# Supplementary material for: Effect of Electrode Belt and Body Positions on Regional Pulmonary Ventilation- and Perfusion-Related Impedance Changes Measured by Electric Impedance Tomography
Source: PLoS One. 2016 Jun 2;11(6):e0155913. doi: 10.1371/journal.pone.0155913 (PMC4890811; doi:10.1371/journal.pone.0155913)
Supplement: S1 Dataset — (ZIP) [file pone.0155913.s001.zip › Dataset/Fp10-semi-4i.txt]

Patient Name:	Fp10
Registry:	Fp10
Investigator:	 
Diagnosys:	 
Notes:	semi4i              
Sample Rate [Hz]:	50.07
Time Base 	Pixels Mean 	Pixels Sum 	UPPER RIGHT		UPPER LEFT		LOWER RIGHT		LOWER LEFT		QRS	ETCO2	Paw	Flow (L/min)	Volume	Analog1	Analog2	AnalogSum
0.000000	0.003072	1.815292	-1.164842	-2.170158	2.226812	2.923479	0.000000	-10.000000	-0.550000	28.083334	111.500000	1023.000000	1023.000000	2046.000000
0.020000	0.004911	2.902626	-1.029741	-1.873489	2.667754	3.138102	0.000000	-10.000000	-0.550000	28.816668	120.833336	1023.000000	1023.000000	2046.000000
0.040000	0.007053	4.168119	-0.650185	-1.566914	2.930532	3.454686	0.000000	-10.000000	-0.550000	29.033333	130.333328	1023.000000	1023.000000	2046.000000
0.060000	0.008982	5.308100	-0.449709	-1.282621	3.314903	3.725527	0.000000	-10.000000	-0.558333	29.300001	140.000000	1023.000000	1023.000000	2046.000000
0.080000	0.010930	6.459800	-0.162702	-0.930847	3.601205	3.952145	0.000000	-10.000000	-0.566667	29.433334	149.666672	1023.000000	1023.000000	2046.000000
0.100000	0.013039	7.705814	0.214490	-0.634597	3.878506	4.247415	0.000000	-10.000000	-0.583333	29.750000	159.500000	1023.000000	1023.000000	2046.000000
0.120000	0.014840	8.770541	0.431056	-0.338165	4.192594	4.485056	0.000000	-10.000000	-0.591667	29.950001	169.500000	1023.000000	1023.000000	2046.000000
0.140000	0.016763	9.906637	0.733688	-0.022380	4.443326	4.752003	0.000000	-10.000000	-0.591667	30.083334	179.500000	1023.000000	1023.000000	2046.000000
0.160000	0.018568	10.973432	0.926396	0.226513	4.800867	5.019656	0.000000	-10.000000	-0.591667	30.033335	189.500000	1023.000000	1023.000000	2046.000000
0.180000	0.020321	12.009426	1.189375	0.574217	5.049039	5.196795	0.000000	-10.000000	-0.575000	30.016666	199.500000	1023.000000	1023.000000	2046.000000
0.200000	0.022166	13.099919	1.476596	0.854101	5.315493	5.453730	0.000000	-10.000000	-0.583333	30.000000	209.500000	1023.000000	1023.000000	2046.000000
0.220000	0.023815	14.074883	1.701292	1.161466	5.579767	5.632358	0.000000	-10.000000	-0.575000	30.233334	219.500000	1023.000000	1023.000000	2046.000000
0.240000	0.025447	15.039051	2.008142	1.451327	5.775432	5.804150	0.000000	-10.000000	-0.591667	30.116667	229.500000	1023.000000	1023.000000	2046.000000
0.260000	0.027113	16.024075	2.215359	1.719692	6.055147	6.033875	0.000000	-10.000000	-0.591667	30.083334	239.500000	1023.000000	1023.000000	2046.000000
0.280000	0.028257	16.699951	2.353779	2.005978	6.210593	6.129601	0.000000	-10.000000	-0.600000	29.916666	249.500000	1023.000000	1023.000000	2046.000000
0.300000	0.029221	17.269541	2.542983	2.148289	6.302269	6.276001	0.000000	-10.000000	-0.583333	30.266666	259.500000	1023.000000	1023.000000	2046.000000
0.320000	0.029568	17.474545	2.553561	2.201936	6.433091	6.285957	0.000000	-10.000000	-0.566667	30.166668	269.500000	1023.000000	1023.000000	2046.000000
0.340000	0.029817	17.622099	2.580362	2.248725	6.508143	6.284868	0.000000	-10.000000	-0.550000	30.300001	279.500000	1023.000000	1023.000000	2046.000000
0.360000	0.030545	18.052013	2.761298	2.288150	6.582594	6.419971	0.000000	-10.000000	-0.558333	29.883333	289.500000	1023.000000	1023.000000	2046.000000
0.380000	0.031732	18.753437	2.873914	2.518517	6.872577	6.488428	0.000000	-10.000000	-0.566667	29.700001	299.500000	1023.000000	1023.000000	2046.000000
0.400000	0.033384	19.730108	3.217409	2.718529	7.033533	6.760637	0.000000	-10.000000	-0.575000	29.416668	309.500000	1023.000000	1023.000000	2046.000000
0.420000	0.035542	21.005600	3.573759	3.113616	7.275897	7.042329	0.000000	-10.000000	-0.566667	29.233334	319.500000	1023.000000	1023.000000	2046.000000
0.440000	0.037981	22.447012	3.774351	3.659015	7.702039	7.311606	0.000000	-10.000000	-0.558333	29.266666	329.500000	1023.000000	1023.000000	2046.000000
0.460000	0.039845	23.548117	4.124275	4.093105	7.843879	7.486858	0.000000	-10.000000	-0.550000	29.183334	339.333344	1023.000000	1023.000000	2046.000000
0.480000	0.041088	24.282976	4.432982	4.337607	7.974801	7.537585	0.000000	-10.000000	-0.558333	29.366667	349.000000	1023.000000	1023.000000	2046.000000
0.500000	0.041682	24.634235	4.612500	4.488557	8.057535	7.475644	0.000000	-10.000000	-0.558333	29.450001	358.666656	1023.000000	1023.000000	2046.000000
0.520000	0.041028	24.247694	4.675237	4.565907	7.850019	7.156532	0.000000	-10.000000	-0.541667	28.933334	375.000000	1023.000000	1023.000000	2046.000000
0.540000	0.038751	22.901886	4.284739	4.436425	7.534776	6.645947	0.000000	-10.000000	-0.516667	28.366667	388.166656	1023.000000	1023.000000	2046.000000
0.560000	0.036905	21.810858	4.007607	4.226033	7.241985	6.335233	0.000000	-10.000000	-0.500000	27.750000	398.000000	1023.000000	1023.000000	2046.000000
0.580000	0.036484	21.561995	3.950851	4.065809	7.170516	6.374819	0.000000	-10.000000	-0.491667	27.716667	401.166656	1023.000000	1023.000000	2046.000000
0.600000	0.036751	21.719801	3.897949	4.167180	7.295648	6.359024	0.000000	-10.000000	-0.483333	27.683332	404.333344	1023.000000	1023.000000	2046.000000
0.620000	0.037713	22.288502	4.167323	4.342072	7.328973	6.450134	0.000000	-10.000000	-0.491667	27.683332	413.666656	1023.000000	1023.000000	2046.000000
0.640000	0.038541	22.777594	4.259107	4.521441	7.500267	6.496780	0.000000	-10.000000	-0.500000	27.633333	422.833344	1023.000000	1023.000000	2046.000000
0.660000	0.039662	23.440107	4.523275	4.740237	7.569406	6.607188	0.000000	-10.000000	-0.491667	27.566668	435.000000	1023.000000	1023.000000	2046.000000
0.680000	0.040825	24.127640	4.681400	4.877196	7.767448	6.801594	0.000000	-10.000000	-0.466667	27.300001	444.166656	1023.000000	1023.000000	2046.000000
0.700000	0.041743	24.670347	4.808897	5.061441	7.937889	6.862120	0.000000	-10.000000	-0.433333	26.866667	453.333344	1023.000000	1023.000000	2046.000000
0.720000	0.043240	25.555130	5.035913	5.260072	8.173576	7.085568	0.000000	-10.000000	-0.425000	26.033335	462.333344	1023.000000	1023.000000	2046.000000
0.740000	0.044367	26.220982	5.168935	5.461275	8.425233	7.165538	0.000000	-10.000000	-0.408333	25.433334	471.166656	1023.000000	1023.000000	2046.000000
0.760000	0.045717	27.018896	5.402792	5.671721	8.587851	7.356533	0.000000	-10.000000	-0.400000	24.783333	479.666656	1023.000000	1023.000000	2046.000000
0.780000	0.047145	27.862600	5.604334	5.801508	8.888845	7.567912	0.000000	-10.000000	-0.383333	24.466667	488.000000	1023.000000	1023.000000	2046.000000
0.800000	0.048677	28.768169	5.808759	6.081185	9.183230	7.694993	0.000000	-10.000000	-0.350000	23.850000	496.000000	1023.000000	1023.000000	2046.000000
0.820000	0.050719	29.975002	6.204201	6.272707	9.442882	8.055213	0.000000	-10.000000	-0.341667	23.333334	504.000000	1023.000000	1023.000000	2046.000000
0.840000	0.052492	31.023046	6.415299	6.647122	9.851625	8.109000	0.000000	-10.000000	-0.316667	22.916668	512.000000	1023.000000	1023.000000	2046.000000
0.860000	0.054479	32.196823	6.747360	6.862249	10.173031	8.414183	0.000000	-10.000000	-0.308333	22.450001	520.000000	1023.000000	1023.000000	2046.000000
0.880000	0.056358	33.307571	7.172189	6.999291	10.465878	8.670213	0.000000	-10.000000	-0.283333	22.000000	527.666687	1023.000000	1023.000000	2046.000000
0.900000	0.057127	33.761929	7.286244	7.175425	10.708875	8.591386	0.000000	-10.000000	-0.266667	21.116667	535.166687	1023.000000	1023.000000	2046.000000
0.920000	0.057723	34.114117	7.551609	7.067781	10.752683	8.742044	0.000000	-10.000000	-0.258333	20.516666	542.333313	1023.000000	1023.000000	2046.000000
0.940000	0.057363	33.901279	7.478761	6.967578	10.802946	8.651995	0.000000	-10.000000	-0.250000	19.950001	549.333313	1023.000000	1023.000000	2046.000000
0.960000	0.056881	33.616604	7.320363	6.880497	10.807568	8.608176	0.000000	-10.000000	-0.250000	19.616667	556.000000	1023.000000	1023.000000	2046.000000
0.980000	0.056868	33.608784	7.421720	6.757461	10.735523	8.694080	0.000000	-10.000000	-0.241667	19.250000	562.500000	1023.000000	1023.000000	2046.000000
1.000000	0.056638	33.473049	7.326374	6.766263	10.843716	8.536697	0.000000	-10.000000	-0.225000	18.866667	569.000000	1023.000000	1023.000000	2046.000000
1.020000	0.056944	33.653957	7.403203	6.732985	10.864718	8.653050	0.000000	-10.000000	-0.208333	18.516666	575.333313	1023.000000	1023.000000	2046.000000
1.040000	0.057882	34.208252	7.617800	6.789155	10.974952	8.826344	0.000000	-10.000000	-0.200000	18.233334	581.500000	1023.000000	1023.000000	2046.000000
1.060000	0.058516	34.582676	7.698542	6.956038	11.099442	8.828652	0.000000	-10.000000	-0.200000	18.166668	587.500000	1023.000000	1023.000000	2046.000000
1.080000	0.060047	35.487812	8.003953	7.157906	11.233323	9.092632	0.000000	-10.000000	-0.200000	18.183334	593.500000	1023.000000	1023.000000	2046.000000
1.100000	0.061596	36.403236	8.312213	7.388450	11.432721	9.269851	0.000000	-10.000000	-0.200000	17.983334	599.500000	1023.000000	1023.000000	2046.000000
1.120000	0.063033	37.252720	8.522837	7.648662	11.660474	9.420746	0.000000	-10.000000	-0.191667	17.550001	605.500000	1023.000000	1023.000000	2046.000000
1.140000	0.064932	38.374950	8.935141	7.935537	11.868622	9.635651	0.000000	-10.000000	-0.175000	17.183334	611.500000	1023.000000	1023.000000	2046.000000
1.160000	0.066263	39.161419	9.089468	8.172047	12.155618	9.744287	0.000000	-10.000000	-0.166667	17.116667	617.500000	1023.000000	1023.000000	2046.000000
1.180000	0.068179	40.294025	9.454935	8.459874	12.349590	10.029627	0.000000	-10.000000	-0.158333	17.116667	623.500000	1023.000000	1023.000000	2046.000000
1.200000	0.069627	41.149715	9.656958	8.711843	12.632487	10.148429	0.000000	-10.000000	-0.166667	17.116667	629.166687	1023.000000	1023.000000	2046.000000
1.220000	0.071017	41.971146	9.903775	8.975799	12.776797	10.314773	0.000000	-10.000000	-0.158333	16.833334	634.833313	1023.000000	1023.000000	2046.000000
1.240000	0.072439	42.811386	10.279534	9.149935	12.874829	10.507086	0.000000	-10.000000	-0.158333	16.650000	640.333313	1023.000000	1023.000000	2046.000000
1.260000	0.073333	43.339867	10.331138	9.391594	13.109860	10.507274	0.000000	-10.000000	-0.150000	16.316668	646.000000	1023.000000	1023.000000	2046.000000
1.280000	0.074685	44.139050	10.659280	9.547099	13.175086	10.757583	0.000000	-10.000000	-0.141667	16.049999	651.500000	1023.000000	1023.000000	2046.000000
1.300000	0.075425	44.576443	10.786751	9.730660	13.325428	10.733603	0.000000	-10.000000	-0.133333	15.550000	657.000000	1023.000000	1023.000000	2046.000000
1.320000	0.076349	45.122124	10.856645	9.905266	13.492470	10.867744	0.000000	-10.000000	-0.108333	14.866667	662.333313	1023.000000	1023.000000	2046.000000
1.340000	0.077312	45.691669	11.109963	10.023097	13.551906	11.006701	0.000000	-10.000000	-0.100000	13.850000	667.333313	1023.000000	1023.000000	2046.000000
1.360000	0.077785	45.970932	11.133508	10.196005	13.667825	10.973594	0.000000	-10.000000	-0.083333	12.833334	672.166687	1023.000000	1023.000000	2046.000000
1.380000	0.079070	46.730286	11.410878	10.368155	13.786573	11.164681	0.000000	-10.000000	-0.075000	11.633334	676.666687	1023.000000	1023.000000	2046.000000
1.400000	0.079827	47.177567	11.572822	10.538848	13.918359	11.147536	0.000000	-10.000000	-0.058333	10.750000	680.833313	1023.000000	1023.000000	2046.000000
1.420000	0.081056	47.904209	11.765997	10.750744	14.062730	11.324739	0.000000	-10.000000	-0.033333	9.833334	684.500000	1023.000000	1023.000000	2046.000000
1.440000	0.081770	48.325867	11.942669	10.851712	14.136451	11.395034	0.000000	-10.000000	-0.025000	9.166667	687.833313	1023.000000	1023.000000	2046.000000
1.460000	0.081811	48.350571	11.865677	10.948742	14.170512	11.365639	0.000000	-10.000000	-0.025000	8.316668	691.000000	1023.000000	1023.000000	2046.000000
1.480000	0.082610	48.822327	12.141531	11.007061	14.127567	11.546166	0.000000	-10.000000	-0.025000	7.416667	693.833313	1023.000000	1023.000000	2046.000000
1.500000	0.082481	48.746399	12.016343	11.081033	14.235895	11.413128	0.000000	-10.000000	-0.016667	6.433333	696.666687	1023.000000	1023.000000	2046.000000
1.520000	0.083447	49.316990	12.267465	11.234546	14.239526	11.575456	0.000000	-10.000000	0.000000	5.433333	699.166687	1023.000000	1023.000000	2046.000000
1.540000	0.083962	49.621731	12.295136	11.412530	14.297682	11.616385	0.000000	-10.000000	0.000000	4.383333	701.166687	1023.000000	1023.000000	2046.000000
1.560000	0.083907	49.589111	12.105768	11.633268	14.253742	11.596333	0.000000	-10.000000	-0.008333	3.500000	702.666687	1023.000000	1023.000000	2046.000000
1.580000	0.083708	49.471626	12.236394	11.684476	14.002180	11.548577	0.000000	-10.000000	-0.016667	2.866667	703.833313	1023.000000	1023.000000	2046.000000
1.600000	0.082786	48.926613	12.138282	11.695478	13.838546	11.254306	0.000000	-10.000000	-0.016667	2.533333	705.000000	1023.000000	1023.000000	2046.000000
1.620000	0.082594	48.813030	12.361439	11.690861	13.565813	11.194920	0.000000	-10.000000	-0.008333	2.400000	706.000000	1023.000000	1023.000000	2046.000000
1.640000	0.080402	47.517311	12.045543	11.634126	13.284054	10.553588	0.000000	-10.000000	0.008333	1.600000	706.833313	1023.000000	1023.000000	2046.000000
1.660000	0.077039	45.529831	11.484446	11.330375	12.716971	9.998041	0.000000	-10.000000	0.008333	0.216667	707.500000	1023.000000	1023.000000	2046.000000
1.680000	0.074455	44.002716	11.159585	10.912990	12.243695	9.686444	0.000000	-10.000000	0.016667	-1.350000	707.833313	1023.000000	1023.000000	2046.000000
1.700000	0.072508	42.852287	10.710301	10.732858	12.057858	9.351270	0.000000	-10.000000	0.008333	-2.316667	708.000000	1023.000000	1023.000000	2046.000000
1.720000	0.072091	42.605503	10.719519	10.687634	11.823165	9.375186	0.000000	-10.000000	0.008333	-2.550000	708.000000	1023.000000	1023.000000	2046.000000
1.740000	0.071674	42.359158	10.676987	10.721543	11.733255	9.227371	0.000000	-10.000000	0.008333	-2.533333	708.000000	1023.000000	1023.000000	2046.000000
1.760000	0.071173	42.063461	10.463772	10.756635	11.703036	9.140020	0.000000	-10.000000	0.008333	-2.133333	708.000000	1023.000000	1023.000000	2046.000000
1.780000	0.071292	42.133652	10.595153	10.708241	11.586406	9.243852	0.000000	-10.000000	0.008333	-1.766667	708.000000	1023.000000	1023.000000	2046.000000
1.800000	0.071006	41.964531	10.457135	10.747427	11.630459	9.129509	0.000000	-10.000000	0.008333	-1.633333	708.000000	1023.000000	1023.000000	2046.000000
1.820000	0.071338	42.160812	10.555523	10.784471	11.567260	9.253558	0.000000	-10.000000	0.008333	-2.000000	708.000000	1023.000000	1023.000000	2046.000000
1.840000	0.071494	42.252838	10.535068	10.790793	11.683883	9.243094	0.000000	-10.000000	0.016667	-2.600000	708.000000	1023.000000	1023.000000	2046.000000
1.860000	0.071467	42.236729	10.435391	10.848038	11.692140	9.261159	0.000000	-10.000000	0.008333	-3.083333	708.000000	1023.000000	1023.000000	2046.000000
1.880000	0.071879	42.480751	10.597858	10.828808	11.679304	9.374779	0.000000	-10.000000	0.016667	-3.216667	708.000000	1023.000000	1023.000000	2046.000000
1.900000	0.071964	42.530487	10.381839	10.830854	11.932084	9.385711	0.000000	-10.000000	0.016667	-3.050000	708.000000	1023.000000	1023.000000	2046.000000
1.920000	0.072878	43.071175	10.566161	10.869046	11.978668	9.657299	0.000000	-10.000000	0.016667	-2.783333	708.000000	1023.000000	1023.000000	2046.000000
1.940000	0.073919	43.686020	10.666886	11.060168	12.236049	9.722918	0.000000	-10.000000	0.016667	-2.300000	708.000000	1023.000000	1023.000000	2046.000000
1.960000	0.074560	44.065231	10.638889	11.196917	12.419346	9.810079	0.000000	-10.000000	0.008333	-1.383333	708.000000	1023.000000	1023.000000	2046.000000
1.980000	0.075777	44.784294	10.907924	11.217622	12.558167	10.100582	0.000000	-10.000000	0.008333	-0.533333	708.000000	1023.000000	1023.000000	2046.000000
2.000000	0.076037	44.937733	10.976806	11.223539	12.697037	10.040351	0.000000	-10.000000	0.000000	0.000000	708.000000	1023.000000	1023.000000	2046.000000
2.020000	0.075727	44.754814	10.927553	11.116889	12.690665	10.019706	0.000000	-10.000000	0.000000	-0.333333	708.000000	1023.000000	1023.000000	2046.000000
2.040000	0.075137	44.406002	10.945042	10.800343	12.646972	10.013646	0.000000	-10.000000	0.000000	-1.050000	708.000000	1023.000000	1023.000000	2046.000000
2.060000	0.073714	43.565228	10.589179	10.550269	12.585297	9.840483	0.000000	-10.000000	0.000000	-1.766667	708.000000	1023.000000	1023.000000	2046.000000
2.080000	0.072944	43.110165	10.428014	10.302404	12.497157	9.882588	0.000000	-10.000000	0.000000	-2.016667	708.000000	1023.000000	1023.000000	2046.000000
2.100000	0.071742	42.399288	10.262496	10.058003	12.373810	9.704978	0.000000	-10.000000	0.016667	-1.850000	708.000000	1023.000000	1023.000000	2046.000000
2.120000	0.071070	42.002476	10.119878	9.860846	12.306586	9.715166	0.000000	-10.000000	0.016667	-1.733333	708.000000	1023.000000	1023.000000	2046.000000
2.140000	0.070494	41.661930	10.082491	9.647679	12.238587	9.693174	0.000000	-10.000000	0.025000	-1.616667	708.000000	1023.000000	1023.000000	2046.000000
2.160000	0.070226	41.503601	9.931404	9.634697	12.265976	9.671523	0.000000	-10.000000	0.016667	-1.450000	708.000000	1023.000000	1023.000000	2046.000000
2.180000	0.070754	41.815678	10.131785	9.597100	12.237160	9.849632	0.000000	-10.000000	0.016667	-1.433333	708.000000	1023.000000	1023.000000	2046.000000
2.200000	0.070816	41.852390	10.051430	9.686848	12.351147	9.762966	0.000000	-10.000000	0.008333	-1.716667	708.000000	1023.000000	1023.000000	2046.000000
2.220000	0.071769	42.415771	10.349550	9.774802	12.326560	9.964859	0.000000	-10.000000	0.016667	-2.266667	708.000000	1023.000000	1023.000000	2046.000000
2.240000	0.072181	42.659077	10.441617	9.885387	12.412015	9.920056	0.000000	-10.000000	0.025000	-2.766667	708.000000	1023.000000	1023.000000	2046.000000
2.260000	0.072966	43.122810	10.535789	10.014489	12.505812	10.066720	0.000000	-10.000000	0.033333	-3.116667	708.000000	1023.000000	1023.000000	2046.000000
2.280000	0.073917	43.685181	10.774257	10.101630	12.598990	10.210302	0.000000	-10.000000	0.025000	-3.366667	708.000000	1023.000000	1023.000000	2046.000000
2.300000	0.074135	43.813858	10.761723	10.228902	12.649817	10.173418	0.000000	-10.000000	0.025000	-3.500000	708.000000	1023.000000	1023.000000	2046.000000
2.320000	0.075017	44.334988	10.997283	10.304418	12.636313	10.396975	0.000000	-10.000000	0.033333	-3.666667	708.000000	1023.000000	1023.000000	2046.000000
2.340000	0.075271	44.485073	11.021253	10.449284	12.724186	10.290353	0.000000	-10.000000	0.041667	-3.766667	708.000000	1023.000000	1023.000000	2046.000000
2.360000	0.075768	44.779125	11.051339	10.529330	12.754863	10.443593	0.000000	-10.000000	0.050000	-3.883333	708.000000	1023.000000	1023.000000	2046.000000
2.380000	0.076190	45.028366	11.187108	10.607848	12.778031	10.455377	0.000000	-10.000000	0.041667	-4.000000	708.000000	1023.000000	1023.000000	2046.000000
2.400000	0.076136	44.996178	11.131950	10.678135	12.750187	10.435907	0.000000	-10.000000	0.033333	-4.150000	708.000000	1023.000000	1023.000000	2046.000000
2.420000	0.076748	45.357975	11.252360	10.706241	12.790586	10.608789	0.000000	-10.000000	0.025000	-4.300000	708.000000	1023.000000	1023.000000	2046.000000
2.440000	0.076590	45.264751	11.206179	10.780725	12.801368	10.476480	0.000000	-10.000000	0.033333	-4.466667	708.000000	1023.000000	1023.000000	2046.000000
2.460000	0.076979	45.494473	11.352211	10.821140	12.723650	10.597469	0.000000	-10.000000	0.041667	-4.783333	708.000000	1023.000000	1023.000000	2046.000000
2.480000	0.077098	45.564758	11.336861	10.909060	12.811255	10.507583	0.000000	-10.000000	0.050000	-5.216667	708.000000	1023.000000	1023.000000	2046.000000
2.500000	0.077330	45.701870	11.398004	10.922527	12.777696	10.603642	0.000000	-10.000000	0.041667	-5.766667	704.500000	1023.000000	1023.000000	2046.000000
2.520000	0.077905	46.041908	11.494279	11.022870	12.887232	10.637527	0.000000	-10.000000	0.058333	-6.566667	696.166687	1023.000000	1023.000000	2046.000000
2.540000	0.077880	46.027149	11.503200	11.117768	12.814663	10.591516	0.000000	-10.000000	0.075000	-7.200000	687.833313	1023.000000	1023.000000	2046.000000
2.560000	0.078072	46.140446	11.591827	11.129482	12.745723	10.673414	0.000000	-10.000000	0.100000	-7.900000	682.166687	1023.000000	1023.000000	2046.000000
2.580000	0.077516	45.811951	11.471810	11.166826	12.667145	10.506171	0.000000	-10.000000	0.091667	-8.433333	680.333313	1023.000000	1023.000000	2046.000000
2.600000	0.077571	45.844185	11.491793	11.174598	12.578506	10.599290	0.000000	-10.000000	0.091667	-9.283334	677.500000	1023.000000	1023.000000	2046.000000
2.620000	0.077278	45.671482	11.450250	11.212818	12.556006	10.452407	0.000000	-10.000000	0.091667	-10.166667	674.333313	1023.000000	1023.000000	2046.000000
2.640000	0.077306	45.687614	11.503166	11.266995	12.375154	10.542297	0.000000	-10.000000	0.100000	-11.116667	670.833313	1023.000000	1023.000000	2046.000000
2.660000	0.077379	45.731228	11.453563	11.436994	12.296228	10.544441	0.000000	-10.000000	0.100000	-12.133333	667.000000	1023.000000	1023.000000	2046.000000
2.680000	0.076386	45.144417	11.231428	11.519970	12.018016	10.375004	0.000000	-10.000000	0.116667	-13.083334	663.000000	1023.000000	1023.000000	2046.000000
2.700000	0.075181	44.431850	11.142790	11.516780	11.607426	10.164854	0.000000	-10.000000	0.133333	-13.833334	658.666687	1023.000000	1023.000000	2046.000000
2.720000	0.073466	43.418377	10.998344	11.406944	11.194856	9.818231	0.000000	-10.000000	0.158333	-14.333334	654.166687	1023.000000	1023.000000	2046.000000
2.740000	0.071761	42.410618	10.917556	11.333762	10.688115	9.471185	0.000000	-10.000000	0.175000	-14.883333	649.333313	1023.000000	1023.000000	2046.000000
2.760000	0.068606	40.546070	10.480837	11.102945	10.164339	8.797950	0.000000	-10.000000	0.208333	-15.600000	644.500000	1023.000000	1023.000000	2046.000000
2.780000	0.065169	38.514992	9.974652	10.752778	9.520121	8.267441	0.000000	-10.000000	0.233333	-16.450001	639.166687	1023.000000	1023.000000	2046.000000
2.800000	0.062589	36.989971	9.514733	10.406421	9.135412	7.933405	0.000000	-10.000000	0.250000	-17.183334	633.833313	1023.000000	1023.000000	2046.000000
2.820000	0.060559	35.790504	9.233599	10.250421	8.675563	7.630920	0.000000	-10.000000	0.250000	-17.666668	628.166687	1023.000000	1023.000000	2046.000000
2.840000	0.059432	35.124027	9.160309	10.158068	8.305784	7.499866	0.000000	-10.000000	0.250000	-17.883333	622.500000	1023.000000	1023.000000	2046.000000
2.860000	0.058369	34.496105	8.924609	10.213206	8.134595	7.223697	0.000000	-10.000000	0.250000	-18.216667	616.500000	1023.000000	1023.000000	2046.000000
2.880000	0.057639	34.064453	8.875146	10.199730	7.837932	7.151645	0.000000	-10.000000	0.275000	-18.633333	610.166687	1023.000000	1023.000000	2046.000000
2.900000	0.056937	33.649990	8.753223	10.177284	7.693711	7.025771	0.000000	-10.000000	0.308333	-19.233334	603.833313	1023.000000	1023.000000	2046.000000
2.920000	0.056248	33.242767	8.661251	10.145887	7.472855	6.962773	0.000000	-10.000000	0.341667	-19.750000	597.333313	1023.000000	1023.000000	2046.000000
2.940000	0.055853	33.009178	8.622218	10.112775	7.333013	6.941174	0.000000	-10.000000	0.350000	-20.316668	590.833313	1023.000000	1023.000000	2046.000000
2.960000	0.055197	32.621380	8.499866	10.090283	7.240247	6.790984	0.000000	-10.000000	0.366667	-20.866667	584.000000	1023.000000	1023.000000	2046.000000
2.980000	0.054778	32.373734	8.495024	9.989999	7.094408	6.794303	0.000000	-10.000000	0.375000	-21.383333	577.000000	1023.000000	1023.000000	2046.000000
3.000000	0.054133	31.992523	8.368797	9.939391	7.032638	6.651696	0.000000	-10.000000	0.391667	-21.716667	569.833313	1023.000000	1023.000000	2046.000000
3.020000	0.053983	31.903723	8.285573	9.831707	7.068781	6.717663	0.000000	-10.000000	0.391667	-21.933334	562.666687	1023.000000	1023.000000	2046.000000
3.040000	0.054355	32.123840	8.388460	9.823767	6.970831	6.940783	0.000000	-10.000000	0.400000	-22.116667	555.333313	1023.000000	1023.000000	2046.000000
3.060000	0.054571	32.251682	8.317979	9.976163	7.105616	6.851924	0.000000	-10.000000	0.391667	-22.350000	548.000000	1023.000000	1023.000000	2046.000000
3.080000	0.054639	32.291836	8.403529	9.912579	6.995773	6.979956	0.000000	-10.000000	0.383333	-22.450001	540.500000	1023.000000	1023.000000	2046.000000
3.100000	0.054445	32.176888	8.319946	9.917498	7.008385	6.931059	0.000000	-10.000000	0.383333	-22.250000	533.000000	1023.000000	1023.000000	2046.000000
3.120000	0.053899	31.854179	8.254692	9.791683	6.934870	6.872933	0.000000	-10.000000	0.383333	-22.016666	525.500000	1023.000000	1023.000000	2046.000000
3.140000	0.052604	31.088728	8.228846	9.491797	6.662916	6.705168	0.000000	-10.000000	0.391667	-21.983334	518.166687	1023.000000	1023.000000	2046.000000
3.160000	0.051118	30.210512	8.012676	9.131584	6.527018	6.539233	0.000000	-10.000000	0.391667	-22.116667	510.833344	1023.000000	1023.000000	2046.000000
3.180000	0.049495	29.251286	7.792990	8.784324	6.321491	6.352482	0.000000	-10.000000	0.400000	-22.283333	503.500000	1023.000000	1023.000000	2046.000000
3.200000	0.047922	28.321688	7.621977	8.356364	6.053872	6.289474	0.000000	-10.000000	0.400000	-22.250000	496.000000	1023.000000	1023.000000	2046.000000
3.220000	0.046459	27.457289	7.393594	8.056040	5.901879	6.105776	0.000000	-10.000000	0.391667	-22.133333	488.500000	1023.000000	1023.000000	2046.000000
3.240000	0.044961	26.571993	7.213015	7.761465	5.674371	5.923142	0.000000	-10.000000	0.375000	-22.000000	481.166656	1023.000000	1023.000000	2046.000000
3.260000	0.043632	25.786690	7.010551	7.439785	5.473417	5.862936	0.000000	-10.000000	0.375000	-21.900000	473.833344	1023.000000	1023.000000	2046.000000
3.280000	0.042619	25.187796	6.766632	7.316563	5.387535	5.717065	0.000000	-10.000000	0.366667	-21.933334	466.500000	1023.000000	1023.000000	2046.000000
3.300000	0.041884	24.753237	6.700049	7.070858	5.218516	5.763814	0.000000	-10.000000	0.383333	-21.966667	459.166656	1023.000000	1023.000000	2046.000000
3.320000	0.041310	24.414278	6.590765	6.978890	5.154156	5.690466	0.000000	-10.000000	0.383333	-21.966667	451.833344	1023.000000	1023.000000	2046.000000
3.340000	0.040875	24.157402	6.483609	6.910631	5.172438	5.590724	0.000000	-10.000000	0.400000	-21.983334	444.500000	1023.000000	1023.000000	2046.000000
3.360000	0.040551	23.965401	6.526409	6.761212	5.005027	5.672752	0.000000	-10.000000	0.391667	-21.916666	437.166656	1023.000000	1023.000000	2046.000000
3.380000	0.040142	23.723656	6.388181	6.756837	5.030353	5.548286	0.000000	-10.000000	0.391667	-21.916666	429.833344	1023.000000	1023.000000	2046.000000
3.400000	0.039784	23.512411	6.451110	6.632072	4.864124	5.565104	0.000000	-10.000000	0.391667	-21.883333	422.500000	1023.000000	1023.000000	2046.000000
3.420000	0.039207	23.171289	6.315541	6.569758	4.817474	5.468516	0.000000	-10.000000	0.400000	-21.883333	415.166656	1023.000000	1023.000000	2046.000000
3.440000	0.038821	22.943014	6.222295	6.519097	4.768887	5.432735	0.000000	-10.000000	0.391667	-21.950001	407.833344	1023.000000	1023.000000	2046.000000
3.460000	0.038361	22.671360	6.230331	6.426994	4.590445	5.423591	0.000000	-10.000000	0.391667	-21.933334	400.500000	1023.000000	1023.000000	2046.000000
3.480000	0.037840	22.363173	6.084897	6.400371	4.534443	5.343461	0.000000	-10.000000	0.391667	-21.933334	393.166656	1023.000000	1023.000000	2046.000000
3.500000	0.037639	22.244459	6.118502	6.337029	4.420845	5.368083	0.000000	-10.000000	0.400000	-21.900000	386.000000	1023.000000	1023.000000	2046.000000
3.520000	0.036988	21.860188	5.974801	6.257687	4.316913	5.310786	0.000000	-10.000000	0.391667	-21.916666	378.833344	1023.000000	1023.000000	2046.000000
3.540000	0.036664	21.668249	5.908395	6.267404	4.256077	5.236373	0.000000	-10.000000	0.391667	-21.950001	371.500000	1023.000000	1023.000000	2046.000000
3.560000	0.036073	21.318853	5.920559	6.127000	4.051751	5.219543	0.000000	-10.000000	0.383333	-21.983334	364.166656	1023.000000	1023.000000	2046.000000
3.580000	0.035486	20.972294	5.742143	6.083925	4.024765	5.121460	0.000000	-10.000000	0.383333	-22.033335	356.666656	1023.000000	1023.000000	2046.000000
3.600000	0.035266	20.841951	5.772902	6.014418	3.928287	5.126346	0.000000	-10.000000	0.383333	-21.983334	349.333344	1023.000000	1023.000000	2046.000000
3.620000	0.034653	20.480139	5.660409	5.896437	3.836338	5.086954	0.000000	-10.000000	0.391667	-21.833334	341.833344	1023.000000	1023.000000	2046.000000
3.640000	0.034352	20.301998	5.564731	5.877143	3.846463	5.013662	0.000000	-10.000000	0.391667	-21.616667	334.666656	1023.000000	1023.000000	2046.000000
3.660000	0.033940	20.058420	5.555738	5.762050	3.748717	4.991915	0.000000	-10.000000	0.375000	-21.466667	327.333344	1023.000000	1023.000000	2046.000000
3.680000	0.033419	19.750551	5.405926	5.706654	3.693986	4.943986	0.000000	-10.000000	0.358333	-21.350000	320.166656	1023.000000	1023.000000	2046.000000
3.700000	0.032910	19.449999	5.297712	5.609925	3.650619	4.891743	0.000000	-10.000000	0.350000	-21.250000	313.000000	1023.000000	1023.000000	2046.000000
3.720000	0.031853	18.825106	5.184239	5.368434	3.432234	4.840199	0.000000	-10.000000	0.358333	-21.100000	306.000000	1023.000000	1023.000000	2046.000000
3.740000	0.030804	18.205034	4.965545	5.282215	3.294398	4.662877	0.000000	-10.000000	0.358333	-21.050001	299.000000	1023.000000	1023.000000	2046.000000
3.760000	0.030133	17.808743	4.896276	5.144555	3.188877	4.579034	0.000000	-10.000000	0.358333	-20.950001	292.000000	1023.000000	1023.000000	2046.000000
3.780000	0.029295	17.313126	4.787709	4.985415	2.962719	4.577284	0.000000	-10.000000	0.358333	-20.950001	285.000000	1023.000000	1023.000000	2046.000000
3.800000	0.029017	17.149111	4.668784	5.043575	2.886022	4.550729	0.000000	-10.000000	0.366667	-20.866667	278.000000	1023.000000	1023.000000	2046.000000
3.820000	0.028559	16.878635	4.560832	5.027895	2.714405	4.575502	0.000000	-10.000000	0.375000	-21.000000	271.000000	1023.000000	1023.000000	2046.000000
3.840000	0.027173	16.059208	4.285936	4.936595	2.448932	4.387745	0.000000	-10.000000	0.375000	-21.016666	264.000000	1023.000000	1023.000000	2046.000000
3.860000	0.026292	15.538786	4.240973	4.871179	2.226900	4.199735	0.000000	-10.000000	0.366667	-21.166668	257.000000	1023.000000	1023.000000	2046.000000
3.880000	0.024830	14.674590	4.206656	4.755020	1.841639	3.871276	0.000000	-10.000000	0.358333	-20.950001	250.000000	1023.000000	1023.000000	2046.000000
3.900000	0.022424	13.252737	3.938275	4.576883	1.378204	3.359375	0.000000	-10.000000	0.350000	-20.866667	243.000000	1023.000000	1023.000000	2046.000000
3.920000	0.019341	11.430747	3.503629	4.282961	0.892794	2.751364	0.000000	-10.000000	0.350000	-20.516666	236.000000	1023.000000	1023.000000	2046.000000
3.940000	0.015896	9.394447	2.992029	3.821145	0.320369	2.260904	0.000000	-10.000000	0.350000	-20.333334	229.166672	1023.000000	1023.000000	2046.000000
3.960000	0.013350	7.889578	2.532795	3.589333	-0.137107	1.904557	0.000000	-10.000000	0.350000	-20.066668	222.333328	1023.000000	1023.000000	2046.000000
3.980000	0.011781	6.962695	2.317162	3.379292	-0.441849	1.708090	0.000000	-10.000000	0.350000	-20.066668	215.666672	1023.000000	1023.000000	2046.000000
4.000000	0.010145	5.995889	2.068980	3.282787	-0.785386	1.429508	0.000000	-10.000000	0.341667	-20.150000	208.833328	1023.000000	1023.000000	2046.000000
4.020000	0.009425	5.570292	1.970811	3.243739	-0.973381	1.329124	0.000000	-10.000000	0.341667	-20.233334	202.166672	1023.000000	1023.000000	2046.000000
4.040000	0.008504	5.025675	1.891289	3.139934	-1.188237	1.182689	0.000000	-10.000000	0.341667	-20.216667	195.333328	1023.000000	1023.000000	2046.000000
4.060000	0.007514	4.440996	1.661308	3.058340	-1.358217	1.079565	0.000000	-10.000000	0.350000	-20.316668	188.666672	1023.000000	1023.000000	2046.000000
4.080000	0.007238	4.277700	1.565505	3.015835	-1.340245	1.036607	0.000000	-10.000000	0.350000	-20.366667	181.833328	1023.000000	1023.000000	2046.000000
4.100000	0.006338	3.745970	1.496862	2.894043	-1.514491	0.869556	0.000000	-10.000000	0.341667	-20.450001	175.166672	1023.000000	1023.000000	2046.000000
4.120000	0.005505	3.253649	1.267220	2.740058	-1.574437	0.820809	0.000000	-10.000000	0.341667	-20.316668	168.333328	1023.000000	1023.000000	2046.000000
4.140000	0.004980	2.942971	1.182261	2.584547	-1.556518	0.732682	0.000000	-10.000000	0.341667	-20.300001	161.500000	1023.000000	1023.000000	2046.000000
4.160000	0.004059	2.398860	1.043156	2.329386	-1.706372	0.732690	0.000000	-10.000000	0.350000	-20.250000	154.666672	1023.000000	1023.000000	2046.000000
4.180000	0.004522	2.672220	1.080514	2.365587	-1.633256	0.859374	0.000000	-10.000000	0.358333	-20.433334	147.833328	1023.000000	1023.000000	2046.000000
4.200000	0.004780	2.825259	1.171209	2.404288	-1.589994	0.839757	0.000000	-10.000000	0.358333	-20.800001	141.000000	1023.000000	1023.000000	2046.000000
4.220000	0.004016	2.373396	0.973676	2.248121	-1.640120	0.791719	0.000000	-10.000000	0.366667	-21.133333	134.000000	1023.000000	1023.000000	2046.000000
4.240000	0.003966	2.343762	0.921269	2.254291	-1.581887	0.750089	0.000000	-10.000000	0.358333	-21.466667	127.000000	1023.000000	1023.000000	2046.000000
4.260000	0.003441	2.033581	0.933122	2.121851	-1.661857	0.640466	0.000000	-10.000000	0.366667	-21.533335	120.000000	1023.000000	1023.000000	2046.000000
4.280000	0.001995	1.179052	0.742487	1.864392	-1.857645	0.429818	0.000000	-10.000000	0.375000	-21.983334	112.833336	1023.000000	1023.000000	2046.000000
4.300000	0.000888	0.525001	0.713336	1.563336	-2.051162	0.299490	0.000000	-10.000000	0.383333	-22.350000	105.500000	1023.000000	1023.000000	2046.000000
4.320000	-0.000953	-0.563252	0.565685	1.108978	-2.274694	0.036780	0.000000	-10.000000	0.400000	-22.833334	97.833336	1023.000000	1023.000000	2046.000000
4.340000	-0.002737	-1.617753	0.257497	0.688117	-2.441526	-0.121841	0.000000	-10.000000	0.400000	-22.950001	90.333336	1023.000000	1023.000000	2046.000000
4.360000	-0.003913	-2.312341	0.139302	0.343876	-2.485835	-0.309684	0.000000	-10.000000	0.408333	-23.116667	82.666664	1023.000000	1023.000000	2046.000000
4.380000	-0.005826	-3.443134	-0.019715	-0.130284	-2.741679	-0.551455	0.000000	-10.000000	0.400000	-23.083334	75.000000	1023.000000	1023.000000	2046.000000
4.400000	-0.007661	-4.527629	-0.310778	-0.537677	-2.938541	-0.740633	0.000000	-10.000000	0.400000	-23.133333	67.166664	1023.000000	1023.000000	2046.000000
4.420000	-0.008566	-5.062456	-0.467310	-0.835358	-2.953168	-0.806619	0.000000	-10.000000	0.400000	-22.883333	59.500000	1023.000000	1023.000000	2046.000000
4.440000	-0.010105	-5.972030	-0.657035	-1.193783	-3.151012	-0.970200	0.000000	-10.000000	0.400000	-22.916668	51.833332	1023.000000	1023.000000	2046.000000
4.460000	-0.011136	-6.581141	-0.916962	-1.423746	-3.201044	-1.039390	0.000000	-10.000000	0.400000	-22.766668	44.166668	1023.000000	1023.000000	2046.000000
4.480000	-0.011724	-6.928984	-0.960642	-1.667167	-3.217812	-1.083363	0.000000	-10.000000	0.400000	-22.850000	36.500000	1023.000000	1023.000000	2046.000000
4.500000	-0.012865	-7.603333	-1.132596	-1.918952	-3.327842	-1.223943	0.000000	-10.000000	0.383333	-22.716667	28.833334	1023.000000	1023.000000	2046.000000
4.520000	-0.013152	-7.773071	-1.246159	-2.060435	-3.258853	-1.207624	0.000000	-10.000000	0.383333	-22.516666	21.333334	1023.000000	1023.000000	2046.000000
4.540000	-0.013600	-8.037326	-1.228929	-2.255661	-3.297991	-1.254746	0.000000	-10.000000	0.366667	-22.183334	13.833333	1023.000000	1023.000000	2046.000000
4.560000	-0.014697	-8.685900	-1.423442	-2.464004	-3.398819	-1.399634	0.000000	-10.000000	0.375000	-21.833334	6.666667	1023.000000	1023.000000	2046.000000
4.580000	-0.014979	-8.852432	-1.474257	-2.611070	-3.416248	-1.350857	0.000000	-10.000000	0.366667	-21.550001	-0.333333	1023.000000	1023.000000	2046.000000
4.600000	-0.015583	-9.209810	-1.569956	-2.701859	-3.427590	-1.510405	0.000000	-10.000000	0.375000	-21.366667	-4.833333	1023.000000	1023.000000	2046.000000
4.620000	-0.016520	-9.763111	-1.731779	-2.902282	-3.581970	-1.547080	0.000000	-10.000000	0.366667	-20.933334	-11.666667	1023.000000	1023.000000	2046.000000
4.640000	-0.016696	-9.867086	-1.837465	-2.925137	-3.548293	-1.556191	0.000000	-10.000000	0.350000	-20.783335	-18.666666	1023.000000	1023.000000	2046.000000
4.660000	-0.016795	-9.925753	-1.830710	-3.011924	-3.541153	-1.541966	0.000000	-10.000000	0.341667	-20.400002	-28.000000	1023.000000	1023.000000	2046.000000
4.680000	-0.017785	-10.511083	-1.949050	-3.160782	-3.721066	-1.680185	0.000000	-10.000000	0.341667	-20.350000	-34.833332	1023.000000	1023.000000	2046.000000
4.700000	-0.018138	-10.719788	-2.062068	-3.220464	-3.753849	-1.683406	0.000000	-10.000000	0.350000	-20.049999	-41.666668	1023.000000	1023.000000	2046.000000
4.720000	-0.018168	-10.737023	-2.052520	-3.287654	-3.715525	-1.681324	0.000000	-10.000000	0.350000	-19.883333	-48.333332	1023.000000	1023.000000	2046.000000
4.740000	-0.018932	-11.189025	-2.170720	-3.426339	-3.784616	-1.807351	0.000000	-10.000000	0.341667	-19.600000	-55.000000	1023.000000	1023.000000	2046.000000
4.760000	-0.019480	-11.512622	-2.359894	-3.480596	-3.811104	-1.861028	0.000000	-10.000000	0.325000	-19.383333	-61.500000	1023.000000	1023.000000	2046.000000
4.780000	-0.019233	-11.366803	-2.286206	-3.530296	-3.754096	-1.796206	0.000000	-10.000000	0.291667	-19.083334	-68.000000	1023.000000	1023.000000	2046.000000
4.800000	-0.019822	-11.714793	-2.402288	-3.697378	-3.764992	-1.850135	0.000000	-10.000000	0.266667	-18.666668	-74.333336	1023.000000	1023.000000	2046.000000
4.820000	-0.020638	-12.197198	-2.582788	-3.791586	-3.900787	-1.922037	0.000000	-10.000000	0.241667	-18.116667	-80.500000	1023.000000	1023.000000	2046.000000
4.840000	-0.020578	-12.161639	-2.614635	-3.825823	-3.825849	-1.895332	0.000000	-10.000000	0.233333	-17.450001	-86.500000	1023.000000	1023.000000	2046.000000
4.860000	-0.021054	-12.442721	-2.630010	-3.965259	-3.884129	-1.963323	0.000000	-10.000000	0.216667	-16.883333	-92.333336	1023.000000	1023.000000	2046.000000
4.880000	-0.022054	-13.034049	-2.816789	-4.138441	-4.053343	-2.025476	0.000000	-10.000000	0.208333	-16.416668	-98.000000	1023.000000	1023.000000	2046.000000
4.900000	-0.022046	-13.029284	-2.892494	-4.174240	-3.962809	-1.999741	0.000000	-10.000000	0.208333	-16.150002	-103.500000	1023.000000	1023.000000	2046.000000
4.920000	-0.022695	-13.412623	-2.974512	-4.330584	-4.060927	-2.046600	0.000000	-10.000000	0.208333	-15.933333	-109.000000	1023.000000	1023.000000	2046.000000
4.940000	-0.023886	-14.116762	-3.232956	-4.502543	-4.257624	-2.123639	0.000000	-10.000000	0.208333	-15.750000	-114.333336	1023.000000	1023.000000	2046.000000
4.960000	-0.024440	-14.444083	-3.381505	-4.652290	-4.230696	-2.179593	0.000000	-10.000000	0.200000	-15.600000	-119.500000	1023.000000	1023.000000	2046.000000
4.980000	-0.026005	-15.368905	-3.535139	-4.968529	-4.524795	-2.340442	0.000000	-10.000000	0.200000	-15.350000	-124.666664	1023.000000	1023.000000	2046.000000
5.000000	-0.027558	-16.286665	-3.855460	-5.228763	-4.705691	-2.496752	0.000000	-10.000000	0.200000	-15.133333	-129.833328	1023.000000	1023.000000	2046.000000
5.020000	-0.028276	-16.711071	-3.931187	-5.400360	-4.832059	-2.547465	0.000000	-10.000000	0.191667	-14.850000	-135.000000	1023.000000	1023.000000	2046.000000
5.040000	-0.029335	-17.337126	-4.065440	-5.537209	-4.981932	-2.752546	0.000000	-10.000000	0.191667	-14.616667	-140.000000	1023.000000	1023.000000	2046.000000
5.060000	-0.029865	-17.649992	-4.296636	-5.566322	-5.091340	-2.695695	0.000000	-10.000000	0.183333	-14.333334	-144.833328	1023.000000	1023.000000	2046.000000
5.080000	-0.029355	-17.348589	-4.335149	-5.420665	-5.019805	-2.572969	0.000000	-10.000000	0.175000	-14.083334	-149.666672	1023.000000	1023.000000	2046.000000
5.100000	-0.030176	-17.834015	-4.531999	-5.538252	-5.130542	-2.633221	0.000000	-10.000000	0.158333	-13.616667	-154.333328	1023.000000	1023.000000	2046.000000
5.120000	-0.030962	-18.298523	-4.714620	-5.629712	-5.266331	-2.687860	0.000000	-10.000000	0.133333	-12.816667	-158.833328	1023.000000	1023.000000	2046.000000
5.140000	-0.031198	-18.437832	-4.665899	-5.667338	-5.306828	-2.797768	0.000000	-10.000000	0.108333	-11.616667	-163.000000	1023.000000	1023.000000	2046.000000
5.160000	-0.033001	-19.503366	-4.761711	-5.812409	-5.707764	-3.221483	0.000000	-10.000000	0.083333	-10.583333	-166.833328	1023.000000	1023.000000	2046.000000
5.180000	-0.035764	-21.136381	-5.239120	-6.040872	-6.150471	-3.705919	0.000000	-10.000000	0.066667	-9.550000	-170.500000	1023.000000	1023.000000	2046.000000
5.200000	-0.038412	-22.701464	-5.783417	-6.327009	-6.494216	-4.096821	0.000000	-10.000000	0.058333	-8.533334	-173.666672	1023.000000	1023.000000	2046.000000
5.220000	-0.041003	-24.232800	-6.154127	-6.623521	-7.000772	-4.454381	0.000000	-10.000000	0.050000	-7.500000	-176.666672	1023.000000	1023.000000	2046.000000
5.240000	-0.042645	-25.203238	-6.478658	-6.776132	-7.351341	-4.597108	0.000000	-10.000000	0.050000	-6.816667	-179.166672	1023.000000	1023.000000	2046.000000
5.260000	-0.042903	-25.355907	-6.622194	-6.748276	-7.355620	-4.629817	0.000000	-10.000000	0.050000	-6.616667	-181.500000	1023.000000	1023.000000	2046.000000
5.280000	-0.044005	-26.006821	-6.759579	-6.809070	-7.674804	-4.763367	0.000000	-10.000000	0.050000	-6.666667	-183.500000	1023.000000	1023.000000	2046.000000
5.300000	-0.044096	-26.060934	-6.957106	-6.680233	-7.623806	-4.799790	0.000000	-10.000000	0.050000	-6.650000	-185.833328	1023.000000	1023.000000	2046.000000
5.320000	-0.043874	-25.929544	-6.987891	-6.564594	-7.559699	-4.817360	0.000000	-10.000000	0.041667	-6.550000	-188.166672	1023.000000	1023.000000	2046.000000
5.340000	-0.044621	-26.370975	-7.053266	-6.688766	-7.802953	-4.825991	0.000000	-10.000000	0.041667	-6.333333	-190.500000	1023.000000	1023.000000	2046.000000
5.360000	-0.044032	-26.023117	-7.155106	-6.533527	-7.571958	-4.762527	0.000000	-10.000000	0.041667	-6.083333	-192.500000	1023.000000	1023.000000	2046.000000
5.380000	-0.044081	-26.051908	-7.115885	-6.549338	-7.594187	-4.792499	0.000000	-10.000000	0.050000	-5.833333	-194.500000	1023.000000	1023.000000	2046.000000
5.400000	-0.044560	-26.335209	-7.256155	-6.656248	-7.649284	-4.773522	0.000000	-10.000000	0.050000	-5.633334	-196.500000	1023.000000	1023.000000	2046.000000
5.420000	-0.044018	-26.014362	-7.338057	-6.694968	-7.357909	-4.623428	0.000000	-10.000000	0.050000	-5.583333	-198.500000	1023.000000	1023.000000	2046.000000
5.440000	-0.043555	-25.740728	-7.174160	-6.679211	-7.336632	-4.550725	0.000000	-10.000000	0.050000	-5.733334	-200.500000	1023.000000	1023.000000	2046.000000
5.460000	-0.042949	-25.382988	-7.081404	-6.595313	-7.286939	-4.419332	0.000000	-10.000000	0.050000	-6.016667	-202.500000	1023.000000	1023.000000	2046.000000
5.480000	-0.041837	-24.725935	-7.044866	-6.488868	-6.904592	-4.287610	0.000000	-10.000000	0.050000	-6.316667	-204.500000	1023.000000	1023.000000	2046.000000
5.500000	-0.041803	-24.705788	-6.963903	-6.527181	-6.920576	-4.294127	0.000000	-10.000000	0.050000	-6.500000	-206.500000	1023.000000	1023.000000	2046.000000
5.520000	-0.041735	-24.665257	-6.934132	-6.592834	-6.904905	-4.233386	0.000000	-10.000000	0.050000	-6.566667	-208.500000	1023.000000	1023.000000	2046.000000
5.540000	-0.041444	-24.493290	-6.931956	-6.681499	-6.652024	-4.227811	0.000000	-10.000000	0.058333	-6.666667	-210.500000	1023.000000	1023.000000	2046.000000
5.560000	-0.042834	-25.314953	-6.923250	-7.023104	-6.980156	-4.388443	0.000000	-10.000000	0.066667	-7.000000	-212.833328	1023.000000	1023.000000	2046.000000
5.580000	-0.043282	-25.579849	-7.117643	-7.261435	-6.767149	-4.433622	0.000000	-10.000000	0.066667	-7.350000	-215.166672	1023.000000	1023.000000	2046.000000
5.600000	-0.044789	-26.470421	-7.143237	-7.681730	-7.054267	-4.591186	0.000000	-10.000000	0.058333	-7.616667	-216.833328	1023.000000	1023.000000	2046.000000
5.620000	-0.046076	-27.230736	-7.315668	-8.017441	-7.189064	-4.708564	0.000000	-10.000000	0.050000	-7.483334	-219.166672	1023.000000	1023.000000	2046.000000
5.640000	-0.046570	-27.523054	-7.422631	-8.317122	-7.032102	-4.751200	0.000000	-10.000000	0.041667	-7.266667	-221.833328	1023.000000	1023.000000	2046.000000
5.660000	-0.048197	-28.484646	-7.452097	-8.677075	-7.416355	-4.939119	0.000000	-10.000000	0.041667	-7.033333	-225.166672	1023.000000	1023.000000	2046.000000
5.680000	-0.048562	-28.700163	-7.700736	-8.875268	-7.203801	-4.920357	0.000000	-10.000000	0.041667	-7.016667	-227.500000	1023.000000	1023.000000	2046.000000
5.700000	-0.049264	-29.114929	-7.684116	-9.096289	-7.362312	-4.972213	0.000000	-10.000000	0.050000	-7.116667	-229.833328	1023.000000	1023.000000	2046.000000
5.720000	-0.049786	-29.423788	-7.826700	-9.222333	-7.402419	-4.972336	0.000000	-10.000000	0.050000	-7.300000	-232.166672	1023.000000	1023.000000	2046.000000
5.740000	-0.049565	-29.292677	-7.900321	-9.279210	-7.156570	-4.956576	0.000000	-10.000000	0.058333	-7.416667	-234.833328	1023.000000	1023.000000	2046.000000
5.760000	-0.050114	-29.617189	-7.805357	-9.433486	-7.395411	-4.982936	0.000000	-10.000000	0.058333	-7.350000	-237.166672	1023.000000	1023.000000	2046.000000
5.780000	-0.049710	-29.378536	-7.867086	-9.471862	-7.172095	-4.867492	0.000000	-10.000000	0.058333	-7.166667	-239.666672	1023.000000	1023.000000	2046.000000
5.800000	-0.049504	-29.256744	-7.772575	-9.491517	-7.125451	-4.867203	0.000000	-10.000000	0.050000	-7.000000	-242.000000	1023.000000	1023.000000	2046.000000
5.820000	-0.049598	-29.312410	-7.714384	-9.563177	-7.194117	-4.840733	0.000000	-10.000000	0.050000	-6.950000	-244.333328	1023.000000	1023.000000	2046.000000
5.840000	-0.048817	-28.850891	-7.704070	-9.519668	-6.893556	-4.733597	0.000000	-10.000000	0.050000	-6.916667	-246.833328	1023.000000	1023.000000	2046.000000
5.860000	-0.049200	-29.077074	-7.574323	-9.576838	-7.128098	-4.797815	0.000000	-10.000000	0.041667	-6.850000	-249.166672	1023.000000	1023.000000	2046.000000
5.880000	-0.048875	-28.885025	-7.649226	-9.538771	-6.984772	-4.712257	0.000000	-10.000000	0.041667	-6.716667	-251.500000	1023.000000	1023.000000	2046.000000
5.900000	-0.048641	-28.746733	-7.670179	-9.479761	-6.851717	-4.745075	0.000000	-10.000000	0.041667	-6.566667	-253.500000	1023.000000	1023.000000	2046.000000
5.920000	-0.048847	-28.868742	-7.528533	-9.556116	-7.117536	-4.666558	0.000000	-10.000000	0.050000	-6.350000	-255.666672	1023.000000	1023.000000	2046.000000
5.940000	-0.048257	-28.520008	-7.638987	-9.433990	-6.830789	-4.616243	0.000000	-10.000000	0.050000	-6.000000	-258.000000	1023.000000	1023.000000	2046.000000
5.960000	-0.048386	-28.596315	-7.535584	-9.436551	-6.972947	-4.651233	0.000000	-10.000000	0.050000	-5.450000	-260.000000	1023.000000	1023.000000	2046.000000
5.980000	-0.048229	-28.503428	-7.587111	-9.443421	-6.934406	-4.538489	0.000000	-10.000000	0.041667	-4.966667	-261.833344	1023.000000	1023.000000	2046.000000
6.000000	-0.047740	-28.214149	-7.617214	-9.344294	-6.714092	-4.538549	0.000000	-10.000000	0.041667	-4.650000	-263.333344	1023.000000	1023.000000	2046.000000
6.020000	-0.047890	-28.303276	-7.436944	-9.380234	-6.974354	-4.511745	0.000000	-10.000000	0.033333	-4.533333	-265.000000	1023.000000	1023.000000	2046.000000
6.040000	-0.047577	-28.118065	-7.569112	-9.332707	-6.758762	-4.457484	0.000000	-10.000000	0.033333	-4.400000	-266.500000	1023.000000	1023.000000	2046.000000
6.060000	-0.047200	-27.895157	-7.491452	-9.270196	-6.659273	-4.474236	0.000000	-10.000000	0.016667	-4.233334	-268.000000	1023.000000	1023.000000	2046.000000
6.080000	-0.047345	-27.980673	-7.350872	-9.367420	-6.870051	-4.392330	0.000000	-10.000000	0.008333	-4.016667	-269.500000	1023.000000	1023.000000	2046.000000
6.100000	-0.046866	-27.697908	-7.466144	-9.253645	-6.559870	-4.418250	0.000000	-10.000000	0.008333	-3.850000	-270.833344	1023.000000	1023.000000	2046.000000
6.120000	-0.046799	-27.658175	-7.321531	-9.255123	-6.667986	-4.413534	0.000000	-10.000000	0.008333	-3.750000	-272.166656	1023.000000	1023.000000	2046.000000
6.140000	-0.046794	-27.655443	-7.363836	-9.288845	-6.680062	-4.322699	0.000000	-10.000000	0.025000	-3.766667	-273.333344	1023.000000	1023.000000	2046.000000
6.160000	-0.046708	-27.604174	-7.453214	-9.280494	-6.530971	-4.339497	0.000000	-10.000000	0.033333	-3.833333	-274.666656	1023.000000	1023.000000	2046.000000
6.180000	-0.047521	-28.084961	-7.350238	-9.418152	-6.915554	-4.401016	0.000000	-10.000000	0.041667	-3.900000	-276.000000	1023.000000	1023.000000	2046.000000
6.200000	-0.047559	-28.107313	-7.540756	-9.422133	-6.715517	-4.428906	0.000000	-10.000000	0.033333	-3.966667	-277.333344	1023.000000	1023.000000	2046.000000
6.220000	-0.048057	-28.401670	-7.550014	-9.494376	-6.841403	-4.515877	0.000000	-10.000000	0.033333	-3.983333	-278.666656	1023.000000	1023.000000	2046.000000
6.240000	-0.048381	-28.593084	-7.500335	-9.578504	-7.040256	-4.473989	0.000000	-10.000000	0.041667	-4.033333	-280.000000	1023.000000	1023.000000	2046.000000
6.260000	-0.047693	-28.186520	-7.669925	-9.394576	-6.731772	-4.390248	0.000000	-10.000000	0.041667	-4.116667	-281.333344	1023.000000	1023.000000	2046.000000
6.280000	-0.047447	-28.041098	-7.641701	-9.232839	-6.829858	-4.336701	0.000000	-10.000000	0.033333	-4.133333	-282.666656	1023.000000	1023.000000	2046.000000
6.300000	-0.047927	-28.325087	-7.720081	-9.258473	-6.979818	-4.366714	0.000000	-10.000000	0.025000	-3.933333	-284.000000	1023.000000	1023.000000	2046.000000
6.320000	-0.048186	-28.477827	-7.878111	-9.246078	-6.862561	-4.491078	0.000000	-10.000000	0.016667	-3.233333	-285.333344	1023.000000	1023.000000	2046.000000
6.340000	-0.049072	-29.001831	-7.852545	-9.341623	-7.142921	-4.664742	0.000000	-10.000000	0.008333	-1.883333	-286.333344	1023.000000	1023.000000	2046.000000
6.360000	-0.050756	-29.996637	-7.871095	-9.502893	-7.653373	-4.969275	0.000000	-10.000000	0.000000	-0.050000	-286.833344	1023.000000	1023.000000	2046.000000
6.380000	-0.052730	-31.163290	-8.433262	-9.596129	-7.713062	-5.420837	0.000000	-10.000000	0.000000	1.833333	-287.000000	1023.000000	1023.000000	2046.000000
6.400000	-0.055101	-32.564541	-8.818543	-9.777977	-8.139697	-5.828322	0.000000	-10.000000	-0.008333	3.616667	-287.000000	1023.000000	1023.000000	2046.000000
6.420000	-0.056921	-33.640316	-9.029852	-10.041491	-8.632103	-5.936868	0.000000	-10.000000	-0.016667	5.033333	-287.000000	1023.000000	1023.000000	2046.000000
6.440000	-0.057237	-33.827278	-9.369650	-9.957621	-8.491451	-6.008558	0.000000	-10.000000	-0.016667	6.050000	-287.000000	1023.000000	1023.000000	2046.000000
6.460000	-0.057447	-33.951199	-9.335605	-9.907557	-8.690402	-6.017633	0.000000	-10.000000	-0.025000	6.533333	-287.000000	1023.000000	1023.000000	2046.000000
6.480000	-0.057661	-34.077946	-9.386635	-9.855775	-8.836690	-5.998846	0.000000	-10.000000	-0.016667	6.850000	-287.000000	1023.000000	1023.000000	2046.000000
6.500000	-0.057144	-33.771862	-9.565491	-9.680936	-8.583434	-5.942001	0.000000	-10.000000	-0.016667	7.166667	-287.000000	1023.000000	1023.000000	2046.000000
6.520000	-0.056751	-33.540104	-9.477425	-9.494804	-8.622677	-5.945200	0.000000	-10.000000	0.000000	7.300000	-287.000000	1023.000000	1023.000000	2046.000000
6.540000	-0.056435	-33.352966	-9.427166	-9.487050	-8.663619	-5.775133	0.000000	-10.000000	0.000000	7.300000	-287.000000	1023.000000	1023.000000	2046.000000
6.560000	-0.055529	-32.817455	-9.527787	-9.301740	-8.300206	-5.687722	0.000000	-10.000000	0.000000	7.116667	-287.000000	1023.000000	1023.000000	2046.000000
6.580000	-0.055222	-32.636013	-9.417191	-9.188536	-8.342927	-5.687360	0.000000	-10.000000	0.000000	7.050000	-184.333328	1023.000000	1023.000000	2046.000000
6.600000	-0.054870	-32.428432	-9.348933	-9.265969	-8.341537	-5.471992	0.000000	-10.000000	0.000000	7.050000	-79.500000	1023.000000	1023.000000	2046.000000
6.620000	-0.054005	-31.917078	-9.485834	-9.161504	-7.884212	-5.385526	0.000000	-10.000000	0.000000	7.133334	25.333334	1023.000000	1023.000000	2046.000000
6.640000	-0.052996	-31.320927	-9.111279	-9.128689	-7.934029	-5.146930	0.000000	-10.000000	0.000000	7.200000	27.500000	1023.000000	1023.000000	2046.000000
6.660000	-0.051636	-30.516993	-9.026887	-8.975442	-7.618834	-4.895829	0.000000	-10.000000	0.000000	7.016667	28.500000	1023.000000	1023.000000	2046.000000
6.680000	-0.050321	-29.739456	-9.002333	-8.707532	-7.203267	-4.826324	0.000000	-10.000000	0.000000	6.950000	30.166666	1023.000000	1023.000000	2046.000000
6.700000	-0.049477	-29.241156	-8.592734	-8.722314	-7.337224	-4.588883	0.000000	-10.000000	0.000000	6.966667	32.500000	1023.000000	1023.000000	2046.000000
6.720000	-0.048343	-28.570580	-8.688692	-8.582501	-6.786946	-4.512440	0.000000	-10.000000	0.000000	7.116667	34.833332	1023.000000	1023.000000	2046.000000
6.740000	-0.047869	-28.290823	-8.353270	-8.646571	-6.891040	-4.399943	0.000000	-10.000000	0.000000	7.116667	37.166668	1023.000000	1023.000000	2046.000000
6.760000	-0.048036	-28.389097	-8.252570	-8.837442	-6.904546	-4.394539	0.000000	-10.000000	0.000000	6.950000	39.833332	1023.000000	1023.000000	2046.000000
6.780000	-0.048274	-28.530077	-8.448652	-8.954279	-6.652833	-4.474313	0.000000	-10.000000	0.000000	6.833333	42.166668	1023.000000	1023.000000	2046.000000
6.800000	-0.048784	-28.831211	-8.228882	-9.197038	-6.908561	-4.496732	0.000000	-10.000000	-0.016667	7.050000	44.500000	1023.000000	1023.000000	2046.000000
6.820000	-0.049164	-29.055725	-8.436989	-9.451378	-6.739820	-4.427538	0.000000	-10.000000	-0.033333	7.550000	46.666668	1023.000000	1023.000000	2046.000000
6.840000	-0.049344	-29.162354	-8.573824	-9.565490	-6.592714	-4.430326	0.000000	-10.000000	-0.058333	8.350000	49.000000	1023.000000	1023.000000	2046.000000
6.860000	-0.049728	-29.388985	-8.373178	-9.753238	-6.852175	-4.410392	0.000000	-10.000000	-0.058333	9.066667	51.666668	1023.000000	1023.000000	2046.000000
6.880000	-0.049726	-29.387814	-8.522351	-9.883476	-6.631588	-4.350399	0.000000	-10.000000	-0.058333	9.583334	53.500000	1023.000000	1023.000000	2046.000000
6.900000	-0.049271	-29.119381	-8.662884	-9.866998	-6.315482	-4.274017	0.000000	-10.000000	-0.066667	10.633333	56.666668	1023.000000	1023.000000	2046.000000
6.920000	-0.048869	-28.881733	-8.381235	-9.991604	-6.440515	-4.068379	0.000000	-10.000000	-0.100000	11.950000	60.166668	1023.000000	1023.000000	2046.000000
6.940000	-0.048065	-28.406693	-8.426745	-9.980640	-6.090677	-3.908631	0.000000	-10.000000	-0.141667	13.850000	65.166664	1023.000000	1023.000000	2046.000000
6.960000	-0.046704	-27.602102	-8.401394	-9.849603	-5.637313	-3.713793	0.000000	-10.000000	-0.191667	15.400001	69.666664	1023.000000	1023.000000	2046.000000
6.980000	-0.045353	-26.803417	-8.058877	-9.782398	-5.532334	-3.429809	0.000000	-10.000000	-0.216667	17.116667	74.500000	1023.000000	1023.000000	2046.000000
7.000000	-0.044063	-26.041157	-7.859906	-9.773849	-5.309409	-3.097994	0.000000	-10.000000	-0.266667	18.633333	79.833336	1023.000000	1023.000000	2046.000000
7.020000	-0.042316	-25.008505	-7.911998	-9.486909	-4.709820	-2.899778	0.000000	-10.000000	-0.316667	20.333334	85.833336	1023.000000	1023.000000	2046.000000
7.040000	-0.040590	-23.988766	-7.581988	-9.304935	-4.525354	-2.576489	0.000000	-10.000000	-0.383333	21.800001	92.333336	1023.000000	1023.000000	2046.000000
7.060000	-0.039130	-23.125925	-7.291251	-9.210546	-4.394380	-2.229749	0.000000	-10.000000	-0.416667	23.316668	99.500000	1023.000000	1023.000000	2046.000000
7.080000	-0.037238	-22.007868	-7.391291	-8.888227	-3.727118	-2.001232	0.000000	-10.000000	-0.441667	24.666668	107.000000	1023.000000	1023.000000	2046.000000
7.100000	-0.035560	-21.016172	-6.935943	-8.738025	-3.684442	-1.657763	0.000000	-10.000000	-0.475000	26.016666	115.000000	1023.000000	1023.000000	2046.000000
7.120000	-0.033926	-20.050419	-6.812963	-8.609757	-3.335045	-1.292654	0.000000	-10.000000	-0.500000	27.250000	123.500000	1023.000000	1023.000000	2046.000000
7.140000	-0.031946	-18.880335	-6.741899	-8.273585	-2.833066	-1.031785	0.000000	-10.000000	-0.541667	28.266666	132.333328	1023.000000	1023.000000	2046.000000
7.160000	-0.030245	-17.874866	-6.272301	-8.140001	-2.803144	-0.659420	0.000000	-10.000000	-0.558333	29.216667	141.833328	1023.000000	1023.000000	2046.000000
7.180000	-0.028252	-16.697178	-6.300447	-7.863125	-2.149459	-0.384147	0.000000	-10.000000	-0.616667	30.116667	151.500000	1023.000000	1023.000000	2046.000000
7.200000	-0.026211	-15.490773	-5.954175	-7.628062	-1.861917	-0.046618	0.000000	-10.000000	-0.633333	31.066668	161.500000	1023.000000	1023.000000	2046.000000
7.220000	-0.024544	-14.505320	-5.606626	-7.458755	-1.696579	0.256640	0.000000	-10.000000	-0.675000	31.950001	171.500000	1023.000000	1023.000000	2046.000000
7.240000	-0.022703	-13.417616	-5.622590	-7.190692	-1.118248	0.513915	0.000000	-10.000000	-0.683333	32.566669	178.166672	1023.000000	1023.000000	2046.000000
7.260000	-0.021047	-12.438566	-5.232485	-6.898589	-1.046643	0.739151	0.000000	-10.000000	-0.708333	33.183334	188.833328	1023.000000	1023.000000	2046.000000
7.280000	-0.019882	-11.750447	-5.161757	-6.779778	-0.790781	0.981869	0.000000	-10.000000	-0.716667	33.616669	200.000000	1023.000000	1023.000000	2046.000000
7.300000	-0.018659	-11.027414	-5.071940	-6.520533	-0.514801	1.079861	0.000000	-10.000000	-0.725000	34.050003	211.166672	1023.000000	1023.000000	2046.000000
7.320000	-0.018061	-10.674184	-4.764225	-6.494243	-0.627280	1.211564	0.000000	-10.000000	-0.750000	34.283333	222.666672	1023.000000	1023.000000	2046.000000
7.340000	-0.017299	-10.223932	-4.860358	-6.412195	-0.279518	1.328138	0.000000	-10.000000	-0.775000	34.850002	234.000000	1023.000000	1023.000000	2046.000000
7.360000	-0.015762	-9.315612	-4.580374	-6.111489	-0.074635	1.450887	0.000000	-10.000000	-0.783333	35.283333	249.333328	1023.000000	1023.000000	2046.000000
7.380000	-0.014466	-8.549651	-4.293494	-5.971937	0.063598	1.652183	0.000000	-10.000000	-0.783333	35.450001	261.000000	1023.000000	1023.000000	2046.000000
7.400000	-0.012393	-7.324027	-4.137700	-5.686493	0.488218	2.011950	0.000000	-10.000000	-0.783333	35.183334	273.000000	1023.000000	1023.000000	2046.000000
7.420000	-0.009767	-5.772183	-3.600388	-5.162727	0.612647	2.378285	0.000000	-10.000000	-0.800000	35.333332	284.666656	1023.000000	1023.000000	2046.000000
7.440000	-0.007291	-4.309253	-3.433579	-4.702266	1.105137	2.721456	0.000000	-10.000000	-0.775000	35.500000	296.333344	1023.000000	1023.000000	2046.000000
7.460000	-0.005279	-3.119713	-3.209540	-4.202694	1.462175	2.830347	0.000000	-10.000000	-0.783333	35.400002	308.000000	1023.000000	1023.000000	2046.000000
7.480000	-0.003867	-2.285567	-2.590017	-4.038611	1.326450	3.016610	0.000000	-10.000000	-0.791667	35.016666	316.000000	1023.000000	1023.000000	2046.000000
7.500000	-0.003568	-2.108447	-2.738654	-3.806555	1.603209	2.833554	0.000000	-10.000000	-0.816667	35.049999	324.000000	1023.000000	1023.000000	2046.000000
7.520000	-0.004796	-2.834584	-2.650265	-3.739359	1.072002	2.483039	0.000000	-10.000000	-0.791667	35.016666	335.666656	1023.000000	1023.000000	2046.000000
7.540000	-0.006614	-3.908757	-3.161683	-3.889515	0.976737	2.165704	0.000000	-10.000000	-0.766667	35.066669	351.333344	1023.000000	1023.000000	2046.000000
7.560000	-0.007074	-4.180929	-3.353365	-3.888116	0.933262	2.127290	0.000000	-10.000000	-0.725000	34.200001	367.000000	1023.000000	1023.000000	2046.000000
7.580000	-0.006622	-3.913684	-3.185691	-3.842746	0.839187	2.275567	0.000000	-10.000000	-0.700000	33.666668	375.000000	1023.000000	1023.000000	2046.000000
7.600000	-0.005620	-3.321558	-3.344561	-3.560923	1.216528	2.367397	0.000000	-10.000000	-0.683333	33.200001	382.666656	1023.000000	1023.000000	2046.000000
7.620000	-0.004064	-2.402023	-2.868547	-3.242219	1.173411	2.535333	0.000000	-10.000000	-0.691667	33.083332	393.666656	1023.000000	1023.000000	2046.000000
7.640000	-0.002888	-1.706814	-2.692056	-2.987412	1.351105	2.621548	0.000000	-10.000000	-0.691667	32.866669	408.333344	1023.000000	1023.000000	2046.000000
7.660000	-0.001184	-0.699860	-2.616285	-2.629062	1.786993	2.758495	0.000000	-10.000000	-0.683333	32.500000	419.333344	1023.000000	1023.000000	2046.000000
7.680000	0.000266	0.157475	-2.120871	-2.464608	1.723262	3.019692	0.000000	-10.000000	-0.658333	32.066666	430.166656	1023.000000	1023.000000	2046.000000
7.700000	0.001814	1.072317	-2.177717	-2.114963	2.260321	3.104675	0.000000	-10.000000	-0.641667	31.733334	437.333344	1023.000000	1023.000000	2046.000000
7.720000	0.003746	2.214109	-1.785260	-1.823792	2.456868	3.366293	0.000000	-10.000000	-0.608333	31.216667	448.166656	1023.000000	1023.000000	2046.000000
7.740000	0.005272	3.115806	-1.475114	-1.604189	2.661959	3.533151	0.000000	-10.000000	-0.608333	30.716667	458.500000	1023.000000	1023.000000	2046.000000
7.760000	0.006932	4.096658	-1.493151	-1.313848	3.222618	3.681040	0.000000	-10.000000	-0.608333	30.216667	468.833344	1023.000000	1023.000000	2046.000000
7.780000	0.008978	5.305985	-0.992668	-1.061467	3.399725	3.960395	0.000000	-10.000000	-0.616667	29.950001	478.833344	1023.000000	1023.000000	2046.000000
7.800000	0.010881	6.430453	-0.858564	-0.799384	3.891194	4.197207	0.000000	-10.000000	-0.591667	29.400000	488.833344	1023.000000	1023.000000	2046.000000
7.820000	0.013329	7.877395	-0.524976	-0.347183	4.344718	4.404837	0.000000	-10.000000	-0.566667	28.850000	498.833344	1023.000000	1023.000000	2046.000000
7.840000	0.015543	9.185966	0.052158	-0.122915	4.561440	4.695284	0.000000	-10.000000	-0.550000	28.316668	508.833344	1023.000000	1023.000000	2046.000000
7.860000	0.017575	10.386722	0.167696	0.138621	5.204227	4.876177	0.000000	-10.000000	-0.541667	28.233334	515.333313	1023.000000	1023.000000	2046.000000
7.880000	0.019486	11.516062	0.688135	0.351779	5.381267	5.094881	0.000000	-10.000000	-0.525000	28.116667	525.000000	1023.000000	1023.000000	2046.000000
7.900000	0.020469	12.097199	0.945753	0.348288	5.621347	5.181810	0.000000	-10.000000	-0.491667	27.866667	534.333313	1023.000000	1023.000000	2046.000000
7.920000	0.020916	12.361394	0.911278	0.401415	5.890096	5.158606	0.000000	-10.000000	-0.475000	27.633333	546.666687	1023.000000	1023.000000	2046.000000
7.940000	0.021316	12.597713	1.171361	0.370813	5.804350	5.251188	0.000000	-10.000000	-0.466667	27.383333	558.833313	1023.000000	1023.000000	2046.000000
7.960000	0.021383	12.637129	1.051226	0.391300	6.006630	5.187973	0.000000	-10.000000	-0.475000	27.200001	568.000000	1023.000000	1023.000000	2046.000000
7.980000	0.021952	12.973412	1.153219	0.460615	6.116363	5.243215	0.000000	-10.000000	-0.483333	27.416666	574.000000	1023.000000	1023.000000	2046.000000
8.000000	0.022503	13.299175	1.433923	0.413567	6.143303	5.308383	0.000000	-10.000000	-0.483333	27.450001	583.166687	1023.000000	1023.000000	2046.000000
8.020000	0.023360	13.806034	1.427685	0.542225	6.488439	5.347686	0.000000	-10.000000	-0.491667	27.733334	595.500000	1023.000000	1023.000000	2046.000000
8.040000	0.024944	14.741921	1.871336	0.686660	6.577549	5.606377	0.000000	-10.000000	-0.491667	27.750000	604.833313	1023.000000	1023.000000	2046.000000
8.060000	0.026302	15.544713	2.073035	0.877995	6.868621	5.725062	0.000000	-10.000000	-0.483333	27.666666	614.166687	1023.000000	1023.000000	2046.000000
8.080000	0.028515	16.852419	2.467080	1.204076	7.179016	6.002247	0.000000	-10.000000	-0.466667	27.333334	620.333313	1023.000000	1023.000000	2046.000000
8.100000	0.030500	18.025610	2.941410	1.460030	7.421822	6.202348	0.000000	-10.000000	-0.458333	27.250000	629.500000	1023.000000	1023.000000	2046.000000
8.120000	0.032423	19.162054	3.114800	1.794578	7.879100	6.373574	0.000000	-10.000000	-0.466667	27.299999	635.500000	1023.000000	1023.000000	2046.000000
8.140000	0.034752	20.538244	3.688784	2.078323	8.048368	6.722768	0.000000	-10.000000	-0.458333	27.216667	647.500000	1023.000000	1023.000000	2046.000000
8.160000	0.036614	21.639107	4.043555	2.371994	8.311969	6.911591	0.000000	-10.000000	-0.450000	26.850000	659.666687	1023.000000	1023.000000	2046.000000
8.180000	0.038668	22.852804	4.216980	2.778449	8.734386	7.122988	0.000000	-10.000000	-0.441667	26.683332	668.833313	1023.000000	1023.000000	2046.000000
8.200000	0.040825	24.127802	4.719999	3.131407	8.829066	7.447330	0.000000	-10.000000	-0.441667	26.633333	674.833313	1023.000000	1023.000000	2046.000000
8.220000	0.042565	25.155796	4.987482	3.486656	9.057800	7.623857	0.000000	-10.000000	-0.433333	26.350000	683.666687	1023.000000	1023.000000	2046.000000
8.240000	0.044306	26.184694	5.116479	3.867820	9.337765	7.862630	0.000000	-10.000000	-0.433333	26.150002	695.333313	1023.000000	1023.000000	2046.000000
8.260000	0.046113	27.252781	5.507856	4.181085	9.421509	8.142331	0.000000	-10.000000	-0.441667	25.966667	704.166687	1023.000000	1023.000000	2046.000000
8.280000	0.047653	28.163099	5.717449	4.446494	9.632670	8.366486	0.000000	-10.000000	-0.450000	25.866667	710.000000	1023.000000	1023.000000	2046.000000
8.300000	0.049268	29.117146	5.904154	4.809152	9.893779	8.510061	0.000000	-10.000000	-0.441667	25.583334	715.833313	1023.000000	1023.000000	2046.000000
8.320000	0.051172	30.242428	6.359434	5.084081	10.012164	8.786749	0.000000	-10.000000	-0.425000	25.116667	727.166687	1023.000000	1023.000000	2046.000000
8.340000	0.052447	30.996292	6.526468	5.366081	10.216121	8.887623	0.000000	-10.000000	-0.408333	24.833334	735.500000	1023.000000	1023.000000	2046.000000
8.360000	0.053687	31.728848	6.584979	5.596712	10.489023	9.058134	0.000000	-10.000000	-0.400000	24.766666	743.833313	1023.000000	1023.000000	2046.000000
8.380000	0.054695	32.324478	6.926725	5.735174	10.453033	9.209545	0.000000	-10.000000	-0.400000	24.716667	749.500000	1023.000000	1023.000000	2046.000000
8.400000	0.055834	32.997803	6.966831	6.023312	10.760516	9.247145	0.000000	-10.000000	-0.383333	24.366667	760.500000	1023.000000	1023.000000	2046.000000
8.420000	0.057292	33.859451	7.286500	6.260914	10.864142	9.447893	0.000000	-10.000000	-0.366667	23.900000	768.666687	1023.000000	1023.000000	2046.000000
8.440000	0.058752	34.722317	7.598958	6.483686	10.956077	9.683595	0.000000	-10.000000	-0.350000	23.550001	776.666687	1023.000000	1023.000000	2046.000000
8.460000	0.060241	35.602364	7.652119	6.945976	11.223834	9.780435	0.000000	-10.000000	-0.341667	23.233334	782.000000	1023.000000	1023.000000	2046.000000
8.480000	0.061296	36.225780	7.881330	7.211951	11.212378	9.920124	0.000000	-10.000000	-0.325000	22.733334	792.333313	1023.000000	1023.000000	2046.000000
8.500000	0.061476	36.332081	8.003942	7.353055	11.183964	9.791121	0.000000	-10.000000	-0.308333	22.283333	800.000000	1023.000000	1023.000000	2046.000000
8.520000	0.061660	36.440979	8.165227	7.476201	11.140434	9.659116	0.000000	-10.000000	-0.300000	22.266666	807.666687	1023.000000	1023.000000	2046.000000
8.540000	0.061375	36.272736	8.360218	7.577639	10.922144	9.412734	0.000000	-10.000000	-0.291667	22.416668	812.666687	1023.000000	1023.000000	2046.000000
8.560000	0.059463	35.142536	8.155128	7.470008	10.547615	8.969784	0.000000	-10.000000	-0.275000	22.450001	820.333313	1023.000000	1023.000000	2046.000000
8.580000	0.057356	33.897217	7.756171	7.287399	10.264917	8.588730	0.000000	-10.000000	-0.266667	21.966667	827.666687	1023.000000	1023.000000	2046.000000
8.600000	0.056404	33.334675	7.627276	7.095706	10.094725	8.516967	0.000000	-10.000000	-0.266667	21.316668	835.166687	1023.000000	1023.000000	2046.000000
8.620000	0.056162	33.191788	7.487877	7.120098	10.154819	8.428993	0.000000	-10.000000	-0.283333	20.666666	842.333313	1023.000000	1023.000000	2046.000000
8.640000	0.056577	33.436749	7.557824	7.266479	10.146420	8.466025	0.000000	-10.000000	-0.275000	20.200001	849.500000	1023.000000	1023.000000	2046.000000
8.660000	0.057319	33.875801	7.760537	7.441708	10.199983	8.473575	0.000000	-10.000000	-0.266667	19.916666	856.333313	1023.000000	1023.000000	2046.000000
8.680000	0.057831	34.178268	7.849657	7.576752	10.278893	8.472967	0.000000	-10.000000	-0.250000	19.716667	863.000000	1023.000000	1023.000000	2046.000000
8.700000	0.058476	34.559486	7.882897	7.743041	10.412827	8.520722	0.000000	-10.000000	-0.241667	19.616667	869.666687	1023.000000	1023.000000	2046.000000
8.720000	0.059478	35.151245	8.138044	7.817322	10.488863	8.707018	0.000000	-10.000000	-0.225000	19.233334	876.166687	1023.000000	1023.000000	2046.000000
8.740000	0.060246	35.605640	8.154195	7.920902	10.719948	8.810594	0.000000	-10.000000	-0.208333	18.666668	882.833313	1023.000000	1023.000000	2046.000000
8.760000	0.061229	36.186066	8.316712	8.136147	10.829463	8.903745	0.000000	-10.000000	-0.191667	18.066668	889.166687	1023.000000	1023.000000	2046.000000
8.780000	0.062048	36.670441	8.480215	8.261000	10.923720	9.005504	0.000000	-10.000000	-0.175000	17.416666	895.500000	1023.000000	1023.000000	2046.000000
8.800000	0.062967	37.213715	8.514426	8.402773	11.152618	9.143898	0.000000	-10.000000	-0.150000	16.816666	901.333313	1023.000000	1023.000000	2046.000000
8.820000	0.064337	38.022873	8.708673	8.627596	11.384800	9.301805	0.000000	-10.000000	-0.141667	16.083332	907.000000	1023.000000	1023.000000	2046.000000
8.840000	0.065795	38.884716	8.919292	8.775619	11.581127	9.608679	0.000000	-10.000000	-0.141667	15.833333	912.333313	1023.000000	1023.000000	2046.000000
8.860000	0.067321	39.786774	9.091907	9.066483	11.889593	9.738792	0.000000	-10.000000	-0.133333	15.566667	917.666687	1023.000000	1023.000000	2046.000000
8.880000	0.069053	40.810452	9.393960	9.352869	12.155190	9.908434	0.000000	-10.000000	-0.133333	15.533334	922.833313	1023.000000	1023.000000	2046.000000
8.900000	0.070620	41.736187	9.721955	9.445349	12.376474	10.192410	0.000000	-10.000000	-0.133333	14.866667	928.166687	1023.000000	1023.000000	2046.000000
8.920000	0.071405	42.200203	9.866996	9.557177	12.586600	10.189430	0.000000	-10.000000	-0.150000	14.516667	933.166687	1023.000000	1023.000000	2046.000000
8.940000	0.071636	42.336895	9.985044	9.516133	12.644090	10.191628	0.000000	-10.000000	-0.141667	13.933333	938.166687	1023.000000	1023.000000	2046.000000
8.960000	0.071215	42.087814	9.902576	9.300227	12.655282	10.229730	0.000000	-10.000000	-0.133333	13.733334	942.833313	1023.000000	1023.000000	2046.000000
8.980000	0.070550	41.695038	9.723740	9.220908	12.631639	10.118750	0.000000	-10.000000	-0.133333	13.566667	949.000000	1023.000000	1023.000000	2046.000000
9.000000	0.070118	41.439537	9.662807	9.080844	12.585248	10.110637	0.000000	-10.000000	-0.133333	13.550000	955.000000	1023.000000	1023.000000	2046.000000
9.020000	0.069737	41.214729	9.666850	8.923676	12.512068	10.112137	0.000000	-10.000000	-0.133333	13.633333	959.500000	1023.000000	1023.000000	2046.000000
9.040000	0.069647	41.161640	9.641646	8.919025	12.552666	10.048301	0.000000	-10.000000	-0.116667	13.116667	962.666687	1023.000000	1023.000000	2046.000000
9.060000	0.069940	41.334450	9.738254	8.923056	12.550853	10.122288	0.000000	-10.000000	-0.100000	12.483334	965.666687	1023.000000	1023.000000	2046.000000
9.080000	0.070430	41.624317	9.894738	8.955929	12.557977	10.215672	0.000000	-10.000000	-0.075000	11.483334	970.000000	1023.000000	1023.000000	2046.000000
9.100000	0.071289	42.131977	9.946621	9.166501	12.782711	10.236144	0.000000	-10.000000	-0.050000	10.650001	974.000000	1023.000000	1023.000000	2046.000000
9.120000	0.072556	42.880444	10.278819	9.289620	12.846406	10.465596	0.000000	-10.000000	-0.025000	9.533334	977.666687	1023.000000	1023.000000	2046.000000
9.140000	0.073536	43.459999	10.532241	9.444736	12.949169	10.533854	0.000000	-10.000000	-0.008333	8.400000	981.166687	1023.000000	1023.000000	2046.000000
9.160000	0.074611	44.095104	10.689410	9.683404	13.126800	10.595490	0.000000	-10.000000	0.000000	7.100000	984.000000	1023.000000	1023.000000	2046.000000
9.180000	0.075938	44.879395	10.962089	9.860543	13.246351	10.810410	0.000000	-10.000000	0.000000	6.283333	986.500000	1023.000000	1023.000000	2046.000000
9.200000	0.076936	45.469418	11.102376	10.054505	13.413006	10.899529	0.000000	-10.000000	0.000000	5.616667	988.500000	1023.000000	1023.000000	2046.000000
9.220000	0.077785	45.970806	11.219831	10.266788	13.532413	10.951773	0.000000	-10.000000	0.000000	5.216667	990.500000	1023.000000	1023.000000	2046.000000
9.240000	0.078637	46.474682	11.447577	10.413245	13.533758	11.080103	0.000000	-10.000000	0.000000	4.866667	992.500000	1023.000000	1023.000000	2046.000000
9.260000	0.079559	47.019119	11.652243	10.556740	13.623717	11.186419	0.000000	-10.000000	0.000000	4.783333	994.333313	1023.000000	1023.000000	2046.000000
9.280000	0.080364	47.494926	11.699712	10.732044	13.816138	11.247033	0.000000	-10.000000	0.000000	4.966667	996.000000	1023.000000	1023.000000	2046.000000
9.300000	0.081735	48.305347	11.933027	10.899370	14.012361	11.460590	0.000000	-10.000000	-0.016667	5.250000	997.666687	1023.000000	1023.000000	2046.000000
9.320000	0.082956	49.027008	12.166580	11.107259	14.150056	11.603114	0.000000	-10.000000	-0.016667	5.716667	999.500000	1023.000000	1023.000000	2046.000000
9.340000	0.083769	49.507401	12.277256	11.255652	14.284752	11.689741	0.000000	-10.000000	-0.025000	6.133334	1002.166687	1023.000000	1023.000000	2046.000000
9.360000	0.084840	50.140236	12.427020	11.437006	14.435789	11.840423	0.000000	-10.000000	-0.016667	6.400000	1004.166687	1023.000000	1023.000000	2046.000000
9.380000	0.085785	50.698654	12.609131	11.558460	14.529925	12.001140	0.000000	-10.000000	-0.025000	6.466667	1006.166687	1023.000000	1023.000000	2046.000000
9.400000	0.086409	51.067806	12.738477	11.710975	14.563543	12.054811	0.000000	-10.000000	-0.025000	6.450000	1007.500000	1023.000000	1023.000000	2046.000000
9.420000	0.087175	51.520706	12.738290	11.978793	14.680229	12.123394	0.000000	-10.000000	-0.033333	6.400000	1010.166687	1023.000000	1023.000000	2046.000000
9.440000	0.087531	51.731087	12.712525	12.161220	14.647530	12.209811	0.000000	-10.000000	-0.041667	6.333333	1012.166687	1023.000000	1023.000000	2046.000000
9.460000	0.087024	51.431068	12.656832	12.211369	14.496705	12.066162	0.000000	-10.000000	-0.041667	6.416667	1014.333313	1023.000000	1023.000000	2046.000000
9.480000	0.086566	51.160645	12.677143	12.295484	14.342880	11.845139	0.000000	-10.000000	-0.041667	6.650000	1016.000000	1023.000000	1023.000000	2046.000000
9.500000	0.086239	50.967346	12.900197	12.258039	14.062752	11.746357	0.000000	-10.000000	-0.033333	6.933333	1018.333313	1023.000000	1023.000000	2046.000000
9.520000	0.084661	50.034634	12.695509	12.202926	13.845201	11.290998	0.000000	-10.000000	-0.025000	7.066667	1020.500000	1023.000000	1023.000000	2046.000000
9.540000	0.081990	48.456081	12.326179	11.971600	13.393443	10.764863	0.000000	-10.000000	-0.008333	6.650000	1022.833313	1023.000000	1023.000000	2046.000000
9.560000	0.079748	47.130875	11.997873	11.597394	13.023949	10.511659	0.000000	-10.000000	0.000000	5.816667	1025.166626	1023.000000	1023.000000	2046.000000
9.580000	0.078114	46.165657	11.634961	11.470725	12.847275	10.212697	0.000000	-10.000000	0.000000	4.700000	1027.500000	1023.000000	1023.000000	2046.000000
9.600000	0.077519	45.813511	11.517617	11.437843	12.687309	10.170742	0.000000	-10.000000	0.000000	3.966667	1029.166626	1023.000000	1023.000000	2046.000000
9.620000	0.077530	45.820076	11.600229	11.441943	12.568822	10.209080	0.000000	-10.000000	0.000000	3.600000	1030.500000	1023.000000	1023.000000	2046.000000
9.640000	0.077405	45.746223	11.521480	11.573300	12.595271	10.056172	0.000000	-10.000000	0.000000	3.533333	1031.666626	1023.000000	1023.000000	2046.000000
9.660000	0.077325	45.698982	11.487418	11.625884	12.551089	10.034589	0.000000	-10.000000	0.008333	3.416667	1032.833374	1023.000000	1023.000000	2046.000000
9.680000	0.077687	45.912964	11.637164	11.620200	12.509551	10.146048	0.000000	-10.000000	0.016667	2.900000	1034.166626	1023.000000	1023.000000	2046.000000
9.700000	0.077723	45.934273	11.517037	11.700726	12.634712	10.081799	0.000000	-10.000000	0.033333	1.983333	1035.166626	1023.000000	1023.000000	2046.000000
9.720000	0.077952	46.069855	11.512398	11.753093	12.672841	10.131525	0.000000	-10.000000	0.041667	0.916667	1035.833374	1023.000000	1023.000000	2046.000000
9.740000	0.078352	46.305977	11.672464	11.798213	12.618178	10.217120	0.000000	-10.000000	0.033333	0.250000	1036.000000	1023.000000	1023.000000	2046.000000
9.760000	0.078410	46.340137	11.503534	11.841221	12.825970	10.169415	0.000000	-10.000000	0.025000	0.000000	1036.000000	1023.000000	1023.000000	2046.000000
9.780000	0.079059	46.723942	11.532605	11.845295	12.942959	10.403081	0.000000	-10.000000	0.016667	0.000000	1036.000000	1023.000000	1023.000000	2046.000000
9.800000	0.079836	47.183174	11.716876	11.856641	12.986996	10.622661	0.000000	-10.000000	0.025000	0.000000	1036.000000	1023.000000	1023.000000	2046.000000
9.820000	0.080767	47.733192	11.706996	12.095135	13.272755	10.658307	0.000000	-10.000000	0.016667	0.000000	1036.000000	1023.000000	1023.000000	2046.000000
9.840000	0.082038	48.484371	11.966028	12.213990	13.398527	10.905826	0.000000	-10.000000	0.016667	0.000000	1036.000000	1023.000000	1023.000000	2046.000000
9.860000	0.082797	48.932858	11.991282	12.252819	13.689581	10.999174	0.000000	-10.000000	0.016667	0.000000	1036.000000	1023.000000	1023.000000	2046.000000
9.880000	0.083265	49.209629	12.066988	12.294207	13.790578	11.057856	0.000000	-10.000000	0.025000	0.000000	1036.000000	1023.000000	1023.000000	2046.000000
9.900000	0.083151	49.142464	12.210791	12.123480	13.755272	11.052920	0.000000	-10.000000	0.025000	0.000000	1036.000000	1023.000000	1023.000000	2046.000000
9.920000	0.082103	48.523079	11.926986	11.930312	13.802712	10.863070	0.000000	-10.000000	0.025000	0.000000	1036.000000	1023.000000	1023.000000	2046.000000
9.940000	0.081291	48.043163	11.843928	11.632957	13.653369	10.912909	0.000000	-10.000000	0.025000	0.000000	1036.000000	1023.000000	1023.000000	2046.000000
9.960000	0.080218	47.408657	11.625557	11.373076	13.597787	10.812236	0.000000	-10.000000	0.016667	0.283333	1036.000000	1023.000000	1023.000000	2046.000000
9.980000	0.079186	46.798992	11.349708	11.201637	13.544423	10.703224	0.000000	-10.000000	0.008333	0.883333	1036.000000	1023.000000	1023.000000	2046.000000
10.000000	0.078795	46.568008	11.422004	10.965570	13.381737	10.798699	0.000000	-10.000000	0.008333	1.550000	1036.000000	1023.000000	1023.000000	2046.000000
10.020000	0.078359	46.310295	11.220357	10.897458	13.516437	10.676043	0.000000	-10.000000	0.016667	1.933333	1036.000000	1023.000000	1023.000000	2046.000000
10.040000	0.078383	46.324448	11.240094	10.876552	13.453838	10.753963	0.000000	-10.000000	0.025000	2.100000	1036.333374	1023.000000	1023.000000	2046.000000
10.060000	0.078981	46.677608	11.424646	10.872283	13.446251	10.934430	0.000000	-10.000000	0.016667	2.266667	1036.666626	1023.000000	1023.000000	2046.000000
10.080000	0.079490	46.978710	11.366956	11.010777	13.707926	10.893051	0.000000	-10.000000	0.008333	2.433333	1037.333374	1023.000000	1023.000000	2046.000000
10.100000	0.080579	47.622341	11.710338	11.167881	13.667105	11.077019	0.000000	-10.000000	0.000000	2.500000	1038.000000	1023.000000	1023.000000	2046.000000
10.120000	0.081589	48.219299	11.806870	11.295287	13.930690	11.186453	0.000000	-10.000000	0.000000	2.550000	1039.000000	1023.000000	1023.000000	2046.000000
10.140000	0.082554	48.789703	11.984830	11.517786	14.016482	11.270605	0.000000	-10.000000	0.000000	2.716667	1039.833374	1023.000000	1023.000000	2046.000000
10.160000	0.083829	49.543091	12.289507	11.603199	14.140438	11.509947	0.000000	-10.000000	0.000000	3.083333	1040.666626	1023.000000	1023.000000	2046.000000
10.180000	0.084622	50.011536	12.324058	11.802307	14.351929	11.533242	0.000000	-10.000000	-0.008333	3.650000	1041.500000	1023.000000	1023.000000	2046.000000
10.200000	0.085986	50.817783	12.706340	11.939696	14.401183	11.770564	0.000000	-10.000000	-0.016667	4.483334	1042.666626	1023.000000	1023.000000	2046.000000
10.220000	0.086724	51.253601	12.759151	12.083480	14.660172	11.750800	0.000000	-10.000000	-0.033333	5.533333	1044.000000	1023.000000	1023.000000	2046.000000
10.240000	0.087794	51.886459	13.017596	12.231645	14.711987	11.925232	0.000000	-10.000000	-0.025000	6.650000	1045.666626	1023.000000	1023.000000	2046.000000
10.260000	0.088773	52.465073	13.180429	12.376256	14.916747	11.991641	0.000000	-10.000000	-0.016667	7.533334	1047.666626	1023.000000	1023.000000	2046.000000
10.280000	0.089328	52.792969	13.180752	12.519427	15.077338	12.015450	0.000000	-10.000000	0.000000	8.116667	1050.000000	1023.000000	1023.000000	2046.000000
10.300000	0.090644	53.570747	13.562341	12.627500	15.116084	12.264822	0.000000	-10.000000	0.000000	8.383333	1052.666626	1023.000000	1023.000000	2046.000000
10.320000	0.091445	54.044250	13.600002	12.786695	15.375369	12.282183	0.000000	-10.000000	0.000000	8.333333	1055.500000	1023.000000	1023.000000	2046.000000
10.340000	0.092378	54.595207	13.687381	12.949083	15.517229	12.441513	0.000000	-10.000000	0.000000	8.050000	1058.500000	1023.000000	1023.000000	2046.000000
10.360000	0.093009	54.968052	13.868589	12.989187	15.555483	12.554790	0.000000	-10.000000	0.000000	7.966667	1061.166626	1023.000000	1023.000000	2046.000000
10.380000	0.092929	54.921165	13.753876	13.117618	15.622143	12.427531	0.000000	-10.000000	0.000000	7.916667	1063.833374	1023.000000	1023.000000	2046.000000
10.400000	0.093907	55.499268	14.017948	13.167669	15.665707	12.647943	0.000000	-10.000000	0.000000	7.616667	1066.500000	1023.000000	1023.000000	2046.000000
10.420000	0.093799	55.434963	14.003497	13.164982	15.689392	12.577092	0.000000	-10.000000	0.000000	6.816667	1069.166626	1023.000000	1023.000000	2046.000000
10.440000	0.094828	56.043579	14.187109	13.362503	15.717969	12.775999	0.000000	-10.000000	0.000000	5.450000	1071.500000	1023.000000	1023.000000	2046.000000
10.460000	0.095480	56.428814	14.258159	13.612289	15.757091	12.801276	0.000000	-10.000000	0.008333	3.833333	1073.500000	1023.000000	1023.000000	2046.000000
10.480000	0.095258	56.297569	14.046916	13.837518	15.747977	12.665157	0.000000	-10.000000	0.016667	2.066667	1075.000000	1023.000000	1023.000000	2046.000000
10.500000	0.094964	56.123779	14.258846	13.786201	15.412220	12.666513	0.000000	-10.000000	0.033333	0.816667	1075.833374	1023.000000	1023.000000	2046.000000
10.520000	0.093902	55.496201	14.170077	13.817296	15.240497	12.268332	0.000000	-10.000000	0.025000	0.183333	1076.000000	1023.000000	1023.000000	2046.000000
10.540000	0.092508	54.672256	14.065721	13.796316	14.885146	11.925073	0.000000	-10.000000	0.033333	0.000000	1076.000000	1023.000000	1023.000000	2046.000000
10.560000	0.089074	52.642994	13.614676	13.449867	14.340680	11.237772	0.000000	-10.000000	0.025000	-0.850000	1076.000000	1023.000000	1023.000000	2046.000000
10.580000	0.085765	50.687336	12.970054	13.020963	13.883548	10.812771	0.000000	-10.000000	0.041667	-2.166667	1076.000000	1023.000000	1023.000000	2046.000000
10.600000	0.083872	49.568447	12.784386	12.720405	13.424834	10.638823	0.000000	-10.000000	0.041667	-3.966667	1076.000000	1023.000000	1023.000000	2046.000000
10.620000	0.082536	48.778545	12.411427	12.655175	13.356182	10.355761	0.000000	-10.000000	0.050000	-4.966667	1076.000000	1023.000000	1023.000000	2046.000000
10.640000	0.082244	48.606041	12.443723	12.710216	13.102160	10.349943	0.000000	-10.000000	0.050000	-5.450000	1076.000000	1023.000000	1023.000000	2046.000000
10.660000	0.081986	48.453854	12.382930	12.737162	13.070655	10.263108	0.000000	-10.000000	0.041667	-5.283333	1076.000000	1023.000000	1023.000000	2046.000000
10.680000	0.081452	48.138378	12.178739	12.837656	13.032698	10.089288	0.000000	-10.000000	0.041667	-4.950000	1076.000000	1023.000000	1023.000000	2046.000000
10.700000	0.081369	48.089077	12.300944	12.703958	12.804008	10.280169	0.000000	-10.000000	0.041667	-4.750000	1076.000000	1023.000000	1023.000000	2046.000000
10.720000	0.081459	48.142014	12.244774	12.762572	12.926647	10.208018	0.000000	-10.000000	0.050000	-4.850000	1076.000000	1023.000000	1023.000000	2046.000000
10.740000	0.081295	48.045280	12.146644	12.775454	12.945869	10.177314	0.000000	-10.000000	0.050000	-5.033333	1076.000000	1023.000000	1023.000000	2046.000000
10.760000	0.081791	48.338276	12.277733	12.746718	12.898058	10.415769	0.000000	-10.000000	0.041667	-4.850000	1076.000000	1023.000000	1023.000000	2046.000000
10.780000	0.081745	48.311169	12.160241	12.753608	13.067570	10.329751	0.000000	-10.000000	0.025000	-4.216667	1076.000000	1023.000000	1023.000000	2046.000000
10.800000	0.082034	48.482212	12.081077	12.775243	13.165238	10.460656	0.000000	-10.000000	0.025000	-3.350000	1076.000000	1023.000000	1023.000000	2046.000000
10.820000	0.082969	49.034821	12.308541	12.803472	13.227116	10.695690	0.000000	-10.000000	0.025000	-2.650000	1076.000000	1023.000000	1023.000000	2046.000000
10.840000	0.083747	49.494514	12.326711	12.959434	13.423486	10.784883	0.000000	-10.000000	0.025000	-2.083333	1076.000000	1023.000000	1023.000000	2046.000000
10.860000	0.084995	50.232254	12.497332	13.118170	13.588421	11.028331	0.000000	-10.000000	0.008333	-1.250000	1076.000000	1023.000000	1023.000000	2046.000000
10.880000	0.085941	50.790924	12.609822	13.196829	13.859780	11.124495	0.000000	-10.000000	0.008333	-0.533333	1076.000000	1023.000000	1023.000000	2046.000000
10.900000	0.086232	50.963280	12.616330	13.227507	13.961162	11.158279	0.000000	-10.000000	0.008333	0.000000	1076.000000	1023.000000	1023.000000	2046.000000
10.920000	0.086401	51.063084	12.722368	13.052730	14.017259	11.270727	0.000000	-10.000000	0.016667	0.000000	1076.000000	1023.000000	1023.000000	2046.000000
10.940000	0.085262	50.389919	12.569297	12.762862	13.996614	11.061147	0.000000	-10.000000	0.016667	0.000000	1076.000000	1023.000000	1023.000000	2046.000000
10.960000	0.084191	49.756657	12.338765	12.507120	13.909209	11.001560	0.000000	-10.000000	0.033333	0.000000	1076.000000	1023.000000	1023.000000	2046.000000
10.980000	0.083445	49.316105	12.220345	12.241928	13.838494	11.015341	0.000000	-10.000000	0.041667	0.000000	1076.000000	1023.000000	1023.000000	2046.000000
11.000000	0.082055	48.494469	11.865060	12.011493	13.772633	10.845284	0.000000	-10.000000	0.033333	0.000000	1076.000000	1023.000000	1023.000000	2046.000000
11.020000	0.081737	48.306610	11.884809	11.797420	13.660333	10.964049	0.000000	-10.000000	0.016667	0.000000	1076.000000	1023.000000	1023.000000	2046.000000
11.040000	0.081101	47.930733	11.753926	11.629907	13.689450	10.857450	0.000000	-10.000000	0.000000	0.000000	1076.000000	1023.000000	1023.000000	2046.000000
11.060000	0.080886	47.803368	11.659103	11.636399	13.655302	10.852562	0.000000	-10.000000	0.000000	0.000000	1076.000000	1023.000000	1023.000000	2046.000000
11.080000	0.081552	48.197292	11.833511	11.624519	13.681610	11.057653	0.000000	-10.000000	0.016667	0.000000	1076.000000	1023.000000	1023.000000	2046.000000
11.100000	0.081665	48.263977	11.810187	11.712862	13.759676	10.981254	0.000000	-10.000000	0.033333	0.000000	1076.000000	1023.000000	1023.000000	2046.000000
11.120000	0.082374	48.683113	11.939989	11.795293	13.806227	11.141604	0.000000	-10.000000	0.050000	-0.283333	1076.000000	1023.000000	1023.000000	2046.000000
11.140000	0.083383	49.279243	12.161273	11.900610	13.918274	11.299088	0.000000	-10.000000	0.041667	-0.933333	1076.000000	1023.000000	1023.000000	2046.000000
11.160000	0.083621	49.419746	12.211285	12.018469	13.955168	11.234827	0.000000	-10.000000	0.025000	-1.816667	1076.000000	1023.000000	1023.000000	2046.000000
11.180000	0.084520	49.951340	12.364944	12.153363	14.005276	11.427758	0.000000	-10.000000	0.016667	-2.583333	1076.000000	1023.000000	1023.000000	2046.000000
11.200000	0.085362	50.449097	12.568558	12.284073	14.064742	11.531724	0.000000	-10.000000	0.025000	-3.200000	1076.000000	1023.000000	1023.000000	2046.000000
11.220000	0.085444	50.497566	12.502235	12.423637	14.127813	11.443880	0.000000	-10.000000	0.041667	-3.816667	1076.000000	1023.000000	1023.000000	2046.000000
11.240000	0.085845	50.734653	12.667119	12.502171	13.965219	11.600144	0.000000	-10.000000	0.050000	-4.583333	1076.000000	1023.000000	1023.000000	2046.000000
11.260000	0.086136	50.906548	12.724564	12.602723	13.953197	11.626062	0.000000	-10.000000	0.050000	-5.466667	1076.000000	1023.000000	1023.000000	2046.000000
11.280000	0.085756	50.681797	12.564487	12.706847	13.917021	11.493443	0.000000	-10.000000	0.050000	-6.466667	1076.000000	1023.000000	1023.000000	2046.000000
11.300000	0.085726	50.664272	12.563670	12.781920	13.741716	11.576966	0.000000	-10.000000	0.058333	-7.600000	1076.000000	1023.000000	1023.000000	2046.000000
11.320000	0.085670	50.630772	12.577362	12.818487	13.577730	11.657194	0.000000	-10.000000	0.075000	-8.850000	1076.000000	1023.000000	1023.000000	2046.000000
11.340000	0.085071	50.277042	12.462765	12.860756	13.418472	11.535051	0.000000	-10.000000	0.100000	-10.316667	1076.000000	1023.000000	1023.000000	2046.000000
11.360000	0.084456	49.913406	12.319269	12.947299	13.168659	11.478180	0.000000	-10.000000	0.191667	-14.266667	1063.166626	1023.000000	1023.000000	2046.000000
11.380000	0.084014	49.652073	12.330321	12.964355	12.861578	11.495819	0.000000	-10.000000	0.275000	-17.766666	1050.333374	1023.000000	1023.000000	2046.000000
11.400000	0.083145	49.138794	12.193367	13.035700	12.646026	11.263701	0.000000	-10.000000	0.350000	-20.700001	1037.500000	1023.000000	1023.000000	2046.000000
11.420000	0.082299	48.638767	12.140643	13.048710	12.265087	11.184326	0.000000	-10.000000	0.350000	-20.700001	1037.500000	1023.000000	1023.000000	2046.000000
11.440000	0.082054	48.493660	12.160913	13.102600	12.080791	11.149354	0.000000	-10.000000	0.366667	-21.183334	1035.333374	1023.000000	1023.000000	2046.000000
11.460000	0.081548	48.194710	12.118216	13.166941	11.886332	11.023223	0.000000	-10.000000	0.391667	-22.033333	1030.666626	1023.000000	1023.000000	2046.000000
11.480000	0.081340	48.072075	12.132842	13.225726	11.605101	11.108408	0.000000	-10.000000	0.441667	-23.416666	1023.500000	1023.000000	1023.000000	2046.000000
11.500000	0.081108	47.934677	12.165032	13.268166	11.372537	11.128941	0.000000	-10.000000	0.491667	-24.683334	1015.666687	1023.000000	1023.000000	2046.000000
11.520000	0.080404	47.518787	12.024459	13.301833	11.169401	11.023096	0.000000	-10.000000	0.533333	-25.866667	1007.500000	1023.000000	1023.000000	2046.000000
11.540000	0.079525	46.999069	12.008433	13.194672	10.696083	11.099881	0.000000	-10.000000	0.583333	-26.800001	998.833313	1023.000000	1023.000000	2046.000000
11.560000	0.079235	46.828159	12.076636	13.310287	10.359664	11.081573	0.000000	-10.000000	0.616667	-27.633333	989.833313	1023.000000	1023.000000	2046.000000
11.580000	0.078445	46.361019	11.783754	13.475240	10.135224	10.966800	0.000000	-10.000000	0.650000	-28.483334	980.500000	1023.000000	1023.000000	2046.000000
11.600000	0.076956	45.480850	11.494453	13.471245	9.585021	10.930132	0.000000	-10.000000	0.658333	-28.916668	971.000000	1023.000000	1023.000000	2046.000000
11.620000	0.074805	44.209930	11.139566	13.368846	9.097498	10.604022	0.000000	-10.000000	0.666667	-29.166668	961.333313	1023.000000	1023.000000	2046.000000
11.640000	0.072694	42.962311	10.856456	13.201207	8.646644	10.258004	0.000000	-10.000000	0.666667	-29.016666	951.500000	1023.000000	1023.000000	2046.000000
11.660000	0.070976	41.946575	10.881007	13.131907	8.025103	9.908558	0.000000	-10.000000	0.658333	-28.933334	941.833313	1023.000000	1023.000000	2046.000000
11.680000	0.068487	40.475830	10.596153	13.021883	7.489216	9.368576	0.000000	-10.000000	0.650000	-28.516666	932.166687	1023.000000	1023.000000	2046.000000
11.700000	0.064696	38.235561	10.026263	12.714888	6.794465	8.699945	0.000000	-10.000000	0.650000	-28.366667	922.833313	1023.000000	1023.000000	2046.000000
11.720000	0.061370	36.269718	9.486364	12.374905	6.078096	8.330354	0.000000	-10.000000	0.650000	-28.150002	913.166687	1023.000000	1023.000000	2046.000000
11.740000	0.059015	34.877979	9.146000	12.232425	5.505264	7.994290	0.000000	-10.000000	0.641667	-28.033335	903.833313	1023.000000	1023.000000	2046.000000
11.760000	0.057160	33.781319	8.840579	12.162452	5.135581	7.642707	0.000000	-10.000000	0.625000	-27.916668	894.500000	1023.000000	1023.000000	2046.000000
11.780000	0.055752	32.949665	8.677264	12.114073	4.668556	7.489774	0.000000	-10.000000	0.625000	-28.016666	885.333313	1023.000000	1023.000000	2046.000000
11.800000	0.054708	32.332134	8.542628	12.139512	4.349717	7.300279	0.000000	-10.000000	0.633333	-28.366667	876.000000	1023.000000	1023.000000	2046.000000
11.820000	0.053438	31.581917	8.250681	12.144901	4.106250	7.080085	0.000000	-10.000000	0.641667	-28.299999	866.500000	1023.000000	1023.000000	2046.000000
11.840000	0.052513	31.035185	8.148747	12.073649	3.745313	7.067475	0.000000	-10.000000	0.641667	-28.466667	857.000000	1023.000000	1023.000000	2046.000000
11.860000	0.051633	30.514856	8.016955	12.023865	3.542333	6.931702	0.000000	-10.000000	0.641667	-28.383333	847.500000	1023.000000	1023.000000	2046.000000
11.880000	0.050556	29.878338	7.829674	11.968052	3.309942	6.770669	0.000000	-10.000000	0.650000	-28.733334	838.000000	1023.000000	1023.000000	2046.000000
11.900000	0.049751	29.402933	7.684627	11.867265	3.112913	6.738129	0.000000	-10.000000	0.650000	-28.866667	828.333313	1023.000000	1023.000000	2046.000000
11.920000	0.048583	28.712742	7.460453	11.720763	2.942283	6.589242	0.000000	-10.000000	0.658333	-29.283333	818.666687	1023.000000	1023.000000	2046.000000
11.940000	0.047784	28.240484	7.303177	11.531420	2.776677	6.629211	0.000000	-10.000000	0.666667	-29.533333	809.000000	1023.000000	1023.000000	2046.000000
11.960000	0.047985	28.359112	7.405425	11.574664	2.623499	6.755524	0.000000	-10.000000	0.683333	-29.933334	799.333313	1023.000000	1023.000000	2046.000000
11.980000	0.047907	28.313177	7.367614	11.656132	2.593024	6.696408	0.000000	-10.000000	0.691667	-30.216667	789.333313	1023.000000	1023.000000	2046.000000
12.000000	0.047539	28.095798	7.248994	11.586175	2.547018	6.713612	0.000000	-10.000000	0.700000	-30.416668	779.000000	1023.000000	1023.000000	2046.000000
12.020000	0.046931	27.736008	7.255728	11.549683	2.259420	6.671176	0.000000	-10.000000	0.708333	-30.600000	768.666687	1023.000000	1023.000000	2046.000000
12.040000	0.046102	27.246267	7.087609	11.468637	2.196323	6.493697	0.000000	-10.000000	0.716667	-30.500000	758.500000	1023.000000	1023.000000	2046.000000
12.060000	0.044746	26.445127	7.019550	11.217978	1.905449	6.302150	0.000000	-10.000000	0.725000	-30.666668	748.500000	1023.000000	1023.000000	2046.000000
12.080000	0.043210	25.537022	6.911301	10.882596	1.627364	6.115761	0.000000	-10.000000	0.733333	-30.583334	738.333313	1023.000000	1023.000000	2046.000000
12.100000	0.041497	24.524464	6.735562	10.507327	1.425698	5.855877	0.000000	-10.000000	0.741667	-31.000000	728.000000	1023.000000	1023.000000	2046.000000
12.120000	0.039798	23.520666	6.595736	10.029883	1.146580	5.748467	0.000000	-10.000000	0.758333	-30.933334	717.666687	1023.000000	1023.000000	2046.000000
12.140000	0.038097	22.515120	6.404690	9.612660	0.968769	5.528999	0.000000	-10.000000	0.758333	-31.000000	707.333313	1023.000000	1023.000000	2046.000000
12.160000	0.036366	21.492399	6.152569	9.256341	0.834240	5.249249	0.000000	-10.000000	0.758333	-30.766666	697.000000	1023.000000	1023.000000	2046.000000
12.180000	0.034811	20.573111	5.994784	8.812816	0.607261	5.158250	0.000000	-10.000000	0.750000	-30.700001	686.666687	1023.000000	1023.000000	2046.000000
12.200000	0.033376	19.724928	5.810112	8.513669	0.436028	4.965120	0.000000	-10.000000	0.750000	-30.633333	676.500000	1023.000000	1023.000000	2046.000000
12.220000	0.032082	18.960672	5.547528	8.200852	0.391155	4.821137	0.000000	-10.000000	0.733333	-30.616667	666.333313	1023.000000	1023.000000	2046.000000
12.240000	0.030885	18.253078	5.474401	7.878741	0.154240	4.745696	0.000000	-10.000000	0.716667	-30.683334	656.000000	1023.000000	1023.000000	2046.000000
12.260000	0.029808	17.616453	5.270511	7.651996	0.123508	4.570439	0.000000	-10.000000	0.716667	-30.583334	645.666687	1023.000000	1023.000000	2046.000000
12.280000	0.029000	17.139130	5.147125	7.381346	0.072317	4.538342	0.000000	-10.000000	0.725000	-30.366667	635.500000	1023.000000	1023.000000	2046.000000
12.300000	0.028125	16.622133	5.053718	7.159642	-0.031715	4.440488	0.000000	-10.000000	0.716667	-30.033335	625.500000	1023.000000	1023.000000	2046.000000
12.320000	0.027126	16.031723	4.843484	6.966485	-0.025859	4.247613	0.000000	-10.000000	0.683333	-29.766666	615.500000	1023.000000	1023.000000	2046.000000
12.340000	0.026099	15.424304	4.774054	6.658392	-0.207281	4.199140	0.000000	-10.000000	0.666667	-29.600000	605.500000	1023.000000	1023.000000	2046.000000
12.360000	0.025071	14.816685	4.615266	6.464950	-0.298437	4.034906	0.000000	-10.000000	0.658333	-29.600000	595.500000	1023.000000	1023.000000	2046.000000
12.380000	0.024074	14.227663	4.387328	6.297188	-0.295099	3.838247	0.000000	-10.000000	0.658333	-29.516666	585.500000	1023.000000	1023.000000	2046.000000
12.400000	0.023172	13.694726	4.353365	6.059390	-0.485356	3.767327	0.000000	-10.000000	0.650000	-29.316668	575.666687	1023.000000	1023.000000	2046.000000
12.420000	0.022225	13.135264	4.165966	5.899034	-0.533585	3.603850	0.000000	-10.000000	0.650000	-29.150000	566.000000	1023.000000	1023.000000	2046.000000
12.440000	0.021407	12.651299	4.006974	5.791523	-0.554302	3.407104	0.000000	-10.000000	0.650000	-28.966667	556.333313	1023.000000	1023.000000	2046.000000
12.460000	0.020758	12.267757	3.987236	5.505976	-0.685619	3.460166	0.000000	-10.000000	0.641667	-28.900000	546.666687	1023.000000	1023.000000	2046.000000
12.480000	0.019929	11.778043	3.852628	5.376237	-0.756870	3.306048	0.000000	-10.000000	0.633333	-28.683334	537.000000	1023.000000	1023.000000	2046.000000
12.500000	0.019181	11.336057	3.633765	5.283988	-0.694780	3.113083	0.000000	-10.000000	0.633333	-28.433334	527.500000	1023.000000	1023.000000	2046.000000
12.520000	0.018499	10.932655	3.599803	5.085385	-0.822754	3.070221	0.000000	-10.000000	0.625000	-28.266666	518.000000	1023.000000	1023.000000	2046.000000
12.540000	0.017740	10.484101	3.472819	4.906797	-0.861459	2.965945	0.000000	-10.000000	0.600000	-27.900000	505.500000	1023.000000	1023.000000	2046.000000
12.560000	0.017066	10.085799	3.310972	4.812265	-0.870156	2.832718	0.000000	-10.000000	0.566667	-27.650000	496.166656	1023.000000	1023.000000	2046.000000
12.580000	0.016305	9.636452	3.284954	4.634630	-1.009010	2.725877	0.000000	-10.000000	0.566667	-27.416668	486.833344	1023.000000	1023.000000	2046.000000
12.600000	0.015451	9.131284	3.171026	4.447504	-1.101903	2.614657	0.000000	-10.000000	0.566667	-27.050001	480.666656	1023.000000	1023.000000	2046.000000
12.620000	0.014791	8.741498	2.973351	4.333730	-1.084186	2.518604	0.000000	-10.000000	0.566667	-26.866667	471.500000	1023.000000	1023.000000	2046.000000
12.640000	0.013953	8.246280	2.892432	4.156542	-1.212617	2.409922	0.000000	-10.000000	0.533333	-26.416668	462.666656	1023.000000	1023.000000	2046.000000
12.660000	0.012974	7.667851	2.665747	3.982682	-1.282919	2.302341	0.000000	-10.000000	0.525000	-26.266668	453.833344	1023.000000	1023.000000	2046.000000
12.680000	0.011986	7.083540	2.400226	3.786886	-1.330165	2.226593	0.000000	-10.000000	0.508333	-25.900002	445.166656	1023.000000	1023.000000	2046.000000
12.700000	0.010751	6.354086	2.239142	3.511549	-1.519567	2.122962	0.000000	-10.000000	0.508333	-25.566668	436.500000	1023.000000	1023.000000	2046.000000
12.720000	0.009090	5.372262	1.970363	3.224424	-1.721572	1.899048	0.000000	-10.000000	0.500000	-25.350000	427.833344	1023.000000	1023.000000	2046.000000
12.740000	0.007574	4.475974	1.673362	3.005469	-1.857010	1.654153	0.000000	-10.000000	0.491667	-25.000000	419.333344	1023.000000	1023.000000	2046.000000
12.760000	0.005815	3.436856	1.553614	2.562074	-2.254547	1.575715	0.000000	-10.000000	0.475000	-24.850000	411.000000	1023.000000	1023.000000	2046.000000
12.780000	0.004568	2.699443	1.336197	2.393344	-2.439987	1.409889	0.000000	-10.000000	0.466667	-24.433332	402.833344	1023.000000	1023.000000	2046.000000
12.800000	0.004500	2.659325	1.100121	2.501725	-2.285118	1.342597	0.000000	-10.000000	0.458333	-24.116667	394.833344	1023.000000	1023.000000	2046.000000
12.820000	0.003838	2.268112	0.904172	2.438915	-2.441926	1.366951	0.000000	-10.000000	0.458333	-23.650000	386.833344	1023.000000	1023.000000	2046.000000
12.840000	0.002729	1.613005	0.547699	2.350108	-2.505434	1.220632	0.000000	-10.000000	0.450000	-23.483334	379.000000	1023.000000	1023.000000	2046.000000
12.860000	0.002163	1.278384	0.502367	2.225125	-2.612164	1.163057	0.000000	-10.000000	0.450000	-23.283333	371.000000	1023.000000	1023.000000	2046.000000
12.880000	0.001162	0.686651	0.510141	2.217160	-2.878955	0.838304	0.000000	-10.000000	0.425000	-22.916666	363.000000	1023.000000	1023.000000	2046.000000
12.900000	-0.000438	-0.258948	0.370102	2.160200	-3.171211	0.381960	0.000000	-10.000000	0.391667	-22.383333	355.333344	1023.000000	1023.000000	2046.000000
12.920000	-0.003200	-1.891024	-0.010101	1.802810	-3.592861	-0.090872	0.000000	-10.000000	0.350000	-21.633333	347.833344	1023.000000	1023.000000	2046.000000
12.940000	-0.006876	-4.063868	-0.617400	1.379444	-4.197402	-0.628509	0.000000	-10.000000	0.341667	-21.100000	340.666656	1023.000000	1023.000000	2046.000000
12.960000	-0.009489	-5.607806	-1.129538	1.143098	-4.567667	-1.053699	0.000000	-10.000000	0.333333	-20.450001	333.500000	1023.000000	1023.000000	2046.000000
12.980000	-0.011393	-6.733338	-1.359113	0.846251	-5.003594	-1.216882	0.000000	-10.000000	0.325000	-20.066668	326.666656	1023.000000	1023.000000	2046.000000
13.000000	-0.012914	-7.632180	-1.658189	0.727320	-5.262498	-1.438813	0.000000	-10.000000	0.308333	-19.616667	320.000000	1023.000000	1023.000000	2046.000000
13.020000	-0.013732	-8.115560	-1.823436	0.655350	-5.389497	-1.557976	0.000000	-10.000000	0.283333	-19.350000	313.500000	1023.000000	1023.000000	2046.000000
13.040000	-0.014705	-8.690763	-2.032547	0.616879	-5.554970	-1.720125	0.000000	-10.000000	0.266667	-19.216667	307.000000	1023.000000	1023.000000	2046.000000
13.060000	-0.015343	-9.067947	-2.280123	0.556985	-5.593519	-1.751290	0.000000	-10.000000	0.250000	-19.116667	300.666656	1023.000000	1023.000000	2046.000000
13.080000	-0.015803	-9.339586	-2.344332	0.448270	-5.702704	-1.740820	0.000000	-10.000000	0.250000	-18.950001	294.166656	1023.000000	1023.000000	2046.000000
13.100000	-0.016691	-9.864253	-2.529246	0.299584	-5.820204	-1.814387	0.000000	-10.000000	0.250000	-18.616667	287.833344	1023.000000	1023.000000	2046.000000
13.120000	-0.016908	-9.992656	-2.697082	0.247945	-5.759806	-1.783713	0.000000	-10.000000	0.233333	-18.183334	281.500000	1023.000000	1023.000000	2046.000000
13.140000	-0.017757	-10.494346	-2.917300	0.025124	-5.784607	-1.817562	0.000000	-10.000000	0.216667	-17.800001	275.500000	1023.000000	1023.000000	2046.000000
13.160000	-0.018275	-10.800552	-3.079626	-0.120791	-5.780843	-1.819292	0.000000	-10.000000	0.200000	-17.350000	269.500000	1023.000000	1023.000000	2046.000000
13.180000	-0.017448	-10.311674	-2.948033	-0.095522	-5.664604	-1.603514	0.000000	-10.000000	0.200000	-16.983334	263.833344	1023.000000	1023.000000	2046.000000
13.200000	-0.017476	-10.328165	-2.974855	-0.136669	-5.614187	-1.602454	0.000000	-10.000000	0.200000	-16.516666	258.166656	1023.000000	1023.000000	2046.000000
13.220000	-0.017645	-10.427925	-3.176697	-0.200224	-5.491731	-1.559274	0.000000	-10.000000	0.200000	-16.033333	252.833328	1023.000000	1023.000000	2046.000000
13.240000	-0.017776	-10.505774	-3.178182	-0.336451	-5.474065	-1.517077	0.000000	-10.000000	0.183333	-15.433333	247.333328	1023.000000	1023.000000	2046.000000
13.260000	-0.018401	-10.875248	-3.307217	-0.567484	-5.469788	-1.530760	0.000000	-10.000000	0.166667	-14.666667	242.166672	1023.000000	1023.000000	2046.000000
13.280000	-0.019023	-11.242504	-3.390900	-0.810737	-5.482482	-1.558385	0.000000	-10.000000	0.150000	-13.933333	237.166672	1023.000000	1023.000000	2046.000000
13.300000	-0.020107	-11.883109	-3.483083	-1.215589	-5.534595	-1.649842	0.000000	-10.000000	0.125000	-13.116667	232.500000	1023.000000	1023.000000	2046.000000
13.320000	-0.021690	-12.818824	-3.774311	-1.630203	-5.622801	-1.791509	0.000000	-10.000000	0.091667	-12.466667	228.166672	1023.000000	1023.000000	2046.000000
13.340000	-0.022760	-13.451208	-3.891134	-2.037975	-5.697921	-1.824178	0.000000	-10.000000	0.058333	-11.533334	224.000000	1023.000000	1023.000000	2046.000000
13.360000	-0.024206	-14.305606	-4.109884	-2.483850	-5.752392	-1.959479	0.000000	-10.000000	0.050000	-10.450000	220.166672	1023.000000	1023.000000	2046.000000
13.380000	-0.025397	-15.009394	-4.317772	-2.870074	-5.826861	-1.994686	0.000000	-10.000000	0.041667	-9.283334	216.666672	1023.000000	1023.000000	2046.000000
13.400000	-0.026272	-15.526553	-4.418702	-3.226753	-5.849389	-2.031710	0.000000	-10.000000	0.041667	-8.216667	213.500000	1023.000000	1023.000000	2046.000000
13.420000	-0.027484	-16.242815	-4.718134	-3.510910	-5.903625	-2.110145	0.000000	-10.000000	0.025000	-7.350000	210.833328	1023.000000	1023.000000	2046.000000
13.440000	-0.027734	-16.390686	-4.807240	-3.732472	-5.857107	-1.993867	0.000000	-10.000000	0.025000	-6.566667	208.500000	1023.000000	1023.000000	2046.000000
13.460000	-0.028144	-16.633389	-4.920187	-3.901910	-5.771290	-2.040002	0.000000	-10.000000	0.025000	-6.066667	206.500000	1023.000000	1023.000000	2046.000000
13.480000	-0.028627	-16.918821	-5.045817	-4.025768	-5.817528	-2.029709	0.000000	-10.000000	0.033333	-5.766667	204.500000	1023.000000	1023.000000	2046.000000
13.500000	-0.028138	-16.629702	-4.976883	-4.103394	-5.668630	-1.880795	0.000000	-10.000000	0.033333	-5.566667	202.500000	1023.000000	1023.000000	2046.000000
13.520000	-0.028192	-16.661205	-4.988684	-4.206768	-5.602160	-1.863593	0.000000	-10.000000	0.025000	-5.500000	200.500000	1023.000000	1023.000000	2046.000000
13.540000	-0.027947	-16.516794	-5.040521	-4.173625	-5.478281	-1.824367	0.000000	-10.000000	0.033333	-5.533333	198.500000	1023.000000	1023.000000	2046.000000
13.560000	-0.027644	-16.337521	-4.895751	-4.228179	-5.439138	-1.774452	0.000000	-10.000000	0.041667	-5.783333	196.500000	1023.000000	1023.000000	2046.000000
13.580000	-0.027982	-16.537457	-4.991725	-4.273276	-5.424550	-1.847905	0.000000	-10.000000	0.033333	-6.033333	194.500000	1023.000000	1023.000000	2046.000000
13.600000	-0.027550	-16.282005	-4.944064	-4.243030	-5.347490	-1.747422	0.000000	-10.000000	0.025000	-6.283333	192.500000	1023.000000	1023.000000	2046.000000
13.620000	-0.027416	-16.202881	-4.905475	-4.278521	-5.275882	-1.743002	0.000000	-10.000000	0.025000	-6.466667	190.500000	1023.000000	1023.000000	2046.000000
13.640000	-0.027674	-16.355209	-5.045070	-4.270413	-5.250368	-1.789359	0.000000	-10.000000	0.041667	-6.733334	188.500000	1023.000000	1023.000000	2046.000000
13.660000	-0.027342	-16.159115	-4.885895	-4.252447	-5.301194	-1.719580	0.000000	-10.000000	0.050000	-7.150000	186.166672	1023.000000	1023.000000	2046.000000
13.680000	-0.027475	-16.237801	-4.958826	-4.292210	-5.232049	-1.754716	0.000000	-10.000000	0.050000	-7.583333	183.833328	1023.000000	1023.000000	2046.000000
13.700000	-0.027420	-16.205448	-4.993046	-4.276094	-5.224316	-1.711993	0.000000	-10.000000	0.050000	-7.950000	181.166672	1023.000000	1023.000000	2046.000000
13.720000	-0.027250	-16.104471	-4.904626	-4.308568	-5.227524	-1.663754	0.000000	-10.000000	0.050000	-8.233334	178.500000	1023.000000	1023.000000	2046.000000
13.740000	-0.027553	-16.283909	-4.947698	-4.376528	-5.250598	-1.709085	0.000000	-10.000000	0.050000	-8.633333	175.666672	1023.000000	1023.000000	2046.000000
13.760000	-0.027416	-16.202637	-4.969429	-4.342544	-5.204429	-1.686235	0.000000	-10.000000	0.058333	-8.933333	172.833328	1023.000000	1023.000000	2046.000000
13.780000	-0.027270	-16.116501	-4.918552	-4.342438	-5.157852	-1.697659	0.000000	-10.000000	0.066667	-9.250000	170.000000	1023.000000	1023.000000	2046.000000
13.800000	-0.027761	-16.406996	-4.970350	-4.415429	-5.244546	-1.776670	0.000000	-10.000000	0.066667	-9.466667	166.833328	1023.000000	1023.000000	2046.000000
13.820000	-0.027570	-16.294048	-4.936496	-4.432399	-5.206660	-1.718494	0.000000	-10.000000	0.058333	-9.666667	163.666672	1023.000000	1023.000000	2046.000000
13.840000	-0.027522	-16.265219	-4.888079	-4.445213	-5.186364	-1.745564	0.000000	-10.000000	0.050000	-9.700000	160.333328	1023.000000	1023.000000	2046.000000
13.860000	-0.027958	-16.523111	-5.041543	-4.439957	-5.195793	-1.845817	0.000000	-10.000000	0.050000	-9.716667	157.166672	1023.000000	1023.000000	2046.000000
13.880000	-0.027917	-16.498861	-5.046963	-4.522719	-5.218040	-1.711139	0.000000	-10.000000	0.050000	-9.683333	153.833328	1023.000000	1023.000000	2046.000000
13.900000	-0.028570	-16.884777	-5.104463	-4.624001	-5.316144	-1.840170	0.000000	-10.000000	0.050000	-9.733334	150.666672	1023.000000	1023.000000	2046.000000
13.920000	-0.029705	-17.555391	-5.307508	-4.796438	-5.483918	-1.967526	0.000000	-10.000000	0.050000	-9.766667	147.333328	1023.000000	1023.000000	2046.000000
13.940000	-0.029885	-17.662115	-5.361428	-4.842238	-5.497057	-1.961393	0.000000	-10.000000	0.050000	-9.766667	144.166672	1023.000000	1023.000000	2046.000000
13.960000	-0.030672	-18.127363	-5.345235	-5.111688	-5.736860	-1.933580	0.000000	-10.000000	0.058333	-9.750000	140.833328	1023.000000	1023.000000	2046.000000
13.980000	-0.030731	-18.162317	-5.456892	-4.909089	-5.744823	-2.051513	0.000000	-10.000000	0.058333	-9.700000	137.666672	1023.000000	1023.000000	2046.000000
14.000000	-0.029980	-17.718201	-5.390998	-4.736238	-5.718744	-1.872220	0.000000	-10.000000	0.058333	-9.716666	134.333328	1023.000000	1023.000000	2046.000000
14.020000	-0.030811	-18.209181	-5.656204	-4.715186	-5.761613	-2.076177	0.000000	-10.000000	0.050000	-9.650000	131.166672	1023.000000	1023.000000	2046.000000
14.040000	-0.031283	-18.488520	-5.666031	-4.782476	-5.963718	-2.076294	0.000000	-10.000000	0.066667	-9.533334	127.833336	1023.000000	1023.000000	2046.000000
14.060000	-0.031762	-18.771189	-5.608907	-4.818683	-6.079093	-2.264506	0.000000	-10.000000	0.066667	-9.366667	124.666664	1023.000000	1023.000000	2046.000000
14.080000	-0.033643	-19.883217	-5.832726	-4.914956	-6.419232	-2.716303	0.000000	-10.000000	0.066667	-8.966667	121.500000	1023.000000	1023.000000	2046.000000
14.100000	-0.035528	-20.996861	-6.073406	-5.063053	-6.767303	-3.093099	0.000000	-10.000000	0.050000	-8.350000	118.500000	1023.000000	1023.000000	2046.000000
14.120000	-0.038532	-22.772234	-6.529661	-5.361418	-7.250463	-3.630692	0.000000	-10.000000	0.050000	-7.383334	115.833336	1023.000000	1023.000000	2046.000000
14.140000	-0.041028	-24.247707	-7.043062	-5.556130	-7.675172	-3.973343	0.000000	-10.000000	0.050000	-6.583333	113.333336	1023.000000	1023.000000	2046.000000
14.160000	-0.041882	-24.752069	-7.175651	-5.650785	-7.928481	-3.997152	0.000000	-10.000000	0.041667	-6.100000	111.000000	1023.000000	1023.000000	2046.000000
14.180000	-0.043106	-25.475626	-7.349383	-5.682100	-8.185939	-4.258204	0.000000	-10.000000	0.041667	-6.133333	108.666664	1023.000000	1023.000000	2046.000000
14.200000	-0.043507	-25.712727	-7.556328	-5.643451	-8.266143	-4.246805	0.000000	-10.000000	0.041667	-6.283333	106.500000	1023.000000	1023.000000	2046.000000
14.220000	-0.043408	-25.653994	-7.562548	-5.579237	-8.309116	-4.203094	0.000000	-10.000000	0.050000	-6.250000	104.500000	1023.000000	1023.000000	2046.000000
14.240000	-0.044311	-26.187603	-7.751472	-5.579863	-8.494263	-4.362006	0.000000	-10.000000	0.041667	-5.933333	102.500000	1023.000000	1023.000000	2046.000000
14.260000	-0.044075	-26.048311	-7.830073	-5.563368	-8.438664	-4.216206	0.000000	-10.000000	0.033333	-5.283333	100.500000	1023.000000	1023.000000	2046.000000
14.280000	-0.043869	-25.926678	-7.809176	-5.535029	-8.392524	-4.189949	0.000000	-10.000000	0.016667	-4.250000	98.833336	1023.000000	1023.000000	2046.000000
14.300000	-0.044391	-26.235302	-8.012105	-5.554873	-8.405285	-4.263040	0.000000	-10.000000	0.008333	-2.433333	97.666664	1023.000000	1023.000000	2046.000000
14.320000	-0.043996	-26.001923	-8.025668	-5.613747	-8.291871	-4.070636	0.000000	-10.000000	-0.016667	-0.233333	97.166664	1023.000000	1023.000000	2046.000000
14.340000	-0.043930	-25.962822	-8.031749	-5.741259	-8.184768	-4.005046	0.000000	-10.000000	-0.016667	1.833333	97.000000	1023.000000	1023.000000	2046.000000
14.360000	-0.043328	-25.606688	-8.027156	-5.765461	-8.012941	-3.801127	0.000000	-10.000000	-0.033333	3.416667	97.000000	1023.000000	1023.000000	2046.000000
14.380000	-0.041578	-24.572374	-7.754044	-5.581251	-7.743808	-3.493272	0.000000	-10.000000	-0.033333	4.616667	97.000000	1023.000000	1023.000000	2046.000000
14.400000	-0.040853	-24.144341	-7.666556	-5.560646	-7.550513	-3.366625	0.000000	-10.000000	-0.041667	5.883333	97.000000	1023.000000	1023.000000	2046.000000
14.420000	-0.040123	-23.712595	-7.676414	-5.487776	-7.320260	-3.228144	0.000000	-10.000000	-0.058333	7.066667	97.000000	1023.000000	1023.000000	2046.000000
14.440000	-0.038729	-22.888769	-7.482391	-5.425883	-6.981725	-2.998770	0.000000	-10.000000	-0.058333	8.300000	97.000000	1023.000000	1023.000000	2046.000000
14.460000	-0.038808	-22.935677	-7.430456	-5.540926	-6.944147	-3.020148	0.000000	-10.000000	-0.066667	9.283334	97.000000	1023.000000	1023.000000	2046.000000
14.480000	-0.038810	-22.936951	-7.376148	-5.656075	-6.901928	-3.002799	0.000000	-10.000000	-0.050000	9.783334	97.000000	1023.000000	1023.000000	2046.000000
14.500000	-0.038580	-22.800808	-7.311503	-5.854803	-6.710817	-2.923685	0.000000	-10.000000	-0.050000	9.750000	97.000000	1023.000000	1023.000000	2046.000000
14.520000	-0.039771	-23.504484	-7.445734	-6.162489	-6.850138	-3.046122	0.000000	-10.000000	-0.050000	9.433333	72.000000	1023.000000	1023.000000	2046.000000
14.540000	-0.039814	-23.530350	-7.475180	-6.327819	-6.742060	-2.985291	0.000000	-10.000000	-0.041667	9.083334	48.833332	1023.000000	1023.000000	2046.000000
14.560000	-0.040041	-23.664204	-7.436919	-6.481662	-6.704535	-3.041087	0.000000	-10.000000	-0.033333	8.866667	25.666666	1023.000000	1023.000000	2046.000000
14.580000	-0.040792	-24.108067	-7.548300	-6.684428	-6.744107	-3.131232	0.000000	-10.000000	-0.016667	8.366667	28.500000	1023.000000	1023.000000	2046.000000
14.600000	-0.040534	-23.955526	-7.531636	-6.807820	-6.621784	-2.994286	0.000000	-10.000000	-0.008333	7.850000	30.500000	1023.000000	1023.000000	2046.000000
14.620000	-0.040476	-23.921240	-7.476133	-6.891339	-6.563633	-2.990135	0.000000	-10.000000	0.000000	7.100000	33.333332	1023.000000	1023.000000	2046.000000
14.640000	-0.040785	-24.104116	-7.531068	-6.940304	-6.607158	-3.025587	0.000000	-10.000000	0.000000	6.200000	36.000000	1023.000000	1023.000000	2046.000000
14.660000	-0.039958	-23.615398	-7.353459	-6.922116	-6.495883	-2.843940	0.000000	-10.000000	0.000000	5.016667	38.333332	1023.000000	1023.000000	2046.000000
14.680000	-0.039319	-23.237793	-7.276020	-6.877114	-6.254922	-2.829736	0.000000	-10.000000	0.000000	3.583333	40.166668	1023.000000	1023.000000	2046.000000
14.700000	-0.039188	-23.160400	-7.225655	-6.877559	-6.249675	-2.807512	0.000000	-10.000000	0.000000	1.950000	41.333332	1023.000000	1023.000000	2046.000000
14.720000	-0.038410	-22.700174	-7.037875	-6.784750	-6.178215	-2.699335	0.000000	-10.000000	0.008333	0.733333	41.833332	1023.000000	1023.000000	2046.000000
14.740000	-0.037557	-22.196247	-6.876450	-6.753059	-5.959744	-2.606995	0.000000	-10.000000	0.016667	-0.633333	42.000000	1023.000000	1023.000000	2046.000000
14.760000	-0.037668	-22.261614	-6.854110	-6.716585	-6.010257	-2.680662	0.000000	-10.000000	0.025000	-1.550000	42.000000	1023.000000	1023.000000	2046.000000
14.780000	-0.037291	-22.038782	-6.715549	-6.687268	-6.030477	-2.605488	0.000000	-10.000000	0.016667	-2.850000	42.000000	1023.000000	1023.000000	2046.000000
14.800000	-0.036661	-21.666422	-6.609889	-6.632938	-5.866658	-2.556937	0.000000	-10.000000	0.016667	-3.816667	42.000000	1023.000000	1023.000000	2046.000000
14.820000	-0.037099	-21.925701	-6.644634	-6.631988	-5.978129	-2.670950	0.000000	-10.000000	0.008333	-4.766667	42.000000	1023.000000	1023.000000	2046.000000
14.840000	-0.036748	-21.717972	-6.570839	-6.614393	-5.995169	-2.537570	0.000000	-10.000000	0.025000	-5.583333	42.000000	1023.000000	1023.000000	2046.000000
14.860000	-0.036356	-21.486414	-6.534593	-6.508313	-5.849990	-2.593518	0.000000	-10.000000	0.025000	-6.266666	42.000000	1023.000000	1023.000000	2046.000000
14.880000	-0.036912	-21.814987	-6.557755	-6.522397	-6.054586	-2.680250	0.000000	-10.000000	0.041667	-6.833333	42.000000	1023.000000	1023.000000	2046.000000
14.900000	-0.036579	-21.618273	-6.540102	-6.487164	-6.014669	-2.576339	0.000000	-10.000000	0.041667	-7.250000	42.000000	1023.000000	1023.000000	2046.000000
14.920000	-0.036237	-21.415798	-6.506999	-6.479243	-5.903490	-2.526066	0.000000	-10.000000	0.050000	-7.600000	42.000000	1023.000000	1023.000000	2046.000000
14.940000	-0.036873	-21.791658	-6.506343	-6.478649	-6.145611	-2.661055	0.000000	-10.000000	0.050000	-7.866667	42.000000	1023.000000	1023.000000	2046.000000
14.960000	-0.036471	-21.554277	-6.522329	-6.461236	-5.996653	-2.574060	0.000000	-10.000000	0.050000	-8.050000	35.166668	1023.000000	1023.000000	2046.000000
14.980000	-0.036317	-21.463226	-6.465772	-6.404747	-5.929719	-2.662988	0.000000	-10.000000	0.050000	-8.116667	27.333334	1023.000000	1023.000000	2046.000000
15.000000	-0.036613	-21.638313	-6.463173	-6.462978	-6.057123	-2.655039	0.000000	-10.000000	0.050000	-8.166667	18.666666	1023.000000	1023.000000	2046.000000
15.020000	-0.035980	-21.264105	-6.407329	-6.334208	-5.924824	-2.597744	0.000000	-10.000000	0.050000	-8.200000	15.833333	1023.000000	1023.000000	2046.000000
15.040000	-0.035899	-21.216583	-6.382697	-6.378911	-5.877884	-2.577090	0.000000	-10.000000	0.050000	-8.250000	13.166667	1023.000000	1023.000000	2046.000000
15.060000	-0.036675	-21.674936	-6.454856	-6.490856	-6.095827	-2.633397	0.000000	-10.000000	0.050000	-8.300000	10.333333	1023.000000	1023.000000	2046.000000
15.080000	-0.036489	-21.564798	-6.500045	-6.470155	-6.028713	-2.565885	0.000000	-10.000000	0.050000	-8.350000	7.666667	1023.000000	1023.000000	2046.000000
15.100000	-0.036793	-21.744846	-6.472571	-6.639731	-6.111117	-2.521427	0.000000	-10.000000	0.050000	-8.350000	4.833333	1023.000000	1023.000000	2046.000000
15.120000	-0.037231	-22.003637	-6.383003	-6.654009	-6.399455	-2.567170	0.000000	-10.000000	0.050000	-8.266667	2.333333	1023.000000	1023.000000	2046.000000
15.140000	-0.036113	-21.342737	-6.464331	-6.317114	-6.044673	-2.516618	0.000000	-10.000000	0.050000	-8.183333	-0.166667	1023.000000	1023.000000	2046.000000
15.160000	-0.036354	-21.485233	-6.560192	-6.200137	-6.144994	-2.579911	0.000000	-10.000000	0.050000	-8.133334	-2.666667	1023.000000	1023.000000	2046.000000
15.180000	-0.037261	-22.020983	-6.625412	-6.298645	-6.441793	-2.655135	0.000000	-10.000000	0.050000	-8.150001	-5.333333	1023.000000	1023.000000	2046.000000
15.200000	-0.037611	-22.228258	-6.725817	-6.243074	-6.402755	-2.856612	0.000000	-10.000000	0.050000	-8.116667	-8.000000	1023.000000	1023.000000	2046.000000
15.220000	-0.039253	-23.198582	-6.787178	-6.457574	-6.816407	-3.137423	0.000000	-10.000000	0.050000	-7.866667	-10.666667	1023.000000	1023.000000	2046.000000
15.240000	-0.041088	-24.282907	-6.941599	-6.586089	-7.230505	-3.524715	0.000000	-10.000000	0.050000	-7.233334	-13.166667	1023.000000	1023.000000	2046.000000
15.260000	-0.043232	-25.550362	-7.381990	-6.681383	-7.446765	-4.040224	0.000000	-10.000000	0.041667	-6.366667	-15.500000	1023.000000	1023.000000	2046.000000
15.280000	-0.046159	-27.280090	-7.795917	-6.979393	-8.069132	-4.435649	0.000000	-10.000000	0.025000	-5.433333	-17.500000	1023.000000	1023.000000	2046.000000
15.300000	-0.047524	-28.086594	-8.159231	-7.091967	-8.278931	-4.556465	0.000000	-10.000000	0.008333	-4.750000	-19.500000	1023.000000	1023.000000	2046.000000
15.320000	-0.048414	-28.612829	-8.339767	-7.120994	-8.470167	-4.681901	0.000000	-10.000000	0.008333	-4.116667	-21.166666	1023.000000	1023.000000	2046.000000
15.340000	-0.049570	-29.295826	-8.409199	-7.204350	-8.908071	-4.774206	0.000000	-10.000000	0.008333	-3.400000	-22.666666	1023.000000	1023.000000	2046.000000
15.360000	-0.049493	-29.250473	-8.659789	-7.016865	-8.715641	-4.858179	0.000000	-10.000000	0.008333	-1.983333	-23.833334	1023.000000	1023.000000	2046.000000
15.380000	-0.049724	-29.386688	-8.839891	-7.038629	-8.688007	-4.820159	0.000000	-10.000000	-0.008333	-0.450000	-24.666666	1023.000000	1023.000000	2046.000000
15.400000	-0.049985	-29.541195	-8.847249	-7.091362	-8.893169	-4.709414	0.000000	-10.000000	-0.016667	1.416667	-25.000000	1023.000000	1023.000000	2046.000000
15.420000	-0.049333	-29.155735	-8.935668	-6.966095	-8.619614	-4.634358	0.000000	-10.000000	-0.033333	3.233334	-25.000000	1023.000000	1023.000000	2046.000000
15.440000	-0.048963	-28.936918	-8.927789	-6.884137	-8.533178	-4.591813	0.000000	-10.000000	-0.058333	5.433333	-25.000000	1023.000000	1023.000000	2046.000000
15.460000	-0.048897	-28.897997	-8.886264	-6.977762	-8.609353	-4.424619	0.000000	-10.000000	-0.075000	7.566667	-25.000000	1023.000000	1023.000000	2046.000000
15.480000	-0.048018	-28.378487	-9.029663	-6.930022	-8.138657	-4.280144	0.000000	-10.000000	-0.091667	9.483334	-25.000000	1023.000000	1023.000000	2046.000000
15.500000	-0.047526	-28.088024	-8.852629	-7.044831	-8.109871	-4.080692	0.000000	-10.000000	-0.091667	11.050000	-25.000000	1023.000000	1023.000000	2046.000000
15.520000	-0.046012	-27.192883	-8.703211	-6.985295	-7.787538	-3.716839	0.000000	-10.000000	-0.108333	12.216667	-25.000000	1023.000000	1023.000000	2046.000000
15.540000	-0.044175	-26.107592	-8.573846	-6.797302	-7.273853	-3.462589	0.000000	-10.000000	-0.133333	13.316667	-17.166666	1023.000000	1023.000000	2046.000000
15.560000	-0.043373	-25.633146	-8.373079	-6.803622	-7.213248	-3.243197	0.000000	-10.000000	-0.166667	14.550000	-1.166667	1023.000000	1023.000000	2046.000000
15.580000	-0.041523	-24.540003	-8.299718	-6.674770	-6.582994	-2.982521	0.000000	-10.000000	-0.216667	16.083334	16.666666	1023.000000	1023.000000	2046.000000
15.600000	-0.040313	-23.825254	-8.090539	-6.659019	-6.292549	-2.783147	0.000000	-10.000000	-0.250000	17.583334	28.333334	1023.000000	1023.000000	2046.000000
15.620000	-0.039791	-23.516298	-7.925478	-6.852396	-6.188675	-2.549749	0.000000	-10.000000	-0.275000	18.566668	31.833334	1023.000000	1023.000000	2046.000000
15.640000	-0.038882	-22.979141	-8.003457	-6.925306	-5.621876	-2.428502	0.000000	-10.000000	-0.308333	19.916666	37.833332	1023.000000	1023.000000	2046.000000
15.660000	-0.038756	-22.904657	-7.919823	-7.153442	-5.510879	-2.320514	0.000000	-10.000000	-0.366667	21.400000	44.666668	1023.000000	1023.000000	2046.000000
15.680000	-0.038650	-22.842430	-7.953641	-7.411387	-5.373794	-2.103608	0.000000	-10.000000	-0.433333	23.450001	53.833332	1023.000000	1023.000000	2046.000000
15.700000	-0.037934	-22.419149	-8.131953	-7.431192	-4.869804	-1.986199	0.000000	-10.000000	-0.483333	25.050001	61.500000	1023.000000	1023.000000	2046.000000
15.720000	-0.037558	-22.196760	-7.965705	-7.633559	-4.824780	-1.772716	0.000000	-10.000000	-0.541667	26.583334	69.500000	1023.000000	1023.000000	2046.000000
15.740000	-0.036759	-21.724335	-7.923151	-7.696257	-4.547743	-1.557184	0.000000	-10.000000	-0.583333	28.000000	78.333336	1023.000000	1023.000000	2046.000000
15.760000	-0.035288	-20.855143	-7.913004	-7.582701	-3.968902	-1.390535	0.000000	-10.000000	-0.616667	29.350000	87.333336	1023.000000	1023.000000	2046.000000
15.780000	-0.034226	-20.227457	-7.574053	-7.638622	-3.960487	-1.054295	0.000000	-10.000000	-0.633333	30.500000	96.833336	1023.000000	1023.000000	2046.000000
15.800000	-0.032286	-19.081085	-7.459181	-7.435422	-3.417709	-0.768772	0.000000	-10.000000	-0.658333	31.450001	106.833336	1023.000000	1023.000000	2046.000000
15.820000	-0.029957	-17.704479	-7.200524	-7.174358	-2.873516	-0.456082	0.000000	-10.000000	-0.691667	31.983334	117.333336	1023.000000	1023.000000	2046.000000
15.840000	-0.028066	-16.586994	-6.749488	-7.039579	-2.726304	-0.071622	0.000000	-10.000000	-0.725000	32.666668	128.000000	1023.000000	1023.000000	2046.000000
15.860000	-0.025496	-15.068203	-6.608757	-6.699006	-2.032106	0.271667	0.000000	-10.000000	-0.758333	33.150002	138.666672	1023.000000	1023.000000	2046.000000
15.880000	-0.023180	-13.699128	-6.150811	-6.404864	-1.737755	0.594302	0.000000	-10.000000	-0.766667	33.616669	149.666672	1023.000000	1023.000000	2046.000000
15.900000	-0.021074	-12.455002	-5.863684	-6.152782	-1.373799	0.935263	0.000000	-10.000000	-0.766667	33.766666	160.833328	1023.000000	1023.000000	2046.000000
15.920000	-0.018536	-10.954514	-5.586766	-5.750772	-0.824925	1.207949	0.000000	-10.000000	-0.766667	33.883335	172.000000	1023.000000	1023.000000	2046.000000
15.940000	-0.016654	-9.842570	-5.091179	-5.579236	-0.762099	1.589944	0.000000	-10.000000	-0.783333	34.333332	183.166672	1023.000000	1023.000000	2046.000000
15.960000	-0.014226	-8.407824	-4.830958	-5.180689	-0.248125	1.851949	0.000000	-10.000000	-0.791667	34.733334	194.500000	1023.000000	1023.000000	2046.000000
15.980000	-0.011945	-7.059591	-4.497521	-4.843941	0.142367	2.139505	0.000000	-10.000000	-0.808333	34.966667	206.166672	1023.000000	1023.000000	2046.000000
16.000000	-0.010103	-5.970602	-4.032405	-4.608457	0.224644	2.445615	0.000000	-10.000000	-0.800000	34.716667	217.833328	1023.000000	1023.000000	2046.000000
16.020000	-0.007611	-4.498392	-3.896605	-4.155373	0.886802	2.666783	0.000000	-10.000000	-0.791667	34.400002	229.500000	1023.000000	1023.000000	2046.000000
16.040001	-0.005703	-3.370333	-3.442231	-3.901847	1.014367	2.959378	0.000000	-10.000000	-0.766667	34.266666	241.000000	1023.000000	1023.000000	2046.000000
16.059999	-0.003768	-2.227140	-3.152277	-3.648851	1.300417	3.273571	0.000000	-10.000000	-0.750000	34.016666	252.500000	1023.000000	1023.000000	2046.000000
16.080000	-0.001645	-0.972003	-2.943971	-3.270089	1.790708	3.451349	0.000000	-10.000000	-0.741667	33.916668	263.833344	1023.000000	1023.000000	2046.000000
16.100000	-0.000116	-0.068685	-2.517535	-3.058031	1.817911	3.688970	0.000000	-10.000000	-0.741667	33.733334	275.166656	1023.000000	1023.000000	2046.000000
16.120001	0.001665	0.983792	-2.338527	-2.761821	2.172674	3.911467	0.000000	-10.000000	-0.741667	33.566666	286.500000	1023.000000	1023.000000	2046.000000
16.139999	0.002980	1.761151	-2.232073	-2.462531	2.463994	3.991761	0.000000	-10.000000	-0.725000	33.333332	297.833344	1023.000000	1023.000000	2046.000000
16.160000	0.003625	2.142649	-1.857681	-2.466854	2.283871	4.183313	0.000000	-10.000000	-0.708333	33.066666	309.000000	1023.000000	1023.000000	2046.000000
16.180000	0.004397	2.598529	-1.892695	-2.237433	2.610559	4.118098	0.000000	-10.000000	-0.708333	33.133335	320.000000	1023.000000	1023.000000	2046.000000
16.200001	0.005410	3.197358	-1.693624	-2.109923	2.728600	4.272306	0.000000	-10.000000	-0.708333	32.766666	331.000000	1023.000000	1023.000000	2046.000000
16.219999	0.006667	3.939999	-1.312366	-1.923355	2.710613	4.465108	0.000000	-10.000000	-0.708333	32.533333	342.000000	1023.000000	1023.000000	2046.000000
16.240000	0.008441	4.988683	-1.129991	-1.675991	3.083652	4.711013	0.000000	-10.000000	-0.683333	32.000000	352.833344	1023.000000	1023.000000	2046.000000
16.260000	0.011089	6.553888	-0.859436	-1.113448	3.562108	4.964664	0.000000	-10.000000	-0.658333	31.983334	363.666656	1023.000000	1023.000000	2046.000000
16.280001	0.013295	7.857605	-0.356832	-0.701538	3.566619	5.349356	0.000000	-10.000000	-0.625000	31.516668	374.333344	1023.000000	1023.000000	2046.000000
16.299999	0.015046	8.892081	-0.309595	-0.226834	4.006268	5.422242	0.000000	-10.000000	-0.608333	31.350000	385.000000	1023.000000	1023.000000	2046.000000
16.320000	0.016187	9.566268	-0.053974	0.077392	4.120353	5.422497	0.000000	-10.000000	-0.583333	30.816668	395.333344	1023.000000	1023.000000	2046.000000
16.340000	0.016164	9.553123	0.363177	0.097918	3.742551	5.349477	0.000000	-10.000000	-0.575000	30.683334	405.833344	1023.000000	1023.000000	2046.000000
16.360001	0.015625	9.234581	0.106392	0.317895	3.859900	4.950395	0.000000	-10.000000	-0.566667	30.183334	416.166656	1023.000000	1023.000000	2046.000000
16.379999	0.014220	8.404292	-0.033445	0.348177	3.503142	4.586418	0.000000	-10.000000	-0.566667	29.716667	426.500000	1023.000000	1023.000000	2046.000000
16.400000	0.012777	7.551050	-0.084382	0.117702	3.033170	4.484560	0.000000	-10.000000	-0.541667	28.950001	436.500000	1023.000000	1023.000000	2046.000000
16.420000	0.012660	7.481925	-0.442291	0.204696	3.327453	4.392068	0.000000	-10.000000	-0.525000	28.400000	446.166656	1023.000000	1023.000000	2046.000000
16.440001	0.013415	7.928362	-0.312666	0.461671	3.371266	4.408091	0.000000	-10.000000	-0.500000	27.950001	455.666656	1023.000000	1023.000000	2046.000000
16.459999	0.014178	8.379126	-0.029539	0.617115	3.261000	4.530549	0.000000	-10.000000	-0.491667	27.583334	465.000000	1023.000000	1023.000000	2046.000000
16.480000	0.015471	9.143484	-0.050218	0.938999	3.701311	4.553392	0.000000	-10.000000	-0.466667	27.200001	474.333344	1023.000000	1023.000000	2046.000000
16.500000	0.016809	9.933839	0.160469	1.227321	3.924259	4.621790	0.000000	-10.000000	-0.458333	26.816668	483.500000	1023.000000	1023.000000	2046.000000
16.520000	0.017805	10.522737	0.559927	1.276981	3.840262	4.845566	0.000000	-10.000000	-0.466667	26.716667	492.500000	1023.000000	1023.000000	2046.000000
16.540001	0.019161	11.324093	0.576598	1.537429	4.282093	4.927973	0.000000	-10.000000	-0.458333	26.500000	501.500000	1023.000000	1023.000000	2046.000000
16.559999	0.020822	12.305541	0.722516	1.835362	4.708189	5.039474	0.000000	-10.000000	-0.458333	26.133333	510.333344	1023.000000	1023.000000	2046.000000
16.580000	0.022124	13.075490	1.170445	1.902268	4.713145	5.289632	0.000000	-10.000000	-0.441667	25.666666	519.166687	1023.000000	1023.000000	2046.000000
16.600000	0.023406	13.832827	1.223302	2.144483	5.129050	5.335990	0.000000	-10.000000	-0.450000	25.316668	527.666687	1023.000000	1023.000000	2046.000000
16.620001	0.025262	14.929637	1.366993	2.434104	5.643949	5.484591	0.000000	-10.000000	-0.450000	25.166668	533.333313	1023.000000	1023.000000	2046.000000
16.639999	0.026943	15.923547	1.883602	2.591835	5.680534	5.767575	0.000000	-10.000000	-0.425000	24.550001	541.666687	1023.000000	1023.000000	2046.000000
16.660000	0.028887	17.072464	2.147318	2.848870	6.098615	5.977660	0.000000	-10.000000	-0.408333	24.250000	550.000000	1023.000000	1023.000000	2046.000000
16.680000	0.031151	18.410313	2.372664	3.224411	6.694693	6.118545	0.000000	-10.000000	-0.383333	23.900000	561.000000	1023.000000	1023.000000	2046.000000
16.700001	0.033162	19.598461	3.049301	3.394492	6.791126	6.363542	0.000000	-10.000000	-0.366667	23.750000	569.000000	1023.000000	1023.000000	2046.000000
16.719999	0.034844	20.592566	3.278910	3.553463	7.292305	6.467887	0.000000	-10.000000	-0.333333	23.266666	577.000000	1023.000000	1023.000000	2046.000000
16.740000	0.036167	21.374945	3.468345	3.708598	7.725895	6.472107	0.000000	-10.000000	-0.316667	22.600000	584.833313	1023.000000	1023.000000	2046.000000
16.760000	0.036492	21.567039	3.838027	3.577003	7.629697	6.522312	0.000000	-10.000000	-0.325000	22.050001	592.500000	1023.000000	1023.000000	2046.000000
16.780001	0.036476	21.557491	3.829492	3.483346	7.766899	6.477755	0.000000	-10.000000	-0.350000	21.600000	599.833313	1023.000000	1023.000000	2046.000000
16.799999	0.036529	21.588808	3.621743	3.511577	8.084452	6.371036	0.000000	-10.000000	-0.350000	21.300001	607.166687	1023.000000	1023.000000	2046.000000
16.820000	0.036490	21.565857	3.894580	3.377780	7.871363	6.422134	0.000000	-10.000000	-0.341667	21.250000	614.333313	1023.000000	1023.000000	2046.000000
16.840000	0.036711	21.696373	4.028891	3.271922	7.930992	6.464569	0.000000	-10.000000	-0.316667	21.116667	621.500000	1023.000000	1023.000000	2046.000000
16.860001	0.037058	21.901501	3.927565	3.299766	8.243153	6.431017	0.000000	-10.000000	-0.308333	20.966667	628.500000	1023.000000	1023.000000	2046.000000
16.879999	0.037914	22.407001	4.304003	3.383410	8.162763	6.556825	0.000000	-10.000000	-0.300000	20.533333	635.500000	1023.000000	1023.000000	2046.000000
16.900000	0.038943	23.015350	4.532825	3.517107	8.317865	6.647554	0.000000	-10.000000	-0.283333	20.299999	642.500000	1023.000000	1023.000000	2046.000000
16.920000	0.040481	23.924194	4.581853	3.796731	8.788635	6.756976	0.000000	-10.000000	-0.266667	19.883333	649.333313	1023.000000	1023.000000	2046.000000
16.940001	0.042035	24.842916	5.088645	3.984287	8.812226	6.957758	0.000000	-10.000000	-0.241667	19.483334	656.000000	1023.000000	1023.000000	2046.000000
16.959999	0.043493	25.704229	5.360756	4.152416	9.039567	7.151490	0.000000	-10.000000	-0.233333	18.983334	662.666687	1023.000000	1023.000000	2046.000000
16.980000	0.045034	26.614828	5.418591	4.451373	9.507695	7.237169	0.000000	-10.000000	-0.216667	18.500000	669.166687	1023.000000	1023.000000	2046.000000
17.000000	0.046729	27.616938	5.930867	4.672314	9.574286	7.439471	0.000000	-10.000000	-0.208333	18.116667	675.500000	1023.000000	1023.000000	2046.000000
17.020000	0.048168	28.467552	6.241868	4.872351	9.748392	7.604939	0.000000	-10.000000	-0.200000	17.916666	681.500000	1023.000000	1023.000000	2046.000000
17.040001	0.049728	29.389139	6.300336	5.186268	10.166289	7.736246	0.000000	-10.000000	-0.200000	17.549999	687.500000	1023.000000	1023.000000	2046.000000
17.059999	0.051214	30.267681	6.758009	5.447307	10.183655	7.878711	0.000000	-10.000000	-0.200000	17.383333	693.500000	1023.000000	1023.000000	2046.000000
17.080000	0.052360	30.944817	7.016635	5.592740	10.305750	8.029692	0.000000	-10.000000	-0.200000	16.983334	699.166687	1023.000000	1023.000000	2046.000000
17.100000	0.053617	31.687719	6.998996	5.865814	10.708676	8.114233	0.000000	-10.000000	-0.200000	16.933334	704.833313	1023.000000	1023.000000	2046.000000
17.120001	0.054975	32.490025	7.474859	6.052649	10.665183	8.297334	0.000000	-10.000000	-0.200000	16.750000	710.500000	1023.000000	1023.000000	2046.000000
17.139999	0.056342	33.298214	7.662915	6.230554	10.944291	8.460454	0.000000	-10.000000	-0.183333	16.433334	716.166687	1023.000000	1023.000000	2046.000000
17.160000	0.058018	34.288723	7.802588	6.538644	11.308420	8.639071	0.000000	-10.000000	-0.166667	16.200001	721.833313	1023.000000	1023.000000	2046.000000
17.180000	0.059140	34.951958	8.218082	6.667109	11.217101	8.849666	0.000000	-10.000000	-0.150000	15.900000	727.166687	1023.000000	1023.000000	2046.000000
17.200001	0.059964	35.438541	8.131518	6.915191	11.552304	8.839526	0.000000	-10.000000	-0.141667	15.500000	732.666687	1023.000000	1023.000000	2046.000000
17.219999	0.061442	36.312351	8.460026	7.142365	11.635470	9.074489	0.000000	-10.000000	-0.141667	15.000000	737.833313	1023.000000	1023.000000	2046.000000
17.240000	0.062234	36.780289	8.717898	7.207418	11.631019	9.223951	0.000000	-10.000000	-0.133333	14.350000	743.000000	1023.000000	1023.000000	2046.000000
17.260000	0.063144	37.318241	8.628370	7.554444	11.893857	9.241570	0.000000	-10.000000	-0.125000	13.733334	747.833313	1023.000000	1023.000000	2046.000000
17.280001	0.063999	37.823215	8.841008	7.800088	11.736659	9.445460	0.000000	-10.000000	-0.108333	13.000000	752.500000	1023.000000	1023.000000	2046.000000
17.299999	0.063879	37.752251	8.751501	7.965435	11.699734	9.335583	0.000000	-10.000000	-0.100000	12.466667	756.833313	1023.000000	1023.000000	2046.000000
17.320000	0.063711	37.653358	8.704244	8.076880	11.660812	9.211423	0.000000	-10.000000	-0.091667	12.133333	761.000000	1023.000000	1023.000000	2046.000000
17.340000	0.063710	37.652401	9.109055	8.103839	11.347165	9.092343	0.000000	-10.000000	-0.091667	11.950000	765.000000	1023.000000	1023.000000	2046.000000
17.360001	0.062785	37.106113	8.941971	8.175063	11.307404	8.681677	0.000000	-10.000000	-0.075000	11.516666	769.000000	1023.000000	1023.000000	2046.000000
17.379999	0.060527	35.771580	8.788375	8.045136	10.765682	8.172385	0.000000	-10.000000	-0.066667	10.850000	773.000000	1023.000000	1023.000000	2046.000000
17.400000	0.058137	34.358864	8.517644	7.643615	10.296613	7.900993	0.000000	-10.000000	-0.033333	9.933333	776.833313	1023.000000	1023.000000	2046.000000
17.420000	0.056668	33.490963	8.010571	7.575444	10.314890	7.590060	0.000000	-10.000000	-0.016667	9.216666	780.500000	1023.000000	1023.000000	2046.000000
17.440001	0.056316	33.283051	8.134699	7.506847	10.007991	7.633513	0.000000	-10.000000	0.000000	8.650000	783.833313	1023.000000	1023.000000	2046.000000
17.459999	0.056283	33.263405	8.092479	7.584007	9.999496	7.587424	0.000000	-10.000000	-0.008333	8.333333	786.833313	1023.000000	1023.000000	2046.000000
17.480000	0.056499	33.390854	7.980611	7.795537	10.098108	7.516598	0.000000	-10.000000	-0.025000	7.950000	789.666687	1023.000000	1023.000000	2046.000000
17.500000	0.056946	33.655247	8.305717	7.863527	9.864840	7.621161	0.000000	-10.000000	-0.025000	7.733334	792.333313	1023.000000	1023.000000	2046.000000
17.520000	0.056972	33.670319	8.189775	7.921341	9.959101	7.600101	0.000000	-10.000000	-0.016667	7.416667	795.000000	1023.000000	1023.000000	2046.000000
17.540001	0.057443	33.948540	8.145844	8.037636	10.086946	7.678113	0.000000	-10.000000	0.000000	7.000000	797.500000	1023.000000	1023.000000	2046.000000
17.559999	0.057924	34.233173	8.372298	8.086835	10.008987	7.765050	0.000000	-10.000000	0.000000	6.316667	800.000000	1023.000000	1023.000000	2046.000000
17.580000	0.058163	34.374367	8.271285	8.159053	10.177674	7.766354	0.000000	-10.000000	-0.008333	5.533333	802.333313	1023.000000	1023.000000	2046.000000
17.600000	0.058693	34.687637	8.263695	8.263350	10.336924	7.823668	0.000000	-10.000000	-0.008333	4.933333	804.333313	1023.000000	1023.000000	2046.000000
17.620001	0.059457	35.138996	8.490950	8.279654	10.355426	8.012969	0.000000	-10.000000	-0.008333	4.583333	805.500000	1023.000000	1023.000000	2046.000000
17.639999	0.060234	35.598461	8.426830	8.358630	10.652044	8.160956	0.000000	-10.000000	0.000000	4.116667	807.000000	1023.000000	1023.000000	2046.000000
17.660000	0.061368	36.268688	8.593420	8.582414	10.766128	8.326728	0.000000	-10.000000	0.000000	3.766667	808.333313	1023.000000	1023.000000	2046.000000
17.680000	0.062690	37.050030	8.917136	8.724563	10.884761	8.523571	0.000000	-10.000000	0.000000	3.466667	810.166687	1023.000000	1023.000000	2046.000000
17.700001	0.063649	37.616699	8.869925	8.870124	11.244448	8.632201	0.000000	-10.000000	-0.008333	3.366667	811.333313	1023.000000	1023.000000	2046.000000
17.719999	0.064730	38.255554	9.051700	8.985351	11.426522	8.791981	0.000000	-10.000000	-0.008333	3.283333	812.500000	1023.000000	1023.000000	2046.000000
17.740000	0.064853	38.328323	9.299407	8.866319	11.341318	8.821278	0.000000	-10.000000	-0.016667	3.050000	813.500000	1023.000000	1023.000000	2046.000000
17.760000	0.064129	37.900223	9.028604	8.703007	11.475818	8.692794	0.000000	-10.000000	-0.016667	3.100000	814.666687	1023.000000	1023.000000	2046.000000
17.780001	0.063574	37.572029	8.972320	8.536082	11.384688	8.678939	0.000000	-10.000000	-0.025000	3.366667	815.666687	1023.000000	1023.000000	2046.000000
17.799999	0.062720	37.067814	8.887319	8.237395	11.264204	8.678897	0.000000	-10.000000	-0.025000	3.966667	816.833313	1023.000000	1023.000000	2046.000000
17.820000	0.061890	36.577015	8.543270	8.125705	11.349187	8.558852	0.000000	-10.000000	-0.016667	4.500000	818.000000	1023.000000	1023.000000	2046.000000
17.840000	0.061564	36.384331	8.634106	7.933307	11.224921	8.591998	0.000000	-10.000000	-0.008333	4.633334	819.500000	1023.000000	1023.000000	2046.000000
17.860001	0.061053	36.082062	8.485237	7.769664	11.269609	8.557550	0.000000	-10.000000	0.000000	4.433333	821.000000	1023.000000	1023.000000	2046.000000
17.879999	0.061068	36.091389	8.443596	7.751464	11.306280	8.590049	0.000000	-10.000000	0.000000	4.233334	822.500000	1023.000000	1023.000000	2046.000000
17.900000	0.061509	36.352062	8.665295	7.724831	11.223005	8.738930	0.000000	-10.000000	0.000000	4.066667	824.000000	1023.000000	1023.000000	2046.000000
17.920000	0.061899	36.582382	8.578279	7.849570	11.445457	8.709077	0.000000	-10.000000	0.000000	3.883333	825.333313	1023.000000	1023.000000	2046.000000
17.940001	0.062927	37.189613	8.844859	7.933187	11.481958	8.929608	0.000000	-10.000000	0.000000	3.650000	826.666687	1023.000000	1023.000000	2046.000000
17.959999	0.063786	37.697308	9.032274	8.049058	11.591419	9.024557	0.000000	-10.000000	0.000000	3.500000	828.000000	1023.000000	1023.000000	2046.000000
17.980000	0.064725	38.252563	9.112164	8.270392	11.795950	9.074058	0.000000	-10.000000	0.000000	3.566667	829.333313	1023.000000	1023.000000	2046.000000
18.000000	0.065861	38.923706	9.455824	8.347837	11.828054	9.291990	0.000000	-10.000000	0.000000	3.733333	830.500000	1023.000000	1023.000000	2046.000000
18.020000	0.066675	39.405190	9.422657	8.567443	12.118789	9.296300	0.000000	-10.000000	-0.008333	3.966667	831.666687	1023.000000	1023.000000	2046.000000
18.040001	0.067576	39.937260	9.703049	8.685093	12.090824	9.458294	0.000000	-10.000000	-0.016667	4.100000	833.000000	1023.000000	1023.000000	2046.000000
18.059999	0.068424	40.438690	9.860484	8.823421	12.201780	9.553003	0.000000	-10.000000	-0.025000	4.216667	834.333313	1023.000000	1023.000000	2046.000000
18.080000	0.069187	40.889717	9.932233	8.989718	12.369005	9.598762	0.000000	-10.000000	-0.016667	4.333333	835.666687	1023.000000	1023.000000	2046.000000
18.100000	0.070467	41.646034	10.244657	9.122625	12.469617	9.809136	0.000000	-10.000000	-0.025000	4.516667	837.000000	1023.000000	1023.000000	2046.000000
18.120001	0.071458	42.231941	10.323882	9.285112	12.709733	9.913214	0.000000	-10.000000	-0.025000	4.716667	838.666687	1023.000000	1023.000000	2046.000000
18.139999	0.072294	42.725700	10.417295	9.391795	12.820132	10.096478	0.000000	-10.000000	-0.033333	4.950000	840.166687	1023.000000	1023.000000	2046.000000
18.160000	0.073264	43.298786	10.659221	9.527036	12.897382	10.215147	0.000000	-10.000000	-0.025000	5.166667	841.833313	1023.000000	1023.000000	2046.000000
18.180000	0.074106	43.796909	10.689964	9.724104	13.109891	10.272948	0.000000	-10.000000	-0.025000	5.250000	843.500000	1023.000000	1023.000000	2046.000000
18.200001	0.074738	44.170242	10.776692	9.797121	13.176842	10.419587	0.000000	-10.000000	-0.025000	5.100000	845.333313	1023.000000	1023.000000	2046.000000
18.219999	0.075499	44.619827	11.031080	9.948037	13.103674	10.537034	0.000000	-10.000000	-0.025000	4.733334	847.000000	1023.000000	1023.000000	2046.000000
18.240000	0.075741	44.762650	10.876694	10.192087	13.159430	10.534438	0.000000	-10.000000	-0.016667	4.283333	848.666687	1023.000000	1023.000000	2046.000000
18.260000	0.075530	44.638035	10.875195	10.331519	12.975824	10.455496	0.000000	-10.000000	-0.025000	3.966667	850.166687	1023.000000	1023.000000	2046.000000
18.280001	0.074837	44.228760	10.836611	10.253684	12.821953	10.316511	0.000000	-10.000000	-0.016667	3.866667	851.666687	1023.000000	1023.000000	2046.000000
18.299999	0.074263	43.889725	10.844448	10.271070	12.672536	10.101669	0.000000	-10.000000	-0.025000	4.200000	852.833313	1023.000000	1023.000000	2046.000000
18.320000	0.073346	43.347721	10.882870	10.256828	12.425758	9.782265	0.000000	-10.000000	-0.016667	4.533333	854.166687	1023.000000	1023.000000	2046.000000
18.340000	0.070908	41.906906	10.606104	10.040170	11.973489	9.287142	0.000000	-10.000000	-0.016667	4.433333	855.666687	1023.000000	1023.000000	2046.000000
18.360001	0.068151	40.277138	10.128267	9.718978	11.569387	8.860504	0.000000	-10.000000	-0.008333	3.616667	857.166687	1023.000000	1023.000000	2046.000000
18.379999	0.066454	39.274403	9.869097	9.506341	11.292775	8.606190	0.000000	-10.000000	0.000000	2.550000	858.666687	1023.000000	1023.000000	2046.000000
18.400000	0.065517	38.720783	9.690037	9.384022	11.109629	8.537095	0.000000	-10.000000	0.000000	1.883333	859.500000	1023.000000	1023.000000	2046.000000
18.420000	0.065199	38.532581	9.623028	9.476562	10.996681	8.436312	0.000000	-10.000000	0.000000	1.566667	860.000000	1023.000000	1023.000000	2046.000000
18.440001	0.065176	38.519241	9.676549	9.505209	10.918214	8.419271	0.000000	-10.000000	0.000000	1.500000	860.000000	1023.000000	1023.000000	2046.000000
18.459999	0.065269	38.573963	9.652858	9.568223	10.927948	8.424933	0.000000	-10.000000	0.000000	1.133333	860.000000	1023.000000	1023.000000	2046.000000
18.480000	0.065249	38.562134	9.580694	9.673014	10.946741	8.361685	0.000000	-10.000000	0.000000	0.650000	860.000000	1023.000000	1023.000000	2046.000000
18.500000	0.065422	38.664375	9.622288	9.715251	10.914391	8.412447	0.000000	-10.000000	0.000000	-0.366667	860.000000	1023.000000	1023.000000	2046.000000
18.520000	0.065518	38.721367	9.600468	9.770524	10.910429	8.439946	0.000000	-10.000000	0.000000	-1.600000	860.000000	1023.000000	1023.000000	2046.000000
18.540001	0.065717	38.838978	9.622694	9.781482	10.924405	8.510398	0.000000	-10.000000	0.000000	-2.650000	860.000000	1023.000000	1023.000000	2046.000000
18.559999	0.065800	38.887691	9.553796	9.782346	11.000674	8.550876	0.000000	-10.000000	0.000000	-3.383333	860.000000	1023.000000	1023.000000	2046.000000
18.580000	0.065932	38.965656	9.465521	9.814813	11.092352	8.592972	0.000000	-10.000000	0.000000	-3.850000	860.000000	1023.000000	1023.000000	2046.000000
18.600000	0.066645	39.387455	9.591322	9.801471	11.124578	8.870085	0.000000	-10.000000	0.016667	-4.650000	860.000000	1023.000000	1023.000000	2046.000000
18.620001	0.067216	39.724556	9.648782	9.994562	11.156400	8.924813	0.000000	-10.000000	0.033333	-5.216667	860.000000	1023.000000	1023.000000	2046.000000
18.639999	0.068060	40.223419	9.700254	10.175117	11.334027	9.014019	0.000000	-10.000000	0.050000	-5.866667	860.000000	1023.000000	1023.000000	2046.000000
18.660000	0.068600	40.542442	9.753904	10.262155	11.435894	9.090490	0.000000	-10.000000	0.050000	-6.483334	860.000000	1023.000000	1023.000000	2046.000000
18.680000	0.068796	40.658489	9.789862	10.234312	11.441937	9.192378	0.000000	-10.000000	0.050000	-7.200000	860.000000	1023.000000	1023.000000	2046.000000
18.700001	0.068656	40.575691	9.853327	10.208597	11.380585	9.133183	0.000000	-10.000000	0.050000	-8.050000	860.000000	1023.000000	1023.000000	2046.000000
18.719999	0.067496	39.890068	9.701999	9.984153	11.216263	8.987654	0.000000	-10.000000	0.050000	-8.850000	860.000000	1023.000000	1023.000000	2046.000000
18.740000	0.066257	39.158058	9.499984	9.700127	11.017295	8.940652	0.000000	-10.000000	0.050000	-9.516666	852.500000	1023.000000	1023.000000	2046.000000
18.760000	0.065070	38.456459	9.293851	9.503637	10.829736	8.829233	0.000000	-10.000000	0.058333	-9.733334	844.000000	1023.000000	1023.000000	2046.000000
18.780001	0.063503	37.530521	9.013020	9.223647	10.556484	8.737369	0.000000	-10.000000	0.075000	-9.983334	834.333313	1023.000000	1023.000000	2046.000000
18.799999	0.062329	36.836727	8.831168	9.071990	10.326267	8.607302	0.000000	-10.000000	0.083333	-10.533334	831.166687	1023.000000	1023.000000	2046.000000
18.820000	0.061368	36.268242	8.714977	8.771791	10.147121	8.634353	0.000000	-10.000000	0.091667	-11.216667	827.666687	1023.000000	1023.000000	2046.000000
18.840000	0.060500	35.755596	8.444474	8.709144	10.083912	8.518064	0.000000	-10.000000	0.091667	-11.766666	824.000000	1023.000000	1023.000000	2046.000000
18.860001	0.060005	35.463104	8.364851	8.627628	9.927953	8.542674	0.000000	-10.000000	0.100000	-12.100000	820.000000	1023.000000	1023.000000	2046.000000
18.879999	0.059741	35.306889	8.325950	8.603484	9.828276	8.549180	0.000000	-10.000000	0.100000	-12.550000	816.000000	1023.000000	1023.000000	2046.000000
18.900000	0.059546	35.191471	8.319725	8.634277	9.712735	8.524734	0.000000	-10.000000	0.100000	-13.016667	811.666687	1023.000000	1023.000000	2046.000000
18.920000	0.059595	35.220501	8.381732	8.646769	9.592412	8.599589	0.000000	-10.000000	0.116667	-13.733334	807.333313	1023.000000	1023.000000	2046.000000
18.940001	0.059686	35.274513	8.460341	8.685397	9.458054	8.670721	0.000000	-10.000000	0.150000	-14.450000	802.666687	1023.000000	1023.000000	2046.000000
18.959999	0.059517	35.174442	8.374913	8.804261	9.429313	8.565954	0.000000	-10.000000	0.183333	-15.250000	798.000000	1023.000000	1023.000000	2046.000000
18.980000	0.059244	35.013126	8.427981	8.820520	9.161965	8.602659	0.000000	-10.000000	0.200000	-16.083334	792.833313	1023.000000	1023.000000	2046.000000
19.000000	0.059044	34.895065	8.423486	8.854596	9.022767	8.594216	0.000000	-10.000000	0.208333	-16.866667	787.333313	1023.000000	1023.000000	2046.000000
19.020000	0.058603	34.634468	8.345195	8.882793	8.913424	8.493057	0.000000	-10.000000	0.225000	-17.650000	781.500000	1023.000000	1023.000000	2046.000000
19.040001	0.058276	34.440945	8.380202	8.889321	8.719075	8.452345	0.000000	-10.000000	0.241667	-18.400000	775.500000	1023.000000	1023.000000	2046.000000
19.059999	0.058403	34.516388	8.537093	8.891808	8.566545	8.520942	0.000000	-10.000000	0.283333	-19.233334	769.500000	1023.000000	1023.000000	2046.000000
19.080000	0.058134	34.357269	8.516428	8.977430	8.468734	8.394676	0.000000	-10.000000	0.316667	-20.300001	763.166687	1023.000000	1023.000000	2046.000000
19.100000	0.058295	34.452614	8.640003	9.044172	8.274307	8.494133	0.000000	-10.000000	0.350000	-21.233334	756.500000	1023.000000	1023.000000	2046.000000
19.120001	0.058259	34.431179	8.820500	9.066750	8.012856	8.531072	0.000000	-10.000000	0.375000	-22.450001	749.333313	1023.000000	1023.000000	2046.000000
19.139999	0.058157	34.370823	8.722678	9.140502	8.009261	8.498383	0.000000	-10.000000	0.416667	-23.483334	741.833313	1023.000000	1023.000000	2046.000000
19.160000	0.057551	34.012451	8.653242	9.157705	7.778487	8.423018	0.000000	-10.000000	0.466667	-24.750000	734.000000	1023.000000	1023.000000	2046.000000
19.180000	0.056964	33.665764	8.718261	9.136900	7.345253	8.465350	0.000000	-10.000000	0.491667	-25.333334	725.666687	1023.000000	1023.000000	2046.000000
19.200001	0.055437	32.763313	8.283052	9.165528	7.110608	8.204124	0.000000	-10.000000	0.491667	-25.566668	717.333313	1023.000000	1023.000000	2046.000000
19.219999	0.053424	31.573431	7.866437	9.069080	6.752008	7.885906	0.000000	-10.000000	0.483333	-25.350000	708.666687	1023.000000	1023.000000	2046.000000
19.240000	0.051997	30.730318	7.803647	8.889959	6.282832	7.753880	0.000000	-10.000000	0.475000	-25.200001	700.333313	1023.000000	1023.000000	2046.000000
19.260000	0.050494	29.841722	7.751892	8.785417	5.858791	7.445623	0.000000	-10.000000	0.483333	-24.966667	691.833313	1023.000000	1023.000000	2046.000000
19.280001	0.049208	29.082031	7.690036	8.831214	5.480179	7.080603	0.000000	-10.000000	0.483333	-24.983334	683.500000	1023.000000	1023.000000	2046.000000
19.299999	0.047257	27.928669	7.658069	8.745004	4.850064	6.675534	0.000000	-10.000000	0.483333	-24.966667	675.166687	1023.000000	1023.000000	2046.000000
19.320000	0.043833	25.905186	7.087285	8.493316	4.234044	6.090542	0.000000	-10.000000	0.483333	-25.049999	666.833313	1023.000000	1023.000000	2046.000000
19.340000	0.041135	24.311045	6.630402	8.297826	3.678899	5.703918	0.000000	-10.000000	0.491667	-25.233334	658.500000	1023.000000	1023.000000	2046.000000
19.360001	0.039230	23.185223	6.512098	8.134263	3.058282	5.480578	0.000000	-10.000000	0.508333	-25.650000	650.000000	1023.000000	1023.000000	2046.000000
19.379999	0.037635	22.242212	6.214263	8.105542	2.768511	5.153897	0.000000	-10.000000	0.516667	-26.183334	641.500000	1023.000000	1023.000000	2046.000000
19.400000	0.036274	21.438063	6.031813	8.162780	2.347528	4.895942	0.000000	-10.000000	0.533333	-26.716667	632.833313	1023.000000	1023.000000	2046.000000
19.420000	0.035454	20.953485	5.999893	8.115070	1.981851	4.856671	0.000000	-10.000000	0.541667	-27.183332	624.000000	1023.000000	1023.000000	2046.000000
19.440001	0.034298	20.269835	5.701488	8.143899	1.800295	4.624153	0.000000	-10.000000	0.558333	-27.799999	614.833313	1023.000000	1023.000000	2046.000000
19.459999	0.033350	19.710039	5.568195	8.147455	1.451354	4.543034	0.000000	-10.000000	0.583333	-28.183334	605.666687	1023.000000	1023.000000	2046.000000
19.480000	0.032751	19.355585	5.607547	8.040094	1.170450	4.537493	0.000000	-10.000000	0.616667	-28.700001	596.166687	1023.000000	1023.000000	2046.000000
19.500000	0.031637	18.697393	5.317826	8.020790	1.069977	4.288802	0.000000	-10.000000	0.633333	-29.050001	586.500000	1023.000000	1023.000000	2046.000000
19.520000	0.030521	18.038189	5.165650	7.844060	0.791034	4.237445	0.000000	-10.000000	0.641667	-29.450001	576.666687	1023.000000	1023.000000	2046.000000
19.540001	0.029762	17.589243	5.119781	7.642233	0.627756	4.199474	0.000000	-10.000000	0.641667	-29.666666	567.000000	1023.000000	1023.000000	2046.000000
19.559999	0.029491	17.429335	5.070807	7.594089	0.592934	4.171504	0.000000	-10.000000	0.650000	-29.933334	557.333313	1023.000000	1023.000000	2046.000000
19.580000	0.029586	17.485512	5.127645	7.652133	0.559664	4.146069	0.000000	-10.000000	0.683333	-30.183334	547.333313	1023.000000	1023.000000	2046.000000
19.600000	0.029212	17.264132	5.143667	7.521316	0.478619	4.120531	0.000000	-10.000000	0.683333	-30.316668	537.000000	1023.000000	1023.000000	2046.000000
19.620001	0.028365	16.763868	4.957287	7.451942	0.463753	3.890886	0.000000	-10.000000	0.683333	-30.333334	530.000000	1023.000000	1023.000000	2046.000000
19.639999	0.027931	16.507065	4.998351	7.322733	0.330697	3.855283	0.000000	-10.000000	0.666667	-30.233334	519.833313	1023.000000	1023.000000	2046.000000
19.660000	0.026888	15.890785	4.954405	7.092024	0.171947	3.672409	0.000000	-10.000000	0.666667	-30.100000	509.833344	1023.000000	1023.000000	2046.000000
19.680000	0.025174	14.877743	4.683163	6.808333	0.051251	3.334996	0.000000	-10.000000	0.675000	-30.050001	496.500000	1023.000000	1023.000000	2046.000000
19.700001	0.023961	14.160842	4.694976	6.341903	-0.162520	3.286484	0.000000	-10.000000	0.658333	-29.916668	486.500000	1023.000000	1023.000000	2046.000000
19.719999	0.022242	13.145053	4.533416	5.926654	-0.297712	2.982695	0.000000	-10.000000	0.658333	-29.866667	476.500000	1023.000000	1023.000000	2046.000000
19.740000	0.020243	11.963826	4.215615	5.459294	-0.453306	2.742224	0.000000	-10.000000	0.650000	-29.550001	466.500000	1023.000000	1023.000000	2046.000000
19.760000	0.018938	11.192365	4.169989	5.028995	-0.628046	2.621427	0.000000	-10.000000	0.650000	-29.283333	456.666656	1023.000000	1023.000000	2046.000000
19.780001	0.017063	10.084373	3.927650	4.560086	-0.757729	2.354366	0.000000	-10.000000	0.650000	-28.933332	447.000000	1023.000000	1023.000000	2046.000000
19.799999	0.015387	9.093452	3.626735	4.235989	-0.905748	2.136477	0.000000	-10.000000	0.633333	-28.833334	437.333344	1023.000000	1023.000000	2046.000000
19.820000	0.014265	8.430569	3.619988	3.826440	-1.127691	2.111831	0.000000	-10.000000	0.633333	-28.783333	427.666656	1023.000000	1023.000000	2046.000000
19.840000	0.012758	7.540203	3.361413	3.510381	-1.182037	1.850446	0.000000	-10.000000	0.633333	-28.833334	418.000000	1023.000000	1023.000000	2046.000000
19.860001	0.011442	6.762227	3.043019	3.300993	-1.212844	1.631059	0.000000	-10.000000	0.641667	-28.733334	408.333344	1023.000000	1023.000000	2046.000000
19.879999	0.010891	6.436759	3.064311	2.959721	-1.316541	1.729269	0.000000	-10.000000	0.625000	-28.433334	398.833344	1023.000000	1023.000000	2046.000000
19.900000	0.009956	5.884227	2.911884	2.730171	-1.321683	1.563855	0.000000	-10.000000	0.608333	-28.050001	389.333344	1023.000000	1023.000000	2046.000000
19.920000	0.008828	5.217349	2.648261	2.553831	-1.353817	1.369074	0.000000	-10.000000	0.566667	-27.766666	380.000000	1023.000000	1023.000000	2046.000000
19.940001	0.008162	4.823487	2.616736	2.337840	-1.473399	1.342309	0.000000	-10.000000	0.558333	-27.433334	370.666656	1023.000000	1023.000000	2046.000000
19.959999	0.007092	4.191268	2.481943	2.089228	-1.558515	1.178612	0.000000	-10.000000	0.525000	-27.000000	361.500000	1023.000000	1023.000000	2046.000000
19.980000	0.005919	3.498424	2.171879	1.862770	-1.621577	1.085352	0.000000	-10.000000	0.525000	-26.516666	352.500000	1023.000000	1023.000000	2046.000000
20.000000	0.005421	3.203889	2.148284	1.641604	-1.728288	1.142289	0.000000	-10.000000	0.508333	-26.183334	343.666656	1023.000000	1023.000000	2046.000000
20.020000	0.004409	2.605548	1.936551	1.493910	-1.740823	0.915910	0.000000	-10.000000	0.508333	-26.033333	334.833344	1023.000000	1023.000000	2046.000000
20.040001	0.003498	2.067512	1.706360	1.344083	-1.830073	0.847142	0.000000	-10.000000	0.500000	-25.700001	326.166656	1023.000000	1023.000000	2046.000000
20.059999	0.003044	1.799184	1.799688	1.131347	-2.050773	0.918923	0.000000	-10.000000	0.475000	-25.333334	317.500000	1023.000000	1023.000000	2046.000000
20.080000	0.002147	1.268945	1.523021	1.015056	-1.967545	0.698413	0.000000	-10.000000	0.458333	-25.016666	309.166656	1023.000000	1023.000000	2046.000000
20.100000	0.001500	0.886689	1.373088	0.880553	-2.082879	0.715927	0.000000	-10.000000	0.450000	-24.700001	301.000000	1023.000000	1023.000000	2046.000000
20.120001	0.000964	0.569987	1.435158	0.646236	-2.254227	0.742820	0.000000	-10.000000	0.450000	-24.400002	292.666656	1023.000000	1023.000000	2046.000000
20.139999	0.000142	0.083667	1.132324	0.612032	-2.158615	0.497925	0.000000	-10.000000	0.450000	-23.883333	284.333344	1023.000000	1023.000000	2046.000000
20.160000	-0.000315	-0.185890	1.048474	0.444389	-2.249955	0.571203	0.000000	-10.000000	0.425000	-23.400000	276.333344	1023.000000	1023.000000	2046.000000
20.180000	-0.000794	-0.469221	1.004201	0.253023	-2.303167	0.576722	0.000000	-10.000000	0.400000	-23.033333	268.666656	1023.000000	1023.000000	2046.000000
20.200001	-0.001730	-1.022585	0.737216	0.203595	-2.333883	0.370486	0.000000	-10.000000	0.366667	-22.650000	261.000000	1023.000000	1023.000000	2046.000000
20.219999	-0.001995	-1.179216	0.749687	0.036015	-2.424162	0.459245	0.000000	-10.000000	0.358333	-22.366667	253.333328	1023.000000	1023.000000	2046.000000
20.240000	-0.002663	-1.573731	0.651798	-0.088289	-2.471146	0.333906	0.000000	-10.000000	0.350000	-21.916666	245.833328	1023.000000	1023.000000	2046.000000
20.260000	-0.003461	-2.045210	0.400907	-0.162733	-2.500245	0.216861	0.000000	-10.000000	0.350000	-21.633333	238.666672	1023.000000	1023.000000	2046.000000
20.280001	-0.003779	-2.233301	0.405563	-0.392420	-2.593168	0.346723	0.000000	-10.000000	0.333333	-21.200001	231.333328	1023.000000	1023.000000	2046.000000
20.299999	-0.004573	-2.702649	0.232885	-0.518677	-2.602168	0.185312	0.000000	-10.000000	0.325000	-20.750000	224.333328	1023.000000	1023.000000	2046.000000
20.320000	-0.005272	-3.115760	0.029640	-0.609972	-2.669508	0.134080	0.000000	-10.000000	0.308333	-20.400000	217.333328	1023.000000	1023.000000	2046.000000
20.340000	-0.005665	-3.347911	0.051459	-0.811667	-2.808686	0.220983	0.000000	-10.000000	0.308333	-20.066668	210.500000	1023.000000	1023.000000	2046.000000
20.360001	-0.006646	-3.928017	-0.202213	-0.899957	-2.805941	-0.019905	0.000000	-10.000000	0.300000	-19.916668	203.833328	1023.000000	1023.000000	2046.000000
20.379999	-0.007146	-4.223566	-0.320893	-1.068915	-2.893275	0.059516	0.000000	-10.000000	0.275000	-19.483334	197.166672	1023.000000	1023.000000	2046.000000
20.400000	-0.007635	-4.512012	-0.351967	-1.183801	-2.969844	-0.006401	0.000000	-10.000000	0.258333	-19.266668	190.833328	1023.000000	1023.000000	2046.000000
20.420000	-0.008653	-5.113644	-0.643436	-1.331939	-3.004673	-0.133595	0.000000	-10.000000	0.241667	-18.833334	184.166672	1023.000000	1023.000000	2046.000000
20.440001	-0.009072	-5.361759	-0.715305	-1.468031	-3.091317	-0.087106	0.000000	-10.000000	0.250000	-18.533333	177.833328	1023.000000	1023.000000	2046.000000
20.459999	-0.010009	-5.915253	-0.897261	-1.627895	-3.201553	-0.188544	0.000000	-10.000000	0.241667	-18.150000	171.500000	1023.000000	1023.000000	2046.000000
20.480000	-0.011612	-6.862588	-1.399690	-1.824645	-3.263420	-0.374833	0.000000	-10.000000	0.233333	-17.983334	167.500000	1023.000000	1023.000000	2046.000000
20.500000	-0.013134	-7.762187	-1.545181	-2.124462	-3.594003	-0.498541	0.000000	-10.000000	0.225000	-17.666666	161.500000	1023.000000	1023.000000	2046.000000
20.520000	-0.014879	-8.793601	-1.816151	-2.450803	-3.789486	-0.737161	0.000000	-10.000000	0.216667	-17.383333	155.666672	1023.000000	1023.000000	2046.000000
20.540001	-0.017023	-10.060596	-2.206659	-2.757818	-4.038931	-1.057187	0.000000	-10.000000	0.208333	-16.883333	148.000000	1023.000000	1023.000000	2046.000000
20.559999	-0.018196	-10.753615	-2.376849	-3.061018	-4.262359	-1.053389	0.000000	-10.000000	0.200000	-16.383333	142.500000	1023.000000	1023.000000	2046.000000
20.580000	-0.019242	-11.371877	-2.580305	-3.270238	-4.326866	-1.194467	0.000000	-10.000000	0.183333	-15.800000	137.000000	1023.000000	1023.000000	2046.000000
20.600000	-0.020061	-11.856255	-2.771416	-3.287997	-4.491748	-1.305092	0.000000	-10.000000	0.175000	-15.283334	131.666672	1023.000000	1023.000000	2046.000000
20.620001	-0.020190	-11.932042	-2.896968	-3.279539	-4.597755	-1.157779	0.000000	-10.000000	0.166667	-15.000000	128.166672	1023.000000	1023.000000	2046.000000
20.639999	-0.020584	-12.164952	-3.073791	-3.261267	-4.605007	-1.224887	0.000000	-10.000000	0.166667	-14.683333	123.166664	1023.000000	1023.000000	2046.000000
20.660000	-0.021009	-12.416512	-3.221012	-3.265501	-4.582842	-1.347158	0.000000	-10.000000	0.158333	-14.583334	118.333336	1023.000000	1023.000000	2046.000000
20.680000	-0.021135	-12.491018	-3.037004	-3.296992	-4.758871	-1.398151	0.000000	-10.000000	0.150000	-14.283334	111.833336	1023.000000	1023.000000	2046.000000
20.700001	-0.022200	-13.120481	-3.052609	-3.272487	-4.960614	-1.834772	0.000000	-10.000000	0.150000	-14.033334	107.000000	1023.000000	1023.000000	2046.000000
20.719999	-0.025099	-14.833437	-3.499445	-3.475317	-5.371071	-2.487605	0.000000	-10.000000	0.141667	-13.366667	102.333336	1023.000000	1023.000000	2046.000000
20.740000	-0.028401	-16.785252	-4.032218	-3.903604	-5.958004	-2.891425	0.000000	-10.000000	0.116667	-12.900001	98.000000	1023.000000	1023.000000	2046.000000
20.760000	-0.030886	-18.253496	-4.415910	-4.173067	-6.399278	-3.265243	0.000000	-10.000000	0.100000	-12.483334	93.666664	1023.000000	1023.000000	2046.000000
20.780001	-0.032601	-19.266933	-4.822043	-4.304260	-6.617474	-3.523155	0.000000	-10.000000	0.075000	-12.566667	89.333336	1023.000000	1023.000000	2046.000000
20.799999	-0.033375	-19.724581	-4.932113	-4.388228	-6.882623	-3.521616	0.000000	-10.000000	0.083333	-12.633333	85.000000	1023.000000	1023.000000	2046.000000
20.820000	-0.033919	-20.045891	-5.037623	-4.338101	-6.973838	-3.696328	0.000000	-10.000000	0.083333	-12.883333	81.000000	1023.000000	1023.000000	2046.000000
20.840000	-0.034607	-20.452707	-5.257985	-4.361080	-7.054779	-3.778864	0.000000	-10.000000	0.100000	-12.816667	76.666664	1023.000000	1023.000000	2046.000000
20.860001	-0.034752	-20.538477	-5.266768	-4.368111	-7.205321	-3.698277	0.000000	-10.000000	0.100000	-12.766667	72.333336	1023.000000	1023.000000	2046.000000
20.879999	-0.034855	-20.599245	-5.392109	-4.358649	-7.095009	-3.753477	0.000000	-10.000000	0.100000	-12.466667	68.000000	1023.000000	1023.000000	2046.000000
20.900000	-0.035273	-20.846443	-5.533223	-4.399209	-7.120533	-3.793478	0.000000	-10.000000	0.091667	-12.266666	64.000000	1023.000000	1023.000000	2046.000000
20.920000	-0.035420	-20.933138	-5.535727	-4.482042	-7.187095	-3.728275	0.000000	-10.000000	0.083333	-12.000000	60.000000	1023.000000	1023.000000	2046.000000
20.940001	-0.035851	-21.188049	-5.755863	-4.556588	-7.050137	-3.825461	0.000000	-10.000000	0.083333	-11.833333	56.000000	1023.000000	1023.000000	2046.000000
20.959999	-0.036116	-21.344275	-5.873259	-4.729053	-7.007775	-3.734188	0.000000	-10.000000	0.091667	-11.733334	53.333332	1023.000000	1023.000000	2046.000000
20.980000	-0.035363	-20.899654	-5.702545	-4.723995	-6.928712	-3.544402	0.000000	-10.000000	0.091667	-11.766666	49.333332	1023.000000	1023.000000	2046.000000
21.000000	-0.034860	-20.602297	-5.657819	-4.669878	-6.812793	-3.461807	0.000000	-10.000000	0.083333	-11.833334	46.666668	1023.000000	1023.000000	2046.000000
21.020000	-0.034667	-20.488329	-5.684110	-4.715477	-6.686452	-3.402290	0.000000	-10.000000	0.066667	-11.816668	41.333332	1023.000000	1023.000000	2046.000000
21.040001	-0.034505	-20.392515	-5.634957	-4.772676	-6.642220	-3.342663	0.000000	-10.000000	0.058333	-11.433333	37.333332	1023.000000	1023.000000	2046.000000
21.059999	-0.034738	-20.530252	-5.721165	-4.843009	-6.516199	-3.449880	0.000000	-10.000000	0.050000	-10.950000	32.166668	1023.000000	1023.000000	2046.000000
21.080000	-0.035060	-20.720592	-5.679596	-5.086800	-6.544897	-3.409300	0.000000	-10.000000	0.058333	-10.416667	28.500000	1023.000000	1023.000000	2046.000000
21.100000	-0.035863	-21.194996	-5.742602	-5.364823	-6.576234	-3.511338	0.000000	-10.000000	0.058333	-10.233334	25.166666	1023.000000	1023.000000	2046.000000
21.120001	-0.037179	-21.973045	-5.915565	-5.725917	-6.635211	-3.696352	0.000000	-10.000000	0.058333	-10.016666	21.833334	1023.000000	1023.000000	2046.000000
21.139999	-0.038238	-22.598940	-6.004992	-6.068196	-6.741416	-3.784337	0.000000	-10.000000	0.050000	-9.933333	19.666666	1023.000000	1023.000000	2046.000000
21.160000	-0.039353	-23.257507	-6.167261	-6.446237	-6.748650	-3.895360	0.000000	-10.000000	0.050000	-9.583334	16.333334	1023.000000	1023.000000	2046.000000
21.180000	-0.040599	-23.994162	-6.280238	-6.814068	-6.860032	-4.039823	0.000000	-10.000000	0.050000	-9.400001	13.166667	1023.000000	1023.000000	2046.000000
21.200001	-0.041550	-24.556314	-6.404011	-7.163007	-6.928818	-4.060479	0.000000	-10.000000	0.050000	-9.133333	8.833333	1023.000000	1023.000000	2046.000000
21.219999	-0.042560	-25.153175	-6.589633	-7.443058	-6.922489	-4.197995	0.000000	-10.000000	0.050000	-9.100000	5.666667	1023.000000	1023.000000	2046.000000
21.240000	-0.043261	-25.567343	-6.654325	-7.684175	-7.052794	-4.176048	0.000000	-10.000000	0.050000	-9.033334	3.500000	1023.000000	1023.000000	2046.000000
21.260000	-0.043727	-25.842554	-6.776199	-7.840734	-6.985169	-4.240452	0.000000	-10.000000	0.050000	-9.100000	1.666667	1023.000000	1023.000000	2046.000000
21.280001	-0.044126	-26.078749	-6.843984	-8.005222	-6.960109	-4.269433	0.000000	-10.000000	0.050000	-9.166667	-1.000000	1023.000000	1023.000000	2046.000000
21.299999	-0.044405	-26.243145	-6.799619	-8.169773	-7.052062	-4.221692	0.000000	-10.000000	0.050000	-9.150000	-4.666667	1023.000000	1023.000000	2046.000000
21.320000	-0.044431	-26.258909	-6.886926	-8.232725	-6.897495	-4.241763	0.000000	-10.000000	0.050000	-9.100000	-8.500000	1023.000000	1023.000000	2046.000000
21.340000	-0.044262	-26.158850	-6.805040	-8.351361	-6.896478	-4.105970	0.000000	-10.000000	0.050000	-9.033334	-10.500000	1023.000000	1023.000000	2046.000000
21.360001	-0.044230	-26.139929	-6.807944	-8.399233	-6.809442	-4.123311	0.000000	-10.000000	0.050000	-8.950000	-13.500000	1023.000000	1023.000000	2046.000000
21.379999	-0.044305	-26.184483	-6.833878	-8.438354	-6.749570	-4.162680	0.000000	-10.000000	0.050000	-8.750000	-16.500000	1023.000000	1023.000000	2046.000000
21.400000	-0.044379	-26.228231	-6.843763	-8.527777	-6.771147	-4.085545	0.000000	-10.000000	0.050000	-8.550000	-19.500000	1023.000000	1023.000000	2046.000000
21.420000	-0.044486	-26.291132	-6.901468	-8.523783	-6.734667	-4.131213	0.000000	-10.000000	0.050000	-8.333333	-22.500000	1023.000000	1023.000000	2046.000000
21.440001	-0.044349	-26.210293	-6.909119	-8.589680	-6.702875	-4.008620	0.000000	-10.000000	0.050000	-8.216667	-24.500000	1023.000000	1023.000000	2046.000000
21.459999	-0.044429	-26.257326	-6.886837	-8.598956	-6.766062	-4.005473	0.000000	-10.000000	0.041667	-8.000000	-28.166666	1023.000000	1023.000000	2046.000000
21.480000	-0.044321	-26.193974	-6.952467	-8.541759	-6.684144	-4.015604	0.000000	-10.000000	0.041667	-7.833333	-30.833334	1023.000000	1023.000000	2046.000000
21.500000	-0.044290	-26.175432	-6.860033	-8.588009	-6.804833	-3.922556	0.000000	-10.000000	0.041667	-7.666667	-33.500000	1023.000000	1023.000000	2046.000000
21.520000	-0.044250	-26.151642	-6.939345	-8.526823	-6.719603	-3.965872	0.000000	-10.000000	0.033333	-7.533333	-35.166668	1023.000000	1023.000000	2046.000000
21.540001	-0.043965	-25.983517	-6.937354	-8.566011	-6.634787	-3.845365	0.000000	-10.000000	0.025000	-7.466667	-37.500000	1023.000000	1023.000000	2046.000000
21.559999	-0.043990	-25.998142	-6.882576	-8.581487	-6.706075	-3.828005	0.000000	-10.000000	0.008333	-7.350000	-40.666668	1023.000000	1023.000000	2046.000000
21.580000	-0.043798	-25.884451	-6.948792	-8.545177	-6.565458	-3.825023	0.000000	-10.000000	0.008333	-7.300000	-43.166668	1023.000000	1023.000000	2046.000000
21.600000	-0.043501	-25.709177	-6.856134	-8.526326	-6.543115	-3.783602	0.000000	-10.000000	0.008333	-7.233334	-44.833332	1023.000000	1023.000000	2046.000000
21.620001	-0.043473	-25.692780	-6.841423	-8.560503	-6.525991	-3.764862	0.000000	-10.000000	0.025000	-7.150000	-46.500000	1023.000000	1023.000000	2046.000000
21.639999	-0.043353	-25.621458	-6.903090	-8.511044	-6.407289	-3.800035	0.000000	-10.000000	0.033333	-6.950000	-49.666668	1023.000000	1023.000000	2046.000000
21.660000	-0.043196	-25.528811	-6.760632	-8.537133	-6.471193	-3.759852	0.000000	-10.000000	0.025000	-6.750000	-52.666668	1023.000000	1023.000000	2046.000000
21.680000	-0.043349	-25.619509	-6.867484	-8.529996	-6.416868	-3.805160	0.000000	-10.000000	0.025000	-6.566667	-55.833332	1023.000000	1023.000000	2046.000000
21.700001	-0.043067	-25.452307	-6.795023	-8.483895	-6.360724	-3.812665	0.000000	-10.000000	0.033333	-6.500000	-57.500000	1023.000000	1023.000000	2046.000000
21.719999	-0.043194	-25.527544	-6.754519	-8.559064	-6.457984	-3.755977	0.000000	-10.000000	0.041667	-6.450000	-59.166668	1023.000000	1023.000000	2046.000000
21.740000	-0.043163	-25.509178	-6.840454	-8.541329	-6.369469	-3.757926	0.000000	-10.000000	0.033333	-6.466667	-61.166668	1023.000000	1023.000000	2046.000000
21.760000	-0.043057	-25.446611	-6.831399	-8.572124	-6.330627	-3.712461	0.000000	-10.000000	0.025000	-6.483334	-63.166668	1023.000000	1023.000000	2046.000000
21.780001	-0.043592	-25.762779	-6.935950	-8.663628	-6.433302	-3.729899	0.000000	-10.000000	0.016667	-6.383333	-65.166664	1023.000000	1023.000000	2046.000000
21.799999	-0.044076	-26.048977	-7.065014	-8.725402	-6.437717	-3.820843	0.000000	-10.000000	0.025000	-6.200000	-67.166664	1023.000000	1023.000000	2046.000000
21.820000	-0.044980	-26.583447	-7.135598	-8.893229	-6.623311	-3.931309	0.000000	-10.000000	0.025000	-6.016667	-69.833336	1023.000000	1023.000000	2046.000000
21.840000	-0.046035	-27.206652	-7.332298	-9.065191	-6.763290	-4.045873	0.000000	-10.000000	0.033333	-5.950000	-71.833336	1023.000000	1023.000000	2046.000000
21.860001	-0.046436	-27.443707	-7.394576	-9.169889	-6.803511	-4.075731	0.000000	-10.000000	0.016667	-5.966667	-73.166664	1023.000000	1023.000000	2046.000000
21.879999	-0.047051	-27.806881	-7.438323	-9.267982	-6.952041	-4.148538	0.000000	-10.000000	0.008333	-5.966667	-75.166664	1023.000000	1023.000000	2046.000000
21.900000	-0.046848	-27.687433	-7.553662	-9.145383	-6.892634	-4.095754	0.000000	-10.000000	0.000000	-5.966667	-77.166664	1023.000000	1023.000000	2046.000000
21.920000	-0.046374	-27.406965	-7.551383	-8.978084	-6.893936	-3.983563	0.000000	-10.000000	0.000000	-5.916667	-79.166664	1023.000000	1023.000000	2046.000000
21.940001	-0.046787	-27.650940	-7.667655	-8.998715	-6.964866	-4.019705	0.000000	-10.000000	0.016667	-5.816667	-80.500000	1023.000000	1023.000000	2046.000000
21.959999	-0.047146	-27.863287	-7.770930	-8.971579	-6.997746	-4.123033	0.000000	-10.000000	0.016667	-5.583333	-82.500000	1023.000000	1023.000000	2046.000000
21.980000	-0.047642	-28.156242	-7.616840	-9.119318	-7.196324	-4.223759	0.000000	-10.000000	0.016667	-4.566667	-85.000000	1023.000000	1023.000000	2046.000000
22.000000	-0.049088	-29.010990	-7.810163	-9.209400	-7.441011	-4.550416	0.000000	-10.000000	0.000000	-3.616667	-86.833336	1023.000000	1023.000000	2046.000000
22.020000	-0.051115	-30.208889	-8.096805	-9.294880	-7.793278	-5.023926	0.000000	-10.000000	-0.008333	-2.133333	-88.333336	1023.000000	1023.000000	2046.000000
22.040001	-0.053971	-31.896679	-8.650458	-9.568005	-8.214032	-5.464183	0.000000	-10.000000	-0.025000	-0.600000	-88.666664	1023.000000	1023.000000	2046.000000
22.059999	-0.055775	-32.962978	-9.008151	-9.705946	-8.555868	-5.693013	0.000000	-10.000000	-0.041667	0.933333	-89.000000	1023.000000	1023.000000	2046.000000
22.080000	-0.056500	-33.391663	-9.125011	-9.772897	-8.750169	-5.743584	0.000000	-10.000000	-0.050000	1.966667	-89.000000	1023.000000	1023.000000	2046.000000
22.100000	-0.057237	-33.827213	-9.319994	-9.756293	-8.927466	-5.823459	0.000000	-10.000000	-0.033333	2.183333	-89.000000	1023.000000	1023.000000	2046.000000
22.120001	-0.057032	-33.705685	-9.340219	-9.648116	-8.940232	-5.777118	0.000000	-10.000000	-0.025000	2.333333	-89.000000	1023.000000	1023.000000	2046.000000
22.139999	-0.057057	-33.720890	-9.353850	-9.546681	-9.006368	-5.813989	0.000000	-10.000000	-0.016667	2.000000	-89.000000	1023.000000	1023.000000	2046.000000
22.160000	-0.057039	-33.710155	-9.451570	-9.425672	-9.033963	-5.798950	0.000000	-10.000000	-0.025000	1.616667	-89.000000	1023.000000	1023.000000	2046.000000
22.180000	-0.056423	-33.346008	-9.421921	-9.310539	-8.899371	-5.714177	0.000000	-10.000000	-0.016667	0.866667	-89.000000	1023.000000	1023.000000	2046.000000
22.200001	-0.056490	-33.385757	-9.442520	-9.305079	-8.924767	-5.713389	0.000000	-10.000000	-0.008333	0.433333	-89.000000	1023.000000	1023.000000	2046.000000
22.219999	-0.055972	-33.079521	-9.520065	-9.173401	-8.738885	-5.647169	0.000000	-10.000000	-0.008333	0.000000	-89.000000	1023.000000	1023.000000	2046.000000
22.240000	-0.055832	-32.996780	-9.440106	-9.162723	-8.748444	-5.645508	0.000000	-10.000000	-0.016667	0.000000	-89.000000	1023.000000	1023.000000	2046.000000
22.260000	-0.056073	-33.139164	-9.570772	-9.296923	-8.671393	-5.600077	0.000000	-10.000000	-0.016667	0.000000	-89.000000	1023.000000	1023.000000	2046.000000
22.280001	-0.054809	-32.392155	-9.410325	-9.204139	-8.436927	-5.340765	0.000000	-10.000000	-0.016667	0.000000	-89.000000	1023.000000	1023.000000	2046.000000
22.299999	-0.053872	-31.838160	-9.218516	-9.071185	-8.302342	-5.246117	0.000000	-10.000000	-0.008333	-0.700000	-89.000000	1023.000000	1023.000000	2046.000000
22.320000	-0.053453	-31.590717	-9.241918	-8.974305	-8.168476	-5.206019	0.000000	-10.000000	-0.008333	-1.433333	-89.166664	1023.000000	1023.000000	2046.000000
22.340000	-0.052474	-31.012390	-9.076837	-8.968328	-7.905774	-5.061450	0.000000	-10.000000	0.000000	-2.166667	-89.333336	1023.000000	1023.000000	2046.000000
22.360001	-0.052398	-30.967241	-9.072814	-8.992247	-7.819889	-5.082293	0.000000	-10.000000	-0.008333	-2.050000	-89.666664	1023.000000	1023.000000	2046.000000
22.379999	-0.051714	-30.563135	-8.924735	-9.046414	-7.620923	-4.971062	0.000000	-10.000000	-0.008333	-1.550000	-89.833336	1023.000000	1023.000000	2046.000000
22.400000	-0.052310	-30.915201	-8.899215	-9.347781	-7.653093	-5.015113	0.000000	-10.000000	-0.016667	0.100000	-90.000000	1023.000000	1023.000000	2046.000000
22.420000	-0.052803	-31.206533	-9.008426	-9.633167	-7.604334	-4.960605	0.000000	-10.000000	-0.016667	1.600000	-90.000000	1023.000000	1023.000000	2046.000000
22.440001	-0.053167	-31.421986	-9.031933	-9.963299	-7.539642	-4.887110	0.000000	-10.000000	-0.033333	3.533333	-90.000000	1023.000000	1023.000000	2046.000000
22.459999	-0.054110	-31.979034	-9.281499	-10.267615	-7.535593	-4.894327	0.000000	-10.000000	-0.066667	5.250000	-90.000000	1023.000000	1023.000000	2046.000000
22.480000	-0.053918	-31.865391	-9.237767	-10.438116	-7.423720	-4.765786	0.000000	-10.000000	-0.091667	7.816667	-90.000000	1023.000000	1023.000000	2046.000000
22.500000	-0.054460	-32.185894	-9.334099	-10.709327	-7.419361	-4.723109	0.000000	-10.000000	-0.125000	10.233334	-90.000000	1023.000000	1023.000000	2046.000000
22.520000	-0.053998	-31.912590	-9.394481	-10.736495	-7.193660	-4.587956	0.000000	-10.000000	-0.133333	12.183333	-90.000000	1023.000000	1023.000000	2046.000000
22.540001	-0.053638	-31.699966	-9.366842	-10.857146	-7.056760	-4.419217	0.000000	-10.000000	-0.175000	13.600000	-90.000000	1023.000000	1023.000000	2046.000000
22.559999	-0.053054	-31.354990	-9.441927	-10.840661	-6.809897	-4.262506	0.000000	-10.000000	-0.216667	15.116667	-51.666668	1023.000000	1023.000000	2046.000000
22.580000	-0.051753	-30.586237	-9.191242	-10.808599	-6.581136	-4.005260	0.000000	-10.000000	-0.291667	17.533333	-7.500000	1023.000000	1023.000000	2046.000000
22.600000	-0.051046	-30.167999	-9.184895	-10.800031	-6.352726	-3.830348	0.000000	-10.000000	-0.341667	19.633333	36.666668	1023.000000	1023.000000	2046.000000
22.620001	-0.049119	-29.029137	-8.966502	-10.643748	-5.931376	-3.487511	0.000000	-10.000000	-0.375000	21.000000	42.500000	1023.000000	1023.000000	2046.000000
22.639999	-0.047866	-28.288696	-8.829701	-10.596936	-5.598906	-3.263154	0.000000	-10.000000	-0.375000	21.000000	42.500000	1023.000000	1023.000000	2046.000000
22.660000	-0.046556	-27.514635	-8.702627	-10.431614	-5.362993	-3.017400	0.000000	-10.000000	-0.391667	21.416666	44.833332	1023.000000	1023.000000	2046.000000
22.680000	-0.044554	-26.331263	-8.399580	-10.288934	-5.010066	-2.632682	0.000000	-10.000000	-0.416667	22.283333	49.500000	1023.000000	1023.000000	2046.000000
22.700001	-0.043505	-25.711191	-8.270398	-10.168462	-4.797973	-2.474359	0.000000	-10.000000	-0.450000	23.400000	56.666668	1023.000000	1023.000000	2046.000000
22.719999	-0.041617	-24.595547	-8.056246	-9.932295	-4.490398	-2.116609	0.000000	-10.000000	-0.483333	24.633333	64.166664	1023.000000	1023.000000	2046.000000
22.740000	-0.039695	-23.459684	-7.768175	-9.726648	-4.154986	-1.809874	0.000000	-10.000000	-0.525000	25.916668	72.333336	1023.000000	1023.000000	2046.000000
22.760000	-0.038409	-22.699436	-7.654357	-9.559774	-3.961952	-1.523352	0.000000	-10.000000	-0.566667	27.166668	80.833336	1023.000000	1023.000000	2046.000000
22.780001	-0.035926	-21.232166	-7.366034	-9.242432	-3.478634	-1.145068	0.000000	-10.000000	-0.591667	28.166668	89.833336	1023.000000	1023.000000	2046.000000
22.799999	-0.034660	-20.483814	-7.137436	-9.133524	-3.319938	-0.892917	0.000000	-10.000000	-0.608333	28.916668	99.000000	1023.000000	1023.000000	2046.000000
22.820000	-0.032538	-19.230207	-6.968187	-8.825779	-2.867832	-0.568410	0.000000	-10.000000	-0.633333	29.666668	108.666664	1023.000000	1023.000000	2046.000000
22.840000	-0.030503	-18.027416	-6.619931	-8.590496	-2.547984	-0.269006	0.000000	-10.000000	-0.641667	30.350000	118.500000	1023.000000	1023.000000	2046.000000
22.860001	-0.029308	-17.320868	-6.560641	-8.447414	-2.313231	0.000419	0.000000	-10.000000	-0.675000	31.066668	128.500000	1023.000000	1023.000000	2046.000000
22.879999	-0.027008	-15.961649	-6.262673	-8.124637	-1.874585	0.300245	0.000000	-10.000000	-0.691667	31.700001	138.666672	1023.000000	1023.000000	2046.000000
22.900000	-0.025431	-15.029463	-5.993765	-7.941117	-1.638976	0.544394	0.000000	-10.000000	-0.750000	32.483334	149.000000	1023.000000	1023.000000	2046.000000
22.920000	-0.023894	-14.121240	-5.833704	-7.694697	-1.416195	0.823358	0.000000	-10.000000	-0.775000	32.983334	159.666672	1023.000000	1023.000000	2046.000000
22.940001	-0.021645	-12.792019	-5.544661	-7.425836	-0.996641	1.175119	0.000000	-10.000000	-0.808333	33.550003	170.666672	1023.000000	1023.000000	2046.000000
22.959999	-0.021000	-12.410717	-5.500421	-7.252738	-0.936397	1.278839	0.000000	-10.000000	-0.833333	34.050003	181.833328	1023.000000	1023.000000	2046.000000
22.980000	-0.019431	-11.483490	-5.388294	-6.953869	-0.652190	1.510863	0.000000	-10.000000	-0.850000	34.650002	193.166672	1023.000000	1023.000000	2046.000000
23.000000	-0.018606	-10.995897	-5.194998	-6.882302	-0.563687	1.645089	0.000000	-10.000000	-0.866667	35.083336	204.500000	1023.000000	1023.000000	2046.000000
23.020000	-0.018673	-11.035967	-5.175549	-6.859718	-0.649844	1.649144	0.000000	-10.000000	-0.875000	35.450001	216.166672	1023.000000	1023.000000	2046.000000
23.040001	-0.017413	-10.291121	-5.048071	-6.696064	-0.387155	1.840167	0.000000	-10.000000	-0.891667	35.650002	228.000000	1023.000000	1023.000000	2046.000000
23.059999	-0.016226	-9.589510	-4.837904	-6.595428	-0.175381	2.019204	0.000000	-10.000000	-0.891667	35.799999	240.000000	1023.000000	1023.000000	2046.000000
23.080000	-0.014915	-8.814777	-4.648749	-6.330254	-0.008012	2.172237	0.000000	-10.000000	-0.891667	35.650002	252.000000	1023.000000	1023.000000	2046.000000
23.100000	-0.012222	-7.223364	-4.291090	-5.941600	0.427217	2.582109	0.000000	-10.000000	-0.875000	35.733334	264.000000	1023.000000	1023.000000	2046.000000
23.120001	-0.010162	-6.005724	-3.916790	-5.468867	0.557153	2.822781	0.000000	-10.000000	-0.866667	35.733334	276.000000	1023.000000	1023.000000	2046.000000
23.139999	-0.007781	-4.598558	-3.665148	-4.930819	0.866870	3.130539	0.000000	-10.000000	-0.841667	35.566666	287.666656	1023.000000	1023.000000	2046.000000
23.160000	-0.005432	-3.210431	-3.251400	-4.531142	1.219478	3.352633	0.000000	-10.000000	-0.841667	35.150002	299.333344	1023.000000	1023.000000	2046.000000
23.180000	-0.004646	-2.745592	-2.904873	-4.374421	1.171380	3.362322	0.000000	-10.000000	-0.841667	34.983334	311.000000	1023.000000	1023.000000	2046.000000
23.200001	-0.004085	-2.414170	-2.816085	-4.108040	1.259312	3.250644	0.000000	-10.000000	-0.833333	34.816666	323.000000	1023.000000	1023.000000	2046.000000
23.219999	-0.004857	-2.870629	-2.851662	-3.997409	1.075228	2.903214	0.000000	-10.000000	-0.800000	34.566666	334.666656	1023.000000	1023.000000	2046.000000
23.240000	-0.007176	-4.241184	-3.203600	-4.159426	0.611652	2.510190	0.000000	-10.000000	-0.758333	34.183334	346.166656	1023.000000	1023.000000	2046.000000
23.260000	-0.007373	-4.357170	-3.376886	-4.154556	0.648401	2.525871	0.000000	-10.000000	-0.725000	33.483334	357.500000	1023.000000	1023.000000	2046.000000
23.280001	-0.006970	-4.119115	-3.284061	-4.036062	0.657516	2.543492	0.000000	-10.000000	-0.716667	32.866669	368.833344	1023.000000	1023.000000	2046.000000
23.299999	-0.006130	-3.622597	-3.169887	-3.784556	0.648851	2.682996	0.000000	-10.000000	-0.708333	32.433334	379.833344	1023.000000	1023.000000	2046.000000
23.320000	-0.004189	-2.475957	-2.948297	-3.389658	1.028280	2.833719	0.000000	-10.000000	-0.700000	32.283333	390.666656	1023.000000	1023.000000	2046.000000
23.340000	-0.003259	-1.925981	-2.684493	-3.196933	1.001843	2.953602	0.000000	-10.000000	-0.675000	31.983334	401.500000	1023.000000	1023.000000	2046.000000
23.360001	-0.001774	-1.048560	-2.563440	-2.883631	1.270693	3.127818	0.000000	-10.000000	-0.641667	31.300001	412.333344	1023.000000	1023.000000	2046.000000
23.379999	0.000282	0.166853	-2.309033	-2.544492	1.684105	3.336274	0.000000	-10.000000	-0.616667	30.783333	423.000000	1023.000000	1023.000000	2046.000000
23.400000	0.001393	0.823325	-2.036073	-2.361149	1.710732	3.509815	0.000000	-10.000000	-0.591667	30.400000	433.333344	1023.000000	1023.000000	2046.000000
23.420000	0.003009	1.778354	-1.830263	-2.063437	1.938131	3.733924	0.000000	-10.000000	-0.591667	30.000000	443.500000	1023.000000	1023.000000	2046.000000
23.440001	0.005098	3.012974	-1.678292	-1.676873	2.474019	3.894121	0.000000	-10.000000	-0.591667	29.433334	453.500000	1023.000000	1023.000000	2046.000000
23.459999	0.006035	3.566672	-1.421215	-1.531237	2.496181	4.022943	0.000000	-10.000000	-0.591667	29.083334	463.500000	1023.000000	1023.000000	2046.000000
23.480000	0.008239	4.869270	-1.247734	-1.288584	3.013318	4.392270	0.000000	-10.000000	-0.575000	28.633333	473.333344	1023.000000	1023.000000	2046.000000
23.500000	0.010713	6.331437	-0.882086	-0.900781	3.486611	4.627692	0.000000	-10.000000	-0.558333	28.550001	483.000000	1023.000000	1023.000000	2046.000000
23.520000	0.012432	7.347295	-0.451176	-0.628333	3.628539	4.798265	0.000000	-10.000000	-0.533333	27.883333	492.500000	1023.000000	1023.000000	2046.000000
23.540001	0.014735	8.708302	-0.164518	-0.342211	4.142319	5.072713	0.000000	-10.000000	-0.516667	27.500000	501.833344	1023.000000	1023.000000	2046.000000
23.559999	0.016965	10.026060	0.186391	-0.107332	4.663867	5.283135	0.000000	-10.000000	-0.491667	26.800001	511.000000	1023.000000	1023.000000	2046.000000
23.580000	0.017807	10.523855	0.512367	-0.084844	4.734546	5.361787	0.000000	-10.000000	-0.491667	26.433334	520.000000	1023.000000	1023.000000	2046.000000
23.600000	0.018985	11.220412	0.687468	0.012049	5.092663	5.428231	0.000000	-10.000000	-0.483333	25.883333	529.000000	1023.000000	1023.000000	2046.000000
23.620001	0.019323	11.419678	0.874505	-0.036376	5.177631	5.403916	0.000000	-10.000000	-0.491667	25.383333	537.833313	1023.000000	1023.000000	2046.000000
23.639999	0.019152	11.318919	0.941605	-0.155504	5.105132	5.427688	0.000000	-10.000000	-0.483333	25.216667	546.500000	1023.000000	1023.000000	2046.000000
23.660000	0.019764	11.680547	0.848031	-0.049301	5.496296	5.385521	0.000000	-10.000000	-0.475000	24.883333	554.833313	1023.000000	1023.000000	2046.000000
23.680000	0.019972	11.803243	1.035456	-0.106312	5.501674	5.372425	0.000000	-10.000000	-0.450000	24.650000	563.333313	1023.000000	1023.000000	2046.000000
23.700001	0.020135	11.899712	1.205965	-0.130608	5.466546	5.357808	0.000000	-10.000000	-0.441667	24.383333	571.666687	1023.000000	1023.000000	2046.000000
23.719999	0.021354	12.619941	1.318201	-0.021306	5.867022	5.456024	0.000000	-10.000000	-0.425000	24.233334	580.000000	1023.000000	1023.000000	2046.000000
23.740000	0.022067	13.041401	1.667274	0.060979	5.773038	5.540110	0.000000	-10.000000	-0.408333	23.900000	588.000000	1023.000000	1023.000000	2046.000000
23.760000	0.023667	13.987424	1.805022	0.306492	6.155925	5.719985	0.000000	-10.000000	-0.366667	23.283333	596.000000	1023.000000	1023.000000	2046.000000
23.780001	0.025592	15.125150	2.170759	0.586351	6.484595	5.883444	0.000000	-10.000000	-0.350000	22.483334	603.833313	1023.000000	1023.000000	2046.000000
23.799999	0.026977	15.943299	2.605642	0.745395	6.505546	6.086716	0.000000	-10.000000	-0.341667	22.016666	611.500000	1023.000000	1023.000000	2046.000000
23.820000	0.029188	17.250311	2.768841	1.114894	7.129751	6.236825	0.000000	-10.000000	-0.350000	21.400000	618.833313	1023.000000	1023.000000	2046.000000
23.840000	0.030630	18.102530	3.251192	1.345253	7.154729	6.351355	0.000000	-10.000000	-0.350000	21.066668	626.000000	1023.000000	1023.000000	2046.000000
23.860001	0.032452	19.178997	3.519944	1.622472	7.477434	6.559147	0.000000	-10.000000	-0.350000	20.883333	633.000000	1023.000000	1023.000000	2046.000000
23.879999	0.034178	20.199150	3.844452	1.952461	7.753450	6.648786	0.000000	-10.000000	-0.333333	20.650000	640.000000	1023.000000	1023.000000	2046.000000
23.900000	0.035583	21.029617	4.173469	2.159390	7.861739	6.835020	0.000000	-10.000000	-0.316667	20.633333	647.000000	1023.000000	1023.000000	2046.000000
23.920000	0.037489	22.156088	4.348815	2.526707	8.336346	6.944221	0.000000	-10.000000	-0.300000	20.200001	653.833313	1023.000000	1023.000000	2046.000000
23.940001	0.038532	22.772360	4.780014	2.662074	8.199170	7.131103	0.000000	-10.000000	-0.291667	20.116667	660.666687	1023.000000	1023.000000	2046.000000
23.959999	0.040187	23.750771	4.854027	2.966051	8.657630	7.273063	0.000000	-10.000000	-0.283333	19.733334	667.500000	1023.000000	1023.000000	2046.000000
23.980000	0.041143	24.315514	5.253463	3.121531	8.577733	7.362786	0.000000	-10.000000	-0.266667	19.433334	674.166687	1023.000000	1023.000000	2046.000000
24.000000	0.042418	25.069101	5.307979	3.340874	8.929001	7.491248	0.000000	-10.000000	-0.258333	19.133333	680.833313	1023.000000	1023.000000	2046.000000
24.020000	0.043955	25.977571	5.550644	3.603813	9.235765	7.587351	0.000000	-10.000000	-0.250000	19.000000	687.166687	1023.000000	1023.000000	2046.000000
24.040001	0.045108	26.658882	6.035952	3.691751	9.153471	7.777708	0.000000	-10.000000	-0.250000	19.000000	693.500000	1023.000000	1023.000000	2046.000000
24.059999	0.047071	27.819210	6.082251	4.040495	9.804847	7.891617	0.000000	-10.000000	-0.250000	18.983334	699.833313	1023.000000	1023.000000	2046.000000
24.080000	0.048116	28.436405	6.519251	4.137767	9.698667	8.080721	0.000000	-10.000000	-0.258333	19.033335	706.166687	1023.000000	1023.000000	2046.000000
24.100000	0.049081	29.006639	6.509145	4.304196	10.004828	8.188471	0.000000	-10.000000	-0.258333	18.966667	712.500000	1023.000000	1023.000000	2046.000000
24.120001	0.050187	29.660465	6.655838	4.527073	10.249877	8.227679	0.000000	-10.000000	-0.258333	18.883335	718.833313	1023.000000	1023.000000	2046.000000
24.139999	0.050686	29.955462	7.003207	4.564095	10.030585	8.357574	0.000000	-10.000000	-0.250000	18.833334	725.166687	1023.000000	1023.000000	2046.000000
24.160000	0.052249	30.879416	7.077764	4.893453	10.496337	8.411861	0.000000	-10.000000	-0.233333	18.700001	731.500000	1023.000000	1023.000000	2046.000000
24.180000	0.053519	31.629757	7.318206	5.177471	10.535547	8.598533	0.000000	-10.000000	-0.216667	18.333334	737.666687	1023.000000	1023.000000	2046.000000
24.200001	0.054379	32.137939	7.474393	5.401405	10.494689	8.767450	0.000000	-10.000000	-0.200000	17.766666	744.000000	1023.000000	1023.000000	2046.000000
24.219999	0.055039	32.527798	7.387806	5.700114	10.774422	8.665455	0.000000	-10.000000	-0.200000	17.300001	750.000000	1023.000000	1023.000000	2046.000000
24.240000	0.054851	32.416889	7.767065	5.693481	10.330871	8.625474	0.000000	-10.000000	-0.208333	17.000000	755.833313	1023.000000	1023.000000	2046.000000
24.260000	0.054988	32.498127	7.725894	5.849161	10.460981	8.462090	0.000000	-10.000000	-0.216667	16.783335	761.500000	1023.000000	1023.000000	2046.000000
24.280001	0.053991	31.908398	7.766611	5.979087	10.141497	8.021204	0.000000	-10.000000	-0.200000	16.616667	767.166687	1023.000000	1023.000000	2046.000000
24.299999	0.051414	30.385551	7.503221	5.719838	9.571814	7.590679	0.000000	-10.000000	-0.166667	16.416668	772.833313	1023.000000	1023.000000	2046.000000
24.320000	0.049791	29.426582	6.937782	5.623771	9.627360	7.237670	0.000000	-10.000000	-0.141667	15.550000	778.333313	1023.000000	1023.000000	2046.000000
24.340000	0.048644	28.748322	7.017109	5.437637	9.121634	7.171943	0.000000	-10.000000	-0.141667	14.533334	783.833313	1023.000000	1023.000000	2046.000000
24.360001	0.048607	28.726868	6.715971	5.543542	9.338507	7.128849	0.000000	-10.000000	-0.133333	13.383333	788.833313	1023.000000	1023.000000	2046.000000
24.379999	0.048843	28.866404	6.889571	5.718336	9.168156	7.090341	0.000000	-10.000000	-0.116667	12.783334	793.500000	1023.000000	1023.000000	2046.000000
24.400000	0.049107	29.022367	6.970141	5.785779	9.113282	7.153165	0.000000	-10.000000	-0.100000	12.133333	797.833313	1023.000000	1023.000000	2046.000000
24.420000	0.049589	29.307024	6.889364	5.993536	9.331779	7.092346	0.000000	-10.000000	-0.091667	11.483334	802.000000	1023.000000	1023.000000	2046.000000
24.440001	0.049887	29.483324	7.177536	6.036030	9.054854	7.214904	0.000000	-10.000000	-0.075000	10.633333	806.000000	1023.000000	1023.000000	2046.000000
24.459999	0.050295	29.724604	7.151443	6.111825	9.172512	7.288824	0.000000	-10.000000	-0.050000	9.550000	809.666687	1023.000000	1023.000000	2046.000000
24.480000	0.051079	30.187531	7.078083	6.339948	9.481599	7.287901	0.000000	-10.000000	-0.033333	8.283334	813.000000	1023.000000	1023.000000	2046.000000
24.500000	0.051335	30.338854	7.432334	6.357828	9.130904	7.417787	0.000000	-10.000000	-0.016667	6.933333	815.833313	1023.000000	1023.000000	2046.000000
24.520000	0.051744	30.580875	7.112957	6.400673	9.585320	7.481924	0.000000	-10.000000	-0.016667	4.733334	819.333313	1023.000000	1023.000000	2046.000000
24.540001	0.052461	31.004349	7.303044	6.554467	9.585392	7.561446	0.000000	-10.000000	-0.016667	2.950000	821.833313	1023.000000	1023.000000	2046.000000
24.559999	0.053241	31.465670	7.486195	6.599941	9.588143	7.791391	0.000000	-10.000000	-0.025000	1.650000	823.500000	1023.000000	1023.000000	2046.000000
24.580000	0.054525	32.224113	7.395929	6.880988	10.065553	7.881643	0.000000	-10.000000	-0.025000	1.100000	823.666687	1023.000000	1023.000000	2046.000000
24.600000	0.055538	32.822716	7.741117	7.063150	10.047323	7.971124	0.000000	-10.000000	-0.016667	0.550000	823.833313	1023.000000	1023.000000	2046.000000
24.620001	0.056359	33.308128	7.885608	7.040009	10.189285	8.193228	0.000000	-10.000000	-0.016667	0.000000	824.000000	1023.000000	1023.000000	2046.000000
24.639999	0.057090	33.740044	7.831029	7.209501	10.544046	8.155465	0.000000	-10.000000	-0.008333	0.000000	824.000000	1023.000000	1023.000000	2046.000000
24.660000	0.056596	33.448124	8.149994	7.010197	10.176353	8.111581	0.000000	-10.000000	-0.008333	-0.266667	824.000000	1023.000000	1023.000000	2046.000000
24.680000	0.055949	33.065990	7.821476	6.833950	10.401600	8.008964	0.000000	-10.000000	-0.008333	-0.833333	824.000000	1023.000000	1023.000000	2046.000000
24.700001	0.055209	32.628559	7.867599	6.635907	10.146317	7.978736	0.000000	-10.000000	-0.008333	-1.366667	824.000000	1023.000000	1023.000000	2046.000000
24.719999	0.053939	31.877806	7.625067	6.373742	10.006132	7.872864	0.000000	-10.000000	-0.016667	-1.600000	824.000000	1023.000000	1023.000000	2046.000000
24.740000	0.053160	31.417643	7.272799	6.208685	10.116179	7.819979	0.000000	-10.000000	-0.008333	-1.583333	824.000000	1023.000000	1023.000000	2046.000000
24.760000	0.052191	30.844870	7.447557	6.010170	9.646092	7.741049	0.000000	-10.000000	-0.008333	-1.733333	824.000000	1023.000000	1023.000000	2046.000000
24.780001	0.051634	30.515793	7.079045	5.853214	9.860306	7.723228	0.000000	-10.000000	0.000000	-1.966667	824.000000	1023.000000	1023.000000	2046.000000
24.799999	0.051686	30.546684	7.221280	5.877280	9.686676	7.761448	0.000000	-10.000000	0.000000	-1.983333	824.000000	1023.000000	1023.000000	2046.000000
24.820000	0.051834	30.633615	7.198932	5.822970	9.745343	7.866372	0.000000	-10.000000	-0.008333	-1.833333	824.000000	1023.000000	1023.000000	2046.000000
24.840000	0.052520	31.039564	7.156484	5.963006	9.985944	7.934131	0.000000	-10.000000	-0.016667	-1.566667	824.000000	1023.000000	1023.000000	2046.000000
24.860001	0.053277	31.486643	7.523883	6.035440	9.864851	8.062469	0.000000	-10.000000	-0.025000	-1.000000	824.000000	1023.000000	1023.000000	2046.000000
24.879999	0.054053	31.945528	7.382493	6.201374	10.257286	8.104375	0.000000	-10.000000	-0.025000	-0.466667	824.000000	1023.000000	1023.000000	2046.000000
24.900000	0.055082	32.553288	7.832168	6.369862	10.094614	8.256645	0.000000	-10.000000	-0.016667	0.283333	824.000000	1023.000000	1023.000000	2046.000000
24.920000	0.055824	32.991776	7.855835	6.425317	10.334766	8.375857	0.000000	-10.000000	-0.016667	1.016667	824.000000	1023.000000	1023.000000	2046.000000
24.940001	0.056865	33.607056	8.008180	6.682489	10.474250	8.442138	0.000000	-10.000000	-0.016667	2.066667	824.166687	1023.000000	1023.000000	2046.000000
24.959999	0.057775	34.144920	8.304080	6.735839	10.473398	8.631601	0.000000	-10.000000	-0.033333	3.116667	824.666687	1023.000000	1023.000000	2046.000000
24.980000	0.058369	34.496201	8.180699	6.882885	10.757788	8.674829	0.000000	-10.000000	-0.041667	3.883333	825.500000	1023.000000	1023.000000	2046.000000
25.000000	0.059422	35.118462	8.529052	7.112701	10.703493	8.773215	0.000000	-10.000000	-0.050000	4.366667	826.666687	1023.000000	1023.000000	2046.000000
25.020000	0.059774	35.326252	8.547177	7.112608	10.806591	8.859876	0.000000	-10.000000	-0.041667	4.483333	828.000000	1023.000000	1023.000000	2046.000000
25.040001	0.060627	35.830521	8.567580	7.323721	11.006236	8.932983	0.000000	-10.000000	-0.033333	4.250000	829.500000	1023.000000	1023.000000	2046.000000
25.059999	0.061083	36.099998	8.911937	7.337286	10.825578	9.025201	0.000000	-10.000000	-0.016667	3.683333	831.000000	1023.000000	1023.000000	2046.000000
25.080000	0.061620	36.417137	8.757363	7.453419	11.167450	9.038906	0.000000	-10.000000	-0.008333	2.733333	832.333313	1023.000000	1023.000000	2046.000000
25.100000	0.062651	37.026901	9.069586	7.612150	11.166350	9.178817	0.000000	-10.000000	0.000000	1.466667	833.333313	1023.000000	1023.000000	2046.000000
25.120001	0.063051	37.263317	9.157468	7.612759	11.197062	9.296027	0.000000	-10.000000	0.000000	0.500000	833.833313	1023.000000	1023.000000	2046.000000
25.139999	0.063491	37.522896	8.970017	7.828724	11.485541	9.238611	0.000000	-10.000000	0.000000	0.000000	834.000000	1023.000000	1023.000000	2046.000000
25.160000	0.063752	37.677544	9.289020	7.774811	11.226781	9.386933	0.000000	-10.000000	0.000000	0.000000	834.000000	1023.000000	1023.000000	2046.000000
25.180000	0.063749	37.675632	9.119561	7.877102	11.395249	9.283720	0.000000	-10.000000	0.000000	0.000000	834.000000	1023.000000	1023.000000	2046.000000
25.200001	0.064370	38.042728	9.328423	8.025839	11.340281	9.348187	0.000000	-10.000000	0.000000	0.000000	834.000000	1023.000000	1023.000000	2046.000000
25.219999	0.064967	38.395500	9.431400	8.064210	11.362902	9.536988	0.000000	-10.000000	0.000000	-0.633333	834.000000	1023.000000	1023.000000	2046.000000
25.240000	0.065308	38.596851	9.215171	8.361557	11.498638	9.521486	0.000000	-10.000000	0.008333	-1.216667	834.000000	1023.000000	1023.000000	2046.000000
25.260000	0.064864	38.334728	9.352067	8.355426	11.145829	9.481407	0.000000	-10.000000	0.008333	-1.450000	834.000000	1023.000000	1023.000000	2046.000000
25.280001	0.063855	37.738483	8.966602	8.368730	11.170424	9.232727	0.000000	-10.000000	0.000000	-0.816667	834.000000	1023.000000	1023.000000	2046.000000
25.299999	0.063272	37.393940	9.274959	8.319320	10.690419	9.109243	0.000000	-10.000000	-0.008333	-0.233333	834.000000	1023.000000	1023.000000	2046.000000
25.320000	0.061250	36.198833	8.974920	8.232223	10.419575	8.572115	0.000000	-10.000000	-0.016667	0.000000	834.000000	1023.000000	1023.000000	2046.000000
25.340000	0.058606	34.636032	8.649811	8.009957	9.910237	8.066026	0.000000	-10.000000	-0.008333	0.000000	834.000000	1023.000000	1023.000000	2046.000000
25.360001	0.055788	32.970936	8.251280	7.597185	9.448290	7.674183	0.000000	-10.000000	-0.008333	-0.633333	834.000000	1023.000000	1023.000000	2046.000000
25.379999	0.053914	31.863415	7.791846	7.410863	9.223777	7.436929	0.000000	-10.000000	0.000000	-1.516667	834.000000	1023.000000	1023.000000	2046.000000
25.400000	0.053164	31.420094	7.788330	7.378631	8.904735	7.348397	0.000000	-10.000000	0.000000	-2.516667	834.000000	1023.000000	1023.000000	2046.000000
25.420000	0.052424	30.982428	7.407126	7.453118	8.953094	7.169089	0.000000	-10.000000	0.000000	-2.950000	834.000000	1023.000000	1023.000000	2046.000000
25.440001	0.052312	30.916336	7.557233	7.554076	8.657908	7.147119	0.000000	-10.000000	0.000000	-3.100000	834.000000	1023.000000	1023.000000	2046.000000
25.459999	0.051961	30.709152	7.482290	7.527055	8.581892	7.117916	0.000000	-10.000000	0.008333	-3.250000	834.000000	1023.000000	1023.000000	2046.000000
25.480000	0.051742	30.579531	7.348500	7.614461	8.554173	7.062397	0.000000	-10.000000	0.016667	-3.716667	834.000000	1023.000000	1023.000000	2046.000000
25.500000	0.051653	30.526802	7.449224	7.613617	8.369673	7.094287	0.000000	-10.000000	0.033333	-4.833333	834.000000	1023.000000	1023.000000	2046.000000
25.520000	0.051387	30.369558	7.196194	7.671351	8.429400	7.072612	0.000000	-10.000000	0.041667	-6.433333	834.000000	1023.000000	1023.000000	2046.000000
25.540001	0.051378	30.364256	7.332282	7.722232	8.203648	7.106094	0.000000	-10.000000	0.058333	-8.233334	834.000000	1023.000000	1023.000000	2046.000000
25.559999	0.050596	29.902166	7.016722	7.678409	8.192380	7.014655	0.000000	-10.000000	0.075000	-9.966667	834.000000	1023.000000	1023.000000	2046.000000
25.580000	0.050623	29.918303	7.069823	7.652350	8.048969	7.147160	0.000000	-10.000000	0.108333	-11.566667	830.500000	1023.000000	1023.000000	2046.000000
25.600000	0.050730	29.981655	7.177450	7.678778	7.880345	7.245083	0.000000	-10.000000	0.141667	-13.133333	822.500000	1023.000000	1023.000000	2046.000000
25.620001	0.050979	30.128487	7.110238	7.961892	7.889109	7.167248	0.000000	-10.000000	0.175000	-14.716666	812.833313	1023.000000	1023.000000	2046.000000
25.639999	0.051282	30.307451	7.261147	8.024185	7.744415	7.277704	0.000000	-10.000000	0.208333	-16.333332	804.833313	1023.000000	1023.000000	2046.000000
25.660000	0.050897	30.080029	7.244796	8.028565	7.587632	7.219036	0.000000	-10.000000	0.233333	-17.816666	799.333313	1023.000000	1023.000000	2046.000000
25.680000	0.050569	29.886305	7.189776	8.115813	7.464358	7.116358	0.000000	-10.000000	0.250000	-19.083334	793.500000	1023.000000	1023.000000	2046.000000
25.700001	0.049740	29.396505	7.344162	7.897612	7.093049	7.061682	0.000000	-10.000000	0.283333	-20.250000	787.166687	1023.000000	1023.000000	2046.000000
25.719999	0.048123	28.440449	7.106636	7.721145	6.841496	6.771172	0.000000	-10.000000	0.325000	-21.316668	780.500000	1023.000000	1023.000000	2046.000000
25.740000	0.046805	27.661848	7.053707	7.461699	6.474364	6.672079	0.000000	-10.000000	0.375000	-22.283333	773.333313	1023.000000	1023.000000	2046.000000
25.760000	0.045153	26.685442	6.893490	7.132476	6.167909	6.491567	0.000000	-10.000000	0.391667	-23.000000	765.833313	1023.000000	1023.000000	2046.000000
25.780001	0.043432	25.668415	6.608609	6.855997	5.919125	6.284685	0.000000	-10.000000	0.400000	-23.383333	758.000000	1023.000000	1023.000000	2046.000000
25.799999	0.042098	24.879957	6.587658	6.525054	5.589296	6.177949	0.000000	-10.000000	0.400000	-23.583334	750.166687	1023.000000	1023.000000	2046.000000
25.820000	0.040493	23.931387	6.259633	6.283714	5.425302	5.962739	0.000000	-10.000000	0.408333	-23.716667	742.500000	1023.000000	1023.000000	2046.000000
25.840000	0.039473	23.328588	6.147913	6.073265	5.168218	5.939193	0.000000	-10.000000	0.416667	-23.933334	734.833313	1023.000000	1023.000000	2046.000000
25.860001	0.038460	22.729998	5.962345	5.939225	5.052260	5.776167	0.000000	-10.000000	0.433333	-24.166666	726.833313	1023.000000	1023.000000	2046.000000
25.879999	0.037558	22.196669	5.861161	5.852334	4.837619	5.645555	0.000000	-10.000000	0.458333	-24.483334	718.500000	1023.000000	1023.000000	2046.000000
25.900000	0.037153	21.957533	5.931222	5.775925	4.644907	5.605477	0.000000	-10.000000	0.483333	-24.850000	710.166687	1023.000000	1023.000000	2046.000000
25.920000	0.036439	21.535248	5.787654	5.682901	4.534721	5.529971	0.000000	-10.000000	0.491667	-25.116667	702.000000	1023.000000	1023.000000	2046.000000
25.940001	0.036058	21.310507	5.815105	5.626917	4.358323	5.510161	0.000000	-10.000000	0.483333	-25.500000	693.666687	1023.000000	1023.000000	2046.000000
25.959999	0.035287	20.854589	5.701905	5.532101	4.199481	5.421103	0.000000	-10.000000	0.483333	-25.883333	685.166687	1023.000000	1023.000000	2046.000000
25.980000	0.034706	20.511290	5.668736	5.563773	3.973629	5.305152	0.000000	-10.000000	0.508333	-26.366667	676.333313	1023.000000	1023.000000	2046.000000
26.000000	0.033987	20.086119	5.628543	5.461286	3.736044	5.260246	0.000000	-10.000000	0.525000	-26.866667	667.500000	1023.000000	1023.000000	2046.000000
26.020000	0.033136	19.583229	5.485943	5.414241	3.517814	5.165231	0.000000	-10.000000	0.541667	-27.366667	658.500000	1023.000000	1023.000000	2046.000000
26.040001	0.032477	19.194159	5.383708	5.403890	3.324352	5.082209	0.000000	-10.000000	0.558333	-27.983334	649.500000	1023.000000	1023.000000	2046.000000
26.059999	0.031492	18.611940	5.314623	5.299905	2.982413	5.014999	0.000000	-10.000000	0.600000	-28.283333	640.166687	1023.000000	1023.000000	2046.000000
26.080000	0.030671	18.126852	5.152482	5.317769	2.797925	4.858676	0.000000	-10.000000	0.625000	-28.666668	630.833313	1023.000000	1023.000000	2046.000000
26.100000	0.029865	17.650263	5.067869	5.174561	2.536661	4.871172	0.000000	-10.000000	0.641667	-28.950001	621.166687	1023.000000	1023.000000	2046.000000
26.120001	0.028900	17.079756	4.914939	5.157929	2.323435	4.683452	0.000000	-10.000000	0.633333	-29.316668	611.500000	1023.000000	1023.000000	2046.000000
26.139999	0.028156	16.640059	4.869929	5.053740	2.092970	4.623420	0.000000	-10.000000	0.641667	-29.550001	601.500000	1023.000000	1023.000000	2046.000000
26.160000	0.027315	16.142948	4.775549	5.003793	1.934312	4.429294	0.000000	-10.000000	0.641667	-29.766666	591.500000	1023.000000	1023.000000	2046.000000
26.180000	0.027050	15.986772	4.727582	4.987812	1.895220	4.376158	0.000000	-10.000000	0.650000	-29.983334	581.500000	1023.000000	1023.000000	2046.000000
26.200001	0.026753	15.811101	4.730434	4.891415	1.795532	4.393720	0.000000	-10.000000	0.650000	-30.016666	571.500000	1023.000000	1023.000000	2046.000000
26.219999	0.025922	15.319765	4.577791	4.837874	1.685999	4.218101	0.000000	-10.000000	0.650000	-30.183334	561.500000	1023.000000	1023.000000	2046.000000
26.240000	0.025093	14.829819	4.532503	4.649904	1.493233	4.154179	0.000000	-10.000000	0.658333	-30.100000	551.500000	1023.000000	1023.000000	2046.000000
26.260000	0.024006	14.187580	4.396083	4.458036	1.300557	4.032904	0.000000	-10.000000	0.658333	-30.100000	541.500000	1023.000000	1023.000000	2046.000000
26.280001	0.023258	13.745327	4.284081	4.376452	1.214850	3.869944	0.000000	-10.000000	0.658333	-29.866667	531.500000	1023.000000	1023.000000	2046.000000
26.299999	0.022936	13.554946	4.283308	4.355885	1.062152	3.853601	0.000000	-10.000000	0.650000	-29.800001	521.500000	1023.000000	1023.000000	2046.000000
26.320000	0.022093	13.057046	4.009589	4.382818	0.950224	3.714415	0.000000	-10.000000	0.658333	-29.700001	511.500000	1023.000000	1023.000000	2046.000000
26.340000	0.020659	12.209369	3.776419	4.257498	0.692372	3.483079	0.000000	-10.000000	0.658333	-29.633333	501.666656	1023.000000	1023.000000	2046.000000
26.360001	0.018717	11.061871	3.592519	3.996981	0.285684	3.186686	0.000000	-10.000000	0.658333	-29.533335	492.000000	1023.000000	1023.000000	2046.000000
26.379999	0.017112	10.113029	3.473235	3.857266	-0.018804	2.801332	0.000000	-10.000000	0.650000	-29.450001	482.333344	1023.000000	1023.000000	2046.000000
26.400000	0.015017	8.874832	3.456934	3.693461	-0.536024	2.260461	0.000000	-10.000000	0.650000	-29.350000	472.500000	1023.000000	1023.000000	2046.000000
26.420000	0.012069	7.132630	2.956565	3.435424	-0.879979	1.620620	0.000000	-10.000000	0.633333	-28.933334	462.500000	1023.000000	1023.000000	2046.000000
26.440001	0.008832	5.219887	2.469921	3.097651	-1.447892	1.100207	0.000000	-10.000000	0.616667	-28.566668	452.833344	1023.000000	1023.000000	2046.000000
26.459999	0.006009	3.551092	2.090653	2.737062	-1.978647	0.702024	0.000000	-10.000000	0.566667	-27.966667	443.333344	1023.000000	1023.000000	2046.000000
26.480000	0.003638	2.149880	1.666934	2.569608	-2.334326	0.247665	0.000000	-10.000000	0.566667	-27.750000	434.000000	1023.000000	1023.000000	2046.000000
26.500000	0.002247	1.327725	1.508801	2.390967	-2.670305	0.098261	0.000000	-10.000000	0.566667	-27.483334	424.666656	1023.000000	1023.000000	2046.000000
26.520000	0.000947	0.559521	1.201760	2.237548	-2.795638	-0.084149	0.000000	-10.000000	0.575000	-27.400000	415.500000	1023.000000	1023.000000	2046.000000
26.540001	-0.000261	-0.153991	1.001231	2.205869	-3.037092	-0.324000	0.000000	-10.000000	0.550000	-27.200001	406.500000	1023.000000	1023.000000	2046.000000
26.559999	-0.001163	-0.687038	0.823936	2.040661	-3.176975	-0.374660	0.000000	-10.000000	0.525000	-26.983334	397.500000	1023.000000	1023.000000	2046.000000
26.580000	-0.002224	-1.314662	0.535172	1.954620	-3.243679	-0.560775	0.000000	-10.000000	0.533333	-26.816668	388.500000	1023.000000	1023.000000	2046.000000
26.600000	-0.002884	-1.704618	0.472801	1.789213	-3.402315	-0.564317	0.000000	-10.000000	0.525000	-26.683334	379.500000	1023.000000	1023.000000	2046.000000
26.620001	-0.003851	-2.275742	0.259727	1.594223	-3.445651	-0.684040	0.000000	-10.000000	0.516667	-26.550001	370.500000	1023.000000	1023.000000	2046.000000
26.639999	-0.005013	-2.962643	-0.032726	1.381498	-3.501765	-0.809650	0.000000	-10.000000	0.500000	-26.350000	361.666656	1023.000000	1023.000000	2046.000000
26.660000	-0.005545	-3.277387	-0.063948	1.060041	-3.574209	-0.699271	0.000000	-10.000000	0.483333	-26.116667	352.833344	1023.000000	1023.000000	2046.000000
26.680000	-0.005627	-3.325829	-0.172958	1.122266	-3.496557	-0.778580	0.000000	-10.000000	0.475000	-25.816668	344.166656	1023.000000	1023.000000	2046.000000
26.700001	-0.005311	-3.138947	-0.080726	1.098084	-3.468966	-0.687338	0.000000	-10.000000	0.475000	-25.483334	335.500000	1023.000000	1023.000000	2046.000000
26.719999	-0.005782	-3.417261	-0.202856	0.933660	-3.427887	-0.720178	0.000000	-10.000000	0.475000	-25.150000	327.000000	1023.000000	1023.000000	2046.000000
26.740000	-0.006425	-3.796986	-0.423683	0.833125	-3.374801	-0.831627	0.000000	-10.000000	0.466667	-24.850000	318.500000	1023.000000	1023.000000	2046.000000
26.760000	-0.006732	-3.978845	-0.307964	0.611899	-3.511003	-0.771778	0.000000	-10.000000	0.450000	-24.300001	310.166656	1023.000000	1023.000000	2046.000000
26.780001	-0.008017	-4.738229	-0.568672	0.361739	-3.479052	-1.052244	0.000000	-10.000000	0.450000	-24.066668	302.000000	1023.000000	1023.000000	2046.000000
26.799999	-0.009257	-5.470649	-0.716848	0.011584	-3.613996	-1.151390	0.000000	-10.000000	0.450000	-23.716667	294.000000	1023.000000	1023.000000	2046.000000
26.820000	-0.010723	-6.337229	-0.784109	-0.482240	-3.807629	-1.263251	0.000000	-10.000000	0.433333	-23.766666	286.000000	1023.000000	1023.000000	2046.000000
26.840000	-0.012479	-7.374999	-1.181252	-0.892443	-3.756639	-1.544666	0.000000	-10.000000	0.408333	-23.266666	278.000000	1023.000000	1023.000000	2046.000000
26.860001	-0.014136	-8.354309	-1.227343	-1.409990	-4.077972	-1.639003	0.000000	-10.000000	0.383333	-22.866667	270.333344	1023.000000	1023.000000	2046.000000
26.879999	-0.015825	-9.352700	-1.527561	-1.860743	-4.083641	-1.880755	0.000000	-10.000000	0.375000	-22.483334	262.666656	1023.000000	1023.000000	2046.000000
26.900000	-0.017466	-10.322680	-1.818510	-2.229606	-4.209875	-2.064688	0.000000	-10.000000	0.366667	-22.366667	255.333328	1023.000000	1023.000000	2046.000000
26.920000	-0.018592	-10.987809	-1.870213	-2.640769	-4.425684	-2.051143	0.000000	-10.000000	0.358333	-22.200001	247.833328	1023.000000	1023.000000	2046.000000
26.940001	-0.019940	-11.784340	-2.244198	-2.911585	-4.395701	-2.232856	0.000000	-10.000000	0.350000	-21.916668	240.500000	1023.000000	1023.000000	2046.000000
26.959999	-0.020685	-12.224740	-2.346569	-3.197664	-4.496088	-2.184419	0.000000	-10.000000	0.341667	-21.616667	233.166672	1023.000000	1023.000000	2046.000000
26.980000	-0.021555	-12.739086	-2.519860	-3.458858	-4.462327	-2.298040	0.000000	-10.000000	0.341667	-21.400000	225.833328	1023.000000	1023.000000	2046.000000
27.000000	-0.022469	-13.278969	-2.734388	-3.655009	-4.508889	-2.380683	0.000000	-10.000000	0.333333	-21.216667	218.666672	1023.000000	1023.000000	2046.000000
27.020000	-0.022763	-13.453138	-2.686304	-3.931391	-4.554833	-2.280609	0.000000	-10.000000	0.325000	-20.983334	211.500000	1023.000000	1023.000000	2046.000000
27.040001	-0.023627	-13.963409	-2.963738	-4.011858	-4.472907	-2.514907	0.000000	-10.000000	0.316667	-20.816668	204.500000	1023.000000	1023.000000	2046.000000
27.059999	-0.023844	-14.091894	-2.930995	-4.191501	-4.531149	-2.438249	0.000000	-10.000000	0.308333	-20.616667	197.666672	1023.000000	1023.000000	2046.000000
27.080000	-0.024523	-14.493029	-3.061133	-4.337822	-4.518368	-2.575705	0.000000	-10.000000	0.308333	-20.416666	190.833328	1023.000000	1023.000000	2046.000000
27.100000	-0.025241	-14.917399	-3.333952	-4.440441	-4.487539	-2.655468	0.000000	-10.000000	0.308333	-20.216667	184.166672	1023.000000	1023.000000	2046.000000
27.120001	-0.025459	-15.046099	-3.216788	-4.645637	-4.652568	-2.531106	0.000000	-10.000000	0.308333	-19.883333	177.333328	1023.000000	1023.000000	2046.000000
27.139999	-0.026373	-15.586528	-3.502983	-4.716622	-4.619256	-2.747667	0.000000	-10.000000	0.308333	-19.683334	170.666672	1023.000000	1023.000000	2046.000000
27.160000	-0.026417	-15.612198	-3.513146	-4.826046	-4.651981	-2.621024	0.000000	-10.000000	0.291667	-19.400000	164.000000	1023.000000	1023.000000	2046.000000
27.180000	-0.026781	-15.827724	-3.545707	-4.929547	-4.686792	-2.665677	0.000000	-10.000000	0.275000	-19.183334	157.666672	1023.000000	1023.000000	2046.000000
27.200001	-0.027535	-16.273355	-3.768545	-4.946085	-4.716196	-2.842529	0.000000	-10.000000	0.250000	-18.883333	151.166672	1023.000000	1023.000000	2046.000000
27.219999	-0.027478	-16.239491	-3.655282	-5.083858	-4.821108	-2.679243	0.000000	-10.000000	0.241667	-18.416668	144.833328	1023.000000	1023.000000	2046.000000
27.240000	-0.028183	-16.655888	-3.913969	-5.213182	-4.728233	-2.800504	0.000000	-10.000000	0.225000	-18.150002	138.500000	1023.000000	1023.000000	2046.000000
27.260000	-0.028327	-16.741177	-3.978888	-5.244529	-4.748347	-2.769413	0.000000	-10.000000	0.216667	-17.700001	132.500000	1023.000000	1023.000000	2046.000000
27.280001	-0.028512	-16.850775	-3.926995	-5.407348	-4.816148	-2.700285	0.000000	-10.000000	0.208333	-17.550001	126.500000	1023.000000	1023.000000	2046.000000
27.299999	-0.029307	-17.320597	-4.243766	-5.463898	-4.741009	-2.871925	0.000000	-10.000000	0.200000	-17.083334	120.666664	1023.000000	1023.000000	2046.000000
27.320000	-0.029420	-17.386936	-4.097095	-5.604398	-4.927060	-2.758384	0.000000	-10.000000	0.191667	-16.716667	115.000000	1023.000000	1023.000000	2046.000000
27.340000	-0.030089	-17.782816	-4.392607	-5.678630	-4.803901	-2.907677	0.000000	-10.000000	0.166667	-16.049999	109.500000	1023.000000	1023.000000	2046.000000
27.360001	-0.030510	-18.031672	-4.484828	-5.791479	-4.904326	-2.851038	0.000000	-10.000000	0.158333	-15.450000	104.166664	1023.000000	1023.000000	2046.000000
27.379999	-0.031444	-18.583221	-4.620704	-5.976665	-5.012414	-2.973438	0.000000	-10.000000	0.150000	-14.866667	99.000000	1023.000000	1023.000000	2046.000000
27.400000	-0.032678	-19.312885	-4.915889	-6.177495	-5.135127	-3.084374	0.000000	-10.000000	0.150000	-14.383334	94.000000	1023.000000	1023.000000	2046.000000
27.420000	-0.033430	-19.757238	-4.947290	-6.394690	-5.364652	-3.050606	0.000000	-10.000000	0.150000	-13.933333	89.166664	1023.000000	1023.000000	2046.000000
27.440001	-0.034703	-20.509523	-5.224821	-6.624222	-5.427827	-3.232654	0.000000	-10.000000	0.141667	-13.400001	84.500000	1023.000000	1023.000000	2046.000000
27.459999	-0.034942	-20.650770	-5.246132	-6.729482	-5.614583	-3.060574	0.000000	-10.000000	0.108333	-12.700000	80.166664	1023.000000	1023.000000	2046.000000
27.480000	-0.034802	-20.568003	-5.314877	-6.626047	-5.612468	-3.014611	0.000000	-10.000000	0.075000	-11.916667	76.000000	1023.000000	1023.000000	2046.000000
27.500000	-0.035334	-20.882212	-5.677634	-6.562740	-5.540104	-3.101734	0.000000	-10.000000	0.050000	-11.116667	72.000000	1023.000000	1023.000000	2046.000000
27.520000	-0.035923	-21.230600	-5.783057	-6.619252	-5.731236	-3.097057	0.000000	-10.000000	0.050000	-10.250000	68.166664	1023.000000	1023.000000	2046.000000
27.540001	-0.036283	-21.443031	-5.804391	-6.779429	-5.757204	-3.102007	0.000000	-10.000000	0.041667	-9.100000	64.666664	1023.000000	1023.000000	2046.000000
27.559999	-0.037639	-22.244854	-5.967381	-6.799609	-5.945649	-3.532214	0.000000	-10.000000	0.025000	-7.600000	61.500000	1023.000000	1023.000000	2046.000000
27.580000	-0.039232	-23.186121	-6.094684	-6.945024	-6.325382	-3.821030	0.000000	-10.000000	0.008333	-5.566667	59.000000	1023.000000	1023.000000	2046.000000
27.600000	-0.041742	-24.669750	-6.520320	-7.229935	-6.651865	-4.267630	0.000000	-10.000000	-0.008333	-2.400000	57.166668	1023.000000	1023.000000	2046.000000
27.620001	-0.044594	-26.354950	-7.138655	-7.528739	-7.027630	-4.659926	0.000000	-10.000000	-0.025000	0.533333	56.333332	1023.000000	1023.000000	2046.000000
27.639999	-0.045750	-27.038376	-7.365668	-7.691983	-7.367097	-4.613627	0.000000	-10.000000	-0.041667	3.000000	56.000000	1023.000000	1023.000000	2046.000000
27.660000	-0.046282	-27.352888	-7.469081	-7.717547	-7.489332	-4.676927	0.000000	-10.000000	-0.050000	4.316667	56.000000	1023.000000	1023.000000	2046.000000
27.680000	-0.046744	-27.625425	-7.734372	-7.691099	-7.524505	-4.675450	0.000000	-10.000000	-0.058333	5.616667	56.000000	1023.000000	1023.000000	2046.000000
27.700001	-0.046409	-27.427711	-7.680703	-7.689866	-7.608494	-4.448649	0.000000	-10.000000	-0.075000	6.716667	56.000000	1023.000000	1023.000000	2046.000000
27.719999	-0.046401	-27.423105	-7.866135	-7.598096	-7.456888	-4.501986	0.000000	-10.000000	-0.083333	7.783333	56.000000	1023.000000	1023.000000	2046.000000
27.740000	-0.046056	-27.219065	-7.972688	-7.494594	-7.386822	-4.364960	0.000000	-10.000000	-0.083333	8.800000	56.000000	1023.000000	1023.000000	2046.000000
27.760000	-0.045171	-26.696041	-7.816383	-7.435227	-7.311347	-4.133083	0.000000	-10.000000	-0.083333	9.800000	56.000000	1023.000000	1023.000000	2046.000000
27.780001	-0.044825	-26.491741	-7.931753	-7.440469	-7.088283	-4.031236	0.000000	-10.000000	-0.100000	10.833334	56.000000	1023.000000	1023.000000	2046.000000
27.799999	-0.044115	-26.071922	-7.914123	-7.378762	-6.935142	-3.843895	0.000000	-10.000000	-0.125000	12.000000	44.666668	1023.000000	1023.000000	2046.000000
27.820000	-0.043324	-25.604229	-7.880964	-7.430658	-6.677460	-3.615145	0.000000	-10.000000	-0.141667	13.216667	34.333332	1023.000000	1023.000000	2046.000000
27.840000	-0.042373	-25.042507	-7.871844	-7.391164	-6.314735	-3.464764	0.000000	-10.000000	-0.166667	14.350000	25.666666	1023.000000	1023.000000	2046.000000
27.860001	-0.040549	-23.964375	-7.626446	-7.279597	-6.035076	-3.023256	0.000000	-10.000000	-0.183333	15.066667	30.000000	1023.000000	1023.000000	2046.000000
27.879999	-0.038869	-22.971544	-7.394531	-7.141902	-5.674241	-2.760872	0.000000	-10.000000	-0.216667	15.833334	35.000000	1023.000000	1023.000000	2046.000000
27.900000	-0.037700	-22.280584	-7.360468	-7.111176	-5.253529	-2.555410	0.000000	-10.000000	-0.241667	16.666668	40.166668	1023.000000	1023.000000	2046.000000
27.920000	-0.036282	-21.442814	-7.088561	-7.057245	-5.030702	-2.266307	0.000000	-10.000000	-0.266667	17.833334	45.666668	1023.000000	1023.000000	2046.000000
27.940001	-0.035096	-20.741934	-6.942957	-7.102114	-4.595979	-2.100883	0.000000	-10.000000	-0.275000	18.966667	51.500000	1023.000000	1023.000000	2046.000000
27.959999	-0.034645	-20.475332	-6.852996	-7.188951	-4.413249	-2.020135	0.000000	-10.000000	-0.283333	19.700001	57.666668	1023.000000	1023.000000	2046.000000
27.980000	-0.034188	-20.204872	-6.750386	-7.362964	-4.246613	-1.844910	0.000000	-10.000000	-0.300000	20.316668	64.000000	1023.000000	1023.000000	2046.000000
28.000000	-0.034106	-20.156672	-6.746316	-7.524012	-4.062722	-1.823622	0.000000	-10.000000	-0.333333	20.933334	70.666664	1023.000000	1023.000000	2046.000000
28.020000	-0.034048	-20.122356	-6.797330	-7.707107	-3.962926	-1.654993	0.000000	-10.000000	-0.383333	21.966667	77.500000	1023.000000	1023.000000	2046.000000
28.040001	-0.033630	-19.875319	-6.805017	-7.754193	-3.734813	-1.581295	0.000000	-10.000000	-0.416667	23.066668	84.666664	1023.000000	1023.000000	2046.000000
28.059999	-0.033348	-19.708685	-6.799654	-7.846760	-3.589051	-1.473220	0.000000	-10.000000	-0.441667	24.233334	92.166664	1023.000000	1023.000000	2046.000000
28.080000	-0.032662	-19.303251	-6.687509	-7.886879	-3.447241	-1.281622	0.000000	-10.000000	-0.458333	25.200001	100.000000	1023.000000	1023.000000	2046.000000
28.100000	-0.031496	-18.614283	-6.524498	-7.832392	-3.189223	-1.068170	0.000000	-10.000000	-0.500000	26.050001	108.333336	1023.000000	1023.000000	2046.000000
28.120001	-0.030365	-17.945951	-6.491328	-7.732589	-2.836195	-0.885840	0.000000	-10.000000	-0.508333	26.600000	116.833336	1023.000000	1023.000000	2046.000000
28.139999	-0.028703	-16.963282	-6.229765	-7.580313	-2.601863	-0.551340	0.000000	-10.000000	-0.508333	27.083334	125.666664	1023.000000	1023.000000	2046.000000
28.160000	-0.026796	-15.836557	-5.927052	-7.315367	-2.248198	-0.345940	0.000000	-10.000000	-0.500000	27.433334	134.500000	1023.000000	1023.000000	2046.000000
28.180000	-0.024874	-14.700728	-5.717629	-7.119787	-1.832154	-0.031159	0.000000	-10.000000	-0.525000	27.783333	143.666672	1023.000000	1023.000000	2046.000000
28.200001	-0.022881	-13.522646	-5.325203	-6.883743	-1.597182	0.283482	0.000000	-10.000000	-0.541667	27.933334	153.000000	1023.000000	1023.000000	2046.000000
28.219999	-0.020889	-12.345390	-5.046525	-6.612648	-1.228782	0.542564	0.000000	-10.000000	-0.550000	28.483334	162.333328	1023.000000	1023.000000	2046.000000
28.240000	-0.018861	-11.146685	-4.830115	-6.298461	-0.812972	0.794864	0.000000	-10.000000	-0.558333	28.616667	171.833328	1023.000000	1023.000000	2046.000000
28.260000	-0.016770	-9.910984	-4.439642	-6.051156	-0.584252	1.164065	0.000000	-10.000000	-0.566667	29.066666	181.333328	1023.000000	1023.000000	2046.000000
28.280001	-0.014832	-8.765577	-4.196571	-5.733406	-0.199421	1.363821	0.000000	-10.000000	-0.575000	28.916666	191.000000	1023.000000	1023.000000	2046.000000
28.299999	-0.012811	-7.571566	-3.890740	-5.469824	0.086256	1.702743	0.000000	-10.000000	-0.566667	29.016666	200.666672	1023.000000	1023.000000	2046.000000
28.320000	-0.010933	-6.461324	-3.651434	-5.134007	0.389220	1.934897	0.000000	-10.000000	-0.566667	29.066668	210.333328	1023.000000	1023.000000	2046.000000
28.340000	-0.009129	-5.394965	-3.444533	-4.822023	0.721416	2.150175	0.000000	-10.000000	-0.575000	29.100000	220.000000	1023.000000	1023.000000	2046.000000
28.360001	-0.007221	-4.267558	-3.112426	-4.573818	0.931561	2.487125	0.000000	-10.000000	-0.575000	29.266668	229.666672	1023.000000	1023.000000	2046.000000
28.379999	-0.005494	-3.246745	-2.859473	-4.281563	1.212559	2.681732	0.000000	-10.000000	-0.575000	29.100000	239.500000	1023.000000	1023.000000	2046.000000
28.400000	-0.003686	-2.178315	-2.613471	-3.975539	1.542337	2.868357	0.000000	-10.000000	-0.558333	28.900002	249.166672	1023.000000	1023.000000	2046.000000
28.420000	-0.001999	-1.181423	-2.289923	-3.768808	1.679158	3.198149	0.000000	-10.000000	-0.566667	28.916668	258.833344	1023.000000	1023.000000	2046.000000
28.440001	-0.000212	-0.125273	-2.091019	-3.485731	2.061716	3.389762	0.000000	-10.000000	-0.558333	28.833334	268.500000	1023.000000	1023.000000	2046.000000
28.459999	0.001411	0.833738	-1.812520	-3.193529	2.257567	3.582220	0.000000	-10.000000	-0.558333	28.816668	278.166656	1023.000000	1023.000000	2046.000000
28.480000	0.002874	1.698534	-1.583478	-2.958568	2.440425	3.800155	0.000000	-10.000000	-0.550000	28.516666	287.833344	1023.000000	1023.000000	2046.000000
28.500000	0.003954	2.336596	-1.489213	-2.744656	2.656645	3.913820	0.000000	-10.000000	-0.550000	28.383333	297.166656	1023.000000	1023.000000	2046.000000
28.520000	0.004674	2.762151	-1.282577	-2.628204	2.679968	3.992965	0.000000	-10.000000	-0.541667	28.216667	306.833344	1023.000000	1023.000000	2046.000000
28.540001	0.005291	3.127186	-1.170688	-2.489025	2.752729	4.034171	0.000000	-10.000000	-0.541667	28.133333	316.166656	1023.000000	1023.000000	2046.000000
28.559999	0.006117	3.614850	-1.080810	-2.321703	2.918913	4.098449	0.000000	-10.000000	-0.533333	27.883333	325.666656	1023.000000	1023.000000	2046.000000
28.580000	0.007130	4.213755	-0.845298	-2.210231	3.001562	4.267723	0.000000	-10.000000	-0.525000	27.633333	335.000000	1023.000000	1023.000000	2046.000000
28.600000	0.008512	5.030599	-0.542888	-2.072751	3.108246	4.537992	0.000000	-10.000000	-0.508333	27.299999	344.333344	1023.000000	1023.000000	2046.000000
28.620001	0.010875	6.427023	-0.342730	-1.477440	3.532191	4.715001	0.000000	-10.000000	-0.500000	27.183334	353.500000	1023.000000	1023.000000	2046.000000
28.639999	0.012944	7.649981	0.028930	-1.034647	3.665330	4.990368	0.000000	-10.000000	-0.483333	26.933334	362.500000	1023.000000	1023.000000	2046.000000
28.660000	0.014236	8.413270	0.233518	-0.713566	3.829628	5.063690	0.000000	-10.000000	-0.466667	26.750000	371.500000	1023.000000	1023.000000	2046.000000
28.680000	0.015111	8.930847	0.450717	-0.510902	3.925977	5.065055	0.000000	-10.000000	-0.466667	26.300001	380.500000	1023.000000	1023.000000	2046.000000
28.700001	0.015654	9.251419	0.752455	-0.308382	3.867406	4.939940	0.000000	-10.000000	-0.483333	26.283335	389.333344	1023.000000	1023.000000	2046.000000
28.719999	0.014529	8.586811	0.668883	-0.266086	3.634038	4.549976	0.000000	-10.000000	-0.475000	26.033335	398.166656	1023.000000	1023.000000	2046.000000
28.740000	0.012550	7.416773	0.307867	-0.301960	3.322876	4.087990	0.000000	-10.000000	-0.458333	25.833334	406.833344	1023.000000	1023.000000	2046.000000
28.760000	0.011237	6.640962	0.053536	-0.477194	3.145687	3.918933	0.000000	-10.000000	-0.433333	25.183334	415.500000	1023.000000	1023.000000	2046.000000
28.780001	0.010936	6.463082	-0.079618	-0.511709	3.114729	3.939680	0.000000	-10.000000	-0.441667	24.900000	423.833344	1023.000000	1023.000000	2046.000000
28.799999	0.011655	6.887912	-0.048235	-0.256501	3.242520	3.950128	0.000000	-10.000000	-0.441667	24.766666	432.333344	1023.000000	1023.000000	2046.000000
28.820000	0.012622	7.459472	0.165064	-0.069551	3.309042	4.054917	0.000000	-10.000000	-0.450000	24.916668	440.666656	1023.000000	1023.000000	2046.000000
28.840000	0.013489	7.972253	0.305941	0.112508	3.434134	4.119670	0.000000	-10.000000	-0.450000	24.983334	449.000000	1023.000000	1023.000000	2046.000000
28.860001	0.014788	8.739683	0.369999	0.378677	3.772040	4.218966	0.000000	-10.000000	-0.441667	25.150000	457.333344	1023.000000	1023.000000	2046.000000
28.879999	0.016043	9.481516	0.630113	0.479915	3.941153	4.430335	0.000000	-10.000000	-0.441667	25.133333	465.666656	1023.000000	1023.000000	2046.000000
28.900000	0.017233	10.184853	0.719623	0.706704	4.234652	4.523874	0.000000	-10.000000	-0.441667	24.966667	474.166656	1023.000000	1023.000000	2046.000000
28.920000	0.018716	11.061424	0.897789	0.959031	4.525906	4.678698	0.000000	-10.000000	-0.441667	24.533333	482.500000	1023.000000	1023.000000	2046.000000
28.940001	0.020094	11.875664	1.149693	1.146270	4.757767	4.821934	0.000000	-10.000000	-0.425000	24.483334	490.833344	1023.000000	1023.000000	2046.000000
28.959999	0.021203	12.530907	1.221958	1.293277	5.048645	4.967027	0.000000	-10.000000	-0.408333	24.366667	499.000000	1023.000000	1023.000000	2046.000000
28.980000	0.023049	13.621734	1.477277	1.540034	5.373825	5.230596	0.000000	-10.000000	-0.391667	24.183334	507.000000	1023.000000	1023.000000	2046.000000
29.000000	0.024914	14.724366	1.790730	1.768894	5.664896	5.499846	0.000000	-10.000000	-0.375000	23.766666	515.000000	1023.000000	1023.000000	2046.000000
29.020000	0.026620	15.732215	2.008663	2.100504	5.990920	5.632129	0.000000	-10.000000	-0.358333	23.233334	523.000000	1023.000000	1023.000000	2046.000000
29.040001	0.028662	16.939138	2.324156	2.449690	6.348298	5.816995	0.000000	-10.000000	-0.333333	22.750000	531.000000	1023.000000	1023.000000	2046.000000
29.059999	0.030637	18.106586	2.736951	2.668365	6.669935	6.031335	0.000000	-10.000000	-0.308333	21.883333	538.666687	1023.000000	1023.000000	2046.000000
29.080000	0.031727	18.750784	2.999921	2.740340	6.870789	6.139735	0.000000	-10.000000	-0.275000	20.866667	546.166687	1023.000000	1023.000000	2046.000000
29.100000	0.032371	19.131544	3.156830	2.853262	7.019475	6.101977	0.000000	-10.000000	-0.250000	19.566668	553.333313	1023.000000	1023.000000	2046.000000
29.120001	0.032589	19.260166	3.300154	2.723254	7.092095	6.144663	0.000000	-10.000000	-0.225000	18.383333	560.166687	1023.000000	1023.000000	2046.000000
29.139999	0.032197	19.028666	3.237029	2.629802	7.115386	6.046448	0.000000	-10.000000	-0.191667	17.233334	566.500000	1023.000000	1023.000000	2046.000000
29.160000	0.031839	18.816792	3.165856	2.598776	7.049246	6.002914	0.000000	-10.000000	-0.150000	16.316668	572.333313	1023.000000	1023.000000	2046.000000
29.180000	0.031790	18.787937	3.288367	2.500184	6.973387	6.025999	0.000000	-10.000000	-0.133333	15.250000	578.000000	1023.000000	1023.000000	2046.000000
29.200001	0.031508	18.621302	3.278281	2.410497	7.010091	5.922433	0.000000	-10.000000	-0.108333	14.200000	583.166687	1023.000000	1023.000000	2046.000000
29.219999	0.031502	18.617920	3.289662	2.387263	7.012556	5.928439	0.000000	-10.000000	-0.108333	12.866667	588.166687	1023.000000	1023.000000	2046.000000
29.240000	0.032268	19.070517	3.490233	2.452767	7.088678	6.038837	0.000000	-10.000000	-0.091667	12.050000	592.666687	1023.000000	1023.000000	2046.000000
29.260000	0.032719	19.336777	3.571027	2.491994	7.187344	6.086411	0.000000	-10.000000	-0.100000	11.316667	597.000000	1023.000000	1023.000000	2046.000000
29.280001	0.033961	20.070858	3.748718	2.681463	7.370878	6.269799	0.000000	-10.000000	-0.100000	11.116667	600.833313	1023.000000	1023.000000	2046.000000
29.299999	0.035347	20.890144	4.079126	2.870614	7.518697	6.421708	0.000000	-10.000000	-0.083333	10.783334	604.500000	1023.000000	1023.000000	2046.000000
29.320000	0.036228	21.410830	4.216018	3.029931	7.706294	6.458587	0.000000	-10.000000	-0.066667	10.700001	608.166687	1023.000000	1023.000000	2046.000000
29.340000	0.037798	22.338385	4.481550	3.227548	7.909782	6.719505	0.000000	-10.000000	-0.058333	10.450001	611.666687	1023.000000	1023.000000	2046.000000
29.360001	0.039126	23.123747	4.756298	3.498525	8.097115	6.771809	0.000000	-10.000000	-0.066667	10.500000	615.333313	1023.000000	1023.000000	2046.000000
29.379999	0.039910	23.586824	4.937355	3.687531	8.160023	6.801915	0.000000	-10.000000	-0.066667	10.400001	618.666687	1023.000000	1023.000000	2046.000000
29.400000	0.041354	24.440268	5.198615	3.893722	8.322862	7.025069	0.000000	-10.000000	-0.066667	10.450000	622.333313	1023.000000	1023.000000	2046.000000
29.420000	0.042550	25.147285	5.451182	4.056710	8.498159	7.141234	0.000000	-10.000000	-0.058333	10.100000	625.666687	1023.000000	1023.000000	2046.000000
29.440001	0.042949	25.383020	5.515968	4.211298	8.515795	7.139960	0.000000	-10.000000	-0.058333	9.733334	629.166687	1023.000000	1023.000000	2046.000000
29.459999	0.044060	26.039658	5.708296	4.435979	8.622412	7.272971	0.000000	-10.000000	-0.041667	8.916666	632.500000	1023.000000	1023.000000	2046.000000
29.480000	0.044845	26.503168	5.860567	4.573470	8.736627	7.332506	0.000000	-10.000000	-0.025000	7.933333	635.666687	1023.000000	1023.000000	2046.000000
29.500000	0.044894	26.532383	5.863803	4.668880	8.686864	7.312836	0.000000	-10.000000	-0.016667	6.416667	638.666687	1023.000000	1023.000000	2046.000000
29.520000	0.045470	26.873003	5.975743	4.761641	8.703060	7.432559	0.000000	-10.000000	-0.016667	4.683333	641.000000	1023.000000	1023.000000	2046.000000
29.540001	0.046457	27.456112	6.213950	4.899782	8.816237	7.526144	0.000000	-10.000000	-0.016667	2.433333	642.833313	1023.000000	1023.000000	2046.000000
29.559999	0.046787	27.651049	6.282160	4.983020	8.881792	7.504076	0.000000	-10.000000	0.000000	0.233333	643.666687	1023.000000	1023.000000	2046.000000
29.580000	0.047443	28.038935	6.333877	5.120010	8.947514	7.637534	0.000000	-10.000000	0.008333	-1.366667	644.000000	1023.000000	1023.000000	2046.000000
29.600000	0.048291	28.539869	6.509567	5.263051	9.007816	7.759436	0.000000	-10.000000	0.008333	-2.366667	644.000000	1023.000000	1023.000000	2046.000000
29.620001	0.048452	28.634893	6.554774	5.353100	9.010254	7.716766	0.000000	-10.000000	0.008333	-3.033333	644.000000	1023.000000	1023.000000	2046.000000
29.639999	0.048319	28.556303	6.549915	5.378822	8.867676	7.759890	0.000000	-10.000000	0.016667	-3.633333	644.000000	1023.000000	1023.000000	2046.000000
29.660000	0.049107	29.022385	6.758335	5.490005	8.856184	7.917860	0.000000	-10.000000	0.025000	-4.633333	644.000000	1023.000000	1023.000000	2046.000000
29.680000	0.048986	28.950777	6.660033	5.703094	8.798278	7.789373	0.000000	-10.000000	0.033333	-5.733334	644.000000	1023.000000	1023.000000	2046.000000
29.700001	0.048319	28.556656	6.460675	5.735571	8.545901	7.814508	0.000000	-10.000000	0.041667	-7.150000	644.000000	1023.000000	1023.000000	2046.000000
29.719999	0.047289	27.947773	6.324096	5.752599	8.308021	7.563058	0.000000	-10.000000	0.050000	-8.100000	644.000000	1023.000000	1023.000000	2046.000000
29.740000	0.045459	26.866388	6.286477	5.554125	7.778084	7.247703	0.000000	-10.000000	0.058333	-8.816667	644.000000	1023.000000	1023.000000	2046.000000
29.760000	0.044258	26.156666	6.253899	5.523065	7.381092	6.998610	0.000000	-10.000000	0.066667	-9.333334	644.000000	1023.000000	1023.000000	2046.000000
29.780001	0.042757	25.269548	6.110994	5.544519	7.094947	6.519088	0.000000	-10.000000	0.075000	-10.050000	637.000000	1023.000000	1023.000000	2046.000000
29.799999	0.039254	23.198872	5.701427	5.239135	6.403662	5.854647	0.000000	-10.000000	0.083333	-10.866667	628.666687	1023.000000	1023.000000	2046.000000
29.820000	0.036310	21.459120	5.234164	4.872686	5.829993	5.522276	0.000000	-10.000000	0.091667	-11.900001	619.000000	1023.000000	1023.000000	2046.000000
29.840000	0.034894	20.622313	4.931429	4.786974	5.622174	5.281735	0.000000	-10.000000	0.108333	-12.750000	615.000000	1023.000000	1023.000000	2046.000000
29.860001	0.033049	19.531832	4.703970	4.682725	5.180675	4.964461	0.000000	-10.000000	0.116667	-13.550000	610.666687	1023.000000	1023.000000	2046.000000
29.879999	0.031940	18.876575	4.606864	4.659813	4.787458	4.822440	0.000000	-10.000000	0.141667	-14.316667	606.166687	1023.000000	1023.000000	2046.000000
29.900000	0.031760	18.770124	4.434937	4.797189	4.831785	4.706214	0.000000	-10.000000	0.166667	-14.983334	601.333313	1023.000000	1023.000000	2046.000000
29.920000	0.030635	18.105413	4.342045	4.748084	4.496919	4.518367	0.000000	-10.000000	0.191667	-15.583334	596.500000	1023.000000	1023.000000	2046.000000
29.940001	0.029963	17.708054	4.232365	4.738922	4.253605	4.483162	0.000000	-10.000000	0.208333	-16.116667	591.166687	1023.000000	1023.000000	2046.000000
29.959999	0.029905	17.673603	4.228498	4.808461	4.237229	4.399415	0.000000	-10.000000	0.208333	-16.616667	585.833313	1023.000000	1023.000000	2046.000000
29.980000	0.028857	17.054407	4.155188	4.716236	3.915678	4.267306	0.000000	-10.000000	0.216667	-17.233334	580.166687	1023.000000	1023.000000	2046.000000
30.000000	0.028483	16.833298	3.995224	4.693943	3.905803	4.238328	0.000000	-10.000000	0.225000	-17.633333	574.500000	1023.000000	1023.000000	2046.000000
30.020000	0.028151	16.637342	3.932074	4.576564	3.924721	4.203983	0.000000	-10.000000	0.241667	-18.133333	568.500000	1023.000000	1023.000000	2046.000000
30.040001	0.027501	16.253000	3.860729	4.461152	3.740177	4.190944	0.000000	-10.000000	0.250000	-18.433334	562.500000	1023.000000	1023.000000	2046.000000
30.059999	0.027989	16.541712	3.922526	4.564638	3.734816	4.319732	0.000000	-10.000000	0.250000	-18.900002	556.500000	1023.000000	1023.000000	2046.000000
30.080000	0.028533	16.863150	4.014511	4.694882	3.815143	4.338614	0.000000	-10.000000	0.250000	-19.216667	550.166687	1023.000000	1023.000000	2046.000000
30.100000	0.028055	16.580353	4.050502	4.684818	3.615015	4.230017	0.000000	-10.000000	0.266667	-19.566668	543.833313	1023.000000	1023.000000	2046.000000
30.120001	0.028136	16.628462	4.099134	4.727333	3.528873	4.273122	0.000000	-10.000000	0.283333	-19.933334	537.166687	1023.000000	1023.000000	2046.000000
30.139999	0.028130	16.624567	4.075798	4.728328	3.665274	4.155166	0.000000	-10.000000	0.308333	-20.116667	530.500000	1023.000000	1023.000000	2046.000000
30.160000	0.026806	15.842308	4.049179	4.463280	3.338145	3.991705	0.000000	-10.000000	0.325000	-20.616667	523.666687	1023.000000	1023.000000	2046.000000
30.180000	0.025389	15.004882	3.982445	4.122997	3.031708	3.867732	0.000000	-10.000000	0.341667	-21.033335	516.833313	1023.000000	1023.000000	2046.000000
30.200001	0.024370	14.402617	3.760977	3.905988	3.089197	3.646455	0.000000	-10.000000	0.350000	-21.566668	509.833344	1023.000000	1023.000000	2046.000000
30.219999	0.022413	13.245837	3.650824	3.496510	2.613623	3.484880	0.000000	-10.000000	0.350000	-21.750000	502.666656	1023.000000	1023.000000	2046.000000
30.240000	0.020885	12.343312	3.410486	3.216706	2.420220	3.295900	0.000000	-10.000000	0.350000	-22.000000	495.333344	1023.000000	1023.000000	2046.000000
30.260000	0.019674	11.627261	3.235406	2.978132	2.338592	3.075131	0.000000	-10.000000	0.358333	-22.233334	488.000000	1023.000000	1023.000000	2046.000000
30.280001	0.017772	10.503457	3.143527	2.581029	1.864470	2.914431	0.000000	-10.000000	0.366667	-22.550001	480.500000	1023.000000	1023.000000	2046.000000
30.299999	0.016588	9.803391	2.929980	2.358279	1.649297	2.865834	0.000000	-10.000000	0.383333	-22.683334	473.000000	1023.000000	1023.000000	2046.000000
30.320000	0.015818	9.348257	2.691960	2.273998	1.695415	2.686884	0.000000	-10.000000	0.391667	-23.116667	465.500000	1023.000000	1023.000000	2046.000000
30.340000	0.014627	8.644752	2.682565	2.010049	1.312012	2.640126	0.000000	-10.000000	0.400000	-23.466667	457.833344	1023.000000	1023.000000	2046.000000
30.360001	0.013901	8.215661	2.559594	1.909035	1.176800	2.570232	0.000000	-10.000000	0.416667	-23.933332	450.000000	1023.000000	1023.000000	2046.000000
30.379999	0.013458	7.953892	2.427721	1.926213	1.220453	2.379504	0.000000	-10.000000	0.441667	-24.316668	442.000000	1023.000000	1023.000000	2046.000000
30.400000	0.012648	7.475129	2.478069	1.734021	0.873515	2.389524	0.000000	-10.000000	0.475000	-24.550001	434.000000	1023.000000	1023.000000	2046.000000
30.420000	0.012016	7.101616	2.351150	1.643458	0.776546	2.330463	0.000000	-10.000000	0.483333	-24.683334	425.666656	1023.000000	1023.000000	2046.000000
30.440001	0.011644	6.881440	2.228018	1.695414	0.793334	2.164674	0.000000	-10.000000	0.483333	-24.700001	417.333344	1023.000000	1023.000000	2046.000000
30.459999	0.010446	6.173535	2.269197	1.453304	0.306261	2.144774	0.000000	-10.000000	0.475000	-24.850000	409.000000	1023.000000	1023.000000	2046.000000
30.480000	0.010107	5.973396	2.001469	1.465629	0.463469	2.042829	0.000000	-10.000000	0.475000	-25.033335	400.833344	1023.000000	1023.000000	2046.000000
30.500000	0.009339	5.519225	2.018339	1.371631	0.174450	1.954805	0.000000	-10.000000	0.483333	-24.983334	392.500000	1023.000000	1023.000000	2046.000000
30.520000	0.008444	4.990409	1.900507	1.213811	-0.070849	1.946940	0.000000	-10.000000	0.491667	-24.950001	378.500000	1023.000000	1023.000000	2046.000000
30.540001	0.008168	4.827512	1.688706	1.291985	0.077064	1.769757	0.000000	-10.000000	0.500000	-24.866667	367.333344	1023.000000	1023.000000	2046.000000
30.559999	0.007196	4.253080	1.759767	1.068654	-0.350335	1.774994	0.000000	-10.000000	0.500000	-24.950001	359.000000	1023.000000	1023.000000	2046.000000
30.580000	0.006689	3.953120	1.552596	1.042537	-0.324796	1.682783	0.000000	-10.000000	0.483333	-24.916668	356.333344	1023.000000	1023.000000	2046.000000
30.600000	0.006209	3.669537	1.382766	0.973346	-0.307316	1.620740	0.000000	-10.000000	0.466667	-24.700001	350.833344	1023.000000	1023.000000	2046.000000
30.620001	0.005112	3.021146	1.408900	0.785464	-0.706750	1.533533	0.000000	-10.000000	0.450000	-24.400002	342.500000	1023.000000	1023.000000	2046.000000
30.639999	0.004656	2.751668	1.205666	0.680753	-0.625308	1.490557	0.000000	-10.000000	0.450000	-24.133335	336.833344	1023.000000	1023.000000	2046.000000
30.660000	0.004255	2.514957	1.094083	0.659484	-0.601005	1.362396	0.000000	-10.000000	0.450000	-23.983334	328.666656	1023.000000	1023.000000	2046.000000
30.680000	0.003679	2.174018	1.180788	0.467900	-0.887170	1.412500	0.000000	-10.000000	0.450000	-23.933334	320.666656	1023.000000	1023.000000	2046.000000
30.700001	0.003274	1.934924	0.899079	0.387759	-0.700614	1.348700	0.000000	-10.000000	0.450000	-23.766666	310.000000	1023.000000	1023.000000	2046.000000
30.719999	0.002595	1.533554	0.832498	0.303589	-0.818955	1.216422	0.000000	-10.000000	0.450000	-23.700001	302.333344	1023.000000	1023.000000	2046.000000
30.740000	0.001652	0.976055	0.819612	0.048448	-1.114552	1.222547	0.000000	-10.000000	0.450000	-23.550001	294.666656	1023.000000	1023.000000	2046.000000
30.760000	0.000836	0.494022	0.590269	-0.146299	-1.105088	1.155141	0.000000	-10.000000	0.450000	-23.550001	287.000000	1023.000000	1023.000000	2046.000000
30.780001	0.000404	0.238660	0.612256	-0.188183	-1.278556	1.093144	0.000000	-10.000000	0.450000	-23.500000	279.000000	1023.000000	1023.000000	2046.000000
30.799999	0.000142	0.083844	0.594270	-0.174615	-1.478135	1.142323	0.000000	-10.000000	0.450000	-23.500000	271.000000	1023.000000	1023.000000	2046.000000
30.820000	-0.000542	-0.320345	0.215645	-0.080512	-1.427039	0.971562	0.000000	-10.000000	0.450000	-23.466667	263.000000	1023.000000	1023.000000	2046.000000
30.840000	-0.001792	-1.058783	-0.058217	-0.156307	-1.595554	0.751294	0.000000	-10.000000	0.450000	-23.500000	255.000000	1023.000000	1023.000000	2046.000000
30.860001	-0.003615	-2.136384	0.026846	-0.450386	-2.269169	0.556325	0.000000	-10.000000	0.433333	-23.450001	247.333328	1023.000000	1023.000000	2046.000000
30.879999	-0.004878	-2.883132	-0.304257	-0.436634	-2.260034	0.117793	0.000000	-10.000000	0.416667	-23.266666	239.666672	1023.000000	1023.000000	2046.000000
30.900000	-0.007027	-4.152731	-0.288306	-0.652619	-2.900288	-0.311517	0.000000	-10.000000	0.391667	-22.850000	232.000000	1023.000000	1023.000000	2046.000000
30.920000	-0.010289	-6.080851	-0.781514	-0.959644	-3.399892	-0.939801	0.000000	-10.000000	0.375000	-22.299999	224.166672	1023.000000	1023.000000	2046.000000
30.940001	-0.013002	-7.683955	-1.496230	-1.169406	-3.576519	-1.441801	0.000000	-10.000000	0.350000	-21.850000	216.666672	1023.000000	1023.000000	2046.000000
30.959999	-0.015538	-9.183102	-1.574511	-1.535595	-4.401842	-1.671154	0.000000	-10.000000	0.333333	-21.483334	209.333328	1023.000000	1023.000000	2046.000000
30.980000	-0.017227	-10.181330	-2.058831	-1.671006	-4.526958	-1.924535	0.000000	-10.000000	0.333333	-21.316668	202.166672	1023.000000	1023.000000	2046.000000
31.000000	-0.018282	-10.804770	-2.280055	-1.696453	-4.712204	-2.116056	0.000000	-10.000000	0.333333	-21.299999	195.000000	1023.000000	1023.000000	2046.000000
31.020000	-0.019452	-11.496145	-2.314635	-1.877786	-5.130111	-2.173613	0.000000	-10.000000	0.341667	-21.333334	188.000000	1023.000000	1023.000000	2046.000000
31.040001	-0.020238	-11.960811	-2.763602	-1.856470	-5.000964	-2.339774	0.000000	-10.000000	0.333333	-21.316668	181.000000	1023.000000	1023.000000	2046.000000
31.059999	-0.020767	-12.273242	-2.775423	-1.922330	-5.217294	-2.358194	0.000000	-10.000000	0.333333	-21.283333	173.833328	1023.000000	1023.000000	2046.000000
31.080000	-0.021519	-12.717512	-2.856109	-2.068091	-5.390463	-2.402849	0.000000	-10.000000	0.333333	-21.083334	166.666672	1023.000000	1023.000000	2046.000000
31.100000	-0.022013	-13.009651	-3.246687	-2.052333	-5.167433	-2.543197	0.000000	-10.000000	0.333333	-20.983334	159.500000	1023.000000	1023.000000	2046.000000
31.120001	-0.022598	-13.355252	-3.202445	-2.221001	-5.410012	-2.521794	0.000000	-10.000000	0.333333	-20.633333	152.500000	1023.000000	1023.000000	2046.000000
31.139999	-0.023574	-13.932294	-3.447419	-2.489612	-5.433298	-2.561966	0.000000	-10.000000	0.316667	-20.433334	145.666672	1023.000000	1023.000000	2046.000000
31.160000	-0.023591	-13.942568	-3.657169	-2.526793	-5.231028	-2.527578	0.000000	-10.000000	0.308333	-20.083334	139.000000	1023.000000	1023.000000	2046.000000
31.180000	-0.023210	-13.717087	-3.343838	-2.593910	-5.424176	-2.355162	0.000000	-10.000000	0.308333	-19.916666	132.333328	1023.000000	1023.000000	2046.000000
31.200001	-0.023337	-13.792233	-3.626216	-2.592176	-5.158481	-2.415358	0.000000	-10.000000	0.300000	-19.633333	125.666664	1023.000000	1023.000000	2046.000000
31.219999	-0.023330	-13.788198	-3.618726	-2.638292	-5.132116	-2.399063	0.000000	-10.000000	0.283333	-19.316668	119.000000	1023.000000	1023.000000	2046.000000
31.240000	-0.023816	-14.075310	-3.537394	-2.838840	-5.301374	-2.397701	0.000000	-10.000000	0.258333	-18.916668	112.666664	1023.000000	1023.000000	2046.000000
31.260000	-0.024200	-14.301955	-3.847391	-2.935076	-5.017482	-2.502007	0.000000	-10.000000	0.250000	-18.650000	106.333336	1023.000000	1023.000000	2046.000000
31.280001	-0.024993	-14.770741	-3.714613	-3.170209	-5.263307	-2.622612	0.000000	-10.000000	0.250000	-18.533333	100.000000	1023.000000	1023.000000	2046.000000
31.299999	-0.026405	-15.605617	-3.825446	-3.642247	-5.396625	-2.741299	0.000000	-10.000000	0.250000	-18.650000	93.666664	1023.000000	1023.000000	2046.000000
31.320000	-0.027761	-16.406712	-4.189292	-3.973321	-5.300277	-2.943821	0.000000	-10.000000	0.250000	-18.650000	87.500000	1023.000000	1023.000000	2046.000000
31.340000	-0.029065	-17.177263	-4.177918	-4.442963	-5.553679	-3.002702	0.000000	-10.000000	0.233333	-18.416666	81.500000	1023.000000	1023.000000	2046.000000
31.360001	-0.030714	-18.152075	-4.414593	-4.891718	-5.638991	-3.206774	0.000000	-10.000000	0.216667	-17.816668	75.500000	1023.000000	1023.000000	2046.000000
31.379999	-0.031965	-18.891409	-4.710263	-5.209935	-5.580601	-3.390611	0.000000	-10.000000	0.208333	-17.350000	69.500000	1023.000000	1023.000000	2046.000000
31.400000	-0.033248	-19.649391	-4.634939	-5.690121	-5.922961	-3.401370	0.000000	-10.000000	0.208333	-17.116667	63.500000	1023.000000	1023.000000	2046.000000
31.420000	-0.034689	-20.501427	-5.073973	-5.962384	-5.829854	-3.635215	0.000000	-10.000000	0.216667	-17.016666	57.666668	1023.000000	1023.000000	2046.000000
31.440001	-0.035434	-20.941484	-5.208575	-6.218888	-5.911361	-3.602661	0.000000	-10.000000	0.208333	-16.983334	52.000000	1023.000000	1023.000000	2046.000000
31.459999	-0.036199	-21.393522	-5.217015	-6.467452	-6.049306	-3.659749	0.000000	-10.000000	0.208333	-16.900000	46.333332	1023.000000	1023.000000	2046.000000
31.480000	-0.037014	-21.875542	-5.590986	-6.660210	-5.851146	-3.773199	0.000000	-10.000000	0.200000	-16.750000	40.666668	1023.000000	1023.000000	2046.000000
31.500000	-0.037360	-22.080038	-5.478382	-6.882627	-6.027284	-3.691744	0.000000	-10.000000	0.200000	-16.500000	35.000000	1023.000000	1023.000000	2046.000000
31.520000	-0.037875	-22.383951	-5.567856	-7.054071	-6.006937	-3.755086	0.000000	-10.000000	0.200000	-16.150000	29.666666	1023.000000	1023.000000	2046.000000
31.540001	-0.038076	-22.502821	-5.783879	-7.134585	-5.787184	-3.797172	0.000000	-10.000000	0.200000	-15.866667	24.333334	1023.000000	1023.000000	2046.000000
31.559999	-0.038247	-22.604240	-5.633266	-7.237012	-5.941139	-3.792823	0.000000	-10.000000	0.191667	-15.650001	19.000000	1023.000000	1023.000000	2046.000000
31.580000	-0.038783	-22.920923	-5.757588	-7.383893	-5.908135	-3.871307	0.000000	-10.000000	0.183333	-15.466667	13.666667	1023.000000	1023.000000	2046.000000
31.600000	-0.038963	-23.027069	-5.846444	-7.429338	-5.895035	-3.856253	0.000000	-10.000000	0.183333	-15.350000	8.500000	1023.000000	1023.000000	2046.000000
31.620001	-0.039215	-23.176350	-5.815634	-7.544295	-5.990139	-3.826282	0.000000	-10.000000	0.183333	-15.116667	3.666667	1023.000000	1023.000000	2046.000000
31.639999	-0.039605	-23.406790	-6.050804	-7.575632	-5.876183	-3.904172	0.000000	-10.000000	0.175000	-14.850000	-1.000000	1023.000000	1023.000000	2046.000000
31.660000	-0.039718	-23.473299	-6.067351	-7.571922	-5.913518	-3.920508	0.000000	-10.000000	0.166667	-14.650001	-5.666667	1023.000000	1023.000000	2046.000000
31.680000	-0.039867	-23.561422	-5.961063	-7.733688	-6.050210	-3.816460	0.000000	-10.000000	0.158333	-14.533334	-10.500000	1023.000000	1023.000000	2046.000000
31.700001	-0.040327	-23.833534	-6.199913	-7.685278	-5.945005	-4.003338	0.000000	-10.000000	0.158333	-14.450001	-15.333333	1023.000000	1023.000000	2046.000000
31.719999	-0.040335	-23.838114	-6.198105	-7.802543	-5.976569	-3.860896	0.000000	-10.000000	0.150000	-14.200001	-20.166666	1023.000000	1023.000000	2046.000000
31.740000	-0.040619	-24.006021	-6.141566	-7.891501	-6.094069	-3.878884	0.000000	-10.000000	0.150000	-13.983334	-24.833334	1023.000000	1023.000000	2046.000000
31.760000	-0.040946	-24.199064	-6.364323	-7.925464	-5.967944	-3.941335	0.000000	-10.000000	0.150000	-13.683333	-29.500000	1023.000000	1023.000000	2046.000000
31.780001	-0.040975	-24.216223	-6.297930	-8.006735	-6.039419	-3.872140	0.000000	-10.000000	0.141667	-13.316667	-34.166668	1023.000000	1023.000000	2046.000000
31.799999	-0.041139	-24.312906	-6.338625	-8.076181	-6.001928	-3.896171	0.000000	-10.000000	0.116667	-12.866667	-38.666668	1023.000000	1023.000000	2046.000000
31.820000	-0.041530	-24.543997	-6.485874	-8.160075	-6.004571	-3.893475	0.000000	-10.000000	0.091667	-12.333334	-43.000000	1023.000000	1023.000000	2046.000000
31.840000	-0.041630	-24.603041	-6.513114	-8.172665	-6.009099	-3.908162	0.000000	-10.000000	0.066667	-11.750000	-47.000000	1023.000000	1023.000000	2046.000000
31.860001	-0.041875	-24.747957	-6.518746	-8.281167	-6.056314	-3.891731	0.000000	-10.000000	0.058333	-10.883333	-51.000000	1023.000000	1023.000000	2046.000000
31.879999	-0.042223	-24.953983	-6.644001	-8.360991	-6.058465	-3.890525	0.000000	-10.000000	0.050000	-9.800000	-54.666668	1023.000000	1023.000000	2046.000000
31.900000	-0.042408	-25.062876	-6.686735	-8.478442	-6.085301	-3.812398	0.000000	-10.000000	0.041667	-8.383333	-58.000000	1023.000000	1023.000000	2046.000000
31.920000	-0.042684	-25.226467	-6.785790	-8.577719	-6.075645	-3.787312	0.000000	-10.000000	0.025000	-6.700000	-60.833332	1023.000000	1023.000000	2046.000000
31.940001	-0.042953	-25.385122	-6.852097	-8.651270	-6.125566	-3.756189	0.000000	-10.000000	0.008333	-4.666667	-63.000000	1023.000000	1023.000000	2046.000000
31.959999	-0.042914	-25.362282	-6.840590	-8.680877	-6.105988	-3.734827	0.000000	-10.000000	-0.016667	-1.800000	-64.333336	1023.000000	1023.000000	2046.000000
31.980000	-0.042740	-25.259630	-6.917390	-8.753746	-5.978065	-3.610428	0.000000	-10.000000	-0.041667	0.933333	-64.833336	1023.000000	1023.000000	2046.000000
32.000000	-0.042858	-25.329201	-6.987734	-8.789171	-5.994769	-3.557527	0.000000	-10.000000	-0.058333	3.683333	-65.000000	1023.000000	1023.000000	2046.000000
32.020000	-0.042800	-25.294662	-7.058805	-8.822392	-5.949934	-3.463531	0.000000	-10.000000	-0.066667	5.966667	-65.000000	1023.000000	1023.000000	2046.000000
32.040001	-0.043129	-25.489420	-7.158714	-8.930856	-5.957010	-3.442841	0.000000	-10.000000	-0.075000	8.333334	-65.000000	1023.000000	1023.000000	2046.000000
32.060001	-0.043752	-25.857513	-7.315549	-9.069506	-6.012274	-3.460185	0.000000	-10.000000	-0.100000	10.433333	-65.000000	1023.000000	1023.000000	2046.000000
32.080002	-0.044035	-26.024633	-7.419082	-9.180505	-6.013750	-3.411297	0.000000	-10.000000	-0.125000	12.150001	-65.000000	1023.000000	1023.000000	2046.000000
32.099998	-0.043937	-25.966970	-7.471274	-9.223715	-5.939734	-3.332247	0.000000	-10.000000	-0.150000	13.600000	-65.000000	1023.000000	1023.000000	2046.000000
32.119999	-0.043927	-25.960566	-7.650718	-9.276375	-5.774423	-3.259051	0.000000	-10.000000	-0.166667	14.933333	-50.166668	1023.000000	1023.000000	2046.000000
32.139999	-0.043295	-25.587105	-7.507444	-9.288927	-5.820647	-2.970086	0.000000	-10.000000	-0.200000	16.466667	-18.000000	1023.000000	1023.000000	2046.000000
32.160000	-0.042045	-24.848755	-7.529279	-8.985568	-5.547196	-2.786712	0.000000	-10.000000	-0.225000	17.683332	14.166667	1023.000000	1023.000000	2046.000000
32.180000	-0.040828	-24.129416	-7.641666	-8.747316	-5.188007	-2.552426	0.000000	-10.000000	-0.258333	18.600000	33.500000	1023.000000	1023.000000	2046.000000
32.200001	-0.039789	-23.515116	-7.467785	-8.671240	-5.057913	-2.318179	0.000000	-10.000000	-0.283333	19.366667	37.500000	1023.000000	1023.000000	2046.000000
32.220001	-0.038747	-22.899681	-7.330408	-8.608565	-4.790408	-2.170301	0.000000	-10.000000	-0.325000	20.333334	43.833332	1023.000000	1023.000000	2046.000000
32.240002	-0.038321	-22.647738	-7.239417	-8.490196	-4.674787	-2.243339	0.000000	-10.000000	-0.375000	21.500000	50.500000	1023.000000	1023.000000	2046.000000
32.259998	-0.039338	-23.248533	-7.361034	-8.539638	-4.816655	-2.531207	0.000000	-10.000000	-0.425000	22.716667	57.500000	1023.000000	1023.000000	2046.000000
32.279999	-0.041266	-24.387926	-7.768732	-8.786342	-5.013875	-2.818977	0.000000	-10.000000	-0.450000	23.883333	64.666664	1023.000000	1023.000000	2046.000000
32.299999	-0.042641	-25.201096	-8.116039	-8.992015	-5.160468	-2.932574	0.000000	-10.000000	-0.466667	24.950001	72.500000	1023.000000	1023.000000	2046.000000
32.320000	-0.042519	-25.128868	-8.186384	-9.031478	-5.140605	-2.770400	0.000000	-10.000000	-0.475000	25.533335	80.666664	1023.000000	1023.000000	2046.000000
32.340000	-0.041995	-24.818930	-8.261404	-8.920776	-4.991882	-2.644866	0.000000	-10.000000	-0.508333	26.250000	89.333336	1023.000000	1023.000000	2046.000000
32.360001	-0.041024	-24.244928	-8.238346	-8.737180	-4.820409	-2.448994	0.000000	-10.000000	-0.541667	26.950001	97.833336	1023.000000	1023.000000	2046.000000
32.380001	-0.039622	-23.416836	-8.112353	-8.595057	-4.586957	-2.122468	0.000000	-10.000000	-0.566667	27.633333	106.666664	1023.000000	1023.000000	2046.000000
32.400002	-0.038491	-22.748281	-8.142531	-8.313575	-4.260024	-2.032151	0.000000	-10.000000	-0.575000	28.316668	115.666664	1023.000000	1023.000000	2046.000000
32.419998	-0.036772	-21.732170	-7.983586	-8.122371	-3.978651	-1.647563	0.000000	-10.000000	-0.583333	29.000000	125.000000	1023.000000	1023.000000	2046.000000
32.439999	-0.034984	-20.675640	-7.749720	-7.931392	-3.701695	-1.292833	0.000000	-10.000000	-0.608333	29.666666	134.666672	1023.000000	1023.000000	2046.000000
32.459999	-0.033805	-19.978539	-7.733770	-7.670214	-3.364761	-1.209793	0.000000	-10.000000	-0.625000	30.166666	144.500000	1023.000000	1023.000000	2046.000000
32.480000	-0.032150	-19.000555	-7.580352	-7.489177	-3.092463	-0.838562	0.000000	-10.000000	-0.625000	30.566668	154.500000	1023.000000	1023.000000	2046.000000
32.500000	-0.030324	-17.921654	-7.383436	-7.248543	-2.729021	-0.560654	0.000000	-10.000000	-0.625000	30.616667	164.500000	1023.000000	1023.000000	2046.000000
32.520000	-0.028668	-16.942513	-7.280600	-7.079819	-2.314418	-0.267677	0.000000	-10.000000	-0.608333	30.883335	174.833328	1023.000000	1023.000000	2046.000000
32.540001	-0.026180	-15.472117	-6.975996	-6.654682	-1.917060	0.075621	0.000000	-10.000000	-0.608333	30.750000	185.166672	1023.000000	1023.000000	2046.000000
32.560001	-0.023643	-13.973217	-6.472610	-6.363275	-1.599679	0.462346	0.000000	-10.000000	-0.600000	30.983334	195.500000	1023.000000	1023.000000	2046.000000
32.580002	-0.021570	-12.747601	-6.218346	-6.127631	-1.093033	0.691409	0.000000	-10.000000	-0.608333	30.766666	205.666672	1023.000000	1023.000000	2046.000000
32.599998	-0.019499	-11.523865	-5.946188	-5.917145	-0.649124	0.988592	0.000000	-10.000000	-0.616667	30.633333	216.000000	1023.000000	1023.000000	2046.000000
32.619999	-0.017528	-10.358850	-5.546992	-5.760996	-0.328360	1.277498	0.000000	-10.000000	-0.600000	30.466667	226.333328	1023.000000	1023.000000	2046.000000
32.639999	-0.016549	-9.780657	-5.253344	-5.795008	-0.175895	1.443589	0.000000	-10.000000	-0.591667	30.416666	233.166672	1023.000000	1023.000000	2046.000000
32.660000	-0.016043	-9.481233	-5.215650	-5.729400	0.048724	1.415093	0.000000	-10.000000	-0.591667	30.216667	243.166672	1023.000000	1023.000000	2046.000000
32.680000	-0.015464	-9.138975	-5.095274	-5.709814	0.098760	1.567353	0.000000	-10.000000	-0.616667	30.466667	253.166672	1023.000000	1023.000000	2046.000000
32.700001	-0.014827	-8.762785	-4.923470	-5.707275	0.159415	1.708545	0.000000	-10.000000	-0.641667	30.433332	266.500000	1023.000000	1023.000000	2046.000000
32.720001	-0.014468	-8.550300	-4.942379	-5.600046	0.325125	1.667000	0.000000	-10.000000	-0.633333	31.016666	276.833344	1023.000000	1023.000000	2046.000000
32.740002	-0.013489	-7.972145	-4.754999	-5.477626	0.479043	1.781437	0.000000	-10.000000	-0.608333	30.799999	287.166656	1023.000000	1023.000000	2046.000000
32.759998	-0.012435	-7.349113	-4.411099	-5.482960	0.550891	1.994056	0.000000	-10.000000	-0.583333	30.750000	297.500000	1023.000000	1023.000000	2046.000000
32.779999	-0.011353	-6.709514	-4.333570	-5.339544	0.848592	2.115008	0.000000	-10.000000	-0.575000	30.433334	307.500000	1023.000000	1023.000000	2046.000000
32.799999	-0.009689	-5.725970	-4.049851	-5.083819	1.048105	2.359595	0.000000	-10.000000	-0.566667	30.483334	317.666656	1023.000000	1023.000000	2046.000000
32.820000	-0.007601	-4.492085	-3.607731	-4.816027	1.290756	2.640918	0.000000	-10.000000	-0.575000	30.383333	328.000000	1023.000000	1023.000000	2046.000000
32.840000	-0.005797	-3.426198	-3.397776	-4.486582	1.654391	2.803769	0.000000	-10.000000	-0.583333	30.033333	338.333344	1023.000000	1023.000000	2046.000000
32.860001	-0.003635	-2.148440	-3.041771	-4.146400	1.952476	3.087256	0.000000	-10.000000	-0.591667	29.483334	348.500000	1023.000000	1023.000000	2046.000000
32.880001	-0.001259	-0.744134	-2.556175	-3.853377	2.251119	3.414299	0.000000	-10.000000	-0.591667	29.366667	358.333344	1023.000000	1023.000000	2046.000000
32.900002	0.000691	0.408275	-2.247769	-3.497792	2.586249	3.567587	0.000000	-10.000000	-0.583333	29.233334	368.000000	1023.000000	1023.000000	2046.000000
32.919998	0.002603	1.538248	-1.966922	-3.202541	2.859063	3.848648	0.000000	-10.000000	-0.575000	28.966667	377.666656	1023.000000	1023.000000	2046.000000
32.939999	0.005040	2.978405	-1.460067	-2.824864	3.130956	4.132380	0.000000	-10.000000	-0.550000	28.533335	387.500000	1023.000000	1023.000000	2046.000000
32.959999	0.006748	3.988016	-1.170849	-2.530864	3.412251	4.277477	0.000000	-10.000000	-0.533333	28.183334	397.166656	1023.000000	1023.000000	2046.000000
32.980000	0.008273	4.889410	-0.955929	-2.181492	3.630162	4.396669	0.000000	-10.000000	-0.516667	27.950001	406.666656	1023.000000	1023.000000	2046.000000
33.000000	0.010325	6.101887	-0.513352	-1.910982	3.801991	4.724230	0.000000	-10.000000	-0.483333	27.316668	416.000000	1023.000000	1023.000000	2046.000000
33.020000	0.011670	6.896704	-0.285139	-1.606862	4.055280	4.733425	0.000000	-10.000000	-0.433333	26.683334	425.333344	1023.000000	1023.000000	2046.000000
33.040001	0.012941	7.648047	-0.131981	-1.359846	4.230538	4.909336	0.000000	-10.000000	-0.400000	25.550001	434.333344	1023.000000	1023.000000	2046.000000
33.060001	0.014455	8.543134	0.192523	-1.151548	4.352575	5.149583	0.000000	-10.000000	-0.366667	24.633333	443.166656	1023.000000	1023.000000	2046.000000
33.080002	0.015577	9.205795	0.489101	-0.897475	4.452798	5.161372	0.000000	-10.000000	-0.325000	23.100000	451.666656	1023.000000	1023.000000	2046.000000
33.099998	0.016341	9.657762	0.564094	-0.656812	4.595638	5.154841	0.000000	-10.000000	-0.283333	21.700001	459.666656	1023.000000	1023.000000	2046.000000
33.119999	0.017265	10.203832	0.698383	-0.454289	4.717660	5.242078	0.000000	-10.000000	-0.241667	19.950001	467.000000	1023.000000	1023.000000	2046.000000
33.139999	0.018365	10.853593	1.030088	-0.324885	4.752653	5.395736	0.000000	-10.000000	-0.200000	18.366667	473.833344	1023.000000	1023.000000	2046.000000
33.160000	0.019001	11.229814	1.195359	-0.143663	4.854547	5.323572	0.000000	-10.000000	-0.133333	16.466667	480.333344	1023.000000	1023.000000	2046.000000
33.180000	0.019341	11.430562	1.249376	0.003890	4.894730	5.282566	0.000000	-10.000000	-0.091667	14.450001	486.166656	1023.000000	1023.000000	2046.000000
33.200001	0.020133	11.898712	1.489407	0.140461	4.911302	5.357542	0.000000	-10.000000	-0.066667	12.250000	491.333344	1023.000000	1023.000000	2046.000000
33.220001	0.020895	12.348685	1.790316	0.201546	4.956535	5.400288	0.000000	-10.000000	-0.041667	10.283334	495.833344	1023.000000	1023.000000	2046.000000
33.240002	0.021446	12.674774	1.861921	0.419193	5.092951	5.300710	0.000000	-10.000000	-0.016667	8.283334	499.500000	1023.000000	1023.000000	2046.000000
33.259998	0.022445	13.264756	2.052845	0.559499	5.188336	5.464077	0.000000	-10.000000	0.000000	6.216667	502.666656	1023.000000	1023.000000	2046.000000
33.279999	0.023026	13.608126	2.330712	0.640602	5.053708	5.583105	0.000000	-10.000000	0.008333	3.783333	505.000000	1023.000000	1023.000000	2046.000000
33.299999	0.023112	13.659283	2.345951	0.783703	5.106005	5.423623	0.000000	-10.000000	0.025000	1.333333	506.833344	1023.000000	1023.000000	2046.000000
33.320000	0.023502	13.889968	2.364022	0.933798	5.177379	5.414769	0.000000	-10.000000	0.033333	-0.800000	507.666656	1023.000000	1023.000000	2046.000000
33.340000	0.023776	14.051457	2.506190	0.938415	5.079676	5.527176	0.000000	-10.000000	0.033333	-2.283333	508.000000	1023.000000	1023.000000	2046.000000
33.360001	0.023766	14.045930	2.479167	1.090549	5.000050	5.476164	0.000000	-10.000000	0.016667	-3.350000	508.000000	1023.000000	1023.000000	2046.000000
33.380001	0.023108	13.657027	2.233838	1.233585	4.813480	5.376124	0.000000	-10.000000	0.008333	-3.816667	508.000000	1023.000000	1023.000000	2046.000000
33.400002	0.022395	13.235675	2.173979	1.187085	4.540245	5.334366	0.000000	-10.000000	0.008333	-3.683333	508.000000	1023.000000	1023.000000	2046.000000
33.419998	0.021645	12.792135	2.148472	1.229731	4.386246	5.027687	0.000000	-10.000000	0.008333	-2.583333	508.000000	1023.000000	1023.000000	2046.000000
33.439999	0.020851	12.322906	2.204774	1.182992	4.107586	4.827554	0.000000	-10.000000	0.008333	-0.966667	508.000000	1023.000000	1023.000000	2046.000000
33.459999	0.019917	11.771191	2.226630	1.235531	3.769496	4.539532	0.000000	-10.000000	0.000000	0.616667	508.000000	1023.000000	1023.000000	2046.000000
33.480000	0.017630	10.419477	1.904595	1.152296	3.394353	3.968232	0.000000	-10.000000	-0.016667	1.733333	508.000000	1023.000000	1023.000000	2046.000000
33.500000	0.015193	8.979297	1.483642	0.880523	2.958981	3.656151	0.000000	-10.000000	-0.016667	2.400000	508.166656	1023.000000	1023.000000	2046.000000
33.520000	0.013964	8.252675	1.251057	0.714873	2.737594	3.549150	0.000000	-10.000000	-0.016667	2.900000	508.666656	1023.000000	1023.000000	2046.000000
33.540001	0.013100	7.742228	1.007472	0.717786	2.617615	3.399354	0.000000	-10.000000	0.000000	3.333333	509.500000	1023.000000	1023.000000	2046.000000
33.560001	0.013007	7.686976	0.997354	0.834663	2.463078	3.391881	0.000000	-10.000000	-0.008333	3.916667	510.500000	1023.000000	1023.000000	2046.000000
33.580002	0.013244	7.827249	1.008278	0.943809	2.482069	3.393092	0.000000	-10.000000	-0.025000	4.783333	511.666656	1023.000000	1023.000000	2046.000000
33.599998	0.013306	7.864132	0.906824	1.083558	2.551809	3.321941	0.000000	-10.000000	-0.033333	5.866667	513.000000	1023.000000	1023.000000	2046.000000
33.619999	0.013871	8.197904	0.943538	1.143807	2.618449	3.492109	0.000000	-10.000000	-0.025000	6.983334	514.666687	1023.000000	1023.000000	2046.000000
33.639999	0.014570	8.610738	1.008008	1.205134	2.765523	3.632073	0.000000	-10.000000	-0.008333	7.700000	515.833313	1023.000000	1023.000000	2046.000000
33.660000	0.015102	8.925155	0.953885	1.281371	3.002807	3.687092	0.000000	-10.000000	-0.033333	9.100000	518.333313	1023.000000	1023.000000	2046.000000
33.680000	0.016097	9.513456	1.063308	1.326101	3.213325	3.910722	0.000000	-10.000000	-0.075000	10.650000	521.500000	1023.000000	1023.000000	2046.000000
33.700001	0.017012	10.053825	1.081912	1.419831	3.532104	4.019979	0.000000	-10.000000	-0.125000	12.466666	526.000000	1023.000000	1023.000000	2046.000000
33.720001	0.017801	10.520342	1.140643	1.468025	3.775471	4.136203	0.000000	-10.000000	-0.150000	13.583333	530.000000	1023.000000	1023.000000	2046.000000
33.740002	0.019230	11.365018	1.280187	1.582377	4.085954	4.416501	0.000000	-10.000000	-0.175000	14.333333	534.333313	1023.000000	1023.000000	2046.000000
33.759998	0.020885	12.343105	1.474124	1.770453	4.421891	4.676638	0.000000	-10.000000	-0.208333	15.066667	538.833313	1023.000000	1023.000000	2046.000000
33.779999	0.022537	13.319462	1.624879	1.997229	4.849243	4.848111	0.000000	-10.000000	-0.216667	15.883333	543.666687	1023.000000	1023.000000	2046.000000
33.799999	0.024262	14.338831	1.933981	2.135100	5.151101	5.118650	0.000000	-10.000000	-0.233333	16.616667	548.833313	1023.000000	1023.000000	2046.000000
33.820000	0.025842	15.272889	2.172528	2.228082	5.523625	5.348654	0.000000	-10.000000	-0.233333	17.566668	554.333313	1023.000000	1023.000000	2046.000000
33.840000	0.026783	15.828750	2.318991	2.289029	5.820372	5.400357	0.000000	-10.000000	-0.250000	18.133333	560.166687	1023.000000	1023.000000	2046.000000
33.860001	0.027254	16.107409	2.424886	2.119102	6.011013	5.552409	0.000000	-10.000000	-0.250000	18.766668	566.166687	1023.000000	1023.000000	2046.000000
33.880001	0.027271	16.117025	2.422035	2.022529	6.149530	5.522932	0.000000	-10.000000	-0.266667	19.216667	572.333313	1023.000000	1023.000000	2046.000000
33.900002	0.027171	16.058023	2.285173	1.910934	6.313860	5.548057	0.000000	-10.000000	-0.291667	19.933334	578.666687	1023.000000	1023.000000	2046.000000
33.919998	0.027335	16.155140	2.309576	1.779558	6.408078	5.657929	0.000000	-10.000000	-0.325000	20.633333	585.166687	1023.000000	1023.000000	2046.000000
33.939999	0.027463	16.230556	2.323628	1.711537	6.518575	5.676817	0.000000	-10.000000	-0.333333	21.450001	592.000000	1023.000000	1023.000000	2046.000000
33.959999	0.027959	16.523859	2.397849	1.688614	6.669272	5.768123	0.000000	-10.000000	-0.325000	21.883333	599.000000	1023.000000	1023.000000	2046.000000
33.980000	0.028844	17.046783	2.571961	1.730168	6.843728	5.900926	0.000000	-10.000000	-0.341667	22.466667	606.166687	1023.000000	1023.000000	2046.000000
34.000000	0.030045	17.756659	2.789782	1.834082	7.033376	6.099419	0.000000	-10.000000	-0.350000	22.883333	613.500000	1023.000000	1023.000000	2046.000000
34.020000	0.031405	18.560068	2.956324	2.051566	7.334458	6.217721	0.000000	-10.000000	-0.383333	23.133333	621.166687	1023.000000	1023.000000	2046.000000
34.040001	0.033114	19.570211	3.264785	2.222637	7.608032	6.474758	0.000000	-10.000000	-0.366667	23.383333	628.833313	1023.000000	1023.000000	2046.000000
34.060001	0.034906	20.629726	3.600109	2.457929	7.873818	6.697870	0.000000	-10.000000	-0.375000	23.366667	636.500000	1023.000000	1023.000000	2046.000000
34.080002	0.036608	21.635571	3.844796	2.702110	8.203313	6.885351	0.000000	-10.000000	-0.358333	23.433334	644.166687	1023.000000	1023.000000	2046.000000
34.099998	0.038747	22.899580	4.265879	2.990597	8.515315	7.127790	0.000000	-10.000000	-0.383333	23.483334	652.000000	1023.000000	1023.000000	2046.000000
34.119999	0.040532	23.954138	4.568970	3.242515	8.792172	7.350480	0.000000	-10.000000	-0.383333	23.600000	660.000000	1023.000000	1023.000000	2046.000000
34.139999	0.042360	25.034855	4.859739	3.561388	9.082634	7.531093	0.000000	-10.000000	-0.391667	23.866667	665.333313	1023.000000	1023.000000	2046.000000
34.160000	0.044283	26.171164	5.282607	3.775057	9.307249	7.806249	0.000000	-10.000000	-0.375000	24.016666	670.666687	1023.000000	1023.000000	2046.000000
34.180000	0.045831	27.086105	5.535381	4.024133	9.523925	8.002666	0.000000	-10.000000	-0.383333	24.033333	678.666687	1023.000000	1023.000000	2046.000000
34.200001	0.047804	28.252249	5.806047	4.378047	9.873987	8.194167	0.000000	-10.000000	-0.375000	24.083334	689.333313	1023.000000	1023.000000	2046.000000
34.220001	0.049303	29.138311	6.139857	4.585719	10.013046	8.399690	0.000000	-10.000000	-0.383333	23.966667	700.000000	1023.000000	1023.000000	2046.000000
34.240002	0.050804	30.025375	6.272693	4.872112	10.308619	8.571953	0.000000	-10.000000	-0.375000	24.033333	708.000000	1023.000000	1023.000000	2046.000000
34.259998	0.052538	31.050024	6.573442	5.076656	10.557270	8.842656	0.000000	-10.000000	-0.383333	23.850000	716.000000	1023.000000	1023.000000	2046.000000
34.279999	0.053937	31.877031	6.859841	5.317869	10.715299	8.984023	0.000000	-10.000000	-0.375000	24.116667	724.000000	1023.000000	1023.000000	2046.000000
34.299999	0.055309	32.687759	7.019248	5.564140	10.941276	9.163097	0.000000	-10.000000	-0.375000	24.116667	732.000000	1023.000000	1023.000000	2046.000000
34.320000	0.057168	33.786003	7.345881	5.847274	11.231365	9.361484	0.000000	-10.000000	-0.383333	24.383333	740.000000	1023.000000	1023.000000	2046.000000
34.340000	0.058545	34.600307	7.613847	6.029396	11.404884	9.552178	0.000000	-10.000000	-0.391667	24.266666	748.000000	1023.000000	1023.000000	2046.000000
34.360001	0.059984	35.450611	7.741057	6.323122	11.686835	9.699598	0.000000	-10.000000	-0.408333	24.416668	756.000000	1023.000000	1023.000000	2046.000000
34.380001	0.061410	36.293430	8.012115	6.563928	11.854214	9.863172	0.000000	-10.000000	-0.416667	24.733334	764.000000	1023.000000	1023.000000	2046.000000
34.400002	0.061980	36.630379	8.142298	6.625163	11.924408	9.938510	0.000000	-10.000000	-0.425000	24.866667	772.333313	1023.000000	1023.000000	2046.000000
34.419998	0.062426	36.893559	8.116106	6.698478	12.096666	9.982306	0.000000	-10.000000	-0.433333	25.033333	780.666687	1023.000000	1023.000000	2046.000000
34.439999	0.063122	37.305107	8.317326	6.845406	12.175568	9.966810	0.000000	-10.000000	-0.441667	25.266666	789.000000	1023.000000	1023.000000	2046.000000
34.459999	0.063898	37.763432	8.524405	6.907102	12.264627	10.067299	0.000000	-10.000000	-0.450000	25.516666	797.333313	1023.000000	1023.000000	2046.000000
34.480000	0.065205	38.536217	8.645056	7.159621	12.542922	10.188618	0.000000	-10.000000	-0.441667	25.450001	805.833313	1023.000000	1023.000000	2046.000000
34.500000	0.067416	39.842903	9.086638	7.515672	12.765392	10.475201	0.000000	-10.000000	-0.433333	25.100000	811.666687	1023.000000	1023.000000	2046.000000
34.520000	0.069050	40.808746	9.316467	7.857376	12.949960	10.684942	0.000000	-10.000000	-0.441667	25.150000	820.000000	1023.000000	1023.000000	2046.000000
34.540001	0.070690	41.777863	9.481878	8.258487	13.142291	10.895205	0.000000	-10.000000	-0.458333	25.400000	825.500000	1023.000000	1023.000000	2046.000000
34.560001	0.071897	42.491154	9.831715	8.518081	13.194080	10.947279	0.000000	-10.000000	-0.475000	25.616667	836.666687	1023.000000	1023.000000	2046.000000
34.580002	0.071863	42.471325	9.982134	8.609865	13.133357	10.745968	0.000000	-10.000000	-0.458333	25.566668	845.333313	1023.000000	1023.000000	2046.000000
34.599998	0.070876	41.887821	9.915749	8.647608	12.881968	10.442498	0.000000	-10.000000	-0.441667	25.483334	856.833313	1023.000000	1023.000000	2046.000000
34.619999	0.069053	40.810520	9.700883	8.578605	12.528389	10.002645	0.000000	-10.000000	-0.425000	25.433332	862.666687	1023.000000	1023.000000	2046.000000
34.639999	0.066717	39.429741	9.381508	8.303158	12.187979	9.557096	0.000000	-10.000000	-0.408333	25.133333	868.333313	1023.000000	1023.000000	2046.000000
34.660000	0.065164	38.512074	9.060745	8.066463	11.981888	9.402975	0.000000	-10.000000	-0.375000	24.333334	876.500000	1023.000000	1023.000000	2046.000000
34.680000	0.065363	38.629639	9.020425	8.073261	12.055964	9.479988	0.000000	-10.000000	-0.341667	23.400000	887.333313	1023.000000	1023.000000	2046.000000
34.700001	0.066070	39.047302	9.193892	8.197800	12.126815	9.528796	0.000000	-10.000000	-0.325000	22.733334	895.333313	1023.000000	1023.000000	2046.000000
34.720001	0.066473	39.285297	9.201146	8.306684	12.248048	9.529422	0.000000	-10.000000	-0.333333	22.750000	903.333313	1023.000000	1023.000000	2046.000000
34.740002	0.067072	39.639328	9.364688	8.513402	12.195931	9.565308	0.000000	-10.000000	-0.341667	22.883333	911.000000	1023.000000	1023.000000	2046.000000
34.759998	0.068423	40.437794	9.559122	8.710649	12.431269	9.736752	0.000000	-10.000000	-0.341667	22.850000	921.333313	1023.000000	1023.000000	2046.000000
34.779999	0.069207	40.901371	9.666151	8.818538	12.588573	9.828108	0.000000	-10.000000	-0.333333	22.666666	926.333313	1023.000000	1023.000000	2046.000000
34.799999	0.070080	41.417358	9.747617	8.989340	12.681490	9.998914	0.000000	-10.000000	-0.316667	22.466667	931.666687	1023.000000	1023.000000	2046.000000
34.820000	0.071701	42.375160	9.961559	9.289968	12.967869	10.155765	0.000000	-10.000000	-0.308333	22.250000	939.166687	1023.000000	1023.000000	2046.000000
34.840000	0.072709	42.971191	10.147634	9.430684	13.105126	10.287745	0.000000	-10.000000	-0.300000	21.950001	949.166687	1023.000000	1023.000000	2046.000000
34.860001	0.073428	43.395954	10.208554	9.568999	13.189660	10.428740	0.000000	-10.000000	-0.300000	21.416668	958.833313	1023.000000	1023.000000	2046.000000
34.880001	0.075309	44.507656	10.383085	9.886042	13.568102	10.670425	0.000000	-10.000000	-0.300000	21.066668	963.666687	1023.000000	1023.000000	2046.000000
34.900002	0.077203	45.627262	10.697167	10.171740	13.847011	10.911344	0.000000	-10.000000	-0.291667	20.400002	970.666687	1023.000000	1023.000000	2046.000000
34.919998	0.078281	46.263969	10.927240	10.376534	13.921846	11.038349	0.000000	-10.000000	-0.266667	19.950001	977.500000	1023.000000	1023.000000	2046.000000
34.939999	0.080399	47.515919	11.159441	10.687137	14.368773	11.300566	0.000000	-10.000000	-0.233333	18.883333	986.666687	1023.000000	1023.000000	2046.000000
34.959999	0.082412	48.705387	11.529841	10.909956	14.752512	11.513079	0.000000	-10.000000	-0.208333	18.216667	991.166687	1023.000000	1023.000000	2046.000000
34.980000	0.082754	48.907887	11.764009	10.890125	14.722731	11.531021	0.000000	-10.000000	-0.200000	17.616667	995.500000	1023.000000	1023.000000	2046.000000
35.000000	0.082997	49.051086	11.795785	10.869514	14.832489	11.553296	0.000000	-10.000000	-0.200000	17.350000	1001.500000	1023.000000	1023.000000	2046.000000
35.020000	0.083322	49.243393	11.827846	10.817413	14.998738	11.599395	0.000000	-10.000000	-0.200000	17.083334	1007.500000	1023.000000	1023.000000	2046.000000
35.040001	0.082319	48.650696	11.678624	10.636125	14.819189	11.516757	0.000000	-10.000000	-0.183333	16.800001	1013.166687	1023.000000	1023.000000	2046.000000
35.060001	0.081865	48.382118	11.528024	10.546845	14.784807	11.522444	0.000000	-10.000000	-0.166667	16.666668	1016.833313	1023.000000	1023.000000	2046.000000
35.080002	0.082125	48.535591	11.543119	10.516174	14.890048	11.586249	0.000000	-10.000000	-0.141667	16.416668	1024.166626	1023.000000	1023.000000	2046.000000
35.099998	0.082190	48.574257	11.604194	10.471126	14.952097	11.546841	0.000000	-10.000000	-0.141667	16.116667	1031.666626	1023.000000	1023.000000	2046.000000
35.119999	0.082233	48.599922	11.677716	10.444098	14.843579	11.634529	0.000000	-10.000000	-0.141667	15.950001	1037.166626	1023.000000	1023.000000	2046.000000
35.139999	0.083255	49.203541	11.805883	10.667492	14.990629	11.739535	0.000000	-10.000000	-0.166667	15.700001	1040.833374	1023.000000	1023.000000	2046.000000
35.160000	0.084849	50.145966	12.055478	10.833596	15.281405	11.975485	0.000000	-10.000000	-0.150000	15.450001	1044.333374	1023.000000	1023.000000	2046.000000
35.180000	0.085605	50.592846	12.348387	10.982360	15.206170	12.055929	0.000000	-10.000000	-0.141667	14.566667	1051.166626	1023.000000	1023.000000	2046.000000
35.200001	0.086832	51.317947	12.559527	11.240998	15.370365	12.147057	0.000000	-10.000000	-0.116667	13.883333	1056.166626	1023.000000	1023.000000	2046.000000
35.220001	0.088766	52.460937	12.807432	11.543989	15.779634	12.329881	0.000000	-10.000000	-0.108333	12.516666	1062.333374	1023.000000	1023.000000	2046.000000
35.240002	0.089767	53.052067	13.132411	11.650772	15.788071	12.480812	0.000000	-10.000000	-0.083333	11.516666	1066.500000	1023.000000	1023.000000	2046.000000
35.259998	0.090676	53.589722	13.318626	11.846561	15.861314	12.563219	0.000000	-10.000000	-0.058333	10.083333	1072.000000	1023.000000	1023.000000	2046.000000
35.279999	0.092328	54.565918	13.488511	12.152193	16.237621	12.687593	0.000000	-10.000000	-0.033333	9.133333	1075.666626	1023.000000	1023.000000	2046.000000
35.299999	0.092745	54.812359	13.707857	12.279405	16.116262	12.708834	0.000000	-10.000000	-0.016667	8.450000	1078.000000	1023.000000	1023.000000	2046.000000
35.320000	0.093524	55.272400	13.841372	12.420853	16.167261	12.842915	0.000000	-10.000000	0.000000	7.616667	1080.833374	1023.000000	1023.000000	2046.000000
35.340000	0.094645	55.935230	13.953625	12.640100	16.418087	12.923420	0.000000	-10.000000	0.000000	6.883333	1083.333374	1023.000000	1023.000000	2046.000000
35.360001	0.094770	56.009296	14.164924	12.671306	16.212818	12.960250	0.000000	-10.000000	0.000000	5.816667	1086.500000	1023.000000	1023.000000	2046.000000
35.380001	0.095444	56.407482	14.188336	12.816295	16.343618	13.059236	0.000000	-10.000000	0.000000	5.133333	1088.500000	1023.000000	1023.000000	2046.000000
35.400002	0.096241	56.878296	14.227736	12.966586	16.588913	13.095063	0.000000	-10.000000	0.000000	4.566667	1090.500000	1023.000000	1023.000000	2046.000000
35.419998	0.096511	57.037743	14.390669	13.010917	16.450779	13.185378	0.000000	-10.000000	0.000000	4.366667	1092.166626	1023.000000	1023.000000	2046.000000
35.439999	0.097327	57.520306	14.439061	13.210501	16.643194	13.227549	0.000000	-10.000000	-0.008333	4.350000	1093.666626	1023.000000	1023.000000	2046.000000
35.459999	0.098077	57.963745	14.585051	13.337683	16.771662	13.269347	0.000000	-10.000000	-0.016667	4.366667	1094.500000	1023.000000	1023.000000	2046.000000
35.480000	0.098793	58.386940	14.873564	13.444378	16.681877	13.387122	0.000000	-10.000000	-0.016667	4.100000	1096.000000	1023.000000	1023.000000	2046.000000
35.500000	0.100181	59.207066	14.868209	13.681417	17.141306	13.516135	0.000000	-10.000000	-0.008333	3.850000	1097.000000	1023.000000	1023.000000	2046.000000
35.520000	0.100445	59.363148	15.122723	13.745005	16.943975	13.551447	0.000000	-10.000000	0.000000	3.316667	1098.833374	1023.000000	1023.000000	2046.000000
35.540001	0.100870	59.614082	15.179270	13.761322	16.970154	13.703339	0.000000	-10.000000	0.000000	2.783333	1100.000000	1023.000000	1023.000000	2046.000000
35.560001	0.101736	60.125927	15.116738	13.998198	17.333447	13.677545	0.000000	-10.000000	0.008333	1.816667	1101.333374	1023.000000	1023.000000	2046.000000
35.580002	0.101916	60.232479	15.450196	13.991233	17.033920	13.757131	0.000000	-10.000000	0.016667	1.133333	1101.833374	1023.000000	1023.000000	2046.000000
35.599998	0.102695	60.692829	15.350979	14.179642	17.284052	13.878156	0.000000	-10.000000	0.025000	0.466667	1102.000000	1023.000000	1023.000000	2046.000000
35.619999	0.102995	60.870136	15.299298	14.395888	17.313425	13.861523	0.000000	-10.000000	0.025000	0.233333	1102.000000	1023.000000	1023.000000	2046.000000
35.639999	0.102262	60.436600	15.358389	14.403546	16.886976	13.787689	0.000000	-10.000000	0.025000	0.000000	1102.000000	1023.000000	1023.000000	2046.000000
35.660000	0.101830	60.181675	15.150380	14.458261	16.948927	13.624106	0.000000	-10.000000	0.016667	0.000000	1102.000000	1023.000000	1023.000000	2046.000000
35.680000	0.100997	59.688961	15.337580	14.438352	16.546232	13.366797	0.000000	-10.000000	0.008333	0.000000	1102.000000	1023.000000	1023.000000	2046.000000
35.700001	0.099109	58.573536	15.207584	14.279298	16.113264	12.973389	0.000000	-10.000000	0.008333	-0.283333	1102.000000	1023.000000	1023.000000	2046.000000
35.720001	0.096128	56.811394	14.595462	14.089384	15.807200	12.319347	0.000000	-10.000000	0.016667	-0.566667	1102.000000	1023.000000	1023.000000	2046.000000
35.740002	0.092798	54.843582	14.296073	13.582058	15.032888	11.932566	0.000000	-10.000000	0.025000	-1.266667	1102.000000	1023.000000	1023.000000	2046.000000
35.759998	0.090806	53.666565	13.711349	13.278155	14.976028	11.701032	0.000000	-10.000000	0.025000	-1.983333	1102.000000	1023.000000	1023.000000	2046.000000
35.779999	0.089892	53.125881	13.597096	13.270538	14.740638	11.517609	0.000000	-10.000000	0.033333	-2.783333	1102.000000	1023.000000	1023.000000	2046.000000
35.799999	0.089072	52.641285	13.660331	13.158365	14.351468	11.471123	0.000000	-10.000000	0.033333	-3.016667	1102.000000	1023.000000	1023.000000	2046.000000
35.820000	0.088967	52.579647	13.345218	13.234574	14.615990	11.383866	0.000000	-10.000000	0.041667	-2.800000	1102.000000	1023.000000	1023.000000	2046.000000
35.840000	0.088765	52.460361	13.456053	13.278446	14.396317	11.329547	0.000000	-10.000000	0.041667	-2.500000	1102.000000	1023.000000	1023.000000	2046.000000
35.860001	0.088419	52.255432	13.522691	13.152461	14.182218	11.398065	0.000000	-10.000000	0.041667	-2.566667	1102.000000	1023.000000	1023.000000	2046.000000
35.880001	0.088582	52.351913	13.217071	13.311172	14.523675	11.299995	0.000000	-10.000000	0.041667	-3.100000	1102.000000	1023.000000	1023.000000	2046.000000
35.900002	0.088616	52.372082	13.456571	13.270610	14.261151	11.383749	0.000000	-10.000000	0.041667	-3.966667	1102.000000	1023.000000	1023.000000	2046.000000
35.919998	0.088450	52.274036	13.283637	13.240682	14.358906	11.390814	0.000000	-10.000000	0.050000	-4.933333	1102.000000	1023.000000	1023.000000	2046.000000
35.939999	0.088587	52.354725	13.060631	13.389523	14.559396	11.345174	0.000000	-10.000000	0.050000	-5.900000	1102.000000	1023.000000	1023.000000	2046.000000
35.959999	0.088504	52.306023	13.271492	13.279957	14.235678	11.518896	0.000000	-10.000000	0.050000	-6.883333	1102.000000	1023.000000	1023.000000	2046.000000
35.980000	0.088874	52.524708	13.045173	13.332527	14.509434	11.637576	0.000000	-10.000000	0.066667	-7.916667	1102.000000	1023.000000	1023.000000	2046.000000
36.000000	0.089579	52.941448	13.128561	13.613146	14.473323	11.726418	0.000000	-10.000000	0.083333	-9.066667	1098.666626	1023.000000	1023.000000	2046.000000
36.020000	0.089903	53.132767	13.364426	13.667587	14.245840	11.854913	0.000000	-10.000000	0.125000	-11.250000	1088.333374	1023.000000	1023.000000	2046.000000
36.040001	0.090248	53.336449	13.100247	13.817380	14.492219	11.926602	0.000000	-10.000000	0.150000	-13.066667	1078.000000	1023.000000	1023.000000	2046.000000
36.060001	0.090314	53.375679	13.346810	13.937721	14.150546	11.940602	0.000000	-10.000000	0.175000	-14.450000	1071.000000	1023.000000	1023.000000	2046.000000
36.080002	0.089520	52.906593	13.278722	13.811708	13.936860	11.879302	0.000000	-10.000000	0.191667	-14.883333	1069.333374	1023.000000	1023.000000	2046.000000
36.099998	0.088257	52.160130	12.932727	13.705307	13.833609	11.688488	0.000000	-10.000000	0.225000	-15.866667	1065.833374	1023.000000	1023.000000	2046.000000
36.119999	0.086781	51.287792	12.978278	13.448318	13.225436	11.635760	0.000000	-10.000000	0.266667	-17.333334	1060.666626	1023.000000	1023.000000	2046.000000
36.139999	0.085086	50.285923	12.565529	13.196012	13.018696	11.505684	0.000000	-10.000000	0.291667	-18.783333	1054.833374	1023.000000	1023.000000	2046.000000
36.160000	0.083402	49.290726	12.164964	13.029811	12.795585	11.300366	0.000000	-10.000000	0.316667	-19.833334	1048.666626	1023.000000	1023.000000	2046.000000
36.180000	0.081708	48.289669	12.189424	12.698645	12.169158	11.232442	0.000000	-10.000000	0.350000	-20.983334	1041.833374	1023.000000	1023.000000	2046.000000
36.200001	0.080054	47.312138	11.728415	12.423363	12.086394	11.073965	0.000000	-10.000000	0.383333	-21.833334	1035.000000	1023.000000	1023.000000	2046.000000
36.220001	0.079044	46.714840	11.708954	12.327868	11.678123	10.999896	0.000000	-10.000000	0.408333	-22.900000	1027.666626	1023.000000	1023.000000	2046.000000
36.240002	0.078054	46.130135	11.688410	12.172400	11.329702	10.939620	0.000000	-10.000000	0.425000	-23.483334	1020.000000	1023.000000	1023.000000	2046.000000
36.259998	0.077480	45.790600	11.295328	12.167187	11.479890	10.848195	0.000000	-10.000000	0.466667	-24.350000	1012.000000	1023.000000	1023.000000	2046.000000
36.279999	0.077110	45.571880	11.527639	12.105308	11.069039	10.869897	0.000000	-10.000000	0.500000	-24.950001	1004.000000	1023.000000	1023.000000	2046.000000
36.299999	0.076476	45.197281	11.463295	11.984153	10.909328	10.840503	0.000000	-10.000000	0.525000	-25.666668	995.666687	1023.000000	1023.000000	2046.000000
36.320000	0.076266	45.073254	11.345888	12.081258	10.898362	10.747746	0.000000	-10.000000	0.533333	-25.800001	987.166687	1023.000000	1023.000000	2046.000000
36.340000	0.076004	44.918629	11.536214	12.023716	10.587950	10.770751	0.000000	-10.000000	0.541667	-26.166666	978.500000	1023.000000	1023.000000	2046.000000
36.360001	0.075288	44.495071	11.205922	12.040042	10.643207	10.605902	0.000000	-10.000000	0.550000	-26.316666	969.833313	1023.000000	1023.000000	2046.000000
36.380001	0.075021	44.337254	11.359716	12.033921	10.354244	10.589372	0.000000	-10.000000	0.550000	-26.533333	961.000000	1023.000000	1023.000000	2046.000000
36.400002	0.074414	43.978657	11.283960	11.951062	10.218494	10.525139	0.000000	-10.000000	0.541667	-26.633333	952.166687	1023.000000	1023.000000	2046.000000
36.419998	0.073823	43.629593	11.133355	11.941115	10.123027	10.432095	0.000000	-10.000000	0.533333	-26.600000	943.333313	1023.000000	1023.000000	2046.000000
36.439999	0.073292	43.315437	11.215991	11.903579	9.823155	10.372713	0.000000	-10.000000	0.533333	-26.600000	934.500000	1023.000000	1023.000000	2046.000000
36.459999	0.072437	42.810211	11.119371	11.765741	9.647154	10.277945	0.000000	-10.000000	0.541667	-26.583334	925.666687	1023.000000	1023.000000	2046.000000
36.480000	0.071826	42.449039	10.915350	11.757556	9.598805	10.177328	0.000000	-10.000000	0.550000	-26.650000	916.833313	1023.000000	1023.000000	2046.000000
36.500000	0.071249	42.107887	11.006654	11.695602	9.282512	10.123119	0.000000	-10.000000	0.550000	-27.000000	908.000000	1023.000000	1023.000000	2046.000000
36.520000	0.070334	41.567429	10.778411	11.573895	9.190845	10.024280	0.000000	-10.000000	0.550000	-27.166666	895.833313	1023.000000	1023.000000	2046.000000
36.540001	0.069850	41.281090	10.729249	11.575777	9.040507	9.935555	0.000000	-10.000000	0.550000	-27.366667	883.666687	1023.000000	1023.000000	2046.000000
36.560001	0.069078	40.825108	10.724992	11.416056	8.805385	9.878675	0.000000	-10.000000	0.550000	-27.366667	874.500000	1023.000000	1023.000000	2046.000000
36.580002	0.068336	40.386414	10.528171	11.401931	8.739019	9.717294	0.000000	-10.000000	0.550000	-27.383333	868.500000	1023.000000	1023.000000	2046.000000
36.599998	0.067955	40.161274	10.644835	11.315099	8.504190	9.697151	0.000000	-10.000000	0.566667	-27.500000	862.333313	1023.000000	1023.000000	2046.000000
36.619999	0.067349	39.802971	10.494264	11.237360	8.444570	9.626778	0.000000	-10.000000	0.600000	-27.600000	853.166687	1023.000000	1023.000000	2046.000000
36.639999	0.067066	39.635941	10.427052	11.266749	8.357154	9.584987	0.000000	-10.000000	0.600000	-27.650000	843.833313	1023.000000	1023.000000	2046.000000
36.660000	0.066422	39.255661	10.449315	11.097046	8.115950	9.593350	0.000000	-10.000000	0.600000	-27.683334	834.666687	1023.000000	1023.000000	2046.000000
36.680000	0.065442	38.676163	10.186972	11.073249	8.010848	9.405093	0.000000	-10.000000	0.583333	-27.716667	825.500000	1023.000000	1023.000000	2046.000000
36.700001	0.064781	38.285336	10.122400	10.923624	7.812836	9.426474	0.000000	-10.000000	0.600000	-27.766666	816.333313	1023.000000	1023.000000	2046.000000
36.720001	0.063762	37.683273	10.105357	10.826814	7.489306	9.261796	0.000000	-10.000000	0.616667	-27.833334	807.000000	1023.000000	1023.000000	2046.000000
36.740002	0.063467	37.508999	9.923605	10.902229	7.447438	9.235726	0.000000	-10.000000	0.633333	-28.116667	797.666687	1023.000000	1023.000000	2046.000000
36.759998	0.063089	37.285690	9.899698	10.895819	7.173409	9.316766	0.000000	-10.000000	0.650000	-28.333334	788.166687	1023.000000	1023.000000	2046.000000
36.779999	0.061535	36.367039	9.550918	10.920094	6.889363	9.006664	0.000000	-10.000000	0.650000	-28.450001	778.833313	1023.000000	1023.000000	2046.000000
36.799999	0.060029	35.477348	9.392615	10.809014	6.484347	8.791371	0.000000	-10.000000	0.650000	-28.666666	769.166687	1023.000000	1023.000000	2046.000000
36.820000	0.058212	34.403336	9.280890	10.665046	6.001907	8.455495	0.000000	-10.000000	0.650000	-29.000000	759.833313	1023.000000	1023.000000	2046.000000
36.840000	0.055940	33.060535	9.103842	10.558632	5.484816	7.913247	0.000000	-10.000000	0.650000	-29.133333	750.166687	1023.000000	1023.000000	2046.000000
36.860001	0.052668	31.127029	8.710733	10.227024	4.870665	7.318608	0.000000	-10.000000	0.650000	-28.916666	740.500000	1023.000000	1023.000000	2046.000000
36.880001	0.049002	28.960445	8.069599	9.839819	4.275126	6.775901	0.000000	-10.000000	0.650000	-28.783333	730.833313	1023.000000	1023.000000	2046.000000
36.900002	0.046025	27.200926	7.641482	9.554312	3.679993	6.325139	0.000000	-10.000000	0.650000	-28.766666	721.166687	1023.000000	1023.000000	2046.000000
36.919998	0.043818	25.896650	7.336463	9.273450	3.204404	6.082334	0.000000	-10.000000	0.650000	-28.750000	711.500000	1023.000000	1023.000000	2046.000000
36.939999	0.042046	24.849108	7.028131	9.207196	2.858789	5.754992	0.000000	-10.000000	0.650000	-28.566668	701.833313	1023.000000	1023.000000	2046.000000
36.959999	0.040845	24.139257	6.880229	9.164868	2.562013	5.532148	0.000000	-10.000000	0.650000	-28.616667	692.166687	1023.000000	1023.000000	2046.000000
36.980000	0.039735	23.483379	6.686327	9.072992	2.327617	5.396442	0.000000	-10.000000	0.650000	-28.650000	682.833313	1023.000000	1023.000000	2046.000000
37.000000	0.038514	22.761885	6.490140	8.958373	2.053455	5.259917	0.000000	-10.000000	0.650000	-28.683334	673.166687	1023.000000	1023.000000	2046.000000
37.020000	0.037773	22.324060	6.362155	8.859551	1.885715	5.216638	0.000000	-10.000000	0.650000	-28.566668	663.833313	1023.000000	1023.000000	2046.000000
37.040001	0.036847	21.776861	6.203090	8.738000	1.735340	5.100431	0.000000	-10.000000	0.650000	-28.400000	654.166687	1023.000000	1023.000000	2046.000000
37.060001	0.035920	21.228794	5.982995	8.634450	1.650643	4.960707	0.000000	-10.000000	0.641667	-28.333334	644.833313	1023.000000	1023.000000	2046.000000
37.080002	0.034810	20.572916	5.825936	8.443735	1.432002	4.871242	0.000000	-10.000000	0.641667	-28.166666	635.166687	1023.000000	1023.000000	2046.000000
37.099998	0.033792	19.970905	5.642579	8.149010	1.296727	4.882590	0.000000	-10.000000	0.625000	-28.216667	625.833313	1023.000000	1023.000000	2046.000000
37.119999	0.033835	19.996620	5.593290	8.190276	1.305172	4.907882	0.000000	-10.000000	0.633333	-28.183334	616.333313	1023.000000	1023.000000	2046.000000
37.139999	0.033985	20.085335	5.685061	8.120713	1.253689	5.025872	0.000000	-10.000000	0.633333	-28.483334	607.000000	1023.000000	1023.000000	2046.000000
37.160000	0.033296	19.678190	5.482183	8.051495	1.258016	4.886497	0.000000	-10.000000	0.650000	-28.799999	597.333313	1023.000000	1023.000000	2046.000000
37.180000	0.032680	19.314148	5.409647	7.965242	1.133080	4.806178	0.000000	-10.000000	0.650000	-28.950001	587.833313	1023.000000	1023.000000	2046.000000
37.200001	0.032118	18.981949	5.400476	7.804842	1.028535	4.748097	0.000000	-10.000000	0.650000	-28.866667	578.166687	1023.000000	1023.000000	2046.000000
37.220001	0.030768	18.183868	5.175553	7.576000	0.912372	4.519943	0.000000	-10.000000	0.650000	-28.716667	568.666687	1023.000000	1023.000000	2046.000000
37.240002	0.029291	17.311182	5.098715	7.213678	0.634446	4.364342	0.000000	-10.000000	0.650000	-28.633333	559.000000	1023.000000	1023.000000	2046.000000
37.259998	0.027651	16.341597	4.963316	6.705367	0.432813	4.240101	0.000000	-10.000000	0.641667	-28.466667	549.500000	1023.000000	1023.000000	2046.000000
37.279999	0.025759	15.223841	4.607844	6.337391	0.355215	3.923390	0.000000	-10.000000	0.633333	-28.250000	540.000000	1023.000000	1023.000000	2046.000000
37.299999	0.024094	14.239633	4.464262	5.887207	0.110829	3.777335	0.000000	-10.000000	0.625000	-27.916666	530.500000	1023.000000	1023.000000	2046.000000
37.320000	0.022409	13.243703	4.284467	5.401721	-0.056227	3.613741	0.000000	-10.000000	0.616667	-27.850000	521.166687	1023.000000	1023.000000	2046.000000
37.340000	0.020418	12.067200	3.947698	4.987982	-0.191876	3.323395	0.000000	-10.000000	0.616667	-27.666668	511.833344	1023.000000	1023.000000	2046.000000
37.360001	0.019037	11.250993	3.849283	4.590723	-0.449088	3.260075	0.000000	-10.000000	0.616667	-27.766666	502.666656	1023.000000	1023.000000	2046.000000
37.380001	0.017534	10.362888	3.587025	4.197169	-0.543886	3.122580	0.000000	-10.000000	0.625000	-27.683334	493.333344	1023.000000	1023.000000	2046.000000
37.400002	0.016060	9.491393	3.299569	3.927974	-0.660132	2.923983	0.000000	-10.000000	0.633333	-27.783333	484.166656	1023.000000	1023.000000	2046.000000
37.419998	0.015111	8.930732	3.302338	3.605011	-0.858239	2.881622	0.000000	-10.000000	0.641667	-27.816668	474.833344	1023.000000	1023.000000	2046.000000
37.439999	0.014162	8.369608	3.034830	3.389181	-0.765151	2.710748	0.000000	-10.000000	0.625000	-27.666666	465.666656	1023.000000	1023.000000	2046.000000
37.459999	0.013295	7.857602	2.864722	3.203385	-0.817053	2.606549	0.000000	-10.000000	0.591667	-27.516666	456.333344	1023.000000	1023.000000	2046.000000
37.480000	0.012596	7.444088	2.910392	2.904052	-0.997409	2.627053	0.000000	-10.000000	0.591667	-27.250000	447.166656	1023.000000	1023.000000	2046.000000
37.500000	0.011598	6.854303	2.657542	2.731598	-0.921509	2.386671	0.000000	-10.000000	0.583333	-27.183334	438.000000	1023.000000	1023.000000	2046.000000
37.520000	0.010419	6.157360	2.459359	2.549577	-1.086031	2.234455	0.000000	-10.000000	0.583333	-27.000000	429.000000	1023.000000	1023.000000	2046.000000
37.540001	0.009842	5.816641	2.557668	2.264479	-1.285741	2.280235	0.000000	-10.000000	0.541667	-26.933334	420.000000	1023.000000	1023.000000	2046.000000
37.560001	0.008693	5.137525	2.184093	2.136664	-1.178899	1.995667	0.000000	-10.000000	0.541667	-26.650000	411.000000	1023.000000	1023.000000	2046.000000
37.580002	0.007970	4.710069	2.078419	1.988914	-1.317346	1.960082	0.000000	-10.000000	0.533333	-26.383333	402.000000	1023.000000	1023.000000	2046.000000
37.599998	0.007307	4.318566	2.093802	1.754678	-1.453267	1.923353	0.000000	-10.000000	0.525000	-26.083334	393.166656	1023.000000	1023.000000	2046.000000
37.619999	0.006178	3.651073	1.780617	1.615449	-1.388751	1.643759	0.000000	-10.000000	0.508333	-25.900000	384.500000	1023.000000	1023.000000	2046.000000
37.639999	0.005457	3.225045	1.704078	1.459350	-1.511021	1.572638	0.000000	-10.000000	0.500000	-25.733334	375.833344	1023.000000	1023.000000	2046.000000
37.660000	0.004903	2.897432	1.779019	1.187749	-1.691671	1.622335	0.000000	-10.000000	0.500000	-25.616667	367.333344	1023.000000	1023.000000	2046.000000
37.680000	0.003987	2.356577	1.519514	1.092555	-1.578009	1.322517	0.000000	-10.000000	0.500000	-25.383333	358.666656	1023.000000	1023.000000	2046.000000
37.700001	0.003294	1.946679	1.400618	0.923355	-1.653511	1.276217	0.000000	-10.000000	0.491667	-25.116667	350.333344	1023.000000	1023.000000	2046.000000
37.720001	0.002872	1.697101	1.484004	0.706970	-1.799248	1.305375	0.000000	-10.000000	0.491667	-24.783335	342.000000	1023.000000	1023.000000	2046.000000
37.740002	0.002034	1.201956	1.245373	0.594180	-1.687410	1.049812	0.000000	-10.000000	0.483333	-24.633333	333.666656	1023.000000	1023.000000	2046.000000
37.759998	0.001368	0.808592	1.100620	0.490426	-1.733848	0.951394	0.000000	-10.000000	0.483333	-24.500000	325.333344	1023.000000	1023.000000	2046.000000
37.779999	0.000894	0.528306	1.202547	0.266455	-1.930812	0.990116	0.000000	-10.000000	0.475000	-24.233334	317.000000	1023.000000	1023.000000	2046.000000
37.799999	0.000059	0.035119	1.006409	0.140916	-1.882126	0.769920	0.000000	-10.000000	0.466667	-24.016666	309.000000	1023.000000	1023.000000	2046.000000
37.820000	-0.000794	-0.469523	0.830671	0.004463	-1.970819	0.666161	0.000000	-10.000000	0.458333	-23.700001	301.000000	1023.000000	1023.000000	2046.000000
37.840000	-0.001236	-0.730694	0.825795	-0.152072	-2.079304	0.674887	0.000000	-10.000000	0.450000	-23.483334	293.000000	1023.000000	1023.000000	2046.000000
37.860001	-0.002019	-1.193156	0.647682	-0.327702	-2.049395	0.536259	0.000000	-10.000000	0.433333	-23.050001	285.333344	1023.000000	1023.000000	2046.000000
37.880001	-0.002871	-1.696964	0.468831	-0.429015	-2.141616	0.404836	0.000000	-10.000000	0.416667	-22.783333	277.666656	1023.000000	1023.000000	2046.000000
37.900002	-0.003210	-1.897045	0.488154	-0.630638	-2.229830	0.475269	0.000000	-10.000000	0.400000	-22.516666	270.166656	1023.000000	1023.000000	2046.000000
37.919998	-0.004358	-2.575451	0.236601	-0.773902	-2.273932	0.235781	0.000000	-10.000000	0.391667	-22.366667	262.500000	1023.000000	1023.000000	2046.000000
37.939999	-0.005325	-3.146966	-0.029567	-0.920465	-2.394494	0.197561	0.000000	-10.000000	0.383333	-22.050001	255.000000	1023.000000	1023.000000	2046.000000
37.959999	-0.006341	-3.747798	-0.158111	-1.213978	-2.542458	0.166750	0.000000	-10.000000	0.366667	-21.666668	247.666672	1023.000000	1023.000000	2046.000000
37.980000	-0.008266	-4.885399	-0.543898	-1.452539	-2.697134	-0.191828	0.000000	-10.000000	0.358333	-21.233334	240.500000	1023.000000	1023.000000	2046.000000
38.000000	-0.009919	-5.862077	-0.801414	-1.745481	-2.964915	-0.350266	0.000000	-10.000000	0.350000	-20.850000	233.500000	1023.000000	1023.000000	2046.000000
38.020000	-0.011178	-6.606382	-0.972530	-2.033148	-3.148480	-0.452223	0.000000	-10.000000	0.341667	-20.566668	226.500000	1023.000000	1023.000000	2046.000000
38.040001	-0.012983	-7.672698	-1.290715	-2.363978	-3.363900	-0.654106	0.000000	-10.000000	0.341667	-20.383333	219.500000	1023.000000	1023.000000	2046.000000
38.060001	-0.013628	-8.053939	-1.364559	-2.471370	-3.585332	-0.632678	0.000000	-10.000000	0.333333	-20.166666	212.666672	1023.000000	1023.000000	2046.000000
38.080002	-0.013866	-8.194596	-1.608528	-2.402517	-3.518848	-0.664702	0.000000	-10.000000	0.333333	-19.933332	206.000000	1023.000000	1023.000000	2046.000000
38.099998	-0.014700	-8.687530	-1.918300	-2.414589	-3.587373	-0.767268	0.000000	-10.000000	0.316667	-19.466667	199.333328	1023.000000	1023.000000	2046.000000
38.119999	-0.015323	-9.055868	-2.034385	-2.540992	-3.759135	-0.721356	0.000000	-10.000000	0.291667	-19.216667	192.833328	1023.000000	1023.000000	2046.000000
38.139999	-0.015884	-9.387521	-2.035129	-2.602309	-3.837163	-0.912920	0.000000	-10.000000	0.266667	-18.883333	186.333328	1023.000000	1023.000000	2046.000000
38.160000	-0.016961	-10.024177	-2.132133	-2.627345	-4.036138	-1.228561	0.000000	-10.000000	0.250000	-18.650000	180.000000	1023.000000	1023.000000	2046.000000
38.180000	-0.019021	-11.241620	-2.264844	-2.795934	-4.530342	-1.650500	0.000000	-10.000000	0.241667	-17.950001	173.666672	1023.000000	1023.000000	2046.000000
38.200001	-0.022269	-13.161209	-2.819630	-3.134873	-4.967807	-2.238899	0.000000	-10.000000	0.225000	-17.033333	167.666672	1023.000000	1023.000000	2046.000000
38.220001	-0.025455	-15.043924	-3.488011	-3.473942	-5.401470	-2.680501	0.000000	-10.000000	0.208333	-16.100000	162.000000	1023.000000	1023.000000	2046.000000
38.240002	-0.027497	-16.250954	-3.715423	-3.715031	-5.923577	-2.896921	0.000000	-10.000000	0.191667	-15.433333	156.666672	1023.000000	1023.000000	2046.000000
38.259998	-0.029125	-17.212784	-4.014309	-3.908531	-6.191073	-3.098870	0.000000	-10.000000	0.191667	-15.150001	151.500000	1023.000000	1023.000000	2046.000000
38.279999	-0.030071	-17.771675	-4.207516	-3.964027	-6.425395	-3.174737	0.000000	-10.000000	0.191667	-15.066667	146.500000	1023.000000	1023.000000	2046.000000
38.299999	-0.030608	-18.089045	-4.350589	-3.951055	-6.501612	-3.285789	0.000000	-10.000000	0.200000	-15.100000	141.500000	1023.000000	1023.000000	2046.000000
38.320000	-0.031288	-18.491041	-4.618573	-3.994850	-6.509812	-3.367805	0.000000	-10.000000	0.200000	-15.000000	136.500000	1023.000000	1023.000000	2046.000000
38.340000	-0.031578	-18.662632	-4.664012	-4.060921	-6.655212	-3.282488	0.000000	-10.000000	0.200000	-14.900001	131.500000	1023.000000	1023.000000	2046.000000
38.360001	-0.031910	-18.859068	-4.770162	-4.064272	-6.678149	-3.346486	0.000000	-10.000000	0.191667	-14.716667	126.500000	1023.000000	1023.000000	2046.000000
38.380001	-0.032286	-19.080990	-4.965472	-4.086854	-6.604599	-3.424066	0.000000	-10.000000	0.191667	-14.483334	121.500000	1023.000000	1023.000000	2046.000000
38.400002	-0.032655	-19.299232	-4.995745	-4.285557	-6.736601	-3.281330	0.000000	-10.000000	0.191667	-14.183333	116.666664	1023.000000	1023.000000	2046.000000
38.419998	-0.033309	-19.685719	-5.240618	-4.406077	-6.648926	-3.390098	0.000000	-10.000000	0.191667	-13.766667	111.833336	1023.000000	1023.000000	2046.000000
38.439999	-0.033049	-19.532074	-5.258476	-4.437220	-6.552885	-3.283494	0.000000	-10.000000	0.183333	-13.516667	107.333336	1023.000000	1023.000000	2046.000000
38.459999	-0.032361	-19.125113	-5.076894	-4.423410	-6.583684	-3.041123	0.000000	-10.000000	0.175000	-13.350000	102.833336	1023.000000	1023.000000	2046.000000
38.480000	-0.032132	-18.990194	-5.215520	-4.359446	-6.343138	-3.072089	0.000000	-10.000000	0.166667	-13.250000	98.500000	1023.000000	1023.000000	2046.000000
38.500000	-0.032118	-18.981728	-5.287574	-4.441920	-6.219915	-3.032319	0.000000	-10.000000	0.158333	-13.000000	94.000000	1023.000000	1023.000000	2046.000000
38.520000	-0.032338	-19.111610	-5.253302	-4.599535	-6.287771	-2.971001	0.000000	-10.000000	0.133333	-12.616667	89.500000	1023.000000	1023.000000	2046.000000
38.540001	-0.032705	-19.328859	-5.339310	-4.738455	-6.231936	-3.019159	0.000000	-10.000000	0.116667	-12.166667	85.166664	1023.000000	1023.000000	2046.000000
38.560001	-0.033472	-19.781721	-5.449984	-4.938201	-6.209193	-3.184342	0.000000	-10.000000	0.100000	-12.000000	81.000000	1023.000000	1023.000000	2046.000000
38.580002	-0.034662	-20.485439	-5.487549	-5.399792	-6.397882	-3.200216	0.000000	-10.000000	0.100000	-11.950000	77.000000	1023.000000	1023.000000	2046.000000
38.599998	-0.035973	-21.259863	-5.637278	-5.795838	-6.514150	-3.312597	0.000000	-10.000000	0.100000	-12.000000	73.000000	1023.000000	1023.000000	2046.000000
38.619999	-0.037257	-22.018637	-5.849217	-6.140965	-6.577836	-3.450618	0.000000	-10.000000	0.100000	-11.800000	69.000000	1023.000000	1023.000000	2046.000000
38.639999	-0.038352	-22.665855	-5.972216	-6.514638	-6.634437	-3.544564	0.000000	-10.000000	0.100000	-11.433333	65.166664	1023.000000	1023.000000	2046.000000
38.660000	-0.039525	-23.359150	-6.036039	-6.876762	-6.793871	-3.652479	0.000000	-10.000000	0.100000	-11.033334	61.500000	1023.000000	1023.000000	2046.000000
38.680000	-0.040783	-24.102909	-6.242685	-7.219178	-6.879244	-3.761803	0.000000	-10.000000	0.100000	-10.800000	57.833332	1023.000000	1023.000000	2046.000000
38.700001	-0.041604	-24.587799	-6.458248	-7.435864	-6.862541	-3.831146	0.000000	-10.000000	0.100000	-10.733334	54.333332	1023.000000	1023.000000	2046.000000
38.720001	-0.042081	-24.869690	-6.515122	-7.630453	-6.920915	-3.803200	0.000000	-10.000000	0.100000	-10.633333	50.666668	1023.000000	1023.000000	2046.000000
38.740002	-0.042609	-25.182024	-6.671689	-7.835670	-6.859744	-3.814920	0.000000	-10.000000	0.100000	-10.466667	47.166668	1023.000000	1023.000000	2046.000000
38.759998	-0.043040	-25.436899	-6.791142	-7.942912	-6.845248	-3.857598	0.000000	-10.000000	0.083333	-10.200000	43.500000	1023.000000	1023.000000	2046.000000
38.779999	-0.042997	-25.411461	-6.715335	-8.081892	-6.847391	-3.766842	0.000000	-10.000000	0.075000	-9.816667	40.166668	1023.000000	1023.000000	2046.000000
38.799999	-0.043170	-25.513365	-6.775865	-8.204820	-6.809127	-3.723552	0.000000	-10.000000	0.066667	-9.383333	37.000000	1023.000000	1023.000000	2046.000000
38.820000	-0.043306	-25.593756	-6.841896	-8.272978	-6.749443	-3.729440	0.000000	-10.000000	0.066667	-8.883333	33.833332	1023.000000	1023.000000	2046.000000
38.840000	-0.043012	-25.419800	-6.768832	-8.368624	-6.674081	-3.608262	0.000000	-10.000000	0.075000	-8.316667	30.833334	1023.000000	1023.000000	2046.000000
38.860001	-0.043251	-25.561434	-6.768285	-8.441501	-6.709321	-3.642326	0.000000	-10.000000	0.066667	-7.700000	28.000000	1023.000000	1023.000000	2046.000000
38.880001	-0.043367	-25.629700	-6.908138	-8.439662	-6.645226	-3.636675	0.000000	-10.000000	0.075000	-7.183333	25.500000	1023.000000	1023.000000	2046.000000
38.900002	-0.043195	-25.528269	-6.808827	-8.456697	-6.671790	-3.590956	0.000000	-10.000000	0.058333	-7.050000	23.000000	1023.000000	1023.000000	2046.000000
38.919998	-0.043317	-25.600616	-6.828732	-8.512513	-6.687866	-3.571506	0.000000	-10.000000	0.058333	-7.100000	20.666666	1023.000000	1023.000000	2046.000000
38.939999	-0.043232	-25.550383	-6.969346	-8.450866	-6.572529	-3.557641	0.000000	-10.000000	0.050000	-7.216667	18.166666	1023.000000	1023.000000	2046.000000
38.959999	-0.042829	-25.311646	-6.845749	-8.398832	-6.574368	-3.492696	0.000000	-10.000000	0.050000	-7.250000	15.833333	1023.000000	1023.000000	2046.000000
38.980000	-0.042909	-25.359182	-6.841621	-8.447716	-6.593549	-3.476296	0.000000	-10.000000	0.058333	-7.100000	13.333333	1023.000000	1023.000000	2046.000000
39.000000	-0.042734	-25.255667	-6.946551	-8.360660	-6.486912	-3.461545	0.000000	-10.000000	0.058333	-6.900000	11.000000	1023.000000	1023.000000	2046.000000
39.020000	-0.042275	-24.984327	-6.807629	-8.399496	-6.453353	-3.323849	0.000000	-10.000000	0.058333	-6.633334	8.666667	1023.000000	1023.000000	2046.000000
39.040001	-0.042516	-25.126835	-6.886715	-8.437852	-6.424219	-3.378049	0.000000	-10.000000	0.050000	-6.466667	6.500000	1023.000000	1023.000000	2046.000000
39.060001	-0.042064	-24.859875	-6.829878	-8.392378	-6.351686	-3.285933	0.000000	-10.000000	0.050000	-6.250000	4.500000	1023.000000	1023.000000	2046.000000
39.080002	-0.041840	-24.727549	-6.756492	-8.366122	-6.304906	-3.300029	0.000000	-10.000000	0.050000	-6.050000	2.500000	1023.000000	1023.000000	2046.000000
39.099998	-0.042022	-24.834839	-6.844120	-8.347357	-6.275436	-3.367927	0.000000	-10.000000	0.050000	-5.866667	0.833333	1023.000000	1023.000000	2046.000000
39.119999	-0.041538	-24.548998	-6.688623	-8.339105	-6.253177	-3.268094	0.000000	-10.000000	0.050000	-5.816667	-0.833333	1023.000000	1023.000000	2046.000000
39.139999	-0.041576	-24.571156	-6.724013	-8.376488	-6.182941	-3.287714	0.000000	-10.000000	0.058333	-5.816667	-2.500000	1023.000000	1023.000000	2046.000000
39.160000	-0.041492	-24.522068	-6.752306	-8.309731	-6.147887	-3.312144	0.000000	-10.000000	0.066667	-5.700000	-4.500000	1023.000000	1023.000000	2046.000000
39.180000	-0.041097	-24.288097	-6.648358	-8.316756	-6.100048	-3.222934	0.000000	-10.000000	0.066667	-5.533333	-6.500000	1023.000000	1023.000000	2046.000000
39.200001	-0.041767	-24.684216	-6.764991	-8.349996	-6.213109	-3.356119	0.000000	-10.000000	0.058333	-5.416667	-8.500000	1023.000000	1023.000000	2046.000000
39.220001	-0.041825	-24.718313	-6.817513	-8.417077	-6.219199	-3.264524	0.000000	-10.000000	0.050000	-5.500000	-10.500000	1023.000000	1023.000000	2046.000000
39.240002	-0.042311	-25.005753	-6.861497	-8.517764	-6.285824	-3.340666	0.000000	-10.000000	0.050000	-5.583333	-12.166667	1023.000000	1023.000000	2046.000000
39.259998	-0.043521	-25.721188	-7.056592	-8.647482	-6.463749	-3.553364	0.000000	-10.000000	0.041667	-5.550000	-13.833333	1023.000000	1023.000000	2046.000000
39.279999	-0.043804	-25.887997	-7.127552	-8.722374	-6.490860	-3.547210	0.000000	-10.000000	0.041667	-5.383333	-15.500000	1023.000000	1023.000000	2046.000000
39.299999	-0.044128	-26.079519	-7.117063	-8.891590	-6.564764	-3.506102	0.000000	-10.000000	0.041667	-5.283333	-17.500000	1023.000000	1023.000000	2046.000000
39.320000	-0.044442	-26.265112	-7.218211	-8.818619	-6.623817	-3.604466	0.000000	-10.000000	0.050000	-5.350000	-19.500000	1023.000000	1023.000000	2046.000000
39.340000	-0.043726	-25.841946	-7.312354	-8.552672	-6.506632	-3.470287	0.000000	-10.000000	0.050000	-5.400000	-21.333334	1023.000000	1023.000000	2046.000000
39.360001	-0.043404	-25.651503	-7.311331	-8.467960	-6.457185	-3.415026	0.000000	-10.000000	0.050000	-5.266667	-23.000000	1023.000000	1023.000000	2046.000000
39.380001	-0.044369	-26.222055	-7.437550	-8.514066	-6.656008	-3.614432	0.000000	-10.000000	0.050000	-5.183333	-24.666666	1023.000000	1023.000000	2046.000000
39.400002	-0.044847	-26.504461	-7.456883	-8.580646	-6.792801	-3.674132	0.000000	-10.000000	0.050000	-5.100000	-26.500000	1023.000000	1023.000000	2046.000000
39.419998	-0.045499	-26.889845	-7.378720	-8.554036	-7.021918	-3.935172	0.000000	-10.000000	0.050000	-4.966667	-28.333334	1023.000000	1023.000000	2046.000000
39.439999	-0.047634	-28.151613	-7.679172	-8.666778	-7.342277	-4.463387	0.000000	-10.000000	0.033333	-4.483334	-30.000000	1023.000000	1023.000000	2046.000000
39.459999	-0.050902	-30.082800	-8.261261	-8.948709	-7.897161	-4.975669	0.000000	-10.000000	0.033333	-3.683333	-31.333334	1023.000000	1023.000000	2046.000000
39.480000	-0.052947	-31.291628	-8.666468	-9.125582	-8.271832	-5.227746	0.000000	-10.000000	0.025000	-2.783333	-32.333332	1023.000000	1023.000000	2046.000000
39.500000	-0.053714	-31.744921	-8.830970	-9.160475	-8.452412	-5.301063	0.000000	-10.000000	0.041667	-2.150000	-32.833332	1023.000000	1023.000000	2046.000000
39.520000	-0.054798	-32.385471	-9.014920	-9.182816	-8.687641	-5.500093	0.000000	-10.000000	0.033333	-2.150000	-33.166668	1023.000000	1023.000000	2046.000000
39.540001	-0.055487	-32.792889	-9.150129	-9.161486	-8.913314	-5.567962	0.000000	-10.000000	0.041667	-2.583333	-33.833332	1023.000000	1023.000000	2046.000000
39.560001	-0.055276	-32.667984	-9.174250	-9.100658	-8.939053	-5.454023	0.000000	-10.000000	0.033333	-3.150000	-34.833332	1023.000000	1023.000000	2046.000000
39.580002	-0.055270	-32.664547	-9.260826	-8.999445	-8.917948	-5.486326	0.000000	-10.000000	0.041667	-3.616667	-36.166668	1023.000000	1023.000000	2046.000000
39.599998	-0.055584	-32.849888	-9.400795	-8.934310	-8.964551	-5.550233	0.000000	-10.000000	0.041667	-4.033333	-37.333332	1023.000000	1023.000000	2046.000000
39.619999	-0.055544	-32.826366	-9.377843	-8.945302	-9.081861	-5.421360	0.000000	-10.000000	0.041667	-4.300000	-38.666668	1023.000000	1023.000000	2046.000000
39.639999	-0.054871	-32.428799	-9.401091	-8.794142	-8.818737	-5.414829	0.000000	-10.000000	0.041667	-4.333333	-40.000000	1023.000000	1023.000000	2046.000000
39.660000	-0.055178	-32.609924	-9.480602	-8.863727	-8.840011	-5.425584	0.000000	-10.000000	0.041667	-4.150000	-41.500000	1023.000000	1023.000000	2046.000000
39.680000	-0.055480	-32.788620	-9.487965	-8.968372	-8.971125	-5.361158	0.000000	-10.000000	0.050000	-3.900000	-43.000000	1023.000000	1023.000000	2046.000000
39.700001	-0.054368	-32.131302	-9.437616	-8.888830	-8.626165	-5.178689	0.000000	-10.000000	0.041667	-3.850000	-44.333332	1023.000000	1023.000000	2046.000000
39.720001	-0.053634	-31.697876	-9.304202	-8.774503	-8.531458	-5.087714	0.000000	-10.000000	0.041667	-4.100000	-45.500000	1023.000000	1023.000000	2046.000000
39.740002	-0.053311	-31.506582	-9.169575	-8.774389	-8.599828	-4.962790	0.000000	-10.000000	0.041667	-4.400000	-46.833332	1023.000000	1023.000000	2046.000000
39.759998	-0.052349	-30.938251	-9.201448	-8.639017	-8.188285	-4.909503	0.000000	-10.000000	0.050000	-4.483333	-48.333332	1023.000000	1023.000000	2046.000000
39.779999	-0.052254	-30.881830	-9.159590	-8.672368	-8.126752	-4.923120	0.000000	-10.000000	0.041667	-4.150000	-50.000000	1023.000000	1023.000000	2046.000000
39.799999	-0.052439	-30.991203	-9.010338	-8.853419	-8.292596	-4.834850	0.000000	-10.000000	0.033333	-3.533333	-51.333332	1023.000000	1023.000000	2046.000000
39.820000	-0.052389	-30.961851	-9.051751	-8.980989	-8.035988	-4.893123	0.000000	-10.000000	0.016667	-2.866667	-52.500000	1023.000000	1023.000000	2046.000000
39.840000	-0.053513	-31.626024	-9.095814	-9.343452	-8.180155	-5.006602	0.000000	-10.000000	0.016667	-2.183333	-53.333332	1023.000000	1023.000000	2046.000000
39.860001	-0.054707	-32.331844	-9.174833	-9.762677	-8.377918	-5.016414	0.000000	-10.000000	0.008333	-1.266667	-53.833332	1023.000000	1023.000000	2046.000000
39.880001	-0.055164	-32.601742	-9.380232	-9.982524	-8.151724	-5.087261	0.000000	-10.000000	0.008333	-0.183333	-54.000000	1023.000000	1023.000000	2046.000000
39.900002	-0.056111	-33.161438	-9.452439	-10.291605	-8.228236	-5.189156	0.000000	-10.000000	0.000000	1.383333	-54.000000	1023.000000	1023.000000	2046.000000
39.919998	-0.056934	-33.648090	-9.466104	-10.626215	-8.404214	-5.151560	0.000000	-10.000000	-0.008333	3.000000	-54.000000	1023.000000	1023.000000	2046.000000
39.939999	-0.056984	-33.677311	-9.588840	-10.731668	-8.184108	-5.172695	0.000000	-10.000000	-0.025000	4.650000	-54.000000	1023.000000	1023.000000	2046.000000
39.959999	-0.057092	-33.741589	-9.694405	-10.844584	-8.054916	-5.147685	0.000000	-10.000000	-0.033333	5.866667	-54.000000	1023.000000	1023.000000	2046.000000
39.980000	-0.057444	-33.949348	-9.576090	-11.027673	-8.295497	-5.050090	0.000000	-10.000000	-0.025000	6.700000	-54.000000	1023.000000	1023.000000	2046.000000
40.000000	-0.056598	-33.449142	-9.654840	-10.970811	-7.898908	-4.924584	0.000000	-10.000000	-0.008333	7.333333	-54.000000	1023.000000	1023.000000	2046.000000
40.020000	-0.055772	-32.961075	-9.641012	-10.862389	-7.597115	-4.860559	0.000000	-10.000000	-0.016667	8.016666	-54.000000	1023.000000	1023.000000	2046.000000
40.040001	-0.055335	-32.702724	-9.343442	-10.944321	-7.762619	-4.652342	0.000000	-10.000000	-0.025000	8.700001	-54.000000	1023.000000	1023.000000	2046.000000
40.060001	-0.054126	-31.988260	-9.295815	-10.804485	-7.388237	-4.499722	0.000000	-10.000000	-0.025000	9.033334	-54.000000	1023.000000	1023.000000	2046.000000
40.080002	-0.052878	-31.250675	-9.212217	-10.617867	-7.029780	-4.390810	0.000000	-10.000000	-0.016667	9.133334	-41.333332	1023.000000	1023.000000	2046.000000
40.099998	-0.052317	-30.919237	-8.928784	-10.588864	-7.152918	-4.248671	0.000000	-10.000000	-0.008333	8.600000	-14.833333	1023.000000	1023.000000	2046.000000
40.119999	-0.051263	-30.296511	-8.847185	-10.444309	-6.879085	-4.125931	0.000000	-10.000000	-0.008333	8.250000	11.666667	1023.000000	1023.000000	2046.000000
40.139999	-0.050265	-29.706324	-8.764541	-10.221524	-6.638630	-4.081628	0.000000	-10.000000	0.000000	7.433333	26.500000	1023.000000	1023.000000	2046.000000
40.160000	-0.049743	-29.397923	-8.447396	-10.245083	-6.818927	-3.886516	0.000000	-10.000000	0.000000	6.900000	28.166666	1023.000000	1023.000000	2046.000000
40.180000	-0.048874	-28.884491	-8.484472	-10.054057	-6.522780	-3.823180	0.000000	-10.000000	0.000000	6.050000	30.500000	1023.000000	1023.000000	2046.000000
40.200001	-0.048080	-28.415100	-8.435376	-9.873671	-6.300739	-3.805315	0.000000	-10.000000	0.000000	5.350000	32.500000	1023.000000	1023.000000	2046.000000
40.220001	-0.047802	-28.251020	-8.194070	-9.913005	-6.500449	-3.643496	0.000000	-10.000000	0.000000	4.616667	34.500000	1023.000000	1023.000000	2046.000000
40.240002	-0.047125	-27.851051	-8.244026	-9.719429	-6.241796	-3.645801	0.000000	-10.000000	0.008333	3.900000	36.333332	1023.000000	1023.000000	2046.000000
40.259998	-0.046512	-27.488604	-8.052147	-9.638006	-6.234582	-3.563868	0.000000	-10.000000	0.008333	3.066667	37.833332	1023.000000	1023.000000	2046.000000
40.279999	-0.046266	-27.343494	-7.959130	-9.659606	-6.288564	-3.436193	0.000000	-10.000000	0.016667	1.966667	39.000000	1023.000000	1023.000000	2046.000000
40.299999	-0.045618	-26.959984	-8.083968	-9.442014	-5.932786	-3.501216	0.000000	-10.000000	0.008333	0.933333	39.666668	1023.000000	1023.000000	2046.000000
40.320000	-0.045327	-26.788534	-7.801412	-9.498465	-6.141268	-3.347391	0.000000	-10.000000	0.008333	0.233333	40.000000	1023.000000	1023.000000	2046.000000
40.340000	-0.045094	-26.650656	-7.832657	-9.436302	-6.018711	-3.362986	0.000000	-10.000000	0.008333	0.000000	40.000000	1023.000000	1023.000000	2046.000000
40.360001	-0.044548	-26.327972	-7.869358	-9.271894	-5.794924	-3.391796	0.000000	-10.000000	0.016667	-0.266667	40.000000	1023.000000	1023.000000	2046.000000
40.380001	-0.044539	-26.322794	-7.555749	-9.378886	-6.115335	-3.272825	0.000000	-10.000000	0.033333	-0.800000	40.000000	1023.000000	1023.000000	2046.000000
40.400002	-0.044220	-26.133835	-7.658025	-9.271936	-5.906094	-3.297781	0.000000	-10.000000	0.033333	-1.333333	40.000000	1023.000000	1023.000000	2046.000000
40.419998	-0.043884	-25.935637	-7.678639	-9.116534	-5.783574	-3.356890	0.000000	-10.000000	0.025000	-1.633333	40.000000	1023.000000	1023.000000	2046.000000
40.439999	-0.044286	-26.172733	-7.424801	-9.301885	-6.203380	-3.242667	0.000000	-10.000000	0.008333	-1.800000	40.000000	1023.000000	1023.000000	2046.000000
40.459999	-0.044633	-26.378216	-7.658643	-9.348534	-6.058066	-3.312973	0.000000	-10.000000	0.008333	-2.183333	40.000000	1023.000000	1023.000000	2046.000000
40.480000	-0.044726	-26.433340	-7.754824	-9.236176	-5.997149	-3.445193	0.000000	-10.000000	0.016667	-2.766667	40.000000	1023.000000	1023.000000	2046.000000
40.500000	-0.045315	-26.781378	-7.587023	-9.510578	-6.384754	-3.299024	0.000000	-10.000000	0.016667	-3.400000	40.000000	1023.000000	1023.000000	2046.000000
40.520000	-0.045362	-26.809198	-7.629966	-9.475289	-6.366405	-3.337538	0.000000	-10.000000	0.016667	-3.700000	40.000000	1023.000000	1023.000000	2046.000000
40.540001	-0.044725	-26.432657	-7.785089	-9.151693	-6.116477	-3.379397	0.000000	-10.000000	0.025000	-3.883333	40.000000	1023.000000	1023.000000	2046.000000
40.560001	-0.044549	-26.328169	-7.646413	-9.021005	-6.368879	-3.291871	0.000000	-10.000000	0.041667	-4.050000	40.000000	1023.000000	1023.000000	2046.000000
40.580002	-0.045186	-26.705023	-7.724413	-9.061486	-6.516987	-3.402138	0.000000	-10.000000	0.050000	-4.466667	40.000000	1023.000000	1023.000000	2046.000000
40.599998	-0.045903	-27.128651	-7.991476	-9.093670	-6.495549	-3.547956	0.000000	-10.000000	0.041667	-4.850000	40.000000	1023.000000	1023.000000	2046.000000
40.619999	-0.046801	-27.659525	-7.837937	-9.174706	-6.913107	-3.733775	0.000000	-10.000000	0.041667	-4.716667	40.000000	1023.000000	1023.000000	2046.000000
40.639999	-0.048746	-28.808996	-8.007214	-9.348508	-7.322794	-4.130480	0.000000	-10.000000	0.025000	-3.683333	40.000000	1023.000000	1023.000000	2046.000000
40.660000	-0.051263	-30.296488	-8.687399	-9.429276	-7.497887	-4.681926	0.000000	-10.000000	0.016667	-1.133333	40.000000	1023.000000	1023.000000	2046.000000
40.680000	-0.053360	-31.535721	-9.030320	-9.673188	-7.920434	-4.911778	0.000000	-10.000000	-0.016667	1.733333	40.000000	1023.000000	1023.000000	2046.000000
40.700001	-0.054773	-32.371117	-9.134309	-9.897405	-8.369256	-4.970146	0.000000	-10.000000	-0.025000	4.900000	40.500000	1023.000000	1023.000000	2046.000000
40.720001	-0.055546	-32.827972	-9.575091	-9.920384	-8.286181	-5.046314	0.000000	-10.000000	-0.041667	7.450000	41.666668	1023.000000	1023.000000	2046.000000
40.740002	-0.055264	-32.661011	-9.674716	-9.892150	-8.224705	-4.869442	0.000000	-10.000000	-0.058333	9.933333	43.666668	1023.000000	1023.000000	2046.000000
40.759998	-0.054987	-32.497139	-9.540723	-9.856618	-8.381669	-4.718130	0.000000	-10.000000	-0.108333	11.983334	46.500000	1023.000000	1023.000000	2046.000000
40.779999	-0.054494	-32.205811	-9.805789	-9.723207	-8.031714	-4.645100	0.000000	-10.000000	-0.150000	13.900001	50.000000	1023.000000	1023.000000	2046.000000
40.799999	-0.053541	-31.642984	-9.773622	-9.638144	-7.836958	-4.394261	0.000000	-10.000000	-0.200000	15.550000	54.500000	1023.000000	1023.000000	2046.000000
40.820000	-0.052517	-31.037354	-9.570706	-9.581003	-7.777991	-4.107653	0.000000	-10.000000	-0.233333	17.350000	59.333332	1023.000000	1023.000000	2046.000000
40.840000	-0.051522	-30.449661	-9.692575	-9.472616	-7.346282	-3.938188	0.000000	-10.000000	-0.283333	19.066668	64.833336	1023.000000	1023.000000	2046.000000
40.860001	-0.050376	-29.772392	-9.694889	-9.422766	-7.034199	-3.620539	0.000000	-10.000000	-0.325000	20.866667	70.833336	1023.000000	1023.000000	2046.000000
40.880001	-0.049169	-29.059042	-9.566525	-9.380743	-6.755188	-3.356586	0.000000	-10.000000	-0.375000	22.483334	77.666664	1023.000000	1023.000000	2046.000000
40.900002	-0.047986	-28.359743	-9.587582	-9.374283	-6.333614	-3.064264	0.000000	-10.000000	-0.425000	24.000000	84.833336	1023.000000	1023.000000	2046.000000
40.919998	-0.045981	-27.174767	-9.523960	-9.231507	-5.810009	-2.609290	0.000000	-10.000000	-0.475000	25.550001	92.666664	1023.000000	1023.000000	2046.000000
40.939999	-0.043695	-25.823547	-9.118584	-9.013589	-5.480098	-2.211277	0.000000	-10.000000	-0.508333	26.633333	100.833336	1023.000000	1023.000000	2046.000000
40.959999	-0.041913	-24.770432	-9.013925	-8.880653	-4.949462	-1.926392	0.000000	-10.000000	-0.533333	27.700001	109.666664	1023.000000	1023.000000	2046.000000
40.980000	-0.039764	-23.500277	-8.774694	-8.699487	-4.465425	-1.560672	0.000000	-10.000000	-0.541667	28.350000	118.666664	1023.000000	1023.000000	2046.000000
41.000000	-0.037874	-22.383661	-8.335449	-8.673077	-4.190560	-1.184575	0.000000	-10.000000	-0.566667	29.250000	128.000000	1023.000000	1023.000000	2046.000000
41.020000	-0.036827	-21.764900	-8.371924	-8.589926	-3.745421	-1.057629	0.000000	-10.000000	-0.575000	29.516666	137.666672	1023.000000	1023.000000	2046.000000
41.040001	-0.035923	-21.230251	-8.197199	-8.647490	-3.569433	-0.816130	0.000000	-10.000000	-0.591667	30.100000	147.500000	1023.000000	1023.000000	2046.000000
41.060001	-0.035320	-20.873936	-8.040505	-8.751223	-3.481054	-0.601154	0.000000	-10.000000	-0.600000	30.083334	157.500000	1023.000000	1023.000000	2046.000000
41.080002	-0.034984	-20.675808	-8.199531	-8.664570	-3.193783	-0.617924	0.000000	-10.000000	-0.633333	30.683332	167.500000	1023.000000	1023.000000	2046.000000
41.099998	-0.034275	-20.256729	-8.097534	-8.706607	-3.079729	-0.372858	0.000000	-10.000000	-0.641667	31.000000	177.500000	1023.000000	1023.000000	2046.000000
41.119999	-0.033468	-19.779619	-7.819192	-8.678856	-3.012687	-0.268884	0.000000	-10.000000	-0.666667	31.650000	187.833328	1023.000000	1023.000000	2046.000000
41.139999	-0.032474	-19.192017	-7.772014	-8.592877	-2.691993	-0.135131	0.000000	-10.000000	-0.675000	32.000000	198.333328	1023.000000	1023.000000	2046.000000
41.160000	-0.031274	-18.482706	-7.557308	-8.496209	-2.513432	0.084242	0.000000	-10.000000	-0.700000	32.566666	209.000000	1023.000000	1023.000000	2046.000000
41.180000	-0.029439	-17.398548	-7.198475	-8.324120	-2.264904	0.388950	0.000000	-10.000000	-0.708333	32.766666	219.666672	1023.000000	1023.000000	2046.000000
41.200001	-0.027564	-16.290255	-7.015428	-8.062707	-1.845349	0.633229	0.000000	-10.000000	-0.708333	32.900002	230.500000	1023.000000	1023.000000	2046.000000
41.220001	-0.025530	-15.088207	-6.727847	-7.778296	-1.520048	0.937984	0.000000	-10.000000	-0.708333	32.650002	241.500000	1023.000000	1023.000000	2046.000000
41.240002	-0.023211	-13.717566	-6.271557	-7.485743	-1.195398	1.235133	0.000000	-10.000000	-0.691667	32.500000	252.500000	1023.000000	1023.000000	2046.000000
41.259998	-0.021004	-12.413116	-5.918929	-7.148108	-0.835125	1.489045	0.000000	-10.000000	-0.691667	32.450001	263.500000	1023.000000	1023.000000	2046.000000
41.279999	-0.018776	-11.096611	-5.628883	-6.814454	-0.447382	1.794108	0.000000	-10.000000	-0.691667	32.166668	274.333344	1023.000000	1023.000000	2046.000000
41.299999	-0.016425	-9.707011	-5.199646	-6.435628	-0.133642	2.061904	0.000000	-10.000000	-0.691667	32.216667	285.166656	1023.000000	1023.000000	2046.000000
41.320000	-0.014067	-8.313650	-4.808999	-6.105886	0.206675	2.394559	0.000000	-10.000000	-0.683333	32.000000	295.833344	1023.000000	1023.000000	2046.000000
41.340000	-0.011923	-7.046717	-4.486357	-5.746508	0.530084	2.656064	0.000000	-10.000000	-0.675000	32.183334	306.666656	1023.000000	1023.000000	2046.000000
41.360001	-0.009874	-5.835659	-4.158229	-5.374259	0.826274	2.870555	0.000000	-10.000000	-0.666667	31.900000	317.333344	1023.000000	1023.000000	2046.000000
41.380001	-0.007687	-4.542851	-3.786644	-5.053808	1.119328	3.178274	0.000000	-10.000000	-0.650000	31.900000	328.000000	1023.000000	1023.000000	2046.000000
41.400002	-0.005859	-3.462573	-3.475347	-4.718071	1.333586	3.397260	0.000000	-10.000000	-0.625000	31.483334	338.666656	1023.000000	1023.000000	2046.000000
41.419998	-0.003734	-2.206526	-3.163607	-4.376885	1.639388	3.694578	0.000000	-10.000000	-0.616667	31.283333	349.166656	1023.000000	1023.000000	2046.000000
41.439999	-0.001773	-1.047625	-2.813165	-4.086911	1.904076	3.948375	0.000000	-10.000000	-0.600000	31.033335	359.833344	1023.000000	1023.000000	2046.000000
41.459999	0.000066	0.038898	-2.576700	-3.758825	2.231340	4.143084	0.000000	-10.000000	-0.600000	30.866667	370.166656	1023.000000	1023.000000	2046.000000
41.480000	0.002097	1.239236	-2.212667	-3.451769	2.483072	4.420600	0.000000	-10.000000	-0.591667	30.916668	380.500000	1023.000000	1023.000000	2046.000000
41.500000	0.003889	2.298572	-1.935566	-3.156579	2.771056	4.619661	0.000000	-10.000000	-0.591667	30.700001	390.666656	1023.000000	1023.000000	2046.000000
41.520000	0.005696	3.366160	-1.670657	-2.819983	3.068417	4.788382	0.000000	-10.000000	-0.583333	30.816668	401.000000	1023.000000	1023.000000	2046.000000
41.540001	0.007323	4.327635	-1.348246	-2.523779	3.228661	4.970998	0.000000	-10.000000	-0.566667	30.583334	411.333344	1023.000000	1023.000000	2046.000000
41.560001	0.008391	4.959092	-1.148347	-2.347997	3.362925	5.092511	0.000000	-10.000000	-0.558333	30.350000	421.500000	1023.000000	1023.000000	2046.000000
41.580002	0.009111	5.384536	-1.019849	-2.158699	3.457189	5.105896	0.000000	-10.000000	-0.566667	30.066668	431.500000	1023.000000	1023.000000	2046.000000
41.599998	0.010083	5.958892	-0.755006	-2.065397	3.549081	5.230214	0.000000	-10.000000	-0.583333	29.866667	441.500000	1023.000000	1023.000000	2046.000000
41.619999	0.011117	6.569947	-0.681707	-1.814485	3.821959	5.244179	0.000000	-10.000000	-0.583333	29.650000	451.500000	1023.000000	1023.000000	2046.000000
41.639999	0.012625	7.461391	-0.381810	-1.644336	3.973651	5.513886	0.000000	-10.000000	-0.550000	29.566668	461.500000	1023.000000	1023.000000	2046.000000
41.660000	0.014615	8.637518	-0.014228	-1.266595	4.242125	5.676216	0.000000	-10.000000	-0.516667	29.133333	471.500000	1023.000000	1023.000000	2046.000000
41.680000	0.016572	9.794069	0.193175	-0.825002	4.541361	5.884535	0.000000	-10.000000	-0.491667	28.800001	481.500000	1023.000000	1023.000000	2046.000000
41.700001	0.018754	11.083552	0.565586	-0.386009	4.738636	6.165339	0.000000	-10.000000	-0.475000	27.983334	491.166656	1023.000000	1023.000000	2046.000000
41.720001	0.019636	11.604688	0.736550	-0.142833	4.874842	6.136129	0.000000	-10.000000	-0.466667	27.800001	500.666656	1023.000000	1023.000000	2046.000000
41.740002	0.020180	11.926539	0.883410	0.062729	4.983080	5.997321	0.000000	-10.000000	-0.458333	27.433334	509.833344	1023.000000	1023.000000	2046.000000
41.759998	0.020433	12.075801	1.199651	0.160680	4.836561	5.878909	0.000000	-10.000000	-0.450000	27.266668	519.166687	1023.000000	1023.000000	2046.000000
41.779999	0.018977	11.215452	1.018319	0.228369	4.633801	5.334965	0.000000	-10.000000	-0.425000	26.850000	528.333313	1023.000000	1023.000000	2046.000000
41.799999	0.017300	10.224116	0.664274	0.169894	4.440567	4.949382	0.000000	-10.000000	-0.391667	26.450001	537.333313	1023.000000	1023.000000	2046.000000
41.820000	0.016658	9.844811	0.651730	0.003987	4.276221	4.912874	0.000000	-10.000000	-0.383333	25.783335	546.166687	1023.000000	1023.000000	2046.000000
41.840000	0.016439	9.715285	0.474577	0.064453	4.385456	4.790800	0.000000	-10.000000	-0.375000	25.033335	554.833313	1023.000000	1023.000000	2046.000000
41.860001	0.017201	10.166074	0.572730	0.276551	4.464578	4.852214	0.000000	-10.000000	-0.383333	24.416668	563.500000	1023.000000	1023.000000	2046.000000
41.880001	0.018357	10.848750	0.808458	0.500143	4.592602	4.947547	0.000000	-10.000000	-0.375000	24.333334	571.833313	1023.000000	1023.000000	2046.000000
41.900002	0.018978	11.216051	0.851851	0.726276	4.769563	4.868361	0.000000	-10.000000	-0.366667	24.133333	580.000000	1023.000000	1023.000000	2046.000000
41.919998	0.020343	12.022882	1.116313	0.853177	4.929755	5.123637	0.000000	-10.000000	-0.358333	23.866667	588.000000	1023.000000	1023.000000	2046.000000
41.939999	0.021356	12.621271	1.255037	1.042561	5.171548	5.152125	0.000000	-10.000000	-0.350000	23.600000	596.000000	1023.000000	1023.000000	2046.000000
41.959999	0.022513	13.304967	1.291251	1.285001	5.467429	5.261285	0.000000	-10.000000	-0.341667	23.450001	604.000000	1023.000000	1023.000000	2046.000000
41.980000	0.024162	14.279862	1.718700	1.436897	5.610340	5.513926	0.000000	-10.000000	-0.341667	23.250000	611.833313	1023.000000	1023.000000	2046.000000
42.000000	0.025005	14.777857	1.730623	1.669630	5.930520	5.447083	0.000000	-10.000000	-0.333333	22.966667	619.500000	1023.000000	1023.000000	2046.000000
42.020000	0.026635	15.741170	1.980425	1.802592	6.201449	5.756703	0.000000	-10.000000	-0.333333	22.766666	627.166687	1023.000000	1023.000000	2046.000000
42.040001	0.028326	16.740387	2.310856	1.970508	6.518245	5.940778	0.000000	-10.000000	-0.325000	22.783333	634.666687	1023.000000	1023.000000	2046.000000
42.060001	0.029880	17.658838	2.416271	2.285603	6.903262	6.053701	0.000000	-10.000000	-0.316667	22.733334	642.333313	1023.000000	1023.000000	2046.000000
42.080002	0.032305	19.092134	2.987525	2.554453	7.119831	6.430326	0.000000	-10.000000	-0.300000	22.700001	649.833313	1023.000000	1023.000000	2046.000000
42.099998	0.034038	20.116690	3.165400	2.856858	7.612066	6.482366	0.000000	-10.000000	-0.283333	22.450001	657.500000	1023.000000	1023.000000	2046.000000
42.119999	0.036185	21.385412	3.559477	3.079278	7.954490	6.792167	0.000000	-10.000000	-0.283333	22.150002	665.000000	1023.000000	1023.000000	2046.000000
42.139999	0.037656	22.254547	3.934766	3.173645	8.262606	6.883531	0.000000	-10.000000	-0.266667	21.883333	672.500000	1023.000000	1023.000000	2046.000000
42.160000	0.037912	22.406044	3.994267	3.160718	8.424136	6.826924	0.000000	-10.000000	-0.258333	21.616667	679.833313	1023.000000	1023.000000	2046.000000
42.180000	0.038496	22.751005	4.226952	3.090966	8.519101	6.913987	0.000000	-10.000000	-0.241667	21.549999	687.166687	1023.000000	1023.000000	2046.000000
42.200001	0.038066	22.497257	4.046623	2.991843	8.661848	6.796945	0.000000	-10.000000	-0.241667	21.350000	694.333313	1023.000000	1023.000000	2046.000000
42.220001	0.038388	22.687355	4.143973	2.906908	8.681230	6.955245	0.000000	-10.000000	-0.250000	21.116667	701.500000	1023.000000	1023.000000	2046.000000
42.240002	0.038010	22.463663	4.128439	2.831403	8.713457	6.790365	0.000000	-10.000000	-0.258333	20.666668	708.500000	1023.000000	1023.000000	2046.000000
42.259998	0.038330	22.653040	4.249990	2.799005	8.754483	6.849562	0.000000	-10.000000	-0.258333	20.100000	715.500000	1023.000000	1023.000000	2046.000000
42.279999	0.038884	22.980467	4.482101	2.776983	8.827577	6.893807	0.000000	-10.000000	-0.225000	19.533335	722.333313	1023.000000	1023.000000	2046.000000
42.299999	0.039357	23.260117	4.470467	2.906464	8.984816	6.898371	0.000000	-10.000000	-0.200000	18.716667	729.000000	1023.000000	1023.000000	2046.000000
42.320000	0.040904	24.174421	4.847968	3.040158	9.084089	7.202207	0.000000	-10.000000	-0.175000	17.983334	735.333313	1023.000000	1023.000000	2046.000000
42.340000	0.041823	24.717617	4.942613	3.286698	9.339633	7.148673	0.000000	-10.000000	-0.158333	17.133333	741.500000	1023.000000	1023.000000	2046.000000
42.360001	0.043403	25.651234	5.323619	3.483626	9.413720	7.430268	0.000000	-10.000000	-0.125000	16.200001	747.333313	1023.000000	1023.000000	2046.000000
42.380001	0.044953	26.567202	5.598844	3.687647	9.691802	7.588909	0.000000	-10.000000	-0.125000	15.383334	753.000000	1023.000000	1023.000000	2046.000000
42.400002	0.046061	27.221760	5.740606	3.997306	9.859021	7.624827	0.000000	-10.000000	-0.125000	14.566667	758.333313	1023.000000	1023.000000	2046.000000
42.419998	0.047485	28.063509	6.098858	4.165916	9.918077	7.880658	0.000000	-10.000000	-0.116667	13.816667	763.333313	1023.000000	1023.000000	2046.000000
42.439999	0.048477	28.649857	6.235979	4.443961	10.121329	7.848588	0.000000	-10.000000	-0.091667	12.900001	768.000000	1023.000000	1023.000000	2046.000000
42.459999	0.049623	29.327272	6.461738	4.629764	10.188151	8.047619	0.000000	-10.000000	-0.066667	11.866667	772.500000	1023.000000	1023.000000	2046.000000
42.480000	0.050676	29.949375	6.680109	4.861584	10.313499	8.094184	0.000000	-10.000000	-0.058333	11.066667	776.666687	1023.000000	1023.000000	2046.000000
42.500000	0.051275	30.303585	6.736000	5.012293	10.420661	8.134630	0.000000	-10.000000	-0.033333	10.233334	780.500000	1023.000000	1023.000000	2046.000000
42.520000	0.052138	30.813467	6.919003	5.158887	10.428045	8.307531	0.000000	-10.000000	-0.025000	9.416667	785.000000	1023.000000	1023.000000	2046.000000
42.540001	0.053000	31.322849	7.088032	5.332692	10.551074	8.351051	0.000000	-10.000000	-0.016667	8.716667	788.333313	1023.000000	1023.000000	2046.000000
42.560001	0.053533	31.637972	7.164018	5.484805	10.638521	8.350628	0.000000	-10.000000	-0.016667	8.083334	791.333313	1023.000000	1023.000000	2046.000000
42.580002	0.054631	32.286884	7.438019	5.605306	10.696877	8.546682	0.000000	-10.000000	-0.008333	7.866667	793.000000	1023.000000	1023.000000	2046.000000
42.599998	0.055800	32.977985	7.611382	5.828103	10.961451	8.577051	0.000000	-10.000000	0.000000	7.633333	795.666687	1023.000000	1023.000000	2046.000000
42.619999	0.057135	33.766571	7.820639	5.982058	11.129418	8.834455	0.000000	-10.000000	0.000000	7.966667	798.333313	1023.000000	1023.000000	2046.000000
42.639999	0.058169	34.377583	8.011736	6.177016	11.255593	8.933235	0.000000	-10.000000	-0.016667	8.466667	801.000000	1023.000000	1023.000000	2046.000000
42.660000	0.059160	34.963688	8.094007	6.348450	11.448249	9.072983	0.000000	-10.000000	-0.025000	9.150001	803.666687	1023.000000	1023.000000	2046.000000
42.680000	0.060153	35.550400	8.310126	6.462215	11.484596	9.293463	0.000000	-10.000000	-0.041667	9.483334	806.666687	1023.000000	1023.000000	2046.000000
42.700001	0.061213	36.176693	8.454926	6.752016	11.658167	9.311585	0.000000	-10.000000	-0.041667	9.850000	809.833313	1023.000000	1023.000000	2046.000000
42.720001	0.062027	36.657917	8.429892	7.017599	11.777657	9.432772	0.000000	-10.000000	-0.050000	9.883333	813.000000	1023.000000	1023.000000	2046.000000
42.740002	0.062516	36.946995	8.545201	7.170946	11.602964	9.627885	0.000000	-10.000000	-0.050000	10.000000	816.333313	1023.000000	1023.000000	2046.000000
42.759998	0.062284	36.809914	8.485976	7.305907	11.563401	9.454628	0.000000	-10.000000	-0.050000	9.916667	819.666687	1023.000000	1023.000000	2046.000000
42.779999	0.061996	36.639469	8.549971	7.371083	11.420524	9.297892	0.000000	-10.000000	-0.050000	10.066667	823.166687	1023.000000	1023.000000	2046.000000
42.799999	0.061588	36.398655	8.716463	7.380063	11.158357	9.143772	0.000000	-10.000000	-0.041667	10.150000	826.500000	1023.000000	1023.000000	2046.000000
42.820000	0.059879	35.388664	8.536010	7.378140	10.854028	8.620484	0.000000	-10.000000	-0.025000	9.916667	829.833313	1023.000000	1023.000000	2046.000000
42.840000	0.057171	33.787834	8.070779	7.137336	10.458910	8.120808	0.000000	-10.000000	-0.008333	9.066667	833.166687	1023.000000	1023.000000	2046.000000
42.860001	0.054863	32.424274	7.765151	6.822616	9.977846	7.858661	0.000000	-10.000000	0.000000	7.516667	836.333313	1023.000000	1023.000000	2046.000000
42.880001	0.053556	31.651823	7.494316	6.682752	9.766140	7.708615	0.000000	-10.000000	0.000000	5.633333	839.166687	1023.000000	1023.000000	2046.000000
42.900002	0.053016	31.332380	7.344497	6.767299	9.648030	7.572553	0.000000	-10.000000	0.008333	3.683333	841.333313	1023.000000	1023.000000	2046.000000
42.919998	0.052891	31.258408	7.366783	6.840412	9.504454	7.546760	0.000000	-10.000000	0.008333	1.983333	842.833313	1023.000000	1023.000000	2046.000000
42.939999	0.052646	31.113924	7.345141	6.944373	9.371366	7.453044	0.000000	-10.000000	0.016667	0.766667	843.666687	1023.000000	1023.000000	2046.000000
42.959999	0.052544	31.053568	7.241844	6.991426	9.374116	7.446183	0.000000	-10.000000	0.025000	0.166667	844.000000	1023.000000	1023.000000	2046.000000
42.980000	0.052685	31.136873	7.295448	7.042974	9.329090	7.469360	0.000000	-10.000000	0.033333	-0.616667	844.000000	1023.000000	1023.000000	2046.000000
43.000000	0.052713	31.153376	7.253150	7.049971	9.339128	7.511128	0.000000	-10.000000	0.033333	-1.350000	844.000000	1023.000000	1023.000000	2046.000000
43.020000	0.052992	31.318539	7.208977	7.197968	9.428549	7.483045	0.000000	-10.000000	0.033333	-2.233333	844.000000	1023.000000	1023.000000	2046.000000
43.040001	0.053335	31.521235	7.336187	7.185391	9.408398	7.591258	0.000000	-10.000000	0.033333	-2.516667	844.000000	1023.000000	1023.000000	2046.000000
43.060001	0.053214	31.449312	7.238945	7.171770	9.428945	7.609655	0.000000	-10.000000	0.025000	-2.383333	844.000000	1023.000000	1023.000000	2046.000000
43.080002	0.054072	31.956707	7.243598	7.251729	9.702121	7.759259	0.000000	-10.000000	0.008333	-1.933333	844.000000	1023.000000	1023.000000	2046.000000
43.099998	0.054918	32.456425	7.397367	7.301408	9.800048	7.957601	0.000000	-10.000000	0.000000	-1.200000	844.000000	1023.000000	1023.000000	2046.000000
43.119999	0.055875	33.022339	7.552416	7.403375	9.934012	8.132536	0.000000	-10.000000	0.000000	-0.600000	844.000000	1023.000000	1023.000000	2046.000000
43.139999	0.056950	33.657158	7.578718	7.630317	10.240886	8.207237	0.000000	-10.000000	0.016667	-0.166667	844.000000	1023.000000	1023.000000	2046.000000
43.160000	0.057935	34.239307	7.833032	7.646458	10.344757	8.415063	0.000000	-10.000000	0.033333	0.000000	844.000000	1023.000000	1023.000000	2046.000000
43.180000	0.058193	34.391796	7.863863	7.635229	10.506041	8.386664	0.000000	-10.000000	0.041667	0.000000	844.000000	1023.000000	1023.000000	2046.000000
43.200001	0.058078	34.324234	7.864233	7.550541	10.563508	8.345952	0.000000	-10.000000	0.025000	0.000000	844.000000	1023.000000	1023.000000	2046.000000
43.220001	0.057505	33.985241	7.901737	7.279953	10.478895	8.324658	0.000000	-10.000000	0.016667	0.000000	844.000000	1023.000000	1023.000000	2046.000000
43.240002	0.056422	33.345215	7.669800	7.001897	10.407522	8.265994	0.000000	-10.000000	0.016667	0.650000	844.000000	1023.000000	1023.000000	2046.000000
43.259998	0.055868	33.018162	7.471465	6.870095	10.427558	8.249045	0.000000	-10.000000	0.016667	1.416667	844.000000	1023.000000	1023.000000	2046.000000
43.279999	0.054989	32.498314	7.374963	6.657688	10.300495	8.165169	0.000000	-10.000000	0.016667	2.200000	844.333313	1023.000000	1023.000000	2046.000000
43.299999	0.054215	32.041256	7.184623	6.470459	10.248835	8.137340	0.000000	-10.000000	0.016667	2.333333	844.833313	1023.000000	1023.000000	2046.000000
43.320000	0.054156	32.006100	7.204111	6.422209	10.266665	8.113115	0.000000	-10.000000	0.016667	2.333333	845.666687	1023.000000	1023.000000	2046.000000
43.340000	0.053983	31.904160	7.174885	6.305494	10.253450	8.170329	0.000000	-10.000000	0.008333	2.333333	846.333313	1023.000000	1023.000000	2046.000000
43.360001	0.054292	32.086311	7.096171	6.381782	10.371698	8.236662	0.000000	-10.000000	0.000000	2.283333	847.166687	1023.000000	1023.000000	2046.000000
43.380001	0.055161	32.600224	7.334944	6.467853	10.448241	8.349187	0.000000	-10.000000	0.000000	2.166667	847.833313	1023.000000	1023.000000	2046.000000
43.400002	0.055434	32.761215	7.408073	6.467898	10.465675	8.419571	0.000000	-10.000000	0.008333	1.850000	848.500000	1023.000000	1023.000000	2046.000000
43.419998	0.056540	33.415352	7.570274	6.682880	10.629704	8.532493	0.000000	-10.000000	0.016667	1.316667	848.833313	1023.000000	1023.000000	2046.000000
43.439999	0.057550	34.012234	7.790879	6.798660	10.766003	8.656693	0.000000	-10.000000	0.025000	0.666667	849.000000	1023.000000	1023.000000	2046.000000
43.459999	0.057829	34.177193	7.813346	6.904648	10.767315	8.691883	0.000000	-10.000000	0.025000	0.200000	849.000000	1023.000000	1023.000000	2046.000000
43.480000	0.059042	34.894070	8.002471	7.114349	10.939490	8.837760	0.000000	-10.000000	0.016667	0.000000	849.000000	1023.000000	1023.000000	2046.000000
43.500000	0.059839	35.364914	8.183753	7.226501	11.023149	8.931512	0.000000	-10.000000	0.008333	0.000000	849.000000	1023.000000	1023.000000	2046.000000
43.520000	0.059863	35.378811	8.202448	7.308057	10.932368	8.935938	0.000000	-10.000000	0.008333	0.000000	849.000000	1023.000000	1023.000000	2046.000000
43.540001	0.060709	35.878883	8.313663	7.489680	11.028000	9.047543	0.000000	-10.000000	0.025000	0.000000	849.000000	1023.000000	1023.000000	2046.000000
43.560001	0.061373	36.271500	8.452377	7.587168	11.106361	9.125592	0.000000	-10.000000	0.050000	0.000000	849.000000	1023.000000	1023.000000	2046.000000
43.580002	0.061095	36.106964	8.477074	7.625195	10.914160	9.090535	0.000000	-10.000000	0.050000	-0.333333	849.000000	1023.000000	1023.000000	2046.000000
43.599998	0.061572	36.389061	8.457067	7.740110	11.029509	9.162374	0.000000	-10.000000	0.050000	-1.183333	849.000000	1023.000000	1023.000000	2046.000000
43.619999	0.062340	36.842663	8.677196	7.813577	11.061738	9.290151	0.000000	-10.000000	0.041667	-2.283333	849.000000	1023.000000	1023.000000	2046.000000
43.639999	0.062378	36.865463	8.739451	7.870193	11.018564	9.237253	0.000000	-10.000000	0.050000	-3.283333	849.000000	1023.000000	1023.000000	2046.000000
43.660000	0.062917	37.183952	8.755463	8.014180	11.076785	9.337526	0.000000	-10.000000	0.050000	-3.766667	849.000000	1023.000000	1023.000000	2046.000000
43.680000	0.063692	37.641983	8.823191	8.169418	11.179929	9.469443	0.000000	-10.000000	0.050000	-4.400000	849.000000	1023.000000	1023.000000	2046.000000
43.700001	0.063358	37.444378	8.824585	8.194206	11.018497	9.407089	0.000000	-10.000000	0.050000	-5.083333	849.000000	1023.000000	1023.000000	2046.000000
43.720001	0.063371	37.452522	8.762124	8.284296	10.936452	9.469650	0.000000	-10.000000	0.058333	-6.166667	849.000000	1023.000000	1023.000000	2046.000000
43.740002	0.063977	37.810459	8.828286	8.487484	11.012518	9.482171	0.000000	-10.000000	0.075000	-7.316667	849.000000	1023.000000	1023.000000	2046.000000
43.759998	0.063945	37.791611	8.893091	8.553050	10.801307	9.544163	0.000000	-10.000000	0.091667	-8.600000	849.000000	1023.000000	1023.000000	2046.000000
43.779999	0.062889	37.167244	8.675109	8.666833	10.353552	9.471749	0.000000	-10.000000	0.100000	-9.866667	849.000000	1023.000000	1023.000000	2046.000000
43.799999	0.062003	36.643814	8.432172	8.770386	10.119518	9.321739	0.000000	-10.000000	0.108333	-10.983334	842.000000	1023.000000	1023.000000	2046.000000
43.820000	0.060629	35.831673	8.336507	8.695097	9.770296	9.029773	0.000000	-10.000000	0.125000	-12.183333	833.666687	1023.000000	1023.000000	2046.000000
43.840000	0.059012	34.875996	8.361759	8.632894	9.163729	8.717614	0.000000	-10.000000	0.158333	-13.383333	823.833313	1023.000000	1023.000000	2046.000000
43.860001	0.057456	33.956436	8.202000	8.687086	8.837121	8.230228	0.000000	-10.000000	0.200000	-14.783334	819.333313	1023.000000	1023.000000	2046.000000
43.880001	0.054608	32.273441	7.842742	8.493243	8.349021	7.588435	0.000000	-10.000000	0.225000	-16.000000	814.333313	1023.000000	1023.000000	2046.000000
43.900002	0.050884	30.072496	7.400389	8.109252	7.535022	7.027834	0.000000	-10.000000	0.241667	-17.016666	809.000000	1023.000000	1023.000000	2046.000000
43.919998	0.048917	28.910086	7.055038	7.908232	7.184419	6.762396	0.000000	-10.000000	0.258333	-17.766666	803.333313	1023.000000	1023.000000	2046.000000
43.939999	0.047844	28.275887	6.870270	7.871417	7.002883	6.531317	0.000000	-10.000000	0.266667	-18.250000	797.500000	1023.000000	1023.000000	2046.000000
43.959999	0.046239	27.327038	6.808932	7.772572	6.465423	6.280111	0.000000	-10.000000	0.291667	-18.783335	791.333313	1023.000000	1023.000000	2046.000000
43.980000	0.045611	26.956081	6.622332	7.813301	6.369283	6.151165	0.000000	-10.000000	0.300000	-19.200001	785.000000	1023.000000	1023.000000	2046.000000
44.000000	0.045222	26.725962	6.558661	7.880503	6.268066	6.018733	0.000000	-10.000000	0.333333	-19.750000	778.500000	1023.000000	1023.000000	2046.000000
44.020000	0.044051	26.034246	6.555259	7.797443	5.838061	5.843482	0.000000	-10.000000	0.358333	-20.350000	772.000000	1023.000000	1023.000000	2046.000000
44.040001	0.043285	25.581331	6.442088	7.790313	5.636160	5.712770	0.000000	-10.000000	0.383333	-21.066668	765.166687	1023.000000	1023.000000	2046.000000
44.060001	0.043105	25.475264	6.331612	7.836624	5.713455	5.593573	0.000000	-10.000000	0.408333	-21.983334	758.166687	1023.000000	1023.000000	2046.000000
44.080002	0.041925	24.777391	6.402617	7.713933	5.231510	5.429331	0.000000	-10.000000	0.433333	-22.966667	750.666687	1023.000000	1023.000000	2046.000000
44.099998	0.040995	24.228205	6.275560	7.546341	5.020741	5.385562	0.000000	-10.000000	0.475000	-23.916668	743.000000	1023.000000	1023.000000	2046.000000
44.119999	0.040665	24.032949	6.140798	7.491117	5.105595	5.295438	0.000000	-10.000000	0.508333	-24.800001	735.000000	1023.000000	1023.000000	2046.000000
44.139999	0.040116	23.708838	6.281340	7.455787	4.717464	5.254248	0.000000	-10.000000	0.533333	-25.566668	726.833313	1023.000000	1023.000000	2046.000000
44.160000	0.040517	23.945475	6.317383	7.520456	4.731598	5.376038	0.000000	-10.000000	0.558333	-26.483334	718.333313	1023.000000	1023.000000	2046.000000
44.180000	0.040436	23.897718	6.323901	7.634565	4.709938	5.229315	0.000000	-10.000000	0.600000	-27.083334	709.500000	1023.000000	1023.000000	2046.000000
44.200001	0.039804	23.524374	6.449607	7.542253	4.312011	5.220502	0.000000	-10.000000	0.633333	-27.566668	700.500000	1023.000000	1023.000000	2046.000000
44.220001	0.039572	23.386999	6.299163	7.580933	4.426436	5.080468	0.000000	-10.000000	0.650000	-27.766668	691.333313	1023.000000	1023.000000	2046.000000
44.240002	0.038440	22.717955	6.418826	7.390211	4.048057	4.860862	0.000000	-10.000000	0.641667	-28.116667	682.000000	1023.000000	1023.000000	2046.000000
44.259998	0.036879	21.795469	6.278402	7.009966	3.791731	4.715371	0.000000	-10.000000	0.641667	-28.350000	672.500000	1023.000000	1023.000000	2046.000000
44.279999	0.035571	21.022268	6.061439	6.775787	3.725343	4.459699	0.000000	-10.000000	0.641667	-28.500000	663.000000	1023.000000	1023.000000	2046.000000
44.299999	0.033543	19.823959	6.067480	6.320379	3.162339	4.273761	0.000000	-10.000000	0.650000	-28.650000	653.500000	1023.000000	1023.000000	2046.000000
44.320000	0.032008	18.916899	5.746140	6.010213	3.125824	4.034722	0.000000	-10.000000	0.650000	-28.816668	644.000000	1023.000000	1023.000000	2046.000000
44.340000	0.030357	17.940956	5.539293	5.708237	2.915754	3.777672	0.000000	-10.000000	0.666667	-28.983334	634.333313	1023.000000	1023.000000	2046.000000
44.360001	0.028428	16.801193	5.569308	5.264781	2.347165	3.619940	0.000000	-10.000000	0.683333	-29.216667	624.666687	1023.000000	1023.000000	2046.000000
44.380001	0.027144	16.041838	5.171511	5.000437	2.370465	3.499424	0.000000	-10.000000	0.700000	-29.333334	615.000000	1023.000000	1023.000000	2046.000000
44.400002	0.025860	15.283084	5.020663	4.811310	2.141796	3.309315	0.000000	-10.000000	0.700000	-29.516666	605.333313	1023.000000	1023.000000	2046.000000
44.419998	0.024413	14.428302	5.000382	4.502380	1.700921	3.224619	0.000000	-10.000000	0.700000	-29.600000	595.500000	1023.000000	1023.000000	2046.000000
44.439999	0.023612	13.954853	4.613353	4.354104	1.876513	3.110883	0.000000	-10.000000	0.700000	-29.650000	585.500000	1023.000000	1023.000000	2046.000000
44.459999	0.022825	13.489685	4.609111	4.235959	1.639581	3.005034	0.000000	-10.000000	0.683333	-29.633333	575.500000	1023.000000	1023.000000	2046.000000
44.480000	0.021735	12.845522	4.588350	3.989865	1.303667	2.963639	0.000000	-10.000000	0.683333	-29.466667	565.500000	1023.000000	1023.000000	2046.000000
44.500000	0.020898	12.350597	4.251637	3.901488	1.429533	2.767938	0.000000	-10.000000	0.675000	-29.483334	555.666687	1023.000000	1023.000000	2046.000000
44.520000	0.020188	11.931100	4.276126	3.779744	1.193337	2.681893	0.000000	-10.000000	0.683333	-29.400000	546.000000	1023.000000	1023.000000	2046.000000
44.540001	0.018869	11.151283	4.106972	3.503035	0.932006	2.609271	0.000000	-10.000000	0.683333	-29.416668	536.333313	1023.000000	1023.000000	2046.000000
44.560001	0.018103	10.698638	3.740134	3.422809	1.059147	2.476548	0.000000	-10.000000	0.691667	-29.333334	526.500000	1023.000000	1023.000000	2046.000000
44.580002	0.017028	10.063557	3.855686	3.276368	0.594540	2.336962	0.000000	-10.000000	0.700000	-29.366667	516.500000	1023.000000	1023.000000	2046.000000
44.599998	0.016027	9.471715	3.681478	3.046946	0.467686	2.275605	0.000000	-10.000000	0.700000	-29.300001	506.666656	1023.000000	1023.000000	2046.000000
44.619999	0.015372	9.084810	3.364392	3.013699	0.567516	2.139203	0.000000	-10.000000	0.691667	-29.300001	497.000000	1023.000000	1023.000000	2046.000000
44.639999	0.014417	8.520231	3.489850	2.822480	0.121611	2.086289	0.000000	-10.000000	0.675000	-29.133333	487.333344	1023.000000	1023.000000	2046.000000
44.660000	0.013400	7.919217	3.227599	2.618223	0.066381	2.007014	0.000000	-10.000000	0.658333	-29.000000	480.833344	1023.000000	1023.000000	2046.000000
44.680000	0.012768	7.545616	2.942675	2.588399	0.155442	1.859100	0.000000	-10.000000	0.641667	-28.816668	471.166656	1023.000000	1023.000000	2046.000000
44.700001	0.011878	7.019662	3.086782	2.351854	-0.279023	1.860049	0.000000	-10.000000	0.641667	-28.550001	461.500000	1023.000000	1023.000000	2046.000000
44.720001	0.010936	6.463308	2.747505	2.156594	-0.181873	1.741083	0.000000	-10.000000	0.641667	-28.183334	448.833344	1023.000000	1023.000000	2046.000000
44.740002	0.010304	6.089849	2.616435	2.116523	-0.249903	1.606794	0.000000	-10.000000	0.641667	-27.816668	439.333344	1023.000000	1023.000000	2046.000000
44.759998	0.009466	5.594284	2.746789	1.866234	-0.606641	1.587901	0.000000	-10.000000	0.625000	-27.716667	430.000000	1023.000000	1023.000000	2046.000000
44.779999	0.008454	4.996297	2.357080	1.726939	-0.487938	1.400217	0.000000	-10.000000	0.608333	-27.566668	420.666656	1023.000000	1023.000000	2046.000000
44.799999	0.007858	4.644224	2.307504	1.633620	-0.612483	1.315583	0.000000	-10.000000	0.600000	-27.383333	411.500000	1023.000000	1023.000000	2046.000000
44.820000	0.006928	4.094681	2.265068	1.395453	-0.822088	1.256249	0.000000	-10.000000	0.583333	-26.916668	402.500000	1023.000000	1023.000000	2046.000000
44.840000	0.006050	3.575454	1.820523	1.272531	-0.661013	1.143413	0.000000	-10.000000	0.566667	-26.816668	393.500000	1023.000000	1023.000000	2046.000000
44.860001	0.005036	2.976140	1.861631	1.042334	-1.007212	1.079387	0.000000	-10.000000	0.550000	-26.583334	384.500000	1023.000000	1023.000000	2046.000000
44.880001	0.003619	2.138870	1.680543	0.739601	-1.216124	0.934850	0.000000	-10.000000	0.541667	-26.516666	375.500000	1023.000000	1023.000000	2046.000000
44.900002	0.002478	1.464357	1.217709	0.622928	-1.092397	0.716117	0.000000	-10.000000	0.533333	-26.100000	366.666656	1023.000000	1023.000000	2046.000000
44.919998	0.001382	0.816491	1.345363	0.326006	-1.564498	0.709620	0.000000	-10.000000	0.525000	-25.833334	358.000000	1023.000000	1023.000000	2046.000000
44.939999	0.000722	0.426641	1.165031	0.276179	-1.616588	0.602019	0.000000	-10.000000	0.533333	-25.683334	349.500000	1023.000000	1023.000000	2046.000000
44.959999	0.000132	0.077966	0.752834	0.378919	-1.561869	0.508081	0.000000	-10.000000	0.525000	-25.500000	340.833344	1023.000000	1023.000000	2046.000000
44.980000	-0.000860	-0.507977	0.663811	0.216311	-1.873538	0.485439	0.000000	-10.000000	0.516667	-25.283335	332.333344	1023.000000	1023.000000	2046.000000
45.000000	-0.002092	-1.236233	0.399063	0.048179	-1.973273	0.289798	0.000000	-10.000000	0.500000	-24.950001	323.833344	1023.000000	1023.000000	2046.000000
45.020000	-0.003189	-1.884724	0.273827	-0.018936	-2.171662	0.032047	0.000000	-10.000000	0.500000	-24.633333	315.500000	1023.000000	1023.000000	2046.000000
45.040001	-0.004879	-2.883681	0.367101	-0.149199	-2.726001	-0.375582	0.000000	-10.000000	0.491667	-24.166668	307.166656	1023.000000	1023.000000	2046.000000
45.060001	-0.008135	-4.807560	-0.197025	-0.442364	-3.141552	-1.026619	0.000000	-10.000000	0.466667	-23.566668	299.000000	1023.000000	1023.000000	2046.000000
45.080002	-0.011503	-6.798194	-0.843783	-0.788166	-3.624788	-1.541457	0.000000	-10.000000	0.416667	-22.866667	291.333344	1023.000000	1023.000000	2046.000000
45.099998	-0.014273	-8.435519	-1.188699	-1.166545	-4.202081	-1.878195	0.000000	-10.000000	0.391667	-22.400000	283.666656	1023.000000	1023.000000	2046.000000
45.119999	-0.016555	-9.783737	-1.631338	-1.417655	-4.561662	-2.173083	0.000000	-10.000000	0.383333	-21.966667	276.333344	1023.000000	1023.000000	2046.000000
45.139999	-0.018086	-10.689033	-2.026992	-1.497463	-4.726152	-2.438426	0.000000	-10.000000	0.383333	-21.733334	268.833344	1023.000000	1023.000000	2046.000000
45.160000	-0.019051	-11.258916	-2.148778	-1.618140	-5.001058	-2.490939	0.000000	-10.000000	0.383333	-21.550001	261.666656	1023.000000	1023.000000	2046.000000
45.180000	-0.020125	-11.893673	-2.330026	-1.745712	-5.214196	-2.603738	0.000000	-10.000000	0.366667	-21.333334	254.500000	1023.000000	1023.000000	2046.000000
45.200001	-0.020896	-12.349273	-2.664012	-1.764881	-5.212670	-2.707710	0.000000	-10.000000	0.366667	-21.250000	247.333328	1023.000000	1023.000000	2046.000000
45.220001	-0.021529	-12.723705	-2.777271	-1.872667	-5.365798	-2.707970	0.000000	-10.000000	0.358333	-20.866667	240.166672	1023.000000	1023.000000	2046.000000
45.240002	-0.022172	-13.103919	-2.865663	-2.011016	-5.471564	-2.755676	0.000000	-10.000000	0.358333	-20.766666	233.166672	1023.000000	1023.000000	2046.000000
45.259998	-0.022987	-13.585394	-3.138509	-2.117613	-5.465999	-2.863273	0.000000	-10.000000	0.358333	-20.283333	226.333328	1023.000000	1023.000000	2046.000000
45.279999	-0.023662	-13.984073	-3.362328	-2.319798	-5.459907	-2.842040	0.000000	-10.000000	0.350000	-19.966667	219.666672	1023.000000	1023.000000	2046.000000
45.299999	-0.024155	-14.275448	-3.437722	-2.531589	-5.495049	-2.811088	0.000000	-10.000000	0.316667	-19.466667	213.000000	1023.000000	1023.000000	2046.000000
45.320000	-0.023756	-14.040030	-3.462318	-2.497051	-5.371266	-2.709395	0.000000	-10.000000	0.316667	-19.266666	206.500000	1023.000000	1023.000000	2046.000000
45.340000	-0.023511	-13.894780	-3.431047	-2.469165	-5.331320	-2.663248	0.000000	-10.000000	0.300000	-19.033333	200.000000	1023.000000	1023.000000	2046.000000
45.360001	-0.023737	-14.028310	-3.470220	-2.627292	-5.306005	-2.624793	0.000000	-10.000000	0.316667	-18.783333	193.666672	1023.000000	1023.000000	2046.000000
45.380001	-0.024009	-14.189489	-3.566375	-2.679728	-5.236349	-2.707038	0.000000	-10.000000	0.283333	-18.533333	187.500000	1023.000000	1023.000000	2046.000000
45.400002	-0.024290	-14.355485	-3.602624	-2.842004	-5.236313	-2.674545	0.000000	-10.000000	0.266667	-18.200001	181.500000	1023.000000	1023.000000	2046.000000
45.419998	-0.025042	-14.800046	-3.636928	-3.059265	-5.337381	-2.766471	0.000000	-10.000000	0.250000	-17.950001	175.500000	1023.000000	1023.000000	2046.000000
45.439999	-0.026159	-15.460115	-3.798480	-3.426712	-5.370038	-2.864886	0.000000	-10.000000	0.250000	-17.700001	169.500000	1023.000000	1023.000000	2046.000000
45.459999	-0.027613	-16.319420	-3.975589	-3.787810	-5.476328	-3.079692	0.000000	-10.000000	0.250000	-17.583334	163.500000	1023.000000	1023.000000	2046.000000
45.480000	-0.028900	-17.079941	-4.076380	-4.179121	-5.644814	-3.179626	0.000000	-10.000000	0.250000	-17.350000	157.500000	1023.000000	1023.000000	2046.000000
45.500000	-0.030385	-17.957401	-4.265937	-4.672996	-5.728939	-3.289530	0.000000	-10.000000	0.250000	-16.883333	151.500000	1023.000000	1023.000000	2046.000000
45.520000	-0.031915	-18.862020	-4.546430	-5.079867	-5.770434	-3.465289	0.000000	-10.000000	0.241667	-16.483334	145.833328	1023.000000	1023.000000	2046.000000
45.540001	-0.033031	-19.521299	-4.671916	-5.477911	-5.854530	-3.516943	0.000000	-10.000000	0.241667	-16.133333	140.333328	1023.000000	1023.000000	2046.000000
45.560001	-0.034569	-20.430460	-4.851262	-5.866786	-6.051914	-3.660497	0.000000	-10.000000	0.233333	-16.000000	135.000000	1023.000000	1023.000000	2046.000000
45.580002	-0.035374	-20.906275	-5.118012	-6.105880	-5.987700	-3.694684	0.000000	-10.000000	0.233333	-15.916667	129.666672	1023.000000	1023.000000	2046.000000
45.599998	-0.036127	-21.350815	-5.172983	-6.386981	-6.109311	-3.681541	0.000000	-10.000000	0.216667	-15.916667	124.333336	1023.000000	1023.000000	2046.000000
45.619999	-0.037012	-21.874022	-5.371791	-6.572670	-6.091487	-3.838073	0.000000	-10.000000	0.208333	-15.816667	119.000000	1023.000000	1023.000000	2046.000000
45.639999	-0.037493	-22.158489	-5.462895	-6.740330	-6.096275	-3.858989	0.000000	-10.000000	0.200000	-15.583334	113.666664	1023.000000	1023.000000	2046.000000
45.660000	-0.037747	-22.308670	-5.430035	-6.971288	-6.152783	-3.754564	0.000000	-10.000000	0.200000	-15.383333	110.166664	1023.000000	1023.000000	2046.000000
45.680000	-0.038155	-22.549353	-5.629388	-7.053303	-5.995116	-3.871546	0.000000	-10.000000	0.200000	-15.016666	105.166664	1023.000000	1023.000000	2046.000000
45.700001	-0.038456	-22.727510	-5.706619	-7.160089	-5.980211	-3.880592	0.000000	-10.000000	0.200000	-14.600000	100.166664	1023.000000	1023.000000	2046.000000
45.720001	-0.038557	-22.787085	-5.616628	-7.363501	-6.069507	-3.737448	0.000000	-10.000000	0.200000	-14.116667	93.666664	1023.000000	1023.000000	2046.000000
45.740002	-0.039220	-23.179190	-5.845711	-7.405007	-5.985289	-3.943182	0.000000	-10.000000	0.191667	-13.883333	88.833336	1023.000000	1023.000000	2046.000000
45.759998	-0.039572	-23.386801	-5.901693	-7.509163	-6.086137	-3.889807	0.000000	-10.000000	0.183333	-13.600000	84.166664	1023.000000	1023.000000	2046.000000
45.779999	-0.039635	-23.424343	-5.877536	-7.603709	-6.126112	-3.816987	0.000000	-10.000000	0.150000	-13.000000	79.500000	1023.000000	1023.000000	2046.000000
45.799999	-0.040267	-23.798038	-6.139342	-7.644448	-6.072182	-3.942066	0.000000	-10.000000	0.125000	-12.200000	75.166664	1023.000000	1023.000000	2046.000000
45.820000	-0.040496	-23.933039	-6.245366	-7.733612	-6.082627	-3.871434	0.000000	-10.000000	0.100000	-11.333334	71.000000	1023.000000	1023.000000	2046.000000
45.840000	-0.040663	-24.031837	-6.176467	-7.864147	-6.231525	-3.759697	0.000000	-10.000000	0.100000	-10.450001	67.333336	1023.000000	1023.000000	2046.000000
45.860001	-0.040992	-24.226145	-6.385910	-7.907135	-6.118974	-3.814126	0.000000	-10.000000	0.091667	-9.533334	63.833332	1023.000000	1023.000000	2046.000000
45.880001	-0.041088	-24.282757	-6.477045	-7.986796	-6.110808	-3.708107	0.000000	-10.000000	0.075000	-8.283334	60.666668	1023.000000	1023.000000	2046.000000
45.900002	-0.041032	-24.250107	-6.399538	-8.108153	-6.172900	-3.569515	0.000000	-10.000000	0.058333	-6.983334	57.833332	1023.000000	1023.000000	2046.000000
45.919998	-0.041276	-24.394402	-6.578876	-8.156910	-6.035387	-3.623230	0.000000	-10.000000	0.050000	-5.216667	55.500000	1023.000000	1023.000000	2046.000000
45.939999	-0.041074	-24.274748	-6.596406	-8.167198	-6.000774	-3.510371	0.000000	-10.000000	0.041667	-2.966667	54.000000	1023.000000	1023.000000	2046.000000
45.959999	-0.040637	-24.016495	-6.437289	-8.268924	-5.978774	-3.331510	0.000000	-10.000000	0.025000	-0.366667	53.166668	1023.000000	1023.000000	2046.000000
45.980000	-0.040525	-23.950310	-6.585861	-8.261448	-5.786900	-3.316100	0.000000	-10.000000	0.008333	1.933333	53.000000	1023.000000	1023.000000	2046.000000
46.000000	-0.039868	-23.562239	-6.489743	-8.199199	-5.742498	-3.130799	0.000000	-10.000000	-0.016667	3.933333	53.000000	1023.000000	1023.000000	2046.000000
46.020000	-0.039267	-23.206694	-6.420622	-8.165627	-5.579649	-3.040797	0.000000	-10.000000	-0.016667	5.733334	53.000000	1023.000000	1023.000000	2046.000000
46.040001	-0.038906	-22.993559	-6.543679	-8.087828	-5.401482	-2.960570	0.000000	-10.000000	-0.033333	7.483334	53.000000	1023.000000	1023.000000	2046.000000
46.060001	-0.038012	-22.465038	-6.301796	-8.088139	-5.404654	-2.670450	0.000000	-10.000000	-0.033333	8.916667	53.000000	1023.000000	1023.000000	2046.000000
46.080002	-0.037654	-22.253647	-6.411055	-8.005815	-5.160067	-2.676709	0.000000	-10.000000	-0.058333	10.300000	53.000000	1023.000000	1023.000000	2046.000000
46.099998	-0.037007	-21.871254	-6.343150	-7.937282	-5.115983	-2.474840	0.000000	-10.000000	-0.075000	11.500000	53.000000	1023.000000	1023.000000	2046.000000
46.119999	-0.036704	-21.692057	-6.349678	-8.029432	-5.034730	-2.278217	0.000000	-10.000000	-0.091667	12.500000	47.833332	1023.000000	1023.000000	2046.000000
46.139999	-0.037043	-21.892426	-6.608693	-7.982430	-4.909147	-2.392156	0.000000	-10.000000	-0.116667	13.566667	37.833332	1023.000000	1023.000000	2046.000000
46.160000	-0.036886	-21.799492	-6.486743	-8.145616	-4.990932	-2.176202	0.000000	-10.000000	-0.150000	14.633333	29.333334	1023.000000	1023.000000	2046.000000
46.180000	-0.037114	-21.934225	-6.615423	-8.182109	-4.859009	-2.277686	0.000000	-10.000000	-0.175000	15.833334	27.666666	1023.000000	1023.000000	2046.000000
46.200001	-0.037008	-21.871775	-6.732531	-8.220505	-4.752181	-2.166560	0.000000	-10.000000	-0.191667	16.700001	32.666668	1023.000000	1023.000000	2046.000000
46.220001	-0.036376	-21.498045	-6.538284	-8.323602	-4.763427	-1.872733	0.000000	-10.000000	-0.200000	17.933334	38.000000	1023.000000	1023.000000	2046.000000
46.240002	-0.035652	-21.070421	-6.645129	-8.215565	-4.465242	-1.744485	0.000000	-10.000000	-0.225000	19.000000	43.833332	1023.000000	1023.000000	2046.000000
46.259998	-0.034113	-20.160770	-6.599199	-7.819586	-4.258205	-1.483780	0.000000	-10.000000	-0.250000	19.866667	50.000000	1023.000000	1023.000000	2046.000000
46.279999	-0.032833	-19.404408	-6.503740	-7.583725	-4.006201	-1.310740	0.000000	-10.000000	-0.275000	20.466667	56.666668	1023.000000	1023.000000	2046.000000
46.299999	-0.031932	-18.871887	-6.537809	-7.470115	-3.733994	-1.129968	0.000000	-10.000000	-0.275000	21.133333	63.333332	1023.000000	1023.000000	2046.000000
46.320000	-0.030437	-17.988405	-6.162607	-7.376688	-3.590454	-0.858655	0.000000	-10.000000	-0.308333	22.133333	70.333336	1023.000000	1023.000000	2046.000000
46.340000	-0.030553	-18.056883	-6.137262	-7.290918	-3.511120	-1.117582	0.000000	-10.000000	-0.316667	22.766666	77.500000	1023.000000	1023.000000	2046.000000
46.360001	-0.031739	-18.758003	-6.316313	-7.292579	-3.740634	-1.408477	0.000000	-10.000000	-0.366667	23.600000	85.166664	1023.000000	1023.000000	2046.000000
46.380001	-0.033586	-19.849348	-6.648230	-7.594287	-3.946939	-1.659892	0.000000	-10.000000	-0.358333	23.966667	93.000000	1023.000000	1023.000000	2046.000000
46.400002	-0.034850	-20.596640	-7.055648	-7.650315	-4.064330	-1.826346	0.000000	-10.000000	-0.383333	24.583334	101.000000	1023.000000	1023.000000	2046.000000
46.419998	-0.034513	-20.396902	-7.026346	-7.679708	-4.087670	-1.603178	0.000000	-10.000000	-0.383333	24.816668	109.000000	1023.000000	1023.000000	2046.000000
46.439999	-0.034295	-20.268208	-7.126693	-7.515441	-4.004959	-1.621114	0.000000	-10.000000	-0.408333	24.983334	117.166664	1023.000000	1023.000000	2046.000000
46.459999	-0.033036	-19.524559	-6.904759	-7.327832	-3.943802	-1.348166	0.000000	-10.000000	-0.425000	25.233334	125.500000	1023.000000	1023.000000	2046.000000
46.480000	-0.032051	-18.942036	-6.887522	-7.142419	-3.689783	-1.222312	0.000000	-10.000000	-0.433333	25.333334	133.833328	1023.000000	1023.000000	2046.000000
46.500000	-0.030771	-18.185486	-6.713425	-6.936522	-3.566267	-0.969271	0.000000	-10.000000	-0.441667	25.650000	142.333328	1023.000000	1023.000000	2046.000000
46.520000	-0.029195	-17.254356	-6.519075	-6.698177	-3.285375	-0.751730	0.000000	-10.000000	-0.441667	25.916668	150.666672	1023.000000	1023.000000	2046.000000
46.540001	-0.028041	-16.572067	-6.492265	-6.495833	-2.985416	-0.598553	0.000000	-10.000000	-0.450000	26.150002	159.333328	1023.000000	1023.000000	2046.000000
46.560001	-0.026364	-15.581112	-6.242597	-6.301828	-2.785985	-0.250702	0.000000	-10.000000	-0.450000	26.350000	168.000000	1023.000000	1023.000000	2046.000000
46.580002	-0.025187	-14.885744	-6.180017	-6.100068	-2.457300	-0.148360	0.000000	-10.000000	-0.441667	26.516666	176.833328	1023.000000	1023.000000	2046.000000
46.599998	-0.023748	-14.035106	-6.078917	-5.904607	-2.167166	0.115584	0.000000	-10.000000	-0.433333	26.616667	185.666672	1023.000000	1023.000000	2046.000000
46.619999	-0.021596	-12.763347	-5.779981	-5.735654	-1.788930	0.541218	0.000000	-10.000000	-0.441667	26.750000	194.500000	1023.000000	1023.000000	2046.000000
46.639999	-0.019527	-11.540403	-5.580067	-5.393673	-1.374758	0.808094	0.000000	-10.000000	-0.450000	26.700001	203.500000	1023.000000	1023.000000	2046.000000
46.660000	-0.017312	-10.231542	-5.204288	-5.060875	-1.066598	1.100219	0.000000	-10.000000	-0.458333	26.800001	209.500000	1023.000000	1023.000000	2046.000000
46.680000	-0.015139	-8.946898	-4.910907	-4.843365	-0.564634	1.372009	0.000000	-10.000000	-0.458333	26.883335	218.500000	1023.000000	1023.000000	2046.000000
46.700001	-0.013257	-7.835085	-4.671931	-4.661774	-0.139242	1.637862	0.000000	-10.000000	-0.475000	27.266668	227.500000	1023.000000	1023.000000	2046.000000
46.720001	-0.011624	-6.869998	-4.294619	-4.583540	0.102135	1.906026	0.000000	-10.000000	-0.475000	27.466667	239.500000	1023.000000	1023.000000	2046.000000
46.740002	-0.010776	-6.368606	-4.149909	-4.520077	0.406368	1.895012	0.000000	-10.000000	-0.475000	27.600000	248.666672	1023.000000	1023.000000	2046.000000
46.759998	-0.010141	-5.993622	-3.927588	-4.615353	0.481369	2.067950	0.000000	-10.000000	-0.466667	27.600000	257.833344	1023.000000	1023.000000	2046.000000
46.779999	-0.009700	-5.732405	-3.951389	-4.575884	0.679036	2.115833	0.000000	-10.000000	-0.483333	27.716667	267.166656	1023.000000	1023.000000	2046.000000
46.799999	-0.009370	-5.537927	-3.962568	-4.496236	0.808086	2.112792	0.000000	-10.000000	-0.508333	28.316668	276.333344	1023.000000	1023.000000	2046.000000
46.820000	-0.008867	-5.240233	-3.811152	-4.575683	0.817362	2.329239	0.000000	-10.000000	-0.533333	28.783333	285.666656	1023.000000	1023.000000	2046.000000
46.840000	-0.008027	-4.743669	-3.692388	-4.467531	1.036652	2.379598	0.000000	-10.000000	-0.550000	29.133333	295.000000	1023.000000	1023.000000	2046.000000
46.860001	-0.006970	-4.119499	-3.520870	-4.375115	1.272333	2.504153	0.000000	-10.000000	-0.550000	28.966667	304.666656	1023.000000	1023.000000	2046.000000
46.880001	-0.005665	-3.348010	-3.296998	-4.242979	1.466762	2.725205	0.000000	-10.000000	-0.558333	28.766666	314.500000	1023.000000	1023.000000	2046.000000
46.900002	-0.003908	-2.309600	-3.057269	-4.003418	1.786073	2.965013	0.000000	-10.000000	-0.558333	28.983334	324.166656	1023.000000	1023.000000	2046.000000
46.919998	-0.001873	-1.106661	-2.738068	-3.730644	2.121482	3.240568	0.000000	-10.000000	-0.566667	29.116667	333.833344	1023.000000	1023.000000	2046.000000
46.939999	0.000055	0.032535	-2.420200	-3.470720	2.387357	3.536099	0.000000	-10.000000	-0.558333	29.383333	343.500000	1023.000000	1023.000000	2046.000000
46.959999	0.002160	1.276442	-2.160875	-3.096360	2.796217	3.737461	0.000000	-10.000000	-0.566667	29.450001	353.333344	1023.000000	1023.000000	2046.000000
46.980000	0.004437	2.622162	-1.651007	-2.820743	3.003658	4.090254	0.000000	-10.000000	-0.550000	29.300001	363.000000	1023.000000	1023.000000	2046.000000
47.000000	0.006485	3.832683	-1.322146	-2.479305	3.306870	4.327264	0.000000	-10.000000	-0.541667	29.033333	372.666656	1023.000000	1023.000000	2046.000000
47.020000	0.008834	5.220624	-1.046788	-2.032427	3.757683	4.542156	0.000000	-10.000000	-0.516667	28.616667	382.500000	1023.000000	1023.000000	2046.000000
47.040001	0.010899	6.441087	-0.585844	-1.722379	3.933304	4.816006	0.000000	-10.000000	-0.500000	28.583334	392.166656	1023.000000	1023.000000	2046.000000
47.060001	0.012692	7.501199	-0.365324	-1.308193	4.223248	4.951468	0.000000	-10.000000	-0.475000	28.250000	401.833344	1023.000000	1023.000000	2046.000000
47.080002	0.014702	8.689063	0.105595	-1.040971	4.362742	5.261697	0.000000	-10.000000	-0.441667	27.783333	411.166656	1023.000000	1023.000000	2046.000000
47.099998	0.016212	9.581310	0.307368	-0.720865	4.597584	5.397223	0.000000	-10.000000	-0.416667	27.083334	420.666656	1023.000000	1023.000000	2046.000000
47.119999	0.017931	10.597475	0.504042	-0.356533	4.900165	5.549801	0.000000	-10.000000	-0.400000	26.500000	429.833344	1023.000000	1023.000000	2046.000000
47.139999	0.019487	11.516602	0.873978	-0.135821	5.018078	5.760367	0.000000	-10.000000	-0.400000	25.983334	438.833344	1023.000000	1023.000000	2046.000000
47.160000	0.020891	12.346846	1.001824	0.147194	5.321430	5.876398	0.000000	-10.000000	-0.400000	25.450001	447.500000	1023.000000	1023.000000	2046.000000
47.180000	0.022774	13.459612	1.340959	0.381677	5.594891	6.142085	0.000000	-10.000000	-0.391667	24.900000	456.000000	1023.000000	1023.000000	2046.000000
47.200001	0.024064	14.221766	1.619510	0.607424	5.779066	6.215766	0.000000	-10.000000	-0.375000	24.450001	464.500000	1023.000000	1023.000000	2046.000000
47.220001	0.025624	15.143629	1.782542	0.903681	6.105985	6.351422	0.000000	-10.000000	-0.358333	24.116667	472.833344	1023.000000	1023.000000	2046.000000
47.240002	0.027379	16.181040	2.132916	1.127129	6.372882	6.548112	0.000000	-10.000000	-0.333333	23.666666	481.000000	1023.000000	1023.000000	2046.000000
47.259998	0.028409	16.789469	2.346102	1.337994	6.529052	6.576321	0.000000	-10.000000	-0.316667	23.283333	489.000000	1023.000000	1023.000000	2046.000000
47.279999	0.030317	17.917496	2.639679	1.646275	6.888410	6.743132	0.000000	-10.000000	-0.300000	23.083334	496.666656	1023.000000	1023.000000	2046.000000
47.299999	0.031506	18.620132	2.908973	1.777532	7.069887	6.863739	0.000000	-10.000000	-0.291667	22.766668	504.333344	1023.000000	1023.000000	2046.000000
47.320000	0.032724	19.339964	3.034988	2.081816	7.326206	6.896954	0.000000	-10.000000	-0.283333	22.716667	511.833344	1023.000000	1023.000000	2046.000000
47.340000	0.033501	19.799301	3.271378	2.097922	7.439909	6.990093	0.000000	-10.000000	-0.266667	22.183334	519.500000	1023.000000	1023.000000	2046.000000
47.360001	0.033466	19.778587	3.327266	2.162488	7.441591	6.847242	0.000000	-10.000000	-0.275000	21.883333	527.000000	1023.000000	1023.000000	2046.000000
47.380001	0.034658	20.482843	3.575520	2.278859	7.656981	6.971485	0.000000	-10.000000	-0.266667	21.266666	534.333313	1023.000000	1023.000000	2046.000000
47.400002	0.034960	20.661259	3.747890	2.242214	7.650221	7.020934	0.000000	-10.000000	-0.250000	20.733334	541.500000	1023.000000	1023.000000	2046.000000
47.419998	0.036626	21.646099	4.054995	2.554555	7.866066	7.170483	0.000000	-10.000000	-0.233333	20.233334	548.500000	1023.000000	1023.000000	2046.000000
47.439999	0.038385	22.685579	4.275270	2.969302	8.173741	7.267265	0.000000	-10.000000	-0.216667	19.700001	555.500000	1023.000000	1023.000000	2046.000000
47.459999	0.039270	23.208664	4.284686	3.356269	8.270345	7.297364	0.000000	-10.000000	-0.216667	19.083334	562.166687	1023.000000	1023.000000	2046.000000
47.480000	0.040101	23.699646	4.539840	3.570783	8.302056	7.286968	0.000000	-10.000000	-0.191667	18.383333	568.500000	1023.000000	1023.000000	2046.000000
47.500000	0.039686	23.454361	4.640225	3.598557	8.093994	7.121584	0.000000	-10.000000	-0.183333	17.600000	574.500000	1023.000000	1023.000000	2046.000000
47.520000	0.039713	23.470104	4.833006	3.757968	7.941429	6.937702	0.000000	-10.000000	-0.150000	16.866667	580.500000	1023.000000	1023.000000	2046.000000
47.540001	0.038008	22.462511	4.711959	3.782863	7.577687	6.390002	0.000000	-10.000000	-0.108333	15.750000	586.500000	1023.000000	1023.000000	2046.000000
47.560001	0.035114	20.752281	4.231722	3.610625	7.062167	5.847767	0.000000	-10.000000	-0.075000	14.383334	592.000000	1023.000000	1023.000000	2046.000000
47.580002	0.033803	19.977327	4.025010	3.415129	6.858302	5.678886	0.000000	-10.000000	-0.050000	12.616667	597.166687	1023.000000	1023.000000	2046.000000
47.599998	0.032345	19.116179	3.724090	3.287998	6.649830	5.454261	0.000000	-10.000000	-0.033333	11.200000	601.666687	1023.000000	1023.000000	2046.000000
47.619999	0.032690	19.319935	3.697085	3.481763	6.681837	5.459251	0.000000	-10.000000	-0.008333	9.950000	605.666687	1023.000000	1023.000000	2046.000000
47.639999	0.032646	19.294064	3.834364	3.569354	6.539561	5.350784	0.000000	-10.000000	0.000000	9.200000	609.166687	1023.000000	1023.000000	2046.000000
47.660000	0.032793	19.380707	3.811080	3.702697	6.509034	5.357896	0.000000	-10.000000	0.000000	8.716667	611.333313	1023.000000	1023.000000	2046.000000
47.680000	0.033588	19.850599	3.936283	3.823703	6.638329	5.452285	0.000000	-10.000000	0.000000	8.066667	614.333313	1023.000000	1023.000000	2046.000000
47.700001	0.033179	19.608976	3.887946	3.892609	6.482155	5.346265	0.000000	-10.000000	0.008333	7.100000	617.000000	1023.000000	1023.000000	2046.000000
47.720001	0.034215	20.221006	3.988673	4.028040	6.655027	5.549265	0.000000	-10.000000	0.025000	5.383333	620.333313	1023.000000	1023.000000	2046.000000
47.740002	0.034180	20.200420	4.067279	4.121445	6.569348	5.442348	0.000000	-10.000000	0.041667	3.666667	622.500000	1023.000000	1023.000000	2046.000000
47.759998	0.034442	20.355194	4.018316	4.168883	6.591884	5.576112	0.000000	-10.000000	0.050000	1.800000	624.000000	1023.000000	1023.000000	2046.000000
47.779999	0.035170	20.785265	4.084487	4.256087	6.771784	5.672907	0.000000	-10.000000	0.050000	0.416667	624.833313	1023.000000	1023.000000	2046.000000
47.799999	0.035050	20.714563	4.020044	4.272733	6.729075	5.692711	0.000000	-10.000000	0.050000	-0.983333	625.000000	1023.000000	1023.000000	2046.000000
47.820000	0.036302	21.454727	4.137952	4.461880	6.932921	5.921975	0.000000	-10.000000	0.041667	-1.816667	625.000000	1023.000000	1023.000000	2046.000000
47.840000	0.036994	21.863186	4.329327	4.592973	6.964939	5.975945	0.000000	-10.000000	0.041667	-2.166667	625.000000	1023.000000	1023.000000	2046.000000
47.860001	0.037961	22.434690	4.399059	4.741515	7.125542	6.168577	0.000000	-10.000000	0.041667	-2.083333	625.000000	1023.000000	1023.000000	2046.000000
47.880001	0.039108	23.112577	4.606263	4.846309	7.387203	6.272802	0.000000	-10.000000	0.041667	-1.700000	625.000000	1023.000000	1023.000000	2046.000000
47.900002	0.039268	23.207577	4.717709	4.789558	7.361297	6.339013	0.000000	-10.000000	0.041667	-1.633333	625.000000	1023.000000	1023.000000	2046.000000
47.919998	0.039578	23.390574	4.804430	4.723798	7.557825	6.304520	0.000000	-10.000000	0.041667	-1.683333	625.000000	1023.000000	1023.000000	2046.000000
47.939999	0.038407	22.698671	4.746894	4.452844	7.343512	6.155421	0.000000	-10.000000	0.033333	-1.816667	625.000000	1023.000000	1023.000000	2046.000000
47.959999	0.038078	22.503944	4.636931	4.270067	7.405723	6.191223	0.000000	-10.000000	0.025000	-1.433333	625.000000	1023.000000	1023.000000	2046.000000
47.980000	0.037136	21.947584	4.505847	4.064439	7.295562	6.081737	0.000000	-10.000000	0.016667	-0.916667	625.000000	1023.000000	1023.000000	2046.000000
48.000000	0.035854	21.189699	4.312301	3.830646	7.040720	6.006033	0.000000	-10.000000	0.033333	-0.333333	625.000000	1023.000000	1023.000000	2046.000000
48.020000	0.035629	21.056770	4.203536	3.693385	7.177365	5.982484	0.000000	-10.000000	0.041667	-0.850000	625.000000	1023.000000	1023.000000	2046.000000
48.040001	0.034511	20.396280	4.113788	3.440452	6.927783	5.914258	0.000000	-10.000000	0.050000	-1.433333	625.000000	1023.000000	1023.000000	2046.000000
48.060001	0.034379	20.318174	4.000203	3.397700	6.954749	5.965524	0.000000	-10.000000	0.041667	-2.133333	625.000000	1023.000000	1023.000000	2046.000000
48.080002	0.034610	20.454702	3.982146	3.426043	7.089858	5.956654	0.000000	-10.000000	0.033333	-2.150000	625.000000	1023.000000	1023.000000	2046.000000
48.099998	0.034520	20.401211	4.135333	3.346034	6.896470	6.023375	0.000000	-10.000000	0.033333	-2.316667	625.000000	1023.000000	1023.000000	2046.000000
48.119999	0.035224	20.817360	4.118216	3.474699	7.129560	6.094886	0.000000	-10.000000	0.041667	-2.683333	625.000000	1023.000000	1023.000000	2046.000000
48.139999	0.035617	21.049839	4.232074	3.559516	7.179568	6.078681	0.000000	-10.000000	0.050000	-3.216667	625.000000	1023.000000	1023.000000	2046.000000
48.160000	0.035784	21.148577	4.437032	3.532322	6.962963	6.216260	0.000000	-10.000000	0.050000	-3.533333	625.000000	1023.000000	1023.000000	2046.000000
48.180000	0.036534	21.591558	4.436497	3.756797	7.199655	6.198609	0.000000	-10.000000	0.050000	-4.050000	625.000000	1023.000000	1023.000000	2046.000000
48.200001	0.036985	21.858229	4.487588	3.836394	7.276861	6.257386	0.000000	-10.000000	0.050000	-4.550000	625.000000	1023.000000	1023.000000	2046.000000
48.220001	0.036985	21.857853	4.681211	3.824857	6.997060	6.354725	0.000000	-10.000000	0.050000	-5.233334	625.000000	1023.000000	1023.000000	2046.000000
48.240002	0.037546	22.189795	4.656797	3.996191	7.200433	6.336374	0.000000	-10.000000	0.050000	-5.566667	625.000000	1023.000000	1023.000000	2046.000000
48.259998	0.037754	22.312351	4.729527	4.037817	7.164219	6.380789	0.000000	-10.000000	0.050000	-5.900000	625.000000	1023.000000	1023.000000	2046.000000
48.279999	0.037613	22.229313	4.813757	4.002422	6.951393	6.461740	0.000000	-10.000000	0.050000	-6.183333	625.000000	1023.000000	1023.000000	2046.000000
48.299999	0.038016	22.467730	4.689025	4.170020	7.200692	6.407992	0.000000	-10.000000	0.058333	-6.600000	625.000000	1023.000000	1023.000000	2046.000000
48.320000	0.037904	22.401150	4.888959	4.167382	6.911201	6.433607	0.000000	-10.000000	0.066667	-7.133333	617.833313	1023.000000	1023.000000	2046.000000
48.340000	0.037878	22.386135	4.767427	4.143537	6.967791	6.507380	0.000000	-10.000000	0.083333	-7.600000	609.666687	1023.000000	1023.000000	2046.000000
48.360001	0.038009	22.463083	4.686034	4.284061	7.093968	6.399020	0.000000	-10.000000	0.091667	-8.000000	600.666687	1023.000000	1023.000000	2046.000000
48.380001	0.037614	22.229658	4.905466	4.178468	6.690765	6.454959	0.000000	-10.000000	0.100000	-8.216666	597.833313	1023.000000	1023.000000	2046.000000
48.400002	0.038044	22.483995	4.737920	4.333959	6.995595	6.416522	0.000000	-10.000000	0.091667	-8.450000	595.166687	1023.000000	1023.000000	2046.000000
48.419998	0.037961	22.434660	4.953738	4.294811	6.729345	6.456767	0.000000	-10.000000	0.091667	-8.616667	592.333313	1023.000000	1023.000000	2046.000000
48.439999	0.038165	22.555361	4.942635	4.314132	6.817789	6.480805	0.000000	-10.000000	0.083333	-8.800000	589.500000	1023.000000	1023.000000	2046.000000
48.459999	0.038590	22.806446	4.927584	4.466046	6.982123	6.430693	0.000000	-10.000000	0.083333	-8.900000	587.500000	1023.000000	1023.000000	2046.000000
48.480000	0.038483	22.743654	5.153475	4.393533	6.669479	6.527167	0.000000	-10.000000	0.083333	-9.050000	584.500000	1023.000000	1023.000000	2046.000000
48.500000	0.038575	22.797939	4.961278	4.439825	6.896049	6.500786	0.000000	-10.000000	0.091667	-9.250000	581.500000	1023.000000	1023.000000	2046.000000
48.520000	0.038692	22.866718	5.097434	4.510330	6.771889	6.487066	0.000000	-10.000000	0.100000	-9.600000	577.333313	1023.000000	1023.000000	2046.000000
48.540001	0.038184	22.566603	5.108575	4.300086	6.560402	6.597539	0.000000	-10.000000	0.100000	-10.000000	574.166687	1023.000000	1023.000000	2046.000000
48.560001	0.038381	22.683310	4.988082	4.495471	6.720797	6.478960	0.000000	-10.000000	0.100000	-10.400001	570.666687	1023.000000	1023.000000	2046.000000
48.580002	0.038531	22.771736	5.196971	4.578887	6.434087	6.561791	0.000000	-10.000000	0.100000	-10.650001	568.333313	1023.000000	1023.000000	2046.000000
48.599998	0.038222	22.589268	4.956569	4.700887	6.433105	6.498707	0.000000	-10.000000	0.100000	-11.000000	564.666687	1023.000000	1023.000000	2046.000000
48.619999	0.037538	22.184948	4.847864	4.761131	6.253472	6.322481	0.000000	-10.000000	0.100000	-11.183333	561.000000	1023.000000	1023.000000	2046.000000
48.639999	0.035853	21.189363	4.786350	4.543792	5.729116	6.130105	0.000000	-10.000000	0.100000	-11.316667	556.000000	1023.000000	1023.000000	2046.000000
48.660000	0.034754	20.539566	4.497978	4.624880	5.685013	5.731695	0.000000	-10.000000	0.100000	-11.250000	553.333313	1023.000000	1023.000000	2046.000000
48.680000	0.032424	19.162445	4.586046	4.453807	4.867704	5.254888	0.000000	-10.000000	0.100000	-11.333333	549.666687	1023.000000	1023.000000	2046.000000
48.700001	0.029209	17.262653	3.956453	4.184933	4.481720	4.639547	0.000000	-10.000000	0.100000	-11.616667	546.000000	1023.000000	1023.000000	2046.000000
48.720001	0.026456	15.635322	3.434587	3.944714	4.070852	4.185169	0.000000	-10.000000	0.108333	-12.000000	541.000000	1023.000000	1023.000000	2046.000000
48.740002	0.024368	14.401600	3.355362	3.628377	3.400139	4.017721	0.000000	-10.000000	0.125000	-12.333334	537.000000	1023.000000	1023.000000	2046.000000
48.759998	0.022954	13.565530	2.908529	3.548759	3.319208	3.789034	0.000000	-10.000000	0.133333	-12.816667	533.000000	1023.000000	1023.000000	2046.000000
48.779999	0.022305	13.182246	2.737591	3.654876	3.189042	3.600737	0.000000	-10.000000	0.141667	-13.283334	528.666687	1023.000000	1023.000000	2046.000000
48.799999	0.021549	12.735723	2.863681	3.603516	2.703446	3.565081	0.000000	-10.000000	0.141667	-13.783334	524.166687	1023.000000	1023.000000	2046.000000
48.820000	0.020734	12.254038	2.555748	3.582107	2.674742	3.441442	0.000000	-10.000000	0.183333	-14.183333	519.500000	1023.000000	1023.000000	2046.000000
48.840000	0.020704	12.236149	2.507074	3.697607	2.620628	3.410839	0.000000	-10.000000	0.216667	-14.500000	516.500000	1023.000000	1023.000000	2046.000000
48.860001	0.020155	11.911510	2.634832	3.583843	2.271593	3.421242	0.000000	-10.000000	0.241667	-15.100000	511.500000	1023.000000	1023.000000	2046.000000
48.880001	0.019600	11.583466	2.349495	3.619561	2.339473	3.274937	0.000000	-10.000000	0.241667	-15.650001	506.333344	1023.000000	1023.000000	2046.000000
48.900002	0.019416	11.475015	2.410959	3.604534	2.160801	3.298720	0.000000	-10.000000	0.241667	-16.200001	501.166656	1023.000000	1023.000000	2046.000000
48.919998	0.018641	11.016889	2.358251	3.475407	1.968929	3.214302	0.000000	-10.000000	0.250000	-16.533333	497.666656	1023.000000	1023.000000	2046.000000
48.939999	0.018303	10.816953	2.069480	3.452003	2.116342	3.179128	0.000000	-10.000000	0.250000	-16.799999	494.000000	1023.000000	1023.000000	2046.000000
48.959999	0.018709	11.056965	2.349560	3.484859	1.858988	3.363559	0.000000	-10.000000	0.266667	-17.416666	488.333344	1023.000000	1023.000000	2046.000000
48.980000	0.018847	11.138694	2.446002	3.586161	1.756911	3.349620	0.000000	-10.000000	0.300000	-18.333334	480.500000	1023.000000	1023.000000	2046.000000
49.000000	0.018763	11.089113	2.229408	3.694445	1.891207	3.274053	0.000000	-10.000000	0.333333	-19.166666	474.500000	1023.000000	1023.000000	2046.000000
49.020000	0.018615	11.001167	2.455424	3.656368	1.566155	3.323220	0.000000	-10.000000	0.366667	-19.933332	468.166656	1023.000000	1023.000000	2046.000000
49.040001	0.018061	10.674303	2.421915	3.623237	1.455235	3.173916	0.000000	-10.000000	0.375000	-20.416666	463.500000	1023.000000	1023.000000	2046.000000
49.060001	0.017071	10.089213	2.252822	3.505238	1.326654	3.004500	0.000000	-10.000000	0.400000	-21.200001	456.500000	1023.000000	1023.000000	2046.000000
49.080002	0.015736	9.299760	2.360990	3.210432	0.889693	2.838645	0.000000	-10.000000	0.408333	-22.100000	449.333344	1023.000000	1023.000000	2046.000000
49.099998	0.013992	8.269420	2.198695	2.834965	0.611818	2.623940	0.000000	-10.000000	0.450000	-23.183334	439.500000	1023.000000	1023.000000	2046.000000
49.119999	0.012260	7.245626	1.846512	2.609554	0.445791	2.343770	0.000000	-10.000000	0.475000	-23.966667	432.000000	1023.000000	1023.000000	2046.000000
49.139999	0.010831	6.401053	1.911216	2.263586	0.023435	2.202816	0.000000	-10.000000	0.500000	-24.566668	424.166656	1023.000000	1023.000000	2046.000000
49.160000	0.008952	5.290668	1.701466	1.874670	-0.251437	1.965969	0.000000	-10.000000	0.508333	-24.900000	418.500000	1023.000000	1023.000000	2046.000000
49.180000	0.007448	4.401744	1.488785	1.662870	-0.450692	1.700781	0.000000	-10.000000	0.525000	-25.466667	407.166656	1023.000000	1023.000000	2046.000000
49.200001	0.006136	3.626168	1.483638	1.309904	-0.794647	1.627273	0.000000	-10.000000	0.541667	-25.816668	398.666656	1023.000000	1023.000000	2046.000000
49.220001	0.004794	2.832961	1.117067	1.162185	-0.818714	1.372423	0.000000	-10.000000	0.550000	-26.250000	390.000000	1023.000000	1023.000000	2046.000000
49.240002	0.003889	2.298116	1.082207	0.953926	-1.045901	1.307885	0.000000	-10.000000	0.550000	-26.550001	384.166656	1023.000000	1023.000000	2046.000000
49.259998	0.002881	1.702863	1.024648	0.739279	-1.214225	1.153160	0.000000	-10.000000	0.550000	-26.800001	375.333344	1023.000000	1023.000000	2046.000000
49.279999	0.002053	1.213039	0.832487	0.603489	-1.244740	1.021803	0.000000	-10.000000	0.550000	-26.933334	366.500000	1023.000000	1023.000000	2046.000000
49.299999	0.001420	0.839288	0.809878	0.392969	-1.363194	0.999635	0.000000	-10.000000	0.558333	-26.866667	357.500000	1023.000000	1023.000000	2046.000000
49.320000	0.000632	0.373599	0.737957	0.241787	-1.436690	0.830545	0.000000	-10.000000	0.558333	-26.733334	345.500000	1023.000000	1023.000000	2046.000000
49.340000	-0.000272	-0.160570	0.575371	0.055675	-1.495021	0.703406	0.000000	-10.000000	0.558333	-26.516666	336.500000	1023.000000	1023.000000	2046.000000
49.360001	-0.000941	-0.556292	0.512114	-0.059171	-1.596890	0.587654	0.000000	-10.000000	0.550000	-26.450001	327.500000	1023.000000	1023.000000	2046.000000
49.380001	-0.001817	-1.074101	0.411634	-0.266574	-1.715692	0.496530	0.000000	-10.000000	0.550000	-26.416668	321.666656	1023.000000	1023.000000	2046.000000
49.400002	-0.002649	-1.565721	0.232238	-0.345839	-1.790155	0.338034	0.000000	-10.000000	0.550000	-26.383335	309.833344	1023.000000	1023.000000	2046.000000
49.419998	-0.003346	-1.977295	0.202212	-0.477515	-1.958202	0.256211	0.000000	-10.000000	0.550000	-26.300001	301.000000	1023.000000	1023.000000	2046.000000
49.439999	-0.004031	-2.382530	0.070203	-0.626893	-2.008131	0.182292	0.000000	-10.000000	0.541667	-26.066668	292.166656	1023.000000	1023.000000	2046.000000
49.459999	-0.004796	-2.834650	-0.079133	-0.715982	-2.089491	0.049957	0.000000	-10.000000	0.525000	-25.700001	286.500000	1023.000000	1023.000000	2046.000000
49.480000	-0.005311	-3.139055	-0.106147	-0.864689	-2.229645	0.061428	0.000000	-10.000000	0.508333	-25.333334	278.000000	1023.000000	1023.000000	2046.000000
49.500000	-0.005947	-3.514931	-0.268731	-0.963836	-2.252166	-0.030199	0.000000	-10.000000	0.500000	-25.100000	269.500000	1023.000000	1023.000000	2046.000000
49.520000	-0.006747	-3.987725	-0.394431	-1.051400	-2.378119	-0.163775	0.000000	-10.000000	0.500000	-24.933334	261.166656	1023.000000	1023.000000	2046.000000
49.540001	-0.007268	-4.295167	-0.440191	-1.226444	-2.457364	-0.171169	0.000000	-10.000000	0.491667	-24.633333	252.833328	1023.000000	1023.000000	2046.000000
49.560001	-0.007804	-4.612366	-0.551441	-1.334396	-2.473128	-0.253401	0.000000	-10.000000	0.491667	-24.366667	244.500000	1023.000000	1023.000000	2046.000000
49.580002	-0.008552	-5.054088	-0.743936	-1.436345	-2.504867	-0.368939	0.000000	-10.000000	0.475000	-24.100000	236.166672	1023.000000	1023.000000	2046.000000
49.599998	-0.009034	-5.339338	-0.779725	-1.556069	-2.593730	-0.409813	0.000000	-10.000000	0.466667	-23.850000	228.000000	1023.000000	1023.000000	2046.000000
49.619999	-0.009619	-5.684874	-0.891943	-1.675213	-2.633684	-0.484033	0.000000	-10.000000	0.458333	-23.500000	220.166672	1023.000000	1023.000000	2046.000000
49.639999	-0.010326	-6.102609	-1.010927	-1.795590	-2.708810	-0.587282	0.000000	-10.000000	0.458333	-23.183334	212.500000	1023.000000	1023.000000	2046.000000
49.660000	-0.010883	-6.431981	-1.060976	-1.899975	-2.821941	-0.649090	0.000000	-10.000000	0.441667	-22.883333	204.833328	1023.000000	1023.000000	2046.000000
49.680000	-0.011502	-6.797824	-1.194781	-2.058035	-2.839967	-0.705041	0.000000	-10.000000	0.416667	-22.700001	197.166672	1023.000000	1023.000000	2046.000000
49.700001	-0.012363	-7.306757	-1.430800	-2.184886	-2.878134	-0.812937	0.000000	-10.000000	0.400000	-22.400000	189.500000	1023.000000	1023.000000	2046.000000
49.720001	-0.013287	-7.852764	-1.575083	-2.318155	-3.012483	-0.947043	0.000000	-10.000000	0.400000	-22.183334	182.000000	1023.000000	1023.000000	2046.000000
49.740002	-0.014361	-8.487487	-1.743694	-2.625755	-3.144128	-0.973909	0.000000	-10.000000	0.391667	-21.966667	174.666672	1023.000000	1023.000000	2046.000000
49.759998	-0.015702	-9.280144	-1.962802	-2.826664	-3.283589	-1.207088	0.000000	-10.000000	0.383333	-21.766666	167.333328	1023.000000	1023.000000	2046.000000
49.779999	-0.016780	-9.917136	-2.169270	-3.064954	-3.435772	-1.247140	0.000000	-10.000000	0.375000	-21.433334	160.166672	1023.000000	1023.000000	2046.000000
49.799999	-0.017689	-10.454398	-2.240402	-3.295446	-3.599127	-1.319424	0.000000	-10.000000	0.366667	-21.066668	153.000000	1023.000000	1023.000000	2046.000000
49.820000	-0.018420	-10.886168	-2.504780	-3.235900	-3.631502	-1.513987	0.000000	-10.000000	0.358333	-20.783333	146.000000	1023.000000	1023.000000	2046.000000
49.840000	-0.018398	-10.873459	-2.584646	-3.220822	-3.724579	-1.343411	0.000000	-10.000000	0.350000	-20.450001	139.000000	1023.000000	1023.000000	2046.000000
49.860001	-0.019443	-11.490838	-2.854406	-3.326087	-3.813978	-1.496368	0.000000	-10.000000	0.350000	-20.216667	132.166672	1023.000000	1023.000000	2046.000000
49.880001	-0.020463	-12.093717	-3.082254	-3.454556	-3.926441	-1.630466	0.000000	-10.000000	0.350000	-19.816668	125.333336	1023.000000	1023.000000	2046.000000
49.900002	-0.021225	-12.543946	-2.916226	-3.599205	-4.268874	-1.759641	0.000000	-10.000000	0.333333	-19.616667	118.833336	1023.000000	1023.000000	2046.000000
49.919998	-0.023017	-13.602960	-3.173167	-3.649539	-4.491687	-2.288565	0.000000	-10.000000	0.300000	-19.083334	112.166664	1023.000000	1023.000000	2046.000000
49.939999	-0.025525	-15.085307	-3.562842	-3.826654	-4.926329	-2.769483	0.000000	-10.000000	0.258333	-18.500000	105.833336	1023.000000	1023.000000	2046.000000
49.959999	-0.028944	-17.105728	-4.091768	-4.253804	-5.521079	-3.239077	0.000000	-10.000000	0.241667	-17.633333	99.500000	1023.000000	1023.000000	2046.000000
49.980000	-0.031806	-18.797447	-4.654156	-4.543579	-5.946343	-3.653370	0.000000	-10.000000	0.233333	-16.883333	93.666664	1023.000000	1023.000000	2046.000000
50.000000	-0.033463	-19.776676	-4.933822	-4.696382	-6.330228	-3.816243	0.000000	-10.000000	0.233333	-16.283335	88.000000	1023.000000	1023.000000	2046.000000
50.020000	-0.034703	-20.509632	-5.136883	-4.864778	-6.571443	-3.936528	0.000000	-10.000000	0.225000	-15.966667	82.666664	1023.000000	1023.000000	2046.000000
50.040001	-0.035892	-21.212183	-5.504195	-4.873572	-6.703303	-4.131114	0.000000	-10.000000	0.225000	-15.850000	77.333336	1023.000000	1023.000000	2046.000000
50.060001	-0.036299	-21.452692	-5.550218	-4.930605	-6.901663	-4.070205	0.000000	-10.000000	0.225000	-15.816667	72.000000	1023.000000	1023.000000	2046.000000
50.080002	-0.036856	-21.781706	-5.751099	-4.964101	-6.925739	-4.140767	0.000000	-10.000000	0.225000	-15.700000	66.666664	1023.000000	1023.000000	2046.000000
50.099998	-0.037571	-22.204523	-6.006048	-4.953440	-7.006471	-4.238564	0.000000	-10.000000	0.216667	-15.466667	61.500000	1023.000000	1023.000000	2046.000000
50.119999	-0.037482	-22.151999	-5.946937	-5.021972	-7.061504	-4.121586	0.000000	-10.000000	0.208333	-15.133333	56.333332	1023.000000	1023.000000	2046.000000
50.139999	-0.038152	-22.547747	-6.166784	-5.094198	-7.054722	-4.232044	0.000000	-10.000000	0.191667	-14.650001	51.333332	1023.000000	1023.000000	2046.000000
50.160000	-0.038602	-22.813709	-6.399021	-5.196861	-7.026183	-4.191645	0.000000	-10.000000	0.191667	-14.233334	46.333332	1023.000000	1023.000000	2046.000000
50.180000	-0.038836	-22.952045	-6.366383	-5.430456	-7.095150	-4.060056	0.000000	-10.000000	0.183333	-13.833334	41.666668	1023.000000	1023.000000	2046.000000
50.200001	-0.038686	-22.863684	-6.510983	-5.376141	-6.928453	-4.048106	0.000000	-10.000000	0.175000	-13.600000	37.000000	1023.000000	1023.000000	2046.000000
50.220001	-0.037774	-22.324606	-6.268106	-5.353911	-6.900692	-3.801897	0.000000	-10.000000	0.166667	-13.350000	32.500000	1023.000000	1023.000000	2046.000000
50.240002	-0.037926	-22.414032	-6.366285	-5.359070	-6.762676	-3.926001	0.000000	-10.000000	0.166667	-13.200001	28.000000	1023.000000	1023.000000	2046.000000
50.259998	-0.038106	-22.520573	-6.518624	-5.441656	-6.679013	-3.881279	0.000000	-10.000000	0.158333	-12.916667	23.500000	1023.000000	1023.000000	2046.000000
50.279999	-0.037934	-22.419115	-6.358613	-5.604771	-6.698522	-3.757209	0.000000	-10.000000	0.133333	-12.450000	19.166666	1023.000000	1023.000000	2046.000000
50.299999	-0.038631	-22.830978	-6.501240	-5.780071	-6.634428	-3.915241	0.000000	-10.000000	0.108333	-11.900000	15.000000	1023.000000	1023.000000	2046.000000
50.320000	-0.039444	-23.311119	-6.559562	-6.054019	-6.729187	-3.968352	0.000000	-10.000000	0.100000	-11.533334	11.000000	1023.000000	1023.000000	2046.000000
50.340000	-0.040419	-23.887383	-6.578750	-6.468570	-6.832648	-4.007416	0.000000	-10.000000	0.091667	-11.433333	7.000000	1023.000000	1023.000000	2046.000000
50.360001	-0.042011	-24.828682	-6.860505	-6.811674	-6.896269	-4.260234	0.000000	-10.000000	0.091667	-11.266666	3.500000	1023.000000	1023.000000	2046.000000
50.380001	-0.042968	-25.394232	-6.932498	-7.186152	-7.014395	-4.261186	0.000000	-10.000000	0.083333	-11.066667	0.166667	1023.000000	1023.000000	2046.000000
50.400002	-0.044117	-26.073015	-7.019832	-7.593557	-7.118728	-4.340898	0.000000	-10.000000	0.083333	-10.633333	-3.166667	1023.000000	1023.000000	2046.000000
50.419998	-0.045628	-26.966387	-7.275970	-7.913357	-7.222111	-4.554950	0.000000	-10.000000	0.083333	-10.233334	-6.666667	1023.000000	1023.000000	2046.000000
50.439999	-0.046200	-27.304285	-7.282733	-8.216108	-7.318303	-4.487142	0.000000	-10.000000	0.083333	-9.950000	-10.166667	1023.000000	1023.000000	2046.000000
50.459999	-0.047157	-27.869780	-7.510031	-8.435448	-7.280382	-4.643919	0.000000	-10.000000	0.083333	-9.783334	-13.333333	1023.000000	1023.000000	2046.000000
50.480000	-0.047724	-28.204708	-7.678314	-8.587402	-7.297457	-4.641536	0.000000	-10.000000	0.075000	-9.683333	-16.666666	1023.000000	1023.000000	2046.000000
50.500000	-0.047910	-28.314625	-7.608610	-8.789096	-7.365266	-4.551653	0.000000	-10.000000	0.075000	-9.600000	-19.833334	1023.000000	1023.000000	2046.000000
50.520000	-0.048384	-28.595131	-7.760606	-8.883332	-7.255488	-4.695704	0.000000	-10.000000	0.066667	-9.550000	-23.000000	1023.000000	1023.000000	2046.000000
50.540001	-0.048259	-28.521252	-7.714665	-8.975297	-7.259444	-4.571846	0.000000	-10.000000	0.058333	-9.500000	-26.166666	1023.000000	1023.000000	2046.000000
50.560001	-0.048201	-28.486980	-7.684703	-9.047157	-7.179451	-4.575670	0.000000	-10.000000	0.058333	-9.250000	-29.333334	1023.000000	1023.000000	2046.000000
50.580002	-0.048429	-28.621256	-7.785552	-9.091369	-7.077674	-4.666661	0.000000	-10.000000	0.066667	-9.016666	-32.500000	1023.000000	1023.000000	2046.000000
50.599998	-0.048106	-28.430534	-7.652233	-9.170048	-7.114578	-4.493676	0.000000	-10.000000	0.083333	-8.833333	-35.500000	1023.000000	1023.000000	2046.000000
50.619999	-0.048158	-28.461584	-7.708648	-9.194932	-7.003288	-4.554716	0.000000	-10.000000	0.075000	-8.766666	-38.500000	1023.000000	1023.000000	2046.000000
50.639999	-0.048329	-28.562202	-7.767037	-9.223664	-7.040203	-4.531298	0.000000	-10.000000	0.066667	-8.716667	-41.500000	1023.000000	1023.000000	2046.000000
50.660000	-0.048165	-28.465588	-7.703800	-9.252604	-7.059230	-4.449953	0.000000	-10.000000	0.050000	-8.650001	-44.500000	1023.000000	1023.000000	2046.000000
50.680000	-0.048274	-28.530014	-7.755778	-9.242009	-7.001452	-4.530775	0.000000	-10.000000	0.058333	-8.583334	-47.333332	1023.000000	1023.000000	2046.000000
50.700001	-0.048242	-28.511066	-7.766798	-9.252419	-7.025408	-4.466443	0.000000	-10.000000	0.058333	-8.516666	-50.166668	1023.000000	1023.000000	2046.000000
50.720001	-0.048094	-28.423794	-7.711360	-9.240150	-7.018153	-4.454131	0.000000	-10.000000	0.050000	-8.450000	-53.000000	1023.000000	1023.000000	2046.000000
50.740002	-0.048178	-28.473282	-7.811815	-9.255385	-6.938295	-4.467787	0.000000	-10.000000	0.041667	-8.400001	-55.833332	1023.000000	1023.000000	2046.000000
50.759998	-0.048131	-28.445456	-7.735557	-9.285826	-7.045797	-4.378276	0.000000	-10.000000	0.050000	-8.400001	-58.666668	1023.000000	1023.000000	2046.000000
50.779999	-0.048024	-28.382391	-7.788908	-9.271609	-6.905459	-4.416415	0.000000	-10.000000	0.058333	-8.516666	-61.500000	1023.000000	1023.000000	2046.000000
50.799999	-0.048017	-28.378330	-7.815401	-9.279760	-6.871560	-4.411608	0.000000	-10.000000	0.058333	-8.633333	-64.333336	1023.000000	1023.000000	2046.000000
50.820000	-0.047781	-28.238499	-7.734764	-9.259227	-6.862315	-4.382193	0.000000	-10.000000	0.058333	-8.900000	-67.166664	1023.000000	1023.000000	2046.000000
50.840000	-0.047793	-28.245588	-7.748723	-9.268992	-6.789491	-4.438383	0.000000	-10.000000	0.066667	-9.200000	-70.000000	1023.000000	1023.000000	2046.000000
50.860001	-0.047652	-28.162071	-7.712396	-9.262863	-6.784425	-4.402386	0.000000	-10.000000	0.066667	-9.566667	-73.166664	1023.000000	1023.000000	2046.000000
50.880001	-0.047650	-28.161079	-7.735607	-9.266712	-6.697828	-4.460933	0.000000	-10.000000	0.075000	-9.833334	-76.500000	1023.000000	1023.000000	2046.000000
50.900002	-0.047676	-28.176500	-7.764116	-9.326377	-6.651810	-4.434196	0.000000	-10.000000	0.075000	-9.866667	-79.833336	1023.000000	1023.000000	2046.000000
50.919998	-0.047732	-28.209759	-7.736202	-9.339277	-6.698480	-4.435800	0.000000	-10.000000	0.091667	-9.783334	-83.166664	1023.000000	1023.000000	2046.000000
50.939999	-0.047910	-28.314867	-7.819720	-9.364284	-6.612686	-4.518178	0.000000	-10.000000	0.091667	-9.583333	-86.333336	1023.000000	1023.000000	2046.000000
50.959999	-0.048005	-28.370890	-7.770111	-9.402942	-6.702191	-4.495647	0.000000	-10.000000	0.100000	-9.550000	-89.666664	1023.000000	1023.000000	2046.000000
50.980000	-0.048230	-28.503902	-7.888925	-9.461285	-6.640829	-4.512864	0.000000	-10.000000	0.091667	-9.550000	-92.833336	1023.000000	1023.000000	2046.000000
51.000000	-0.048647	-28.750557	-7.937496	-9.525119	-6.734219	-4.553724	0.000000	-10.000000	0.075000	-9.533334	-96.000000	1023.000000	1023.000000	2046.000000
51.020000	-0.049441	-29.219820	-8.023356	-9.737215	-6.892717	-4.566531	0.000000	-10.000000	0.058333	-9.316667	-99.166664	1023.000000	1023.000000	2046.000000
51.040001	-0.050409	-29.791632	-8.202582	-9.872406	-6.974912	-4.741731	0.000000	-10.000000	0.050000	-8.966667	-102.333336	1023.000000	1023.000000	2046.000000
51.060001	-0.050836	-30.044098	-8.316469	-9.986976	-6.967772	-4.772881	0.000000	-10.000000	0.066667	-8.633333	-105.333336	1023.000000	1023.000000	2046.000000
51.080002	-0.051428	-30.393721	-8.379449	-10.101733	-7.075737	-4.836802	0.000000	-10.000000	0.066667	-8.383333	-108.166664	1023.000000	1023.000000	2046.000000
51.099998	-0.051682	-30.544353	-8.476439	-10.073696	-7.106676	-4.887542	0.000000	-10.000000	0.066667	-8.283334	-110.833336	1023.000000	1023.000000	2046.000000
51.119999	-0.051334	-30.338486	-8.484331	-9.959889	-7.144372	-4.749893	0.000000	-10.000000	0.050000	-8.200000	-113.666664	1023.000000	1023.000000	2046.000000
51.139999	-0.051440	-30.400818	-8.588909	-9.898483	-7.168642	-4.744784	0.000000	-10.000000	0.050000	-8.033334	-116.500000	1023.000000	1023.000000	2046.000000
51.160000	-0.052029	-30.749235	-8.753429	-9.872508	-7.223431	-4.899866	0.000000	-10.000000	0.050000	-7.716667	-119.166664	1023.000000	1023.000000	2046.000000
51.180000	-0.052472	-31.011169	-8.663283	-10.006981	-7.389657	-4.951249	0.000000	-10.000000	0.050000	-7.250000	-121.833336	1023.000000	1023.000000	2046.000000
51.200001	-0.053803	-31.797508	-8.760264	-10.131893	-7.676310	-5.229041	0.000000	-10.000000	0.050000	-6.666667	-124.166664	1023.000000	1023.000000	2046.000000
51.220001	-0.055949	-33.065601	-9.178599	-10.174159	-7.959879	-5.752964	0.000000	-10.000000	0.041667	-5.933333	-126.500000	1023.000000	1023.000000	2046.000000
51.240002	-0.058722	-34.704510	-9.609000	-10.423678	-8.500149	-6.171684	0.000000	-10.000000	0.041667	-4.800000	-128.500000	1023.000000	1023.000000	2046.000000
51.259998	-0.061394	-36.283699	-10.149827	-10.726032	-8.937143	-6.470697	0.000000	-10.000000	0.025000	-3.400000	-130.166672	1023.000000	1023.000000	2046.000000
51.279999	-0.062619	-37.007946	-10.430147	-10.784380	-9.183245	-6.610174	0.000000	-10.000000	0.025000	-1.700000	-131.333328	1023.000000	1023.000000	2046.000000
51.299999	-0.063533	-37.548279	-10.543922	-10.847677	-9.496758	-6.659922	0.000000	-10.000000	0.008333	-0.583333	-131.833328	1023.000000	1023.000000	2046.000000
51.320000	-0.064089	-37.876541	-10.839577	-10.794047	-9.527529	-6.715388	0.000000	-10.000000	0.025000	-0.516667	-132.000000	1023.000000	1023.000000	2046.000000
51.340000	-0.064033	-37.843243	-10.880596	-10.696170	-9.558534	-6.707942	0.000000	-10.000000	0.025000	-1.216667	-132.000000	1023.000000	1023.000000	2046.000000
51.360001	-0.064240	-37.966072	-11.022009	-10.640236	-9.610698	-6.693128	0.000000	-10.000000	0.041667	-2.016667	-132.166672	1023.000000	1023.000000	2046.000000
51.380001	-0.063944	-37.791080	-11.112928	-10.461821	-9.532663	-6.683668	0.000000	-10.000000	0.033333	-2.466667	-132.500000	1023.000000	1023.000000	2046.000000
51.400002	-0.063693	-37.642597	-11.041161	-10.443116	-9.541831	-6.616489	0.000000	-10.000000	0.033333	-2.783333	-133.166672	1023.000000	1023.000000	2046.000000
51.419998	-0.063828	-37.722267	-11.109871	-10.405949	-9.573034	-6.633413	0.000000	-10.000000	0.033333	-3.033333	-134.000000	1023.000000	1023.000000	2046.000000
51.439999	-0.063356	-37.443348	-11.154012	-10.330053	-9.406624	-6.552658	0.000000	-10.000000	0.033333	-3.133333	-135.166672	1023.000000	1023.000000	2046.000000
51.459999	-0.063397	-37.467335	-11.129080	-10.430926	-9.382544	-6.524784	0.000000	-10.000000	0.041667	-3.166667	-136.333328	1023.000000	1023.000000	2046.000000
51.480000	-0.063282	-37.399826	-11.194516	-10.483179	-9.301756	-6.420377	0.000000	-10.000000	0.025000	-3.166667	-137.500000	1023.000000	1023.000000	2046.000000
51.500000	-0.061909	-36.588364	-11.011765	-10.242288	-9.051527	-6.282785	0.000000	-10.000000	0.025000	-3.250000	-138.500000	1023.000000	1023.000000	2046.000000
51.520000	-0.061348	-36.256512	-10.856679	-10.220666	-8.987601	-6.191566	0.000000	-10.000000	0.016667	-3.500000	-139.500000	1023.000000	1023.000000	2046.000000
51.540001	-0.060841	-35.957150	-10.886580	-10.166176	-8.788609	-6.115788	0.000000	-10.000000	0.016667	-3.750000	-140.666672	1023.000000	1023.000000	2046.000000
51.560001	-0.060139	-35.541870	-10.661983	-10.139889	-8.693828	-6.046170	0.000000	-10.000000	0.025000	-3.800000	-142.000000	1023.000000	1023.000000	2046.000000
51.580002	-0.060214	-35.586281	-10.635313	-10.289592	-8.614221	-6.047157	0.000000	-10.000000	0.025000	-3.666667	-143.333328	1023.000000	1023.000000	2046.000000
51.599998	-0.060412	-35.703587	-10.594803	-10.437236	-8.606274	-6.065274	0.000000	-10.000000	0.041667	-3.600000	-144.500000	1023.000000	1023.000000	2046.000000
51.619999	-0.060914	-36.000034	-10.547486	-10.736170	-8.606146	-6.110233	0.000000	-10.000000	0.025000	-3.783333	-145.666672	1023.000000	1023.000000	2046.000000
51.639999	-0.062307	-36.823528	-10.643110	-11.114532	-8.773376	-6.292511	0.000000	-10.000000	0.025000	-4.066667	-147.000000	1023.000000	1023.000000	2046.000000
51.660000	-0.062891	-37.168858	-10.790326	-11.380105	-8.690755	-6.307672	0.000000	-10.000000	0.016667	-4.233334	-148.333328	1023.000000	1023.000000	2046.000000
51.680000	-0.063701	-37.647163	-10.774522	-11.698622	-8.789279	-6.384740	0.000000	-10.000000	0.025000	-4.100000	-149.833328	1023.000000	1023.000000	2046.000000
51.700001	-0.064968	-38.396206	-10.948165	-11.983667	-8.911361	-6.553012	0.000000	-10.000000	0.033333	-3.766667	-151.166672	1023.000000	1023.000000	2046.000000
51.720001	-0.065157	-38.507904	-10.945442	-12.162115	-8.883716	-6.516631	0.000000	-10.000000	0.033333	-3.233333	-152.500000	1023.000000	1023.000000	2046.000000
51.740002	-0.065822	-38.901005	-10.966546	-12.387568	-8.983034	-6.563854	0.000000	-10.000000	0.025000	-1.966667	-153.333328	1023.000000	1023.000000	2046.000000
51.759998	-0.066448	-39.270576	-11.204532	-12.583561	-8.958223	-6.524262	0.000000	-10.000000	0.016667	-0.233333	-153.833328	1023.000000	1023.000000	2046.000000
51.779999	-0.066054	-39.037941	-11.177584	-12.644952	-8.778501	-6.436904	0.000000	-10.000000	0.000000	1.800000	-154.000000	1023.000000	1023.000000	2046.000000
[truncated: 1,133,700 more chars]
