# Supplementary material for: Effect of Electrode Belt and Body Positions on Regional Pulmonary Ventilation- and Perfusion-Related Impedance Changes Measured by Electric Impedance Tomography
Source: PLoS One. 2016 Jun 2;11(6):e0155913. doi: 10.1371/journal.pone.0155913 (PMC4890811; doi:10.1371/journal.pone.0155913)
Supplement: S1 Dataset — (ZIP) [file pone.0155913.s001.zip › Dataset/Fp10-semi-6i.txt]

Patient Name:	Fp10
Registry:	Fp10
Investigator:	 
Diagnosys:	 
Notes:	semi6i              
Sample Rate [Hz]:	50.08
Time Base 	Pixels Mean 	Pixels Sum 	UPPER RIGHT		UPPER LEFT		LOWER RIGHT		LOWER LEFT		QRS	ETCO2	Paw	Flow (L/min)	Volume	Analog1	Analog2	AnalogSum
0.000000	0.024401	14.420851	3.309978	3.758395	4.579985	2.772493	0.000000	-10.000000	0.000000	7.800000	648.333313	1023.000000	1023.000000	2046.000000
0.020000	0.025009	14.780210	3.393830	3.858043	4.685427	2.842911	0.000000	-10.000000	0.000000	7.150000	652.000000	1023.000000	1023.000000	2046.000000
0.040000	0.026090	15.419460	3.639442	3.967374	4.718436	3.094208	0.000000	-10.000000	0.000000	6.783333	654.666687	1023.000000	1023.000000	2046.000000
0.060000	0.027664	16.349688	3.856546	4.255093	4.944372	3.293676	0.000000	-10.000000	0.000000	6.600000	656.166687	1023.000000	1023.000000	2046.000000
0.080000	0.028730	16.979570	3.940254	4.568054	5.164227	3.307034	0.000000	-10.000000	0.000000	6.500000	657.500000	1023.000000	1023.000000	2046.000000
0.100000	0.029106	17.201380	4.008765	4.617106	5.190712	3.384797	0.000000	-10.000000	0.000000	6.266667	660.500000	1023.000000	1023.000000	2046.000000
0.120000	0.029734	17.572609	4.159585	4.603173	5.172009	3.637843	0.000000	-10.000000	0.000000	6.183333	662.833313	1023.000000	1023.000000	2046.000000
0.140000	0.030818	18.213249	4.190750	4.920920	5.475445	3.626134	0.000000	-10.000000	0.000000	5.833333	665.166687	1023.000000	1023.000000	2046.000000
0.160000	0.031493	18.612087	4.245920	5.144111	5.527886	3.694170	0.000000	-10.000000	0.008333	5.483334	666.333313	1023.000000	1023.000000	2046.000000
0.180000	0.031386	18.549318	4.131614	5.306796	5.287353	3.823556	0.000000	-10.000000	0.008333	4.800000	668.666687	1023.000000	1023.000000	2046.000000
0.200000	0.030891	18.256567	4.018587	5.342201	5.071470	3.824310	0.000000	-10.000000	0.008333	4.333333	670.333313	1023.000000	1023.000000	2046.000000
0.220000	0.030521	18.037918	3.947621	5.329518	5.049210	3.711569	0.000000	-10.000000	0.000000	4.050000	671.833313	1023.000000	1023.000000	2046.000000
0.240000	0.030057	17.763901	3.978184	5.305388	4.991597	3.488733	0.000000	-10.000000	0.008333	4.266667	672.666687	1023.000000	1023.000000	2046.000000
0.260000	0.028961	17.116232	3.862546	5.085579	4.855747	3.312360	0.000000	-10.000000	0.008333	4.650000	674.000000	1023.000000	1023.000000	2046.000000
0.280000	0.027109	16.021515	3.643128	4.808788	4.520775	3.048825	0.000000	-10.000000	0.025000	4.200000	676.000000	1023.000000	1023.000000	2046.000000
0.300000	0.025214	14.901510	3.265149	4.552132	4.395133	2.689096	0.000000	-10.000000	0.033333	3.583333	677.500000	1023.000000	1023.000000	2046.000000
0.320000	0.023666	13.986449	3.036739	4.310846	4.252098	2.386766	0.000000	-10.000000	0.050000	2.116667	679.000000	1023.000000	1023.000000	2046.000000
0.340000	0.022344	13.205272	2.817763	4.133706	4.139998	2.113805	0.000000	-10.000000	0.050000	1.183333	679.500000	1023.000000	1023.000000	2046.000000
0.360000	0.021284	12.579110	2.713040	3.910062	3.942694	2.013313	0.000000	-10.000000	0.041667	0.250000	680.000000	1023.000000	1023.000000	2046.000000
0.380000	0.020669	12.215568	2.641541	3.775410	3.790518	2.008098	0.000000	-10.000000	0.033333	0.000000	680.000000	1023.000000	1023.000000	2046.000000
0.400000	0.020655	12.206823	2.593647	3.840990	3.808900	1.963286	0.000000	-10.000000	0.033333	0.000000	680.000000	1023.000000	1023.000000	2046.000000
0.420000	0.020580	12.162963	2.559659	3.928394	3.817211	1.857699	0.000000	-10.000000	0.033333	0.000000	680.000000	1023.000000	1023.000000	2046.000000
0.440000	0.019996	11.817784	2.480146	3.809460	3.705775	1.822403	0.000000	-10.000000	0.041667	-0.333333	680.000000	1023.000000	1023.000000	2046.000000
0.460000	0.019614	11.591781	2.458526	3.695422	3.545044	1.892788	0.000000	-10.000000	0.041667	-1.383333	680.000000	1023.000000	1023.000000	2046.000000
0.480000	0.019975	11.805391	2.415192	3.758998	3.643898	1.987303	0.000000	-10.000000	0.050000	-2.916667	680.000000	1023.000000	1023.000000	2046.000000
0.500000	0.020433	12.075898	2.389023	3.997288	3.769945	1.919642	0.000000	-10.000000	0.050000	-4.383333	680.000000	1023.000000	1023.000000	2046.000000
0.520000	0.020523	12.129389	2.355458	4.034739	3.823990	1.915202	0.000000	-10.000000	0.058333	-5.300000	680.000000	1023.000000	1023.000000	2046.000000
0.540000	0.020812	12.299735	2.467088	3.997577	3.741621	2.093450	0.000000	-10.000000	0.058333	-5.933333	680.000000	1023.000000	1023.000000	2046.000000
0.560000	0.021646	12.792933	2.546453	4.127325	3.839161	2.279995	0.000000	-10.000000	0.058333	-6.516667	680.000000	1023.000000	1023.000000	2046.000000
0.580000	0.022424	13.252727	2.618923	4.364504	4.019771	2.249529	0.000000	-10.000000	0.050000	-6.850000	680.000000	1023.000000	1023.000000	2046.000000
0.600000	0.022193	13.115786	2.663837	4.306821	3.968752	2.176376	0.000000	-10.000000	0.066667	-7.066667	680.000000	1023.000000	1023.000000	2046.000000
0.620000	0.021929	12.960195	2.777272	4.068590	3.841166	2.273166	0.000000	-10.000000	0.075000	-7.216667	680.000000	1023.000000	1023.000000	2046.000000
0.640000	0.021815	12.892885	2.882999	3.817313	3.804259	2.388315	0.000000	-10.000000	0.075000	-7.600000	680.000000	1023.000000	1023.000000	2046.000000
0.660000	0.021237	12.550842	2.874092	3.747000	3.753226	2.176525	0.000000	-10.000000	0.066667	-7.966667	672.166687	1023.000000	1023.000000	2046.000000
0.680000	0.019739	11.665709	2.724279	3.562411	3.453186	1.925833	0.000000	-10.000000	0.066667	-8.183333	664.333313	1023.000000	1023.000000	2046.000000
0.700000	0.017955	10.611499	2.574428	3.283152	2.985694	1.768224	0.000000	-10.000000	0.075000	-8.116667	655.500000	1023.000000	1023.000000	2046.000000
0.720000	0.016918	9.998452	2.470911	3.176078	2.768946	1.582517	0.000000	-10.000000	0.075000	-7.983333	653.500000	1023.000000	1023.000000	2046.000000
0.740000	0.016089	9.508351	2.434359	3.102733	2.606499	1.364761	0.000000	-10.000000	0.083333	-8.083333	650.666687	1023.000000	1023.000000	2046.000000
0.760000	0.014760	8.722919	2.374097	2.993904	2.279002	1.075915	0.000000	-10.000000	0.091667	-8.516666	648.000000	1023.000000	1023.000000	2046.000000
0.780000	0.013471	7.961338	2.265047	2.742311	1.939286	1.014694	0.000000	-10.000000	0.100000	-9.033334	645.166687	1023.000000	1023.000000	2046.000000
0.800000	0.013041	7.707014	2.260011	2.700827	1.761774	0.984402	0.000000	-10.000000	0.108333	-9.383334	642.166687	1023.000000	1023.000000	2046.000000
0.820000	0.013168	7.782060	2.357675	2.779092	1.738596	0.906696	0.000000	-10.000000	0.108333	-9.700001	639.000000	1023.000000	1023.000000	2046.000000
0.840000	0.012903	7.625671	2.349175	2.825922	1.706929	0.743644	0.000000	-10.000000	0.108333	-10.083334	635.833313	1023.000000	1023.000000	2046.000000
0.860000	0.012315	7.278203	2.401325	2.738331	1.456723	0.681824	0.000000	-10.000000	0.100000	-10.500000	632.500000	1023.000000	1023.000000	2046.000000
0.880000	0.011961	7.069168	2.455637	2.669055	1.237429	0.707048	0.000000	-10.000000	0.108333	-10.866667	628.833313	1023.000000	1023.000000	2046.000000
0.900000	0.011985	7.082911	2.523558	2.675141	1.108284	0.775928	0.000000	-10.000000	0.116667	-11.183333	625.333313	1023.000000	1023.000000	2046.000000
0.920000	0.012294	7.265756	2.583543	2.833666	1.145984	0.702564	0.000000	-10.000000	0.133333	-11.583333	621.666687	1023.000000	1023.000000	2046.000000
0.940000	0.011532	6.815381	2.458352	2.821235	0.987381	0.548413	0.000000	-10.000000	0.141667	-11.966667	618.000000	1023.000000	1023.000000	2046.000000
0.960000	0.010618	6.275479	2.426298	2.701205	0.593026	0.554951	0.000000	-10.000000	0.150000	-12.366667	614.000000	1023.000000	1023.000000	2046.000000
0.980000	0.010607	6.268820	2.425538	2.704403	0.476970	0.661909	0.000000	-10.000000	0.150000	-12.633333	609.666687	1023.000000	1023.000000	2046.000000
1.000000	0.010314	6.095611	2.352114	2.798006	0.404165	0.541326	0.000000	-10.000000	0.150000	-12.966667	605.333313	1023.000000	1023.000000	2046.000000
1.020000	0.009260	5.472579	2.242622	2.812060	0.061924	0.355972	0.000000	-10.000000	0.150000	-13.316667	600.833313	1023.000000	1023.000000	2046.000000
1.040000	0.008169	4.827895	2.112999	2.646359	-0.339147	0.407684	0.000000	-10.000000	0.150000	-13.783334	596.500000	1023.000000	1023.000000	2046.000000
1.060000	0.007774	4.594562	2.005944	2.608853	-0.507075	0.486840	0.000000	-10.000000	0.150000	-14.100000	591.833313	1023.000000	1023.000000	2046.000000
1.080000	0.007659	4.526588	1.910751	2.773636	-0.538906	0.381107	0.000000	-10.000000	0.150000	-14.300000	587.166687	1023.000000	1023.000000	2046.000000
1.100000	0.006885	4.068851	1.826091	2.811935	-0.763380	0.194205	0.000000	-10.000000	0.150000	-14.300000	582.333313	1023.000000	1023.000000	2046.000000
1.120000	0.006398	3.781499	1.838320	2.727324	-1.096415	0.312270	0.000000	-10.000000	0.166667	-14.400001	577.666687	1023.000000	1023.000000	2046.000000
1.140000	0.006506	3.844975	1.810555	2.826443	-1.169690	0.377668	0.000000	-10.000000	0.183333	-14.483334	572.833313	1023.000000	1023.000000	2046.000000
1.160000	0.006385	3.773449	1.723824	2.975278	-1.205457	0.279805	0.000000	-10.000000	0.200000	-14.550000	568.000000	1023.000000	1023.000000	2046.000000
1.180000	0.005269	3.114008	1.603146	2.841912	-1.582311	0.251262	0.000000	-10.000000	0.208333	-14.616667	563.166687	1023.000000	1023.000000	2046.000000
1.200000	0.004608	2.723121	1.585681	2.688034	-1.931309	0.380715	0.000000	-10.000000	0.216667	-14.833333	558.333313	1023.000000	1023.000000	2046.000000
1.220000	0.004428	2.617167	1.436342	2.889503	-1.895668	0.186990	0.000000	-10.000000	0.225000	-15.200000	553.500000	1023.000000	1023.000000	2046.000000
1.240000	0.003649	2.156651	1.255617	2.965069	-2.185697	0.121663	0.000000	-10.000000	0.233333	-15.666667	548.333313	1023.000000	1023.000000	2046.000000
1.260000	0.002121	1.253345	1.047088	2.932575	-2.881924	0.155607	0.000000	-10.000000	0.241667	-16.150002	543.000000	1023.000000	1023.000000	2046.000000
1.280000	0.000350	0.206771	0.685304	2.862366	-3.303831	-0.037068	0.000000	-10.000000	0.250000	-16.633333	537.500000	1023.000000	1023.000000	2046.000000
1.300000	-0.001800	-1.063703	0.382804	2.760911	-3.751395	-0.456024	0.000000	-10.000000	0.250000	-16.966667	532.000000	1023.000000	1023.000000	2046.000000
1.320000	-0.004295	-2.538224	0.233887	2.362786	-4.413323	-0.721574	0.000000	-10.000000	0.250000	-17.216667	526.333313	1023.000000	1023.000000	2046.000000
1.340000	-0.006706	-3.963524	0.069649	1.958005	-5.122335	-0.868843	0.000000	-10.000000	0.258333	-17.583334	520.500000	1023.000000	1023.000000	2046.000000
1.360000	-0.008878	-5.246741	-0.257747	1.854160	-5.597833	-1.245321	0.000000	-10.000000	0.275000	-18.050001	514.500000	1023.000000	1023.000000	2046.000000
1.380000	-0.011756	-6.947927	-0.780490	1.752232	-6.054239	-1.865430	0.000000	-10.000000	0.300000	-18.616667	508.500000	1023.000000	1023.000000	2046.000000
1.400000	-0.015123	-8.937866	-1.111570	1.349115	-6.916886	-2.258525	0.000000	-10.000000	0.325000	-19.116667	502.500000	1023.000000	1023.000000	2046.000000
1.420000	-0.017731	-10.479130	-1.422538	1.006191	-7.592374	-2.470410	0.000000	-10.000000	0.350000	-19.583334	496.166656	1023.000000	1023.000000	2046.000000
1.440000	-0.019278	-11.393035	-1.662450	1.000903	-8.001082	-2.730406	0.000000	-10.000000	0.366667	-20.116667	489.666656	1023.000000	1023.000000	2046.000000
1.460000	-0.020782	-12.282317	-1.901874	1.052938	-8.383886	-3.049495	0.000000	-10.000000	0.383333	-20.583334	482.833344	1023.000000	1023.000000	2046.000000
1.480000	-0.022659	-13.391289	-2.126571	0.950008	-9.002534	-3.212191	0.000000	-10.000000	0.391667	-21.183334	476.000000	1023.000000	1023.000000	2046.000000
1.500000	-0.023914	-14.133419	-2.279482	0.859496	-9.485745	-3.227688	0.000000	-10.000000	0.400000	-21.483334	469.000000	1023.000000	1023.000000	2046.000000
1.520000	-0.024569	-14.520388	-2.478578	0.899537	-9.630406	-3.310941	0.000000	-10.000000	0.400000	-21.783333	461.833344	1023.000000	1023.000000	2046.000000
1.540000	-0.025374	-14.995778	-2.654240	0.960797	-9.781088	-3.521246	0.000000	-10.000000	0.400000	-21.916666	454.500000	1023.000000	1023.000000	2046.000000
1.560000	-0.026446	-15.629574	-2.783726	0.866114	-10.100177	-3.611785	0.000000	-10.000000	0.400000	-22.083334	447.166656	1023.000000	1023.000000	2046.000000
1.580000	-0.027467	-16.233133	-2.835136	0.723733	-10.509717	-3.612014	0.000000	-10.000000	0.391667	-22.100000	439.833344	1023.000000	1023.000000	2046.000000
1.600000	-0.027682	-16.360113	-2.847062	0.663421	-10.605396	-3.571075	0.000000	-10.000000	0.391667	-21.950001	432.500000	1023.000000	1023.000000	2046.000000
1.620000	-0.027674	-16.355610	-2.937888	0.730679	-10.488584	-3.659817	0.000000	-10.000000	0.391667	-21.850000	425.166656	1023.000000	1023.000000	2046.000000
1.640000	-0.028395	-16.781656	-2.972623	0.657486	-10.742472	-3.724048	0.000000	-10.000000	0.400000	-21.833334	417.833344	1023.000000	1023.000000	2046.000000
1.660000	-0.029377	-17.362026	-3.029267	0.475134	-11.074434	-3.733459	0.000000	-10.000000	0.400000	-21.866667	410.500000	1023.000000	1023.000000	2046.000000
1.680000	-0.029947	-17.698776	-3.066893	0.289766	-11.249149	-3.672500	0.000000	-10.000000	0.400000	-21.850000	403.166656	1023.000000	1023.000000	2046.000000
1.700000	-0.030840	-18.226713	-3.265383	0.111439	-11.286267	-3.786502	0.000000	-10.000000	0.408333	-21.633333	395.833344	1023.000000	1023.000000	2046.000000
1.720000	-0.032533	-19.227140	-3.388957	-0.205639	-11.632910	-3.999634	0.000000	-10.000000	0.408333	-21.600000	388.666656	1023.000000	1023.000000	2046.000000
1.740000	-0.034524	-20.403917	-3.441253	-0.729230	-12.145478	-4.087955	0.000000	-10.000000	0.408333	-21.600000	381.333344	1023.000000	1023.000000	2046.000000
1.760000	-0.036419	-21.523581	-3.482272	-1.133830	-12.656969	-4.250509	0.000000	-10.000000	0.400000	-21.833334	374.166656	1023.000000	1023.000000	2046.000000
1.780000	-0.038267	-22.615623	-3.681125	-1.440729	-12.931486	-4.562284	0.000000	-10.000000	0.400000	-21.783335	366.833344	1023.000000	1023.000000	2046.000000
1.800000	-0.040324	-23.831394	-3.950290	-1.614476	-13.244372	-5.022255	0.000000	-10.000000	0.400000	-21.816668	359.666656	1023.000000	1023.000000	2046.000000
1.820000	-0.042649	-25.205359	-4.084182	-2.048986	-13.836413	-5.235777	0.000000	-10.000000	0.400000	-21.683334	352.333344	1023.000000	1023.000000	2046.000000
1.840000	-0.044705	-26.420612	-4.222242	-2.413934	-14.339364	-5.445073	0.000000	-10.000000	0.400000	-21.883333	345.166656	1023.000000	1023.000000	2046.000000
1.860000	-0.046173	-27.288044	-4.408959	-2.655636	-14.575301	-5.648149	0.000000	-10.000000	0.400000	-21.933334	337.833344	1023.000000	1023.000000	2046.000000
1.880000	-0.047743	-28.215971	-4.653698	-2.843910	-14.789595	-5.928770	0.000000	-10.000000	0.400000	-22.100000	330.500000	1023.000000	1023.000000	2046.000000
1.900000	-0.049328	-29.152950	-4.689369	-3.140051	-15.235355	-6.088176	0.000000	-10.000000	0.400000	-22.100000	323.166656	1023.000000	1023.000000	2046.000000
1.920000	-0.050761	-29.999855	-4.754064	-3.444717	-15.577302	-6.223772	0.000000	-10.000000	0.400000	-22.166668	315.666656	1023.000000	1023.000000	2046.000000
1.940000	-0.051773	-30.598051	-4.939865	-3.578866	-15.643274	-6.436046	0.000000	-10.000000	0.400000	-22.266666	308.333344	1023.000000	1023.000000	2046.000000
1.960000	-0.052889	-31.257671	-5.103372	-3.692261	-15.753941	-6.708097	0.000000	-10.000000	0.400000	-22.216667	300.833344	1023.000000	1023.000000	2046.000000
1.980000	-0.054152	-32.003639	-5.168263	-3.906620	-16.050556	-6.878201	0.000000	-10.000000	0.408333	-22.183334	293.500000	1023.000000	1023.000000	2046.000000
2.000000	-0.055545	-32.826862	-5.220067	-4.167974	-16.441891	-6.996932	0.000000	-10.000000	0.408333	-22.166668	286.166656	1023.000000	1023.000000	2046.000000
2.020000	-0.056551	-33.421490	-5.378790	-4.303085	-16.553852	-7.185763	0.000000	-10.000000	0.416667	-22.266666	278.666656	1023.000000	1023.000000	2046.000000
2.040000	-0.057736	-34.122070	-5.606408	-4.391566	-16.663221	-7.460876	0.000000	-10.000000	0.408333	-22.300001	271.333344	1023.000000	1023.000000	2046.000000
2.060000	-0.059240	-35.010757	-5.795186	-4.550805	-16.957817	-7.706949	0.000000	-10.000000	0.416667	-22.416666	263.666656	1023.000000	1023.000000	2046.000000
2.080000	-0.060929	-36.008980	-5.901251	-4.854858	-17.387529	-7.865342	0.000000	-10.000000	0.416667	-22.450001	256.333344	1023.000000	1023.000000	2046.000000
2.100000	-0.062171	-36.742886	-6.088062	-5.097306	-17.569515	-7.988002	0.000000	-10.000000	0.416667	-22.616667	248.666672	1023.000000	1023.000000	2046.000000
2.120000	-0.063681	-37.635376	-6.387558	-5.185628	-17.664705	-8.397486	0.000000	-10.000000	0.425000	-22.616667	241.333328	1023.000000	1023.000000	2046.000000
2.140000	-0.065261	-38.568962	-6.565160	-5.406315	-17.954542	-8.642945	0.000000	-10.000000	0.425000	-22.750000	233.666672	1023.000000	1023.000000	2046.000000
2.160000	-0.066980	-39.584888	-6.608745	-5.762395	-18.368296	-8.845454	0.000000	-10.000000	0.433333	-22.916666	226.166672	1023.000000	1023.000000	2046.000000
2.180000	-0.068444	-40.450466	-6.815316	-6.033463	-18.520048	-9.081637	0.000000	-10.000000	0.433333	-23.200001	218.500000	1023.000000	1023.000000	2046.000000
2.200000	-0.069724	-41.206718	-7.066927	-6.201417	-18.524733	-9.413644	0.000000	-10.000000	0.433333	-23.299999	210.833328	1023.000000	1023.000000	2046.000000
2.220000	-0.071273	-42.122379	-7.234736	-6.417081	-18.753929	-9.716633	0.000000	-10.000000	0.433333	-23.316668	203.000000	1023.000000	1023.000000	2046.000000
2.240000	-0.072835	-43.045410	-7.251799	-6.680847	-19.118135	-9.994627	0.000000	-10.000000	0.433333	-23.366667	195.000000	1023.000000	1023.000000	2046.000000
2.260000	-0.074191	-43.846992	-7.385063	-6.978937	-19.270645	-10.212348	0.000000	-10.000000	0.441667	-23.400000	187.000000	1023.000000	1023.000000	2046.000000
2.280000	-0.075514	-44.628738	-7.593392	-7.228697	-19.326597	-10.480054	0.000000	-10.000000	0.441667	-23.350000	179.333328	1023.000000	1023.000000	2046.000000
2.300000	-0.076802	-45.389885	-7.789975	-7.310625	-19.473883	-10.815403	0.000000	-10.000000	0.441667	-23.216667	171.666672	1023.000000	1023.000000	2046.000000
2.320000	-0.077867	-46.019203	-7.850679	-7.415933	-19.745722	-11.006869	0.000000	-10.000000	0.425000	-22.983334	164.000000	1023.000000	1023.000000	2046.000000
2.340000	-0.078878	-46.616989	-7.877317	-7.708012	-20.074694	-10.956966	0.000000	-10.000000	0.425000	-22.683334	156.166672	1023.000000	1023.000000	2046.000000
2.360000	-0.079886	-47.212574	-8.105522	-7.866230	-20.151062	-11.089761	0.000000	-10.000000	0.408333	-22.200001	148.500000	1023.000000	1023.000000	2046.000000
2.380000	-0.081185	-47.980518	-8.337584	-7.971974	-20.286543	-11.384418	0.000000	-10.000000	0.400000	-21.916668	141.166672	1023.000000	1023.000000	2046.000000
2.400000	-0.082396	-48.696281	-8.515293	-8.083441	-20.458498	-11.639050	0.000000	-10.000000	0.383333	-21.600000	133.833328	1023.000000	1023.000000	2046.000000
2.420000	-0.083839	-49.548611	-8.622292	-8.286301	-20.731953	-11.908065	0.000000	-10.000000	0.366667	-21.366667	126.666664	1023.000000	1023.000000	2046.000000
2.440000	-0.084693	-50.053440	-8.760145	-8.492889	-20.891806	-11.908599	0.000000	-10.000000	0.358333	-20.983334	119.500000	1023.000000	1023.000000	2046.000000
2.460000	-0.085318	-50.422794	-9.090661	-8.460670	-20.953976	-11.917488	0.000000	-10.000000	0.350000	-20.766666	112.500000	1023.000000	1023.000000	2046.000000
2.480000	-0.086314	-51.011307	-9.415209	-8.456567	-21.009554	-12.129978	0.000000	-10.000000	0.350000	-20.483334	105.500000	1023.000000	1023.000000	2046.000000
2.500000	-0.087985	-51.999176	-9.532820	-8.749325	-21.375076	-12.341955	0.000000	-10.000000	0.350000	-20.516666	98.666664	1023.000000	1023.000000	2046.000000
2.520000	-0.089996	-53.187393	-9.633340	-9.285034	-21.658062	-12.610959	0.000000	-10.000000	0.350000	-20.200001	89.666664	1023.000000	1023.000000	2046.000000
2.540000	-0.092233	-54.509483	-9.962587	-9.591856	-21.790232	-13.164810	0.000000	-10.000000	0.341667	-19.983334	80.666664	1023.000000	1023.000000	2046.000000
2.560000	-0.094472	-55.832748	-10.284077	-9.783337	-22.046574	-13.718760	0.000000	-10.000000	0.333333	-19.633333	73.833336	1023.000000	1023.000000	2046.000000
2.580000	-0.096872	-57.251408	-10.573223	-10.028236	-22.455002	-14.194945	0.000000	-10.000000	0.333333	-19.233334	69.500000	1023.000000	1023.000000	2046.000000
2.600000	-0.099284	-58.676712	-10.785822	-10.367501	-22.938702	-14.584688	0.000000	-10.000000	0.325000	-18.666666	65.500000	1023.000000	1023.000000	2046.000000
2.620000	-0.101487	-59.979027	-11.152608	-10.632354	-23.208487	-14.985579	0.000000	-10.000000	0.300000	-18.150000	59.500000	1023.000000	1023.000000	2046.000000
2.640000	-0.103089	-60.925869	-11.472460	-10.739690	-23.374166	-15.339555	0.000000	-10.000000	0.266667	-17.933334	53.166668	1023.000000	1023.000000	2046.000000
2.660000	-0.104281	-61.630169	-11.665874	-10.804883	-23.575262	-15.584149	0.000000	-10.000000	0.250000	-17.783335	47.000000	1023.000000	1023.000000	2046.000000
2.680000	-0.105237	-62.194878	-11.765661	-10.817585	-23.854303	-15.757329	0.000000	-10.000000	0.250000	-17.650000	41.000000	1023.000000	1023.000000	2046.000000
2.700000	-0.106084	-62.695400	-11.905138	-10.862646	-24.039047	-15.888570	0.000000	-10.000000	0.258333	-17.383333	35.333332	1023.000000	1023.000000	2046.000000
2.720000	-0.106875	-63.163292	-12.107826	-10.944698	-24.111738	-15.999027	0.000000	-10.000000	0.258333	-17.200001	29.500000	1023.000000	1023.000000	2046.000000
2.740000	-0.107333	-63.434002	-12.341080	-10.974732	-24.036070	-16.082119	0.000000	-10.000000	0.250000	-16.766666	23.666666	1023.000000	1023.000000	2046.000000
2.760000	-0.107695	-63.647968	-12.478294	-10.926467	-24.046637	-16.196571	0.000000	-10.000000	0.241667	-16.316666	18.000000	1023.000000	1023.000000	2046.000000
2.780000	-0.108220	-63.958214	-12.473092	-11.037153	-24.272066	-16.175901	0.000000	-10.000000	0.225000	-15.500000	12.666667	1023.000000	1023.000000	2046.000000
2.800000	-0.108354	-64.037254	-12.602877	-11.229165	-24.181866	-16.023350	0.000000	-10.000000	0.200000	-14.383333	7.500000	1023.000000	1023.000000	2046.000000
2.820000	-0.108249	-63.975277	-12.734905	-11.309711	-23.933535	-15.997124	0.000000	-10.000000	0.150000	-12.983334	3.000000	1023.000000	1023.000000	2046.000000
2.840000	-0.108066	-63.867062	-12.692734	-11.343102	-23.895563	-15.935664	0.000000	-10.000000	0.108333	-11.466667	-1.166667	1023.000000	1023.000000	2046.000000
2.860000	-0.107980	-63.815979	-12.619380	-11.485716	-23.925573	-15.785309	0.000000	-10.000000	0.075000	-9.816667	-4.666667	1023.000000	1023.000000	2046.000000
2.880000	-0.107892	-63.764076	-12.671105	-11.725547	-23.790812	-15.576614	0.000000	-10.000000	0.058333	-7.866667	-7.833333	1023.000000	1023.000000	2046.000000
2.900000	-0.107919	-63.779877	-12.900017	-11.884729	-23.497877	-15.497255	0.000000	-10.000000	0.041667	-5.600000	-10.333333	1023.000000	1023.000000	2046.000000
2.920000	-0.107998	-63.826729	-12.924955	-12.133464	-23.411991	-15.356319	0.000000	-10.000000	0.041667	-2.916667	-12.333333	1023.000000	1023.000000	2046.000000
2.940000	-0.108253	-63.977303	-12.759504	-12.501340	-23.520105	-15.196352	0.000000	-10.000000	0.033333	-0.366667	-13.500000	1023.000000	1023.000000	2046.000000
2.960000	-0.108823	-64.314316	-12.967964	-12.778945	-23.323025	-15.244380	0.000000	-10.000000	0.025000	1.766667	-14.000000	1023.000000	1023.000000	2046.000000
2.980000	-0.109249	-64.566055	-13.062090	-12.986670	-23.242519	-15.274778	0.000000	-10.000000	-0.008333	3.716667	-14.000000	1023.000000	1023.000000	2046.000000
3.000000	-0.109429	-64.672676	-13.078743	-13.156325	-23.160059	-15.277550	0.000000	-10.000000	-0.016667	5.883333	-14.000000	1023.000000	1023.000000	2046.000000
3.020000	-0.109462	-64.691910	-13.074487	-13.312592	-23.086609	-15.218221	0.000000	-10.000000	-0.025000	8.216667	-14.000000	1023.000000	1023.000000	2046.000000
3.040000	-0.109577	-64.760231	-13.245162	-13.478489	-22.891174	-15.145407	0.000000	-10.000000	-0.033333	10.100000	-14.000000	1023.000000	1023.000000	2046.000000
3.060000	-0.109332	-64.615219	-13.399511	-13.531090	-22.669550	-15.015067	0.000000	-10.000000	-0.066667	11.600000	-14.000000	1023.000000	1023.000000	2046.000000
3.080000	-0.108450	-64.093666	-13.386519	-13.471504	-22.404333	-14.831311	0.000000	-10.000000	-0.083333	12.516666	-14.000000	1023.000000	1023.000000	2046.000000
3.100000	-0.107500	-63.532448	-13.184352	-13.444571	-22.275143	-14.628380	0.000000	-10.000000	-0.091667	13.383333	-7.833333	1023.000000	1023.000000	2046.000000
3.120000	-0.106580	-62.988903	-13.140357	-13.496789	-21.965265	-14.386491	0.000000	-10.000000	-0.108333	14.016667	6.500000	1023.000000	1023.000000	2046.000000
3.140000	-0.105422	-62.304348	-13.154092	-13.434886	-21.574554	-14.140816	0.000000	-10.000000	-0.133333	14.633334	20.833334	1023.000000	1023.000000	2046.000000
3.160000	-0.103780	-61.334091	-12.909012	-13.183240	-21.285526	-13.956312	0.000000	-10.000000	-0.133333	15.083334	30.666666	1023.000000	1023.000000	2046.000000
3.180000	-0.102318	-60.469952	-12.623263	-13.121239	-21.056303	-13.669145	0.000000	-10.000000	-0.133333	15.283334	34.000000	1023.000000	1023.000000	2046.000000
3.200000	-0.101157	-59.783665	-12.612498	-13.101489	-20.673504	-13.396173	0.000000	-10.000000	-0.133333	15.516666	39.166668	1023.000000	1023.000000	2046.000000
3.220000	-0.099603	-58.865570	-12.504041	-12.810390	-20.297478	-13.253658	0.000000	-10.000000	-0.150000	15.566667	44.333332	1023.000000	1023.000000	2046.000000
3.240000	-0.098121	-57.989735	-12.208586	-12.624643	-20.109787	-13.046717	0.000000	-10.000000	-0.150000	15.500000	49.500000	1023.000000	1023.000000	2046.000000
3.260000	-0.096811	-57.215332	-12.006897	-12.541455	-19.903458	-12.763521	0.000000	-10.000000	-0.150000	15.516667	54.666668	1023.000000	1023.000000	2046.000000
3.280000	-0.095724	-56.572609	-11.997930	-12.423182	-19.575462	-12.576036	0.000000	-10.000000	-0.150000	15.266667	59.833332	1023.000000	1023.000000	2046.000000
3.300000	-0.094297	-55.729610	-11.959822	-12.198265	-19.194012	-12.377513	0.000000	-10.000000	-0.150000	15.100000	65.000000	1023.000000	1023.000000	2046.000000
3.320000	-0.092764	-54.823414	-11.652204	-11.993672	-19.060436	-12.117102	0.000000	-10.000000	-0.116667	14.833334	70.000000	1023.000000	1023.000000	2046.000000
3.340000	-0.091425	-54.032436	-11.381476	-11.855566	-18.919712	-11.875684	0.000000	-10.000000	-0.091667	14.450000	75.000000	1023.000000	1023.000000	2046.000000
3.360000	-0.090469	-53.467457	-11.424416	-11.746391	-18.585667	-11.710986	0.000000	-10.000000	-0.075000	14.033334	80.000000	1023.000000	1023.000000	2046.000000
3.380000	-0.089078	-52.645390	-11.297805	-11.485716	-18.316301	-11.545566	0.000000	-10.000000	-0.083333	13.450000	84.666664	1023.000000	1023.000000	2046.000000
3.400000	-0.087678	-51.817600	-10.958596	-11.301314	-18.245827	-11.311862	0.000000	-10.000000	-0.075000	13.000000	89.333336	1023.000000	1023.000000	2046.000000
3.420000	-0.086789	-51.292400	-10.889355	-11.242997	-18.031031	-11.129020	0.000000	-10.000000	-0.058333	12.416667	93.666664	1023.000000	1023.000000	2046.000000
3.440000	-0.085672	-50.632221	-10.901406	-11.046464	-17.698299	-10.986053	0.000000	-10.000000	-0.050000	11.850000	98.000000	1023.000000	1023.000000	2046.000000
3.460000	-0.084476	-49.925198	-10.632876	-10.840645	-17.635172	-10.816505	0.000000	-10.000000	-0.050000	11.350000	102.000000	1023.000000	1023.000000	2046.000000
3.480000	-0.083475	-49.333847	-10.402557	-10.738173	-17.553253	-10.639864	0.000000	-10.000000	-0.041667	10.916667	106.000000	1023.000000	1023.000000	2046.000000
3.500000	-0.082672	-48.859303	-10.472407	-10.680128	-17.236223	-10.470542	0.000000	-10.000000	-0.025000	10.416667	109.666664	1023.000000	1023.000000	2046.000000
3.520000	-0.081735	-48.305450	-10.335663	-10.421055	-17.137552	-10.411180	0.000000	-10.000000	-0.008333	10.033334	113.333336	1023.000000	1023.000000	2046.000000
3.540000	-0.080654	-47.666363	-10.042059	-10.325337	-17.114737	-10.184229	0.000000	-10.000000	0.000000	9.550000	116.666664	1023.000000	1023.000000	2046.000000
3.560000	-0.080429	-47.533672	-10.107635	-10.207277	-17.006079	-10.212680	0.000000	-10.000000	0.000000	8.983334	120.000000	1023.000000	1023.000000	2046.000000
3.580000	-0.080385	-47.507683	-10.182393	-10.130372	-16.997292	-10.197625	0.000000	-10.000000	0.000000	8.250000	123.000000	1023.000000	1023.000000	2046.000000
3.600000	-0.079955	-47.253185	-9.946418	-9.996314	-17.147766	-10.162687	0.000000	-10.000000	0.000000	7.400000	125.833336	1023.000000	1023.000000	2046.000000
3.620000	-0.079774	-47.146633	-9.899223	-9.983394	-17.158268	-10.105749	0.000000	-10.000000	0.000000	6.366667	128.500000	1023.000000	1023.000000	2046.000000
3.640000	-0.079993	-47.275887	-10.035678	-9.978867	-17.147820	-10.113522	0.000000	-10.000000	0.016667	5.033333	130.833328	1023.000000	1023.000000	2046.000000
3.660000	-0.079407	-46.929295	-10.013189	-9.731797	-17.134882	-10.049425	0.000000	-10.000000	0.033333	3.116667	132.833328	1023.000000	1023.000000	2046.000000
3.680000	-0.078681	-46.500366	-9.906039	-9.523479	-17.235804	-9.835044	0.000000	-10.000000	0.050000	0.683333	134.166672	1023.000000	1023.000000	2046.000000
3.700000	-0.079172	-46.790390	-10.281291	-9.369630	-17.216160	-9.923309	0.000000	-10.000000	0.066667	-1.716667	134.833328	1023.000000	1023.000000	2046.000000
3.720000	-0.079836	-47.182838	-10.312880	-9.379972	-17.516653	-9.973334	0.000000	-10.000000	0.083333	-4.066667	135.000000	1023.000000	1023.000000	2046.000000
3.740000	-0.080854	-47.784523	-10.247450	-9.533535	-17.864264	-10.139274	0.000000	-10.000000	0.100000	-5.916667	135.000000	1023.000000	1023.000000	2046.000000
3.760000	-0.082805	-48.937637	-10.460849	-9.862679	-18.202559	-10.411550	0.000000	-10.000000	0.100000	-7.533333	135.000000	1023.000000	1023.000000	2046.000000
3.780000	-0.084471	-49.922245	-10.660674	-9.924451	-18.554527	-10.782594	0.000000	-10.000000	0.100000	-8.633333	135.000000	1023.000000	1023.000000	2046.000000
3.800000	-0.086512	-51.128662	-10.803561	-10.032650	-19.049990	-11.242462	0.000000	-10.000000	0.108333	-9.383333	135.000000	1023.000000	1023.000000	2046.000000
3.820000	-0.089226	-52.732555	-11.190027	-10.320943	-19.514591	-11.706991	0.000000	-10.000000	0.116667	-10.100000	135.000000	1023.000000	1023.000000	2046.000000
3.840000	-0.091192	-53.894604	-11.485971	-10.406717	-19.884520	-12.117395	0.000000	-10.000000	0.133333	-10.633333	131.500000	1023.000000	1023.000000	2046.000000
3.860000	-0.092224	-54.504597	-11.527820	-10.357611	-20.258160	-12.361005	0.000000	-10.000000	0.141667	-11.333333	123.500000	1023.000000	1023.000000	2046.000000
3.880000	-0.093508	-55.263126	-11.651831	-10.488689	-20.609581	-12.513025	0.000000	-10.000000	0.150000	-12.016666	114.166664	1023.000000	1023.000000	2046.000000
3.900000	-0.094742	-55.992786	-11.877317	-10.547042	-20.851929	-12.716497	0.000000	-10.000000	0.150000	-12.650001	107.000000	1023.000000	1023.000000	2046.000000
3.920000	-0.095470	-56.422951	-12.080070	-10.366816	-21.010490	-12.965572	0.000000	-10.000000	0.150000	-13.150001	102.833336	1023.000000	1023.000000	2046.000000
3.940000	-0.095801	-56.618244	-11.990567	-10.296619	-21.304859	-13.026197	0.000000	-10.000000	0.150000	-13.650001	98.500000	1023.000000	1023.000000	2046.000000
3.960000	-0.096565	-57.069954	-12.100762	-10.369764	-21.468616	-13.130812	0.000000	-10.000000	0.175000	-14.150001	93.833336	1023.000000	1023.000000	2046.000000
3.980000	-0.097205	-57.448063	-12.310011	-10.297726	-21.492607	-13.347720	0.000000	-10.000000	0.200000	-14.566667	89.166664	1023.000000	1023.000000	2046.000000
4.000000	-0.097327	-57.520397	-12.215219	-10.258211	-21.701180	-13.345785	0.000000	-10.000000	0.233333	-14.816667	84.333336	1023.000000	1023.000000	2046.000000
4.020000	-0.097663	-57.718746	-12.177658	-10.329108	-21.807552	-13.404427	0.000000	-10.000000	0.241667	-14.900001	79.500000	1023.000000	1023.000000	2046.000000
4.040000	-0.098228	-58.052879	-12.201604	-10.443104	-21.880569	-13.527602	0.000000	-10.000000	0.241667	-14.950000	74.500000	1023.000000	1023.000000	2046.000000
4.060000	-0.098536	-58.234505	-12.221934	-10.454485	-21.911226	-13.646860	0.000000	-10.000000	0.233333	-15.116667	69.500000	1023.000000	1023.000000	2046.000000
4.080000	-0.098618	-58.283039	-12.071083	-10.534812	-22.047632	-13.629513	0.000000	-10.000000	0.216667	-15.216667	64.500000	1023.000000	1023.000000	2046.000000
4.100000	-0.099172	-58.610428	-11.984911	-10.685182	-22.216623	-13.723712	0.000000	-10.000000	0.225000	-15.366667	59.333332	1023.000000	1023.000000	2046.000000
4.120000	-0.100082	-59.148232	-12.075006	-10.908359	-22.283052	-13.881813	0.000000	-10.000000	0.233333	-15.250000	54.166668	1023.000000	1023.000000	2046.000000
4.140000	-0.101098	-59.749088	-12.193901	-11.177067	-22.339518	-14.038603	0.000000	-10.000000	0.250000	-15.266666	49.000000	1023.000000	1023.000000	2046.000000
4.160000	-0.102045	-60.308609	-12.093565	-11.573195	-22.546900	-14.094951	0.000000	-10.000000	0.250000	-15.316667	44.000000	1023.000000	1023.000000	2046.000000
4.180000	-0.103364	-61.088085	-12.043542	-11.943992	-22.824007	-14.276546	0.000000	-10.000000	0.241667	-15.550000	38.833332	1023.000000	1023.000000	2046.000000
4.200000	-0.105028	-62.071377	-12.199856	-12.233411	-23.012798	-14.625311	0.000000	-10.000000	0.241667	-15.566667	33.666668	1023.000000	1023.000000	2046.000000
4.220000	-0.106706	-63.063427	-12.369172	-12.515570	-23.230976	-14.947709	0.000000	-10.000000	0.233333	-15.400001	28.500000	1023.000000	1023.000000	2046.000000
4.240000	-0.108091	-63.882050	-12.424570	-12.775874	-23.477976	-15.203631	0.000000	-10.000000	0.225000	-15.083334	23.333334	1023.000000	1023.000000	2046.000000
4.260000	-0.109347	-64.623886	-12.429299	-13.115020	-23.725050	-15.354519	0.000000	-10.000000	0.208333	-14.900001	18.166666	1023.000000	1023.000000	2046.000000
4.280000	-0.111065	-65.639297	-12.611889	-13.474995	-23.927649	-15.624763	0.000000	-10.000000	0.200000	-14.750000	13.166667	1023.000000	1023.000000	2046.000000
4.300000	-0.112492	-66.482727	-12.893972	-13.611165	-24.006771	-15.970818	0.000000	-10.000000	0.200000	-14.666667	8.333333	1023.000000	1023.000000	2046.000000
4.320000	-0.113342	-66.985382	-12.981626	-13.818467	-24.137585	-16.047703	0.000000	-10.000000	0.200000	-14.633334	3.666667	1023.000000	1023.000000	2046.000000
4.340000	-0.113816	-67.265266	-12.943660	-14.022654	-24.249132	-16.049818	0.000000	-10.000000	0.208333	-14.583334	-1.000000	1023.000000	1023.000000	2046.000000
4.360000	-0.114576	-67.714462	-12.962105	-14.219733	-24.339725	-16.192896	0.000000	-10.000000	0.208333	-14.400001	-5.500000	1023.000000	1023.000000	2046.000000
4.380000	-0.115284	-68.132713	-13.085813	-14.270598	-24.374701	-16.401604	0.000000	-10.000000	0.208333	-14.116667	-10.166667	1023.000000	1023.000000	2046.000000
4.400000	-0.115388	-68.194443	-13.101457	-14.335752	-24.337154	-16.420082	0.000000	-10.000000	0.200000	-13.716667	-14.833333	1023.000000	1023.000000	2046.000000
4.420000	-0.115301	-68.143158	-12.989537	-14.436906	-24.368433	-16.348284	0.000000	-10.000000	0.200000	-13.266666	-19.500000	1023.000000	1023.000000	2046.000000
4.440000	-0.115652	-68.350258	-13.048622	-14.477911	-24.370344	-16.453377	0.000000	-10.000000	0.166667	-12.700000	-23.833334	1023.000000	1023.000000	2046.000000
4.460000	-0.115823	-68.451279	-13.192806	-14.512619	-24.271353	-16.474499	0.000000	-10.000000	0.133333	-11.866667	-28.000000	1023.000000	1023.000000	2046.000000
4.480000	-0.115586	-68.311226	-13.219765	-14.539275	-24.187019	-16.365170	0.000000	-10.000000	0.091667	-10.550000	-32.000000	1023.000000	1023.000000	2046.000000
4.500000	-0.115150	-68.053383	-13.226218	-14.572720	-24.066576	-16.187872	0.000000	-10.000000	0.075000	-8.500000	-35.500000	1023.000000	1023.000000	2046.000000
4.520000	-0.114831	-67.864830	-13.307562	-14.586458	-23.903015	-16.067793	0.000000	-10.000000	0.050000	-5.416667	-38.333332	1023.000000	1023.000000	2046.000000
4.540000	-0.114227	-67.508286	-13.451177	-14.502946	-23.566725	-15.987436	0.000000	-10.000000	0.025000	-1.300000	-40.000000	1023.000000	1023.000000	2046.000000
4.560000	-0.113235	-66.921745	-13.503993	-14.386533	-23.213934	-15.817286	0.000000	-10.000000	0.008333	2.800000	-40.833332	1023.000000	1023.000000	2046.000000
4.580000	-0.111777	-66.060097	-13.404508	-14.309556	-22.879374	-15.466657	0.000000	-10.000000	-0.025000	7.066667	-41.000000	1023.000000	1023.000000	2046.000000
4.600000	-0.110254	-65.160088	-13.360495	-14.232273	-22.457836	-15.109485	0.000000	-10.000000	-0.075000	10.550000	-41.000000	1023.000000	1023.000000	2046.000000
4.620000	-0.108728	-64.258484	-13.360697	-14.131560	-21.956116	-14.810108	0.000000	-10.000000	-0.141667	13.983334	-41.000000	1023.000000	1023.000000	2046.000000
4.640000	-0.107146	-63.323277	-13.389063	-13.940138	-21.419273	-14.574803	0.000000	-10.000000	-0.200000	16.133333	-41.000000	1023.000000	1023.000000	2046.000000
4.660000	-0.105322	-62.245132	-13.305006	-13.747215	-20.921448	-14.271465	0.000000	-10.000000	-0.241667	18.200001	-30.166666	1023.000000	1023.000000	2046.000000
4.680000	-0.103284	-61.040955	-13.149921	-13.659319	-20.447990	-13.783724	0.000000	-10.000000	-0.283333	19.750000	-7.833333	1023.000000	1023.000000	2046.000000
4.700000	-0.101386	-59.919388	-13.030659	-13.531182	-19.958529	-13.399020	0.000000	-10.000000	-0.325000	21.500000	16.833334	1023.000000	1023.000000	2046.000000
4.720000	-0.099836	-59.002998	-12.963844	-13.342218	-19.513884	-13.183052	0.000000	-10.000000	-0.358333	22.866667	33.000000	1023.000000	1023.000000	2046.000000
4.740000	-0.098400	-58.154591	-12.949321	-13.127754	-19.063896	-13.013618	0.000000	-10.000000	-0.383333	24.150002	40.333332	1023.000000	1023.000000	2046.000000
4.760000	-0.096944	-57.293697	-12.840644	-13.081904	-18.676067	-12.695084	0.000000	-10.000000	-0.400000	25.166668	48.166668	1023.000000	1023.000000	2046.000000
4.780000	-0.095395	-56.378597	-12.608155	-13.060385	-18.396313	-12.313742	0.000000	-10.000000	-0.416667	26.200001	56.500000	1023.000000	1023.000000	2046.000000
4.800000	-0.093870	-55.477142	-12.496723	-12.937059	-17.978943	-12.064416	0.000000	-10.000000	-0.433333	27.133333	65.166664	1023.000000	1023.000000	2046.000000
4.820000	-0.092486	-54.659496	-12.474974	-12.744130	-17.554224	-11.886171	0.000000	-10.000000	-0.450000	27.950001	74.166664	1023.000000	1023.000000	2046.000000
4.840000	-0.091045	-53.807610	-12.406475	-12.493504	-17.156628	-11.751002	0.000000	-10.000000	-0.475000	28.233334	83.333336	1023.000000	1023.000000	2046.000000
4.860000	-0.088829	-52.497929	-12.334682	-12.289003	-16.706285	-11.167960	0.000000	-10.000000	-0.500000	28.650000	92.833336	1023.000000	1023.000000	2046.000000
4.880000	-0.086225	-50.959030	-12.165935	-11.895210	-16.312380	-10.585505	0.000000	-10.000000	-0.508333	28.900000	102.166664	1023.000000	1023.000000	2046.000000
4.900000	-0.084258	-49.796452	-12.104515	-11.573924	-15.856411	-10.261600	0.000000	-10.000000	-0.525000	29.416668	111.833336	1023.000000	1023.000000	2046.000000
4.920000	-0.082758	-48.910110	-12.078053	-11.341139	-15.433873	-10.057045	0.000000	-10.000000	-0.533333	29.633333	121.500000	1023.000000	1023.000000	2046.000000
4.940000	-0.081121	-47.942562	-11.958485	-11.269325	-15.035537	-9.679214	0.000000	-10.000000	-0.558333	29.916668	131.500000	1023.000000	1023.000000	2046.000000
4.960000	-0.079710	-47.108391	-11.802319	-11.107529	-14.745580	-9.452964	0.000000	-10.000000	-0.558333	29.950001	141.500000	1023.000000	1023.000000	2046.000000
4.980000	-0.079405	-46.928528	-11.924060	-10.986850	-14.516532	-9.501088	0.000000	-10.000000	-0.550000	29.816668	151.500000	1023.000000	1023.000000	2046.000000
5.000000	-0.079880	-47.209251	-12.158258	-11.010865	-14.329820	-9.710307	0.000000	-10.000000	-0.533333	29.799999	161.500000	1023.000000	1023.000000	2046.000000
5.020000	-0.080194	-47.394703	-12.328872	-11.077066	-14.188457	-9.800308	0.000000	-10.000000	-0.533333	29.466667	171.500000	1023.000000	1023.000000	2046.000000
5.040000	-0.079673	-47.086849	-12.329908	-11.105796	-13.995749	-9.655396	0.000000	-10.000000	-0.533333	29.450001	181.333328	1023.000000	1023.000000	2046.000000
5.060000	-0.078441	-46.358433	-12.199677	-11.015617	-13.739706	-9.403433	0.000000	-10.000000	-0.508333	29.300001	191.000000	1023.000000	1023.000000	2046.000000
5.080000	-0.076994	-45.503376	-11.997740	-10.930875	-13.505771	-9.068993	0.000000	-10.000000	-0.491667	29.250000	200.666672	1023.000000	1023.000000	2046.000000
5.100000	-0.075580	-44.667732	-11.908697	-10.677366	-13.150352	-8.931317	0.000000	-10.000000	-0.483333	28.816668	210.500000	1023.000000	1023.000000	2046.000000
5.120000	-0.074033	-43.753475	-11.751116	-10.443024	-12.844526	-8.714810	0.000000	-10.000000	-0.491667	28.566668	220.333328	1023.000000	1023.000000	2046.000000
5.140000	-0.072246	-42.697144	-11.620396	-10.200979	-12.430381	-8.445390	0.000000	-10.000000	-0.475000	28.400000	230.000000	1023.000000	1023.000000	2046.000000
5.160000	-0.070337	-41.569149	-11.392514	-10.008431	-12.094936	-8.073266	0.000000	-10.000000	-0.450000	28.233334	239.500000	1023.000000	1023.000000	2046.000000
5.180000	-0.068209	-40.311626	-11.126607	-9.653064	-11.740558	-7.791399	0.000000	-10.000000	-0.433333	27.700001	249.000000	1023.000000	1023.000000	2046.000000
5.200000	-0.066304	-39.185493	-11.011024	-9.286517	-11.284008	-7.603945	0.000000	-10.000000	-0.416667	27.583334	258.333344	1023.000000	1023.000000	2046.000000
5.220000	-0.064175	-37.927578	-10.741334	-9.056898	-10.861836	-7.267510	0.000000	-10.000000	-0.400000	27.333334	267.500000	1023.000000	1023.000000	2046.000000
5.240000	-0.061696	-36.462086	-10.330920	-8.767885	-10.495647	-6.867634	0.000000	-10.000000	-0.383333	27.299999	276.500000	1023.000000	1023.000000	2046.000000
5.260000	-0.059078	-34.915287	-9.958191	-8.430188	-10.044415	-6.482492	0.000000	-10.000000	-0.366667	26.933334	285.500000	1023.000000	1023.000000	2046.000000
5.280000	-0.056653	-33.481667	-9.576177	-8.071276	-9.564801	-6.269413	0.000000	-10.000000	-0.366667	26.866667	294.666656	1023.000000	1023.000000	2046.000000
5.300000	-0.054435	-32.171146	-9.192379	-7.878405	-9.082827	-6.017537	0.000000	-10.000000	-0.358333	26.650002	303.666656	1023.000000	1023.000000	2046.000000
5.320000	-0.052421	-30.981092	-8.852304	-7.798799	-8.617950	-5.712041	0.000000	-10.000000	-0.375000	26.200001	312.666656	1023.000000	1023.000000	2046.000000
5.340000	-0.050649	-29.933306	-8.410112	-7.833265	-8.353360	-5.336568	0.000000	-10.000000	-0.366667	25.800001	321.333344	1023.000000	1023.000000	2046.000000
5.360000	-0.049089	-29.011660	-8.090397	-7.793888	-8.066018	-5.061356	0.000000	-10.000000	-0.383333	25.516666	330.166656	1023.000000	1023.000000	2046.000000
5.380000	-0.047931	-28.327400	-7.837636	-7.644980	-7.814275	-5.030509	0.000000	-10.000000	-0.383333	25.466667	338.666656	1023.000000	1023.000000	2046.000000
5.400000	-0.047072	-27.819265	-7.685946	-7.518450	-7.584954	-5.029915	0.000000	-10.000000	-0.400000	25.583334	347.333344	1023.000000	1023.000000	2046.000000
5.420000	-0.046167	-27.284809	-7.525898	-7.432101	-7.367731	-4.959079	0.000000	-10.000000	-0.400000	25.566668	355.666656	1023.000000	1023.000000	2046.000000
5.440000	-0.044906	-26.539635	-7.254385	-7.380607	-7.176537	-4.728107	0.000000	-10.000000	-0.400000	25.716667	364.333344	1023.000000	1023.000000	2046.000000
5.460000	-0.043374	-25.633921	-7.001901	-7.249881	-6.867111	-4.515028	0.000000	-10.000000	-0.391667	25.550001	372.833344	1023.000000	1023.000000	2046.000000
5.480000	-0.041727	-24.660599	-6.710039	-6.955296	-6.555845	-4.439419	0.000000	-10.000000	-0.391667	25.650000	381.500000	1023.000000	1023.000000	2046.000000
5.500000	-0.040047	-23.667723	-6.503122	-6.735970	-6.182991	-4.245639	0.000000	-10.000000	-0.375000	25.750000	390.000000	1023.000000	1023.000000	2046.000000
5.520000	-0.038046	-22.485090	-6.178117	-6.570441	-5.867782	-3.868751	0.000000	-10.000000	-0.383333	25.750000	398.500000	1023.000000	1023.000000	2046.000000
5.540000	-0.035496	-20.978144	-5.802752	-6.276358	-5.472806	-3.426227	0.000000	-10.000000	-0.366667	25.466667	407.166656	1023.000000	1023.000000	2046.000000
5.560000	-0.032916	-19.453402	-5.390985	-5.847333	-5.048669	-3.166414	0.000000	-10.000000	-0.366667	25.183334	415.666656	1023.000000	1023.000000	2046.000000
5.580000	-0.030588	-18.077730	-5.042667	-5.426857	-4.634058	-2.974149	0.000000	-10.000000	-0.350000	24.866667	424.166656	1023.000000	1023.000000	2046.000000
5.600000	-0.028398	-16.783115	-4.755929	-5.170569	-4.255033	-2.601584	0.000000	-10.000000	-0.350000	24.650000	432.500000	1023.000000	1023.000000	2046.000000
5.620000	-0.025858	-15.282330	-4.367198	-4.824812	-3.925973	-2.164346	0.000000	-10.000000	-0.333333	24.316668	440.833344	1023.000000	1023.000000	2046.000000
5.640000	-0.023601	-13.948184	-3.988051	-4.364446	-3.590201	-2.005487	0.000000	-10.000000	-0.308333	23.850000	449.000000	1023.000000	1023.000000	2046.000000
5.660000	-0.021703	-12.826262	-3.698458	-3.995156	-3.286847	-1.845800	0.000000	-10.000000	-0.275000	23.116667	457.000000	1023.000000	1023.000000	2046.000000
5.680000	-0.019982	-11.809124	-3.492625	-3.719889	-2.992536	-1.604075	0.000000	-10.000000	-0.241667	22.233334	464.833344	1023.000000	1023.000000	2046.000000
5.700000	-0.018170	-10.738656	-3.200039	-3.531030	-2.789658	-1.217929	0.000000	-10.000000	-0.216667	21.533333	472.500000	1023.000000	1023.000000	2046.000000
5.720000	-0.016453	-9.723480	-2.973103	-3.146402	-2.490282	-1.113693	0.000000	-10.000000	-0.200000	20.716667	479.833344	1023.000000	1023.000000	2046.000000
5.740000	-0.015074	-8.908803	-2.706913	-2.853327	-2.309447	-1.039116	0.000000	-10.000000	-0.200000	19.950001	486.833344	1023.000000	1023.000000	2046.000000
5.760000	-0.013817	-8.165621	-2.519970	-2.667601	-2.138967	-0.839083	0.000000	-10.000000	-0.191667	19.150000	493.666656	1023.000000	1023.000000	2046.000000
5.780000	-0.012199	-7.209314	-2.241543	-2.461954	-1.966621	-0.539196	0.000000	-10.000000	-0.175000	18.566668	500.166656	1023.000000	1023.000000	2046.000000
5.800000	-0.010833	-6.402308	-1.949202	-2.193915	-1.814810	-0.444381	0.000000	-10.000000	-0.141667	17.733334	506.500000	1023.000000	1023.000000	2046.000000
5.820000	-0.009798	-5.790785	-1.777336	-1.947317	-1.640190	-0.425942	0.000000	-10.000000	-0.116667	17.133333	512.500000	1023.000000	1023.000000	2046.000000
5.840000	-0.008788	-5.193958	-1.597004	-1.812663	-1.505608	-0.278683	0.000000	-10.000000	-0.083333	16.416668	518.333313	1023.000000	1023.000000	2046.000000
5.860000	-0.007573	-4.475537	-1.375820	-1.611061	-1.378074	-0.110583	0.000000	-10.000000	-0.066667	15.650001	524.000000	1023.000000	1023.000000	2046.000000
5.880000	-0.006245	-3.690890	-1.164991	-1.343371	-1.214842	0.032314	0.000000	-10.000000	-0.058333	14.583333	529.333313	1023.000000	1023.000000	2046.000000
5.900000	-0.005388	-3.184508	-0.908915	-1.112923	-1.175058	0.012389	0.000000	-10.000000	-0.050000	13.483334	534.333313	1023.000000	1023.000000	2046.000000
5.920000	-0.005040	-2.978620	-0.812537	-1.031013	-1.168020	0.032951	0.000000	-10.000000	-0.033333	12.366667	539.000000	1023.000000	1023.000000	2046.000000
5.940000	-0.004901	-2.896291	-0.735394	-1.027233	-1.267814	0.134150	0.000000	-10.000000	-0.008333	11.250000	543.333313	1023.000000	1023.000000	2046.000000
5.960000	-0.004023	-2.377532	-0.668487	-0.864484	-1.117018	0.272458	0.000000	-10.000000	0.000000	10.033334	547.333313	1023.000000	1023.000000	2046.000000
5.980000	-0.003488	-2.061591	-0.511286	-0.614808	-1.107451	0.171954	0.000000	-10.000000	0.000000	8.650001	550.833313	1023.000000	1023.000000	2046.000000
6.000000	-0.003102	-1.833160	-0.514099	-0.503795	-1.112534	0.297269	0.000000	-10.000000	0.016667	7.233334	553.833313	1023.000000	1023.000000	2046.000000
6.020000	-0.003069	-1.813827	-0.649345	-0.221011	-1.258608	0.315138	0.000000	-10.000000	0.025000	5.766667	556.500000	1023.000000	1023.000000	2046.000000
6.040000	-0.003451	-2.039521	-0.744667	-0.166175	-1.440167	0.311487	0.000000	-10.000000	0.041667	4.750000	558.666687	1023.000000	1023.000000	2046.000000
6.060000	-0.003980	-2.352033	-0.790481	-0.203345	-1.589026	0.230818	0.000000	-10.000000	0.041667	3.850000	560.500000	1023.000000	1023.000000	2046.000000
6.080000	-0.004765	-2.815895	-0.773608	-0.288255	-1.768950	0.014918	0.000000	-10.000000	0.050000	3.300000	562.000000	1023.000000	1023.000000	2046.000000
6.100000	-0.005910	-3.492770	-0.859141	-0.415536	-1.969211	-0.248882	0.000000	-10.000000	0.050000	2.600000	563.333313	1023.000000	1023.000000	2046.000000
6.120000	-0.008037	-4.749987	-1.217294	-0.605500	-2.288994	-0.638198	0.000000	-10.000000	0.050000	1.533333	564.333313	1023.000000	1023.000000	2046.000000
6.140000	-0.010234	-6.048411	-1.565674	-0.870308	-2.612687	-0.999742	0.000000	-10.000000	0.058333	-0.050000	564.833313	1023.000000	1023.000000	2046.000000
6.160000	-0.012107	-7.155212	-1.781548	-1.109653	-2.899263	-1.364748	0.000000	-10.000000	0.075000	-1.700000	565.000000	1023.000000	1023.000000	2046.000000
6.180000	-0.013445	-7.945910	-2.002752	-1.259372	-3.040136	-1.643651	0.000000	-10.000000	0.083333	-3.016667	565.000000	1023.000000	1023.000000	2046.000000
6.200000	-0.014422	-8.523371	-2.158191	-1.365948	-3.228509	-1.770723	0.000000	-10.000000	0.083333	-3.700000	565.000000	1023.000000	1023.000000	2046.000000
6.220000	-0.014958	-8.839917	-2.254847	-1.463767	-3.392375	-1.728928	0.000000	-10.000000	0.066667	-3.933333	565.000000	1023.000000	1023.000000	2046.000000
6.240000	-0.015122	-8.937263	-2.302478	-1.397490	-3.493441	-1.743853	0.000000	-10.000000	0.058333	-3.783333	565.000000	1023.000000	1023.000000	2046.000000
6.260000	-0.015353	-9.073494	-2.357060	-1.342287	-3.536726	-1.837421	0.000000	-10.000000	0.050000	-3.600000	565.000000	1023.000000	1023.000000	2046.000000
6.280000	-0.015644	-9.245514	-2.484420	-1.302321	-3.525284	-1.933488	0.000000	-10.000000	0.058333	-3.516667	565.000000	1023.000000	1023.000000	2046.000000
6.300000	-0.015697	-9.276903	-2.564240	-1.367817	-3.515631	-1.829216	0.000000	-10.000000	0.066667	-3.566667	565.000000	1023.000000	1023.000000	2046.000000
6.320000	-0.015422	-9.114641	-2.549027	-1.314369	-3.553573	-1.697672	0.000000	-10.000000	0.075000	-3.633333	565.000000	1023.000000	1023.000000	2046.000000
6.340000	-0.014901	-8.806542	-2.532768	-1.107738	-3.499549	-1.666488	0.000000	-10.000000	0.075000	-3.716667	565.000000	1023.000000	1023.000000	2046.000000
6.360000	-0.014561	-8.605688	-2.499054	-1.024077	-3.416769	-1.665787	0.000000	-10.000000	0.091667	-4.066667	565.000000	1023.000000	1023.000000	2046.000000
6.380000	-0.014250	-8.421594	-2.457524	-0.997985	-3.424515	-1.541570	0.000000	-10.000000	0.100000	-4.966667	565.000000	1023.000000	1023.000000	2046.000000
6.400000	-0.014128	-8.349538	-2.465864	-0.920285	-3.507097	-1.456292	0.000000	-10.000000	0.108333	-6.266667	565.000000	1023.000000	1023.000000	2046.000000
6.420000	-0.013996	-8.271751	-2.423543	-0.826027	-3.597374	-1.424807	0.000000	-10.000000	0.108333	-7.683333	565.000000	1023.000000	1023.000000	2046.000000
6.440000	-0.014170	-8.374285	-2.332785	-0.827746	-3.708046	-1.505708	0.000000	-10.000000	0.125000	-9.083333	557.666687	1023.000000	1023.000000	2046.000000
6.460000	-0.014957	-8.839580	-2.270018	-1.058303	-3.956831	-1.554427	0.000000	-10.000000	0.150000	-10.400000	549.000000	1023.000000	1023.000000	2046.000000
6.480000	-0.016028	-9.472576	-2.211127	-1.333125	-4.333757	-1.594567	0.000000	-10.000000	0.191667	-11.850000	539.000000	1023.000000	1023.000000	2046.000000
6.500000	-0.017305	-10.226983	-2.171401	-1.527210	-4.807961	-1.720411	0.000000	-10.000000	0.225000	-13.283334	535.000000	1023.000000	1023.000000	2046.000000
6.520000	-0.018789	-11.104036	-2.175235	-1.590210	-5.281586	-2.057006	0.000000	-10.000000	0.250000	-14.333334	532.333313	1023.000000	1023.000000	2046.000000
6.540000	-0.020933	-12.371378	-2.265412	-1.815951	-5.909264	-2.380751	0.000000	-10.000000	0.258333	-15.616667	527.500000	1023.000000	1023.000000	2046.000000
6.560000	-0.023252	-13.742043	-2.411326	-2.068717	-6.579604	-2.682397	0.000000	-10.000000	0.291667	-16.816668	522.000000	1023.000000	1023.000000	2046.000000
6.580000	-0.025328	-14.968595	-2.559954	-2.278495	-7.174375	-2.955771	0.000000	-10.000000	0.341667	-18.433334	514.500000	1023.000000	1023.000000	2046.000000
6.600000	-0.027117	-16.026438	-2.579836	-2.389260	-7.767634	-3.289709	0.000000	-10.000000	0.383333	-19.650002	508.333344	1023.000000	1023.000000	2046.000000
6.620000	-0.028984	-17.129707	-2.656760	-2.520251	-8.345812	-3.606884	0.000000	-10.000000	0.400000	-20.683334	501.833344	1023.000000	1023.000000	2046.000000
6.640000	-0.031042	-18.345695	-2.852295	-2.790007	-8.955470	-3.747924	0.000000	-10.000000	0.416667	-21.500000	495.000000	1023.000000	1023.000000	2046.000000
6.660000	-0.032181	-19.019205	-2.906685	-2.865407	-9.414584	-3.832528	0.000000	-10.000000	0.433333	-22.150000	487.833344	1023.000000	1023.000000	2046.000000
6.680000	-0.033151	-19.592495	-2.857846	-2.848515	-9.855156	-4.030977	0.000000	-10.000000	0.450000	-22.633333	480.500000	1023.000000	1023.000000	2046.000000
6.700000	-0.034382	-20.319767	-2.967801	-2.922004	-10.174265	-4.255696	0.000000	-10.000000	0.450000	-23.033333	472.833344	1023.000000	1023.000000	2046.000000
6.720000	-0.035599	-21.038921	-3.101810	-3.011582	-10.501348	-4.424181	0.000000	-10.000000	0.450000	-23.183334	465.166656	1023.000000	1023.000000	2046.000000
6.740000	-0.036437	-21.534546	-3.206024	-3.067405	-10.804998	-4.456120	0.000000	-10.000000	0.450000	-23.316668	457.500000	1023.000000	1023.000000	2046.000000
6.760000	-0.037167	-21.965694	-3.240460	-3.055750	-11.092721	-4.576763	0.000000	-10.000000	0.450000	-23.333334	449.833344	1023.000000	1023.000000	2046.000000
6.780000	-0.037946	-22.425812	-3.292509	-3.076880	-11.340582	-4.715841	0.000000	-10.000000	0.450000	-23.450001	442.000000	1023.000000	1023.000000	2046.000000
6.800000	-0.039108	-23.112902	-3.481834	-3.223655	-11.577152	-4.830259	0.000000	-10.000000	0.450000	-23.383333	434.000000	1023.000000	1023.000000	2046.000000
6.820000	-0.040281	-23.806215	-3.658769	-3.281465	-11.879557	-4.986425	0.000000	-10.000000	0.441667	-23.300001	426.166656	1023.000000	1023.000000	2046.000000
6.840000	-0.041105	-24.292906	-3.753129	-3.345015	-12.132605	-5.062158	0.000000	-10.000000	0.441667	-23.116667	418.500000	1023.000000	1023.000000	2046.000000
6.860000	-0.042067	-24.861704	-3.892468	-3.350664	-12.384604	-5.233968	0.000000	-10.000000	0.441667	-23.000000	410.833344	1023.000000	1023.000000	2046.000000
6.880000	-0.043153	-25.503609	-4.038554	-3.461690	-12.594067	-5.409297	0.000000	-10.000000	0.441667	-22.833334	403.166656	1023.000000	1023.000000	2046.000000
6.900000	-0.044535	-26.320200	-4.216097	-3.577107	-12.919745	-5.607251	0.000000	-10.000000	0.441667	-22.733334	395.500000	1023.000000	1023.000000	2046.000000
6.920000	-0.045792	-27.062868	-4.400568	-3.731681	-13.226134	-5.704485	0.000000	-10.000000	0.433333	-22.500000	387.833344	1023.000000	1023.000000	2046.000000
6.940000	-0.046832	-27.677925	-4.510591	-3.850638	-13.547678	-5.769018	0.000000	-10.000000	0.433333	-22.333334	380.333344	1023.000000	1023.000000	2046.000000
6.960000	-0.047780	-28.237906	-4.607235	-3.914144	-13.790528	-5.925999	0.000000	-10.000000	0.425000	-22.200001	372.833344	1023.000000	1023.000000	2046.000000
6.980000	-0.048770	-28.823278	-4.708158	-3.967289	-13.955866	-6.191966	0.000000	-10.000000	0.425000	-22.316668	365.500000	1023.000000	1023.000000	2046.000000
7.000000	-0.049781	-29.420574	-4.847505	-4.097265	-14.165965	-6.309839	0.000000	-10.000000	0.425000	-22.350000	358.000000	1023.000000	1023.000000	2046.000000
7.020000	-0.050466	-29.825527	-4.952127	-4.202804	-14.324462	-6.346134	0.000000	-10.000000	0.416667	-22.333334	350.500000	1023.000000	1023.000000	2046.000000
7.040000	-0.051270	-30.300713	-4.964294	-4.208190	-14.586400	-6.541829	0.000000	-10.000000	0.425000	-22.266666	343.000000	1023.000000	1023.000000	2046.000000
7.060000	-0.052456	-31.001751	-5.082743	-4.337536	-14.788733	-6.792740	0.000000	-10.000000	0.433333	-22.266666	335.500000	1023.000000	1023.000000	2046.000000
7.080000	-0.053716	-31.745983	-5.258076	-4.564081	-14.993689	-6.930137	0.000000	-10.000000	0.450000	-22.300001	328.166656	1023.000000	1023.000000	2046.000000
7.100000	-0.055124	-32.578251	-5.418257	-4.794648	-15.269933	-7.095411	0.000000	-10.000000	0.441667	-22.383333	320.666656	1023.000000	1023.000000	2046.000000
7.120000	-0.056039	-33.118839	-5.489664	-4.825463	-15.574250	-7.229462	0.000000	-10.000000	0.441667	-22.500000	313.333344	1023.000000	1023.000000	2046.000000
7.140000	-0.056870	-33.610336	-5.782129	-4.734580	-15.696430	-7.397198	0.000000	-10.000000	0.441667	-22.483334	305.666656	1023.000000	1023.000000	2046.000000
7.160000	-0.059130	-34.945740	-6.153114	-4.977977	-16.027536	-7.787112	0.000000	-10.000000	0.450000	-22.450001	298.333344	1023.000000	1023.000000	2046.000000
7.180000	-0.061546	-36.373425	-6.400539	-5.359467	-16.512703	-8.100716	0.000000	-10.000000	0.441667	-22.383333	290.666656	1023.000000	1023.000000	2046.000000
7.200000	-0.063733	-37.666019	-6.602654	-5.698612	-16.843065	-8.521689	0.000000	-10.000000	0.425000	-22.300001	283.333344	1023.000000	1023.000000	2046.000000
7.220000	-0.065868	-38.927952	-6.802757	-6.010310	-17.139214	-8.975672	0.000000	-10.000000	0.408333	-22.066668	275.833344	1023.000000	1023.000000	2046.000000
7.240000	-0.068412	-40.431355	-7.155384	-6.294227	-17.522573	-9.459171	0.000000	-10.000000	0.400000	-21.850000	268.500000	1023.000000	1023.000000	2046.000000
7.260000	-0.070937	-41.923618	-7.536167	-6.532272	-17.964325	-9.890855	0.000000	-10.000000	0.400000	-21.516666	261.166656	1023.000000	1023.000000	2046.000000
7.280000	-0.073360	-43.355743	-7.863555	-6.726177	-18.390774	-10.375236	0.000000	-10.000000	0.400000	-21.200001	254.000000	1023.000000	1023.000000	2046.000000
7.300000	-0.075582	-44.668861	-8.159475	-6.901001	-18.716415	-10.891971	0.000000	-10.000000	0.391667	-20.950001	247.000000	1023.000000	1023.000000	2046.000000
7.320000	-0.077765	-45.959217	-8.452583	-7.160086	-19.132282	-11.214266	0.000000	-10.000000	0.391667	-20.883333	240.000000	1023.000000	1023.000000	2046.000000
7.340000	-0.079361	-46.902321	-8.663567	-7.343484	-19.465719	-11.429551	0.000000	-10.000000	0.391667	-20.850000	233.000000	1023.000000	1023.000000	2046.000000
7.360000	-0.080701	-47.694454	-8.832087	-7.386937	-19.800314	-11.675117	0.000000	-10.000000	0.391667	-20.716667	226.000000	1023.000000	1023.000000	2046.000000
7.380000	-0.081895	-48.399986	-9.036052	-7.456012	-19.989529	-11.918393	0.000000	-10.000000	0.391667	-20.633333	219.000000	1023.000000	1023.000000	2046.000000
7.400000	-0.083300	-49.230202	-9.282937	-7.624083	-20.221127	-12.102055	0.000000	-10.000000	0.383333	-20.633333	212.166672	1023.000000	1023.000000	2046.000000
7.420000	-0.084217	-49.772408	-9.421239	-7.752446	-20.424385	-12.174337	0.000000	-10.000000	0.391667	-20.550001	205.333328	1023.000000	1023.000000	2046.000000
7.440000	-0.085211	-50.359715	-9.521314	-7.810362	-20.658440	-12.369598	0.000000	-10.000000	0.375000	-20.583334	198.500000	1023.000000	1023.000000	2046.000000
7.460000	-0.086033	-50.845566	-9.642285	-7.888190	-20.776960	-12.538131	0.000000	-10.000000	0.366667	-20.433334	191.500000	1023.000000	1023.000000	2046.000000
7.480000	-0.087003	-51.418674	-9.771495	-8.103380	-20.913586	-12.630214	0.000000	-10.000000	0.366667	-20.416668	184.666672	1023.000000	1023.000000	2046.000000
7.500000	-0.087626	-51.787231	-9.807603	-8.298970	-20.992306	-12.688353	0.000000	-10.000000	0.383333	-20.300001	177.833328	1023.000000	1023.000000	2046.000000
7.520000	-0.088154	-52.098991	-9.754612	-8.396317	-21.157171	-12.790891	0.000000	-10.000000	0.400000	-20.333334	173.333328	1023.000000	1023.000000	2046.000000
7.540000	-0.088872	-52.523178	-9.848201	-8.568434	-21.165558	-12.940988	0.000000	-10.000000	0.383333	-20.133333	166.500000	1023.000000	1023.000000	2046.000000
7.560000	-0.089924	-53.145317	-9.964869	-8.845709	-21.262432	-13.072307	0.000000	-10.000000	0.366667	-19.900000	159.833328	1023.000000	1023.000000	2046.000000
7.580000	-0.090990	-53.775177	-10.059945	-9.118081	-21.391798	-13.205354	0.000000	-10.000000	0.350000	-19.566668	151.000000	1023.000000	1023.000000	2046.000000
7.600000	-0.092132	-54.449886	-10.093745	-9.453030	-21.565374	-13.337737	0.000000	-10.000000	0.350000	-19.450001	144.500000	1023.000000	1023.000000	2046.000000
7.620000	-0.093627	-55.333828	-10.156274	-9.914192	-21.740427	-13.522937	0.000000	-10.000000	0.350000	-19.266666	138.000000	1023.000000	1023.000000	2046.000000
7.640000	-0.095438	-56.403805	-10.322745	-10.345660	-21.962208	-13.773191	0.000000	-10.000000	0.350000	-19.083334	131.666672	1023.000000	1023.000000	2046.000000
7.660000	-0.097360	-57.539982	-10.477517	-10.680398	-22.231421	-14.150646	0.000000	-10.000000	0.350000	-18.866667	125.166664	1023.000000	1023.000000	2046.000000
7.680000	-0.099211	-58.633579	-10.599800	-11.092402	-22.533236	-14.408142	0.000000	-10.000000	0.333333	-18.583334	118.833336	1023.000000	1023.000000	2046.000000
7.700000	-0.101005	-59.693722	-10.801044	-11.468621	-22.757473	-14.666582	0.000000	-10.000000	0.316667	-18.300001	112.500000	1023.000000	1023.000000	2046.000000
7.720000	-0.102662	-60.673046	-11.001403	-11.835092	-22.919207	-14.917345	0.000000	-10.000000	0.308333	-17.983334	106.500000	1023.000000	1023.000000	2046.000000
7.740000	-0.104503	-61.761021	-11.213177	-12.212319	-23.181320	-15.154204	0.000000	-10.000000	0.300000	-17.783333	100.500000	1023.000000	1023.000000	2046.000000
7.760000	-0.105994	-62.642666	-11.452231	-12.522545	-23.341923	-15.325967	0.000000	-10.000000	0.291667	-17.566668	94.500000	1023.000000	1023.000000	2046.000000
7.780000	-0.106958	-63.211929	-11.557483	-12.718685	-23.429831	-15.505930	0.000000	-10.000000	0.283333	-17.450001	88.500000	1023.000000	1023.000000	2046.000000
7.800000	-0.107807	-63.714230	-11.597575	-12.934780	-23.547270	-15.634603	0.000000	-10.000000	0.275000	-17.316668	82.833336	1023.000000	1023.000000	2046.000000
7.820000	-0.108630	-64.200409	-11.709925	-13.108424	-23.591854	-15.790211	0.000000	-10.000000	0.266667	-17.183332	77.166664	1023.000000	1023.000000	2046.000000
7.840000	-0.109232	-64.556114	-11.776932	-13.291017	-23.643032	-15.845135	0.000000	-10.000000	0.250000	-17.016666	71.500000	1023.000000	1023.000000	2046.000000
7.860000	-0.109827	-64.907738	-11.811301	-13.435434	-23.702570	-15.958434	0.000000	-10.000000	0.241667	-16.733334	65.666664	1023.000000	1023.000000	2046.000000
7.880000	-0.110223	-65.141815	-11.825999	-13.525554	-23.728592	-16.061674	0.000000	-10.000000	0.241667	-16.516666	60.000000	1023.000000	1023.000000	2046.000000
7.900000	-0.110737	-65.445686	-11.902410	-13.632922	-23.720518	-16.189833	0.000000	-10.000000	0.241667	-16.283333	54.500000	1023.000000	1023.000000	2046.000000
7.920000	-0.111435	-65.857887	-12.028776	-13.796712	-23.775402	-16.256996	0.000000	-10.000000	0.241667	-16.066668	49.000000	1023.000000	1023.000000	2046.000000
7.940000	-0.111955	-66.165543	-12.082957	-13.847579	-23.859617	-16.375391	0.000000	-10.000000	0.241667	-15.800000	43.666668	1023.000000	1023.000000	2046.000000
7.960000	-0.112591	-66.541428	-12.143624	-13.954182	-23.982716	-16.460903	0.000000	-10.000000	0.225000	-15.483334	38.500000	1023.000000	1023.000000	2046.000000
7.980000	-0.113034	-66.802956	-12.228048	-14.072435	-24.027775	-16.474697	0.000000	-10.000000	0.225000	-15.216666	33.333332	1023.000000	1023.000000	2046.000000
8.000000	-0.113628	-67.154366	-12.347624	-14.164885	-24.081596	-16.560257	0.000000	-10.000000	0.216667	-14.966666	28.166666	1023.000000	1023.000000	2046.000000
8.020000	-0.114166	-67.471977	-12.412754	-14.252621	-24.200756	-16.605844	0.000000	-10.000000	0.225000	-14.800000	23.000000	1023.000000	1023.000000	2046.000000
8.040000	-0.114594	-67.724937	-12.538323	-14.285304	-24.219320	-16.681990	0.000000	-10.000000	0.216667	-14.566667	18.166666	1023.000000	1023.000000	2046.000000
8.060000	-0.115005	-67.967712	-12.582670	-14.374490	-24.309925	-16.700624	0.000000	-10.000000	0.208333	-14.366667	13.333333	1023.000000	1023.000000	2046.000000
8.080000	-0.115401	-68.202103	-12.707359	-14.410045	-24.333727	-16.750971	0.000000	-10.000000	0.200000	-13.950000	8.666667	1023.000000	1023.000000	2046.000000
8.100000	-0.115761	-68.414894	-12.811604	-14.424767	-24.361753	-16.816767	0.000000	-10.000000	0.191667	-13.500000	4.000000	1023.000000	1023.000000	2046.000000
8.120000	-0.116018	-68.566933	-12.866121	-14.474708	-24.401785	-16.824322	0.000000	-10.000000	0.158333	-12.733334	-0.166667	1023.000000	1023.000000	2046.000000
8.140000	-0.116233	-68.693703	-12.976933	-14.559493	-24.382294	-16.774984	0.000000	-10.000000	0.133333	-11.750000	-4.166667	1023.000000	1023.000000	2046.000000
8.160000	-0.116310	-68.739151	-13.080182	-14.580978	-24.322256	-16.755733	0.000000	-10.000000	0.108333	-10.433333	-7.833333	1023.000000	1023.000000	2046.000000
8.180000	-0.116425	-68.807472	-13.166224	-14.575369	-24.312525	-16.753355	0.000000	-10.000000	0.100000	-8.683333	-11.333333	1023.000000	1023.000000	2046.000000
8.200000	-0.116241	-68.698509	-13.201428	-14.602045	-24.279696	-16.615335	0.000000	-10.000000	0.066667	-6.500000	-14.166667	1023.000000	1023.000000	2046.000000
8.220000	-0.116103	-68.616798	-13.293346	-14.661031	-24.186317	-16.476099	0.000000	-10.000000	0.041667	-3.166667	-16.333334	1023.000000	1023.000000	2046.000000
8.240000	-0.116125	-68.629677	-13.359898	-14.684689	-24.163483	-16.421608	0.000000	-10.000000	0.025000	-0.033333	-17.500000	1023.000000	1023.000000	2046.000000
8.260000	-0.116072	-68.598701	-13.433751	-14.743400	-24.122971	-16.298584	0.000000	-10.000000	0.016667	2.883333	-18.000000	1023.000000	1023.000000	2046.000000
8.280000	-0.115651	-68.349632	-13.441928	-14.765281	-24.008966	-16.133459	0.000000	-10.000000	0.000000	5.083333	-18.000000	1023.000000	1023.000000	2046.000000
8.300000	-0.115127	-68.040344	-13.447916	-14.830417	-23.873455	-15.888555	0.000000	-10.000000	-0.016667	7.333333	-18.000000	1023.000000	1023.000000	2046.000000
8.320000	-0.114629	-67.745987	-13.577306	-14.613569	-23.640591	-15.914518	0.000000	-10.000000	-0.033333	9.400000	-18.000000	1023.000000	1023.000000	2046.000000
8.340000	-0.113289	-66.953941	-13.597075	-14.500720	-23.383270	-15.472876	0.000000	-10.000000	-0.050000	11.100000	-18.000000	1023.000000	1023.000000	2046.000000
8.360000	-0.111844	-66.099983	-13.708604	-14.266112	-23.009918	-15.115346	0.000000	-10.000000	-0.083333	12.600000	-18.000000	1023.000000	1023.000000	2046.000000
8.380000	-0.110924	-65.556343	-13.830717	-14.130668	-22.679752	-14.915206	0.000000	-10.000000	-0.125000	14.166667	-11.333333	1023.000000	1023.000000	2046.000000
8.400000	-0.109952	-64.981697	-13.802137	-14.121377	-22.383488	-14.674695	0.000000	-10.000000	-0.158333	15.816668	2.500000	1023.000000	1023.000000	2046.000000
8.420000	-0.109299	-64.595528	-13.821919	-14.256706	-22.049456	-14.467443	0.000000	-10.000000	-0.191667	17.333334	18.333334	1023.000000	1023.000000	2046.000000
8.440000	-0.108842	-64.325760	-13.959469	-14.220465	-21.729618	-14.416208	0.000000	-10.000000	-0.216667	18.883333	29.500000	1023.000000	1023.000000	2046.000000
8.460000	-0.109124	-64.492561	-14.179788	-14.142334	-21.593664	-14.576772	0.000000	-10.000000	-0.266667	20.133333	35.500000	1023.000000	1023.000000	2046.000000
8.480000	-0.109330	-64.614212	-14.431827	-14.224570	-21.394522	-14.563291	0.000000	-10.000000	-0.300000	21.516668	41.833332	1023.000000	1023.000000	2046.000000
8.500000	-0.109132	-64.497292	-14.600741	-14.230611	-21.201319	-14.464622	0.000000	-10.000000	-0.316667	22.600000	48.666668	1023.000000	1023.000000	2046.000000
8.520000	-0.108373	-64.048485	-14.703699	-14.077789	-20.902897	-14.364097	0.000000	-10.000000	-0.341667	23.866667	58.833332	1023.000000	1023.000000	2046.000000
8.540000	-0.107436	-63.494446	-14.737171	-14.063161	-20.633060	-14.061052	0.000000	-10.000000	-0.366667	24.750000	69.333336	1023.000000	1023.000000	2046.000000
8.560000	-0.106003	-62.647533	-14.730442	-13.944270	-20.204662	-13.768157	0.000000	-10.000000	-0.400000	25.383333	77.333336	1023.000000	1023.000000	2046.000000
8.580000	-0.104311	-61.647663	-14.719565	-13.716664	-19.738134	-13.473300	0.000000	-10.000000	-0.416667	25.583334	82.666664	1023.000000	1023.000000	2046.000000
8.600000	-0.102501	-60.578377	-14.604302	-13.530292	-19.338564	-13.105217	0.000000	-10.000000	-0.425000	25.983334	88.333336	1023.000000	1023.000000	2046.000000
8.620000	-0.100485	-59.386875	-14.469999	-13.327119	-18.895901	-12.693857	0.000000	-10.000000	-0.441667	26.683334	96.833336	1023.000000	1023.000000	2046.000000
8.640000	-0.098372	-58.137634	-14.330635	-13.090676	-18.446548	-12.269777	0.000000	-10.000000	-0.458333	27.466667	105.666664	1023.000000	1023.000000	2046.000000
8.660000	-0.096134	-56.814945	-14.253358	-12.782270	-17.862347	-11.916967	0.000000	-10.000000	-0.483333	28.000000	114.666664	1023.000000	1023.000000	2046.000000
8.680000	-0.093942	-55.519779	-14.125807	-12.458777	-17.357296	-11.577900	0.000000	-10.000000	-0.516667	28.416668	124.000000	1023.000000	1023.000000	2046.000000
8.700000	-0.091624	-54.149681	-13.924685	-12.280200	-16.852041	-11.092757	0.000000	-10.000000	-0.525000	28.783335	133.500000	1023.000000	1023.000000	2046.000000
8.720000	-0.088882	-52.529282	-13.678181	-12.027864	-16.213594	-10.609642	0.000000	-10.000000	-0.533333	29.400002	143.000000	1023.000000	1023.000000	2046.000000
8.740000	-0.086327	-51.019451	-13.324773	-11.655275	-15.706137	-10.333267	0.000000	-10.000000	-0.533333	29.616667	152.666672	1023.000000	1023.000000	2046.000000
8.760000	-0.083889	-49.578331	-12.982762	-11.444789	-15.186893	-9.963887	0.000000	-10.000000	-0.525000	29.666668	162.500000	1023.000000	1023.000000	2046.000000
8.780000	-0.081515	-48.175327	-12.622919	-11.355792	-14.684483	-9.512134	0.000000	-10.000000	-0.516667	29.583334	172.500000	1023.000000	1023.000000	2046.000000
8.800000	-0.079078	-46.735146	-12.258051	-11.252754	-14.139132	-9.085211	0.000000	-10.000000	-0.500000	29.450001	182.500000	1023.000000	1023.000000	2046.000000
8.820000	-0.077314	-45.692562	-11.880650	-11.216342	-13.825935	-8.769636	0.000000	-10.000000	-0.500000	29.333334	192.333328	1023.000000	1023.000000	2046.000000
8.840000	-0.075959	-44.891602	-11.698239	-11.229991	-13.453624	-8.509748	0.000000	-10.000000	-0.508333	29.133333	202.000000	1023.000000	1023.000000	2046.000000
8.860000	-0.074561	-44.065395	-11.492517	-11.084981	-13.153481	-8.334417	0.000000	-10.000000	-0.508333	29.333334	211.666672	1023.000000	1023.000000	2046.000000
8.880000	-0.073540	-43.462299	-11.374214	-10.882599	-12.859944	-8.345541	0.000000	-10.000000	-0.508333	29.383333	221.500000	1023.000000	1023.000000	2046.000000
8.900000	-0.072554	-42.879139	-11.179634	-10.820931	-12.671940	-8.206635	0.000000	-10.000000	-0.516667	29.483334	231.500000	1023.000000	1023.000000	2046.000000
8.920000	-0.071403	-42.199417	-11.003800	-10.761187	-12.421669	-8.012762	0.000000	-10.000000	-0.508333	29.283335	241.166672	1023.000000	1023.000000	2046.000000
8.940000	-0.069849	-41.280865	-10.738428	-10.547066	-12.105451	-7.889920	0.000000	-10.000000	-0.516667	29.416668	250.833328	1023.000000	1023.000000	2046.000000
8.960000	-0.068234	-40.326149	-10.551764	-10.322153	-11.717005	-7.735226	0.000000	-10.000000	-0.516667	29.416668	260.500000	1023.000000	1023.000000	2046.000000
8.980000	-0.066540	-39.325027	-10.262595	-10.175816	-11.475746	-7.410872	0.000000	-10.000000	-0.533333	29.333334	270.500000	1023.000000	1023.000000	2046.000000
9.000000	-0.064339	-38.024635	-9.956887	-9.953886	-11.108324	-7.005539	0.000000	-10.000000	-0.516667	29.000000	280.500000	1023.000000	1023.000000	2046.000000
9.020000	-0.061943	-36.608292	-9.676947	-9.591627	-10.624127	-6.715589	0.000000	-10.000000	-0.491667	28.716667	290.166656	1023.000000	1023.000000	2046.000000
9.040000	-0.059562	-35.200970	-9.290051	-9.228096	-10.250698	-6.432124	0.000000	-10.000000	-0.475000	28.416666	299.833344	1023.000000	1023.000000	2046.000000
9.060000	-0.057380	-33.911308	-8.989079	-8.976439	-9.869074	-6.076716	0.000000	-10.000000	-0.475000	28.433334	309.166656	1023.000000	1023.000000	2046.000000
9.080000	-0.054865	-32.425377	-8.619733	-8.742199	-9.480539	-5.582906	0.000000	-10.000000	-0.466667	28.066668	318.833344	1023.000000	1023.000000	2046.000000
9.100000	-0.052228	-30.867044	-8.298581	-8.273278	-8.962625	-5.332561	0.000000	-10.000000	-0.458333	28.133333	328.166656	1023.000000	1023.000000	2046.000000
9.120000	-0.049885	-29.481945	-7.955397	-7.929146	-8.607774	-4.989627	0.000000	-10.000000	-0.450000	27.900000	337.500000	1023.000000	1023.000000	2046.000000
9.140000	-0.047711	-28.197384	-7.691820	-7.686606	-8.228007	-4.590950	0.000000	-10.000000	-0.441667	27.900000	346.833344	1023.000000	1023.000000	2046.000000
9.160000	-0.045266	-26.752186	-7.399457	-7.380335	-7.786383	-4.186011	0.000000	-10.000000	-0.433333	27.616667	356.166656	1023.000000	1023.000000	2046.000000
9.180000	-0.042936	-25.375404	-7.132916	-6.946112	-7.341560	-3.954816	0.000000	-10.000000	-0.416667	27.250000	365.500000	1023.000000	1023.000000	2046.000000
9.200000	-0.040856	-24.145763	-6.861090	-6.736982	-6.984459	-3.563233	0.000000	-10.000000	-0.425000	27.083334	374.500000	1023.000000	1023.000000	2046.000000
9.220000	-0.038513	-22.761139	-6.621786	-6.464364	-6.545648	-3.129341	0.000000	-10.000000	-0.416667	27.100000	383.500000	1023.000000	1023.000000	2046.000000
9.240000	-0.035944	-21.243071	-6.355809	-6.058173	-6.036190	-2.792900	0.000000	-10.000000	-0.425000	27.283335	392.666656	1023.000000	1023.000000	2046.000000
9.260000	-0.033672	-19.900106	-6.071919	-5.674576	-5.623758	-2.529854	0.000000	-10.000000	-0.416667	27.366667	401.833344	1023.000000	1023.000000	2046.000000
9.280000	-0.031290	-18.492664	-5.767035	-5.371898	-5.196343	-2.157389	0.000000	-10.000000	-0.433333	27.633333	411.000000	1023.000000	1023.000000	2046.000000
9.300000	-0.029104	-17.200371	-5.527601	-5.111258	-4.792966	-1.768546	0.000000	-10.000000	-0.441667	27.566668	420.166656	1023.000000	1023.000000	2046.000000
9.320000	-0.026575	-15.705605	-5.297338	-4.700095	-4.278544	-1.429627	0.000000	-10.000000	-0.441667	27.700001	429.333344	1023.000000	1023.000000	2046.000000
9.340000	-0.024532	-14.498297	-5.003916	-4.287814	-3.928472	-1.278094	0.000000	-10.000000	-0.433333	27.566668	438.500000	1023.000000	1023.000000	2046.000000
9.360000	-0.023076	-13.637648	-4.766675	-4.118623	-3.669728	-1.082622	0.000000	-10.000000	-0.433333	27.866667	447.666656	1023.000000	1023.000000	2046.000000
9.380000	-0.021926	-12.958534	-4.509951	-3.977499	-3.579322	-0.891762	0.000000	-10.000000	-0.425000	27.833334	457.000000	1023.000000	1023.000000	2046.000000
9.400000	-0.020298	-11.996199	-4.377732	-3.772242	-3.181929	-0.664297	0.000000	-10.000000	-0.416667	27.683332	466.333344	1023.000000	1023.000000	2046.000000
9.420000	-0.018163	-10.734268	-4.038518	-3.403157	-2.801388	-0.491206	0.000000	-10.000000	-0.400000	27.333334	475.666656	1023.000000	1023.000000	2046.000000
9.440000	-0.016620	-9.822678	-3.831159	-3.198721	-2.510299	-0.282499	0.000000	-10.000000	-0.383333	26.850000	484.833344	1023.000000	1023.000000	2046.000000
9.460000	-0.014325	-8.466317	-3.499575	-2.818339	-2.173952	0.025548	0.000000	-10.000000	-0.366667	26.500000	494.000000	1023.000000	1023.000000	2046.000000
9.480000	-0.011324	-6.692509	-3.355062	-2.208277	-1.594817	0.465646	0.000000	-10.000000	-0.358333	25.966667	502.833344	1023.000000	1023.000000	2046.000000
9.500000	-0.009476	-5.600591	-3.195543	-1.725291	-1.225616	0.545859	0.000000	-10.000000	-0.358333	25.700001	511.500000	1023.000000	1023.000000	2046.000000
9.520000	-0.008668	-5.122501	-3.045563	-1.581520	-1.062903	0.567484	0.000000	-10.000000	-0.350000	25.416666	520.166687	1023.000000	1023.000000	2046.000000
9.540000	-0.008189	-4.839638	-2.844560	-1.662739	-1.000210	0.667870	0.000000	-10.000000	-0.325000	25.183334	528.666687	1023.000000	1023.000000	2046.000000
9.560000	-0.007917	-4.679144	-2.827657	-1.494402	-0.796960	0.439876	0.000000	-10.000000	-0.316667	24.700001	537.166687	1023.000000	1023.000000	2046.000000
9.580000	-0.008439	-4.987329	-2.972926	-1.419926	-0.714183	0.119705	0.000000	-10.000000	-0.291667	23.983334	545.500000	1023.000000	1023.000000	2046.000000
9.600000	-0.009799	-5.791357	-3.174778	-1.550659	-0.873393	-0.192526	0.000000	-10.000000	-0.275000	23.166668	553.666687	1023.000000	1023.000000	2046.000000
9.620000	-0.010219	-6.039201	-3.270296	-1.710815	-0.851237	-0.206853	0.000000	-10.000000	-0.233333	22.000000	561.500000	1023.000000	1023.000000	2046.000000
9.640000	-0.009852	-5.822440	-3.293120	-1.690410	-0.633857	-0.205053	0.000000	-10.000000	-0.233333	21.016666	569.000000	1023.000000	1023.000000	2046.000000
9.660000	-0.009130	-5.395950	-3.146241	-1.581947	-0.462754	-0.205008	0.000000	-10.000000	-0.233333	20.300001	576.166687	1023.000000	1023.000000	2046.000000
9.680000	-0.008539	-5.046758	-3.077565	-1.530647	-0.335125	-0.103421	0.000000	-10.000000	-0.233333	20.066668	583.166687	1023.000000	1023.000000	2046.000000
9.700000	-0.007551	-4.462536	-2.867746	-1.431598	-0.255390	0.092197	0.000000	-10.000000	-0.216667	19.733334	589.833313	1023.000000	1023.000000	2046.000000
9.720000	-0.006236	-3.685616	-2.754361	-1.149290	0.029743	0.188293	0.000000	-10.000000	-0.191667	19.233334	596.500000	1023.000000	1023.000000	2046.000000
9.740000	-0.005144	-3.039904	-2.664769	-0.908866	0.324144	0.209587	0.000000	-10.000000	-0.175000	18.483334	603.000000	1023.000000	1023.000000	2046.000000
9.760000	-0.004099	-2.422726	-2.456407	-0.801777	0.441201	0.394257	0.000000	-10.000000	-0.150000	17.766666	609.333313	1023.000000	1023.000000	2046.000000
9.780000	-0.002832	-1.673548	-2.317423	-0.611322	0.646751	0.608446	0.000000	-10.000000	-0.125000	16.966667	615.500000	1023.000000	1023.000000	2046.000000
9.800000	-0.001238	-0.731530	-2.101469	-0.283686	0.892500	0.761124	0.000000	-10.000000	-0.108333	16.400002	621.166687	1023.000000	1023.000000	2046.000000
9.820000	0.000784	0.463563	-1.881217	0.092215	1.363339	0.889226	0.000000	-10.000000	-0.100000	15.883334	626.666687	1023.000000	1023.000000	2046.000000
9.840000	0.002508	1.482288	-1.611516	0.358827	1.679274	1.055703	0.000000	-10.000000	-0.100000	15.433333	632.000000	1023.000000	1023.000000	2046.000000
9.860000	0.004315	2.550039	-1.341037	0.624211	1.952278	1.314586	0.000000	-10.000000	-0.083333	15.150000	637.333313	1023.000000	1023.000000	2046.000000
9.880000	0.006462	3.818803	-1.019064	0.905241	2.338783	1.593843	0.000000	-10.000000	-0.066667	14.783333	642.500000	1023.000000	1023.000000	2046.000000
9.900000	0.008552	5.054305	-0.657425	1.171140	2.823506	1.717084	0.000000	-10.000000	-0.050000	14.583333	647.500000	1023.000000	1023.000000	2046.000000
9.920000	0.009923	5.864233	-0.309216	1.224069	3.150043	1.799336	0.000000	-10.000000	-0.066667	14.100000	652.333313	1023.000000	1023.000000	2046.000000
9.940000	0.010817	6.392683	-0.002511	1.070475	3.291513	2.033206	0.000000	-10.000000	-0.075000	13.683333	657.166687	1023.000000	1023.000000	2046.000000
9.960000	0.011684	6.905427	0.261231	1.039211	3.421494	2.183491	0.000000	-10.000000	-0.083333	13.250000	661.666687	1023.000000	1023.000000	2046.000000
9.980000	0.012374	7.313140	0.455147	1.201787	3.553594	2.102611	0.000000	-10.000000	-0.083333	13.216667	666.333313	1023.000000	1023.000000	2046.000000
10.000000	0.012494	7.383935	0.551121	1.285007	3.608486	1.939321	0.000000	-10.000000	-0.091667	13.283334	670.666687	1023.000000	1023.000000	2046.000000
10.020000	0.012301	7.269795	0.608757	1.160322	3.558671	1.942046	0.000000	-10.000000	-0.100000	13.216667	675.333313	1023.000000	1023.000000	2046.000000
10.040000	0.013019	7.694204	0.811095	1.248628	3.663561	1.970920	0.000000	-10.000000	-0.083333	12.950001	679.666687	1023.000000	1023.000000	2046.000000
10.060000	0.013640	8.061385	1.028296	1.429472	3.759594	1.844023	0.000000	-10.000000	-0.066667	12.683333	684.000000	1023.000000	1023.000000	2046.000000
10.080000	0.013891	8.209843	1.173666	1.419931	3.734915	1.881331	0.000000	-10.000000	-0.050000	12.516667	688.166687	1023.000000	1023.000000	2046.000000
10.100000	0.014632	8.647716	1.351609	1.500325	3.757624	2.038158	0.000000	-10.000000	-0.041667	12.050000	692.500000	1023.000000	1023.000000	2046.000000
10.120000	0.015953	9.427934	1.634603	1.736168	3.895745	2.161417	0.000000	-10.000000	-0.025000	11.300000	696.833313	1023.000000	1023.000000	2046.000000
10.140000	0.017036	10.068046	1.844235	1.977353	4.067142	2.179315	0.000000	-10.000000	-0.008333	10.333333	700.666687	1023.000000	1023.000000	2046.000000
10.160000	0.017773	10.503617	2.079636	2.051349	4.052953	2.319679	0.000000	-10.000000	0.000000	9.516666	704.166687	1023.000000	1023.000000	2046.000000
10.180000	0.019038	11.251741	2.335917	2.245529	4.171240	2.499056	0.000000	-10.000000	0.000000	8.500000	707.333313	1023.000000	1023.000000	2046.000000
10.200000	0.020375	12.041673	2.539932	2.467405	4.392222	2.642113	0.000000	-10.000000	0.000000	7.400000	710.500000	1023.000000	1023.000000	2046.000000
10.220000	0.021196	12.527064	2.688262	2.715884	4.509610	2.613308	0.000000	-10.000000	0.008333	6.016667	713.166687	1023.000000	1023.000000	2046.000000
10.240000	0.021479	12.693963	2.781387	2.768419	4.427385	2.716772	0.000000	-10.000000	0.025000	4.666667	715.500000	1023.000000	1023.000000	2046.000000
10.260000	0.022084	13.051639	2.854578	2.841644	4.415857	2.939559	0.000000	-10.000000	0.041667	3.116667	717.166687	1023.000000	1023.000000	2046.000000
10.280000	0.022714	13.424047	2.923205	3.030278	4.469126	3.001438	0.000000	-10.000000	0.058333	1.150000	718.333313	1023.000000	1023.000000	2046.000000
10.300000	0.022684	13.406107	2.910611	3.220019	4.387172	2.888305	0.000000	-10.000000	0.075000	-0.700000	718.833313	1023.000000	1023.000000	2046.000000
10.320000	0.022379	13.225776	2.878107	3.184540	4.222410	2.940718	0.000000	-10.000000	0.083333	-2.233333	719.000000	1023.000000	1023.000000	2046.000000
10.340000	0.022308	13.183919	2.889437	3.177573	4.062185	3.054724	0.000000	-10.000000	0.083333	-3.166667	719.000000	1023.000000	1023.000000	2046.000000
10.360000	0.022513	13.305320	2.908933	3.327410	4.024899	3.044078	0.000000	-10.000000	0.066667	-3.966667	719.000000	1023.000000	1023.000000	2046.000000
10.380000	0.022515	13.306522	2.906413	3.476210	4.011792	2.912108	0.000000	-10.000000	0.058333	-4.633333	719.000000	1023.000000	1023.000000	2046.000000
10.400000	0.022432	13.257592	2.972410	3.446875	3.844906	2.993401	0.000000	-10.000000	0.050000	-5.150000	719.000000	1023.000000	1023.000000	2046.000000
10.420000	0.022838	13.497526	3.031783	3.515246	3.797629	3.152869	0.000000	-10.000000	0.058333	-5.633333	719.000000	1023.000000	1023.000000	2046.000000
10.440000	0.023364	13.807844	3.170397	3.699515	3.715207	3.222726	0.000000	-10.000000	0.066667	-6.150000	719.000000	1023.000000	1023.000000	2046.000000
10.460000	0.023360	13.805960	3.140309	3.863757	3.700130	3.101764	0.000000	-10.000000	0.083333	-6.716667	719.000000	1023.000000	1023.000000	2046.000000
10.480000	0.022663	13.394104	3.069779	3.680393	3.397274	3.246659	0.000000	-10.000000	0.091667	-7.350000	719.000000	1023.000000	1023.000000	2046.000000
10.500000	0.022376	13.224290	3.045076	3.798622	3.189003	3.191589	0.000000	-10.000000	0.108333	-8.150000	719.000000	1023.000000	1023.000000	2046.000000
10.520000	0.021719	12.836211	2.906339	4.031806	2.873317	3.024747	0.000000	-10.000000	0.108333	-8.983334	712.000000	1023.000000	1023.000000	2046.000000
10.540000	0.020038	11.842616	2.580096	3.983008	2.367033	2.912479	0.000000	-10.000000	0.108333	-9.766667	703.833313	1023.000000	1023.000000	2046.000000
10.560000	0.018178	10.742997	2.316288	3.859350	1.870744	2.696615	0.000000	-10.000000	0.108333	-10.433333	694.500000	1023.000000	1023.000000	2046.000000
10.580000	0.016715	9.878516	2.221300	3.769813	1.454498	2.432905	0.000000	-10.000000	0.125000	-11.100000	690.833313	1023.000000	1023.000000	2046.000000
10.600000	0.014628	8.645001	2.078704	3.505851	1.000850	2.059596	0.000000	-10.000000	0.141667	-11.733334	687.000000	1023.000000	1023.000000	2046.000000
10.620000	0.012330	7.287206	1.905105	3.109118	0.450642	1.822340	0.000000	-10.000000	0.166667	-12.566667	683.000000	1023.000000	1023.000000	2046.000000
10.640000	0.010115	5.977915	1.602105	2.936593	0.018507	1.420710	0.000000	-10.000000	0.200000	-13.483334	679.000000	1023.000000	1023.000000	2046.000000
10.660000	0.006801	4.019096	1.099874	2.751423	-0.490294	0.658093	0.000000	-10.000000	0.233333	-14.550000	674.666687	1023.000000	1023.000000	2046.000000
10.680000	0.003428	2.026246	0.712391	2.206071	-1.182806	0.290590	0.000000	-10.000000	0.250000	-15.600000	668.166687	1023.000000	1023.000000	2046.000000
10.700000	0.001440	0.851305	0.489323	1.949393	-1.620706	0.033296	0.000000	-10.000000	0.250000	-16.300001	663.000000	1023.000000	1023.000000	2046.000000
10.720000	0.000020	0.011683	0.325823	1.922073	-1.891912	-0.344302	0.000000	-10.000000	0.266667	-16.883333	657.500000	1023.000000	1023.000000	2046.000000
10.740000	-0.002171	-1.282914	0.106885	1.627716	-2.465255	-0.552259	0.000000	-10.000000	0.275000	-17.166668	653.666687	1023.000000	1023.000000	2046.000000
10.760000	-0.002926	-1.729202	-0.046282	1.671702	-2.644677	-0.709945	0.000000	-10.000000	0.291667	-17.600000	648.000000	1023.000000	1023.000000	2046.000000
10.780000	-0.004307	-2.545560	-0.210227	1.653198	-2.947644	-1.040886	0.000000	-10.000000	0.291667	-17.883333	642.333313	1023.000000	1023.000000	2046.000000
10.800000	-0.005776	-3.413563	-0.354718	1.381791	-3.410557	-1.030079	0.000000	-10.000000	0.300000	-18.283333	636.333313	1023.000000	1023.000000	2046.000000
10.820000	-0.006092	-3.600175	-0.438779	1.485822	-3.481685	-1.165532	0.000000	-10.000000	0.300000	-18.566668	630.000000	1023.000000	1023.000000	2046.000000
10.840000	-0.007280	-4.302365	-0.555506	1.437400	-3.808273	-1.375986	0.000000	-10.000000	0.308333	-18.950001	623.666687	1023.000000	1023.000000	2046.000000
10.860000	-0.008270	-4.887374	-0.688837	1.304374	-4.141516	-1.361395	0.000000	-10.000000	0.325000	-19.216667	617.333313	1023.000000	1023.000000	2046.000000
10.880000	-0.008227	-4.862096	-0.634410	1.372902	-4.221282	-1.379305	0.000000	-10.000000	0.341667	-19.416668	611.000000	1023.000000	1023.000000	2046.000000
10.900000	-0.008528	-5.039796	-0.638975	1.422892	-4.310291	-1.513423	0.000000	-10.000000	0.366667	-19.766668	604.500000	1023.000000	1023.000000	2046.000000
10.920000	-0.009368	-5.536644	-0.675265	1.312745	-4.671845	-1.502279	0.000000	-10.000000	0.383333	-19.983334	598.000000	1023.000000	1023.000000	2046.000000
10.940000	-0.009541	-5.638625	-0.673122	1.373040	-4.780118	-1.558425	0.000000	-10.000000	0.391667	-20.333334	591.333313	1023.000000	1023.000000	2046.000000
10.960000	-0.010261	-6.064457	-0.777163	1.316733	-4.847738	-1.756288	0.000000	-10.000000	0.391667	-20.383333	584.500000	1023.000000	1023.000000	2046.000000
10.980000	-0.011765	-6.953207	-0.832815	0.930538	-5.262845	-1.788086	0.000000	-10.000000	0.391667	-20.416668	577.500000	1023.000000	1023.000000	2046.000000
11.000000	-0.012447	-7.356005	-0.836689	0.699604	-5.357630	-1.861290	0.000000	-10.000000	0.400000	-20.400002	570.666687	1023.000000	1023.000000	2046.000000
11.020000	-0.014126	-8.348691	-0.895471	0.426036	-5.699863	-2.179392	0.000000	-10.000000	0.391667	-20.450001	563.833313	1023.000000	1023.000000	2046.000000
11.040000	-0.016378	-9.679197	-1.047285	0.014374	-6.246884	-2.399403	0.000000	-10.000000	0.383333	-20.450001	557.166687	1023.000000	1023.000000	2046.000000
11.060000	-0.017637	-10.423509	-1.079115	-0.140472	-6.532562	-2.671360	0.000000	-10.000000	0.375000	-20.483334	550.333313	1023.000000	1023.000000	2046.000000
11.080000	-0.019853	-11.733221	-1.272086	-0.307791	-6.968651	-3.184693	0.000000	-10.000000	0.383333	-20.433334	543.500000	1023.000000	1023.000000	2046.000000
11.100000	-0.022041	-13.025967	-1.447349	-0.731725	-7.507144	-3.339749	0.000000	-10.000000	0.391667	-20.600000	536.666687	1023.000000	1023.000000	2046.000000
11.120000	-0.023354	-13.802462	-1.546423	-0.907362	-7.805060	-3.543617	0.000000	-10.000000	0.400000	-20.750000	529.833313	1023.000000	1023.000000	2046.000000
11.140000	-0.024838	-14.679381	-1.741545	-1.002681	-8.062368	-3.872787	0.000000	-10.000000	0.400000	-20.900000	523.000000	1023.000000	1023.000000	2046.000000
11.160000	-0.026641	-15.744766	-1.907315	-1.322688	-8.504505	-4.010258	0.000000	-10.000000	0.400000	-21.100000	516.000000	1023.000000	1023.000000	2046.000000
11.180000	-0.027409	-16.198612	-1.926365	-1.462264	-8.773726	-4.036256	0.000000	-10.000000	0.400000	-21.200001	509.000000	1023.000000	1023.000000	2046.000000
11.200000	-0.028015	-16.556852	-1.960625	-1.418370	-8.883401	-4.294457	0.000000	-10.000000	0.400000	-21.333334	501.833344	1023.000000	1023.000000	2046.000000
11.220000	-0.029396	-17.372984	-2.107084	-1.552356	-9.192394	-4.521150	0.000000	-10.000000	0.400000	-21.366667	494.666656	1023.000000	1023.000000	2046.000000
11.240000	-0.030158	-17.823277	-2.141767	-1.697617	-9.455696	-4.528195	0.000000	-10.000000	0.408333	-21.466667	487.500000	1023.000000	1023.000000	2046.000000
11.260000	-0.030492	-18.020981	-2.191748	-1.604511	-9.517102	-4.707621	0.000000	-10.000000	0.416667	-21.666666	480.333344	1023.000000	1023.000000	2046.000000
11.280000	-0.031773	-18.777697	-2.340762	-1.688241	-9.826139	-4.922554	0.000000	-10.000000	0.416667	-21.700001	473.166656	1023.000000	1023.000000	2046.000000
11.300000	-0.032829	-19.402023	-2.397829	-1.841270	-10.259589	-4.903336	0.000000	-10.000000	0.408333	-21.816668	465.833344	1023.000000	1023.000000	2046.000000
11.320000	-0.033165	-19.600231	-2.473986	-1.757387	-10.392758	-4.976099	0.000000	-10.000000	0.400000	-21.883333	458.500000	1023.000000	1023.000000	2046.000000
11.340000	-0.034411	-20.336670	-2.699252	-1.816052	-10.656864	-5.164503	0.000000	-10.000000	0.400000	-21.950001	451.166656	1023.000000	1023.000000	2046.000000
11.360000	-0.035702	-21.100071	-2.827019	-2.048193	-11.138080	-5.086779	0.000000	-10.000000	0.400000	-21.966667	443.833344	1023.000000	1023.000000	2046.000000
11.380000	-0.036094	-21.331564	-2.947223	-2.020312	-11.268680	-5.095348	0.000000	-10.000000	0.400000	-21.816668	436.500000	1023.000000	1023.000000	2046.000000
11.400000	-0.037139	-21.949146	-3.163652	-2.044194	-11.507463	-5.233836	0.000000	-10.000000	0.408333	-21.799999	429.166656	1023.000000	1023.000000	2046.000000
11.420000	-0.038599	-22.812298	-3.333899	-2.249050	-11.974494	-5.254857	0.000000	-10.000000	0.408333	-21.700001	422.000000	1023.000000	1023.000000	2046.000000
11.440000	-0.039308	-23.230844	-3.431922	-2.329601	-12.256295	-5.213027	0.000000	-10.000000	0.408333	-21.633333	414.833344	1023.000000	1023.000000	2046.000000
11.460000	-0.039846	-23.548918	-3.590965	-2.318860	-12.352643	-5.286449	0.000000	-10.000000	0.400000	-21.450001	407.666656	1023.000000	1023.000000	2046.000000
11.480000	-0.041000	-24.231216	-3.771478	-2.369401	-12.607528	-5.482810	0.000000	-10.000000	0.408333	-21.283335	400.333344	1023.000000	1023.000000	2046.000000
11.500000	-0.042324	-25.013586	-3.899170	-2.613176	-13.050381	-5.450860	0.000000	-10.000000	0.408333	-21.216667	393.166656	1023.000000	1023.000000	2046.000000
11.520000	-0.042904	-25.355984	-4.027291	-2.604909	-13.212255	-5.511528	0.000000	-10.000000	0.408333	-21.233334	388.333344	1023.000000	1023.000000	2046.000000
11.540000	-0.043271	-25.573206	-4.157290	-2.546093	-13.287211	-5.582611	0.000000	-10.000000	0.391667	-21.116667	381.333344	1023.000000	1023.000000	2046.000000
11.560000	-0.044401	-26.241194	-4.336838	-2.621564	-13.580834	-5.701957	0.000000	-10.000000	0.391667	-21.016666	374.333344	1023.000000	1023.000000	2046.000000
11.580000	-0.046017	-27.195929	-4.494021	-2.879331	-14.068581	-5.753995	0.000000	-10.000000	0.391667	-20.816668	365.000000	1023.000000	1023.000000	2046.000000
11.600000	-0.046805	-27.661972	-4.554038	-2.998713	-14.353634	-5.755589	0.000000	-10.000000	0.400000	-20.883333	358.000000	1023.000000	1023.000000	2046.000000
11.620000	-0.047623	-28.145212	-4.740987	-2.992123	-14.432264	-5.979838	0.000000	-10.000000	0.400000	-20.966667	351.000000	1023.000000	1023.000000	2046.000000
11.640000	-0.049744	-29.398630	-5.007767	-3.315423	-14.852726	-6.222714	0.000000	-10.000000	0.408333	-21.300001	344.000000	1023.000000	1023.000000	2046.000000
11.660000	-0.051012	-30.148008	-5.123666	-3.441968	-15.266247	-6.316128	0.000000	-10.000000	0.408333	-21.600000	337.000000	1023.000000	1023.000000	2046.000000
11.680000	-0.051607	-30.499964	-5.402881	-3.257317	-15.383524	-6.456242	0.000000	-10.000000	0.408333	-21.950001	329.833344	1023.000000	1023.000000	2046.000000
11.700000	-0.053834	-31.816130	-5.780294	-3.400489	-15.711587	-6.923760	0.000000	-10.000000	0.408333	-22.266666	322.500000	1023.000000	1023.000000	2046.000000
11.720000	-0.057051	-33.717209	-6.076279	-3.836612	-16.394003	-7.410316	0.000000	-10.000000	0.408333	-22.616667	315.000000	1023.000000	1023.000000	2046.000000
11.740000	-0.059458	-35.139404	-6.209943	-4.367793	-16.819551	-7.742116	0.000000	-10.000000	0.416667	-23.066668	307.500000	1023.000000	1023.000000	2046.000000
11.760000	-0.061679	-36.452343	-6.380992	-4.742692	-17.037825	-8.290833	0.000000	-10.000000	0.425000	-23.316668	299.833344	1023.000000	1023.000000	2046.000000
11.780000	-0.064941	-38.380310	-6.721803	-5.138082	-17.533892	-8.986532	0.000000	-10.000000	0.433333	-23.483334	292.000000	1023.000000	1023.000000	2046.000000
11.800000	-0.068270	-40.347565	-7.097683	-5.539553	-18.160345	-9.549983	0.000000	-10.000000	0.441667	-23.383333	284.000000	1023.000000	1023.000000	2046.000000
11.820000	-0.070995	-41.958046	-7.481820	-5.787597	-18.527224	-10.161406	0.000000	-10.000000	0.433333	-23.366667	276.166656	1023.000000	1023.000000	2046.000000
11.840000	-0.073844	-43.641563	-7.865230	-6.095188	-18.878349	-10.802797	0.000000	-10.000000	0.441667	-23.333334	268.500000	1023.000000	1023.000000	2046.000000
11.860000	-0.076638	-45.292999	-8.093053	-6.506940	-19.486656	-11.206350	0.000000	-10.000000	0.441667	-23.366667	260.833344	1023.000000	1023.000000	2046.000000
11.880000	-0.078265	-46.254635	-8.201438	-6.772569	-19.865116	-11.415514	0.000000	-10.000000	0.450000	-23.616667	253.000000	1023.000000	1023.000000	2046.000000
11.900000	-0.079484	-46.975197	-8.490541	-6.760928	-19.878736	-11.844990	0.000000	-10.000000	0.450000	-23.600000	245.000000	1023.000000	1023.000000	2046.000000
11.920000	-0.081239	-48.012325	-8.695828	-6.956596	-20.186779	-12.173120	0.000000	-10.000000	0.450000	-23.550001	237.000000	1023.000000	1023.000000	2046.000000
11.940000	-0.082786	-48.926605	-8.836013	-7.229841	-20.545351	-12.315403	0.000000	-10.000000	0.441667	-23.250000	229.166672	1023.000000	1023.000000	2046.000000
11.960000	-0.083579	-49.395309	-8.978635	-7.258969	-20.569914	-12.587794	0.000000	-10.000000	0.433333	-23.100000	221.500000	1023.000000	1023.000000	2046.000000
11.980000	-0.084790	-50.110729	-9.090568	-7.401168	-20.733591	-12.885402	0.000000	-10.000000	0.425000	-23.000000	213.833328	1023.000000	1023.000000	2046.000000
12.000000	-0.086299	-51.002914	-9.228620	-7.641990	-21.109301	-13.023005	0.000000	-10.000000	0.416667	-22.783333	206.166672	1023.000000	1023.000000	2046.000000
12.020000	-0.086899	-51.357292	-9.321933	-7.839304	-21.179853	-13.016204	0.000000	-10.000000	0.408333	-22.666668	198.500000	1023.000000	1023.000000	2046.000000
12.040000	-0.087136	-51.497513	-9.319487	-7.934455	-21.097500	-13.146071	0.000000	-10.000000	0.408333	-22.333334	191.000000	1023.000000	1023.000000	2046.000000
12.060000	-0.088135	-52.087543	-9.404781	-8.135743	-21.215128	-13.331891	0.000000	-10.000000	0.400000	-22.233334	183.500000	1023.000000	1023.000000	2046.000000
12.080000	-0.089091	-52.652634	-9.446360	-8.361406	-21.448210	-13.396656	0.000000	-10.000000	0.400000	-21.900002	176.166672	1023.000000	1023.000000	2046.000000
12.100000	-0.089431	-52.853832	-9.481423	-8.506574	-21.440632	-13.425202	0.000000	-10.000000	0.391667	-21.650002	168.833328	1023.000000	1023.000000	2046.000000
12.120000	-0.090421	-53.438656	-9.701067	-8.669592	-21.392538	-13.675458	0.000000	-10.000000	0.391667	-21.266668	161.666672	1023.000000	1023.000000	2046.000000
12.140000	-0.091967	-54.352634	-9.789861	-9.097694	-21.690285	-13.774796	0.000000	-10.000000	0.375000	-20.983334	154.500000	1023.000000	1023.000000	2046.000000
12.160000	-0.093388	-55.192146	-9.868367	-9.609353	-21.886929	-13.827496	0.000000	-10.000000	0.366667	-20.750000	147.500000	1023.000000	1023.000000	2046.000000
12.180000	-0.094527	-55.865414	-9.982161	-10.000957	-21.891453	-13.990844	0.000000	-10.000000	0.358333	-20.466667	140.500000	1023.000000	1023.000000	2046.000000
12.200000	-0.096658	-57.125069	-10.171960	-10.320104	-22.167894	-14.465110	0.000000	-10.000000	0.358333	-20.150000	133.666672	1023.000000	1023.000000	2046.000000
12.220000	-0.098877	-58.436253	-10.304729	-10.814550	-22.595955	-14.721019	0.000000	-10.000000	0.350000	-19.716667	127.000000	1023.000000	1023.000000	2046.000000
12.240000	-0.100292	-59.272434	-10.464818	-11.200918	-22.710903	-14.895794	0.000000	-10.000000	0.333333	-19.250000	120.333336	1023.000000	1023.000000	2046.000000
12.260000	-0.101957	-60.256298	-10.706782	-11.468617	-22.806282	-15.274617	0.000000	-10.000000	0.316667	-18.900002	113.833336	1023.000000	1023.000000	2046.000000
12.280000	-0.103968	-61.445103	-10.887355	-11.863395	-23.216160	-15.478194	0.000000	-10.000000	0.316667	-18.616667	107.500000	1023.000000	1023.000000	2046.000000
12.300000	-0.105025	-62.070030	-10.993524	-12.213957	-23.372618	-15.489932	0.000000	-10.000000	0.333333	-18.416668	101.500000	1023.000000	1023.000000	2046.000000
12.320000	-0.105801	-62.528111	-11.246472	-12.317009	-23.222410	-15.742219	0.000000	-10.000000	0.333333	-18.266666	95.500000	1023.000000	1023.000000	2046.000000
12.340000	-0.107270	-63.396523	-11.348874	-12.602568	-23.513147	-15.931935	0.000000	-10.000000	0.316667	-18.133333	89.500000	1023.000000	1023.000000	2046.000000
12.360000	-0.107729	-63.667557	-11.358192	-12.818275	-23.590014	-15.901074	0.000000	-10.000000	0.291667	-17.800001	83.500000	1023.000000	1023.000000	2046.000000
12.380000	-0.107985	-63.818939	-11.462275	-12.842976	-23.429502	-16.084188	0.000000	-10.000000	0.275000	-17.450001	77.500000	1023.000000	1023.000000	2046.000000
12.400000	-0.108979	-64.406357	-11.531152	-13.089159	-23.617777	-16.168266	0.000000	-10.000000	0.250000	-17.016666	71.500000	1023.000000	1023.000000	2046.000000
12.420000	-0.109474	-64.698875	-11.529519	-13.261159	-23.749966	-16.158232	0.000000	-10.000000	0.233333	-16.716667	65.666664	1023.000000	1023.000000	2046.000000
12.440000	-0.109526	-64.729660	-11.598125	-13.263577	-23.615047	-16.252914	0.000000	-10.000000	0.225000	-16.350000	60.000000	1023.000000	1023.000000	2046.000000
12.460000	-0.110263	-65.165398	-11.744845	-13.425404	-23.609156	-16.385992	0.000000	-10.000000	0.225000	-16.166668	54.500000	1023.000000	1023.000000	2046.000000
12.480000	-0.111162	-65.696609	-11.784358	-13.640296	-23.894030	-16.377930	0.000000	-10.000000	0.225000	-15.950001	49.000000	1023.000000	1023.000000	2046.000000
12.500000	-0.111204	-65.721687	-11.845166	-13.643000	-23.796995	-16.436525	0.000000	-10.000000	0.216667	-15.683333	43.666668	1023.000000	1023.000000	2046.000000
12.520000	-0.111772	-66.057053	-12.063019	-13.670816	-23.734346	-16.588871	0.000000	-10.000000	0.208333	-15.416667	40.166668	1023.000000	1023.000000	2046.000000
12.540000	-0.112719	-66.617165	-12.083060	-13.841764	-24.064939	-16.627401	0.000000	-10.000000	0.200000	-15.016666	35.166668	1023.000000	1023.000000	2046.000000
12.560000	-0.112855	-66.697304	-12.131572	-13.911233	-24.076942	-16.577553	0.000000	-10.000000	0.200000	-14.533334	30.166666	1023.000000	1023.000000	2046.000000
12.580000	-0.113118	-66.852707	-12.335047	-13.858720	-23.928789	-16.730150	0.000000	-10.000000	0.200000	-13.850000	23.666666	1023.000000	1023.000000	2046.000000
12.600000	-0.113901	-67.315407	-12.394276	-13.985788	-24.148977	-16.786364	0.000000	-10.000000	0.191667	-13.350000	19.000000	1023.000000	1023.000000	2046.000000
12.620000	-0.114160	-67.468636	-12.393509	-14.135338	-24.300085	-16.639702	0.000000	-10.000000	0.166667	-12.866667	14.500000	1023.000000	1023.000000	2046.000000
12.640000	-0.114056	-67.406906	-12.521645	-14.044847	-24.100805	-16.739613	0.000000	-10.000000	0.141667	-12.383333	10.166667	1023.000000	1023.000000	2046.000000
12.660000	-0.114702	-67.788826	-12.624018	-14.090790	-24.190048	-16.883968	0.000000	-10.000000	0.116667	-11.850000	6.000000	1023.000000	1023.000000	2046.000000
12.680000	-0.115162	-68.060799	-12.612708	-14.312112	-24.424110	-16.711870	0.000000	-10.000000	0.108333	-11.383333	2.333333	1023.000000	1023.000000	2046.000000
12.700000	-0.115005	-67.967842	-12.672482	-14.266320	-24.276073	-16.752970	0.000000	-10.000000	0.100000	-10.983334	-1.000000	1023.000000	1023.000000	2046.000000
12.720000	-0.115276	-68.128372	-12.811065	-14.224398	-24.205179	-16.887728	0.000000	-10.000000	0.108333	-10.733334	-4.333333	1023.000000	1023.000000	2046.000000
12.740000	-0.115844	-68.463524	-12.872494	-14.336390	-24.354483	-16.900154	0.000000	-10.000000	0.116667	-10.600000	-6.666667	1023.000000	1023.000000	2046.000000
12.760000	-0.116364	-68.771133	-12.874892	-14.483551	-24.563051	-16.849642	0.000000	-10.000000	0.116667	-10.550000	-10.333333	1023.000000	1023.000000	2046.000000
12.780000	-0.116287	-68.725662	-12.954605	-14.419549	-24.432421	-16.919086	0.000000	-10.000000	0.108333	-10.500000	-13.833333	1023.000000	1023.000000	2046.000000
12.800000	-0.116703	-68.971558	-13.096216	-14.443910	-24.398460	-17.032974	0.000000	-10.000000	0.100000	-10.466666	-18.500000	1023.000000	1023.000000	2046.000000
12.820000	-0.117221	-69.277649	-13.116909	-14.565057	-24.577696	-17.017990	0.000000	-10.000000	0.108333	-10.466666	-22.000000	1023.000000	1023.000000	2046.000000
12.840000	-0.117465	-69.421791	-13.077500	-14.645302	-24.720930	-16.978062	0.000000	-10.000000	0.108333	-10.483334	-25.500000	1023.000000	1023.000000	2046.000000
12.860000	-0.117583	-69.491417	-13.243663	-14.637312	-24.554045	-17.056396	0.000000	-10.000000	0.108333	-10.333333	-29.000000	1023.000000	1023.000000	2046.000000
12.880000	-0.118104	-69.799721	-13.345314	-14.679112	-24.619137	-17.156160	0.000000	-10.000000	0.100000	-10.183333	-32.500000	1023.000000	1023.000000	2046.000000
12.900000	-0.118650	-70.122330	-13.348997	-14.773104	-24.837196	-17.163034	0.000000	-10.000000	0.100000	-10.033334	-35.833332	1023.000000	1023.000000	2046.000000
12.920000	-0.118818	-70.221329	-13.384486	-14.795318	-24.893585	-17.147938	0.000000	-10.000000	0.100000	-10.033334	-38.000000	1023.000000	1023.000000	2046.000000
12.940000	-0.119117	-70.398170	-13.617092	-14.750740	-24.751175	-17.279163	0.000000	-10.000000	0.100000	-9.883333	-41.333332	1023.000000	1023.000000	2046.000000
12.960000	-0.120105	-70.982254	-13.733273	-14.820861	-24.973717	-17.454407	0.000000	-10.000000	0.116667	-9.666667	-44.666668	1023.000000	1023.000000	2046.000000
12.980000	-0.121439	-71.770660	-13.744620	-15.077517	-25.409288	-17.539236	0.000000	-10.000000	0.116667	-9.400001	-49.000000	1023.000000	1023.000000	2046.000000
13.000000	-0.122237	-72.242142	-13.873027	-15.207409	-25.460024	-17.701677	0.000000	-10.000000	0.116667	-9.300000	-51.000000	1023.000000	1023.000000	2046.000000
13.020000	-0.123038	-72.715179	-14.086508	-15.189943	-25.427742	-18.010988	0.000000	-10.000000	0.100000	-9.150000	-54.000000	1023.000000	1023.000000	2046.000000
13.040000	-0.124087	-73.335617	-14.118423	-15.487897	-25.730757	-17.998543	0.000000	-10.000000	0.100000	-8.900000	-57.166668	1023.000000	1023.000000	2046.000000
13.060000	-0.124705	-73.700424	-14.177708	-15.589361	-25.896492	-18.036863	0.000000	-10.000000	0.100000	-8.466667	-61.166668	1023.000000	1023.000000	2046.000000
13.080000	-0.124379	-73.507904	-14.382802	-15.430976	-25.645739	-18.048388	0.000000	-10.000000	0.100000	-8.133333	-63.166668	1023.000000	1023.000000	2046.000000
13.100000	-0.124796	-73.754517	-14.621716	-15.423906	-25.648651	-18.060244	0.000000	-10.000000	0.091667	-7.683333	-64.833336	1023.000000	1023.000000	2046.000000
13.120000	-0.125335	-74.072891	-14.682062	-15.539167	-25.859093	-17.992569	0.000000	-10.000000	0.083333	-6.700000	-67.333336	1023.000000	1023.000000	2046.000000
13.140000	-0.125785	-74.338860	-14.785454	-15.720432	-25.861740	-17.971235	0.000000	-10.000000	0.066667	-5.016667	-70.333336	1023.000000	1023.000000	2046.000000
13.160000	-0.126342	-74.668373	-14.910659	-15.902864	-25.757784	-18.097071	0.000000	-10.000000	0.058333	-2.583333	-72.833336	1023.000000	1023.000000	2046.000000
13.180000	-0.127318	-75.244774	-15.081722	-15.980480	-25.872128	-18.310448	0.000000	-10.000000	0.050000	-0.866667	-73.666664	1023.000000	1023.000000	2046.000000
13.200000	-0.128640	-76.026222	-15.258564	-16.121866	-26.206266	-18.439528	0.000000	-10.000000	0.033333	1.650000	-74.000000	1023.000000	1023.000000	2046.000000
13.220000	-0.129613	-76.601135	-15.615618	-16.110861	-26.212620	-18.662037	0.000000	-10.000000	0.016667	3.950000	-74.000000	1023.000000	1023.000000	2046.000000
13.240000	-0.130565	-77.163727	-16.004976	-16.087540	-26.218264	-18.852947	0.000000	-10.000000	0.000000	6.250000	-74.000000	1023.000000	1023.000000	2046.000000
13.260000	-0.131124	-77.494278	-16.129068	-16.070772	-26.443682	-18.850760	0.000000	-10.000000	0.000000	7.350000	-74.000000	1023.000000	1023.000000	2046.000000
13.280000	-0.131073	-77.464134	-16.189020	-16.072731	-26.606649	-18.595736	0.000000	-10.000000	0.000000	7.800000	-74.000000	1023.000000	1023.000000	2046.000000
13.300000	-0.130322	-77.020386	-16.306799	-15.824929	-26.431423	-18.457237	0.000000	-10.000000	0.000000	8.316668	-74.000000	1023.000000	1023.000000	2046.000000
13.320000	-0.129807	-76.716148	-16.446074	-15.600416	-26.278057	-18.391605	0.000000	-10.000000	0.000000	8.533334	-74.000000	1023.000000	1023.000000	2046.000000
13.340000	-0.129437	-76.497559	-16.384491	-15.510750	-26.405838	-18.196476	0.000000	-10.000000	0.000000	8.500000	-74.000000	1023.000000	1023.000000	2046.000000
13.360000	-0.128563	-75.980759	-16.320141	-15.343737	-26.307226	-18.009659	0.000000	-10.000000	0.000000	8.316667	-74.000000	1023.000000	1023.000000	2046.000000
13.380000	-0.127605	-75.414711	-16.394775	-15.179531	-25.978714	-17.861691	0.000000	-10.000000	0.000000	8.116667	-58.000000	1023.000000	1023.000000	2046.000000
13.400000	-0.126824	-74.952950	-16.401958	-14.942972	-25.822622	-17.785400	0.000000	-10.000000	0.000000	7.900000	-25.833334	1023.000000	1023.000000	2046.000000
13.420000	-0.126243	-74.609329	-16.235609	-14.871672	-25.924669	-17.577377	0.000000	-10.000000	0.000000	7.633333	7.166667	1023.000000	1023.000000	2046.000000
13.440000	-0.125145	-73.960510	-16.038168	-14.862702	-25.787342	-17.272297	0.000000	-10.000000	0.000000	7.066667	25.666666	1023.000000	1023.000000	2046.000000
13.460000	-0.123651	-73.077980	-15.951941	-14.651889	-25.346680	-17.127470	0.000000	-10.000000	0.000000	6.616667	28.000000	1023.000000	1023.000000	2046.000000
13.480000	-0.122852	-72.605522	-15.871186	-14.546418	-25.201561	-16.986357	0.000000	-10.000000	0.000000	5.966667	30.500000	1023.000000	1023.000000	2046.000000
13.500000	-0.122265	-72.258423	-15.628319	-14.541015	-25.249273	-16.839817	0.000000	-10.000000	0.000000	5.250000	32.500000	1023.000000	1023.000000	2046.000000
13.520000	-0.121397	-71.745361	-15.513691	-14.546058	-25.003014	-16.682604	0.000000	-10.000000	0.000000	4.533333	34.500000	1023.000000	1023.000000	2046.000000
13.540000	-0.120787	-71.385071	-15.477280	-14.603519	-24.706549	-16.597721	0.000000	-10.000000	0.000000	4.000000	36.166668	1023.000000	1023.000000	2046.000000
13.560000	-0.120797	-71.391075	-15.418963	-14.716065	-24.629131	-16.626919	0.000000	-10.000000	0.016667	3.666667	37.166668	1023.000000	1023.000000	2046.000000
13.580000	-0.121388	-71.740059	-15.210874	-15.037717	-24.892000	-16.599468	0.000000	-10.000000	0.033333	2.783333	38.833332	1023.000000	1023.000000	2046.000000
13.600000	-0.121751	-71.955009	-15.229141	-15.204699	-24.843967	-16.677204	0.000000	-10.000000	0.050000	2.050000	40.000000	1023.000000	1023.000000	2046.000000
13.620000	-0.122209	-72.225548	-15.301260	-15.315104	-24.752499	-16.856684	0.000000	-10.000000	0.050000	1.500000	40.833332	1023.000000	1023.000000	2046.000000
13.640000	-0.123080	-72.740044	-15.353897	-15.525633	-24.868309	-16.992203	0.000000	-10.000000	0.041667	1.633333	41.000000	1023.000000	1023.000000	2046.000000
13.660000	-0.123896	-73.222427	-15.260467	-15.719423	-25.125502	-17.117041	0.000000	-10.000000	0.041667	1.833333	41.000000	1023.000000	1023.000000	2046.000000
13.680000	-0.124160	-73.378433	-15.307536	-15.821699	-25.062511	-17.186689	0.000000	-10.000000	0.041667	2.150000	41.333332	1023.000000	1023.000000	2046.000000
13.700000	-0.124299	-73.460678	-15.474855	-15.875996	-24.871471	-17.238358	0.000000	-10.000000	0.041667	2.650000	42.000000	1023.000000	1023.000000	2046.000000
13.720000	-0.124287	-73.453613	-15.515434	-15.956156	-24.775122	-17.206903	0.000000	-10.000000	0.033333	3.083333	42.666668	1023.000000	1023.000000	2046.000000
13.740000	-0.123709	-73.112267	-15.323652	-16.010382	-24.758867	-17.019367	0.000000	-10.000000	0.008333	4.150000	43.166668	1023.000000	1023.000000	2046.000000
13.760000	-0.122618	-72.467201	-15.297551	-15.974153	-24.368263	-16.827232	0.000000	-10.000000	-0.025000	6.850000	44.666668	1023.000000	1023.000000	2046.000000
13.780000	-0.121155	-71.602867	-15.319194	-15.892038	-23.809532	-16.582106	0.000000	-10.000000	-0.075000	10.316667	47.333332	1023.000000	1023.000000	2046.000000
13.800000	-0.119659	-70.718445	-15.173840	-15.730464	-23.450397	-16.363745	0.000000	-10.000000	-0.108333	13.033334	49.833332	1023.000000	1023.000000	2046.000000
13.820000	-0.118072	-69.780479	-14.895931	-15.642399	-23.198198	-16.043951	0.000000	-10.000000	-0.141667	14.450000	52.333332	1023.000000	1023.000000	2046.000000
13.840000	-0.116266	-68.712929	-14.781989	-15.518231	-22.706978	-15.705731	0.000000	-10.000000	-0.175000	15.766666	55.500000	1023.000000	1023.000000	2046.000000
13.860000	-0.114388	-67.603371	-14.768527	-15.300370	-22.092260	-15.442215	0.000000	-10.000000	-0.208333	17.400000	60.333332	1023.000000	1023.000000	2046.000000
13.880000	-0.112678	-66.592422	-14.609491	-15.131313	-21.738159	-15.113459	0.000000	-10.000000	-0.233333	18.833334	66.000000	1023.000000	1023.000000	2046.000000
13.900000	-0.111027	-65.616882	-14.328275	-15.023117	-21.554712	-14.710780	0.000000	-10.000000	-0.266667	20.050001	72.000000	1023.000000	1023.000000	2046.000000
13.920000	-0.109025	-64.433861	-14.339708	-14.811644	-20.924435	-14.358074	0.000000	-10.000000	-0.300000	21.383333	78.666664	1023.000000	1023.000000	2046.000000
13.940000	-0.107194	-63.351505	-14.307164	-14.546930	-20.423769	-14.073640	0.000000	-10.000000	-0.333333	22.316668	85.666664	1023.000000	1023.000000	2046.000000
13.960000	-0.105353	-62.263718	-14.015035	-14.352839	-20.203327	-13.692515	0.000000	-10.000000	-0.341667	23.016666	92.833336	1023.000000	1023.000000	2046.000000
13.980000	-0.103321	-61.062801	-13.839092	-14.173679	-19.764700	-13.285332	0.000000	-10.000000	-0.358333	23.766666	100.333336	1023.000000	1023.000000	2046.000000
14.000000	-0.101295	-59.865303	-13.827008	-13.902572	-19.191090	-12.944633	0.000000	-10.000000	-0.375000	24.766666	108.000000	1023.000000	1023.000000	2046.000000
14.020000	-0.099217	-58.637165	-13.582372	-13.718635	-18.815130	-12.521028	0.000000	-10.000000	-0.400000	25.733334	116.166664	1023.000000	1023.000000	2046.000000
14.040000	-0.097189	-57.438984	-13.351171	-13.516635	-18.454422	-12.116759	0.000000	-10.000000	-0.416667	26.366667	124.666664	1023.000000	1023.000000	2046.000000
14.060000	-0.095107	-56.208488	-13.293835	-13.280121	-17.863642	-11.770891	0.000000	-10.000000	-0.433333	27.083334	136.500000	1023.000000	1023.000000	2046.000000
14.080000	-0.093035	-54.983505	-13.192297	-12.937140	-17.343317	-11.510751	0.000000	-10.000000	-0.441667	27.616667	145.500000	1023.000000	1023.000000	2046.000000
14.100000	-0.091152	-53.870789	-12.825196	-12.765905	-17.152370	-11.127316	0.000000	-10.000000	-0.458333	28.183334	154.500000	1023.000000	1023.000000	2046.000000
14.120000	-0.089148	-52.686253	-12.674202	-12.506897	-16.697178	-10.807978	0.000000	-10.000000	-0.475000	28.533335	160.666672	1023.000000	1023.000000	2046.000000
14.140000	-0.087277	-51.580471	-12.657197	-12.296565	-16.144728	-10.481981	0.000000	-10.000000	-0.491667	28.900002	170.000000	1023.000000	1023.000000	2046.000000
14.160000	-0.085471	-50.513069	-12.444397	-11.995029	-15.858562	-10.215080	0.000000	-10.000000	-0.516667	29.250000	182.833328	1023.000000	1023.000000	2046.000000
14.180000	-0.083845	-49.552387	-12.183135	-11.836658	-15.680581	-9.852015	0.000000	-10.000000	-0.533333	29.433334	192.500000	1023.000000	1023.000000	2046.000000
14.200000	-0.082275	-48.624317	-12.203435	-11.609506	-15.192103	-9.619271	0.000000	-10.000000	-0.558333	29.750000	202.166672	1023.000000	1023.000000	2046.000000
14.220000	-0.080967	-47.851372	-12.050851	-11.348799	-14.937906	-9.513814	0.000000	-10.000000	-0.541667	29.916668	208.666672	1023.000000	1023.000000	2046.000000
14.240000	-0.079900	-47.221081	-11.744875	-11.343856	-14.934747	-9.197603	0.000000	-10.000000	-0.541667	30.300001	218.500000	1023.000000	1023.000000	2046.000000
14.260000	-0.078734	-46.531975	-11.794743	-11.198006	-14.488807	-9.050421	0.000000	-10.000000	-0.516667	30.450001	228.666672	1023.000000	1023.000000	2046.000000
14.280000	-0.076818	-45.399479	-11.647353	-10.850823	-14.058863	-8.842438	0.000000	-10.000000	-0.525000	30.566668	239.000000	1023.000000	1023.000000	2046.000000
14.300000	-0.075408	-44.566090	-11.455185	-10.723408	-13.875363	-8.512132	0.000000	-10.000000	-0.516667	30.550001	249.333328	1023.000000	1023.000000	2046.000000
14.320000	-0.073530	-43.456055	-11.368096	-10.495011	-13.455544	-8.137404	0.000000	-10.000000	-0.533333	30.516666	259.500000	1023.000000	1023.000000	2046.000000
14.340000	-0.070537	-41.687149	-11.234066	-9.868040	-12.896441	-7.688600	0.000000	-10.000000	-0.550000	30.633333	269.500000	1023.000000	1023.000000	2046.000000
14.360000	-0.068148	-40.275539	-11.002971	-9.412603	-12.608218	-7.251748	0.000000	-10.000000	-0.558333	30.733334	279.666656	1023.000000	1023.000000	2046.000000
14.380000	-0.066292	-39.178280	-10.906173	-9.152782	-12.188784	-6.930541	0.000000	-10.000000	-0.566667	30.783335	290.000000	1023.000000	1023.000000	2046.000000
14.400000	-0.064564	-38.157475	-10.907728	-8.928035	-11.667393	-6.654318	0.000000	-10.000000	-0.575000	31.016666	300.333344	1023.000000	1023.000000	2046.000000
14.420000	-0.063106	-37.295601	-10.661468	-8.682563	-11.470094	-6.481476	0.000000	-10.000000	-0.583333	30.950001	310.666656	1023.000000	1023.000000	2046.000000
14.440000	-0.062572	-36.979755	-10.665633	-8.618099	-11.293428	-6.402595	0.000000	-10.000000	-0.575000	31.083334	321.000000	1023.000000	1023.000000	2046.000000
14.460000	-0.063160	-37.327751	-11.017612	-8.570920	-11.104774	-6.634445	0.000000	-10.000000	-0.541667	30.500000	331.333344	1023.000000	1023.000000	2046.000000
14.480000	-0.063528	-37.545124	-11.286557	-8.570271	-10.898647	-6.789648	0.000000	-10.000000	-0.550000	30.183334	341.500000	1023.000000	1023.000000	2046.000000
14.500000	-0.063180	-37.339626	-11.181720	-8.649603	-10.852813	-6.655489	0.000000	-10.000000	-0.550000	29.966667	351.500000	1023.000000	1023.000000	2046.000000
14.520000	-0.062156	-36.734097	-11.070341	-8.647436	-10.627736	-6.388582	0.000000	-10.000000	-0.550000	29.950001	364.833344	1023.000000	1023.000000	2046.000000
14.540000	-0.060603	-35.816319	-11.059353	-8.453349	-10.121214	-6.182404	0.000000	-10.000000	-0.516667	30.100000	378.166656	1023.000000	1023.000000	2046.000000
14.560000	-0.058797	-34.748894	-10.967082	-8.183063	-9.655746	-5.943003	0.000000	-10.000000	-0.500000	30.100000	388.166656	1023.000000	1023.000000	2046.000000
14.580000	-0.057000	-33.686794	-10.662024	-7.902457	-9.456612	-5.665703	0.000000	-10.000000	-0.516667	30.083334	394.833344	1023.000000	1023.000000	2046.000000
14.600000	-0.055152	-32.594707	-10.357952	-7.723890	-9.189422	-5.323442	0.000000	-10.000000	-0.533333	29.866667	401.500000	1023.000000	1023.000000	2046.000000
14.620000	-0.052839	-31.227818	-10.239163	-7.501922	-8.568821	-4.917912	0.000000	-10.000000	-0.533333	29.350000	411.500000	1023.000000	1023.000000	2046.000000
14.640000	-0.050366	-29.766409	-10.044798	-7.012091	-8.040229	-4.669291	0.000000	-10.000000	-0.525000	29.283333	421.500000	1023.000000	1023.000000	2046.000000
14.660000	-0.048036	-28.389551	-9.658787	-6.604672	-7.757304	-4.368788	0.000000	-10.000000	-0.483333	29.083334	431.500000	1023.000000	1023.000000	2046.000000
14.680000	-0.045583	-26.939440	-9.318141	-6.285113	-7.343394	-3.992791	0.000000	-10.000000	-0.475000	29.050001	441.333344	1023.000000	1023.000000	2046.000000
14.700000	-0.042617	-25.186869	-9.065166	-5.822865	-6.625399	-3.673440	0.000000	-10.000000	-0.450000	28.733334	451.000000	1023.000000	1023.000000	2046.000000
14.720000	-0.039578	-23.390547	-8.643077	-5.303376	-6.073014	-3.371079	0.000000	-10.000000	-0.450000	28.283333	460.500000	1023.000000	1023.000000	2046.000000
14.740000	-0.036853	-21.780359	-8.080487	-4.940779	-5.738825	-3.020267	0.000000	-10.000000	-0.441667	27.866667	470.000000	1023.000000	1023.000000	2046.000000
14.760000	-0.034296	-20.268938	-7.700581	-4.666541	-5.159847	-2.741969	0.000000	-10.000000	-0.433333	27.316668	479.333344	1023.000000	1023.000000	2046.000000
14.780000	-0.031634	-18.695759	-7.296089	-4.402718	-4.519356	-2.477595	0.000000	-10.000000	-0.408333	26.850000	488.500000	1023.000000	1023.000000	2046.000000
14.800000	-0.029515	-17.443081	-6.631995	-4.320586	-4.319223	-2.171277	0.000000	-10.000000	-0.383333	26.316668	497.500000	1023.000000	1023.000000	2046.000000
14.820000	-0.028088	-16.600082	-6.265079	-4.278760	-3.993731	-2.062513	0.000000	-10.000000	-0.366667	25.633335	506.333344	1023.000000	1023.000000	2046.000000
14.840000	-0.026887	-15.890379	-6.051150	-4.170280	-3.664639	-2.004310	0.000000	-10.000000	-0.366667	24.783335	515.166687	1023.000000	1023.000000	2046.000000
14.860000	-0.025786	-15.239341	-5.702084	-4.010707	-3.538297	-1.988253	0.000000	-10.000000	-0.358333	24.216667	523.666687	1023.000000	1023.000000	2046.000000
14.880000	-0.024914	-14.724116	-5.339277	-3.915261	-3.459670	-2.009909	0.000000	-10.000000	-0.341667	23.833334	532.000000	1023.000000	1023.000000	2046.000000
14.900000	-0.024242	-14.326838	-5.172800	-3.860466	-3.260801	-2.032771	0.000000	-10.000000	-0.316667	23.600000	540.000000	1023.000000	1023.000000	2046.000000
14.920000	-0.023161	-13.688231	-4.997334	-3.677373	-2.956017	-2.057507	0.000000	-10.000000	-0.291667	23.266666	547.833313	1023.000000	1023.000000	2046.000000
14.940000	-0.021854	-12.915648	-4.664181	-3.480494	-2.776016	-1.994958	0.000000	-10.000000	-0.275000	22.916668	555.500000	1023.000000	1023.000000	2046.000000
14.960000	-0.020472	-12.099105	-4.266801	-3.271640	-2.645033	-1.915631	0.000000	-10.000000	-0.258333	22.433334	563.166687	1023.000000	1023.000000	2046.000000
14.980000	-0.018819	-11.122025	-4.059354	-3.097614	-2.258023	-1.707035	0.000000	-10.000000	-0.250000	21.833334	570.833313	1023.000000	1023.000000	2046.000000
15.000000	-0.016939	-10.010897	-3.838144	-2.797588	-1.821586	-1.553578	0.000000	-10.000000	-0.225000	21.300001	578.333313	1023.000000	1023.000000	2046.000000
15.020000	-0.014729	-8.704736	-3.377374	-2.408813	-1.542442	-1.376106	0.000000	-10.000000	-0.233333	21.000000	585.500000	1023.000000	1023.000000	2046.000000
15.040000	-0.012669	-7.487609	-2.915079	-2.220536	-1.315087	-1.036906	0.000000	-10.000000	-0.216667	20.650000	592.500000	1023.000000	1023.000000	2046.000000
15.060000	-0.010762	-6.360269	-2.689502	-1.958872	-0.883082	-0.828813	0.000000	-10.000000	-0.216667	20.316668	599.500000	1023.000000	1023.000000	2046.000000
15.080000	-0.008721	-5.153993	-2.464103	-1.583284	-0.445486	-0.661119	0.000000	-10.000000	-0.200000	19.766666	606.333313	1023.000000	1023.000000	2046.000000
15.100000	-0.006691	-3.954200	-2.001686	-1.294096	-0.287363	-0.371055	0.000000	-10.000000	-0.200000	19.250000	613.000000	1023.000000	1023.000000	2046.000000
15.120000	-0.004970	-2.937147	-1.689712	-1.008764	-0.023490	-0.215181	0.000000	-10.000000	-0.183333	18.650002	619.333313	1023.000000	1023.000000	2046.000000
15.140000	-0.003515	-2.077332	-1.639101	-0.720855	0.396249	-0.113626	0.000000	-10.000000	-0.166667	18.133333	625.833313	1023.000000	1023.000000	2046.000000
15.160000	-0.001820	-1.075507	-1.363022	-0.370101	0.623662	0.033954	0.000000	-10.000000	-0.141667	17.500000	632.166687	1023.000000	1023.000000	2046.000000
15.180000	-0.000392	-0.231943	-0.982530	-0.225020	0.681342	0.294265	0.000000	-10.000000	-0.125000	17.083334	638.166687	1023.000000	1023.000000	2046.000000
15.200000	0.000623	0.368423	-0.893091	-0.036276	0.919006	0.378783	0.000000	-10.000000	-0.108333	16.650002	643.833313	1023.000000	1023.000000	2046.000000
15.220000	0.001624	0.959890	-0.853937	0.186410	1.155492	0.471926	0.000000	-10.000000	-0.091667	16.200001	649.333313	1023.000000	1023.000000	2046.000000
15.240000	0.002989	1.766273	-0.545859	0.387099	1.262909	0.662124	0.000000	-10.000000	-0.075000	15.466667	654.833313	1023.000000	1023.000000	2046.000000
15.260000	0.004064	2.401657	-0.251708	0.608473	1.295290	0.749602	0.000000	-10.000000	-0.066667	14.750000	660.000000	1023.000000	1023.000000	2046.000000
15.280000	0.004941	2.920254	-0.170945	0.757490	1.505716	0.827993	0.000000	-10.000000	-0.058333	13.883333	665.000000	1023.000000	1023.000000	2046.000000
15.300000	0.006358	3.757499	0.021977	1.032863	1.721608	0.981051	0.000000	-10.000000	-0.058333	12.983334	669.833313	1023.000000	1023.000000	2046.000000
15.320000	0.007697	4.548654	0.430522	1.266090	1.705100	1.146942	0.000000	-10.000000	-0.050000	12.233334	674.500000	1023.000000	1023.000000	2046.000000
15.340000	0.008295	4.902105	0.563024	1.372723	1.754446	1.211912	0.000000	-10.000000	-0.041667	11.516666	678.833313	1023.000000	1023.000000	2046.000000
15.360000	0.008862	5.237241	0.527132	1.469883	1.946156	1.294070	0.000000	-10.000000	-0.033333	10.766666	682.833313	1023.000000	1023.000000	2046.000000
15.380000	0.009845	5.818469	0.620071	1.731458	2.149179	1.317761	0.000000	-10.000000	-0.016667	9.866667	686.500000	1023.000000	1023.000000	2046.000000
15.400000	0.010392	6.141784	0.844481	1.781499	2.070482	1.445323	0.000000	-10.000000	-0.008333	9.033334	689.833313	1023.000000	1023.000000	2046.000000
15.420000	0.010692	6.318859	0.846409	1.893109	2.051192	1.528148	0.000000	-10.000000	0.000000	8.166667	693.000000	1023.000000	1023.000000	2046.000000
15.440000	0.011026	6.516176	0.570295	2.227099	2.146190	1.572591	0.000000	-10.000000	0.000000	7.350000	695.833313	1023.000000	1023.000000	2046.000000
15.460000	0.010857	6.416482	0.575546	2.413181	1.948502	1.479253	0.000000	-10.000000	0.008333	6.483334	698.333313	1023.000000	1023.000000	2046.000000
15.480000	0.010168	6.009258	0.697180	2.302163	1.573035	1.436880	0.000000	-10.000000	0.016667	5.783333	700.500000	1023.000000	1023.000000	2046.000000
15.500000	0.009176	5.423268	0.577873	2.092963	1.445554	1.306878	0.000000	-10.000000	0.025000	5.116667	702.500000	1023.000000	1023.000000	2046.000000
15.520000	0.008585	5.074023	0.369588	2.094562	1.511659	1.098215	0.000000	-10.000000	0.016667	4.750000	704.500000	1023.000000	1023.000000	2046.000000
15.540000	0.007178	4.242341	0.222075	2.016781	1.261987	0.741497	0.000000	-10.000000	0.025000	4.033333	706.333313	1023.000000	1023.000000	2046.000000
15.560000	0.004819	2.848039	0.013014	1.693758	0.803708	0.337559	0.000000	-10.000000	0.033333	2.483333	707.833313	1023.000000	1023.000000	2046.000000
15.580000	0.002218	1.310799	-0.425377	1.344995	0.514608	-0.123426	0.000000	-10.000000	0.058333	0.350000	708.666687	1023.000000	1023.000000	2046.000000
15.600000	0.000719	0.424788	-0.763585	1.109527	0.402707	-0.323861	0.000000	-10.000000	0.058333	-1.600000	709.000000	1023.000000	1023.000000	2046.000000
15.620000	-0.000148	-0.087283	-0.715845	1.005880	0.073434	-0.450751	0.000000	-10.000000	0.066667	-2.900000	709.000000	1023.000000	1023.000000	2046.000000
15.640000	-0.001232	-0.728158	-0.803512	0.840779	-0.197323	-0.568103	0.000000	-10.000000	0.058333	-3.816667	709.000000	1023.000000	1023.000000	2046.000000
15.660000	-0.002065	-1.220667	-1.103084	0.755658	-0.218750	-0.654491	0.000000	-10.000000	0.058333	-4.433333	709.000000	1023.000000	1023.000000	2046.000000
15.680000	-0.002239	-1.323362	-1.125412	0.823026	-0.329568	-0.691407	0.000000	-10.000000	0.050000	-4.883333	709.000000	1023.000000	1023.000000	2046.000000
15.700000	-0.002618	-1.547062	-1.020123	0.749286	-0.558200	-0.718025	0.000000	-10.000000	0.058333	-5.283333	709.000000	1023.000000	1023.000000	2046.000000
15.720000	-0.003122	-1.845189	-1.237906	0.687777	-0.503343	-0.791718	0.000000	-10.000000	0.058333	-5.800000	709.000000	1023.000000	1023.000000	2046.000000
15.740000	-0.003000	-1.772915	-1.322191	0.824473	-0.451438	-0.823758	0.000000	-10.000000	0.075000	-6.233334	709.000000	1023.000000	1023.000000	2046.000000
15.760000	-0.002779	-1.642399	-1.170380	0.828270	-0.597587	-0.702703	0.000000	-10.000000	0.075000	-6.500000	709.000000	1023.000000	1023.000000	2046.000000
15.780000	-0.002766	-1.634480	-1.229239	0.792753	-0.546308	-0.651685	0.000000	-10.000000	0.083333	-6.666667	709.000000	1023.000000	1023.000000	2046.000000
15.800000	-0.002120	-1.252800	-1.304437	0.948007	-0.310156	-0.586213	0.000000	-10.000000	0.083333	-6.816667	709.000000	1023.000000	1023.000000	2046.000000
15.820000	-0.001374	-0.812127	-1.044523	1.115279	-0.409467	-0.473417	0.000000	-10.000000	0.083333	-7.100000	702.166687	1023.000000	1023.000000	2046.000000
15.840000	-0.001334	-0.788319	-1.036145	1.100743	-0.406518	-0.446398	0.000000	-10.000000	0.075000	-7.266667	694.666687	1023.000000	1023.000000	2046.000000
15.860000	-0.001140	-0.673956	-1.122653	1.161875	-0.230012	-0.483166	0.000000	-10.000000	0.075000	-7.416667	686.166687	1023.000000	1023.000000	2046.000000
15.880000	-0.000884	-0.522591	-0.893214	1.061292	-0.294219	-0.396450	0.000000	-10.000000	0.083333	-7.483334	683.833313	1023.000000	1023.000000	2046.000000
15.900000	-0.001449	-0.856377	-0.708467	0.742316	-0.522143	-0.368083	0.000000	-10.000000	0.100000	-7.683333	681.166687	1023.000000	1023.000000	2046.000000
15.920000	-0.002338	-1.381892	-0.868391	0.529707	-0.515173	-0.528035	0.000000	-10.000000	0.100000	-7.900000	678.666687	1023.000000	1023.000000	2046.000000
15.940000	-0.003271	-1.932955	-0.897465	0.374299	-0.733034	-0.676755	0.000000	-10.000000	0.091667	-8.033334	676.000000	1023.000000	1023.000000	2046.000000
15.960000	-0.004503	-2.661356	-0.832725	0.147156	-1.126857	-0.848930	0.000000	-10.000000	0.083333	-7.983334	673.333313	1023.000000	1023.000000	2046.000000
15.980000	-0.006154	-3.636755	-1.080438	-0.042989	-1.332094	-1.181234	0.000000	-10.000000	0.083333	-7.816667	670.666687	1023.000000	1023.000000	2046.000000
16.000000	-0.007417	-4.383500	-1.228772	-0.134899	-1.541950	-1.477880	0.000000	-10.000000	0.091667	-7.850000	668.000000	1023.000000	1023.000000	2046.000000
16.020000	-0.008269	-4.887235	-1.027226	-0.324651	-1.967587	-1.567771	0.000000	-10.000000	0.100000	-8.166666	665.333313	1023.000000	1023.000000	2046.000000
16.040001	-0.009282	-5.485541	-1.103181	-0.472406	-2.178366	-1.731588	0.000000	-10.000000	0.100000	-8.583333	662.500000	1023.000000	1023.000000	2046.000000
16.059999	-0.010056	-5.943289	-1.311899	-0.563698	-2.221519	-1.846172	0.000000	-10.000000	0.100000	-8.866667	659.500000	1023.000000	1023.000000	2046.000000
16.080000	-0.010158	-6.003444	-1.176635	-0.605799	-2.416973	-1.804037	0.000000	-10.000000	0.091667	-9.033334	656.500000	1023.000000	1023.000000	2046.000000
16.100000	-0.010089	-5.962889	-0.976138	-0.600425	-2.587245	-1.799081	0.000000	-10.000000	0.091667	-9.183333	653.500000	1023.000000	1023.000000	2046.000000
16.120001	-0.010360	-6.122672	-1.010671	-0.557744	-2.601539	-1.952717	0.000000	-10.000000	0.091667	-9.316667	650.500000	1023.000000	1023.000000	2046.000000
16.139999	-0.010466	-6.185180	-1.071751	-0.560337	-2.622348	-1.930744	0.000000	-10.000000	0.100000	-9.366667	647.500000	1023.000000	1023.000000	2046.000000
16.160000	-0.010028	-5.926796	-0.846342	-0.473063	-2.749974	-1.857417	0.000000	-10.000000	0.100000	-9.416667	644.333313	1023.000000	1023.000000	2046.000000
16.180000	-0.010088	-5.962110	-0.750432	-0.491048	-2.848414	-1.872216	0.000000	-10.000000	0.100000	-9.383333	641.166687	1023.000000	1023.000000	2046.000000
16.200001	-0.010303	-6.089024	-0.836726	-0.486747	-2.910674	-1.854877	0.000000	-10.000000	0.100000	-9.416667	638.000000	1023.000000	1023.000000	2046.000000
16.219999	-0.010277	-6.073876	-0.830859	-0.378124	-3.008277	-1.856616	0.000000	-10.000000	0.100000	-9.433333	635.000000	1023.000000	1023.000000	2046.000000
16.240000	-0.010245	-6.054842	-0.662549	-0.328323	-3.237790	-1.826179	0.000000	-10.000000	0.100000	-9.500000	631.833313	1023.000000	1023.000000	2046.000000
16.260000	-0.010813	-6.390306	-0.823007	-0.320694	-3.310724	-1.935880	0.000000	-10.000000	0.108333	-9.633333	628.666687	1023.000000	1023.000000	2046.000000
16.280001	-0.011300	-6.678157	-1.029428	-0.238215	-3.367579	-2.042934	0.000000	-10.000000	0.108333	-9.766667	625.333313	1023.000000	1023.000000	2046.000000
16.299999	-0.011464	-6.775000	-0.952417	-0.285379	-3.628211	-1.908992	0.000000	-10.000000	0.108333	-10.050000	622.166687	1023.000000	1023.000000	2046.000000
16.320000	-0.011737	-6.936274	-0.912261	-0.268408	-3.835490	-1.920115	0.000000	-10.000000	0.108333	-10.366667	618.666687	1023.000000	1023.000000	2046.000000
16.340000	-0.012466	-7.367690	-1.009325	-0.268222	-4.021586	-2.068556	0.000000	-10.000000	0.125000	-10.800000	615.333313	1023.000000	1023.000000	2046.000000
16.360001	-0.012903	-7.625918	-1.137094	-0.233846	-4.153731	-2.101248	0.000000	-10.000000	0.150000	-11.283334	611.666687	1023.000000	1023.000000	2046.000000
16.379999	-0.012641	-7.470870	-1.013266	-0.125433	-4.290621	-2.041551	0.000000	-10.000000	0.158333	-11.783334	608.000000	1023.000000	1023.000000	2046.000000
16.400000	-0.012717	-7.515832	-0.939643	-0.077357	-4.460223	-2.038609	0.000000	-10.000000	0.158333	-12.316667	604.000000	1023.000000	1023.000000	2046.000000
16.420000	-0.013377	-7.905989	-1.112187	-0.061685	-4.594292	-2.137825	0.000000	-10.000000	0.150000	-12.750000	599.833313	1023.000000	1023.000000	2046.000000
16.440001	-0.014009	-8.279163	-1.283848	-0.000218	-4.737762	-2.257335	0.000000	-10.000000	0.150000	-13.250000	595.500000	1023.000000	1023.000000	2046.000000
16.459999	-0.014365	-8.489942	-1.222584	-0.120330	-5.005300	-2.141728	0.000000	-10.000000	0.150000	-13.766667	591.000000	1023.000000	1023.000000	2046.000000
16.480000	-0.015235	-9.003766	-1.336805	-0.094290	-5.283161	-2.289510	0.000000	-10.000000	0.166667	-14.283334	586.500000	1023.000000	1023.000000	2046.000000
16.500000	-0.016405	-9.695379	-1.607036	-0.028613	-5.649004	-2.410727	0.000000	-10.000000	0.200000	-14.766666	581.833313	1023.000000	1023.000000	2046.000000
16.520000	-0.017652	-10.432463	-1.980254	0.078180	-5.978851	-2.551538	0.000000	-10.000000	0.233333	-15.200000	576.833313	1023.000000	1023.000000	2046.000000
16.540001	-0.019433	-11.485015	-2.058102	-0.058581	-6.616281	-2.752051	0.000000	-10.000000	0.250000	-15.583334	571.666687	1023.000000	1023.000000	2046.000000
16.559999	-0.021938	-12.965631	-2.312944	-0.320729	-7.182722	-3.149236	0.000000	-10.000000	0.250000	-15.850000	566.500000	1023.000000	1023.000000	2046.000000
16.580000	-0.024056	-14.217002	-2.666045	-0.581438	-7.497745	-3.471775	0.000000	-10.000000	0.250000	-16.100000	561.333313	1023.000000	1023.000000	2046.000000
16.600000	-0.025688	-15.181867	-2.791971	-0.763551	-7.911391	-3.714954	0.000000	-10.000000	0.250000	-16.316668	556.000000	1023.000000	1023.000000	2046.000000
16.620001	-0.028053	-16.579220	-3.015497	-0.935852	-8.470771	-4.157100	0.000000	-10.000000	0.250000	-16.600000	550.500000	1023.000000	1023.000000	2046.000000
16.639999	-0.031070	-18.362095	-3.472722	-1.275251	-8.956598	-4.657525	0.000000	-10.000000	0.266667	-16.816668	545.000000	1023.000000	1023.000000	2046.000000
16.660000	-0.033954	-20.066582	-3.974425	-1.570571	-9.371366	-5.150221	0.000000	-10.000000	0.275000	-17.083334	539.333313	1023.000000	1023.000000	2046.000000
16.680000	-0.036133	-21.354589	-4.230022	-1.813825	-9.826324	-5.484419	0.000000	-10.000000	0.283333	-17.366667	533.500000	1023.000000	1023.000000	2046.000000
16.700001	-0.037583	-22.211321	-4.268438	-1.949588	-10.274938	-5.718356	0.000000	-10.000000	0.283333	-17.750000	527.500000	1023.000000	1023.000000	2046.000000
16.719999	-0.039462	-23.321993	-4.485036	-2.109702	-10.704872	-6.022384	0.000000	-10.000000	0.291667	-18.016666	521.500000	1023.000000	1023.000000	2046.000000
16.740000	-0.041072	-24.273270	-4.812069	-2.112722	-11.001293	-6.347186	0.000000	-10.000000	0.300000	-18.383333	515.500000	1023.000000	1023.000000	2046.000000
16.760000	-0.041863	-24.740793	-4.876606	-2.136064	-11.285334	-6.442790	0.000000	-10.000000	0.300000	-18.616667	509.500000	1023.000000	1023.000000	2046.000000
16.780001	-0.042995	-25.409857	-4.844262	-2.282623	-11.734406	-6.548565	0.000000	-10.000000	0.325000	-19.166666	503.333344	1023.000000	1023.000000	2046.000000
16.799999	-0.044247	-26.149878	-5.111114	-2.351692	-11.896449	-6.790622	0.000000	-10.000000	0.350000	-19.500000	497.000000	1023.000000	1023.000000	2046.000000
16.820000	-0.045029	-26.612360	-5.188250	-2.399361	-12.133522	-6.891228	0.000000	-10.000000	0.375000	-20.050001	490.500000	1023.000000	1023.000000	2046.000000
16.840000	-0.045523	-26.904037	-5.125864	-2.410211	-12.387279	-6.980683	0.000000	-10.000000	0.383333	-20.266666	483.833344	1023.000000	1023.000000	2046.000000
16.860001	-0.046247	-27.332241	-5.130103	-2.525799	-12.601364	-7.074975	0.000000	-10.000000	0.391667	-20.566668	477.000000	1023.000000	1023.000000	2046.000000
16.879999	-0.046767	-27.639034	-5.238578	-2.556968	-12.657746	-7.185740	0.000000	-10.000000	0.400000	-20.866667	470.000000	1023.000000	1023.000000	2046.000000
16.900000	-0.047050	-27.806580	-5.118063	-2.634286	-12.876491	-7.177740	0.000000	-10.000000	0.400000	-21.216667	463.000000	1023.000000	1023.000000	2046.000000
16.920000	-0.047825	-28.264605	-5.074183	-2.792791	-13.146984	-7.250647	0.000000	-10.000000	0.391667	-21.366667	456.000000	1023.000000	1023.000000	2046.000000
16.940001	-0.049112	-29.025005	-5.250091	-2.983992	-13.313772	-7.477149	0.000000	-10.000000	0.391667	-21.366667	449.000000	1023.000000	1023.000000	2046.000000
16.959999	-0.050204	-29.670694	-5.401596	-3.225357	-13.410990	-7.632752	0.000000	-10.000000	0.391667	-21.350000	441.833344	1023.000000	1023.000000	2046.000000
16.980000	-0.051385	-30.368591	-5.308547	-3.650232	-13.700632	-7.709179	0.000000	-10.000000	0.408333	-21.650000	434.666656	1023.000000	1023.000000	2046.000000
17.000000	-0.053154	-31.413723	-5.249398	-4.118034	-14.129551	-7.916741	0.000000	-10.000000	0.408333	-21.833334	427.333344	1023.000000	1023.000000	2046.000000
17.020000	-0.055300	-32.682026	-5.463145	-4.441630	-14.428319	-8.348930	0.000000	-10.000000	0.416667	-21.983334	420.166656	1023.000000	1023.000000	2046.000000
17.040001	-0.057130	-33.764091	-5.684808	-4.720548	-14.656721	-8.702014	0.000000	-10.000000	0.408333	-21.850000	412.833344	1023.000000	1023.000000	2046.000000
17.059999	-0.058881	-34.798550	-5.680517	-5.110134	-15.081360	-8.926538	0.000000	-10.000000	0.400000	-21.550001	405.500000	1023.000000	1023.000000	2046.000000
17.080000	-0.060837	-35.954872	-5.814510	-5.489577	-15.464031	-9.186754	0.000000	-10.000000	0.391667	-21.250000	398.166656	1023.000000	1023.000000	2046.000000
17.100000	-0.062930	-37.191845	-6.200373	-5.727687	-15.647503	-9.616282	0.000000	-10.000000	0.391667	-21.016666	391.000000	1023.000000	1023.000000	2046.000000
17.120001	-0.064536	-38.140511	-6.447158	-5.984552	-15.878058	-9.830741	0.000000	-10.000000	0.391667	-20.966667	384.000000	1023.000000	1023.000000	2046.000000
17.139999	-0.065757	-38.862255	-6.459738	-6.277314	-16.180632	-9.944571	0.000000	-10.000000	0.400000	-20.950001	377.000000	1023.000000	1023.000000	2046.000000
17.160000	-0.067098	-39.654865	-6.515951	-6.512667	-16.465073	-10.161175	0.000000	-10.000000	0.400000	-20.983334	370.000000	1023.000000	1023.000000	2046.000000
17.180000	-0.068477	-40.469990	-6.745678	-6.622717	-16.594555	-10.507039	0.000000	-10.000000	0.408333	-21.033333	363.000000	1023.000000	1023.000000	2046.000000
17.200001	-0.069469	-41.056122	-6.836994	-6.850394	-16.792694	-10.576038	0.000000	-10.000000	0.400000	-21.066668	356.000000	1023.000000	1023.000000	2046.000000
17.219999	-0.070160	-41.464367	-6.754417	-7.113039	-17.036924	-10.559986	0.000000	-10.000000	0.400000	-21.166666	349.000000	1023.000000	1023.000000	2046.000000
17.240000	-0.071232	-42.097908	-6.836524	-7.286316	-17.236300	-10.738768	0.000000	-10.000000	0.391667	-21.233334	342.000000	1023.000000	1023.000000	2046.000000
17.260000	-0.072559	-42.882504	-7.089708	-7.331419	-17.357655	-11.103721	0.000000	-10.000000	0.391667	-21.316668	335.000000	1023.000000	1023.000000	2046.000000
17.280001	-0.073624	-43.511505	-7.237035	-7.536002	-17.568171	-11.170298	0.000000	-10.000000	0.391667	-21.350000	327.833344	1023.000000	1023.000000	2046.000000
17.299999	-0.074497	-44.027527	-7.244052	-7.747788	-17.849337	-11.186348	0.000000	-10.000000	0.400000	-21.516666	320.666656	1023.000000	1023.000000	2046.000000
17.320000	-0.075865	-44.835949	-7.369877	-7.897733	-18.133766	-11.434575	0.000000	-10.000000	0.400000	-21.616667	313.333344	1023.000000	1023.000000	2046.000000
17.340000	-0.077529	-45.819870	-7.730354	-8.044099	-18.311287	-11.734132	0.000000	-10.000000	0.400000	-21.683334	306.166656	1023.000000	1023.000000	2046.000000
17.360001	-0.078762	-46.548344	-7.879491	-8.232070	-18.617111	-11.819672	0.000000	-10.000000	0.408333	-21.650002	299.000000	1023.000000	1023.000000	2046.000000
17.379999	-0.079841	-47.185966	-7.945200	-8.400380	-18.919693	-11.920692	0.000000	-10.000000	0.400000	-21.833334	291.833344	1023.000000	1023.000000	2046.000000
17.400000	-0.081313	-48.055729	-8.189691	-8.632024	-19.145752	-12.088263	0.000000	-10.000000	0.400000	-21.966667	284.500000	1023.000000	1023.000000	2046.000000
17.420000	-0.082804	-48.937386	-8.461954	-8.734200	-19.340250	-12.400981	0.000000	-10.000000	0.408333	-22.116667	277.166656	1023.000000	1023.000000	2046.000000
17.440001	-0.083940	-49.608452	-8.642949	-8.955551	-19.523752	-12.486201	0.000000	-10.000000	0.425000	-22.233334	269.833344	1023.000000	1023.000000	2046.000000
17.459999	-0.084971	-50.217995	-8.674297	-9.186242	-19.804214	-12.553238	0.000000	-10.000000	0.425000	-22.166666	262.500000	1023.000000	1023.000000	2046.000000
17.480000	-0.086216	-50.953625	-8.845562	-9.378993	-19.990522	-12.738549	0.000000	-10.000000	0.416667	-22.183334	255.000000	1023.000000	1023.000000	2046.000000
17.500000	-0.087342	-51.619190	-9.103836	-9.433909	-20.091547	-12.989898	0.000000	-10.000000	0.408333	-21.966667	247.500000	1023.000000	1023.000000	2046.000000
17.520000	-0.088226	-52.141293	-9.228956	-9.603743	-20.278492	-13.030100	0.000000	-10.000000	0.408333	-21.866667	240.166672	1023.000000	1023.000000	2046.000000
17.540001	-0.088972	-52.582542	-9.226489	-9.844728	-20.512014	-12.999309	0.000000	-10.000000	0.400000	-21.750000	233.000000	1023.000000	1023.000000	2046.000000
17.559999	-0.090319	-53.378269	-9.425296	-9.886297	-20.691288	-13.375387	0.000000	-10.000000	0.400000	-21.600000	225.833328	1023.000000	1023.000000	2046.000000
17.580000	-0.091828	-54.270542	-9.674652	-10.182694	-20.908747	-13.504447	0.000000	-10.000000	0.391667	-21.583334	218.500000	1023.000000	1023.000000	2046.000000
17.600000	-0.092601	-54.727341	-9.826257	-10.273964	-20.958851	-13.668269	0.000000	-10.000000	0.391667	-21.383333	211.166672	1023.000000	1023.000000	2046.000000
17.620001	-0.093257	-55.114708	-9.861514	-10.364321	-21.208876	-13.679997	0.000000	-10.000000	0.391667	-21.183334	204.000000	1023.000000	1023.000000	2046.000000
17.639999	-0.094230	-55.689926	-10.265465	-10.318648	-21.269064	-13.836746	0.000000	-10.000000	0.391667	-20.900000	197.000000	1023.000000	1023.000000	2046.000000
17.660000	-0.095860	-56.653252	-10.566708	-10.447178	-21.533028	-14.106337	0.000000	-10.000000	0.383333	-20.850000	190.000000	1023.000000	1023.000000	2046.000000
17.680000	-0.097390	-57.557777	-10.731872	-10.788132	-21.803225	-14.234551	0.000000	-10.000000	0.366667	-20.733334	183.000000	1023.000000	1023.000000	2046.000000
17.700001	-0.099277	-58.672520	-10.835224	-11.133544	-22.105141	-14.598612	0.000000	-10.000000	0.358333	-20.350000	176.166672	1023.000000	1023.000000	2046.000000
17.719999	-0.101517	-59.996758	-11.144178	-11.450153	-22.321238	-15.081188	0.000000	-10.000000	0.341667	-19.766666	169.333328	1023.000000	1023.000000	2046.000000
17.740000	-0.103522	-61.181541	-11.478125	-11.642059	-22.584929	-15.476430	0.000000	-10.000000	0.325000	-19.083334	162.833328	1023.000000	1023.000000	2046.000000
17.760000	-0.105406	-62.295124	-11.702621	-11.845218	-22.960993	-15.786294	0.000000	-10.000000	0.291667	-18.600000	156.500000	1023.000000	1023.000000	2046.000000
17.780001	-0.107558	-63.566788	-11.968454	-12.021001	-23.348049	-16.229282	0.000000	-10.000000	0.266667	-17.933334	150.500000	1023.000000	1023.000000	2046.000000
17.799999	-0.109700	-64.832481	-12.383825	-12.151796	-23.647970	-16.648890	0.000000	-10.000000	0.258333	-17.483334	144.500000	1023.000000	1023.000000	2046.000000
17.820000	-0.111209	-65.724464	-12.597778	-12.262420	-23.967505	-16.896759	0.000000	-10.000000	0.266667	-17.050001	138.500000	1023.000000	1023.000000	2046.000000
17.840000	-0.112158	-66.285599	-12.739189	-12.400607	-24.196848	-16.948956	0.000000	-10.000000	0.258333	-16.750000	132.666672	1023.000000	1023.000000	2046.000000
17.860001	-0.113072	-66.825722	-12.842869	-12.439133	-24.446968	-17.096754	0.000000	-10.000000	0.241667	-16.366667	127.000000	1023.000000	1023.000000	2046.000000
17.879999	-0.114006	-67.377487	-13.195886	-12.351975	-24.465675	-17.363955	0.000000	-10.000000	0.225000	-15.966667	121.666664	1023.000000	1023.000000	2046.000000
17.900000	-0.114595	-67.725433	-13.352467	-12.368657	-24.556562	-17.447748	0.000000	-10.000000	0.216667	-15.366667	116.333336	1023.000000	1023.000000	2046.000000
17.920000	-0.114816	-67.856499	-13.422089	-12.509956	-24.596958	-17.327497	0.000000	-10.000000	0.208333	-14.650001	111.166664	1023.000000	1023.000000	2046.000000
17.940001	-0.115208	-68.087914	-13.495160	-12.615320	-24.673418	-17.304018	0.000000	-10.000000	0.183333	-13.650001	106.166664	1023.000000	1023.000000	2046.000000
17.959999	-0.115714	-68.386772	-13.740239	-12.560575	-24.629301	-17.456654	0.000000	-10.000000	0.150000	-12.400001	101.500000	1023.000000	1023.000000	2046.000000
17.980000	-0.115496	-68.257904	-13.840626	-12.662041	-24.460875	-17.294365	0.000000	-10.000000	0.116667	-10.800000	97.500000	1023.000000	1023.000000	2046.000000
18.000000	-0.114947	-67.933540	-13.638309	-12.828405	-24.462742	-17.004086	0.000000	-10.000000	0.100000	-9.000000	93.833336	1023.000000	1023.000000	2046.000000
18.020000	-0.114606	-67.732025	-13.655514	-12.827955	-24.264977	-16.983580	0.000000	-10.000000	0.091667	-7.233334	91.000000	1023.000000	1023.000000	2046.000000
18.040001	-0.114322	-67.564362	-13.738670	-12.830017	-24.058695	-16.936975	0.000000	-10.000000	0.075000	-5.350000	88.500000	1023.000000	1023.000000	2046.000000
18.059999	-0.113587	-67.129997	-13.614908	-12.986640	-23.932636	-16.595810	0.000000	-10.000000	0.050000	-3.166667	87.000000	1023.000000	1023.000000	2046.000000
18.080000	-0.113154	-66.873978	-13.573938	-13.166442	-23.762836	-16.370760	0.000000	-10.000000	0.041667	-0.983333	86.166664	1023.000000	1023.000000	2046.000000
18.100000	-0.113211	-66.907806	-13.684873	-13.317944	-23.542370	-16.362621	0.000000	-10.000000	0.033333	0.800000	86.000000	1023.000000	1023.000000	2046.000000
18.120001	-0.113241	-66.925362	-13.687201	-13.599833	-23.453606	-16.184719	0.000000	-10.000000	0.041667	1.900000	86.000000	1023.000000	1023.000000	2046.000000
18.139999	-0.113384	-67.009781	-13.630177	-13.839038	-23.440453	-16.100111	0.000000	-10.000000	0.033333	2.866667	86.000000	1023.000000	1023.000000	2046.000000
18.160000	-0.113772	-67.238983	-13.646213	-14.020556	-23.425266	-16.146944	0.000000	-10.000000	0.033333	3.866667	86.000000	1023.000000	1023.000000	2046.000000
18.180000	-0.114424	-67.624832	-13.787199	-14.104743	-23.366648	-16.366240	0.000000	-10.000000	0.016667	4.983334	86.000000	1023.000000	1023.000000	2046.000000
18.200001	-0.114795	-67.843887	-13.877154	-14.270673	-23.364128	-16.331932	0.000000	-10.000000	0.008333	5.733333	86.000000	1023.000000	1023.000000	2046.000000
18.219999	-0.114864	-67.884880	-13.752253	-14.488096	-23.485432	-16.159101	0.000000	-10.000000	0.016667	5.866667	86.000000	1023.000000	1023.000000	2046.000000
18.240000	-0.115032	-67.983795	-13.853099	-14.578036	-23.370367	-16.182293	0.000000	-10.000000	0.033333	5.500000	86.000000	1023.000000	1023.000000	2046.000000
18.260000	-0.115325	-68.156853	-13.969331	-14.522937	-23.317129	-16.347456	0.000000	-10.000000	0.041667	4.716667	86.000000	1023.000000	1023.000000	2046.000000
18.280001	-0.115014	-67.973259	-13.855861	-14.638309	-23.303463	-16.175629	0.000000	-10.000000	0.041667	3.566667	86.000000	1023.000000	1023.000000	2046.000000
18.299999	-0.114660	-67.764160	-13.700011	-14.722632	-23.337116	-16.004398	0.000000	-10.000000	0.041667	1.933333	86.000000	1023.000000	1023.000000	2046.000000
18.320000	-0.114354	-67.583336	-13.697572	-14.596679	-23.180225	-16.108862	0.000000	-10.000000	0.058333	0.683333	86.000000	1023.000000	1023.000000	2046.000000
18.340000	-0.114209	-67.497375	-13.642057	-14.557099	-23.152641	-16.145576	0.000000	-10.000000	0.066667	-0.633333	86.000000	1023.000000	1023.000000	2046.000000
18.360001	-0.113782	-67.244896	-13.515101	-14.637418	-23.130188	-15.962188	0.000000	-10.000000	0.083333	-1.616667	85.833336	1023.000000	1023.000000	2046.000000
18.379999	-0.113406	-67.023048	-13.323001	-14.644634	-23.207148	-15.848268	0.000000	-10.000000	0.083333	-3.050000	85.166664	1023.000000	1023.000000	2046.000000
18.400000	-0.113421	-67.031960	-13.365182	-14.543219	-23.120911	-16.002645	0.000000	-10.000000	0.083333	-4.233334	84.000000	1023.000000	1023.000000	2046.000000
18.420000	-0.113604	-67.140190	-13.363499	-14.462893	-23.182255	-16.131542	0.000000	-10.000000	0.083333	-5.400000	82.333336	1023.000000	1023.000000	2046.000000
18.440001	-0.113717	-67.206551	-13.336574	-14.646726	-23.250694	-15.972559	0.000000	-10.000000	0.091667	-6.400000	80.500000	1023.000000	1023.000000	2046.000000
18.459999	-0.113896	-67.312630	-13.221419	-14.644068	-23.427078	-16.020067	0.000000	-10.000000	0.100000	-7.250000	78.500000	1023.000000	1023.000000	2046.000000
18.480000	-0.114492	-67.664803	-13.370697	-14.631371	-23.448317	-16.214422	0.000000	-10.000000	0.100000	-8.000000	76.166664	1023.000000	1023.000000	2046.000000
18.500000	-0.115143	-68.049263	-13.480805	-14.726155	-23.537535	-16.304768	0.000000	-10.000000	0.108333	-8.633333	73.500000	1023.000000	1023.000000	2046.000000
18.520000	-0.115344	-68.168518	-13.391335	-14.809749	-23.729439	-16.237993	0.000000	-10.000000	0.108333	-9.250000	70.500000	1023.000000	1023.000000	2046.000000
18.540001	-0.115801	-68.438446	-13.421903	-14.854574	-23.863899	-16.298067	0.000000	-10.000000	0.108333	-9.716667	67.333336	1023.000000	1023.000000	2046.000000
18.559999	-0.116361	-68.769272	-13.522260	-14.815642	-23.916790	-16.514576	0.000000	-10.000000	0.108333	-10.250000	64.166664	1023.000000	1023.000000	2046.000000
18.580000	-0.116953	-69.119247	-13.626389	-14.842639	-23.999725	-16.650492	0.000000	-10.000000	0.116667	-10.583334	60.666668	1023.000000	1023.000000	2046.000000
18.600000	-0.116942	-69.112602	-13.580932	-14.927111	-24.064024	-16.540541	0.000000	-10.000000	0.116667	-10.933333	57.166668	1023.000000	1023.000000	2046.000000
18.620001	-0.117111	-69.212677	-13.553684	-14.922154	-24.163465	-16.573374	0.000000	-10.000000	0.108333	-11.066667	53.500000	1023.000000	1023.000000	2046.000000
18.639999	-0.117585	-69.492912	-13.640272	-14.821669	-24.216148	-16.814819	0.000000	-10.000000	0.100000	-11.250000	49.833332	1023.000000	1023.000000	2046.000000
18.660000	-0.118172	-69.839424	-13.713091	-14.873748	-24.349155	-16.903427	0.000000	-10.000000	0.108333	-11.400001	46.000000	1023.000000	1023.000000	2046.000000
18.680000	-0.118367	-69.954781	-13.641460	-14.952722	-24.495884	-16.864719	0.000000	-10.000000	0.125000	-11.500000	42.000000	1023.000000	1023.000000	2046.000000
18.700001	-0.118835	-70.231674	-13.672744	-15.139330	-24.594893	-16.824709	0.000000	-10.000000	0.133333	-11.616667	38.333332	1023.000000	1023.000000	2046.000000
18.719999	-0.119375	-70.550827	-13.872890	-14.977993	-24.546434	-17.153511	0.000000	-10.000000	0.133333	-11.633333	34.666668	1023.000000	1023.000000	2046.000000
18.740000	-0.119803	-70.803627	-13.958854	-14.991622	-24.705261	-17.147890	0.000000	-10.000000	0.133333	-11.733334	31.000000	1023.000000	1023.000000	2046.000000
18.760000	-0.120326	-71.112595	-14.153229	-15.050794	-24.804260	-17.104309	0.000000	-10.000000	0.141667	-11.750000	27.000000	1023.000000	1023.000000	2046.000000
18.780001	-0.121451	-71.777283	-14.307808	-15.156876	-25.020086	-17.292509	0.000000	-10.000000	0.141667	-11.783334	23.000000	1023.000000	1023.000000	2046.000000
18.799999	-0.123058	-72.727463	-14.477603	-15.345298	-25.278864	-17.625702	0.000000	-10.000000	0.133333	-11.716667	19.000000	1023.000000	1023.000000	2046.000000
18.820000	-0.124515	-73.588264	-14.641935	-15.569419	-25.398037	-17.978874	0.000000	-10.000000	0.125000	-11.466667	15.000000	1023.000000	1023.000000	2046.000000
18.840000	-0.125784	-74.338417	-14.759363	-15.810143	-25.603802	-18.165113	0.000000	-10.000000	0.116667	-11.150001	11.000000	1023.000000	1023.000000	2046.000000
18.860001	-0.127258	-75.209763	-14.914783	-15.888988	-25.888533	-18.517460	0.000000	-10.000000	0.108333	-10.583334	7.333333	1023.000000	1023.000000	2046.000000
18.879999	-0.129145	-76.324898	-15.243909	-15.935616	-26.154577	-18.990795	0.000000	-10.000000	0.100000	-9.800000	3.833333	1023.000000	1023.000000	2046.000000
18.900000	-0.130832	-77.321945	-15.556770	-16.009972	-26.380239	-19.374966	0.000000	-10.000000	0.100000	-8.900001	1.000000	1023.000000	1023.000000	2046.000000
18.920000	-0.131939	-77.975929	-15.736661	-16.175867	-26.672743	-19.390656	0.000000	-10.000000	0.091667	-8.000000	-1.833333	1023.000000	1023.000000	2046.000000
18.940001	-0.132574	-78.351028	-15.880935	-16.237183	-26.843628	-19.389282	0.000000	-10.000000	0.075000	-7.116667	-4.166667	1023.000000	1023.000000	2046.000000
18.959999	-0.132956	-78.576729	-16.076927	-16.156097	-26.874657	-19.469048	0.000000	-10.000000	0.058333	-5.783333	-6.500000	1023.000000	1023.000000	2046.000000
18.980000	-0.133005	-78.605705	-16.263592	-16.012718	-26.854273	-19.475126	0.000000	-10.000000	0.050000	-3.416667	-8.333333	1023.000000	1023.000000	2046.000000
19.000000	-0.132654	-78.398407	-16.438980	-15.923988	-26.737434	-19.298004	0.000000	-10.000000	0.033333	-0.466667	-9.500000	1023.000000	1023.000000	2046.000000
19.020000	-0.132114	-78.079559	-16.422836	-15.920254	-26.711990	-19.024481	0.000000	-10.000000	0.016667	2.466667	-10.000000	1023.000000	1023.000000	2046.000000
19.040001	-0.131295	-77.595360	-16.443886	-15.811169	-26.533934	-18.806370	0.000000	-10.000000	0.000000	5.083333	-10.000000	1023.000000	1023.000000	2046.000000
19.059999	-0.130477	-77.111618	-16.488705	-15.574957	-26.310797	-18.737156	0.000000	-10.000000	-0.008333	7.533334	-10.000000	1023.000000	1023.000000	2046.000000
19.080000	-0.129779	-76.699333	-16.550510	-15.467677	-26.089630	-18.591518	0.000000	-10.000000	-0.025000	9.766667	-10.000000	1023.000000	1023.000000	2046.000000
19.100000	-0.128378	-75.871170	-16.411020	-15.478500	-25.836746	-18.144899	0.000000	-10.000000	-0.041667	11.466667	-10.000000	1023.000000	1023.000000	2046.000000
19.120001	-0.126789	-74.932297	-16.251333	-15.428291	-25.517382	-17.735291	0.000000	-10.000000	-0.066667	12.500000	-10.000000	1023.000000	1023.000000	2046.000000
19.139999	-0.125248	-74.021805	-16.160200	-15.298893	-25.118538	-17.444176	0.000000	-10.000000	-0.091667	13.450000	-4.666667	1023.000000	1023.000000	2046.000000
19.160000	-0.124049	-73.312691	-16.067442	-15.124809	-24.770962	-17.349476	0.000000	-10.000000	-0.133333	14.750000	8.166667	1023.000000	1023.000000	2046.000000
19.180000	-0.122687	-72.507835	-15.978702	-15.207944	-24.355978	-16.965214	0.000000	-10.000000	-0.158333	15.916667	21.000000	1023.000000	1023.000000	2046.000000
19.200001	-0.121397	-71.745392	-15.824183	-15.382379	-24.025057	-16.513773	0.000000	-10.000000	-0.166667	16.983334	30.166666	1023.000000	1023.000000	2046.000000
19.219999	-0.120350	-71.126770	-15.704103	-15.519104	-23.682808	-16.220755	0.000000	-10.000000	-0.166667	17.483334	33.833332	1023.000000	1023.000000	2046.000000
19.240000	-0.119739	-70.765465	-15.599793	-15.589596	-23.420465	-16.155607	0.000000	-10.000000	-0.175000	18.166668	39.500000	1023.000000	1023.000000	2046.000000
19.260000	-0.119148	-70.416634	-15.514403	-15.606263	-23.193996	-16.101969	0.000000	-10.000000	-0.200000	18.866667	45.500000	1023.000000	1023.000000	2046.000000
19.280001	-0.118612	-70.099876	-15.498096	-15.757827	-22.934174	-15.909781	0.000000	-10.000000	-0.241667	19.800001	51.666668	1023.000000	1023.000000	2046.000000
19.299999	-0.117940	-69.702423	-15.465256	-15.821259	-22.678106	-15.737803	0.000000	-10.000000	-0.275000	20.666668	58.166668	1023.000000	1023.000000	2046.000000
19.320000	-0.116939	-69.110748	-15.350680	-15.864325	-22.426186	-15.469557	0.000000	-10.000000	-0.308333	21.583334	65.000000	1023.000000	1023.000000	2046.000000
19.340000	-0.116094	-68.611794	-15.351125	-15.755781	-22.069201	-15.435688	0.000000	-10.000000	-0.316667	22.283333	72.000000	1023.000000	1023.000000	2046.000000
19.360001	-0.114963	-67.942902	-15.254469	-15.666504	-21.735725	-15.286203	0.000000	-10.000000	-0.333333	23.233334	79.333336	1023.000000	1023.000000	2046.000000
19.379999	-0.113585	-67.128456	-15.204047	-15.576770	-21.320019	-15.027619	0.000000	-10.000000	-0.358333	24.033333	87.000000	1023.000000	1023.000000	2046.000000
19.400000	-0.111840	-66.097183	-15.007471	-15.519788	-20.946861	-14.623060	0.000000	-10.000000	-0.383333	24.566668	95.000000	1023.000000	1023.000000	2046.000000
19.420000	-0.109754	-64.864456	-14.755581	-15.376479	-20.521643	-14.210752	0.000000	-10.000000	-0.400000	24.966667	103.000000	1023.000000	1023.000000	2046.000000
19.440001	-0.107491	-63.527374	-14.526564	-15.110334	-19.987240	-13.903234	0.000000	-10.000000	-0.400000	25.183334	111.166664	1023.000000	1023.000000	2046.000000
19.459999	-0.105291	-62.227016	-14.262096	-14.709164	-19.510122	-13.745633	0.000000	-10.000000	-0.400000	25.683334	119.500000	1023.000000	1023.000000	2046.000000
19.480000	-0.103113	-60.939613	-14.098169	-14.519296	-18.976517	-13.345630	0.000000	-10.000000	-0.400000	26.116667	128.000000	1023.000000	1023.000000	2046.000000
19.500000	-0.100803	-59.574657	-13.825444	-14.358700	-18.536827	-12.853686	0.000000	-10.000000	-0.416667	26.683334	136.666672	1023.000000	1023.000000	2046.000000
19.520000	-0.098372	-58.137562	-13.595559	-14.127644	-17.997066	-12.417291	0.000000	-10.000000	-0.425000	27.016666	145.500000	1023.000000	1023.000000	2046.000000
19.540001	-0.096032	-56.754700	-13.335122	-13.763239	-17.541082	-12.115257	0.000000	-10.000000	-0.433333	27.350000	154.500000	1023.000000	1023.000000	2046.000000
19.559999	-0.093920	-55.506557	-13.117263	-13.416296	-17.074219	-11.898780	0.000000	-10.000000	-0.433333	27.566668	163.500000	1023.000000	1023.000000	2046.000000
19.580000	-0.091791	-54.248707	-12.959849	-13.213173	-16.598652	-11.477033	0.000000	-10.000000	-0.450000	28.016666	172.666672	1023.000000	1023.000000	2046.000000
19.600000	-0.089431	-52.853458	-12.693374	-13.020131	-16.174297	-10.965657	0.000000	-10.000000	-0.458333	28.450001	182.000000	1023.000000	1023.000000	2046.000000
19.620001	-0.087097	-51.474167	-12.438975	-12.733447	-15.745152	-10.556593	0.000000	-10.000000	-0.458333	28.750000	191.500000	1023.000000	1023.000000	2046.000000
19.639999	-0.084825	-50.131634	-12.200007	-12.380395	-15.304994	-10.246236	0.000000	-10.000000	-0.466667	28.866667	201.000000	1023.000000	1023.000000	2046.000000
19.660000	-0.082720	-48.887371	-12.005141	-12.075481	-14.853295	-9.953453	0.000000	-10.000000	-0.491667	29.000000	210.666672	1023.000000	1023.000000	2046.000000
19.680000	-0.080635	-47.655556	-11.895847	-11.795509	-14.365456	-9.598742	0.000000	-10.000000	-0.533333	29.300001	220.333328	1023.000000	1023.000000	2046.000000
19.700001	-0.078382	-46.323658	-11.623990	-11.580512	-13.988143	-9.131011	0.000000	-10.000000	-0.550000	29.533333	230.000000	1023.000000	1023.000000	2046.000000
19.719999	-0.076246	-45.061649	-11.359039	-11.368560	-13.619669	-8.714382	0.000000	-10.000000	-0.550000	29.833334	239.666672	1023.000000	1023.000000	2046.000000
19.740000	-0.074498	-44.028553	-11.179215	-11.102832	-13.242516	-8.503991	0.000000	-10.000000	-0.541667	30.266666	249.500000	1023.000000	1023.000000	2046.000000
19.760000	-0.073111	-43.208607	-11.014220	-10.827246	-12.929397	-8.437743	0.000000	-10.000000	-0.541667	30.600000	259.500000	1023.000000	1023.000000	2046.000000
19.780001	-0.071732	-42.393333	-10.847517	-10.619520	-12.640842	-8.285453	0.000000	-10.000000	-0.541667	30.866667	269.833344	1023.000000	1023.000000	2046.000000
19.799999	-0.069729	-41.209911	-10.649147	-10.467811	-12.240326	-7.852628	0.000000	-10.000000	-0.541667	30.766666	280.166656	1023.000000	1023.000000	2046.000000
19.820000	-0.067663	-39.988609	-10.487181	-10.220112	-11.810314	-7.471004	0.000000	-10.000000	-0.525000	30.783333	290.500000	1023.000000	1023.000000	2046.000000
19.840000	-0.065312	-38.599213	-10.224694	-9.722848	-11.427044	-7.224626	0.000000	-10.000000	-0.533333	30.600000	300.666656	1023.000000	1023.000000	2046.000000
19.860001	-0.062669	-37.037483	-10.088343	-9.161530	-10.975775	-6.811835	0.000000	-10.000000	-0.533333	30.750000	311.000000	1023.000000	1023.000000	2046.000000
19.879999	-0.060414	-35.704597	-9.961650	-8.827161	-10.560727	-6.355058	0.000000	-10.000000	-0.550000	30.850000	321.333344	1023.000000	1023.000000	2046.000000
19.900000	-0.058478	-34.560406	-9.785559	-8.626173	-10.210958	-5.937717	0.000000	-10.000000	-0.558333	30.800001	331.500000	1023.000000	1023.000000	2046.000000
19.920000	-0.056928	-33.644337	-9.621975	-8.442528	-9.928716	-5.651119	0.000000	-10.000000	-0.558333	30.866667	341.666656	1023.000000	1023.000000	2046.000000
19.940001	-0.056067	-33.135559	-9.558700	-8.218952	-9.674398	-5.683507	0.000000	-10.000000	-0.558333	30.916666	352.000000	1023.000000	1023.000000	2046.000000
19.959999	-0.056264	-33.252048	-9.783187	-8.143607	-9.457262	-5.867993	0.000000	-10.000000	-0.533333	30.900000	362.333344	1023.000000	1023.000000	2046.000000
19.980000	-0.057022	-33.699837	-10.010687	-8.255109	-9.469563	-5.964477	0.000000	-10.000000	-0.525000	30.600000	372.666656	1023.000000	1023.000000	2046.000000
20.000000	-0.056778	-33.555988	-10.123053	-8.292554	-9.264984	-5.875399	0.000000	-10.000000	-0.508333	30.150000	383.000000	1023.000000	1023.000000	2046.000000
20.020000	-0.055713	-32.926125	-10.069350	-8.180959	-8.934756	-5.741059	0.000000	-10.000000	-0.508333	29.950001	393.333344	1023.000000	1023.000000	2046.000000
20.040001	-0.054394	-32.146889	-9.939210	-8.063240	-8.629960	-5.514478	0.000000	-10.000000	-0.491667	29.733334	403.500000	1023.000000	1023.000000	2046.000000
20.059999	-0.052894	-31.260305	-9.796897	-7.970962	-8.313544	-5.178903	0.000000	-10.000000	-0.500000	29.533335	413.333344	1023.000000	1023.000000	2046.000000
20.080000	-0.050830	-30.040405	-9.612150	-7.718765	-7.881894	-4.827597	0.000000	-10.000000	-0.508333	29.683334	423.000000	1023.000000	1023.000000	2046.000000
20.100000	-0.048698	-28.780436	-9.351568	-7.377218	-7.477857	-4.573792	0.000000	-10.000000	-0.508333	29.800001	432.666656	1023.000000	1023.000000	2046.000000
20.120001	-0.046567	-27.521011	-9.118929	-7.104905	-7.014528	-4.282649	0.000000	-10.000000	-0.508333	29.983334	442.500000	1023.000000	1023.000000	2046.000000
20.139999	-0.044337	-26.203201	-8.849957	-6.872896	-6.628164	-3.852184	0.000000	-10.000000	-0.500000	29.866667	452.500000	1023.000000	1023.000000	2046.000000
20.160000	-0.041551	-24.556442	-8.591691	-6.479203	-6.075272	-3.410276	0.000000	-10.000000	-0.508333	29.716667	462.500000	1023.000000	1023.000000	2046.000000
20.180000	-0.038944	-23.015987	-8.297063	-5.982969	-5.547253	-3.188702	0.000000	-10.000000	-0.500000	29.766666	472.500000	1023.000000	1023.000000	2046.000000
20.200001	-0.036244	-21.420128	-7.925288	-5.617712	-5.064104	-2.813025	0.000000	-10.000000	-0.500000	29.650000	482.500000	1023.000000	1023.000000	2046.000000
20.219999	-0.033147	-19.590017	-7.553711	-5.245007	-4.499786	-2.291514	0.000000	-10.000000	-0.500000	29.633333	492.500000	1023.000000	1023.000000	2046.000000
20.240000	-0.029860	-17.647409	-7.115088	-4.767743	-3.875670	-1.888909	0.000000	-10.000000	-0.483333	29.500000	502.500000	1023.000000	1023.000000	2046.000000
20.260000	-0.026855	-15.871255	-6.652326	-4.237752	-3.289387	-1.691789	0.000000	-10.000000	-0.458333	29.366667	512.500000	1023.000000	1023.000000	2046.000000
20.280001	-0.024068	-14.224461	-6.175857	-4.000153	-2.711478	-1.336973	0.000000	-10.000000	-0.433333	29.116667	522.166687	1023.000000	1023.000000	2046.000000
20.299999	-0.021221	-12.541391	-5.712342	-3.912617	-2.087867	-0.828566	0.000000	-10.000000	-0.433333	28.716667	531.833313	1023.000000	1023.000000	2046.000000
20.320000	-0.018811	-11.117337	-5.195334	-3.643107	-1.618547	-0.660348	0.000000	-10.000000	-0.441667	28.433334	541.333313	1023.000000	1023.000000	2046.000000
20.340000	-0.017272	-10.207682	-4.776083	-3.434903	-1.341109	-0.655587	0.000000	-10.000000	-0.441667	28.083334	551.000000	1023.000000	1023.000000	2046.000000
20.360001	-0.015804	-9.340037	-4.561618	-3.361173	-0.977794	-0.439453	0.000000	-10.000000	-0.425000	27.966667	560.500000	1023.000000	1023.000000	2046.000000
20.379999	-0.014324	-8.465557	-4.183598	-3.093359	-0.771989	-0.416611	0.000000	-10.000000	-0.400000	27.766666	570.000000	1023.000000	1023.000000	2046.000000
20.400000	-0.013129	-7.759245	-3.845766	-2.887571	-0.509841	-0.516068	0.000000	-10.000000	-0.383333	27.500000	579.333313	1023.000000	1023.000000	2046.000000
20.420000	-0.012082	-7.140197	-3.580781	-2.821793	-0.295520	-0.442104	0.000000	-10.000000	-0.366667	26.933334	588.500000	1023.000000	1023.000000	2046.000000
20.440001	-0.010368	-6.127247	-3.199806	-2.598189	-0.014582	-0.314671	0.000000	-10.000000	-0.358333	26.483334	597.500000	1023.000000	1023.000000	2046.000000
20.459999	-0.008641	-5.106630	-2.754394	-2.258501	0.230532	-0.324266	0.000000	-10.000000	-0.358333	26.050001	606.333313	1023.000000	1023.000000	2046.000000
20.480000	-0.006934	-4.097833	-2.366470	-2.018212	0.511386	-0.224537	0.000000	-10.000000	-0.350000	25.583334	615.166687	1023.000000	1023.000000	2046.000000
20.500000	-0.004764	-2.815537	-2.036409	-1.778011	0.902024	0.096859	0.000000	-10.000000	-0.341667	24.983334	623.666687	1023.000000	1023.000000	2046.000000
20.520000	-0.002162	-1.277779	-1.546776	-1.434070	1.308484	0.394582	0.000000	-10.000000	-0.316667	24.350000	635.000000	1023.000000	1023.000000	2046.000000
20.540001	0.000099	0.058587	-1.110508	-1.053355	1.695949	0.526501	0.000000	-10.000000	-0.291667	23.650000	646.000000	1023.000000	1023.000000	2046.000000
20.559999	0.002214	1.308402	-0.726228	-0.758315	2.050419	0.742526	0.000000	-10.000000	-0.266667	23.049999	654.333313	1023.000000	1023.000000	2046.000000
20.580000	0.004439	2.623623	-0.355790	-0.490047	2.377231	1.092229	0.000000	-10.000000	-0.250000	22.733334	659.500000	1023.000000	1023.000000	2046.000000
20.600000	0.006673	3.944027	0.071006	-0.179124	2.678084	1.374062	0.000000	-10.000000	-0.233333	22.350000	664.500000	1023.000000	1023.000000	2046.000000
20.620001	0.008563	5.060831	0.385958	0.291051	2.996910	1.386911	0.000000	-10.000000	-0.216667	21.800001	672.000000	1023.000000	1023.000000	2046.000000
20.639999	0.010185	6.019425	0.685599	0.560237	3.217805	1.555784	0.000000	-10.000000	-0.200000	20.650000	679.333313	1023.000000	1023.000000	2046.000000
20.660000	0.011710	6.920727	0.925237	0.692329	3.435965	1.867198	0.000000	-10.000000	-0.183333	19.966667	686.500000	1023.000000	1023.000000	2046.000000
20.680000	0.013240	7.824738	1.218060	1.002194	3.623281	1.981203	0.000000	-10.000000	-0.158333	18.950001	693.166687	1023.000000	1023.000000	2046.000000
20.700001	0.014647	8.656165	1.457053	1.349390	3.842911	2.006811	0.000000	-10.000000	-0.125000	18.300001	699.833313	1023.000000	1023.000000	2046.000000
20.719999	0.015716	9.288179	1.617615	1.537152	4.039662	2.093750	0.000000	-10.000000	-0.108333	17.283335	706.000000	1023.000000	1023.000000	2046.000000
20.740000	0.017061	10.083291	1.846691	1.638424	4.210265	2.387911	0.000000	-10.000000	-0.091667	16.516666	712.000000	1023.000000	1023.000000	2046.000000
20.760000	0.018807	11.114899	2.148514	1.986979	4.454431	2.524974	0.000000	-10.000000	-0.075000	15.700000	717.500000	1023.000000	1023.000000	2046.000000
20.780001	0.020360	12.032724	2.446797	2.338660	4.622519	2.624749	0.000000	-10.000000	-0.041667	14.966667	722.833313	1023.000000	1023.000000	2046.000000
20.799999	0.021196	12.526697	2.558671	2.533830	4.724389	2.709805	0.000000	-10.000000	-0.033333	14.350000	728.000000	1023.000000	1023.000000	2046.000000
20.820000	0.021970	12.984007	2.667287	2.606534	4.798200	2.911986	0.000000	-10.000000	-0.041667	13.750000	733.000000	1023.000000	1023.000000	2046.000000
20.840000	0.023101	13.652521	2.859190	2.848367	4.903430	3.041533	0.000000	-10.000000	-0.050000	13.050000	737.666687	1023.000000	1023.000000	2046.000000
20.860001	0.023894	14.121271	2.930953	3.056304	5.053934	3.080081	0.000000	-10.000000	-0.041667	12.250000	742.000000	1023.000000	1023.000000	2046.000000
20.879999	0.024373	14.404352	2.941948	3.231159	5.101367	3.129879	0.000000	-10.000000	-0.016667	11.450000	746.000000	1023.000000	1023.000000	2046.000000
20.900000	0.025004	14.777596	2.910306	3.496594	4.998378	3.372317	0.000000	-10.000000	-0.008333	10.700000	750.000000	1023.000000	1023.000000	2046.000000
20.920000	0.025068	14.815063	2.807935	3.682896	4.929297	3.394935	0.000000	-10.000000	0.000000	9.950000	753.833313	1023.000000	1023.000000	2046.000000
20.940001	0.024737	14.619695	2.823380	3.800491	4.792447	3.203377	0.000000	-10.000000	0.008333	9.466666	757.500000	1023.000000	1023.000000	2046.000000
20.959999	0.024086	14.234558	2.821395	3.696454	4.600764	3.115945	0.000000	-10.000000	0.008333	8.983334	760.833313	1023.000000	1023.000000	2046.000000
20.980000	0.023419	13.840890	2.833820	3.507144	4.418344	3.081582	0.000000	-10.000000	0.016667	8.466667	764.000000	1023.000000	1023.000000	2046.000000
21.000000	0.022265	13.158617	2.656640	3.427107	4.245611	2.829260	0.000000	-10.000000	0.016667	7.216667	766.833313	1023.000000	1023.000000	2046.000000
21.020000	0.019982	11.809093	2.277824	3.249825	3.979412	2.302032	0.000000	-10.000000	0.033333	5.500000	769.333313	1023.000000	1023.000000	2046.000000
21.040001	0.017653	10.433099	1.943171	3.047114	3.639940	1.802873	0.000000	-10.000000	0.050000	3.216667	771.500000	1023.000000	1023.000000	2046.000000
21.059999	0.015949	9.425634	1.726431	2.717333	3.377270	1.604599	0.000000	-10.000000	0.075000	1.400000	773.000000	1023.000000	1023.000000	2046.000000
21.080000	0.014955	8.838646	1.533439	2.492588	3.211580	1.601039	0.000000	-10.000000	0.083333	0.283333	773.833313	1023.000000	1023.000000	2046.000000
21.100000	0.014526	8.585149	1.457741	2.494254	3.127762	1.505392	0.000000	-10.000000	0.083333	-0.266667	774.000000	1023.000000	1023.000000	2046.000000
21.120001	0.014171	8.374908	1.424101	2.574162	3.028440	1.348205	0.000000	-10.000000	0.075000	-0.933333	774.000000	1023.000000	1023.000000	2046.000000
21.139999	0.013547	8.006201	1.330136	2.456139	2.909027	1.310899	0.000000	-10.000000	0.083333	-1.933333	774.000000	1023.000000	1023.000000	2046.000000
21.160000	0.013213	7.808779	1.248017	2.381943	2.803180	1.375638	0.000000	-10.000000	0.091667	-3.066667	774.000000	1023.000000	1023.000000	2046.000000
21.180000	0.013213	7.809150	1.221323	2.443577	2.802597	1.341652	0.000000	-10.000000	0.108333	-4.250000	774.000000	1023.000000	1023.000000	2046.000000
21.200001	0.013284	7.850718	1.205654	2.535363	2.800593	1.309107	0.000000	-10.000000	0.108333	-5.383334	774.000000	1023.000000	1023.000000	2046.000000
21.219999	0.013072	7.725760	1.122822	2.493989	2.710327	1.398622	0.000000	-10.000000	0.116667	-6.283333	774.000000	1023.000000	1023.000000	2046.000000
21.240000	0.013582	8.027218	1.104324	2.600901	2.797329	1.524664	0.000000	-10.000000	0.116667	-6.883333	774.000000	1023.000000	1023.000000	2046.000000
21.260000	0.014321	8.463475	1.263131	2.795471	2.834470	1.570404	0.000000	-10.000000	0.116667	-7.383333	774.000000	1023.000000	1023.000000	2046.000000
21.280001	0.014571	8.611642	1.270940	2.872120	2.874043	1.594538	0.000000	-10.000000	0.116667	-7.900000	774.000000	1023.000000	1023.000000	2046.000000
21.299999	0.014718	8.698072	1.279118	2.921391	2.826294	1.671270	0.000000	-10.000000	0.108333	-8.250000	774.000000	1023.000000	1023.000000	2046.000000
21.320000	0.015201	8.983924	1.383710	2.971781	2.904420	1.724013	0.000000	-10.000000	0.116667	-8.683333	770.500000	1023.000000	1023.000000	2046.000000
21.340000	0.014977	8.851393	1.472350	2.859719	2.869353	1.649972	0.000000	-10.000000	0.116667	-9.250000	761.500000	1023.000000	1023.000000	2046.000000
21.360001	0.014035	8.294452	1.473831	2.529585	2.637762	1.653273	0.000000	-10.000000	0.125000	-9.833334	752.500000	1023.000000	1023.000000	2046.000000
21.379999	0.013075	7.727607	1.476173	2.308433	2.330162	1.612839	0.000000	-10.000000	0.133333	-10.316668	746.000000	1023.000000	1023.000000	2046.000000
21.400000	0.011819	6.985120	1.445832	2.185824	1.957505	1.395959	0.000000	-10.000000	0.141667	-10.533334	743.666687	1023.000000	1023.000000	2046.000000
21.420000	0.009858	5.826004	1.277233	1.964003	1.505415	1.079353	0.000000	-10.000000	0.150000	-10.900001	740.333313	1023.000000	1023.000000	2046.000000
21.440001	0.008027	4.744074	1.100047	1.676640	1.055125	0.912262	0.000000	-10.000000	0.150000	-11.283334	736.666687	1023.000000	1023.000000	2046.000000
21.459999	0.006572	3.884022	1.050503	1.538644	0.666652	0.628223	0.000000	-10.000000	0.166667	-11.933333	733.000000	1023.000000	1023.000000	2046.000000
21.480000	0.004866	2.875599	0.988938	1.378420	0.255243	0.252998	0.000000	-10.000000	0.183333	-12.683333	729.000000	1023.000000	1023.000000	2046.000000
21.500000	0.003222	1.904142	0.850057	1.090779	-0.176071	0.139378	0.000000	-10.000000	0.216667	-13.450000	724.666687	1023.000000	1023.000000	2046.000000
21.520000	0.002320	1.371372	0.840407	1.010309	-0.512589	0.033245	0.000000	-10.000000	0.233333	-14.133333	720.166687	1023.000000	1023.000000	2046.000000
21.540001	0.001279	0.756128	0.882648	0.923003	-0.892116	-0.157406	0.000000	-10.000000	0.250000	-14.566667	717.000000	1023.000000	1023.000000	2046.000000
21.559999	0.000026	0.015433	0.838498	0.705905	-1.276719	-0.252251	0.000000	-10.000000	0.266667	-15.383334	712.166687	1023.000000	1023.000000	2046.000000
21.580000	-0.000762	-0.450106	0.817065	0.653694	-1.590686	-0.330179	0.000000	-10.000000	0.283333	-16.166668	706.833313	1023.000000	1023.000000	2046.000000
21.600000	-0.001366	-0.807288	0.873045	0.680852	-1.898776	-0.462408	0.000000	-10.000000	0.300000	-17.266666	699.833313	1023.000000	1023.000000	2046.000000
21.620001	-0.002419	-1.429506	0.769458	0.631471	-2.158155	-0.672280	0.000000	-10.000000	0.316667	-18.033333	694.166687	1023.000000	1023.000000	2046.000000
21.639999	-0.003632	-2.146585	0.675486	0.501170	-2.587366	-0.735875	0.000000	-10.000000	0.350000	-18.733334	688.166687	1023.000000	1023.000000	2046.000000
21.660000	-0.004590	-2.712830	0.600730	0.491116	-2.997947	-0.806728	0.000000	-10.000000	0.383333	-19.366667	681.833313	1023.000000	1023.000000	2046.000000
21.680000	-0.005710	-3.374895	0.503741	0.499594	-3.367139	-1.011090	0.000000	-10.000000	0.400000	-19.966667	675.166687	1023.000000	1023.000000	2046.000000
21.700001	-0.007352	-4.345226	0.345363	0.400936	-3.916005	-1.175521	0.000000	-10.000000	0.400000	-20.333334	668.666687	1023.000000	1023.000000	2046.000000
21.719999	-0.008446	-4.991374	0.136914	0.331569	-4.261108	-1.198749	0.000000	-10.000000	0.408333	-20.650000	661.833313	1023.000000	1023.000000	2046.000000
21.740000	-0.009580	-5.661880	0.037226	0.308507	-4.683574	-1.324038	0.000000	-10.000000	0.416667	-20.833334	655.000000	1023.000000	1023.000000	2046.000000
21.760000	-0.011136	-6.581513	-0.176794	0.234875	-5.126729	-1.512866	0.000000	-10.000000	0.433333	-21.366667	648.000000	1023.000000	1023.000000	2046.000000
21.780001	-0.012463	-7.365831	-0.363192	0.154181	-5.542584	-1.614236	0.000000	-10.000000	0.433333	-21.616667	640.833313	1023.000000	1023.000000	2046.000000
21.799999	-0.013388	-7.912270	-0.458197	0.177631	-5.857981	-1.773723	0.000000	-10.000000	0.433333	-21.783335	633.666687	1023.000000	1023.000000	2046.000000
21.820000	-0.014349	-8.480549	-0.490737	0.155198	-6.255467	-1.889543	0.000000	-10.000000	0.425000	-21.950001	626.333313	1023.000000	1023.000000	2046.000000
21.840000	-0.015048	-8.893122	-0.562352	0.137185	-6.568738	-1.899217	0.000000	-10.000000	0.433333	-22.216667	619.000000	1023.000000	1023.000000	2046.000000
21.860001	-0.015737	-9.300421	-0.595077	0.103097	-6.903211	-1.905231	0.000000	-10.000000	0.441667	-22.516666	611.500000	1023.000000	1023.000000	2046.000000
21.879999	-0.016484	-9.742309	-0.628666	0.195687	-7.187688	-2.121641	0.000000	-10.000000	0.450000	-22.533333	604.000000	1023.000000	1023.000000	2046.000000
21.900000	-0.017875	-10.564415	-0.853020	-0.046721	-7.519827	-2.144848	0.000000	-10.000000	0.450000	-22.650000	596.500000	1023.000000	1023.000000	2046.000000
21.920000	-0.019093	-11.284204	-1.024246	0.005208	-7.874057	-2.391110	0.000000	-10.000000	0.441667	-22.883333	588.833313	1023.000000	1023.000000	2046.000000
21.940001	-0.020339	-12.020600	-1.229344	0.069165	-8.321298	-2.539124	0.000000	-10.000000	0.458333	-23.100000	581.333313	1023.000000	1023.000000	2046.000000
21.959999	-0.022289	-13.172817	-1.613867	0.005010	-8.769857	-2.794103	0.000000	-10.000000	0.475000	-23.366667	573.666687	1023.000000	1023.000000	2046.000000
21.980000	-0.024841	-14.680791	-1.976397	-0.235918	-9.278773	-3.189702	0.000000	-10.000000	0.483333	-23.483334	566.000000	1023.000000	1023.000000	2046.000000
22.000000	-0.027192	-16.070200	-2.169656	-0.522764	-9.791339	-3.586440	0.000000	-10.000000	0.483333	-23.549999	558.000000	1023.000000	1023.000000	2046.000000
22.020000	-0.029350	-17.345833	-2.280330	-0.924983	-10.209670	-3.930849	0.000000	-10.000000	0.466667	-23.466667	550.000000	1023.000000	1023.000000	2046.000000
22.040001	-0.031661	-18.711552	-2.463886	-1.240398	-10.655007	-4.352260	0.000000	-10.000000	0.466667	-23.366667	542.000000	1023.000000	1023.000000	2046.000000
22.059999	-0.034415	-20.339066	-2.782482	-1.481536	-11.237333	-4.837714	0.000000	-10.000000	0.450000	-23.233334	534.333313	1023.000000	1023.000000	2046.000000
22.080000	-0.037204	-21.987314	-3.178776	-1.673087	-11.693027	-5.442424	0.000000	-10.000000	0.450000	-23.200001	526.666687	1023.000000	1023.000000	2046.000000
22.100000	-0.040204	-23.760601	-3.552608	-1.990154	-12.185166	-6.032671	0.000000	-10.000000	0.466667	-23.150002	519.000000	1023.000000	1023.000000	2046.000000
22.120001	-0.043028	-25.429605	-3.808324	-2.354752	-12.825161	-6.441369	0.000000	-10.000000	0.483333	-23.266668	511.000000	1023.000000	1023.000000	2046.000000
22.139999	-0.044929	-26.552832	-4.038468	-2.533645	-13.195501	-6.785215	0.000000	-10.000000	0.483333	-23.383333	503.333344	1023.000000	1023.000000	2046.000000
22.160000	-0.046548	-27.509741	-4.237733	-2.674906	-13.512101	-7.085000	0.000000	-10.000000	0.466667	-23.616667	495.666656	1023.000000	1023.000000	2046.000000
22.180000	-0.048282	-28.534760	-4.442623	-2.759444	-13.890684	-7.442008	0.000000	-10.000000	0.466667	-23.766666	488.000000	1023.000000	1023.000000	2046.000000
22.200001	-0.049814	-29.440069	-4.656329	-2.926795	-14.252375	-7.604570	0.000000	-10.000000	0.491667	-24.083334	480.000000	1023.000000	1023.000000	2046.000000
22.219999	-0.051023	-30.154648	-4.784682	-3.053493	-14.564836	-7.751636	0.000000	-10.000000	0.525000	-24.083334	472.000000	1023.000000	1023.000000	2046.000000
22.240000	-0.052098	-30.790159	-4.882283	-3.113087	-14.868160	-7.926630	0.000000	-10.000000	0.533333	-24.250000	464.000000	1023.000000	1023.000000	2046.000000
22.260000	-0.053470	-31.600908	-5.031281	-3.289403	-15.246957	-8.033268	0.000000	-10.000000	0.533333	-24.100000	456.000000	1023.000000	1023.000000	2046.000000
22.280001	-0.054420	-32.162025	-5.243130	-3.342085	-15.446937	-8.129872	0.000000	-10.000000	0.533333	-24.200001	447.833344	1023.000000	1023.000000	2046.000000
22.299999	-0.055086	-32.555752	-5.315341	-3.473435	-15.616333	-8.150643	0.000000	-10.000000	0.525000	-24.083334	439.500000	1023.000000	1023.000000	2046.000000
22.320000	-0.055956	-33.070171	-5.338892	-3.596843	-15.875405	-8.259032	0.000000	-10.000000	0.533333	-24.216667	431.166656	1023.000000	1023.000000	2046.000000
22.340000	-0.057006	-33.690380	-5.510566	-3.758553	-16.115400	-8.305862	0.000000	-10.000000	0.533333	-24.350000	423.000000	1023.000000	1023.000000	2046.000000
22.360001	-0.058186	-34.387856	-5.644217	-3.875388	-16.457262	-8.410991	0.000000	-10.000000	0.541667	-24.550001	415.000000	1023.000000	1023.000000	2046.000000
22.379999	-0.059189	-34.980648	-5.810040	-4.012421	-16.661369	-8.496817	0.000000	-10.000000	0.533333	-24.500000	407.000000	1023.000000	1023.000000	2046.000000
22.400000	-0.060627	-35.830582	-5.999477	-4.393952	-16.869520	-8.567632	0.000000	-10.000000	0.525000	-24.483334	399.000000	1023.000000	1023.000000	2046.000000
22.420000	-0.062429	-36.895679	-6.139732	-4.840162	-17.220417	-8.695372	0.000000	-10.000000	0.533333	-24.450001	390.833344	1023.000000	1023.000000	2046.000000
22.440001	-0.064309	-38.006599	-6.202860	-5.274457	-17.620440	-8.908842	0.000000	-10.000000	0.541667	-24.383333	382.500000	1023.000000	1023.000000	2046.000000
22.459999	-0.066201	-39.125034	-6.345001	-5.648298	-17.903387	-9.228348	0.000000	-10.000000	0.541667	-24.233334	374.166656	1023.000000	1023.000000	2046.000000
22.480000	-0.068544	-40.509624	-6.572213	-6.097369	-18.230669	-9.609374	0.000000	-10.000000	0.533333	-23.966667	366.000000	1023.000000	1023.000000	2046.000000
22.500000	-0.070925	-41.916584	-6.794130	-6.533933	-18.623409	-9.965111	0.000000	-10.000000	0.516667	-23.816668	358.000000	1023.000000	1023.000000	2046.000000
22.520000	-0.073004	-43.145470	-6.928166	-6.937902	-19.031252	-10.248152	0.000000	-10.000000	0.525000	-23.633333	350.000000	1023.000000	1023.000000	2046.000000
22.540001	-0.074937	-44.287758	-7.179664	-7.282042	-19.287975	-10.538075	0.000000	-10.000000	0.525000	-23.550001	342.333344	1023.000000	1023.000000	2046.000000
22.559999	-0.076859	-45.423824	-7.374621	-7.644787	-19.583944	-10.820473	0.000000	-10.000000	0.533333	-23.416668	334.666656	1023.000000	1023.000000	2046.000000
22.580000	-0.078430	-46.352341	-7.559354	-7.968598	-19.785551	-11.038836	0.000000	-10.000000	0.525000	-23.416668	327.000000	1023.000000	1023.000000	2046.000000
22.600000	-0.079720	-47.114433	-7.672649	-8.229451	-19.924803	-11.287528	0.000000	-10.000000	0.508333	-23.300001	319.000000	1023.000000	1023.000000	2046.000000
22.620001	-0.080916	-47.821278	-7.790048	-8.443567	-20.047794	-11.539865	0.000000	-10.000000	0.483333	-23.216667	311.000000	1023.000000	1023.000000	2046.000000
22.639999	-0.082234	-48.600124	-7.884641	-8.751247	-20.237604	-11.726633	0.000000	-10.000000	0.458333	-23.083334	303.333344	1023.000000	1023.000000	2046.000000
22.660000	-0.083275	-49.215248	-8.016278	-9.023306	-20.301453	-11.874210	0.000000	-10.000000	0.450000	-22.766666	295.666656	1023.000000	1023.000000	2046.000000
22.680000	-0.084163	-49.740471	-8.149812	-9.193929	-20.343645	-12.053086	0.000000	-10.000000	0.450000	-22.516666	288.166656	1023.000000	1023.000000	2046.000000
22.700001	-0.085100	-50.294388	-8.217885	-9.369347	-20.474880	-12.232277	0.000000	-10.000000	0.450000	-22.183334	280.500000	1023.000000	1023.000000	2046.000000
22.719999	-0.086237	-50.965828	-8.368001	-9.587928	-20.619802	-12.390096	0.000000	-10.000000	0.450000	-22.266666	273.166656	1023.000000	1023.000000	2046.000000
22.740000	-0.087226	-51.550301	-8.520774	-9.777626	-20.733547	-12.518355	0.000000	-10.000000	0.433333	-22.200001	265.666656	1023.000000	1023.000000	2046.000000
22.760000	-0.088193	-52.121822	-8.624488	-9.918804	-20.893564	-12.684967	0.000000	-10.000000	0.433333	-22.066668	258.333344	1023.000000	1023.000000	2046.000000
22.780001	-0.089299	-52.775799	-8.812224	-10.038321	-20.995342	-12.929909	0.000000	-10.000000	0.416667	-21.950001	250.833328	1023.000000	1023.000000	2046.000000
22.799999	-0.090343	-53.392719	-9.008820	-10.275155	-21.083670	-13.025073	0.000000	-10.000000	0.433333	-21.800001	243.666672	1023.000000	1023.000000	2046.000000
22.820000	-0.091421	-54.029606	-9.116850	-10.389580	-21.306887	-13.216288	0.000000	-10.000000	0.433333	-21.850000	236.333328	1023.000000	1023.000000	2046.000000
22.840000	-0.092297	-54.547504	-9.271860	-10.517050	-21.386368	-13.372226	0.000000	-10.000000	0.441667	-21.700001	229.166672	1023.000000	1023.000000	2046.000000
22.860001	-0.093178	-55.068005	-9.396600	-10.753890	-21.506548	-13.410966	0.000000	-10.000000	0.425000	-21.583334	221.833328	1023.000000	1023.000000	2046.000000
22.879999	-0.094116	-55.622658	-9.619267	-10.833157	-21.551855	-13.618377	0.000000	-10.000000	0.416667	-21.483334	214.666672	1023.000000	1023.000000	2046.000000
22.900000	-0.095002	-56.145969	-9.681477	-11.009523	-21.729557	-13.725414	0.000000	-10.000000	0.408333	-21.300001	207.500000	1023.000000	1023.000000	2046.000000
22.920000	-0.095736	-56.579781	-9.841234	-11.120772	-21.758961	-13.858810	0.000000	-10.000000	0.408333	-21.233334	200.333328	1023.000000	1023.000000	2046.000000
22.940001	-0.096542	-57.056152	-9.963745	-11.266013	-21.857271	-13.969124	0.000000	-10.000000	0.400000	-20.833334	193.333328	1023.000000	1023.000000	2046.000000
22.959999	-0.097351	-57.534561	-10.123837	-11.366959	-21.934399	-14.109368	0.000000	-10.000000	0.391667	-20.716667	186.333328	1023.000000	1023.000000	2046.000000
22.980000	-0.098235	-58.056828	-10.226248	-11.485299	-22.080614	-14.264667	0.000000	-10.000000	0.391667	-20.350000	179.500000	1023.000000	1023.000000	2046.000000
23.000000	-0.098924	-58.463940	-10.380151	-11.594038	-22.142185	-14.347565	0.000000	-10.000000	0.391667	-20.100000	172.666672	1023.000000	1023.000000	2046.000000
23.020000	-0.099768	-58.963009	-10.572568	-11.653679	-22.238670	-14.498092	0.000000	-10.000000	0.383333	-19.783333	166.000000	1023.000000	1023.000000	2046.000000
23.040001	-0.100716	-59.523235	-10.717921	-11.829744	-22.389091	-14.586476	0.000000	-10.000000	0.366667	-19.466667	159.333328	1023.000000	1023.000000	2046.000000
23.059999	-0.101878	-60.209904	-10.839234	-12.007717	-22.623800	-14.739151	0.000000	-10.000000	0.350000	-19.150000	152.833328	1023.000000	1023.000000	2046.000000
23.080000	-0.103147	-60.960125	-11.029773	-12.181437	-22.789923	-14.958993	0.000000	-10.000000	0.366667	-18.866667	146.333328	1023.000000	1023.000000	2046.000000
23.100000	-0.104233	-61.601604	-11.133891	-12.316519	-22.964386	-15.186808	0.000000	-10.000000	0.366667	-18.600000	140.000000	1023.000000	1023.000000	2046.000000
23.120001	-0.105305	-62.235146	-11.304939	-12.512485	-23.056921	-15.360799	0.000000	-10.000000	0.366667	-18.466667	133.666672	1023.000000	1023.000000	2046.000000
23.139999	-0.106052	-62.676991	-11.485085	-12.595540	-23.149010	-15.447355	0.000000	-10.000000	0.350000	-18.216667	127.500000	1023.000000	1023.000000	2046.000000
23.160000	-0.106336	-62.844673	-11.714190	-12.537498	-23.183493	-15.409495	0.000000	-10.000000	0.333333	-17.950001	121.500000	1023.000000	1023.000000	2046.000000
23.180000	-0.107020	-63.248600	-11.883853	-12.587601	-23.326235	-15.450911	0.000000	-10.000000	0.316667	-17.700001	115.500000	1023.000000	1023.000000	2046.000000
23.200001	-0.108026	-63.843315	-12.066407	-12.731880	-23.451040	-15.593987	0.000000	-10.000000	0.300000	-17.500000	109.500000	1023.000000	1023.000000	2046.000000
23.219999	-0.109431	-64.673767	-12.217333	-13.011059	-23.590460	-15.854917	0.000000	-10.000000	0.283333	-17.300001	103.666664	1023.000000	1023.000000	2046.000000
23.240000	-0.111006	-65.604530	-12.313389	-13.288594	-23.820816	-16.181730	0.000000	-10.000000	0.266667	-17.000000	98.000000	1023.000000	1023.000000	2046.000000
23.260000	-0.112884	-66.714531	-12.574042	-13.500046	-24.088699	-16.551746	0.000000	-10.000000	0.250000	-16.299999	92.333336	1023.000000	1023.000000	2046.000000
23.280001	-0.114964	-67.943611	-12.888578	-13.704640	-24.409191	-16.941200	0.000000	-10.000000	0.250000	-15.566667	86.833336	1023.000000	1023.000000	2046.000000
23.299999	-0.117125	-69.220764	-13.261624	-13.841402	-24.736547	-17.381193	0.000000	-10.000000	0.250000	-14.783334	81.666664	1023.000000	1023.000000	2046.000000
23.320000	-0.119045	-70.355774	-13.525062	-14.036966	-25.113859	-17.679888	0.000000	-10.000000	0.241667	-14.366667	76.833336	1023.000000	1023.000000	2046.000000
23.340000	-0.120504	-71.218025	-13.743017	-14.154369	-25.409534	-17.911108	0.000000	-10.000000	0.233333	-14.183333	72.000000	1023.000000	1023.000000	2046.000000
23.360001	-0.121584	-71.856354	-14.004989	-14.211203	-25.557627	-18.082539	0.000000	-10.000000	0.225000	-13.983334	67.166664	1023.000000	1023.000000	2046.000000
23.379999	-0.122270	-72.261452	-14.193778	-14.198872	-25.684093	-18.184711	0.000000	-10.000000	0.216667	-13.600000	62.500000	1023.000000	1023.000000	2046.000000
23.400000	-0.122842	-72.599731	-14.327682	-14.169577	-25.832964	-18.269505	0.000000	-10.000000	0.191667	-12.933333	58.166668	1023.000000	1023.000000	2046.000000
23.420000	-0.123375	-72.914536	-14.504508	-14.206412	-25.891701	-18.311918	0.000000	-10.000000	0.158333	-11.966667	54.000000	1023.000000	1023.000000	2046.000000
23.440001	-0.123402	-72.930878	-14.639153	-14.196978	-25.845821	-18.248924	0.000000	-10.000000	0.133333	-10.816667	50.000000	1023.000000	1023.000000	2046.000000
23.459999	-0.123432	-72.948044	-14.774537	-14.142805	-25.771044	-18.259659	0.000000	-10.000000	0.116667	-9.400000	46.333332	1023.000000	1023.000000	2046.000000
23.480000	-0.123386	-72.921051	-14.882553	-14.156763	-25.744164	-18.137575	0.000000	-10.000000	0.100000	-7.616667	43.166668	1023.000000	1023.000000	2046.000000
23.500000	-0.123076	-72.737961	-14.962955	-14.151146	-25.605509	-18.018345	0.000000	-10.000000	0.075000	-5.433333	40.666668	1023.000000	1023.000000	2046.000000
23.520000	-0.122221	-72.232872	-14.866861	-14.206983	-25.410059	-17.748966	0.000000	-10.000000	0.058333	-2.516667	38.666668	1023.000000	1023.000000	2046.000000
23.540001	-0.121545	-71.833138	-14.832473	-14.229695	-25.216162	-17.554806	0.000000	-10.000000	0.050000	-0.416667	37.500000	1023.000000	1023.000000	2046.000000
23.559999	-0.120759	-71.368858	-14.772828	-14.335316	-25.062887	-17.197826	0.000000	-10.000000	0.041667	2.016667	37.000000	1023.000000	1023.000000	2046.000000
23.580000	-0.119840	-70.825562	-14.765555	-14.278043	-24.793098	-16.988863	0.000000	-10.000000	0.025000	4.000000	37.000000	1023.000000	1023.000000	2046.000000
23.600000	-0.119102	-70.389023	-14.703730	-14.342047	-24.566732	-16.776516	0.000000	-10.000000	0.008333	6.433333	37.000000	1023.000000	1023.000000	2046.000000
23.620001	-0.118718	-70.162552	-14.611425	-14.570531	-24.452951	-16.527647	0.000000	-10.000000	0.000000	7.700000	37.000000	1023.000000	1023.000000	2046.000000
23.639999	-0.118674	-70.136154	-14.603765	-14.816084	-24.334602	-16.381704	0.000000	-10.000000	0.000000	8.183333	37.000000	1023.000000	1023.000000	2046.000000
23.660000	-0.118607	-70.096901	-14.586456	-14.908230	-24.220463	-16.381750	0.000000	-10.000000	0.000000	8.300000	37.000000	1023.000000	1023.000000	2046.000000
23.680000	-0.118731	-70.169945	-14.525701	-15.073172	-24.194401	-16.376677	0.000000	-10.000000	0.000000	8.600000	37.000000	1023.000000	1023.000000	2046.000000
23.700001	-0.119150	-70.417900	-14.521159	-15.285756	-24.245581	-16.365402	0.000000	-10.000000	0.000000	8.983334	37.000000	1023.000000	1023.000000	2046.000000
23.719999	-0.119096	-70.385956	-14.593330	-15.337972	-24.115988	-16.338667	0.000000	-10.000000	0.000000	9.350000	34.500000	1023.000000	1023.000000	2046.000000
23.740000	-0.119185	-70.438370	-14.560951	-15.369185	-24.116028	-16.392202	0.000000	-10.000000	0.000000	9.550000	29.833334	1023.000000	1023.000000	2046.000000
23.760000	-0.119292	-70.501320	-14.572453	-15.523860	-24.118439	-16.286568	0.000000	-10.000000	0.000000	9.350000	26.333334	1023.000000	1023.000000	2046.000000
23.780001	-0.119074	-70.372841	-14.571064	-15.539158	-24.055504	-16.207115	0.000000	-10.000000	0.008333	8.833334	26.333334	1023.000000	1023.000000	2046.000000
23.799999	-0.118556	-70.066765	-14.489041	-15.451921	-23.916361	-16.209442	0.000000	-10.000000	0.016667	7.733334	29.500000	1023.000000	1023.000000	2046.000000
23.820000	-0.118111	-69.803894	-14.375693	-15.442051	-23.838192	-16.147957	0.000000	-10.000000	0.033333	6.383333	32.166668	1023.000000	1023.000000	2046.000000
23.840000	-0.117765	-69.599083	-14.261603	-15.445342	-23.823271	-16.068869	0.000000	-10.000000	0.041667	4.716667	34.500000	1023.000000	1023.000000	2046.000000
23.860001	-0.117215	-69.274246	-14.123982	-15.402915	-23.785931	-15.961421	0.000000	-10.000000	0.058333	2.916667	36.333332	1023.000000	1023.000000	2046.000000
23.879999	-0.116607	-68.914787	-14.034492	-15.287881	-23.648554	-15.943859	0.000000	-10.000000	0.066667	1.066667	37.500000	1023.000000	1023.000000	2046.000000
23.900000	-0.116222	-68.687134	-13.917442	-15.214102	-23.601776	-15.953816	0.000000	-10.000000	0.075000	-0.666667	38.000000	1023.000000	1023.000000	2046.000000
23.920000	-0.116192	-68.669632	-13.882489	-15.273354	-23.627728	-15.886060	0.000000	-10.000000	0.083333	-2.216667	38.000000	1023.000000	1023.000000	2046.000000
23.940001	-0.116164	-68.652657	-13.801419	-15.309134	-23.675983	-15.866117	0.000000	-10.000000	0.091667	-3.833333	38.000000	1023.000000	1023.000000	2046.000000
23.959999	-0.116086	-68.606865	-13.784402	-15.196487	-23.662882	-15.963091	0.000000	-10.000000	0.100000	-5.400000	38.000000	1023.000000	1023.000000	2046.000000
23.980000	-0.116443	-68.817970	-13.729259	-15.296162	-23.828934	-15.963616	0.000000	-10.000000	0.100000	-6.800000	38.000000	1023.000000	1023.000000	2046.000000
24.000000	-0.116850	-69.058327	-13.751364	-15.343467	-23.974186	-15.989311	0.000000	-10.000000	0.108333	-7.883334	38.000000	1023.000000	1023.000000	2046.000000
24.020000	-0.116934	-69.108116	-13.753980	-15.317710	-23.986765	-16.049660	0.000000	-10.000000	0.125000	-8.783334	38.000000	1023.000000	1023.000000	2046.000000
24.040001	-0.117384	-69.373772	-13.814848	-15.286271	-24.066051	-16.206600	0.000000	-10.000000	0.141667	-9.550000	38.000000	1023.000000	1023.000000	2046.000000
24.059999	-0.118057	-69.771637	-13.885321	-15.410368	-24.207804	-16.268148	0.000000	-10.000000	0.150000	-10.100000	38.000000	1023.000000	1023.000000	2046.000000
24.080000	-0.118382	-69.963562	-13.884537	-15.479360	-24.324347	-16.275322	0.000000	-10.000000	0.150000	-10.550000	30.666666	1023.000000	1023.000000	2046.000000
24.100000	-0.118713	-70.159622	-13.930037	-15.380623	-24.358892	-16.490072	0.000000	-10.000000	0.150000	-10.850000	22.333334	1023.000000	1023.000000	2046.000000
24.120001	-0.119436	-70.586769	-14.010155	-15.523221	-24.490515	-16.562880	0.000000	-10.000000	0.150000	-11.116667	12.666667	1023.000000	1023.000000	2046.000000
24.139999	-0.120055	-70.952637	-14.027419	-15.668180	-24.661127	-16.595909	0.000000	-10.000000	0.150000	-11.316667	9.000000	1023.000000	1023.000000	2046.000000
24.160000	-0.120328	-71.113686	-14.075370	-15.585026	-24.652037	-16.801258	0.000000	-10.000000	0.150000	-11.516666	5.000000	1023.000000	1023.000000	2046.000000
24.180000	-0.120849	-71.421989	-14.123743	-15.643769	-24.712715	-16.941765	0.000000	-10.000000	0.158333	-11.633333	1.333333	1023.000000	1023.000000	2046.000000
24.200001	-0.121412	-71.754562	-14.137795	-15.756462	-24.891947	-16.968355	0.000000	-10.000000	0.158333	-11.716666	-2.000000	1023.000000	1023.000000	2046.000000
24.219999	-0.121427	-71.763634	-14.169295	-15.704049	-24.877192	-17.013094	0.000000	-10.000000	0.158333	-11.766666	-5.333333	1023.000000	1023.000000	2046.000000
24.240000	-0.121910	-72.048668	-14.218016	-15.668961	-24.988165	-17.173529	0.000000	-10.000000	0.150000	-11.716667	-9.000000	1023.000000	1023.000000	2046.000000
24.260000	-0.122704	-72.518166	-14.311526	-15.802148	-25.138996	-17.265491	0.000000	-10.000000	0.141667	-11.733334	-13.000000	1023.000000	1023.000000	2046.000000
24.280001	-0.123414	-72.937737	-14.314162	-15.927510	-25.368929	-17.327139	0.000000	-10.000000	0.141667	-11.616667	-17.000000	1023.000000	1023.000000	2046.000000
24.299999	-0.123620	-73.059280	-14.342015	-15.946755	-25.363983	-17.406527	0.000000	-10.000000	0.141667	-11.550000	-21.000000	1023.000000	1023.000000	2046.000000
24.320000	-0.124175	-73.387634	-14.485667	-15.845096	-25.318638	-17.738234	0.000000	-10.000000	0.150000	-11.350000	-25.000000	1023.000000	1023.000000	2046.000000
24.340000	-0.124558	-73.613564	-14.581366	-15.978779	-25.488913	-17.564505	0.000000	-10.000000	0.141667	-11.233334	-29.000000	1023.000000	1023.000000	2046.000000
24.360001	-0.124613	-73.646408	-14.778363	-15.870705	-25.475883	-17.521454	0.000000	-10.000000	0.141667	-11.066667	-32.666668	1023.000000	1023.000000	2046.000000
24.379999	-0.125524	-74.184692	-14.951039	-15.785893	-25.602551	-17.845207	0.000000	-10.000000	0.141667	-10.916667	-36.333332	1023.000000	1023.000000	2046.000000
24.400000	-0.127130	-75.134026	-15.120526	-16.130669	-25.884640	-17.998190	0.000000	-10.000000	0.141667	-10.716667	-39.833332	1023.000000	1023.000000	2046.000000
24.420000	-0.128492	-75.938507	-15.211498	-16.415113	-26.099623	-18.212271	0.000000	-10.000000	0.125000	-10.333333	-43.500000	1023.000000	1023.000000	2046.000000
24.440001	-0.129531	-76.553085	-15.320657	-16.503033	-26.175470	-18.553926	0.000000	-10.000000	0.108333	-9.716667	-47.000000	1023.000000	1023.000000	2046.000000
24.459999	-0.131421	-77.669792	-15.573056	-16.674372	-26.463169	-18.959192	0.000000	-10.000000	0.100000	-8.433333	-50.333332	1023.000000	1023.000000	2046.000000
24.480000	-0.133243	-78.746628	-15.920287	-16.936388	-26.729044	-19.160910	0.000000	-10.000000	0.083333	-6.350000	-53.166668	1023.000000	1023.000000	2046.000000
24.500000	-0.134228	-79.328720	-16.219942	-16.881046	-26.790436	-19.437294	0.000000	-10.000000	0.066667	-2.750000	-55.333332	1023.000000	1023.000000	2046.000000
24.520000	-0.135172	-79.886879	-16.461187	-16.915400	-26.924868	-19.585430	0.000000	-10.000000	0.033333	0.700000	-56.500000	1023.000000	1023.000000	2046.000000
24.540001	-0.135768	-80.238655	-16.635509	-17.068686	-27.093142	-19.441319	0.000000	-10.000000	0.016667	3.966667	-57.000000	1023.000000	1023.000000	2046.000000
24.559999	-0.135310	-79.968422	-16.747253	-16.981426	-27.022913	-19.216829	0.000000	-10.000000	-0.008333	6.500000	-57.000000	1023.000000	1023.000000	2046.000000
24.580000	-0.134519	-79.500969	-16.769903	-16.721581	-26.878817	-19.130669	0.000000	-10.000000	-0.025000	8.983334	-57.000000	1023.000000	1023.000000	2046.000000
24.600000	-0.133997	-79.191933	-16.886229	-16.559687	-26.755163	-18.990852	0.000000	-10.000000	-0.041667	11.200000	-57.000000	1023.000000	1023.000000	2046.000000
24.620001	-0.133116	-78.671364	-16.946789	-16.504311	-26.590931	-18.629335	0.000000	-10.000000	-0.066667	12.766666	-57.000000	1023.000000	1023.000000	2046.000000
24.639999	-0.131626	-77.791092	-16.938250	-16.282513	-26.205547	-18.364784	0.000000	-10.000000	-0.100000	13.900000	-57.000000	1023.000000	1023.000000	2046.000000
24.660000	-0.130448	-77.094711	-16.933460	-16.025932	-25.924999	-18.210318	0.000000	-10.000000	-0.141667	15.183333	-30.333334	1023.000000	1023.000000	2046.000000
24.680000	-0.129547	-76.562057	-16.959492	-16.001684	-25.708199	-17.892683	0.000000	-10.000000	-0.150000	16.150000	-2.333333	1023.000000	1023.000000	2046.000000
24.700001	-0.128039	-75.671021	-16.829491	-15.947565	-25.433678	-17.460289	0.000000	-10.000000	-0.150000	17.333334	27.500000	1023.000000	1023.000000	2046.000000
24.719999	-0.125936	-74.428024	-16.639801	-15.813549	-24.923080	-17.051590	0.000000	-10.000000	-0.150000	18.050001	32.666668	1023.000000	1023.000000	2046.000000
24.740000	-0.124158	-73.377113	-16.558868	-15.595933	-24.411409	-16.810904	0.000000	-10.000000	-0.175000	18.866667	38.500000	1023.000000	1023.000000	2046.000000
24.760000	-0.122848	-72.603035	-16.379972	-15.628938	-24.116135	-16.477991	0.000000	-10.000000	-0.200000	19.933334	44.833332	1023.000000	1023.000000	2046.000000
24.780001	-0.121122	-71.582962	-16.200939	-15.634539	-23.682291	-16.065197	0.000000	-10.000000	-0.225000	20.766666	51.333332	1023.000000	1023.000000	2046.000000
24.799999	-0.119067	-70.368576	-16.007067	-15.583852	-23.083778	-15.693883	0.000000	-10.000000	-0.241667	21.766666	58.166668	1023.000000	1023.000000	2046.000000
24.820000	-0.117927	-69.695107	-15.862709	-15.613820	-22.675108	-15.543469	0.000000	-10.000000	-0.266667	22.433334	65.166664	1023.000000	1023.000000	2046.000000
24.840000	-0.117256	-69.298492	-15.735676	-15.867299	-22.495720	-15.199798	0.000000	-10.000000	-0.291667	23.116667	72.500000	1023.000000	1023.000000	2046.000000
24.860001	-0.115883	-68.487015	-15.595109	-15.868383	-22.081755	-14.941770	0.000000	-10.000000	-0.333333	23.800001	80.166664	1023.000000	1023.000000	2046.000000
24.879999	-0.114665	-67.766846	-15.506380	-15.713140	-21.638580	-14.908745	0.000000	-10.000000	-0.366667	24.633333	88.000000	1023.000000	1023.000000	2046.000000
24.900000	-0.113958	-67.348984	-15.489633	-15.716402	-21.314287	-14.828662	0.000000	-10.000000	-0.383333	25.616667	96.166664	1023.000000	1023.000000	2046.000000
24.920000	-0.113155	-66.874733	-15.358669	-15.790064	-21.117317	-14.608683	0.000000	-10.000000	-0.416667	26.433334	104.500000	1023.000000	1023.000000	2046.000000
24.940001	-0.111609	-65.960876	-15.220421	-15.736290	-20.694763	-14.309407	0.000000	-10.000000	-0.433333	27.066668	113.166664	1023.000000	1023.000000	2046.000000
24.959999	-0.109771	-64.874420	-15.039193	-15.496853	-20.201120	-14.137250	0.000000	-10.000000	-0.466667	27.666668	122.166664	1023.000000	1023.000000	2046.000000
24.980000	-0.108027	-63.843803	-14.909216	-15.379010	-19.718191	-13.837387	0.000000	-10.000000	-0.475000	28.366667	131.333328	1023.000000	1023.000000	2046.000000
25.000000	-0.106085	-62.696369	-14.675340	-15.254010	-19.335810	-13.431210	0.000000	-10.000000	-0.508333	29.050001	140.833328	1023.000000	1023.000000	2046.000000
25.020000	-0.103253	-61.022655	-14.353106	-14.987499	-18.726345	-12.955704	0.000000	-10.000000	-0.533333	29.683334	150.166672	1023.000000	1023.000000	2046.000000
25.040001	-0.100301	-59.278027	-14.022081	-14.582329	-18.104876	-12.568742	0.000000	-10.000000	-0.550000	29.916668	159.833328	1023.000000	1023.000000	2046.000000
25.059999	-0.097902	-57.859810	-13.818075	-14.253511	-17.515167	-12.273054	0.000000	-10.000000	-0.550000	30.150000	169.666672	1023.000000	1023.000000	2046.000000
25.080000	-0.095576	-56.485653	-13.539960	-14.033257	-17.099632	-11.812804	0.000000	-10.000000	-0.550000	30.316668	179.833328	1023.000000	1023.000000	2046.000000
25.100000	-0.092626	-54.741802	-13.230731	-13.724558	-16.528223	-11.258289	0.000000	-10.000000	-0.558333	30.816668	190.166672	1023.000000	1023.000000	2046.000000
25.120001	-0.089657	-52.987114	-12.942927	-13.304989	-15.895016	-10.844182	0.000000	-10.000000	-0.566667	31.333334	200.333328	1023.000000	1023.000000	2046.000000
25.139999	-0.087269	-51.576099	-12.720621	-12.920543	-15.361215	-10.573722	0.000000	-10.000000	-0.583333	31.666668	210.666672	1023.000000	1023.000000	2046.000000
25.160000	-0.085116	-50.303768	-12.443982	-12.786924	-15.022758	-10.050105	0.000000	-10.000000	-0.591667	31.850000	221.000000	1023.000000	1023.000000	2046.000000
25.180000	-0.082136	-48.542385	-12.167663	-12.408872	-14.457104	-9.508746	0.000000	-10.000000	-0.600000	31.783333	231.666672	1023.000000	1023.000000	2046.000000
25.200001	-0.079499	-46.983906	-11.934396	-11.966861	-13.856718	-9.225932	0.000000	-10.000000	-0.600000	32.033333	242.333328	1023.000000	1023.000000	2046.000000
25.219999	-0.077559	-45.837357	-11.714443	-11.775907	-13.524283	-8.822724	0.000000	-10.000000	-0.600000	32.000000	253.000000	1023.000000	1023.000000	2046.000000
25.240000	-0.074855	-44.239136	-11.424998	-11.515363	-13.051431	-8.247344	0.000000	-10.000000	-0.600000	32.183334	263.666656	1023.000000	1023.000000	2046.000000
25.260000	-0.072049	-42.581211	-11.113309	-10.983923	-12.479819	-8.004159	0.000000	-10.000000	-0.583333	32.216667	274.333344	1023.000000	1023.000000	2046.000000
25.280001	-0.070088	-41.422100	-10.938149	-10.758067	-12.051703	-7.674180	0.000000	-10.000000	-0.558333	32.383331	285.166656	1023.000000	1023.000000	2046.000000
25.299999	-0.068053	-40.219185	-10.670023	-10.543791	-11.751873	-7.253497	0.000000	-10.000000	-0.558333	32.216667	296.000000	1023.000000	1023.000000	2046.000000
25.320000	-0.065342	-38.617218	-10.386468	-10.129752	-11.221967	-6.879033	0.000000	-10.000000	-0.575000	32.400002	306.833344	1023.000000	1023.000000	2046.000000
25.340000	-0.063353	-37.441612	-10.165181	-9.740115	-10.809458	-6.726860	0.000000	-10.000000	-0.575000	32.166668	317.666656	1023.000000	1023.000000	2046.000000
25.360001	-0.062175	-36.745712	-9.962992	-9.582348	-10.681545	-6.518827	0.000000	-10.000000	-0.575000	32.183334	328.500000	1023.000000	1023.000000	2046.000000
25.379999	-0.060451	-35.726482	-9.728294	-9.419701	-10.391820	-6.186666	0.000000	-10.000000	-0.550000	32.000000	339.166656	1023.000000	1023.000000	2046.000000
25.400000	-0.058689	-34.685059	-9.491226	-9.051493	-10.004417	-6.137923	0.000000	-10.000000	-0.566667	32.016666	349.833344	1023.000000	1023.000000	2046.000000
25.420000	-0.057541	-34.006454	-9.326531	-8.886393	-9.796795	-5.996735	0.000000	-10.000000	-0.558333	32.033333	360.500000	1023.000000	1023.000000	2046.000000
25.440001	-0.055732	-32.937344	-9.010728	-8.833638	-9.591768	-5.501208	0.000000	-10.000000	-0.566667	31.500000	371.166656	1023.000000	1023.000000	2046.000000
25.459999	-0.052864	-31.242847	-8.774255	-8.290186	-8.933401	-5.245007	0.000000	-10.000000	-0.558333	31.233334	381.833344	1023.000000	1023.000000	2046.000000
25.480000	-0.050085	-29.600391	-8.561482	-7.825734	-8.388751	-4.824424	0.000000	-10.000000	-0.541667	30.850000	392.166656	1023.000000	1023.000000	2046.000000
25.500000	-0.047820	-28.261642	-8.397660	-7.507297	-8.123926	-4.232759	0.000000	-10.000000	-0.541667	30.716667	402.500000	1023.000000	1023.000000	2046.000000
25.520000	-0.045200	-26.713306	-8.188556	-7.081506	-7.610941	-3.832303	0.000000	-10.000000	-0.533333	30.850000	412.833344	1023.000000	1023.000000	2046.000000
25.540001	-0.043252	-25.561657	-8.000301	-6.745507	-7.181349	-3.634500	0.000000	-10.000000	-0.533333	31.016666	419.833344	1023.000000	1023.000000	2046.000000
25.559999	-0.042553	-25.148602	-7.901938	-6.668911	-7.037672	-3.540080	0.000000	-10.000000	-0.516667	31.100000	430.166656	1023.000000	1023.000000	2046.000000
25.580000	-0.042193	-24.936243	-7.943434	-6.636559	-6.894783	-3.461468	0.000000	-10.000000	-0.508333	30.566668	440.500000	1023.000000	1023.000000	2046.000000
25.600000	-0.042253	-24.971573	-8.117947	-6.468204	-6.693994	-3.691429	0.000000	-10.000000	-0.483333	30.050001	454.166656	1023.000000	1023.000000	2046.000000
25.620001	-0.042875	-25.339096	-8.326161	-6.460746	-6.589089	-3.963100	0.000000	-10.000000	-0.458333	29.266666	464.500000	1023.000000	1023.000000	2046.000000
25.639999	-0.042940	-25.377422	-8.355714	-6.618691	-6.505107	-3.897910	0.000000	-10.000000	-0.450000	29.050001	474.333344	1023.000000	1023.000000	2046.000000
25.660000	-0.041664	-24.623228	-8.233616	-6.616142	-6.210472	-3.562998	0.000000	-10.000000	-0.458333	28.583334	484.000000	1023.000000	1023.000000	2046.000000
25.680000	-0.039573	-23.387632	-7.973115	-6.316142	-5.779544	-3.318831	0.000000	-10.000000	-0.475000	28.750000	493.500000	1023.000000	1023.000000	2046.000000
25.700001	-0.037638	-22.244049	-7.782769	-5.970366	-5.300677	-3.190238	0.000000	-10.000000	-0.475000	28.566668	503.000000	1023.000000	1023.000000	2046.000000
25.719999	-0.036207	-21.398615	-7.561896	-5.805561	-5.056936	-2.974222	0.000000	-10.000000	-0.466667	28.600000	512.666687	1023.000000	1023.000000	2046.000000
25.740000	-0.034306	-20.274694	-7.344901	-5.651586	-4.682834	-2.595373	0.000000	-10.000000	-0.450000	28.166666	522.166687	1023.000000	1023.000000	2046.000000
25.760000	-0.031659	-18.710325	-7.004607	-5.271458	-4.142641	-2.291620	0.000000	-10.000000	-0.425000	27.633333	531.666687	1023.000000	1023.000000	2046.000000
25.780001	-0.029492	-17.429543	-6.812539	-4.848112	-3.567945	-2.200948	0.000000	-10.000000	-0.408333	27.150000	540.833313	1023.000000	1023.000000	2046.000000
25.799999	-0.027750	-16.400110	-6.564675	-4.607519	-3.274907	-1.953010	0.000000	-10.000000	-0.383333	26.650000	550.000000	1023.000000	1023.000000	2046.000000
25.820000	-0.025053	-14.806561	-6.247653	-4.219141	-2.751456	-1.588313	0.000000	-10.000000	-0.366667	26.483334	559.000000	1023.000000	1023.000000	2046.000000
25.840000	-0.021697	-12.823145	-5.817835	-3.666352	-2.006063	-1.332895	0.000000	-10.000000	-0.350000	26.033333	568.000000	1023.000000	1023.000000	2046.000000
25.860001	-0.019359	-11.441437	-5.473741	-3.248028	-1.542921	-1.176747	0.000000	-10.000000	-0.366667	25.766666	576.833313	1023.000000	1023.000000	2046.000000
25.879999	-0.017012	-10.054163	-5.041812	-3.016128	-1.225002	-0.771220	0.000000	-10.000000	-0.375000	25.283333	585.500000	1023.000000	1023.000000	2046.000000
25.900000	-0.013785	-8.146739	-4.557415	-2.554761	-0.545603	-0.488959	0.000000	-10.000000	-0.375000	24.866667	593.833313	1023.000000	1023.000000	2046.000000
25.920000	-0.011265	-6.657588	-4.111755	-2.253268	0.049559	-0.342123	0.000000	-10.000000	-0.358333	24.549999	602.333313	1023.000000	1023.000000	2046.000000
25.940001	-0.009821	-5.804173	-3.610301	-2.315207	0.169966	-0.048631	0.000000	-10.000000	-0.333333	24.183334	610.666687	1023.000000	1023.000000	2046.000000
25.959999	-0.007879	-4.656487	-3.220583	-2.206167	0.516575	0.253687	0.000000	-10.000000	-0.316667	24.033333	619.000000	1023.000000	1023.000000	2046.000000
25.980000	-0.006313	-3.730786	-2.926106	-1.878005	0.873701	0.199624	0.000000	-10.000000	-0.291667	23.650000	627.000000	1023.000000	1023.000000	2046.000000
26.000000	-0.005874	-3.471346	-2.756633	-1.754090	0.985258	0.054119	0.000000	-10.000000	-0.283333	23.466667	635.000000	1023.000000	1023.000000	2046.000000
26.020000	-0.005303	-3.133839	-2.471778	-1.830455	0.965179	0.203214	0.000000	-10.000000	-0.266667	23.150000	642.666687	1023.000000	1023.000000	2046.000000
26.040001	-0.003993	-2.359803	-2.137689	-1.678414	1.191862	0.264438	0.000000	-10.000000	-0.258333	22.866667	650.333313	1023.000000	1023.000000	2046.000000
26.059999	-0.002457	-1.452243	-1.803614	-1.387164	1.522318	0.216218	0.000000	-10.000000	-0.241667	22.566668	657.833313	1023.000000	1023.000000	2046.000000
26.080000	-0.001421	-0.839570	-1.512680	-1.185415	1.695192	0.163333	0.000000	-10.000000	-0.225000	22.266666	665.500000	1023.000000	1023.000000	2046.000000
26.100000	-0.000017	-0.009910	-1.179426	-1.054588	1.824819	0.399286	0.000000	-10.000000	-0.216667	22.200001	673.000000	1023.000000	1023.000000	2046.000000
26.120001	0.002267	1.339662	-0.807074	-0.768970	2.182326	0.733380	0.000000	-10.000000	-0.216667	22.133333	680.500000	1023.000000	1023.000000	2046.000000
26.139999	0.004825	2.851765	-0.448431	-0.297700	2.689682	0.908215	0.000000	-10.000000	-0.216667	21.900000	687.833313	1023.000000	1023.000000	2046.000000
26.160000	0.006720	3.971482	-0.083120	-0.022210	2.965250	1.111562	0.000000	-10.000000	-0.208333	21.616667	695.166687	1023.000000	1023.000000	2046.000000
26.180000	0.008954	5.292067	0.297209	0.172172	3.276904	1.545783	0.000000	-10.000000	-0.191667	21.266666	702.333313	1023.000000	1023.000000	2046.000000
26.200001	0.011716	6.924333	0.759049	0.595967	3.740965	1.828353	0.000000	-10.000000	-0.183333	21.050001	709.500000	1023.000000	1023.000000	2046.000000
26.219999	0.014387	8.502448	1.016463	1.063363	4.396525	2.026099	0.000000	-10.000000	-0.191667	20.716667	716.500000	1023.000000	1023.000000	2046.000000
26.240000	0.016383	9.682070	1.338971	1.383471	4.765532	2.194096	0.000000	-10.000000	-0.200000	20.733334	723.500000	1023.000000	1023.000000	2046.000000
26.260000	0.018123	10.710695	1.659011	1.574500	5.007189	2.469996	0.000000	-10.000000	-0.200000	20.616667	730.500000	1023.000000	1023.000000	2046.000000
26.280001	0.020435	12.076930	1.993588	1.824643	5.411686	2.847013	0.000000	-10.000000	-0.191667	20.283333	737.500000	1023.000000	1023.000000	2046.000000
26.299999	0.022679	13.403264	2.202105	2.270207	5.994250	2.936702	0.000000	-10.000000	-0.183333	19.683334	744.333313	1023.000000	1023.000000	2046.000000
26.320000	0.024196	14.300101	2.478511	2.500831	6.210786	3.109972	0.000000	-10.000000	-0.175000	19.100000	751.000000	1023.000000	1023.000000	2046.000000
26.340000	0.025582	15.118788	2.746872	2.628403	6.356014	3.387499	0.000000	-10.000000	-0.158333	18.766666	757.333313	1023.000000	1023.000000	2046.000000
26.360001	0.027375	16.178492	3.039733	2.876241	6.625626	3.636891	0.000000	-10.000000	-0.150000	18.516666	763.666687	1023.000000	1023.000000	2046.000000
26.379999	0.029625	17.508333	3.286248	3.280509	7.106266	3.835310	0.000000	-10.000000	-0.141667	18.166668	770.000000	1023.000000	1023.000000	2046.000000
26.400000	0.031253	18.470695	3.510163	3.631035	7.399891	3.929605	0.000000	-10.000000	-0.125000	17.783335	776.333313	1023.000000	1023.000000	2046.000000
26.420000	0.031849	18.822510	3.711023	3.742003	7.305657	4.063826	0.000000	-10.000000	-0.108333	17.050001	782.333313	1023.000000	1023.000000	2046.000000
26.440001	0.032531	19.225599	3.924864	3.811851	7.254496	4.234388	0.000000	-10.000000	-0.091667	16.383333	788.000000	1023.000000	1023.000000	2046.000000
26.459999	0.034137	20.174978	4.052826	4.156040	7.622715	4.343397	0.000000	-10.000000	-0.066667	15.433333	793.500000	1023.000000	1023.000000	2046.000000
26.480000	0.035063	20.722044	4.146750	4.410510	7.809025	4.355760	0.000000	-10.000000	-0.050000	14.516667	798.833313	1023.000000	1023.000000	2046.000000
26.500000	0.035626	21.054737	4.180849	4.555701	7.752631	4.565555	0.000000	-10.000000	-0.025000	13.566667	804.000000	1023.000000	1023.000000	2046.000000
26.520000	0.036664	21.668442	4.243794	4.851656	7.652670	4.920323	0.000000	-10.000000	-0.025000	12.716667	810.000000	1023.000000	1023.000000	2046.000000
26.540001	0.037433	22.122858	4.162529	5.178977	7.770278	5.011073	0.000000	-10.000000	-0.016667	12.100000	814.333313	1023.000000	1023.000000	2046.000000
26.559999	0.037212	21.992094	4.080136	5.329759	7.749320	4.832880	0.000000	-10.000000	-0.016667	11.600000	818.333313	1023.000000	1023.000000	2046.000000
26.580000	0.036526	21.587130	4.235835	5.221117	7.363440	4.766738	0.000000	-10.000000	-0.016667	11.283334	821.000000	1023.000000	1023.000000	2046.000000
26.600000	0.035734	21.118597	4.254887	4.961028	7.143064	4.759618	0.000000	-10.000000	-0.008333	10.366667	825.000000	1023.000000	1023.000000	2046.000000
26.620001	0.034479	20.376921	3.949457	4.976096	7.153971	4.297396	0.000000	-10.000000	-0.008333	9.650001	827.666687	1023.000000	1023.000000	2046.000000
26.639999	0.031799	18.793036	3.548230	4.749724	6.791450	3.703632	0.000000	-10.000000	0.008333	8.283334	830.000000	1023.000000	1023.000000	2046.000000
26.660000	0.029092	17.193085	3.286277	4.321117	6.238866	3.346824	0.000000	-10.000000	0.033333	5.500000	832.500000	1023.000000	1023.000000	2046.000000
26.680000	0.027662	16.348364	3.112109	3.999148	5.987693	3.249413	0.000000	-10.000000	0.058333	2.183333	835.166687	1023.000000	1023.000000	2046.000000
26.700001	0.027088	16.009300	2.961855	3.968196	5.995215	3.084033	0.000000	-10.000000	0.075000	-0.366667	836.833313	1023.000000	1023.000000	2046.000000
26.719999	0.026360	15.578485	2.840212	3.982294	5.897225	2.858754	0.000000	-10.000000	0.075000	-1.233333	837.000000	1023.000000	1023.000000	2046.000000
26.740000	0.025364	14.990026	2.802086	3.807583	5.580739	2.799619	0.000000	-10.000000	0.083333	-2.116667	837.000000	1023.000000	1023.000000	2046.000000
26.760000	0.024893	14.712047	2.776860	3.698735	5.363582	2.872871	0.000000	-10.000000	0.091667	-3.383333	837.000000	1023.000000	1023.000000	2046.000000
26.780001	0.024726	14.612963	2.675093	3.733112	5.378544	2.826213	0.000000	-10.000000	0.100000	-4.716667	837.000000	1023.000000	1023.000000	2046.000000
26.799999	0.024572	14.522183	2.542257	3.845767	5.419181	2.714978	0.000000	-10.000000	0.100000	-5.500000	837.000000	1023.000000	1023.000000	2046.000000
26.820000	0.024320	14.372918	2.446504	3.897471	5.374641	2.654301	0.000000	-10.000000	0.091667	-6.416667	837.000000	1023.000000	1023.000000	2046.000000
26.840000	0.024224	14.316322	2.462507	3.908365	5.199468	2.745983	0.000000	-10.000000	0.091667	-6.916667	837.000000	1023.000000	1023.000000	2046.000000
26.860001	0.024522	14.492652	2.587926	3.901234	5.084522	2.918970	0.000000	-10.000000	0.091667	-7.416667	837.000000	1023.000000	1023.000000	2046.000000
26.879999	0.025409	15.016818	2.573684	4.079647	5.373775	2.989713	0.000000	-10.000000	0.100000	-7.483334	837.000000	1023.000000	1023.000000	2046.000000
26.900000	0.025848	15.276164	2.545623	4.283905	5.463288	2.983349	0.000000	-10.000000	0.100000	-7.633333	837.000000	1023.000000	1023.000000	2046.000000
26.920000	0.026012	15.373273	2.644111	4.356335	5.353163	3.019664	0.000000	-10.000000	0.100000	-7.600000	837.000000	1023.000000	1023.000000	2046.000000
26.940001	0.026292	15.538548	2.823886	4.256642	5.272805	3.185215	0.000000	-10.000000	0.100000	-7.550000	829.833313	1023.000000	1023.000000	2046.000000
26.959999	0.026481	15.650123	2.792455	4.187901	5.500358	3.169410	0.000000	-10.000000	0.100000	-7.566667	821.000000	1023.000000	1023.000000	2046.000000
26.980000	0.025902	15.308078	2.766055	4.059094	5.415322	3.067607	0.000000	-10.000000	0.100000	-7.800000	811.333313	1023.000000	1023.000000	2046.000000
27.000000	0.024736	14.618685	2.791783	3.845379	5.015493	2.966030	0.000000	-10.000000	0.100000	-7.966667	808.833313	1023.000000	1023.000000	2046.000000
27.020000	0.023462	13.865993	2.776091	3.573104	4.575191	2.941607	0.000000	-10.000000	0.100000	-7.900000	806.166687	1023.000000	1023.000000	2046.000000
27.040001	0.022256	13.153225	2.467625	3.499393	4.517933	2.668273	0.000000	-10.000000	0.100000	-7.800000	804.333313	1023.000000	1023.000000	2046.000000
27.059999	0.020701	12.234076	2.328025	3.394182	4.178348	2.333521	0.000000	-10.000000	0.108333	-7.866667	801.666687	1023.000000	1023.000000	2046.000000
27.080000	0.018976	11.215096	2.307317	3.131193	3.660031	2.116556	0.000000	-10.000000	0.116667	-8.333334	800.000000	1023.000000	1023.000000	2046.000000
27.100000	0.017694	10.457400	2.285403	2.893257	3.271070	2.007671	0.000000	-10.000000	0.125000	-9.050000	797.166687	1023.000000	1023.000000	2046.000000
27.120001	0.016957	10.021812	2.095873	2.915334	3.220195	1.790411	0.000000	-10.000000	0.133333	-9.800000	794.166687	1023.000000	1023.000000	2046.000000
27.139999	0.016116	9.524456	2.040776	2.864511	2.979636	1.639533	0.000000	-10.000000	0.150000	-10.783334	789.666687	1023.000000	1023.000000	2046.000000
27.160000	0.015294	9.038774	2.155787	2.720751	2.540971	1.621266	0.000000	-10.000000	0.166667	-11.516666	786.333313	1023.000000	1023.000000	2046.000000
27.180000	0.014822	8.759600	2.245852	2.643626	2.259175	1.610946	0.000000	-10.000000	0.183333	-12.383333	782.666687	1023.000000	1023.000000	2046.000000
27.200001	0.014647	8.656315	2.216213	2.723314	2.240575	1.476213	0.000000	-10.000000	0.191667	-13.000000	779.833313	1023.000000	1023.000000	2046.000000
27.219999	0.014114	8.341474	2.163701	2.787774	2.069892	1.320106	0.000000	-10.000000	0.216667	-13.750000	775.500000	1023.000000	1023.000000	2046.000000
27.240000	0.013304	7.862501	2.281308	2.735460	1.589505	1.256228	0.000000	-10.000000	0.233333	-14.566667	770.833313	1023.000000	1023.000000	2046.000000
27.260000	0.012698	7.504783	2.299150	2.678776	1.271644	1.255214	0.000000	-10.000000	0.241667	-15.166667	765.833313	1023.000000	1023.000000	2046.000000
27.280001	0.012206	7.213882	2.132618	2.734082	1.196368	1.150815	0.000000	-10.000000	0.250000	-15.883333	760.666687	1023.000000	1023.000000	2046.000000
27.299999	0.011196	6.616634	2.094394	2.781816	0.786066	0.954358	0.000000	-10.000000	0.258333	-16.316668	755.333313	1023.000000	1023.000000	2046.000000
27.320000	0.010057	5.943964	2.096853	2.593778	0.274778	0.978554	0.000000	-10.000000	0.275000	-16.900002	750.000000	1023.000000	1023.000000	2046.000000
27.340000	0.009242	5.461745	1.882014	2.598839	0.127215	0.853677	0.000000	-10.000000	0.275000	-17.250000	744.333313	1023.000000	1023.000000	2046.000000
27.360001	0.008435	4.984857	1.771346	2.655838	-0.120006	0.677678	0.000000	-10.000000	0.283333	-17.666668	738.500000	1023.000000	1023.000000	2046.000000
27.379999	0.007569	4.473562	1.869692	2.570219	-0.611642	0.645293	0.000000	-10.000000	0.291667	-17.983334	732.500000	1023.000000	1023.000000	2046.000000
27.400000	0.007442	4.397969	1.825989	2.559656	-0.694172	0.706495	0.000000	-10.000000	0.316667	-18.300001	726.500000	1023.000000	1023.000000	2046.000000
27.420000	0.007118	4.206454	1.644703	2.688847	-0.736258	0.609162	0.000000	-10.000000	0.316667	-18.533333	720.500000	1023.000000	1023.000000	2046.000000
27.440001	0.006528	3.858071	1.705190	2.694072	-1.126308	0.585118	0.000000	-10.000000	0.333333	-18.650000	714.500000	1023.000000	1023.000000	2046.000000
27.459999	0.005848	3.455922	1.736776	2.580179	-1.521506	0.660473	0.000000	-10.000000	0.333333	-18.966667	708.166687	1023.000000	1023.000000	2046.000000
27.480000	0.005071	2.996804	1.505221	2.571267	-1.608673	0.528989	0.000000	-10.000000	0.358333	-19.166666	701.833313	1023.000000	1023.000000	2046.000000
27.500000	0.003731	2.204795	1.225052	2.644068	-1.972000	0.307675	0.000000	-10.000000	0.358333	-19.600000	695.333313	1023.000000	1023.000000	2046.000000
27.520000	0.002147	1.268739	1.011475	2.662174	-2.612881	0.207971	0.000000	-10.000000	0.375000	-19.850000	689.000000	1023.000000	1023.000000	2046.000000
27.540001	0.000165	0.097228	0.701641	2.461612	-3.104895	0.038869	0.000000	-10.000000	0.383333	-20.133333	682.333313	1023.000000	1023.000000	2046.000000
27.559999	-0.002227	-1.316171	0.268175	2.358497	-3.510148	-0.432694	0.000000	-10.000000	0.400000	-20.283333	675.500000	1023.000000	1023.000000	2046.000000
27.580000	-0.004449	-2.629565	0.086985	2.094714	-4.037927	-0.773337	0.000000	-10.000000	0.400000	-20.416668	668.666687	1023.000000	1023.000000	2046.000000
27.600000	-0.006605	-3.903540	0.023193	1.790318	-4.694069	-1.022981	0.000000	-10.000000	0.400000	-20.483334	661.833313	1023.000000	1023.000000	2046.000000
27.620001	-0.009075	-5.363412	-0.200819	1.494960	-5.298242	-1.359311	0.000000	-10.000000	0.400000	-20.700001	655.000000	1023.000000	1023.000000	2046.000000
27.639999	-0.012002	-7.093206	-0.736658	1.251900	-5.723601	-1.884847	0.000000	-10.000000	0.408333	-20.933332	648.000000	1023.000000	1023.000000	2046.000000
27.660000	-0.014899	-8.805264	-1.208084	1.011803	-6.219985	-2.388999	0.000000	-10.000000	0.408333	-21.333334	641.000000	1023.000000	1023.000000	2046.000000
27.680000	-0.017786	-10.511489	-1.470778	0.747783	-6.914332	-2.874161	0.000000	-10.000000	0.416667	-21.550001	634.000000	1023.000000	1023.000000	2046.000000
27.700001	-0.020022	-11.832736	-1.670453	0.467271	-7.460927	-3.168627	0.000000	-10.000000	0.416667	-21.633333	626.833313	1023.000000	1023.000000	2046.000000
27.719999	-0.021905	-12.945735	-2.035583	0.295494	-7.747903	-3.457743	0.000000	-10.000000	0.425000	-21.850000	619.666687	1023.000000	1023.000000	2046.000000
27.740000	-0.023414	-13.837643	-2.289435	0.312260	-8.096861	-3.763606	0.000000	-10.000000	0.441667	-22.033333	612.333313	1023.000000	1023.000000	2046.000000
27.760000	-0.024923	-14.729486	-2.369538	0.255633	-8.638481	-3.977100	0.000000	-10.000000	0.450000	-22.300001	605.000000	1023.000000	1023.000000	2046.000000
27.780001	-0.026335	-15.563778	-2.530720	0.069072	-9.032978	-4.069151	0.000000	-10.000000	0.458333	-22.283335	597.500000	1023.000000	1023.000000	2046.000000
27.799999	-0.027492	-16.247534	-2.825949	0.001642	-9.164323	-4.258904	0.000000	-10.000000	0.450000	-22.316668	590.166687	1023.000000	1023.000000	2046.000000
27.820000	-0.028448	-16.812632	-2.980744	0.028348	-9.403853	-4.456381	0.000000	-10.000000	0.441667	-22.483334	582.666687	1023.000000	1023.000000	2046.000000
27.840000	-0.029478	-17.421680	-2.962072	-0.056662	-9.852024	-4.550921	0.000000	-10.000000	0.433333	-22.683334	575.166687	1023.000000	1023.000000	2046.000000
27.860001	-0.030429	-17.983736	-2.972534	-0.239646	-10.193727	-4.577828	0.000000	-10.000000	0.433333	-22.983334	567.500000	1023.000000	1023.000000	2046.000000
27.879999	-0.031069	-18.361696	-3.147614	-0.327421	-10.236761	-4.649899	0.000000	-10.000000	0.441667	-23.033335	559.833313	1023.000000	1023.000000	2046.000000
27.900000	-0.031596	-18.673210	-3.139659	-0.300689	-10.470451	-4.762411	0.000000	-10.000000	0.450000	-23.216667	552.166687	1023.000000	1023.000000	2046.000000
27.920000	-0.032630	-19.284389	-3.087628	-0.480644	-10.902529	-4.813588	0.000000	-10.000000	0.450000	-23.266666	544.500000	1023.000000	1023.000000	2046.000000
27.940001	-0.033762	-19.953585	-3.191420	-0.783073	-11.128439	-4.850653	0.000000	-10.000000	0.483333	-23.433334	536.833313	1023.000000	1023.000000	2046.000000
27.959999	-0.035036	-20.706181	-3.513811	-1.039831	-11.136197	-5.016343	0.000000	-10.000000	0.483333	-23.516666	529.000000	1023.000000	1023.000000	2046.000000
27.980000	-0.036433	-21.531893	-3.533759	-1.304079	-11.445868	-5.248186	0.000000	-10.000000	0.483333	-23.516666	521.000000	1023.000000	1023.000000	2046.000000
28.000000	-0.038461	-22.730736	-3.483979	-1.838903	-11.994364	-5.413489	0.000000	-10.000000	0.466667	-23.700001	513.000000	1023.000000	1023.000000	2046.000000
28.020000	-0.040565	-23.974043	-3.741361	-2.270983	-12.261892	-5.699807	0.000000	-10.000000	0.466667	-23.733334	505.000000	1023.000000	1023.000000	2046.000000
28.040001	-0.042653	-25.207653	-3.954594	-2.534228	-12.625230	-6.093602	0.000000	-10.000000	0.483333	-23.850000	497.000000	1023.000000	1023.000000	2046.000000
28.059999	-0.045068	-26.635420	-4.043109	-2.879048	-13.262119	-6.451143	0.000000	-10.000000	0.483333	-23.716667	489.000000	1023.000000	1023.000000	2046.000000
28.080000	-0.047500	-28.072660	-4.242402	-3.328738	-13.824852	-6.676669	0.000000	-10.000000	0.500000	-23.666668	481.166656	1023.000000	1023.000000	2046.000000
28.100000	-0.049904	-29.493408	-4.692197	-3.674054	-14.136430	-6.990727	0.000000	-10.000000	0.516667	-23.833334	473.500000	1023.000000	1023.000000	2046.000000
28.120001	-0.051896	-30.670507	-4.871862	-3.865716	-14.623878	-7.309051	0.000000	-10.000000	0.533333	-24.200001	465.666656	1023.000000	1023.000000	2046.000000
28.139999	-0.053966	-31.894005	-4.958470	-4.180988	-15.235636	-7.518910	0.000000	-10.000000	0.550000	-24.583334	457.500000	1023.000000	1023.000000	2046.000000
28.160000	-0.055746	-32.945652	-5.097809	-4.499119	-15.660198	-7.688526	0.000000	-10.000000	0.550000	-24.733334	449.166656	1023.000000	1023.000000	2046.000000
28.180000	-0.057299	-33.863781	-5.372274	-4.689656	-15.913248	-7.888603	0.000000	-10.000000	0.550000	-25.016668	441.000000	1023.000000	1023.000000	2046.000000
28.200001	-0.058677	-34.678246	-5.539938	-4.843962	-16.246668	-8.047680	0.000000	-10.000000	0.550000	-25.483334	432.666656	1023.000000	1023.000000	2046.000000
28.219999	-0.059991	-35.454544	-5.614055	-4.974864	-16.676418	-8.189208	0.000000	-10.000000	0.550000	-25.750000	424.166656	1023.000000	1023.000000	2046.000000
28.240000	-0.061122	-36.122967	-5.627705	-5.196998	-17.117298	-8.180968	0.000000	-10.000000	0.566667	-25.766666	415.500000	1023.000000	1023.000000	2046.000000
28.260000	-0.062396	-36.876049	-5.875594	-5.331203	-17.362696	-8.306557	0.000000	-10.000000	0.566667	-25.583334	406.833344	1023.000000	1023.000000	2046.000000
28.280001	-0.063686	-37.638355	-6.173419	-5.456705	-17.631237	-8.376994	0.000000	-10.000000	0.566667	-25.483334	398.333344	1023.000000	1023.000000	2046.000000
28.299999	-0.064869	-38.337742	-6.370461	-5.574465	-17.983509	-8.409307	0.000000	-10.000000	0.541667	-25.316668	389.666656	1023.000000	1023.000000	2046.000000
28.320000	-0.066162	-39.102039	-6.482925	-5.688111	-18.465927	-8.465076	0.000000	-10.000000	0.541667	-25.133333	381.333344	1023.000000	1023.000000	2046.000000
28.340000	-0.067496	-39.890274	-6.731994	-5.882815	-18.779037	-8.496428	0.000000	-10.000000	0.533333	-24.850000	373.000000	1023.000000	1023.000000	2046.000000
28.360001	-0.068880	-40.708050	-7.066497	-6.045884	-19.048803	-8.546867	0.000000	-10.000000	0.533333	-24.650000	364.666656	1023.000000	1023.000000	2046.000000
28.379999	-0.069926	-41.326527	-7.387516	-6.100557	-19.199987	-8.638466	0.000000	-10.000000	0.525000	-24.433334	356.333344	1023.000000	1023.000000	2046.000000
28.400000	-0.071004	-41.963139	-7.511250	-6.141677	-19.555378	-8.754834	0.000000	-10.000000	0.516667	-24.100000	348.000000	1023.000000	1023.000000	2046.000000
28.420000	-0.072004	-42.554138	-7.607198	-6.278193	-19.837322	-8.831426	0.000000	-10.000000	0.508333	-23.850000	340.000000	1023.000000	1023.000000	2046.000000
28.440001	-0.073150	-43.231865	-7.813700	-6.462818	-20.037802	-8.917545	0.000000	-10.000000	0.500000	-23.533333	332.000000	1023.000000	1023.000000	2046.000000
28.459999	-0.074104	-43.795292	-8.073019	-6.573218	-20.104935	-9.044122	0.000000	-10.000000	0.500000	-23.333334	324.333344	1023.000000	1023.000000	2046.000000
28.480000	-0.074820	-44.218636	-8.214457	-6.660645	-20.209431	-9.134106	0.000000	-10.000000	0.483333	-23.000000	316.666656	1023.000000	1023.000000	2046.000000
28.500000	-0.075882	-44.846020	-8.257685	-6.828773	-20.463146	-9.296417	0.000000	-10.000000	0.466667	-22.783333	309.000000	1023.000000	1023.000000	2046.000000
28.520000	-0.077082	-45.555210	-8.282625	-7.052864	-20.693874	-9.525848	0.000000	-10.000000	0.450000	-22.900000	301.333344	1023.000000	1023.000000	2046.000000
28.540001	-0.078753	-46.543053	-8.520948	-7.408113	-20.852962	-9.761030	0.000000	-10.000000	0.450000	-22.933334	293.666656	1023.000000	1023.000000	2046.000000
28.559999	-0.079804	-47.164227	-8.787651	-7.421342	-20.757109	-10.198125	0.000000	-10.000000	0.450000	-22.983334	286.000000	1023.000000	1023.000000	2046.000000
28.580000	-0.080617	-47.644520	-8.910956	-7.583313	-20.880627	-10.269626	0.000000	-10.000000	0.450000	-22.799999	278.333344	1023.000000	1023.000000	2046.000000
28.600000	-0.081714	-48.293091	-9.057145	-7.718330	-21.077581	-10.440035	0.000000	-10.000000	0.450000	-22.850000	270.666656	1023.000000	1023.000000	2046.000000
28.620001	-0.083745	-49.493229	-9.390775	-8.089854	-21.203594	-10.809006	0.000000	-10.000000	0.450000	-22.833334	263.166656	1023.000000	1023.000000	2046.000000
28.639999	-0.086117	-50.895195	-9.688311	-8.479971	-21.409090	-11.317823	0.000000	-10.000000	0.450000	-22.933334	255.500000	1023.000000	1023.000000	2046.000000
28.660000	-0.088317	-52.195110	-9.828076	-8.895959	-21.629938	-11.841138	0.000000	-10.000000	0.450000	-22.866667	247.833328	1023.000000	1023.000000	2046.000000
28.680000	-0.090488	-53.478302	-9.846261	-9.263020	-21.979620	-12.389400	0.000000	-10.000000	0.441667	-22.700001	240.166672	1023.000000	1023.000000	2046.000000
28.700001	-0.092914	-54.912392	-10.139189	-9.656009	-22.276039	-12.841154	0.000000	-10.000000	0.425000	-22.300001	232.500000	1023.000000	1023.000000	2046.000000
28.719999	-0.095539	-56.463326	-10.691566	-9.873953	-22.442064	-13.455741	0.000000	-10.000000	0.408333	-21.766666	225.166672	1023.000000	1023.000000	2046.000000
28.740000	-0.097668	-57.721722	-10.973447	-10.015271	-22.770113	-13.962893	0.000000	-10.000000	0.400000	-21.300001	218.000000	1023.000000	1023.000000	2046.000000
28.760000	-0.099551	-58.834740	-11.026367	-10.218463	-23.239376	-14.350534	0.000000	-10.000000	0.391667	-20.833334	211.000000	1023.000000	1023.000000	2046.000000
28.780001	-0.101334	-59.888321	-11.232049	-10.459669	-23.551153	-14.645452	0.000000	-10.000000	0.391667	-20.650000	204.000000	1023.000000	1023.000000	2046.000000
28.799999	-0.102781	-60.743320	-11.591529	-10.550341	-23.629332	-14.972119	0.000000	-10.000000	0.391667	-20.516666	197.000000	1023.000000	1023.000000	2046.000000
28.820000	-0.103795	-61.342731	-11.859414	-10.563935	-23.692102	-15.227279	0.000000	-10.000000	0.400000	-20.433334	190.166672	1023.000000	1023.000000	2046.000000
28.840000	-0.104620	-61.830135	-11.842821	-10.576192	-23.992903	-15.418220	0.000000	-10.000000	0.400000	-20.183334	183.333328	1023.000000	1023.000000	2046.000000
28.860001	-0.105365	-62.270618	-11.946057	-10.730600	-24.097420	-15.496543	0.000000	-10.000000	0.391667	-19.783333	176.666672	1023.000000	1023.000000	2046.000000
28.879999	-0.106301	-62.824154	-12.124082	-10.876426	-24.158756	-15.664891	0.000000	-10.000000	0.391667	-19.566668	170.000000	1023.000000	1023.000000	2046.000000
28.900000	-0.107060	-63.272690	-12.392624	-10.898636	-24.161665	-15.819767	0.000000	-10.000000	0.383333	-19.250000	163.500000	1023.000000	1023.000000	2046.000000
28.920000	-0.107644	-63.617325	-12.495556	-10.930828	-24.252159	-15.938781	0.000000	-10.000000	0.375000	-19.050001	157.000000	1023.000000	1023.000000	2046.000000
28.940001	-0.107831	-63.728245	-12.326039	-11.134374	-24.371370	-15.896462	0.000000	-10.000000	0.358333	-18.616667	150.666672	1023.000000	1023.000000	2046.000000
28.959999	-0.108176	-63.932289	-12.317129	-11.331978	-24.342606	-15.940576	0.000000	-10.000000	0.350000	-18.350000	144.500000	1023.000000	1023.000000	2046.000000
28.980000	-0.108819	-64.312103	-12.495056	-11.442966	-24.279772	-16.094313	0.000000	-10.000000	0.333333	-17.983334	138.500000	1023.000000	1023.000000	2046.000000
29.000000	-0.109355	-64.628777	-12.565236	-11.556202	-24.323217	-16.184122	0.000000	-10.000000	0.316667	-17.733334	132.500000	1023.000000	1023.000000	2046.000000
29.020000	-0.109675	-64.817848	-12.457128	-11.763659	-24.438108	-16.158951	0.000000	-10.000000	0.291667	-17.400000	126.500000	1023.000000	1023.000000	2046.000000
29.040001	-0.110632	-65.383385	-12.543741	-12.108050	-24.466843	-16.264748	0.000000	-10.000000	0.283333	-17.066666	120.500000	1023.000000	1023.000000	2046.000000
29.059999	-0.112080	-66.239532	-12.742116	-12.561878	-24.530014	-16.405527	0.000000	-10.000000	0.266667	-16.833334	114.833336	1023.000000	1023.000000	2046.000000
29.080000	-0.113633	-67.157204	-12.927096	-12.990359	-24.660662	-16.579090	0.000000	-10.000000	0.258333	-16.616667	109.166664	1023.000000	1023.000000	2046.000000
29.100000	-0.114741	-67.811989	-12.871090	-13.256961	-24.883768	-16.800171	0.000000	-10.000000	0.250000	-16.416668	103.666664	1023.000000	1023.000000	2046.000000
29.120001	-0.116351	-68.763145	-12.931844	-13.698140	-25.121681	-17.011478	0.000000	-10.000000	0.250000	-16.100000	98.000000	1023.000000	1023.000000	2046.000000
29.139999	-0.118281	-69.903870	-13.201224	-14.074615	-25.272285	-17.355745	0.000000	-10.000000	0.250000	-15.683333	92.666664	1023.000000	1023.000000	2046.000000
29.160000	-0.119842	-70.826706	-13.509192	-14.404494	-25.338270	-17.574751	0.000000	-10.000000	0.250000	-15.400000	87.500000	1023.000000	1023.000000	2046.000000
29.180000	-0.121016	-71.520744	-13.526773	-14.665084	-25.608759	-17.720125	0.000000	-10.000000	0.250000	-15.133333	82.500000	1023.000000	1023.000000	2046.000000
29.200001	-0.121994	-72.098709	-13.573298	-14.933693	-25.778612	-17.813105	0.000000	-10.000000	0.250000	-14.950000	77.500000	1023.000000	1023.000000	2046.000000
29.219999	-0.123133	-72.771454	-13.769059	-15.247873	-25.818310	-17.936209	0.000000	-10.000000	0.250000	-14.683333	72.500000	1023.000000	1023.000000	2046.000000
29.240000	-0.123858	-73.199905	-13.967758	-15.349956	-25.788420	-18.093771	0.000000	-10.000000	0.250000	-14.516666	67.500000	1023.000000	1023.000000	2046.000000
29.260000	-0.124291	-73.455902	-13.964801	-15.449391	-25.866501	-18.175213	0.000000	-10.000000	0.241667	-14.250000	62.666668	1023.000000	1023.000000	2046.000000
29.280001	-0.124406	-73.523842	-13.899811	-15.554571	-25.879505	-18.189957	0.000000	-10.000000	0.233333	-14.116667	57.833332	1023.000000	1023.000000	2046.000000
29.299999	-0.124851	-73.786758	-13.877389	-15.707067	-25.962851	-18.239449	0.000000	-10.000000	0.216667	-13.800000	53.166668	1023.000000	1023.000000	2046.000000
29.320000	-0.125254	-74.025406	-14.084600	-15.765235	-25.839708	-18.335859	0.000000	-10.000000	0.216667	-13.516666	48.500000	1023.000000	1023.000000	2046.000000
29.340000	-0.125394	-74.107574	-14.077656	-15.800738	-25.861914	-18.367270	0.000000	-10.000000	0.225000	-13.183333	44.000000	1023.000000	1023.000000	2046.000000
29.360001	-0.125349	-74.081383	-13.971935	-15.887218	-25.930105	-18.292122	0.000000	-10.000000	0.233333	-12.933333	39.500000	1023.000000	1023.000000	2046.000000
29.379999	-0.125797	-74.345940	-14.020573	-15.965681	-25.989141	-18.370544	0.000000	-10.000000	0.225000	-12.750000	35.166668	1023.000000	1023.000000	2046.000000
29.400000	-0.126310	-74.648972	-14.221214	-15.983520	-25.953005	-18.491236	0.000000	-10.000000	0.191667	-12.466667	31.000000	1023.000000	1023.000000	2046.000000
29.420000	-0.126466	-74.741280	-14.318287	-15.926073	-25.936531	-18.560385	0.000000	-10.000000	0.166667	-12.200000	27.000000	1023.000000	1023.000000	2046.000000
29.440001	-0.126505	-74.764473	-14.221456	-16.024740	-26.050676	-18.467604	0.000000	-10.000000	0.150000	-11.983334	23.000000	1023.000000	1023.000000	2046.000000
29.459999	-0.126879	-74.985222	-14.284324	-16.075708	-26.115282	-18.509903	0.000000	-10.000000	0.150000	-11.866667	19.000000	1023.000000	1023.000000	2046.000000
29.480000	-0.127276	-75.220039	-14.530611	-16.081087	-26.021475	-18.586863	0.000000	-10.000000	0.150000	-11.733334	15.000000	1023.000000	1023.000000	2046.000000
29.500000	-0.127365	-75.272514	-14.490261	-16.094048	-26.146648	-18.541555	0.000000	-10.000000	0.150000	-11.616667	11.000000	1023.000000	1023.000000	2046.000000
29.520000	-0.127436	-75.314667	-14.436296	-16.160267	-26.227688	-18.490414	0.000000	-10.000000	0.150000	-11.433333	7.000000	1023.000000	1023.000000	2046.000000
29.540001	-0.127751	-75.500755	-14.568789	-16.230742	-26.182743	-18.518484	0.000000	-10.000000	0.150000	-11.283334	3.166667	1023.000000	1023.000000	2046.000000
29.559999	-0.128238	-75.788567	-14.802822	-16.206551	-26.130543	-18.648653	0.000000	-10.000000	0.150000	-11.000000	-0.333333	1023.000000	1023.000000	2046.000000
29.580000	-0.128244	-75.792374	-14.716250	-16.216597	-26.223061	-18.636463	0.000000	-10.000000	0.141667	-10.733334	-3.666667	1023.000000	1023.000000	2046.000000
29.600000	-0.128247	-75.794266	-14.659482	-16.307827	-26.296871	-18.530081	0.000000	-10.000000	0.125000	-10.433333	-7.000000	1023.000000	1023.000000	2046.000000
29.620001	-0.128647	-76.030418	-14.793608	-16.303988	-26.291658	-18.641167	0.000000	-10.000000	0.108333	-10.133333	-10.500000	1023.000000	1023.000000	2046.000000
29.639999	-0.129083	-76.287895	-14.970718	-16.283333	-26.306089	-18.727755	0.000000	-10.000000	0.100000	-9.833333	-13.833333	1023.000000	1023.000000	2046.000000
29.660000	-0.129413	-76.483345	-14.981441	-16.329174	-26.430847	-18.741882	0.000000	-10.000000	0.100000	-9.533334	-17.166666	1023.000000	1023.000000	2046.000000
29.680000	-0.129768	-76.692619	-14.929420	-16.475462	-26.587204	-18.700529	0.000000	-10.000000	0.108333	-9.316667	-20.333334	1023.000000	1023.000000	2046.000000
29.700001	-0.130319	-77.018631	-15.024269	-16.497366	-26.627096	-18.869898	0.000000	-10.000000	0.116667	-9.116667	-23.500000	1023.000000	1023.000000	2046.000000
29.719999	-0.131216	-77.548523	-15.227081	-16.599787	-26.663216	-19.058441	0.000000	-10.000000	0.116667	-8.716667	-26.500000	1023.000000	1023.000000	2046.000000
29.740000	-0.131429	-77.674805	-15.310682	-16.650099	-26.697279	-19.016741	0.000000	-10.000000	0.108333	-8.050000	-29.500000	1023.000000	1023.000000	2046.000000
29.760000	-0.130948	-77.390091	-15.363926	-16.558975	-26.693615	-18.773569	0.000000	-10.000000	0.100000	-7.033333	-32.166668	1023.000000	1023.000000	2046.000000
29.780001	-0.131252	-77.570145	-15.566643	-16.502434	-26.669270	-18.831797	0.000000	-10.000000	0.100000	-6.033333	-34.500000	1023.000000	1023.000000	2046.000000
29.799999	-0.132192	-78.125648	-15.856787	-16.559652	-26.677139	-19.032072	0.000000	-10.000000	0.100000	-5.216667	-36.500000	1023.000000	1023.000000	2046.000000
29.820000	-0.133096	-78.659958	-15.920420	-16.785221	-26.789736	-19.164579	0.000000	-10.000000	0.091667	-4.583333	-38.333332	1023.000000	1023.000000	2046.000000
29.840000	-0.133894	-79.131248	-15.955276	-17.051157	-26.873009	-19.251810	0.000000	-10.000000	0.083333	-3.833333	-40.000000	1023.000000	1023.000000	2046.000000
29.860001	-0.135113	-79.851944	-16.068487	-17.124672	-27.074802	-19.583981	0.000000	-10.000000	0.075000	-2.850000	-41.166668	1023.000000	1023.000000	2046.000000
29.879999	-0.136773	-80.833008	-16.393929	-17.225658	-27.266249	-19.947170	0.000000	-10.000000	0.066667	-1.516667	-41.833332	1023.000000	1023.000000	2046.000000
29.900000	-0.138229	-81.693359	-16.722565	-17.276060	-27.450354	-20.244383	0.000000	-10.000000	0.058333	0.016667	-42.000000	1023.000000	1023.000000	2046.000000
29.920000	-0.138864	-82.068497	-16.804743	-17.338776	-27.633921	-20.291058	0.000000	-10.000000	0.050000	1.183333	-42.000000	1023.000000	1023.000000	2046.000000
29.940001	-0.139290	-82.320488	-16.916994	-17.304104	-27.776873	-20.322519	0.000000	-10.000000	0.050000	1.766667	-42.000000	1023.000000	1023.000000	2046.000000
29.959999	-0.139506	-82.447968	-17.129953	-17.200058	-27.744970	-20.372986	0.000000	-10.000000	0.066667	1.683333	-42.000000	1023.000000	1023.000000	2046.000000
29.980000	-0.139473	-82.428490	-17.226032	-16.964064	-27.804527	-20.433867	0.000000	-10.000000	0.075000	1.300000	-42.000000	1023.000000	1023.000000	2046.000000
30.000000	-0.138825	-82.045410	-17.239618	-16.744085	-27.753374	-20.308334	0.000000	-10.000000	0.083333	0.716667	-42.000000	1023.000000	1023.000000	2046.000000
30.020000	-0.138493	-81.849533	-17.202187	-16.682518	-27.808147	-20.156677	0.000000	-10.000000	0.075000	0.216667	-42.000000	1023.000000	1023.000000	2046.000000
30.040001	-0.138267	-81.715561	-17.353582	-16.516201	-27.655613	-20.190166	0.000000	-10.000000	0.066667	0.000000	-42.000000	1023.000000	1023.000000	2046.000000
30.059999	-0.137718	-81.391396	-17.323940	-16.346867	-27.608398	-20.112192	0.000000	-10.000000	0.066667	0.000000	-42.000000	1023.000000	1023.000000	2046.000000
30.080000	-0.137143	-81.051483	-17.252136	-16.325771	-27.566362	-19.907213	0.000000	-10.000000	0.066667	0.000000	-42.000000	1023.000000	1023.000000	2046.000000
30.100000	-0.136632	-80.749718	-17.214834	-16.310150	-27.460545	-19.764185	0.000000	-10.000000	0.066667	0.000000	-42.000000	1023.000000	1023.000000	2046.000000
30.120001	-0.136015	-80.385071	-17.182087	-16.231693	-27.242510	-19.728779	0.000000	-10.000000	0.066667	0.000000	-42.000000	1023.000000	1023.000000	2046.000000
30.139999	-0.135350	-79.991661	-17.040762	-16.217363	-27.127895	-19.605640	0.000000	-10.000000	0.066667	0.000000	-42.000000	1023.000000	1023.000000	2046.000000
30.160000	-0.134574	-79.533249	-16.857925	-16.261808	-27.009394	-19.404119	0.000000	-10.000000	0.066667	-0.516667	-42.000000	1023.000000	1023.000000	2046.000000
30.180000	-0.134217	-79.322464	-16.737064	-16.335306	-26.928322	-19.321774	0.000000	-10.000000	0.066667	-1.016667	-42.000000	1023.000000	1023.000000	2046.000000
30.200001	-0.134172	-79.295456	-16.792049	-16.392590	-26.738041	-19.372772	0.000000	-10.000000	0.066667	-1.466667	-42.000000	1023.000000	1023.000000	2046.000000
30.219999	-0.134222	-79.325424	-16.733509	-16.673058	-26.678171	-19.240685	0.000000	-10.000000	0.066667	-1.500000	-42.000000	1023.000000	1023.000000	2046.000000
30.240000	-0.134263	-79.349419	-16.568575	-16.953121	-26.714005	-19.113720	0.000000	-10.000000	0.066667	-1.700000	-42.000000	1023.000000	1023.000000	2046.000000
30.260000	-0.134755	-79.640305	-16.564865	-17.222235	-26.701180	-19.152021	0.000000	-10.000000	0.058333	-1.883333	-42.333332	1023.000000	1023.000000	2046.000000
30.280001	-0.135468	-80.061707	-16.625765	-17.297565	-26.684628	-19.453747	0.000000	-10.000000	0.075000	-1.516667	-42.666668	1023.000000	1023.000000	2046.000000
30.299999	-0.136030	-80.393730	-16.711447	-17.431408	-26.670225	-19.580647	0.000000	-10.000000	0.066667	-0.816667	-43.000000	1023.000000	1023.000000	2046.000000
30.320000	-0.136050	-80.405441	-16.614536	-17.650606	-26.685381	-19.454918	0.000000	-10.000000	0.075000	0.466667	-43.000000	1023.000000	1023.000000	2046.000000
30.340000	-0.136171	-80.477005	-16.644707	-17.798429	-26.607302	-19.426565	0.000000	-10.000000	0.058333	1.416667	-43.000000	1023.000000	1023.000000	2046.000000
30.360001	-0.136369	-80.593903	-16.714977	-17.843287	-26.521769	-19.513870	0.000000	-10.000000	0.066667	2.383333	-43.000000	1023.000000	1023.000000	2046.000000
30.379999	-0.136286	-80.545319	-16.821531	-17.822229	-26.353363	-19.548195	0.000000	-10.000000	0.066667	2.883333	-43.000000	1023.000000	1023.000000	2046.000000
30.400000	-0.135729	-80.216125	-16.746485	-17.844616	-26.229771	-19.395258	0.000000	-10.000000	0.066667	3.400000	-43.000000	1023.000000	1023.000000	2046.000000
30.420000	-0.134845	-79.693512	-16.597624	-17.838694	-26.058849	-19.198345	0.000000	-10.000000	0.058333	3.833333	-43.000000	1023.000000	1023.000000	2046.000000
30.440001	-0.134091	-79.247841	-16.561512	-17.746180	-25.825489	-19.114660	0.000000	-10.000000	0.050000	4.150000	-43.000000	1023.000000	1023.000000	2046.000000
30.459999	-0.133349	-78.809166	-16.509521	-17.581663	-25.616682	-19.101299	0.000000	-10.000000	0.050000	4.466667	-43.000000	1023.000000	1023.000000	2046.000000
30.480000	-0.131935	-77.973473	-16.287859	-17.511896	-25.384613	-18.789101	0.000000	-10.000000	0.050000	4.783333	-43.000000	1023.000000	1023.000000	2046.000000
30.500000	-0.130606	-77.188019	-16.090258	-17.464262	-25.186842	-18.446659	0.000000	-10.000000	0.033333	5.116667	-43.000000	1023.000000	1023.000000	2046.000000
30.520000	-0.129446	-76.502693	-16.028181	-17.216572	-24.856878	-18.401064	0.000000	-10.000000	0.025000	5.500000	-43.000000	1023.000000	1023.000000	2046.000000
30.540001	-0.128481	-75.932213	-15.928607	-17.092781	-24.627380	-18.283447	0.000000	-10.000000	0.025000	5.950000	-43.000000	1023.000000	1023.000000	2046.000000
30.559999	-0.127288	-75.227005	-15.789860	-16.987074	-24.434826	-18.015247	0.000000	-10.000000	0.025000	6.450000	-43.000000	1023.000000	1023.000000	2046.000000
30.580000	-0.126116	-74.534424	-15.650684	-16.869459	-24.230755	-17.783527	0.000000	-10.000000	0.016667	6.850000	-43.000000	1023.000000	1023.000000	2046.000000
30.600000	-0.125425	-74.126244	-15.620525	-16.691952	-24.035547	-17.778217	0.000000	-10.000000	0.008333	7.066667	-32.333332	1023.000000	1023.000000	2046.000000
30.620001	-0.124669	-73.679108	-15.554264	-16.650393	-23.886307	-17.588142	0.000000	-10.000000	0.008333	7.083333	-10.666667	1023.000000	1023.000000	2046.000000
30.639999	-0.123891	-73.219749	-15.332641	-16.566244	-23.932590	-17.388277	0.000000	-10.000000	0.016667	6.866667	11.833333	1023.000000	1023.000000	2046.000000
30.660000	-0.123158	-72.786438	-15.291722	-16.399231	-23.786169	-17.309319	0.000000	-10.000000	0.025000	6.383334	24.333334	1023.000000	1023.000000	2046.000000
30.680000	-0.122915	-72.642853	-15.302743	-16.257519	-23.690659	-17.391935	0.000000	-10.000000	0.041667	5.616667	26.500000	1023.000000	1023.000000	2046.000000
30.700001	-0.122535	-72.418190	-15.158317	-16.238483	-23.791765	-17.229624	0.000000	-10.000000	0.050000	4.500000	28.500000	1023.000000	1023.000000	2046.000000
30.719999	-0.121976	-72.087570	-15.130162	-16.155849	-23.672810	-17.128746	0.000000	-10.000000	0.058333	3.266667	30.333334	1023.000000	1023.000000	2046.000000
30.740000	-0.121961	-72.079086	-15.113120	-16.071590	-23.667740	-17.226639	0.000000	-10.000000	0.075000	1.716667	31.833334	1023.000000	1023.000000	2046.000000
30.760000	-0.121907	-72.046814	-15.052368	-16.043749	-23.779545	-17.171152	0.000000	-10.000000	0.091667	0.666667	32.666668	1023.000000	1023.000000	2046.000000
30.780001	-0.121687	-71.916977	-15.021727	-16.030228	-23.829353	-17.035667	0.000000	-10.000000	0.091667	-0.300000	33.000000	1023.000000	1023.000000	2046.000000
30.799999	-0.122252	-72.251198	-15.057102	-15.990188	-23.998920	-17.204987	0.000000	-10.000000	0.091667	-1.183333	33.000000	1023.000000	1023.000000	2046.000000
30.820000	-0.123063	-72.730423	-15.103475	-16.073957	-24.242191	-17.310797	0.000000	-10.000000	0.083333	-2.483333	33.000000	1023.000000	1023.000000	2046.000000
30.840000	-0.123257	-72.844872	-15.131509	-16.124655	-24.348837	-17.239870	0.000000	-10.000000	0.091667	-3.850000	33.000000	1023.000000	1023.000000	2046.000000
30.860001	-0.123758	-73.141121	-15.198853	-16.029860	-24.437252	-17.475161	0.000000	-10.000000	0.100000	-4.866667	33.000000	1023.000000	1023.000000	2046.000000
30.879999	-0.124420	-73.532501	-15.282162	-16.134094	-24.637014	-17.479229	0.000000	-10.000000	0.108333	-5.733334	33.000000	1023.000000	1023.000000	2046.000000
30.900000	-0.124695	-73.694710	-15.448158	-16.072044	-24.818708	-17.355797	0.000000	-10.000000	0.116667	-6.416667	33.000000	1023.000000	1023.000000	2046.000000
30.920000	-0.125536	-74.191734	-15.627329	-16.091394	-25.007116	-17.465891	0.000000	-10.000000	0.108333	-6.950000	33.000000	1023.000000	1023.000000	2046.000000
30.940001	-0.127151	-75.146255	-15.825339	-16.174934	-25.267487	-17.878494	0.000000	-10.000000	0.108333	-7.333333	33.000000	1023.000000	1023.000000	2046.000000
30.959999	-0.128873	-76.163864	-15.926850	-16.574364	-25.582935	-18.079718	0.000000	-10.000000	0.100000	-7.433333	33.000000	1023.000000	1023.000000	2046.000000
30.980000	-0.129967	-76.810471	-15.958124	-16.759308	-25.835690	-18.257353	0.000000	-10.000000	0.108333	-7.383333	33.000000	1023.000000	1023.000000	2046.000000
31.000000	-0.131769	-77.875420	-16.227667	-16.788527	-26.064281	-18.794939	0.000000	-10.000000	0.108333	-7.133333	29.500000	1023.000000	1023.000000	2046.000000
31.020000	-0.133799	-79.075409	-16.531948	-16.893326	-26.395628	-19.254507	0.000000	-10.000000	0.108333	-6.716667	21.666666	1023.000000	1023.000000	2046.000000
31.040001	-0.135360	-79.997475	-16.734949	-17.017645	-26.779230	-19.465652	0.000000	-10.000000	0.100000	-6.300000	13.166667	1023.000000	1023.000000	2046.000000
31.059999	-0.136673	-80.773453	-16.949743	-17.025415	-27.026251	-19.772047	0.000000	-10.000000	0.100000	-6.016667	7.500000	1023.000000	1023.000000	2046.000000
31.080000	-0.137895	-81.496132	-17.145334	-17.044031	-27.273977	-20.032785	0.000000	-10.000000	0.100000	-6.133334	5.500000	1023.000000	1023.000000	2046.000000
31.100000	-0.138697	-81.969788	-17.284327	-17.022480	-27.540026	-20.122952	0.000000	-10.000000	0.108333	-6.433333	3.500000	1023.000000	1023.000000	2046.000000
31.120001	-0.138903	-82.091873	-17.354599	-16.941998	-27.688431	-20.106844	0.000000	-10.000000	0.108333	-6.733334	1.666667	1023.000000	1023.000000	2046.000000
31.139999	-0.139307	-82.330215	-17.522774	-16.771397	-27.753689	-20.282352	0.000000	-10.000000	0.108333	-6.916667	-0.166667	1023.000000	1023.000000	2046.000000
31.160000	-0.139716	-82.572083	-17.654440	-16.722641	-27.801159	-20.393847	0.000000	-10.000000	0.108333	-7.050000	-2.166667	1023.000000	1023.000000	2046.000000
31.180000	-0.139858	-82.655998	-17.662176	-16.688690	-27.948811	-20.356323	0.000000	-10.000000	0.108333	-7.133334	-4.333333	1023.000000	1023.000000	2046.000000
31.200001	-0.139733	-82.582458	-17.714970	-16.639872	-27.912727	-20.314888	0.000000	-10.000000	0.108333	-7.150000	-6.833333	1023.000000	1023.000000	2046.000000
31.219999	-0.139883	-82.670944	-17.709373	-16.512846	-27.973259	-20.475468	0.000000	-10.000000	0.100000	-7.016667	-9.166667	1023.000000	1023.000000	2046.000000
31.240000	-0.140033	-82.759651	-17.684256	-16.683245	-27.990583	-20.401564	0.000000	-10.000000	0.100000	-6.750000	-11.500000	1023.000000	1023.000000	2046.000000
31.260000	-0.139800	-82.622032	-17.568615	-16.769491	-28.002869	-20.281059	0.000000	-10.000000	0.100000	-6.533333	-13.500000	1023.000000	1023.000000	2046.000000
31.280001	-0.139543	-82.470039	-17.467319	-16.739899	-27.922358	-20.340462	0.000000	-10.000000	0.108333	-6.383333	-15.833333	1023.000000	1023.000000	2046.000000
31.299999	-0.139723	-82.576187	-17.454840	-16.808033	-27.868958	-20.444357	0.000000	-10.000000	0.108333	-6.233334	-18.166666	1023.000000	1023.000000	2046.000000
31.320000	-0.139994	-82.736397	-17.415131	-16.956186	-27.894672	-20.470409	0.000000	-10.000000	0.108333	-5.933333	-20.500000	1023.000000	1023.000000	2046.000000
31.340000	-0.139929	-82.697983	-17.331846	-17.166779	-27.883482	-20.315878	0.000000	-10.000000	0.100000	-5.516667	-22.333334	1023.000000	1023.000000	2046.000000
31.360001	-0.140354	-82.948997	-17.294685	-17.439472	-27.868471	-20.346367	0.000000	-10.000000	0.100000	-5.150000	-24.000000	1023.000000	1023.000000	2046.000000
31.379999	-0.141235	-83.470169	-17.364643	-17.773466	-27.843309	-20.488750	0.000000	-10.000000	0.100000	-4.750000	-25.666666	1023.000000	1023.000000	2046.000000
31.400000	-0.142030	-83.939629	-17.392199	-18.035769	-27.958973	-20.552685	0.000000	-10.000000	0.083333	-3.883333	-27.166666	1023.000000	1023.000000	2046.000000
31.420000	-0.142252	-84.071129	-17.419436	-18.248346	-27.904379	-20.498968	0.000000	-10.000000	0.066667	-1.550000	-28.333334	1023.000000	1023.000000	2046.000000
31.440001	-0.142546	-84.244637	-17.444645	-18.422098	-27.831551	-20.546343	0.000000	-10.000000	0.041667	1.283333	-28.833334	1023.000000	1023.000000	2046.000000
31.459999	-0.142885	-84.445290	-17.529684	-18.572092	-27.722652	-20.620861	0.000000	-10.000000	0.025000	4.733334	-29.000000	1023.000000	1023.000000	2046.000000
31.480000	-0.143054	-84.545052	-17.650465	-18.740595	-27.639957	-20.514030	0.000000	-10.000000	0.000000	7.566667	-29.000000	1023.000000	1023.000000	2046.000000
31.500000	-0.142517	-84.227615	-17.661552	-18.840502	-27.497282	-20.228283	0.000000	-10.000000	-0.025000	10.333334	-29.000000	1023.000000	1023.000000	2046.000000
31.520000	-0.141697	-83.742943	-17.659033	-18.780731	-27.221502	-20.081673	0.000000	-10.000000	-0.058333	12.533334	-29.000000	1023.000000	1023.000000	2046.000000
31.540001	-0.140999	-83.330460	-17.658466	-18.757385	-26.966434	-19.948177	0.000000	-10.000000	-0.108333	14.200000	-29.000000	1023.000000	1023.000000	2046.000000
31.559999	-0.139953	-82.712296	-17.630175	-18.769497	-26.674953	-19.637671	0.000000	-10.000000	-0.133333	15.616667	-20.333334	1023.000000	1023.000000	2046.000000
31.580000	-0.138141	-81.641418	-17.506208	-18.676245	-26.280117	-19.178848	0.000000	-10.000000	-0.150000	16.916668	-2.500000	1023.000000	1023.000000	2046.000000
31.600000	-0.136406	-80.615814	-17.378143	-18.418497	-25.833864	-18.985312	0.000000	-10.000000	-0.175000	18.566668	17.333334	1023.000000	1023.000000	2046.000000
31.620001	-0.134766	-79.646461	-17.266857	-18.273436	-25.389303	-18.716862	0.000000	-10.000000	-0.208333	19.833334	30.666666	1023.000000	1023.000000	2046.000000
31.639999	-0.132914	-78.551933	-17.150612	-18.157137	-24.956886	-18.287300	0.000000	-10.000000	-0.258333	21.266666	37.166668	1023.000000	1023.000000	2046.000000
31.660000	-0.130817	-77.312767	-16.986080	-17.978172	-24.508780	-17.839735	0.000000	-10.000000	-0.275000	22.433334	44.000000	1023.000000	1023.000000	2046.000000
31.680000	-0.128582	-75.992195	-16.795387	-17.726486	-23.984739	-17.485582	0.000000	-10.000000	-0.325000	23.850000	51.333332	1023.000000	1023.000000	2046.000000
31.700001	-0.126603	-74.822227	-16.663076	-17.499615	-23.456602	-17.202930	0.000000	-10.000000	-0.358333	24.966667	59.000000	1023.000000	1023.000000	2046.000000
31.719999	-0.124693	-73.693291	-16.544979	-17.367622	-22.980383	-16.800306	0.000000	-10.000000	-0.383333	25.750000	67.333336	1023.000000	1023.000000	2046.000000
31.740000	-0.122536	-72.418716	-16.366486	-17.148081	-22.545734	-16.358416	0.000000	-10.000000	-0.400000	26.566668	75.833336	1023.000000	1023.000000	2046.000000
31.760000	-0.120228	-71.054741	-16.141670	-16.858007	-22.119007	-15.936056	0.000000	-10.000000	-0.416667	27.450001	84.666664	1023.000000	1023.000000	2046.000000
31.780001	-0.117885	-69.670189	-15.977688	-16.572435	-21.527563	-15.592500	0.000000	-10.000000	-0.450000	28.299999	93.500000	1023.000000	1023.000000	2046.000000
31.799999	-0.115808	-68.442703	-15.811813	-16.344091	-21.032503	-15.254293	0.000000	-10.000000	-0.475000	29.049999	102.833336	1023.000000	1023.000000	2046.000000
31.820000	-0.113652	-67.168434	-15.624341	-16.184778	-20.636648	-14.722665	0.000000	-10.000000	-0.483333	29.633333	112.500000	1023.000000	1023.000000	2046.000000
31.840000	-0.111191	-65.714104	-15.460332	-15.904357	-20.098585	-14.250827	0.000000	-10.000000	-0.491667	30.299999	122.500000	1023.000000	1023.000000	2046.000000
31.860001	-0.108813	-64.308235	-15.268347	-15.503600	-19.575359	-13.960926	0.000000	-10.000000	-0.508333	30.883333	132.500000	1023.000000	1023.000000	2046.000000
31.879999	-0.106931	-63.196144	-15.095074	-15.217690	-19.188614	-13.694767	0.000000	-10.000000	-0.533333	31.116667	142.500000	1023.000000	1023.000000	2046.000000
31.900000	-0.105341	-62.256237	-14.959079	-15.060511	-18.849451	-13.387198	0.000000	-10.000000	-0.558333	31.433334	152.833328	1023.000000	1023.000000	2046.000000
31.920000	-0.103713	-61.294640	-14.832316	-14.879972	-18.512316	-13.070037	0.000000	-10.000000	-0.575000	31.666668	163.166672	1023.000000	1023.000000	2046.000000
31.940001	-0.101944	-60.248730	-14.603516	-14.570524	-18.225712	-12.848980	0.000000	-10.000000	-0.600000	32.049999	173.833328	1023.000000	1023.000000	2046.000000
31.959999	-0.100169	-59.199684	-14.442574	-14.340050	-17.824183	-12.592876	0.000000	-10.000000	-0.608333	32.116669	184.333328	1023.000000	1023.000000	2046.000000
31.980000	-0.098771	-58.373516	-14.369328	-14.258636	-17.539162	-12.206389	0.000000	-10.000000	-0.608333	32.216667	195.166672	1023.000000	1023.000000	2046.000000
32.000000	-0.096575	-57.075897	-14.182764	-13.887268	-17.199080	-11.806784	0.000000	-10.000000	-0.600000	32.083336	205.833328	1023.000000	1023.000000	2046.000000
32.020000	-0.093613	-55.325249	-14.003879	-13.276899	-16.709023	-11.335447	0.000000	-10.000000	-0.600000	32.099998	216.666672	1023.000000	1023.000000	2046.000000
32.040001	-0.091350	-53.988064	-13.936787	-12.899162	-16.248144	-10.903970	0.000000	-10.000000	-0.600000	31.866667	227.333328	1023.000000	1023.000000	2046.000000
32.060001	-0.089654	-52.985611	-13.860327	-12.643898	-15.950179	-10.531208	0.000000	-10.000000	-0.600000	32.016666	238.000000	1023.000000	1023.000000	2046.000000
32.080002	-0.087676	-51.816395	-13.682814	-12.407973	-15.632410	-10.093199	0.000000	-10.000000	-0.616667	32.033333	248.666672	1023.000000	1023.000000	2046.000000
32.099998	-0.086096	-50.882668	-13.601020	-12.137866	-15.260634	-9.883146	0.000000	-10.000000	-0.608333	32.216667	259.333344	1023.000000	1023.000000	2046.000000
32.119999	-0.085908	-50.771492	-13.774569	-12.012085	-15.035273	-9.949564	0.000000	-10.000000	-0.608333	32.133335	270.000000	1023.000000	1023.000000	2046.000000
32.139999	-0.086535	-51.142078	-14.067143	-11.933084	-15.005876	-10.135974	0.000000	-10.000000	-0.583333	32.049999	280.666656	1023.000000	1023.000000	2046.000000
32.160000	-0.086606	-51.184010	-14.248906	-11.951533	-14.911868	-10.071703	0.000000	-10.000000	-0.575000	31.783333	291.333344	1023.000000	1023.000000	2046.000000
32.180000	-0.085699	-50.648056	-14.226699	-11.796481	-14.650560	-9.974316	0.000000	-10.000000	-0.558333	31.500000	302.000000	1023.000000	1023.000000	2046.000000
32.200001	-0.084621	-50.011181	-14.184494	-11.674350	-14.377426	-9.774909	0.000000	-10.000000	-0.550000	31.333334	312.666656	1023.000000	1023.000000	2046.000000
32.220001	-0.083252	-49.201855	-14.081947	-11.540537	-14.127591	-9.451781	0.000000	-10.000000	-0.541667	31.300001	323.166656	1023.000000	1023.000000	2046.000000
32.240002	-0.081464	-48.145000	-13.965492	-11.271650	-13.763038	-9.144822	0.000000	-10.000000	-0.541667	31.166668	333.666656	1023.000000	1023.000000	2046.000000
32.259998	-0.079650	-47.072941	-13.830403	-10.958005	-13.423473	-8.861056	0.000000	-10.000000	-0.541667	31.066668	344.000000	1023.000000	1023.000000	2046.000000
32.279999	-0.077459	-45.777977	-13.604500	-10.635731	-12.980264	-8.557483	0.000000	-10.000000	-0.541667	30.983334	354.333344	1023.000000	1023.000000	2046.000000
32.299999	-0.075552	-44.651386	-13.451578	-10.399087	-12.581329	-8.219392	0.000000	-10.000000	-0.541667	30.983334	364.833344	1023.000000	1023.000000	2046.000000
32.320000	-0.073460	-43.414841	-13.279336	-10.117330	-12.160341	-7.857834	0.000000	-10.000000	-0.533333	30.866667	375.166656	1023.000000	1023.000000	2046.000000
32.340000	-0.071262	-42.115894	-13.070352	-9.770012	-11.799123	-7.476407	0.000000	-10.000000	-0.533333	30.883333	385.500000	1023.000000	1023.000000	2046.000000
32.360001	-0.068535	-40.504478	-12.769572	-9.325963	-11.240799	-7.168145	0.000000	-10.000000	-0.516667	30.633333	395.666656	1023.000000	1023.000000	2046.000000
32.380001	-0.065672	-38.812325	-12.428702	-9.013041	-10.632034	-6.738547	0.000000	-10.000000	-0.508333	30.483334	406.000000	1023.000000	1023.000000	2046.000000
32.400002	-0.063162	-37.329010	-12.086935	-8.692791	-10.171842	-6.377443	0.000000	-10.000000	-0.483333	30.283333	416.333344	1023.000000	1023.000000	2046.000000
32.419998	-0.060631	-35.832947	-11.742600	-8.335499	-9.661963	-6.092886	0.000000	-10.000000	-0.466667	30.316666	426.500000	1023.000000	1023.000000	2046.000000
32.439999	-0.058025	-34.293018	-11.271009	-8.061678	-9.197532	-5.762798	0.000000	-10.000000	-0.441667	30.150000	436.500000	1023.000000	1023.000000	2046.000000
32.459999	-0.055563	-32.837959	-10.799373	-7.962568	-8.655067	-5.420951	0.000000	-10.000000	-0.416667	29.516666	446.500000	1023.000000	1023.000000	2046.000000
32.480000	-0.053703	-31.738625	-10.354336	-7.915431	-8.304418	-5.164439	0.000000	-10.000000	-0.383333	28.966667	456.500000	1023.000000	1023.000000	2046.000000
32.500000	-0.052223	-30.863665	-9.991030	-7.820673	-8.060791	-4.991171	0.000000	-10.000000	-0.375000	28.299999	466.166656	1023.000000	1023.000000	2046.000000
32.520000	-0.050919	-30.092840	-9.678633	-7.693434	-7.877684	-4.843089	0.000000	-10.000000	-0.375000	28.016666	475.833344	1023.000000	1023.000000	2046.000000
32.540001	-0.049619	-29.324987	-9.373653	-7.499235	-7.704175	-4.747922	0.000000	-10.000000	-0.375000	27.383333	488.166656	1023.000000	1023.000000	2046.000000
32.560001	-0.048542	-28.688196	-9.067797	-7.352834	-7.539244	-4.728322	0.000000	-10.000000	-0.358333	26.950001	497.500000	1023.000000	1023.000000	2046.000000
32.580002	-0.047734	-28.210737	-8.842545	-7.323543	-7.368267	-4.676384	0.000000	-10.000000	-0.333333	26.266666	506.500000	1023.000000	1023.000000	2046.000000
32.599998	-0.046600	-27.540651	-8.578239	-7.172217	-7.173122	-4.617072	0.000000	-10.000000	-0.333333	25.983334	512.333313	1023.000000	1023.000000	2046.000000
32.619999	-0.045027	-26.610680	-8.209044	-6.980453	-6.964208	-4.456975	0.000000	-10.000000	-0.316667	25.483334	521.166687	1023.000000	1023.000000	2046.000000
32.639999	-0.043259	-25.565798	-7.882874	-6.692658	-6.659165	-4.331100	0.000000	-10.000000	-0.308333	24.950001	529.666687	1023.000000	1023.000000	2046.000000
32.660000	-0.041401	-24.467846	-7.533488	-6.467646	-6.372213	-4.094500	0.000000	-10.000000	-0.291667	24.150000	538.000000	1023.000000	1023.000000	2046.000000
32.680000	-0.039310	-23.232319	-7.216626	-6.152311	-5.987822	-3.875561	0.000000	-10.000000	-0.275000	23.433334	546.000000	1023.000000	1023.000000	2046.000000
32.700001	-0.037142	-21.950764	-6.805737	-5.845819	-5.692605	-3.606603	0.000000	-10.000000	-0.266667	23.000000	554.000000	1023.000000	1023.000000	2046.000000
32.720001	-0.034797	-20.565281	-6.445271	-5.441494	-5.267397	-3.411119	0.000000	-10.000000	-0.241667	22.683334	562.000000	1023.000000	1023.000000	2046.000000
32.740002	-0.032656	-19.299908	-6.092491	-5.129289	-4.911115	-3.167013	0.000000	-10.000000	-0.225000	22.166666	569.666687	1023.000000	1023.000000	2046.000000
32.759998	-0.030657	-18.118299	-5.854205	-4.802875	-4.502499	-2.958720	0.000000	-10.000000	-0.200000	21.700001	577.166687	1023.000000	1023.000000	2046.000000
32.779999	-0.028739	-16.984940	-5.548515	-4.448226	-4.230407	-2.757791	0.000000	-10.000000	-0.191667	20.966667	584.333313	1023.000000	1023.000000	2046.000000
32.799999	-0.027007	-15.960897	-5.252789	-4.130475	-3.995423	-2.582211	0.000000	-10.000000	-0.183333	20.350000	591.500000	1023.000000	1023.000000	2046.000000
32.820000	-0.025337	-14.974372	-4.996014	-3.917964	-3.720356	-2.340039	0.000000	-10.000000	-0.183333	19.716667	598.500000	1023.000000	1023.000000	2046.000000
32.840000	-0.023956	-14.157708	-4.762352	-3.665095	-3.530569	-2.199692	0.000000	-10.000000	-0.158333	19.083334	605.166687	1023.000000	1023.000000	2046.000000
32.860001	-0.022574	-13.341444	-4.492900	-3.415883	-3.388897	-2.043765	0.000000	-10.000000	-0.141667	18.516666	611.833313	1023.000000	1023.000000	2046.000000
32.880001	-0.021257	-12.562629	-4.292972	-3.171474	-3.156811	-1.941373	0.000000	-10.000000	-0.100000	17.616667	618.166687	1023.000000	1023.000000	2046.000000
32.900002	-0.019937	-11.782732	-4.028475	-2.931891	-2.974932	-1.847433	0.000000	-10.000000	-0.075000	17.016666	624.166687	1023.000000	1023.000000	2046.000000
32.919998	-0.018369	-10.856278	-3.755992	-2.675307	-2.754660	-1.670319	0.000000	-10.000000	-0.033333	16.116667	629.833313	1023.000000	1023.000000	2046.000000
32.939999	-0.016985	-10.038202	-3.481789	-2.429309	-2.627782	-1.499322	0.000000	-10.000000	-0.016667	15.400001	635.166687	1023.000000	1023.000000	2046.000000
32.959999	-0.015780	-9.326064	-3.264861	-2.247100	-2.493360	-1.320742	0.000000	-10.000000	-0.016667	14.383333	640.500000	1023.000000	1023.000000	2046.000000
32.980000	-0.014665	-8.667223	-3.108305	-2.012585	-2.311739	-1.234593	0.000000	-10.000000	-0.025000	13.616667	645.500000	1023.000000	1023.000000	2046.000000
33.000000	-0.013916	-8.224554	-2.942395	-1.936333	-2.289318	-1.056507	0.000000	-10.000000	-0.025000	12.683333	650.333313	1023.000000	1023.000000	2046.000000
33.020000	-0.013312	-7.867222	-2.894164	-1.677766	-2.193434	-1.101858	0.000000	-10.000000	-0.008333	11.683333	654.833313	1023.000000	1023.000000	2046.000000
33.040001	-0.012774	-7.549180	-2.846283	-1.482810	-2.294211	-0.925876	0.000000	-10.000000	0.000000	10.533334	658.833313	1023.000000	1023.000000	2046.000000
33.060001	-0.012562	-7.423935	-2.944334	-1.239472	-2.357858	-0.882271	0.000000	-10.000000	0.008333	9.316667	662.500000	1023.000000	1023.000000	2046.000000
33.080002	-0.013233	-7.820441	-3.055144	-1.168125	-2.537698	-1.059473	0.000000	-10.000000	0.016667	8.300000	665.833313	1023.000000	1023.000000	2046.000000
33.099998	-0.013859	-8.190609	-3.035509	-1.178123	-2.778860	-1.198117	0.000000	-10.000000	0.025000	7.233334	668.833313	1023.000000	1023.000000	2046.000000
33.119999	-0.014718	-8.698612	-3.000963	-1.367975	-3.071790	-1.257885	0.000000	-10.000000	0.033333	6.250000	671.333313	1023.000000	1023.000000	2046.000000
33.139999	-0.015553	-9.191760	-3.148580	-1.472570	-3.166169	-1.404441	0.000000	-10.000000	0.058333	4.750000	673.500000	1023.000000	1023.000000	2046.000000
33.160000	-0.017627	-10.417685	-3.423757	-1.513903	-3.553035	-1.926990	0.000000	-10.000000	0.083333	2.366667	675.333313	1023.000000	1023.000000	2046.000000
33.180000	-0.020209	-11.943548	-3.768291	-1.773403	-3.961634	-2.440220	0.000000	-10.000000	0.100000	-0.400000	676.500000	1023.000000	1023.000000	2046.000000
33.200001	-0.022508	-13.302236	-4.028467	-2.118781	-4.410299	-2.744689	0.000000	-10.000000	0.108333	-3.216667	677.000000	1023.000000	1023.000000	2046.000000
33.220001	-0.023773	-14.049800	-4.235849	-2.158306	-4.621542	-3.034102	0.000000	-10.000000	0.125000	-5.466667	677.000000	1023.000000	1023.000000	2046.000000
33.240002	-0.025092	-14.829276	-4.358968	-2.262355	-5.003192	-3.204762	0.000000	-10.000000	0.133333	-7.316667	677.000000	1023.000000	1023.000000	2046.000000
33.259998	-0.026084	-15.415678	-4.478369	-2.339015	-5.266682	-3.331612	0.000000	-10.000000	0.133333	-8.616667	677.000000	1023.000000	1023.000000	2046.000000
33.279999	-0.026984	-15.947802	-4.648486	-2.331570	-5.522286	-3.445459	0.000000	-10.000000	0.133333	-9.366667	677.000000	1023.000000	1023.000000	2046.000000
33.299999	-0.027557	-16.286297	-4.723164	-2.287075	-5.718288	-3.557770	0.000000	-10.000000	0.141667	-10.100000	677.000000	1023.000000	1023.000000	2046.000000
33.320000	-0.028259	-16.701056	-4.766505	-2.266688	-5.969365	-3.698498	0.000000	-10.000000	0.166667	-10.866667	677.000000	1023.000000	1023.000000	2046.000000
33.340000	-0.029166	-17.237122	-4.841280	-2.363657	-6.256475	-3.775710	0.000000	-10.000000	0.166667	-11.866667	669.666687	1023.000000	1023.000000	2046.000000
33.360001	-0.029544	-17.460602	-4.925119	-2.279917	-6.398825	-3.856742	0.000000	-10.000000	0.200000	-12.733334	660.666687	1023.000000	1023.000000	2046.000000
33.380001	-0.029855	-17.644230	-4.908366	-2.205899	-6.592718	-3.937246	0.000000	-10.000000	0.233333	-13.516666	650.333313	1023.000000	1023.000000	2046.000000
33.400002	-0.030189	-17.841848	-4.839786	-2.235027	-6.807317	-3.959719	0.000000	-10.000000	0.283333	-14.216667	645.666687	1023.000000	1023.000000	2046.000000
33.419998	-0.030275	-17.892546	-4.782175	-2.251277	-6.959315	-3.899779	0.000000	-10.000000	0.300000	-14.950000	641.000000	1023.000000	1023.000000	2046.000000
33.439999	-0.030317	-17.917334	-4.735498	-2.134716	-7.086225	-3.960894	0.000000	-10.000000	0.300000	-15.550000	636.000000	1023.000000	1023.000000	2046.000000
33.459999	-0.030944	-18.288155	-4.722219	-2.129692	-7.322533	-4.113709	0.000000	-10.000000	0.291667	-15.983334	630.833313	1023.000000	1023.000000	2046.000000
33.480000	-0.031742	-18.759291	-4.691412	-2.338247	-7.552444	-4.177187	0.000000	-10.000000	0.291667	-16.316668	625.500000	1023.000000	1023.000000	2046.000000
33.500000	-0.032507	-19.211365	-4.641286	-2.614856	-7.777073	-4.178150	0.000000	-10.000000	0.291667	-16.650000	620.000000	1023.000000	1023.000000	2046.000000
33.520000	-0.033541	-19.822954	-4.598869	-2.769940	-8.043185	-4.410959	0.000000	-10.000000	0.300000	-16.950001	614.333313	1023.000000	1023.000000	2046.000000
33.540001	-0.035353	-20.893785	-4.609389	-3.122544	-8.572421	-4.589431	0.000000	-10.000000	0.300000	-17.183332	608.833313	1023.000000	1023.000000	2046.000000
33.560001	-0.036824	-21.763023	-4.686810	-3.356055	-8.938419	-4.781741	0.000000	-10.000000	0.300000	-17.350000	605.166687	1023.000000	1023.000000	2046.000000
33.580002	-0.038643	-22.838049	-4.771476	-3.471756	-9.376781	-5.218036	0.000000	-10.000000	0.308333	-17.500000	599.500000	1023.000000	1023.000000	2046.000000
33.599998	-0.040935	-24.192476	-4.928142	-3.828966	-9.897992	-5.537375	0.000000	-10.000000	0.325000	-17.700001	593.500000	1023.000000	1023.000000	2046.000000
33.619999	-0.042854	-25.326851	-5.097903	-4.142770	-10.314317	-5.771861	0.000000	-10.000000	0.358333	-18.100000	585.500000	1023.000000	1023.000000	2046.000000
33.639999	-0.044318	-26.192024	-5.205567	-4.195877	-10.628709	-6.161871	0.000000	-10.000000	0.366667	-18.533333	579.500000	1023.000000	1023.000000	2046.000000
33.660000	-0.046155	-27.277590	-5.358912	-4.492884	-11.073794	-6.352000	0.000000	-10.000000	0.383333	-18.900000	573.333313	1023.000000	1023.000000	2046.000000
33.680000	-0.047292	-27.949497	-5.440648	-4.714400	-11.407714	-6.386736	0.000000	-10.000000	0.383333	-19.183334	567.000000	1023.000000	1023.000000	2046.000000
33.700001	-0.048117	-28.437269	-5.479564	-4.694224	-11.604694	-6.658787	0.000000	-10.000000	0.400000	-19.333334	560.666687	1023.000000	1023.000000	2046.000000
33.720001	-0.049236	-29.098364	-5.526234	-4.911910	-11.906930	-6.753290	0.000000	-10.000000	0.400000	-19.466667	554.166687	1023.000000	1023.000000	2046.000000
33.740002	-0.050224	-29.682198	-5.541442	-5.077777	-12.244542	-6.818437	0.000000	-10.000000	0.408333	-19.500000	547.833313	1023.000000	1023.000000	2046.000000
33.759998	-0.050825	-30.037796	-5.542664	-5.064767	-12.478154	-6.952211	0.000000	-10.000000	0.408333	-19.566668	541.166687	1023.000000	1023.000000	2046.000000
33.779999	-0.051597	-30.493881	-5.625586	-5.019209	-12.646374	-7.202713	0.000000	-10.000000	0.408333	-19.700001	534.666687	1023.000000	1023.000000	2046.000000
33.799999	-0.052885	-31.254992	-5.740981	-5.139493	-13.011248	-7.363270	0.000000	-10.000000	0.400000	-20.033333	528.000000	1023.000000	1023.000000	2046.000000
33.820000	-0.054166	-32.012051	-5.851530	-5.327954	-13.425606	-7.406961	0.000000	-10.000000	0.400000	-20.233334	521.333313	1023.000000	1023.000000	2046.000000
33.840000	-0.055028	-32.521267	-5.859859	-5.343982	-13.795607	-7.521820	0.000000	-10.000000	0.408333	-20.633333	514.500000	1023.000000	1023.000000	2046.000000
33.860001	-0.056234	-33.234085	-6.026976	-5.397208	-14.091516	-7.718386	0.000000	-10.000000	0.425000	-20.850000	507.500000	1023.000000	1023.000000	2046.000000
33.880001	-0.057902	-34.220367	-6.198691	-5.531636	-14.528788	-7.961251	0.000000	-10.000000	0.433333	-21.266666	500.500000	1023.000000	1023.000000	2046.000000
33.900002	-0.059234	-35.007309	-6.282296	-5.747072	-14.967795	-8.010144	0.000000	-10.000000	0.441667	-21.533333	493.500000	1023.000000	1023.000000	2046.000000
33.919998	-0.060061	-35.496128	-6.372840	-5.815804	-15.193004	-8.114480	0.000000	-10.000000	0.450000	-21.916666	486.333344	1023.000000	1023.000000	2046.000000
33.939999	-0.060922	-36.004993	-6.414188	-5.781140	-15.506413	-8.303253	0.000000	-10.000000	0.466667	-22.316668	479.166656	1023.000000	1023.000000	2046.000000
33.959999	-0.062004	-36.644314	-6.548557	-5.870933	-15.789471	-8.435354	0.000000	-10.000000	0.491667	-22.716667	471.666656	1023.000000	1023.000000	2046.000000
33.980000	-0.063322	-37.423161	-6.667324	-6.101296	-16.136547	-8.517994	0.000000	-10.000000	0.525000	-23.166668	464.000000	1023.000000	1023.000000	2046.000000
34.000000	-0.064214	-37.950741	-6.751173	-6.220774	-16.407635	-8.571161	0.000000	-10.000000	0.550000	-23.533335	456.000000	1023.000000	1023.000000	2046.000000
34.020000	-0.065487	-38.702988	-6.921459	-6.343881	-16.649380	-8.788269	0.000000	-10.000000	0.558333	-23.916668	448.333344	1023.000000	1023.000000	2046.000000
34.040001	-0.066985	-39.587887	-7.054146	-6.403053	-17.039230	-9.091459	0.000000	-10.000000	0.550000	-24.183334	440.333344	1023.000000	1023.000000	2046.000000
34.060001	-0.068637	-40.564579	-7.489354	-6.399745	-17.259754	-9.415725	0.000000	-10.000000	0.566667	-24.683334	432.333344	1023.000000	1023.000000	2046.000000
34.080002	-0.071163	-42.057396	-7.847958	-6.651234	-17.750160	-9.808045	0.000000	-10.000000	0.566667	-24.850000	424.000000	1023.000000	1023.000000	2046.000000
34.099998	-0.073568	-43.478786	-8.080570	-6.987871	-18.235270	-10.175076	0.000000	-10.000000	0.583333	-24.983334	415.833344	1023.000000	1023.000000	2046.000000
34.119999	-0.075498	-44.619431	-8.186700	-7.401108	-18.573856	-10.457768	0.000000	-10.000000	0.575000	-24.850000	407.500000	1023.000000	1023.000000	2046.000000
34.139999	-0.077212	-45.632473	-8.243016	-7.677768	-18.847370	-10.864317	0.000000	-10.000000	0.583333	-24.883333	399.166656	1023.000000	1023.000000	2046.000000
34.160000	-0.079374	-46.909801	-8.563411	-7.796741	-19.093126	-11.456523	0.000000	-10.000000	0.566667	-24.716667	391.000000	1023.000000	1023.000000	2046.000000
34.180000	-0.082215	-48.588909	-8.947386	-8.052451	-19.583097	-12.005973	0.000000	-10.000000	0.558333	-24.500000	382.666656	1023.000000	1023.000000	2046.000000
34.200001	-0.085027	-50.250671	-9.295664	-8.324148	-20.114651	-12.516208	0.000000	-10.000000	0.550000	-24.216667	374.333344	1023.000000	1023.000000	2046.000000
34.220001	-0.087254	-51.567211	-9.555511	-8.643770	-20.583628	-12.784300	0.000000	-10.000000	0.550000	-23.983334	366.000000	1023.000000	1023.000000	2046.000000
34.240002	-0.088850	-52.510265	-9.782268	-8.702287	-20.850916	-13.174796	0.000000	-10.000000	0.550000	-23.750000	358.000000	1023.000000	1023.000000	2046.000000
34.259998	-0.090108	-53.254124	-9.974969	-8.772864	-21.070284	-13.436007	0.000000	-10.000000	0.550000	-23.583334	350.166656	1023.000000	1023.000000	2046.000000
34.279999	-0.091556	-54.109344	-10.179127	-8.806781	-21.361715	-13.761723	0.000000	-10.000000	0.550000	-23.500000	342.500000	1023.000000	1023.000000	2046.000000
34.299999	-0.092973	-54.947105	-10.420774	-8.917553	-21.670324	-13.938455	0.000000	-10.000000	0.550000	-23.283333	334.833344	1023.000000	1023.000000	2046.000000
34.320000	-0.094003	-55.555656	-10.643222	-8.972075	-21.878901	-14.061459	0.000000	-10.000000	0.516667	-23.166666	327.000000	1023.000000	1023.000000	2046.000000
34.340000	-0.094588	-55.901745	-10.734550	-9.006422	-21.995737	-14.165036	0.000000	-10.000000	0.483333	-22.983334	319.166656	1023.000000	1023.000000	2046.000000
34.360001	-0.095178	-56.250156	-10.847952	-8.974774	-22.044954	-14.382477	0.000000	-10.000000	0.450000	-22.916666	311.500000	1023.000000	1023.000000	2046.000000
34.380001	-0.096345	-56.939621	-11.079526	-9.079299	-22.186823	-14.593975	0.000000	-10.000000	0.450000	-22.683334	303.833344	1023.000000	1023.000000	2046.000000
34.400002	-0.097378	-57.550682	-11.159225	-9.359425	-22.403051	-14.628981	0.000000	-10.000000	0.450000	-22.366667	296.333344	1023.000000	1023.000000	2046.000000
34.419998	-0.097699	-57.739891	-11.105153	-9.571072	-22.488039	-14.575629	0.000000	-10.000000	0.450000	-22.266666	288.833344	1023.000000	1023.000000	2046.000000
34.439999	-0.098125	-57.991753	-11.095725	-9.687015	-22.528988	-14.680026	0.000000	-10.000000	0.450000	-22.233334	281.500000	1023.000000	1023.000000	2046.000000
34.459999	-0.098724	-58.345932	-11.221235	-9.806244	-22.490845	-14.827611	0.000000	-10.000000	0.450000	-22.033333	274.000000	1023.000000	1023.000000	2046.000000
34.480000	-0.099819	-58.993034	-11.338271	-10.040257	-22.623678	-14.990828	0.000000	-10.000000	0.450000	-21.633333	266.666656	1023.000000	1023.000000	2046.000000
34.500000	-0.101194	-59.805420	-11.510891	-10.409393	-22.768478	-15.116657	0.000000	-10.000000	0.450000	-21.333334	259.333344	1023.000000	1023.000000	2046.000000
34.520000	-0.102512	-60.584572	-11.566035	-10.862473	-22.991982	-15.164080	0.000000	-10.000000	0.441667	-21.133333	252.166672	1023.000000	1023.000000	2046.000000
34.540001	-0.103825	-61.360836	-11.629684	-11.316992	-23.147942	-15.266217	0.000000	-10.000000	0.425000	-21.000000	245.000000	1023.000000	1023.000000	2046.000000
34.560001	-0.105183	-62.163433	-11.790670	-11.633626	-23.171053	-15.568083	0.000000	-10.000000	0.408333	-20.783335	240.333328	1023.000000	1023.000000	2046.000000
34.580002	-0.107238	-63.377430	-11.938611	-12.033834	-23.441149	-15.963837	0.000000	-10.000000	0.400000	-20.566668	233.500000	1023.000000	1023.000000	2046.000000
34.599998	-0.109514	-64.722588	-12.152472	-12.526926	-23.764011	-16.279181	0.000000	-10.000000	0.400000	-20.216667	226.666672	1023.000000	1023.000000	2046.000000
34.619999	-0.111209	-65.724815	-12.278881	-12.961555	-24.067129	-16.417248	0.000000	-10.000000	0.391667	-19.633333	217.666672	1023.000000	1023.000000	2046.000000
34.639999	-0.112522	-66.500565	-12.468957	-13.234988	-24.140318	-16.656300	0.000000	-10.000000	0.391667	-19.183334	211.000000	1023.000000	1023.000000	2046.000000
34.660000	-0.113941	-67.339378	-12.756314	-13.423264	-24.192039	-16.967756	0.000000	-10.000000	0.391667	-18.783335	204.666672	1023.000000	1023.000000	2046.000000
34.680000	-0.115633	-68.338997	-12.913436	-13.755931	-24.481541	-17.188091	0.000000	-10.000000	0.383333	-18.516666	198.500000	1023.000000	1023.000000	2046.000000
34.700001	-0.116818	-69.039597	-13.017398	-14.093410	-24.704519	-17.224274	0.000000	-10.000000	0.366667	-18.350000	192.500000	1023.000000	1023.000000	2046.000000
34.720001	-0.117371	-69.366493	-13.055711	-14.280396	-24.773941	-17.256443	0.000000	-10.000000	0.341667	-18.166666	186.500000	1023.000000	1023.000000	2046.000000
34.740002	-0.117720	-69.572266	-13.153586	-14.354391	-24.684883	-17.379408	0.000000	-10.000000	0.341667	-17.866667	180.500000	1023.000000	1023.000000	2046.000000
34.759998	-0.118249	-69.885330	-13.256298	-14.472401	-24.652691	-17.503937	0.000000	-10.000000	0.325000	-17.500000	174.500000	1023.000000	1023.000000	2046.000000
34.779999	-0.119065	-70.367661	-13.376868	-14.648758	-24.725569	-17.616465	0.000000	-10.000000	0.316667	-16.983334	168.500000	1023.000000	1023.000000	2046.000000
34.799999	-0.119714	-70.751244	-13.377167	-14.787254	-24.933222	-17.653599	0.000000	-10.000000	0.300000	-16.616667	162.666672	1023.000000	1023.000000	2046.000000
34.820000	-0.120026	-70.935455	-13.375720	-14.905503	-25.007917	-17.646317	0.000000	-10.000000	0.283333	-16.016666	157.000000	1023.000000	1023.000000	2046.000000
34.840000	-0.119969	-70.901436	-13.503344	-14.909449	-24.822298	-17.666346	0.000000	-10.000000	0.266667	-15.150001	151.666672	1023.000000	1023.000000	2046.000000
34.860001	-0.120204	-71.040619	-13.688024	-14.972461	-24.682642	-17.697491	0.000000	-10.000000	0.225000	-13.950001	146.666672	1023.000000	1023.000000	2046.000000
34.880001	-0.120893	-71.447533	-13.838531	-15.103962	-24.804064	-17.700979	0.000000	-10.000000	0.191667	-12.300000	142.166672	1023.000000	1023.000000	2046.000000
34.900002	-0.121129	-71.587250	-13.905852	-15.254595	-24.903208	-17.523596	0.000000	-10.000000	0.150000	-10.333334	138.000000	1023.000000	1023.000000	2046.000000
34.919998	-0.120742	-71.358627	-14.028385	-15.222247	-24.694983	-17.413015	0.000000	-10.000000	0.125000	-7.683334	134.500000	1023.000000	1023.000000	2046.000000
34.939999	-0.120505	-71.218277	-14.200689	-15.190653	-24.481441	-17.345490	0.000000	-10.000000	0.100000	-3.966667	131.833328	1023.000000	1023.000000	2046.000000
34.959999	-0.120390	-71.150391	-14.279007	-15.223950	-24.463602	-17.183836	0.000000	-10.000000	0.075000	-0.166667	130.500000	1023.000000	1023.000000	2046.000000
34.980000	-0.119824	-70.816010	-14.302411	-15.304794	-24.379446	-16.829361	0.000000	-10.000000	0.050000	3.516667	130.000000	1023.000000	1023.000000	2046.000000
35.000000	-0.118520	-70.045113	-14.253946	-15.205070	-24.075294	-16.510801	0.000000	-10.000000	0.025000	6.616667	130.000000	1023.000000	1023.000000	2046.000000
35.020000	-0.117292	-69.319382	-14.338696	-15.058061	-23.625547	-16.297077	0.000000	-10.000000	-0.008333	9.533333	130.000000	1023.000000	1023.000000	2046.000000
35.040001	-0.116295	-68.730507	-14.406737	-14.924954	-23.285128	-16.113686	0.000000	-10.000000	-0.041667	12.183333	130.000000	1023.000000	1023.000000	2046.000000
35.060001	-0.115389	-68.194641	-14.329321	-14.932113	-23.192772	-15.740438	0.000000	-10.000000	-0.075000	13.850000	130.000000	1023.000000	1023.000000	2046.000000
35.080002	-0.113865	-67.294312	-14.286060	-14.803698	-22.806490	-15.398064	0.000000	-10.000000	-0.091667	15.450000	130.000000	1023.000000	1023.000000	2046.000000
35.099998	-0.112236	-66.331490	-14.315148	-14.634178	-22.267246	-15.114919	0.000000	-10.000000	-0.116667	16.733334	95.000000	1023.000000	1023.000000	2046.000000
35.119999	-0.110943	-65.567566	-14.352077	-14.487480	-21.854759	-14.873251	0.000000	-10.000000	-0.141667	18.233334	61.500000	1023.000000	1023.000000	2046.000000
35.139999	-0.109621	-64.785851	-14.251945	-14.376607	-21.624327	-14.532974	0.000000	-10.000000	-0.183333	19.533333	30.000000	1023.000000	1023.000000	2046.000000
35.160000	-0.108328	-64.022095	-14.104481	-14.263458	-21.483170	-14.170984	0.000000	-10.000000	-0.208333	20.633333	35.666668	1023.000000	1023.000000	2046.000000
35.180000	-0.106842	-63.143749	-14.047913	-14.103690	-21.113951	-13.878194	0.000000	-10.000000	-0.225000	21.650000	42.166668	1023.000000	1023.000000	2046.000000
35.200001	-0.105607	-62.413815	-14.064493	-13.956217	-20.688047	-13.705058	0.000000	-10.000000	-0.241667	22.466667	49.166668	1023.000000	1023.000000	2046.000000
35.220001	-0.104525	-61.774406	-14.084049	-13.818973	-20.273853	-13.597531	0.000000	-10.000000	-0.275000	23.266666	56.500000	1023.000000	1023.000000	2046.000000
35.240002	-0.103795	-61.342892	-14.006869	-13.792557	-20.145853	-13.397614	0.000000	-10.000000	-0.308333	24.050001	64.166664	1023.000000	1023.000000	2046.000000
35.259998	-0.102489	-60.571026	-13.765885	-13.668737	-20.025627	-13.110778	0.000000	-10.000000	-0.333333	24.700001	72.000000	1023.000000	1023.000000	2046.000000
35.279999	-0.101076	-59.735939	-13.810146	-13.555199	-19.587996	-12.782598	0.000000	-10.000000	-0.341667	25.250000	80.333336	1023.000000	1023.000000	2046.000000
35.299999	-0.099235	-58.647934	-13.768650	-13.278046	-19.143572	-12.457666	0.000000	-10.000000	-0.358333	25.716667	88.666664	1023.000000	1023.000000	2046.000000
35.320000	-0.096788	-57.201595	-13.825802	-12.763901	-18.575678	-12.036215	0.000000	-10.000000	-0.358333	26.150000	97.333336	1023.000000	1023.000000	2046.000000
35.340000	-0.094878	-56.073147	-13.741234	-12.452453	-18.288601	-11.590858	0.000000	-10.000000	-0.366667	26.666668	105.833336	1023.000000	1023.000000	2046.000000
35.360001	-0.092888	-54.896942	-13.552099	-12.326493	-17.970497	-11.047852	0.000000	-10.000000	-0.383333	27.316668	114.666664	1023.000000	1023.000000	2046.000000
35.380001	-0.090921	-53.734161	-13.603557	-12.144767	-17.263407	-10.722430	0.000000	-10.000000	-0.416667	27.983334	123.500000	1023.000000	1023.000000	2046.000000
35.400002	-0.089516	-52.904228	-13.571967	-11.940480	-16.898561	-10.493221	0.000000	-10.000000	-0.441667	28.750000	132.833328	1023.000000	1023.000000	2046.000000
35.419998	-0.089034	-52.619106	-13.584868	-11.915504	-16.807240	-10.311493	0.000000	-10.000000	-0.450000	29.266666	142.333328	1023.000000	1023.000000	2046.000000
35.439999	-0.089034	-52.618847	-13.860381	-11.879264	-16.545759	-10.333445	0.000000	-10.000000	-0.450000	29.800001	152.000000	1023.000000	1023.000000	2046.000000
35.459999	-0.089170	-52.699322	-14.155507	-11.851141	-16.288145	-10.404529	0.000000	-10.000000	-0.441667	29.950001	161.666672	1023.000000	1023.000000	2046.000000
35.480000	-0.088757	-52.455196	-14.145412	-11.837520	-16.226217	-10.246046	0.000000	-10.000000	-0.441667	29.933334	171.500000	1023.000000	1023.000000	2046.000000
35.500000	-0.087530	-51.730240	-14.025243	-11.745819	-15.992447	-9.966731	0.000000	-10.000000	-0.450000	29.933334	181.500000	1023.000000	1023.000000	2046.000000
35.520000	-0.086005	-50.828934	-14.063385	-11.520395	-15.518190	-9.726964	0.000000	-10.000000	-0.475000	30.350000	191.500000	1023.000000	1023.000000	2046.000000
35.540001	-0.084283	-49.811180	-13.966320	-11.280773	-15.144793	-9.419295	0.000000	-10.000000	-0.475000	30.650002	201.833328	1023.000000	1023.000000	2046.000000
35.560001	-0.082490	-48.751476	-13.671734	-11.107492	-14.933465	-9.038786	0.000000	-10.000000	-0.483333	30.666668	212.166672	1023.000000	1023.000000	2046.000000
35.580002	-0.080463	-47.553432	-13.579068	-10.815582	-14.417612	-8.741168	0.000000	-10.000000	-0.483333	30.400000	222.500000	1023.000000	1023.000000	2046.000000
35.599998	-0.078278	-46.262177	-13.508011	-10.515691	-13.835785	-8.402690	0.000000	-10.000000	-0.500000	30.183334	232.500000	1023.000000	1023.000000	2046.000000
35.619999	-0.075995	-44.913292	-13.189163	-10.189116	-13.520928	-8.014084	0.000000	-10.000000	-0.500000	30.233334	242.500000	1023.000000	1023.000000	2046.000000
35.639999	-0.073686	-43.548210	-12.982420	-9.895395	-13.047884	-7.622509	0.000000	-10.000000	-0.500000	30.416668	252.500000	1023.000000	1023.000000	2046.000000
35.660000	-0.071046	-41.987926	-12.938136	-9.538575	-12.257634	-7.253580	0.000000	-10.000000	-0.500000	30.616667	262.666656	1023.000000	1023.000000	2046.000000
35.680000	-0.068114	-40.255333	-12.571830	-9.067342	-11.708109	-6.908051	0.000000	-10.000000	-0.500000	30.766666	273.000000	1023.000000	1023.000000	2046.000000
35.700001	-0.065183	-38.523315	-12.057714	-8.781915	-11.331510	-6.352177	0.000000	-10.000000	-0.500000	30.566668	283.333344	1023.000000	1023.000000	2046.000000
35.720001	-0.062310	-36.824955	-11.765635	-8.495062	-10.626170	-5.938089	0.000000	-10.000000	-0.500000	30.583334	293.500000	1023.000000	1023.000000	2046.000000
35.740002	-0.059248	-35.015335	-11.367475	-8.174108	-9.922427	-5.551324	0.000000	-10.000000	-0.500000	30.700001	303.666656	1023.000000	1023.000000	2046.000000
35.759998	-0.056587	-33.443157	-10.819171	-8.008863	-9.479668	-5.135453	0.000000	-10.000000	-0.483333	30.683334	314.000000	1023.000000	1023.000000	2046.000000
35.779999	-0.054306	-32.094559	-10.328929	-7.951679	-9.098561	-4.715391	0.000000	-10.000000	-0.458333	30.533333	324.333344	1023.000000	1023.000000	2046.000000
35.799999	-0.052646	-31.114004	-10.176134	-7.827014	-8.560444	-4.550412	0.000000	-10.000000	-0.458333	29.866667	334.500000	1023.000000	1023.000000	2046.000000
35.820000	-0.051239	-30.282139	-9.944655	-7.595307	-8.287612	-4.454566	0.000000	-10.000000	-0.458333	29.916668	344.500000	1023.000000	1023.000000	2046.000000
35.840000	-0.049995	-29.547096	-9.531832	-7.538893	-8.277570	-4.198803	0.000000	-10.000000	-0.483333	29.983334	354.500000	1023.000000	1023.000000	2046.000000
35.860001	-0.048957	-28.933483	-9.418965	-7.405618	-7.975665	-4.133235	0.000000	-10.000000	-0.458333	30.216667	364.500000	1023.000000	1023.000000	2046.000000
35.880001	-0.047684	-28.181244	-9.278637	-7.188275	-7.652681	-4.061649	0.000000	-10.000000	-0.441667	29.916666	374.500000	1023.000000	1023.000000	2046.000000
35.900002	-0.046353	-27.394440	-8.909416	-7.007356	-7.548607	-3.929060	0.000000	-10.000000	-0.400000	29.383333	384.500000	1023.000000	1023.000000	2046.000000
35.919998	-0.044988	-26.588030	-8.518738	-6.836434	-7.460362	-3.772496	0.000000	-10.000000	-0.375000	28.816668	394.500000	1023.000000	1023.000000	2046.000000
35.939999	-0.043557	-25.742048	-8.267989	-6.627600	-7.224497	-3.621961	0.000000	-10.000000	-0.350000	27.966667	404.166656	1023.000000	1023.000000	2046.000000
35.959999	-0.042097	-24.879271	-8.025986	-6.336408	-7.028637	-3.488241	0.000000	-10.000000	-0.300000	26.716667	413.666656	1023.000000	1023.000000	2046.000000
35.980000	-0.040348	-23.845760	-7.630395	-6.030166	-6.905723	-3.279476	0.000000	-10.000000	-0.241667	25.066668	422.833344	1023.000000	1023.000000	2046.000000
36.000000	-0.038920	-23.001791	-7.110888	-5.740999	-6.961403	-3.188500	0.000000	-10.000000	-0.175000	22.933334	431.666656	1023.000000	1023.000000	2046.000000
36.020000	-0.038055	-22.490789	-6.809140	-5.605237	-6.971678	-3.104735	0.000000	-10.000000	-0.125000	20.716667	439.666656	1023.000000	1023.000000	2046.000000
36.040001	-0.037223	-21.998922	-6.700214	-5.477053	-6.792670	-3.028983	0.000000	-10.000000	-0.075000	18.300001	446.833344	1023.000000	1023.000000	2046.000000
36.060001	-0.036307	-21.457468	-6.407734	-5.239482	-6.785941	-3.024311	0.000000	-10.000000	-0.025000	15.666667	453.333344	1023.000000	1023.000000	2046.000000
36.080002	-0.035706	-21.102472	-6.045554	-5.020625	-6.964961	-3.071332	0.000000	-10.000000	0.008333	12.666667	459.000000	1023.000000	1023.000000	2046.000000
36.099998	-0.035800	-21.158068	-5.914634	-4.927891	-7.127266	-3.188277	0.000000	-10.000000	0.050000	9.216667	463.833344	1023.000000	1023.000000	2046.000000
36.119999	-0.036078	-21.322371	-5.941036	-4.882572	-7.230145	-3.268618	0.000000	-10.000000	0.083333	5.016666	467.500000	1023.000000	1023.000000	2046.000000
36.139999	-0.036257	-21.428173	-5.895576	-4.761039	-7.384663	-3.386897	0.000000	-10.000000	0.125000	0.716667	469.833344	1023.000000	1023.000000	2046.000000
36.160000	-0.036734	-21.709942	-5.718978	-4.708854	-7.751951	-3.530159	0.000000	-10.000000	0.150000	-3.216667	470.833344	1023.000000	1023.000000	2046.000000
36.180000	-0.037596	-22.219145	-5.688125	-4.775793	-8.071737	-3.683490	0.000000	-10.000000	0.166667	-6.316667	471.000000	1023.000000	1023.000000	2046.000000
36.200001	-0.038506	-22.757238	-5.859813	-4.821726	-8.211329	-3.864370	0.000000	-10.000000	0.175000	-8.766666	471.000000	1023.000000	1023.000000	2046.000000
36.220001	-0.039380	-23.273640	-5.968027	-4.751333	-8.396543	-4.157737	0.000000	-10.000000	0.183333	-10.716667	471.000000	1023.000000	1023.000000	2046.000000
36.240002	-0.040108	-23.704090	-5.837979	-4.811636	-8.793690	-4.260784	0.000000	-10.000000	0.200000	-11.833333	471.000000	1023.000000	1023.000000	2046.000000
36.259998	-0.040911	-24.178324	-5.709460	-4.842289	-9.167933	-4.458642	0.000000	-10.000000	0.225000	-12.783334	471.000000	1023.000000	1023.000000	2046.000000
36.279999	-0.042054	-24.853729	-5.846728	-4.918761	-9.394597	-4.693644	0.000000	-10.000000	0.241667	-13.583334	463.333344	1023.000000	1023.000000	2046.000000
36.299999	-0.043065	-25.451260	-6.026764	-4.915028	-9.578393	-4.931075	0.000000	-10.000000	0.266667	-14.350000	454.000000	1023.000000	1023.000000	2046.000000
36.320000	-0.043906	-25.948215	-5.987223	-5.010764	-9.940902	-5.009326	0.000000	-10.000000	0.283333	-15.083334	443.000000	1023.000000	1023.000000	2046.000000
36.340000	-0.044748	-26.446241	-5.809508	-5.029084	-10.387066	-5.220584	0.000000	-10.000000	0.308333	-15.783334	437.833344	1023.000000	1023.000000	2046.000000
36.360001	-0.045556	-26.923424	-5.874664	-5.006305	-10.590193	-5.452260	0.000000	-10.000000	0.316667	-16.466667	432.666656	1023.000000	1023.000000	2046.000000
36.380001	-0.046290	-27.357550	-5.971823	-4.976316	-10.792398	-5.617012	0.000000	-10.000000	0.325000	-17.100000	427.166656	1023.000000	1023.000000	2046.000000
36.400002	-0.046736	-27.621216	-5.886232	-4.951297	-11.137602	-5.646084	0.000000	-10.000000	0.350000	-17.750000	421.500000	1023.000000	1023.000000	2046.000000
36.419998	-0.047240	-27.918964	-5.749758	-4.923424	-11.484532	-5.761250	0.000000	-10.000000	0.375000	-18.383333	415.500000	1023.000000	1023.000000	2046.000000
36.439999	-0.048231	-28.504745	-5.912548	-4.976779	-11.679606	-5.935813	0.000000	-10.000000	0.416667	-19.050001	409.333344	1023.000000	1023.000000	2046.000000
36.459999	-0.049539	-29.277788	-6.197766	-5.075940	-11.912885	-6.091198	0.000000	-10.000000	0.425000	-19.650000	403.000000	1023.000000	1023.000000	2046.000000
36.480000	-0.050460	-29.821922	-6.102213	-5.037727	-12.472682	-6.209300	0.000000	-10.000000	0.441667	-20.283333	396.333344	1023.000000	1023.000000	2046.000000
36.500000	-0.051920	-30.684462	-6.324361	-4.965848	-12.963075	-6.431177	0.000000	-10.000000	0.441667	-20.750000	389.666656	1023.000000	1023.000000	2046.000000
36.520000	-0.054350	-32.120640	-6.731589	-5.112907	-13.410546	-6.865596	0.000000	-10.000000	0.458333	-21.116667	382.833344	1023.000000	1023.000000	2046.000000
36.540001	-0.056833	-33.588486	-7.106367	-5.319948	-13.865666	-7.296506	0.000000	-10.000000	0.466667	-21.416666	375.833344	1023.000000	1023.000000	2046.000000
36.560001	-0.058688	-34.684826	-7.168235	-5.617412	-14.339046	-7.560134	0.000000	-10.000000	0.475000	-21.616667	371.000000	1023.000000	1023.000000	2046.000000
36.580002	-0.060324	-35.651344	-7.161870	-5.891816	-14.756609	-7.841049	0.000000	-10.000000	0.483333	-22.000000	363.666656	1023.000000	1023.000000	2046.000000
36.599998	-0.062848	-37.143154	-7.467207	-6.126088	-15.206241	-8.343618	0.000000	-10.000000	0.491667	-22.316668	356.166656	1023.000000	1023.000000	2046.000000
36.619999	-0.065617	-38.779392	-7.939076	-6.189310	-15.656026	-8.994979	0.000000	-10.000000	0.508333	-22.716667	346.333344	1023.000000	1023.000000	2046.000000
36.639999	-0.068049	-40.216957	-8.201092	-6.374292	-16.180517	-9.461059	0.000000	-10.000000	0.525000	-22.983334	338.666656	1023.000000	1023.000000	2046.000000
36.660000	-0.070161	-41.464890	-8.323210	-6.693255	-16.694510	-9.753915	0.000000	-10.000000	0.541667	-23.133333	331.000000	1023.000000	1023.000000	2046.000000
36.680000	-0.072126	-42.626438	-8.522968	-6.793359	-17.108547	-10.201565	0.000000	-10.000000	0.550000	-23.566668	323.333344	1023.000000	1023.000000	2046.000000
36.700001	-0.073557	-43.472210	-8.810869	-6.756239	-17.330864	-10.574239	0.000000	-10.000000	0.550000	-23.783333	315.666656	1023.000000	1023.000000	2046.000000
36.720001	-0.074625	-44.103291	-8.816561	-6.888455	-17.743105	-10.655169	0.000000	-10.000000	0.566667	-24.066668	308.000000	1023.000000	1023.000000	2046.000000
36.740002	-0.075590	-44.673656	-8.868243	-6.910089	-18.066166	-10.829158	0.000000	-10.000000	0.566667	-24.016666	300.000000	1023.000000	1023.000000	2046.000000
36.759998	-0.076843	-45.414085	-9.159143	-6.925512	-18.212709	-11.116719	0.000000	-10.000000	0.575000	-24.116667	291.666656	1023.000000	1023.000000	2046.000000
36.779999	-0.078007	-46.102356	-9.338925	-6.989107	-18.461216	-11.313109	0.000000	-10.000000	0.566667	-24.166666	283.333344	1023.000000	1023.000000	2046.000000
36.799999	-0.078444	-46.360615	-9.341758	-7.098574	-18.648930	-11.271353	0.000000	-10.000000	0.575000	-24.000000	275.000000	1023.000000	1023.000000	2046.000000
36.820000	-0.079400	-46.925282	-9.457170	-7.160987	-18.851643	-11.455483	0.000000	-10.000000	0.575000	-23.850000	267.000000	1023.000000	1023.000000	2046.000000
36.840000	-0.080468	-47.556721	-9.712581	-7.238362	-18.952677	-11.653101	0.000000	-10.000000	0.566667	-23.683334	259.166656	1023.000000	1023.000000	2046.000000
36.860001	-0.080877	-47.798180	-9.668285	-7.412414	-19.102564	-11.614918	0.000000	-10.000000	0.566667	-23.766666	251.500000	1023.000000	1023.000000	2046.000000
36.880001	-0.081063	-47.907993	-9.551184	-7.532278	-19.230549	-11.593981	0.000000	-10.000000	0.558333	-23.666666	243.833328	1023.000000	1023.000000	2046.000000
36.900002	-0.082009	-48.467354	-9.670568	-7.690924	-19.366505	-11.739358	0.000000	-10.000000	0.558333	-23.466667	236.000000	1023.000000	1023.000000	2046.000000
36.919998	-0.083301	-49.230724	-9.951992	-7.846124	-19.416946	-12.015660	0.000000	-10.000000	0.550000	-23.250000	228.000000	1023.000000	1023.000000	2046.000000
36.939999	-0.084157	-49.736851	-10.020551	-8.110664	-19.579781	-12.025855	0.000000	-10.000000	0.550000	-22.850000	220.000000	1023.000000	1023.000000	2046.000000
36.959999	-0.085327	-50.428307	-9.997577	-8.604069	-19.807089	-12.019573	0.000000	-10.000000	0.516667	-22.700001	212.333328	1023.000000	1023.000000	2046.000000
36.980000	-0.087201	-51.535545	-10.099035	-9.053864	-20.100792	-12.281853	0.000000	-10.000000	0.500000	-22.433334	204.666672	1023.000000	1023.000000	2046.000000
37.000000	-0.089296	-52.773705	-10.348306	-9.436749	-20.338436	-12.650214	0.000000	-10.000000	0.466667	-22.283333	197.333328	1023.000000	1023.000000	2046.000000
37.020000	-0.091087	-53.832546	-10.463419	-9.867618	-20.618507	-12.883002	0.000000	-10.000000	0.475000	-22.016666	189.833328	1023.000000	1023.000000	2046.000000
37.040001	-0.093035	-54.983913	-10.536605	-10.363104	-20.966852	-13.117351	0.000000	-10.000000	0.458333	-21.733334	182.500000	1023.000000	1023.000000	2046.000000
37.060001	-0.095195	-56.260349	-10.755180	-10.733921	-21.280054	-13.491196	0.000000	-10.000000	0.458333	-21.533335	175.166672	1023.000000	1023.000000	2046.000000
37.080002	-0.097307	-57.508224	-11.015428	-11.018393	-21.542744	-13.931662	0.000000	-10.000000	0.441667	-21.400000	168.000000	1023.000000	1023.000000	2046.000000
37.099998	-0.099037	-58.530628	-11.229789	-11.366565	-21.783264	-14.151011	0.000000	-10.000000	0.441667	-21.383333	161.000000	1023.000000	1023.000000	2046.000000
37.119999	-0.100415	-59.345516	-11.332145	-11.791325	-22.031755	-14.190293	0.000000	-10.000000	0.441667	-21.333334	153.833328	1023.000000	1023.000000	2046.000000
37.139999	-0.101826	-60.179066	-11.466255	-11.995752	-22.221088	-14.495971	0.000000	-10.000000	0.450000	-21.216667	146.666672	1023.000000	1023.000000	2046.000000
37.160000	-0.103251	-61.021481	-11.653715	-12.225884	-22.365566	-14.776312	0.000000	-10.000000	0.450000	-20.983334	139.500000	1023.000000	1023.000000	2046.000000
37.180000	-0.104001	-61.464371	-11.680315	-12.510808	-22.493824	-14.779425	0.000000	-10.000000	0.450000	-20.883335	132.500000	1023.000000	1023.000000	2046.000000
37.200001	-0.104555	-61.791946	-11.648324	-12.708436	-22.607708	-14.827479	0.000000	-10.000000	0.441667	-20.750000	125.500000	1023.000000	1023.000000	2046.000000
37.220001	-0.105617	-62.419548	-11.844166	-12.787459	-22.623085	-15.164836	0.000000	-10.000000	0.441667	-20.683334	118.666664	1023.000000	1023.000000	2046.000000
37.240002	-0.106364	-62.860886	-11.868620	-12.940439	-22.737211	-15.314615	0.000000	-10.000000	0.441667	-20.433334	111.833336	1023.000000	1023.000000	2046.000000
37.259998	-0.106938	-63.200397	-11.872280	-13.183251	-22.847523	-15.297343	0.000000	-10.000000	0.441667	-20.183334	105.166664	1023.000000	1023.000000	2046.000000
37.279999	-0.107627	-63.607738	-11.934334	-13.299285	-22.939594	-15.434526	0.000000	-10.000000	0.433333	-19.883333	98.333336	1023.000000	1023.000000	2046.000000
37.299999	-0.108679	-64.229179	-12.077142	-13.370576	-23.060875	-15.720589	0.000000	-10.000000	0.425000	-19.816668	91.666664	1023.000000	1023.000000	2046.000000
37.320000	-0.109569	-64.755424	-12.238449	-13.495133	-23.141613	-15.880226	0.000000	-10.000000	0.416667	-19.566668	85.000000	1023.000000	1023.000000	2046.000000
37.340000	-0.110231	-65.146568	-12.260754	-13.693364	-23.315216	-15.877237	0.000000	-10.000000	0.408333	-19.316668	78.500000	1023.000000	1023.000000	2046.000000
37.360001	-0.110880	-65.530251	-12.338533	-13.823068	-23.416161	-15.952492	0.000000	-10.000000	0.400000	-18.950001	72.000000	1023.000000	1023.000000	2046.000000
37.380001	-0.111775	-66.059235	-12.560872	-13.841602	-23.418674	-16.238089	0.000000	-10.000000	0.400000	-18.683334	65.666664	1023.000000	1023.000000	2046.000000
37.400002	-0.112678	-66.592720	-12.677443	-13.988712	-23.569691	-16.356876	0.000000	-10.000000	0.400000	-18.433334	59.500000	1023.000000	1023.000000	2046.000000
37.419998	-0.113414	-67.027557	-12.780349	-14.238171	-23.699633	-16.309404	0.000000	-10.000000	0.400000	-18.250000	53.500000	1023.000000	1023.000000	2046.000000
37.439999	-0.113941	-67.339340	-12.818582	-14.360545	-23.827787	-16.332428	0.000000	-10.000000	0.375000	-18.050001	47.500000	1023.000000	1023.000000	2046.000000
37.459999	-0.114508	-67.674431	-12.950950	-14.388089	-23.836199	-16.499193	0.000000	-10.000000	0.358333	-17.733334	41.500000	1023.000000	1023.000000	2046.000000
37.480000	-0.115243	-68.108681	-13.070250	-14.427915	-23.899185	-16.711330	0.000000	-10.000000	0.325000	-17.266666	35.500000	1023.000000	1023.000000	2046.000000
37.500000	-0.115907	-68.500832	-13.161528	-14.568352	-23.998871	-16.772081	0.000000	-10.000000	0.333333	-16.850000	29.500000	1023.000000	1023.000000	2046.000000
37.520000	-0.116347	-68.760902	-13.245403	-14.748472	-24.059158	-16.707865	0.000000	-10.000000	0.316667	-16.566668	23.833334	1023.000000	1023.000000	2046.000000
37.540001	-0.116787	-69.020828	-13.303933	-14.815037	-24.107565	-16.794291	0.000000	-10.000000	0.316667	-16.316668	18.166666	1023.000000	1023.000000	2046.000000
37.560001	-0.117452	-69.414200	-13.402128	-14.805980	-24.173391	-17.032705	0.000000	-10.000000	0.300000	-16.016666	12.833333	1023.000000	1023.000000	2046.000000
37.580002	-0.118128	-69.813423	-13.532264	-14.890648	-24.225370	-17.165142	0.000000	-10.000000	0.300000	-15.716667	7.333333	1023.000000	1023.000000	2046.000000
37.599998	-0.118798	-70.209610	-13.616627	-15.056325	-24.346689	-17.189970	0.000000	-10.000000	0.300000	-15.433333	2.500000	1023.000000	1023.000000	2046.000000
37.619999	-0.119410	-70.571404	-13.679969	-15.219999	-24.473871	-17.197567	0.000000	-10.000000	0.291667	-15.183333	-2.333333	1023.000000	1023.000000	2046.000000
37.639999	-0.119796	-70.799461	-13.699875	-15.286417	-24.583956	-17.229210	0.000000	-10.000000	0.275000	-14.933333	-7.000000	1023.000000	1023.000000	2046.000000
37.660000	-0.120350	-71.127129	-13.840919	-15.231657	-24.615227	-17.439327	0.000000	-10.000000	0.258333	-14.516666	-12.000000	1023.000000	1023.000000	2046.000000
37.680000	-0.121229	-71.646446	-14.007416	-15.292902	-24.739273	-17.606853	0.000000	-10.000000	0.250000	-14.200000	-16.833334	1023.000000	1023.000000	2046.000000
37.700001	-0.122129	-72.178230	-14.188262	-15.495131	-24.858227	-17.636606	0.000000	-10.000000	0.258333	-13.716667	-21.500000	1023.000000	1023.000000	2046.000000
37.720001	-0.123062	-72.729698	-14.224422	-15.713307	-25.120832	-17.671139	0.000000	-10.000000	0.258333	-13.533334	-26.166666	1023.000000	1023.000000	2046.000000
37.740002	-0.123926	-73.239998	-14.310261	-15.733708	-25.263683	-17.932346	0.000000	-10.000000	0.258333	-13.250000	-30.666666	1023.000000	1023.000000	2046.000000
37.759998	-0.124791	-73.751465	-14.439105	-15.792085	-25.342319	-18.177958	0.000000	-10.000000	0.233333	-13.050000	-35.166668	1023.000000	1023.000000	2046.000000
37.779999	-0.125639	-74.252655	-14.589542	-15.963218	-25.400246	-18.299650	0.000000	-10.000000	0.233333	-12.683333	-39.500000	1023.000000	1023.000000	2046.000000
37.799999	-0.125896	-74.404724	-14.673941	-16.032555	-25.501003	-18.197224	0.000000	-10.000000	0.233333	-12.416667	-43.833332	1023.000000	1023.000000	2046.000000
37.820000	-0.125908	-74.411453	-14.866087	-16.013414	-25.491455	-18.040497	0.000000	-10.000000	0.250000	-12.250000	-48.000000	1023.000000	1023.000000	2046.000000
37.840000	-0.126475	-74.746506	-14.958792	-15.957715	-25.604563	-18.225431	0.000000	-10.000000	0.250000	-12.133333	-52.000000	1023.000000	1023.000000	2046.000000
37.860001	-0.127480	-75.340446	-15.138121	-16.076563	-25.695526	-18.430237	0.000000	-10.000000	0.250000	-11.916667	-56.000000	1023.000000	1023.000000	2046.000000
37.880001	-0.128776	-76.106361	-15.207920	-16.438915	-25.920889	-18.538633	0.000000	-10.000000	0.233333	-11.500000	-60.000000	1023.000000	1023.000000	2046.000000
37.900002	-0.130017	-76.840080	-15.335270	-16.713898	-26.099421	-18.691494	0.000000	-10.000000	0.200000	-11.000000	-64.000000	1023.000000	1023.000000	2046.000000
37.919998	-0.131556	-77.749619	-15.531295	-16.808207	-26.340372	-19.069748	0.000000	-10.000000	0.166667	-10.300000	-67.666664	1023.000000	1023.000000	2046.000000
37.939999	-0.133452	-78.869865	-15.871687	-16.834450	-26.545362	-19.618366	0.000000	-10.000000	0.158333	-9.550000	-71.166664	1023.000000	1023.000000	2046.000000
37.959999	-0.135712	-80.205582	-16.187017	-17.017384	-26.983231	-20.017948	0.000000	-10.000000	0.158333	-8.900000	-74.333336	1023.000000	1023.000000	2046.000000
37.980000	-0.137231	-81.103661	-16.504900	-17.214346	-27.268246	-20.116169	0.000000	-10.000000	0.158333	-8.566667	-77.333336	1023.000000	1023.000000	2046.000000
38.000000	-0.137935	-81.519363	-16.688183	-17.221779	-27.440756	-20.168642	0.000000	-10.000000	0.150000	-8.383333	-80.166664	1023.000000	1023.000000	2046.000000
38.020000	-0.138428	-81.810883	-16.807945	-17.189024	-27.559032	-20.254883	0.000000	-10.000000	0.133333	-8.150001	-82.833336	1023.000000	1023.000000	2046.000000
38.040001	-0.138954	-82.122078	-16.998268	-17.041634	-27.628420	-20.453758	0.000000	-10.000000	0.125000	-7.600000	-85.666664	1023.000000	1023.000000	2046.000000
38.060001	-0.139433	-82.405090	-17.184244	-17.029335	-27.694412	-20.497099	0.000000	-10.000000	0.116667	-6.866667	-88.166664	1023.000000	1023.000000	2046.000000
38.080002	-0.139354	-82.358047	-17.278374	-17.050915	-27.681622	-20.347139	0.000000	-10.000000	0.116667	-5.766667	-90.500000	1023.000000	1023.000000	2046.000000
38.099998	-0.139006	-82.152687	-17.327711	-16.956230	-27.566195	-20.302549	0.000000	-10.000000	0.108333	-4.300000	-92.333336	1023.000000	1023.000000	2046.000000
38.119999	-0.138791	-82.025665	-17.407471	-16.857750	-27.440376	-20.320072	0.000000	-10.000000	0.091667	-1.683333	-93.500000	1023.000000	1023.000000	2046.000000
38.139999	-0.138458	-81.828972	-17.445312	-16.827427	-27.351938	-20.204294	0.000000	-10.000000	0.083333	0.916667	-94.000000	1023.000000	1023.000000	2046.000000
38.160000	-0.137839	-81.462708	-17.408068	-16.955366	-27.221128	-19.878145	0.000000	-10.000000	0.066667	3.733333	-94.000000	1023.000000	1023.000000	2046.000000
38.180000	-0.136667	-80.770203	-17.296555	-16.940075	-26.958590	-19.574986	0.000000	-10.000000	0.058333	5.816667	-94.000000	1023.000000	1023.000000	2046.000000
38.200001	-0.135516	-80.089943	-17.176977	-16.819891	-26.671705	-19.421370	0.000000	-10.000000	0.033333	7.883334	-94.000000	1023.000000	1023.000000	2046.000000
38.220001	-0.134649	-79.577568	-17.107058	-16.808075	-26.433372	-19.229063	0.000000	-10.000000	0.008333	9.733334	-94.000000	1023.000000	1023.000000	2046.000000
38.240002	-0.133835	-79.096436	-17.061150	-16.921545	-26.170341	-18.943396	0.000000	-10.000000	-0.025000	11.483334	-94.000000	1023.000000	1023.000000	2046.000000
38.259998	-0.132599	-78.366249	-17.022682	-16.995001	-25.788824	-18.559744	0.000000	-10.000000	-0.050000	13.100000	-94.000000	1023.000000	1023.000000	2046.000000
38.279999	-0.131526	-77.731995	-16.899300	-17.118925	-25.491039	-18.222733	0.000000	-10.000000	-0.058333	14.433333	-74.500000	1023.000000	1023.000000	2046.000000
38.299999	-0.130907	-77.366066	-16.803600	-17.246643	-25.222973	-18.092848	0.000000	-10.000000	-0.075000	15.683333	-35.000000	1023.000000	1023.000000	2046.000000
38.320000	-0.130617	-77.194580	-16.799177	-17.394459	-25.020472	-17.980474	0.000000	-10.000000	-0.091667	16.883333	6.500000	1023.000000	1023.000000	2046.000000
38.340000	-0.130254	-76.980316	-16.831362	-17.533310	-24.801760	-17.813887	0.000000	-10.000000	-0.141667	18.400000	30.500000	1023.000000	1023.000000	2046.000000
38.360001	-0.129429	-76.492500	-16.789850	-17.583822	-24.442272	-17.676559	0.000000	-10.000000	-0.183333	19.833334	36.500000	1023.000000	1023.000000	2046.000000
38.380001	-0.128707	-76.065636	-16.773636	-17.600851	-24.099243	-17.591902	0.000000	-10.000000	-0.225000	21.300001	42.833332	1023.000000	1023.000000	2046.000000
38.400002	-0.127923	-75.602692	-16.775579	-17.613674	-23.725082	-17.488356	0.000000	-10.000000	-0.241667	22.533335	49.666668	1023.000000	1023.000000	2046.000000
38.419998	-0.126712	-74.886955	-16.742672	-17.663290	-23.320152	-17.160845	0.000000	-10.000000	-0.275000	23.583334	56.833332	1023.000000	1023.000000	2046.000000
38.439999	-0.124927	-73.831589	-16.569941	-17.592436	-22.858719	-16.810495	0.000000	-10.000000	-0.308333	24.633333	64.500000	1023.000000	1023.000000	2046.000000
38.459999	-0.122963	-72.671295	-16.357365	-17.413031	-22.352873	-16.548025	0.000000	-10.000000	-0.350000	25.450001	72.500000	1023.000000	1023.000000	2046.000000
38.480000	-0.120996	-71.508690	-16.211290	-17.244785	-21.805439	-16.247173	0.000000	-10.000000	-0.375000	26.566668	81.000000	1023.000000	1023.000000	2046.000000
38.500000	-0.118675	-70.136971	-15.988095	-17.118998	-21.278305	-15.751572	0.000000	-10.000000	-0.391667	27.383333	89.666664	1023.000000	1023.000000	2046.000000
38.520000	-0.116002	-68.557114	-15.694876	-16.777706	-20.701141	-15.383389	0.000000	-10.000000	-0.433333	28.433334	101.833336	1023.000000	1023.000000	2046.000000
38.540001	-0.113237	-66.922852	-15.447133	-16.449810	-20.043577	-14.982331	0.000000	-10.000000	-0.466667	28.916666	111.166664	1023.000000	1023.000000	2046.000000
38.560001	-0.110856	-65.515930	-15.219050	-16.201435	-19.517262	-14.578180	0.000000	-10.000000	-0.500000	29.400000	117.500000	1023.000000	1023.000000	2046.000000
38.580002	-0.108388	-64.057037	-15.000607	-15.920749	-19.006088	-14.129595	0.000000	-10.000000	-0.491667	29.533333	123.833336	1023.000000	1023.000000	2046.000000
38.599998	-0.105673	-62.452774	-14.740077	-15.618089	-18.474970	-13.619637	0.000000	-10.000000	-0.491667	29.883333	133.500000	1023.000000	1023.000000	2046.000000
38.619999	-0.102994	-60.869251	-14.513541	-15.233959	-17.904243	-13.217506	0.000000	-10.000000	-0.491667	30.333334	146.666672	1023.000000	1023.000000	2046.000000
38.639999	-0.100401	-59.336720	-14.245926	-14.918678	-17.388872	-12.783242	0.000000	-10.000000	-0.508333	30.750000	157.000000	1023.000000	1023.000000	2046.000000
38.660000	-0.098043	-57.943398	-14.014172	-14.613353	-16.926693	-12.389178	0.000000	-10.000000	-0.525000	31.000000	167.333328	1023.000000	1023.000000	2046.000000
38.680000	-0.095462	-56.418156	-13.764773	-14.300554	-16.457371	-11.895458	0.000000	-10.000000	-0.533333	31.316668	177.500000	1023.000000	1023.000000	2046.000000
38.700001	-0.092915	-54.912716	-13.497888	-13.981329	-16.007427	-11.426074	0.000000	-10.000000	-0.525000	31.583334	187.833328	1023.000000	1023.000000	2046.000000
38.720001	-0.090379	-53.413857	-13.261793	-13.627829	-15.503023	-11.021213	0.000000	-10.000000	-0.525000	31.700001	198.333328	1023.000000	1023.000000	2046.000000
38.740002	-0.088099	-52.066387	-13.068655	-13.305480	-15.017766	-10.674485	0.000000	-10.000000	-0.525000	31.633333	209.000000	1023.000000	1023.000000	2046.000000
38.759998	-0.085898	-50.765839	-12.854016	-13.032276	-14.608994	-10.270555	0.000000	-10.000000	-0.541667	31.533335	219.500000	1023.000000	1023.000000	2046.000000
38.779999	-0.083617	-49.417870	-12.639536	-12.712373	-14.174664	-9.891295	0.000000	-10.000000	-0.533333	31.450001	230.000000	1023.000000	1023.000000	2046.000000
38.799999	-0.081263	-48.026157	-12.375490	-12.406515	-13.738536	-9.505618	0.000000	-10.000000	-0.541667	31.733335	240.500000	1023.000000	1023.000000	2046.000000
38.820000	-0.079038	-46.711426	-12.140924	-12.089674	-13.285782	-9.195046	0.000000	-10.000000	-0.550000	31.766668	251.000000	1023.000000	1023.000000	2046.000000
38.840000	-0.076966	-45.486824	-11.968822	-11.802258	-12.850001	-8.865741	0.000000	-10.000000	-0.566667	31.983334	261.666656	1023.000000	1023.000000	2046.000000
38.860001	-0.074850	-44.236431	-11.721725	-11.535080	-12.488983	-8.490641	0.000000	-10.000000	-0.566667	31.850000	272.333344	1023.000000	1023.000000	2046.000000
38.880001	-0.072828	-43.041584	-11.468136	-11.249072	-12.161882	-8.162495	0.000000	-10.000000	-0.566667	31.966667	283.000000	1023.000000	1023.000000	2046.000000
38.900002	-0.070752	-41.814228	-11.240301	-10.882233	-11.782180	-7.909513	0.000000	-10.000000	-0.558333	32.000000	293.666656	1023.000000	1023.000000	2046.000000
38.919998	-0.068895	-40.717037	-11.020518	-10.669034	-11.490379	-7.537105	0.000000	-10.000000	-0.558333	31.883333	304.333344	1023.000000	1023.000000	2046.000000
38.939999	-0.067239	-39.738224	-10.859234	-10.377852	-11.187551	-7.313588	0.000000	-10.000000	-0.550000	31.883333	315.000000	1023.000000	1023.000000	2046.000000
38.959999	-0.065915	-38.955540	-10.670585	-10.178835	-10.942632	-7.163489	0.000000	-10.000000	-0.550000	31.600000	325.666656	1023.000000	1023.000000	2046.000000
38.980000	-0.064798	-38.295555	-10.474487	-10.009032	-10.786991	-7.025045	0.000000	-10.000000	-0.533333	31.533333	336.166656	1023.000000	1023.000000	2046.000000
39.000000	-0.063594	-37.584309	-10.310664	-9.903016	-10.524814	-6.845814	0.000000	-10.000000	-0.516667	31.150000	346.833344	1023.000000	1023.000000	2046.000000
39.020000	-0.062041	-36.666035	-10.080490	-9.636465	-10.292612	-6.656465	0.000000	-10.000000	-0.491667	31.016666	357.166656	1023.000000	1023.000000	2046.000000
39.040001	-0.059996	-35.457523	-9.913918	-9.344116	-9.840981	-6.358508	0.000000	-10.000000	-0.475000	30.583334	367.666656	1023.000000	1023.000000	2046.000000
39.060001	-0.057669	-34.082104	-9.705462	-8.838422	-9.412541	-6.125678	0.000000	-10.000000	-0.441667	30.200001	378.000000	1023.000000	1023.000000	2046.000000
39.080002	-0.054986	-32.496563	-9.429966	-8.489110	-9.059400	-5.518086	0.000000	-10.000000	-0.425000	29.766666	388.333344	1023.000000	1023.000000	2046.000000
39.099998	-0.052412	-30.975348	-9.280126	-7.997943	-8.655650	-5.041628	0.000000	-10.000000	-0.425000	29.416668	398.500000	1023.000000	1023.000000	2046.000000
39.119999	-0.050414	-29.794527	-9.154487	-7.673736	-8.256987	-4.709318	0.000000	-10.000000	-0.433333	29.366667	408.166656	1023.000000	1023.000000	2046.000000
39.139999	-0.048636	-28.743876	-8.892008	-7.379611	-7.994359	-4.477896	0.000000	-10.000000	-0.441667	29.233334	417.833344	1023.000000	1023.000000	2046.000000
39.160000	-0.047631	-28.149788	-8.755273	-7.308041	-7.770486	-4.315988	0.000000	-10.000000	-0.425000	29.466667	427.500000	1023.000000	1023.000000	2046.000000
39.180000	-0.047381	-28.002028	-8.804081	-7.274905	-7.648897	-4.274145	0.000000	-10.000000	-0.400000	29.183334	437.500000	1023.000000	1023.000000	2046.000000
39.200001	-0.048045	-28.394749	-9.039124	-7.220849	-7.611195	-4.523581	0.000000	-10.000000	-0.366667	28.900000	447.333344	1023.000000	1023.000000	2046.000000
39.220001	-0.048586	-28.714104	-9.193482	-7.230163	-7.558293	-4.732165	0.000000	-10.000000	-0.350000	28.283333	457.000000	1023.000000	1023.000000	2046.000000
39.240002	-0.048228	-28.502764	-9.239291	-7.271567	-7.316499	-4.675406	0.000000	-10.000000	-0.358333	27.916666	466.333344	1023.000000	1023.000000	2046.000000
39.259998	-0.047153	-27.867641	-9.115094	-7.235205	-7.045201	-4.472142	0.000000	-10.000000	-0.358333	27.500000	475.666656	1023.000000	1023.000000	2046.000000
39.279999	-0.045747	-27.036613	-8.993003	-7.116826	-6.764264	-4.162521	0.000000	-10.000000	-0.358333	27.266666	484.833344	1023.000000	1023.000000	2046.000000
39.299999	-0.043898	-25.943794	-8.791279	-6.900888	-6.395865	-3.855762	0.000000	-10.000000	-0.358333	27.133333	494.000000	1023.000000	1023.000000	2046.000000
39.320000	-0.041757	-24.678452	-8.549182	-6.562925	-5.961775	-3.604568	0.000000	-10.000000	-0.358333	27.216667	503.166656	1023.000000	1023.000000	2046.000000
39.340000	-0.039765	-23.501009	-8.374480	-6.216620	-5.523776	-3.386134	0.000000	-10.000000	-0.358333	27.183334	512.333313	1023.000000	1023.000000	2046.000000
39.360001	-0.037519	-22.173471	-8.149954	-5.886902	-5.042079	-3.094537	0.000000	-10.000000	-0.350000	27.050001	521.500000	1023.000000	1023.000000	2046.000000
39.380001	-0.035370	-20.903383	-7.888414	-5.621367	-4.619127	-2.774475	0.000000	-10.000000	-0.341667	26.916668	530.500000	1023.000000	1023.000000	2046.000000
39.400002	-0.033039	-19.526255	-7.616042	-5.299646	-4.211563	-2.399004	0.000000	-10.000000	-0.333333	26.633333	539.500000	1023.000000	1023.000000	2046.000000
39.419998	-0.030405	-17.969521	-7.368935	-4.826189	-3.655116	-2.119281	0.000000	-10.000000	-0.333333	26.266666	548.500000	1023.000000	1023.000000	2046.000000
39.439999	-0.027465	-16.231644	-7.001127	-4.374994	-3.055782	-1.799741	0.000000	-10.000000	-0.341667	25.966667	557.333313	1023.000000	1023.000000	2046.000000
39.459999	-0.024681	-14.586266	-6.636544	-3.909896	-2.504154	-1.535671	0.000000	-10.000000	-0.316667	25.516666	566.000000	1023.000000	1023.000000	2046.000000
39.480000	-0.022327	-13.195503	-6.240102	-3.605696	-2.093219	-1.256486	0.000000	-10.000000	-0.283333	25.233334	574.500000	1023.000000	1023.000000	2046.000000
39.500000	-0.019692	-11.638265	-5.781097	-3.366576	-1.593505	-0.897086	0.000000	-10.000000	-0.258333	24.633333	582.833313	1023.000000	1023.000000	2046.000000
39.520000	-0.016921	-10.000187	-5.257003	-3.064711	-0.995304	-0.683169	0.000000	-10.000000	-0.275000	24.250000	591.333313	1023.000000	1023.000000	2046.000000
39.540001	-0.014775	-8.732105	-4.784847	-2.898984	-0.520339	-0.527935	0.000000	-10.000000	-0.283333	23.650000	599.666687	1023.000000	1023.000000	2046.000000
39.560001	-0.013476	-7.964029	-4.382185	-2.897573	-0.311429	-0.372841	0.000000	-10.000000	-0.283333	23.283335	605.333313	1023.000000	1023.000000	2046.000000
39.580002	-0.012412	-7.335378	-4.074961	-2.812658	-0.157335	-0.290424	0.000000	-10.000000	-0.258333	23.066668	613.000000	1023.000000	1023.000000	2046.000000
39.599998	-0.011345	-6.704997	-3.846472	-2.641989	0.059004	-0.275539	0.000000	-10.000000	-0.241667	22.983334	620.666687	1023.000000	1023.000000	2046.000000
39.619999	-0.010398	-6.145254	-3.619761	-2.489909	0.312421	-0.348006	0.000000	-10.000000	-0.216667	22.850000	630.833313	1023.000000	1023.000000	2046.000000
39.639999	-0.009587	-5.666125	-3.381623	-2.302274	0.514814	-0.497043	0.000000	-10.000000	-0.208333	22.316668	638.500000	1023.000000	1023.000000	2046.000000
39.660000	-0.008684	-5.132384	-3.020694	-2.233120	0.578031	-0.456601	0.000000	-10.000000	-0.200000	21.850000	646.000000	1023.000000	1023.000000	2046.000000
39.680000	-0.007340	-4.337703	-2.708600	-2.120024	0.796747	-0.305826	0.000000	-10.000000	-0.200000	21.566668	653.333313	1023.000000	1023.000000	2046.000000
39.700001	-0.005382	-3.180804	-2.317863	-1.878308	1.125858	-0.110491	0.000000	-10.000000	-0.183333	21.400000	660.666687	1023.000000	1023.000000	2046.000000
39.720001	-0.003314	-1.958661	-1.959498	-1.496418	1.524553	-0.027298	0.000000	-10.000000	-0.166667	21.116667	667.833313	1023.000000	1023.000000	2046.000000
39.740002	-0.001258	-0.743315	-1.590006	-1.163537	1.896781	0.113447	0.000000	-10.000000	-0.133333	20.550001	675.000000	1023.000000	1023.000000	2046.000000
39.759998	0.000499	0.295117	-1.207389	-1.014690	2.158363	0.358833	0.000000	-10.000000	-0.116667	20.316668	681.833313	1023.000000	1023.000000	2046.000000
39.779999	0.002727	1.611629	-0.806387	-0.776525	2.470209	0.724332	0.000000	-10.000000	-0.108333	19.983334	688.666687	1023.000000	1023.000000	2046.000000
39.799999	0.005080	3.002303	-0.432580	-0.405591	2.902075	0.938399	0.000000	-10.000000	-0.125000	19.633335	695.500000	1023.000000	1023.000000	2046.000000
39.820000	0.007314	4.322343	-0.079774	0.043454	3.301113	1.057549	0.000000	-10.000000	-0.141667	19.216667	700.166687	1023.000000	1023.000000	2046.000000
39.840000	0.008868	5.240816	0.177002	0.320955	3.571219	1.171639	0.000000	-10.000000	-0.125000	18.816668	704.500000	1023.000000	1023.000000	2046.000000
39.860001	0.010047	5.937995	0.450209	0.473728	3.625162	1.388896	0.000000	-10.000000	-0.100000	18.266666	708.500000	1023.000000	1023.000000	2046.000000
39.880001	0.011565	6.835014	0.741251	0.651657	3.749395	1.692711	0.000000	-10.000000	-0.050000	17.100000	716.500000	1023.000000	1023.000000	2046.000000
39.900002	0.013110	7.748170	0.941903	0.977236	3.994978	1.834052	0.000000	-10.000000	-0.025000	15.916667	724.166687	1023.000000	1023.000000	2046.000000
39.919998	0.014501	8.570144	1.072854	1.273140	4.295662	1.928488	0.000000	-10.000000	-0.008333	14.566667	731.666687	1023.000000	1023.000000	2046.000000
39.939999	0.015294	9.038936	1.209873	1.431106	4.378732	2.019223	0.000000	-10.000000	-0.016667	13.800000	736.666687	1023.000000	1023.000000	2046.000000
39.959999	0.016098	9.514168	1.365129	1.552871	4.391406	2.204762	0.000000	-10.000000	-0.016667	13.016666	741.500000	1023.000000	1023.000000	2046.000000
39.980000	0.017523	10.356233	1.546335	1.735431	4.588105	2.486362	0.000000	-10.000000	-0.008333	12.750000	745.833313	1023.000000	1023.000000	2046.000000
40.000000	0.019124	11.302454	1.748260	2.081886	4.891333	2.580975	0.000000	-10.000000	0.000000	12.566667	750.166687	1023.000000	1023.000000	2046.000000
40.020000	0.020574	12.159394	1.878590	2.325875	5.209260	2.745669	0.000000	-10.000000	0.000000	12.433333	754.500000	1023.000000	1023.000000	2046.000000
40.040001	0.021543	12.731758	2.060118	2.557830	5.335816	2.777993	0.000000	-10.000000	0.000000	12.266666	757.500000	1023.000000	1023.000000	2046.000000
40.060001	0.022523	13.311161	2.291808	2.658870	5.352086	3.008397	0.000000	-10.000000	0.008333	12.250000	761.666687	1023.000000	1023.000000	2046.000000
40.080002	0.023911	14.131530	2.488125	2.840906	5.525991	3.276508	0.000000	-10.000000	0.008333	11.866667	765.666687	1023.000000	1023.000000	2046.000000
40.099998	0.025150	14.863815	2.674012	3.151926	5.714246	3.323632	0.000000	-10.000000	0.008333	11.500000	771.000000	1023.000000	1023.000000	2046.000000
40.119999	0.025528	15.087035	2.690187	3.319803	5.832741	3.244303	0.000000	-10.000000	0.008333	10.566667	775.000000	1023.000000	1023.000000	2046.000000
40.139999	0.025653	15.161098	2.783131	3.301237	5.735721	3.341009	0.000000	-10.000000	0.008333	10.133333	778.666687	1023.000000	1023.000000	2046.000000
40.160000	0.026380	15.590822	2.870395	3.355101	5.832185	3.533140	0.000000	-10.000000	0.016667	9.400001	782.166687	1023.000000	1023.000000	2046.000000
40.180000	0.027451	16.223680	2.898858	3.707392	6.086303	3.531128	0.000000	-10.000000	0.025000	8.783334	785.333313	1023.000000	1023.000000	2046.000000
40.200001	0.028459	16.819052	2.968135	4.000224	6.121358	3.729334	0.000000	-10.000000	0.041667	8.250000	787.500000	1023.000000	1023.000000	2046.000000
40.220001	0.028290	16.719460	2.837981	4.199008	5.953323	3.729148	0.000000	-10.000000	0.050000	7.800000	790.166687	1023.000000	1023.000000	2046.000000
40.240002	0.027874	16.473738	2.837767	4.146605	5.709226	3.780139	0.000000	-10.000000	0.050000	7.400000	792.833313	1023.000000	1023.000000	2046.000000
40.259998	0.027895	16.485655	2.793552	4.207576	5.718885	3.765643	0.000000	-10.000000	0.050000	7.033333	796.166687	1023.000000	1023.000000	2046.000000
40.279999	0.027339	16.157202	2.732781	4.183416	5.689560	3.551445	0.000000	-10.000000	0.050000	6.866667	797.833313	1023.000000	1023.000000	2046.000000
40.299999	0.025824	15.262276	2.530799	4.040474	5.455464	3.235538	0.000000	-10.000000	0.058333	6.716667	799.333313	1023.000000	1023.000000	2046.000000
40.320000	0.023274	13.754720	2.183549	3.676383	5.008273	2.886515	0.000000	-10.000000	0.075000	5.200000	801.500000	1023.000000	1023.000000	2046.000000
40.340000	0.021102	12.471072	1.833746	3.325813	4.765938	2.545575	0.000000	-10.000000	0.091667	2.900000	804.000000	1023.000000	1023.000000	2046.000000
40.360001	0.019852	11.732546	1.583777	3.110916	4.739170	2.298684	0.000000	-10.000000	0.100000	0.783333	805.666687	1023.000000	1023.000000	2046.000000
40.380001	0.019029	11.246264	1.391242	2.996074	4.753250	2.105697	0.000000	-10.000000	0.100000	0.000000	806.000000	1023.000000	1023.000000	2046.000000
40.400002	0.018187	10.748495	1.314542	2.884825	4.552267	1.996862	0.000000	-10.000000	0.100000	0.000000	806.000000	1023.000000	1023.000000	2046.000000
40.419998	0.017642	10.426445	1.299922	2.685549	4.366527	2.074446	0.000000	-10.000000	0.100000	0.000000	806.000000	1023.000000	1023.000000	2046.000000
40.439999	0.017475	10.327992	1.272198	2.688005	4.288346	2.079443	0.000000	-10.000000	0.100000	0.000000	806.000000	1023.000000	1023.000000	2046.000000
40.459999	0.017571	10.384683	1.194241	2.772588	4.373402	2.044451	0.000000	-10.000000	0.100000	0.000000	806.000000	1023.000000	1023.000000	2046.000000
40.480000	0.017429	10.300269	1.111666	2.849848	4.384915	1.953840	0.000000	-10.000000	0.100000	-0.266667	806.000000	1023.000000	1023.000000	2046.000000
40.500000	0.017100	10.106098	1.084154	2.788965	4.205077	2.027903	0.000000	-10.000000	0.108333	-1.416667	806.000000	1023.000000	1023.000000	2046.000000
40.520000	0.017164	10.144069	1.072077	2.844035	4.081889	2.146068	0.000000	-10.000000	0.116667	-2.566667	806.000000	1023.000000	1023.000000	2046.000000
40.540001	0.017780	10.508143	1.025799	3.025041	4.212212	2.245091	0.000000	-10.000000	0.133333	-3.816667	806.000000	1023.000000	1023.000000	2046.000000
40.560001	0.018635	11.013090	1.015621	3.271137	4.499716	2.226616	0.000000	-10.000000	0.141667	-4.500000	806.000000	1023.000000	1023.000000	2046.000000
40.580002	0.018949	11.199133	1.023756	3.403560	4.504117	2.267700	0.000000	-10.000000	0.150000	-5.550000	806.000000	1023.000000	1023.000000	2046.000000
40.599998	0.019040	11.252357	1.157808	3.421114	4.287960	2.385476	0.000000	-10.000000	0.150000	-6.483333	806.000000	1023.000000	1023.000000	2046.000000
40.619999	0.019273	11.390050	1.244530	3.370756	4.265182	2.509581	0.000000	-10.000000	0.150000	-7.233333	806.000000	1023.000000	1023.000000	2046.000000
40.639999	0.019397	11.463760	1.251175	3.348312	4.392798	2.471474	0.000000	-10.000000	0.158333	-8.033333	806.000000	1023.000000	1023.000000	2046.000000
40.660000	0.018647	11.020447	1.251978	3.149975	4.210732	2.407763	0.000000	-10.000000	0.175000	-8.883333	806.000000	1023.000000	1023.000000	2046.000000
40.680000	0.017273	10.208158	1.241692	2.938477	3.778519	2.249470	0.000000	-10.000000	0.191667	-10.316667	798.333313	1023.000000	1023.000000	2046.000000
40.700001	0.015543	9.186017	1.216979	2.669606	3.156641	2.142792	0.000000	-10.000000	0.225000	-11.633333	789.333313	1023.000000	1023.000000	2046.000000
40.720001	0.013702	8.097780	1.074735	2.452580	2.652197	1.918268	0.000000	-10.000000	0.250000	-12.650000	780.333313	1023.000000	1023.000000	2046.000000
40.740002	0.011682	6.904259	0.811604	2.280214	2.283195	1.529245	0.000000	-10.000000	0.291667	-13.466666	777.666687	1023.000000	1023.000000	2046.000000
40.759998	0.009765	5.771013	0.694933	2.155661	1.759431	1.160989	0.000000	-10.000000	0.308333	-14.516666	774.666687	1023.000000	1023.000000	2046.000000
40.779999	0.007604	4.493918	0.615100	1.932948	1.086503	0.859368	0.000000	-10.000000	0.366667	-16.483334	767.833313	1023.000000	1023.000000	2046.000000
40.799999	0.005817	3.438004	0.592978	1.661630	0.485575	0.697820	0.000000	-10.000000	0.408333	-17.933334	762.333313	1023.000000	1023.000000	2046.000000
40.820000	0.004405	2.603529	0.579677	1.487094	-0.021467	0.558226	0.000000	-10.000000	0.450000	-19.083334	756.500000	1023.000000	1023.000000	2046.000000
40.840000	0.003524	2.082772	0.527814	1.431692	-0.278578	0.401845	0.000000	-10.000000	0.450000	-19.666668	752.333313	1023.000000	1023.000000	2046.000000
40.860001	0.002676	1.581537	0.444299	1.360560	-0.452111	0.228790	0.000000	-10.000000	0.450000	-20.450001	745.833313	1023.000000	1023.000000	2046.000000
40.880001	0.001930	1.140922	0.414976	1.336129	-0.679977	0.069794	0.000000	-10.000000	0.450000	-21.116667	739.000000	1023.000000	1023.000000	2046.000000
40.900002	0.001126	0.665556	0.469856	1.269000	-1.041944	-0.031356	0.000000	-10.000000	0.458333	-21.516668	732.000000	1023.000000	1023.000000	2046.000000
40.919998	0.000233	0.137703	0.505159	1.188455	-1.450222	-0.105688	0.000000	-10.000000	0.475000	-21.733334	724.833313	1023.000000	1023.000000	2046.000000
40.939999	-0.000636	-0.375796	0.531566	1.128121	-1.880286	-0.155197	0.000000	-10.000000	0.483333	-21.933334	717.500000	1023.000000	1023.000000	2046.000000
40.959999	-0.001529	-0.903678	0.392242	1.055089	-2.129878	-0.221132	0.000000	-10.000000	0.491667	-22.033333	710.166687	1023.000000	1023.000000	2046.000000
40.980000	-0.002455	-1.450789	0.145335	1.098570	-2.329293	-0.365402	0.000000	-10.000000	0.483333	-22.183334	702.833313	1023.000000	1023.000000	2046.000000
41.000000	-0.003659	-2.162666	-0.031625	1.110753	-2.719223	-0.522570	0.000000	-10.000000	0.491667	-22.333334	695.500000	1023.000000	1023.000000	2046.000000
41.020000	-0.004938	-2.918271	-0.076251	1.041622	-3.297385	-0.586257	0.000000	-10.000000	0.491667	-22.500000	688.000000	1023.000000	1023.000000	2046.000000
41.040001	-0.006242	-3.688774	-0.206502	0.907387	-3.748239	-0.641419	0.000000	-10.000000	0.500000	-22.566668	680.500000	1023.000000	1023.000000	2046.000000
41.060001	-0.007586	-4.483405	-0.536757	0.817348	-4.031386	-0.732609	0.000000	-10.000000	0.525000	-22.750000	672.833313	1023.000000	1023.000000	2046.000000
41.080002	-0.008824	-5.214825	-0.726377	0.858161	-4.445518	-0.901090	0.000000	-10.000000	0.550000	-23.016666	665.333313	1023.000000	1023.000000	2046.000000
41.099998	-0.010092	-5.964091	-0.764106	0.782584	-5.031826	-0.950744	0.000000	-10.000000	0.575000	-23.450001	657.666687	1023.000000	1023.000000	2046.000000
41.119999	-0.011450	-6.766874	-0.874417	0.660544	-5.496512	-1.056489	0.000000	-10.000000	0.566667	-23.733334	650.000000	1023.000000	1023.000000	2046.000000
41.139999	-0.012711	-7.511955	-1.176800	0.576007	-5.767067	-1.144095	0.000000	-10.000000	0.566667	-23.950001	642.000000	1023.000000	1023.000000	2046.000000
41.160000	-0.013431	-7.938017	-1.281042	0.705373	-6.079338	-1.283010	0.000000	-10.000000	0.575000	-24.100000	634.000000	1023.000000	1023.000000	2046.000000
41.180000	-0.014246	-8.419163	-1.188511	0.683690	-6.627405	-1.286937	0.000000	-10.000000	0.583333	-24.283335	626.000000	1023.000000	1023.000000	2046.000000
41.200001	-0.015195	-8.979982	-1.233952	0.614190	-7.062686	-1.297535	0.000000	-10.000000	0.591667	-24.516666	618.000000	1023.000000	1023.000000	2046.000000
41.220001	-0.016309	-9.638670	-1.442190	0.541381	-7.360422	-1.377439	0.000000	-10.000000	0.583333	-24.650000	609.666687	1023.000000	1023.000000	2046.000000
41.240002	-0.017423	-10.297115	-1.623950	0.560709	-7.723447	-1.510427	0.000000	-10.000000	0.591667	-24.783333	601.333313	1023.000000	1023.000000	2046.000000
41.259998	-0.018692	-11.046951	-1.644676	0.457577	-8.267825	-1.592027	0.000000	-10.000000	0.600000	-25.083334	593.000000	1023.000000	1023.000000	2046.000000
41.279999	-0.019740	-11.666342	-1.709060	0.472119	-8.694431	-1.734970	0.000000	-10.000000	0.608333	-25.516666	584.666687	1023.000000	1023.000000	2046.000000
41.299999	-0.020883	-12.342031	-1.988699	0.388307	-9.072914	-1.668725	0.000000	-10.000000	0.616667	-25.866667	576.166687	1023.000000	1023.000000	2046.000000
41.320000	-0.022460	-13.273890	-2.496656	0.480444	-9.415370	-1.842308	0.000000	-10.000000	0.616667	-26.050001	567.500000	1023.000000	1023.000000	2046.000000
41.340000	-0.024784	-14.647300	-2.849253	0.381892	-9.975105	-2.204834	0.000000	-10.000000	0.616667	-26.033333	558.833313	1023.000000	1023.000000	2046.000000
41.360001	-0.027053	-15.988439	-3.003276	0.136040	-10.614739	-2.506464	0.000000	-10.000000	0.625000	-26.133333	550.166687	1023.000000	1023.000000	2046.000000
41.380001	-0.029483	-17.424643	-3.233072	-0.314969	-11.111578	-2.765024	0.000000	-10.000000	0.616667	-26.033333	541.500000	1023.000000	1023.000000	2046.000000
41.400002	-0.032021	-18.924206	-3.676976	-0.601387	-11.465781	-3.180061	0.000000	-10.000000	0.633333	-26.000000	532.833313	1023.000000	1023.000000	2046.000000
41.419998	-0.034689	-20.501257	-4.071309	-0.732399	-12.021794	-3.675754	0.000000	-10.000000	0.616667	-25.750000	524.166687	1023.000000	1023.000000	2046.000000
41.439999	-0.037556	-22.195868	-4.376612	-1.059035	-12.682718	-4.077503	0.000000	-10.000000	0.616667	-25.716667	515.500000	1023.000000	1023.000000	2046.000000
41.459999	-0.040708	-24.058466	-4.761520	-1.446795	-13.273028	-4.577122	0.000000	-10.000000	0.616667	-25.700001	506.833344	1023.000000	1023.000000	2046.000000
41.480000	-0.043614	-25.775652	-5.285112	-1.782351	-13.695301	-5.012888	0.000000	-10.000000	0.633333	-25.683334	498.333344	1023.000000	1023.000000	2046.000000
41.500000	-0.045852	-27.098318	-5.593060	-2.033304	-14.128995	-5.342959	0.000000	-10.000000	0.633333	-25.549999	489.666656	1023.000000	1023.000000	2046.000000
41.520000	-0.047582	-28.120722	-5.632863	-2.141664	-14.692517	-5.653678	0.000000	-10.000000	0.633333	-25.516666	481.333344	1023.000000	1023.000000	2046.000000
41.540001	-0.049255	-29.109522	-5.857590	-2.302748	-15.076331	-5.872852	0.000000	-10.000000	0.633333	-25.533333	472.666656	1023.000000	1023.000000	2046.000000
41.560001	-0.051133	-30.219564	-6.214048	-2.481584	-15.390128	-6.133803	0.000000	-10.000000	0.633333	-25.433334	464.333344	1023.000000	1023.000000	2046.000000
41.580002	-0.052667	-31.125914	-6.543904	-2.550599	-15.628899	-6.402512	0.000000	-10.000000	0.616667	-25.333334	455.666656	1023.000000	1023.000000	2046.000000
41.599998	-0.053993	-31.910114	-6.655724	-2.672910	-16.027952	-6.553530	0.000000	-10.000000	0.600000	-25.333334	447.333344	1023.000000	1023.000000	2046.000000
41.619999	-0.055258	-32.657276	-6.736248	-2.793597	-16.397493	-6.729939	0.000000	-10.000000	0.616667	-25.650002	438.666656	1023.000000	1023.000000	2046.000000
41.639999	-0.056897	-33.626301	-6.995520	-2.975390	-16.710693	-6.944697	0.000000	-10.000000	0.633333	-25.783335	430.166656	1023.000000	1023.000000	2046.000000
41.660000	-0.058211	-34.402779	-7.260524	-3.173500	-16.899549	-7.069206	0.000000	-10.000000	0.650000	-25.900000	421.500000	1023.000000	1023.000000	2046.000000
41.680000	-0.058983	-34.858807	-7.255826	-3.295712	-17.189703	-7.117564	0.000000	-10.000000	0.650000	-25.866667	412.833344	1023.000000	1023.000000	2046.000000
41.700001	-0.059760	-35.318058	-7.227156	-3.453024	-17.483028	-7.154848	0.000000	-10.000000	0.666667	-26.150000	404.166656	1023.000000	1023.000000	2046.000000
41.720001	-0.061441	-36.311806	-7.450854	-3.687776	-17.796820	-7.376356	0.000000	-10.000000	0.666667	-26.216667	395.500000	1023.000000	1023.000000	2046.000000
41.740002	-0.063230	-37.368919	-7.812786	-3.960238	-17.967657	-7.628239	0.000000	-10.000000	0.683333	-26.383333	386.833344	1023.000000	1023.000000	2046.000000
41.759998	-0.064797	-38.294884	-7.910893	-4.355895	-18.256388	-7.771706	0.000000	-10.000000	0.650000	-26.166668	378.000000	1023.000000	1023.000000	2046.000000
41.779999	-0.066599	-39.360069	-7.850529	-4.836557	-18.670124	-8.002861	0.000000	-10.000000	0.666667	-26.350000	369.166656	1023.000000	1023.000000	2046.000000
41.799999	-0.068923	-40.733597	-8.007911	-5.388134	-19.012651	-8.324901	0.000000	-10.000000	0.633333	-26.350000	360.333344	1023.000000	1023.000000	2046.000000
41.820000	-0.071388	-42.190098	-8.248507	-5.800189	-19.327957	-8.813443	0.000000	-10.000000	0.650000	-26.400000	351.666656	1023.000000	1023.000000	2046.000000
41.840000	-0.073822	-43.629089	-8.462489	-6.223153	-19.669888	-9.273560	0.000000	-10.000000	0.616667	-26.216667	342.833344	1023.000000	1023.000000	2046.000000
41.860001	-0.075937	-44.879021	-8.545055	-6.668315	-20.085344	-9.580307	0.000000	-10.000000	0.616667	-25.850000	334.166656	1023.000000	1023.000000	2046.000000
41.880001	-0.078176	-46.202255	-8.685720	-7.171178	-20.473774	-9.871581	0.000000	-10.000000	0.600000	-25.716667	325.500000	1023.000000	1023.000000	2046.000000
41.900002	-0.080544	-47.601475	-9.052852	-7.615395	-20.727013	-10.206217	0.000000	-10.000000	0.591667	-25.366667	316.833344	1023.000000	1023.000000	2046.000000
41.919998	-0.082576	-48.802395	-9.336959	-7.923013	-20.966843	-10.575580	0.000000	-10.000000	0.583333	-25.350000	308.333344	1023.000000	1023.000000	2046.000000
41.939999	-0.084009	-49.649586	-9.397007	-8.314192	-21.212349	-10.726038	0.000000	-10.000000	0.583333	-25.150002	299.833344	1023.000000	1023.000000	2046.000000
41.959999	-0.085354	-50.444263	-9.404101	-8.684246	-21.454355	-10.901563	0.000000	-10.000000	0.591667	-25.050001	291.500000	1023.000000	1023.000000	2046.000000
41.980000	-0.086908	-51.362431	-9.610829	-9.025764	-21.520212	-11.205624	0.000000	-10.000000	0.591667	-24.750000	283.166656	1023.000000	1023.000000	2046.000000
42.000000	-0.088360	-52.220669	-9.827781	-9.284678	-21.571852	-11.536359	0.000000	-10.000000	0.583333	-24.516666	275.000000	1023.000000	1023.000000	2046.000000
42.020000	-0.089430	-52.852928	-9.859365	-9.546994	-21.709873	-11.736697	0.000000	-10.000000	0.566667	-24.333334	267.000000	1023.000000	1023.000000	2046.000000
42.040001	-0.090367	-53.406757	-9.864319	-9.830320	-21.800074	-11.912043	0.000000	-10.000000	0.566667	-24.166666	258.666656	1023.000000	1023.000000	2046.000000
42.060001	-0.091510	-54.082268	-9.905440	-10.115413	-21.937960	-12.123454	0.000000	-10.000000	0.558333	-23.933334	250.666672	1023.000000	1023.000000	2046.000000
42.080002	-0.092864	-54.882351	-10.133658	-10.362377	-21.951811	-12.434505	0.000000	-10.000000	0.558333	-23.700001	242.666672	1023.000000	1023.000000	2046.000000
42.099998	-0.094375	-55.775623	-10.310459	-10.605222	-22.106789	-12.753155	0.000000	-10.000000	0.550000	-23.500000	235.000000	1023.000000	1023.000000	2046.000000
42.119999	-0.095456	-56.414753	-10.407952	-10.819803	-22.204836	-12.982162	0.000000	-10.000000	0.550000	-23.283335	227.000000	1023.000000	1023.000000	2046.000000
42.139999	-0.096461	-57.008278	-10.471709	-11.079341	-22.344942	-13.112287	0.000000	-10.000000	0.541667	-23.133335	219.000000	1023.000000	1023.000000	2046.000000
42.160000	-0.097873	-57.842850	-10.711250	-11.276448	-22.414970	-13.440181	0.000000	-10.000000	0.541667	-22.866667	211.166672	1023.000000	1023.000000	2046.000000
42.180000	-0.099171	-58.610119	-10.949534	-11.455784	-22.485641	-13.719157	0.000000	-10.000000	0.525000	-22.750000	203.500000	1023.000000	1023.000000	2046.000000
42.200001	-0.100215	-59.226818	-11.059554	-11.642502	-22.644049	-13.880715	0.000000	-10.000000	0.500000	-22.433334	196.000000	1023.000000	1023.000000	2046.000000
42.220001	-0.101057	-59.724911	-11.120888	-11.896294	-22.766502	-13.941227	0.000000	-10.000000	0.475000	-22.233334	188.500000	1023.000000	1023.000000	2046.000000
42.240002	-0.102016	-60.291733	-11.229061	-12.134796	-22.882475	-14.045398	0.000000	-10.000000	0.466667	-21.850000	181.166672	1023.000000	1023.000000	2046.000000
42.259998	-0.103143	-60.957352	-11.480992	-12.196302	-22.855633	-14.424421	0.000000	-10.000000	0.475000	-21.500000	173.833328	1023.000000	1023.000000	2046.000000
42.279999	-0.104097	-61.521370	-11.594933	-12.332895	-22.972126	-14.621417	0.000000	-10.000000	0.458333	-21.300001	166.666672	1023.000000	1023.000000	2046.000000
42.299999	-0.104836	-61.958099	-11.625710	-12.547091	-23.114473	-14.670823	0.000000	-10.000000	0.450000	-20.966667	159.500000	1023.000000	1023.000000	2046.000000
42.320000	-0.105533	-62.370224	-11.716274	-12.684404	-23.175161	-14.794382	0.000000	-10.000000	0.425000	-20.683334	152.500000	1023.000000	1023.000000	2046.000000
42.340000	-0.106476	-62.927578	-11.918459	-12.780727	-23.207420	-15.020973	0.000000	-10.000000	0.425000	-20.183334	145.500000	1023.000000	1023.000000	2046.000000
42.360001	-0.107523	-63.546249	-12.093162	-12.858210	-23.334166	-15.260714	0.000000	-10.000000	0.408333	-19.683334	138.833328	1023.000000	1023.000000	2046.000000
42.380001	-0.108399	-64.063972	-12.169414	-13.061365	-23.498075	-15.335119	0.000000	-10.000000	0.408333	-19.416668	132.166672	1023.000000	1023.000000	2046.000000
42.400002	-0.109424	-64.669586	-12.274674	-13.301819	-23.661383	-15.431709	0.000000	-10.000000	0.400000	-19.066668	125.833336	1023.000000	1023.000000	2046.000000
42.419998	-0.110443	-65.272011	-12.381442	-13.403909	-23.769711	-15.716946	0.000000	-10.000000	0.400000	-18.850000	119.500000	1023.000000	1023.000000	2046.000000
42.439999	-0.111804	-66.076233	-12.567793	-13.606082	-23.899883	-16.002474	0.000000	-10.000000	0.400000	-18.416666	113.166664	1023.000000	1023.000000	2046.000000
42.459999	-0.112834	-66.684601	-12.732314	-13.823776	-24.007362	-16.121145	0.000000	-10.000000	0.391667	-18.216667	106.833336	1023.000000	1023.000000	2046.000000
42.480000	-0.113013	-66.790581	-12.880064	-13.787031	-24.068556	-16.054926	0.000000	-10.000000	0.375000	-18.016666	100.500000	1023.000000	1023.000000	2046.000000
42.500000	-0.113335	-66.980919	-13.035130	-13.759535	-24.138300	-16.047955	0.000000	-10.000000	0.341667	-17.766666	94.500000	1023.000000	1023.000000	2046.000000
42.520000	-0.114536	-67.690872	-13.254398	-13.889746	-24.236031	-16.310699	0.000000	-10.000000	0.316667	-17.566668	88.833336	1023.000000	1023.000000	2046.000000
42.540001	-0.116013	-68.563461	-13.404492	-14.178307	-24.424314	-16.556347	0.000000	-10.000000	0.300000	-17.316668	83.166664	1023.000000	1023.000000	2046.000000
42.560001	-0.117765	-69.599113	-13.610682	-14.499586	-24.571711	-16.917135	0.000000	-10.000000	0.300000	-17.100000	77.500000	1023.000000	1023.000000	2046.000000
42.580002	-0.119492	-70.619576	-13.791492	-14.711428	-24.870975	-17.245682	0.000000	-10.000000	0.300000	-16.566668	71.666664	1023.000000	1023.000000	2046.000000
42.599998	-0.121238	-71.651482	-14.041633	-14.862209	-25.156168	-17.591471	0.000000	-10.000000	0.283333	-15.900001	66.000000	1023.000000	1023.000000	2046.000000
42.619999	-0.123407	-72.933807	-14.386716	-15.040728	-25.429348	-18.077017	0.000000	-10.000000	0.266667	-15.066667	60.666668	1023.000000	1023.000000	2046.000000
42.639999	-0.125488	-74.163620	-14.716774	-15.209435	-25.748901	-18.488508	0.000000	-10.000000	0.258333	-14.300000	55.666668	1023.000000	1023.000000	2046.000000
42.660000	-0.127035	-75.077446	-14.907969	-15.385645	-26.126415	-18.657415	0.000000	-10.000000	0.266667	-13.733334	50.833332	1023.000000	1023.000000	2046.000000
42.680000	-0.127879	-75.576477	-15.093620	-15.506327	-26.285614	-18.690918	0.000000	-10.000000	0.266667	-13.400001	46.333332	1023.000000	1023.000000	2046.000000
42.700001	-0.128443	-75.909538	-15.285467	-15.437572	-26.347868	-18.838629	0.000000	-10.000000	0.258333	-13.100000	41.666668	1023.000000	1023.000000	2046.000000
42.720001	-0.129046	-76.266136	-15.486742	-15.326402	-26.433340	-19.019651	0.000000	-10.000000	0.250000	-12.683333	37.333332	1023.000000	1023.000000	2046.000000
42.740002	-0.129332	-76.435379	-15.650689	-15.300392	-26.430910	-19.053391	0.000000	-10.000000	0.216667	-11.916667	33.000000	1023.000000	1023.000000	2046.000000
42.759998	-0.129340	-76.440170	-15.778008	-15.375559	-26.429258	-18.857346	0.000000	-10.000000	0.183333	-10.883334	29.166666	1023.000000	1023.000000	2046.000000
42.779999	-0.128759	-76.096672	-15.806646	-15.281253	-26.340166	-18.668612	0.000000	-10.000000	0.141667	-9.350000	25.666666	1023.000000	1023.000000	2046.000000
42.799999	-0.128489	-75.937218	-15.895307	-15.161454	-26.228861	-18.651600	0.000000	-10.000000	0.116667	-7.600000	22.500000	1023.000000	1023.000000	2046.000000
42.820000	-0.128237	-75.787804	-15.981966	-15.220381	-26.080099	-18.505354	0.000000	-10.000000	0.108333	-4.883333	20.000000	1023.000000	1023.000000	2046.000000
42.840000	-0.127379	-75.281158	-15.877168	-15.263536	-25.970816	-18.169641	0.000000	-10.000000	0.091667	-2.016667	18.500000	1023.000000	1023.000000	2046.000000
42.860001	-0.126154	-74.556824	-15.771076	-15.225306	-25.709782	-17.850664	0.000000	-10.000000	0.100000	0.816667	18.000000	1023.000000	1023.000000	2046.000000
42.880001	-0.125065	-73.913528	-15.652781	-15.119078	-25.427359	-17.714314	0.000000	-10.000000	0.075000	2.833333	18.000000	1023.000000	1023.000000	2046.000000
42.900002	-0.124477	-73.565910	-15.641881	-15.201002	-25.215603	-17.507427	0.000000	-10.000000	0.066667	4.850000	18.000000	1023.000000	1023.000000	2046.000000
42.919998	-0.123719	-73.117935	-15.604524	-15.328347	-25.013920	-17.171143	0.000000	-10.000000	0.041667	6.700000	18.000000	1023.000000	1023.000000	2046.000000
42.939999	-0.122932	-72.652649	-15.469439	-15.430143	-24.818159	-16.934910	0.000000	-10.000000	0.041667	8.016666	18.000000	1023.000000	1023.000000	2046.000000
42.959999	-0.122944	-72.660095	-15.442192	-15.590156	-24.660326	-16.967421	0.000000	-10.000000	0.033333	8.433333	18.000000	1023.000000	1023.000000	2046.000000
42.980000	-0.123360	-72.905815	-15.427173	-15.836989	-24.695181	-16.946472	0.000000	-10.000000	0.041667	8.166667	18.000000	1023.000000	1023.000000	2046.000000
43.000000	-0.123631	-73.065674	-15.382816	-16.027843	-24.723003	-16.932013	0.000000	-10.000000	0.041667	7.633334	18.000000	1023.000000	1023.000000	2046.000000
43.020000	-0.124017	-73.293770	-15.323102	-16.134205	-24.801840	-17.034624	0.000000	-10.000000	0.058333	6.950000	18.000000	1023.000000	1023.000000	2046.000000
43.040001	-0.124475	-73.564667	-15.299501	-16.201664	-24.841785	-17.221718	0.000000	-10.000000	0.075000	6.033333	18.500000	1023.000000	1023.000000	2046.000000
43.060001	-0.125301	-74.053024	-15.436168	-16.452349	-24.884027	-17.280481	0.000000	-10.000000	0.100000	4.050000	20.000000	1023.000000	1023.000000	2046.000000
43.080002	-0.125891	-74.401657	-15.479917	-16.630781	-24.989876	-17.301081	0.000000	-10.000000	0.116667	2.250000	21.500000	1023.000000	1023.000000	2046.000000
43.099998	-0.125928	-74.423233	-15.488462	-16.644445	-24.987768	-17.302557	0.000000	-10.000000	0.125000	0.350000	22.666666	1023.000000	1023.000000	2046.000000
43.119999	-0.126150	-74.554482	-15.499215	-16.672182	-24.939432	-17.443655	0.000000	-10.000000	0.116667	-0.783333	22.833334	1023.000000	1023.000000	2046.000000
43.139999	-0.126497	-74.759628	-15.413469	-16.831610	-25.047722	-17.466827	0.000000	-10.000000	0.125000	-2.416667	23.000000	1023.000000	1023.000000	2046.000000
43.160000	-0.126499	-74.760773	-15.364681	-16.905115	-25.084671	-17.406307	0.000000	-10.000000	0.133333	-3.966667	23.000000	1023.000000	1023.000000	2046.000000
43.180000	-0.126320	-74.655243	-15.231969	-16.846960	-25.096558	-17.479759	0.000000	-10.000000	0.158333	-5.266666	23.000000	1023.000000	1023.000000	2046.000000
43.200001	-0.126377	-74.689003	-15.110786	-16.932549	-25.055361	-17.590309	0.000000	-10.000000	0.158333	-6.366667	23.000000	1023.000000	1023.000000	2046.000000
43.220001	-0.126804	-74.941048	-15.093508	-17.036194	-25.171265	-17.640079	0.000000	-10.000000	0.158333	-7.233334	23.000000	1023.000000	1023.000000	2046.000000
43.240002	-0.126868	-74.979141	-15.058625	-17.053808	-25.210148	-17.656561	0.000000	-10.000000	0.166667	-8.033334	23.000000	1023.000000	1023.000000	2046.000000
43.259998	-0.126965	-75.036476	-15.019508	-17.032360	-25.220905	-17.763704	0.000000	-10.000000	0.175000	-8.733334	23.000000	1023.000000	1023.000000	2046.000000
43.279999	-0.127387	-75.285599	-14.988141	-17.111721	-25.331018	-17.854717	0.000000	-10.000000	0.183333	-9.316667	23.000000	1023.000000	1023.000000	2046.000000
43.299999	-0.128092	-75.702240	-15.103969	-17.154692	-25.417545	-18.026035	0.000000	-10.000000	0.183333	-9.800000	19.333334	1023.000000	1023.000000	2046.000000
43.320000	-0.128455	-75.916985	-15.165333	-17.171032	-25.500051	-18.080564	0.000000	-10.000000	0.191667	-10.166667	11.500000	1023.000000	1023.000000	2046.000000
43.340000	-0.128783	-76.110931	-15.096919	-17.171492	-25.667601	-18.174919	0.000000	-10.000000	0.191667	-10.466666	2.500000	1023.000000	1023.000000	2046.000000
43.360001	-0.129199	-76.356506	-15.171114	-17.191856	-25.695930	-18.297602	0.000000	-10.000000	0.191667	-10.683333	-4.166667	1023.000000	1023.000000	2046.000000
43.380001	-0.129702	-76.653755	-15.242695	-17.300846	-25.782276	-18.327942	0.000000	-10.000000	0.183333	-10.833334	-7.666667	1023.000000	1023.000000	2046.000000
43.400002	-0.130146	-76.916176	-15.352875	-17.360298	-25.837734	-18.365269	0.000000	-10.000000	0.183333	-10.816667	-11.333333	1023.000000	1023.000000	2046.000000
43.419998	-0.130408	-77.071068	-15.341152	-17.329464	-25.925671	-18.474777	0.000000	-10.000000	0.175000	-10.816667	-14.833333	1023.000000	1023.000000	2046.000000
43.439999	-0.130757	-77.277336	-15.392871	-17.316858	-25.934282	-18.633327	0.000000	-10.000000	0.175000	-10.750000	-18.500000	1023.000000	1023.000000	2046.000000
43.459999	-0.131273	-77.582191	-15.457468	-17.466938	-25.989105	-18.668676	0.000000	-10.000000	0.183333	-10.750000	-22.166666	1023.000000	1023.000000	2046.000000
43.480000	-0.131496	-77.714340	-15.525815	-17.434072	-26.004549	-18.749903	0.000000	-10.000000	0.183333	-10.666667	-25.666666	1023.000000	1023.000000	2046.000000
43.500000	-0.131364	-77.636383	-15.423634	-17.357101	-26.113710	-18.741938	0.000000	-10.000000	0.183333	-10.666667	-29.333334	1023.000000	1023.000000	2046.000000
43.520000	-0.131427	-77.673309	-15.433660	-17.409611	-26.091658	-18.738379	0.000000	-10.000000	0.175000	-10.516666	-32.666668	1023.000000	1023.000000	2046.000000
43.540001	-0.132051	-78.041916	-15.560399	-17.438934	-26.198629	-18.843956	0.000000	-10.000000	0.183333	-10.383333	-36.333332	1023.000000	1023.000000	2046.000000
43.560001	-0.132177	-78.116531	-15.587192	-17.452284	-26.224451	-18.852606	0.000000	-10.000000	0.191667	-10.050000	-39.666668	1023.000000	1023.000000	2046.000000
43.580002	-0.132199	-78.129395	-15.632115	-17.506887	-26.159822	-18.830568	0.000000	-10.000000	0.183333	-9.600000	-43.166668	1023.000000	1023.000000	2046.000000
43.599998	-0.132489	-78.301056	-15.706859	-17.530115	-26.145893	-18.918188	0.000000	-10.000000	0.158333	-8.600000	-46.333332	1023.000000	1023.000000	2046.000000
43.619999	-0.132115	-78.080002	-15.728335	-17.535017	-26.130234	-18.686419	0.000000	-10.000000	0.133333	-6.850000	-49.166668	1023.000000	1023.000000	2046.000000
43.639999	-0.131437	-77.679550	-15.882838	-17.327253	-26.018091	-18.451372	0.000000	-10.000000	0.116667	-4.316667	-51.500000	1023.000000	1023.000000	2046.000000
43.660000	-0.131209	-77.544472	-16.007763	-17.275042	-25.904564	-18.357101	0.000000	-10.000000	0.108333	-1.016667	-53.000000	1023.000000	1023.000000	2046.000000
43.680000	-0.131436	-77.678658	-16.136526	-17.316845	-25.865026	-18.360254	0.000000	-10.000000	0.100000	1.733333	-53.833332	1023.000000	1023.000000	2046.000000
43.700001	-0.131613	-77.783455	-16.121675	-17.457607	-25.884485	-18.319689	0.000000	-10.000000	0.083333	4.350000	-54.000000	1023.000000	1023.000000	2046.000000
43.720001	-0.132075	-78.056129	-16.197630	-17.536800	-25.949087	-18.372610	0.000000	-10.000000	0.066667	6.300000	-54.000000	1023.000000	1023.000000	2046.000000
43.740002	-0.132703	-78.427681	-16.359550	-17.533571	-26.036161	-18.498398	0.000000	-10.000000	0.033333	8.100000	-54.000000	1023.000000	1023.000000	2046.000000
43.759998	-0.133555	-78.931030	-16.595211	-17.565960	-26.134243	-18.635616	0.000000	-10.000000	0.025000	9.166667	-54.000000	1023.000000	1023.000000	2046.000000
43.779999	-0.134485	-79.480713	-16.788391	-17.602001	-26.336889	-18.753431	0.000000	-10.000000	0.016667	9.466666	-54.000000	1023.000000	1023.000000	2046.000000
43.799999	-0.135155	-79.876701	-16.903872	-17.611017	-26.586138	-18.775673	0.000000	-10.000000	0.041667	9.200000	-54.000000	1023.000000	1023.000000	2046.000000
43.820000	-0.135296	-79.960175	-16.984552	-17.620785	-26.688135	-18.666704	0.000000	-10.000000	0.066667	8.016666	-54.000000	1023.000000	1023.000000	2046.000000
43.840000	-0.135324	-79.976524	-17.129242	-17.508589	-26.700188	-18.638508	0.000000	-10.000000	0.083333	6.033334	-28.500000	1023.000000	1023.000000	2046.000000
43.860001	-0.135098	-79.843033	-17.155863	-17.262381	-26.781145	-18.643644	0.000000	-10.000000	0.083333	4.400000	-3.000000	1023.000000	1023.000000	2046.000000
43.880001	-0.134772	-79.650345	-17.204294	-17.101475	-26.771044	-18.573528	0.000000	-10.000000	0.083333	3.250000	22.833334	1023.000000	1023.000000	2046.000000
43.900002	-0.134459	-79.465202	-17.233974	-16.948179	-26.769712	-18.513336	0.000000	-10.000000	0.091667	2.366667	23.500000	1023.000000	1023.000000	2046.000000
43.919998	-0.134060	-79.229630	-17.231670	-16.778410	-26.747398	-18.472149	0.000000	-10.000000	0.108333	1.200000	24.333334	1023.000000	1023.000000	2046.000000
43.939999	-0.133761	-79.052582	-17.213572	-16.724041	-26.743158	-18.371811	0.000000	-10.000000	0.125000	0.000000	24.833334	1023.000000	1023.000000	2046.000000
43.959999	-0.133613	-78.965240	-17.216633	-16.617073	-26.764439	-18.367096	0.000000	-10.000000	0.133333	-1.000000	25.000000	1023.000000	1023.000000	2046.000000
43.980000	-0.133177	-78.707344	-17.172964	-16.592705	-26.666553	-18.275126	0.000000	-10.000000	0.133333	-2.066667	25.000000	1023.000000	1023.000000	2046.000000
44.000000	-0.132574	-78.351257	-17.004368	-16.487524	-26.610880	-18.248487	0.000000	-10.000000	0.125000	-3.350000	25.000000	1023.000000	1023.000000	2046.000000
44.020000	-0.132363	-78.226486	-16.922655	-16.454411	-26.591417	-18.258001	0.000000	-10.000000	0.125000	-4.550000	25.000000	1023.000000	1023.000000	2046.000000
44.040001	-0.132350	-78.218704	-16.851719	-16.489494	-26.601158	-18.276331	0.000000	-10.000000	0.133333	-5.516667	25.000000	1023.000000	1023.000000	2046.000000
44.060001	-0.132218	-78.140717	-16.764898	-16.561972	-26.547794	-18.266048	0.000000	-10.000000	0.141667	-6.083333	25.000000	1023.000000	1023.000000	2046.000000
44.080002	-0.132477	-78.293625	-16.672022	-16.692219	-26.559303	-18.370079	0.000000	-10.000000	0.150000	-6.366667	25.000000	1023.000000	1023.000000	2046.000000
44.099998	-0.133345	-78.806931	-16.668556	-17.040987	-26.683920	-18.413465	0.000000	-10.000000	0.150000	-6.683333	25.000000	1023.000000	1023.000000	2046.000000
44.119999	-0.134312	-79.378571	-16.701548	-17.406876	-26.773275	-18.496866	0.000000	-10.000000	0.141667	-7.083333	25.000000	1023.000000	1023.000000	2046.000000
44.139999	-0.135243	-79.928772	-16.675329	-17.576904	-26.892511	-18.784029	0.000000	-10.000000	0.141667	-7.450000	25.000000	1023.000000	1023.000000	2046.000000
44.160000	-0.136594	-80.727005	-16.702936	-17.819910	-27.068880	-19.135277	0.000000	-10.000000	0.141667	-7.616667	25.000000	1023.000000	1023.000000	2046.000000
44.180000	-0.138190	-81.669998	-16.778782	-18.239748	-27.313335	-19.338131	0.000000	-10.000000	0.150000	-7.483334	17.833334	1023.000000	1023.000000	2046.000000
44.200001	-0.139256	-82.300255	-16.824881	-18.455936	-27.470785	-19.548655	0.000000	-10.000000	0.150000	-7.316667	9.666667	1023.000000	1023.000000	2046.000000
44.220001	-0.140098	-82.797760	-16.865070	-18.579210	-27.526579	-19.826902	0.000000	-10.000000	0.150000	-7.300000	1.166667	1023.000000	1023.000000	2046.000000
44.240002	-0.141053	-83.362312	-16.995914	-18.812092	-27.554911	-19.999399	0.000000	-10.000000	0.150000	-7.333333	-1.000000	1023.000000	1023.000000	2046.000000
44.259998	-0.141726	-83.760338	-17.123100	-19.020504	-27.621864	-19.994869	0.000000	-10.000000	0.141667	-7.183333	-3.000000	1023.000000	1023.000000	2046.000000
44.279999	-0.141298	-83.507294	-17.128298	-19.045979	-27.432541	-19.900476	0.000000	-10.000000	0.125000	-6.050000	-5.333333	1023.000000	1023.000000	2046.000000
44.299999	-0.140588	-83.087646	-17.132303	-18.987532	-27.146887	-19.820923	0.000000	-10.000000	0.100000	-2.616667	-7.333333	1023.000000	1023.000000	2046.000000
44.320000	-0.139800	-82.621788	-17.083366	-18.989010	-26.895330	-19.654083	0.000000	-10.000000	0.066667	1.816667	-8.500000	1023.000000	1023.000000	2046.000000
44.340000	-0.138681	-81.960449	-16.998075	-19.027376	-26.690813	-19.244183	0.000000	-10.000000	0.025000	7.266667	-9.000000	1023.000000	1023.000000	2046.000000
44.360001	-0.136900	-80.908028	-16.887386	-18.817932	-26.244808	-18.957903	0.000000	-10.000000	-0.041667	11.500000	-9.000000	1023.000000	1023.000000	2046.000000
44.380001	-0.134943	-79.751549	-16.683123	-18.579609	-25.832870	-18.655943	0.000000	-10.000000	-0.091667	15.366667	-9.000000	1023.000000	1023.000000	2046.000000
44.400002	-0.133481	-78.887215	-16.684513	-18.450399	-25.442507	-18.309795	0.000000	-10.000000	-0.141667	17.733334	-9.000000	1023.000000	1023.000000	2046.000000
44.419998	-0.131925	-77.967758	-16.583242	-18.374254	-25.117414	-17.892847	0.000000	-10.000000	-0.183333	19.500000	-3.166667	1023.000000	1023.000000	2046.000000
44.439999	-0.129744	-76.678787	-16.446220	-18.134590	-24.621492	-17.476484	0.000000	-10.000000	-0.225000	21.350000	9.166667	1023.000000	1023.000000	2046.000000
44.459999	-0.127934	-75.608818	-16.375591	-17.859072	-24.133699	-17.240459	0.000000	-10.000000	-0.275000	22.900000	23.833334	1023.000000	1023.000000	2046.000000
44.480000	-0.126393	-74.698036	-16.324671	-17.778166	-23.776451	-16.818752	0.000000	-10.000000	-0.325000	24.550001	35.333332	1023.000000	1023.000000	2046.000000
44.500000	-0.123940	-73.248703	-16.121748	-17.615997	-23.303947	-16.207012	0.000000	-10.000000	-0.375000	25.866667	43.166668	1023.000000	1023.000000	2046.000000
44.520000	-0.121409	-71.752701	-15.936633	-17.273981	-22.744406	-15.797679	0.000000	-10.000000	-0.450000	28.383333	58.000000	1023.000000	1023.000000	2046.000000
44.540001	-0.119274	-70.491196	-15.829358	-16.984104	-22.235147	-15.442581	0.000000	-10.000000	-0.500000	30.250000	70.166664	1023.000000	1023.000000	2046.000000
44.560001	-0.117258	-69.299194	-15.720476	-16.852953	-21.820610	-14.905151	0.000000	-10.000000	-0.550000	31.550001	79.500000	1023.000000	1023.000000	2046.000000
44.580002	-0.114630	-67.746117	-15.534235	-16.566769	-21.294935	-14.350180	0.000000	-10.000000	-0.550000	31.783335	83.166664	1023.000000	1023.000000	2046.000000
44.599998	-0.112014	-66.200104	-15.354019	-16.166403	-20.720419	-13.959262	0.000000	-10.000000	-0.575000	32.400002	90.166664	1023.000000	1023.000000	2046.000000
44.619999	-0.110067	-65.049736	-15.253970	-15.898610	-20.216883	-13.680273	0.000000	-10.000000	-0.608333	33.366669	101.000000	1023.000000	1023.000000	2046.000000
44.639999	-0.108618	-64.193222	-15.133670	-15.767119	-19.946413	-13.346022	0.000000	-10.000000	-0.658333	34.350002	111.833336	1023.000000	1023.000000	2046.000000
44.660000	-0.106724	-63.073952	-14.950345	-15.606145	-19.592203	-12.925259	0.000000	-10.000000	-0.675000	35.016666	123.333336	1023.000000	1023.000000	2046.000000
44.680000	-0.104229	-61.599083	-14.759581	-15.230239	-19.023731	-12.585530	0.000000	-10.000000	-0.691667	35.333336	134.833328	1023.000000	1023.000000	2046.000000
44.700001	-0.102532	-60.596500	-14.664648	-15.028172	-18.618538	-12.285143	0.000000	-10.000000	-0.691667	35.533333	146.500000	1023.000000	1023.000000	2046.000000
44.720001	-0.100876	-59.617462	-14.621935	-14.755871	-18.297623	-11.942033	0.000000	-10.000000	-0.700000	35.750000	158.166672	1023.000000	1023.000000	2046.000000
44.740002	-0.097749	-57.769512	-14.339638	-14.278659	-17.876242	-11.274974	0.000000	-10.000000	-0.700000	35.799999	170.000000	1023.000000	1023.000000	2046.000000
44.759998	-0.094675	-55.953091	-14.210266	-13.678940	-17.294100	-10.769787	0.000000	-10.000000	-0.691667	35.716667	182.000000	1023.000000	1023.000000	2046.000000
44.779999	-0.092338	-54.571583	-14.133796	-13.226746	-16.733599	-10.477443	0.000000	-10.000000	-0.683333	35.616665	194.000000	1023.000000	1023.000000	2046.000000
44.799999	-0.090678	-53.590679	-14.000506	-13.054891	-16.440689	-10.094592	0.000000	-10.000000	-0.683333	35.650002	206.000000	1023.000000	1023.000000	2046.000000
44.820000	-0.089321	-52.788490	-13.890483	-12.974112	-16.168518	-9.755377	0.000000	-10.000000	-0.675000	35.650002	218.000000	1023.000000	1023.000000	2046.000000
44.840000	-0.088327	-52.201099	-13.893373	-12.768124	-15.920840	-9.618763	0.000000	-10.000000	-0.675000	35.500000	230.000000	1023.000000	1023.000000	2046.000000
44.860001	-0.088288	-52.177994	-14.100491	-12.546099	-15.661694	-9.869711	0.000000	-10.000000	-0.650000	35.366665	241.833328	1023.000000	1023.000000	2046.000000
44.880001	-0.088881	-52.528652	-14.340199	-12.563359	-15.556020	-10.069074	0.000000	-10.000000	-0.650000	34.783333	253.500000	1023.000000	1023.000000	2046.000000
44.900002	-0.088731	-52.440189	-14.384230	-12.604455	-15.518561	-9.932945	0.000000	-10.000000	-0.641667	34.466667	265.166656	1023.000000	1023.000000	2046.000000
44.919998	-0.087332	-51.613079	-14.220352	-12.527952	-15.309621	-9.555153	0.000000	-10.000000	-0.633333	33.916668	276.666656	1023.000000	1023.000000	2046.000000
44.939999	-0.085467	-50.511105	-14.139084	-12.248013	-14.812535	-9.311472	0.000000	-10.000000	-0.616667	33.750000	288.166656	1023.000000	1023.000000	2046.000000
44.959999	-0.083970	-49.626541	-14.007990	-11.998913	-14.478696	-9.140944	0.000000	-10.000000	-0.600000	33.250000	299.333344	1023.000000	1023.000000	2046.000000
44.980000	-0.082589	-48.810101	-13.839358	-11.795826	-14.313218	-8.861699	0.000000	-10.000000	-0.591667	33.000000	310.500000	1023.000000	1023.000000	2046.000000
45.000000	-0.080443	-47.541828	-13.567398	-11.540482	-13.970767	-8.463181	0.000000	-10.000000	-0.591667	32.683334	321.500000	1023.000000	1023.000000	2046.000000
45.020000	-0.078031	-46.116451	-13.426038	-11.131008	-13.384703	-8.174703	0.000000	-10.000000	-0.566667	32.433334	332.500000	1023.000000	1023.000000	2046.000000
45.040001	-0.076027	-44.932137	-13.294342	-10.723462	-12.938153	-7.976181	0.000000	-10.000000	-0.575000	32.116669	343.500000	1023.000000	1023.000000	2046.000000
45.060001	-0.074119	-43.804462	-13.060968	-10.429639	-12.704386	-7.609468	0.000000	-10.000000	-0.550000	31.966667	354.333344	1023.000000	1023.000000	2046.000000
45.080002	-0.071574	-42.300106	-12.710728	-10.124859	-12.320781	-7.143739	0.000000	-10.000000	-0.550000	31.700001	365.000000	1023.000000	1023.000000	2046.000000
45.099998	-0.068471	-40.466286	-12.347622	-9.701685	-11.665936	-6.751040	0.000000	-10.000000	-0.516667	31.350000	375.666656	1023.000000	1023.000000	2046.000000
45.119999	-0.065457	-38.685238	-12.045261	-9.221027	-10.958292	-6.460659	0.000000	-10.000000	-0.508333	31.033335	386.166656	1023.000000	1023.000000	2046.000000
45.139999	-0.063002	-37.234371	-11.690330	-8.885272	-10.484145	-6.174623	0.000000	-10.000000	-0.508333	30.850000	396.500000	1023.000000	1023.000000	2046.000000
45.160000	-0.060570	-35.796955	-11.150285	-8.776431	-10.155631	-5.714609	0.000000	-10.000000	-0.491667	30.700001	406.833344	1023.000000	1023.000000	2046.000000
45.180000	-0.057849	-34.188919	-10.653226	-8.615846	-9.595678	-5.324170	0.000000	-10.000000	-0.475000	30.350000	417.166656	1023.000000	1023.000000	2046.000000
45.200001	-0.055322	-32.695076	-10.264930	-8.421124	-8.954559	-5.054463	0.000000	-10.000000	-0.450000	30.166666	427.500000	1023.000000	1023.000000	2046.000000
45.220001	-0.053650	-31.707085	-9.974420	-8.321414	-8.506853	-4.904398	0.000000	-10.000000	-0.441667	30.083334	437.500000	1023.000000	1023.000000	2046.000000
45.240002	-0.052361	-30.945583	-9.619699	-8.239395	-8.351050	-4.735439	0.000000	-10.000000	-0.433333	29.933334	447.500000	1023.000000	1023.000000	2046.000000
45.259998	-0.050967	-30.121584	-9.243866	-8.057109	-8.233701	-4.586907	0.000000	-10.000000	-0.416667	29.750000	457.500000	1023.000000	1023.000000	2046.000000
45.279999	-0.049425	-29.210125	-9.051105	-7.895785	-7.776044	-4.487192	0.000000	-10.000000	-0.408333	29.533333	467.500000	1023.000000	1023.000000	2046.000000
45.299999	-0.047935	-28.329374	-8.747911	-7.673657	-7.439598	-4.468208	0.000000	-10.000000	-0.383333	29.299999	477.500000	1023.000000	1023.000000	2046.000000
45.320000	-0.046519	-27.492550	-8.289363	-7.487627	-7.345044	-4.370517	0.000000	-10.000000	-0.383333	28.900000	487.333344	1023.000000	1023.000000	2046.000000
45.340000	-0.044807	-26.481089	-7.897113	-7.325102	-7.099864	-4.159009	0.000000	-10.000000	-0.383333	28.366667	497.000000	1023.000000	1023.000000	2046.000000
45.360001	-0.042488	-25.110268	-7.635599	-7.003429	-6.548274	-3.922965	0.000000	-10.000000	-0.391667	28.250000	506.500000	1023.000000	1023.000000	2046.000000
45.380001	-0.040134	-23.719137	-7.352830	-6.635803	-6.005719	-3.724786	0.000000	-10.000000	-0.375000	27.833334	516.000000	1023.000000	1023.000000	2046.000000
45.400002	-0.037617	-22.231363	-6.848202	-6.326048	-5.679674	-3.377439	0.000000	-10.000000	-0.358333	27.416666	525.333313	1023.000000	1023.000000	2046.000000
45.419998	-0.035062	-20.721846	-6.348651	-6.003154	-5.332311	-3.037729	0.000000	-10.000000	-0.350000	26.800001	534.500000	1023.000000	1023.000000	2046.000000
45.439999	-0.032216	-19.039413	-5.958568	-5.607842	-4.730678	-2.742327	0.000000	-10.000000	-0.350000	26.600000	543.500000	1023.000000	1023.000000	2046.000000
45.459999	-0.029562	-17.471128	-5.647244	-5.205998	-4.104748	-2.513139	0.000000	-10.000000	-0.341667	26.400002	552.500000	1023.000000	1023.000000	2046.000000
45.480000	-0.027066	-15.995726	-5.287756	-4.773015	-3.612087	-2.322867	0.000000	-10.000000	-0.325000	26.150002	561.333313	1023.000000	1023.000000	2046.000000
45.500000	-0.024696	-14.595330	-4.804598	-4.479726	-3.325490	-1.985516	0.000000	-10.000000	-0.300000	25.800001	570.166687	1023.000000	1023.000000	2046.000000
45.520000	-0.022261	-13.156311	-4.435470	-4.126536	-2.884995	-1.709311	0.000000	-10.000000	-0.275000	25.466667	578.833313	1023.000000	1023.000000	2046.000000
45.540001	-0.020011	-11.826480	-4.276608	-3.784070	-2.301559	-1.464243	0.000000	-10.000000	-0.275000	24.966667	587.500000	1023.000000	1023.000000	2046.000000
45.560001	-0.017792	-10.515246	-3.975214	-3.383189	-1.899790	-1.257053	0.000000	-10.000000	-0.275000	24.416668	595.833313	1023.000000	1023.000000	2046.000000
45.580002	-0.015817	-9.348039	-3.538198	-3.045352	-1.739143	-1.025346	0.000000	-10.000000	-0.275000	23.800001	604.000000	1023.000000	1023.000000	2046.000000
45.599998	-0.013859	-8.190688	-3.287729	-2.764390	-1.374049	-0.764520	0.000000	-10.000000	-0.258333	23.416666	612.000000	1023.000000	1023.000000	2046.000000
45.619999	-0.011832	-6.992854	-3.099559	-2.475392	-0.902054	-0.515849	0.000000	-10.000000	-0.241667	22.983334	620.000000	1023.000000	1023.000000	2046.000000
45.639999	-0.009599	-5.673293	-2.866090	-1.998061	-0.405728	-0.403415	0.000000	-10.000000	-0.233333	22.883333	627.833313	1023.000000	1023.000000	2046.000000
45.660000	-0.007569	-4.473114	-2.423711	-1.740112	-0.198288	-0.111002	0.000000	-10.000000	-0.216667	22.683334	635.500000	1023.000000	1023.000000	2046.000000
45.680000	-0.005898	-3.485528	-2.035063	-1.523697	-0.037722	0.110954	0.000000	-10.000000	-0.200000	22.516666	643.000000	1023.000000	1023.000000	2046.000000
45.700001	-0.004546	-2.686598	-1.858949	-1.307828	0.297138	0.183042	0.000000	-10.000000	-0.183333	22.050001	650.500000	1023.000000	1023.000000	2046.000000
45.720001	-0.002907	-1.718293	-1.672218	-0.975692	0.698785	0.230831	0.000000	-10.000000	-0.166667	21.550001	658.000000	1023.000000	1023.000000	2046.000000
45.740002	-0.001403	-0.829142	-1.428056	-0.785463	0.957251	0.427126	0.000000	-10.000000	-0.150000	21.100000	665.333313	1023.000000	1023.000000	2046.000000
45.759998	0.000120	0.071110	-1.118548	-0.474951	1.083434	0.581175	0.000000	-10.000000	-0.125000	20.566668	672.500000	1023.000000	1023.000000	2046.000000
45.779999	0.002060	1.217579	-0.920724	-0.049747	1.319327	0.868723	0.000000	-10.000000	-0.100000	20.033333	679.500000	1023.000000	1023.000000	2046.000000
45.799999	0.003433	2.028855	-1.050535	0.366683	1.716653	0.996054	0.000000	-10.000000	-0.091667	19.300001	686.166687	1023.000000	1023.000000	2046.000000
45.820000	0.004094	2.419841	-0.987189	0.545595	1.850845	1.010589	0.000000	-10.000000	-0.091667	18.983334	692.833313	1023.000000	1023.000000	2046.000000
45.840000	0.004543	2.684825	-0.704498	0.587762	1.750809	1.050753	0.000000	-10.000000	-0.100000	18.650002	699.166687	1023.000000	1023.000000	2046.000000
45.860001	0.004521	2.672111	-0.563930	0.600710	1.751226	0.884105	0.000000	-10.000000	-0.100000	18.483334	705.500000	1023.000000	1023.000000	2046.000000
45.880001	0.003601	2.128295	-0.785555	0.545798	1.767449	0.600602	0.000000	-10.000000	-0.083333	17.833334	711.500000	1023.000000	1023.000000	2046.000000
45.900002	0.002142	1.265934	-1.220480	0.447461	1.810978	0.227975	0.000000	-10.000000	-0.058333	16.833334	717.500000	1023.000000	1023.000000	2046.000000
45.919998	0.001136	0.671276	-1.303325	0.337248	1.642635	-0.005283	0.000000	-10.000000	-0.025000	15.666667	723.333313	1023.000000	1023.000000	2046.000000
45.939999	0.000725	0.428658	-1.236555	0.172203	1.493142	-0.000131	0.000000	-10.000000	-0.008333	14.600000	728.833313	1023.000000	1023.000000	2046.000000
45.959999	0.000586	0.346057	-1.425233	0.091435	1.662756	0.017099	0.000000	-10.000000	-0.008333	14.116667	734.000000	1023.000000	1023.000000	2046.000000
45.980000	0.001233	0.728643	-1.454665	0.250145	1.887654	0.045509	0.000000	-10.000000	-0.025000	13.816667	738.833313	1023.000000	1023.000000	2046.000000
46.000000	0.001974	1.166741	-1.230590	0.348126	1.861073	0.188132	0.000000	-10.000000	-0.033333	13.833334	743.500000	1023.000000	1023.000000	2046.000000
46.020000	0.002739	1.618533	-1.076688	0.405627	1.944580	0.345014	0.000000	-10.000000	-0.033333	13.750000	748.000000	1023.000000	1023.000000	2046.000000
46.040001	0.003391	2.003804	-1.098666	0.598380	2.140134	0.363956	0.000000	-10.000000	-0.016667	13.500000	752.500000	1023.000000	1023.000000	2046.000000
46.060001	0.004308	2.546209	-1.095149	0.778518	2.374343	0.488497	0.000000	-10.000000	0.000000	12.966667	757.166687	1023.000000	1023.000000	2046.000000
46.080002	0.005443	3.216859	-0.838752	0.942483	2.382785	0.730344	0.000000	-10.000000	0.008333	11.883333	761.666687	1023.000000	1023.000000	2046.000000
46.099998	0.006525	3.856312	-0.659073	1.150519	2.471456	0.893409	0.000000	-10.000000	0.008333	10.966667	766.000000	1023.000000	1023.000000	2046.000000
46.119999	0.007458	4.407949	-0.638533	1.353003	2.701038	0.992440	0.000000	-10.000000	0.008333	9.900001	769.666687	1023.000000	1023.000000	2046.000000
46.139999	0.008768	5.182148	-0.559668	1.562255	2.989629	1.189933	0.000000	-10.000000	0.033333	8.916667	773.166687	1023.000000	1023.000000	2046.000000
46.160000	0.010325	6.102028	-0.323666	1.865876	3.173813	1.386004	0.000000	-10.000000	0.050000	7.650000	776.333313	1023.000000	1023.000000	2046.000000
46.180000	0.011661	6.891817	-0.025920	2.123569	3.289069	1.505098	0.000000	-10.000000	0.058333	6.716667	779.166687	1023.000000	1023.000000	2046.000000
46.200001	0.012761	7.541768	0.254898	2.164538	3.443316	1.679015	0.000000	-10.000000	0.066667	5.816667	781.500000	1023.000000	1023.000000	2046.000000
46.220001	0.013289	7.853597	0.389328	2.165897	3.609629	1.688743	0.000000	-10.000000	0.083333	5.083333	783.500000	1023.000000	1023.000000	2046.000000
46.240002	0.013710	8.102642	0.520942	2.068754	3.682693	1.830253	0.000000	-10.000000	0.100000	4.100000	785.333313	1023.000000	1023.000000	2046.000000
46.259998	0.013821	8.168230	0.579184	2.048890	3.683467	1.856688	0.000000	-10.000000	0.100000	3.450000	787.000000	1023.000000	1023.000000	2046.000000
46.279999	0.013705	8.099764	0.712884	2.012921	3.536973	1.836985	0.000000	-10.000000	0.100000	3.083333	788.333313	1023.000000	1023.000000	2046.000000
46.299999	0.013205	7.803902	0.734903	1.933293	3.381106	1.754600	0.000000	-10.000000	0.100000	3.083333	789.500000	1023.000000	1023.000000	2046.000000
46.320000	0.012392	7.323587	0.748538	1.846381	3.141410	1.587258	0.000000	-10.000000	0.100000	3.000000	790.500000	1023.000000	1023.000000	2046.000000
46.340000	0.011651	6.885521	0.665611	1.782200	3.037121	1.400590	0.000000	-10.000000	0.116667	2.566667	791.500000	1023.000000	1023.000000	2046.000000
46.360001	0.011272	6.661974	0.612270	1.827411	2.996842	1.225451	0.000000	-10.000000	0.116667	1.933333	792.333313	1023.000000	1023.000000	2046.000000
46.380001	0.011319	6.689313	0.677720	1.833724	2.922584	1.255286	0.000000	-10.000000	0.116667	1.533333	792.833313	1023.000000	1023.000000	2046.000000
46.400002	0.011686	6.906330	0.830250	1.820444	2.882433	1.373203	0.000000	-10.000000	0.100000	1.416667	793.000000	1023.000000	1023.000000	2046.000000
46.419998	0.012297	7.267765	1.079808	1.833839	2.816418	1.537699	0.000000	-10.000000	0.100000	1.150000	793.000000	1023.000000	1023.000000	2046.000000
46.439999	0.012797	7.562891	1.203613	2.002630	2.885126	1.471523	0.000000	-10.000000	0.100000	0.666667	793.000000	1023.000000	1023.000000	2046.000000
46.459999	0.013378	7.906205	1.223350	2.213989	3.062540	1.406325	0.000000	-10.000000	0.100000	0.200000	793.000000	1023.000000	1023.000000	2046.000000
46.480000	0.014187	8.384569	1.397176	2.277775	3.137466	1.572152	0.000000	-10.000000	0.100000	0.000000	793.000000	1023.000000	1023.000000	2046.000000
46.500000	0.015267	9.022769	1.619857	2.424316	3.236357	1.742238	0.000000	-10.000000	0.100000	0.000000	793.000000	1023.000000	1023.000000	2046.000000
46.520000	0.015979	9.443663	1.791903	2.553636	3.251333	1.846790	0.000000	-10.000000	0.100000	0.000000	793.000000	1023.000000	1023.000000	2046.000000
46.540001	0.016528	9.768017	1.847523	2.727515	3.335359	1.857620	0.000000	-10.000000	0.100000	0.000000	793.000000	1023.000000	1023.000000	2046.000000
46.560001	0.016928	10.004270	1.844719	2.838543	3.390342	1.930665	0.000000	-10.000000	0.100000	0.000000	793.000000	1023.000000	1023.000000	2046.000000
46.580002	0.017453	10.314471	1.895086	2.998833	3.430196	1.990357	0.000000	-10.000000	0.100000	0.000000	793.000000	1023.000000	1023.000000	2046.000000
46.599998	0.017949	10.607877	2.007412	3.035379	3.402739	2.162347	0.000000	-10.000000	0.100000	0.000000	793.000000	1023.000000	1023.000000	2046.000000
46.619999	0.018388	10.867467	2.081437	3.125689	3.424941	2.235399	0.000000	-10.000000	0.100000	-0.266667	793.000000	1023.000000	1023.000000	2046.000000
46.639999	0.018720	11.063383	2.164340	3.306886	3.453972	2.138185	0.000000	-10.000000	0.100000	-0.933333	793.000000	1023.000000	1023.000000	2046.000000
46.660000	0.019404	11.467974	2.232119	3.498179	3.573878	2.163798	0.000000	-10.000000	0.100000	-1.733333	793.000000	1023.000000	1023.000000	2046.000000
46.680000	0.020091	11.873586	2.320645	3.573513	3.636183	2.343246	0.000000	-10.000000	0.100000	-2.316667	793.000000	1023.000000	1023.000000	2046.000000
46.700001	0.020775	12.278274	2.459504	3.602567	3.655093	2.561110	0.000000	-10.000000	0.100000	-2.583333	793.000000	1023.000000	1023.000000	2046.000000
46.720001	0.021321	12.600660	2.554046	3.711064	3.692649	2.642902	0.000000	-10.000000	0.100000	-2.733333	793.000000	1023.000000	1023.000000	2046.000000
46.740002	0.021515	12.715556	2.511913	3.861250	3.768468	2.573925	0.000000	-10.000000	0.100000	-2.833333	793.000000	1023.000000	1023.000000	2046.000000
46.759998	0.021534	12.726663	2.476418	4.019670	3.743757	2.486818	0.000000	-10.000000	0.100000	-2.916667	793.000000	1023.000000	1023.000000	2046.000000
46.779999	0.021526	12.721875	2.388351	4.142634	3.620431	2.570458	0.000000	-10.000000	0.100000	-3.066667	793.000000	1023.000000	1023.000000	2046.000000
46.799999	0.021150	12.499804	2.283314	4.193131	3.369732	2.653628	0.000000	-10.000000	0.100000	-3.283333	793.000000	1023.000000	1023.000000	2046.000000
46.820000	0.020123	11.892658	2.163995	4.138546	3.124506	2.465611	0.000000	-10.000000	0.100000	-3.483333	793.000000	1023.000000	1023.000000	2046.000000
46.840000	0.018670	11.033685	1.986513	4.036805	2.882317	2.128049	0.000000	-10.000000	0.100000	-3.650000	793.000000	1023.000000	1023.000000	2046.000000
46.860001	0.017350	10.254107	1.856720	3.712904	2.644526	2.039958	0.000000	-10.000000	0.100000	-3.750000	793.000000	1023.000000	1023.000000	2046.000000
46.880001	0.015779	9.325381	1.688309	3.475688	2.329091	1.832292	0.000000	-10.000000	0.108333	-4.266667	793.000000	1023.000000	1023.000000	2046.000000
46.900002	0.013187	7.793746	1.288027	3.213861	1.968620	1.323237	0.000000	-10.000000	0.125000	-5.400000	793.000000	1023.000000	1023.000000	2046.000000
46.919998	0.010093	5.964858	0.845606	2.894746	1.511560	0.712946	0.000000	-10.000000	0.141667	-7.116667	793.000000	1023.000000	1023.000000	2046.000000
46.939999	0.007678	4.537919	0.493620	2.510328	1.138783	0.395187	0.000000	-10.000000	0.158333	-8.766666	789.666687	1023.000000	1023.000000	2046.000000
46.959999	0.006059	3.580585	0.263561	2.193160	0.790273	0.333590	0.000000	-10.000000	0.166667	-9.866667	782.000000	1023.000000	1023.000000	2046.000000
46.980000	0.004828	2.853160	0.084985	2.112637	0.485389	0.170150	0.000000	-10.000000	0.175000	-10.550000	773.333313	1023.000000	1023.000000	2046.000000
47.000000	0.003623	2.141070	-0.063380	2.177390	0.170456	-0.143396	0.000000	-10.000000	0.183333	-11.150000	766.666687	1023.000000	1023.000000	2046.000000
47.020000	0.002206	1.303724	-0.265474	2.142299	-0.213117	-0.359984	0.000000	-10.000000	0.216667	-12.000000	763.000000	1023.000000	1023.000000	2046.000000
47.040001	0.001105	0.653177	-0.471232	2.009731	-0.505956	-0.379365	0.000000	-10.000000	0.250000	-13.183333	759.000000	1023.000000	1023.000000	2046.000000
47.060001	0.000237	0.139776	-0.514452	1.887575	-0.916719	-0.316629	0.000000	-10.000000	0.283333	-14.466667	754.666687	1023.000000	1023.000000	2046.000000
47.080002	-0.000477	-0.281805	-0.551450	1.948655	-1.245616	-0.433393	0.000000	-10.000000	0.308333	-15.933333	749.833313	1023.000000	1023.000000	2046.000000
47.099998	-0.001414	-0.835666	-0.659706	2.062535	-1.598197	-0.640297	0.000000	-10.000000	0.358333	-17.250000	744.333313	1023.000000	1023.000000	2046.000000
47.119999	-0.002381	-1.407431	-0.762632	2.047349	-1.978619	-0.713529	0.000000	-10.000000	0.391667	-18.566668	738.500000	1023.000000	1023.000000	2046.000000
47.139999	-0.002763	-1.632961	-0.738973	2.009369	-2.260308	-0.643048	0.000000	-10.000000	0.425000	-19.600000	732.333313	1023.000000	1023.000000	2046.000000
47.160000	-0.003110	-1.838243	-0.701549	2.021093	-2.622227	-0.535560	0.000000	-10.000000	0.433333	-20.683334	725.833313	1023.000000	1023.000000	2046.000000
47.180000	-0.003552	-2.099182	-0.757578	2.169676	-2.858554	-0.652726	0.000000	-10.000000	0.458333	-21.466667	719.000000	1023.000000	1023.000000	2046.000000
47.200001	-0.004512	-2.666387	-0.843809	2.185433	-3.150525	-0.857486	0.000000	-10.000000	0.466667	-22.216667	711.833313	1023.000000	1023.000000	2046.000000
47.220001	-0.005745	-3.395393	-0.906362	1.898299	-3.521533	-0.865797	0.000000	-10.000000	0.483333	-22.566668	704.500000	1023.000000	1023.000000	2046.000000
47.240002	-0.006923	-4.091298	-0.875205	1.544841	-3.929656	-0.831279	0.000000	-10.000000	0.491667	-22.816668	696.833313	1023.000000	1023.000000	2046.000000
47.259998	-0.008374	-4.948917	-0.895309	1.283049	-4.315138	-1.021519	0.000000	-10.000000	0.516667	-22.966667	689.166687	1023.000000	1023.000000	2046.000000
47.279999	-0.010346	-6.114645	-1.020277	1.042196	-4.778654	-1.357910	0.000000	-10.000000	0.533333	-23.200001	681.500000	1023.000000	1023.000000	2046.000000
47.299999	-0.012380	-7.316823	-1.187074	0.686531	-5.289441	-1.526839	0.000000	-10.000000	0.550000	-23.200001	673.833313	1023.000000	1023.000000	2046.000000
47.320000	-0.014318	-8.461822	-1.362107	0.370601	-5.746545	-1.723771	0.000000	-10.000000	0.550000	-23.083334	666.000000	1023.000000	1023.000000	2046.000000
47.340000	-0.016306	-9.636973	-1.490593	0.215556	-6.210582	-2.151354	0.000000	-10.000000	0.550000	-22.950001	658.333313	1023.000000	1023.000000	2046.000000
47.360001	-0.018412	-10.881442	-1.686472	-0.003841	-6.663394	-2.527735	0.000000	-10.000000	0.550000	-23.083334	650.666687	1023.000000	1023.000000	2046.000000
47.380001	-0.020429	-12.073355	-1.901529	-0.371118	-7.139265	-2.661444	0.000000	-10.000000	0.550000	-23.183334	643.000000	1023.000000	1023.000000	2046.000000
47.400002	-0.021770	-12.866009	-2.013353	-0.578951	-7.548325	-2.725380	0.000000	-10.000000	0.550000	-23.266666	635.166687	1023.000000	1023.000000	2046.000000
47.419998	-0.022886	-13.525508	-2.112436	-0.621486	-7.850572	-2.941015	0.000000	-10.000000	0.533333	-23.200001	627.500000	1023.000000	1023.000000	2046.000000
47.439999	-0.024126	-14.258567	-2.236776	-0.746276	-8.129058	-3.146457	0.000000	-10.000000	0.533333	-23.233334	619.833313	1023.000000	1023.000000	2046.000000
47.459999	-0.025343	-14.977767	-2.325377	-0.988883	-8.495780	-3.167728	0.000000	-10.000000	0.516667	-23.200001	612.000000	1023.000000	1023.000000	2046.000000
47.480000	-0.026046	-15.392983	-2.405570	-1.026265	-8.729231	-3.231917	0.000000	-10.000000	0.533333	-23.283335	604.000000	1023.000000	1023.000000	2046.000000
47.500000	-0.026861	-15.874642	-2.418459	-1.029999	-8.993898	-3.432287	0.000000	-10.000000	0.533333	-23.383333	596.333313	1023.000000	1023.000000	2046.000000
47.520000	-0.027892	-16.484232	-2.523899	-1.128303	-9.259529	-3.572500	0.000000	-10.000000	0.550000	-23.433334	588.666687	1023.000000	1023.000000	2046.000000
47.540001	-0.028786	-17.012737	-2.638955	-1.229586	-9.556760	-3.587435	0.000000	-10.000000	0.550000	-23.500000	581.000000	1023.000000	1023.000000	2046.000000
47.560001	-0.029554	-17.466566	-2.717453	-1.257615	-9.812235	-3.679262	0.000000	-10.000000	0.516667	-23.450001	573.000000	1023.000000	1023.000000	2046.000000
47.580002	-0.030747	-18.171602	-2.904915	-1.320812	-10.081364	-3.864511	0.000000	-10.000000	0.516667	-23.350000	565.000000	1023.000000	1023.000000	2046.000000
47.599998	-0.032054	-18.943960	-3.113013	-1.503403	-10.453965	-3.873580	0.000000	-10.000000	0.516667	-23.233334	557.166687	1023.000000	1023.000000	2046.000000
47.619999	-0.032882	-19.432989	-3.265673	-1.552241	-10.684545	-3.930530	0.000000	-10.000000	0.550000	-23.233334	549.500000	1023.000000	1023.000000	2046.000000
47.639999	-0.034031	-20.112406	-3.392337	-1.582806	-10.987836	-4.149427	0.000000	-10.000000	0.550000	-23.200001	541.833313	1023.000000	1023.000000	2046.000000
47.660000	-0.035533	-21.000256	-3.666884	-1.773908	-11.317317	-4.242147	0.000000	-10.000000	0.550000	-23.316668	534.000000	1023.000000	1023.000000	2046.000000
47.680000	-0.036690	-21.683832	-3.819801	-1.940047	-11.668767	-4.255218	0.000000	-10.000000	0.550000	-23.366667	526.000000	1023.000000	1023.000000	2046.000000
47.700001	-0.037540	-22.185892	-3.909249	-1.946998	-11.911162	-4.418484	0.000000	-10.000000	0.550000	-23.466667	518.333313	1023.000000	1023.000000	2046.000000
47.720001	-0.038546	-22.780426	-4.067817	-2.026803	-12.136288	-4.549519	0.000000	-10.000000	0.550000	-23.533335	510.666656	1023.000000	1023.000000	2046.000000
47.740002	-0.039397	-23.283447	-4.170003	-2.141680	-12.417223	-4.554540	0.000000	-10.000000	0.533333	-23.450001	503.000000	1023.000000	1023.000000	2046.000000
47.759998	-0.040154	-23.731262	-4.306149	-2.133836	-12.645387	-4.645892	0.000000	-10.000000	0.533333	-23.483334	495.000000	1023.000000	1023.000000	2046.000000
47.779999	-0.041134	-24.309927	-4.441331	-2.224145	-12.877988	-4.766464	0.000000	-10.000000	0.533333	-23.400000	487.000000	1023.000000	1023.000000	2046.000000
47.799999	-0.042236	-24.961761	-4.580167	-2.315552	-13.096328	-4.969715	0.000000	-10.000000	0.550000	-23.516666	479.000000	1023.000000	1023.000000	2046.000000
47.820000	-0.043789	-25.879452	-4.839795	-2.526183	-13.378163	-5.135310	0.000000	-10.000000	0.550000	-23.450001	471.333344	1023.000000	1023.000000	2046.000000
47.840000	-0.045006	-26.598789	-5.044576	-2.576815	-13.717433	-5.259965	0.000000	-10.000000	0.550000	-23.566668	463.666656	1023.000000	1023.000000	2046.000000
47.860001	-0.045738	-27.031160	-5.310660	-2.494644	-13.966891	-5.258964	0.000000	-10.000000	0.550000	-23.516668	456.000000	1023.000000	1023.000000	2046.000000
47.880001	-0.047684	-28.181057	-5.665971	-2.598922	-14.393243	-5.522921	0.000000	-10.000000	0.550000	-23.800001	448.000000	1023.000000	1023.000000	2046.000000
47.900002	-0.050409	-29.791498	-6.068099	-2.927699	-14.896698	-5.899003	0.000000	-10.000000	0.550000	-23.766668	440.000000	1023.000000	1023.000000	2046.000000
47.919998	-0.052931	-31.282232	-6.306566	-3.382634	-15.374607	-6.218425	0.000000	-10.000000	0.550000	-23.633333	432.000000	1023.000000	1023.000000	2046.000000
47.939999	-0.055355	-32.714901	-6.545643	-3.765316	-15.810951	-6.592990	0.000000	-10.000000	0.533333	-23.133333	424.000000	1023.000000	1023.000000	2046.000000
47.959999	-0.058228	-34.412769	-6.946954	-4.042550	-16.315664	-7.107603	0.000000	-10.000000	0.516667	-22.733334	416.333344	1023.000000	1023.000000	2046.000000
47.980000	-0.061073	-36.094112	-7.438524	-4.356452	-16.793655	-7.505482	0.000000	-10.000000	0.516667	-22.433334	408.666656	1023.000000	1023.000000	2046.000000
48.000000	-0.063830	-37.723408	-7.817633	-4.653069	-17.282341	-7.970366	0.000000	-10.000000	0.500000	-22.333334	401.333344	1023.000000	1023.000000	2046.000000
48.020000	-0.066224	-39.138149	-8.155299	-4.893265	-17.681276	-8.408307	0.000000	-10.000000	0.483333	-22.000000	393.833344	1023.000000	1023.000000	2046.000000
48.040001	-0.068377	-40.410900	-8.491432	-5.139801	-18.063601	-8.716067	0.000000	-10.000000	0.450000	-21.766666	386.500000	1023.000000	1023.000000	2046.000000
48.060001	-0.070066	-41.408787	-8.762120	-5.284110	-18.353817	-9.008741	0.000000	-10.000000	0.450000	-21.383333	379.166656	1023.000000	1023.000000	2046.000000
48.080002	-0.071438	-42.219662	-8.951231	-5.295905	-18.650013	-9.322514	0.000000	-10.000000	0.441667	-21.183334	372.000000	1023.000000	1023.000000	2046.000000
48.099998	-0.072829	-43.042206	-9.248626	-5.415032	-18.831573	-9.546973	0.000000	-10.000000	0.441667	-20.983334	365.000000	1023.000000	1023.000000	2046.000000
48.119999	-0.074054	-43.765930	-9.409604	-5.524585	-19.071568	-9.760173	0.000000	-10.000000	0.450000	-20.950001	358.000000	1023.000000	1023.000000	2046.000000
48.139999	-0.075208	-44.447765	-9.519544	-5.655772	-19.325903	-9.946548	0.000000	-10.000000	0.450000	-20.816668	351.000000	1023.000000	1023.000000	2046.000000
48.160000	-0.076261	-45.070511	-9.697927	-5.809031	-19.456213	-10.107339	0.000000	-10.000000	0.458333	-20.783333	344.000000	1023.000000	1023.000000	2046.000000
48.180000	-0.077490	-45.796345	-9.839695	-5.980976	-19.655014	-10.320662	0.000000	-10.000000	0.450000	-20.633333	337.166656	1023.000000	1023.000000	2046.000000
48.200001	-0.078524	-46.407394	-9.897572	-6.191722	-19.776339	-10.541762	0.000000	-10.000000	0.458333	-20.733334	330.333344	1023.000000	1023.000000	2046.000000
48.220001	-0.079415	-46.934265	-9.840963	-6.420060	-19.890779	-10.782465	0.000000	-10.000000	0.450000	-20.883335	323.500000	1023.000000	1023.000000	2046.000000
48.240002	-0.080400	-47.516399	-9.884817	-6.773105	-19.915861	-10.942614	0.000000	-10.000000	0.458333	-21.250000	316.333344	1023.000000	1023.000000	2046.000000
48.259998	-0.081854	-48.375420	-9.932934	-7.100448	-20.093891	-11.248147	0.000000	-10.000000	0.466667	-21.483334	309.166656	1023.000000	1023.000000	2046.000000
48.279999	-0.083272	-49.213680	-10.040851	-7.452203	-20.171947	-11.548676	0.000000	-10.000000	0.475000	-21.650000	302.000000	1023.000000	1023.000000	2046.000000
48.299999	-0.084666	-50.037388	-10.052611	-7.854033	-20.254433	-11.876310	0.000000	-10.000000	0.466667	-21.600000	294.833344	1023.000000	1023.000000	2046.000000
48.320000	-0.086804	-51.301388	-10.134774	-8.506109	-20.465210	-12.195296	0.000000	-10.000000	0.466667	-21.900000	287.666656	1023.000000	1023.000000	2046.000000
48.340000	-0.089012	-52.606026	-10.178692	-9.125892	-20.731461	-12.569981	0.000000	-10.000000	0.475000	-22.299999	280.333344	1023.000000	1023.000000	2046.000000
48.360001	-0.091328	-53.974854	-10.241508	-9.719675	-21.046721	-12.966950	0.000000	-10.000000	0.508333	-22.583334	272.833344	1023.000000	1023.000000	2046.000000
48.380001	-0.093562	-55.294903	-10.391943	-10.138150	-21.219076	-13.545733	0.000000	-10.000000	0.533333	-22.566668	265.333344	1023.000000	1023.000000	2046.000000
48.400002	-0.096299	-56.912567	-10.522116	-10.720153	-21.624620	-14.045676	0.000000	-10.000000	0.516667	-22.233334	257.833344	1023.000000	1023.000000	2046.000000
48.419998	-0.098858	-58.424931	-10.727758	-11.363585	-21.941881	-14.391706	0.000000	-10.000000	0.483333	-22.033333	250.500000	1023.000000	1023.000000	2046.000000
48.439999	-0.101017	-59.701313	-10.909807	-11.833368	-22.227289	-14.730849	0.000000	-10.000000	0.450000	-21.866667	243.166672	1023.000000	1023.000000	2046.000000
48.459999	-0.102789	-60.748363	-11.155523	-12.134488	-22.389700	-15.068650	0.000000	-10.000000	0.450000	-21.783333	235.833328	1023.000000	1023.000000	2046.000000
48.480000	-0.104290	-61.635509	-11.310699	-12.388289	-22.550934	-15.385588	0.000000	-10.000000	0.450000	-21.716667	228.500000	1023.000000	1023.000000	2046.000000
48.500000	-0.105716	-62.478088	-11.438971	-12.630354	-22.738091	-15.670672	0.000000	-10.000000	0.450000	-21.533335	221.166672	1023.000000	1023.000000	2046.000000
48.520000	-0.106974	-63.221382	-11.499083	-12.958083	-22.936943	-15.827271	0.000000	-10.000000	0.450000	-21.283335	214.000000	1023.000000	1023.000000	2046.000000
48.540001	-0.108100	-63.887020	-11.601813	-13.259945	-23.116150	-15.909113	0.000000	-10.000000	0.450000	-21.066668	207.000000	1023.000000	1023.000000	2046.000000
48.560001	-0.108719	-64.252731	-11.690092	-13.377905	-23.133417	-16.051313	0.000000	-10.000000	0.441667	-20.683332	200.000000	1023.000000	1023.000000	2046.000000
48.580002	-0.109475	-64.699646	-11.723692	-13.526721	-23.231693	-16.217543	0.000000	-10.000000	0.433333	-20.466667	193.000000	1023.000000	1023.000000	2046.000000
48.599998	-0.110403	-65.247902	-11.809324	-13.734599	-23.337208	-16.366770	0.000000	-10.000000	0.416667	-20.049999	186.166672	1023.000000	1023.000000	2046.000000
48.619999	-0.111405	-65.840523	-11.921370	-13.913359	-23.508339	-16.497452	0.000000	-10.000000	0.408333	-19.766666	179.333328	1023.000000	1023.000000	2046.000000
48.639999	-0.112137	-66.273140	-12.032275	-14.038062	-23.624430	-16.578371	0.000000	-10.000000	0.400000	-19.383333	172.833328	1023.000000	1023.000000	2046.000000
48.660000	-0.112643	-66.572159	-12.136420	-14.077203	-23.652767	-16.705769	0.000000	-10.000000	0.400000	-19.083334	166.333328	1023.000000	1023.000000	2046.000000
48.680000	-0.113419	-67.030663	-12.306496	-14.127266	-23.677021	-16.919882	0.000000	-10.000000	0.400000	-18.866667	160.000000	1023.000000	1023.000000	2046.000000
48.700001	-0.114497	-67.667778	-12.444367	-14.335089	-23.905733	-16.982590	0.000000	-10.000000	0.400000	-18.466667	153.666672	1023.000000	1023.000000	2046.000000
48.720001	-0.115194	-68.079514	-12.576118	-14.462749	-24.058626	-16.982021	0.000000	-10.000000	0.383333	-17.966667	147.500000	1023.000000	1023.000000	2046.000000
48.740002	-0.115460	-68.237076	-12.717619	-14.546698	-24.051842	-16.920918	0.000000	-10.000000	0.350000	-17.350000	141.500000	1023.000000	1023.000000	2046.000000
48.759998	-0.115563	-68.297577	-12.825566	-14.464810	-24.027649	-16.979549	0.000000	-10.000000	0.300000	-16.483334	135.666672	1023.000000	1023.000000	2046.000000
48.779999	-0.115818	-68.448723	-12.984737	-14.517691	-23.997137	-16.949160	0.000000	-10.000000	0.266667	-15.400001	130.166672	1023.000000	1023.000000	2046.000000
48.799999	-0.116065	-68.594620	-13.117810	-14.566258	-24.005560	-16.904991	0.000000	-10.000000	0.250000	-13.916667	125.000000	1023.000000	1023.000000	2046.000000
48.820000	-0.116034	-68.576263	-13.196757	-14.741934	-24.013821	-16.623755	0.000000	-10.000000	0.233333	-12.316667	120.333336	1023.000000	1023.000000	2046.000000
48.840000	-0.115477	-68.246979	-13.231915	-14.621199	-23.868767	-16.525099	0.000000	-10.000000	0.200000	-10.650001	116.166664	1023.000000	1023.000000	2046.000000
48.860001	-0.115240	-68.106651	-13.323582	-14.499554	-23.720747	-16.562769	0.000000	-10.000000	0.166667	-8.966667	112.666664	1023.000000	1023.000000	2046.000000
48.880001	-0.115394	-68.197647	-13.426410	-14.635364	-23.692389	-16.443483	0.000000	-10.000000	0.141667	-7.533333	109.833336	1023.000000	1023.000000	2046.000000
48.900002	-0.115268	-68.123413	-13.441274	-14.705812	-23.705235	-16.271091	0.000000	-10.000000	0.125000	-6.250000	107.166664	1023.000000	1023.000000	2046.000000
48.919998	-0.114756	-67.820755	-13.438347	-14.646797	-23.591492	-16.144117	0.000000	-10.000000	0.108333	-5.200000	105.166664	1023.000000	1023.000000	2046.000000
48.939999	-0.114359	-67.586411	-13.427211	-14.574139	-23.462896	-16.122168	0.000000	-10.000000	0.100000	-4.250000	103.166664	1023.000000	1023.000000	2046.000000
48.959999	-0.114339	-67.574081	-13.508679	-14.475804	-23.356058	-16.233540	0.000000	-10.000000	0.100000	-3.483333	101.833336	1023.000000	1023.000000	2046.000000
48.980000	-0.114725	-67.802551	-13.542813	-14.583070	-23.511761	-16.164906	0.000000	-10.000000	0.100000	-2.883333	100.500000	1023.000000	1023.000000	2046.000000
49.000000	-0.114983	-67.955025	-13.579666	-14.688262	-23.617523	-16.069571	0.000000	-10.000000	0.108333	-2.433333	99.666664	1023.000000	1023.000000	2046.000000
49.020000	-0.115159	-68.059242	-13.615520	-14.728360	-23.645657	-16.069708	0.000000	-10.000000	0.108333	-2.266667	98.833336	1023.000000	1023.000000	2046.000000
49.040001	-0.115513	-68.268074	-13.614155	-14.739082	-23.702051	-16.212784	0.000000	-10.000000	0.108333	-2.433333	98.166664	1023.000000	1023.000000	2046.000000
49.060001	-0.115829	-68.454880	-13.672869	-14.708496	-23.679777	-16.393736	0.000000	-10.000000	0.100000	-2.900000	97.333336	1023.000000	1023.000000	2046.000000
49.080002	-0.116569	-68.892540	-13.755762	-14.827257	-23.791433	-16.518087	0.000000	-10.000000	0.100000	-3.533333	96.500000	1023.000000	1023.000000	2046.000000
49.099998	-0.117120	-69.217796	-13.895362	-14.841845	-23.856638	-16.623949	0.000000	-10.000000	0.100000	-4.350000	95.166664	1023.000000	1023.000000	2046.000000
49.119999	-0.116891	-69.082657	-13.911231	-14.912321	-23.937021	-16.322081	0.000000	-10.000000	0.116667	-5.250000	93.666664	1023.000000	1023.000000	2046.000000
49.139999	-0.116474	-68.836403	-14.007762	-14.705597	-23.874636	-16.248411	0.000000	-10.000000	0.133333	-6.150000	91.666664	1023.000000	1023.000000	2046.000000
49.160000	-0.116676	-68.955582	-14.101942	-14.714590	-23.848797	-16.290255	0.000000	-10.000000	0.150000	-6.983334	89.666664	1023.000000	1023.000000	2046.000000
49.180000	-0.117640	-69.525261	-14.179564	-14.890659	-23.946140	-16.508894	0.000000	-10.000000	0.141667	-7.600000	87.333336	1023.000000	1023.000000	2046.000000
49.200001	-0.119333	-70.525749	-14.260895	-15.206583	-24.257759	-16.800514	0.000000	-10.000000	0.141667	-7.900000	85.000000	1023.000000	1023.000000	2046.000000
49.220001	-0.121077	-71.556618	-14.393827	-15.427025	-24.632763	-17.103003	0.000000	-10.000000	0.125000	-7.850000	82.333336	1023.000000	1023.000000	2046.000000
49.240002	-0.122897	-72.631836	-14.665193	-15.525274	-24.899534	-17.541838	0.000000	-10.000000	0.133333	-7.566667	79.833336	1023.000000	1023.000000	2046.000000
49.259998	-0.124804	-73.758881	-15.031680	-15.546819	-25.065697	-18.114687	0.000000	-10.000000	0.133333	-7.466667	77.166664	1023.000000	1023.000000	2046.000000
49.279999	-0.127016	-75.066231	-15.328625	-15.773520	-25.495811	-18.468275	0.000000	-10.000000	0.150000	-7.616667	74.833336	1023.000000	1023.000000	2046.000000
49.299999	-0.128770	-76.103020	-15.518896	-15.896052	-25.961712	-18.726362	0.000000	-10.000000	0.150000	-8.183333	72.166664	1023.000000	1023.000000	2046.000000
49.320000	-0.129582	-76.583099	-15.635196	-16.004068	-26.207254	-18.736582	0.000000	-10.000000	0.158333	-8.833334	69.500000	1023.000000	1023.000000	2046.000000
49.340000	-0.129810	-76.717590	-15.768104	-15.846278	-26.224890	-18.878317	0.000000	-10.000000	0.158333	-9.366667	66.333336	1023.000000	1023.000000	2046.000000
49.360001	-0.130253	-76.979813	-15.921902	-15.651932	-26.284460	-19.121519	0.000000	-10.000000	0.166667	-9.683333	63.166668	1023.000000	1023.000000	2046.000000
49.380001	-0.130858	-77.336845	-16.058037	-15.585927	-26.425888	-19.266994	0.000000	-10.000000	0.166667	-9.916667	60.000000	1023.000000	1023.000000	2046.000000
49.400002	-0.131406	-77.660957	-16.102446	-15.668507	-26.646704	-19.243303	0.000000	-10.000000	0.166667	-10.050000	56.833332	1023.000000	1023.000000	2046.000000
49.419998	-0.131468	-77.697647	-16.124208	-15.702335	-26.703321	-19.167786	0.000000	-10.000000	0.166667	-10.183333	53.500000	1023.000000	1023.000000	2046.000000
49.439999	-0.131342	-77.623222	-16.145235	-15.590224	-26.629965	-19.257797	0.000000	-10.000000	0.166667	-10.066667	50.000000	1023.000000	1023.000000	2046.000000
49.459999	-0.131499	-77.715630	-16.237494	-15.542935	-26.530626	-19.404572	0.000000	-10.000000	0.166667	-9.950000	46.500000	1023.000000	1023.000000	2046.000000
49.480000	-0.131894	-77.949181	-16.134888	-15.778113	-26.687620	-19.348558	0.000000	-10.000000	0.158333	-9.716667	43.166668	1023.000000	1023.000000	2046.000000
49.500000	-0.131973	-77.996307	-16.024706	-15.887532	-26.775278	-19.308788	0.000000	-10.000000	0.158333	-9.683333	40.000000	1023.000000	1023.000000	2046.000000
49.520000	-0.131806	-77.897499	-15.919822	-15.912246	-26.756226	-19.309206	0.000000	-10.000000	0.158333	-9.533334	36.833332	1023.000000	1023.000000	2046.000000
49.540001	-0.131724	-77.848907	-15.970562	-15.943201	-26.542948	-19.392199	0.000000	-10.000000	0.158333	-9.250000	33.666668	1023.000000	1023.000000	2046.000000
49.560001	-0.132239	-78.153015	-15.992056	-16.118677	-26.569330	-19.472952	0.000000	-10.000000	0.150000	-8.750000	30.500000	1023.000000	1023.000000	2046.000000
49.580002	-0.132863	-78.522247	-15.946150	-16.462484	-26.676281	-19.437336	0.000000	-10.000000	0.150000	-8.400000	28.500000	1023.000000	1023.000000	2046.000000
49.599998	-0.133580	-78.945877	-15.925550	-16.889128	-26.769846	-19.361349	0.000000	-10.000000	0.141667	-7.666667	25.833334	1023.000000	1023.000000	2046.000000
49.619999	-0.134169	-79.293739	-15.969213	-17.173822	-26.727484	-19.423222	0.000000	-10.000000	0.125000	-6.366667	23.500000	1023.000000	1023.000000	2046.000000
49.639999	-0.134611	-79.554947	-16.079058	-17.311152	-26.568459	-19.596277	0.000000	-10.000000	0.100000	-3.516667	20.666666	1023.000000	1023.000000	2046.000000
49.660000	-0.135080	-79.832497	-16.154898	-17.490973	-26.524010	-19.662615	0.000000	-10.000000	0.083333	-0.183333	19.500000	1023.000000	1023.000000	2046.000000
49.680000	-0.135626	-80.155106	-16.193584	-17.649942	-26.586163	-19.725418	0.000000	-10.000000	0.058333	3.216667	19.000000	1023.000000	1023.000000	2046.000000
49.700001	-0.135788	-80.250702	-16.142303	-17.879379	-26.648384	-19.580633	0.000000	-10.000000	0.033333	6.050000	19.000000	1023.000000	1023.000000	2046.000000
49.720001	-0.135526	-80.095978	-16.191725	-17.977098	-26.457893	-19.469261	0.000000	-10.000000	0.008333	8.233334	19.000000	1023.000000	1023.000000	2046.000000
49.740002	-0.134992	-79.780045	-16.286291	-17.979540	-26.174267	-19.339951	0.000000	-10.000000	0.000000	9.983334	19.000000	1023.000000	1023.000000	2046.000000
49.759998	-0.134244	-79.338493	-16.340607	-17.896761	-25.887894	-19.213230	0.000000	-10.000000	0.000000	10.733334	19.000000	1023.000000	1023.000000	2046.000000
49.779999	-0.133485	-78.889862	-16.212563	-17.881039	-25.776482	-19.019779	0.000000	-10.000000	0.000000	11.150001	19.000000	1023.000000	1023.000000	2046.000000
49.799999	-0.132636	-78.387970	-15.982673	-17.831684	-25.738016	-18.835592	0.000000	-10.000000	0.000000	11.166667	19.000000	1023.000000	1023.000000	2046.000000
49.820000	-0.131463	-77.694809	-15.842997	-17.718622	-25.491859	-18.641331	0.000000	-10.000000	0.000000	11.133333	20.333334	1023.000000	1023.000000	2046.000000
49.840000	-0.130168	-76.929314	-15.766910	-17.624546	-25.140471	-18.397387	0.000000	-10.000000	0.000000	10.900001	22.666666	1023.000000	1023.000000	2046.000000
49.860001	-0.128982	-76.228569	-15.710735	-17.435228	-24.827168	-18.255436	0.000000	-10.000000	0.000000	10.716667	26.166666	1023.000000	1023.000000	2046.000000
49.880001	-0.127778	-75.516808	-15.549443	-17.289679	-24.625519	-18.052168	0.000000	-10.000000	0.000000	10.583334	29.500000	1023.000000	1023.000000	2046.000000
49.900002	-0.126474	-74.746162	-15.354144	-17.175253	-24.443705	-17.773058	0.000000	-10.000000	0.000000	10.933333	33.000000	1023.000000	1023.000000	2046.000000
49.919998	-0.125209	-73.998749	-15.184728	-17.073481	-24.225979	-17.514561	0.000000	-10.000000	0.000000	11.700001	36.500000	1023.000000	1023.000000	2046.000000
49.939999	-0.123786	-73.157486	-15.200691	-16.936991	-23.743910	-17.275890	0.000000	-10.000000	-0.025000	12.850000	40.166668	1023.000000	1023.000000	2046.000000
49.959999	-0.122254	-72.251984	-15.176600	-16.699436	-23.318092	-17.057854	0.000000	-10.000000	-0.041667	14.066667	44.333332	1023.000000	1023.000000	2046.000000
49.980000	-0.120670	-71.316040	-14.975307	-16.475554	-23.066969	-16.798210	0.000000	-10.000000	-0.058333	15.383333	48.833332	1023.000000	1023.000000	2046.000000
50.000000	-0.119023	-70.342552	-14.768958	-16.347023	-22.831099	-16.395470	0.000000	-10.000000	-0.066667	16.516666	54.000000	1023.000000	1023.000000	2046.000000
50.020000	-0.117254	-69.297035	-14.589576	-16.187340	-22.496561	-16.023558	0.000000	-10.000000	-0.091667	17.633333	59.166668	1023.000000	1023.000000	2046.000000
50.040001	-0.115491	-68.255295	-14.522237	-15.991296	-22.041302	-15.700459	0.000000	-10.000000	-0.125000	18.283333	64.833336	1023.000000	1023.000000	2046.000000
50.060001	-0.113554	-67.110329	-14.435451	-15.728111	-21.570280	-15.376488	0.000000	-10.000000	-0.141667	19.066668	70.833336	1023.000000	1023.000000	2046.000000
50.080002	-0.111496	-65.893967	-14.284853	-15.394767	-21.140383	-15.073963	0.000000	-10.000000	-0.166667	19.600000	77.166664	1023.000000	1023.000000	2046.000000
50.099998	-0.109729	-64.849998	-14.036226	-15.166530	-20.888542	-14.758701	0.000000	-10.000000	-0.175000	19.983334	83.833336	1023.000000	1023.000000	2046.000000
50.119999	-0.108018	-63.838856	-13.769562	-15.000403	-20.664827	-14.404061	0.000000	-10.000000	-0.175000	20.200001	90.333336	1023.000000	1023.000000	2046.000000
50.139999	-0.106563	-62.978634	-13.677519	-14.857671	-20.336107	-14.107338	0.000000	-10.000000	-0.158333	19.966667	97.000000	1023.000000	1023.000000	2046.000000
50.160000	-0.105076	-62.100204	-13.678799	-14.635539	-19.913391	-13.872475	0.000000	-10.000000	-0.158333	20.000000	103.666664	1023.000000	1023.000000	2046.000000
50.180000	-0.103603	-61.229134	-13.528597	-14.322871	-19.692549	-13.685115	0.000000	-10.000000	-0.158333	20.066668	110.333336	1023.000000	1023.000000	2046.000000
50.200001	-0.102098	-60.339645	-13.277820	-14.139747	-19.539129	-13.382949	0.000000	-10.000000	-0.183333	20.433334	117.166664	1023.000000	1023.000000	2046.000000
50.220001	-0.100970	-59.673008	-13.152617	-14.047022	-19.339787	-13.133583	0.000000	-10.000000	-0.208333	20.750000	123.833336	1023.000000	1023.000000	2046.000000
50.240002	-0.100288	-59.270088	-13.108157	-14.007488	-19.152369	-13.002070	0.000000	-10.000000	-0.250000	21.216667	130.666672	1023.000000	1023.000000	2046.000000
50.259998	-0.099460	-58.781048	-13.199440	-13.922492	-18.777716	-12.881402	0.000000	-10.000000	-0.250000	21.900000	137.666672	1023.000000	1023.000000	2046.000000
50.279999	-0.098386	-58.145992	-13.125995	-13.727141	-18.509489	-12.783364	0.000000	-10.000000	-0.258333	22.783333	144.833328	1023.000000	1023.000000	2046.000000
50.299999	-0.097058	-57.360985	-12.983936	-13.605744	-18.261679	-12.509624	0.000000	-10.000000	-0.266667	23.616667	152.333328	1023.000000	1023.000000	2046.000000
50.320000	-0.095426	-56.396999	-12.803718	-13.366970	-17.929796	-12.296516	0.000000	-10.000000	-0.308333	24.483334	160.000000	1023.000000	1023.000000	2046.000000
50.340000	-0.093540	-55.281948	-12.706510	-13.189613	-17.574591	-11.811234	0.000000	-10.000000	-0.350000	25.116667	168.000000	1023.000000	1023.000000	2046.000000
50.360001	-0.091617	-54.145447	-12.806447	-12.781483	-17.125019	-11.432498	0.000000	-10.000000	-0.383333	25.633335	176.333328	1023.000000	1023.000000	2046.000000
50.380001	-0.089950	-53.160233	-12.872985	-12.478404	-16.668299	-11.140544	0.000000	-10.000000	-0.391667	25.983334	184.833328	1023.000000	1023.000000	2046.000000
50.400002	-0.088475	-52.288723	-12.865807	-12.281969	-16.262529	-10.878416	0.000000	-10.000000	-0.383333	26.516666	193.500000	1023.000000	1023.000000	2046.000000
50.419998	-0.087131	-51.494686	-12.624630	-12.243332	-16.064484	-10.562241	0.000000	-10.000000	-0.375000	26.966667	202.166672	1023.000000	1023.000000	2046.000000
50.439999	-0.086589	-51.174141	-12.612792	-12.195400	-15.903040	-10.462910	0.000000	-10.000000	-0.375000	27.316666	211.166672	1023.000000	1023.000000	2046.000000
50.459999	-0.086993	-51.412678	-12.899529	-12.168447	-15.733737	-10.610964	0.000000	-10.000000	-0.383333	27.516666	220.333328	1023.000000	1023.000000	2046.000000
50.480000	-0.087727	-51.846634	-13.277205	-12.117526	-15.597888	-10.854014	0.000000	-10.000000	-0.383333	27.416666	229.500000	1023.000000	1023.000000	2046.000000
50.500000	-0.087739	-51.853691	-13.437836	-12.086112	-15.473766	-10.855975	0.000000	-10.000000	-0.383333	27.416666	238.666672	1023.000000	1023.000000	2046.000000
50.520000	-0.086716	-51.249130	-13.296024	-11.996814	-15.356032	-10.600258	0.000000	-10.000000	-0.383333	27.466667	250.833328	1023.000000	1023.000000	2046.000000
[truncated: 1,403,244 more chars]
