# Supplementary material for: Effect of Electrode Belt and Body Positions on Regional Pulmonary Ventilation- and Perfusion-Related Impedance Changes Measured by Electric Impedance Tomography
Source: PLoS One. 2016 Jun 2;11(6):e0155913. doi: 10.1371/journal.pone.0155913 (PMC4890811; doi:10.1371/journal.pone.0155913)
Supplement: S1 Dataset — (ZIP) [file pone.0155913.s001.zip › Dataset/Fp10-stan-2i.txt]

Patient Name:	Fp10
Registry:	Fp
Investigator:	 
Diagnosys:	 
Notes:	st�endr�tt2i        
Sample Rate [Hz]:	50.10
Time Base 	Pixels Mean 	Pixels Sum 	UPPER RIGHT		UPPER LEFT		LOWER RIGHT		LOWER LEFT		QRS	ETCO2	Paw	Flow (L/min)	Volume	Analog1	Analog2	AnalogSum
0.000000	0.041445	24.494234	3.562684	5.167933	9.717152	6.046466	0.000000	-10.000000	-0.033333	3.000000	1011.500000	1023.000000	1023.000000	2046.000000
0.020000	0.041502	24.527624	3.571362	5.219353	9.655556	6.081354	0.000000	-10.000000	-0.033333	3.116667	1012.500000	1023.000000	1023.000000	2046.000000
0.040000	0.042011	24.828768	3.726858	5.383050	9.656528	6.062333	0.000000	-10.000000	-0.033333	3.300000	1013.500000	1023.000000	1023.000000	2046.000000
0.060000	0.042204	24.942381	3.877471	5.432049	9.602408	6.030453	0.000000	-10.000000	-0.033333	3.483333	1014.500000	1023.000000	1023.000000	2046.000000
0.080000	0.042690	25.229940	4.076190	5.565954	9.592750	5.995047	0.000000	-10.000000	-0.041667	3.800000	1015.666687	1023.000000	1023.000000	2046.000000
0.100000	0.042307	25.003242	4.081044	5.557873	9.490695	5.873632	0.000000	-10.000000	-0.025000	4.133333	1016.833313	1023.000000	1023.000000	2046.000000
0.120000	0.040737	24.075752	3.859493	5.442219	9.231455	5.542585	0.000000	-10.000000	-0.016667	3.866667	1018.166687	1023.000000	1023.000000	2046.000000
0.140000	0.038314	22.643511	3.470343	5.066942	8.957751	5.148475	0.000000	-10.000000	0.000000	2.633333	1019.500000	1023.000000	1023.000000	2046.000000
0.160000	0.036300	21.453190	3.127899	4.779235	8.664800	4.881255	0.000000	-10.000000	0.000000	0.566667	1020.500000	1023.000000	1023.000000	2046.000000
0.180000	0.035168	20.784416	2.934283	4.550257	8.559140	4.740736	0.000000	-10.000000	0.000000	-0.650000	1021.000000	1023.000000	1023.000000	2046.000000
0.200000	0.034391	20.325293	2.761487	4.537810	8.421520	4.604475	0.000000	-10.000000	0.008333	-0.816667	1021.000000	1023.000000	1023.000000	2046.000000
0.220000	0.034047	20.122023	2.756649	4.509145	8.335593	4.520636	0.000000	-10.000000	0.008333	-0.250000	1021.000000	1023.000000	1023.000000	2046.000000
0.240000	0.033753	19.948250	2.656476	4.592900	8.263979	4.434895	0.000000	-10.000000	0.008333	0.000000	1021.000000	1023.000000	1023.000000	2046.000000
0.260000	0.033956	20.067747	2.737296	4.613116	8.238391	4.478944	0.000000	-10.000000	0.000000	0.000000	1021.000000	1023.000000	1023.000000	2046.000000
0.280000	0.033861	20.011564	2.721415	4.626301	8.175630	4.488217	0.000000	-10.000000	0.000000	0.000000	1021.000000	1023.000000	1023.000000	2046.000000
0.300000	0.034385	20.321295	2.827511	4.745201	8.223061	4.525522	0.000000	-10.000000	0.000000	0.000000	1021.000000	1023.000000	1023.000000	2046.000000
0.320000	0.034828	20.583178	2.817061	4.708593	8.338552	4.718972	0.000000	-10.000000	0.000000	-0.550000	1021.000000	1023.000000	1023.000000	2046.000000
0.340000	0.035253	20.834608	2.916435	4.854264	8.319868	4.744041	0.000000	-10.000000	0.000000	-1.233333	1021.000000	1023.000000	1023.000000	2046.000000
0.360000	0.035717	21.108921	2.957171	4.798757	8.447726	4.905269	0.000000	-10.000000	0.000000	-1.500000	1021.000000	1023.000000	1023.000000	2046.000000
0.380000	0.036053	21.307577	2.885452	4.794803	8.584114	5.043208	0.000000	-10.000000	-0.008333	-0.950000	1021.000000	1023.000000	1023.000000	2046.000000
0.400000	0.036758	21.724106	2.955231	4.846522	8.780354	5.141998	0.000000	-10.000000	-0.016667	0.050000	1021.000000	1023.000000	1023.000000	2046.000000
0.420000	0.036994	21.863316	3.036304	4.820558	8.775485	5.230969	0.000000	-10.000000	-0.025000	0.983333	1021.000000	1023.000000	1023.000000	2046.000000
0.440000	0.037524	22.176941	3.097948	4.919985	8.922174	5.236834	0.000000	-10.000000	-0.016667	1.833333	1021.000000	1023.000000	1023.000000	2046.000000
0.460000	0.037700	22.280937	3.166995	4.832613	8.976754	5.304574	0.000000	-10.000000	-0.008333	2.400000	1021.333313	1023.000000	1023.000000	2046.000000
0.480000	0.037934	22.419113	3.199901	4.879848	9.005747	5.333618	0.000000	-10.000000	0.000000	2.300000	1022.000000	1023.000000	1023.000000	2046.000000
0.500000	0.038066	22.496939	3.239876	4.792453	9.047068	5.417542	0.000000	-10.000000	-0.008333	1.450000	1022.666687	1023.000000	1023.000000	2046.000000
0.520000	0.038381	22.683031	3.259822	4.845212	9.118100	5.459898	0.000000	-10.000000	-0.008333	0.566667	1023.000000	1023.000000	1023.000000	2046.000000
0.540000	0.038628	22.829103	3.292894	4.775539	9.184190	5.576481	0.000000	-10.000000	-0.008333	0.000000	1023.000000	1023.000000	1023.000000	2046.000000
0.560000	0.038885	22.980864	3.271664	4.842023	9.232419	5.634758	0.000000	-10.000000	0.000000	-0.650000	1023.000000	1023.000000	1023.000000	2046.000000
0.580000	0.039151	23.138327	3.332452	4.837664	9.285494	5.682717	0.000000	-10.000000	0.000000	-1.483333	1023.000000	1023.000000	1023.000000	2046.000000
0.600000	0.039217	23.177483	3.335406	4.835902	9.268251	5.737924	0.000000	-10.000000	0.008333	-2.483333	1023.000000	1023.000000	1023.000000	2046.000000
0.620000	0.039523	23.358326	3.375168	4.834549	9.385256	5.763354	0.000000	-10.000000	0.016667	-2.950000	1023.000000	1023.000000	1023.000000	2046.000000
0.640000	0.039510	23.350544	3.378919	4.766002	9.375876	5.829748	0.000000	-10.000000	0.016667	-3.316667	1023.000000	1023.000000	1023.000000	2046.000000
0.660000	0.040002	23.640961	3.482221	4.867844	9.472064	5.818832	0.000000	-10.000000	0.008333	-3.483333	1023.000000	1023.000000	1023.000000	2046.000000
0.680000	0.040141	23.723259	3.533290	4.840806	9.429158	5.920004	0.000000	-10.000000	0.008333	-3.450000	1023.000000	1023.000000	1023.000000	2046.000000
0.700000	0.040888	24.164526	3.630840	5.040572	9.555490	5.937625	0.000000	-10.000000	0.016667	-3.316667	1023.000000	1023.000000	1023.000000	2046.000000
0.720000	0.041145	24.316582	3.612643	4.995052	9.615226	6.093661	0.000000	-10.000000	0.016667	-3.250000	1023.000000	1023.000000	1023.000000	2046.000000
0.740000	0.041264	24.386862	3.635771	5.128071	9.573208	6.049811	0.000000	-10.000000	0.008333	-3.400000	1023.000000	1023.000000	1023.000000	2046.000000
0.760000	0.041211	24.355520	3.604594	5.201811	9.581719	5.967396	0.000000	-10.000000	0.008333	-3.733333	1023.000000	1023.000000	1023.000000	2046.000000
0.780000	0.040877	24.158577	3.548652	5.145031	9.458159	6.006734	0.000000	-10.000000	0.016667	-4.183333	1023.000000	1023.000000	1023.000000	2046.000000
0.800000	0.041107	24.294416	3.673761	5.360836	9.410580	5.849239	0.000000	-10.000000	0.025000	-4.516667	1023.000000	1023.000000	1023.000000	2046.000000
0.820000	0.040853	24.143885	3.789720	5.250409	9.266302	5.837455	0.000000	-10.000000	0.016667	-4.666667	1023.000000	1023.000000	1023.000000	2046.000000
0.840000	0.041218	24.360107	3.975587	5.330639	9.238249	5.815634	0.000000	-10.000000	0.008333	-4.483334	1023.000000	1023.000000	1023.000000	2046.000000
0.860000	0.040935	24.192417	3.992939	5.330753	9.167237	5.701488	0.000000	-10.000000	0.000000	-4.050000	1023.000000	1023.000000	1023.000000	2046.000000
0.880000	0.039445	23.311777	3.783887	5.217882	8.930615	5.379393	0.000000	-10.000000	0.008333	-3.966667	1023.000000	1023.000000	1023.000000	2046.000000
0.900000	0.037397	22.101728	3.460825	4.986913	8.686986	4.967004	0.000000	-10.000000	0.025000	-4.516667	1019.666687	1023.000000	1023.000000	2046.000000
0.920000	0.034888	20.618681	3.069261	4.518777	8.314820	4.715822	0.000000	-10.000000	0.033333	-5.683333	1011.500000	1023.000000	1023.000000	2046.000000
0.940000	0.033521	19.810940	2.801631	4.404315	8.155995	4.448999	0.000000	-10.000000	0.033333	-6.516667	1003.333313	1023.000000	1023.000000	2046.000000
0.960000	0.032301	19.089869	2.611327	4.230323	7.931379	4.316841	0.000000	-10.000000	0.016667	-6.800000	997.833313	1023.000000	1023.000000	2046.000000
0.980000	0.031612	18.682444	2.491771	4.216209	7.791753	4.182712	0.000000	-10.000000	0.025000	-6.766667	996.500000	1023.000000	1023.000000	2046.000000
1.000000	0.031084	18.370363	2.420034	4.246704	7.648325	4.055302	0.000000	-10.000000	0.033333	-6.850000	994.333313	1023.000000	1023.000000	2046.000000
1.020000	0.030639	18.107891	2.343819	4.196567	7.514534	4.052972	0.000000	-10.000000	0.050000	-7.483334	992.000000	1023.000000	1023.000000	2046.000000
1.040000	0.030604	18.087111	2.371034	4.355921	7.435948	3.924207	0.000000	-10.000000	0.058333	-8.600000	989.333313	1023.000000	1023.000000	2046.000000
1.060000	0.030362	17.943665	2.360848	4.219709	7.286253	4.076854	0.000000	-10.000000	0.075000	-10.083334	986.333313	1023.000000	1023.000000	2046.000000
1.080000	0.030723	18.157534	2.380846	4.395350	7.332143	4.049196	0.000000	-10.000000	0.091667	-11.533334	982.833313	1023.000000	1023.000000	2046.000000
1.100000	0.030677	18.130339	2.366350	4.331643	7.221059	4.211286	0.000000	-10.000000	0.100000	-12.833334	979.000000	1023.000000	1023.000000	2046.000000
1.120000	0.030878	18.248642	2.333740	4.384789	7.256825	4.273288	0.000000	-10.000000	0.133333	-13.966667	974.833313	1023.000000	1023.000000	2046.000000
1.140000	0.030736	18.164808	2.264649	4.383975	7.187213	4.328971	0.000000	-10.000000	0.175000	-15.066667	970.333313	1023.000000	1023.000000	2046.000000
1.160000	0.030866	18.241634	2.245021	4.374502	7.157970	4.464142	0.000000	-10.000000	0.216667	-16.183332	965.333313	1023.000000	1023.000000	2046.000000
1.180000	0.030986	18.312513	2.252176	4.529691	7.134231	4.396415	0.000000	-10.000000	0.233333	-17.233334	960.000000	1023.000000	1023.000000	2046.000000
1.200000	0.030744	18.169498	2.273398	4.446380	7.007271	4.442450	0.000000	-10.000000	0.250000	-18.250000	954.333313	1023.000000	1023.000000	2046.000000
1.220000	0.030816	18.212027	2.331693	4.582678	6.975033	4.322623	0.000000	-10.000000	0.275000	-19.200001	948.166687	1023.000000	1023.000000	2046.000000
1.240000	0.030382	17.955612	2.272708	4.415881	6.900613	4.366409	0.000000	-10.000000	0.316667	-20.216667	941.666687	1023.000000	1023.000000	2046.000000
1.260000	0.030292	17.902660	2.300727	4.427656	6.877992	4.296285	0.000000	-10.000000	0.341667	-21.033333	934.833313	1023.000000	1023.000000	2046.000000
1.280000	0.029963	17.708206	2.263207	4.383989	6.808049	4.252960	0.000000	-10.000000	0.375000	-21.816668	927.833313	1023.000000	1023.000000	2046.000000
1.300000	0.029693	17.548775	2.288565	4.308993	6.721951	4.229264	0.000000	-10.000000	0.391667	-22.799999	920.500000	1023.000000	1023.000000	2046.000000
1.320000	0.029358	17.350338	2.259186	4.400184	6.642485	4.048483	0.000000	-10.000000	0.441667	-24.016666	912.833313	1023.000000	1023.000000	2046.000000
1.340000	0.028872	17.063450	2.216478	4.248906	6.501595	4.096472	0.000000	-10.000000	0.483333	-25.283333	904.833313	1023.000000	1023.000000	2046.000000
1.360000	0.028628	16.919027	2.232298	4.417598	6.406349	3.862782	0.000000	-10.000000	0.525000	-26.433334	896.333313	1023.000000	1023.000000	2046.000000
1.380000	0.028139	16.630301	2.183121	4.204747	6.263656	3.978777	0.000000	-10.000000	0.558333	-27.466667	887.500000	1023.000000	1023.000000	2046.000000
1.400000	0.027957	16.522774	2.157472	4.306135	6.229152	3.830014	0.000000	-10.000000	0.600000	-28.333334	878.333313	1023.000000	1023.000000	2046.000000
1.420000	0.027395	16.190222	2.078958	4.178896	6.088489	3.843879	0.000000	-10.000000	0.625000	-28.733334	869.000000	1023.000000	1023.000000	2046.000000
1.440000	0.027311	16.140888	2.019594	4.187278	6.115431	3.818584	0.000000	-10.000000	0.625000	-28.816668	859.333313	1023.000000	1023.000000	2046.000000
1.460000	0.027013	15.964971	1.985438	4.194537	6.028857	3.756139	0.000000	-10.000000	0.591667	-28.533333	849.833313	1023.000000	1023.000000	2046.000000
1.480000	0.027013	15.964580	2.026002	4.233968	5.965567	3.739043	0.000000	-10.000000	0.583333	-28.250000	840.166687	1023.000000	1023.000000	2046.000000
1.500000	0.026923	15.911496	2.047911	4.378775	5.862440	3.622371	0.000000	-10.000000	0.583333	-28.133333	830.833313	1023.000000	1023.000000	2046.000000
1.520000	0.026546	15.688771	2.041030	4.235294	5.729720	3.682728	0.000000	-10.000000	0.600000	-28.150002	821.333313	1023.000000	1023.000000	2046.000000
1.540000	0.026153	15.456434	2.014208	4.441334	5.596838	3.404054	0.000000	-10.000000	0.608333	-28.100000	812.000000	1023.000000	1023.000000	2046.000000
1.560000	0.025243	14.918455	1.897373	4.233352	5.379905	3.407825	0.000000	-10.000000	0.608333	-27.916668	802.666687	1023.000000	1023.000000	2046.000000
1.580000	0.024645	14.565384	1.811699	4.366228	5.223455	3.164002	0.000000	-10.000000	0.591667	-27.600000	793.333313	1023.000000	1023.000000	2046.000000
1.600000	0.023560	13.923844	1.681981	4.019223	5.078182	3.144458	0.000000	-10.000000	0.566667	-27.250000	784.166687	1023.000000	1023.000000	2046.000000
1.620000	0.022815	13.483492	1.754919	3.997327	4.917743	2.813504	0.000000	-10.000000	0.541667	-27.183334	775.000000	1023.000000	1023.000000	2046.000000
1.640000	0.021965	12.981112	1.773035	3.652099	4.763337	2.792641	0.000000	-10.000000	0.533333	-27.250000	766.000000	1023.000000	1023.000000	2046.000000
1.660000	0.021300	12.588401	1.793776	3.729276	4.656651	2.408699	0.000000	-10.000000	0.525000	-27.250000	756.833313	1023.000000	1023.000000	2046.000000
1.680000	0.019834	11.721814	1.695161	3.429474	4.341689	2.255489	0.000000	-10.000000	0.525000	-27.066668	747.833313	1023.000000	1023.000000	2046.000000
1.700000	0.018520	10.945517	1.508542	3.325823	4.160320	1.950832	0.000000	-10.000000	0.508333	-26.716667	738.833313	1023.000000	1023.000000	2046.000000
1.720000	0.016414	9.700952	1.097478	3.006710	3.883122	1.713642	0.000000	-10.000000	0.500000	-26.483334	730.000000	1023.000000	1023.000000	2046.000000
1.740000	0.014526	8.585014	0.733472	2.746672	3.687670	1.417200	0.000000	-10.000000	0.483333	-25.833334	721.000000	1023.000000	1023.000000	2046.000000
1.760000	0.012269	7.251067	0.362216	2.486542	3.339192	1.063117	0.000000	-10.000000	0.483333	-25.316668	712.333313	1023.000000	1023.000000	2046.000000
1.780000	0.010576	6.250512	0.092938	2.209268	3.085850	0.862456	0.000000	-10.000000	0.475000	-24.916668	703.833313	1023.000000	1023.000000	2046.000000
1.800000	0.009240	5.460849	-0.155602	2.242120	2.859345	0.514986	0.000000	-10.000000	0.475000	-24.700001	695.500000	1023.000000	1023.000000	2046.000000
1.820000	0.008133	4.806839	-0.294690	1.907800	2.638736	0.554992	0.000000	-10.000000	0.466667	-24.533333	687.166687	1023.000000	1023.000000	2046.000000
1.840000	0.007508	4.437517	-0.444524	2.035316	2.541727	0.304998	0.000000	-10.000000	0.458333	-24.266666	679.000000	1023.000000	1023.000000	2046.000000
1.860000	0.006813	4.026511	-0.501594	1.716839	2.376515	0.434751	0.000000	-10.000000	0.450000	-24.100000	671.000000	1023.000000	1023.000000	2046.000000
1.880000	0.007220	4.267275	-0.493534	1.988974	2.408355	0.363480	0.000000	-10.000000	0.450000	-23.883333	663.000000	1023.000000	1023.000000	2046.000000
1.900000	0.007095	4.192862	-0.517913	2.000658	2.295147	0.414970	0.000000	-10.000000	0.450000	-23.683334	655.000000	1023.000000	1023.000000	2046.000000
1.920000	0.007327	4.330357	-0.483632	2.132113	2.287975	0.393901	0.000000	-10.000000	0.433333	-23.400002	647.000000	1023.000000	1023.000000	2046.000000
1.940000	0.006916	4.087318	-0.637844	2.122675	2.201231	0.401257	0.000000	-10.000000	0.408333	-22.966667	639.166687	1023.000000	1023.000000	2046.000000
1.960000	0.006983	4.126716	-0.688697	2.077728	2.202178	0.535507	0.000000	-10.000000	0.375000	-22.616667	631.500000	1023.000000	1023.000000	2046.000000
1.980000	0.006966	4.116965	-0.736068	2.286182	2.150349	0.416502	0.000000	-10.000000	0.358333	-22.299999	624.000000	1023.000000	1023.000000	2046.000000
2.000000	0.006881	4.066495	-0.715675	2.151956	2.088213	0.542001	0.000000	-10.000000	0.350000	-22.316668	616.500000	1023.000000	1023.000000	2046.000000
2.020000	0.006897	4.076315	-0.704716	2.361226	2.061048	0.358757	0.000000	-10.000000	0.350000	-22.266666	609.166687	1023.000000	1023.000000	2046.000000
2.040000	0.006397	3.780871	-0.741081	2.096826	1.947261	0.477864	0.000000	-10.000000	0.350000	-22.416668	601.666687	1023.000000	1023.000000	2046.000000
2.060000	0.006248	3.692602	-0.731611	2.196730	1.932099	0.295384	0.000000	-10.000000	0.350000	-22.300001	594.333313	1023.000000	1023.000000	2046.000000
2.080000	0.005572	3.293245	-0.817740	1.943862	1.825366	0.341758	0.000000	-10.000000	0.350000	-22.366667	586.666687	1023.000000	1023.000000	2046.000000
2.100000	0.005428	3.207894	-0.844204	1.966483	1.879800	0.205815	0.000000	-10.000000	0.350000	-22.283335	579.333313	1023.000000	1023.000000	2046.000000
2.120000	0.004735	2.798235	-0.896392	1.766581	1.727849	0.200197	0.000000	-10.000000	0.358333	-22.350000	571.833313	1023.000000	1023.000000	2046.000000
2.140000	0.004572	2.701978	-0.910179	1.760114	1.721707	0.130337	0.000000	-10.000000	0.358333	-22.250000	564.500000	1023.000000	1023.000000	2046.000000
2.160000	0.003969	2.345857	-1.004684	1.733644	1.605031	0.011866	0.000000	-10.000000	0.358333	-22.133333	557.000000	1023.000000	1023.000000	2046.000000
2.180000	0.003717	2.196519	-1.008496	1.568353	1.566347	0.070316	0.000000	-10.000000	0.350000	-21.950001	549.500000	1023.000000	1023.000000	2046.000000
2.200000	0.003080	1.820201	-1.181622	1.614046	1.504868	-0.117090	0.000000	-10.000000	0.350000	-21.816668	542.166687	1023.000000	1023.000000	2046.000000
2.220000	0.002651	1.566634	-1.206505	1.339334	1.435326	-0.001522	0.000000	-10.000000	0.350000	-21.816668	535.000000	1023.000000	1023.000000	2046.000000
2.240000	0.002225	1.315121	-1.351065	1.499165	1.419307	-0.252286	0.000000	-10.000000	0.350000	-21.866667	527.833313	1023.000000	1023.000000	2046.000000
2.260000	0.001552	0.917107	-1.421051	1.203314	1.283311	-0.148467	0.000000	-10.000000	0.350000	-21.650000	520.500000	1023.000000	1023.000000	2046.000000
2.280000	0.001433	0.847158	-1.533008	1.318264	1.370275	-0.308372	0.000000	-10.000000	0.341667	-21.466667	513.166687	1023.000000	1023.000000	2046.000000
2.300000	0.000715	0.422819	-1.602097	1.030368	1.241071	-0.246523	0.000000	-10.000000	0.333333	-21.250000	506.000000	1023.000000	1023.000000	2046.000000
2.320000	0.000765	0.452082	-1.628991	1.115107	1.318393	-0.352427	0.000000	-10.000000	0.333333	-21.200001	499.000000	1023.000000	1023.000000	2046.000000
2.340000	0.000347	0.204912	-1.667696	1.012610	1.191104	-0.331106	0.000000	-10.000000	0.341667	-21.100000	492.000000	1023.000000	1023.000000	2046.000000
2.360000	0.000571	0.337373	-1.628097	1.143268	1.235225	-0.413023	0.000000	-10.000000	0.333333	-20.933334	484.833344	1023.000000	1023.000000	2046.000000
2.380000	-0.000045	-0.026547	-1.643243	0.986355	1.012250	-0.381909	0.000000	-10.000000	0.333333	-20.883333	477.833344	1023.000000	1023.000000	2046.000000
2.400000	-0.000067	-0.039433	-1.678174	1.052765	1.071689	-0.485713	0.000000	-10.000000	0.316667	-20.666668	470.833344	1023.000000	1023.000000	2046.000000
2.420000	-0.001171	-0.691919	-1.803504	1.020694	0.793826	-0.702936	0.000000	-10.000000	0.316667	-20.500000	464.000000	1023.000000	1023.000000	2046.000000
2.440000	-0.001724	-1.018677	-1.874143	0.688748	0.709529	-0.542811	0.000000	-10.000000	0.300000	-20.233334	457.166656	1023.000000	1023.000000	2046.000000
2.460000	-0.002745	-1.622514	-2.065567	0.675630	0.608678	-0.841255	0.000000	-10.000000	0.300000	-20.083334	450.333344	1023.000000	1023.000000	2046.000000
2.480000	-0.003778	-2.233077	-2.047832	0.262257	0.401135	-0.848636	0.000000	-10.000000	0.308333	-20.116667	443.666656	1023.000000	1023.000000	2046.000000
2.500000	-0.004010	-2.370111	-2.008510	0.280243	0.450802	-1.092645	0.000000	-10.000000	0.316667	-20.033333	436.833344	1023.000000	1023.000000	2046.000000
2.520000	-0.005216	-3.082731	-2.041229	0.072576	0.156667	-1.270745	0.000000	-10.000000	0.325000	-19.983334	430.166656	1023.000000	1023.000000	2046.000000
2.540000	-0.005978	-3.533029	-2.091210	0.024091	0.062010	-1.527920	0.000000	-10.000000	0.316667	-19.750000	423.500000	1023.000000	1023.000000	2046.000000
2.560000	-0.007649	-4.520702	-2.328127	-0.218090	-0.238203	-1.736282	0.000000	-10.000000	0.300000	-19.533333	417.000000	1023.000000	1023.000000	2046.000000
2.580000	-0.008961	-5.295797	-2.568599	-0.611513	-0.370215	-1.745471	0.000000	-10.000000	0.258333	-19.066668	410.500000	1023.000000	1023.000000	2046.000000
2.600000	-0.010759	-6.358801	-2.979462	-0.684374	-0.579632	-2.115333	0.000000	-10.000000	0.233333	-18.483334	404.000000	1023.000000	1023.000000	2046.000000
2.620000	-0.012885	-7.614756	-3.364382	-1.091963	-0.869295	-2.289115	0.000000	-10.000000	0.216667	-17.966667	397.666656	1023.000000	1023.000000	2046.000000
2.640000	-0.014444	-8.536630	-3.653695	-1.254037	-1.083794	-2.545104	0.000000	-10.000000	0.225000	-17.550001	391.666656	1023.000000	1023.000000	2046.000000
2.660000	-0.016148	-9.543310	-3.978009	-1.420419	-1.390423	-2.754458	0.000000	-10.000000	0.225000	-17.350000	386.000000	1023.000000	1023.000000	2046.000000
2.680000	-0.016920	-9.999717	-4.151699	-1.561127	-1.477269	-2.809622	0.000000	-10.000000	0.216667	-17.350000	380.333344	1023.000000	1023.000000	2046.000000
2.700000	-0.017880	-10.567326	-4.318195	-1.548523	-1.698831	-3.001776	0.000000	-10.000000	0.208333	-17.350000	374.500000	1023.000000	1023.000000	2046.000000
2.720000	-0.018015	-10.647017	-4.342862	-1.779833	-1.727918	-2.796404	0.000000	-10.000000	0.200000	-17.233334	368.500000	1023.000000	1023.000000	2046.000000
2.740000	-0.017848	-10.548014	-4.381201	-1.475966	-1.722898	-2.967949	0.000000	-10.000000	0.200000	-16.866667	362.833344	1023.000000	1023.000000	2046.000000
2.760000	-0.017578	-10.388391	-4.302882	-1.486313	-1.833864	-2.765333	0.000000	-10.000000	0.191667	-16.566668	357.166656	1023.000000	1023.000000	2046.000000
2.780000	-0.017341	-10.248500	-4.353754	-1.299128	-1.718471	-2.877148	0.000000	-10.000000	0.183333	-16.183334	351.833344	1023.000000	1023.000000	2046.000000
2.800000	-0.017924	-10.593307	-4.405543	-1.392244	-1.940941	-2.854577	0.000000	-10.000000	0.183333	-15.966667	346.333344	1023.000000	1023.000000	2046.000000
2.820000	-0.017687	-10.452840	-4.485291	-1.471272	-1.778217	-2.718060	0.000000	-10.000000	0.175000	-15.616667	341.000000	1023.000000	1023.000000	2046.000000
2.840000	-0.017951	-10.609106	-4.589948	-1.341731	-1.857034	-2.820394	0.000000	-10.000000	0.175000	-15.500000	335.666656	1023.000000	1023.000000	2046.000000
2.860000	-0.017630	-10.419303	-4.535977	-1.485128	-1.797248	-2.600951	0.000000	-10.000000	0.166667	-15.316667	330.500000	1023.000000	1023.000000	2046.000000
2.880000	-0.017639	-10.424397	-4.544142	-1.305267	-1.764863	-2.810126	0.000000	-10.000000	0.175000	-15.316667	325.500000	1023.000000	1023.000000	2046.000000
2.900000	-0.018016	-10.647521	-4.495580	-1.460787	-1.941477	-2.749678	0.000000	-10.000000	0.175000	-15.200000	320.333344	1023.000000	1023.000000	2046.000000
2.920000	-0.017916	-10.588322	-4.522469	-1.445850	-1.804450	-2.815552	0.000000	-10.000000	0.175000	-15.083334	315.166656	1023.000000	1023.000000	2046.000000
2.940000	-0.018564	-10.971209	-4.591808	-1.504528	-1.964715	-2.910158	0.000000	-10.000000	0.175000	-14.933333	310.000000	1023.000000	1023.000000	2046.000000
2.960000	-0.018577	-10.979210	-4.548657	-1.717301	-1.924040	-2.789211	0.000000	-10.000000	0.175000	-14.800000	305.000000	1023.000000	1023.000000	2046.000000
2.980000	-0.019048	-11.257347	-4.645578	-1.697693	-1.955682	-2.958394	0.000000	-10.000000	0.175000	-14.816667	300.166656	1023.000000	1023.000000	2046.000000
3.000000	-0.019360	-11.441824	-4.645077	-1.949738	-2.014088	-2.832921	0.000000	-10.000000	0.175000	-14.850000	295.333344	1023.000000	1023.000000	2046.000000
3.020000	-0.019556	-11.557778	-4.722725	-1.870026	-1.966315	-2.998713	0.000000	-10.000000	0.183333	-14.933333	290.500000	1023.000000	1023.000000	2046.000000
3.040000	-0.020212	-11.945287	-4.762117	-2.020392	-2.170351	-2.992427	0.000000	-10.000000	0.191667	-14.883333	285.500000	1023.000000	1023.000000	2046.000000
3.060000	-0.020215	-11.946875	-4.821157	-2.188685	-2.064402	-2.872630	0.000000	-10.000000	0.191667	-14.766666	280.500000	1023.000000	1023.000000	2046.000000
3.080000	-0.020816	-12.302124	-4.965577	-2.120834	-2.141234	-3.074479	0.000000	-10.000000	0.191667	-14.700000	275.500000	1023.000000	1023.000000	2046.000000
3.100000	-0.021114	-12.478655	-4.988612	-2.399801	-2.204291	-2.885952	0.000000	-10.000000	0.183333	-14.516666	270.500000	1023.000000	1023.000000	2046.000000
3.120000	-0.021349	-12.617117	-5.090347	-2.300411	-2.138871	-3.087489	0.000000	-10.000000	0.183333	-14.466667	265.666656	1023.000000	1023.000000	2046.000000
3.140000	-0.022121	-13.073428	-5.161453	-2.441417	-2.377731	-3.092828	0.000000	-10.000000	0.175000	-14.300000	260.833344	1023.000000	1023.000000	2046.000000
3.160000	-0.022011	-13.008248	-5.194598	-2.632143	-2.247629	-2.933878	0.000000	-10.000000	0.183333	-14.216667	256.000000	1023.000000	1023.000000	2046.000000
3.180000	-0.022718	-13.426580	-5.323838	-2.569955	-2.395353	-3.137435	0.000000	-10.000000	0.175000	-13.983334	251.166672	1023.000000	1023.000000	2046.000000
3.200000	-0.022957	-13.567373	-5.342097	-2.820732	-2.402348	-3.002197	0.000000	-10.000000	0.166667	-13.883333	246.500000	1023.000000	1023.000000	2046.000000
3.220000	-0.023398	-13.828194	-5.448295	-2.783610	-2.422354	-3.173934	0.000000	-10.000000	0.150000	-13.950000	241.833328	1023.000000	1023.000000	2046.000000
3.240000	-0.023654	-13.979719	-5.440227	-3.013244	-2.501806	-3.024442	0.000000	-10.000000	0.158333	-14.033333	237.166672	1023.000000	1023.000000	2046.000000
3.260000	-0.023606	-13.951352	-5.498434	-2.968946	-2.377466	-3.106506	0.000000	-10.000000	0.158333	-14.150000	232.500000	1023.000000	1023.000000	2046.000000
3.280000	-0.023930	-14.142907	-5.446778	-2.957915	-2.611797	-3.126417	0.000000	-10.000000	0.158333	-14.133333	227.833328	1023.000000	1023.000000	2046.000000
3.300000	-0.023775	-14.050778	-5.438911	-3.070983	-2.563696	-2.977188	0.000000	-10.000000	0.158333	-14.333334	223.166672	1023.000000	1023.000000	2046.000000
3.320000	-0.024019	-14.195278	-5.513242	-2.928038	-2.591531	-3.162467	0.000000	-10.000000	0.166667	-14.500000	218.333328	1023.000000	1023.000000	2046.000000
3.340000	-0.024477	-14.466154	-5.518386	-3.069002	-2.763412	-3.115355	0.000000	-10.000000	0.175000	-14.783334	213.500000	1023.000000	1023.000000	2046.000000
3.360000	-0.025016	-14.784260	-5.671690	-3.095262	-2.760300	-3.257007	0.000000	-10.000000	0.175000	-14.816667	208.500000	1023.000000	1023.000000	2046.000000
3.380000	-0.026234	-15.504477	-5.792255	-3.392181	-3.012681	-3.307359	0.000000	-10.000000	0.175000	-14.666667	203.500000	1023.000000	1023.000000	2046.000000
3.400000	-0.026513	-15.669051	-5.879964	-3.551798	-2.858011	-3.379279	0.000000	-10.000000	0.175000	-14.566667	198.666672	1023.000000	1023.000000	2046.000000
3.420000	-0.027293	-16.129959	-5.800525	-3.611111	-3.043834	-3.674489	0.000000	-10.000000	0.175000	-14.633333	193.833328	1023.000000	1023.000000	2046.000000
3.440000	-0.027590	-16.305693	-5.686303	-3.784851	-3.156122	-3.678416	0.000000	-10.000000	0.175000	-14.550000	189.000000	1023.000000	1023.000000	2046.000000
3.460000	-0.028384	-16.774681	-5.854490	-3.729015	-3.158652	-4.032525	0.000000	-10.000000	0.150000	-14.200001	184.000000	1023.000000	1023.000000	2046.000000
3.480000	-0.030190	-17.842182	-6.054132	-3.980411	-3.579740	-4.227901	0.000000	-10.000000	0.116667	-13.233334	179.333328	1023.000000	1023.000000	2046.000000
3.500000	-0.031627	-18.691433	-6.489599	-4.301299	-3.531912	-4.368623	0.000000	-10.000000	0.075000	-12.100000	175.000000	1023.000000	1023.000000	2046.000000
3.520000	-0.033967	-20.074743	-6.911413	-4.515033	-3.874438	-4.773860	0.000000	-10.000000	0.058333	-10.500000	171.000000	1023.000000	1023.000000	2046.000000
3.540000	-0.035657	-21.073069	-7.202283	-4.868903	-4.180424	-4.821459	0.000000	-10.000000	0.050000	-9.066667	167.500000	1023.000000	1023.000000	2046.000000
3.560000	-0.036937	-21.829754	-7.577187	-4.944348	-4.207473	-5.100745	0.000000	-10.000000	0.041667	-7.833333	164.333328	1023.000000	1023.000000	2046.000000
3.580000	-0.038374	-22.678894	-7.787491	-5.150798	-4.589663	-5.150941	0.000000	-10.000000	0.025000	-6.866667	161.833328	1023.000000	1023.000000	2046.000000
3.600000	-0.038671	-22.854788	-7.986741	-5.119635	-4.512569	-5.235843	0.000000	-10.000000	0.016667	-5.933333	159.500000	1023.000000	1023.000000	2046.000000
3.620000	-0.039456	-23.318745	-8.056510	-5.121612	-4.819602	-5.321020	0.000000	-10.000000	0.016667	-4.966667	157.500000	1023.000000	1023.000000	2046.000000
3.640000	-0.039064	-23.086958	-8.115351	-5.117338	-4.629024	-5.225245	0.000000	-10.000000	0.016667	-4.266666	155.833328	1023.000000	1023.000000	2046.000000
3.660000	-0.039158	-23.142620	-8.057683	-4.998469	-4.787245	-5.299222	0.000000	-10.000000	0.008333	-3.866667	154.333328	1023.000000	1023.000000	2046.000000
3.680000	-0.038439	-22.717678	-7.974639	-4.908308	-4.781365	-5.053366	0.000000	-10.000000	0.000000	-3.666667	153.000000	1023.000000	1023.000000	2046.000000
3.700000	-0.037699	-22.280245	-7.989216	-4.638550	-4.544012	-5.108467	0.000000	-10.000000	0.000000	-3.383333	151.666672	1023.000000	1023.000000	2046.000000
3.720000	-0.037836	-22.361071	-7.938014	-4.724584	-4.729037	-4.969436	0.000000	-10.000000	0.000000	-2.850000	150.500000	1023.000000	1023.000000	2046.000000
3.740000	-0.037104	-21.928492	-7.992489	-4.657558	-4.434479	-4.843965	0.000000	-10.000000	0.008333	-2.250000	149.666672	1023.000000	1023.000000	2046.000000
3.760000	-0.037122	-21.938942	-8.010175	-4.609638	-4.495498	-4.823632	0.000000	-10.000000	0.008333	-1.433333	149.166672	1023.000000	1023.000000	2046.000000
3.780000	-0.036417	-21.522581	-7.914752	-4.621784	-4.354341	-4.631703	0.000000	-10.000000	0.008333	-0.750000	149.000000	1023.000000	1023.000000	2046.000000
3.800000	-0.035975	-21.261267	-7.864151	-4.462208	-4.220016	-4.714891	0.000000	-10.000000	0.000000	-0.766667	149.000000	1023.000000	1023.000000	2046.000000
3.820000	-0.035972	-21.259388	-7.743858	-4.596401	-4.348027	-4.571103	0.000000	-10.000000	0.000000	-1.316667	149.000000	1023.000000	1023.000000	2046.000000
3.840000	-0.035311	-20.868612	-7.765020	-4.513853	-4.014682	-4.575058	0.000000	-10.000000	0.000000	-2.083333	148.833328	1023.000000	1023.000000	2046.000000
3.860000	-0.035502	-20.981552	-7.673563	-4.529882	-4.148132	-4.629974	0.000000	-10.000000	-0.008333	-1.766667	148.500000	1023.000000	1023.000000	2046.000000
3.880000	-0.035005	-20.688021	-7.612186	-4.603505	-3.998121	-4.474209	0.000000	-10.000000	-0.008333	-1.033333	148.166672	1023.000000	1023.000000	2046.000000
3.900000	-0.034960	-20.661619	-7.596943	-4.512320	-3.915070	-4.637286	0.000000	-10.000000	-0.016667	-0.266667	148.000000	1023.000000	1023.000000	2046.000000
3.920000	-0.034888	-20.618645	-7.490277	-4.678597	-3.987920	-4.461851	0.000000	-10.000000	-0.008333	0.000000	148.000000	1023.000000	1023.000000	2046.000000
3.940000	-0.034791	-20.561638	-7.533460	-4.632328	-3.838277	-4.557573	0.000000	-10.000000	-0.008333	-0.550000	148.000000	1023.000000	1023.000000	2046.000000
3.960000	-0.034872	-20.609348	-7.472651	-4.769467	-3.952586	-4.414643	0.000000	-10.000000	0.000000	-1.150000	148.000000	1023.000000	1023.000000	2046.000000
3.980000	-0.034615	-20.457327	-7.553105	-4.682415	-3.715407	-4.506400	0.000000	-10.000000	0.008333	-1.833333	148.000000	1023.000000	1023.000000	2046.000000
4.000000	-0.034815	-20.575474	-7.511476	-4.874777	-3.864582	-4.324638	0.000000	-10.000000	0.016667	-2.066667	147.666672	1023.000000	1023.000000	2046.000000
4.020000	-0.034405	-20.333323	-7.614589	-4.743186	-3.573365	-4.402183	0.000000	-10.000000	0.008333	-2.216667	147.000000	1023.000000	1023.000000	2046.000000
4.040000	-0.034854	-20.598629	-7.556850	-4.810723	-3.772634	-4.458422	0.000000	-10.000000	0.000000	-2.333333	146.166672	1023.000000	1023.000000	2046.000000
4.060000	-0.034548	-20.418148	-7.540774	-4.885932	-3.702465	-4.288976	0.000000	-10.000000	-0.008333	-2.400000	145.333328	1023.000000	1023.000000	2046.000000
4.080000	-0.034556	-20.422745	-7.586123	-4.778601	-3.600728	-4.457294	0.000000	-10.000000	0.008333	-2.500000	144.500000	1023.000000	1023.000000	2046.000000
4.100000	-0.034591	-20.443485	-7.514515	-5.001903	-3.719322	-4.207745	0.000000	-10.000000	0.016667	-2.583333	143.666672	1023.000000	1023.000000	2046.000000
4.120000	-0.034205	-20.215286	-7.594324	-4.816051	-3.448583	-4.356327	0.000000	-10.000000	0.025000	-2.633333	142.833328	1023.000000	1023.000000	2046.000000
4.140000	-0.034617	-20.458376	-7.512856	-5.043946	-3.683902	-4.217671	0.000000	-10.000000	0.016667	-2.766667	142.000000	1023.000000	1023.000000	2046.000000
4.160000	-0.034062	-20.130562	-7.596811	-4.957883	-3.357873	-4.217995	0.000000	-10.000000	0.008333	-2.900000	141.000000	1023.000000	1023.000000	2046.000000
4.180000	-0.034582	-20.438110	-7.488057	-5.062737	-3.631351	-4.255965	0.000000	-10.000000	0.000000	-3.150000	140.000000	1023.000000	1023.000000	2046.000000
4.200000	-0.033780	-19.963852	-7.474944	-4.972651	-3.388852	-4.127404	0.000000	-10.000000	0.000000	-3.450000	139.000000	1023.000000	1023.000000	2046.000000
4.220000	-0.033837	-19.997707	-7.402267	-4.837548	-3.479923	-4.277970	0.000000	-10.000000	0.008333	-3.883333	137.833328	1023.000000	1023.000000	2046.000000
4.240000	-0.033490	-19.792845	-7.305873	-4.943059	-3.557534	-3.986379	0.000000	-10.000000	0.016667	-4.316667	136.500000	1023.000000	1023.000000	2046.000000
4.260000	-0.033358	-19.714554	-7.381913	-4.728547	-3.427203	-4.176890	0.000000	-10.000000	0.016667	-4.716667	135.000000	1023.000000	1023.000000	2046.000000
4.280000	-0.033855	-20.008060	-7.322658	-4.924284	-3.715058	-4.046061	0.000000	-10.000000	0.016667	-5.050000	133.333328	1023.000000	1023.000000	2046.000000
4.300000	-0.034027	-20.109943	-7.523458	-4.825913	-3.549237	-4.211335	0.000000	-10.000000	0.016667	-5.350000	131.500000	1023.000000	1023.000000	2046.000000
4.320000	-0.034878	-20.612644	-7.516799	-5.148757	-3.803804	-4.143284	0.000000	-10.000000	0.025000	-5.750000	129.833328	1023.000000	1023.000000	2046.000000
4.340000	-0.034686	-20.499641	-7.435493	-5.038754	-3.695615	-4.329779	0.000000	-10.000000	0.033333	-6.283333	128.000000	1023.000000	1023.000000	2046.000000
4.360000	-0.035182	-20.792356	-7.186469	-5.216620	-3.994781	-4.394486	0.000000	-10.000000	0.041667	-6.766667	126.000000	1023.000000	1023.000000	2046.000000
4.380000	-0.035084	-20.734882	-7.198094	-5.072374	-3.891272	-4.573142	0.000000	-10.000000	0.050000	-7.050000	123.666664	1023.000000	1023.000000	2046.000000
4.400000	-0.036553	-21.602728	-7.263744	-5.220796	-4.306968	-4.811221	0.000000	-10.000000	0.050000	-7.000000	121.166664	1023.000000	1023.000000	2046.000000
4.420000	-0.037936	-22.420189	-7.578019	-5.356342	-4.455091	-5.030735	0.000000	-10.000000	0.041667	-6.800000	118.833336	1023.000000	1023.000000	2046.000000
4.440000	-0.040306	-23.820852	-8.005207	-5.694653	-4.764033	-5.356959	0.000000	-10.000000	0.033333	-6.566667	116.500000	1023.000000	1023.000000	2046.000000
4.460000	-0.041982	-24.811655	-8.344104	-6.062484	-5.001851	-5.403214	0.000000	-10.000000	0.025000	-6.316667	114.500000	1023.000000	1023.000000	2046.000000
4.480000	-0.043402	-25.650743	-8.732463	-6.057476	-5.097974	-5.762832	0.000000	-10.000000	0.033333	-6.133334	112.500000	1023.000000	1023.000000	2046.000000
4.500000	-0.044764	-26.455479	-8.911305	-6.359390	-5.449686	-5.735098	0.000000	-10.000000	0.033333	-6.150000	110.500000	1023.000000	1023.000000	2046.000000
4.520000	-0.045370	-26.813457	-9.187672	-6.193743	-5.401109	-6.030934	0.000000	-10.000000	0.033333	-6.216667	108.500000	1023.000000	1023.000000	2046.000000
4.540000	-0.046202	-27.305113	-9.219922	-6.357898	-5.753965	-5.973328	0.000000	-10.000000	0.025000	-6.416667	106.166664	1023.000000	1023.000000	2046.000000
4.560000	-0.046152	-27.275543	-9.347887	-6.149629	-5.657632	-6.120396	0.000000	-10.000000	0.033333	-6.466667	103.833336	1023.000000	1023.000000	2046.000000
4.580000	-0.046544	-27.507441	-9.291060	-6.254832	-5.898682	-6.062866	0.000000	-10.000000	0.041667	-6.716667	101.500000	1023.000000	1023.000000	2046.000000
4.600000	-0.046118	-27.255875	-9.338500	-6.107663	-5.814677	-5.995035	0.000000	-10.000000	0.050000	-6.983333	99.500000	1023.000000	1023.000000	2046.000000
4.620000	-0.045754	-27.040878	-9.301572	-5.969647	-5.798779	-5.970882	0.000000	-10.000000	0.041667	-7.300000	97.166664	1023.000000	1023.000000	2046.000000
4.640000	-0.045370	-26.813562	-9.232672	-5.859690	-5.844084	-5.877116	0.000000	-10.000000	0.041667	-7.416667	94.833336	1023.000000	1023.000000	2046.000000
4.660000	-0.045237	-26.734987	-9.294891	-5.758275	-5.761367	-5.920455	0.000000	-10.000000	0.041667	-7.416667	92.166664	1023.000000	1023.000000	2046.000000
4.680000	-0.044965	-26.574234	-9.238006	-5.855342	-5.803719	-5.677168	0.000000	-10.000000	0.041667	-7.333333	89.833336	1023.000000	1023.000000	2046.000000
4.700000	-0.044641	-26.383036	-9.316113	-5.636637	-5.611898	-5.818388	0.000000	-10.000000	0.033333	-7.216667	87.166664	1023.000000	1023.000000	2046.000000
4.720000	-0.044430	-26.257965	-9.195821	-5.806450	-5.653271	-5.602423	0.000000	-10.000000	0.033333	-7.066667	84.833336	1023.000000	1023.000000	2046.000000
4.740000	-0.044124	-26.077505	-9.230707	-5.596240	-5.459196	-5.791362	0.000000	-10.000000	0.033333	-6.933333	82.500000	1023.000000	1023.000000	2046.000000
4.760000	-0.044278	-26.168497	-9.107111	-5.875463	-5.611351	-5.574572	0.000000	-10.000000	0.033333	-6.866667	80.166664	1023.000000	1023.000000	2046.000000
4.780000	-0.044011	-26.010561	-9.164013	-5.637147	-5.386672	-5.822730	0.000000	-10.000000	0.025000	-6.833333	77.833336	1023.000000	1023.000000	2046.000000
4.800000	-0.044277	-26.167551	-9.029620	-5.955962	-5.582523	-5.599446	0.000000	-10.000000	0.025000	-6.850000	75.500000	1023.000000	1023.000000	2046.000000
4.820000	-0.043967	-25.984392	-9.095024	-5.774468	-5.346777	-5.768122	0.000000	-10.000000	0.025000	-6.916667	72.500000	1023.000000	1023.000000	2046.000000
4.840000	-0.044554	-26.331680	-8.993295	-6.019671	-5.598952	-5.719762	0.000000	-10.000000	0.025000	-6.983334	70.166664	1023.000000	1023.000000	2046.000000
4.860000	-0.044253	-26.153471	-9.048247	-6.041165	-5.424998	-5.639060	0.000000	-10.000000	0.033333	-7.050000	67.833336	1023.000000	1023.000000	2046.000000
4.880000	-0.044777	-26.463476	-9.074770	-6.068195	-5.532177	-5.788333	0.000000	-10.000000	0.041667	-7.133333	66.333336	1023.000000	1023.000000	2046.000000
4.900000	-0.044608	-26.363625	-9.082982	-6.240088	-5.472587	-5.567968	0.000000	-10.000000	0.050000	-7.300000	64.000000	1023.000000	1023.000000	2046.000000
4.920000	-0.044900	-26.535879	-9.176899	-6.164478	-5.448537	-5.745965	0.000000	-10.000000	0.050000	-7.433333	61.500000	1023.000000	1023.000000	2046.000000
4.940000	-0.044984	-26.585266	-9.131392	-6.400523	-5.529316	-5.524035	0.000000	-10.000000	0.050000	-7.633333	59.000000	1023.000000	1023.000000	2046.000000
4.960000	-0.045184	-26.703814	-9.284846	-6.200406	-5.410474	-5.808086	0.000000	-10.000000	0.050000	-7.783333	56.333332	1023.000000	1023.000000	2046.000000
4.980000	-0.045394	-26.828056	-9.185918	-6.527569	-5.585361	-5.529209	0.000000	-10.000000	0.050000	-7.833333	53.666668	1023.000000	1023.000000	2046.000000
5.000000	-0.045384	-26.822027	-9.331035	-6.309915	-5.412104	-5.768975	0.000000	-10.000000	0.050000	-7.816667	51.000000	1023.000000	1023.000000	2046.000000
5.020000	-0.045866	-27.106911	-9.266143	-6.610828	-5.632063	-5.597876	0.000000	-10.000000	0.050000	-7.783333	48.500000	1023.000000	1023.000000	2046.000000
5.040000	-0.045787	-27.059923	-9.412178	-6.501514	-5.413622	-5.732609	0.000000	-10.000000	0.041667	-7.850000	46.000000	1023.000000	1023.000000	2046.000000
5.060000	-0.046328	-27.379803	-9.368759	-6.749580	-5.582291	-5.679171	0.000000	-10.000000	0.033333	-7.683333	43.333332	1023.000000	1023.000000	2046.000000
5.080000	-0.045990	-27.180216	-9.381778	-6.826345	-5.424694	-5.547398	0.000000	-10.000000	0.016667	-7.233334	40.833332	1023.000000	1023.000000	2046.000000
5.100000	-0.045992	-27.181417	-9.449437	-6.648220	-5.310925	-5.772835	0.000000	-10.000000	0.008333	-6.450000	38.500000	1023.000000	1023.000000	2046.000000
5.120000	-0.045541	-26.914791	-9.323232	-6.796876	-5.315880	-5.478803	0.000000	-10.000000	-0.008333	-5.333333	36.500000	1023.000000	1023.000000	2046.000000
5.140000	-0.045361	-26.808056	-9.361898	-6.538352	-5.200587	-5.707219	0.000000	-10.000000	-0.008333	-3.516667	34.666668	1023.000000	1023.000000	2046.000000
5.160000	-0.045087	-26.646637	-9.205199	-6.763637	-5.306781	-5.371020	0.000000	-10.000000	-0.016667	-1.350000	33.500000	1023.000000	1023.000000	2046.000000
5.180000	-0.045096	-26.651627	-9.368931	-6.494642	-5.117767	-5.670285	0.000000	-10.000000	-0.025000	0.983333	33.000000	1023.000000	1023.000000	2046.000000
5.200000	-0.045330	-26.790094	-9.268981	-6.778684	-5.274500	-5.467931	0.000000	-10.000000	-0.033333	3.116667	33.000000	1023.000000	1023.000000	2046.000000
5.220000	-0.045108	-26.658783	-9.375736	-6.629281	-4.993982	-5.659784	0.000000	-10.000000	-0.058333	5.083333	33.000000	1023.000000	1023.000000	2046.000000
5.240000	-0.044973	-26.578777	-9.077475	-6.863355	-5.134238	-5.503710	0.000000	-10.000000	-0.058333	6.633333	33.000000	1023.000000	1023.000000	2046.000000
5.260000	-0.044319	-26.192606	-8.961939	-6.655372	-4.892645	-5.682650	0.000000	-10.000000	-0.075000	7.800000	33.000000	1023.000000	1023.000000	2046.000000
5.280000	-0.044404	-26.242466	-8.742475	-6.781931	-5.073923	-5.644137	0.000000	-10.000000	-0.075000	9.000000	33.000000	1023.000000	1023.000000	2046.000000
5.300000	-0.044525	-26.314075	-8.891479	-6.613425	-4.987626	-5.821544	0.000000	-10.000000	-0.100000	10.400001	33.000000	1023.000000	1023.000000	2046.000000
5.320000	-0.045534	-26.910725	-9.028646	-6.838715	-5.171904	-5.871459	0.000000	-10.000000	-0.125000	11.916667	33.000000	1023.000000	1023.000000	2046.000000
5.340000	-0.046716	-27.609072	-9.432790	-6.953050	-5.155545	-6.067687	0.000000	-10.000000	-0.150000	13.216667	31.333334	1023.000000	1023.000000	2046.000000
5.360000	-0.048052	-28.398481	-9.644323	-7.188566	-5.392959	-6.172632	0.000000	-10.000000	-0.191667	14.900001	30.166666	1023.000000	1023.000000	2046.000000
5.380000	-0.048478	-28.650501	-9.882695	-7.219597	-5.348306	-6.199903	0.000000	-10.000000	-0.225000	16.083334	29.000000	1023.000000	1023.000000	2046.000000
5.400000	-0.048888	-28.892729	-10.053025	-7.169394	-5.407634	-6.262676	0.000000	-10.000000	-0.241667	17.200001	31.500000	1023.000000	1023.000000	2046.000000
5.420000	-0.048743	-28.807318	-10.056290	-7.184041	-5.430121	-6.136867	0.000000	-10.000000	-0.250000	17.883333	35.500000	1023.000000	1023.000000	2046.000000
5.440000	-0.048646	-28.749769	-10.105218	-6.905425	-5.436218	-6.302907	0.000000	-10.000000	-0.258333	18.866667	41.500000	1023.000000	1023.000000	2046.000000
5.460000	-0.047755	-28.223074	-9.963839	-6.956937	-5.369064	-5.933236	0.000000	-10.000000	-0.291667	19.833334	47.500000	1023.000000	1023.000000	2046.000000
5.480000	-0.047030	-27.794750	-9.939991	-6.569183	-5.218122	-6.067454	0.000000	-10.000000	-0.316667	20.683334	53.833332	1023.000000	1023.000000	2046.000000
5.500000	-0.045706	-27.012230	-9.680582	-6.579018	-5.120006	-5.632625	0.000000	-10.000000	-0.341667	21.366667	60.500000	1023.000000	1023.000000	2046.000000
5.520000	-0.044461	-26.276398	-9.635518	-6.162740	-4.839788	-5.638350	0.000000	-10.000000	-0.358333	22.200001	67.666664	1023.000000	1023.000000	2046.000000
5.540000	-0.043309	-25.595573	-9.315755	-6.118210	-4.821422	-5.340187	0.000000	-10.000000	-0.366667	22.916668	74.833336	1023.000000	1023.000000	2046.000000
5.560000	-0.041841	-24.727829	-9.282032	-5.875763	-4.369961	-5.200072	0.000000	-10.000000	-0.391667	23.650000	82.333336	1023.000000	1023.000000	2046.000000
5.580000	-0.040734	-24.073879	-9.061966	-5.838927	-4.251592	-4.921394	0.000000	-10.000000	-0.416667	24.600000	90.000000	1023.000000	1023.000000	2046.000000
5.600000	-0.039143	-23.133282	-8.927942	-5.649590	-3.835325	-4.720424	0.000000	-10.000000	-0.466667	25.550001	98.166664	1023.000000	1023.000000	2046.000000
5.620000	-0.038023	-22.471882	-8.658536	-5.501275	-3.698102	-4.613968	0.000000	-10.000000	-0.500000	26.650002	106.500000	1023.000000	1023.000000	2046.000000
5.640000	-0.036430	-21.530325	-8.393198	-5.455134	-3.366063	-4.315929	0.000000	-10.000000	-0.525000	27.466667	115.333336	1023.000000	1023.000000	2046.000000
5.660000	-0.035319	-20.873766	-8.249826	-5.225451	-3.104074	-4.294413	0.000000	-10.000000	-0.533333	28.133333	124.333336	1023.000000	1023.000000	2046.000000
5.680000	-0.033942	-20.059856	-7.940196	-5.285238	-2.910231	-3.924193	0.000000	-10.000000	-0.558333	28.983334	133.666672	1023.000000	1023.000000	2046.000000
5.700000	-0.032890	-19.437931	-7.832940	-4.974895	-2.664644	-3.965453	0.000000	-10.000000	-0.575000	29.366667	143.000000	1023.000000	1023.000000	2046.000000
5.720000	-0.031451	-18.587433	-7.523237	-5.089892	-2.485135	-3.489169	0.000000	-10.000000	-0.591667	29.766666	152.666672	1023.000000	1023.000000	2046.000000
5.740000	-0.030490	-18.019779	-7.463795	-4.734078	-2.226876	-3.595030	0.000000	-10.000000	-0.600000	30.000000	162.500000	1023.000000	1023.000000	2046.000000
5.760000	-0.029208	-17.262102	-7.169159	-4.845747	-2.121754	-3.125442	0.000000	-10.000000	-0.616667	30.483334	172.500000	1023.000000	1023.000000	2046.000000
5.780000	-0.027895	-16.485695	-7.134602	-4.521298	-1.720782	-3.109012	0.000000	-10.000000	-0.625000	30.966667	182.666672	1023.000000	1023.000000	2046.000000
5.800000	-0.026788	-15.831730	-6.807893	-4.583861	-1.708060	-2.731915	0.000000	-10.000000	-0.633333	31.316668	193.000000	1023.000000	1023.000000	2046.000000
5.820000	-0.025398	-15.010327	-6.820538	-4.379244	-1.223401	-2.587145	0.000000	-10.000000	-0.641667	31.566668	200.000000	1023.000000	1023.000000	2046.000000
5.840000	-0.024414	-14.428610	-6.490647	-4.310629	-1.253124	-2.374210	0.000000	-10.000000	-0.658333	31.750000	210.500000	1023.000000	1023.000000	2046.000000
5.860000	-0.023069	-13.634022	-6.511985	-4.161556	-0.773306	-2.187175	0.000000	-10.000000	-0.666667	31.783333	221.166672	1023.000000	1023.000000	2046.000000
5.880000	-0.022098	-13.060127	-6.290754	-4.083462	-0.683278	-2.002633	0.000000	-10.000000	-0.675000	32.066666	235.166672	1023.000000	1023.000000	2046.000000
5.900000	-0.020891	-12.346379	-6.214718	-4.010278	-0.343411	-1.777973	0.000000	-10.000000	-0.683333	32.300003	245.833328	1023.000000	1023.000000	2046.000000
5.920000	-0.019908	-11.765642	-6.025507	-3.892036	-0.187488	-1.660610	0.000000	-10.000000	-0.691667	32.616669	256.500000	1023.000000	1023.000000	2046.000000
5.940000	-0.018466	-10.913442	-5.914886	-3.838683	0.217234	-1.377107	0.000000	-10.000000	-0.683333	32.866669	267.500000	1023.000000	1023.000000	2046.000000
5.960000	-0.017317	-10.234388	-5.666017	-3.579381	0.375615	-1.364605	0.000000	-10.000000	-0.675000	32.950001	278.500000	1023.000000	1023.000000	2046.000000
5.980000	-0.015590	-9.213813	-5.438826	-3.411270	0.686024	-1.049741	0.000000	-10.000000	-0.691667	33.100002	289.500000	1023.000000	1023.000000	2046.000000
6.000000	-0.014416	-8.520123	-5.328291	-3.095894	0.911013	-1.006951	0.000000	-10.000000	-0.708333	33.233334	300.500000	1023.000000	1023.000000	2046.000000
6.020000	-0.012663	-7.484045	-5.043732	-3.006727	1.172284	-0.605870	0.000000	-10.000000	-0.733333	33.433334	311.500000	1023.000000	1023.000000	2046.000000
6.040000	-0.011895	-7.029828	-5.041224	-2.653750	1.387507	-0.722361	0.000000	-10.000000	-0.708333	33.566666	322.666656	1023.000000	1023.000000	2046.000000
6.060000	-0.010737	-6.345422	-4.696353	-2.676455	1.409513	-0.382128	0.000000	-10.000000	-0.716667	33.516666	333.833344	1023.000000	1023.000000	2046.000000
6.080000	-0.009579	-5.661236	-4.652692	-2.333277	1.732628	-0.407895	0.000000	-10.000000	-0.691667	33.516666	345.000000	1023.000000	1023.000000	2046.000000
6.100000	-0.008264	-4.884051	-4.235832	-2.129526	1.759060	-0.277753	0.000000	-10.000000	-0.683333	33.266666	356.166656	1023.000000	1023.000000	2046.000000
6.120000	-0.006811	-4.025102	-3.938371	-1.880247	1.982619	-0.189103	0.000000	-10.000000	-0.666667	33.016666	367.333344	1023.000000	1023.000000	2046.000000
6.140000	-0.005839	-3.450871	-3.700566	-1.545827	2.041357	-0.245834	0.000000	-10.000000	-0.675000	32.733334	378.500000	1023.000000	1023.000000	2046.000000
6.160000	-0.005791	-3.422493	-3.723989	-1.529418	2.043164	-0.212251	0.000000	-10.000000	-0.683333	32.583336	389.500000	1023.000000	1023.000000	2046.000000
6.180000	-0.007377	-4.359728	-3.986282	-1.461086	1.798927	-0.711288	0.000000	-10.000000	-0.658333	32.099998	400.333344	1023.000000	1023.000000	2046.000000
6.200000	-0.008016	-4.737286	-4.081864	-1.675478	1.708938	-0.688881	0.000000	-10.000000	-0.625000	31.550001	411.000000	1023.000000	1023.000000	2046.000000
6.220000	-0.008687	-5.134171	-4.256781	-1.581664	1.663615	-0.959341	0.000000	-10.000000	-0.591667	30.850000	421.500000	1023.000000	1023.000000	2046.000000
6.240000	-0.007915	-4.677528	-4.120207	-1.627743	1.763935	-0.693513	0.000000	-10.000000	-0.591667	30.616667	432.000000	1023.000000	1023.000000	2046.000000
6.260000	-0.007674	-4.535345	-4.162101	-1.298053	1.821088	-0.896279	0.000000	-10.000000	-0.583333	30.433334	442.333344	1023.000000	1023.000000	2046.000000
6.280000	-0.006531	-3.859691	-3.923833	-1.226325	1.923613	-0.633146	0.000000	-10.000000	-0.591667	30.133333	452.500000	1023.000000	1023.000000	2046.000000
6.300000	-0.006085	-3.596521	-3.909566	-0.858216	1.997692	-0.826430	0.000000	-10.000000	-0.566667	29.866667	462.500000	1023.000000	1023.000000	2046.000000
6.320000	-0.004618	-2.728992	-3.604962	-0.837108	2.132251	-0.419172	0.000000	-10.000000	-0.541667	29.816668	472.500000	1023.000000	1023.000000	2046.000000
6.340000	-0.003736	-2.207950	-3.535150	-0.493615	2.335515	-0.514699	0.000000	-10.000000	-0.500000	29.483334	482.500000	1023.000000	1023.000000	2046.000000
6.360000	-0.002021	-1.194307	-3.209199	-0.470085	2.525474	-0.040497	0.000000	-10.000000	-0.491667	29.083334	492.500000	1023.000000	1023.000000	2046.000000
6.380000	-0.000871	-0.514736	-3.195240	-0.138356	2.854160	-0.035301	0.000000	-10.000000	-0.491667	28.550001	502.166656	1023.000000	1023.000000	2046.000000
6.400000	0.000719	0.424897	-2.775731	-0.069318	2.955596	0.314350	0.000000	-10.000000	-0.500000	28.450001	511.833344	1023.000000	1023.000000	2046.000000
6.420000	0.001979	1.169359	-2.741755	0.129664	3.360544	0.420905	0.000000	-10.000000	-0.500000	28.366667	521.166687	1023.000000	1023.000000	2046.000000
6.440000	0.003260	1.926691	-2.501829	0.269023	3.530719	0.628778	0.000000	-10.000000	-0.500000	28.233334	530.833313	1023.000000	1023.000000	2046.000000
6.460000	0.004807	2.841166	-2.293079	0.271384	3.888621	0.974240	0.000000	-10.000000	-0.500000	28.300001	540.166687	1023.000000	1023.000000	2046.000000
6.480000	0.005720	3.380801	-2.130880	0.523675	4.078382	0.909623	0.000000	-10.000000	-0.500000	28.200001	549.833313	1023.000000	1023.000000	2046.000000
6.500000	0.007141	4.220570	-1.803728	0.475357	4.268767	1.280174	0.000000	-10.000000	-0.483333	28.033333	559.166687	1023.000000	1023.000000	2046.000000
6.520000	0.008034	4.747980	-1.820973	0.700239	4.656671	1.212043	0.000000	-10.000000	-0.466667	27.516666	568.666687	1023.000000	1023.000000	2046.000000
6.540000	0.009203	5.439038	-1.465079	0.723679	4.676004	1.504434	0.000000	-10.000000	-0.450000	26.900002	577.833313	1023.000000	1023.000000	2046.000000
6.560000	0.010235	6.049057	-1.518824	0.885808	5.110769	1.571305	0.000000	-10.000000	-0.441667	26.283335	589.833313	1023.000000	1023.000000	2046.000000
6.580000	0.011199	6.618401	-1.172194	0.954703	5.069250	1.766642	0.000000	-10.000000	-0.433333	25.933334	598.666687	1023.000000	1023.000000	2046.000000
6.600000	0.012423	7.341900	-1.199079	1.049023	5.540080	1.951877	0.000000	-10.000000	-0.425000	25.733334	607.333313	1023.000000	1023.000000	2046.000000
6.620000	0.013325	7.875119	-0.910996	1.205253	5.514862	2.066000	0.000000	-10.000000	-0.416667	25.950001	613.166687	1023.000000	1023.000000	2046.000000
6.640000	0.014464	8.547984	-0.847575	1.260491	5.843547	2.291521	0.000000	-10.000000	-0.408333	25.750000	621.833313	1023.000000	1023.000000	2046.000000
6.660000	0.015056	8.898095	-0.677461	1.439885	5.847381	2.288290	0.000000	-10.000000	-0.400000	25.383333	630.500000	1023.000000	1023.000000	2046.000000
6.680000	0.016386	9.683997	-0.499047	1.454837	6.109519	2.618688	0.000000	-10.000000	-0.400000	24.766666	639.000000	1023.000000	1023.000000	2046.000000
6.700000	0.016921	10.000117	-0.475194	1.587448	6.274825	2.613038	0.000000	-10.000000	-0.383333	24.233334	647.500000	1023.000000	1023.000000	2046.000000
6.720000	0.018045	10.664879	-0.220445	1.533660	6.394588	2.957074	0.000000	-10.000000	-0.366667	23.883335	655.833313	1023.000000	1023.000000	2046.000000
6.740000	0.018759	11.086601	-0.267779	1.674893	6.720740	2.958747	0.000000	-10.000000	-0.350000	23.550001	664.000000	1023.000000	1023.000000	2046.000000
6.760000	0.019737	11.664488	0.090314	1.824093	6.617967	3.132114	0.000000	-10.000000	-0.341667	23.533335	671.666687	1023.000000	1023.000000	2046.000000
6.780000	0.020990	12.405303	0.076824	2.005337	7.006197	3.316944	0.000000	-10.000000	-0.341667	23.483334	679.333313	1023.000000	1023.000000	2046.000000
6.800000	0.021638	12.787881	0.250689	2.128822	6.988096	3.420273	0.000000	-10.000000	-0.325000	23.366667	687.000000	1023.000000	1023.000000	2046.000000
6.820000	0.023073	13.635909	0.381034	2.266172	7.262138	3.726565	0.000000	-10.000000	-0.316667	23.133333	695.000000	1023.000000	1023.000000	2046.000000
6.840000	0.023096	13.649801	0.342899	2.421705	7.312312	3.572885	0.000000	-10.000000	-0.300000	23.016668	702.833313	1023.000000	1023.000000	2046.000000
6.860000	0.024218	14.313020	0.672503	2.505821	7.292998	3.841698	0.000000	-10.000000	-0.300000	22.850000	710.500000	1023.000000	1023.000000	2046.000000
6.880000	0.024926	14.731037	0.635624	2.731213	7.569132	3.795069	0.000000	-10.000000	-0.308333	22.866667	718.166687	1023.000000	1023.000000	2046.000000
6.900000	0.025846	15.275075	1.112656	2.908020	7.393607	3.860792	0.000000	-10.000000	-0.308333	22.800001	725.833313	1023.000000	1023.000000	2046.000000
6.920000	0.027043	15.982687	1.266811	3.106014	7.671830	3.938032	0.000000	-10.000000	-0.316667	23.100000	733.500000	1023.000000	1023.000000	2046.000000
6.940000	0.026760	15.815291	1.355766	3.204049	7.469190	3.786285	0.000000	-10.000000	-0.308333	23.083334	741.166687	1023.000000	1023.000000	2046.000000
6.960000	0.025942	15.331654	1.169808	3.135940	7.415881	3.610025	0.000000	-10.000000	-0.291667	22.816668	749.000000	1023.000000	1023.000000	2046.000000
6.980000	0.023610	13.953768	0.704886	2.894567	7.153357	3.200958	0.000000	-10.000000	-0.258333	21.866667	756.666687	1023.000000	1023.000000	2046.000000
7.000000	0.022802	13.475780	0.610740	2.704838	7.004023	3.156178	0.000000	-10.000000	-0.241667	20.716667	764.166687	1023.000000	1023.000000	2046.000000
7.020000	0.021800	12.883802	0.355323	2.706761	6.981633	2.840085	0.000000	-10.000000	-0.225000	19.633333	771.166687	1023.000000	1023.000000	2046.000000
7.040000	0.022163	13.098608	0.526252	2.688853	6.909448	2.974055	0.000000	-10.000000	-0.216667	18.633333	778.000000	1023.000000	1023.000000	2046.000000
7.060000	0.022245	13.146648	0.398838	2.907358	7.092298	2.748155	0.000000	-10.000000	-0.200000	18.066668	784.333313	1023.000000	1023.000000	2046.000000
7.080000	0.022596	13.353980	0.621981	2.998540	6.917543	2.815915	0.000000	-10.000000	-0.191667	17.616667	790.500000	1023.000000	1023.000000	2046.000000
7.100000	0.023434	13.849698	0.622320	3.179525	7.181743	2.866111	0.000000	-10.000000	-0.191667	17.600000	796.500000	1023.000000	1023.000000	2046.000000
7.120000	0.023567	13.927838	0.733008	3.293254	7.108635	2.792941	0.000000	-10.000000	-0.175000	17.366667	802.333313	1023.000000	1023.000000	2046.000000
7.140000	0.024873	14.699784	0.965711	3.374853	7.253004	3.106216	0.000000	-10.000000	-0.166667	17.033335	808.000000	1023.000000	1023.000000	2046.000000
7.160000	0.025503	15.072388	0.883456	3.523853	7.551636	3.113442	0.000000	-10.000000	-0.141667	16.183334	813.666687	1023.000000	1023.000000	2046.000000
7.180000	0.026585	15.711985	1.255876	3.644443	7.458383	3.353283	0.000000	-10.000000	-0.158333	15.466667	819.166687	1023.000000	1023.000000	2046.000000
7.200000	0.027674	16.355335	1.230384	3.784808	7.868897	3.471246	0.000000	-10.000000	-0.158333	14.700001	824.500000	1023.000000	1023.000000	2046.000000
7.220000	0.028058	16.582462	1.374899	3.810392	7.828263	3.568909	0.000000	-10.000000	-0.166667	14.250000	829.500000	1023.000000	1023.000000	2046.000000
7.240000	0.029429	17.392696	1.553339	3.871938	8.094042	3.873377	0.000000	-10.000000	-0.150000	13.866667	834.333313	1023.000000	1023.000000	2046.000000
7.260000	0.030213	17.855747	1.554452	3.973036	8.432298	3.895962	0.000000	-10.000000	-0.158333	14.066667	839.166687	1023.000000	1023.000000	2046.000000
7.280000	0.030930	18.279819	1.834379	3.973217	8.395743	4.076480	0.000000	-10.000000	-0.166667	14.383333	843.833313	1023.000000	1023.000000	2046.000000
7.300000	0.032007	18.915890	1.939556	4.055459	8.707758	4.213116	0.000000	-10.000000	-0.166667	14.733334	848.666687	1023.000000	1023.000000	2046.000000
7.320000	0.031975	18.897373	1.954320	4.096456	8.743887	4.102710	0.000000	-10.000000	-0.150000	14.316667	853.500000	1023.000000	1023.000000	2046.000000
7.340000	0.032944	19.469982	2.206754	4.131595	8.771398	4.360236	0.000000	-10.000000	-0.125000	13.933333	858.333313	1023.000000	1023.000000	2046.000000
7.360000	0.033490	19.792791	2.094995	4.218381	9.098274	4.381142	0.000000	-10.000000	-0.116667	13.433333	863.166687	1023.000000	1023.000000	2046.000000
7.380000	0.033933	20.054352	2.306223	4.239929	9.001596	4.506603	0.000000	-10.000000	-0.100000	12.983334	867.666687	1023.000000	1023.000000	2046.000000
7.400000	0.035099	20.743355	2.380411	4.319940	9.285611	4.757393	0.000000	-10.000000	-0.083333	12.200000	872.000000	1023.000000	1023.000000	2046.000000
7.420000	0.035140	20.767757	2.332566	4.416799	9.381413	4.636981	0.000000	-10.000000	-0.058333	11.283334	876.000000	1023.000000	1023.000000	2046.000000
7.440000	0.035713	21.106186	2.645267	4.389732	9.204468	4.866718	0.000000	-10.000000	-0.041667	10.383333	880.000000	1023.000000	1023.000000	2046.000000
7.460000	0.036500	21.571276	2.573585	4.431875	9.539521	5.026294	0.000000	-10.000000	-0.025000	9.383333	883.666687	1023.000000	1023.000000	2046.000000
7.480000	0.036411	21.518879	2.596620	4.379733	9.561810	4.980714	0.000000	-10.000000	-0.008333	8.283333	887.166687	1023.000000	1023.000000	2046.000000
7.500000	0.037184	21.975466	2.923967	4.424300	9.426253	5.200945	0.000000	-10.000000	0.000000	7.100000	890.000000	1023.000000	1023.000000	2046.000000
7.520000	0.037927	22.415075	2.811831	4.589302	9.777472	5.236470	0.000000	-10.000000	0.000000	5.933333	892.833313	1023.000000	1023.000000	2046.000000
7.540000	0.037926	22.414001	2.864785	4.652724	9.718716	5.177777	0.000000	-10.000000	-0.008333	4.850000	894.833313	1023.000000	1023.000000	2046.000000
7.560000	0.038820	22.942608	3.165255	4.751170	9.603817	5.422365	0.000000	-10.000000	-0.008333	3.783333	896.833313	1023.000000	1023.000000	2046.000000
7.580000	0.038925	23.004498	2.947612	4.882385	9.868917	5.305584	0.000000	-10.000000	-0.008333	2.800000	898.166687	1023.000000	1023.000000	2046.000000
7.600000	0.038634	22.832659	3.092156	4.818742	9.564814	5.356946	0.000000	-10.000000	0.000000	1.683333	899.333313	1023.000000	1023.000000	2046.000000
7.620000	0.039289	23.219723	3.075914	4.936660	9.749761	5.457387	0.000000	-10.000000	0.000000	0.783333	899.833313	1023.000000	1023.000000	2046.000000
7.640000	0.038862	22.967634	3.036093	5.062559	9.681472	5.187510	0.000000	-10.000000	0.000000	0.183333	900.000000	1023.000000	1023.000000	2046.000000
7.660000	0.039445	23.311758	3.463043	5.084570	9.430061	5.334084	0.000000	-10.000000	-0.008333	0.000000	900.000000	1023.000000	1023.000000	2046.000000
7.680000	0.039920	23.592819	3.436323	5.221169	9.681903	5.253424	0.000000	-10.000000	0.000000	0.000000	900.000000	1023.000000	1023.000000	2046.000000
7.700000	0.038915	22.998890	3.439982	5.163756	9.369119	5.026034	0.000000	-10.000000	0.000000	0.000000	900.000000	1023.000000	1023.000000	2046.000000
7.720000	0.037548	22.190962	3.264005	5.045525	9.121068	4.760364	0.000000	-10.000000	0.008333	-0.550000	900.000000	1023.000000	1023.000000	2046.000000
7.740000	0.034745	20.534557	2.675328	4.719200	8.904825	4.235204	0.000000	-10.000000	0.000000	-1.333333	900.000000	1023.000000	1023.000000	2046.000000
7.760000	0.032765	19.363884	2.493394	4.345632	8.438162	4.086697	0.000000	-10.000000	0.000000	-2.350000	900.000000	1023.000000	1023.000000	2046.000000
7.780000	0.031915	18.861778	2.218699	4.258923	8.421738	3.962419	0.000000	-10.000000	0.000000	-2.733333	900.000000	1023.000000	1023.000000	2046.000000
7.800000	0.030696	18.141516	1.984607	4.223461	8.266380	3.667068	0.000000	-10.000000	0.000000	-2.733333	900.000000	1023.000000	1023.000000	2046.000000
7.820000	0.030621	18.096954	2.136735	4.231128	7.977537	3.751554	0.000000	-10.000000	0.000000	-2.500000	900.000000	1023.000000	1023.000000	2046.000000
7.840000	0.030548	18.053953	1.918102	4.328059	8.152799	3.654993	0.000000	-10.000000	0.000000	-2.233333	900.000000	1023.000000	1023.000000	2046.000000
7.860000	0.030062	17.766464	1.929074	4.308121	7.962259	3.567011	0.000000	-10.000000	0.000000	-2.116667	900.000000	1023.000000	1023.000000	2046.000000
7.880000	0.030513	18.033171	2.127864	4.399536	7.847419	3.658351	0.000000	-10.000000	0.000000	-2.050000	900.000000	1023.000000	1023.000000	2046.000000
7.900000	0.030718	18.154081	1.956175	4.452389	8.076963	3.668554	0.000000	-10.000000	0.000000	-2.266667	900.000000	1023.000000	1023.000000	2046.000000
7.920000	0.031172	18.422523	2.156415	4.406929	7.917690	3.941491	0.000000	-10.000000	0.000000	-2.650000	900.000000	1023.000000	1023.000000	2046.000000
7.940000	0.031996	18.909698	2.149825	4.611320	8.151880	3.996672	0.000000	-10.000000	0.000000	-2.866667	900.000000	1023.000000	1023.000000	2046.000000
7.960000	0.032067	18.951748	2.183825	4.588045	8.165761	4.014116	0.000000	-10.000000	0.000000	-2.650000	900.000000	1023.000000	1023.000000	2046.000000
7.980000	0.032842	19.409410	2.319125	4.622408	8.200464	4.267414	0.000000	-10.000000	-0.008333	-2.066667	900.000000	1023.000000	1023.000000	2046.000000
8.000000	0.033072	19.545424	2.203465	4.637658	8.437480	4.266819	0.000000	-10.000000	-0.008333	-0.866667	900.000000	1023.000000	1023.000000	2046.000000
8.020000	0.033657	19.891350	2.484676	4.610096	8.319540	4.477037	0.000000	-10.000000	-0.008333	0.483333	900.000000	1023.000000	1023.000000	2046.000000
8.040000	0.034071	20.136074	2.396785	4.691702	8.631382	4.416204	0.000000	-10.000000	-0.008333	1.750000	900.166687	1023.000000	1023.000000	2046.000000
8.060000	0.034179	20.199591	2.598588	4.562820	8.521196	4.516985	0.000000	-10.000000	-0.008333	2.200000	900.500000	1023.000000	1023.000000	2046.000000
8.080000	0.034673	20.491898	2.536997	4.641008	8.758556	4.555336	0.000000	-10.000000	-0.008333	1.733333	901.166687	1023.000000	1023.000000	2046.000000
8.100000	0.034486	20.381186	2.548353	4.545505	8.751077	4.536252	0.000000	-10.000000	0.000000	0.933333	901.666687	1023.000000	1023.000000	2046.000000
8.120000	0.035074	20.728846	2.705372	4.566205	8.737906	4.719362	0.000000	-10.000000	0.000000	-0.450000	902.000000	1023.000000	1023.000000	2046.000000
8.140000	0.034988	20.677868	2.536889	4.577828	8.916167	4.646984	0.000000	-10.000000	0.000000	-1.616667	902.000000	1023.000000	1023.000000	2046.000000
8.160000	0.035195	20.800518	2.755114	4.505265	8.735556	4.804583	0.000000	-10.000000	0.000000	-2.850000	902.000000	1023.000000	1023.000000	2046.000000
8.180000	0.035562	21.017263	2.632382	4.598718	8.969936	4.816227	0.000000	-10.000000	0.008333	-3.650000	902.000000	1023.000000	1023.000000	2046.000000
8.200000	0.035210	20.809164	2.621839	4.509165	8.902490	4.775671	0.000000	-10.000000	0.016667	-4.350000	902.000000	1023.000000	1023.000000	2046.000000
8.220000	0.035627	21.055433	2.803608	4.496898	8.821383	4.933545	0.000000	-10.000000	0.033333	-5.000000	902.000000	1023.000000	1023.000000	2046.000000
8.240000	0.035585	21.030556	2.629469	4.520902	9.041354	4.838830	0.000000	-10.000000	0.041667	-5.633334	902.000000	1023.000000	1023.000000	2046.000000
8.260000	0.035817	21.168007	2.848072	4.460449	8.863803	4.995684	0.000000	-10.000000	0.050000	-6.350000	902.000000	1023.000000	1023.000000	2046.000000
8.280000	0.036411	21.518740	2.818176	4.653477	9.060433	4.986653	0.000000	-10.000000	0.050000	-7.183333	902.000000	1023.000000	1023.000000	2046.000000
8.300000	0.036018	21.286791	2.798886	4.612454	8.937925	4.937526	0.000000	-10.000000	0.050000	-8.083334	902.000000	1023.000000	1023.000000	2046.000000
8.320000	0.036326	21.468552	2.926097	4.662594	8.813433	5.066428	0.000000	-10.000000	0.066667	-8.966667	902.000000	1023.000000	1023.000000	2046.000000
8.340000	0.035954	21.248840	2.667396	4.753173	8.927539	4.900733	0.000000	-10.000000	0.075000	-9.750000	895.000000	1023.000000	1023.000000	2046.000000
8.360000	0.035327	20.877987	2.728657	4.621335	8.614193	4.913802	0.000000	-10.000000	0.075000	-10.366667	886.666687	1023.000000	1023.000000	2046.000000
8.380000	0.035541	21.004910	2.723741	4.797502	8.658937	4.824729	0.000000	-10.000000	0.066667	-10.933333	877.333313	1023.000000	1023.000000	2046.000000
8.400000	0.034956	20.659172	2.761099	4.785474	8.513420	4.599179	0.000000	-10.000000	0.066667	-11.366667	873.666687	1023.000000	1023.000000	2046.000000
8.420000	0.035201	20.803879	3.105968	4.752780	8.240829	4.704301	0.000000	-10.000000	0.083333	-11.633333	870.000000	1023.000000	1023.000000	2046.000000
8.440000	0.034820	20.578356	2.878184	4.844246	8.382888	4.473038	0.000000	-10.000000	0.091667	-11.983334	866.000000	1023.000000	1023.000000	2046.000000
8.460000	0.032941	19.467882	2.810293	4.630832	7.906049	4.120708	0.000000	-10.000000	0.100000	-12.583334	862.000000	1023.000000	1023.000000	2046.000000
8.480000	0.030991	18.315399	2.449358	4.450234	7.625901	3.789906	0.000000	-10.000000	0.100000	-13.433333	857.666687	1023.000000	1023.000000	2046.000000
8.500000	0.028260	16.701942	1.916205	4.053397	7.343478	3.388863	0.000000	-10.000000	0.116667	-14.133333	853.166687	1023.000000	1023.000000	2046.000000
8.520000	0.026669	15.761665	1.733123	3.850887	6.949648	3.228007	0.000000	-10.000000	0.150000	-14.533334	848.333313	1023.000000	1023.000000	2046.000000
8.540000	0.025474	15.055269	1.348308	3.833376	6.912636	2.960949	0.000000	-10.000000	0.183333	-14.883333	843.500000	1023.000000	1023.000000	2046.000000
8.560000	0.024222	14.315290	1.247923	3.684785	6.552588	2.829995	0.000000	-10.000000	0.200000	-15.216667	838.500000	1023.000000	1023.000000	2046.000000
8.580000	0.023792	14.061370	1.202271	3.771232	6.345132	2.742736	0.000000	-10.000000	0.200000	-15.716667	833.500000	1023.000000	1023.000000	2046.000000
8.600000	0.022966	13.573167	0.997260	3.749548	6.267717	2.558642	0.000000	-10.000000	0.200000	-16.283335	828.333313	1023.000000	1023.000000	2046.000000
8.620000	0.022638	13.379026	1.050440	3.663846	6.038792	2.625948	0.000000	-10.000000	0.216667	-17.100000	823.000000	1023.000000	1023.000000	2046.000000
8.640000	0.022586	13.348276	0.961474	3.806274	6.053520	2.527009	0.000000	-10.000000	0.233333	-18.100000	817.333313	1023.000000	1023.000000	2046.000000
8.660000	0.022297	13.177373	0.939313	3.725877	5.910895	2.601288	0.000000	-10.000000	0.258333	-19.266668	811.166687	1023.000000	1023.000000	2046.000000
8.680000	0.022649	13.385836	1.062825	3.826468	5.777082	2.719460	0.000000	-10.000000	0.283333	-20.083334	804.666687	1023.000000	1023.000000	2046.000000
8.700000	0.022577	13.343292	0.931548	3.916047	5.843736	2.651963	0.000000	-10.000000	0.316667	-20.666668	797.833313	1023.000000	1023.000000	2046.000000
8.720000	0.022561	13.333586	1.021891	3.871649	5.646463	2.793582	0.000000	-10.000000	0.333333	-20.983334	791.000000	1023.000000	1023.000000	2046.000000
8.740000	0.022807	13.478772	0.900972	4.038175	5.755507	2.784119	0.000000	-10.000000	0.325000	-21.133333	784.000000	1023.000000	1023.000000	2046.000000
8.760000	0.022605	13.359375	0.990037	3.962009	5.602195	2.805134	0.000000	-10.000000	0.308333	-21.066668	777.000000	1023.000000	1023.000000	2046.000000
8.780000	0.022861	13.511001	1.063524	4.016969	5.550161	2.880346	0.000000	-10.000000	0.316667	-20.883333	770.000000	1023.000000	1023.000000	2046.000000
8.800000	0.022640	13.380502	0.908748	4.035752	5.687706	2.748296	0.000000	-10.000000	0.325000	-20.850000	763.000000	1023.000000	1023.000000	2046.000000
8.820000	0.022271	13.162054	1.072880	3.907940	5.452328	2.728906	0.000000	-10.000000	0.341667	-21.150000	756.000000	1023.000000	1023.000000	2046.000000
8.840000	0.022108	13.065836	1.022295	3.962100	5.447412	2.634029	0.000000	-10.000000	0.333333	-21.333334	749.000000	1023.000000	1023.000000	2046.000000
8.860000	0.021721	12.837087	1.021986	3.758229	5.412607	2.644264	0.000000	-10.000000	0.350000	-21.666666	742.000000	1023.000000	1023.000000	2046.000000
8.880000	0.021665	12.804215	1.129516	3.718859	5.279285	2.676555	0.000000	-10.000000	0.350000	-21.650000	734.833313	1023.000000	1023.000000	2046.000000
8.900000	0.021279	12.575738	0.944768	3.757041	5.354354	2.519575	0.000000	-10.000000	0.366667	-21.816668	727.500000	1023.000000	1023.000000	2046.000000
8.920000	0.020704	12.236010	1.030429	3.564865	5.100090	2.540626	0.000000	-10.000000	0.358333	-21.916666	720.166687	1023.000000	1023.000000	2046.000000
8.940000	0.020446	12.083337	0.880820	3.653318	5.117430	2.431769	0.000000	-10.000000	0.358333	-22.049999	712.833313	1023.000000	1023.000000	2046.000000
8.960000	0.019862	11.738309	0.864279	3.445385	4.992132	2.436513	0.000000	-10.000000	0.350000	-22.100000	705.500000	1023.000000	1023.000000	2046.000000
8.980000	0.019833	11.721465	0.884816	3.485344	4.896276	2.455029	0.000000	-10.000000	0.350000	-22.316668	698.166687	1023.000000	1023.000000	2046.000000
9.000000	0.019663	11.620780	0.760512	3.532036	4.978222	2.350009	0.000000	-10.000000	0.366667	-22.466667	690.666687	1023.000000	1023.000000	2046.000000
9.020000	0.019492	11.519932	0.920596	3.444561	4.738115	2.416660	0.000000	-10.000000	0.383333	-22.833334	683.166687	1023.000000	1023.000000	2046.000000
9.040000	0.019377	11.451905	0.786998	3.584984	4.815418	2.264506	0.000000	-10.000000	0.408333	-23.033333	675.500000	1023.000000	1023.000000	2046.000000
9.060000	0.018712	11.058619	0.829813	3.434717	4.566124	2.227966	0.000000	-10.000000	0.408333	-23.400000	667.833313	1023.000000	1023.000000	2046.000000
9.080000	0.017938	10.601538	0.660833	3.515391	4.444030	1.981283	0.000000	-10.000000	0.416667	-23.683332	660.000000	1023.000000	1023.000000	2046.000000
9.100000	0.017094	10.102610	0.610615	3.283790	4.257256	1.950948	0.000000	-10.000000	0.433333	-23.916666	652.000000	1023.000000	1023.000000	2046.000000
9.120000	0.016555	9.783827	0.567868	3.270162	4.152462	1.793335	0.000000	-10.000000	0.466667	-24.433334	644.000000	1023.000000	1023.000000	2046.000000
9.140000	0.015639	9.242364	0.527407	3.053266	4.110789	1.550903	0.000000	-10.000000	0.491667	-24.983334	636.000000	1023.000000	1023.000000	2046.000000
9.160000	0.015165	8.962542	0.708655	2.930732	3.880171	1.442985	0.000000	-10.000000	0.500000	-25.566668	627.666687	1023.000000	1023.000000	2046.000000
9.180000	0.014331	8.469771	0.550027	2.920159	3.882561	1.117024	0.000000	-10.000000	0.500000	-25.750000	619.166687	1023.000000	1023.000000	2046.000000
9.200000	0.013072	7.725637	0.619183	2.737373	3.467706	0.901375	0.000000	-10.000000	0.500000	-25.733334	610.500000	1023.000000	1023.000000	2046.000000
9.220000	0.011771	6.956928	0.260434	2.650638	3.437126	0.608730	0.000000	-10.000000	0.500000	-25.450001	601.833313	1023.000000	1023.000000	2046.000000
9.240000	0.009886	5.842865	0.072903	2.289728	3.050492	0.429741	0.000000	-10.000000	0.483333	-25.283333	593.333313	1023.000000	1023.000000	2046.000000
9.260000	0.008129	4.804227	-0.372861	2.179894	2.892383	0.104812	0.000000	-10.000000	0.483333	-24.883333	584.833313	1023.000000	1023.000000	2046.000000
9.280000	0.006017	3.556159	-0.654992	1.771443	2.528954	-0.089246	0.000000	-10.000000	0.466667	-24.650000	576.500000	1023.000000	1023.000000	2046.000000
9.300000	0.004436	2.621572	-1.035828	1.753377	2.336285	-0.432263	0.000000	-10.000000	0.475000	-24.183334	568.166687	1023.000000	1023.000000	2046.000000
9.320000	0.003033	1.792645	-1.222857	1.468129	2.094000	-0.546626	0.000000	-10.000000	0.458333	-24.000000	560.000000	1023.000000	1023.000000	2046.000000
9.340000	0.002155	1.273744	-1.412043	1.452031	1.924450	-0.690694	0.000000	-10.000000	0.458333	-23.783333	552.000000	1023.000000	1023.000000	2046.000000
9.360000	0.001341	0.792493	-1.583967	1.325361	1.834204	-0.783105	0.000000	-10.000000	0.450000	-23.600000	544.000000	1023.000000	1023.000000	2046.000000
9.380000	0.000928	0.548357	-1.596275	1.283780	1.660418	-0.799567	0.000000	-10.000000	0.433333	-23.466667	536.333313	1023.000000	1023.000000	2046.000000
9.400000	0.001294	0.764897	-1.667536	1.493312	1.746041	-0.806920	0.000000	-10.000000	0.416667	-23.166668	528.666687	1023.000000	1023.000000	2046.000000
9.420000	0.001431	0.845444	-1.562794	1.531863	1.613536	-0.737161	0.000000	-10.000000	0.391667	-22.916668	521.000000	1023.000000	1023.000000	2046.000000
9.440000	0.001444	0.853399	-1.639675	1.722275	1.556866	-0.786067	0.000000	-10.000000	0.375000	-22.200001	513.333313	1023.000000	1023.000000	2046.000000
9.460000	0.001437	0.849287	-1.691455	1.653854	1.580161	-0.693273	0.000000	-10.000000	0.358333	-21.600000	505.833344	1023.000000	1023.000000	2046.000000
9.480000	0.001444	0.853489	-1.755777	1.798988	1.516864	-0.706586	0.000000	-10.000000	0.333333	-21.000000	498.666656	1023.000000	1023.000000	2046.000000
9.500000	0.001606	0.949136	-1.779243	1.786630	1.596294	-0.654544	0.000000	-10.000000	0.325000	-20.616667	491.500000	1023.000000	1023.000000	2046.000000
9.520000	0.001562	0.923157	-1.739781	1.818618	1.500815	-0.656495	0.000000	-10.000000	0.316667	-20.316668	484.666656	1023.000000	1023.000000	2046.000000
9.540000	0.001438	0.849834	-1.812001	1.847126	1.541546	-0.726836	0.000000	-10.000000	0.316667	-19.933334	478.000000	1023.000000	1023.000000	2046.000000
9.560000	0.001079	0.637405	-1.738438	1.747886	1.417065	-0.789108	0.000000	-10.000000	0.308333	-19.766666	471.333344	1023.000000	1023.000000	2046.000000
9.580000	0.000788	0.465760	-1.847251	1.718669	1.444580	-0.850238	0.000000	-10.000000	0.300000	-19.549999	464.666656	1023.000000	1023.000000	2046.000000
9.600000	0.000539	0.318274	-1.783995	1.520031	1.392449	-0.810212	0.000000	-10.000000	0.291667	-19.450001	458.000000	1023.000000	1023.000000	2046.000000
9.620000	-0.000103	-0.060822	-1.847758	1.535860	1.246214	-0.995139	0.000000	-10.000000	0.266667	-19.266666	451.666656	1023.000000	1023.000000	2046.000000
9.640000	-0.000367	-0.217020	-1.843369	1.289320	1.224846	-0.887818	0.000000	-10.000000	0.241667	-18.933334	445.166656	1023.000000	1023.000000	2046.000000
9.660000	-0.000908	-0.536838	-1.963317	1.339433	1.155003	-1.067958	0.000000	-10.000000	0.233333	-18.700001	438.833344	1023.000000	1023.000000	2046.000000
9.680000	-0.001246	-0.736160	-2.031445	1.139611	1.136583	-0.980910	0.000000	-10.000000	0.241667	-18.483334	432.500000	1023.000000	1023.000000	2046.000000
9.700000	-0.001644	-0.971551	-2.135847	1.050665	1.097947	-0.984315	0.000000	-10.000000	0.250000	-18.450001	426.500000	1023.000000	1023.000000	2046.000000
9.720000	-0.002139	-1.264017	-2.265142	0.987351	1.101145	-1.087372	0.000000	-10.000000	0.250000	-18.516668	420.500000	1023.000000	1023.000000	2046.000000
9.740000	-0.002400	-1.418212	-2.200104	0.828483	0.944738	-0.991329	0.000000	-10.000000	0.250000	-18.500000	414.166656	1023.000000	1023.000000	2046.000000
9.760000	-0.002611	-1.542876	-2.329725	0.966278	0.972703	-1.152131	0.000000	-10.000000	0.250000	-18.633333	407.833344	1023.000000	1023.000000	2046.000000
9.780000	-0.002781	-1.643364	-2.217579	0.739504	0.833673	-0.998962	0.000000	-10.000000	0.266667	-18.716667	401.500000	1023.000000	1023.000000	2046.000000
9.800000	-0.002948	-1.741996	-2.301399	0.869631	0.823293	-1.133520	0.000000	-10.000000	0.266667	-18.750000	395.500000	1023.000000	1023.000000	2046.000000
9.820000	-0.003401	-2.010167	-2.419216	0.771165	0.806044	-1.168160	0.000000	-10.000000	0.266667	-18.683334	391.500000	1023.000000	1023.000000	2046.000000
9.840000	-0.004300	-2.541409	-2.480089	0.582890	0.570954	-1.215164	0.000000	-10.000000	0.233333	-18.350000	385.166656	1023.000000	1023.000000	2046.000000
9.860000	-0.005026	-2.970245	-2.679067	0.487372	0.552055	-1.330605	0.000000	-10.000000	0.225000	-18.233334	378.833344	1023.000000	1023.000000	2046.000000
9.880000	-0.005790	-3.421700	-2.614307	0.245271	0.351440	-1.404104	0.000000	-10.000000	0.225000	-18.200001	370.500000	1023.000000	1023.000000	2046.000000
9.900000	-0.006441	-3.806442	-2.636350	0.161435	0.269628	-1.601155	0.000000	-10.000000	0.241667	-18.350000	364.500000	1023.000000	1023.000000	2046.000000
9.920000	-0.006944	-4.104073	-2.551867	-0.059862	0.154007	-1.646351	0.000000	-10.000000	0.250000	-18.583334	358.500000	1023.000000	1023.000000	2046.000000
9.940000	-0.007863	-4.646846	-2.656907	-0.091596	-0.017986	-1.880357	0.000000	-10.000000	0.250000	-18.716667	352.166656	1023.000000	1023.000000	2046.000000
9.960000	-0.009011	-5.325432	-2.774924	-0.296542	-0.216167	-2.037800	0.000000	-10.000000	0.250000	-18.716667	345.833344	1023.000000	1023.000000	2046.000000
9.980000	-0.010410	-6.152375	-3.089700	-0.472312	-0.373981	-2.216383	0.000000	-10.000000	0.241667	-18.416668	339.500000	1023.000000	1023.000000	2046.000000
10.000000	-0.012075	-7.136559	-3.375992	-0.779950	-0.608828	-2.371789	0.000000	-10.000000	0.241667	-18.000000	333.500000	1023.000000	1023.000000	2046.000000
10.020000	-0.013888	-8.207581	-3.757602	-0.946626	-0.868414	-2.634938	0.000000	-10.000000	0.225000	-17.666668	327.500000	1023.000000	1023.000000	2046.000000
10.040000	-0.015556	-9.193724	-4.052055	-1.299043	-1.106612	-2.736013	0.000000	-10.000000	0.216667	-17.383333	321.500000	1023.000000	1023.000000	2046.000000
10.060000	-0.017294	-10.220695	-4.408665	-1.432302	-1.394401	-2.985328	0.000000	-10.000000	0.200000	-17.183334	315.666656	1023.000000	1023.000000	2046.000000
10.080000	-0.018361	-10.851287	-4.576446	-1.681539	-1.570692	-3.022610	0.000000	-10.000000	0.200000	-16.883333	310.000000	1023.000000	1023.000000	2046.000000
10.100000	-0.019295	-11.403568	-4.777921	-1.670898	-1.790641	-3.164108	0.000000	-10.000000	0.200000	-16.850000	304.333344	1023.000000	1023.000000	2046.000000
10.120000	-0.019514	-11.532899	-4.868753	-1.788516	-1.753368	-3.122261	0.000000	-10.000000	0.200000	-16.716667	298.833344	1023.000000	1023.000000	2046.000000
10.140000	-0.019562	-11.561431	-4.884056	-1.743877	-1.869359	-3.064140	0.000000	-10.000000	0.200000	-16.533335	293.166656	1023.000000	1023.000000	2046.000000
10.160000	-0.018965	-11.208267	-4.864122	-1.525149	-1.783836	-3.035161	0.000000	-10.000000	0.200000	-16.133335	287.833344	1023.000000	1023.000000	2046.000000
10.180000	-0.019039	-11.251897	-4.862451	-1.438420	-1.887127	-3.063899	0.000000	-10.000000	0.200000	-15.616667	282.333344	1023.000000	1023.000000	2046.000000
10.200000	-0.019004	-11.231157	-4.870237	-1.383395	-1.932940	-3.044586	0.000000	-10.000000	0.200000	-15.350000	277.166656	1023.000000	1023.000000	2046.000000
10.220000	-0.019042	-11.253852	-4.896432	-1.448630	-1.944136	-2.964654	0.000000	-10.000000	0.200000	-15.150000	272.000000	1023.000000	1023.000000	2046.000000
10.240000	-0.019019	-11.240331	-4.944584	-1.351988	-1.956510	-2.987249	0.000000	-10.000000	0.200000	-15.216666	268.666656	1023.000000	1023.000000	2046.000000
10.260000	-0.018779	-11.098605	-4.895952	-1.425706	-1.893172	-2.883776	0.000000	-10.000000	0.191667	-14.916667	263.666656	1023.000000	1023.000000	2046.000000
10.280000	-0.018876	-11.155843	-4.865115	-1.359604	-1.989548	-2.941575	0.000000	-10.000000	0.183333	-14.633333	260.333344	1023.000000	1023.000000	2046.000000
10.300000	-0.018686	-11.043174	-4.851158	-1.462458	-1.873088	-2.856471	0.000000	-10.000000	0.166667	-14.283334	253.666672	1023.000000	1023.000000	2046.000000
10.320000	-0.019121	-11.300806	-4.927317	-1.466998	-1.934804	-2.971688	0.000000	-10.000000	0.158333	-14.100000	248.833328	1023.000000	1023.000000	2046.000000
10.340000	-0.019089	-11.281724	-4.916615	-1.556443	-1.868650	-2.940017	0.000000	-10.000000	0.150000	-13.883333	242.500000	1023.000000	1023.000000	2046.000000
10.360000	-0.019606	-11.586923	-4.968478	-1.671785	-1.970451	-2.976208	0.000000	-10.000000	0.150000	-13.850000	237.833328	1023.000000	1023.000000	2046.000000
10.380000	-0.019691	-11.637285	-4.970244	-1.749625	-1.929510	-2.987905	0.000000	-10.000000	0.150000	-13.983334	233.166672	1023.000000	1023.000000	2046.000000
10.400000	-0.020339	-12.020467	-5.036617	-1.860031	-2.049785	-3.074034	0.000000	-10.000000	0.158333	-14.183333	228.500000	1023.000000	1023.000000	2046.000000
10.420000	-0.020448	-12.084673	-5.056893	-1.933149	-2.038991	-3.055640	0.000000	-10.000000	0.175000	-14.250000	223.833328	1023.000000	1023.000000	2046.000000
10.440000	-0.021174	-12.513738	-5.164258	-2.050974	-2.149852	-3.148655	0.000000	-10.000000	0.191667	-14.450000	219.000000	1023.000000	1023.000000	2046.000000
10.460000	-0.021812	-12.890989	-5.235391	-2.174834	-2.282457	-3.198308	0.000000	-10.000000	0.200000	-14.650001	214.166672	1023.000000	1023.000000	2046.000000
10.480000	-0.022242	-13.145038	-5.360922	-2.409053	-2.256460	-3.118603	0.000000	-10.000000	0.200000	-14.866667	211.000000	1023.000000	1023.000000	2046.000000
10.500000	-0.022934	-13.554284	-5.520929	-2.496698	-2.330283	-3.206374	0.000000	-10.000000	0.200000	-15.050000	206.166672	1023.000000	1023.000000	2046.000000
10.520000	-0.023146	-13.679210	-5.535454	-2.630919	-2.345243	-3.167593	0.000000	-10.000000	0.200000	-15.483334	201.000000	1023.000000	1023.000000	2046.000000
10.540000	-0.023406	-13.832858	-5.621625	-2.604758	-2.392448	-3.214026	0.000000	-10.000000	0.216667	-16.083334	194.000000	1023.000000	1023.000000	2046.000000
10.560000	-0.023674	-13.991384	-5.536089	-2.790909	-2.540081	-3.124304	0.000000	-10.000000	0.216667	-16.533335	188.666672	1023.000000	1023.000000	2046.000000
10.580000	-0.024125	-14.257828	-5.700386	-2.701890	-2.562963	-3.292589	0.000000	-10.000000	0.216667	-16.850000	183.166672	1023.000000	1023.000000	2046.000000
10.600000	-0.024509	-14.484855	-5.766496	-2.853779	-2.597373	-3.267207	0.000000	-10.000000	0.208333	-16.883333	177.500000	1023.000000	1023.000000	2046.000000
10.620000	-0.025916	-15.316612	-5.982773	-3.126528	-2.832861	-3.374451	0.000000	-10.000000	0.208333	-16.916668	171.833328	1023.000000	1023.000000	2046.000000
10.640000	-0.026499	-15.660922	-6.100730	-3.262785	-2.829935	-3.467472	0.000000	-10.000000	0.216667	-16.833334	166.166672	1023.000000	1023.000000	2046.000000
10.660000	-0.027443	-16.219080	-6.111816	-3.518579	-3.019496	-3.569189	0.000000	-10.000000	0.216667	-16.866667	162.500000	1023.000000	1023.000000	2046.000000
10.680000	-0.027826	-16.445127	-6.056695	-3.560591	-3.067776	-3.760066	0.000000	-10.000000	0.216667	-16.866667	156.833328	1023.000000	1023.000000	2046.000000
10.700000	-0.028483	-16.833181	-6.007442	-3.759094	-3.237993	-3.828652	0.000000	-10.000000	0.208333	-16.833334	153.166672	1023.000000	1023.000000	2046.000000
10.720000	-0.029640	-17.517260	-6.220033	-3.782915	-3.401313	-4.112998	0.000000	-10.000000	0.200000	-16.666668	145.666672	1023.000000	1023.000000	2046.000000
10.740000	-0.031222	-18.451910	-6.454124	-4.103714	-3.642064	-4.252008	0.000000	-10.000000	0.191667	-16.283333	140.000000	1023.000000	1023.000000	2046.000000
10.760000	-0.033607	-19.861723	-6.956147	-4.393038	-3.933074	-4.579464	0.000000	-10.000000	0.183333	-15.683333	132.666672	1023.000000	1023.000000	2046.000000
10.780000	-0.035675	-21.084187	-7.364237	-4.782182	-4.159608	-4.778159	0.000000	-10.000000	0.175000	-15.216667	129.166672	1023.000000	1023.000000	2046.000000
10.800000	-0.037760	-22.315907	-7.836592	-5.051850	-4.432585	-4.994880	0.000000	-10.000000	0.166667	-14.716667	124.166664	1023.000000	1023.000000	2046.000000
10.820000	-0.039230	-23.184643	-8.145203	-5.212893	-4.635017	-5.191529	0.000000	-10.000000	0.175000	-14.833334	117.666664	1023.000000	1023.000000	2046.000000
10.840000	-0.040720	-24.065544	-8.430799	-5.394919	-4.935218	-5.304608	0.000000	-10.000000	0.175000	-15.033334	107.666664	1023.000000	1023.000000	2046.000000
10.860000	-0.041313	-24.415718	-8.582726	-5.390080	-5.029346	-5.413566	0.000000	-10.000000	0.183333	-15.516667	101.000000	1023.000000	1023.000000	2046.000000
10.880000	-0.042138	-24.903597	-8.699070	-5.504329	-5.254427	-5.445771	0.000000	-10.000000	0.175000	-15.600000	97.500000	1023.000000	1023.000000	2046.000000
10.900000	-0.042076	-24.866764	-8.743879	-5.448805	-5.237726	-5.436352	0.000000	-10.000000	0.183333	-15.483334	95.666664	1023.000000	1023.000000	2046.000000
10.920000	-0.042098	-24.879692	-8.771468	-5.498538	-5.293048	-5.316638	0.000000	-10.000000	0.175000	-15.316667	92.166664	1023.000000	1023.000000	2046.000000
10.940000	-0.041451	-24.497784	-8.720400	-5.215356	-5.250133	-5.311896	0.000000	-10.000000	0.166667	-14.716667	87.000000	1023.000000	1023.000000	2046.000000
10.960000	-0.041224	-24.363518	-8.675346	-5.237813	-5.250752	-5.199605	0.000000	-10.000000	0.150000	-14.233334	83.666664	1023.000000	1023.000000	2046.000000
10.980000	-0.040804	-24.115108	-8.691012	-5.133568	-5.144647	-5.145881	0.000000	-10.000000	0.100000	-10.983334	79.333336	1023.000000	1023.000000	2046.000000
11.000000	-0.040338	-23.840034	-8.628088	-5.138499	-5.071646	-5.001802	0.000000	-10.000000	0.033333	-5.416667	76.000000	1023.000000	1023.000000	2046.000000
11.020000	-0.039579	-23.391369	-8.548476	-5.066732	-4.939726	-4.836433	0.000000	-10.000000	-0.033333	0.150000	72.666664	1023.000000	1023.000000	2046.000000
11.040000	-0.038789	-22.924219	-8.422677	-4.969804	-4.765420	-4.766318	0.000000	-10.000000	-0.033333	1.850000	72.000000	1023.000000	1023.000000	2046.000000
11.060000	-0.038333	-22.654573	-8.310808	-5.018909	-4.686875	-4.637980	0.000000	-10.000000	-0.016667	1.100000	72.000000	1023.000000	1023.000000	2046.000000
11.080000	-0.037609	-22.227213	-8.181328	-4.888807	-4.499209	-4.657869	0.000000	-10.000000	0.000000	0.350000	72.000000	1023.000000	1023.000000	2046.000000
11.100000	-0.037500	-22.162741	-8.093927	-5.023729	-4.518770	-4.526314	0.000000	-10.000000	0.000000	0.433333	72.000000	1023.000000	1023.000000	2046.000000
11.120000	-0.036726	-21.705332	-7.981055	-4.942827	-4.329201	-4.452248	0.000000	-10.000000	0.000000	0.216667	72.000000	1023.000000	1023.000000	2046.000000
11.140000	-0.036344	-21.479523	-7.940782	-5.132601	-4.191571	-4.214570	0.000000	-10.000000	0.000000	0.000000	72.000000	1023.000000	1023.000000	2046.000000
11.160000	-0.036079	-21.322607	-7.919394	-5.217515	-4.066755	-4.118942	0.000000	-10.000000	0.000000	0.000000	72.000000	1023.000000	1023.000000	2046.000000
11.180000	-0.036108	-21.339558	-7.945284	-5.439082	-3.978391	-3.976800	0.000000	-10.000000	0.000000	0.000000	72.000000	1023.000000	1023.000000	2046.000000
11.200000	-0.036295	-21.450579	-8.084776	-5.678633	-3.880478	-3.806691	0.000000	-10.000000	0.000000	0.000000	72.000000	1023.000000	1023.000000	2046.000000
11.220000	-0.036465	-21.550982	-8.160348	-5.847094	-3.818110	-3.725431	0.000000	-10.000000	0.000000	0.000000	72.000000	1023.000000	1023.000000	2046.000000
11.240000	-0.036958	-21.842213	-8.313981	-6.108083	-3.806318	-3.613830	0.000000	-10.000000	0.000000	0.000000	72.000000	1023.000000	1023.000000	2046.000000
11.260000	-0.036839	-21.771973	-8.356856	-6.171361	-3.683144	-3.560611	0.000000	-10.000000	0.000000	0.000000	72.000000	1023.000000	1023.000000	2046.000000
11.280000	-0.037000	-21.866854	-8.385572	-6.366501	-3.683670	-3.431110	0.000000	-10.000000	0.000000	0.000000	72.000000	1023.000000	1023.000000	2046.000000
11.300000	-0.036458	-21.546904	-8.348923	-6.249755	-3.537304	-3.410921	0.000000	-10.000000	0.000000	0.000000	72.000000	1023.000000	1023.000000	2046.000000
11.320000	-0.036310	-21.459261	-8.271238	-6.406258	-3.569540	-3.212225	0.000000	-10.000000	0.000000	0.000000	72.000000	1023.000000	1023.000000	2046.000000
11.340000	-0.035843	-21.182928	-8.265941	-6.330245	-3.439894	-3.146849	0.000000	-10.000000	0.000000	0.000000	72.000000	1023.000000	1023.000000	2046.000000
11.360000	-0.035548	-21.008860	-8.228122	-6.241757	-3.389330	-3.149651	0.000000	-10.000000	0.000000	0.000000	72.000000	1023.000000	1023.000000	2046.000000
11.380000	-0.036294	-21.449602	-8.335110	-6.509235	-3.498779	-3.106478	0.000000	-10.000000	0.000000	0.000000	72.000000	1023.000000	1023.000000	2046.000000
11.400000	-0.036347	-21.481098	-8.394357	-6.463733	-3.450273	-3.172734	0.000000	-10.000000	0.000000	0.000000	72.000000	1023.000000	1023.000000	2046.000000
11.420000	-0.036692	-21.684689	-8.349037	-6.656269	-3.564397	-3.114986	0.000000	-10.000000	0.000000	0.000000	72.000000	1023.000000	1023.000000	2046.000000
11.440000	-0.036558	-21.605875	-8.147024	-6.576396	-3.598534	-3.283921	0.000000	-10.000000	0.000000	0.000000	72.000000	1023.000000	1023.000000	2046.000000
11.460000	-0.036734	-21.709757	-8.032200	-6.758066	-3.648288	-3.271203	0.000000	-10.000000	0.000000	0.000000	72.000000	1023.000000	1023.000000	2046.000000
11.480000	-0.036957	-21.841665	-8.039257	-6.722013	-3.659257	-3.421137	0.000000	-10.000000	0.000000	0.000000	72.000000	1023.000000	1023.000000	2046.000000
11.500000	-0.037742	-22.305813	-8.118932	-6.786668	-3.840985	-3.559227	0.000000	-10.000000	0.000000	0.000000	72.000000	1023.000000	1023.000000	2046.000000
11.520000	-0.039068	-23.089396	-8.378121	-6.929660	-4.019058	-3.762555	0.000000	-10.000000	0.000000	0.000000	72.000000	1023.000000	1023.000000	2046.000000
11.540000	-0.040443	-23.901693	-8.591342	-6.981452	-4.245215	-4.083684	0.000000	-10.000000	0.000000	0.000000	72.000000	1023.000000	1023.000000	2046.000000
11.560000	-0.042086	-24.872665	-8.851482	-7.252945	-4.514208	-4.254030	0.000000	-10.000000	0.000000	0.000000	72.000000	1023.000000	1023.000000	2046.000000
11.580000	-0.042788	-25.287437	-9.030634	-7.145165	-4.638227	-4.473411	0.000000	-10.000000	0.000000	0.000000	72.000000	1023.000000	1023.000000	2046.000000
11.600000	-0.043569	-25.749022	-9.177126	-7.255827	-4.811425	-4.504644	0.000000	-10.000000	0.000000	0.000000	72.000000	1023.000000	1023.000000	2046.000000
11.620000	-0.043814	-25.894032	-9.257205	-7.140656	-4.895377	-4.600793	0.000000	-10.000000	0.000000	0.000000	72.000000	1023.000000	1023.000000	2046.000000
11.640000	-0.043840	-25.909481	-9.278795	-6.953173	-4.959399	-4.718114	0.000000	-10.000000	0.000000	0.000000	72.000000	1023.000000	1023.000000	2046.000000
11.660000	-0.043886	-25.936478	-9.290348	-6.941778	-5.018358	-4.685994	0.000000	-10.000000	0.000000	0.000000	72.000000	1023.000000	1023.000000	2046.000000
11.680000	-0.043066	-25.452120	-9.165751	-6.594718	-5.009518	-4.682134	0.000000	-10.000000	0.000000	0.350000	72.000000	1023.000000	1023.000000	2046.000000
11.700000	-0.042471	-25.100248	-9.095092	-6.438494	-5.029135	-4.537528	0.000000	-10.000000	0.000000	1.400000	72.000000	1023.000000	1023.000000	2046.000000
11.720000	-0.041459	-24.502363	-8.932925	-5.982376	-4.984379	-4.602683	0.000000	-10.000000	-0.016667	2.750000	72.000000	1023.000000	1023.000000	2046.000000
11.740000	-0.040873	-24.155689	-8.857952	-5.944191	-4.963312	-4.390233	0.000000	-10.000000	-0.033333	4.266667	72.000000	1023.000000	1023.000000	2046.000000
11.760000	-0.039999	-23.639536	-8.815088	-5.664838	-4.822706	-4.336904	0.000000	-10.000000	-0.050000	5.083333	72.000000	1023.000000	1023.000000	2046.000000
11.780000	-0.039323	-23.240082	-8.699303	-5.499246	-4.805023	-4.236509	0.000000	-10.000000	-0.041667	5.983333	72.000000	1023.000000	1023.000000	2046.000000
11.800000	-0.038759	-22.906796	-8.577654	-5.450340	-4.731982	-4.146820	0.000000	-10.000000	-0.025000	5.400000	72.000000	1023.000000	1023.000000	2046.000000
11.820000	-0.038002	-22.459181	-8.419265	-5.144682	-4.647794	-4.247440	0.000000	-10.000000	-0.025000	4.800000	72.000000	1023.000000	1023.000000	2046.000000
11.840000	-0.037928	-22.415329	-8.325397	-5.268289	-4.693484	-4.128158	0.000000	-10.000000	-0.016667	4.033333	72.000000	1023.000000	1023.000000	2046.000000
11.860000	-0.037541	-22.186666	-8.249979	-5.137022	-4.612842	-4.186824	0.000000	-10.000000	-0.016667	4.233334	72.000000	1023.000000	1023.000000	2046.000000
11.880000	-0.037590	-22.215641	-8.252019	-5.099622	-4.604289	-4.259712	0.000000	-10.000000	0.041667	2.883333	72.000000	1023.000000	1023.000000	2046.000000
11.900000	-0.038001	-22.458578	-8.246548	-5.267704	-4.693772	-4.250556	0.000000	-10.000000	0.125000	-2.816667	72.000000	1023.000000	1023.000000	2046.000000
11.920000	-0.038146	-22.544270	-8.245537	-5.181247	-4.710307	-4.407179	0.000000	-10.000000	0.183333	-10.366667	70.500000	1023.000000	1023.000000	2046.000000
11.940000	-0.038906	-22.993322	-8.329229	-5.470385	-4.833951	-4.359757	0.000000	-10.000000	0.200000	-15.866667	65.333336	1023.000000	1023.000000	2046.000000
11.960000	-0.039308	-23.230921	-8.398829	-5.518442	-4.887829	-4.425821	0.000000	-10.000000	0.175000	-17.233334	60.166668	1023.000000	1023.000000	2046.000000
11.980000	-0.039757	-23.496138	-8.538919	-5.604168	-4.886506	-4.466546	0.000000	-10.000000	0.183333	-16.350000	54.833332	1023.000000	1023.000000	2046.000000
12.000000	-0.040309	-23.822489	-8.581937	-5.820415	-5.003112	-4.417026	0.000000	-10.000000	0.183333	-15.966667	51.333332	1023.000000	1023.000000	2046.000000
12.020000	-0.040459	-23.910999	-8.613863	-5.705077	-5.046043	-4.546016	0.000000	-10.000000	0.191667	-15.550000	46.000000	1023.000000	1023.000000	2046.000000
12.040000	-0.040814	-24.121325	-8.671840	-5.922354	-5.085224	-4.441907	0.000000	-10.000000	0.191667	-15.516666	39.000000	1023.000000	1023.000000	2046.000000
12.060000	-0.041064	-24.268923	-8.585876	-5.785089	-5.271403	-4.626554	0.000000	-10.000000	0.200000	-15.466666	33.833332	1023.000000	1023.000000	2046.000000
12.080000	-0.041383	-24.457579	-8.674518	-5.977909	-5.290259	-4.514894	0.000000	-10.000000	0.200000	-15.466666	28.666666	1023.000000	1023.000000	2046.000000
12.100000	-0.041910	-24.768826	-8.724695	-5.975527	-5.390818	-4.677786	0.000000	-10.000000	0.191667	-15.366667	25.166666	1023.000000	1023.000000	2046.000000
12.120000	-0.042887	-25.346245	-8.944164	-6.345623	-5.441545	-4.614913	0.000000	-10.000000	0.183333	-15.400001	20.000000	1023.000000	1023.000000	2046.000000
12.140000	-0.043464	-25.687214	-8.938980	-6.489561	-5.553521	-4.705153	0.000000	-10.000000	0.175000	-15.516667	13.166667	1023.000000	1023.000000	2046.000000
12.160000	-0.043992	-25.999287	-8.960058	-6.547748	-5.615717	-4.875763	0.000000	-10.000000	0.175000	-15.750000	8.000000	1023.000000	1023.000000	2046.000000
12.180000	-0.044588	-26.351271	-8.872663	-6.810646	-5.727442	-4.940521	0.000000	-10.000000	0.183333	-15.966667	3.000000	1023.000000	1023.000000	2046.000000
12.200000	-0.045141	-26.678083	-8.883042	-6.777804	-5.820577	-5.196660	0.000000	-10.000000	0.191667	-16.033335	-0.333333	1023.000000	1023.000000	2046.000000
12.220000	-0.046331	-27.381350	-9.027577	-7.116132	-6.040742	-5.196897	0.000000	-10.000000	0.200000	-16.133333	-5.333333	1023.000000	1023.000000	2046.000000
12.240000	-0.047766	-28.229424	-9.293026	-7.084426	-6.267787	-5.584184	0.000000	-10.000000	0.200000	-16.083334	-12.500000	1023.000000	1023.000000	2046.000000
12.260000	-0.050093	-29.605156	-9.726278	-7.617449	-6.559713	-5.701715	0.000000	-10.000000	0.200000	-16.083334	-17.833334	1023.000000	1023.000000	2046.000000
12.280000	-0.052078	-30.778286	-10.123155	-7.796827	-6.812503	-6.045801	0.000000	-10.000000	0.200000	-15.866668	-23.166666	1023.000000	1023.000000	2046.000000
12.300000	-0.054093	-31.968699	-10.553912	-8.183573	-7.059608	-6.171605	0.000000	-10.000000	0.191667	-15.633334	-26.666666	1023.000000	1023.000000	2046.000000
12.320000	-0.055446	-32.768730	-10.835997	-8.353484	-7.280524	-6.298724	0.000000	-10.000000	0.183333	-15.200000	-31.833334	1023.000000	1023.000000	2046.000000
12.340000	-0.056663	-33.488056	-11.168149	-8.386345	-7.434135	-6.499426	0.000000	-10.000000	0.175000	-15.000000	-38.666668	1023.000000	1023.000000	2046.000000
12.360000	-0.057685	-34.092018	-11.314490	-8.630284	-7.650037	-6.497207	0.000000	-10.000000	0.175000	-14.850000	-43.666668	1023.000000	1023.000000	2046.000000
12.380000	-0.058280	-34.443352	-11.468576	-8.473745	-7.786029	-6.714999	0.000000	-10.000000	0.166667	-14.650001	-48.666668	1023.000000	1023.000000	2046.000000
12.400000	-0.058541	-34.597591	-11.590420	-8.734666	-7.790206	-6.482299	0.000000	-10.000000	0.158333	-14.383334	-51.833332	1023.000000	1023.000000	2046.000000
12.420000	-0.058196	-34.393642	-11.634089	-8.423644	-7.804112	-6.531797	0.000000	-10.000000	0.133333	-13.900001	-56.500000	1023.000000	1023.000000	2046.000000
12.440000	-0.058120	-34.349152	-11.669681	-8.450256	-7.845400	-6.383815	0.000000	-10.000000	0.116667	-13.366667	-62.500000	1023.000000	1023.000000	2046.000000
12.460000	-0.057909	-34.224346	-11.629477	-8.260671	-7.857446	-6.476755	0.000000	-10.000000	0.100000	-12.850000	-67.000000	1023.000000	1023.000000	2046.000000
12.480000	-0.057859	-34.194725	-11.721305	-8.331945	-7.818629	-6.322848	0.000000	-10.000000	0.100000	-12.500000	-71.333336	1023.000000	1023.000000	2046.000000
12.500000	-0.057515	-33.991276	-11.679144	-8.268474	-7.764276	-6.279382	0.000000	-10.000000	0.091667	-12.250000	-74.333336	1023.000000	1023.000000	2046.000000
12.520000	-0.057484	-33.973103	-11.677090	-8.270987	-7.754013	-6.271015	0.000000	-10.000000	0.075000	-11.683333	-78.500000	1023.000000	1023.000000	2046.000000
12.540000	-0.057279	-33.851734	-11.607557	-8.338152	-7.692532	-6.213494	0.000000	-10.000000	0.058333	-10.733334	-83.666664	1023.000000	1023.000000	2046.000000
12.560000	-0.057312	-33.871670	-11.619529	-8.291180	-7.654668	-6.306294	0.000000	-10.000000	0.050000	-9.983334	-87.166664	1023.000000	1023.000000	2046.000000
12.580000	-0.057373	-33.907352	-11.572899	-8.490137	-7.618834	-6.225482	0.000000	-10.000000	0.050000	-9.366667	-90.666664	1023.000000	1023.000000	2046.000000
12.600000	-0.057436	-33.944771	-11.580585	-8.362944	-7.611702	-6.389541	0.000000	-10.000000	0.041667	-8.800000	-92.833336	1023.000000	1023.000000	2046.000000
12.620000	-0.057466	-33.962372	-11.589789	-8.634458	-7.544929	-6.193196	0.000000	-10.000000	0.033333	-7.800000	-95.833336	1023.000000	1023.000000	2046.000000
12.640000	-0.057278	-33.851082	-11.597231	-8.439898	-7.445590	-6.368364	0.000000	-10.000000	0.016667	-5.750000	-99.000000	1023.000000	1023.000000	2046.000000
12.660000	-0.057497	-33.980473	-11.604566	-8.762851	-7.406700	-6.206357	0.000000	-10.000000	0.008333	-4.083333	-101.166664	1023.000000	1023.000000	2046.000000
12.680000	-0.057334	-33.884209	-11.612304	-8.619168	-7.315946	-6.336788	0.000000	-10.000000	-0.008333	-1.550000	-102.666664	1023.000000	1023.000000	2046.000000
12.700000	-0.057561	-34.018661	-11.659240	-8.893725	-7.272223	-6.193471	0.000000	-10.000000	-0.025000	0.483333	-102.833336	1023.000000	1023.000000	2046.000000
12.720000	-0.057147	-33.773933	-11.672903	-8.729558	-7.113320	-6.258152	0.000000	-10.000000	-0.041667	3.350000	-103.000000	1023.000000	1023.000000	2046.000000
12.740000	-0.057112	-33.753342	-11.673589	-8.935987	-7.063641	-6.080124	0.000000	-10.000000	-0.050000	6.016667	-103.000000	1023.000000	1023.000000	2046.000000
12.760000	-0.056309	-33.278790	-11.578722	-8.743928	-6.847059	-6.109080	0.000000	-10.000000	-0.050000	7.950000	-103.000000	1023.000000	1023.000000	2046.000000
12.780000	-0.055951	-33.066956	-11.536579	-8.733872	-6.780517	-6.015985	0.000000	-10.000000	-0.058333	9.283334	-103.000000	1023.000000	1023.000000	2046.000000
12.800000	-0.055239	-32.646431	-11.335107	-8.658405	-6.712815	-5.940104	0.000000	-10.000000	-0.066667	9.766666	-103.000000	1023.000000	1023.000000	2046.000000
12.820000	-0.054549	-32.238739	-11.294629	-8.388260	-6.554892	-6.000957	0.000000	-10.000000	-0.091667	10.700000	-103.000000	1023.000000	1023.000000	2046.000000
12.840000	-0.054256	-32.065121	-11.190659	-8.557201	-6.485136	-5.832123	0.000000	-10.000000	-0.116667	11.750000	-103.000000	1023.000000	1023.000000	2046.000000
12.860000	-0.053901	-31.855310	-11.194604	-8.448304	-6.321124	-5.891278	0.000000	-10.000000	-0.158333	13.183333	-61.000000	1023.000000	1023.000000	2046.000000
12.880000	-0.053590	-31.671635	-11.102669	-8.571520	-6.224627	-5.772818	0.000000	-10.000000	-0.208333	14.683333	-18.000000	1023.000000	1023.000000	2046.000000
12.900000	-0.052568	-31.067495	-10.792229	-8.468468	-6.053061	-5.753738	0.000000	-10.000000	-0.241667	16.416668	26.833334	1023.000000	1023.000000	2046.000000
12.920000	-0.051891	-30.667625	-10.536545	-8.282032	-5.952861	-5.896187	0.000000	-10.000000	-0.283333	18.200001	31.666666	1023.000000	1023.000000	2046.000000
12.940000	-0.051100	-30.200226	-10.335084	-8.401302	-5.782798	-5.681042	0.000000	-10.000000	-0.333333	20.216667	37.500000	1023.000000	1023.000000	2046.000000
12.960000	-0.050666	-29.943392	-10.400732	-8.067007	-5.625520	-5.850133	0.000000	-10.000000	-0.408333	22.466667	43.833332	1023.000000	1023.000000	2046.000000
12.980000	-0.051139	-30.222879	-10.531956	-8.255449	-5.630889	-5.804586	0.000000	-10.000000	-0.475000	24.583334	50.833332	1023.000000	1023.000000	2046.000000
13.000000	-0.051552	-30.467009	-10.738071	-8.138391	-5.568781	-6.021766	0.000000	-10.000000	-0.550000	26.833334	58.666668	1023.000000	1023.000000	2046.000000
13.020000	-0.052015	-30.740778	-10.912325	-8.320067	-5.545605	-5.962780	0.000000	-10.000000	-0.650000	29.133333	67.333336	1023.000000	1023.000000	2046.000000
13.040000	-0.051399	-30.377060	-10.923321	-8.239806	-5.346270	-5.867663	0.000000	-10.000000	-0.791667	32.383331	80.333336	1023.000000	1023.000000	2046.000000
13.060000	-0.050879	-30.069777	-10.965516	-7.932617	-5.233656	-5.937988	0.000000	-10.000000	-0.891667	34.750000	90.500000	1023.000000	1023.000000	2046.000000
13.080000	-0.049777	-29.418415	-10.845611	-7.932518	-5.011698	-5.628588	0.000000	-10.000000	-1.000000	36.900002	101.333336	1023.000000	1023.000000	2046.000000
13.100000	-0.048216	-28.495380	-10.781081	-7.523100	-4.662704	-5.528494	0.000000	-10.000000	-1.058333	38.283333	109.333336	1023.000000	1023.000000	2046.000000
13.120000	-0.046934	-27.737841	-10.620081	-7.448597	-4.467310	-5.201852	0.000000	-10.000000	-1.150000	40.016666	121.666664	1023.000000	1023.000000	2046.000000
13.140000	-0.044782	-26.466125	-10.336044	-7.123575	-4.083481	-4.923025	0.000000	-10.000000	-1.208333	41.950001	134.833328	1023.000000	1023.000000	2046.000000
13.160000	-0.043022	-25.426086	-10.189713	-6.728437	-3.792586	-4.715350	0.000000	-10.000000	-1.250000	42.850002	148.500000	1023.000000	1023.000000	2046.000000
13.180000	-0.040824	-24.126963	-9.852522	-6.602628	-3.403369	-4.268444	0.000000	-10.000000	-1.300000	43.700001	162.833328	1023.000000	1023.000000	2046.000000
13.200000	-0.038720	-22.883642	-9.614120	-6.177336	-2.988943	-4.103244	0.000000	-10.000000	-1.308333	43.933334	177.166672	1023.000000	1023.000000	2046.000000
13.220000	-0.037079	-21.913900	-9.353185	-6.233460	-2.683706	-3.643550	0.000000	-10.000000	-1.333333	44.566666	191.833328	1023.000000	1023.000000	2046.000000
13.240000	-0.034929	-20.643223	-9.092311	-5.890081	-2.224130	-3.436700	0.000000	-10.000000	-1.325000	44.933334	211.500000	1023.000000	1023.000000	2046.000000
13.260000	-0.033286	-19.671837	-8.835477	-5.772847	-1.920076	-3.143437	0.000000	-10.000000	-1.341667	45.066669	226.500000	1023.000000	1023.000000	2046.000000
13.280000	-0.031246	-18.466326	-8.473855	-5.623387	-1.553687	-2.815398	0.000000	-10.000000	-1.325000	44.950001	241.500000	1023.000000	1023.000000	2046.000000
13.300000	-0.029649	-17.522352	-8.258337	-5.246560	-1.275213	-2.742244	0.000000	-10.000000	-1.283333	44.316669	251.500000	1023.000000	1023.000000	2046.000000
13.320000	-0.028037	-16.569807	-7.927802	-5.317817	-1.031500	-2.292689	0.000000	-10.000000	-1.233333	43.650002	266.500000	1023.000000	1023.000000	2046.000000
13.340000	-0.026191	-15.478963	-7.703441	-4.914220	-0.687603	-2.173699	0.000000	-10.000000	-1.175000	42.500000	285.833344	1023.000000	1023.000000	2046.000000
13.360000	-0.024872	-14.699362	-7.485517	-4.781229	-0.494068	-1.938548	0.000000	-10.000000	-1.133333	41.833336	300.166656	1023.000000	1023.000000	2046.000000
13.380000	-0.023037	-13.614898	-7.188829	-4.652311	-0.151888	-1.621870	0.000000	-10.000000	-1.075000	40.883335	314.166656	1023.000000	1023.000000	2046.000000
13.400000	-0.021695	-12.821953	-7.019953	-4.294411	0.060988	-1.568576	0.000000	-10.000000	-1.033333	40.233334	323.500000	1023.000000	1023.000000	2046.000000
13.420000	-0.020310	-12.003046	-6.771461	-4.335574	0.278316	-1.174327	0.000000	-10.000000	-0.991667	39.283333	337.166656	1023.000000	1023.000000	2046.000000
13.440000	-0.018632	-11.011414	-6.518342	-4.044314	0.601035	-1.049792	0.000000	-10.000000	-0.958333	38.450001	350.500000	1023.000000	1023.000000	2046.000000
13.460000	-0.017565	-10.381207	-6.362466	-3.847960	0.754862	-0.925643	0.000000	-10.000000	-0.933333	37.866669	363.333344	1023.000000	1023.000000	2046.000000
13.480000	-0.016108	-9.519790	-6.085567	-3.922783	1.020704	-0.532144	0.000000	-10.000000	-0.891667	37.316666	376.166656	1023.000000	1023.000000	2046.000000
13.500000	-0.014396	-8.507845	-5.858942	-3.595236	1.382636	-0.436303	0.000000	-10.000000	-0.866667	36.700001	388.666656	1023.000000	1023.000000	2046.000000
13.520000	-0.013105	-7.745349	-5.642991	-3.409950	1.545126	-0.237534	0.000000	-10.000000	-0.833333	35.950001	401.000000	1023.000000	1023.000000	2046.000000
13.540000	-0.011194	-6.615528	-5.332410	-3.231194	1.857621	0.090456	0.000000	-10.000000	-0.816667	35.483334	413.000000	1023.000000	1023.000000	2046.000000
13.560000	-0.009976	-5.895996	-5.131845	-2.856108	1.972473	0.119484	0.000000	-10.000000	-0.783333	34.933334	425.000000	1023.000000	1023.000000	2046.000000
13.580000	-0.008263	-4.883555	-4.916644	-2.803788	2.270050	0.566827	0.000000	-10.000000	-0.758333	34.516666	436.833344	1023.000000	1023.000000	2046.000000
13.600000	-0.006878	-4.064847	-4.743613	-2.366783	2.509397	0.536151	0.000000	-10.000000	-0.733333	33.816666	448.500000	1023.000000	1023.000000	2046.000000
13.620000	-0.005872	-3.470493	-4.511529	-2.252934	2.574577	0.719393	0.000000	-10.000000	-0.725000	33.333332	459.833344	1023.000000	1023.000000	2046.000000
13.640000	-0.004243	-2.507590	-4.169261	-1.945481	2.798699	0.808453	0.000000	-10.000000	-0.725000	32.799999	471.000000	1023.000000	1023.000000	2046.000000
13.660000	-0.003015	-1.782125	-3.833408	-1.613842	2.835260	0.829865	0.000000	-10.000000	-0.708333	32.683334	482.000000	1023.000000	1023.000000	2046.000000
13.680000	-0.001584	-0.936095	-3.403407	-1.488251	2.951431	1.004133	0.000000	-10.000000	-0.691667	32.250000	493.000000	1023.000000	1023.000000	2046.000000
13.700000	-0.000810	-0.478436	-3.395413	-1.077024	3.124128	0.869873	0.000000	-10.000000	-0.658333	32.166668	503.833344	1023.000000	1023.000000	2046.000000
13.720000	-0.001719	-1.015790	-3.504118	-1.187456	2.928854	0.746931	0.000000	-10.000000	-0.625000	31.350000	514.666687	1023.000000	1023.000000	2046.000000
13.740000	-0.002698	-1.594739	-3.688582	-1.130666	2.820646	0.403863	0.000000	-10.000000	-0.583333	30.783335	525.166687	1023.000000	1023.000000	2046.000000
13.760000	-0.003659	-2.162607	-3.825581	-1.212647	2.615569	0.260052	0.000000	-10.000000	-0.558333	29.950001	535.500000	1023.000000	1023.000000	2046.000000
13.780000	-0.003304	-1.952882	-3.797048	-1.168691	2.743093	0.269764	0.000000	-10.000000	-0.550000	29.333334	545.500000	1023.000000	1023.000000	2046.000000
13.800000	-0.003138	-1.854850	-3.772899	-0.936853	2.670801	0.184101	0.000000	-10.000000	-0.550000	28.816668	555.500000	1023.000000	1023.000000	2046.000000
13.820000	-0.002219	-1.311329	-3.657413	-0.936027	2.832977	0.449134	0.000000	-10.000000	-0.558333	28.700001	565.333313	1023.000000	1023.000000	2046.000000
13.840000	-0.001289	-0.761852	-3.566852	-0.505839	3.002831	0.308008	0.000000	-10.000000	-0.558333	28.716667	575.000000	1023.000000	1023.000000	2046.000000
13.860000	-0.000476	-0.281611	-3.402105	-0.429983	3.035416	0.515061	0.000000	-10.000000	-0.558333	28.916668	584.666687	1023.000000	1023.000000	2046.000000
13.880000	0.000857	0.506626	-3.194517	-0.185813	3.283030	0.603926	0.000000	-10.000000	-0.541667	28.583334	594.166687	1023.000000	1023.000000	2046.000000
13.900000	0.001887	1.115366	-3.023990	0.009073	3.351837	0.778446	0.000000	-10.000000	-0.516667	28.366667	603.833313	1023.000000	1023.000000	2046.000000
13.920000	0.003522	2.081771	-2.825308	0.103841	3.665431	1.137808	0.000000	-10.000000	-0.483333	27.800001	613.166687	1023.000000	1023.000000	2046.000000
13.940000	0.004663	2.755584	-2.651322	0.432310	3.772329	1.202266	0.000000	-10.000000	-0.450000	27.316668	622.666687	1023.000000	1023.000000	2046.000000
13.960000	0.006197	3.662635	-2.427592	0.416753	4.065513	1.607961	0.000000	-10.000000	-0.433333	26.766666	631.833313	1023.000000	1023.000000	2046.000000
13.980000	0.007354	4.346313	-2.334049	0.694565	4.319914	1.665883	0.000000	-10.000000	-0.416667	26.183334	641.000000	1023.000000	1023.000000	2046.000000
14.000000	0.008607	5.086534	-2.110289	0.682731	4.495255	2.018837	0.000000	-10.000000	-0.416667	25.850000	649.833313	1023.000000	1023.000000	2046.000000
14.020000	0.010177	6.014682	-1.854062	0.875399	4.809694	2.183651	0.000000	-10.000000	-0.416667	25.650000	658.500000	1023.000000	1023.000000	2046.000000
14.040000	0.010957	6.475870	-1.714653	1.044174	4.929913	2.216437	0.000000	-10.000000	-0.425000	25.583334	669.833313	1023.000000	1023.000000	2046.000000
14.060000	0.012250	7.239862	-1.474501	0.945508	5.194728	2.574127	0.000000	-10.000000	-0.425000	25.366667	678.333313	1023.000000	1023.000000	2046.000000
14.080000	0.013288	7.852987	-1.373845	1.231359	5.467525	2.527947	0.000000	-10.000000	-0.416667	25.050001	687.000000	1023.000000	1023.000000	2046.000000
14.100000	0.013855	8.188195	-1.204277	1.238240	5.461375	2.692858	0.000000	-10.000000	-0.400000	25.000000	692.666687	1023.000000	1023.000000	2046.000000
14.120000	0.015316	9.052023	-0.995646	1.219121	5.780219	3.048329	0.000000	-10.000000	-0.391667	24.666668	701.000000	1023.000000	1023.000000	2046.000000
14.140000	0.016288	9.626258	-0.925250	1.531095	6.029388	2.991024	0.000000	-10.000000	-0.375000	24.383333	709.333313	1023.000000	1023.000000	2046.000000
14.160000	0.017126	10.121531	-0.766674	1.476176	6.102602	3.309426	0.000000	-10.000000	-0.366667	24.016666	717.666687	1023.000000	1023.000000	2046.000000
14.180000	0.018184	10.747003	-0.634535	1.649573	6.349286	3.382679	0.000000	-10.000000	-0.333333	23.600000	726.000000	1023.000000	1023.000000	2046.000000
14.200000	0.018667	11.032472	-0.545438	1.711176	6.388410	3.478323	0.000000	-10.000000	-0.316667	23.100000	733.833313	1023.000000	1023.000000	2046.000000
14.220000	0.019940	11.784805	-0.416549	1.639640	6.752014	3.809700	0.000000	-10.000000	-0.300000	22.616667	741.500000	1023.000000	1023.000000	2046.000000
14.240000	0.020649	12.203278	-0.285303	1.843315	6.851007	3.794259	0.000000	-10.000000	-0.308333	22.299999	749.000000	1023.000000	1023.000000	2046.000000
14.260000	0.021752	12.855369	-0.052693	1.810375	7.003958	4.093729	0.000000	-10.000000	-0.325000	22.250000	756.500000	1023.000000	1023.000000	2046.000000
14.280000	0.022902	13.535178	0.026152	2.152369	7.281545	4.075112	0.000000	-10.000000	-0.341667	21.966667	763.833313	1023.000000	1023.000000	2046.000000
14.300000	0.023555	13.920846	0.260965	2.159383	7.210956	4.289542	0.000000	-10.000000	-0.350000	21.833334	771.166687	1023.000000	1023.000000	2046.000000
14.320000	0.024955	14.748368	0.335108	2.416154	7.606431	4.390674	0.000000	-10.000000	-0.350000	21.600000	778.500000	1023.000000	1023.000000	2046.000000
14.340000	0.025231	14.911386	0.402530	2.545276	7.538949	4.424630	0.000000	-10.000000	-0.350000	21.533335	785.833313	1023.000000	1023.000000	2046.000000
14.360000	0.026312	15.550133	0.542798	2.526684	7.780937	4.699714	0.000000	-10.000000	-0.333333	21.450001	793.000000	1023.000000	1023.000000	2046.000000
14.380000	0.027009	15.962244	0.670727	2.855637	7.834141	4.601738	0.000000	-10.000000	-0.333333	21.483334	800.166687	1023.000000	1023.000000	2046.000000
14.400000	0.027962	16.525478	1.039924	2.877220	7.829785	4.778548	0.000000	-10.000000	-0.333333	21.350000	807.333313	1023.000000	1023.000000	2046.000000
14.420000	0.028981	17.127499	1.270955	3.217200	7.975054	4.664289	0.000000	-10.000000	-0.350000	21.416668	814.500000	1023.000000	1023.000000	2046.000000
14.440000	0.028979	17.126684	1.361326	3.247319	7.839049	4.678989	0.000000	-10.000000	-0.350000	21.450001	821.666687	1023.000000	1023.000000	2046.000000
14.460000	0.028201	16.666603	1.175339	3.193864	7.862852	4.434549	0.000000	-10.000000	-0.350000	21.650000	828.833313	1023.000000	1023.000000	2046.000000
14.480000	0.025971	15.348588	0.837935	3.002822	7.462987	4.044843	0.000000	-10.000000	-0.333333	21.416666	836.166687	1023.000000	1023.000000	2046.000000
14.500000	0.025020	14.786743	0.654819	2.693171	7.399781	4.038972	0.000000	-10.000000	-0.308333	20.916666	843.333313	1023.000000	1023.000000	2046.000000
14.520000	0.024209	14.307508	0.468927	2.747239	7.286181	3.805161	0.000000	-10.000000	-0.283333	20.450001	850.500000	1023.000000	1023.000000	2046.000000
14.540000	0.024304	14.363428	0.455454	2.715626	7.301072	3.891276	0.000000	-10.000000	-0.283333	20.233334	857.333313	1023.000000	1023.000000	2046.000000
14.560000	0.024580	14.526779	0.469524	2.938262	7.332701	3.786291	0.000000	-10.000000	-0.283333	19.866667	864.000000	1023.000000	1023.000000	2046.000000
14.580000	0.024726	14.613070	0.531934	3.027886	7.192481	3.860769	0.000000	-10.000000	-0.283333	19.433334	870.666687	1023.000000	1023.000000	2046.000000
14.600000	0.025522	15.083667	0.639121	3.217106	7.341281	3.886158	0.000000	-10.000000	-0.258333	18.816668	877.166687	1023.000000	1023.000000	2046.000000
14.620000	0.025923	15.320630	0.746639	3.325588	7.260688	3.987714	0.000000	-10.000000	-0.241667	18.383333	883.666687	1023.000000	1023.000000	2046.000000
14.640000	0.027174	16.059759	0.894820	3.391941	7.515150	4.257848	0.000000	-10.000000	-0.200000	17.716667	889.833313	1023.000000	1023.000000	2046.000000
14.660000	0.027972	16.531464	0.990073	3.613244	7.614743	4.313405	0.000000	-10.000000	-0.183333	16.983334	895.833313	1023.000000	1023.000000	2046.000000
14.680000	0.029219	17.268473	1.209834	3.648249	7.782902	4.627488	0.000000	-10.000000	-0.175000	16.133333	901.666687	1023.000000	1023.000000	2046.000000
14.700000	0.030017	17.740318	1.303984	3.843712	7.962283	4.630340	0.000000	-10.000000	-0.175000	15.800000	907.166687	1023.000000	1023.000000	2046.000000
14.720000	0.030725	18.158602	1.406352	3.790782	8.030786	4.930681	0.000000	-10.000000	-0.158333	15.283334	912.500000	1023.000000	1023.000000	2046.000000
14.740000	0.031936	18.874390	1.547304	3.922239	8.352985	5.051862	0.000000	-10.000000	-0.158333	15.283334	917.666687	1023.000000	1023.000000	2046.000000
14.760000	0.032573	19.250366	1.653685	3.990813	8.430057	5.175812	0.000000	-10.000000	-0.175000	15.266667	922.833313	1023.000000	1023.000000	2046.000000
14.780000	0.033749	19.945484	1.855780	4.003470	8.712994	5.373240	0.000000	-10.000000	-0.183333	15.500000	928.000000	1023.000000	1023.000000	2046.000000
14.800000	0.034117	20.163338	1.953792	4.147449	8.793756	5.268341	0.000000	-10.000000	-0.158333	15.333334	933.166687	1023.000000	1023.000000	2046.000000
14.820000	0.034909	20.631483	2.102165	4.075696	8.926009	5.527613	0.000000	-10.000000	-0.141667	14.666667	938.333313	1023.000000	1023.000000	2046.000000
14.840000	0.035562	21.016933	2.151313	4.263403	9.142724	5.459495	0.000000	-10.000000	-0.125000	14.116667	943.333313	1023.000000	1023.000000	2046.000000
14.860000	0.036215	21.402925	2.287482	4.182246	9.170756	5.762441	0.000000	-10.000000	-0.116667	13.550000	948.166687	1023.000000	1023.000000	2046.000000
14.880000	0.036993	21.863081	2.343973	4.340954	9.429070	5.749083	0.000000	-10.000000	-0.100000	13.133334	952.666687	1023.000000	1023.000000	2046.000000
14.900000	0.037329	22.061264	2.471568	4.299156	9.358816	5.931724	0.000000	-10.000000	-0.100000	12.666667	957.333313	1023.000000	1023.000000	2046.000000
14.920000	0.038152	22.547613	2.528504	4.413682	9.594127	6.011300	0.000000	-10.000000	-0.091667	12.100000	961.666687	1023.000000	1023.000000	2046.000000
14.940000	0.038421	22.706720	2.632872	4.357660	9.547572	6.168616	0.000000	-10.000000	-0.083333	11.516667	966.000000	1023.000000	1023.000000	2046.000000
14.960000	0.039415	23.294136	2.723585	4.436701	9.850845	6.283006	0.000000	-10.000000	-0.066667	11.066668	969.833313	1023.000000	1023.000000	2046.000000
14.980000	0.039709	23.468174	2.857337	4.488495	9.765361	6.356980	0.000000	-10.000000	-0.075000	10.733334	973.500000	1023.000000	1023.000000	2046.000000
15.000000	0.041009	24.236341	2.978087	4.607287	10.087215	6.563751	0.000000	-10.000000	-0.075000	10.700001	977.166687	1023.000000	1023.000000	2046.000000
15.020000	0.041069	24.271799	3.063977	4.801323	9.970244	6.436256	0.000000	-10.000000	-0.075000	10.516667	980.666687	1023.000000	1023.000000	2046.000000
15.040000	0.041809	24.708950	3.158122	4.812332	10.055787	6.682709	0.000000	-10.000000	-0.058333	10.283334	984.333313	1023.000000	1023.000000	2046.000000
15.060000	0.042275	24.984261	3.165234	5.018572	10.200135	6.600319	0.000000	-10.000000	-0.050000	9.666667	987.666687	1023.000000	1023.000000	2046.000000
15.080000	0.042139	24.904432	3.233662	4.943673	10.006643	6.720455	0.000000	-10.000000	-0.041667	9.016666	991.000000	1023.000000	1023.000000	2046.000000
15.100000	0.043049	25.441740	3.306948	5.135626	10.241528	6.757639	0.000000	-10.000000	-0.033333	8.200000	994.000000	1023.000000	1023.000000	2046.000000
15.120000	0.043155	25.504845	3.467551	5.316859	10.118385	6.602050	0.000000	-10.000000	-0.033333	7.483334	996.833313	1023.000000	1023.000000	2046.000000
15.140000	0.044028	26.020464	3.740250	5.337296	10.176875	6.766043	0.000000	-10.000000	-0.025000	6.816667	999.666687	1023.000000	1023.000000	2046.000000
15.160000	0.044054	26.036121	3.786655	5.602862	10.159101	6.487504	0.000000	-10.000000	-0.016667	6.616667	1002.166687	1023.000000	1023.000000	2046.000000
15.180000	0.042768	25.275635	3.734109	5.383656	9.776513	6.381357	0.000000	-10.000000	0.000000	6.083333	1004.500000	1023.000000	1023.000000	2046.000000
15.200000	0.041060	24.266617	3.329687	5.213013	9.737229	5.986687	0.000000	-10.000000	0.000000	4.816667	1006.500000	1023.000000	1023.000000	2046.000000
15.220000	0.038534	22.773634	2.967783	4.892671	9.292142	5.621037	0.000000	-10.000000	0.000000	2.600000	1008.333313	1023.000000	1023.000000	2046.000000
15.240000	0.037500	22.162611	2.727892	4.664688	9.221137	5.548895	0.000000	-10.000000	-0.008333	0.866667	1009.500000	1023.000000	1023.000000	2046.000000
15.260000	0.036680	21.678038	2.556695	4.737908	9.148851	5.234582	0.000000	-10.000000	-0.025000	0.000000	1010.000000	1023.000000	1023.000000	2046.000000
15.280000	0.036094	21.331652	2.539961	4.601042	8.895101	5.295548	0.000000	-10.000000	-0.025000	0.000000	1010.000000	1023.000000	1023.000000	2046.000000
15.300000	0.036312	21.460663	2.494025	4.782875	9.007202	5.176560	0.000000	-10.000000	-0.016667	0.000000	1010.000000	1023.000000	1023.000000	2046.000000
15.320000	0.036035	21.296530	2.548684	4.771599	8.829984	5.146264	0.000000	-10.000000	0.000000	0.550000	1010.000000	1023.000000	1023.000000	2046.000000
15.340000	0.036815	21.757624	2.597667	4.915539	9.081295	5.163121	0.000000	-10.000000	0.000000	0.733333	1010.000000	1023.000000	1023.000000	2046.000000
15.360000	0.036945	21.834761	2.746546	4.979339	9.008432	5.100443	0.000000	-10.000000	0.000000	0.733333	1010.000000	1023.000000	1023.000000	2046.000000
15.380000	0.038403	22.696150	2.872801	5.069535	9.446619	5.307195	0.000000	-10.000000	0.000000	-0.133333	1010.000000	1023.000000	1023.000000	2046.000000
15.400000	0.039118	23.118992	3.046864	5.224832	9.577052	5.270245	0.000000	-10.000000	0.000000	-1.033333	1010.000000	1023.000000	1023.000000	2046.000000
15.420000	0.039838	23.544426	3.046683	5.207725	9.787198	5.502820	0.000000	-10.000000	0.000000	-1.616667	1010.000000	1023.000000	1023.000000	2046.000000
15.440000	0.040166	23.737904	3.043552	5.346411	9.867373	5.480567	0.000000	-10.000000	0.000000	-1.733333	1010.000000	1023.000000	1023.000000	2046.000000
15.460000	0.040547	23.963409	3.122250	5.200121	9.848476	5.792560	0.000000	-10.000000	-0.008333	-0.733333	1010.000000	1023.000000	1023.000000	2046.000000
15.480000	0.041282	24.397711	3.176120	5.343873	10.091868	5.785850	0.000000	-10.000000	-0.016667	0.666667	1010.000000	1023.000000	1023.000000	2046.000000
15.500000	0.041296	24.405941	3.290770	5.216899	9.987305	5.910967	0.000000	-10.000000	-0.025000	2.166667	1010.000000	1023.000000	1023.000000	2046.000000
15.520000	0.042067	24.861668	3.335416	5.276742	10.274667	5.974843	0.000000	-10.000000	-0.033333	2.900000	1010.333313	1023.000000	1023.000000	2046.000000
15.540000	0.041988	24.814972	3.341811	5.351876	10.291479	5.829805	0.000000	-10.000000	-0.025000	2.633333	1011.166687	1023.000000	1023.000000	2046.000000
15.560000	0.042098	24.879990	3.432050	5.152659	10.213573	6.081707	0.000000	-10.000000	-0.008333	1.566667	1012.166687	1023.000000	1023.000000	2046.000000
15.580000	0.042614	25.184746	3.427908	5.290044	10.452770	6.014023	0.000000	-10.000000	0.008333	-0.083333	1012.833313	1023.000000	1023.000000	2046.000000
15.600000	0.042542	25.142080	3.493312	5.169027	10.330921	6.148820	0.000000	-10.000000	0.016667	-1.516667	1013.000000	1023.000000	1023.000000	2046.000000
15.620000	0.043060	25.448713	3.501997	5.256036	10.501938	6.188742	0.000000	-10.000000	0.008333	-2.666667	1013.000000	1023.000000	1023.000000	2046.000000
15.640000	0.042916	25.363352	3.487331	5.289105	10.506238	6.080678	0.000000	-10.000000	0.008333	-3.416667	1013.000000	1023.000000	1023.000000	2046.000000
15.660000	0.042847	25.322828	3.544695	5.101813	10.381007	6.295312	0.000000	-10.000000	0.000000	-4.050000	1013.000000	1023.000000	1023.000000	2046.000000
15.680000	0.043215	25.539892	3.497797	5.208630	10.593258	6.240207	0.000000	-10.000000	0.008333	-4.716667	1013.000000	1023.000000	1023.000000	2046.000000
15.700000	0.042870	25.335970	3.556528	5.128631	10.433863	6.216949	0.000000	-10.000000	0.016667	-5.366667	1013.000000	1023.000000	1023.000000	2046.000000
15.720000	0.043397	25.647608	3.619341	5.099345	10.520573	6.408350	0.000000	-10.000000	0.033333	-6.116667	1013.000000	1023.000000	1023.000000	2046.000000
15.740000	0.043726	25.841770	3.636292	5.342366	10.601390	6.261724	0.000000	-10.000000	0.041667	-6.800000	1013.000000	1023.000000	1023.000000	2046.000000
15.760000	0.043402	25.650408	3.707092	5.147665	10.342162	6.453490	0.000000	-10.000000	0.050000	-7.533333	1013.000000	1023.000000	1023.000000	2046.000000
15.780000	0.044060	26.039534	3.626437	5.393783	10.613423	6.405890	0.000000	-10.000000	0.050000	-8.316667	1013.000000	1023.000000	1023.000000	2046.000000
15.800000	0.043283	25.579988	3.625795	5.368004	10.302011	6.284179	0.000000	-10.000000	0.058333	-9.266667	1009.500000	1023.000000	1023.000000	2046.000000
15.820000	0.042864	25.332548	3.546486	5.246804	10.156717	6.382540	0.000000	-10.000000	0.075000	-10.383334	1001.666687	1023.000000	1023.000000	2046.000000
15.840000	0.042508	25.121986	3.473849	5.461251	10.106304	6.080581	0.000000	-10.000000	0.100000	-11.600000	992.666687	1023.000000	1023.000000	2046.000000
15.860000	0.042144	24.907131	3.627723	5.258050	9.816655	6.204703	0.000000	-10.000000	0.125000	-12.783334	985.500000	1023.000000	1023.000000	2046.000000
15.880000	0.042377	25.044867	3.739321	5.478085	9.905704	5.921758	0.000000	-10.000000	0.141667	-14.033334	981.166687	1023.000000	1023.000000	2046.000000
15.900000	0.041386	24.459024	3.777058	5.396157	9.557832	5.727978	0.000000	-10.000000	0.166667	-15.250001	976.333313	1023.000000	1023.000000	2046.000000
15.920000	0.040276	23.803049	3.661616	5.320543	9.318274	5.502615	0.000000	-10.000000	0.191667	-16.550001	971.333313	1023.000000	1023.000000	2046.000000
15.940000	0.037708	22.285227	3.224623	5.160578	8.969062	4.930964	0.000000	-10.000000	0.241667	-17.850000	965.833313	1023.000000	1023.000000	2046.000000
15.960000	0.034995	20.681797	2.860965	4.601274	8.420177	4.799381	0.000000	-10.000000	0.291667	-19.350000	959.833313	1023.000000	1023.000000	2046.000000
15.980000	0.032948	19.472036	2.336435	4.563012	8.259845	4.312747	0.000000	-10.000000	0.341667	-20.800001	953.333313	1023.000000	1023.000000	2046.000000
16.000000	0.030556	18.058836	2.089988	4.192258	7.645010	4.131580	0.000000	-10.000000	0.383333	-22.316668	946.333313	1023.000000	1023.000000	2046.000000
16.020000	0.029507	17.438828	1.747191	4.273275	7.576347	3.842015	0.000000	-10.000000	0.441667	-23.933334	938.833313	1023.000000	1023.000000	2046.000000
16.040001	0.027714	16.379116	1.604306	4.182046	7.061284	3.531481	0.000000	-10.000000	0.516667	-25.833334	930.833313	1023.000000	1023.000000	2046.000000
16.059999	0.026968	15.937839	1.479421	4.178945	6.851563	3.427909	0.000000	-10.000000	0.600000	-27.633333	922.333313	1023.000000	1023.000000	2046.000000
16.080000	0.025794	15.244308	1.415365	4.170382	6.519482	3.139080	0.000000	-10.000000	0.675000	-29.233334	913.166687	1023.000000	1023.000000	2046.000000
16.100000	0.025441	15.035760	1.404452	3.962172	6.347827	3.321309	0.000000	-10.000000	0.741667	-30.266666	903.500000	1023.000000	1023.000000	2046.000000
16.120001	0.025576	15.115130	1.306600	4.303081	6.456795	3.048655	0.000000	-10.000000	0.766667	-31.266666	893.333313	1023.000000	1023.000000	2046.000000
16.139999	0.025239	14.916059	1.431198	4.222997	6.113502	3.148364	0.000000	-10.000000	0.783333	-31.783335	883.000000	1023.000000	1023.000000	2046.000000
16.160000	0.025834	15.267941	1.383623	4.550702	6.309333	3.024282	0.000000	-10.000000	0.766667	-32.150002	872.333313	1023.000000	1023.000000	2046.000000
16.180000	0.025349	14.981399	1.420750	4.562836	5.997938	2.999875	0.000000	-10.000000	0.766667	-31.966667	861.500000	1023.000000	1023.000000	2046.000000
16.200001	0.025675	15.173917	1.421765	4.669038	5.992590	3.090524	0.000000	-10.000000	0.750000	-31.799999	850.833313	1023.000000	1023.000000	2046.000000
16.219999	0.025514	15.078592	1.439263	4.852478	5.926577	2.860274	0.000000	-10.000000	0.758333	-31.433334	840.166687	1023.000000	1023.000000	2046.000000
16.240000	0.025314	14.960320	1.535313	4.692215	5.711330	3.021462	0.000000	-10.000000	0.758333	-31.116667	829.833313	1023.000000	1023.000000	2046.000000
16.260000	0.025414	15.019380	1.449465	4.936001	5.904863	2.729051	0.000000	-10.000000	0.758333	-30.766666	819.500000	1023.000000	1023.000000	2046.000000
16.280001	0.024535	14.500250	1.510558	4.747526	5.567184	2.674982	0.000000	-10.000000	0.750000	-30.600000	809.166687	1023.000000	1023.000000	2046.000000
16.299999	0.024373	14.404632	1.457830	4.730659	5.606764	2.609379	0.000000	-10.000000	0.750000	-30.433334	798.833313	1023.000000	1023.000000	2046.000000
16.320000	0.023648	13.976030	1.414672	4.665743	5.490887	2.404728	0.000000	-10.000000	0.733333	-30.300001	788.500000	1023.000000	1023.000000	2046.000000
16.340000	0.023304	13.772481	1.477804	4.413787	5.342772	2.538118	0.000000	-10.000000	0.733333	-30.250000	778.500000	1023.000000	1023.000000	2046.000000
16.360001	0.023118	13.662856	1.351511	4.586436	5.470084	2.254825	0.000000	-10.000000	0.700000	-30.166668	768.500000	1023.000000	1023.000000	2046.000000
16.379999	0.022271	13.161951	1.426097	4.386301	5.167809	2.181743	0.000000	-10.000000	0.675000	-29.916668	758.500000	1023.000000	1023.000000	2046.000000
16.400000	0.022279	13.166853	1.325285	4.449052	5.311494	2.081023	0.000000	-10.000000	0.641667	-29.450001	748.500000	1023.000000	1023.000000	2046.000000
16.420000	0.021724	12.838929	1.258754	4.384636	5.283280	1.912259	0.000000	-10.000000	0.633333	-29.000000	738.666687	1023.000000	1023.000000	2046.000000
16.440001	0.021119	12.481553	1.169737	4.131438	5.130138	2.050239	0.000000	-10.000000	0.625000	-28.666666	729.000000	1023.000000	1023.000000	2046.000000
16.459999	0.020680	12.222007	1.033738	4.298096	5.119933	1.770239	0.000000	-10.000000	0.608333	-28.583334	719.333313	1023.000000	1023.000000	2046.000000
16.480000	0.020045	11.846789	1.081874	4.046978	4.837179	1.880757	0.000000	-10.000000	0.600000	-28.466667	709.833313	1023.000000	1023.000000	2046.000000
16.500000	0.020243	11.963746	1.037362	4.258414	4.949668	1.718302	0.000000	-10.000000	0.600000	-28.350000	700.333313	1023.000000	1023.000000	2046.000000
16.520000	0.019166	11.327277	1.051068	4.076798	4.602276	1.597135	0.000000	-10.000000	0.583333	-28.150002	691.000000	1023.000000	1023.000000	2046.000000
16.540001	0.018994	11.225675	0.955642	4.042236	4.641300	1.586497	0.000000	-10.000000	0.566667	-27.833334	681.500000	1023.000000	1023.000000	2046.000000
16.559999	0.017754	10.492770	0.783725	3.965450	4.467100	1.276495	0.000000	-10.000000	0.550000	-27.666668	672.166687	1023.000000	1023.000000	2046.000000
16.580000	0.016833	9.948201	0.737105	3.642796	4.216477	1.351824	0.000000	-10.000000	0.533333	-27.483334	662.833313	1023.000000	1023.000000	2046.000000
16.600000	0.015925	9.411700	0.566163	3.686701	4.194413	0.964422	0.000000	-10.000000	0.525000	-27.500000	653.666687	1023.000000	1023.000000	2046.000000
16.620001	0.014598	8.627520	0.614458	3.209643	3.835923	0.967495	0.000000	-10.000000	0.525000	-27.433332	644.500000	1023.000000	1023.000000	2046.000000
16.639999	0.013886	8.206720	0.417088	3.167836	3.951279	0.670517	0.000000	-10.000000	0.533333	-27.383333	635.500000	1023.000000	1023.000000	2046.000000
16.660000	0.012093	7.146959	0.332187	2.804959	3.557679	0.452133	0.000000	-10.000000	0.533333	-27.333334	626.333313	1023.000000	1023.000000	2046.000000
16.680000	0.010840	6.406176	0.197578	2.624025	3.321637	0.262936	0.000000	-10.000000	0.516667	-27.166666	617.166687	1023.000000	1023.000000	2046.000000
16.700001	0.009241	5.461475	-0.078405	2.408154	3.142219	-0.010493	0.000000	-10.000000	0.508333	-27.049999	608.000000	1023.000000	1023.000000	2046.000000
16.719999	0.008048	4.756397	-0.273178	1.976058	2.949408	0.104108	0.000000	-10.000000	0.500000	-26.783333	599.000000	1023.000000	1023.000000	2046.000000
16.740000	0.006838	4.041291	-0.635508	2.054968	2.885986	-0.264155	0.000000	-10.000000	0.500000	-26.416668	590.000000	1023.000000	1023.000000	2046.000000
16.760000	0.004936	2.917027	-0.861318	1.595836	2.454058	-0.271549	0.000000	-10.000000	0.500000	-25.950001	581.333313	1023.000000	1023.000000	2046.000000
16.780001	0.003502	2.069736	-1.244195	1.495040	2.324394	-0.505503	0.000000	-10.000000	0.500000	-25.733334	572.666687	1023.000000	1023.000000	2046.000000
16.799999	0.001739	1.027530	-1.500835	1.243609	1.996977	-0.712220	0.000000	-10.000000	0.500000	-25.633333	564.166687	1023.000000	1023.000000	2046.000000
16.820000	0.000948	0.560174	-1.683314	0.981285	1.868093	-0.605890	0.000000	-10.000000	0.491667	-25.333334	549.833313	1023.000000	1023.000000	2046.000000
16.840000	0.000174	0.102762	-1.859710	1.167400	1.761314	-0.966241	0.000000	-10.000000	0.483333	-25.066668	535.833313	1023.000000	1023.000000	2046.000000
16.860001	0.000238	0.140824	-1.780776	0.965503	1.598259	-0.642162	0.000000	-10.000000	0.466667	-24.783333	521.833313	1023.000000	1023.000000	2046.000000
16.879999	0.000322	0.190406	-1.931367	1.314461	1.695517	-0.888205	0.000000	-10.000000	0.458333	-24.766666	516.333313	1023.000000	1023.000000	2046.000000
16.900000	-0.000392	-0.231951	-1.911010	1.038872	1.375566	-0.735378	0.000000	-10.000000	0.450000	-24.650000	513.500000	1023.000000	1023.000000	2046.000000
16.920000	-0.000347	-0.204899	-2.076732	1.268869	1.491517	-0.888553	0.000000	-10.000000	0.450000	-24.433332	510.666656	1023.000000	1023.000000	2046.000000
16.940001	-0.001125	-0.665041	-2.154237	1.093125	1.259004	-0.862933	0.000000	-10.000000	0.433333	-24.216667	505.166656	1023.000000	1023.000000	2046.000000
16.959999	-0.001214	-0.717533	-2.228998	0.991947	1.245778	-0.726260	0.000000	-10.000000	0.433333	-23.783333	497.000000	1023.000000	1023.000000	2046.000000
16.980000	-0.001556	-0.919371	-2.369486	1.218342	1.259336	-1.027564	0.000000	-10.000000	0.400000	-23.483334	489.166656	1023.000000	1023.000000	2046.000000
17.000000	-0.001881	-1.111963	-2.307505	0.952561	1.045219	-0.802238	0.000000	-10.000000	0.383333	-23.133333	481.500000	1023.000000	1023.000000	2046.000000
17.020000	-0.001964	-1.160670	-2.413062	1.242561	1.157274	-1.147442	0.000000	-10.000000	0.350000	-22.816668	473.833344	1023.000000	1023.000000	2046.000000
17.040001	-0.002713	-1.603201	-2.352668	0.887698	0.839010	-0.977241	0.000000	-10.000000	0.350000	-22.650000	466.166656	1023.000000	1023.000000	2046.000000
17.059999	-0.002839	-1.677673	-2.469367	0.997285	0.927802	-1.133392	0.000000	-10.000000	0.350000	-22.416666	458.500000	1023.000000	1023.000000	2046.000000
17.080000	-0.003582	-2.117208	-2.516249	0.802998	0.779854	-1.183811	0.000000	-10.000000	0.350000	-22.333334	451.000000	1023.000000	1023.000000	2046.000000
17.100000	-0.003899	-2.304367	-2.490948	0.548085	0.668423	-1.029926	0.000000	-10.000000	0.350000	-22.200001	443.500000	1023.000000	1023.000000	2046.000000
17.120001	-0.004534	-2.679565	-2.680043	0.683298	0.711140	-1.393960	0.000000	-10.000000	0.350000	-22.300001	436.166656	1023.000000	1023.000000	2046.000000
17.139999	-0.005285	-3.123676	-2.625593	0.246399	0.421858	-1.166340	0.000000	-10.000000	0.350000	-22.333334	428.666656	1023.000000	1023.000000	2046.000000
17.160000	-0.005673	-3.352576	-2.828624	0.475746	0.524356	-1.524054	0.000000	-10.000000	0.350000	-22.400000	421.333344	1023.000000	1023.000000	2046.000000
17.180000	-0.006716	-3.969210	-2.873378	-0.043134	0.230887	-1.283586	0.000000	-10.000000	0.358333	-22.266666	413.666656	1023.000000	1023.000000	2046.000000
17.200001	-0.007341	-4.338409	-3.116749	0.071881	0.265579	-1.559119	0.000000	-10.000000	0.358333	-22.400000	406.333344	1023.000000	1023.000000	2046.000000
17.219999	-0.008426	-4.979672	-3.179585	-0.358534	-0.000775	-1.440777	0.000000	-10.000000	0.358333	-22.400000	398.833344	1023.000000	1023.000000	2046.000000
17.240000	-0.008662	-5.118981	-3.346625	-0.304331	0.103955	-1.571980	0.000000	-10.000000	0.350000	-22.483334	391.500000	1023.000000	1023.000000	2046.000000
17.260000	-0.009349	-5.525006	-3.353596	-0.419460	-0.137465	-1.614485	0.000000	-10.000000	0.366667	-22.533333	384.000000	1023.000000	1023.000000	2046.000000
17.280001	-0.009530	-5.632316	-3.376606	-0.585346	-0.191353	-1.479012	0.000000	-10.000000	0.366667	-22.816668	376.500000	1023.000000	1023.000000	2046.000000
17.299999	-0.010021	-5.922405	-3.508314	-0.402858	-0.217329	-1.793905	0.000000	-10.000000	0.375000	-23.000000	368.833344	1023.000000	1023.000000	2046.000000
17.320000	-0.010640	-6.288321	-3.475331	-0.762678	-0.487355	-1.562957	0.000000	-10.000000	0.375000	-23.116667	361.000000	1023.000000	1023.000000	2046.000000
17.340000	-0.011890	-7.027163	-3.799271	-0.702855	-0.527082	-1.997954	0.000000	-10.000000	0.375000	-23.033333	353.333344	1023.000000	1023.000000	2046.000000
17.360001	-0.013223	-7.814863	-3.872590	-1.212752	-0.880542	-1.848980	0.000000	-10.000000	0.383333	-23.116667	345.666656	1023.000000	1023.000000	2046.000000
17.379999	-0.014051	-8.304070	-4.084709	-1.190618	-0.834659	-2.194086	0.000000	-10.000000	0.375000	-23.066668	338.000000	1023.000000	1023.000000	2046.000000
17.400000	-0.015159	-8.958678	-3.948115	-1.627026	-1.196590	-2.186947	0.000000	-10.000000	0.391667	-23.266666	330.166656	1023.000000	1023.000000	2046.000000
17.420000	-0.015855	-9.370350	-4.055245	-1.617561	-1.202830	-2.494715	0.000000	-10.000000	0.391667	-23.183334	322.500000	1023.000000	1023.000000	2046.000000
17.440001	-0.017460	-10.319077	-4.141960	-1.974233	-1.567404	-2.635479	0.000000	-10.000000	0.391667	-23.116667	314.833344	1023.000000	1023.000000	2046.000000
17.459999	-0.018840	-11.134235	-4.425961	-2.207086	-1.713175	-2.788013	0.000000	-10.000000	0.375000	-22.900002	307.000000	1023.000000	1023.000000	2046.000000
17.480000	-0.021087	-12.462265	-4.892517	-2.440712	-1.944753	-3.184283	0.000000	-10.000000	0.358333	-22.900002	299.333344	1023.000000	1023.000000	2046.000000
17.500000	-0.023454	-13.861412	-5.250106	-3.059892	-2.374737	-3.176678	0.000000	-10.000000	0.350000	-22.566668	291.666656	1023.000000	1023.000000	2046.000000
17.520000	-0.025633	-15.149136	-5.829575	-3.078628	-2.520036	-3.720897	0.000000	-10.000000	0.341667	-22.116667	284.333344	1023.000000	1023.000000	2046.000000
17.540001	-0.027707	-16.374994	-6.129716	-3.583948	-2.943768	-3.717562	0.000000	-10.000000	0.325000	-21.450001	276.833344	1023.000000	1023.000000	2046.000000
17.559999	-0.029230	-17.274694	-6.542195	-3.641285	-3.081525	-4.009690	0.000000	-10.000000	0.308333	-21.033335	269.666656	1023.000000	1023.000000	2046.000000
17.580000	-0.030801	-18.203573	-6.805137	-3.763383	-3.398160	-4.236893	0.000000	-10.000000	0.308333	-20.666668	262.500000	1023.000000	1023.000000	2046.000000
17.600000	-0.031481	-18.605349	-6.904225	-4.019830	-3.573135	-4.108158	0.000000	-10.000000	0.308333	-20.350000	255.666672	1023.000000	1023.000000	2046.000000
17.620001	-0.032093	-18.967182	-7.186970	-3.847790	-3.539001	-4.393422	0.000000	-10.000000	0.308333	-20.166666	249.000000	1023.000000	1023.000000	2046.000000
17.639999	-0.032252	-19.060957	-7.165359	-4.008461	-3.702651	-4.184487	0.000000	-10.000000	0.300000	-19.933334	242.333328	1023.000000	1023.000000	2046.000000
17.660000	-0.032017	-18.921926	-7.214625	-3.834912	-3.710213	-4.162177	0.000000	-10.000000	0.300000	-19.883333	235.666672	1023.000000	1023.000000	2046.000000
17.680000	-0.032075	-18.956121	-7.269055	-3.663446	-3.752685	-4.270934	0.000000	-10.000000	0.275000	-19.616667	229.000000	1023.000000	1023.000000	2046.000000
17.700001	-0.032030	-18.929745	-7.217539	-3.763960	-3.842710	-4.105536	0.000000	-10.000000	0.250000	-19.366667	222.333328	1023.000000	1023.000000	2046.000000
17.719999	-0.032199	-19.029516	-7.390461	-3.544293	-3.783958	-4.310803	0.000000	-10.000000	0.216667	-18.900002	215.833328	1023.000000	1023.000000	2046.000000
17.740000	-0.032226	-19.045748	-7.308598	-3.789234	-3.894619	-4.053296	0.000000	-10.000000	0.216667	-18.550001	209.500000	1023.000000	1023.000000	2046.000000
17.760000	-0.032256	-19.063152	-7.474623	-3.541641	-3.735832	-4.311057	0.000000	-10.000000	0.225000	-18.216667	203.500000	1023.000000	1023.000000	2046.000000
17.780001	-0.032341	-19.113802	-7.344693	-3.835983	-3.856099	-4.077026	0.000000	-10.000000	0.233333	-17.966667	197.500000	1023.000000	1023.000000	2046.000000
17.799999	-0.032665	-19.304941	-7.493525	-3.683973	-3.779391	-4.348053	0.000000	-10.000000	0.225000	-17.683334	191.500000	1023.000000	1023.000000	2046.000000
17.820000	-0.033073	-19.546097	-7.450915	-4.029368	-3.891852	-4.173962	0.000000	-10.000000	0.200000	-17.500000	185.500000	1023.000000	1023.000000	2046.000000
17.840000	-0.033262	-19.657984	-7.558978	-4.000995	-3.807030	-4.290980	0.000000	-10.000000	0.191667	-17.283335	179.500000	1023.000000	1023.000000	2046.000000
17.860001	-0.033872	-20.018309	-7.624337	-4.126291	-3.883029	-4.384652	0.000000	-10.000000	0.191667	-17.150000	173.666672	1023.000000	1023.000000	2046.000000
17.879999	-0.034037	-20.116123	-7.612236	-4.373287	-3.888765	-4.241836	0.000000	-10.000000	0.200000	-17.033333	168.000000	1023.000000	1023.000000	2046.000000
17.900000	-0.034732	-20.526381	-7.783583	-4.283572	-3.910724	-4.548501	0.000000	-10.000000	0.200000	-16.816666	162.333328	1023.000000	1023.000000	2046.000000
17.920000	-0.035136	-20.765413	-7.708986	-4.675026	-4.086373	-4.295029	0.000000	-10.000000	0.191667	-16.600000	156.666672	1023.000000	1023.000000	2046.000000
17.940001	-0.035620	-21.051533	-7.910322	-4.522880	-4.026433	-4.591899	0.000000	-10.000000	0.191667	-16.100000	151.000000	1023.000000	1023.000000	2046.000000
17.959999	-0.036202	-21.395472	-7.946877	-4.825780	-4.180359	-4.442454	0.000000	-10.000000	0.175000	-15.833334	145.666672	1023.000000	1023.000000	2046.000000
17.980000	-0.036476	-21.557249	-8.049087	-4.984978	-4.141125	-4.382061	0.000000	-10.000000	0.166667	-15.466667	140.500000	1023.000000	1023.000000	2046.000000
18.000000	-0.037321	-22.056950	-8.268849	-4.924724	-4.170109	-4.693268	0.000000	-10.000000	0.150000	-15.050000	135.333328	1023.000000	1023.000000	2046.000000
18.020000	-0.037555	-22.194834	-8.236087	-5.367441	-4.241642	-4.349664	0.000000	-10.000000	0.116667	-13.866667	130.333328	1023.000000	1023.000000	2046.000000
18.040001	-0.037921	-22.411438	-8.419486	-5.219631	-4.136272	-4.636050	0.000000	-10.000000	0.083333	-12.083334	125.500000	1023.000000	1023.000000	2046.000000
18.059999	-0.037829	-22.356764	-8.308788	-5.462843	-4.207249	-4.377883	0.000000	-10.000000	0.033333	-10.150001	121.500000	1023.000000	1023.000000	2046.000000
18.080000	-0.037469	-22.144476	-8.332975	-5.402745	-4.050837	-4.357918	0.000000	-10.000000	0.033333	-8.900001	118.000000	1023.000000	1023.000000	2046.000000
18.100000	-0.037679	-22.268530	-8.359808	-5.293540	-4.109200	-4.505983	0.000000	-10.000000	0.033333	-8.300000	115.166664	1023.000000	1023.000000	2046.000000
18.120001	-0.037472	-22.145901	-8.210490	-5.421539	-4.199860	-4.314012	0.000000	-10.000000	0.041667	-8.200000	112.333336	1023.000000	1023.000000	2046.000000
18.139999	-0.038182	-22.565357	-8.479896	-5.295233	-4.145484	-4.644745	0.000000	-10.000000	0.033333	-8.083334	109.666664	1023.000000	1023.000000	2046.000000
18.160000	-0.038858	-22.965307	-8.487862	-5.755604	-4.303602	-4.418239	0.000000	-10.000000	0.033333	-8.150000	107.000000	1023.000000	1023.000000	2046.000000
18.180000	-0.039091	-23.102829	-8.628599	-5.721808	-4.181106	-4.571317	0.000000	-10.000000	0.033333	-8.200000	104.333336	1023.000000	1023.000000	2046.000000
18.200001	-0.039603	-23.405107	-8.483832	-5.826440	-4.372038	-4.722797	0.000000	-10.000000	0.041667	-8.616667	101.500000	1023.000000	1023.000000	2046.000000
18.219999	-0.039607	-23.407751	-8.267901	-6.011323	-4.436029	-4.692498	0.000000	-10.000000	0.041667	-8.966666	98.500000	1023.000000	1023.000000	2046.000000
18.240000	-0.040599	-23.993912	-8.456159	-5.855845	-4.516694	-5.165213	0.000000	-10.000000	0.041667	-9.333333	95.500000	1023.000000	1023.000000	2046.000000
18.260000	-0.041805	-24.706661	-8.546772	-6.258778	-4.786530	-5.114582	0.000000	-10.000000	0.041667	-9.533334	92.333336	1023.000000	1023.000000	2046.000000
18.280001	-0.043668	-25.807852	-9.083942	-6.310151	-4.853097	-5.560660	0.000000	-10.000000	0.041667	-9.650001	89.166664	1023.000000	1023.000000	2046.000000
18.299999	-0.046137	-27.266777	-9.471804	-6.838497	-5.269306	-5.687171	0.000000	-10.000000	0.050000	-9.666667	86.000000	1023.000000	1023.000000	2046.000000
18.320000	-0.047747	-28.218294	-9.840105	-7.158489	-5.415477	-5.804223	0.000000	-10.000000	0.050000	-9.533334	82.833336	1023.000000	1023.000000	2046.000000
18.340000	-0.049438	-29.218031	-10.295167	-7.102053	-5.581949	-6.238863	0.000000	-10.000000	0.050000	-9.433333	79.666664	1023.000000	1023.000000	2046.000000
18.360001	-0.050593	-29.900370	-10.417982	-7.465728	-5.917671	-6.098989	0.000000	-10.000000	0.050000	-9.416667	76.500000	1023.000000	1023.000000	2046.000000
18.379999	-0.051572	-30.479261	-10.744040	-7.285978	-5.993533	-6.455711	0.000000	-10.000000	0.050000	-9.366667	73.333336	1023.000000	1023.000000	2046.000000
18.400000	-0.052090	-30.785225	-10.737959	-7.495737	-6.250812	-6.300717	0.000000	-10.000000	0.050000	-9.450000	70.166664	1023.000000	1023.000000	2046.000000
18.420000	-0.052269	-30.890781	-10.975117	-7.365601	-6.156333	-6.393732	0.000000	-10.000000	0.050000	-9.583333	67.000000	1023.000000	1023.000000	2046.000000
18.440001	-0.052215	-30.859045	-10.857386	-7.435130	-6.330588	-6.235941	0.000000	-10.000000	0.050000	-9.916667	63.833332	1023.000000	1023.000000	2046.000000
18.459999	-0.051791	-30.608507	-10.965410	-7.282926	-6.196302	-6.163870	0.000000	-10.000000	0.050000	-10.100000	60.500000	1023.000000	1023.000000	2046.000000
18.480000	-0.051593	-30.491533	-10.912963	-7.029501	-6.265130	-6.283939	0.000000	-10.000000	0.050000	-9.950000	57.166668	1023.000000	1023.000000	2046.000000
18.500000	-0.051093	-30.196081	-10.770321	-7.101737	-6.277902	-6.046121	0.000000	-10.000000	0.050000	-9.483334	53.833332	1023.000000	1023.000000	2046.000000
18.520000	-0.050908	-30.086395	-10.938910	-6.812082	-6.097957	-6.237445	0.000000	-10.000000	0.033333	-8.633333	50.666668	1023.000000	1023.000000	2046.000000
18.540001	-0.050469	-29.826935	-10.726823	-6.979245	-6.197351	-5.923516	0.000000	-10.000000	0.016667	-7.466667	47.666668	1023.000000	1023.000000	2046.000000
18.559999	-0.049800	-29.431589	-10.783258	-6.850328	-5.888870	-5.909133	0.000000	-10.000000	0.000000	-5.983334	45.166668	1023.000000	1023.000000	2046.000000
18.580000	-0.049757	-29.406544	-10.675344	-6.721538	-5.958099	-6.051563	0.000000	-10.000000	0.000000	-4.466667	43.166668	1023.000000	1023.000000	2046.000000
18.600000	-0.049266	-29.116436	-10.502829	-6.947593	-5.905818	-5.760196	0.000000	-10.000000	-0.008333	-2.950000	41.833332	1023.000000	1023.000000	2046.000000
18.620001	-0.049115	-29.026995	-10.627398	-6.787006	-5.676705	-5.935885	0.000000	-10.000000	-0.016667	-1.483333	41.166668	1023.000000	1023.000000	2046.000000
18.639999	-0.048848	-28.868990	-10.410092	-6.921252	-5.772573	-5.765071	0.000000	-10.000000	-0.016667	-0.483333	41.000000	1023.000000	1023.000000	2046.000000
18.660000	-0.048392	-28.599623	-10.425570	-6.960764	-5.548891	-5.664396	0.000000	-10.000000	-0.008333	0.566667	41.000000	1023.000000	1023.000000	2046.000000
18.680000	-0.048475	-28.648586	-10.391319	-6.809472	-5.568380	-5.879415	0.000000	-10.000000	-0.008333	1.350000	41.000000	1023.000000	1023.000000	2046.000000
18.700001	-0.047908	-28.313738	-10.228485	-6.991534	-5.507000	-5.586718	0.000000	-10.000000	-0.025000	2.300000	41.000000	1023.000000	1023.000000	2046.000000
18.719999	-0.047933	-28.328358	-10.332767	-6.841457	-5.386195	-5.767939	0.000000	-10.000000	-0.041667	2.833333	41.000000	1023.000000	1023.000000	2046.000000
18.740000	-0.047653	-28.162643	-10.180940	-6.925093	-5.429765	-5.626845	0.000000	-10.000000	-0.050000	3.366667	41.000000	1023.000000	1023.000000	2046.000000
18.760000	-0.047252	-27.925650	-10.200320	-6.941628	-5.244157	-5.539543	0.000000	-10.000000	-0.050000	4.016667	41.000000	1023.000000	1023.000000	2046.000000
18.780001	-0.047196	-27.892639	-10.245275	-6.839721	-5.172923	-5.634720	0.000000	-10.000000	-0.050000	4.766667	41.000000	1023.000000	1023.000000	2046.000000
18.799999	-0.046765	-27.638100	-10.087027	-7.021494	-5.186241	-5.343338	0.000000	-10.000000	-0.058333	5.516667	41.000000	1023.000000	1023.000000	2046.000000
18.820000	-0.046919	-27.729393	-10.267479	-6.908969	-5.039460	-5.513486	0.000000	-10.000000	-0.066667	6.150000	41.000000	1023.000000	1023.000000	2046.000000
18.840000	-0.046487	-27.473818	-10.142770	-7.109717	-5.004413	-5.216917	0.000000	-10.000000	-0.066667	6.716667	41.000000	1023.000000	1023.000000	2046.000000
18.860001	-0.046240	-27.327776	-10.181450	-7.097966	-4.808968	-5.239393	0.000000	-10.000000	-0.075000	7.200000	41.000000	1023.000000	1023.000000	2046.000000
18.879999	-0.046044	-27.212116	-10.144426	-7.043597	-4.756297	-5.267797	0.000000	-10.000000	-0.083333	7.516667	41.000000	1023.000000	1023.000000	2046.000000
18.900000	-0.045098	-26.653202	-9.912848	-7.097307	-4.666122	-4.976924	0.000000	-10.000000	-0.100000	7.733334	41.000000	1023.000000	1023.000000	2046.000000
18.920000	-0.044911	-26.542288	-9.988822	-6.951347	-4.564676	-5.037443	0.000000	-10.000000	-0.100000	7.750000	34.333332	1023.000000	1023.000000	2046.000000
18.940001	-0.044149	-26.092108	-9.824052	-6.925765	-4.508314	-4.833978	0.000000	-10.000000	-0.066667	7.066667	30.166666	1023.000000	1023.000000	2046.000000
18.959999	-0.043785	-25.876688	-9.836395	-6.843113	-4.397929	-4.799250	0.000000	-10.000000	-0.033333	6.300000	26.000000	1023.000000	1023.000000	2046.000000
18.980000	-0.044315	-26.190393	-9.930739	-6.856037	-4.469609	-4.934008	0.000000	-10.000000	0.000000	5.600000	28.500000	1023.000000	1023.000000	2046.000000
19.000000	-0.044215	-26.131279	-9.836526	-7.151880	-4.471357	-4.671516	0.000000	-10.000000	0.000000	5.300000	29.166666	1023.000000	1023.000000	2046.000000
19.020000	-0.044255	-26.154659	-9.915481	-7.012000	-4.339227	-4.887952	0.000000	-10.000000	-0.016667	4.466667	30.166666	1023.000000	1023.000000	2046.000000
19.040001	-0.043855	-25.918352	-9.551716	-7.088595	-4.440965	-4.837078	0.000000	-10.000000	-0.016667	3.433333	31.666666	1023.000000	1023.000000	2046.000000
19.059999	-0.043699	-25.826136	-9.466145	-7.056242	-4.379652	-4.924097	0.000000	-10.000000	-0.033333	2.550000	32.833332	1023.000000	1023.000000	2046.000000
19.080000	-0.044625	-26.373657	-9.562738	-7.018369	-4.598018	-5.194532	0.000000	-10.000000	-0.025000	2.050000	34.000000	1023.000000	1023.000000	2046.000000
19.100000	-0.045786	-27.059546	-9.761351	-7.227928	-4.785709	-5.284557	0.000000	-10.000000	-0.025000	1.650000	34.666668	1023.000000	1023.000000	2046.000000
19.120001	-0.048075	-28.412615	-10.324514	-7.360229	-4.972157	-5.755714	0.000000	-10.000000	-0.008333	1.183333	35.000000	1023.000000	1023.000000	2046.000000
19.139999	-0.049619	-29.324711	-10.464005	-7.810558	-5.339376	-5.710772	0.000000	-10.000000	-0.008333	0.933333	35.000000	1023.000000	1023.000000	2046.000000
19.160000	-0.050687	-29.956003	-10.945087	-7.818268	-5.262171	-5.930476	0.000000	-10.000000	-0.016667	1.233333	35.000000	1023.000000	1023.000000	2046.000000
19.180000	-0.051578	-30.482836	-11.023020	-7.856297	-5.568141	-6.035378	0.000000	-10.000000	-0.025000	1.933333	35.000000	1023.000000	1023.000000	2046.000000
19.200001	-0.051730	-30.572353	-11.137986	-7.847546	-5.577585	-6.009237	0.000000	-10.000000	-0.033333	2.833333	35.333332	1023.000000	1023.000000	2046.000000
19.219999	-0.052322	-30.922314	-11.326328	-7.702130	-5.691160	-6.202696	0.000000	-10.000000	-0.033333	3.550000	36.000000	1023.000000	1023.000000	2046.000000
19.240000	-0.051911	-30.679222	-11.194968	-7.794444	-5.743288	-5.946522	0.000000	-10.000000	-0.041667	4.150000	37.166668	1023.000000	1023.000000	2046.000000
19.260000	-0.051775	-30.598938	-11.354041	-7.585095	-5.598059	-6.061741	0.000000	-10.000000	-0.033333	4.450000	38.500000	1023.000000	1023.000000	2046.000000
19.280001	-0.051095	-30.197353	-11.200922	-7.596500	-5.604683	-5.795248	0.000000	-10.000000	-0.025000	4.366667	40.000000	1023.000000	1023.000000	2046.000000
19.299999	-0.050397	-29.784376	-11.194068	-7.390872	-5.468333	-5.731102	0.000000	-10.000000	-0.008333	4.150000	41.500000	1023.000000	1023.000000	2046.000000
19.320000	-0.049954	-29.522627	-11.128116	-7.220387	-5.455732	-5.718394	0.000000	-10.000000	-0.016667	3.966667	43.000000	1023.000000	1023.000000	2046.000000
19.340000	-0.049123	-29.031500	-10.926816	-7.242850	-5.399137	-5.462698	0.000000	-10.000000	-0.025000	3.833333	44.333332	1023.000000	1023.000000	2046.000000
19.360001	-0.048788	-28.833599	-11.059951	-7.035555	-5.200371	-5.537721	0.000000	-10.000000	-0.041667	3.683333	45.666668	1023.000000	1023.000000	2046.000000
19.379999	-0.047944	-28.335081	-10.761689	-7.181791	-5.234988	-5.156614	0.000000	-10.000000	-0.033333	3.533333	46.833332	1023.000000	1023.000000	2046.000000
19.400000	-0.047395	-28.010687	-10.764357	-7.046573	-4.994412	-5.205345	0.000000	-10.000000	-0.033333	3.283333	48.166668	1023.000000	1023.000000	2046.000000
19.420000	-0.047228	-27.911457	-10.636848	-7.044212	-5.018781	-5.211616	0.000000	-10.000000	-0.016667	2.800000	49.333332	1023.000000	1023.000000	2046.000000
19.440001	-0.046554	-27.513693	-10.478879	-7.188396	-4.884053	-4.962364	0.000000	-10.000000	-0.008333	1.866667	50.333332	1023.000000	1023.000000	2046.000000
19.459999	-0.046798	-27.657675	-10.540067	-7.080705	-4.852031	-5.184870	0.000000	-10.000000	-0.008333	0.883333	50.833332	1023.000000	1023.000000	2046.000000
19.480000	-0.046363	-27.400747	-10.319333	-7.235643	-4.885370	-4.960400	0.000000	-10.000000	-0.008333	-0.150000	51.000000	1023.000000	1023.000000	2046.000000
19.500000	-0.046495	-27.478504	-10.461653	-7.142330	-4.745815	-5.128706	0.000000	-10.000000	-0.008333	-1.200000	51.000000	1023.000000	1023.000000	2046.000000
19.520000	-0.046096	-27.242962	-10.225374	-7.309344	-4.832850	-4.875393	0.000000	-10.000000	0.008333	-2.283333	51.000000	1023.000000	1023.000000	2046.000000
19.540001	-0.046168	-27.285273	-10.366576	-7.216433	-4.686448	-5.015816	0.000000	-10.000000	0.008333	-3.283333	51.000000	1023.000000	1023.000000	2046.000000
19.559999	-0.046332	-27.382164	-10.229869	-7.241786	-4.872566	-5.037942	0.000000	-10.000000	0.008333	-4.050000	51.000000	1023.000000	1023.000000	2046.000000
19.580000	-0.046011	-27.192537	-10.231453	-7.328939	-4.766294	-4.865851	0.000000	-10.000000	0.000000	-4.850000	51.000000	1023.000000	1023.000000	2046.000000
19.600000	-0.046507	-27.485886	-10.396524	-7.247639	-4.773916	-5.067806	0.000000	-10.000000	0.008333	-5.600000	51.000000	1023.000000	1023.000000	2046.000000
19.620001	-0.046696	-27.597088	-10.222572	-7.426415	-5.011577	-4.936524	0.000000	-10.000000	0.016667	-6.316667	51.000000	1023.000000	1023.000000	2046.000000
19.639999	-0.046682	-27.588938	-10.380790	-7.479795	-4.800000	-4.928353	0.000000	-10.000000	0.033333	-6.950000	51.000000	1023.000000	1023.000000	2046.000000
19.660000	-0.047258	-27.929197	-10.493745	-7.470776	-4.855513	-5.109164	0.000000	-10.000000	0.033333	-7.533334	51.000000	1023.000000	1023.000000	2046.000000
19.680000	-0.047060	-27.812614	-10.282715	-7.669677	-4.986491	-4.873732	0.000000	-10.000000	0.041667	-8.116667	51.000000	1023.000000	1023.000000	2046.000000
19.700001	-0.046994	-27.773710	-10.419760	-7.514843	-4.802130	-5.036978	0.000000	-10.000000	0.041667	-8.666667	47.500000	1023.000000	1023.000000	2046.000000
19.719999	-0.047124	-27.850386	-10.259380	-7.549636	-5.027136	-5.014234	0.000000	-10.000000	0.050000	-9.166667	39.833332	1023.000000	1023.000000	2046.000000
19.740000	-0.046651	-27.570894	-10.283741	-7.519127	-4.869130	-4.898896	0.000000	-10.000000	0.041667	-9.616667	31.166666	1023.000000	1023.000000	2046.000000
19.760000	-0.047115	-27.845179	-10.375336	-7.359121	-4.967013	-5.143707	0.000000	-10.000000	0.041667	-9.950000	24.833334	1023.000000	1023.000000	2046.000000
19.780001	-0.047417	-28.023170	-10.315994	-7.598450	-5.127016	-4.981710	0.000000	-10.000000	0.041667	-10.200000	21.500000	1023.000000	1023.000000	2046.000000
19.799999	-0.048052	-28.398842	-10.542939	-7.681532	-5.049072	-5.125298	0.000000	-10.000000	0.050000	-10.316667	18.166666	1023.000000	1023.000000	2046.000000
19.820000	-0.048686	-28.773399	-10.503432	-7.694596	-5.260822	-5.314548	0.000000	-10.000000	0.050000	-10.616667	14.666667	1023.000000	1023.000000	2046.000000
19.840000	-0.048578	-28.709848	-10.165392	-7.839354	-5.433936	-5.271167	0.000000	-10.000000	0.050000	-10.883334	11.166667	1023.000000	1023.000000	2046.000000
19.860001	-0.048664	-28.760443	-10.284302	-7.840373	-5.178578	-5.457189	0.000000	-10.000000	0.058333	-11.133334	7.500000	1023.000000	1023.000000	2046.000000
19.879999	-0.049743	-29.398216	-10.181855	-7.848925	-5.613062	-5.754374	0.000000	-10.000000	0.050000	-11.033334	4.000000	1023.000000	1023.000000	2046.000000
19.900000	-0.051050	-30.170557	-10.504465	-8.096829	-5.710495	-5.858769	0.000000	-10.000000	0.050000	-10.800000	0.666667	1023.000000	1023.000000	2046.000000
19.920000	-0.053604	-31.680000	-11.057384	-8.297797	-5.974393	-6.350427	0.000000	-10.000000	0.041667	-10.533334	-2.666667	1023.000000	1023.000000	2046.000000
19.940001	-0.055650	-32.889229	-11.260900	-8.659672	-6.432206	-6.536449	0.000000	-10.000000	0.050000	-10.250000	-6.000000	1023.000000	1023.000000	2046.000000
19.959999	-0.057190	-33.799026	-11.674148	-8.872566	-6.528895	-6.723418	0.000000	-10.000000	0.050000	-9.933333	-9.500000	1023.000000	1023.000000	2046.000000
19.980000	-0.058835	-34.771526	-11.989246	-8.916253	-6.824135	-7.041891	0.000000	-10.000000	0.050000	-9.700000	-12.833333	1023.000000	1023.000000	2046.000000
20.000000	-0.059474	-35.148937	-12.071079	-9.041500	-7.056952	-6.979405	0.000000	-10.000000	0.050000	-9.516667	-16.166666	1023.000000	1023.000000	2046.000000
20.020000	-0.060295	-35.634094	-12.419400	-9.001689	-7.046982	-7.166024	0.000000	-10.000000	0.050000	-9.416667	-19.333334	1023.000000	1023.000000	2046.000000
20.040001	-0.060967	-36.031708	-12.415456	-8.954889	-7.382345	-7.279018	0.000000	-10.000000	0.050000	-9.266666	-22.500000	1023.000000	1023.000000	2046.000000
20.059999	-0.060964	-36.029877	-12.468629	-9.053048	-7.392480	-7.115719	0.000000	-10.000000	0.050000	-9.200000	-25.500000	1023.000000	1023.000000	2046.000000
20.080000	-0.061105	-36.112823	-12.685785	-8.932601	-7.304922	-7.189514	0.000000	-10.000000	0.050000	-9.350000	-28.500000	1023.000000	1023.000000	2046.000000
20.100000	-0.060625	-35.829563	-12.461323	-8.844486	-7.513324	-7.010430	0.000000	-10.000000	0.050000	-9.483334	-31.666666	1023.000000	1023.000000	2046.000000
20.120001	-0.060109	-35.524361	-12.513213	-8.629280	-7.368073	-7.013793	0.000000	-10.000000	0.050000	-9.450001	-34.833332	1023.000000	1023.000000	2046.000000
20.139999	-0.060168	-35.559258	-12.524571	-8.511847	-7.456423	-7.066417	0.000000	-10.000000	0.050000	-9.233334	-38.000000	1023.000000	1023.000000	2046.000000
20.160000	-0.059497	-35.162582	-12.387426	-8.511518	-7.468677	-6.794961	0.000000	-10.000000	0.050000	-8.950000	-41.000000	1023.000000	1023.000000	2046.000000
20.180000	-0.059209	-34.992714	-12.565535	-8.451135	-7.198656	-6.777391	0.000000	-10.000000	0.041667	-8.633333	-44.000000	1023.000000	1023.000000	2046.000000
20.200001	-0.059246	-35.014503	-12.365555	-8.389495	-7.406209	-6.853245	0.000000	-10.000000	0.033333	-8.283334	-47.000000	1023.000000	1023.000000	2046.000000
20.219999	-0.058724	-34.706161	-12.244095	-8.470491	-7.338137	-6.653438	0.000000	-10.000000	0.033333	-8.100000	-49.833332	1023.000000	1023.000000	2046.000000
20.240000	-0.058958	-34.843971	-12.444875	-8.501807	-7.146785	-6.750505	0.000000	-10.000000	0.041667	-8.083334	-52.666668	1023.000000	1023.000000	2046.000000
20.260000	-0.058873	-34.793983	-12.199628	-8.596247	-7.336276	-6.661831	0.000000	-10.000000	0.050000	-8.150001	-55.333332	1023.000000	1023.000000	2046.000000
20.280001	-0.058831	-34.768864	-12.342295	-8.655617	-7.138494	-6.632458	0.000000	-10.000000	0.041667	-8.216667	-58.000000	1023.000000	1023.000000	2046.000000
20.299999	-0.059280	-35.034195	-12.317415	-8.683170	-7.273951	-6.759661	0.000000	-10.000000	0.033333	-8.300000	-60.666668	1023.000000	1023.000000	2046.000000
20.320000	-0.058908	-34.814507	-12.166169	-8.830709	-7.266433	-6.551197	0.000000	-10.000000	0.033333	-8.450001	-63.500000	1023.000000	1023.000000	2046.000000
20.340000	-0.059366	-35.085228	-12.400685	-8.865592	-7.130138	-6.688811	0.000000	-10.000000	0.033333	-8.500000	-66.333336	1023.000000	1023.000000	2046.000000
20.360001	-0.059464	-35.143497	-12.201402	-8.929345	-7.349939	-6.662811	0.000000	-10.000000	0.041667	-8.366667	-69.166664	1023.000000	1023.000000	2046.000000
20.379999	-0.059515	-35.173130	-12.310175	-9.007257	-7.236890	-6.618809	0.000000	-10.000000	0.025000	-8.050000	-71.833336	1023.000000	1023.000000	2046.000000
20.400000	-0.060024	-35.474308	-12.532878	-9.116522	-7.177786	-6.647120	0.000000	-10.000000	0.016667	-7.533333	-74.666664	1023.000000	1023.000000	2046.000000
20.420000	-0.059978	-35.446949	-12.348211	-9.237361	-7.317843	-6.543536	0.000000	-10.000000	0.000000	-6.850000	-77.166664	1023.000000	1023.000000	2046.000000
20.440001	-0.060097	-35.517212	-12.564296	-9.276746	-7.103749	-6.572420	0.000000	-10.000000	0.000000	-5.850000	-79.500000	1023.000000	1023.000000	2046.000000
20.459999	-0.060298	-35.636322	-12.540205	-9.357564	-7.162516	-6.576037	0.000000	-10.000000	0.000000	-4.400000	-81.333336	1023.000000	1023.000000	2046.000000
20.480000	-0.059574	-35.208118	-12.356054	-9.330222	-7.098119	-6.423725	0.000000	-10.000000	-0.016667	-2.433333	-82.833336	1023.000000	1023.000000	2046.000000
20.500000	-0.059621	-35.235764	-12.494083	-9.300859	-6.923678	-6.517144	0.000000	-10.000000	-0.033333	0.033333	-83.666664	1023.000000	1023.000000	2046.000000
20.520000	-0.058722	-34.704483	-12.229552	-9.229569	-6.905812	-6.339549	0.000000	-10.000000	-0.066667	2.633333	-84.000000	1023.000000	1023.000000	2046.000000
20.540001	-0.058292	-34.450703	-12.326823	-9.082338	-6.636127	-6.405414	0.000000	-10.000000	-0.075000	5.483334	-84.000000	1023.000000	1023.000000	2046.000000
20.559999	-0.058611	-34.639385	-12.304138	-9.120456	-6.738063	-6.476728	0.000000	-10.000000	-0.100000	8.266666	-84.000000	1023.000000	1023.000000	2046.000000
20.580000	-0.057896	-34.216492	-12.185361	-9.218482	-6.580099	-6.232549	0.000000	-10.000000	-0.116667	10.850000	-84.000000	1023.000000	1023.000000	2046.000000
20.600000	-0.057606	-34.045002	-12.277141	-9.207228	-6.278498	-6.282137	0.000000	-10.000000	-0.158333	12.966667	-84.000000	1023.000000	1023.000000	2046.000000
20.620001	-0.056952	-33.658665	-11.727259	-9.133280	-6.477939	-6.320189	0.000000	-10.000000	-0.191667	14.450001	-84.000000	1023.000000	1023.000000	2046.000000
20.639999	-0.055976	-33.081921	-11.614777	-9.046279	-6.142419	-6.278445	0.000000	-10.000000	-0.250000	16.183334	-65.833336	1023.000000	1023.000000	2046.000000
20.660000	-0.055901	-33.037426	-11.582957	-8.975786	-6.112194	-6.366490	0.000000	-10.000000	-0.291667	17.916668	-29.000000	1023.000000	1023.000000	2046.000000
20.680000	-0.055770	-32.960232	-11.471704	-8.893588	-6.200635	-6.394301	0.000000	-10.000000	-0.350000	20.033333	9.833333	1023.000000	1023.000000	2046.000000
20.700001	-0.056624	-33.464554	-11.895751	-8.991817	-6.037615	-6.539372	0.000000	-10.000000	-0.391667	22.216667	32.833332	1023.000000	1023.000000	2046.000000
20.719999	-0.057239	-33.828213	-11.916560	-9.124021	-6.205018	-6.582612	0.000000	-10.000000	-0.450000	24.066666	39.666668	1023.000000	1023.000000	2046.000000
20.740000	-0.057602	-34.042511	-12.194719	-9.143677	-6.050101	-6.654014	0.000000	-10.000000	-0.516667	26.066666	47.500000	1023.000000	1023.000000	2046.000000
20.760000	-0.057910	-34.224739	-12.188302	-9.108409	-6.201014	-6.727013	0.000000	-10.000000	-0.575000	27.600000	55.833332	1023.000000	1023.000000	2046.000000
20.780001	-0.056949	-33.656998	-12.137320	-8.966508	-6.001453	-6.551717	0.000000	-10.000000	-0.641667	29.316668	65.000000	1023.000000	1023.000000	2046.000000
20.799999	-0.056499	-33.391113	-12.287475	-8.768941	-5.760510	-6.574189	0.000000	-10.000000	-0.666667	30.783333	74.500000	1023.000000	1023.000000	2046.000000
20.820000	-0.055119	-32.575447	-11.972280	-8.582388	-5.695338	-6.325443	0.000000	-10.000000	-0.716667	31.966667	84.500000	1023.000000	1023.000000	2046.000000
20.840000	-0.053648	-31.706083	-11.947094	-8.324956	-5.265890	-6.168143	0.000000	-10.000000	-0.741667	32.633331	91.166664	1023.000000	1023.000000	2046.000000
20.860001	-0.052357	-30.942982	-11.737608	-8.122796	-5.095090	-5.987488	0.000000	-10.000000	-0.800000	33.533333	102.000000	1023.000000	1023.000000	2046.000000
20.879999	-0.050018	-29.560781	-11.449810	-7.859243	-4.689427	-5.562302	0.000000	-10.000000	-0.858333	34.766666	113.166664	1023.000000	1023.000000	2046.000000
20.900000	-0.048386	-28.596178	-11.374847	-7.535923	-4.203372	-5.482037	0.000000	-10.000000	-0.925000	36.333332	128.333328	1023.000000	1023.000000	2046.000000
20.920000	-0.046659	-27.575281	-10.938200	-7.363388	-4.095140	-5.178554	0.000000	-10.000000	-0.983333	37.500000	140.333328	1023.000000	1023.000000	2046.000000
20.940001	-0.044471	-26.282158	-10.828494	-7.184005	-3.456577	-4.813083	0.000000	-10.000000	-1.016667	38.216667	152.833328	1023.000000	1023.000000	2046.000000
20.959999	-0.043000	-25.412855	-10.578228	-7.021064	-3.199923	-4.613640	0.000000	-10.000000	-1.075000	38.850002	165.500000	1023.000000	1023.000000	2046.000000
20.980000	-0.040704	-24.056278	-10.164799	-6.897488	-2.824605	-4.169386	0.000000	-10.000000	-1.100000	39.600002	178.166672	1023.000000	1023.000000	2046.000000
21.000000	-0.039401	-23.286245	-10.038703	-6.758847	-2.433879	-4.054817	0.000000	-10.000000	-1.133333	40.183334	191.166672	1023.000000	1023.000000	2046.000000
21.020000	-0.037501	-22.162800	-9.587094	-6.574477	-2.224174	-3.777054	0.000000	-10.000000	-1.125000	40.633335	204.666672	1023.000000	1023.000000	2046.000000
21.040001	-0.035985	-21.267395	-9.536974	-6.386366	-1.740027	-3.604027	0.000000	-10.000000	-1.125000	40.333336	218.166672	1023.000000	1023.000000	2046.000000
21.059999	-0.034563	-20.426680	-9.156279	-6.236331	-1.672251	-3.361820	0.000000	-10.000000	-1.108333	40.383335	231.666672	1023.000000	1023.000000	2046.000000
21.080000	-0.032690	-19.319948	-9.004132	-6.070182	-1.193122	-3.052510	0.000000	-10.000000	-1.083333	40.216667	245.000000	1023.000000	1023.000000	2046.000000
21.100000	-0.031557	-18.650246	-8.803794	-5.926564	-1.036902	-2.882986	0.000000	-10.000000	-1.066667	40.000000	258.500000	1023.000000	1023.000000	2046.000000
21.120001	-0.029722	-17.565670	-8.439845	-5.752980	-0.801863	-2.570982	0.000000	-10.000000	-1.025000	39.766666	272.000000	1023.000000	1023.000000	2046.000000
21.139999	-0.028619	-16.913736	-8.412705	-5.620593	-0.464316	-2.416122	0.000000	-10.000000	-1.008333	38.950001	285.333344	1023.000000	1023.000000	2046.000000
21.160000	-0.026902	-15.899175	-8.049428	-5.443582	-0.289532	-2.116633	0.000000	-10.000000	-0.991667	38.966667	298.500000	1023.000000	1023.000000	2046.000000
21.180000	-0.025879	-15.294565	-8.013429	-5.289409	0.061120	-2.052848	0.000000	-10.000000	-0.975000	38.400002	311.500000	1023.000000	1023.000000	2046.000000
21.200001	-0.024201	-14.302680	-7.602657	-5.160002	0.198022	-1.738043	0.000000	-10.000000	-0.941667	38.383335	324.333344	1023.000000	1023.000000	2046.000000
21.219999	-0.022981	-13.581509	-7.586971	-4.971210	0.628811	-1.652138	0.000000	-10.000000	-0.900000	37.516666	337.166656	1023.000000	1023.000000	2046.000000
21.240000	-0.021481	-12.695468	-7.163623	-4.797890	0.657688	-1.391643	0.000000	-10.000000	-0.866667	36.900002	349.666656	1023.000000	1023.000000	2046.000000
21.260000	-0.019460	-11.500748	-7.025787	-4.526230	1.163977	-1.112707	0.000000	-10.000000	-0.850000	36.216667	362.166656	1023.000000	1023.000000	2046.000000
21.280001	-0.018285	-10.806189	-6.752324	-4.313491	1.239101	-0.979474	0.000000	-10.000000	-0.833333	35.650002	374.166656	1023.000000	1023.000000	2046.000000
21.299999	-0.016296	-9.630661	-6.477471	-4.019000	1.554634	-0.688823	0.000000	-10.000000	-0.808333	34.983334	386.166656	1023.000000	1023.000000	2046.000000
21.320000	-0.015256	-9.016377	-6.455256	-3.769673	1.852936	-0.644386	0.000000	-10.000000	-0.766667	34.333332	398.000000	1023.000000	1023.000000	2046.000000
21.340000	-0.013855	-8.188221	-6.031470	-3.594105	1.849056	-0.411701	0.000000	-10.000000	-0.741667	33.866665	409.666656	1023.000000	1023.000000	2046.000000
21.360001	-0.012506	-7.391095	-5.978195	-3.295450	2.244879	-0.362329	0.000000	-10.000000	-0.733333	33.549999	421.166656	1023.000000	1023.000000	2046.000000
21.379999	-0.011273	-6.662371	-5.484252	-3.007061	2.153192	-0.324250	0.000000	-10.000000	-0.741667	33.216667	432.333344	1023.000000	1023.000000	2046.000000
21.400000	-0.009445	-5.582175	-5.149359	-2.768161	2.443937	-0.108592	0.000000	-10.000000	-0.741667	33.200001	443.500000	1023.000000	1023.000000	2046.000000
21.420000	-0.008692	-5.136812	-4.980697	-2.584402	2.533197	-0.104910	0.000000	-10.000000	-0.741667	33.049999	454.500000	1023.000000	1023.000000	2046.000000
21.440001	-0.008494	-5.020185	-4.881442	-2.369411	2.429265	-0.198596	0.000000	-10.000000	-0.708333	32.733334	465.500000	1023.000000	1023.000000	2046.000000
21.459999	-0.009816	-5.801007	-5.254479	-2.417743	2.400707	-0.529490	0.000000	-10.000000	-0.675000	32.233334	476.500000	1023.000000	1023.000000	2046.000000
21.480000	-0.010798	-6.381906	-5.261810	-2.531884	2.065840	-0.654051	0.000000	-10.000000	-0.633333	31.600000	487.500000	1023.000000	1023.000000	2046.000000
21.500000	-0.010763	-6.360775	-5.368897	-2.513893	2.165780	-0.643765	0.000000	-10.000000	-0.616667	31.133333	498.166656	1023.000000	1023.000000	2046.000000
21.520000	-0.010643	-6.290039	-5.369102	-2.431506	2.142432	-0.631863	0.000000	-10.000000	-0.600000	30.616667	508.500000	1023.000000	1023.000000	2046.000000
21.540001	-0.009454	-5.587414	-5.178565	-2.151186	2.222998	-0.480661	0.000000	-10.000000	-0.591667	30.333334	518.833313	1023.000000	1023.000000	2046.000000
21.559999	-0.008688	-5.134818	-5.195126	-1.908208	2.442572	-0.474057	0.000000	-10.000000	-0.600000	30.066668	529.166687	1023.000000	1023.000000	2046.000000
21.580000	-0.007972	-4.711441	-4.900214	-1.735541	2.292098	-0.367783	0.000000	-10.000000	-0.575000	29.433334	539.500000	1023.000000	1023.000000	2046.000000
21.600000	-0.006458	-3.816401	-4.683081	-1.479133	2.524055	-0.178242	0.000000	-10.000000	-0.558333	28.783335	549.333313	1023.000000	1023.000000	2046.000000
21.620001	-0.005522	-3.263698	-4.614571	-1.299973	2.762471	-0.111625	0.000000	-10.000000	-0.516667	28.233334	559.000000	1023.000000	1023.000000	2046.000000
21.639999	-0.004036	-2.385101	-4.218844	-1.079999	2.759933	0.153809	0.000000	-10.000000	-0.491667	27.816668	568.333313	1023.000000	1023.000000	2046.000000
21.660000	-0.002375	-1.403723	-4.181382	-0.856563	3.244605	0.389618	0.000000	-10.000000	-0.483333	27.433334	577.666687	1023.000000	1023.000000	2046.000000
21.680000	-0.001326	-0.783598	-3.910138	-0.739326	3.304964	0.560902	0.000000	-10.000000	-0.475000	27.183334	586.833313	1023.000000	1023.000000	2046.000000
21.700001	0.000427	0.252404	-3.692825	-0.545661	3.619808	0.871082	0.000000	-10.000000	-0.475000	27.200001	596.000000	1023.000000	1023.000000	2046.000000
21.719999	0.001468	0.867765	-3.693257	-0.458503	4.017387	1.002138	0.000000	-10.000000	-0.475000	27.250000	605.000000	1023.000000	1023.000000	2046.000000
21.740000	0.002901	1.714389	-3.251198	-0.321181	4.027719	1.259050	0.000000	-10.000000	-0.483333	27.250000	614.166687	1023.000000	1023.000000	2046.000000
21.760000	0.004559	2.694282	-3.142069	-0.128273	4.488159	1.476466	0.000000	-10.000000	-0.500000	27.166668	623.333313	1023.000000	1023.000000	2046.000000
21.780001	0.005334	3.152479	-3.072121	-0.096731	4.770646	1.550686	0.000000	-10.000000	-0.491667	27.133333	632.500000	1023.000000	1023.000000	2046.000000
21.799999	0.006780	4.006695	-2.667570	0.069597	4.811798	1.792869	0.000000	-10.000000	-0.475000	27.050001	641.500000	1023.000000	1023.000000	2046.000000
21.820000	0.007713	4.558284	-2.748159	0.186136	5.256490	1.863818	0.000000	-10.000000	-0.458333	27.016666	650.500000	1023.000000	1023.000000	2046.000000
21.840000	0.008654	5.114625	-2.377426	0.253826	5.171830	2.066396	0.000000	-10.000000	-0.450000	26.800001	659.500000	1023.000000	1023.000000	2046.000000
21.860001	0.010023	5.923390	-2.306102	0.407384	5.568468	2.253640	0.000000	-10.000000	-0.441667	26.366667	668.500000	1023.000000	1023.000000	2046.000000
21.879999	0.010711	6.330250	-2.187001	0.449651	5.689868	2.377732	0.000000	-10.000000	-0.433333	25.583334	677.333313	1023.000000	1023.000000	2046.000000
21.900000	0.012192	7.205281	-1.896455	0.664980	5.851235	2.585520	0.000000	-10.000000	-0.416667	24.916666	686.000000	1023.000000	1023.000000	2046.000000
21.920000	0.012752	7.536375	-1.944694	0.699383	6.106299	2.675385	0.000000	-10.000000	-0.408333	24.466667	694.500000	1023.000000	1023.000000	2046.000000
21.940001	0.013880	8.202987	-1.563833	0.799533	6.072643	2.894644	0.000000	-10.000000	-0.400000	24.516668	702.833313	1023.000000	1023.000000	2046.000000
21.959999	0.014658	8.662739	-1.668681	0.858546	6.479545	2.993329	0.000000	-10.000000	-0.383333	24.433334	711.000000	1023.000000	1023.000000	2046.000000
21.980000	0.015666	9.258427	-1.266851	0.923309	6.362391	3.239577	0.000000	-10.000000	-0.358333	23.933334	719.000000	1023.000000	1023.000000	2046.000000
22.000000	0.017018	10.057868	-1.240059	1.154188	6.761366	3.382373	0.000000	-10.000000	-0.325000	23.066668	727.000000	1023.000000	1023.000000	2046.000000
22.020000	0.017818	10.530276	-0.958209	1.264345	6.685158	3.538982	0.000000	-10.000000	-0.325000	22.283335	734.833313	1023.000000	1023.000000	2046.000000
22.040001	0.019225	11.361984	-0.862028	1.520691	6.999829	3.703492	0.000000	-10.000000	-0.333333	21.800001	742.500000	1023.000000	1023.000000	2046.000000
22.059999	0.019918	11.771362	-0.681251	1.619372	7.028031	3.805210	0.000000	-10.000000	-0.341667	21.616667	749.833313	1023.000000	1023.000000	2046.000000
22.080000	0.021006	12.414589	-0.533406	1.824172	7.210491	3.913332	0.000000	-10.000000	-0.341667	21.383333	757.166687	1023.000000	1023.000000	2046.000000
22.100000	0.021474	12.690942	-0.405592	1.876766	7.285211	3.934558	0.000000	-10.000000	-0.333333	21.416666	764.333313	1023.000000	1023.000000	2046.000000
22.120001	0.023055	13.625378	-0.069676	2.232629	7.497359	3.965066	0.000000	-10.000000	-0.333333	21.183334	771.500000	1023.000000	1023.000000	2046.000000
22.139999	0.023799	14.065492	0.189339	2.280159	7.668348	3.927645	0.000000	-10.000000	-0.333333	21.183334	778.500000	1023.000000	1023.000000	2046.000000
22.160000	0.025310	14.958494	0.659513	2.599924	7.774092	3.924965	0.000000	-10.000000	-0.341667	21.150000	785.500000	1023.000000	1023.000000	2046.000000
22.180000	0.025091	14.828539	0.500098	2.600217	8.020257	3.707967	0.000000	-10.000000	-0.333333	21.216667	792.666687	1023.000000	1023.000000	2046.000000
22.200001	0.024198	14.301203	0.553420	2.554946	7.814542	3.378295	0.000000	-10.000000	-0.316667	20.916666	799.833313	1023.000000	1023.000000	2046.000000
22.219999	0.022789	13.468503	0.122658	2.349805	8.010928	2.985111	0.000000	-10.000000	-0.300000	20.466667	806.833313	1023.000000	1023.000000	2046.000000
22.240000	0.021784	12.874359	0.092458	2.199876	7.716955	2.865070	0.000000	-10.000000	-0.291667	20.033333	813.666687	1023.000000	1023.000000	2046.000000
22.260000	0.021593	12.761400	-0.131784	2.228460	7.881216	2.783508	0.000000	-10.000000	-0.291667	19.916666	820.500000	1023.000000	1023.000000	2046.000000
22.280001	0.021270	12.570763	-0.106330	2.190923	7.719092	2.767077	0.000000	-10.000000	-0.275000	19.666666	827.166687	1023.000000	1023.000000	2046.000000
22.299999	0.022016	13.011370	-0.085867	2.483623	7.873321	2.740293	0.000000	-10.000000	-0.258333	19.333334	833.833313	1023.000000	1023.000000	2046.000000
22.320000	0.022038	13.024283	-0.134102	2.525558	7.896111	2.736717	0.000000	-10.000000	-0.216667	18.550001	840.166687	1023.000000	1023.000000	2046.000000
22.340000	0.022858	13.509092	0.171071	2.722141	7.776544	2.839336	0.000000	-10.000000	-0.183333	17.616667	846.500000	1023.000000	1023.000000	2046.000000
22.360001	0.023227	13.727248	0.087748	2.823308	7.975643	2.840549	0.000000	-10.000000	-0.133333	16.250000	852.500000	1023.000000	1023.000000	2046.000000
22.379999	0.024079	14.230689	0.371778	2.883696	7.860770	3.114444	0.000000	-10.000000	-0.116667	14.733334	858.333313	1023.000000	1023.000000	2046.000000
22.400000	0.025162	14.870831	0.365324	3.082426	8.147768	3.275315	0.000000	-10.000000	-0.091667	13.200000	863.500000	1023.000000	1023.000000	2046.000000
22.420000	0.025637	15.151587	0.534582	3.107000	8.137439	3.372568	0.000000	-10.000000	-0.091667	11.683333	868.333313	1023.000000	1023.000000	2046.000000
22.440001	0.026734	15.799968	0.683730	3.276483	8.282467	3.557287	0.000000	-10.000000	-0.066667	10.383333	872.333313	1023.000000	1023.000000	2046.000000
22.459999	0.027039	15.980177	0.642495	3.265279	8.445167	3.627237	0.000000	-10.000000	-0.050000	9.100000	876.166687	1023.000000	1023.000000	2046.000000
22.480000	0.028069	16.588974	0.923271	3.363026	8.456830	3.845847	0.000000	-10.000000	-0.025000	8.300000	879.333313	1023.000000	1023.000000	2046.000000
22.500000	0.028578	16.889606	0.831765	3.421833	8.789756	3.846253	0.000000	-10.000000	-0.008333	7.583333	882.333313	1023.000000	1023.000000	2046.000000
22.520000	0.028955	17.112257	1.130910	3.410933	8.646898	3.923514	0.000000	-10.000000	0.000000	6.700000	885.000000	1023.000000	1023.000000	2046.000000
22.540001	0.029481	17.423071	1.114893	3.464271	8.874565	3.969341	0.000000	-10.000000	0.000000	5.100000	887.333313	1023.000000	1023.000000	2046.000000
22.559999	0.029385	17.366516	1.200430	3.343728	8.828035	3.994323	0.000000	-10.000000	0.000000	2.516667	889.333313	1023.000000	1023.000000	2046.000000
22.580000	0.030164	17.826920	1.261566	3.480482	9.004905	4.079967	0.000000	-10.000000	0.000000	-0.216667	890.500000	1023.000000	1023.000000	2046.000000
22.600000	0.030026	17.745293	1.176837	3.413565	9.113462	4.041429	0.000000	-10.000000	0.000000	-2.716667	891.000000	1023.000000	1023.000000	2046.000000
22.620001	0.030533	18.044895	1.380645	3.453403	9.043867	4.166979	0.000000	-10.000000	0.008333	-4.716667	891.000000	1023.000000	1023.000000	2046.000000
22.639999	0.030357	17.941261	1.171783	3.476681	9.203714	4.089084	0.000000	-10.000000	0.016667	-6.283333	891.000000	1023.000000	1023.000000	2046.000000
22.660000	0.030102	17.790031	1.268793	3.360293	8.959319	4.201626	0.000000	-10.000000	0.033333	-7.466667	891.000000	1023.000000	1023.000000	2046.000000
22.680000	0.030324	17.921671	1.231299	3.411544	9.033826	4.245003	0.000000	-10.000000	0.025000	-8.033334	891.000000	1023.000000	1023.000000	2046.000000
22.700001	0.029823	17.625525	1.180455	3.250988	8.958784	4.235298	0.000000	-10.000000	0.025000	-8.366667	891.000000	1023.000000	1023.000000	2046.000000
22.719999	0.030317	17.917253	1.333345	3.323225	8.921762	4.338922	0.000000	-10.000000	0.008333	-8.500000	891.000000	1023.000000	1023.000000	2046.000000
22.740000	0.030299	17.906870	1.215167	3.357095	9.034172	4.300436	0.000000	-10.000000	0.025000	-8.500000	891.000000	1023.000000	1023.000000	2046.000000
22.760000	0.030422	17.979141	1.397494	3.368268	8.802013	4.411366	0.000000	-10.000000	0.016667	-8.616667	883.833313	1023.000000	1023.000000	2046.000000
22.780001	0.030599	18.084221	1.283307	3.435858	8.929266	4.435791	0.000000	-10.000000	0.025000	-8.883333	875.666687	1023.000000	1023.000000	2046.000000
22.799999	0.030126	17.804564	1.273575	3.381812	8.738873	4.410303	0.000000	-10.000000	0.025000	-9.216667	866.500000	1023.000000	1023.000000	2046.000000
22.820000	0.030056	17.762867	1.205705	3.475641	8.708356	4.373166	0.000000	-10.000000	0.041667	-9.666667	862.333313	1023.000000	1023.000000	2046.000000
22.840000	0.029347	17.344229	1.066321	3.368495	8.623096	4.286317	0.000000	-10.000000	0.050000	-10.250000	856.833313	1023.000000	1023.000000	2046.000000
22.860001	0.029473	17.418798	1.285046	3.499928	8.413280	4.220544	0.000000	-10.000000	0.050000	-10.750000	852.333313	1023.000000	1023.000000	2046.000000
22.879999	0.029419	17.386435	1.305189	3.467720	8.526380	4.087147	0.000000	-10.000000	0.050000	-11.000000	850.000000	1023.000000	1023.000000	2046.000000
22.900000	0.029515	17.443556	1.627589	3.475835	8.282234	4.057898	0.000000	-10.000000	0.041667	-10.883333	848.666687	1023.000000	1023.000000	2046.000000
22.920000	0.028801	17.021639	1.429351	3.509309	8.233508	3.849471	0.000000	-10.000000	0.041667	-10.900001	846.333313	1023.000000	1023.000000	2046.000000
22.940001	0.026871	15.880630	1.281592	3.285990	7.789330	3.523718	0.000000	-10.000000	0.050000	-11.183333	842.666687	1023.000000	1023.000000	2046.000000
22.959999	0.024737	14.619480	0.835587	3.019967	7.599726	3.164200	0.000000	-10.000000	0.075000	-11.766667	839.000000	1023.000000	1023.000000	2046.000000
22.980000	0.022275	13.164444	0.461384	2.569353	7.224267	2.909441	0.000000	-10.000000	0.091667	-12.233334	835.000000	1023.000000	1023.000000	2046.000000
23.000000	0.021069	12.451893	0.192665	2.542906	7.076233	2.640089	0.000000	-10.000000	0.091667	-12.350000	831.000000	1023.000000	1023.000000	2046.000000
23.020000	0.019605	11.586411	-0.080634	2.369023	6.877708	2.420315	0.000000	-10.000000	0.075000	-12.283333	827.000000	1023.000000	1023.000000	2046.000000
23.040001	0.019104	11.290623	-0.099583	2.406172	6.653471	2.330563	0.000000	-10.000000	0.066667	-12.133333	823.000000	1023.000000	1023.000000	2046.000000
23.059999	0.018367	10.854892	-0.338793	2.430887	6.641860	2.120938	0.000000	-10.000000	0.075000	-12.066667	819.000000	1023.000000	1023.000000	2046.000000
23.080000	0.018031	10.656466	-0.238614	2.404852	6.354585	2.135643	0.000000	-10.000000	0.083333	-12.033334	815.000000	1023.000000	1023.000000	2046.000000
23.100000	0.017814	10.528352	-0.421877	2.441703	6.436140	2.072386	0.000000	-10.000000	0.083333	-12.216667	811.000000	1023.000000	1023.000000	2046.000000
23.120001	0.017556	10.375824	-0.354737	2.382628	6.215738	2.132195	0.000000	-10.000000	0.075000	-12.433333	806.666687	1023.000000	1023.000000	2046.000000
23.139999	0.018064	10.675883	-0.412050	2.574800	6.339859	2.173275	0.000000	-10.000000	0.083333	-12.883333	802.333313	1023.000000	1023.000000	2046.000000
23.160000	0.017905	10.581707	-0.401302	2.551907	6.245421	2.185680	0.000000	-10.000000	0.083333	-13.000000	798.000000	1023.000000	1023.000000	2046.000000
23.180000	0.018212	10.763216	-0.317684	2.656457	6.153122	2.271321	0.000000	-10.000000	0.075000	-13.150001	793.666687	1023.000000	1023.000000	2046.000000
23.200001	0.018145	10.723548	-0.511757	2.614074	6.291621	2.329611	0.000000	-10.000000	0.058333	-12.783334	789.333313	1023.000000	1023.000000	2046.000000
23.219999	0.018304	10.817803	-0.354983	2.642242	6.093703	2.436841	0.000000	-10.000000	0.058333	-12.500000	785.000000	1023.000000	1023.000000	2046.000000
23.240000	0.018377	10.860908	-0.461666	2.642273	6.223848	2.456452	0.000000	-10.000000	0.066667	-12.133333	781.000000	1023.000000	1023.000000	2046.000000
23.260000	0.018197	10.754704	-0.329200	2.562871	6.053687	2.467347	0.000000	-10.000000	0.066667	-12.150001	777.000000	1023.000000	1023.000000	2046.000000
23.280001	0.018348	10.843490	-0.326874	2.653919	6.113457	2.402987	0.000000	-10.000000	0.075000	-12.450000	773.000000	1023.000000	1023.000000	2046.000000
23.299999	0.017827	10.535527	-0.348793	2.504333	6.045648	2.334338	0.000000	-10.000000	0.083333	-12.783334	768.666687	1023.000000	1023.000000	2046.000000
23.320000	0.018048	10.666428	-0.176468	2.501730	5.995636	2.345529	0.000000	-10.000000	0.091667	-13.100000	764.333313	1023.000000	1023.000000	2046.000000
23.340000	0.018279	10.803146	-0.255701	2.454963	6.323911	2.279973	0.000000	-10.000000	0.100000	-13.383333	759.833313	1023.000000	1023.000000	2046.000000
23.360001	0.018401	10.875145	-0.118653	2.346782	6.323433	2.323583	0.000000	-10.000000	0.108333	-13.650001	757.000000	1023.000000	1023.000000	2046.000000
23.379999	0.018461	10.910314	-0.147402	2.453781	6.375053	2.228881	0.000000	-10.000000	0.133333	-14.133333	752.333313	1023.000000	1023.000000	2046.000000
23.400000	0.017930	10.596807	-0.265474	2.331330	6.364063	2.166888	0.000000	-10.000000	0.150000	-14.666667	747.500000	1023.000000	1023.000000	2046.000000
23.420000	0.017793	10.515901	-0.155787	2.203676	6.191390	2.276622	0.000000	-10.000000	0.175000	-15.383333	741.000000	1023.000000	1023.000000	2046.000000
23.440001	0.017558	10.376588	-0.366457	2.251467	6.363738	2.127840	0.000000	-10.000000	0.183333	-15.833333	735.833313	1023.000000	1023.000000	2046.000000
23.459999	0.017041	10.071145	-0.356908	2.083919	6.221963	2.122170	0.000000	-10.000000	0.191667	-16.150000	730.666687	1023.000000	1023.000000	2046.000000
23.480000	0.017131	10.124340	-0.282876	2.186745	6.100094	2.120377	0.000000	-10.000000	0.191667	-16.516666	725.166687	1023.000000	1023.000000	2046.000000
23.500000	0.016896	9.985458	-0.420258	2.137277	6.159636	2.108804	0.000000	-10.000000	0.208333	-17.066668	719.833313	1023.000000	1023.000000	2046.000000
23.520000	0.016572	9.794277	-0.284994	2.034154	5.847466	2.197651	0.000000	-10.000000	0.208333	-17.500000	714.166687	1023.000000	1023.000000	2046.000000
23.540001	0.016437	9.714365	-0.405832	2.208531	5.850163	2.061503	0.000000	-10.000000	0.225000	-17.783333	708.500000	1023.000000	1023.000000	2046.000000
23.559999	0.015426	9.116979	-0.568369	2.050605	5.651621	1.983122	0.000000	-10.000000	0.225000	-17.850000	702.500000	1023.000000	1023.000000	2046.000000
23.580000	0.014933	8.825274	-0.543718	2.013441	5.366189	1.989363	0.000000	-10.000000	0.233333	-18.049999	696.500000	1023.000000	1023.000000	2046.000000
23.600000	0.014247	8.419955	-0.738838	1.890822	5.372275	1.895695	0.000000	-10.000000	0.225000	-18.116667	690.500000	1023.000000	1023.000000	2046.000000
23.620001	0.013599	8.036832	-0.529398	1.710971	5.066237	1.789021	0.000000	-10.000000	0.233333	-18.133333	684.500000	1023.000000	1023.000000	2046.000000
23.639999	0.013636	8.059058	-0.454031	1.755996	5.093141	1.663953	0.000000	-10.000000	0.241667	-18.266666	678.500000	1023.000000	1023.000000	2046.000000
23.660000	0.012651	7.476617	-0.495629	1.623485	4.918535	1.430226	0.000000	-10.000000	0.250000	-18.416668	672.166687	1023.000000	1023.000000	2046.000000
23.680000	0.011662	6.892006	-0.493781	1.606086	4.592553	1.187149	0.000000	-10.000000	0.233333	-18.600000	665.833313	1023.000000	1023.000000	2046.000000
23.700001	0.009684	5.723123	-1.020546	1.334651	4.517167	0.891851	0.000000	-10.000000	0.225000	-18.566668	659.500000	1023.000000	1023.000000	2046.000000
23.719999	0.007279	4.302164	-1.280551	0.910068	4.053984	0.618663	0.000000	-10.000000	0.208333	-18.516666	653.500000	1023.000000	1023.000000	2046.000000
23.740000	0.005411	3.197791	-1.701269	0.766926	3.867605	0.264530	0.000000	-10.000000	0.216667	-18.333334	647.500000	1023.000000	1023.000000	2046.000000
23.760000	0.003318	1.961082	-2.146286	0.494198	3.637669	-0.024500	0.000000	-10.000000	0.216667	-18.050001	641.500000	1023.000000	1023.000000	2046.000000
23.780001	0.002050	1.211262	-2.237610	0.335029	3.254179	-0.140335	0.000000	-10.000000	0.225000	-17.816668	637.500000	1023.000000	1023.000000	2046.000000
23.799999	0.001129	0.667326	-2.590931	0.354408	3.265754	-0.361905	0.000000	-10.000000	0.216667	-17.800001	631.500000	1023.000000	1023.000000	2046.000000
23.820000	0.000006	0.003614	-2.690428	0.181606	2.993266	-0.480830	0.000000	-10.000000	0.216667	-17.916668	625.500000	1023.000000	1023.000000	2046.000000
23.840000	-0.000399	-0.235726	-2.672333	0.177595	2.786855	-0.527844	0.000000	-10.000000	0.216667	-18.033335	619.500000	1023.000000	1023.000000	2046.000000
23.860001	-0.000852	-0.503255	-2.931403	0.141679	2.900019	-0.613550	0.000000	-10.000000	0.225000	-18.316668	613.333313	1023.000000	1023.000000	2046.000000
23.879999	-0.001136	-0.671536	-2.921336	0.066109	2.750832	-0.567141	0.000000	-10.000000	0.233333	-18.800001	607.000000	1023.000000	1023.000000	2046.000000
23.900000	-0.000772	-0.456333	-2.876366	0.281632	2.703398	-0.564996	0.000000	-10.000000	0.241667	-19.316668	598.666687	1023.000000	1023.000000	2046.000000
23.920000	-0.001063	-0.628404	-3.099380	0.309645	2.800719	-0.639389	0.000000	-10.000000	0.241667	-19.616667	592.166687	1023.000000	1023.000000	2046.000000
23.940001	-0.001287	-0.760833	-3.001988	0.225943	2.563911	-0.548699	0.000000	-10.000000	0.233333	-19.700001	587.833313	1023.000000	1023.000000	2046.000000
23.959999	-0.001041	-0.614968	-3.051522	0.354801	2.589077	-0.507323	0.000000	-10.000000	0.233333	-19.600000	581.166687	1023.000000	1023.000000	2046.000000
23.980000	-0.001249	-0.738264	-3.238631	0.342475	2.722060	-0.564168	0.000000	-10.000000	0.258333	-19.483334	574.833313	1023.000000	1023.000000	2046.000000
24.000000	-0.001511	-0.893087	-3.093004	0.272091	2.514198	-0.586371	0.000000	-10.000000	0.266667	-19.500000	566.166687	1023.000000	1023.000000	2046.000000
24.020000	-0.001426	-0.842874	-3.033498	0.360776	2.478125	-0.648277	0.000000	-10.000000	0.266667	-19.666668	561.833313	1023.000000	1023.000000	2046.000000
24.040001	-0.001748	-1.033022	-3.179112	0.258895	2.601333	-0.714137	0.000000	-10.000000	0.258333	-20.016668	555.166687	1023.000000	1023.000000	2046.000000
24.059999	-0.002359	-1.394380	-3.091986	0.086168	2.386577	-0.775138	0.000000	-10.000000	0.275000	-20.366667	548.500000	1023.000000	1023.000000	2046.000000
24.080000	-0.002401	-1.418751	-3.041046	0.103408	2.338677	-0.819789	0.000000	-10.000000	0.300000	-20.766666	539.500000	1023.000000	1023.000000	2046.000000
24.100000	-0.002878	-1.701090	-3.230649	0.023751	2.447321	-0.941513	0.000000	-10.000000	0.316667	-20.950001	534.833313	1023.000000	1023.000000	2046.000000
24.120001	-0.003415	-2.018256	-3.158565	-0.161001	2.250572	-0.949262	0.000000	-10.000000	0.333333	-21.033333	527.833313	1023.000000	1023.000000	2046.000000
24.139999	-0.003538	-2.090679	-3.196363	-0.041174	2.225538	-1.078681	0.000000	-10.000000	0.341667	-21.133333	520.833313	1023.000000	1023.000000	2046.000000
24.160000	-0.004231	-2.500786	-3.361463	-0.261984	2.218078	-1.095418	0.000000	-10.000000	0.350000	-21.233334	511.333344	1023.000000	1023.000000	2046.000000
24.180000	-0.004597	-2.716855	-3.323290	-0.366942	2.034968	-1.061591	0.000000	-10.000000	0.341667	-21.150002	504.166656	1023.000000	1023.000000	2046.000000
24.200001	-0.005082	-3.003501	-3.550050	-0.406618	2.128616	-1.175449	0.000000	-10.000000	0.333333	-21.000000	499.333344	1023.000000	1023.000000	2046.000000
24.219999	-0.005713	-3.376192	-3.576511	-0.569069	1.986685	-1.217297	0.000000	-10.000000	0.333333	-21.100000	492.333344	1023.000000	1023.000000	2046.000000
24.240000	-0.005508	-3.255281	-3.507030	-0.477458	1.920536	-1.191330	0.000000	-10.000000	0.341667	-21.350000	487.666656	1023.000000	1023.000000	2046.000000
24.260000	-0.005806	-3.431576	-3.619605	-0.469905	1.941727	-1.283793	0.000000	-10.000000	0.350000	-21.616667	480.666656	1023.000000	1023.000000	2046.000000
24.280001	-0.005984	-3.536759	-3.532588	-0.565588	1.722816	-1.161400	0.000000	-10.000000	0.350000	-21.616667	475.833344	1023.000000	1023.000000	2046.000000
24.299999	-0.006171	-3.646826	-3.675091	-0.413408	1.772617	-1.330944	0.000000	-10.000000	0.341667	-21.549999	466.166656	1023.000000	1023.000000	2046.000000
24.320000	-0.007171	-4.238258	-3.761732	-0.585475	1.538624	-1.429676	0.000000	-10.000000	0.333333	-21.299999	456.500000	1023.000000	1023.000000	2046.000000
24.340000	-0.007737	-4.572679	-3.815967	-0.633476	1.326751	-1.449988	0.000000	-10.000000	0.316667	-21.083334	447.000000	1023.000000	1023.000000	2046.000000
24.360001	-0.008803	-5.202549	-4.027924	-0.888324	1.275625	-1.561927	0.000000	-10.000000	0.325000	-20.900000	440.000000	1023.000000	1023.000000	2046.000000
24.379999	-0.009527	-5.630252	-3.841082	-1.133721	1.001204	-1.656654	0.000000	-10.000000	0.325000	-20.933334	433.000000	1023.000000	1023.000000	2046.000000
24.400000	-0.009900	-5.850835	-3.849327	-1.200097	1.032515	-1.833926	0.000000	-10.000000	0.333333	-20.833334	426.000000	1023.000000	1023.000000	2046.000000
24.420000	-0.010825	-6.397758	-3.808509	-1.430666	0.821089	-1.979672	0.000000	-10.000000	0.316667	-20.733334	419.166656	1023.000000	1023.000000	2046.000000
24.440001	-0.011904	-7.035428	-3.824578	-1.465138	0.485580	-2.231292	0.000000	-10.000000	0.325000	-20.600000	412.333344	1023.000000	1023.000000	2046.000000
24.459999	-0.013809	-8.161178	-4.223678	-1.786739	0.324845	-2.475606	0.000000	-10.000000	0.333333	-20.583334	407.833344	1023.000000	1023.000000	2046.000000
24.480000	-0.015948	-9.425514	-4.484889	-2.180551	-0.096757	-2.663319	0.000000	-10.000000	0.341667	-20.666668	403.166656	1023.000000	1023.000000	2046.000000
24.500000	-0.018156	-10.729985	-5.019827	-2.442187	-0.297220	-2.970750	0.000000	-10.000000	0.341667	-20.800001	398.500000	1023.000000	1023.000000	2046.000000
24.520000	-0.020701	-12.234045	-5.368677	-2.861220	-0.784329	-3.219819	0.000000	-10.000000	0.358333	-21.433334	389.166656	1023.000000	1023.000000	2046.000000
24.540001	-0.022546	-13.324831	-5.673126	-3.023252	-1.157817	-3.470636	0.000000	-10.000000	0.375000	-22.383333	379.666656	1023.000000	1023.000000	2046.000000
24.559999	-0.024405	-14.423257	-6.051648	-3.310110	-1.428236	-3.633262	0.000000	-10.000000	0.383333	-23.266666	372.500000	1023.000000	1023.000000	2046.000000
24.580000	-0.025808	-15.252481	-6.171582	-3.545108	-1.827589	-3.708202	0.000000	-10.000000	0.408333	-23.950001	367.333344	1023.000000	1023.000000	2046.000000
24.600000	-0.026850	-15.868072	-6.425210	-3.560375	-1.963018	-3.919468	0.000000	-10.000000	0.450000	-24.700001	362.000000	1023.000000	1023.000000	2046.000000
24.620001	-0.027723	-16.384035	-6.529293	-3.816098	-2.140497	-3.898147	0.000000	-10.000000	0.500000	-25.683334	350.833344	1023.000000	1023.000000	2046.000000
24.639999	-0.027753	-16.402077	-6.618114	-3.644616	-2.231309	-3.908039	0.000000	-10.000000	0.516667	-26.483334	339.333344	1023.000000	1023.000000	2046.000000
24.660000	-0.028115	-16.616209	-6.712054	-3.637901	-2.345218	-3.921036	0.000000	-10.000000	0.525000	-26.833334	330.500000	1023.000000	1023.000000	2046.000000
24.680000	-0.028305	-16.728144	-6.769836	-3.604215	-2.479050	-3.875042	0.000000	-10.000000	0.516667	-26.850000	324.500000	1023.000000	1023.000000	2046.000000
24.700001	-0.028770	-17.003054	-6.996697	-3.597162	-2.493034	-3.916161	0.000000	-10.000000	0.508333	-26.566668	318.500000	1023.000000	1023.000000	2046.000000
24.719999	-0.029107	-17.202171	-7.060330	-3.700257	-2.615300	-3.826285	0.000000	-10.000000	0.491667	-26.083334	309.666656	1023.000000	1023.000000	2046.000000
24.740000	-0.029083	-17.187929	-7.160484	-3.584014	-2.616099	-3.827332	0.000000	-10.000000	0.483333	-25.533333	298.166656	1023.000000	1023.000000	2046.000000
24.760000	-0.029446	-17.402323	-7.197260	-3.706856	-2.681010	-3.817197	0.000000	-10.000000	0.475000	-25.166666	289.666656	1023.000000	1023.000000	2046.000000
24.780001	-0.029797	-17.610209	-7.204250	-3.657049	-2.830447	-3.918461	0.000000	-10.000000	0.466667	-24.833334	281.333344	1023.000000	1023.000000	2046.000000
24.799999	-0.030283	-17.897413	-7.304845	-3.878727	-2.847633	-3.866208	0.000000	-10.000000	0.458333	-24.549999	275.666656	1023.000000	1023.000000	2046.000000
24.820000	-0.030688	-18.136442	-7.295676	-3.987608	-2.980117	-3.873043	0.000000	-10.000000	0.416667	-23.850000	267.333344	1023.000000	1023.000000	2046.000000
24.840000	-0.031231	-18.457779	-7.439319	-4.052206	-2.976724	-3.989530	0.000000	-10.000000	0.383333	-23.400000	259.333344	1023.000000	1023.000000	2046.000000
24.860001	-0.031855	-18.826136	-7.459286	-4.305430	-3.098381	-3.963039	0.000000	-10.000000	0.341667	-22.666666	251.666672	1023.000000	1023.000000	2046.000000
24.879999	-0.032345	-19.116020	-7.494523	-4.298571	-3.217883	-4.105043	0.000000	-10.000000	0.341667	-22.250000	244.166672	1023.000000	1023.000000	2046.000000
24.900000	-0.032894	-19.440353	-7.614457	-4.534552	-3.223862	-4.067484	0.000000	-10.000000	0.333333	-21.650000	236.666672	1023.000000	1023.000000	2046.000000
24.920000	-0.033331	-19.698673	-7.638854	-4.673013	-3.329378	-4.057428	0.000000	-10.000000	0.325000	-21.166666	229.500000	1023.000000	1023.000000	2046.000000
24.940001	-0.033766	-19.955956	-7.824739	-4.635056	-3.287724	-4.208436	0.000000	-10.000000	0.308333	-20.566668	220.166672	1023.000000	1023.000000	2046.000000
24.959999	-0.034482	-20.378744	-7.906923	-4.906816	-3.394768	-4.170238	0.000000	-10.000000	0.300000	-20.066668	213.166672	1023.000000	1023.000000	2046.000000
24.980000	-0.035119	-20.755354	-8.072512	-4.958751	-3.467603	-4.256489	0.000000	-10.000000	0.300000	-19.716667	206.333328	1023.000000	1023.000000	2046.000000
25.000000	-0.035694	-21.095152	-8.304551	-5.144842	-3.358364	-4.287395	0.000000	-10.000000	0.266667	-19.533335	202.000000	1023.000000	1023.000000	2046.000000
25.020000	-0.036161	-21.371016	-8.269721	-5.356327	-3.496353	-4.248615	0.000000	-10.000000	0.250000	-19.250000	195.500000	1023.000000	1023.000000	2046.000000
25.040001	-0.036168	-21.375235	-8.369471	-5.259741	-3.395895	-4.350129	0.000000	-10.000000	0.225000	-19.150000	187.000000	1023.000000	1023.000000	2046.000000
25.059999	-0.036422	-21.525509	-8.327438	-5.373745	-3.479473	-4.344851	0.000000	-10.000000	0.233333	-19.100000	180.666672	1023.000000	1023.000000	2046.000000
25.080000	-0.036469	-21.553322	-8.330920	-5.368262	-3.549646	-4.304493	0.000000	-10.000000	0.216667	-18.933332	172.166672	1023.000000	1023.000000	2046.000000
25.100000	-0.036909	-21.813177	-8.486608	-5.345162	-3.509128	-4.472279	0.000000	-10.000000	0.208333	-18.716667	167.833328	1023.000000	1023.000000	2046.000000
25.120001	-0.037538	-22.184912	-8.495227	-5.540310	-3.667749	-4.481627	0.000000	-10.000000	0.208333	-18.250000	161.500000	1023.000000	1023.000000	2046.000000
25.139999	-0.038234	-22.596071	-8.720044	-5.616578	-3.669657	-4.589792	0.000000	-10.000000	0.208333	-17.983334	157.500000	1023.000000	1023.000000	2046.000000
25.160000	-0.039191	-23.161896	-8.764724	-5.919277	-3.791880	-4.686015	0.000000	-10.000000	0.208333	-17.566668	151.500000	1023.000000	1023.000000	2046.000000
25.180000	-0.039680	-23.450943	-8.729180	-6.025177	-3.874682	-4.821903	0.000000	-10.000000	0.200000	-17.300001	145.666672	1023.000000	1023.000000	2046.000000
25.200001	-0.040133	-23.718369	-8.719727	-6.235074	-3.823968	-4.939600	0.000000	-10.000000	0.200000	-16.950001	140.000000	1023.000000	1023.000000	2046.000000
25.219999	-0.040787	-24.105055	-8.638949	-6.349704	-4.024853	-5.091548	0.000000	-10.000000	0.200000	-16.683334	134.333328	1023.000000	1023.000000	2046.000000
25.240000	-0.041767	-24.684458	-8.849698	-6.385325	-4.100732	-5.348702	0.000000	-10.000000	0.183333	-15.866667	127.000000	1023.000000	1023.000000	2046.000000
25.260000	-0.043359	-25.625063	-9.044641	-6.751353	-4.350992	-5.478077	0.000000	-10.000000	0.166667	-15.150001	121.500000	1023.000000	1023.000000	2046.000000
25.280001	-0.045174	-26.697708	-9.499808	-6.938085	-4.496226	-5.763588	0.000000	-10.000000	0.133333	-13.983334	116.333336	1023.000000	1023.000000	2046.000000
25.299999	-0.047036	-27.798363	-9.902211	-7.362137	-4.648803	-5.885213	0.000000	-10.000000	0.100000	-12.966666	113.333336	1023.000000	1023.000000	2046.000000
25.320000	-0.048600	-28.722403	-10.209056	-7.459435	-4.910843	-6.143069	0.000000	-10.000000	0.066667	-11.466666	109.000000	1023.000000	1023.000000	2046.000000
25.340000	-0.049962	-29.527660	-10.604490	-7.706665	-4.981234	-6.235271	0.000000	-10.000000	0.033333	-9.616667	104.333336	1023.000000	1023.000000	2046.000000
25.360001	-0.050905	-30.085104	-10.700134	-7.820218	-5.250351	-6.314399	0.000000	-10.000000	0.016667	-8.266666	101.000000	1023.000000	1023.000000	2046.000000
25.379999	-0.051461	-30.413490	-10.985273	-7.738076	-5.220315	-6.469826	0.000000	-10.000000	0.000000	-6.966667	98.166664	1023.000000	1023.000000	2046.000000
25.400000	-0.051775	-30.599215	-10.987651	-7.892258	-5.325639	-6.393666	0.000000	-10.000000	0.000000	-6.166667	96.666664	1023.000000	1023.000000	2046.000000
25.420000	-0.051560	-30.471996	-11.092292	-7.698019	-5.245400	-6.436285	0.000000	-10.000000	0.000000	-5.050000	94.500000	1023.000000	1023.000000	2046.000000
25.440001	-0.051117	-30.210035	-11.007685	-7.701948	-5.236937	-6.263467	0.000000	-10.000000	0.000000	-4.000000	92.333336	1023.000000	1023.000000	2046.000000
25.459999	-0.050397	-29.784595	-10.980169	-7.380147	-5.180451	-6.243829	0.000000	-10.000000	0.000000	-3.316667	90.833336	1023.000000	1023.000000	2046.000000
25.480000	-0.049992	-29.545147	-10.963223	-7.407583	-5.057841	-6.116501	0.000000	-10.000000	0.000000	-2.783333	89.666664	1023.000000	1023.000000	2046.000000
25.500000	-0.049465	-29.233967	-10.851682	-7.370358	-4.988895	-6.023033	0.000000	-10.000000	0.000000	-2.500000	89.166664	1023.000000	1023.000000	2046.000000
25.520000	-0.048715	-28.790846	-10.927708	-7.246905	-4.666653	-5.949581	0.000000	-10.000000	0.000000	-2.116667	88.500000	1023.000000	1023.000000	2046.000000
25.540001	-0.048278	-28.532381	-10.740480	-7.306269	-4.653093	-5.832539	0.000000	-10.000000	0.000000	-2.100000	88.166664	1023.000000	1023.000000	2046.000000
25.559999	-0.047767	-28.230013	-10.688027	-7.111467	-4.569869	-5.860650	0.000000	-10.000000	0.000000	-2.200000	88.000000	1023.000000	1023.000000	2046.000000
25.580000	-0.047616	-28.141304	-10.748559	-7.162794	-4.388001	-5.841951	0.000000	-10.000000	0.000000	-2.666667	87.666664	1023.000000	1023.000000	2046.000000
25.600000	-0.047624	-28.145546	-10.599392	-7.292125	-4.470705	-5.783324	0.000000	-10.000000	0.000000	-3.216667	87.000000	1023.000000	1023.000000	2046.000000
25.620001	-0.047635	-28.152340	-10.662180	-7.221807	-4.355530	-5.912825	0.000000	-10.000000	0.000000	-3.966667	85.833336	1023.000000	1023.000000	2046.000000
25.639999	-0.047934	-28.329002	-10.639016	-7.453789	-4.357664	-5.878534	0.000000	-10.000000	0.008333	-4.783333	84.000000	1023.000000	1023.000000	2046.000000
25.660000	-0.047940	-28.332512	-10.652414	-7.470201	-4.327917	-5.881980	0.000000	-10.000000	0.016667	-5.316667	82.500000	1023.000000	1023.000000	2046.000000
25.680000	-0.048314	-28.553740	-10.784856	-7.584672	-4.268270	-5.915942	0.000000	-10.000000	0.025000	-5.783333	80.833336	1023.000000	1023.000000	2046.000000
25.700001	-0.048665	-28.761166	-10.729596	-7.797713	-4.404969	-5.828887	0.000000	-10.000000	0.033333	-6.016667	79.500000	1023.000000	1023.000000	2046.000000
25.719999	-0.048932	-28.918840	-10.854703	-7.700101	-4.427592	-5.936445	0.000000	-10.000000	0.033333	-6.333333	77.500000	1023.000000	1023.000000	2046.000000
25.740000	-0.049326	-29.151852	-10.943482	-7.936542	-4.460851	-5.810977	0.000000	-10.000000	0.033333	-6.700000	74.500000	1023.000000	1023.000000	2046.000000
25.760000	-0.049587	-29.306152	-10.948779	-8.007004	-4.590673	-5.759696	0.000000	-10.000000	0.025000	-6.966667	72.166664	1023.000000	1023.000000	2046.000000
25.780001	-0.049882	-29.480152	-11.080280	-8.038629	-4.550081	-5.811162	0.000000	-10.000000	0.033333	-7.250000	69.833336	1023.000000	1023.000000	2046.000000
25.799999	-0.050244	-29.694162	-11.056430	-8.300077	-4.639736	-5.697919	0.000000	-10.000000	0.033333	-7.300000	68.333336	1023.000000	1023.000000	2046.000000
25.820000	-0.050482	-29.834696	-11.176450	-8.264091	-4.590398	-5.803757	0.000000	-10.000000	0.041667	-7.233334	66.000000	1023.000000	1023.000000	2046.000000
25.840000	-0.050728	-29.980305	-11.229073	-8.553831	-4.510554	-5.686847	0.000000	-10.000000	0.041667	-6.883334	63.666668	1023.000000	1023.000000	2046.000000
25.860001	-0.050773	-30.006626	-11.175439	-8.672413	-4.512144	-5.646631	0.000000	-10.000000	0.041667	-6.416667	61.500000	1023.000000	1023.000000	2046.000000
25.879999	-0.050746	-29.990788	-11.305466	-8.697870	-4.303276	-5.684176	0.000000	-10.000000	0.025000	-5.933333	59.500000	1023.000000	1023.000000	2046.000000
25.900000	-0.050676	-29.949526	-11.192221	-8.809522	-4.361836	-5.585947	0.000000	-10.000000	0.016667	-5.566667	57.500000	1023.000000	1023.000000	2046.000000
25.920000	-0.050646	-29.931541	-11.270947	-8.691588	-4.372461	-5.596546	0.000000	-10.000000	0.008333	-5.266667	55.500000	1023.000000	1023.000000	2046.000000
25.940001	-0.050672	-29.947338	-11.278022	-8.806824	-4.381924	-5.480569	0.000000	-10.000000	0.016667	-5.116667	53.500000	1023.000000	1023.000000	2046.000000
25.959999	-0.050881	-30.070398	-11.320628	-8.693440	-4.512165	-5.544165	0.000000	-10.000000	0.008333	-5.100000	51.666668	1023.000000	1023.000000	2046.000000
25.980000	-0.051521	-30.448715	-11.499815	-8.857014	-4.554697	-5.537190	0.000000	-10.000000	0.008333	-5.200000	50.000000	1023.000000	1023.000000	2046.000000
26.000000	-0.052221	-30.862738	-11.575087	-9.050117	-4.670161	-5.567372	0.000000	-10.000000	0.008333	-5.466667	48.333332	1023.000000	1023.000000	2046.000000
26.020000	-0.052565	-31.065655	-11.617461	-9.060154	-4.713651	-5.674390	0.000000	-10.000000	0.016667	-5.916667	46.500000	1023.000000	1023.000000	2046.000000
26.040001	-0.052691	-31.140272	-11.406270	-9.229764	-4.789028	-5.715210	0.000000	-10.000000	0.025000	-6.616667	43.500000	1023.000000	1023.000000	2046.000000
26.059999	-0.052906	-31.267651	-11.326945	-9.170257	-4.896179	-5.874269	0.000000	-10.000000	0.025000	-7.133333	41.166668	1023.000000	1023.000000	2046.000000
26.080000	-0.053736	-31.757771	-11.460118	-9.197952	-5.032832	-6.066870	0.000000	-10.000000	0.025000	-7.533333	38.833332	1023.000000	1023.000000	2046.000000
26.100000	-0.055315	-32.691166	-11.685811	-9.341937	-5.351423	-6.311995	0.000000	-10.000000	0.033333	-7.750000	37.166668	1023.000000	1023.000000	2046.000000
26.120001	-0.057607	-34.045826	-12.161574	-9.522572	-5.710358	-6.651320	0.000000	-10.000000	0.041667	-8.100000	34.666668	1023.000000	1023.000000	2046.000000
26.139999	-0.059820	-35.353657	-12.504813	-9.984746	-6.125777	-6.738321	0.000000	-10.000000	0.050000	-8.450000	31.000000	1023.000000	1023.000000	2046.000000
26.160000	-0.061607	-36.409718	-12.854542	-10.059629	-6.550007	-6.945541	0.000000	-10.000000	0.050000	-8.716667	28.333334	1023.000000	1023.000000	2046.000000
26.180000	-0.062886	-37.165764	-13.072881	-10.234139	-6.844845	-7.013897	0.000000	-10.000000	0.050000	-9.050000	25.500000	1023.000000	1023.000000	2046.000000
26.200001	-0.063930	-37.782604	-13.289416	-10.200483	-7.154793	-7.137913	0.000000	-10.000000	0.050000	-9.483334	23.333334	1023.000000	1023.000000	2046.000000
26.219999	-0.064616	-38.188347	-13.445117	-10.202487	-7.343704	-7.197040	0.000000	-10.000000	0.050000	-10.050000	20.166666	1023.000000	1023.000000	2046.000000
26.240000	-0.065036	-38.436157	-13.472600	-10.146360	-7.550865	-7.266332	0.000000	-10.000000	0.058333	-10.700001	15.666667	1023.000000	1023.000000	2046.000000
26.260000	-0.065290	-38.586655	-13.534663	-10.031816	-7.680424	-7.339753	0.000000	-10.000000	0.066667	-11.116667	12.333333	1023.000000	1023.000000	2046.000000
26.280001	-0.065089	-38.467468	-13.479940	-10.121862	-7.687582	-7.178081	0.000000	-10.000000	0.083333	-11.433333	8.666667	1023.000000	1023.000000	2046.000000
26.299999	-0.064869	-38.337719	-13.528947	-9.922199	-7.706183	-7.180391	0.000000	-10.000000	0.083333	-11.650001	6.000000	1023.000000	1023.000000	2046.000000
26.320000	-0.064529	-38.136349	-13.457218	-9.828552	-7.671731	-7.178845	0.000000	-10.000000	0.083333	-11.983334	2.333333	1023.000000	1023.000000	2046.000000
26.340000	-0.064425	-38.075447	-13.400656	-9.759482	-7.689893	-7.225417	0.000000	-10.000000	0.075000	-12.216667	-2.666667	1023.000000	1023.000000	2046.000000
26.360001	-0.064239	-37.965462	-13.467290	-9.685403	-7.603472	-7.209298	0.000000	-10.000000	0.075000	-12.266666	-6.333333	1023.000000	1023.000000	2046.000000
26.379999	-0.063942	-37.789677	-13.412956	-9.743910	-7.531581	-7.101229	0.000000	-10.000000	0.075000	-12.233334	-10.333333	1023.000000	1023.000000	2046.000000
26.400000	-0.063818	-37.716225	-13.430630	-9.634721	-7.511039	-7.139832	0.000000	-10.000000	0.075000	-12.216667	-13.000000	1023.000000	1023.000000	2046.000000
26.420000	-0.063735	-37.667496	-13.344156	-9.754261	-7.522166	-7.046914	0.000000	-10.000000	0.066667	-12.383333	-17.166666	1023.000000	1023.000000	2046.000000
26.440001	-0.064001	-37.824757	-13.421492	-9.717492	-7.556399	-7.129373	0.000000	-10.000000	0.075000	-12.400001	-21.500000	1023.000000	1023.000000	2046.000000
26.459999	-0.064136	-37.904377	-13.365592	-9.925495	-7.598015	-7.015275	0.000000	-10.000000	0.075000	-12.350000	-25.833334	1023.000000	1023.000000	2046.000000
26.480000	-0.064491	-38.114120	-13.409204	-9.948117	-7.680368	-7.076434	0.000000	-10.000000	0.083333	-12.033334	-30.000000	1023.000000	1023.000000	2046.000000
26.500000	-0.064699	-38.237343	-13.434814	-10.064786	-7.661013	-7.076730	0.000000	-10.000000	0.066667	-11.866667	-34.000000	1023.000000	1023.000000	2046.000000
26.520000	-0.065039	-38.437855	-13.444148	-10.153009	-7.724730	-7.115968	0.000000	-10.000000	0.066667	-11.783334	-38.000000	1023.000000	1023.000000	2046.000000
26.540001	-0.065244	-38.559158	-13.509817	-10.164524	-7.693504	-7.191314	0.000000	-10.000000	0.058333	-11.783334	-42.000000	1023.000000	1023.000000	2046.000000
26.559999	-0.065454	-38.683250	-13.461618	-10.330004	-7.750886	-7.140743	0.000000	-10.000000	0.058333	-11.633333	-46.000000	1023.000000	1023.000000	2046.000000
26.580000	-0.065730	-38.846489	-13.572736	-10.277570	-7.742600	-7.253582	0.000000	-10.000000	0.050000	-11.466667	-49.833332	1023.000000	1023.000000	2046.000000
26.600000	-0.065860	-38.923077	-13.550441	-10.468020	-7.740794	-7.163822	0.000000	-10.000000	0.058333	-11.166667	-53.500000	1023.000000	1023.000000	2046.000000
26.620001	-0.066046	-39.032967	-13.673912	-10.464021	-7.695895	-7.199139	0.000000	-10.000000	0.058333	-10.933333	-57.166668	1023.000000	1023.000000	2046.000000
26.639999	-0.066315	-39.192074	-13.687671	-10.589665	-7.706874	-7.207864	0.000000	-10.000000	0.058333	-10.583333	-62.000000	1023.000000	1023.000000	2046.000000
26.660000	-0.066684	-39.410114	-13.773918	-10.668005	-7.712088	-7.256105	0.000000	-10.000000	0.050000	-10.366667	-65.666664	1023.000000	1023.000000	2046.000000
26.680000	-0.067108	-39.660915	-13.890532	-10.703731	-7.746501	-7.320154	0.000000	-10.000000	0.050000	-10.166667	-69.166664	1023.000000	1023.000000	2046.000000
26.700001	-0.067269	-39.756088	-13.815930	-10.957108	-7.807772	-7.175277	0.000000	-10.000000	0.058333	-10.050000	-71.500000	1023.000000	1023.000000	2046.000000
26.719999	-0.067542	-39.917110	-13.928859	-10.922747	-7.816739	-7.248766	0.000000	-10.000000	0.058333	-9.866667	-74.833336	1023.000000	1023.000000	2046.000000
26.740000	-0.067388	-39.826252	-13.868800	-11.028460	-7.814703	-7.114289	0.000000	-10.000000	0.058333	-9.650001	-78.166664	1023.000000	1023.000000	2046.000000
26.760000	-0.067379	-39.821087	-13.877104	-10.976916	-7.846363	-7.120706	0.000000	-10.000000	0.050000	-9.500000	-81.333336	1023.000000	1023.000000	2046.000000
26.780001	-0.067533	-39.911869	-13.916286	-10.924732	-7.927823	-7.143030	0.000000	-10.000000	0.050000	-9.350000	-84.500000	1023.000000	1023.000000	2046.000000
26.799999	-0.067510	-39.898205	-13.904594	-10.934130	-7.949685	-7.109797	0.000000	-10.000000	0.050000	-9.266666	-87.500000	1023.000000	1023.000000	2046.000000
26.820000	-0.068271	-40.347980	-14.007488	-10.941336	-8.153754	-7.245401	0.000000	-10.000000	0.050000	-9.116667	-90.666664	1023.000000	1023.000000	2046.000000
26.840000	-0.068782	-40.649879	-14.085089	-11.272901	-8.169877	-7.122013	0.000000	-10.000000	0.041667	-8.900000	-93.666664	1023.000000	1023.000000	2046.000000
26.860001	-0.069412	-41.022446	-14.180120	-11.307234	-8.247324	-7.287767	0.000000	-10.000000	0.041667	-8.583333	-96.666664	1023.000000	1023.000000	2046.000000
26.879999	-0.069518	-41.085239	-14.013635	-11.482994	-8.298613	-7.289999	0.000000	-10.000000	0.033333	-8.250000	-99.500000	1023.000000	1023.000000	2046.000000
26.900000	-0.069593	-41.129169	-13.876848	-11.532695	-8.304687	-7.414938	0.000000	-10.000000	0.033333	-7.950000	-102.333336	1023.000000	1023.000000	2046.000000
26.920000	-0.070100	-41.428860	-13.884655	-11.481973	-8.384706	-7.677527	0.000000	-10.000000	0.016667	-7.483334	-105.000000	1023.000000	1023.000000	2046.000000
26.940001	-0.070946	-41.928802	-13.972070	-11.601372	-8.543933	-7.811427	0.000000	-10.000000	0.008333	-6.016666	-108.000000	1023.000000	1023.000000	2046.000000
26.959999	-0.072776	-43.010643	-14.347474	-11.713846	-8.777020	-8.172304	0.000000	-10.000000	0.000000	-4.650000	-110.166664	1023.000000	1023.000000	2046.000000
26.980000	-0.074543	-44.055077	-14.646649	-12.154632	-8.973791	-8.280005	0.000000	-10.000000	0.000000	-2.716667	-112.000000	1023.000000	1023.000000	2046.000000
27.000000	-0.076078	-44.962353	-15.041890	-12.300753	-9.137592	-8.482117	0.000000	-10.000000	-0.016667	-1.183333	-112.500000	1023.000000	1023.000000	2046.000000
27.020000	-0.077090	-45.560478	-15.252896	-12.450312	-9.259066	-8.598203	0.000000	-10.000000	-0.033333	0.683333	-113.000000	1023.000000	1023.000000	2046.000000
27.040001	-0.077696	-45.918125	-15.464106	-12.436495	-9.326177	-8.691349	0.000000	-10.000000	-0.033333	1.983333	-113.000000	1023.000000	1023.000000	2046.000000
27.059999	-0.078124	-46.171261	-15.670900	-12.388114	-9.340774	-8.771473	0.000000	-10.000000	-0.016667	2.583333	-113.000000	1023.000000	1023.000000	2046.000000
27.080000	-0.078192	-46.211521	-15.693208	-12.398421	-9.408241	-8.711650	0.000000	-10.000000	0.000000	2.700000	-113.000000	1023.000000	1023.000000	2046.000000
27.100000	-0.078241	-46.240215	-15.781526	-12.265741	-9.424109	-8.768840	0.000000	-10.000000	0.000000	1.966667	-113.000000	1023.000000	1023.000000	2046.000000
27.120001	-0.077968	-46.079231	-15.694777	-12.312495	-9.437104	-8.634858	0.000000	-10.000000	-0.008333	1.016667	-113.000000	1023.000000	1023.000000	2046.000000
27.139999	-0.077570	-45.844055	-15.793052	-12.114264	-9.357265	-8.579475	0.000000	-10.000000	-0.008333	-0.383333	-113.000000	1023.000000	1023.000000	2046.000000
27.160000	-0.076950	-45.477577	-15.676445	-12.053897	-9.323863	-8.423373	0.000000	-10.000000	-0.008333	-1.416667	-113.000000	1023.000000	1023.000000	2046.000000
27.180000	-0.076610	-45.276344	-15.709436	-11.877208	-9.269148	-8.420550	0.000000	-10.000000	0.000000	-2.316667	-113.333336	1023.000000	1023.000000	2046.000000
27.200001	-0.076183	-45.024002	-15.634323	-11.961283	-9.189503	-8.238894	0.000000	-10.000000	0.008333	-2.783333	-114.000000	1023.000000	1023.000000	2046.000000
27.219999	-0.075824	-44.812023	-15.701203	-11.857335	-9.058421	-8.195065	0.000000	-10.000000	0.008333	-3.200000	-115.000000	1023.000000	1023.000000	2046.000000
27.240000	-0.075348	-44.530643	-15.612088	-11.891758	-8.945736	-8.081060	0.000000	-10.000000	0.008333	-3.883333	-116.500000	1023.000000	1023.000000	2046.000000
27.260000	-0.075069	-44.365696	-15.509824	-11.922037	-8.904840	-8.028995	0.000000	-10.000000	0.000000	-4.400000	-117.666664	1023.000000	1023.000000	2046.000000
27.280001	-0.074959	-44.300472	-15.495181	-11.882220	-8.822187	-8.100883	0.000000	-10.000000	0.008333	-4.966667	-119.166664	1023.000000	1023.000000	2046.000000
27.299999	-0.074987	-44.317368	-15.419354	-12.057572	-8.801006	-8.039433	0.000000	-10.000000	0.025000	-5.283333	-120.500000	1023.000000	1023.000000	2046.000000
27.320000	-0.075160	-44.419544	-15.459917	-12.028387	-8.805777	-8.125465	0.000000	-10.000000	0.025000	-5.716667	-122.500000	1023.000000	1023.000000	2046.000000
27.340000	-0.075146	-44.411224	-15.407582	-12.192970	-8.730669	-8.080002	0.000000	-10.000000	0.033333	-6.000000	-124.500000	1023.000000	1023.000000	2046.000000
27.360001	-0.075336	-44.523453	-15.457116	-12.193400	-8.734376	-8.138562	0.000000	-10.000000	0.025000	-6.250000	-126.500000	1023.000000	1023.000000	2046.000000
27.379999	-0.075391	-44.556358	-15.459553	-12.347419	-8.649405	-8.099982	0.000000	-10.000000	0.033333	-6.500000	-128.500000	1023.000000	1023.000000	2046.000000
27.400000	-0.075712	-44.745754	-15.521147	-12.399568	-8.709800	-8.115242	0.000000	-10.000000	0.025000	-6.800000	-130.500000	1023.000000	1023.000000	2046.000000
27.420000	-0.075781	-44.786613	-15.489184	-12.479427	-8.676659	-8.141343	0.000000	-10.000000	0.033333	-7.083333	-132.666672	1023.000000	1023.000000	2046.000000
27.440001	-0.076171	-45.016811	-15.556333	-12.531030	-8.770097	-8.159354	0.000000	-10.000000	0.025000	-7.283333	-135.000000	1023.000000	1023.000000	2046.000000
27.459999	-0.076115	-44.983826	-15.581778	-12.575602	-8.715399	-8.111047	0.000000	-10.000000	0.033333	-7.383334	-137.500000	1023.000000	1023.000000	2046.000000
27.480000	-0.076403	-45.153961	-15.639712	-12.641224	-8.736594	-8.136431	0.000000	-10.000000	0.025000	-7.383334	-140.000000	1023.000000	1023.000000	2046.000000
27.500000	-0.076602	-45.271591	-15.661877	-12.604213	-8.812227	-8.193272	0.000000	-10.000000	0.033333	-7.350000	-142.333328	1023.000000	1023.000000	2046.000000
27.520000	-0.076666	-45.309860	-15.684001	-12.756815	-8.753807	-8.115237	0.000000	-10.000000	0.016667	-7.283333	-144.833328	1023.000000	1023.000000	2046.000000
27.540001	-0.077019	-45.517975	-15.730738	-12.816932	-8.870685	-8.099619	0.000000	-10.000000	0.008333	-7.183333	-147.166672	1023.000000	1023.000000	2046.000000
27.559999	-0.077072	-45.549675	-15.712733	-12.976603	-8.816432	-8.043906	0.000000	-10.000000	0.008333	-7.016667	-149.666672	1023.000000	1023.000000	2046.000000
27.580000	-0.077289	-45.677975	-15.785553	-13.014541	-8.822508	-8.055374	0.000000	-10.000000	0.008333	-6.866667	-152.000000	1023.000000	1023.000000	2046.000000
27.600000	-0.077125	-45.580940	-15.699695	-12.982750	-8.815962	-8.082536	0.000000	-10.000000	0.025000	-6.800000	-154.333328	1023.000000	1023.000000	2046.000000
27.620001	-0.076917	-45.458225	-15.641210	-13.013291	-8.785136	-8.018587	0.000000	-10.000000	0.025000	-6.866667	-156.500000	1023.000000	1023.000000	2046.000000
27.639999	-0.077014	-45.515480	-15.679474	-12.933633	-8.870042	-8.032334	0.000000	-10.000000	0.033333	-6.966667	-158.833328	1023.000000	1023.000000	2046.000000
27.660000	-0.076618	-45.280991	-15.640018	-12.913340	-8.763297	-7.964337	0.000000	-10.000000	0.025000	-7.033333	-161.166672	1023.000000	1023.000000	2046.000000
27.680000	-0.077149	-45.594925	-15.690639	-12.875284	-8.927011	-8.101992	0.000000	-10.000000	0.025000	-6.966667	-163.666672	1023.000000	1023.000000	2046.000000
27.700001	-0.077562	-45.839119	-15.750051	-12.956691	-8.995942	-8.136438	0.000000	-10.000000	0.025000	-6.816667	-166.000000	1023.000000	1023.000000	2046.000000
27.719999	-0.078119	-46.168152	-15.834543	-13.156528	-9.005103	-8.171976	0.000000	-10.000000	0.016667	-6.700000	-168.333328	1023.000000	1023.000000	2046.000000
27.740000	-0.078607	-46.456627	-15.817480	-13.227351	-9.150709	-8.261088	0.000000	-10.000000	0.016667	-6.650000	-170.500000	1023.000000	1023.000000	2046.000000
27.760000	-0.078519	-46.404633	-15.632401	-13.238935	-9.117193	-8.416104	0.000000	-10.000000	0.025000	-6.716667	-172.666672	1023.000000	1023.000000	2046.000000
27.780001	-0.078876	-46.615746	-15.532385	-13.282495	-9.247843	-8.553025	0.000000	-10.000000	0.033333	-6.766667	-175.000000	1023.000000	1023.000000	2046.000000
27.799999	-0.079748	-47.130886	-15.662630	-13.263587	-9.448606	-8.756064	0.000000	-10.000000	0.033333	-6.800000	-177.333328	1023.000000	1023.000000	2046.000000
27.820000	-0.081107	-47.934334	-15.880183	-13.410655	-9.611301	-9.032195	0.000000	-10.000000	0.025000	-6.600000	-179.500000	1023.000000	1023.000000	2046.000000
27.840000	-0.083344	-49.256516	-16.326025	-13.753632	-9.892446	-9.284415	0.000000	-10.000000	0.016667	-6.216667	-181.500000	1023.000000	1023.000000	2046.000000
27.860001	-0.085096	-50.292023	-16.678757	-13.995933	-10.118503	-9.498832	0.000000	-10.000000	0.008333	-5.666667	-183.500000	1023.000000	1023.000000	2046.000000
27.879999	-0.086530	-51.139183	-16.933971	-14.208585	-10.330564	-9.666063	0.000000	-10.000000	0.008333	-5.133333	-185.500000	1023.000000	1023.000000	2046.000000
27.900000	-0.087697	-51.828693	-17.253838	-14.259690	-10.534971	-9.780195	0.000000	-10.000000	0.008333	-4.716667	-187.333328	1023.000000	1023.000000	2046.000000
27.920000	-0.088314	-52.193642	-17.375278	-14.272262	-10.650647	-9.895456	0.000000	-10.000000	0.008333	-4.550000	-189.000000	1023.000000	1023.000000	2046.000000
27.940001	-0.089027	-52.614872	-17.571663	-14.231803	-10.783389	-10.028017	0.000000	-10.000000	0.000000	-4.383333	-190.500000	1023.000000	1023.000000	2046.000000
27.959999	-0.089213	-52.725101	-17.666292	-14.116414	-10.883481	-10.058913	0.000000	-10.000000	0.000000	-4.250000	-192.000000	1023.000000	1023.000000	2046.000000
27.980000	-0.089133	-52.677341	-17.652117	-14.158224	-10.858002	-10.008999	0.000000	-10.000000	0.000000	-3.916667	-193.333328	1023.000000	1023.000000	2046.000000
28.000000	-0.088884	-52.530327	-17.701309	-14.068020	-10.855369	-9.905627	0.000000	-10.000000	0.000000	-3.516667	-194.666672	1023.000000	1023.000000	2046.000000
28.020000	-0.088033	-52.027298	-17.624084	-13.910457	-10.705199	-9.787560	0.000000	-10.000000	0.000000	-2.733333	-195.833328	1023.000000	1023.000000	2046.000000
28.040001	-0.087337	-51.616161	-17.484707	-13.709310	-10.666372	-9.755773	0.000000	-10.000000	-0.016667	-0.933333	-196.666672	1023.000000	1023.000000	2046.000000
28.059999	-0.086513	-51.129471	-17.423651	-13.559228	-10.514565	-9.632028	0.000000	-10.000000	-0.033333	1.416667	-197.000000	1023.000000	1023.000000	2046.000000
28.080000	-0.085372	-50.454826	-17.288549	-13.500871	-10.242484	-9.422924	0.000000	-10.000000	-0.066667	4.400000	-197.000000	1023.000000	1023.000000	2046.000000
28.100000	-0.084640	-50.022224	-17.247313	-13.384293	-10.060650	-9.329968	0.000000	-10.000000	-0.075000	7.116667	-197.000000	1023.000000	1023.000000	2046.000000
28.120001	-0.083401	-49.289711	-17.040792	-13.247303	-9.801519	-9.200095	0.000000	-10.000000	-0.091667	9.600000	-197.000000	1023.000000	1023.000000	2046.000000
28.139999	-0.082527	-48.773418	-16.875977	-13.220145	-9.620223	-9.057076	0.000000	-10.000000	-0.100000	11.450000	-197.000000	1023.000000	1023.000000	2046.000000
28.160000	-0.081800	-48.343937	-16.754133	-13.121325	-9.456751	-9.011726	0.000000	-10.000000	-0.133333	12.833334	-197.000000	1023.000000	1023.000000	2046.000000
28.180000	-0.080914	-47.820217	-16.584633	-13.144099	-9.229611	-8.861873	0.000000	-10.000000	-0.166667	14.050000	-197.000000	1023.000000	1023.000000	2046.000000
28.200001	-0.080247	-47.426094	-16.528517	-13.096279	-9.063361	-8.737936	0.000000	-10.000000	-0.200000	15.233334	-123.333336	1023.000000	1023.000000	2046.000000
28.219999	-0.079368	-46.906410	-16.316059	-13.040532	-8.870360	-8.679457	0.000000	-10.000000	-0.216667	16.366667	-48.500000	1023.000000	1023.000000	2046.000000
28.240000	-0.078793	-46.566784	-16.240601	-13.028085	-8.713663	-8.584436	0.000000	-10.000000	-0.216667	17.200001	28.333334	1023.000000	1023.000000	2046.000000
28.260000	-0.077891	-46.033524	-16.097319	-12.967994	-8.481842	-8.486368	0.000000	-10.000000	-0.233333	18.133333	33.500000	1023.000000	1023.000000	2046.000000
28.280001	-0.077171	-45.608212	-15.936562	-13.005940	-8.326045	-8.339664	0.000000	-10.000000	-0.258333	18.966667	39.500000	1023.000000	1023.000000	2046.000000
28.299999	-0.076345	-45.120140	-15.880066	-12.938919	-8.126256	-8.174899	0.000000	-10.000000	-0.308333	20.016666	45.666668	1023.000000	1023.000000	2046.000000
28.320000	-0.075430	-44.579308	-15.687482	-12.894200	-7.933044	-8.064579	0.000000	-10.000000	-0.333333	20.950001	52.166668	1023.000000	1023.000000	2046.000000
28.340000	-0.074573	-44.072441	-15.613609	-12.736520	-7.771549	-7.950764	0.000000	-10.000000	-0.333333	21.850000	59.000000	1023.000000	1023.000000	2046.000000
28.360001	-0.073394	-43.375912	-15.451750	-12.727469	-7.505981	-7.690711	0.000000	-10.000000	-0.358333	22.650000	66.166664	1023.000000	1023.000000	2046.000000
28.379999	-0.072638	-42.929192	-15.362838	-12.617632	-7.372144	-7.576580	0.000000	-10.000000	-0.375000	23.416668	73.500000	1023.000000	1023.000000	2046.000000
28.400000	-0.071504	-42.259094	-15.176957	-12.502453	-7.142691	-7.436993	0.000000	-10.000000	-0.425000	24.233334	81.166664	1023.000000	1023.000000	2046.000000
28.420000	-0.070713	-41.791363	-15.121008	-12.474973	-6.950573	-7.244808	0.000000	-10.000000	-0.458333	25.166668	89.166664	1023.000000	1023.000000	2046.000000
28.440001	-0.069582	-41.122829	-14.914188	-12.362138	-6.702865	-7.143641	0.000000	-10.000000	-0.516667	26.316668	97.500000	1023.000000	1023.000000	2046.000000
28.459999	-0.068643	-40.567783	-14.765821	-12.366990	-6.533401	-6.901573	0.000000	-10.000000	-0.541667	27.250000	106.166664	1023.000000	1023.000000	2046.000000
28.480000	-0.067162	-39.692677	-14.538415	-12.130932	-6.229769	-6.793561	0.000000	-10.000000	-0.558333	28.100000	115.166664	1023.000000	1023.000000	2046.000000
28.500000	-0.065921	-38.959396	-14.344687	-12.006846	-6.057211	-6.550653	0.000000	-10.000000	-0.558333	28.466667	124.333336	1023.000000	1023.000000	2046.000000
28.520000	-0.064587	-38.170788	-14.104873	-11.723470	-5.909631	-6.432815	0.000000	-10.000000	-0.583333	29.066668	133.833328	1023.000000	1023.000000	2046.000000
28.540001	-0.063118	-37.302715	-13.920654	-11.578209	-5.689943	-6.113910	0.000000	-10.000000	-0.600000	29.800001	143.500000	1023.000000	1023.000000	2046.000000
28.559999	-0.061888	-36.575592	-13.744584	-11.299699	-5.521717	-6.009593	0.000000	-10.000000	-0.625000	30.266666	153.500000	1023.000000	1023.000000	2046.000000
28.580000	-0.061160	-36.145409	-13.611830	-11.242340	-5.430953	-5.860287	0.000000	-10.000000	-0.625000	30.800001	163.500000	1023.000000	1023.000000	2046.000000
28.600000	-0.060144	-35.544830	-13.499258	-11.084958	-5.269294	-5.691320	0.000000	-10.000000	-0.633333	30.683334	173.500000	1023.000000	1023.000000	2046.000000
28.620001	-0.058879	-34.797436	-13.228076	-10.885422	-5.108713	-5.575224	0.000000	-10.000000	-0.633333	31.033335	183.666672	1023.000000	1023.000000	2046.000000
28.639999	-0.057663	-34.078972	-12.869447	-10.677690	-5.098357	-5.433480	0.000000	-10.000000	-0.650000	30.983334	194.000000	1023.000000	1023.000000	2046.000000
28.660000	-0.056119	-33.166054	-12.540387	-10.322371	-4.874340	-5.428957	0.000000	-10.000000	-0.658333	31.450001	204.333328	1023.000000	1023.000000	2046.000000
28.680000	-0.055726	-32.934196	-12.481538	-10.160512	-4.908893	-5.383253	0.000000	-10.000000	-0.675000	31.766666	214.833328	1023.000000	1023.000000	2046.000000
28.700001	-0.055852	-33.008297	-12.486164	-10.003335	-4.950146	-5.568651	0.000000	-10.000000	-0.691667	32.116669	225.333328	1023.000000	1023.000000	2046.000000
28.719999	-0.056957	-33.661404	-12.706672	-10.177484	-5.107833	-5.669416	0.000000	-10.000000	-0.691667	32.233334	236.000000	1023.000000	1023.000000	2046.000000
28.740000	-0.057376	-33.909176	-12.810221	-10.174314	-5.192238	-5.732404	0.000000	-10.000000	-0.700000	32.166668	246.666672	1023.000000	1023.000000	2046.000000
28.760000	-0.057108	-33.750614	-12.837973	-10.102187	-5.121595	-5.688860	0.000000	-10.000000	-0.700000	32.299999	257.500000	1023.000000	1023.000000	2046.000000
28.780001	-0.056491	-33.385998	-12.780818	-9.912594	-5.125575	-5.567013	0.000000	-10.000000	-0.716667	32.299999	268.333344	1023.000000	1023.000000	2046.000000
28.799999	-0.055367	-32.722031	-12.686876	-9.543345	-4.931012	-5.560796	0.000000	-10.000000	-0.725000	32.516666	279.000000	1023.000000	1023.000000	2046.000000
28.820000	-0.054410	-32.156586	-12.526813	-9.358019	-4.848054	-5.423699	0.000000	-10.000000	-0.733333	32.516666	297.000000	1023.000000	1023.000000	2046.000000
28.840000	-0.053188	-31.434248	-12.348327	-9.045220	-4.744093	-5.296608	0.000000	-10.000000	-0.733333	32.666668	311.500000	1023.000000	1023.000000	2046.000000
28.860001	-0.051631	-30.514175	-12.095457	-8.749308	-4.511346	-5.158064	0.000000	-10.000000	-0.725000	32.650002	322.500000	1023.000000	1023.000000	2046.000000
28.879999	-0.050201	-29.668991	-11.881371	-8.579598	-4.337021	-4.871000	0.000000	-10.000000	-0.725000	32.600002	329.833344	1023.000000	1023.000000	2046.000000
28.900000	-0.048451	-28.634249	-11.637522	-8.242541	-4.045643	-4.708543	0.000000	-10.000000	-0.725000	32.549999	337.166656	1023.000000	1023.000000	2046.000000
28.920000	-0.046742	-27.624531	-11.378501	-8.041245	-3.757575	-4.447207	0.000000	-10.000000	-0.733333	32.483334	348.166656	1023.000000	1023.000000	2046.000000
28.940001	-0.044841	-26.500973	-11.118335	-7.848296	-3.382261	-4.152081	0.000000	-10.000000	-0.725000	32.416668	355.333344	1023.000000	1023.000000	2046.000000
28.959999	-0.043160	-25.507374	-10.837515	-7.646540	-3.047871	-3.975449	0.000000	-10.000000	-0.716667	32.466667	366.166656	1023.000000	1023.000000	2046.000000
28.980000	-0.041532	-24.545259	-10.608463	-7.589559	-2.732114	-3.615123	0.000000	-10.000000	-0.708333	32.433334	376.833344	1023.000000	1023.000000	2046.000000
29.000000	-0.039583	-23.393593	-10.287555	-7.268737	-2.331979	-3.505323	0.000000	-10.000000	-0.725000	32.783337	387.666656	1023.000000	1023.000000	2046.000000
29.020000	-0.038199	-22.575651	-10.015839	-7.174589	-2.104420	-3.280804	0.000000	-10.000000	-0.750000	32.933334	398.500000	1023.000000	1023.000000	2046.000000
29.040001	-0.036401	-21.512775	-9.730096	-6.917795	-1.737192	-3.127692	0.000000	-10.000000	-0.758333	33.183334	409.500000	1023.000000	1023.000000	2046.000000
29.059999	-0.035027	-20.701227	-9.529900	-6.796794	-1.448242	-2.926291	0.000000	-10.000000	-0.766667	33.266670	420.500000	1023.000000	1023.000000	2046.000000
29.080000	-0.033637	-19.879740	-9.321916	-6.629745	-1.238381	-2.689697	0.000000	-10.000000	-0.741667	33.333336	431.666656	1023.000000	1023.000000	2046.000000
29.100000	-0.032059	-18.946783	-9.054739	-6.426613	-0.939043	-2.526388	0.000000	-10.000000	-0.741667	33.416668	442.833344	1023.000000	1023.000000	2046.000000
29.120001	-0.030971	-18.303959	-8.883012	-6.350705	-0.775738	-2.294503	0.000000	-10.000000	-0.716667	33.299999	454.000000	1023.000000	1023.000000	2046.000000
29.139999	-0.029356	-17.349140	-8.604605	-6.075014	-0.476732	-2.192791	0.000000	-10.000000	-0.716667	32.966667	465.000000	1023.000000	1023.000000	2046.000000
29.160000	-0.028292	-16.720549	-8.413649	-6.038898	-0.321722	-1.946280	0.000000	-10.000000	-0.700000	32.650002	476.000000	1023.000000	1023.000000	2046.000000
29.180000	-0.026778	-15.826052	-8.157650	-5.787468	-0.063943	-1.816991	0.000000	-10.000000	-0.691667	32.400002	487.000000	1023.000000	1023.000000	2046.000000
29.200001	-0.025445	-15.038147	-7.945526	-5.686233	0.187987	-1.594375	0.000000	-10.000000	-0.675000	32.049999	497.833344	1023.000000	1023.000000	2046.000000
29.219999	-0.024202	-14.303388	-7.727014	-5.507721	0.384290	-1.452942	0.000000	-10.000000	-0.650000	31.583334	508.666656	1023.000000	1023.000000	2046.000000
29.240000	-0.022633	-13.376310	-7.469659	-5.237931	0.716693	-1.385414	0.000000	-10.000000	-0.625000	31.000000	519.166687	1023.000000	1023.000000	2046.000000
29.260000	-0.021442	-12.672246	-7.238959	-5.154722	0.873551	-1.152115	0.000000	-10.000000	-0.608333	30.850000	529.833313	1023.000000	1023.000000	2046.000000
29.280001	-0.020057	-11.853587	-7.018799	-4.860275	1.143077	-1.117590	0.000000	-10.000000	-0.583333	30.616667	540.166687	1023.000000	1023.000000	2046.000000
29.299999	-0.018821	-11.123406	-6.811629	-4.793478	1.377893	-0.896192	0.000000	-10.000000	-0.583333	30.400002	550.500000	1023.000000	1023.000000	2046.000000
29.320000	-0.017634	-10.421450	-6.609930	-4.662622	1.566737	-0.715635	0.000000	-10.000000	-0.583333	29.966667	560.500000	1023.000000	1023.000000	2046.000000
29.340000	-0.016200	-9.574165	-6.356834	-4.395023	1.841121	-0.663429	0.000000	-10.000000	-0.591667	29.516666	570.500000	1023.000000	1023.000000	2046.000000
29.360001	-0.014960	-8.841394	-6.176803	-4.299465	2.036008	-0.401134	0.000000	-10.000000	-0.583333	29.283333	580.500000	1023.000000	1023.000000	2046.000000
29.379999	-0.013256	-7.834071	-5.950895	-3.932480	2.309806	-0.260502	0.000000	-10.000000	-0.566667	29.050001	590.500000	1023.000000	1023.000000	2046.000000
29.400000	-0.011929	-7.049959	-5.710567	-3.745501	2.448414	-0.042305	0.000000	-10.000000	-0.558333	28.966667	600.166687	1023.000000	1023.000000	2046.000000
29.420000	-0.010470	-6.187529	-5.553820	-3.460973	2.666834	0.160430	0.000000	-10.000000	-0.541667	28.733334	609.833313	1023.000000	1023.000000	2046.000000
29.440001	-0.009335	-5.517222	-5.330892	-3.173947	2.801210	0.186406	0.000000	-10.000000	-0.533333	28.633333	619.333313	1023.000000	1023.000000	2046.000000
29.459999	-0.008716	-5.151137	-5.233323	-3.075219	2.840379	0.317025	0.000000	-10.000000	-0.525000	28.516666	629.000000	1023.000000	1023.000000	2046.000000
29.480000	-0.007451	-4.403815	-4.955199	-2.756411	2.958330	0.349466	0.000000	-10.000000	-0.516667	28.283333	638.500000	1023.000000	1023.000000	2046.000000
29.500000	-0.006422	-3.795408	-4.662449	-2.638826	3.003770	0.502097	0.000000	-10.000000	-0.508333	27.983334	648.000000	1023.000000	1023.000000	2046.000000
29.520000	-0.004841	-2.861099	-4.256851	-2.246602	3.150735	0.491618	0.000000	-10.000000	-0.500000	27.883333	657.333313	1023.000000	1023.000000	2046.000000
29.540001	-0.003783	-2.235802	-3.962138	-2.014157	3.223846	0.516648	0.000000	-10.000000	-0.508333	27.716667	666.666687	1023.000000	1023.000000	2046.000000
29.559999	-0.003892	-2.300374	-3.993792	-1.858637	3.229975	0.322080	0.000000	-10.000000	-0.500000	27.733334	676.000000	1023.000000	1023.000000	2046.000000
29.580000	-0.005167	-3.053902	-4.246816	-1.863708	3.097074	-0.040452	0.000000	-10.000000	-0.483333	27.383333	685.333313	1023.000000	1023.000000	2046.000000
29.600000	-0.006667	-3.940015	-4.492356	-2.125607	2.850326	-0.172378	0.000000	-10.000000	-0.441667	26.933332	694.500000	1023.000000	1023.000000	2046.000000
29.620001	-0.007098	-4.195009	-4.612800	-2.065137	2.842755	-0.359827	0.000000	-10.000000	-0.416667	26.400000	703.500000	1023.000000	1023.000000	2046.000000
29.639999	-0.007288	-4.306931	-4.654377	-2.105349	2.752898	-0.300103	0.000000	-10.000000	-0.400000	26.066668	712.333313	1023.000000	1023.000000	2046.000000
29.660000	-0.006609	-3.905879	-4.579745	-1.763350	2.826824	-0.389607	0.000000	-10.000000	-0.408333	26.166668	721.166687	1023.000000	1023.000000	2046.000000
29.680000	-0.006097	-3.603194	-4.518016	-1.705322	2.835302	-0.215158	0.000000	-10.000000	-0.416667	25.983334	729.833313	1023.000000	1023.000000	2046.000000
29.700001	-0.005181	-3.062187	-4.371568	-1.344204	2.941325	-0.287741	0.000000	-10.000000	-0.433333	25.883333	738.500000	1023.000000	1023.000000	2046.000000
29.719999	-0.004466	-2.639180	-4.234800	-1.318714	2.969860	-0.055526	0.000000	-10.000000	-0.441667	25.650000	747.166687	1023.000000	1023.000000	2046.000000
29.740000	-0.003281	-1.939069	-4.082545	-1.027609	3.197608	-0.026523	0.000000	-10.000000	-0.441667	25.550001	755.833313	1023.000000	1023.000000	2046.000000
29.760000	-0.002267	-1.339769	-3.898641	-0.995363	3.263660	0.290575	0.000000	-10.000000	-0.425000	25.316668	764.500000	1023.000000	1023.000000	2046.000000
29.780001	-0.000781	-0.461680	-3.733811	-0.725030	3.540554	0.456606	0.000000	-10.000000	-0.408333	24.866667	772.833313	1023.000000	1023.000000	2046.000000
29.799999	0.000532	0.314620	-3.526144	-0.571562	3.713574	0.698752	0.000000	-10.000000	-0.408333	24.549999	781.333313	1023.000000	1023.000000	2046.000000
29.820000	0.001902	1.123795	-3.333356	-0.463804	3.979276	0.941680	0.000000	-10.000000	-0.400000	24.383333	789.666687	1023.000000	1023.000000	2046.000000
29.840000	0.003134	1.852115	-3.206643	-0.316603	4.269975	1.105385	0.000000	-10.000000	-0.400000	24.450001	798.000000	1023.000000	1023.000000	2046.000000
29.860001	0.004346	2.568446	-3.073332	-0.286623	4.518620	1.409782	0.000000	-10.000000	-0.400000	24.650000	806.000000	1023.000000	1023.000000	2046.000000
29.879999	0.005664	3.347385	-2.848038	-0.064429	4.762470	1.497383	0.000000	-10.000000	-0.408333	24.783333	814.000000	1023.000000	1023.000000	2046.000000
29.900000	0.006652	3.931617	-2.643986	-0.081541	4.895240	1.761904	0.000000	-10.000000	-0.408333	24.850000	822.333313	1023.000000	1023.000000	2046.000000
29.920000	0.007724	4.564996	-2.448543	0.158007	5.101417	1.754114	0.000000	-10.000000	-0.391667	24.883333	830.666687	1023.000000	1023.000000	2046.000000
29.940001	0.008529	5.040574	-2.344260	0.077243	5.252827	2.054764	0.000000	-10.000000	-0.383333	24.500000	839.000000	1023.000000	1023.000000	2046.000000
29.959999	0.009576	5.659267	-2.165199	0.258983	5.417315	2.148169	0.000000	-10.000000	-0.375000	24.283333	847.000000	1023.000000	1023.000000	2046.000000
29.980000	0.010513	6.213370	-2.056426	0.293007	5.597352	2.379437	0.000000	-10.000000	-0.366667	23.700001	855.000000	1023.000000	1023.000000	2046.000000
30.000000	0.011616	6.865207	-1.889755	0.462277	5.795262	2.497423	0.000000	-10.000000	-0.358333	23.683334	863.000000	1023.000000	1023.000000	2046.000000
30.020000	0.012561	7.423790	-1.797453	0.579812	5.985836	2.655595	0.000000	-10.000000	-0.350000	23.633333	871.000000	1023.000000	1023.000000	2046.000000
30.040001	0.013532	7.997516	-1.649365	0.617001	6.149132	2.880748	0.000000	-10.000000	-0.350000	23.816668	879.000000	1023.000000	1023.000000	2046.000000
30.059999	0.014697	8.685907	-1.462396	0.869586	6.332633	2.946084	0.000000	-10.000000	-0.350000	23.950001	887.000000	1023.000000	1023.000000	2046.000000
30.080000	0.015557	9.194430	-1.335026	0.792268	6.476559	3.260629	0.000000	-10.000000	-0.350000	23.950001	895.000000	1023.000000	1023.000000	2046.000000
30.100000	0.016696	9.867450	-1.126391	1.065164	6.648200	3.280476	0.000000	-10.000000	-0.341667	24.083334	903.000000	1023.000000	1023.000000	2046.000000
30.120001	0.017470	10.324764	-1.043720	1.009402	6.804665	3.554418	0.000000	-10.000000	-0.341667	23.866667	911.000000	1023.000000	1023.000000	2046.000000
30.139999	0.018574	10.977208	-0.891923	1.176949	7.019303	3.672880	0.000000	-10.000000	-0.341667	23.833334	919.000000	1023.000000	1023.000000	2046.000000
30.160000	0.019420	11.477370	-0.775543	1.227847	7.180616	3.844450	0.000000	-10.000000	-0.350000	23.750000	927.000000	1023.000000	1023.000000	2046.000000
30.180000	0.020449	12.085567	-0.632844	1.258321	7.408041	4.052049	0.000000	-10.000000	-0.350000	23.783333	935.000000	1023.000000	1023.000000	2046.000000
30.200001	0.021694	12.821411	-0.406272	1.551681	7.594869	4.081134	0.000000	-10.000000	-0.358333	23.800001	943.000000	1023.000000	1023.000000	2046.000000
30.219999	0.022863	13.512201	-0.266948	1.593461	7.799251	4.386438	0.000000	-10.000000	-0.358333	23.933334	951.000000	1023.000000	1023.000000	2046.000000
30.240000	0.024196	14.299553	-0.063124	1.905772	8.006578	4.450326	0.000000	-10.000000	-0.358333	24.083334	959.000000	1023.000000	1023.000000	2046.000000
30.260000	0.025219	14.904445	0.051941	1.929680	8.187467	4.735358	0.000000	-10.000000	-0.341667	23.883333	967.000000	1023.000000	1023.000000	2046.000000
30.280001	0.026149	15.454058	0.253803	2.280109	8.279663	4.640482	0.000000	-10.000000	-0.341667	23.650000	975.000000	1023.000000	1023.000000	2046.000000
30.299999	0.026712	15.786930	0.323666	2.209540	8.388298	4.865426	0.000000	-10.000000	-0.325000	23.083334	983.000000	1023.000000	1023.000000	2046.000000
30.320000	0.027831	16.448021	0.551057	2.583672	8.517852	4.795439	0.000000	-10.000000	-0.316667	22.766666	990.666687	1023.000000	1023.000000	2046.000000
30.340000	0.028544	16.869432	0.762330	2.612815	8.576309	4.917979	0.000000	-10.000000	-0.300000	22.400000	998.333313	1023.000000	1023.000000	2046.000000
30.360001	0.029776	17.597380	1.130144	2.948629	8.659237	4.859370	0.000000	-10.000000	-0.308333	22.266666	1005.666687	1023.000000	1023.000000	2046.000000
30.379999	0.030251	17.878080	1.303116	3.003081	8.659773	4.912111	0.000000	-10.000000	-0.325000	22.133333	1013.333313	1023.000000	1023.000000	2046.000000
30.400000	0.029649	17.522629	1.223782	3.132310	8.592834	4.573702	0.000000	-10.000000	-0.316667	21.750000	1020.666687	1023.000000	1023.000000	2046.000000
30.420000	0.027441	16.217695	0.878461	2.823766	8.271018	4.244449	0.000000	-10.000000	-0.291667	21.150000	1028.166626	1023.000000	1023.000000	2046.000000
30.440001	0.025959	15.341471	0.631217	2.633912	8.064958	4.011385	0.000000	-10.000000	-0.241667	20.216667	1035.333374	1023.000000	1023.000000	2046.000000
30.459999	0.024976	14.761072	0.432598	2.472881	7.929549	3.926043	0.000000	-10.000000	-0.233333	19.250000	1042.166626	1023.000000	1023.000000	2046.000000
30.480000	0.024911	14.722676	0.386496	2.527484	7.961443	3.847253	0.000000	-10.000000	-0.233333	18.733334	1048.833374	1023.000000	1023.000000	2046.000000
30.500000	0.025120	14.845825	0.396534	2.716879	7.956081	3.776332	0.000000	-10.000000	-0.250000	18.533335	1055.166626	1023.000000	1023.000000	2046.000000
30.520000	0.025532	15.089355	0.495218	2.763820	7.949769	3.880548	0.000000	-10.000000	-0.233333	18.216667	1061.500000	1023.000000	1023.000000	2046.000000
30.540001	0.026098	15.424035	0.572302	3.106440	8.002867	3.742427	0.000000	-10.000000	-0.216667	18.300001	1067.500000	1023.000000	1023.000000	2046.000000
30.559999	0.026554	15.693432	0.659649	3.052671	8.010362	3.970751	0.000000	-10.000000	-0.191667	17.700001	1073.500000	1023.000000	1023.000000	2046.000000
30.580000	0.027314	16.142471	0.838456	3.342499	8.031885	3.929632	0.000000	-10.000000	-0.191667	17.500000	1079.500000	1023.000000	1023.000000	2046.000000
30.600000	0.028083	16.597099	0.911871	3.287037	8.137395	4.260796	0.000000	-10.000000	-0.183333	16.450001	1085.333374	1023.000000	1023.000000	2046.000000
30.620001	0.029299	17.315832	1.045604	3.470284	8.363301	4.436643	0.000000	-10.000000	-0.175000	15.750000	1091.000000	1023.000000	1023.000000	2046.000000
30.639999	0.030231	17.866507	1.204160	3.658708	8.474195	4.529444	0.000000	-10.000000	-0.158333	14.650001	1096.333374	1023.000000	1023.000000	2046.000000
30.660000	0.031019	18.332027	1.341276	3.645007	8.589943	4.755803	0.000000	-10.000000	-0.133333	13.900001	1101.333374	1023.000000	1023.000000	2046.000000
30.680000	0.031821	18.805986	1.440062	3.837553	8.704618	4.823755	0.000000	-10.000000	-0.116667	13.166667	1106.166626	1023.000000	1023.000000	2046.000000
30.700001	0.032617	19.276436	1.554695	3.702299	8.865902	5.153540	0.000000	-10.000000	-0.100000	12.850000	1110.666626	1023.000000	1023.000000	2046.000000
30.719999	0.033505	19.801584	1.718042	3.971012	9.005334	5.107196	0.000000	-10.000000	-0.100000	12.450000	1115.000000	1023.000000	1023.000000	2046.000000
30.740000	0.033954	20.066561	1.814392	3.813291	9.119359	5.319519	0.000000	-10.000000	-0.100000	12.216667	1119.166626	1023.000000	1023.000000	2046.000000
30.760000	0.034807	20.571064	1.931471	4.014227	9.315911	5.309455	0.000000	-10.000000	-0.091667	11.633333	1123.500000	1023.000000	1023.000000	2046.000000
30.780001	0.035019	20.696198	1.936170	3.956194	9.387071	5.416764	0.000000	-10.000000	-0.075000	11.016667	1127.500000	1023.000000	1023.000000	2046.000000
30.799999	0.035745	21.125511	2.066797	4.031749	9.519575	5.507390	0.000000	-10.000000	-0.058333	10.300000	1131.333374	1023.000000	1023.000000	2046.000000
30.820000	0.036167	21.374647	2.117954	4.058003	9.566414	5.632275	0.000000	-10.000000	-0.050000	9.783334	1134.666626	1023.000000	1023.000000	2046.000000
30.840000	0.036917	21.818060	2.252909	4.046626	9.695884	5.822639	0.000000	-10.000000	-0.041667	9.516667	1138.166626	1023.000000	1023.000000	2046.000000
30.860001	0.037434	22.123455	2.308681	4.306581	9.778340	5.729854	0.000000	-10.000000	-0.041667	9.283334	1141.333374	1023.000000	1023.000000	2046.000000
30.879999	0.037831	22.358143	2.389402	4.133008	9.829626	6.006107	0.000000	-10.000000	-0.025000	8.816667	1144.500000	1023.000000	1023.000000	2046.000000
30.900000	0.038590	22.806635	2.483876	4.337366	9.971312	6.014081	0.000000	-10.000000	-0.033333	7.900000	1147.500000	1023.000000	1023.000000	2046.000000
30.920000	0.038736	22.892977	2.510332	4.292222	9.977005	6.113417	0.000000	-10.000000	-0.016667	6.983334	1150.333374	1023.000000	1023.000000	2046.000000
30.940001	0.039259	23.202225	2.610298	4.321888	10.085874	6.184165	0.000000	-10.000000	-0.025000	6.000000	1153.000000	1023.000000	1023.000000	2046.000000
30.959999	0.039441	23.309378	2.625699	4.423602	10.128163	6.131914	0.000000	-10.000000	-0.016667	5.016667	1155.166626	1023.000000	1023.000000	2046.000000
30.980000	0.039851	23.552166	2.787007	4.325896	10.134876	6.304387	0.000000	-10.000000	-0.016667	4.033333	1157.000000	1023.000000	1023.000000	2046.000000
31.000000	0.040467	23.915937	2.862875	4.538178	10.211246	6.303638	0.000000	-10.000000	-0.008333	3.283333	1158.333374	1023.000000	1023.000000	2046.000000
31.020000	0.040806	24.116537	2.929813	4.430925	10.222857	6.532942	0.000000	-10.000000	0.000000	2.833333	1159.500000	1023.000000	1023.000000	2046.000000
31.040001	0.041504	24.528824	3.029081	4.716794	10.280834	6.502114	0.000000	-10.000000	0.000000	2.633333	1160.500000	1023.000000	1023.000000	2046.000000
31.059999	0.041796	24.701218	3.015983	4.707050	10.325507	6.652677	0.000000	-10.000000	0.000000	2.600000	1161.500000	1023.000000	1023.000000	2046.000000
31.080000	0.042087	24.873507	3.102860	4.837850	10.294059	6.638737	0.000000	-10.000000	0.000000	2.466667	1162.500000	1023.000000	1023.000000	2046.000000
31.100000	0.041704	24.647276	3.070577	4.887736	10.139682	6.549281	0.000000	-10.000000	0.000000	2.050000	1163.333374	1023.000000	1023.000000	2046.000000
31.120001	0.042037	24.843843	3.114421	4.924788	10.186154	6.618479	0.000000	-10.000000	0.000000	1.566667	1163.833374	1023.000000	1023.000000	2046.000000
31.139999	0.042197	24.938585	3.267944	5.149499	10.059153	6.461990	0.000000	-10.000000	0.000000	0.866667	1164.000000	1023.000000	1023.000000	2046.000000
31.160000	0.042493	25.113079	3.473952	5.006087	10.007847	6.625194	0.000000	-10.000000	-0.008333	0.716667	1164.000000	1023.000000	1023.000000	2046.000000
31.180000	0.042732	25.254648	3.576061	5.334160	9.994742	6.349685	0.000000	-10.000000	-0.025000	1.200000	1164.000000	1023.000000	1023.000000	2046.000000
31.200001	0.041340	24.431643	3.438696	5.066290	9.729269	6.197387	0.000000	-10.000000	-0.033333	1.766667	1164.166626	1023.000000	1023.000000	2046.000000
31.219999	0.039428	23.301908	3.132234	4.945796	9.501408	5.722470	0.000000	-10.000000	-0.025000	1.450000	1164.500000	1023.000000	1023.000000	2046.000000
31.240000	0.036941	21.831892	2.676432	4.540957	9.179409	5.435093	0.000000	-10.000000	-0.008333	-0.033333	1164.833374	1023.000000	1023.000000	2046.000000
31.260000	0.035522	20.993578	2.479625	4.286458	8.974237	5.253257	0.000000	-10.000000	-0.016667	-0.850000	1165.000000	1023.000000	1023.000000	2046.000000
31.280001	0.034512	20.396484	2.270137	4.364539	8.810132	4.951675	0.000000	-10.000000	-0.016667	-0.850000	1165.000000	1023.000000	1023.000000	2046.000000
31.299999	0.034028	20.110470	2.171734	4.177297	8.707885	5.053555	0.000000	-10.000000	-0.016667	-0.250000	1165.000000	1023.000000	1023.000000	2046.000000
31.320000	0.033865	20.014048	2.143892	4.406077	8.630067	4.834012	0.000000	-10.000000	0.000000	0.000000	1165.000000	1023.000000	1023.000000	2046.000000
31.340000	0.033543	19.823853	2.099315	4.342207	8.514358	4.867974	0.000000	-10.000000	0.000000	0.000000	1165.000000	1023.000000	1023.000000	2046.000000
31.360001	0.033818	19.986601	2.167571	4.446709	8.511518	4.860803	0.000000	-10.000000	0.000000	0.000000	1165.000000	1023.000000	1023.000000	2046.000000
31.379999	0.033751	19.946730	2.209092	4.564525	8.403322	4.769791	0.000000	-10.000000	0.000000	0.000000	1165.000000	1023.000000	1023.000000	2046.000000
31.400000	0.034209	20.217543	2.252900	4.421055	8.489305	5.054282	0.000000	-10.000000	0.000000	-0.716667	1165.000000	1023.000000	1023.000000	2046.000000
31.420000	0.035066	20.723879	2.265818	4.676802	8.711089	5.070169	0.000000	-10.000000	0.000000	-1.683333	1165.000000	1023.000000	1023.000000	2046.000000
31.440001	0.035373	20.905560	2.369398	4.728903	8.693302	5.113956	0.000000	-10.000000	0.000000	-2.600000	1165.000000	1023.000000	1023.000000	2046.000000
31.459999	0.035967	21.256424	2.380581	4.657914	8.872952	5.344977	0.000000	-10.000000	0.000000	-2.650000	1165.000000	1023.000000	1023.000000	2046.000000
31.480000	0.036327	21.469128	2.411429	4.835006	8.938707	5.283986	0.000000	-10.000000	0.000000	-2.450000	1165.000000	1023.000000	1023.000000	2046.000000
31.500000	0.036596	21.627939	2.431216	4.655194	9.023546	5.517982	0.000000	-10.000000	-0.008333	-1.533333	1165.000000	1023.000000	1023.000000	2046.000000
31.520000	0.037342	22.069201	2.562340	4.740662	9.202839	5.563360	0.000000	-10.000000	-0.016667	-0.766667	1165.000000	1023.000000	1023.000000	2046.000000
31.540001	0.037328	22.060768	2.594543	4.784666	9.204357	5.477201	0.000000	-10.000000	-0.016667	0.000000	1165.000000	1023.000000	1023.000000	2046.000000
31.559999	0.037647	22.249193	2.685471	4.588099	9.289684	5.685939	0.000000	-10.000000	-0.008333	-0.300000	1165.000000	1023.000000	1023.000000	2046.000000
31.580000	0.037785	22.331017	2.654181	4.767686	9.390389	5.518761	0.000000	-10.000000	0.000000	-1.150000	1165.000000	1023.000000	1023.000000	2046.000000
31.600000	0.037690	22.274832	2.647718	4.548356	9.385987	5.692771	0.000000	-10.000000	0.000000	-2.600000	1165.000000	1023.000000	1023.000000	2046.000000
31.620001	0.038168	22.557440	2.694279	4.673889	9.504710	5.684561	0.000000	-10.000000	0.000000	-4.300000	1165.000000	1023.000000	1023.000000	2046.000000
31.639999	0.037933	22.418596	2.699665	4.673892	9.381754	5.663285	0.000000	-10.000000	0.008333	-5.783333	1165.000000	1023.000000	1023.000000	2046.000000
31.660000	0.038206	22.579563	2.754066	4.523791	9.434648	5.867058	0.000000	-10.000000	0.016667	-6.900000	1165.000000	1023.000000	1023.000000	2046.000000
31.680000	0.038293	22.631016	2.738617	4.715743	9.432844	5.743813	0.000000	-10.000000	0.033333	-7.683333	1165.000000	1023.000000	1023.000000	2046.000000
31.700001	0.038235	22.596970	2.732431	4.513377	9.405509	5.945652	0.000000	-10.000000	0.041667	-8.216667	1165.000000	1023.000000	1023.000000	2046.000000
31.719999	0.038469	22.735424	2.748996	4.684769	9.476411	5.825247	0.000000	-10.000000	0.050000	-8.633333	1165.000000	1023.000000	1023.000000	2046.000000
31.740000	0.038206	22.579803	2.699271	4.608739	9.428990	5.842803	0.000000	-10.000000	0.050000	-8.933333	1165.000000	1023.000000	1023.000000	2046.000000
31.760000	0.038381	22.683182	2.799288	4.490417	9.427907	5.965570	0.000000	-10.000000	0.041667	-8.750000	1156.000000	1023.000000	1023.000000	2046.000000
31.780001	0.038336	22.656481	2.781382	4.601290	9.414259	5.859551	0.000000	-10.000000	0.033333	-8.450000	1147.000000	1023.000000	1023.000000	2046.000000
31.799999	0.038612	22.819521	2.847930	4.468080	9.433169	6.070341	0.000000	-10.000000	0.025000	-8.050000	1138.000000	1023.000000	1023.000000	2046.000000
31.820000	0.039190	23.161533	2.880018	4.717206	9.566553	5.997755	0.000000	-10.000000	0.016667	-8.166667	1137.166626	1023.000000	1023.000000	2046.000000
31.840000	0.039084	23.098375	2.850724	4.724878	9.510441	6.012332	0.000000	-10.000000	0.025000	-8.216667	1135.333374	1023.000000	1023.000000	2046.000000
31.860001	0.039356	23.259571	2.923243	4.708119	9.518128	6.110080	0.000000	-10.000000	0.033333	-8.266666	1133.500000	1023.000000	1023.000000	2046.000000
31.879999	0.038813	22.938292	2.780825	4.865880	9.402148	5.889438	0.000000	-10.000000	0.050000	-8.316667	1130.666626	1023.000000	1023.000000	2046.000000
31.900000	0.038451	22.724813	2.752736	4.641450	9.293833	6.036795	0.000000	-10.000000	0.041667	-8.333333	1127.833374	1023.000000	1023.000000	2046.000000
31.920000	0.038557	22.787148	2.709958	4.926230	9.351895	5.799063	0.000000	-10.000000	0.041667	-8.400001	1124.166626	1023.000000	1023.000000	2046.000000
31.940001	0.038079	22.504936	2.859173	4.810712	9.080936	5.754116	0.000000	-10.000000	0.025000	-8.333334	1121.333374	1023.000000	1023.000000	2046.000000
31.959999	0.038512	22.760586	3.077180	4.950945	9.096066	5.636395	0.000000	-10.000000	0.025000	-8.283334	1118.500000	1023.000000	1023.000000	2046.000000
31.980000	0.037753	22.312235	3.019497	5.003922	8.862053	5.426763	0.000000	-10.000000	0.025000	-8.283334	1115.666626	1023.000000	1023.000000	2046.000000
32.000000	0.036441	21.536734	2.904987	4.690590	8.643176	5.297981	0.000000	-10.000000	0.041667	-8.866667	1112.833374	1023.000000	1023.000000	2046.000000
32.020000	0.034358	20.305536	2.498973	4.611034	8.398698	4.796832	0.000000	-10.000000	0.066667	-9.966667	1110.000000	1023.000000	1023.000000	2046.000000
32.040001	0.031657	18.709137	2.106635	4.107605	7.902624	4.592274	0.000000	-10.000000	0.075000	-11.600000	1106.666626	1023.000000	1023.000000	2046.000000
32.060001	0.030168	17.829430	1.781797	4.018424	7.739578	4.289631	0.000000	-10.000000	0.091667	-12.866667	1102.833374	1023.000000	1023.000000	2046.000000
32.080002	0.028368	16.765385	1.519152	3.916942	7.297603	4.031687	0.000000	-10.000000	0.116667	-14.250000	1098.500000	1023.000000	1023.000000	2046.000000
32.099998	0.027695	16.367706	1.363185	3.828686	7.177212	3.998623	0.000000	-10.000000	0.158333	-15.450000	1093.666626	1023.000000	1023.000000	2046.000000
32.119999	0.026529	15.678500	1.191263	3.945625	6.857339	3.684273	0.000000	-10.000000	0.200000	-16.916668	1088.666626	1023.000000	1023.000000	2046.000000
32.139999	0.025798	15.246860	1.109765	3.763821	6.631753	3.741521	0.000000	-10.000000	0.241667	-18.350000	1083.000000	1023.000000	1023.000000	2046.000000
32.160000	0.025394	15.007698	1.048204	3.910390	6.517442	3.531662	0.000000	-10.000000	0.291667	-19.816668	1077.000000	1023.000000	1023.000000	2046.000000
32.180000	0.024751	14.628030	0.956707	3.811223	6.315236	3.544864	0.000000	-10.000000	0.350000	-21.366667	1070.166626	1023.000000	1023.000000	2046.000000
32.200001	0.024884	14.706252	0.948851	3.939525	6.306504	3.511372	0.000000	-10.000000	0.383333	-22.616667	1063.166626	1023.000000	1023.000000	2046.000000
32.220001	0.024668	14.579082	0.959544	3.976479	6.080718	3.562341	0.000000	-10.000000	0.416667	-23.733334	1055.666626	1023.000000	1023.000000	2046.000000
32.240002	0.025075	14.819093	1.017344	4.065444	6.123062	3.613243	0.000000	-10.000000	0.433333	-24.316668	1047.833374	1023.000000	1023.000000	2046.000000
32.259998	0.024667	14.578395	0.968678	4.207439	5.903543	3.498734	0.000000	-10.000000	0.458333	-24.650000	1039.500000	1023.000000	1023.000000	2046.000000
32.279999	0.025020	14.786939	1.003377	4.119493	5.929375	3.734693	0.000000	-10.000000	0.458333	-24.766666	1031.166626	1023.000000	1023.000000	2046.000000
32.299999	0.025195	14.890044	0.960291	4.369229	5.964930	3.595594	0.000000	-10.000000	0.466667	-24.783333	1023.000000	1023.000000	1023.000000	2046.000000
32.320000	0.024994	14.771280	1.035453	4.258808	5.797553	3.679466	0.000000	-10.000000	0.466667	-24.950001	1014.666687	1023.000000	1023.000000	2046.000000
32.340000	0.025146	14.861129	1.063216	4.442966	5.852541	3.502405	0.000000	-10.000000	0.475000	-25.000000	1006.333313	1023.000000	1023.000000	2046.000000
32.360001	0.024450	14.450107	1.091416	4.383187	5.578315	3.397188	0.000000	-10.000000	0.483333	-25.433334	997.833313	1023.000000	1023.000000	2046.000000
32.380001	0.024546	14.506489	1.092289	4.209312	5.677627	3.527261	0.000000	-10.000000	0.491667	-25.716667	989.500000	1023.000000	1023.000000	2046.000000
32.400002	0.024114	14.251466	1.065579	4.335780	5.578443	3.271663	0.000000	-10.000000	0.500000	-26.266668	980.833313	1023.000000	1023.000000	2046.000000
32.419998	0.023719	14.017974	1.096993	4.136382	5.447174	3.337426	0.000000	-10.000000	0.508333	-26.483334	972.166687	1023.000000	1023.000000	2046.000000
32.439999	0.023677	13.992914	1.067688	4.233292	5.525836	3.166098	0.000000	-10.000000	0.508333	-26.883333	963.333313	1023.000000	1023.000000	2046.000000
32.459999	0.022893	13.529792	1.069655	4.212378	5.232523	3.015236	0.000000	-10.000000	0.508333	-27.016666	954.500000	1023.000000	1023.000000	2046.000000
32.480000	0.022822	13.487533	1.063750	4.086925	5.260594	3.076263	0.000000	-10.000000	0.500000	-27.200001	945.500000	1023.000000	1023.000000	2046.000000
32.500000	0.022113	13.068908	1.012761	4.158227	5.058286	2.839633	0.000000	-10.000000	0.508333	-27.216667	936.333313	1023.000000	1023.000000	2046.000000
32.520000	0.021666	12.804430	0.968520	3.971611	4.965009	2.899290	0.000000	-10.000000	0.516667	-27.383333	927.166687	1023.000000	1023.000000	2046.000000
32.540001	0.021156	12.503413	0.829754	4.102874	4.940655	2.630131	0.000000	-10.000000	0.533333	-27.550001	917.833313	1023.000000	1023.000000	2046.000000
32.560001	0.020592	12.169710	0.824113	3.879374	4.766523	2.699700	0.000000	-10.000000	0.541667	-27.766666	908.666687	1023.000000	1023.000000	2046.000000
32.580002	0.020642	12.199549	0.785836	3.962375	4.862587	2.588751	0.000000	-10.000000	0.550000	-27.816668	899.500000	1023.000000	1023.000000	2046.000000
32.599998	0.019950	11.790635	0.799919	4.011954	4.572795	2.405967	0.000000	-10.000000	0.550000	-27.800001	890.333313	1023.000000	1023.000000	2046.000000
32.619999	0.020061	11.856297	0.812584	3.884347	4.609878	2.549487	0.000000	-10.000000	0.541667	-27.783335	881.000000	1023.000000	1023.000000	2046.000000
32.639999	0.019604	11.586154	0.700263	4.039931	4.540603	2.305358	0.000000	-10.000000	0.550000	-27.900002	871.666687	1023.000000	1023.000000	2046.000000
32.660000	0.018813	11.118614	0.686435	3.805736	4.308094	2.318349	0.000000	-10.000000	0.550000	-28.000000	862.333313	1023.000000	1023.000000	2046.000000
32.680000	0.018166	10.736086	0.523058	3.874525	4.257378	2.081125	0.000000	-10.000000	0.558333	-27.833334	853.000000	1023.000000	1023.000000	2046.000000
32.700001	0.016800	9.928823	0.427501	3.694425	3.863079	1.943818	0.000000	-10.000000	0.533333	-27.433334	843.666687	1023.000000	1023.000000	2046.000000
32.720001	0.016133	9.534452	0.342467	3.441398	3.864529	1.886059	0.000000	-10.000000	0.533333	-27.283335	834.500000	1023.000000	1023.000000	2046.000000
32.740002	0.014886	8.797877	0.234049	3.331409	3.671099	1.561320	0.000000	-10.000000	0.516667	-27.316668	825.500000	1023.000000	1023.000000	2046.000000
32.759998	0.014035	8.294954	0.268684	2.995518	3.496345	1.534407	0.000000	-10.000000	0.516667	-27.383333	816.333313	1023.000000	1023.000000	2046.000000
32.779999	0.013114	7.750243	0.175623	3.020966	3.401169	1.152486	0.000000	-10.000000	0.500000	-27.166666	807.166687	1023.000000	1023.000000	2046.000000
32.799999	0.011101	6.560456	0.077757	2.793622	2.863263	0.825814	0.000000	-10.000000	0.491667	-26.916666	798.000000	1023.000000	1023.000000	2046.000000
32.820000	0.010124	5.983034	-0.139604	2.434114	2.859430	0.829095	0.000000	-10.000000	0.483333	-26.716667	789.000000	1023.000000	1023.000000	2046.000000
32.840000	0.008527	5.039268	-0.448957	2.337338	2.639681	0.511207	0.000000	-10.000000	0.475000	-26.366667	780.166687	1023.000000	1023.000000	2046.000000
32.860001	0.006797	4.017165	-0.685934	1.996292	2.296649	0.410158	0.000000	-10.000000	0.475000	-26.100000	774.333313	1023.000000	1023.000000	2046.000000
32.880001	0.005051	2.985144	-1.102818	1.815880	2.197892	0.074189	0.000000	-10.000000	0.475000	-25.683334	765.666687	1023.000000	1023.000000	2046.000000
32.900002	0.002737	1.617753	-1.442613	1.541938	1.738826	-0.220399	0.000000	-10.000000	0.466667	-25.433334	757.166687	1023.000000	1023.000000	2046.000000
32.919998	0.001563	0.923595	-1.710240	1.229210	1.646017	-0.241392	0.000000	-10.000000	0.466667	-25.100000	745.666687	1023.000000	1023.000000	2046.000000
32.939999	0.000133	0.078385	-1.981861	1.215681	1.413109	-0.568544	0.000000	-10.000000	0.466667	-24.916668	737.333313	1023.000000	1023.000000	2046.000000
32.959999	-0.000576	-0.340304	-2.077489	0.959429	1.257471	-0.479716	0.000000	-10.000000	0.466667	-24.766666	729.000000	1023.000000	1023.000000	2046.000000
32.980000	-0.000742	-0.438783	-2.145401	1.093944	1.219609	-0.606935	0.000000	-10.000000	0.458333	-24.733334	721.000000	1023.000000	1023.000000	2046.000000
33.000000	-0.000761	-0.449883	-2.101037	1.116926	1.022675	-0.488447	0.000000	-10.000000	0.458333	-24.666666	712.666687	1023.000000	1023.000000	2046.000000
33.020000	-0.000381	-0.225250	-2.150541	1.196811	1.150899	-0.422419	0.000000	-10.000000	0.458333	-24.466667	704.333313	1023.000000	1023.000000	2046.000000
33.040001	-0.000839	-0.495660	-2.231042	1.274019	0.959963	-0.498600	0.000000	-10.000000	0.425000	-23.850000	696.000000	1023.000000	1023.000000	2046.000000
33.060001	-0.000804	-0.475130	-2.279912	1.165935	0.968287	-0.329441	0.000000	-10.000000	0.375000	-23.116667	688.166687	1023.000000	1023.000000	2046.000000
33.080002	-0.001099	-0.649620	-2.421912	1.335082	0.963478	-0.526269	0.000000	-10.000000	0.333333	-22.266666	680.500000	1023.000000	1023.000000	2046.000000
33.099998	-0.001447	-0.855228	-2.407239	1.252695	0.754908	-0.455593	0.000000	-10.000000	0.325000	-21.666666	673.166687	1023.000000	1023.000000	2046.000000
33.119999	-0.001107	-0.654387	-2.403314	1.240378	0.903749	-0.395199	0.000000	-10.000000	0.316667	-21.116667	665.833313	1023.000000	1023.000000	2046.000000
33.139999	-0.001572	-0.928886	-2.462106	1.341117	0.753601	-0.561497	0.000000	-10.000000	0.316667	-20.816668	658.833313	1023.000000	1023.000000	2046.000000
33.160000	-0.001603	-0.947598	-2.431347	1.165643	0.751209	-0.433103	0.000000	-10.000000	0.316667	-20.483334	651.833313	1023.000000	1023.000000	2046.000000
33.180000	-0.002068	-1.222130	-2.453766	1.227621	0.657388	-0.653374	0.000000	-10.000000	0.316667	-20.150000	645.166687	1023.000000	1023.000000	2046.000000
33.200001	-0.002486	-1.468992	-2.450316	1.008536	0.508994	-0.536206	0.000000	-10.000000	0.275000	-19.866667	638.333313	1023.000000	1023.000000	2046.000000
33.220001	-0.002606	-1.540335	-2.486969	0.965625	0.609396	-0.628386	0.000000	-10.000000	0.250000	-19.650000	631.666687	1023.000000	1023.000000	2046.000000
33.240002	-0.003378	-1.996250	-2.547784	0.873267	0.397201	-0.718933	0.000000	-10.000000	0.250000	-19.533333	625.000000	1023.000000	1023.000000	2046.000000
33.259998	-0.003460	-2.044959	-2.617646	0.687356	0.490504	-0.605173	0.000000	-10.000000	0.266667	-19.466667	618.500000	1023.000000	1023.000000	2046.000000
33.279999	-0.004082	-2.412351	-2.662702	0.733726	0.358254	-0.841629	0.000000	-10.000000	0.250000	-19.333334	612.000000	1023.000000	1023.000000	2046.000000
33.299999	-0.004511	-2.666265	-2.708304	0.523466	0.224635	-0.706062	0.000000	-10.000000	0.216667	-19.150002	605.666687	1023.000000	1023.000000	2046.000000
33.320000	-0.004983	-2.944734	-2.844271	0.532360	0.249553	-0.882376	0.000000	-10.000000	0.200000	-18.900002	599.166687	1023.000000	1023.000000	2046.000000
33.340000	-0.005937	-3.508867	-2.930201	0.323913	-0.021170	-0.881409	0.000000	-10.000000	0.216667	-18.883333	592.833313	1023.000000	1023.000000	2046.000000
33.360001	-0.006023	-3.559587	-3.085709	0.198299	0.158959	-0.831136	0.000000	-10.000000	0.225000	-18.900000	586.500000	1023.000000	1023.000000	2046.000000
33.380001	-0.006814	-4.027012	-3.143747	0.078927	-0.071014	-0.891179	0.000000	-10.000000	0.225000	-18.916666	580.333313	1023.000000	1023.000000	2046.000000
33.400002	-0.006667	-3.940003	-3.153392	0.009168	0.025390	-0.821169	0.000000	-10.000000	0.200000	-18.683334	574.000000	1023.000000	1023.000000	2046.000000
33.419998	-0.007044	-4.162971	-3.193816	0.121914	-0.077167	-1.013901	0.000000	-10.000000	0.191667	-18.566668	567.666687	1023.000000	1023.000000	2046.000000
33.439999	-0.006997	-4.135039	-3.175837	-0.047039	-0.120077	-0.792086	0.000000	-10.000000	0.191667	-18.433334	561.500000	1023.000000	1023.000000	2046.000000
33.459999	-0.007344	-4.340318	-3.234131	0.125013	-0.170824	-1.060375	0.000000	-10.000000	0.200000	-18.300001	555.500000	1023.000000	1023.000000	2046.000000
33.480000	-0.008397	-4.962423	-3.318210	-0.134148	-0.474055	-1.036010	0.000000	-10.000000	0.183333	-17.900000	549.500000	1023.000000	1023.000000	2046.000000
33.500000	-0.008776	-5.186522	-3.493288	-0.294894	-0.366780	-1.031561	0.000000	-10.000000	0.166667	-17.216667	543.500000	1023.000000	1023.000000	2046.000000
33.520000	-0.010011	-5.916789	-3.596520	-0.376459	-0.640283	-1.303526	0.000000	-10.000000	0.150000	-16.799999	537.500000	1023.000000	1023.000000	2046.000000
33.540001	-0.010437	-6.168303	-3.526208	-0.668753	-0.749222	-1.224120	0.000000	-10.000000	0.166667	-16.483334	531.833313	1023.000000	1023.000000	2046.000000
33.560001	-0.010669	-6.305382	-3.496493	-0.675986	-0.680635	-1.452267	0.000000	-10.000000	0.175000	-16.250000	526.166687	1023.000000	1023.000000	2046.000000
33.580002	-0.011545	-6.823013	-3.480587	-0.768455	-0.962217	-1.611754	0.000000	-10.000000	0.175000	-15.650000	520.833313	1023.000000	1023.000000	2046.000000
33.599998	-0.012147	-7.178646	-3.500971	-0.931949	-1.051949	-1.693776	0.000000	-10.000000	0.141667	-14.700000	515.500000	1023.000000	1023.000000	2046.000000
33.619999	-0.013437	-7.941223	-3.736477	-0.997531	-1.189181	-2.018033	0.000000	-10.000000	0.100000	-13.583334	510.666656	1023.000000	1023.000000	2046.000000
33.639999	-0.015333	-9.061973	-4.028339	-1.349636	-1.571255	-2.112743	0.000000	-10.000000	0.066667	-12.500000	506.166656	1023.000000	1023.000000	2046.000000
33.660000	-0.016634	-9.830468	-4.381161	-1.589461	-1.615152	-2.244695	0.000000	-10.000000	0.050000	-11.550000	502.000000	1023.000000	1023.000000	2046.000000
33.680000	-0.018571	-10.975168	-4.775558	-1.726772	-1.886780	-2.586058	0.000000	-10.000000	0.050000	-10.950000	498.166656	1023.000000	1023.000000	2046.000000
33.700001	-0.020060	-11.855523	-4.996413	-1.975928	-2.230210	-2.652972	0.000000	-10.000000	0.041667	-10.416667	494.500000	1023.000000	1023.000000	2046.000000
33.720001	-0.020849	-12.321728	-5.290964	-2.001913	-2.218212	-2.810638	0.000000	-10.000000	0.041667	-10.133333	491.000000	1023.000000	1023.000000	2046.000000
33.740002	-0.021988	-12.994687	-5.460053	-2.078116	-2.520700	-2.935818	0.000000	-10.000000	0.041667	-9.933333	487.666656	1023.000000	1023.000000	2046.000000
33.759998	-0.022197	-13.118237	-5.481970	-2.177581	-2.623170	-2.835517	0.000000	-10.000000	0.050000	-10.050000	484.333344	1023.000000	1023.000000	2046.000000
33.779999	-0.022365	-13.217436	-5.602545	-2.059111	-2.572347	-2.983432	0.000000	-10.000000	0.050000	-10.266666	481.000000	1023.000000	1023.000000	2046.000000
33.799999	-0.022474	-13.282005	-5.536774	-2.092318	-2.834742	-2.818172	0.000000	-10.000000	0.050000	-10.583334	477.500000	1023.000000	1023.000000	2046.000000
33.820000	-0.021394	-12.643658	-5.560823	-1.828817	-2.540806	-2.713212	0.000000	-10.000000	0.050000	-10.700000	473.833344	1023.000000	1023.000000	2046.000000
33.840000	-0.021545	-12.732824	-5.495594	-1.607963	-2.731146	-2.898122	0.000000	-10.000000	0.050000	-10.666667	470.333344	1023.000000	1023.000000	2046.000000
33.860001	-0.021391	-12.641824	-5.487149	-1.758560	-2.786617	-2.609498	0.000000	-10.000000	0.050000	-10.500000	468.000000	1023.000000	1023.000000	2046.000000
33.880001	-0.020789	-12.286094	-5.592787	-1.583793	-2.489114	-2.620399	0.000000	-10.000000	0.050000	-10.050000	464.666656	1023.000000	1023.000000	2046.000000
33.900002	-0.021069	-12.451622	-5.554444	-1.629251	-2.709313	-2.558614	0.000000	-10.000000	0.041667	-9.416667	461.333344	1023.000000	1023.000000	2046.000000
33.919998	-0.020430	-12.074071	-5.493904	-1.634959	-2.508729	-2.436479	0.000000	-10.000000	0.033333	-8.666667	457.000000	1023.000000	1023.000000	2046.000000
33.939999	-0.020510	-12.121627	-5.459540	-1.499449	-2.539420	-2.623218	0.000000	-10.000000	0.033333	-8.300000	454.166656	1023.000000	1023.000000	2046.000000
33.959999	-0.020493	-12.111176	-5.358229	-1.686814	-2.641958	-2.424175	0.000000	-10.000000	0.041667	-8.150001	451.333344	1023.000000	1023.000000	2046.000000
33.980000	-0.020247	-11.965749	-5.434480	-1.621853	-2.400472	-2.508943	0.000000	-10.000000	0.041667	-8.033334	448.666656	1023.000000	1023.000000	2046.000000
34.000000	-0.020588	-12.167506	-5.356820	-1.776221	-2.613375	-2.421092	0.000000	-10.000000	0.033333	-7.850000	446.000000	1023.000000	1023.000000	2046.000000
34.020000	-0.020253	-11.969313	-5.395017	-1.731183	-2.371423	-2.471690	0.000000	-10.000000	0.016667	-7.633334	443.333344	1023.000000	1023.000000	2046.000000
34.040001	-0.020721	-12.245893	-5.362465	-1.846182	-2.546256	-2.490988	0.000000	-10.000000	0.025000	-7.466667	440.833344	1023.000000	1023.000000	2046.000000
34.060001	-0.020508	-12.120235	-5.376725	-1.897390	-2.396682	-2.449439	0.000000	-10.000000	0.025000	-7.366667	438.166656	1023.000000	1023.000000	2046.000000
34.080002	-0.021035	-12.431533	-5.405870	-1.910807	-2.532702	-2.582155	0.000000	-10.000000	0.033333	-7.433333	435.833344	1023.000000	1023.000000	2046.000000
34.099998	-0.020981	-12.399831	-5.375423	-2.055030	-2.553395	-2.415983	0.000000	-10.000000	0.016667	-7.583333	433.166656	1023.000000	1023.000000	2046.000000
34.119999	-0.021099	-12.469469	-5.458899	-1.990910	-2.479277	-2.540383	0.000000	-10.000000	0.025000	-7.750000	430.666656	1023.000000	1023.000000	2046.000000
34.139999	-0.021559	-12.741491	-5.500233	-2.191994	-2.625264	-2.424000	0.000000	-10.000000	0.025000	-7.766667	428.000000	1023.000000	1023.000000	2046.000000
34.160000	-0.021622	-12.778419	-5.665537	-2.152944	-2.431831	-2.528108	0.000000	-10.000000	0.025000	-7.616667	425.500000	1023.000000	1023.000000	2046.000000
34.180000	-0.022241	-13.144509	-5.678941	-2.400130	-2.615655	-2.449783	0.000000	-10.000000	0.016667	-7.383334	423.000000	1023.000000	1023.000000	2046.000000
34.200001	-0.021899	-12.942216	-5.767714	-2.411032	-2.321486	-2.441983	0.000000	-10.000000	0.016667	-7.266667	420.500000	1023.000000	1023.000000	2046.000000
34.220001	-0.022186	-13.111923	-5.725469	-2.458300	-2.459111	-2.469043	0.000000	-10.000000	0.016667	-7.016667	418.000000	1023.000000	1023.000000	2046.000000
34.240002	-0.021509	-12.711574	-5.681009	-2.413426	-2.260204	-2.356935	0.000000	-10.000000	0.008333	-6.316667	415.666656	1023.000000	1023.000000	2046.000000
34.259998	-0.021412	-12.654468	-5.645070	-2.354595	-2.253050	-2.401753	0.000000	-10.000000	0.000000	-4.833333	413.500000	1023.000000	1023.000000	2046.000000
34.279999	-0.021017	-12.421049	-5.561905	-2.372914	-2.251238	-2.234992	0.000000	-10.000000	0.000000	-2.650000	412.000000	1023.000000	1023.000000	2046.000000
34.299999	-0.020853	-12.324337	-5.652576	-2.216693	-2.044386	-2.410682	0.000000	-10.000000	-0.008333	-0.650000	411.166656	1023.000000	1023.000000	2046.000000
34.320000	-0.021558	-12.741002	-5.699617	-2.421106	-2.221697	-2.398582	0.000000	-10.000000	-0.016667	1.066667	411.000000	1023.000000	1023.000000	2046.000000
34.340000	-0.021493	-12.702572	-5.706091	-2.506814	-2.124959	-2.364708	0.000000	-10.000000	-0.016667	1.916667	411.000000	1023.000000	1023.000000	2046.000000
34.360001	-0.021579	-12.753006	-5.672858	-2.479939	-2.036433	-2.563776	0.000000	-10.000000	-0.008333	2.233333	411.000000	1023.000000	1023.000000	2046.000000
34.380001	-0.021597	-12.763533	-5.430449	-2.705999	-2.171014	-2.456071	0.000000	-10.000000	-0.008333	1.666667	411.000000	1023.000000	1023.000000	2046.000000
34.400002	-0.021020	-12.423039	-5.381770	-2.521708	-1.898265	-2.621297	0.000000	-10.000000	-0.008333	0.816667	411.000000	1023.000000	1023.000000	2046.000000
34.419998	-0.021898	-12.941972	-5.304161	-2.555442	-2.219235	-2.863134	0.000000	-10.000000	-0.008333	0.200000	411.000000	1023.000000	1023.000000	2046.000000
34.439999	-0.022746	-13.442874	-5.438231	-2.717613	-2.382617	-2.904412	0.000000	-10.000000	0.000000	0.000000	411.000000	1023.000000	1023.000000	2046.000000
34.459999	-0.024182	-14.291720	-5.893800	-2.811629	-2.326922	-3.259370	0.000000	-10.000000	0.000000	0.000000	411.000000	1023.000000	1023.000000	2046.000000
34.480000	-0.026390	-15.596295	-6.157008	-3.257408	-2.779393	-3.402487	0.000000	-10.000000	0.000000	0.000000	411.000000	1023.000000	1023.000000	2046.000000
34.500000	-0.027408	-16.198006	-6.483717	-3.312723	-2.817038	-3.584528	0.000000	-10.000000	0.000000	-0.716667	411.000000	1023.000000	1023.000000	2046.000000
34.520000	-0.028914	-17.087967	-6.770129	-3.416848	-3.063499	-3.837491	0.000000	-10.000000	0.000000	-1.900000	410.833344	1023.000000	1023.000000	2046.000000
34.540001	-0.029788	-17.604418	-6.912919	-3.633639	-3.298911	-3.758950	0.000000	-10.000000	0.008333	-3.633333	410.166656	1023.000000	1023.000000	2046.000000
34.560001	-0.030148	-17.817554	-7.163537	-3.387136	-3.203315	-4.063568	0.000000	-10.000000	0.025000	-5.150000	409.000000	1023.000000	1023.000000	2046.000000
34.580002	-0.030901	-18.262484	-7.143351	-3.585891	-3.571043	-3.962198	0.000000	-10.000000	0.041667	-6.700000	407.333344	1023.000000	1023.000000	2046.000000
34.599998	-0.030602	-18.085590	-7.212584	-3.440992	-3.446401	-3.985612	0.000000	-10.000000	0.050000	-8.033333	405.166656	1023.000000	1023.000000	2046.000000
34.619999	-0.030834	-18.222748	-7.235468	-3.364404	-3.581188	-4.041688	0.000000	-10.000000	0.058333	-9.133333	402.500000	1023.000000	1023.000000	2046.000000
34.639999	-0.030315	-17.916346	-7.200349	-3.362604	-3.606803	-3.746590	0.000000	-10.000000	0.058333	-9.883333	399.333344	1023.000000	1023.000000	2046.000000
34.660000	-0.030050	-17.759289	-7.231127	-3.071953	-3.517121	-3.939089	0.000000	-10.000000	0.058333	-10.433333	396.000000	1023.000000	1023.000000	2046.000000
34.680000	-0.030289	-17.900705	-7.186352	-3.220198	-3.728785	-3.765371	0.000000	-10.000000	0.050000	-10.950000	392.500000	1023.000000	1023.000000	2046.000000
34.700001	-0.029669	-17.534416	-7.299364	-3.015172	-3.418111	-3.801770	0.000000	-10.000000	0.050000	-11.316667	388.833344	1023.000000	1023.000000	2046.000000
34.720001	-0.029970	-17.712029	-7.232221	-3.072012	-3.610436	-3.797360	0.000000	-10.000000	0.050000	-11.483334	385.000000	1023.000000	1023.000000	2046.000000
34.740002	-0.029553	-17.465731	-7.194915	-3.098974	-3.523465	-3.648376	0.000000	-10.000000	0.058333	-11.383333	381.000000	1023.000000	1023.000000	2046.000000
34.759998	-0.029578	-17.480507	-7.225860	-3.039507	-3.414630	-3.800510	0.000000	-10.000000	0.058333	-11.316667	377.333344	1023.000000	1023.000000	2046.000000
34.779999	-0.029769	-17.593418	-7.152812	-3.273980	-3.540701	-3.625924	0.000000	-10.000000	0.058333	-11.366667	373.666656	1023.000000	1023.000000	2046.000000
34.799999	-0.029556	-17.467501	-7.255926	-3.130978	-3.283114	-3.797483	0.000000	-10.000000	0.058333	-11.533334	370.000000	1023.000000	1023.000000	2046.000000
34.820000	-0.030181	-17.837234	-7.195566	-3.364077	-3.525957	-3.751635	0.000000	-10.000000	0.066667	-11.716667	364.666656	1023.000000	1023.000000	2046.000000
34.840000	-0.030164	-17.827171	-7.209634	-3.400537	-3.493448	-3.723552	0.000000	-10.000000	0.075000	-11.850000	360.666656	1023.000000	1023.000000	2046.000000
34.860001	-0.030504	-18.027592	-7.286541	-3.426951	-3.455405	-3.858694	0.000000	-10.000000	0.083333	-12.066668	355.333344	1023.000000	1023.000000	2046.000000
34.880001	-0.030829	-18.219893	-7.238751	-3.711623	-3.614710	-3.654809	0.000000	-10.000000	0.091667	-12.233334	352.666656	1023.000000	1023.000000	2046.000000
34.900002	-0.030999	-18.320684	-7.412790	-3.596012	-3.437664	-3.874219	0.000000	-10.000000	0.083333	-12.366667	348.666656	1023.000000	1023.000000	2046.000000
34.919998	-0.031753	-18.766233	-7.364877	-3.875762	-3.728487	-3.797106	0.000000	-10.000000	0.083333	-12.383333	346.000000	1023.000000	1023.000000	2046.000000
34.939999	-0.031621	-18.687878	-7.480240	-3.788564	-3.549310	-3.869765	0.000000	-10.000000	0.083333	-12.433333	342.000000	1023.000000	1023.000000	2046.000000
34.959999	-0.032352	-19.119982	-7.523376	-4.003693	-3.738994	-3.853918	0.000000	-10.000000	0.100000	-12.566667	337.666656	1023.000000	1023.000000	2046.000000
34.980000	-0.032759	-19.360336	-7.628566	-4.154337	-3.756150	-3.821284	0.000000	-10.000000	0.091667	-12.550000	333.333344	1023.000000	1023.000000	2046.000000
35.000000	-0.033251	-19.651300	-7.796512	-4.184852	-3.723354	-3.946582	0.000000	-10.000000	0.083333	-12.516666	329.000000	1023.000000	1023.000000	2046.000000
35.020000	-0.033906	-20.038420	-7.832444	-4.526667	-3.888265	-3.791044	0.000000	-10.000000	0.083333	-12.416667	325.000000	1023.000000	1023.000000	2046.000000
35.040001	-0.033963	-20.071913	-7.979231	-4.393635	-3.676588	-4.022460	0.000000	-10.000000	0.091667	-12.516666	321.000000	1023.000000	1023.000000	2046.000000
35.060001	-0.034434	-20.350252	-7.906341	-4.625248	-3.926537	-3.892126	0.000000	-10.000000	0.091667	-12.750000	316.833344	1023.000000	1023.000000	2046.000000
35.080002	-0.034164	-20.190817	-7.957456	-4.498510	-3.789913	-3.944939	0.000000	-10.000000	0.091667	-12.983334	312.500000	1023.000000	1023.000000	2046.000000
35.099998	-0.034627	-20.464701	-7.932770	-4.591382	-3.974076	-3.966473	0.000000	-10.000000	0.091667	-13.150001	308.166656	1023.000000	1023.000000	2046.000000
35.119999	-0.034702	-20.509062	-7.979096	-4.660115	-4.007719	-3.862131	0.000000	-10.000000	0.100000	-13.066667	303.666656	1023.000000	1023.000000	2046.000000
35.139999	-0.035360	-20.897669	-8.178754	-4.597394	-3.980748	-4.140773	0.000000	-10.000000	0.100000	-13.066667	299.333344	1023.000000	1023.000000	2046.000000
35.160000	-0.036465	-21.550884	-8.231553	-5.042563	-4.300573	-3.976195	0.000000	-10.000000	0.100000	-13.033334	295.000000	1023.000000	1023.000000	2046.000000
35.180000	-0.036906	-21.811338	-8.375135	-5.005131	-4.211317	-4.219756	0.000000	-10.000000	0.100000	-13.316667	290.666656	1023.000000	1023.000000	2046.000000
35.200001	-0.037817	-22.349615	-8.211851	-5.375534	-4.548176	-4.214054	0.000000	-10.000000	0.100000	-13.683333	286.166656	1023.000000	1023.000000	2046.000000
35.220001	-0.038024	-22.472130	-8.155580	-5.352510	-4.510650	-4.453391	0.000000	-10.000000	0.108333	-13.966666	281.500000	1023.000000	1023.000000	2046.000000
35.240002	-0.038889	-22.983423	-8.139458	-5.598599	-4.726178	-4.519188	0.000000	-10.000000	0.108333	-14.066667	276.833344	1023.000000	1023.000000	2046.000000
35.259998	-0.039817	-23.531574	-8.350883	-5.638924	-4.805750	-4.736017	0.000000	-10.000000	0.100000	-13.816667	272.166656	1023.000000	1023.000000	2046.000000
35.279999	-0.042079	-24.868416	-8.703603	-5.919586	-5.154663	-5.090564	0.000000	-10.000000	0.083333	-13.566667	267.500000	1023.000000	1023.000000	2046.000000
35.299999	-0.044142	-26.087765	-9.146920	-6.372196	-5.354610	-5.214036	0.000000	-10.000000	0.066667	-12.916667	263.166656	1023.000000	1023.000000	2046.000000
35.320000	-0.046254	-27.336340	-9.651294	-6.509947	-5.505558	-5.669541	0.000000	-10.000000	0.058333	-12.266666	259.000000	1023.000000	1023.000000	2046.000000
35.340000	-0.047875	-28.293875	-9.841516	-6.992941	-5.889322	-5.570096	0.000000	-10.000000	0.050000	-11.416667	255.000000	1023.000000	1023.000000	2046.000000
35.360001	-0.048872	-28.883093	-10.235373	-6.814167	-5.860831	-5.972722	0.000000	-10.000000	0.050000	-10.800000	251.000000	1023.000000	1023.000000	2046.000000
35.380001	-0.050164	-29.646738	-10.391725	-7.085218	-6.181551	-5.988244	0.000000	-10.000000	0.041667	-10.033334	247.333328	1023.000000	1023.000000	2046.000000
35.400002	-0.050387	-29.778847	-10.560924	-7.063977	-6.153861	-6.000085	0.000000	-10.000000	0.033333	-9.350000	243.833328	1023.000000	1023.000000	2046.000000
35.419998	-0.051045	-30.167490	-10.708573	-6.985769	-6.263978	-6.209170	0.000000	-10.000000	0.025000	-8.566667	240.833328	1023.000000	1023.000000	2046.000000
35.439999	-0.050935	-30.102652	-10.700644	-7.188705	-6.300147	-5.913156	0.000000	-10.000000	0.025000	-8.000000	238.000000	1023.000000	1023.000000	2046.000000
35.459999	-0.050564	-29.883471	-10.777751	-6.829057	-6.149853	-6.126810	0.000000	-10.000000	0.025000	-7.566667	235.333328	1023.000000	1023.000000	2046.000000
35.480000	-0.050250	-29.697613	-10.646098	-6.904187	-6.308694	-5.838634	0.000000	-10.000000	0.016667	-7.133333	232.833328	1023.000000	1023.000000	2046.000000
35.500000	-0.049628	-29.330273	-10.703081	-6.530820	-6.073332	-6.023039	0.000000	-10.000000	0.008333	-6.533333	230.333328	1023.000000	1023.000000	2046.000000
35.520000	-0.049644	-29.339424	-10.595306	-6.739625	-6.235797	-5.768697	0.000000	-10.000000	0.000000	-5.783333	228.333328	1023.000000	1023.000000	2046.000000
35.540001	-0.048877	-28.886478	-10.686782	-6.489225	-5.929521	-5.780951	0.000000	-10.000000	0.000000	-5.000000	226.333328	1023.000000	1023.000000	2046.000000
35.560001	-0.048816	-28.850050	-10.597594	-6.551798	-5.991191	-5.709467	0.000000	-10.000000	0.000000	-4.450000	224.666672	1023.000000	1023.000000	2046.000000
35.580002	-0.048114	-28.435335	-10.530742	-6.583740	-5.821419	-5.499434	0.000000	-10.000000	0.000000	-4.083333	223.000000	1023.000000	1023.000000	2046.000000
35.599998	-0.048088	-28.419716	-10.568370	-6.450705	-5.708267	-5.692375	0.000000	-10.000000	0.000000	-4.033333	221.666672	1023.000000	1023.000000	2046.000000
35.619999	-0.047992	-28.363501	-10.435926	-6.691852	-5.780665	-5.455058	0.000000	-10.000000	0.000000	-4.166667	220.166672	1023.000000	1023.000000	2046.000000
35.639999	-0.047813	-28.257570	-10.496608	-6.525979	-5.584082	-5.650903	0.000000	-10.000000	0.000000	-4.383333	218.833328	1023.000000	1023.000000	2046.000000
35.660000	-0.048136	-28.448341	-10.356262	-6.834095	-5.777384	-5.480600	0.000000	-10.000000	0.000000	-4.566667	217.166672	1023.000000	1023.000000	2046.000000
35.680000	-0.047759	-28.225594	-10.433380	-6.784608	-5.520565	-5.487040	0.000000	-10.000000	0.000000	-4.700000	215.833328	1023.000000	1023.000000	2046.000000
35.700001	-0.048099	-28.426456	-10.439058	-6.869892	-5.566140	-5.551367	0.000000	-10.000000	0.000000	-4.850000	214.166672	1023.000000	1023.000000	2046.000000
35.720001	-0.048088	-28.419891	-10.395690	-7.118420	-5.569145	-5.336637	0.000000	-10.000000	0.000000	-5.000000	212.500000	1023.000000	1023.000000	2046.000000
35.740002	-0.048230	-28.504217	-10.551643	-6.934032	-5.405121	-5.613420	0.000000	-10.000000	0.000000	-4.966667	210.833328	1023.000000	1023.000000	2046.000000
35.759998	-0.048646	-28.749557	-10.449589	-7.286246	-5.620257	-5.393465	0.000000	-10.000000	0.000000	-4.666667	209.166672	1023.000000	1023.000000	2046.000000
35.779999	-0.048522	-28.676233	-10.632990	-7.179458	-5.358342	-5.505443	0.000000	-10.000000	0.000000	-4.000000	207.833328	1023.000000	1023.000000	2046.000000
35.799999	-0.049046	-28.985909	-10.608208	-7.435533	-5.514376	-5.427793	0.000000	-10.000000	-0.016667	-3.033333	206.333328	1023.000000	1023.000000	2046.000000
35.820000	-0.048963	-28.937023	-10.735423	-7.514263	-5.321883	-5.365453	0.000000	-10.000000	-0.033333	-1.100000	205.500000	1023.000000	1023.000000	2046.000000
35.840000	-0.049191	-29.071890	-10.803226	-7.565250	-5.248444	-5.454970	0.000000	-10.000000	-0.050000	1.166667	205.000000	1023.000000	1023.000000	2046.000000
35.860001	-0.048988	-28.951817	-10.732790	-7.800953	-5.194139	-5.223934	0.000000	-10.000000	-0.050000	3.016667	205.000000	1023.000000	1023.000000	2046.000000
35.880001	-0.048544	-28.689381	-10.801475	-7.649687	-4.894314	-5.343905	0.000000	-10.000000	-0.066667	5.650000	205.000000	1023.000000	1023.000000	2046.000000
35.900002	-0.048060	-28.403490	-10.586574	-7.797856	-4.931826	-5.087234	0.000000	-10.000000	-0.091667	8.150000	205.000000	1023.000000	1023.000000	2046.000000
35.919998	-0.047219	-27.906576	-10.635454	-7.628915	-4.607159	-5.035047	0.000000	-10.000000	-0.133333	11.566667	205.000000	1023.000000	1023.000000	2046.000000
35.939999	-0.046649	-27.569269	-10.458646	-7.644427	-4.620402	-4.845794	0.000000	-10.000000	-0.183333	13.566667	205.000000	1023.000000	1023.000000	2046.000000
35.959999	-0.045839	-27.090960	-10.501209	-7.447650	-4.366031	-4.776068	0.000000	-10.000000	-0.233333	15.783334	205.000000	1023.000000	1023.000000	2046.000000
35.980000	-0.045856	-27.101126	-10.497122	-7.468338	-4.375537	-4.760130	0.000000	-10.000000	-0.275000	17.683334	145.000000	1023.000000	1023.000000	2046.000000
36.000000	-0.045289	-26.765589	-10.378601	-7.531741	-4.335568	-4.519677	0.000000	-10.000000	-0.383333	21.133333	91.333336	1023.000000	1023.000000	2046.000000
36.020000	-0.044543	-26.324680	-10.288665	-7.257658	-4.215880	-4.562477	0.000000	-10.000000	-0.483333	23.816666	37.666668	1023.000000	1023.000000	2046.000000
36.040001	-0.043473	-25.692652	-9.876184	-7.314662	-4.275598	-4.226208	0.000000	-10.000000	-0.575000	25.900000	44.000000	1023.000000	1023.000000	2046.000000
36.060001	-0.042526	-25.132868	-9.751726	-6.920691	-4.083335	-4.377115	0.000000	-10.000000	-0.591667	26.616667	46.666668	1023.000000	1023.000000	2046.000000
36.080002	-0.041803	-24.705528	-9.606030	-7.033558	-4.080473	-3.985468	0.000000	-10.000000	-0.616667	27.983334	52.333332	1023.000000	1023.000000	2046.000000
36.099998	-0.041860	-24.739147	-9.784042	-6.780409	-3.999719	-4.174978	0.000000	-10.000000	-0.658333	29.666668	61.166668	1023.000000	1023.000000	2046.000000
36.119999	-0.042896	-25.351721	-10.024067	-6.844056	-4.123118	-4.360479	0.000000	-10.000000	-0.716667	30.983334	70.666664	1023.000000	1023.000000	2046.000000
36.139999	-0.043478	-25.695683	-10.157938	-7.076936	-4.170501	-4.290307	0.000000	-10.000000	-0.758333	32.283333	80.833336	1023.000000	1023.000000	2046.000000
36.160000	-0.043644	-25.793724	-10.327365	-6.844457	-4.070264	-4.551638	0.000000	-10.000000	-0.791667	33.466667	91.333336	1023.000000	1023.000000	2046.000000
36.180000	-0.043078	-25.458965	-10.204477	-6.951083	-4.070610	-4.232795	0.000000	-10.000000	-0.816667	34.600002	102.500000	1023.000000	1023.000000	2046.000000
36.200001	-0.042227	-24.956179	-10.254421	-6.536551	-3.772679	-4.392527	0.000000	-10.000000	-0.858333	35.216667	113.666664	1023.000000	1023.000000	2046.000000
36.220001	-0.041472	-24.510199	-10.043315	-6.410686	-3.782572	-4.273625	0.000000	-10.000000	-0.916667	35.783333	125.333336	1023.000000	1023.000000	2046.000000
36.240002	-0.039986	-23.631512	-9.966810	-6.163827	-3.399968	-4.100906	0.000000	-10.000000	-0.950000	36.366669	137.000000	1023.000000	1023.000000	2046.000000
36.259998	-0.038839	-22.954021	-9.764443	-5.912987	-3.276731	-3.999861	0.000000	-10.000000	-0.958333	37.066669	149.166672	1023.000000	1023.000000	2046.000000
36.279999	-0.037019	-21.878347	-9.525313	-5.680961	-2.946794	-3.725278	0.000000	-10.000000	-0.950000	37.583336	161.500000	1023.000000	1023.000000	2046.000000
36.299999	-0.035587	-21.031965	-9.403589	-5.357969	-2.650538	-3.619869	0.000000	-10.000000	-0.941667	37.766666	174.000000	1023.000000	1023.000000	2046.000000
36.320000	-0.033688	-19.909878	-9.011649	-5.263552	-2.440097	-3.194581	0.000000	-10.000000	-0.966667	37.750000	186.500000	1023.000000	1023.000000	2046.000000
36.340000	-0.032162	-19.007742	-8.889795	-4.893214	-2.052124	-3.172609	0.000000	-10.000000	-0.958333	37.650002	199.166672	1023.000000	1023.000000	2046.000000
36.360001	-0.030634	-18.104431	-8.625635	-4.902569	-1.809277	-2.766950	0.000000	-10.000000	-0.950000	37.566666	211.666672	1023.000000	1023.000000	2046.000000
36.380001	-0.028810	-17.026653	-8.402511	-4.724509	-1.421760	-2.477872	0.000000	-10.000000	-0.916667	37.250000	224.333328	1023.000000	1023.000000	2046.000000
36.400002	-0.027391	-16.188150	-8.198407	-4.421044	-1.172520	-2.396180	0.000000	-10.000000	-0.908333	36.566669	236.666672	1023.000000	1023.000000	2046.000000
36.419998	-0.025607	-15.133952	-7.809852	-4.472762	-0.945344	-1.905995	0.000000	-10.000000	-0.891667	35.816669	249.000000	1023.000000	1023.000000	2046.000000
36.439999	-0.024329	-14.378546	-7.707898	-4.069694	-0.618476	-1.982478	0.000000	-10.000000	-0.866667	35.133335	261.000000	1023.000000	1023.000000	2046.000000
36.459999	-0.022977	-13.579159	-7.370409	-4.122185	-0.531742	-1.554822	0.000000	-10.000000	-0.825000	34.783333	273.000000	1023.000000	1023.000000	2046.000000
36.480000	-0.021339	-12.611154	-7.236207	-3.913658	-0.130708	-1.330580	0.000000	-10.000000	-0.783333	34.166668	284.666656	1023.000000	1023.000000	2046.000000
36.500000	-0.020320	-12.009303	-7.030464	-3.614983	-0.022357	-1.341499	0.000000	-10.000000	-0.758333	33.600002	296.166656	1023.000000	1023.000000	2046.000000
36.520000	-0.018748	-11.079840	-6.735364	-3.661998	0.197995	-0.880472	0.000000	-10.000000	-0.758333	33.233334	307.333344	1023.000000	1023.000000	2046.000000
36.540001	-0.017615	-10.410337	-6.625606	-3.251981	0.436583	-0.969333	0.000000	-10.000000	-0.758333	32.966667	318.500000	1023.000000	1023.000000	2046.000000
36.560001	-0.016339	-9.656286	-6.306494	-3.326435	0.520826	-0.544183	0.000000	-10.000000	-0.741667	32.583332	329.500000	1023.000000	1023.000000	2046.000000
36.580002	-0.014797	-8.744822	-6.220037	-3.106338	0.954264	-0.372711	0.000000	-10.000000	-0.716667	32.183334	340.500000	1023.000000	1023.000000	2046.000000
36.599998	-0.013806	-8.159285	-5.974954	-2.907993	1.034431	-0.310768	0.000000	-10.000000	-0.700000	32.083332	351.333344	1023.000000	1023.000000	2046.000000
36.619999	-0.012403	-7.330118	-5.755364	-2.891008	1.271468	0.044785	0.000000	-10.000000	-0.691667	32.299999	362.166656	1023.000000	1023.000000	2046.000000
36.639999	-0.011470	-6.778767	-5.669598	-2.564779	1.500526	-0.044916	0.000000	-10.000000	-0.691667	32.299999	372.833344	1023.000000	1023.000000	2046.000000
36.660000	-0.010101	-5.969693	-5.328598	-2.696290	1.632192	0.423004	0.000000	-10.000000	-0.675000	32.200001	383.666656	1023.000000	1023.000000	2046.000000
36.680000	-0.008766	-5.180624	-5.273852	-2.431695	2.037271	0.487653	0.000000	-10.000000	-0.650000	31.616667	394.333344	1023.000000	1023.000000	2046.000000
36.700001	-0.007342	-4.338966	-4.927135	-2.244783	2.144437	0.688516	0.000000	-10.000000	-0.608333	31.150000	405.000000	1023.000000	1023.000000	2046.000000
36.720001	-0.005674	-3.353445	-4.729100	-2.024359	2.456055	0.943959	0.000000	-10.000000	-0.591667	30.500000	415.333344	1023.000000	1023.000000	2046.000000
36.740002	-0.004376	-2.586268	-4.531625	-1.684384	2.647282	0.982459	0.000000	-10.000000	-0.591667	30.000000	425.833344	1023.000000	1023.000000	2046.000000
36.759998	-0.002793	-1.650904	-4.253137	-1.570019	2.854461	1.317790	0.000000	-10.000000	-0.608333	29.916666	435.833344	1023.000000	1023.000000	2046.000000
36.779999	-0.001959	-1.157982	-4.209005	-1.205925	3.051242	1.205705	0.000000	-10.000000	-0.608333	29.866667	445.833344	1023.000000	1023.000000	2046.000000
36.799999	-0.000713	-0.421493	-3.837100	-1.215949	3.093332	1.538224	0.000000	-10.000000	-0.616667	30.250000	455.500000	1023.000000	1023.000000	2046.000000
36.820000	0.000605	0.357412	-3.757798	-0.824013	3.426207	1.513016	0.000000	-10.000000	-0.625000	30.200001	465.666656	1023.000000	1023.000000	2046.000000
36.840000	0.001990	1.176252	-3.290611	-0.667079	3.453378	1.680563	0.000000	-10.000000	-0.625000	30.583334	476.000000	1023.000000	1023.000000	2046.000000
36.860001	0.003426	2.024933	-2.989709	-0.428466	3.690358	1.752749	0.000000	-10.000000	-0.616667	30.750000	483.000000	1023.000000	1023.000000	2046.000000
36.880001	0.004094	2.419350	-2.820132	-0.151769	3.752789	1.638463	0.000000	-10.000000	-0.600000	30.850000	493.166656	1023.000000	1023.000000	2046.000000
36.900002	0.004043	2.389567	-2.854791	-0.170847	3.764958	1.650247	0.000000	-10.000000	-0.591667	30.700001	503.166656	1023.000000	1023.000000	2046.000000
36.919998	0.002504	1.480139	-3.165651	-0.083126	3.590697	1.138219	0.000000	-10.000000	-0.600000	30.400002	516.666687	1023.000000	1023.000000	2046.000000
36.939999	0.001917	1.133087	-3.170689	-0.377305	3.438947	1.242135	0.000000	-10.000000	-0.600000	30.050001	527.000000	1023.000000	1023.000000	2046.000000
36.959999	0.001533	0.906295	-3.395944	-0.277586	3.540269	1.039556	0.000000	-10.000000	-0.608333	29.833334	537.333313	1023.000000	1023.000000	2046.000000
36.980000	0.001877	1.109315	-3.244847	-0.254940	3.455401	1.153700	0.000000	-10.000000	-0.616667	29.799999	547.166687	1023.000000	1023.000000	2046.000000
37.000000	0.002708	1.600174	-3.240886	-0.052871	3.674301	1.219630	0.000000	-10.000000	-0.616667	30.100000	556.833313	1023.000000	1023.000000	2046.000000
37.020000	0.003316	1.959888	-3.139381	0.218479	3.695753	1.185037	0.000000	-10.000000	-0.616667	30.066668	566.833313	1023.000000	1023.000000	2046.000000
37.040001	0.004517	2.669590	-2.929338	0.305687	3.818718	1.474523	0.000000	-10.000000	-0.608333	30.033333	577.166687	1023.000000	1023.000000	2046.000000
37.060001	0.005183	3.063052	-2.911788	0.600859	3.986293	1.387689	0.000000	-10.000000	-0.591667	29.766666	587.500000	1023.000000	1023.000000	2046.000000
37.080002	0.006663	3.938024	-2.559039	0.636205	4.062183	1.798674	0.000000	-10.000000	-0.566667	29.450001	597.333313	1023.000000	1023.000000	2046.000000
37.099998	0.007993	4.723910	-2.557134	0.880273	4.440488	1.960283	0.000000	-10.000000	-0.525000	28.683334	607.000000	1023.000000	1023.000000	2046.000000
37.119999	0.009169	5.418990	-2.291634	1.047274	4.493589	2.169761	0.000000	-10.000000	-0.516667	28.166668	616.500000	1023.000000	1023.000000	2046.000000
37.139999	0.010821	6.395045	-2.078961	1.191064	4.812707	2.470235	0.000000	-10.000000	-0.508333	27.750000	626.000000	1023.000000	1023.000000	2046.000000
37.160000	0.011632	6.874675	-2.056475	1.418553	5.020223	2.492373	0.000000	-10.000000	-0.500000	27.533335	635.333313	1023.000000	1023.000000	2046.000000
37.180000	0.013079	7.729657	-1.762437	1.348126	5.186678	2.957289	0.000000	-10.000000	-0.491667	27.400000	644.666687	1023.000000	1023.000000	2046.000000
37.200001	0.014266	8.431165	-1.705738	1.575914	5.555412	3.005576	0.000000	-10.000000	-0.491667	27.500000	653.833313	1023.000000	1023.000000	2046.000000
37.220001	0.015302	9.043715	-1.451476	1.690464	5.649568	3.155160	0.000000	-10.000000	-0.500000	27.616667	663.166687	1023.000000	1023.000000	2046.000000
37.240002	0.016835	9.949541	-1.204226	1.696423	5.967627	3.489717	0.000000	-10.000000	-0.491667	27.533333	672.333313	1023.000000	1023.000000	2046.000000
37.259998	0.017442	10.308003	-1.131151	1.932107	6.121093	3.385954	0.000000	-10.000000	-0.475000	27.266666	681.500000	1023.000000	1023.000000	2046.000000
37.279999	0.018882	11.159542	-0.833931	1.868771	6.293367	3.831335	0.000000	-10.000000	-0.458333	26.983334	690.500000	1023.000000	1023.000000	2046.000000
37.299999	0.019749	11.671697	-0.853307	2.144944	6.640813	3.739247	0.000000	-10.000000	-0.458333	26.616667	699.500000	1023.000000	1023.000000	2046.000000
37.320000	0.020945	12.378507	-0.516101	2.114292	6.677296	4.103020	0.000000	-10.000000	-0.458333	26.266668	708.500000	1023.000000	1023.000000	2046.000000
37.340000	0.022077	13.047773	-0.523520	2.309400	7.081346	4.180548	0.000000	-10.000000	-0.475000	26.100000	717.333313	1023.000000	1023.000000	2046.000000
37.360001	0.023113	13.659519	-0.226620	2.386646	7.117603	4.381891	0.000000	-10.000000	-0.483333	25.983334	723.166687	1023.000000	1023.000000	2046.000000
37.380001	0.024365	14.399614	-0.131558	2.497554	7.449235	4.584382	0.000000	-10.000000	-0.500000	25.983334	731.833313	1023.000000	1023.000000	2046.000000
37.400002	0.025065	14.813515	0.020571	2.672585	7.493349	4.627010	0.000000	-10.000000	-0.500000	26.016668	737.666687	1023.000000	1023.000000	2046.000000
37.419998	0.026378	15.589119	0.189053	2.618716	7.800175	4.981175	0.000000	-10.000000	-0.483333	26.150002	749.333313	1023.000000	1023.000000	2046.000000
37.439999	0.026896	15.895336	0.265784	2.798072	7.919416	4.912065	0.000000	-10.000000	-0.466667	26.050001	758.000000	1023.000000	1023.000000	2046.000000
37.459999	0.028432	16.803209	0.567089	2.747393	8.157000	5.331728	0.000000	-10.000000	-0.450000	25.950001	766.666687	1023.000000	1023.000000	2046.000000
37.480000	0.029285	17.307243	0.625936	3.065275	8.365294	5.250739	0.000000	-10.000000	-0.433333	25.766666	772.333313	1023.000000	1023.000000	2046.000000
37.500000	0.030720	18.155586	0.894072	3.124120	8.527564	5.609830	0.000000	-10.000000	-0.433333	25.566668	781.000000	1023.000000	1023.000000	2046.000000
37.520000	0.031740	18.758276	0.901777	3.444806	8.807310	5.604382	0.000000	-10.000000	-0.425000	25.500000	792.500000	1023.000000	1023.000000	2046.000000
37.540001	0.032908	19.448387	1.208626	3.481270	8.816566	5.941925	0.000000	-10.000000	-0.433333	25.250000	804.000000	1023.000000	1023.000000	2046.000000
37.560001	0.033419	19.750618	1.135201	3.753382	9.027608	5.834428	0.000000	-10.000000	-0.425000	25.216667	809.666687	1023.000000	1023.000000	2046.000000
37.580002	0.034525	20.403997	1.451313	3.841329	9.024075	6.087281	0.000000	-10.000000	-0.425000	24.933334	815.333313	1023.000000	1023.000000	2046.000000
37.599998	0.035505	20.983435	1.570246	4.086055	9.236578	6.090556	0.000000	-10.000000	-0.416667	24.716667	823.500000	1023.000000	1023.000000	2046.000000
37.619999	0.036397	21.510721	1.994182	4.301234	9.108377	6.106928	0.000000	-10.000000	-0.408333	24.350000	834.666687	1023.000000	1023.000000	2046.000000
37.639999	0.037477	22.149097	2.157689	4.360018	9.344290	6.287099	0.000000	-10.000000	-0.400000	24.266666	845.666687	1023.000000	1023.000000	2046.000000
37.660000	0.036979	21.854330	2.149172	4.552297	9.203101	5.949760	0.000000	-10.000000	-0.383333	23.783335	854.000000	1023.000000	1023.000000	2046.000000
37.680000	0.035899	21.216326	1.937611	4.265328	9.091680	5.921708	0.000000	-10.000000	-0.366667	23.200001	862.000000	1023.000000	1023.000000	2046.000000
37.700001	0.033804	19.978016	1.567816	4.186307	8.835326	5.388567	0.000000	-10.000000	-0.350000	22.200001	869.666687	1023.000000	1023.000000	2046.000000
37.720001	0.033161	19.598026	1.492096	3.911044	8.700403	5.494483	0.000000	-10.000000	-0.350000	21.433334	877.166687	1023.000000	1023.000000	2046.000000
37.740002	0.032467	19.188250	1.283322	3.954382	8.698461	5.252085	0.000000	-10.000000	-0.341667	21.133333	884.333313	1023.000000	1023.000000	2046.000000
37.759998	0.032883	19.433628	1.454678	3.973589	8.608706	5.396655	0.000000	-10.000000	-0.333333	21.083334	889.166687	1023.000000	1023.000000	2046.000000
37.779999	0.033091	19.556768	1.262506	4.125880	8.839603	5.328778	0.000000	-10.000000	-0.291667	20.300001	896.166687	1023.000000	1023.000000	2046.000000
37.799999	0.033537	19.820393	1.540387	4.281224	8.616075	5.382707	0.000000	-10.000000	-0.250000	18.933334	902.833313	1023.000000	1023.000000	2046.000000
37.820000	0.034072	20.136581	1.521860	4.396026	8.786265	5.432430	0.000000	-10.000000	-0.191667	17.250000	911.500000	1023.000000	1023.000000	2046.000000
37.840000	0.034468	20.370600	1.745318	4.535525	8.631855	5.457901	0.000000	-10.000000	-0.183333	16.133333	917.500000	1023.000000	1023.000000	2046.000000
37.860001	0.035786	21.149252	1.849314	4.625358	8.914424	5.760158	0.000000	-10.000000	-0.183333	15.383333	921.500000	1023.000000	1023.000000	2046.000000
37.880001	0.036345	21.480082	1.884303	4.775242	9.010979	5.809558	0.000000	-10.000000	-0.175000	14.233334	926.666687	1023.000000	1023.000000	2046.000000
37.900002	0.037868	22.380007	2.153198	4.854300	9.215129	6.157380	0.000000	-10.000000	-0.150000	13.516666	929.833313	1023.000000	1023.000000	2046.000000
37.919998	0.038170	22.558439	2.063776	4.955494	9.423218	6.115951	0.000000	-10.000000	-0.133333	12.716667	934.666687	1023.000000	1023.000000	2046.000000
37.939999	0.039314	23.234510	2.329477	4.962105	9.507300	6.435628	0.000000	-10.000000	-0.125000	12.216667	939.000000	1023.000000	1023.000000	2046.000000
37.959999	0.039735	23.483303	2.208778	5.068650	9.789092	6.416784	0.000000	-10.000000	-0.116667	11.716667	943.333313	1023.000000	1023.000000	2046.000000
37.980000	0.040737	24.075655	2.551396	5.074647	9.788758	6.660855	0.000000	-10.000000	-0.100000	11.150001	947.333313	1023.000000	1023.000000	2046.000000
38.000000	0.041305	24.411142	2.511973	5.189176	10.073234	6.636758	0.000000	-10.000000	-0.083333	10.433333	951.000000	1023.000000	1023.000000	2046.000000
38.020000	0.041682	24.633835	2.758378	5.186354	9.955487	6.733616	0.000000	-10.000000	-0.066667	9.716667	954.666687	1023.000000	1023.000000	2046.000000
38.040001	0.042181	24.928928	2.674093	5.243637	10.256100	6.755099	0.000000	-10.000000	-0.058333	8.433333	959.166687	1023.000000	1023.000000	2046.000000
38.060001	0.042424	25.072578	2.843529	5.255803	10.152754	6.820492	0.000000	-10.000000	-0.058333	7.600000	962.166687	1023.000000	1023.000000	2046.000000
38.080002	0.043250	25.560555	2.884388	5.283109	10.381159	7.011899	0.000000	-10.000000	-0.058333	6.766667	965.166687	1023.000000	1023.000000	2046.000000
38.099998	0.043251	25.561567	2.984570	5.338084	10.285172	6.953742	0.000000	-10.000000	-0.033333	6.316667	966.833313	1023.000000	1023.000000	2046.000000
38.119999	0.044236	26.143251	3.066325	5.338702	10.502447	7.235776	0.000000	-10.000000	-0.016667	5.866667	968.333313	1023.000000	1023.000000	2046.000000
38.139999	0.044136	26.084141	3.018181	5.408965	10.550020	7.106975	0.000000	-10.000000	-0.016667	5.266667	970.500000	1023.000000	1023.000000	2046.000000
38.160000	0.044976	26.580820	3.234912	5.410262	10.571024	7.364624	0.000000	-10.000000	-0.041667	4.966667	972.833313	1023.000000	1023.000000	2046.000000
38.180000	0.044954	26.567623	3.083494	5.438441	10.773476	7.272213	0.000000	-10.000000	-0.058333	4.850000	975.000000	1023.000000	1023.000000	2046.000000
38.200001	0.045743	27.034235	3.419481	5.462534	10.688376	7.463844	0.000000	-10.000000	-0.058333	4.883334	977.000000	1023.000000	1023.000000	2046.000000
38.220001	0.046185	27.295599	3.281864	5.609472	10.990067	7.414195	0.000000	-10.000000	-0.050000	4.850000	978.666687	1023.000000	1023.000000	2046.000000
38.240002	0.046904	27.720209	3.605389	5.659951	10.855563	7.599307	0.000000	-10.000000	-0.058333	4.816667	980.333313	1023.000000	1023.000000	2046.000000
38.259998	0.047363	27.991714	3.529070	5.769011	11.061561	7.632074	0.000000	-10.000000	-0.066667	4.783333	981.500000	1023.000000	1023.000000	2046.000000
38.279999	0.047669	28.172403	3.659622	5.841419	10.976562	7.694799	0.000000	-10.000000	-0.066667	4.800000	982.500000	1023.000000	1023.000000	2046.000000
38.299999	0.047998	28.366714	3.606025	5.929852	11.099355	7.731483	0.000000	-10.000000	-0.058333	4.583333	983.666687	1023.000000	1023.000000	2046.000000
38.320000	0.047672	28.174131	3.632380	5.955356	10.930722	7.655673	0.000000	-10.000000	-0.041667	4.100000	985.166687	1023.000000	1023.000000	2046.000000
38.340000	0.048441	28.628786	3.763619	6.083857	11.000212	7.781098	0.000000	-10.000000	-0.041667	2.816667	987.000000	1023.000000	1023.000000	2046.000000
38.360001	0.048174	28.470701	3.806640	6.158494	10.948778	7.556788	0.000000	-10.000000	-0.041667	1.700000	988.166687	1023.000000	1023.000000	2046.000000
38.380001	0.048919	28.911001	4.126749	6.195522	10.897614	7.691116	0.000000	-10.000000	-0.050000	0.566667	989.000000	1023.000000	1023.000000	2046.000000
38.400002	0.048645	28.749054	4.050955	6.327070	10.945398	7.425630	0.000000	-10.000000	-0.050000	0.283333	989.000000	1023.000000	1023.000000	2046.000000
38.419998	0.047701	28.191372	4.104407	6.218589	10.576204	7.292171	0.000000	-10.000000	-0.033333	0.000000	989.000000	1023.000000	1023.000000	2046.000000
38.439999	0.045348	26.800564	3.578065	5.972540	10.448991	6.800968	0.000000	-10.000000	-0.025000	-1.050000	989.000000	1023.000000	1023.000000	2046.000000
38.459999	0.043162	25.508631	3.405699	5.591442	9.923918	6.587572	0.000000	-10.000000	-0.016667	-2.100000	989.000000	1023.000000	1023.000000	2046.000000
38.480000	0.041578	24.572527	2.905593	5.419045	9.978405	6.269484	0.000000	-10.000000	-0.025000	-3.533334	989.000000	1023.000000	1023.000000	2046.000000
38.500000	0.040524	23.949930	2.949391	5.289534	9.529948	6.181058	0.000000	-10.000000	-0.016667	-3.850000	989.000000	1023.000000	1023.000000	2046.000000
38.520000	0.040255	23.790791	2.703803	5.283572	9.683107	6.120309	0.000000	-10.000000	-0.016667	-4.016667	989.000000	1023.000000	1023.000000	2046.000000
38.540001	0.039530	23.362244	2.735649	5.310067	9.361251	5.955276	0.000000	-10.000000	-0.008333	-3.583333	989.000000	1023.000000	1023.000000	2046.000000
38.560001	0.039928	23.597591	2.737245	5.355496	9.442272	6.062578	0.000000	-10.000000	-0.008333	-3.216667	989.000000	1023.000000	1023.000000	2046.000000
38.580002	0.039410	23.291536	2.631906	5.409833	9.367653	5.882143	0.000000	-10.000000	0.000000	-3.066667	989.000000	1023.000000	1023.000000	2046.000000
38.599998	0.040046	23.667173	2.854008	5.471539	9.276963	6.064662	0.000000	-10.000000	-0.008333	-3.283333	989.000000	1023.000000	1023.000000	2046.000000
38.619999	0.040147	23.726749	2.647549	5.495015	9.499032	6.085153	0.000000	-10.000000	-0.016667	-3.633333	989.000000	1023.000000	1023.000000	2046.000000
38.639999	0.041001	24.231874	2.947393	5.606845	9.407553	6.270083	0.000000	-10.000000	-0.016667	-4.116667	989.000000	1023.000000	1023.000000	2046.000000
38.660000	0.041102	24.291368	2.783693	5.634488	9.621019	6.252170	0.000000	-10.000000	-0.008333	-4.516667	989.000000	1023.000000	1023.000000	2046.000000
38.680000	0.041546	24.553835	3.031789	5.629305	9.446701	6.446040	0.000000	-10.000000	0.000000	-4.633333	989.000000	1023.000000	1023.000000	2046.000000
38.700001	0.041816	24.713388	2.784385	5.653655	9.794926	6.480423	0.000000	-10.000000	-0.008333	-4.533333	989.000000	1023.000000	1023.000000	2046.000000
38.720001	0.042172	24.923859	3.049989	5.636096	9.586322	6.651452	0.000000	-10.000000	-0.016667	-4.033333	989.000000	1023.000000	1023.000000	2046.000000
38.740002	0.042464	25.096006	2.873263	5.686075	9.927420	6.609249	0.000000	-10.000000	-0.016667	-3.783333	985.666687	1023.000000	1023.000000	2046.000000
38.759998	0.042503	25.119205	3.138304	5.625879	9.678474	6.676548	0.000000	-10.000000	-0.008333	-4.016667	978.833313	1023.000000	1023.000000	2046.000000
38.779999	0.042607	25.180902	2.992999	5.623790	9.901535	6.662578	0.000000	-10.000000	0.000000	-4.583333	972.000000	1023.000000	1023.000000	2046.000000
38.799999	0.042384	25.048862	3.143565	5.597742	9.675517	6.632038	0.000000	-10.000000	0.008333	-5.666667	967.833313	1023.000000	1023.000000	2046.000000
38.820000	0.042846	25.321962	3.057746	5.610816	9.903819	6.749581	0.000000	-10.000000	0.016667	-6.850000	966.500000	1023.000000	1023.000000	2046.000000
38.840000	0.042442	25.083162	3.079653	5.541661	9.793129	6.668720	0.000000	-10.000000	0.041667	-8.783334	963.000000	1023.000000	1023.000000	2046.000000
38.860001	0.042959	25.389057	3.122766	5.601244	9.859964	6.805081	0.000000	-10.000000	0.058333	-10.100000	960.166687	1023.000000	1023.000000	2046.000000
38.880001	0.042337	25.021391	3.042118	5.548684	9.765972	6.664617	0.000000	-10.000000	0.075000	-11.116667	956.666687	1023.000000	1023.000000	2046.000000
38.900002	0.042733	25.255007	3.168741	5.614219	9.688137	6.783909	0.000000	-10.000000	0.075000	-11.866667	954.166687	1023.000000	1023.000000	2046.000000
38.919998	0.042057	24.855703	2.932551	5.523204	9.742673	6.657276	0.000000	-10.000000	0.100000	-13.100000	950.166687	1023.000000	1023.000000	2046.000000
38.939999	0.042093	24.876854	3.164371	5.526738	9.469778	6.715967	0.000000	-10.000000	0.133333	-14.516667	946.000000	1023.000000	1023.000000	2046.000000
38.959999	0.041819	24.714998	2.929042	5.501642	9.663717	6.620598	0.000000	-10.000000	0.183333	-15.900001	941.166687	1023.000000	1023.000000	2046.000000
38.980000	0.041660	24.621054	3.173678	5.513527	9.299203	6.634645	0.000000	-10.000000	0.208333	-17.433334	936.000000	1023.000000	1023.000000	2046.000000
39.000000	0.041734	24.664701	2.967966	5.646201	9.501131	6.549403	0.000000	-10.000000	0.250000	-18.950001	930.000000	1023.000000	1023.000000	2046.000000
39.020000	0.041176	24.334772	3.184279	5.566617	9.027708	6.556169	0.000000	-10.000000	0.300000	-20.833334	923.666687	1023.000000	1023.000000	2046.000000
39.040001	0.041018	24.241398	2.944073	5.733676	9.135303	6.428345	0.000000	-10.000000	0.391667	-23.150000	913.833313	1023.000000	1023.000000	2046.000000
39.060001	0.040032	23.658907	2.935353	5.631399	8.732244	6.359910	0.000000	-10.000000	0.458333	-25.033333	906.333313	1023.000000	1023.000000	2046.000000
39.080002	0.039748	23.490938	2.763772	5.730268	8.707492	6.289405	0.000000	-10.000000	0.508333	-26.600000	898.166687	1023.000000	1023.000000	2046.000000
39.099998	0.038534	22.773710	2.652869	5.648576	8.409864	6.062400	0.000000	-10.000000	0.558333	-27.350000	892.333313	1023.000000	1023.000000	2046.000000
39.119999	0.038198	22.575075	2.814905	5.620092	8.168873	5.971204	0.000000	-10.000000	0.591667	-28.216667	883.166687	1023.000000	1023.000000	2046.000000
39.139999	0.037333	22.063644	2.727945	5.528934	8.107838	5.698927	0.000000	-10.000000	0.625000	-28.766666	870.500000	1023.000000	1023.000000	2046.000000
39.160000	0.036987	21.859482	3.024494	5.492325	7.684403	5.658260	0.000000	-10.000000	0.616667	-29.066668	860.833313	1023.000000	1023.000000	2046.000000
39.180000	0.035731	21.116919	2.746622	5.488120	7.629958	5.252220	0.000000	-10.000000	0.616667	-29.283333	851.166687	1023.000000	1023.000000	2046.000000
39.200001	0.033897	20.033121	2.683069	5.232241	7.073735	5.044075	0.000000	-10.000000	0.608333	-29.383333	844.500000	1023.000000	1023.000000	2046.000000
39.220001	0.031622	18.688898	2.138861	4.986948	6.929192	4.633897	0.000000	-10.000000	0.600000	-29.366667	834.666687	1023.000000	1023.000000	2046.000000
39.240002	0.028764	16.999512	1.859434	4.556657	6.300797	4.282624	0.000000	-10.000000	0.600000	-29.016668	821.666687	1023.000000	1023.000000	2046.000000
39.259998	0.027138	16.038273	1.469462	4.406303	6.165390	3.997119	0.000000	-10.000000	0.600000	-28.600000	812.000000	1023.000000	1023.000000	2046.000000
39.279999	0.024945	14.742302	1.050371	4.219276	5.894071	3.578584	0.000000	-10.000000	0.600000	-28.333334	802.333313	1023.000000	1023.000000	2046.000000
39.299999	0.023877	14.111361	1.059571	4.076929	5.456872	3.517989	0.000000	-10.000000	0.600000	-28.283333	796.000000	1023.000000	1023.000000	2046.000000
39.320000	0.022798	13.473835	0.693859	4.014167	5.460674	3.305135	0.000000	-10.000000	0.600000	-28.316666	786.666687	1023.000000	1023.000000	2046.000000
39.340000	0.021717	12.834620	0.728925	3.887784	5.061351	3.156560	0.000000	-10.000000	0.600000	-28.233334	774.166687	1023.000000	1023.000000	2046.000000
39.360001	0.021478	12.693711	0.598246	3.920976	5.088993	3.085496	0.000000	-10.000000	0.600000	-28.233334	764.833313	1023.000000	1023.000000	2046.000000
39.380001	0.020928	12.368328	0.493879	3.878617	5.018936	2.976897	0.000000	-10.000000	0.566667	-28.049999	755.333313	1023.000000	1023.000000	2046.000000
39.400002	0.021261	12.565524	0.684420	4.030586	4.798292	3.052227	0.000000	-10.000000	0.550000	-27.866667	749.000000	1023.000000	1023.000000	2046.000000
39.419998	0.021299	12.587999	0.454405	4.175633	5.005877	2.952084	0.000000	-10.000000	0.516667	-27.366667	739.666687	1023.000000	1023.000000	2046.000000
39.439999	0.021235	12.550058	0.613905	4.152910	4.732926	3.050317	0.000000	-10.000000	0.516667	-26.866667	730.500000	1023.000000	1023.000000	2046.000000
39.459999	0.021479	12.694208	0.426691	4.331519	4.911417	3.024581	0.000000	-10.000000	0.491667	-26.416666	721.666687	1023.000000	1023.000000	2046.000000
39.480000	0.021268	12.569495	0.492962	4.293412	4.720387	3.062735	0.000000	-10.000000	0.475000	-25.933334	712.833313	1023.000000	1023.000000	2046.000000
39.500000	0.021614	12.773840	0.484188	4.492888	4.779587	3.017177	0.000000	-10.000000	0.458333	-25.400000	704.333313	1023.000000	1023.000000	2046.000000
39.520000	0.021029	12.428322	0.414734	4.456494	4.722509	2.834584	0.000000	-10.000000	0.458333	-24.933334	695.666687	1023.000000	1023.000000	2046.000000
39.540001	0.021086	12.462076	0.513686	4.448332	4.625137	2.874921	0.000000	-10.000000	0.458333	-24.733334	684.666687	1023.000000	1023.000000	2046.000000
39.560001	0.020407	12.060656	0.328957	4.341433	4.704430	2.685837	0.000000	-10.000000	0.458333	-24.683334	676.333313	1023.000000	1023.000000	2046.000000
39.580002	0.020137	11.900906	0.487732	4.196225	4.471836	2.745114	0.000000	-10.000000	0.458333	-24.766666	668.333313	1023.000000	1023.000000	2046.000000
39.599998	0.019691	11.637320	0.247620	4.159027	4.670762	2.559911	0.000000	-10.000000	0.458333	-24.850000	662.666687	1023.000000	1023.000000	2046.000000
39.619999	0.019223	11.360744	0.370980	4.018371	4.408362	2.563031	0.000000	-10.000000	0.458333	-24.950001	654.333313	1023.000000	1023.000000	2046.000000
39.639999	0.019007	11.233280	0.146011	4.056141	4.552436	2.478692	0.000000	-10.000000	0.450000	-24.799999	646.000000	1023.000000	1023.000000	2046.000000
39.660000	0.018277	10.801743	0.257177	3.924736	4.225688	2.394142	0.000000	-10.000000	0.450000	-24.750000	637.666687	1023.000000	1023.000000	2046.000000
39.680000	0.018153	10.728638	0.091013	3.974146	4.303709	2.359769	0.000000	-10.000000	0.450000	-24.716667	629.333313	1023.000000	1023.000000	2046.000000
39.700001	0.017205	10.168185	-0.031909	3.788041	4.150684	2.261370	0.000000	-10.000000	0.450000	-24.633333	621.000000	1023.000000	1023.000000	2046.000000
39.720001	0.017070	10.088500	-0.001149	3.768918	4.015762	2.304969	0.000000	-10.000000	0.450000	-24.533333	613.000000	1023.000000	1023.000000	2046.000000
39.740002	0.016456	9.725436	-0.279611	3.671554	4.143528	2.189964	0.000000	-10.000000	0.458333	-24.416666	602.166687	1023.000000	1023.000000	2046.000000
39.759998	0.016336	9.654394	-0.039751	3.615439	3.818812	2.259894	0.000000	-10.000000	0.466667	-24.433334	594.000000	1023.000000	1023.000000	2046.000000
39.779999	0.016090	9.509445	-0.306364	3.685605	4.026443	2.103762	0.000000	-10.000000	0.475000	-24.666668	585.666687	1023.000000	1023.000000	2046.000000
39.799999	0.015592	9.214780	-0.143545	3.543101	3.671580	2.143644	0.000000	-10.000000	0.466667	-24.783335	580.166687	1023.000000	1023.000000	2046.000000
39.820000	0.015532	9.179283	-0.316660	3.637108	3.811080	2.047755	0.000000	-10.000000	0.458333	-24.833334	572.000000	1023.000000	1023.000000	2046.000000
39.840000	0.014317	8.461556	-0.343777	3.426297	3.481633	1.897403	0.000000	-10.000000	0.450000	-24.566668	561.000000	1023.000000	1023.000000	2046.000000
39.860001	0.013835	8.176265	-0.436497	3.410462	3.359793	1.842506	0.000000	-10.000000	0.450000	-24.400002	552.666687	1023.000000	1023.000000	2046.000000
39.880001	0.012613	7.454181	-0.716024	3.236822	3.321520	1.611863	0.000000	-10.000000	0.433333	-24.200001	544.333313	1023.000000	1023.000000	2046.000000
39.900002	0.011865	7.012386	-0.547227	2.991709	2.984475	1.583429	0.000000	-10.000000	0.433333	-24.066668	539.000000	1023.000000	1023.000000	2046.000000
39.919998	0.010818	6.393593	-0.785022	2.793079	3.056086	1.329450	0.000000	-10.000000	0.433333	-24.150000	531.000000	1023.000000	1023.000000	2046.000000
39.939999	0.009930	5.868749	-0.620377	2.518112	2.707848	1.263166	0.000000	-10.000000	0.450000	-24.433334	520.333313	1023.000000	1023.000000	2046.000000
39.959999	0.008840	5.224264	-0.896314	2.504205	2.703455	0.912917	0.000000	-10.000000	0.450000	-24.750000	512.333313	1023.000000	1023.000000	2046.000000
39.980000	0.007344	4.340520	-0.869060	2.166412	2.284297	0.758870	0.000000	-10.000000	0.450000	-24.833334	504.166656	1023.000000	1023.000000	2046.000000
40.000000	0.006388	3.775520	-1.115676	2.026480	2.207432	0.657284	0.000000	-10.000000	0.450000	-24.683334	498.500000	1023.000000	1023.000000	2046.000000
40.020000	0.004644	2.744733	-1.364155	1.732321	1.912011	0.464557	0.000000	-10.000000	0.433333	-24.383333	490.166656	1023.000000	1023.000000	2046.000000
40.040001	0.003649	2.156413	-1.520123	1.625967	1.636098	0.414471	0.000000	-10.000000	0.416667	-23.716667	479.333344	1023.000000	1023.000000	2046.000000
40.060001	0.001716	1.013920	-1.938614	1.328240	1.465511	0.158783	0.000000	-10.000000	0.400000	-23.183334	471.333344	1023.000000	1023.000000	2046.000000
40.080002	0.000280	0.165736	-2.098941	1.129581	1.065301	0.069795	0.000000	-10.000000	0.391667	-22.933334	463.666656	1023.000000	1023.000000	2046.000000
40.099998	-0.001259	-0.744186	-2.523541	0.912712	0.989711	-0.123068	0.000000	-10.000000	0.391667	-23.083334	458.666656	1023.000000	1023.000000	2046.000000
40.119999	-0.001979	-1.169562	-2.531472	0.766857	0.667196	-0.072144	0.000000	-10.000000	0.391667	-23.350000	451.000000	1023.000000	1023.000000	2046.000000
40.139999	-0.002510	-1.483125	-2.771426	0.788113	0.683357	-0.183169	0.000000	-10.000000	0.391667	-23.516666	443.000000	1023.000000	1023.000000	2046.000000
40.160000	-0.002459	-1.453289	-2.615854	0.825853	0.456459	-0.119748	0.000000	-10.000000	0.391667	-23.633333	435.000000	1023.000000	1023.000000	2046.000000
40.180000	-0.002293	-1.355243	-2.751590	1.003788	0.541690	-0.149131	0.000000	-10.000000	0.391667	-23.533335	427.166656	1023.000000	1023.000000	2046.000000
40.200001	-0.002927	-1.729813	-2.749873	0.910261	0.297161	-0.187363	0.000000	-10.000000	0.383333	-23.600000	419.500000	1023.000000	1023.000000	2046.000000
40.220001	-0.003123	-1.845792	-2.819319	0.989985	0.202437	-0.218895	0.000000	-10.000000	0.400000	-23.516666	411.833344	1023.000000	1023.000000	2046.000000
40.240002	-0.003956	-2.338164	-3.025300	0.797520	0.128239	-0.238624	0.000000	-10.000000	0.383333	-23.766666	401.333344	1023.000000	1023.000000	2046.000000
40.259998	-0.004143	-2.448647	-3.055978	0.820958	0.004133	-0.217760	0.000000	-10.000000	0.383333	-23.816668	393.333344	1023.000000	1023.000000	2046.000000
40.279999	-0.004681	-2.766729	-3.214263	0.757821	-0.017815	-0.292472	0.000000	-10.000000	0.383333	-23.900002	385.333344	1023.000000	1023.000000	2046.000000
40.299999	-0.004837	-2.858615	-3.148401	0.759221	-0.195802	-0.273634	0.000000	-10.000000	0.400000	-23.683334	380.000000	1023.000000	1023.000000	2046.000000
40.320000	-0.005285	-3.123156	-3.275362	0.762179	-0.194144	-0.415828	0.000000	-10.000000	0.416667	-23.466667	372.000000	1023.000000	1023.000000	2046.000000
40.340000	-0.005848	-3.456103	-3.245272	0.575852	-0.378178	-0.408504	0.000000	-10.000000	0.400000	-23.516666	364.166656	1023.000000	1023.000000	2046.000000
40.360001	-0.006335	-3.744035	-3.385642	0.637080	-0.394488	-0.600985	0.000000	-10.000000	0.383333	-23.600000	356.500000	1023.000000	1023.000000	2046.000000
40.380001	-0.007152	-4.226677	-3.413487	0.368425	-0.534171	-0.647444	0.000000	-10.000000	0.400000	-23.799999	348.833344	1023.000000	1023.000000	2046.000000
40.400002	-0.007550	-4.462304	-3.431653	0.290065	-0.648353	-0.672364	0.000000	-10.000000	0.416667	-24.000000	341.000000	1023.000000	1023.000000	2046.000000
40.419998	-0.008365	-4.943833	-3.622699	0.114442	-0.642287	-0.793289	0.000000	-10.000000	0.433333	-24.366667	333.000000	1023.000000	1023.000000	2046.000000
40.439999	-0.009129	-5.395242	-3.607338	-0.094719	-0.863663	-0.829521	0.000000	-10.000000	0.433333	-24.650000	324.666656	1023.000000	1023.000000	2046.000000
40.459999	-0.009754	-5.764714	-3.781252	-0.120541	-0.880244	-0.982677	0.000000	-10.000000	0.433333	-24.866667	316.333344	1023.000000	1023.000000	2046.000000
40.480000	-0.010572	-6.248019	-3.842887	-0.364971	-1.026077	-1.014084	0.000000	-10.000000	0.450000	-24.883333	308.000000	1023.000000	1023.000000	2046.000000
40.500000	-0.011269	-6.660121	-3.984157	-0.394550	-1.142740	-1.138674	0.000000	-10.000000	0.450000	-24.666668	299.666656	1023.000000	1023.000000	2046.000000
40.520000	-0.012222	-7.223160	-4.247490	-0.685153	-1.139663	-1.150854	0.000000	-10.000000	0.450000	-24.533335	291.333344	1023.000000	1023.000000	2046.000000
40.540001	-0.012956	-7.656942	-4.298529	-0.869795	-1.306698	-1.181921	0.000000	-10.000000	0.450000	-24.150000	283.000000	1023.000000	1023.000000	2046.000000
40.560001	-0.013726	-8.112147	-4.569999	-0.936193	-1.242205	-1.363751	0.000000	-10.000000	0.433333	-24.133333	275.000000	1023.000000	1023.000000	2046.000000
40.580002	-0.014327	-8.467348	-4.553506	-1.215922	-1.407813	-1.290107	0.000000	-10.000000	0.433333	-23.816666	267.000000	1023.000000	1023.000000	2046.000000
40.599998	-0.014562	-8.605857	-4.634596	-1.098310	-1.448164	-1.424787	0.000000	-10.000000	0.416667	-23.916666	259.000000	1023.000000	1023.000000	2046.000000
40.619999	-0.015063	-8.902015	-4.722775	-1.258343	-1.498447	-1.422449	0.000000	-10.000000	0.433333	-23.766666	251.000000	1023.000000	1023.000000	2046.000000
40.639999	-0.015227	-8.998960	-4.693049	-1.261359	-1.636097	-1.408455	0.000000	-10.000000	0.416667	-23.683334	240.333328	1023.000000	1023.000000	2046.000000
40.660000	-0.016091	-9.509868	-4.921380	-1.317716	-1.686199	-1.584572	0.000000	-10.000000	0.416667	-23.500000	232.333328	1023.000000	1023.000000	2046.000000
40.680000	-0.017196	-10.162732	-4.988301	-1.582540	-1.976771	-1.615121	0.000000	-10.000000	0.383333	-23.216667	224.666672	1023.000000	1023.000000	2046.000000
40.700001	-0.018380	-10.862648	-5.379548	-1.717603	-1.932609	-1.832888	0.000000	-10.000000	0.366667	-22.916666	219.666672	1023.000000	1023.000000	2046.000000
40.720001	-0.019671	-11.625417	-5.380651	-2.087907	-2.234613	-1.922247	0.000000	-10.000000	0.350000	-22.500000	212.166672	1023.000000	1023.000000	2046.000000
40.740002	-0.020358	-12.031591	-5.439325	-2.216239	-2.266492	-2.109534	0.000000	-10.000000	0.350000	-22.200001	204.500000	1023.000000	1023.000000	2046.000000
40.759998	-0.021280	-12.576594	-5.423082	-2.487849	-2.400393	-2.265271	0.000000	-10.000000	0.341667	-22.000000	197.166672	1023.000000	1023.000000	2046.000000
40.779999	-0.022173	-13.104408	-5.438456	-2.623930	-2.640206	-2.401817	0.000000	-10.000000	0.333333	-21.816668	189.833328	1023.000000	1023.000000	2046.000000
40.799999	-0.023711	-14.013247	-5.753636	-2.714259	-2.769143	-2.776208	0.000000	-10.000000	0.316667	-21.583334	182.500000	1023.000000	1023.000000	2046.000000
40.820000	-0.025701	-15.189131	-5.998438	-3.136731	-3.121063	-2.932900	0.000000	-10.000000	0.275000	-20.783333	170.666672	1023.000000	1023.000000	2046.000000
40.840000	-0.027802	-16.430973	-6.515694	-3.375777	-3.318655	-3.220848	0.000000	-10.000000	0.250000	-20.016666	157.000000	1023.000000	1023.000000	2046.000000
40.860001	-0.030143	-17.814241	-6.956594	-3.840196	-3.585924	-3.431528	0.000000	-10.000000	0.233333	-19.366667	145.833328	1023.000000	1023.000000	2046.000000
40.880001	-0.031996	-18.909643	-7.276106	-4.055217	-3.940447	-3.637872	0.000000	-10.000000	0.250000	-19.300001	141.500000	1023.000000	1023.000000	2046.000000
40.900002	-0.033714	-19.924980	-7.743422	-4.275867	-4.058584	-3.847108	0.000000	-10.000000	0.250000	-19.300001	141.500000	1023.000000	1023.000000	2046.000000
40.919998	-0.035066	-20.723854	-7.873945	-4.467668	-4.418997	-3.963244	0.000000	-10.000000	0.233333	-19.150002	139.500000	1023.000000	1023.000000	2046.000000
40.939999	-0.036049	-21.305107	-8.222991	-4.467674	-4.450596	-4.163846	0.000000	-10.000000	0.225000	-18.933334	135.166672	1023.000000	1023.000000	2046.000000
40.959999	-0.036942	-21.832548	-8.248554	-4.660133	-4.759977	-4.163885	0.000000	-10.000000	0.216667	-18.816668	128.833328	1023.000000	1023.000000	2046.000000
40.980000	-0.037151	-21.956032	-8.416957	-4.563868	-4.721640	-4.253566	0.000000	-10.000000	0.233333	-18.866667	122.500000	1023.000000	1023.000000	2046.000000
41.000000	-0.037198	-21.983734	-8.399974	-4.642632	-4.824461	-4.116668	0.000000	-10.000000	0.233333	-19.033333	116.333336	1023.000000	1023.000000	2046.000000
41.020000	-0.037067	-21.906404	-8.443131	-4.405713	-4.869088	-4.188472	0.000000	-10.000000	0.233333	-19.083334	110.000000	1023.000000	1023.000000	2046.000000
41.040001	-0.037322	-22.057444	-8.542342	-4.547829	-4.863835	-4.103436	0.000000	-10.000000	0.216667	-19.066668	103.666664	1023.000000	1023.000000	2046.000000
41.060001	-0.037519	-22.173443	-8.584169	-4.565190	-4.972651	-4.051433	0.000000	-10.000000	0.216667	-18.750000	97.166664	1023.000000	1023.000000	2046.000000
41.080002	-0.037729	-22.297771	-8.791569	-4.573899	-4.858626	-4.073677	0.000000	-10.000000	0.216667	-18.466667	90.833336	1023.000000	1023.000000	2046.000000
41.099998	-0.037804	-22.342407	-8.751422	-4.674630	-4.934201	-3.982154	0.000000	-10.000000	0.208333	-17.916668	84.500000	1023.000000	1023.000000	2046.000000
41.119999	-0.037926	-22.414299	-8.857790	-4.597326	-4.869060	-4.090122	0.000000	-10.000000	0.200000	-17.600000	78.500000	1023.000000	1023.000000	2046.000000
41.139999	-0.038284	-22.625559	-8.821383	-4.790541	-4.947734	-4.065901	0.000000	-10.000000	0.183333	-17.183334	72.833336	1023.000000	1023.000000	2046.000000
41.160000	-0.038642	-22.837660	-8.916529	-4.772043	-4.961689	-4.187398	0.000000	-10.000000	0.183333	-16.950001	67.166664	1023.000000	1023.000000	2046.000000
41.180000	-0.039154	-23.139734	-8.948307	-4.990279	-4.987091	-4.214057	0.000000	-10.000000	0.166667	-16.483334	61.666668	1023.000000	1023.000000	2046.000000
41.200001	-0.039481	-23.333445	-9.000199	-5.034659	-5.043253	-4.255332	0.000000	-10.000000	0.158333	-15.983334	56.000000	1023.000000	1023.000000	2046.000000
41.220001	-0.039893	-23.576670	-9.071746	-5.249509	-4.981529	-4.273886	0.000000	-10.000000	0.141667	-15.416667	50.666668	1023.000000	1023.000000	2046.000000
41.240002	-0.040324	-23.831625	-9.093021	-5.342823	-5.072129	-4.323653	0.000000	-10.000000	0.116667	-14.966667	45.500000	1023.000000	1023.000000	2046.000000
41.259998	-0.040678	-24.040873	-9.229575	-5.470000	-4.960727	-4.380570	0.000000	-10.000000	0.100000	-14.466667	40.500000	1023.000000	1023.000000	2046.000000
41.279999	-0.041116	-24.299736	-9.240224	-5.572858	-5.043023	-4.443630	0.000000	-10.000000	0.075000	-13.716667	35.666668	1023.000000	1023.000000	2046.000000
41.299999	-0.041512	-24.533600	-9.393980	-5.589082	-5.016279	-4.534259	0.000000	-10.000000	0.066667	-12.733334	31.166666	1023.000000	1023.000000	2046.000000
41.320000	-0.041901	-24.763409	-9.436056	-5.793797	-5.039558	-4.493998	0.000000	-10.000000	0.041667	-11.583334	27.000000	1023.000000	1023.000000	2046.000000
41.340000	-0.042380	-25.046690	-9.593388	-5.783591	-5.063729	-4.605984	0.000000	-10.000000	0.041667	-10.650001	23.000000	1023.000000	1023.000000	2046.000000
41.360001	-0.042723	-25.249456	-9.682418	-6.041314	-5.038414	-4.487310	0.000000	-10.000000	0.050000	-10.333334	19.333334	1023.000000	1023.000000	2046.000000
41.380001	-0.043283	-25.580116	-9.775691	-6.099032	-5.146156	-4.559236	0.000000	-10.000000	0.058333	-10.733334	15.666667	1023.000000	1023.000000	2046.000000
41.400002	-0.043616	-25.776897	-9.900503	-6.253436	-5.056865	-4.566094	0.000000	-10.000000	0.066667	-11.366667	12.333333	1023.000000	1023.000000	2046.000000
41.419998	-0.043911	-25.951290	-9.904545	-6.413296	-5.099323	-4.534127	0.000000	-10.000000	0.058333	-11.750000	8.666667	1023.000000	1023.000000	2046.000000
41.439999	-0.044043	-26.029510	-9.991665	-6.365562	-5.040876	-4.631407	0.000000	-10.000000	0.058333	-11.733334	5.000000	1023.000000	1023.000000	2046.000000
41.459999	-0.043948	-25.973486	-9.956731	-6.520047	-4.996285	-4.500422	0.000000	-10.000000	0.050000	-11.666667	1.333333	1023.000000	1023.000000	2046.000000
41.480000	-0.044256	-26.155115	-9.939489	-6.507068	-5.154445	-4.554113	0.000000	-10.000000	0.050000	-11.566667	-2.333333	1023.000000	1023.000000	2046.000000
41.500000	-0.044151	-26.093351	-9.978514	-6.491895	-5.056015	-4.566926	0.000000	-10.000000	0.050000	-11.366667	-6.000000	1023.000000	1023.000000	2046.000000
41.520000	-0.044480	-26.287693	-9.997983	-6.523050	-5.147775	-4.618885	0.000000	-10.000000	0.050000	-11.116667	-10.000000	1023.000000	1023.000000	2046.000000
41.540001	-0.045303	-26.774109	-10.182312	-6.639475	-5.211147	-4.741175	0.000000	-10.000000	0.033333	-10.950000	-13.666667	1023.000000	1023.000000	2046.000000
41.560001	-0.045908	-27.131924	-10.211267	-6.957811	-5.279904	-4.682941	0.000000	-10.000000	0.025000	-10.850000	-17.333334	1023.000000	1023.000000	2046.000000
41.580002	-0.046509	-27.486614	-10.270073	-6.999860	-5.357270	-4.859411	0.000000	-10.000000	0.025000	-10.883333	-20.833334	1023.000000	1023.000000	2046.000000
41.599998	-0.046619	-27.551756	-10.113422	-7.215128	-5.337968	-4.885238	0.000000	-10.000000	0.041667	-10.900001	-24.500000	1023.000000	1023.000000	2046.000000
41.619999	-0.047001	-27.777880	-10.005774	-7.271668	-5.437890	-5.062547	0.000000	-10.000000	0.041667	-10.933333	-28.166666	1023.000000	1023.000000	2046.000000
41.639999	-0.047777	-28.236240	-10.116081	-7.306409	-5.539449	-5.274301	0.000000	-10.000000	0.041667	-10.866667	-31.833334	1023.000000	1023.000000	2046.000000
41.660000	-0.049052	-28.989828	-10.250099	-7.481610	-5.782777	-5.475341	0.000000	-10.000000	0.033333	-10.633333	-35.500000	1023.000000	1023.000000	2046.000000
41.680000	-0.051178	-30.246050	-10.697079	-7.687843	-6.044750	-5.816379	0.000000	-10.000000	0.025000	-10.216667	-39.000000	1023.000000	1023.000000	2046.000000
41.700001	-0.053060	-31.358385	-11.051214	-8.144254	-6.208645	-5.954273	0.000000	-10.000000	0.008333	-9.866667	-42.500000	1023.000000	1023.000000	2046.000000
41.720001	-0.054634	-32.288670	-11.327187	-8.346701	-6.483884	-6.130899	0.000000	-10.000000	0.008333	-9.650001	-45.833332	1023.000000	1023.000000	2046.000000
41.740002	-0.055741	-32.943012	-11.612101	-8.331053	-6.626991	-6.372867	0.000000	-10.000000	0.008333	-9.516667	-49.000000	1023.000000	1023.000000	2046.000000
41.759998	-0.056235	-33.234863	-11.690907	-8.522000	-6.747303	-6.274652	0.000000	-10.000000	0.008333	-8.933333	-52.166668	1023.000000	1023.000000	2046.000000
41.779999	-0.056720	-33.521313	-11.878476	-8.410891	-6.848274	-6.383672	0.000000	-10.000000	-0.016667	-7.216667	-55.000000	1023.000000	1023.000000	2046.000000
41.799999	-0.056651	-33.480534	-11.917730	-8.384469	-6.846777	-6.331559	0.000000	-10.000000	-0.025000	-4.766667	-57.500000	1023.000000	1023.000000	2046.000000
41.820000	-0.056464	-33.370396	-11.808024	-8.387093	-6.955180	-6.220098	0.000000	-10.000000	-0.041667	-2.133333	-59.000000	1023.000000	1023.000000	2046.000000
41.840000	-0.055933	-33.056576	-11.786402	-8.173842	-6.922164	-6.174167	0.000000	-10.000000	-0.041667	-0.033333	-59.833332	1023.000000	1023.000000	2046.000000
41.860001	-0.054919	-32.456841	-11.658669	-8.034903	-6.801404	-5.961864	0.000000	-10.000000	-0.041667	0.116667	-60.000000	1023.000000	1023.000000	2046.000000
41.880001	-0.054059	-31.949083	-11.458376	-7.813612	-6.799675	-5.877421	0.000000	-10.000000	-0.033333	0.116667	-60.000000	1023.000000	1023.000000	2046.000000
41.900002	-0.053312	-31.507204	-11.401610	-7.622805	-6.660465	-5.822323	0.000000	-10.000000	-0.033333	-0.483333	-60.000000	1023.000000	1023.000000	2046.000000
41.919998	-0.052323	-30.922712	-11.238550	-7.690995	-6.485960	-5.507206	0.000000	-10.000000	-0.033333	0.000000	-60.000000	1023.000000	1023.000000	2046.000000
41.939999	-0.051522	-30.449562	-11.200982	-7.566503	-6.340613	-5.341465	0.000000	-10.000000	-0.033333	0.000000	-60.000000	1023.000000	1023.000000	2046.000000
41.959999	-0.050681	-29.952692	-11.141150	-7.506048	-6.104475	-5.201018	0.000000	-10.000000	-0.033333	0.000000	-60.000000	1023.000000	1023.000000	2046.000000
41.980000	-0.050238	-29.690681	-11.004302	-7.596971	-6.063218	-5.026190	0.000000	-10.000000	-0.041667	0.000000	-60.000000	1023.000000	1023.000000	2046.000000
42.000000	-0.049967	-29.530634	-11.038111	-7.604740	-5.932765	-4.955018	0.000000	-10.000000	-0.050000	0.000000	-60.000000	1023.000000	1023.000000	2046.000000
42.020000	-0.049657	-29.347025	-10.993512	-7.800910	-5.783447	-4.769157	0.000000	-10.000000	-0.041667	0.000000	-60.000000	1023.000000	1023.000000	2046.000000
42.040001	-0.049654	-29.345226	-10.972236	-7.863159	-5.802862	-4.706970	0.000000	-10.000000	-0.041667	0.000000	-60.000000	1023.000000	1023.000000	2046.000000
42.060001	-0.049449	-29.224230	-11.011345	-7.839127	-5.655579	-4.718179	0.000000	-10.000000	-0.025000	0.000000	-60.000000	1023.000000	1023.000000	2046.000000
42.080002	-0.049356	-29.169401	-10.897895	-8.025970	-5.679499	-4.566036	0.000000	-10.000000	-0.025000	0.000000	-60.000000	1023.000000	1023.000000	2046.000000
42.099998	-0.049387	-29.187698	-10.909479	-8.051195	-5.707223	-4.519800	0.000000	-10.000000	-0.008333	0.000000	-60.000000	1023.000000	1023.000000	2046.000000
42.119999	-0.049122	-29.031191	-10.928368	-8.212377	-5.554164	-4.336283	0.000000	-10.000000	-0.025000	0.000000	-60.000000	1023.000000	1023.000000	2046.000000
42.139999	-0.049251	-29.107273	-10.882741	-8.215445	-5.645136	-4.363950	0.000000	-10.000000	-0.033333	0.000000	-60.000000	1023.000000	1023.000000	2046.000000
42.160000	-0.049091	-29.012983	-10.923977	-8.206954	-5.588735	-4.293316	0.000000	-10.000000	-0.041667	0.000000	-60.000000	1023.000000	1023.000000	2046.000000
42.180000	-0.049069	-28.999733	-10.901881	-8.341689	-5.583382	-4.172781	0.000000	-10.000000	-0.033333	0.000000	-60.000000	1023.000000	1023.000000	2046.000000
42.200001	-0.049257	-29.111107	-10.986345	-8.311751	-5.629527	-4.183484	0.000000	-10.000000	-0.016667	0.000000	-60.000000	1023.000000	1023.000000	2046.000000
42.220001	-0.049072	-29.001675	-10.982420	-8.430101	-5.520133	-4.069019	0.000000	-10.000000	-0.016667	0.000000	-60.000000	1023.000000	1023.000000	2046.000000
42.240002	-0.049223	-29.090534	-10.962374	-8.449243	-5.617454	-4.061462	0.000000	-10.000000	-0.016667	0.000000	-60.000000	1023.000000	1023.000000	2046.000000
42.259998	-0.048728	-28.798027	-10.925971	-8.366474	-5.477616	-4.027966	0.000000	-10.000000	-0.033333	0.000000	-60.000000	1023.000000	1023.000000	2046.000000
42.279999	-0.048382	-28.593584	-10.790087	-8.317442	-5.508748	-3.977308	0.000000	-10.000000	-0.033333	0.000000	-60.000000	1023.000000	1023.000000	2046.000000
42.299999	-0.048239	-28.509119	-10.661569	-8.198239	-5.641552	-4.007758	0.000000	-10.000000	-0.025000	0.000000	-60.000000	1023.000000	1023.000000	2046.000000
42.320000	-0.047508	-28.077101	-10.639462	-8.095766	-5.414916	-3.926955	0.000000	-10.000000	-0.025000	0.000000	-60.000000	1023.000000	1023.000000	2046.000000
42.340000	-0.047542	-28.097561	-10.553009	-8.032948	-5.546660	-3.964944	0.000000	-10.000000	-0.025000	0.000000	-60.000000	1023.000000	1023.000000	2046.000000
42.360001	-0.047872	-28.292433	-10.607176	-8.038854	-5.576912	-4.069492	0.000000	-10.000000	-0.033333	0.000000	-60.000000	1023.000000	1023.000000	2046.000000
42.380001	-0.047931	-28.327192	-10.574474	-8.140395	-5.565321	-4.047002	0.000000	-10.000000	-0.025000	0.000000	-60.000000	1023.000000	1023.000000	2046.000000
42.400002	-0.047981	-28.356552	-10.468757	-8.118591	-5.643528	-4.125677	0.000000	-10.000000	-0.025000	0.000000	-60.000000	1023.000000	1023.000000	2046.000000
42.419998	-0.047559	-28.107330	-10.224176	-8.143562	-5.566579	-4.173012	0.000000	-10.000000	-0.033333	0.000000	-60.000000	1023.000000	1023.000000	2046.000000
42.439999	-0.047771	-28.232943	-10.062519	-8.195406	-5.690784	-4.284233	0.000000	-10.000000	-0.041667	0.000000	-60.000000	1023.000000	1023.000000	2046.000000
42.459999	-0.047839	-28.272667	-10.040290	-8.183352	-5.682219	-4.366808	0.000000	-10.000000	-0.050000	0.316667	-60.000000	1023.000000	1023.000000	2046.000000
42.480000	-0.048787	-28.833067	-10.102137	-8.197808	-5.937670	-4.595451	0.000000	-10.000000	-0.050000	1.466667	-60.000000	1023.000000	1023.000000	2046.000000
42.500000	-0.050002	-29.551161	-10.321516	-8.237316	-6.149835	-4.842495	0.000000	-10.000000	-0.041667	2.466667	-60.000000	1023.000000	1023.000000	2046.000000
42.520000	-0.051602	-30.496881	-10.586596	-8.524247	-6.362329	-5.023708	0.000000	-10.000000	-0.050000	3.183333	-60.000000	1023.000000	1023.000000	2046.000000
42.540001	-0.053007	-31.326960	-10.818661	-8.635138	-6.624292	-5.248870	0.000000	-10.000000	-0.050000	3.400000	-60.000000	1023.000000	1023.000000	2046.000000
42.560001	-0.053678	-31.723812	-10.992232	-8.715349	-6.694571	-5.321661	0.000000	-10.000000	-0.058333	3.783333	-60.000000	1023.000000	1023.000000	2046.000000
42.580002	-0.054513	-32.216953	-11.166232	-8.684447	-6.888141	-5.478134	0.000000	-10.000000	-0.050000	3.833333	-60.000000	1023.000000	1023.000000	2046.000000
42.599998	-0.054628	-32.285038	-11.247881	-8.566942	-6.921796	-5.548417	0.000000	-10.000000	-0.050000	3.650000	-60.000000	1023.000000	1023.000000	2046.000000
42.619999	-0.055018	-32.515598	-11.278814	-8.485715	-7.119316	-5.631753	0.000000	-10.000000	-0.050000	3.333333	-60.000000	1023.000000	1023.000000	2046.000000
42.639999	-0.054984	-32.495613	-11.272337	-8.255315	-7.212709	-5.755253	0.000000	-10.000000	-0.050000	3.533333	-60.000000	1023.000000	1023.000000	2046.000000
42.660000	-0.054363	-32.128414	-11.172125	-8.216640	-7.214182	-5.525464	0.000000	-10.000000	-0.050000	3.550000	-60.000000	1023.000000	1023.000000	2046.000000
42.680000	-0.054165	-32.011406	-11.266076	-7.931546	-7.229441	-5.584344	0.000000	-10.000000	0.008333	1.583333	-60.000000	1023.000000	1023.000000	2046.000000
42.700001	-0.053675	-31.721869	-11.214047	-7.736459	-7.188646	-5.582716	0.000000	-10.000000	0.083333	-5.033333	-60.333332	1023.000000	1023.000000	2046.000000
42.720001	-0.053803	-31.797739	-11.278295	-7.685266	-7.252404	-5.581774	0.000000	-10.000000	0.150000	-11.850000	-62.333332	1023.000000	1023.000000	2046.000000
42.740002	-0.053855	-31.828594	-11.312236	-7.609937	-7.322861	-5.583559	0.000000	-10.000000	0.166667	-16.116667	-66.166664	1023.000000	1023.000000	2046.000000
42.759998	-0.053573	-31.661591	-11.316577	-7.632612	-7.270927	-5.441474	0.000000	-10.000000	0.158333	-15.950000	-71.500000	1023.000000	1023.000000	2046.000000
42.779999	-0.053711	-31.743460	-11.359842	-7.631038	-7.337563	-5.415016	0.000000	-10.000000	0.158333	-15.166667	-76.833336	1023.000000	1023.000000	2046.000000
42.799999	-0.053444	-31.585403	-11.267453	-7.599298	-7.283828	-5.434825	0.000000	-10.000000	0.133333	-14.766666	-82.000000	1023.000000	1023.000000	2046.000000
42.820000	-0.053830	-31.813719	-11.270997	-7.634893	-7.390642	-5.517187	0.000000	-10.000000	0.133333	-14.233334	-86.833336	1023.000000	1023.000000	2046.000000
42.840000	-0.053717	-31.746716	-11.187665	-7.646151	-7.366076	-5.546823	0.000000	-10.000000	0.116667	-13.983334	-91.500000	1023.000000	1023.000000	2046.000000
42.860001	-0.054128	-31.989389	-11.138857	-7.791336	-7.459608	-5.599589	0.000000	-10.000000	0.100000	-13.783334	-96.166664	1023.000000	1023.000000	2046.000000
42.880001	-0.054249	-32.061371	-11.175388	-7.797390	-7.429296	-5.659294	0.000000	-10.000000	0.083333	-13.600000	-100.833336	1023.000000	1023.000000	2046.000000
42.900002	-0.054364	-32.129128	-11.140344	-7.939471	-7.443787	-5.605524	0.000000	-10.000000	0.083333	-13.433333	-105.500000	1023.000000	1023.000000	2046.000000
42.919998	-0.055027	-32.520855	-11.244794	-8.014054	-7.549357	-5.712651	0.000000	-10.000000	0.100000	-13.416667	-110.000000	1023.000000	1023.000000	2046.000000
42.939999	-0.055282	-32.671944	-11.289502	-8.089793	-7.565734	-5.726914	0.000000	-10.000000	0.100000	-13.483334	-114.500000	1023.000000	1023.000000	2046.000000
42.959999	-0.056189	-33.207954	-11.428070	-8.259459	-7.731603	-5.788824	0.000000	-10.000000	0.083333	-13.466667	-119.000000	1023.000000	1023.000000	2046.000000
42.980000	-0.056806	-33.572426	-11.576936	-8.330668	-7.815140	-5.849681	0.000000	-10.000000	0.100000	-13.416667	-123.500000	1023.000000	1023.000000	2046.000000
43.000000	-0.057627	-34.057327	-11.665046	-8.603843	-7.994170	-5.794270	0.000000	-10.000000	0.116667	-13.516666	-128.000000	1023.000000	1023.000000	2046.000000
43.020000	-0.058051	-34.307888	-11.777719	-8.655837	-8.036963	-5.837368	0.000000	-10.000000	0.133333	-13.850000	-132.500000	1023.000000	1023.000000	2046.000000
43.040001	-0.058311	-34.461750	-11.811977	-8.811820	-8.080600	-5.757353	0.000000	-10.000000	0.133333	-14.183333	-137.166672	1023.000000	1023.000000	2046.000000
43.060001	-0.058708	-34.696152	-11.930754	-8.864811	-8.134618	-5.765971	0.000000	-10.000000	0.133333	-14.333333	-141.833328	1023.000000	1023.000000	2046.000000
43.080002	-0.058799	-34.749973	-11.890061	-8.881798	-8.202234	-5.775879	0.000000	-10.000000	0.150000	-14.333333	-146.666672	1023.000000	1023.000000	2046.000000
43.099998	-0.059484	-35.154774	-11.995288	-8.981945	-8.370162	-5.807380	0.000000	-10.000000	0.133333	-14.083333	-151.333328	1023.000000	1023.000000	2046.000000
43.119999	-0.060068	-35.500240	-12.097743	-9.056307	-8.417485	-5.928707	0.000000	-10.000000	0.116667	-13.816667	-156.166672	1023.000000	1023.000000	2046.000000
43.139999	-0.061214	-36.177708	-12.278715	-9.419147	-8.552673	-5.927172	0.000000	-10.000000	0.083333	-13.416667	-160.666672	1023.000000	1023.000000	2046.000000
43.160000	-0.061727	-36.480404	-12.380405	-9.568149	-8.574620	-5.957229	0.000000	-10.000000	0.083333	-13.100000	-165.333328	1023.000000	1023.000000	2046.000000
43.180000	-0.062113	-36.708683	-12.327500	-9.692589	-8.600184	-6.088409	0.000000	-10.000000	0.066667	-12.866667	-169.666672	1023.000000	1023.000000	2046.000000
43.200001	-0.062714	-37.064049	-12.264277	-9.893647	-8.742308	-6.163816	0.000000	-10.000000	0.058333	-12.533334	-174.000000	1023.000000	1023.000000	2046.000000
43.220001	-0.062935	-37.194744	-12.249472	-9.935868	-8.686222	-6.323182	0.000000	-10.000000	0.041667	-11.900001	-178.000000	1023.000000	1023.000000	2046.000000
43.240002	-0.063962	-37.801678	-12.378573	-10.083555	-8.875146	-6.464403	0.000000	-10.000000	0.025000	-10.716667	-182.000000	1023.000000	1023.000000	2046.000000
43.259998	-0.064939	-38.378716	-12.647654	-10.068893	-8.927745	-6.734423	0.000000	-10.000000	0.016667	-8.966667	-185.666672	1023.000000	1023.000000	2046.000000
43.279999	-0.066854	-39.510437	-12.939985	-10.432290	-9.215240	-6.922921	0.000000	-10.000000	-0.016667	-6.633333	-188.833328	1023.000000	1023.000000	2046.000000
43.299999	-0.068338	-40.388050	-13.309618	-10.597575	-9.329429	-7.151427	0.000000	-10.000000	-0.050000	-2.700000	-190.833328	1023.000000	1023.000000	2046.000000
43.320000	-0.069289	-40.949802	-13.500684	-10.805683	-9.437816	-7.205617	0.000000	-10.000000	-0.091667	1.200000	-191.833328	1023.000000	1023.000000	2046.000000
43.340000	-0.069781	-41.240788	-13.714009	-10.757057	-9.462400	-7.307321	0.000000	-10.000000	-0.116667	5.683333	-192.000000	1023.000000	1023.000000	2046.000000
43.360001	-0.069646	-41.160709	-13.798984	-10.613476	-9.388793	-7.359457	0.000000	-10.000000	-0.133333	8.950001	-192.000000	1023.000000	1023.000000	2046.000000
43.380001	-0.069855	-41.284271	-13.828434	-10.621051	-9.500298	-7.334488	0.000000	-10.000000	-0.166667	11.933333	-192.000000	1023.000000	1023.000000	2046.000000
43.400002	-0.069162	-40.874695	-13.771069	-10.380817	-9.397361	-7.325450	0.000000	-10.000000	-0.208333	13.883334	-192.000000	1023.000000	1023.000000	2046.000000
43.419998	-0.068378	-40.411484	-13.668848	-10.292674	-9.293543	-7.156417	0.000000	-10.000000	-0.250000	15.500001	-192.000000	1023.000000	1023.000000	2046.000000
43.439999	-0.067162	-39.692448	-13.580776	-10.091290	-9.090075	-6.930308	0.000000	-10.000000	-0.300000	17.833334	-118.833336	1023.000000	1023.000000	2046.000000
43.459999	-0.065537	-38.732338	-13.400658	-9.642465	-8.830823	-6.858391	0.000000	-10.000000	-0.341667	19.666666	-45.666668	1023.000000	1023.000000	2046.000000
43.480000	-0.064444	-38.086243	-13.183295	-9.504786	-8.752901	-6.645261	0.000000	-10.000000	-0.400000	21.566666	29.833334	1023.000000	1023.000000	2046.000000
43.500000	-0.062717	-37.065456	-12.991123	-9.196591	-8.367362	-6.510381	0.000000	-10.000000	-0.458333	23.116667	34.666668	1023.000000	1023.000000	2046.000000
43.520000	-0.061255	-36.201862	-12.787264	-9.108281	-8.114733	-6.191586	0.000000	-10.000000	-0.525000	25.400000	42.166668	1023.000000	1023.000000	2046.000000
43.540001	-0.059585	-35.214928	-12.576057	-8.968766	-7.760434	-5.909670	0.000000	-10.000000	-0.600000	27.600000	50.333332	1023.000000	1023.000000	2046.000000
43.560001	-0.057653	-34.073002	-12.278819	-8.676255	-7.360748	-5.757177	0.000000	-10.000000	-0.658333	29.700001	59.166668	1023.000000	1023.000000	2046.000000
43.580002	-0.056343	-33.298847	-12.019037	-8.642715	-7.111503	-5.525591	0.000000	-10.000000	-0.741667	31.433334	68.666664	1023.000000	1023.000000	2046.000000
43.599998	-0.054580	-32.256683	-11.783117	-8.453815	-6.690254	-5.329496	0.000000	-10.000000	-0.808333	33.116669	78.833336	1023.000000	1023.000000	2046.000000
43.619999	-0.052934	-31.284048	-11.585406	-8.334796	-6.276873	-5.086973	0.000000	-10.000000	-0.875000	34.383335	89.666664	1023.000000	1023.000000	2046.000000
43.639999	-0.051539	-30.459448	-11.406026	-8.258065	-5.971204	-4.824154	0.000000	-10.000000	-0.950000	35.883335	100.833336	1023.000000	1023.000000	2046.000000
43.660000	-0.049791	-29.426271	-11.159746	-7.998367	-5.592289	-4.675868	0.000000	-10.000000	-1.008333	37.333336	112.666664	1023.000000	1023.000000	2046.000000
43.680000	-0.048537	-28.685076	-10.970704	-7.970475	-5.316341	-4.427556	0.000000	-10.000000	-1.075000	38.583336	124.833336	1023.000000	1023.000000	2046.000000
43.700001	-0.046873	-27.701920	-10.767305	-7.819286	-4.978372	-4.136957	0.000000	-10.000000	-1.091667	39.666668	137.666672	1023.000000	1023.000000	2046.000000
43.720001	-0.045323	-26.785812	-10.587007	-7.698620	-4.591552	-3.908634	0.000000	-10.000000	-1.141667	40.350002	150.500000	1023.000000	1023.000000	2046.000000
43.740002	-0.044078	-26.049940	-10.473611	-7.655361	-4.289087	-3.631881	0.000000	-10.000000	-1.183333	41.299999	163.833328	1023.000000	1023.000000	2046.000000
43.759998	-0.042438	-25.080715	-10.282580	-7.459982	-3.909530	-3.428623	0.000000	-10.000000	-1.241667	41.883335	177.500000	1023.000000	1023.000000	2046.000000
43.779999	-0.041277	-24.394451	-10.087910	-7.444040	-3.684039	-3.178462	0.000000	-10.000000	-1.275000	42.766666	191.500000	1023.000000	1023.000000	2046.000000
43.799999	-0.039353	-23.257442	-9.825041	-7.177465	-3.323301	-2.931637	0.000000	-10.000000	-1.275000	43.166668	205.500000	1023.000000	1023.000000	2046.000000
43.820000	-0.037559	-22.197102	-9.610320	-6.994550	-2.978566	-2.613665	0.000000	-10.000000	-1.266667	43.366669	219.833328	1023.000000	1023.000000	2046.000000
43.840000	-0.036048	-21.304352	-9.354717	-6.860332	-2.793145	-2.296158	0.000000	-10.000000	-1.250000	43.083332	234.166672	1023.000000	1023.000000	2046.000000
43.860001	-0.033973	-20.078194	-9.112451	-6.456958	-2.406592	-2.102192	0.000000	-10.000000	-1.225000	42.950001	248.833328	1023.000000	1023.000000	2046.000000
43.880001	-0.032776	-19.370876	-8.920296	-6.273990	-2.281379	-1.895211	0.000000	-10.000000	-1.200000	42.450001	263.166656	1023.000000	1023.000000	2046.000000
43.900002	-0.031210	-18.445377	-8.691741	-5.983911	-2.005214	-1.764510	0.000000	-10.000000	-1.166667	42.166668	277.500000	1023.000000	1023.000000	2046.000000
43.919998	-0.029843	-17.637484	-8.489981	-5.873126	-1.793361	-1.481017	0.000000	-10.000000	-1.133333	41.483334	291.500000	1023.000000	1023.000000	2046.000000
43.939999	-0.028152	-16.637560	-8.129780	-5.492666	-1.635096	-1.380018	0.000000	-10.000000	-1.108333	40.883335	305.500000	1023.000000	1023.000000	2046.000000
43.959999	-0.026437	-15.624175	-7.715528	-5.199360	-1.470063	-1.239225	0.000000	-10.000000	-1.058333	39.950001	319.166656	1023.000000	1023.000000	2046.000000
43.980000	-0.024849	-14.685596	-7.397169	-4.926058	-1.290404	-1.071965	0.000000	-10.000000	-1.058333	39.200001	332.666656	1023.000000	1023.000000	2046.000000
44.000000	-0.023829	-14.083012	-7.245362	-4.519587	-1.188513	-1.129551	0.000000	-10.000000	-1.008333	38.750000	345.833344	1023.000000	1023.000000	2046.000000
44.020000	-0.024243	-14.327477	-7.341590	-4.522672	-1.260684	-1.202532	0.000000	-10.000000	-0.983333	38.250000	359.000000	1023.000000	1023.000000	2046.000000
44.040001	-0.024765	-14.636011	-7.442687	-4.391196	-1.338658	-1.463470	0.000000	-10.000000	-0.925000	37.683334	371.833344	1023.000000	1023.000000	2046.000000
44.060001	-0.025016	-14.784652	-7.491816	-4.493723	-1.399201	-1.399912	0.000000	-10.000000	-0.891667	36.766666	384.500000	1023.000000	1023.000000	2046.000000
44.080002	-0.024349	-14.390421	-7.439251	-4.330015	-1.271762	-1.349393	0.000000	-10.000000	-0.883333	35.983334	396.833344	1023.000000	1023.000000	2046.000000
44.099998	-0.023431	-13.847534	-7.346651	-4.027408	-1.158691	-1.314784	0.000000	-10.000000	-0.883333	35.500000	409.000000	1023.000000	1023.000000	2046.000000
44.119999	-0.022610	-13.362578	-7.189441	-3.821608	-1.118559	-1.232971	0.000000	-10.000000	-0.900000	35.533333	421.000000	1023.000000	1023.000000	2046.000000
44.139999	-0.021223	-12.542719	-6.953063	-3.437570	-0.989274	-1.162812	0.000000	-10.000000	-0.883333	35.616669	433.000000	1023.000000	1023.000000	2046.000000
44.160000	-0.020085	-11.870385	-6.770098	-3.350037	-0.866707	-0.883543	0.000000	-10.000000	-0.875000	35.400002	444.833344	1023.000000	1023.000000	2046.000000
44.180000	-0.018379	-10.861848	-6.535901	-3.005907	-0.574551	-0.745489	0.000000	-10.000000	-0.850000	35.066666	456.500000	1023.000000	1023.000000	2046.000000
44.200001	-0.016715	-9.878817	-6.311116	-2.674132	-0.321653	-0.571916	0.000000	-10.000000	-0.825000	34.666668	468.166656	1023.000000	1023.000000	2046.000000
44.220001	-0.015111	-8.930695	-6.097501	-2.546621	-0.054881	-0.231691	0.000000	-10.000000	-0.783333	34.266666	479.833344	1023.000000	1023.000000	2046.000000
44.240002	-0.013307	-7.864333	-5.801873	-2.131577	0.215538	-0.146421	0.000000	-10.000000	-0.791667	33.866665	491.500000	1023.000000	1023.000000	2046.000000
44.259998	-0.011913	-7.040383	-5.575029	-2.156687	0.455178	0.236155	0.000000	-10.000000	-0.783333	33.716667	502.833344	1023.000000	1023.000000	2046.000000
44.279999	-0.010163	-6.006515	-5.366189	-1.868355	0.835833	0.392197	0.000000	-10.000000	-0.800000	33.733334	514.000000	1023.000000	1023.000000	2046.000000
44.299999	-0.008595	-5.079834	-5.160302	-1.748843	1.138480	0.690831	0.000000	-10.000000	-0.783333	33.600002	525.166687	1023.000000	1023.000000	2046.000000
44.320000	-0.007045	-4.163485	-4.876930	-1.629982	1.425767	0.917661	0.000000	-10.000000	-0.791667	33.266666	536.333313	1023.000000	1023.000000	2046.000000
44.340000	-0.005481	-3.239066	-4.611798	-1.343057	1.690792	1.024998	0.000000	-10.000000	-0.783333	33.033337	547.500000	1023.000000	1023.000000	2046.000000
44.360001	-0.004351	-2.571201	-4.380346	-1.340580	1.850282	1.299444	0.000000	-10.000000	-0.758333	32.666668	558.500000	1023.000000	1023.000000	2046.000000
44.380001	-0.002766	-1.634455	-4.129763	-1.067181	2.134688	1.427801	0.000000	-10.000000	-0.741667	32.283333	569.500000	1023.000000	1023.000000	2046.000000
44.400002	-0.001597	-0.943569	-3.952262	-1.011928	2.330662	1.689959	0.000000	-10.000000	-0.708333	31.666666	580.500000	1023.000000	1023.000000	2046.000000
44.419998	-0.000211	-0.124925	-3.743887	-0.890915	2.599073	1.910805	0.000000	-10.000000	-0.683333	31.316668	591.166687	1023.000000	1023.000000	2046.000000
44.439999	0.001170	0.691181	-3.555232	-0.581022	2.863081	1.964354	0.000000	-10.000000	-0.658333	31.150000	601.833313	1023.000000	1023.000000	2046.000000
44.459999	0.002113	1.248920	-3.359816	-0.647149	2.998316	2.257570	0.000000	-10.000000	-0.650000	30.933334	612.166687	1023.000000	1023.000000	2046.000000
44.480000	0.003460	2.044986	-3.196001	-0.423648	3.286846	2.377789	0.000000	-10.000000	-0.650000	30.650000	622.500000	1023.000000	1023.000000	2046.000000
44.500000	0.004606	2.722147	-3.063617	-0.333096	3.555052	2.563807	0.000000	-10.000000	-0.633333	30.433334	632.500000	1023.000000	1023.000000	2046.000000
44.520000	0.005640	3.332971	-2.873607	-0.339579	3.769058	2.777099	0.000000	-10.000000	-0.625000	30.266666	642.833313	1023.000000	1023.000000	2046.000000
44.540001	0.007061	4.173225	-2.653572	-0.039904	4.043198	2.823504	0.000000	-10.000000	-0.625000	30.216667	653.166687	1023.000000	1023.000000	2046.000000
44.560001	0.008079	4.774916	-2.441212	-0.028713	4.175937	3.068904	0.000000	-10.000000	-0.625000	29.816668	663.500000	1023.000000	1023.000000	2046.000000
44.580002	0.009694	5.729352	-2.276213	0.281941	4.514285	3.209339	0.000000	-10.000000	-0.616667	29.350000	673.500000	1023.000000	1023.000000	2046.000000
44.599998	0.010911	6.448341	-2.109682	0.405258	4.726115	3.426650	0.000000	-10.000000	-0.583333	28.766666	683.166687	1023.000000	1023.000000	2046.000000
44.619999	0.011867	7.013682	-1.934533	0.601343	4.865487	3.481385	0.000000	-10.000000	-0.550000	28.216667	692.833313	1023.000000	1023.000000	2046.000000
44.639999	0.012777	7.550928	-1.803895	0.880220	4.971305	3.503298	0.000000	-10.000000	-0.516667	27.666668	702.166687	1023.000000	1023.000000	2046.000000
44.660000	0.013524	7.992854	-1.651604	0.844004	5.084406	3.716047	0.000000	-10.000000	-0.516667	27.116667	711.666687	1023.000000	1023.000000	2046.000000
44.680000	0.014714	8.696137	-1.385421	1.179686	5.184711	3.717162	0.000000	-10.000000	-0.508333	26.566668	720.833313	1023.000000	1023.000000	2046.000000
44.700001	0.015755	9.311337	-1.126583	1.250140	5.334822	3.852957	0.000000	-10.000000	-0.533333	26.483334	729.833313	1023.000000	1023.000000	2046.000000
44.720001	0.016827	9.944576	-0.795230	1.386516	5.433754	3.919536	0.000000	-10.000000	-0.516667	26.816668	738.666687	1023.000000	1023.000000	2046.000000
44.740002	0.017259	10.200105	-0.743594	1.746899	5.498555	3.698245	0.000000	-10.000000	-0.525000	27.283335	747.500000	1023.000000	1023.000000	2046.000000
44.759998	0.016135	9.535589	-0.939458	1.519981	5.354626	3.600441	0.000000	-10.000000	-0.483333	27.133333	756.500000	1023.000000	1023.000000	2046.000000
44.779999	0.014876	8.791829	-1.183923	1.451737	5.250620	3.273395	0.000000	-10.000000	-0.483333	26.533335	765.500000	1023.000000	1023.000000	2046.000000
44.799999	0.013923	8.228254	-1.365599	1.371672	5.151450	3.070732	0.000000	-10.000000	-0.475000	25.950001	774.500000	1023.000000	1023.000000	2046.000000
44.820000	0.013626	8.053116	-1.413511	1.249309	5.135292	3.082026	0.000000	-10.000000	-0.491667	25.516668	783.333313	1023.000000	1023.000000	2046.000000
44.840000	0.013965	8.253417	-1.368791	1.529470	5.156145	2.936593	0.000000	-10.000000	-0.491667	25.450001	791.833313	1023.000000	1023.000000	2046.000000
44.860001	0.014387	8.502754	-1.325350	1.490570	5.216293	3.121241	0.000000	-10.000000	-0.483333	25.366667	800.333313	1023.000000	1023.000000	2046.000000
44.880001	0.015126	8.939556	-1.190522	1.749646	5.277880	3.102553	0.000000	-10.000000	-0.466667	25.500000	808.833313	1023.000000	1023.000000	2046.000000
44.900002	0.015882	9.386335	-1.081514	1.970778	5.367627	3.129445	0.000000	-10.000000	-0.450000	25.250000	817.500000	1023.000000	1023.000000	2046.000000
44.919998	0.016589	9.804010	-0.911721	1.962285	5.440745	3.312701	0.000000	-10.000000	-0.433333	24.983334	825.833313	1023.000000	1023.000000	2046.000000
44.939999	0.017856	10.552774	-0.761870	2.319541	5.619919	3.375184	0.000000	-10.000000	-0.400000	24.400000	834.166687	1023.000000	1023.000000	2046.000000
44.959999	0.018885	11.160921	-0.644515	2.256835	5.810359	3.738242	0.000000	-10.000000	-0.366667	23.866667	842.500000	1023.000000	1023.000000	2046.000000
44.980000	0.020486	12.107039	-0.450476	2.597299	6.069690	3.890525	0.000000	-10.000000	-0.350000	23.133333	850.666687	1023.000000	1023.000000	2046.000000
45.000000	0.021279	12.575823	-0.293526	2.591165	6.150921	4.127263	0.000000	-10.000000	-0.341667	22.550001	858.500000	1023.000000	1023.000000	2046.000000
45.020000	0.022441	13.262584	-0.222713	2.736810	6.452524	4.295964	0.000000	-10.000000	-0.341667	21.916668	866.000000	1023.000000	1023.000000	2046.000000
45.040001	0.023330	13.788239	-0.084235	2.849788	6.575595	4.447090	0.000000	-10.000000	-0.341667	21.366667	873.500000	1023.000000	1023.000000	2046.000000
45.060001	0.024159	14.277949	0.093057	2.822574	6.728156	4.634162	0.000000	-10.000000	-0.341667	20.950001	880.833313	1023.000000	1023.000000	2046.000000
45.080002	0.025102	14.835578	0.248110	3.098742	6.855790	4.632936	0.000000	-10.000000	-0.316667	20.366667	887.833313	1023.000000	1023.000000	2046.000000
45.099998	0.025658	15.163679	0.382631	2.904686	6.982103	4.894259	0.000000	-10.000000	-0.283333	19.633333	894.666687	1023.000000	1023.000000	2046.000000
45.119999	0.026631	15.738804	0.497679	3.151994	7.156149	4.932982	0.000000	-10.000000	-0.241667	18.416668	901.166687	1023.000000	1023.000000	2046.000000
45.139999	0.026939	15.921183	0.588995	2.992669	7.177455	5.162065	0.000000	-10.000000	-0.233333	17.200001	907.500000	1023.000000	1023.000000	2046.000000
45.160000	0.027927	16.504654	0.701619	3.238600	7.377342	5.187093	0.000000	-10.000000	-0.216667	16.050001	913.500000	1023.000000	1023.000000	2046.000000
45.180000	0.028450	16.813869	0.769055	3.165595	7.466781	5.412439	0.000000	-10.000000	-0.208333	14.950000	919.166687	1023.000000	1023.000000	2046.000000
45.200001	0.029132	17.217093	0.924343	3.308309	7.536908	5.447533	0.000000	-10.000000	-0.175000	14.000000	924.333313	1023.000000	1023.000000	2046.000000
45.220001	0.029505	17.437559	0.958426	3.269660	7.613789	5.595684	0.000000	-10.000000	-0.141667	12.950000	929.166687	1023.000000	1023.000000	2046.000000
45.240002	0.030120	17.801157	1.079609	3.382466	7.721103	5.617978	0.000000	-10.000000	-0.108333	12.016666	933.666687	1023.000000	1023.000000	2046.000000
45.259998	0.030487	18.018059	1.133242	3.355527	7.765888	5.763402	0.000000	-10.000000	-0.075000	10.666667	938.000000	1023.000000	1023.000000	2046.000000
45.279999	0.031440	18.581253	1.260318	3.532495	7.958899	5.829540	0.000000	-10.000000	-0.050000	8.783333	941.666687	1023.000000	1023.000000	2046.000000
45.299999	0.031564	18.654192	1.310203	3.505539	7.883846	5.954603	0.000000	-10.000000	-0.033333	5.433333	944.833313	1023.000000	1023.000000	2046.000000
45.320000	0.031952	18.883482	1.423451	3.710805	7.870422	5.878803	0.000000	-10.000000	-0.016667	1.450000	947.166687	1023.000000	1023.000000	2046.000000
45.340000	0.032026	18.927187	1.407916	3.673353	7.841824	6.004095	0.000000	-10.000000	-0.008333	-1.916667	948.500000	1023.000000	1023.000000	2046.000000
45.360001	0.032043	18.937531	1.410346	3.757439	7.840677	5.929069	0.000000	-10.000000	0.000000	-4.033333	949.000000	1023.000000	1023.000000	2046.000000
45.380001	0.031903	18.854551	1.390369	3.756184	7.766723	5.941275	0.000000	-10.000000	0.000000	-4.850000	949.000000	1023.000000	1023.000000	2046.000000
45.400002	0.032228	19.046528	1.573340	3.837835	7.742444	5.892909	0.000000	-10.000000	0.000000	-5.066667	949.000000	1023.000000	1023.000000	2046.000000
45.419998	0.032439	19.171618	1.687326	3.977862	7.715872	5.790556	0.000000	-10.000000	-0.016667	-3.966667	949.000000	1023.000000	1023.000000	2046.000000
45.439999	0.032669	19.307444	1.947334	3.949889	7.602312	5.807910	0.000000	-10.000000	-0.033333	-1.433333	949.000000	1023.000000	1023.000000	2046.000000
45.459999	0.032489	19.200916	1.896295	4.141449	7.552825	5.610346	0.000000	-10.000000	-0.050000	0.833333	949.000000	1023.000000	1023.000000	2046.000000
45.480000	0.030701	18.144369	1.699955	3.838565	7.252524	5.353324	0.000000	-10.000000	-0.050000	2.333333	949.333313	1023.000000	1023.000000	2046.000000
45.500000	0.028677	16.947960	1.315675	3.754136	7.005502	4.872646	0.000000	-10.000000	-0.050000	2.100000	950.000000	1023.000000	1023.000000	2046.000000
45.520000	0.026759	15.814568	0.997696	3.256323	6.745586	4.814963	0.000000	-10.000000	-0.050000	1.300000	950.666687	1023.000000	1023.000000	2046.000000
45.540001	0.026059	15.400881	0.815750	3.296470	6.687196	4.601465	0.000000	-10.000000	-0.050000	0.516667	951.000000	1023.000000	1023.000000	2046.000000
45.560001	0.025186	14.884668	0.640833	3.265987	6.497139	4.480710	0.000000	-10.000000	-0.050000	0.000000	951.000000	1023.000000	1023.000000	2046.000000
45.580002	0.025067	14.814484	0.634671	3.302215	6.438526	4.439072	0.000000	-10.000000	-0.050000	0.000000	951.000000	1023.000000	1023.000000	2046.000000
45.599998	0.025059	14.809705	0.568993	3.495321	6.390548	4.354844	0.000000	-10.000000	-0.050000	0.000000	951.000000	1023.000000	1023.000000	2046.000000
45.619999	0.024835	14.677217	0.659911	3.400213	6.224751	4.392343	0.000000	-10.000000	-0.041667	0.000000	951.000000	1023.000000	1023.000000	2046.000000
45.639999	0.025005	14.777988	0.641485	3.597486	6.238550	4.300467	0.000000	-10.000000	-0.033333	-0.616667	951.000000	1023.000000	1023.000000	2046.000000
45.660000	0.025331	14.970770	0.729503	3.404678	6.241864	4.594726	0.000000	-10.000000	-0.025000	-1.600000	951.000000	1023.000000	1023.000000	2046.000000
45.680000	0.026024	15.379969	0.735128	3.728809	6.359780	4.556251	0.000000	-10.000000	-0.016667	-3.050000	951.000000	1023.000000	1023.000000	2046.000000
45.700001	0.026342	15.567880	0.794102	3.631467	6.369713	4.772597	0.000000	-10.000000	-0.016667	-3.983333	951.000000	1023.000000	1023.000000	2046.000000
45.720001	0.026860	15.873993	0.851488	3.793386	6.459072	4.770048	0.000000	-10.000000	-0.008333	-4.350000	951.000000	1023.000000	1023.000000	2046.000000
45.740002	0.027216	16.084414	0.827292	3.862857	6.532939	4.861324	0.000000	-10.000000	-0.016667	-4.116667	951.000000	1023.000000	1023.000000	2046.000000
45.759998	0.027667	16.351368	0.948328	3.747806	6.592619	5.062616	0.000000	-10.000000	-0.016667	-3.300000	951.000000	1023.000000	1023.000000	2046.000000
45.779999	0.028188	16.658899	0.940063	3.944566	6.748739	5.025530	0.000000	-10.000000	-0.025000	-2.116667	951.000000	1023.000000	1023.000000	2046.000000
45.799999	0.028287	16.717577	1.058620	3.709114	6.757765	5.192078	0.000000	-10.000000	-0.033333	-0.900000	951.000000	1023.000000	1023.000000	2046.000000
45.820000	0.028640	16.925949	1.081759	3.913639	6.881963	5.048589	0.000000	-10.000000	-0.025000	-0.766667	951.000000	1023.000000	1023.000000	2046.000000
45.840000	0.028521	16.855846	1.142956	3.680107	6.848195	5.184588	0.000000	-10.000000	-0.016667	-1.550000	951.000000	1023.000000	1023.000000	2046.000000
45.860001	0.029025	17.153776	1.166132	3.850890	7.008574	5.128181	0.000000	-10.000000	0.000000	-2.800000	951.000000	1023.000000	1023.000000	2046.000000
45.880001	0.029013	17.146542	1.146339	3.770215	7.019748	5.210241	0.000000	-10.000000	0.000000	-3.450000	951.000000	1023.000000	1023.000000	2046.000000
45.900002	0.029282	17.305624	1.234816	3.716909	7.059686	5.294212	0.000000	-10.000000	0.000000	-4.233334	951.000000	1023.000000	1023.000000	2046.000000
45.919998	0.029144	17.223957	1.155315	3.829152	7.045383	5.194107	0.000000	-10.000000	0.000000	-4.883334	951.000000	1023.000000	1023.000000	2046.000000
45.939999	0.029146	17.225286	1.230809	3.608206	7.016174	5.370098	0.000000	-10.000000	0.000000	-5.666667	951.000000	1023.000000	1023.000000	2046.000000
45.959999	0.029353	17.347843	1.184913	3.829435	7.111122	5.222373	0.000000	-10.000000	0.000000	-6.100000	951.000000	1023.000000	1023.000000	2046.000000
45.980000	0.029437	17.397295	1.230329	3.595251	7.111701	5.460014	0.000000	-10.000000	0.016667	-6.533333	951.000000	1023.000000	1023.000000	2046.000000
46.000000	0.030045	17.756536	1.305879	3.798117	7.231772	5.420769	0.000000	-10.000000	0.025000	-6.983334	951.000000	1023.000000	1023.000000	2046.000000
46.020000	0.029654	17.525404	1.350015	3.737176	7.033373	5.404840	0.000000	-10.000000	0.033333	-7.500000	951.000000	1023.000000	1023.000000	2046.000000
46.040001	0.030051	17.759897	1.394097	3.850430	7.117293	5.398077	0.000000	-10.000000	0.025000	-8.166667	947.666687	1023.000000	1023.000000	2046.000000
46.060001	0.029747	17.580572	1.311672	3.884045	7.015278	5.369576	0.000000	-10.000000	0.033333	-9.000000	940.166687	1023.000000	1023.000000	2046.000000
46.080002	0.029481	17.423149	1.239170	3.798917	7.012752	5.372311	0.000000	-10.000000	0.041667	-9.883333	931.500000	1023.000000	1023.000000	2046.000000
46.099998	0.028957	17.113802	1.178375	3.848764	6.850546	5.236117	0.000000	-10.000000	0.050000	-10.750000	925.000000	1023.000000	1023.000000	2046.000000
46.119999	0.028751	16.991695	1.318515	3.776882	6.725076	5.171223	0.000000	-10.000000	0.058333	-11.700000	921.500000	1023.000000	1023.000000	2046.000000
46.139999	0.028479	16.831133	1.373868	3.855997	6.614199	4.987070	0.000000	-10.000000	0.066667	-12.733334	917.500000	1023.000000	1023.000000	2046.000000
46.160000	0.028441	16.808475	1.551260	3.706420	6.516389	5.034407	0.000000	-10.000000	0.083333	-13.633333	913.333313	1023.000000	1023.000000	2046.000000
46.180000	0.027534	16.272667	1.422604	3.923921	6.317685	4.608458	0.000000	-10.000000	0.108333	-14.516666	908.666687	1023.000000	1023.000000	2046.000000
46.200001	0.025914	15.315309	1.281029	3.527885	6.003352	4.503043	0.000000	-10.000000	0.150000	-15.350000	903.833313	1023.000000	1023.000000	2046.000000
46.220001	0.023810	14.071697	0.877219	3.465393	5.720414	4.008671	0.000000	-10.000000	0.183333	-16.500000	898.666687	1023.000000	1023.000000	2046.000000
46.240002	0.021362	12.624862	0.476052	2.915888	5.332965	3.899957	0.000000	-10.000000	0.208333	-17.533335	893.166687	1023.000000	1023.000000	2046.000000
46.259998	0.019706	11.646390	0.118541	2.897444	5.100174	3.530230	0.000000	-10.000000	0.225000	-18.566668	887.500000	1023.000000	1023.000000	2046.000000
46.279999	0.017953	10.610147	-0.165643	2.692736	4.715924	3.367129	0.000000	-10.000000	0.258333	-19.566668	881.166687	1023.000000	1023.000000	2046.000000
46.299999	0.016937	10.009609	-0.340936	2.728065	4.504061	3.118418	0.000000	-10.000000	0.291667	-20.616667	874.666687	1023.000000	1023.000000	2046.000000
46.320000	0.015572	9.202782	-0.506075	2.619544	4.109613	2.979699	0.000000	-10.000000	0.333333	-21.866667	867.666687	1023.000000	1023.000000	2046.000000
46.340000	0.014999	8.864603	-0.553088	2.659391	3.953695	2.804605	0.000000	-10.000000	0.391667	-23.333334	860.500000	1023.000000	1023.000000	2046.000000
46.360001	0.014101	8.333971	-0.663261	2.602166	3.682820	2.712246	0.000000	-10.000000	0.450000	-24.733334	852.666687	1023.000000	1023.000000	2046.000000
46.380001	0.014172	8.375453	-0.655619	2.592168	3.662531	2.776373	0.000000	-10.000000	0.491667	-26.133333	844.500000	1023.000000	1023.000000	2046.000000
46.400002	0.013971	8.257065	-0.735660	2.837271	3.511997	2.643457	0.000000	-10.000000	0.525000	-27.133333	835.666687	1023.000000	1023.000000	2046.000000
46.419998	0.014198	8.390840	-0.612354	2.810553	3.435113	2.757528	0.000000	-10.000000	0.558333	-28.049999	826.666687	1023.000000	1023.000000	2046.000000
46.439999	0.014088	8.326159	-0.729354	3.080277	3.375500	2.599737	0.000000	-10.000000	0.583333	-28.566666	817.166687	1023.000000	1023.000000	2046.000000
46.459999	0.014082	8.322711	-0.647433	2.937956	3.246502	2.785686	0.000000	-10.000000	0.591667	-28.799999	807.666687	1023.000000	1023.000000	2046.000000
46.480000	0.014184	8.382666	-0.713029	3.259938	3.253921	2.581836	0.000000	-10.000000	0.575000	-28.616667	798.000000	1023.000000	1023.000000	2046.000000
46.500000	0.014035	8.294694	-0.662770	3.131305	3.163597	2.662563	0.000000	-10.000000	0.566667	-28.333334	788.500000	1023.000000	1023.000000	2046.000000
46.520000	0.014095	8.329981	-0.673444	3.292315	3.195966	2.515143	0.000000	-10.000000	0.566667	-28.100000	779.000000	1023.000000	1023.000000	2046.000000
46.540001	0.013343	7.885895	-0.667160	3.152249	3.003830	2.396976	0.000000	-10.000000	0.583333	-28.250000	769.666687	1023.000000	1023.000000	2046.000000
46.560001	0.013246	7.828147	-0.622133	3.097995	3.029066	2.323219	0.000000	-10.000000	0.600000	-28.583334	760.166687	1023.000000	1023.000000	2046.000000
46.580002	0.012386	7.319905	-0.732329	3.093656	2.883857	2.074722	0.000000	-10.000000	0.608333	-28.900002	750.666687	1023.000000	1023.000000	2046.000000
46.599998	0.012101	7.151961	-0.659197	2.887602	2.850841	2.072714	0.000000	-10.000000	0.608333	-29.283335	741.000000	1023.000000	1023.000000	2046.000000
46.619999	0.011399	6.736802	-0.797796	2.985320	2.726197	1.823081	0.000000	-10.000000	0.616667	-29.550001	731.333313	1023.000000	1023.000000	2046.000000
46.639999	0.010766	6.362467	-0.827354	2.669255	2.630982	1.889584	0.000000	-10.000000	0.616667	-29.716667	721.500000	1023.000000	1023.000000	2046.000000
46.660000	0.010024	5.924083	-0.973895	2.800060	2.508340	1.589578	0.000000	-10.000000	0.625000	-29.466667	711.500000	1023.000000	1023.000000	2046.000000
46.680000	0.009315	5.505068	-1.074206	2.486760	2.415461	1.677052	0.000000	-10.000000	0.616667	-29.216667	701.500000	1023.000000	1023.000000	2046.000000
46.700001	0.008914	5.268308	-1.182919	2.556353	2.398817	1.496057	0.000000	-10.000000	0.608333	-28.983334	691.833313	1023.000000	1023.000000	2046.000000
46.720001	0.008245	4.873018	-1.269005	2.379350	2.259762	1.502910	0.000000	-10.000000	0.600000	-29.033333	682.166687	1023.000000	1023.000000	2046.000000
46.740002	0.008217	4.856335	-1.244029	2.468002	2.267955	1.364407	0.000000	-10.000000	0.600000	-29.066668	672.500000	1023.000000	1023.000000	2046.000000
46.759998	0.007236	4.276650	-1.317060	2.392739	1.982363	1.218608	0.000000	-10.000000	0.608333	-29.233334	662.833313	1023.000000	1023.000000	2046.000000
46.779999	0.007032	4.155642	-1.331303	2.321126	1.993850	1.171970	0.000000	-10.000000	0.608333	-29.283333	653.166687	1023.000000	1023.000000	2046.000000
46.799999	0.005823	3.441553	-1.478379	2.263955	1.709904	0.946073	0.000000	-10.000000	0.608333	-29.183332	643.500000	1023.000000	1023.000000	2046.000000
46.820000	0.004945	2.922335	-1.583830	1.952487	1.620836	0.932842	0.000000	-10.000000	0.600000	-28.950001	633.500000	1023.000000	1023.000000	2046.000000
46.840000	0.003656	2.160732	-1.770106	1.924631	1.380026	0.626181	0.000000	-10.000000	0.600000	-28.766666	626.833313	1023.000000	1023.000000	2046.000000
46.860001	0.002781	1.643462	-1.802051	1.527956	1.309183	0.608374	0.000000	-10.000000	0.583333	-28.666668	614.166687	1023.000000	1023.000000	2046.000000
46.880001	0.001529	0.903429	-1.855978	1.399652	1.082632	0.277123	0.000000	-10.000000	0.566667	-28.633333	604.833313	1023.000000	1023.000000	2046.000000
46.900002	0.000574	0.339227	-1.901378	0.996509	0.971889	0.272207	0.000000	-10.000000	0.550000	-28.300001	592.166687	1023.000000	1023.000000	2046.000000
46.919998	-0.000789	-0.466253	-2.097402	0.990274	0.757060	-0.116184	0.000000	-10.000000	0.566667	-28.016666	585.833313	1023.000000	1023.000000	2046.000000
46.939999	-0.002257	-1.333629	-2.203262	0.612157	0.479032	-0.221556	0.000000	-10.000000	0.550000	-27.666668	576.500000	1023.000000	1023.000000	2046.000000
46.959999	-0.003679	-2.174092	-2.564404	0.515287	0.354073	-0.479048	0.000000	-10.000000	0.533333	-27.433334	567.333313	1023.000000	1023.000000	2046.000000
46.980000	-0.005162	-3.050933	-2.779414	0.083393	0.105867	-0.460779	0.000000	-10.000000	0.483333	-27.016666	558.166687	1023.000000	1023.000000	2046.000000
47.000000	-0.006544	-3.867246	-3.113379	0.044321	-0.027062	-0.771125	0.000000	-10.000000	0.466667	-26.483334	549.000000	1023.000000	1023.000000	2046.000000
47.020000	-0.008528	-5.040227	-3.498978	-0.259323	-0.367057	-0.914870	0.000000	-10.000000	0.450000	-26.133333	540.166687	1023.000000	1023.000000	2046.000000
47.040001	-0.010048	-5.938652	-3.762216	-0.550089	-0.568284	-1.058063	0.000000	-10.000000	0.450000	-25.783335	531.500000	1023.000000	1023.000000	2046.000000
47.060001	-0.011650	-6.885434	-4.077192	-0.619089	-0.863338	-1.325814	0.000000	-10.000000	0.458333	-25.600000	522.833313	1023.000000	1023.000000	2046.000000
47.080002	-0.012330	-7.287293	-4.203603	-0.897971	-0.964482	-1.221237	0.000000	-10.000000	0.458333	-25.333334	514.333313	1023.000000	1023.000000	2046.000000
47.099998	-0.012838	-7.586992	-4.336887	-0.741319	-1.096796	-1.411991	0.000000	-10.000000	0.458333	-25.150000	505.833344	1023.000000	1023.000000	2046.000000
47.119999	-0.012581	-7.435394	-4.316426	-0.813284	-1.119279	-1.186404	0.000000	-10.000000	0.450000	-25.000000	497.500000	1023.000000	1023.000000	2046.000000
47.139999	-0.012604	-7.448964	-4.358608	-0.610879	-1.146360	-1.333117	0.000000	-10.000000	0.450000	-24.800001	489.166656	1023.000000	1023.000000	2046.000000
47.160000	-0.013067	-7.722802	-4.506503	-0.601448	-1.282034	-1.332817	0.000000	-10.000000	0.450000	-24.650002	481.000000	1023.000000	1023.000000	2046.000000
47.180000	-0.013164	-7.780049	-4.539351	-0.738607	-1.314580	-1.187511	0.000000	-10.000000	0.433333	-24.183334	472.833344	1023.000000	1023.000000	2046.000000
47.200001	-0.013751	-8.126842	-4.738658	-0.587895	-1.391031	-1.409257	0.000000	-10.000000	0.400000	-23.766668	464.833344	1023.000000	1023.000000	2046.000000
47.220001	-0.013894	-8.211338	-4.737168	-0.816104	-1.449374	-1.208691	0.000000	-10.000000	0.366667	-23.300001	456.833344	1023.000000	1023.000000	2046.000000
47.240002	-0.014217	-8.402305	-4.850269	-0.630703	-1.469268	-1.452065	0.000000	-10.000000	0.350000	-23.116667	449.000000	1023.000000	1023.000000	2046.000000
47.259998	-0.014609	-8.633628	-4.816844	-0.806303	-1.616334	-1.394146	0.000000	-10.000000	0.350000	-22.933334	441.166656	1023.000000	1023.000000	2046.000000
47.279999	-0.014778	-8.733959	-4.882406	-0.734656	-1.585256	-1.531642	0.000000	-10.000000	0.350000	-22.850000	433.500000	1023.000000	1023.000000	2046.000000
47.299999	-0.015589	-9.212873	-4.932152	-0.875277	-1.816407	-1.589036	0.000000	-10.000000	0.350000	-22.633333	425.833344	1023.000000	1023.000000	2046.000000
47.320000	-0.015772	-9.321540	-4.946622	-1.039987	-1.790032	-1.544899	0.000000	-10.000000	0.350000	-22.433334	418.333344	1023.000000	1023.000000	2046.000000
47.340000	-0.016686	-9.861526	-5.074293	-1.068701	-1.981244	-1.737288	0.000000	-10.000000	0.350000	-22.233334	410.833344	1023.000000	1023.000000	2046.000000
47.360001	-0.017008	-10.051732	-5.089043	-1.367133	-1.998640	-1.596917	0.000000	-10.000000	0.350000	-22.266666	403.500000	1023.000000	1023.000000	2046.000000
47.380001	-0.017605	-10.404469	-5.220788	-1.328690	-2.040453	-1.814539	0.000000	-10.000000	0.350000	-22.333334	396.000000	1023.000000	1023.000000	2046.000000
47.400002	-0.018634	-11.012480	-5.334225	-1.586910	-2.258446	-1.832900	0.000000	-10.000000	0.341667	-22.300001	388.500000	1023.000000	1023.000000	2046.000000
47.419998	-0.019065	-11.267511	-5.434375	-1.759017	-2.236722	-1.837397	0.000000	-10.000000	0.341667	-22.166668	381.000000	1023.000000	1023.000000	2046.000000
47.439999	-0.020144	-11.905047	-5.660238	-1.873091	-2.412399	-1.959319	0.000000	-10.000000	0.341667	-21.966667	373.500000	1023.000000	1023.000000	2046.000000
47.459999	-0.020533	-12.134743	-5.727605	-2.212441	-2.406273	-1.788424	0.000000	-10.000000	0.333333	-21.850000	366.166656	1023.000000	1023.000000	2046.000000
47.480000	-0.021103	-12.471958	-5.860706	-2.142423	-2.471022	-1.997806	0.000000	-10.000000	0.316667	-21.683334	359.000000	1023.000000	1023.000000	2046.000000
47.500000	-0.021361	-12.624565	-5.848502	-2.320641	-2.564498	-1.890924	0.000000	-10.000000	0.300000	-20.933334	351.833344	1023.000000	1023.000000	2046.000000
47.520000	-0.021571	-12.748190	-5.833752	-2.303801	-2.612904	-1.997733	0.000000	-10.000000	0.266667	-19.983334	344.833344	1023.000000	1023.000000	2046.000000
47.540001	-0.022020	-13.013748	-5.934113	-2.261495	-2.732732	-2.085409	0.000000	-10.000000	0.216667	-18.450001	338.000000	1023.000000	1023.000000	2046.000000
47.560001	-0.022191	-13.114977	-5.983024	-2.486953	-2.680332	-1.964667	0.000000	-10.000000	0.166667	-17.116667	331.833344	1023.000000	1023.000000	2046.000000
47.580002	-0.023221	-13.723814	-6.193620	-2.547237	-2.777684	-2.205273	0.000000	-10.000000	0.141667	-15.800000	326.166656	1023.000000	1023.000000	2046.000000
47.599998	-0.024065	-14.222520	-6.274710	-2.849970	-2.931172	-2.166668	0.000000	-10.000000	0.141667	-15.016666	321.000000	1023.000000	1023.000000	2046.000000
47.619999	-0.024431	-14.438869	-6.318714	-2.940382	-2.855360	-2.324413	0.000000	-10.000000	0.141667	-14.866667	316.000000	1023.000000	1023.000000	2046.000000
47.639999	-0.025369	-14.993273	-6.239427	-3.093205	-3.131719	-2.528922	0.000000	-10.000000	0.150000	-14.750000	311.000000	1023.000000	1023.000000	2046.000000
47.660000	-0.025524	-15.084920	-6.185813	-3.322564	-3.077500	-2.499043	0.000000	-10.000000	0.150000	-14.983334	306.000000	1023.000000	1023.000000	2046.000000
47.680000	-0.026675	-15.765213	-6.397748	-3.300514	-3.243095	-2.823857	0.000000	-10.000000	0.150000	-15.166667	301.000000	1023.000000	1023.000000	2046.000000
47.700001	-0.028068	-16.588352	-6.574146	-3.657923	-3.482144	-2.874139	0.000000	-10.000000	0.150000	-15.633333	295.833344	1023.000000	1023.000000	2046.000000
47.720001	-0.030070	-17.771635	-6.989987	-3.839236	-3.691401	-3.251011	0.000000	-10.000000	0.158333	-15.866667	290.666656	1023.000000	1023.000000	2046.000000
47.740002	-0.032546	-19.234756	-7.451071	-4.265145	-4.073690	-3.444850	0.000000	-10.000000	0.158333	-16.083334	285.333344	1023.000000	1023.000000	2046.000000
47.759998	-0.034225	-20.227146	-7.842698	-4.581713	-4.190072	-3.612663	0.000000	-10.000000	0.158333	-16.150000	280.000000	1023.000000	1023.000000	2046.000000
47.779999	-0.036196	-21.391571	-8.267015	-4.669987	-4.503430	-3.951140	0.000000	-10.000000	0.150000	-16.300001	274.666656	1023.000000	1023.000000	2046.000000
47.799999	-0.037469	-22.143927	-8.509735	-4.980886	-4.723835	-3.929471	0.000000	-10.000000	0.158333	-16.233334	269.166656	1023.000000	1023.000000	2046.000000
47.820000	-0.038549	-22.782677	-8.777439	-4.900792	-4.885580	-4.218866	0.000000	-10.000000	0.158333	-16.316668	263.833344	1023.000000	1023.000000	2046.000000
47.840000	-0.039609	-23.408739	-8.916426	-5.077006	-5.165144	-4.250162	0.000000	-10.000000	0.166667	-16.366667	258.166656	1023.000000	1023.000000	2046.000000
47.860001	-0.039687	-23.455139	-8.984709	-5.173944	-5.117849	-4.178637	0.000000	-10.000000	0.166667	-16.600000	252.833328	1023.000000	1023.000000	2046.000000
47.880001	-0.039936	-23.602337	-9.083981	-4.992891	-5.260200	-4.265265	0.000000	-10.000000	0.175000	-16.700001	249.166672	1023.000000	1023.000000	2046.000000
47.900002	-0.039374	-23.270033	-9.062774	-4.964096	-5.176296	-4.066866	0.000000	-10.000000	0.175000	-16.600000	243.833328	1023.000000	1023.000000	2046.000000
47.919998	-0.039537	-23.366472	-9.105902	-4.741251	-5.279571	-4.239748	0.000000	-10.000000	0.166667	-16.450001	238.166672	1023.000000	1023.000000	2046.000000
47.939999	-0.039347	-23.254168	-9.085599	-4.847395	-5.288004	-4.033169	0.000000	-10.000000	0.158333	-16.216667	230.833328	1023.000000	1023.000000	2046.000000
47.959999	-0.039412	-23.292414	-9.151828	-4.698183	-5.273955	-4.168448	0.000000	-10.000000	0.150000	-15.716667	225.333328	1023.000000	1023.000000	2046.000000
47.980000	-0.039525	-23.359398	-9.145798	-4.746589	-5.385336	-4.081675	0.000000	-10.000000	0.150000	-15.266667	220.166672	1023.000000	1023.000000	2046.000000
48.000000	-0.039126	-23.123419	-9.113820	-4.757786	-5.223779	-4.028033	0.000000	-10.000000	0.133333	-14.600000	215.000000	1023.000000	1023.000000	2046.000000
48.020000	-0.039543	-23.370094	-9.132622	-4.751631	-5.356246	-4.129596	0.000000	-10.000000	0.133333	-14.250000	210.000000	1023.000000	1023.000000	2046.000000
48.040001	-0.039259	-23.202053	-9.110731	-4.890901	-5.194667	-4.005754	0.000000	-10.000000	0.100000	-13.516666	205.333328	1023.000000	1023.000000	2046.000000
48.060001	-0.039762	-23.499632	-9.185338	-4.872910	-5.258162	-4.183223	0.000000	-10.000000	0.083333	-12.683333	200.833328	1023.000000	1023.000000	2046.000000
48.080002	-0.039695	-23.459572	-9.131525	-5.094017	-5.232867	-4.001164	0.000000	-10.000000	0.050000	-11.633333	196.833328	1023.000000	1023.000000	2046.000000
48.099998	-0.039976	-23.625675	-9.158544	-5.049410	-5.237505	-4.180216	0.000000	-10.000000	0.041667	-10.633333	192.833328	1023.000000	1023.000000	2046.000000
48.119999	-0.040167	-23.738651	-9.169877	-5.199923	-5.276350	-4.092502	0.000000	-10.000000	0.033333	-9.983334	189.333328	1023.000000	1023.000000	2046.000000
48.139999	-0.040301	-23.817976	-9.194284	-5.227111	-5.213377	-4.183203	0.000000	-10.000000	0.025000	-9.550000	185.833328	1023.000000	1023.000000	2046.000000
48.160000	-0.040734	-24.073856	-9.212352	-5.364616	-5.351358	-4.145530	0.000000	-10.000000	0.016667	-9.333334	182.666672	1023.000000	1023.000000	2046.000000
48.180000	-0.040685	-24.044981	-9.287357	-5.386578	-5.207836	-4.163208	0.000000	-10.000000	0.008333	-9.133333	179.500000	1023.000000	1023.000000	2046.000000
48.200001	-0.041267	-24.388664	-9.360137	-5.522336	-5.377906	-4.128284	0.000000	-10.000000	0.008333	-9.083334	176.500000	1023.000000	1023.000000	2046.000000
48.220001	-0.041351	-24.438219	-9.453503	-5.627876	-5.246106	-4.110735	0.000000	-10.000000	0.025000	-9.350000	173.500000	1023.000000	1023.000000	2046.000000
48.240002	-0.042186	-24.931698	-9.570521	-5.763628	-5.413991	-4.183557	0.000000	-10.000000	0.041667	-9.833334	170.333328	1023.000000	1023.000000	2046.000000
48.259998	-0.042142	-24.905775	-9.593110	-5.956441	-5.321192	-4.035032	0.000000	-10.000000	0.041667	-10.333334	167.000000	1023.000000	1023.000000	2046.000000
48.279999	-0.042541	-25.141869	-9.683570	-5.888368	-5.365336	-4.204595	0.000000	-10.000000	0.041667	-10.766666	163.500000	1023.000000	1023.000000	2046.000000
48.299999	-0.042210	-24.946182	-9.623894	-5.989211	-5.309047	-4.024030	0.000000	-10.000000	0.041667	-11.033334	159.833328	1023.000000	1023.000000	2046.000000
48.320000	-0.042497	-25.115868	-9.632262	-5.935583	-5.369391	-4.178631	0.000000	-10.000000	0.050000	-11.300000	156.000000	1023.000000	1023.000000	2046.000000
48.340000	-0.042707	-25.240034	-9.648044	-5.994132	-5.483375	-4.114483	0.000000	-10.000000	0.041667	-11.416667	152.333328	1023.000000	1023.000000	2046.000000
48.360001	-0.042779	-25.282417	-9.730365	-6.016583	-5.363647	-4.171823	0.000000	-10.000000	0.041667	-11.500000	148.666672	1023.000000	1023.000000	2046.000000
48.380001	-0.044035	-26.024698	-9.854948	-6.285297	-5.647609	-4.236845	0.000000	-10.000000	0.041667	-11.550000	145.000000	1023.000000	1023.000000	2046.000000
48.400002	-0.044272	-26.164759	-9.952548	-6.465429	-5.507639	-4.239143	0.000000	-10.000000	0.050000	-11.566667	141.000000	1023.000000	1023.000000	2046.000000
48.419998	-0.045078	-26.640913	-9.959693	-6.520037	-5.684925	-4.476257	0.000000	-10.000000	0.050000	-11.716667	137.000000	1023.000000	1023.000000	2046.000000
48.439999	-0.045093	-26.649771	-9.825643	-6.728480	-5.678369	-4.417279	0.000000	-10.000000	0.050000	-11.750000	133.000000	1023.000000	1023.000000	2046.000000
48.459999	-0.045732	-27.027775	-9.828434	-6.695113	-5.766127	-4.738100	0.000000	-10.000000	0.050000	-11.783333	129.000000	1023.000000	1023.000000	2046.000000
48.480000	-0.046827	-27.675051	-9.994097	-6.908413	-5.965837	-4.806704	0.000000	-10.000000	0.041667	-11.533333	125.000000	1023.000000	1023.000000	2046.000000
48.500000	-0.048337	-28.567434	-10.311425	-7.019385	-6.078796	-5.157828	0.000000	-10.000000	0.033333	-11.150000	121.166664	1023.000000	1023.000000	2046.000000
48.520000	-0.050772	-30.006437	-10.699423	-7.479412	-6.496134	-5.331467	0.000000	-10.000000	0.025000	-10.466667	117.500000	1023.000000	1023.000000	2046.000000
48.540001	-0.052295	-30.906530	-11.145484	-7.776443	-6.480142	-5.504463	0.000000	-10.000000	0.016667	-9.633333	114.166664	1023.000000	1023.000000	2046.000000
48.560001	-0.054496	-32.207317	-11.460180	-7.967604	-6.956091	-5.823441	0.000000	-10.000000	0.008333	-8.816667	111.000000	1023.000000	1023.000000	2046.000000
48.580002	-0.055202	-32.624603	-11.715483	-8.127097	-6.953562	-5.828461	0.000000	-10.000000	0.000000	-8.166667	108.166664	1023.000000	1023.000000	2046.000000
48.599998	-0.056415	-33.341068	-11.943829	-8.055861	-7.189414	-6.151962	0.000000	-10.000000	0.000000	-7.500000	105.333336	1023.000000	1023.000000	2046.000000
48.619999	-0.056962	-33.664631	-12.073454	-8.198718	-7.343976	-6.048482	0.000000	-10.000000	0.000000	-6.983334	102.833336	1023.000000	1023.000000	2046.000000
48.639999	-0.057354	-33.896141	-12.205269	-8.048981	-7.375664	-6.266228	0.000000	-10.000000	0.000000	-6.483334	100.500000	1023.000000	1023.000000	2046.000000
48.660000	-0.057208	-33.810158	-12.205218	-8.163741	-7.412693	-6.028506	0.000000	-10.000000	0.000000	-6.283333	98.500000	1023.000000	1023.000000	2046.000000
48.680000	-0.056938	-33.650406	-12.273186	-7.905344	-7.334554	-6.137322	0.000000	-10.000000	0.008333	-6.183333	96.500000	1023.000000	1023.000000	2046.000000
48.700001	-0.056505	-33.394165	-12.165167	-7.860651	-7.476539	-5.891808	0.000000	-10.000000	-0.008333	-6.050000	94.166664	1023.000000	1023.000000	2046.000000
48.720001	-0.055853	-33.009048	-12.116340	-7.579365	-7.330109	-5.983236	0.000000	-10.000000	-0.025000	-5.650000	92.000000	1023.000000	1023.000000	2046.000000
48.740002	-0.055692	-32.913845	-12.063079	-7.607766	-7.445558	-5.797441	0.000000	-10.000000	-0.041667	-5.016667	90.000000	1023.000000	1023.000000	2046.000000
48.759998	-0.054697	-32.325809	-12.035692	-7.413884	-7.143153	-5.733081	0.000000	-10.000000	-0.033333	-4.250000	88.500000	1023.000000	1023.000000	2046.000000
48.779999	-0.054573	-32.252472	-11.951303	-7.437887	-7.232349	-5.630933	0.000000	-10.000000	-0.033333	-3.400000	87.000000	1023.000000	1023.000000	2046.000000
48.799999	-0.053627	-31.693750	-11.833949	-7.370459	-6.972188	-5.517155	0.000000	-10.000000	-0.033333	-2.366667	85.833336	1023.000000	1023.000000	2046.000000
48.820000	-0.053793	-31.791752	-11.757646	-7.344493	-7.083407	-5.606207	0.000000	-10.000000	-0.041667	-1.366667	85.166664	1023.000000	1023.000000	2046.000000
48.840000	-0.053050	-31.352337	-11.662020	-7.392472	-6.848120	-5.449725	0.000000	-10.000000	-0.041667	-0.583333	85.000000	1023.000000	1023.000000	2046.000000
48.860001	-0.053082	-31.371304	-11.614352	-7.320682	-6.868214	-5.568056	0.000000	-10.000000	-0.050000	-0.166667	85.000000	1023.000000	1023.000000	2046.000000
48.880001	-0.052578	-31.073523	-11.516697	-7.425786	-6.762229	-5.368810	0.000000	-10.000000	-0.050000	0.000000	85.000000	1023.000000	1023.000000	2046.000000
48.900002	-0.052233	-30.869717	-11.494232	-7.300305	-6.600467	-5.474713	0.000000	-10.000000	-0.050000	0.916667	85.000000	1023.000000	1023.000000	2046.000000
48.919998	-0.052202	-30.851542	-11.379870	-7.472520	-6.712516	-5.286634	0.000000	-10.000000	-0.050000	1.966667	85.000000	1023.000000	1023.000000	2046.000000
48.939999	-0.051619	-30.506992	-11.421158	-7.358576	-6.408894	-5.318365	0.000000	-10.000000	-0.050000	3.066667	85.000000	1023.000000	1023.000000	2046.000000
48.959999	-0.051845	-30.640287	-11.377661	-7.459356	-6.551741	-5.251528	0.000000	-10.000000	-0.050000	3.250000	85.000000	1023.000000	1023.000000	2046.000000
48.980000	-0.051260	-30.294888	-11.357488	-7.476573	-6.365303	-5.095526	0.000000	-10.000000	-0.050000	3.183333	85.000000	1023.000000	1023.000000	2046.000000
49.000000	-0.051224	-30.273148	-11.379430	-7.380316	-6.321383	-5.192019	0.000000	-10.000000	-0.050000	2.950000	85.000000	1023.000000	1023.000000	2046.000000
49.020000	-0.051425	-30.391886	-11.364137	-7.559599	-6.451664	-5.016486	0.000000	-10.000000	-0.050000	2.566667	85.000000	1023.000000	1023.000000	2046.000000
49.040001	-0.051072	-30.183809	-11.426208	-7.518270	-6.201705	-5.037627	0.000000	-10.000000	-0.050000	2.166667	85.000000	1023.000000	1023.000000	2046.000000
49.060001	-0.051444	-30.403572	-11.441370	-7.702269	-6.324847	-4.935086	0.000000	-10.000000	-0.050000	1.833333	85.000000	1023.000000	1023.000000	2046.000000
49.080002	-0.050907	-30.086136	-11.422317	-7.739458	-6.061390	-4.862972	0.000000	-10.000000	-0.050000	1.550000	85.000000	1023.000000	1023.000000	2046.000000
49.099998	-0.051130	-30.218016	-11.360267	-7.743034	-6.188397	-4.926317	0.000000	-10.000000	-0.050000	0.966667	85.000000	1023.000000	1023.000000	2046.000000
49.119999	-0.050265	-29.706806	-11.299335	-7.723765	-5.953156	-4.730550	0.000000	-10.000000	-0.041667	0.433333	85.000000	1023.000000	1023.000000	2046.000000
49.139999	-0.050384	-29.776987	-11.264171	-7.614189	-6.017593	-4.881034	0.000000	-10.000000	-0.041667	0.000000	85.000000	1023.000000	1023.000000	2046.000000
49.160000	-0.049968	-29.531380	-11.230660	-7.625566	-5.980544	-4.694610	0.000000	-10.000000	-0.041667	0.000000	85.000000	1023.000000	1023.000000	2046.000000
49.180000	-0.049759	-29.407566	-11.279589	-7.529260	-5.812910	-4.785808	0.000000	-10.000000	-0.050000	0.700000	85.000000	1023.000000	1023.000000	2046.000000
49.200001	-0.050356	-29.760593	-11.320642	-7.809468	-5.961798	-4.668684	0.000000	-10.000000	-0.075000	2.166667	85.000000	1023.000000	1023.000000	2046.000000
49.220001	-0.050070	-29.591629	-11.428348	-7.874960	-5.632285	-4.656037	0.000000	-10.000000	-0.100000	4.566667	85.000000	1023.000000	1023.000000	2046.000000
49.240002	-0.050424	-29.800850	-11.338089	-7.953489	-5.798046	-4.711226	0.000000	-10.000000	-0.141667	6.800000	85.000000	1023.000000	1023.000000	2046.000000
49.259998	-0.049720	-29.384464	-11.137427	-7.998475	-5.655476	-4.593086	0.000000	-10.000000	-0.141667	8.766666	85.000000	1023.000000	1023.000000	2046.000000
49.279999	-0.049661	-29.349895	-11.065498	-7.903949	-5.619801	-4.760647	0.000000	-10.000000	-0.150000	10.366667	85.000000	1023.000000	1023.000000	2046.000000
49.299999	-0.050015	-29.559082	-11.124246	-8.016490	-5.764562	-4.653784	0.000000	-10.000000	-0.150000	11.916667	85.000000	1023.000000	1023.000000	2046.000000
49.320000	-0.050664	-29.942530	-11.372373	-7.935958	-5.735662	-4.898538	0.000000	-10.000000	-0.191667	13.483334	85.000000	1023.000000	1023.000000	2046.000000
49.340000	-0.052401	-30.968906	-11.688478	-8.275271	-6.031182	-4.973974	0.000000	-10.000000	-0.241667	15.116667	64.333336	1023.000000	1023.000000	2046.000000
49.360001	-0.053076	-31.367702	-11.941375	-8.384729	-5.983727	-5.057873	0.000000	-10.000000	-0.275000	16.733334	44.833332	1023.000000	1023.000000	2046.000000
49.380001	-0.053836	-31.817238	-12.117865	-8.341243	-6.128208	-5.229924	0.000000	-10.000000	-0.308333	17.916668	27.333334	1023.000000	1023.000000	2046.000000
49.400002	-0.053877	-31.841053	-12.183393	-8.411043	-6.194462	-5.052154	0.000000	-10.000000	-0.325000	19.183334	32.500000	1023.000000	1023.000000	2046.000000
49.419998	-0.053470	-31.600756	-12.282108	-8.158885	-6.007566	-5.152195	0.000000	-10.000000	-0.350000	20.050001	38.833332	1023.000000	1023.000000	2046.000000
49.439999	-0.053302	-31.501690	-12.210571	-8.113616	-6.159191	-5.018313	0.000000	-10.000000	-0.350000	21.183334	45.500000	1023.000000	1023.000000	2046.000000
49.459999	-0.052096	-30.788853	-12.158096	-7.854245	-5.850058	-4.926454	0.000000	-10.000000	-0.350000	21.700001	52.500000	1023.000000	1023.000000	2046.000000
49.480000	-0.051742	-30.579741	-11.988701	-7.729747	-5.976578	-4.884715	0.000000	-10.000000	-0.358333	22.250000	59.666668	1023.000000	1023.000000	2046.000000
49.500000	-0.050096	-29.606781	-11.880210	-7.521623	-5.635667	-4.569282	0.000000	-10.000000	-0.375000	22.433334	66.833336	1023.000000	1023.000000	2046.000000
49.520000	-0.049069	-28.999559	-11.718269	-7.249093	-5.493890	-4.538309	0.000000	-10.000000	-0.383333	22.500000	74.333336	1023.000000	1023.000000	2046.000000
49.540001	-0.047707	-28.194845	-11.489352	-7.216062	-5.341600	-4.147830	0.000000	-10.000000	-0.391667	22.600000	81.666664	1023.000000	1023.000000	2046.000000
49.560001	-0.046222	-27.317043	-11.368955	-6.946044	-4.907625	-4.094419	0.000000	-10.000000	-0.391667	22.833334	89.333336	1023.000000	1023.000000	2046.000000
49.580002	-0.045320	-26.784302	-11.134698	-6.969671	-4.848356	-3.831576	0.000000	-10.000000	-0.400000	23.400000	96.833336	1023.000000	1023.000000	2046.000000
49.599998	-0.043628	-25.784132	-10.946039	-6.778352	-4.441308	-3.618433	0.000000	-10.000000	-0.400000	23.966667	104.500000	1023.000000	1023.000000	2046.000000
49.619999	-0.042615	-25.185715	-10.705501	-6.655883	-4.247602	-3.576729	0.000000	-10.000000	-0.416667	24.566668	112.500000	1023.000000	1023.000000	2046.000000
49.639999	-0.041284	-24.398741	-10.463342	-6.729039	-4.017607	-3.188753	0.000000	-10.000000	-0.450000	25.283335	120.666664	1023.000000	1023.000000	2046.000000
49.660000	-0.039900	-23.580912	-10.299293	-6.447505	-3.612615	-3.221500	0.000000	-10.000000	-0.500000	25.850000	129.166672	1023.000000	1023.000000	2046.000000
49.680000	-0.039122	-23.121387	-10.067115	-6.545415	-3.584541	-2.924315	0.000000	-10.000000	-0.541667	26.966667	137.500000	1023.000000	1023.000000	2046.000000
49.700001	-0.037374	-22.088123	-9.918909	-6.314581	-3.107780	-2.746854	0.000000	-10.000000	-0.566667	27.816668	146.333328	1023.000000	1023.000000	2046.000000
49.720001	-0.036582	-21.620150	-9.721946	-6.133464	-3.005822	-2.758918	0.000000	-10.000000	-0.591667	28.866667	155.333328	1023.000000	1023.000000	2046.000000
49.740002	-0.035162	-20.780687	-9.520533	-6.189047	-2.773564	-2.297544	0.000000	-10.000000	-0.641667	29.700001	164.833328	1023.000000	1023.000000	2046.000000
49.759998	-0.033695	-19.913454	-9.454957	-5.825621	-2.306448	-2.326427	0.000000	-10.000000	-0.708333	30.666666	174.500000	1023.000000	1023.000000	2046.000000
49.779999	-0.032836	-19.405834	-9.209291	-5.874215	-2.273418	-2.048911	0.000000	-10.000000	-0.758333	31.666668	184.666672	1023.000000	1023.000000	2046.000000
49.799999	-0.031060	-18.356186	-9.066486	-5.717733	-1.838443	-1.733524	0.000000	-10.000000	-0.791667	32.683334	195.000000	1023.000000	1023.000000	2046.000000
49.820000	-0.030117	-17.799261	-8.899191	-5.493046	-1.672734	-1.734290	0.000000	-10.000000	-0.816667	33.833336	205.833328	1023.000000	1023.000000	2046.000000
49.840000	-0.028835	-17.041367	-8.769885	-5.561300	-1.459339	-1.250844	0.000000	-10.000000	-0.850000	34.683334	216.833328	1023.000000	1023.000000	2046.000000
49.860001	-0.027332	-16.153217	-8.664379	-5.268434	-0.992012	-1.228393	0.000000	-10.000000	-0.891667	35.533333	228.333328	1023.000000	1023.000000	2046.000000
49.880001	-0.026563	-15.698902	-8.406363	-5.353726	-0.987763	-0.951051	0.000000	-10.000000	-0.925000	35.950001	236.000000	1023.000000	1023.000000	2046.000000
49.900002	-0.024740	-14.621462	-8.236398	-5.115609	-0.543441	-0.726015	0.000000	-10.000000	-0.950000	36.350002	248.000000	1023.000000	1023.000000	2046.000000
49.919998	-0.023450	-13.859128	-8.018414	-4.880454	-0.309296	-0.650964	0.000000	-10.000000	-0.941667	36.716667	260.000000	1023.000000	1023.000000	2046.000000
49.939999	-0.021543	-12.731784	-7.794233	-4.767061	0.030677	-0.201167	0.000000	-10.000000	-0.925000	36.950001	276.166656	1023.000000	1023.000000	2046.000000
49.959999	-0.020141	-11.903439	-7.597247	-4.359016	0.292766	-0.239941	0.000000	-10.000000	-0.933333	37.299999	288.500000	1023.000000	1023.000000	2046.000000
49.980000	-0.018736	-11.072742	-7.360589	-4.337097	0.473655	0.151289	0.000000	-10.000000	-0.925000	37.133335	300.833344	1023.000000	1023.000000	2046.000000
50.000000	-0.017130	-10.123680	-7.215364	-3.861921	0.866211	0.087394	0.000000	-10.000000	-0.933333	37.049999	313.333344	1023.000000	1023.000000	2046.000000
50.020000	-0.016283	-9.623158	-6.937013	-3.894531	0.848589	0.359798	0.000000	-10.000000	-0.891667	36.766666	325.666656	1023.000000	1023.000000	2046.000000
50.040001	-0.014342	-8.476301	-6.677839	-3.409555	1.221132	0.389961	0.000000	-10.000000	-0.875000	36.700001	338.000000	1023.000000	1023.000000	2046.000000
50.060001	-0.013177	-7.787576	-6.267594	-3.158097	1.229605	0.408510	0.000000	-10.000000	-0.858333	36.366669	350.333344	1023.000000	1023.000000	2046.000000
50.080002	-0.011653	-6.886662	-5.885724	-2.959634	1.354574	0.604122	0.000000	-10.000000	-0.850000	36.183334	362.666656	1023.000000	1023.000000	2046.000000
50.099998	-0.011183	-6.608975	-5.834430	-2.605250	1.476267	0.354438	0.000000	-10.000000	-0.825000	35.233334	375.000000	1023.000000	1023.000000	2046.000000
50.119999	-0.012246	-7.237559	-5.929026	-2.797621	1.196375	0.292713	0.000000	-10.000000	-0.758333	34.283333	386.833344	1023.000000	1023.000000	2046.000000
50.139999	-0.012889	-7.617192	-6.173690	-2.655105	1.290770	-0.079167	0.000000	-10.000000	-0.725000	33.133335	398.333344	1023.000000	1023.000000	2046.000000
50.160000	-0.014030	-8.291813	-6.211863	-2.831918	0.961427	-0.209459	0.000000	-10.000000	-0.691667	32.433334	409.500000	1023.000000	1023.000000	2046.000000
50.180000	-0.013533	-7.998122	-6.212935	-2.783319	1.112743	-0.114611	0.000000	-10.000000	-0.683333	31.933334	420.500000	1023.000000	1023.000000	2046.000000
50.200001	-0.013115	-7.751250	-6.163601	-2.505543	1.191945	-0.274051	0.000000	-10.000000	-0.650000	31.516666	431.166656	1023.000000	1023.000000	2046.000000
50.220001	-0.012372	-7.311630	-5.995866	-2.499613	1.156263	0.027586	0.000000	-10.000000	-0.641667	31.016666	441.833344	1023.000000	1023.000000	2046.000000
50.240002	-0.011017	-6.511178	-5.910739	-2.044300	1.522694	-0.078833	0.000000	-10.000000	-0.650000	30.766666	452.166656	1023.000000	1023.000000	2046.000000
50.259998	-0.010436	-6.167415	-5.643663	-1.989084	1.375279	0.090053	0.000000	-10.000000	-0.633333	30.500000	462.500000	1023.000000	1023.000000	2046.000000
50.279999	-0.008687	-5.133956	-5.513676	-1.578586	1.786302	0.172004	0.000000	-10.000000	-0.625000	30.216667	472.500000	1023.000000	1023.000000	2046.000000
50.299999	-0.007770	-4.592127	-5.227269	-1.509215	1.769292	0.375065	0.000000	-10.000000	-0.591667	29.666668	482.500000	1023.000000	1023.000000	2046.000000
50.320000	-0.006019	-3.557424	-5.065257	-1.220739	2.107480	0.621092	0.000000	-10.000000	-0.575000	28.766666	492.500000	1023.000000	1023.000000	2046.000000
50.340000	-0.004785	-2.827820	-4.805075	-1.023606	2.259772	0.741090	0.000000	-10.000000	-0.541667	28.250000	502.333344	1023.000000	1023.000000	2046.000000
50.360001	-0.003309	-1.955374	-4.598412	-1.018713	2.497830	1.163922	0.000000	-10.000000	-0.525000	27.416666	512.000000	1023.000000	1023.000000	2046.000000
50.380001	-0.001716	-1.014316	-4.491851	-0.657708	2.951334	1.183910	0.000000	-10.000000	-0.525000	27.433332	521.333313	1023.000000	1023.000000	2046.000000
50.400002	-0.000730	-0.431661	-4.223661	-0.711588	3.030154	1.473433	0.000000	-10.000000	-0.525000	27.216667	530.500000	1023.000000	1023.000000	2046.000000
50.419998	0.000968	0.572299	-4.018451	-0.576123	3.387937	1.778936	0.000000	-10.000000	-0.516667	27.416666	539.666687	1023.000000	1023.000000	2046.000000
50.439999	0.002157	1.274708	-3.844247	-0.306613	3.689914	1.735654	0.000000	-10.000000	-0.500000	27.166666	548.833313	1023.000000	1023.000000	2046.000000
50.459999	0.003122	1.845354	-3.575701	-0.441015	3.750273	2.111797	0.000000	-10.000000	-0.483333	26.850000	558.000000	1023.000000	1023.000000	2046.000000
50.480000	0.004487	2.652103	-3.455186	-0.115148	4.109956	2.112481	0.000000	-10.000000	-0.466667	26.366667	567.000000	1023.000000	1023.000000	2046.000000
50.500000	0.005298	3.131348	-3.283935	0.027070	4.224592	2.163622	0.000000	-10.000000	-0.475000	26.016666	575.833313	1023.000000	1023.000000	2046.000000
50.520000	0.006292	3.718384	-3.069485	-0.060703	4.299102	2.549470	0.000000	-10.000000	-0.466667	25.816668	584.500000	1023.000000	1023.000000	2046.000000
50.540001	0.007820	4.621859	-2.923345	0.175326	4.660039	2.709838	0.000000	-10.000000	-0.458333	25.616667	593.166687	1023.000000	1023.000000	2046.000000
50.560001	0.008772	5.184460	-2.792358	0.370116	4.862275	2.744428	0.000000	-10.000000	-0.425000	25.083334	601.666687	1023.000000	1023.000000	2046.000000
50.580002	0.009685	5.723741	-2.541682	0.249306	4.877786	3.138331	0.000000	-10.000000	-0.408333	24.533333	610.333313	1023.000000	1023.000000	2046.000000
50.599998	0.011086	6.551957	-2.429994	0.589234	5.225181	3.167536	0.000000	-10.000000	-0.408333	24.283333	618.666687	1023.000000	1023.000000	2046.000000
50.619999	0.011693	6.910517	-2.267901	0.589013	5.279682	3.309722	0.000000	-10.000000	-0.416667	24.183334	627.000000	1023.000000	1023.000000	2046.000000
50.639999	0.012750	7.535416	-2.061193	0.573736	5.413682	3.609190	0.000000	-10.000000	-0.433333	24.383333	635.000000	1023.000000	1023.000000	2046.000000
50.660000	0.013837	8.177545	-1.971525	0.806504	5.762143	3.580422	0.000000	-10.000000	-0.433333	24.466667	643.000000	1023.000000	1023.000000	2046.000000
50.680000	0.014565	8.608084	-1.726189	0.742857	5.759279	3.832138	0.000000	-10.000000	-0.433333	24.616667	651.000000	1023.000000	1023.000000	2046.000000
50.700001	0.016041	9.479974	-1.551182	1.005425	6.036140	3.989589	0.000000	-10.000000	-0.416667	24.300001	659.166687	1023.000000	1023.000000	2046.000000
50.720001	0.017049	10.075680	-1.429274	1.170019	6.221607	4.113328	0.000000	-10.000000	-0.408333	23.966667	667.333313	1023.000000	1023.000000	2046.000000
50.740002	0.018021	10.650365	-1.241756	1.242909	6.260703	4.388510	0.000000	-10.000000	-0.391667	23.733334	675.333313	1023.000000	1023.000000	2046.000000
50.759998	0.019135	11.308647	-1.171999	1.640464	6.538834	4.301348	0.000000	-10.000000	-0.383333	23.700001	680.500000	1023.000000	1023.000000	2046.000000
50.779999	0.019439	11.488339	-0.998014	1.538287	6.421826	4.526242	0.000000	-10.000000	-0.366667	23.466667	688.333313	1023.000000	1023.000000	2046.000000
50.799999	0.020532	12.134262	-0.922277	1.857587	6.652215	4.546737	0.000000	-10.000000	-0.375000	22.966667	696.333313	1023.000000	1023.000000	2046.000000
50.820000	0.021220	12.540767	-0.659484	2.036308	6.627673	4.536270	0.000000	-10.000000	-0.383333	22.683334	706.833313	1023.000000	1023.000000	2046.000000
50.840000	0.022217	13.130052	-0.323655	2.052824	6.636056	4.764827	0.000000	-10.000000	-0.416667	22.650000	714.500000	1023.000000	1023.000000	2046.000000
50.860001	0.023361	13.806581	-0.143277	2.461127	6.869844	4.618886	0.000000	-10.000000	-0.400000	22.816668	722.000000	1023.000000	1023.000000	2046.000000
50.880001	0.022877	13.520284	-0.082890	2.395984	6.665367	4.541823	0.000000	-10.000000	-0.383333	22.766666	727.000000	1023.000000	1023.000000	2046.000000
50.900002	0.021579	12.753232	-0.337196	2.291354	6.516273	4.282800	0.000000	-10.000000	-0.350000	22.133333	734.666687	1023.000000	1023.000000	2046.000000
50.919998	0.019858	11.736040	-0.686265	2.164742	6.384132	3.873430	0.000000	-10.000000	-0.341667	21.416668	742.166687	1023.000000	1023.000000	2046.000000
50.939999	0.018593	10.988739	-0.786321	1.800704	6.080996	3.893360	0.000000	-10.000000	-0.341667	20.733334	752.000000	1023.000000	1023.000000	2046.000000
50.959999	0.018612	10.999911	-0.883540	1.969165	6.186534	3.727752	0.000000	-10.000000	-0.341667	20.633333	758.833313	1023.000000	1023.000000	2046.000000
50.980000	0.018520	10.945176	-0.895255	2.030035	6.142880	3.667516	0.000000	-10.000000	-0.350000	20.683334	763.333313	1023.000000	1023.000000	2046.000000
51.000000	0.018989	11.222269	-0.771394	2.042496	6.090797	3.860370	0.000000	-10.000000	-0.350000	20.683334	770.166687	1023.000000	1023.000000	2046.000000
51.020000	0.019798	11.700601	-0.770103	2.465224	6.304323	3.701157	0.000000	-10.000000	-0.350000	20.766666	777.166687	1023.000000	1023.000000	2046.000000
51.040001	0.020117	11.889308	-0.579697	2.415510	6.194832	3.858662	0.000000	-10.000000	-0.341667	20.783333	786.500000	1023.000000	1023.000000	2046.000000
51.060001	0.021107	12.474501	-0.449077	2.584471	6.331742	4.007365	0.000000	-10.000000	-0.341667	20.650000	793.500000	1023.000000	1023.000000	2046.000000
51.080002	0.022090	13.055345	-0.393587	2.861264	6.585310	4.002358	0.000000	-10.000000	-0.325000	20.200001	800.500000	1023.000000	1023.000000	2046.000000
51.099998	0.023008	13.597835	-0.180595	2.779286	6.597051	4.402093	0.000000	-10.000000	-0.316667	19.816668	805.166687	1023.000000	1023.000000	2046.000000
51.119999	0.024419	14.431629	-0.025173	3.160440	6.886083	4.410279	0.000000	-10.000000	-0.300000	19.533333	811.833313	1023.000000	1023.000000	2046.000000
51.139999	0.025064	14.812595	0.109470	3.092615	6.951111	4.659399	0.000000	-10.000000	-0.300000	19.400000	818.166687	1023.000000	1023.000000	2046.000000
51.160000	0.026358	15.577824	0.206206	3.097501	7.224057	5.050060	0.000000	-10.000000	-0.300000	19.266666	824.500000	1023.000000	1023.000000	2046.000000
51.180000	0.027327	16.150030	0.286099	3.441688	7.464971	4.957272	0.000000	-10.000000	-0.300000	19.333334	830.833313	1023.000000	1023.000000	2046.000000
51.200001	0.028208	16.670740	0.537861	3.241771	7.507097	5.384011	0.000000	-10.000000	-0.300000	19.466667	835.166687	1023.000000	1023.000000	2046.000000
51.220001	0.029291	17.310740	0.600644	3.562249	7.814680	5.333168	0.000000	-10.000000	-0.283333	19.166668	843.833313	1023.000000	1023.000000	2046.000000
51.240002	0.029591	17.488195	0.722536	3.506440	7.818427	5.440794	0.000000	-10.000000	-0.258333	18.250000	850.500000	1023.000000	1023.000000	2046.000000
51.259998	0.030375	17.951683	0.832893	3.408522	7.971162	5.739106	0.000000	-10.000000	-0.241667	17.100000	859.000000	1023.000000	1023.000000	2046.000000
51.279999	0.031108	18.385103	0.832319	3.724405	8.235414	5.592967	0.000000	-10.000000	-0.200000	16.049999	865.000000	1023.000000	1023.000000	2046.000000
51.299999	0.031434	18.577269	1.002793	3.582253	8.164819	5.827402	0.000000	-10.000000	-0.175000	14.950000	870.333313	1023.000000	1023.000000	2046.000000
51.320000	0.032495	19.204700	1.122999	3.598994	8.362501	6.120206	0.000000	-10.000000	-0.141667	13.983334	875.500000	1023.000000	1023.000000	2046.000000
51.340000	0.033131	19.580141	1.172562	3.884507	8.538063	5.985009	0.000000	-10.000000	-0.150000	13.116667	880.333313	1023.000000	1023.000000	2046.000000
51.360001	0.033692	19.912006	1.343775	3.732621	8.520164	6.315445	0.000000	-10.000000	-0.150000	12.833333	884.833313	1023.000000	1023.000000	2046.000000
51.380001	0.034598	20.447420	1.300751	4.076770	8.858075	6.211824	0.000000	-10.000000	-0.150000	12.650000	887.666687	1023.000000	1023.000000	2046.000000
51.400002	0.034723	20.521368	1.512126	3.874308	8.719224	6.415710	0.000000	-10.000000	-0.150000	12.800000	890.500000	1023.000000	1023.000000	2046.000000
51.419998	0.035721	21.111084	1.612692	3.901625	8.940868	6.655898	0.000000	-10.000000	-0.150000	12.833333	894.833313	1023.000000	1023.000000	2046.000000
51.439999	0.036455	21.544672	1.627790	4.176573	9.168883	6.571425	0.000000	-10.000000	-0.150000	12.600000	900.666687	1023.000000	1023.000000	2046.000000
51.459999	0.037209	21.990606	1.916149	4.059916	9.103208	6.911333	0.000000	-10.000000	-0.150000	12.266666	905.000000	1023.000000	1023.000000	2046.000000
51.480000	0.038112	22.524284	1.921042	4.455326	9.347836	6.800082	0.000000	-10.000000	-0.133333	11.633333	909.166687	1023.000000	1023.000000	2046.000000
51.500000	0.038483	22.743526	2.032292	4.437075	9.319094	6.955066	0.000000	-10.000000	-0.116667	11.083334	913.000000	1023.000000	1023.000000	2046.000000
51.520000	0.039223	23.180716	2.151142	4.424126	9.394110	7.211338	0.000000	-10.000000	-0.100000	10.533334	916.833313	1023.000000	1023.000000	2046.000000
[truncated: 1,911,453 more chars]
