# Supplementary material for: Effect of Electrode Belt and Body Positions on Regional Pulmonary Ventilation- and Perfusion-Related Impedance Changes Measured by Electric Impedance Tomography
Source: PLoS One. 2016 Jun 2;11(6):e0155913. doi: 10.1371/journal.pone.0155913 (PMC4890811; doi:10.1371/journal.pone.0155913)
Supplement: S1 Dataset — (ZIP) [file pone.0155913.s001.zip › Dataset/Fp10-stan-4i.txt]

Patient Name:	Fp10
Registry:	Fp10
Investigator:	 
Diagnosys:	 
Notes:	st�ende4i           
Sample Rate [Hz]:	50.06
Time Base 	Pixels Mean 	Pixels Sum 	UPPER RIGHT		UPPER LEFT		LOWER RIGHT		LOWER LEFT		QRS	ETCO2	Paw	Flow (L/min)	Volume	Analog1	Analog2	AnalogSum
0.000000	-0.073635	-43.518211	-12.218642	-13.654085	-8.618032	-9.027453	0.000000	-10.000000	0.000000	0.000000	-247.000000	1023.000000	1023.000000	2046.000000
0.020000	-0.072862	-43.061352	-12.075683	-13.722451	-8.538401	-8.724815	0.000000	-10.000000	0.000000	0.000000	-247.000000	1023.000000	1023.000000	2046.000000
0.040000	-0.073124	-43.216518	-12.075178	-13.715809	-8.629056	-8.796475	0.000000	-10.000000	0.000000	0.000000	-247.000000	1023.000000	1023.000000	2046.000000
0.060000	-0.073415	-43.388294	-12.234336	-13.688074	-8.635248	-8.830636	0.000000	-10.000000	0.008333	0.000000	-247.000000	1023.000000	1023.000000	2046.000000
0.080000	-0.073327	-43.336311	-12.282549	-13.749670	-8.683733	-8.620359	0.000000	-10.000000	0.025000	0.000000	-247.000000	1023.000000	1023.000000	2046.000000
0.100000	-0.073571	-43.480507	-12.357625	-13.764293	-8.812517	-8.546071	0.000000	-10.000000	0.033333	0.000000	-247.000000	1023.000000	1023.000000	2046.000000
0.120000	-0.074631	-44.106628	-12.604377	-13.786528	-8.920114	-8.795609	0.000000	-10.000000	0.033333	0.000000	-247.000000	1023.000000	1023.000000	2046.000000
0.140000	-0.075393	-44.557434	-12.691911	-13.964531	-9.014594	-8.886397	0.000000	-10.000000	0.016667	0.000000	-247.000000	1023.000000	1023.000000	2046.000000
0.160000	-0.074890	-44.259926	-12.382451	-14.168562	-9.060170	-8.648745	0.000000	-10.000000	0.008333	0.000000	-247.000000	1023.000000	1023.000000	2046.000000
0.180000	-0.074170	-43.834652	-12.128787	-14.052824	-8.983738	-8.669303	0.000000	-10.000000	0.000000	0.000000	-247.000000	1023.000000	1023.000000	2046.000000
0.200000	-0.074346	-43.938427	-12.129648	-13.678143	-9.064546	-9.066092	0.000000	-10.000000	0.000000	0.000000	-247.000000	1023.000000	1023.000000	2046.000000
0.220000	-0.075065	-44.363297	-12.321782	-13.529016	-9.237254	-9.275246	0.000000	-10.000000	0.000000	0.000000	-247.000000	1023.000000	1023.000000	2046.000000
0.240000	-0.075370	-44.543777	-12.388584	-13.527820	-9.434017	-9.193357	0.000000	-10.000000	0.000000	0.000000	-247.000000	1023.000000	1023.000000	2046.000000
0.260000	-0.076226	-45.049316	-12.498669	-13.377883	-9.653534	-9.519231	0.000000	-10.000000	0.000000	0.000000	-247.000000	1023.000000	1023.000000	2046.000000
0.280000	-0.077300	-45.684464	-12.732142	-13.226211	-9.835132	-9.890977	0.000000	-10.000000	0.000000	0.000000	-247.000000	1023.000000	1023.000000	2046.000000
0.300000	-0.077496	-45.800426	-12.813406	-13.151392	-9.974450	-9.861179	0.000000	-10.000000	0.000000	0.000000	-247.000000	1023.000000	1023.000000	2046.000000
0.320000	-0.077460	-45.779026	-12.807579	-12.976063	-10.180375	-9.815007	0.000000	-10.000000	0.000000	0.000000	-247.000000	1023.000000	1023.000000	2046.000000
0.340000	-0.077858	-46.014011	-12.878668	-12.601929	-10.396595	-10.136820	0.000000	-10.000000	0.000000	0.000000	-247.000000	1023.000000	1023.000000	2046.000000
0.360000	-0.078148	-46.185425	-13.025115	-12.327177	-10.478117	-10.355014	0.000000	-10.000000	0.000000	0.000000	-247.000000	1023.000000	1023.000000	2046.000000
0.380000	-0.077598	-45.860683	-12.998612	-12.289566	-10.465020	-10.107484	0.000000	-10.000000	0.008333	0.000000	-247.000000	1023.000000	1023.000000	2046.000000
0.400000	-0.077405	-45.746498	-12.978067	-12.224839	-10.446005	-10.097588	0.000000	-10.000000	0.008333	0.000000	-247.000000	1023.000000	1023.000000	2046.000000
0.420000	-0.077367	-45.724041	-12.974974	-12.111348	-10.465427	-10.172293	0.000000	-10.000000	0.008333	0.000000	-247.000000	1023.000000	1023.000000	2046.000000
0.440000	-0.075954	-44.888668	-12.729940	-11.968050	-10.400334	-9.790344	0.000000	-10.000000	0.000000	0.000000	-247.000000	1023.000000	1023.000000	2046.000000
0.460000	-0.075346	-44.529423	-12.588397	-11.660172	-10.354503	-9.926350	0.000000	-10.000000	0.000000	0.000000	-247.000000	1023.000000	1023.000000	2046.000000
0.480000	-0.075353	-44.533409	-12.647447	-11.547250	-10.309022	-10.029693	0.000000	-10.000000	0.000000	0.266667	-247.000000	1023.000000	1023.000000	2046.000000
0.500000	-0.074108	-43.797905	-12.482095	-11.499639	-10.184916	-9.631255	0.000000	-10.000000	0.000000	0.266667	-247.000000	1023.000000	1023.000000	2046.000000
0.520000	-0.073514	-43.446732	-12.406354	-11.423690	-10.075906	-9.540784	0.000000	-10.000000	0.000000	1.250000	-247.000000	1023.000000	1023.000000	2046.000000
0.540000	-0.073645	-43.524277	-12.405363	-11.407491	-10.028820	-9.682604	0.000000	-10.000000	0.000000	1.950000	-247.000000	1023.000000	1023.000000	2046.000000
0.560000	-0.073435	-43.400131	-12.391850	-11.566098	-9.944324	-9.497859	0.000000	-10.000000	-0.008333	3.166667	-247.000000	1023.000000	1023.000000	2046.000000
0.580000	-0.073172	-43.244713	-12.266665	-11.755703	-9.924624	-9.297722	0.000000	-10.000000	-0.008333	3.750000	-247.000000	1023.000000	1023.000000	2046.000000
0.600000	-0.073575	-43.482891	-12.257411	-11.856069	-9.919969	-9.449444	0.000000	-10.000000	-0.016667	4.350000	-247.000000	1023.000000	1023.000000	2046.000000
0.620000	-0.074107	-43.797333	-12.297410	-11.972578	-9.900612	-9.626732	0.000000	-10.000000	-0.008333	4.933333	-247.000000	1023.000000	1023.000000	2046.000000
0.640000	-0.073798	-43.614834	-12.245872	-12.111333	-9.828352	-9.429276	0.000000	-10.000000	-0.016667	5.183333	-247.000000	1023.000000	1023.000000	2046.000000
0.660000	-0.073990	-43.728058	-12.182664	-12.287767	-9.910848	-9.346779	0.000000	-10.000000	-0.008333	5.483334	-247.000000	1023.000000	1023.000000	2046.000000
0.680000	-0.074773	-44.190708	-12.279841	-12.351893	-9.961560	-9.597414	0.000000	-10.000000	0.008333	4.216667	-247.000000	1023.000000	1023.000000	2046.000000
0.700000	-0.075356	-44.535278	-12.426532	-12.452500	-9.954040	-9.702206	0.000000	-10.000000	0.050000	0.733333	-247.000000	1023.000000	1023.000000	2046.000000
0.720000	-0.075391	-44.555965	-12.415244	-12.639655	-9.979029	-9.522038	0.000000	-10.000000	0.066667	-4.333333	-247.500000	1023.000000	1023.000000	2046.000000
0.740000	-0.076139	-44.998241	-12.544124	-12.839079	-10.043976	-9.571063	0.000000	-10.000000	0.075000	-7.800000	-249.166672	1023.000000	1023.000000	2046.000000
0.760000	-0.077390	-45.737576	-12.799037	-12.997015	-10.078256	-9.863268	0.000000	-10.000000	0.058333	-9.150001	-251.833328	1023.000000	1023.000000	2046.000000
0.780000	-0.077708	-45.925488	-12.809968	-13.214939	-10.110779	-9.789803	0.000000	-10.000000	0.075000	-8.950000	-255.000000	1023.000000	1023.000000	2046.000000
0.800000	-0.077917	-46.048775	-12.789531	-13.420958	-10.189231	-9.649055	0.000000	-10.000000	0.075000	-9.000000	-258.000000	1023.000000	1023.000000	2046.000000
0.820000	-0.078706	-46.515377	-12.931207	-13.524663	-10.162108	-9.897397	0.000000	-10.000000	0.083333	-8.966666	-261.000000	1023.000000	1023.000000	2046.000000
0.840000	-0.079033	-46.708317	-12.971697	-13.706152	-10.163404	-9.867064	0.000000	-10.000000	0.075000	-8.816667	-264.000000	1023.000000	1023.000000	2046.000000
0.860000	-0.078851	-46.601128	-12.915577	-13.820763	-10.205149	-9.659639	0.000000	-10.000000	0.066667	-8.766666	-266.833344	1023.000000	1023.000000	2046.000000
0.880000	-0.079831	-47.180256	-13.032088	-13.854789	-10.357600	-9.935778	0.000000	-10.000000	0.058333	-8.583334	-269.666656	1023.000000	1023.000000	2046.000000
0.900000	-0.080951	-47.841930	-13.263589	-13.988150	-10.471843	-10.118351	0.000000	-10.000000	0.058333	-8.466667	-272.500000	1023.000000	1023.000000	2046.000000
0.920000	-0.081402	-48.108490	-13.431173	-14.148144	-10.518749	-10.010426	0.000000	-10.000000	0.058333	-8.283334	-275.333344	1023.000000	1023.000000	2046.000000
0.940000	-0.082362	-48.676044	-13.504056	-14.523314	-10.621519	-10.027158	0.000000	-10.000000	0.058333	-8.366667	-278.166656	1023.000000	1023.000000	2046.000000
0.960000	-0.083385	-49.280506	-13.506076	-14.721363	-10.747730	-10.305338	0.000000	-10.000000	0.058333	-8.533334	-281.000000	1023.000000	1023.000000	2046.000000
0.980000	-0.083470	-49.330585	-13.348234	-14.801626	-10.751371	-10.429356	0.000000	-10.000000	0.066667	-8.683333	-283.000000	1023.000000	1023.000000	2046.000000
1.000000	-0.083056	-49.086136	-13.149905	-14.740553	-10.823048	-10.372628	0.000000	-10.000000	0.066667	-8.483334	-285.833344	1023.000000	1023.000000	2046.000000
1.020000	-0.083393	-49.285522	-13.167808	-14.598309	-10.987278	-10.532126	0.000000	-10.000000	0.058333	-8.133333	-288.666656	1023.000000	1023.000000	2046.000000
1.040000	-0.084515	-49.948212	-13.448162	-14.528029	-11.087247	-10.884774	0.000000	-10.000000	0.050000	-7.666667	-292.166656	1023.000000	1023.000000	2046.000000
1.060000	-0.085427	-50.487545	-13.622298	-14.567917	-11.257678	-11.039653	0.000000	-10.000000	0.050000	-7.416667	-293.833344	1023.000000	1023.000000	2046.000000
1.080000	-0.086113	-50.893063	-13.746864	-14.585887	-11.516635	-11.043677	0.000000	-10.000000	0.050000	-7.066667	-296.166656	1023.000000	1023.000000	2046.000000
1.100000	-0.087363	-51.631454	-14.008276	-14.605095	-11.725004	-11.293079	0.000000	-10.000000	0.050000	-6.733334	-298.500000	1023.000000	1023.000000	2046.000000
1.120000	-0.088245	-52.152519	-14.250212	-14.511441	-11.840743	-11.550123	0.000000	-10.000000	0.050000	-6.433333	-301.500000	1023.000000	1023.000000	2046.000000
1.140000	-0.088300	-52.185181	-14.358690	-14.347366	-11.994311	-11.484812	0.000000	-10.000000	0.041667	-6.333333	-303.666656	1023.000000	1023.000000	2046.000000
1.160000	-0.088698	-52.420605	-14.526370	-14.206289	-12.124820	-11.563126	0.000000	-10.000000	0.033333	-6.333333	-305.166656	1023.000000	1023.000000	2046.000000
1.180000	-0.089315	-52.784882	-14.690507	-14.142222	-12.200640	-11.751512	0.000000	-10.000000	0.033333	-6.200000	-307.500000	1023.000000	1023.000000	2046.000000
1.200000	-0.089198	-52.715820	-14.693163	-14.137444	-12.227135	-11.658081	0.000000	-10.000000	0.041667	-5.983334	-309.666656	1023.000000	1023.000000	2046.000000
1.220000	-0.088699	-52.421059	-14.624503	-14.123341	-12.221959	-11.451257	0.000000	-10.000000	0.050000	-5.766667	-311.833344	1023.000000	1023.000000	2046.000000
1.240000	-0.088546	-52.330418	-14.580597	-14.006792	-12.260468	-11.482559	0.000000	-10.000000	0.041667	-5.550000	-313.666656	1023.000000	1023.000000	2046.000000
1.260000	-0.088279	-52.172935	-14.529630	-13.830205	-12.211786	-11.601314	0.000000	-10.000000	0.041667	-5.300000	-315.333344	1023.000000	1023.000000	2046.000000
1.280000	-0.087712	-51.837776	-14.435886	-13.754313	-12.172879	-11.474698	0.000000	-10.000000	0.041667	-5.050000	-317.000000	1023.000000	1023.000000	2046.000000
1.300000	-0.087440	-51.676910	-14.452891	-13.762707	-12.099759	-11.361554	0.000000	-10.000000	0.050000	-4.800000	-318.833344	1023.000000	1023.000000	2046.000000
1.320000	-0.087530	-51.730167	-14.461292	-13.825876	-12.054897	-11.388100	0.000000	-10.000000	0.041667	-4.733334	-320.500000	1023.000000	1023.000000	2046.000000
1.340000	-0.087254	-51.567253	-14.384477	-13.910332	-11.959459	-11.312984	0.000000	-10.000000	0.041667	-4.683333	-322.833344	1023.000000	1023.000000	2046.000000
1.360000	-0.087376	-51.639511	-14.365108	-14.088252	-11.986911	-11.199243	0.000000	-10.000000	0.041667	-4.733334	-323.833344	1023.000000	1023.000000	2046.000000
1.380000	-0.088003	-52.009480	-14.448083	-14.345535	-11.928576	-11.287284	0.000000	-10.000000	0.041667	-4.633333	-324.833344	1023.000000	1023.000000	2046.000000
1.400000	-0.088017	-52.018288	-14.384344	-14.479252	-11.904127	-11.250563	0.000000	-10.000000	0.033333	-4.016667	-326.166656	1023.000000	1023.000000	2046.000000
1.420000	-0.088355	-52.217796	-14.407830	-14.633795	-11.928830	-11.247340	0.000000	-10.000000	0.016667	-3.016667	-327.833344	1023.000000	1023.000000	2046.000000
1.440000	-0.088805	-52.483601	-14.464129	-14.821532	-11.871273	-11.326668	0.000000	-10.000000	0.008333	-2.133333	-329.166656	1023.000000	1023.000000	2046.000000
1.460000	-0.088552	-52.334293	-14.378481	-14.869376	-11.825758	-11.260679	0.000000	-10.000000	0.008333	-1.166667	-329.666656	1023.000000	1023.000000	2046.000000
1.480000	-0.088757	-52.455196	-14.405365	-14.954192	-11.808727	-11.286912	0.000000	-10.000000	0.008333	-0.266667	-329.833344	1023.000000	1023.000000	2046.000000
1.500000	-0.089058	-52.633530	-14.483254	-15.105772	-11.741779	-11.302723	0.000000	-10.000000	-0.008333	1.900000	-330.000000	1023.000000	1023.000000	2046.000000
1.520000	-0.088703	-52.423313	-14.463141	-15.098675	-11.618516	-11.242979	0.000000	-10.000000	-0.033333	3.483333	-330.000000	1023.000000	1023.000000	2046.000000
1.540000	-0.088747	-52.449238	-14.478817	-15.153932	-11.624659	-11.191833	0.000000	-10.000000	-0.050000	5.333333	-330.000000	1023.000000	1023.000000	2046.000000
1.560000	-0.088976	-52.584831	-14.538645	-15.339098	-11.519612	-11.187476	0.000000	-10.000000	-0.050000	6.916667	-330.000000	1023.000000	1023.000000	2046.000000
1.580000	-0.088690	-52.415833	-14.542013	-15.420395	-11.337223	-11.116202	0.000000	-10.000000	-0.066667	9.166667	-330.000000	1023.000000	1023.000000	2046.000000
1.600000	-0.088105	-52.069923	-14.417311	-15.455296	-11.238162	-10.959154	0.000000	-10.000000	-0.100000	11.433333	-330.000000	1023.000000	1023.000000	2046.000000
1.620000	-0.087670	-51.812889	-14.358995	-15.502986	-11.081887	-10.869021	0.000000	-10.000000	-0.141667	13.116667	-330.000000	1023.000000	1023.000000	2046.000000
1.640000	-0.087128	-51.492466	-14.310067	-15.537801	-10.879811	-10.764788	0.000000	-10.000000	-0.191667	14.733334	-212.666672	1023.000000	1023.000000	2046.000000
1.660000	-0.086013	-50.833683	-14.210423	-15.442307	-10.559101	-10.621852	0.000000	-10.000000	-0.225000	15.750000	-95.333336	1023.000000	1023.000000	2046.000000
1.680000	-0.085361	-50.448174	-14.087937	-15.347219	-10.500970	-10.512048	0.000000	-10.000000	-0.241667	16.833334	23.333334	1023.000000	1023.000000	2046.000000
1.700000	-0.084940	-50.199245	-14.101240	-15.328287	-10.360080	-10.409639	0.000000	-10.000000	-0.266667	18.500000	28.666666	1023.000000	1023.000000	2046.000000
1.720000	-0.084389	-49.873875	-14.108166	-15.303018	-10.157144	-10.305547	0.000000	-10.000000	-0.291667	20.166668	34.000000	1023.000000	1023.000000	2046.000000
1.740000	-0.083994	-49.640171	-14.080915	-15.329531	-9.963047	-10.266677	0.000000	-10.000000	-0.350000	21.700001	40.333332	1023.000000	1023.000000	2046.000000
1.760000	-0.083102	-49.113060	-13.782248	-15.374342	-9.792370	-10.164100	0.000000	-10.000000	-0.366667	22.549999	45.000000	1023.000000	1023.000000	2046.000000
1.780000	-0.081408	-48.112095	-13.428864	-15.198547	-9.436668	-10.048018	0.000000	-10.000000	-0.391667	23.383333	52.333332	1023.000000	1023.000000	2046.000000
1.800000	-0.079624	-47.057720	-13.038152	-14.876226	-9.174581	-9.968760	0.000000	-10.000000	-0.433333	24.766666	62.666668	1023.000000	1023.000000	2046.000000
1.820000	-0.078311	-46.281544	-12.893148	-14.449292	-8.949100	-9.990005	0.000000	-10.000000	-0.483333	25.650002	70.666664	1023.000000	1023.000000	2046.000000
1.840000	-0.077503	-45.804050	-12.907399	-14.199012	-8.740602	-9.957039	0.000000	-10.000000	-0.550000	26.916668	78.833336	1023.000000	1023.000000	2046.000000
1.860000	-0.076739	-45.352692	-12.904311	-13.968905	-8.570899	-9.908578	0.000000	-10.000000	-0.583333	27.900000	87.833336	1023.000000	1023.000000	2046.000000
1.880000	-0.076050	-44.945515	-12.882292	-13.717906	-8.470130	-9.875189	0.000000	-10.000000	-0.616667	29.266666	100.000000	1023.000000	1023.000000	2046.000000
1.900000	-0.075127	-44.399971	-12.898032	-13.443810	-8.249588	-9.808542	0.000000	-10.000000	-0.625000	30.266666	109.333336	1023.000000	1023.000000	2046.000000
1.920000	-0.073674	-43.541107	-12.841329	-13.088347	-7.965938	-9.645494	0.000000	-10.000000	-0.633333	30.450001	115.833336	1023.000000	1023.000000	2046.000000
1.940000	-0.072291	-42.724270	-12.752869	-12.662766	-7.784048	-9.524588	0.000000	-10.000000	-0.650000	30.916666	122.500000	1023.000000	1023.000000	2046.000000
1.960000	-0.070684	-41.774460	-12.631110	-12.282249	-7.544401	-9.316701	0.000000	-10.000000	-0.658333	31.216667	132.833328	1023.000000	1023.000000	2046.000000
1.980000	-0.069002	-40.780182	-12.464335	-11.955055	-7.297203	-9.063587	0.000000	-10.000000	-0.683333	31.900002	143.333328	1023.000000	1023.000000	2046.000000
2.000000	-0.067329	-39.791683	-12.242620	-11.707819	-7.010326	-8.830918	0.000000	-10.000000	-0.700000	31.833334	154.000000	1023.000000	1023.000000	2046.000000
2.020000	-0.065392	-38.646549	-12.017325	-11.492509	-6.590779	-8.545935	0.000000	-10.000000	-0.725000	31.916668	164.666672	1023.000000	1023.000000	2046.000000
2.040000	-0.063114	-37.300362	-11.690729	-11.278931	-6.176094	-8.154606	0.000000	-10.000000	-0.725000	32.100002	179.000000	1023.000000	1023.000000	2046.000000
2.060000	-0.060916	-36.001110	-11.332994	-11.035075	-5.778406	-7.854635	0.000000	-10.000000	-0.725000	32.366669	189.833328	1023.000000	1023.000000	2046.000000
2.080000	-0.059050	-34.898426	-10.994750	-10.854815	-5.435384	-7.613478	0.000000	-10.000000	-0.716667	33.066669	200.500000	1023.000000	1023.000000	2046.000000
2.100000	-0.056942	-33.652630	-10.702965	-10.714323	-4.958200	-7.277141	0.000000	-10.000000	-0.708333	33.283333	207.833328	1023.000000	1023.000000	2046.000000
2.120000	-0.055164	-32.602177	-10.474623	-10.715689	-4.513654	-6.898211	0.000000	-10.000000	-0.700000	33.549999	218.833328	1023.000000	1023.000000	2046.000000
2.140000	-0.053744	-31.762980	-10.139758	-10.754844	-4.236307	-6.632070	0.000000	-10.000000	-0.716667	33.250000	233.666672	1023.000000	1023.000000	2046.000000
2.160000	-0.052248	-30.878544	-9.854905	-10.761125	-3.877283	-6.385232	0.000000	-10.000000	-0.733333	33.150002	244.666672	1023.000000	1023.000000	2046.000000
2.180000	-0.050857	-30.056396	-9.677866	-10.835367	-3.505478	-6.037685	0.000000	-10.000000	-0.750000	32.783333	255.833328	1023.000000	1023.000000	2046.000000
2.200000	-0.049518	-29.265116	-9.410339	-10.817016	-3.249575	-5.788187	0.000000	-10.000000	-0.733333	32.933334	263.333344	1023.000000	1023.000000	2046.000000
2.220000	-0.048253	-28.517681	-9.187631	-10.738164	-2.977128	-5.614758	0.000000	-10.000000	-0.733333	32.883335	274.333344	1023.000000	1023.000000	2046.000000
2.240000	-0.046857	-27.692434	-9.050066	-10.629332	-2.651710	-5.361326	0.000000	-10.000000	-0.716667	32.950001	285.333344	1023.000000	1023.000000	2046.000000
2.260000	-0.045428	-26.847706	-8.857889	-10.581924	-2.376895	-5.030998	0.000000	-10.000000	-0.716667	32.400002	296.166656	1023.000000	1023.000000	2046.000000
2.280000	-0.044348	-26.209888	-8.692298	-10.471765	-2.157170	-4.888656	0.000000	-10.000000	-0.683333	31.933334	307.166656	1023.000000	1023.000000	2046.000000
2.300000	-0.042964	-25.391624	-8.506329	-10.343896	-1.838118	-4.703282	0.000000	-10.000000	-0.666667	31.333334	317.833344	1023.000000	1023.000000	2046.000000
2.320000	-0.041423	-24.480701	-8.387679	-10.206310	-1.464238	-4.422474	0.000000	-10.000000	-0.650000	31.066668	328.333344	1023.000000	1023.000000	2046.000000
2.340000	-0.040320	-23.829266	-8.218124	-10.169625	-1.287166	-4.154350	0.000000	-10.000000	-0.633333	30.950001	338.833344	1023.000000	1023.000000	2046.000000
2.360000	-0.039116	-23.117563	-7.954802	-10.050442	-1.100330	-4.011991	0.000000	-10.000000	-0.616667	30.766666	349.166656	1023.000000	1023.000000	2046.000000
2.380000	-0.037532	-22.181581	-7.789166	-9.892879	-0.704774	-3.794763	0.000000	-10.000000	-0.608333	30.266666	359.500000	1023.000000	1023.000000	2046.000000
2.400000	-0.036241	-21.418600	-7.628240	-9.865108	-0.454063	-3.471189	0.000000	-10.000000	-0.616667	29.983334	369.500000	1023.000000	1023.000000	2046.000000
2.420000	-0.035060	-20.720411	-7.365209	-9.819194	-0.245625	-3.290382	0.000000	-10.000000	-0.600000	29.633333	379.500000	1023.000000	1023.000000	2046.000000
2.440000	-0.033329	-19.697191	-7.102638	-9.613777	0.154474	-3.135250	0.000000	-10.000000	-0.591667	29.533333	389.500000	1023.000000	1023.000000	2046.000000
2.460000	-0.031480	-18.604937	-6.859335	-9.448197	0.481188	-2.778592	0.000000	-10.000000	-0.575000	29.116667	399.500000	1023.000000	1023.000000	2046.000000
2.480000	-0.030133	-17.808712	-6.590198	-9.330033	0.627596	-2.516077	0.000000	-10.000000	-0.583333	29.133333	409.500000	1023.000000	1023.000000	2046.000000
2.500000	-0.028584	-16.893124	-6.451503	-9.055530	1.013568	-2.399658	0.000000	-10.000000	-0.558333	29.033333	419.166656	1023.000000	1023.000000	2046.000000
2.520000	-0.027219	-16.086308	-6.284726	-8.789405	1.231099	-2.243277	0.000000	-10.000000	-0.533333	28.750000	428.833344	1023.000000	1023.000000	2046.000000
2.540000	-0.026123	-15.438896	-6.202859	-8.631908	1.358583	-1.962712	0.000000	-10.000000	-0.508333	28.366667	438.333344	1023.000000	1023.000000	2046.000000
2.560000	-0.025351	-14.982218	-6.001134	-8.496744	1.334165	-1.818505	0.000000	-10.000000	-0.491667	27.833334	448.000000	1023.000000	1023.000000	2046.000000
2.580000	-0.024120	-14.254951	-5.713016	-8.196683	1.495703	-1.840956	0.000000	-10.000000	-0.483333	27.450001	457.333344	1023.000000	1023.000000	2046.000000
2.600000	-0.022039	-13.024841	-5.269802	-7.813258	1.784992	-1.726773	0.000000	-10.000000	-0.483333	27.150000	466.500000	1023.000000	1023.000000	2046.000000
2.620000	-0.020172	-11.921420	-4.841299	-7.416280	1.876660	-1.540501	0.000000	-10.000000	-0.491667	27.166666	475.500000	1023.000000	1023.000000	2046.000000
2.640000	-0.019427	-11.481442	-4.693262	-7.051776	1.881392	-1.617797	0.000000	-10.000000	-0.483333	27.316668	484.666656	1023.000000	1023.000000	2046.000000
2.660000	-0.019328	-11.422558	-4.710276	-6.719245	1.931340	-1.924376	0.000000	-10.000000	-0.458333	27.233334	493.833344	1023.000000	1023.000000	2046.000000
2.680000	-0.019144	-11.314367	-4.800757	-6.473507	1.969967	-2.010071	0.000000	-10.000000	-0.425000	26.750000	503.000000	1023.000000	1023.000000	2046.000000
2.700000	-0.018901	-11.170506	-4.789481	-6.318996	1.896287	-1.958316	0.000000	-10.000000	-0.425000	25.883333	512.000000	1023.000000	1023.000000	2046.000000
2.720000	-0.018257	-10.790034	-4.701591	-5.981766	1.903763	-2.010440	0.000000	-10.000000	-0.441667	25.416666	520.666687	1023.000000	1023.000000	2046.000000
2.740000	-0.017025	-10.061816	-4.605185	-5.563601	2.140671	-2.033701	0.000000	-10.000000	-0.441667	25.533333	529.333313	1023.000000	1023.000000	2046.000000
2.760000	-0.015534	-9.180580	-4.447905	-5.119739	2.365251	-1.978187	0.000000	-10.000000	-0.450000	25.766666	537.833313	1023.000000	1023.000000	2046.000000
2.780000	-0.014307	-8.455467	-4.336942	-4.812566	2.493376	-1.799335	0.000000	-10.000000	-0.450000	25.950001	546.500000	1023.000000	1023.000000	2046.000000
2.800000	-0.013408	-7.924382	-4.167771	-4.570328	2.574435	-1.760718	0.000000	-10.000000	-0.466667	25.816668	555.000000	1023.000000	1023.000000	2046.000000
2.820000	-0.011847	-7.001559	-4.006688	-4.268968	2.948974	-1.674877	0.000000	-10.000000	-0.458333	25.800001	563.500000	1023.000000	1023.000000	2046.000000
2.840000	-0.010248	-6.056382	-3.864769	-4.047013	3.223859	-1.368458	0.000000	-10.000000	-0.450000	25.633333	572.166687	1023.000000	1023.000000	2046.000000
2.860000	-0.009206	-5.440630	-3.640033	-4.062178	3.328648	-1.067068	0.000000	-10.000000	-0.433333	25.250000	580.833313	1023.000000	1023.000000	2046.000000
2.880000	-0.007112	-4.202977	-3.328824	-3.747378	3.797693	-0.924469	0.000000	-10.000000	-0.408333	24.783335	589.500000	1023.000000	1023.000000	2046.000000
2.900000	-0.005115	-3.023002	-3.100596	-3.494956	4.186702	-0.614153	0.000000	-10.000000	-0.391667	24.300001	597.833313	1023.000000	1023.000000	2046.000000
2.920000	-0.003939	-2.328178	-2.858139	-3.468670	4.332189	-0.333558	0.000000	-10.000000	-0.383333	24.050001	606.000000	1023.000000	1023.000000	2046.000000
2.940000	-0.002161	-1.277091	-2.602750	-3.323450	4.828436	-0.179328	0.000000	-10.000000	-0.391667	24.033335	614.000000	1023.000000	1023.000000	2046.000000
2.960000	0.000015	0.008625	-2.319279	-3.181411	5.382114	0.127201	0.000000	-10.000000	-0.391667	24.116667	622.000000	1023.000000	1023.000000	2046.000000
2.980000	0.000930	0.549665	-2.059555	-3.273909	5.516906	0.366223	0.000000	-10.000000	-0.391667	24.400002	630.000000	1023.000000	1023.000000	2046.000000
3.000000	0.001568	0.926437	-1.846551	-3.426204	5.684935	0.514257	0.000000	-10.000000	-0.383333	24.366667	640.833313	1023.000000	1023.000000	2046.000000
3.020000	0.002953	1.745119	-1.678808	-3.384909	6.150947	0.657890	0.000000	-10.000000	-0.375000	24.233334	649.000000	1023.000000	1023.000000	2046.000000
3.040000	0.003954	2.337019	-1.583298	-3.320557	6.396783	0.844091	0.000000	-10.000000	-0.366667	23.700001	657.333313	1023.000000	1023.000000	2046.000000
3.060000	0.004370	2.582528	-1.409163	-3.469512	6.361584	1.099617	0.000000	-10.000000	-0.358333	23.550001	662.666687	1023.000000	1023.000000	2046.000000
3.080000	0.005402	3.192379	-1.318077	-3.392699	6.728145	1.175011	0.000000	-10.000000	-0.350000	23.466667	670.500000	1023.000000	1023.000000	2046.000000
3.100000	0.006757	3.993365	-1.226386	-3.291321	7.124350	1.386723	0.000000	-10.000000	-0.350000	23.400000	678.166687	1023.000000	1023.000000	2046.000000
3.120000	0.007219	4.266346	-1.149144	-3.344261	7.162963	1.596787	0.000000	-10.000000	-0.350000	23.050001	686.000000	1023.000000	1023.000000	2046.000000
3.140000	0.007685	4.541682	-1.021279	-3.402212	7.271923	1.693249	0.000000	-10.000000	-0.341667	22.533333	693.833313	1023.000000	1023.000000	2046.000000
3.160000	0.009133	5.397573	-0.894796	-3.257596	7.742882	1.807083	0.000000	-10.000000	-0.333333	21.916666	701.500000	1023.000000	1023.000000	2046.000000
3.180000	0.010148	5.997569	-0.726175	-3.256059	7.952767	2.027036	0.000000	-10.000000	-0.316667	21.566666	708.833313	1023.000000	1023.000000	2046.000000
3.200000	0.010341	6.111532	-0.558835	-3.403124	7.918998	2.154492	0.000000	-10.000000	-0.308333	21.250000	716.166687	1023.000000	1023.000000	2046.000000
3.220000	0.011568	6.836460	-0.383155	-3.400673	8.372198	2.248090	0.000000	-10.000000	-0.308333	21.500000	723.333313	1023.000000	1023.000000	2046.000000
3.240000	0.013119	7.753476	-0.196355	-3.221016	8.743811	2.427036	0.000000	-10.000000	-0.308333	21.616667	730.500000	1023.000000	1023.000000	2046.000000
3.260000	0.013655	8.070342	0.045065	-3.271219	8.654877	2.641619	0.000000	-10.000000	-0.300000	21.666666	737.666687	1023.000000	1023.000000	2046.000000
3.280000	0.014948	8.834156	0.131753	-3.076160	9.076269	2.702294	0.000000	-10.000000	-0.275000	21.166666	744.833313	1023.000000	1023.000000	2046.000000
3.300000	0.016727	9.885767	0.287132	-2.776907	9.510233	2.865309	0.000000	-10.000000	-0.258333	20.516666	752.000000	1023.000000	1023.000000	2046.000000
3.320000	0.016958	10.021909	0.378025	-2.742885	9.342782	3.043986	0.000000	-10.000000	-0.250000	19.833334	758.833313	1023.000000	1023.000000	2046.000000
3.340000	0.017239	10.188020	0.382904	-2.619807	9.405204	3.019719	0.000000	-10.000000	-0.250000	19.400002	765.666687	1023.000000	1023.000000	2046.000000
3.360000	0.018778	11.097682	0.464698	-2.265835	9.808025	3.090793	0.000000	-10.000000	-0.241667	19.133333	772.166687	1023.000000	1023.000000	2046.000000
3.380000	0.019253	11.378363	0.791854	-2.119181	9.564124	3.141566	0.000000	-10.000000	-0.225000	18.600000	778.666687	1023.000000	1023.000000	2046.000000
3.400000	0.020503	12.117194	1.226594	-1.871531	9.647309	3.114822	0.000000	-10.000000	-0.208333	18.316668	785.000000	1023.000000	1023.000000	2046.000000
3.420000	0.022626	13.371989	1.598948	-1.357380	9.985701	3.144722	0.000000	-10.000000	-0.200000	17.950001	791.333313	1023.000000	1023.000000	2046.000000
3.440000	0.022449	13.267500	1.694072	-1.212371	9.700625	3.085174	0.000000	-10.000000	-0.191667	17.983334	797.500000	1023.000000	1023.000000	2046.000000
3.460000	0.021739	12.847793	1.509324	-1.055738	9.684750	2.709457	0.000000	-10.000000	-0.175000	17.566668	803.500000	1023.000000	1023.000000	2046.000000
3.480000	0.021473	12.690474	1.393520	-0.866649	9.665413	2.498190	0.000000	-10.000000	-0.158333	17.316668	809.333313	1023.000000	1023.000000	2046.000000
3.500000	0.020755	12.266198	1.411871	-0.842850	9.271222	2.425955	0.000000	-10.000000	-0.150000	16.950001	815.000000	1023.000000	1023.000000	2046.000000
3.520000	0.021258	12.563353	1.384776	-0.552543	9.420538	2.310581	0.000000	-10.000000	-0.150000	16.700001	820.666687	1023.000000	1023.000000	2046.000000
3.540000	0.022422	13.251203	1.429528	-0.074876	9.666389	2.230160	0.000000	-10.000000	-0.150000	16.316668	826.333313	1023.000000	1023.000000	2046.000000
3.560000	0.022350	13.209025	1.576511	0.086543	9.313695	2.232277	0.000000	-10.000000	-0.150000	16.116667	832.000000	1023.000000	1023.000000	2046.000000
3.580000	0.022923	13.547676	1.635366	0.298074	9.393660	2.220577	0.000000	-10.000000	-0.150000	16.033333	837.333313	1023.000000	1023.000000	2046.000000
3.600000	0.024282	14.350833	1.716886	0.687808	9.712013	2.234126	0.000000	-10.000000	-0.150000	15.966667	842.666687	1023.000000	1023.000000	2046.000000
3.620000	0.024315	14.370407	1.827892	0.714441	9.485918	2.342156	0.000000	-10.000000	-0.125000	15.683333	848.000000	1023.000000	1023.000000	2046.000000
3.640000	0.025026	14.790146	1.926882	0.724171	9.651585	2.487508	0.000000	-10.000000	-0.108333	15.050000	853.333313	1023.000000	1023.000000	2046.000000
3.660000	0.026723	15.793191	2.074372	0.947357	10.085760	2.685702	0.000000	-10.000000	-0.091667	14.333334	858.500000	1023.000000	1023.000000	2046.000000
3.680000	0.027318	16.144756	2.302794	1.008237	9.956469	2.877256	0.000000	-10.000000	-0.100000	13.566667	863.333313	1023.000000	1023.000000	2046.000000
3.700000	0.028406	16.787762	2.467488	1.097400	10.158402	3.064470	0.000000	-10.000000	-0.100000	13.183333	868.000000	1023.000000	1023.000000	2046.000000
3.720000	0.030172	17.831667	2.588376	1.338089	10.664539	3.240663	0.000000	-10.000000	-0.091667	12.616667	872.500000	1023.000000	1023.000000	2046.000000
3.740000	0.030986	18.312935	2.851574	1.311679	10.637646	3.512037	0.000000	-10.000000	-0.091667	12.233334	876.833313	1023.000000	1023.000000	2046.000000
3.760000	0.031781	18.782585	3.013375	1.262968	10.834414	3.671827	0.000000	-10.000000	-0.075000	11.833333	881.000000	1023.000000	1023.000000	2046.000000
3.780000	0.033052	19.533480	3.129684	1.299328	11.328659	3.775809	0.000000	-10.000000	-0.083333	11.883333	885.000000	1023.000000	1023.000000	2046.000000
3.800000	0.032819	19.396015	3.327273	1.032109	11.128394	3.908238	0.000000	-10.000000	-0.066667	11.883333	889.000000	1023.000000	1023.000000	2046.000000
3.820000	0.032965	19.482450	3.384855	0.885492	11.225233	3.986870	0.000000	-10.000000	-0.075000	11.766667	893.000000	1023.000000	1023.000000	2046.000000
3.840000	0.033726	19.932177	3.285680	0.955205	11.639905	4.051386	0.000000	-10.000000	-0.058333	11.366667	897.000000	1023.000000	1023.000000	2046.000000
3.860000	0.033502	19.799923	3.399572	0.776068	11.401469	4.222814	0.000000	-10.000000	-0.058333	10.816668	900.833313	1023.000000	1023.000000	2046.000000
3.880000	0.033517	19.808609	3.407675	0.693840	11.401269	4.305825	0.000000	-10.000000	-0.041667	10.200001	904.500000	1023.000000	1023.000000	2046.000000
3.900000	0.034213	20.219984	3.296551	0.789305	11.772104	4.362024	0.000000	-10.000000	-0.025000	9.583334	908.000000	1023.000000	1023.000000	2046.000000
3.920000	0.034450	20.359985	3.379150	0.736691	11.780824	4.463320	0.000000	-10.000000	-0.008333	8.816667	911.333313	1023.000000	1023.000000	2046.000000
3.940000	0.034059	20.128628	3.457864	0.641718	11.524327	4.504718	0.000000	-10.000000	0.000000	8.066667	914.500000	1023.000000	1023.000000	2046.000000
3.960000	0.034429	20.347610	3.392203	0.600702	11.764451	4.590254	0.000000	-10.000000	0.000000	7.283333	917.166687	1023.000000	1023.000000	2046.000000
3.980000	0.034851	20.596733	3.376683	0.587325	11.998529	4.634194	0.000000	-10.000000	0.000000	6.633334	919.833313	1023.000000	1023.000000	2046.000000
4.000000	0.034548	20.417713	3.503718	0.435198	11.783416	4.695381	0.000000	-10.000000	0.000000	6.116667	922.166687	1023.000000	1023.000000	2046.000000
4.020000	0.034852	20.597559	3.566229	0.398274	11.842291	4.790765	0.000000	-10.000000	0.000000	5.566667	924.500000	1023.000000	1023.000000	2046.000000
4.040000	0.035705	21.101727	3.542849	0.552406	12.167199	4.839273	0.000000	-10.000000	0.000000	5.166667	926.500000	1023.000000	1023.000000	2046.000000
4.060000	0.036013	21.283552	3.692497	0.535531	12.058658	4.996865	0.000000	-10.000000	0.000000	4.550000	928.166687	1023.000000	1023.000000	2046.000000
4.080000	0.036367	21.492746	3.773292	0.634359	12.024758	5.060338	0.000000	-10.000000	0.008333	3.900000	929.833313	1023.000000	1023.000000	2046.000000
4.100000	0.036716	21.698919	3.686480	0.798555	12.166936	5.046947	0.000000	-10.000000	0.008333	3.116667	931.166687	1023.000000	1023.000000	2046.000000
4.120000	0.036256	21.427219	3.559162	0.905902	12.006681	4.955473	0.000000	-10.000000	0.016667	2.000000	932.333313	1023.000000	1023.000000	2046.000000
4.140000	0.035574	21.024080	3.577450	0.862997	11.560597	5.023037	0.000000	-10.000000	0.008333	0.966667	932.833313	1023.000000	1023.000000	2046.000000
4.160000	0.035436	20.942696	3.525846	0.991099	11.512482	4.913269	0.000000	-10.000000	0.025000	-0.483333	933.000000	1023.000000	1023.000000	2046.000000
4.180000	0.035589	21.033213	3.684855	1.111822	11.470111	4.766426	0.000000	-10.000000	0.033333	-1.650000	933.000000	1023.000000	1023.000000	2046.000000
4.200000	0.035644	21.065611	4.125123	1.150604	11.048267	4.741616	0.000000	-10.000000	0.050000	-3.100000	933.000000	1023.000000	1023.000000	2046.000000
4.220000	0.035604	21.042105	4.269658	1.334342	10.785986	4.652119	0.000000	-10.000000	0.050000	-4.483334	933.000000	1023.000000	1023.000000	2046.000000
4.240000	0.034359	20.306124	3.955296	1.465001	10.634588	4.251239	0.000000	-10.000000	0.058333	-6.250000	933.000000	1023.000000	1023.000000	2046.000000
4.260000	0.032232	19.049110	3.613247	1.410221	10.131840	3.893803	0.000000	-10.000000	0.075000	-8.050000	933.000000	1023.000000	1023.000000	2046.000000
4.280000	0.030349	17.936523	3.455579	1.326591	9.428346	3.726007	0.000000	-10.000000	0.091667	-9.583333	933.000000	1023.000000	1023.000000	2046.000000
4.300000	0.029292	17.311295	3.108582	1.535135	9.188219	3.479359	0.000000	-10.000000	0.100000	-10.566667	933.000000	1023.000000	1023.000000	2046.000000
4.320000	0.028380	16.772625	2.780909	1.762667	8.967606	3.261443	0.000000	-10.000000	0.100000	-11.316667	933.000000	1023.000000	1023.000000	2046.000000
4.340000	0.027282	16.123735	2.665948	1.881163	8.474371	3.102253	0.000000	-10.000000	0.116667	-12.200000	924.333313	1023.000000	1023.000000	2046.000000
4.360000	0.026492	15.656936	2.601309	2.085721	8.007956	2.961949	0.000000	-10.000000	0.133333	-12.933333	915.666687	1023.000000	1023.000000	2046.000000
4.380000	0.025864	15.285712	2.379549	2.249916	7.833214	2.823034	0.000000	-10.000000	0.150000	-13.583334	905.333313	1023.000000	1023.000000	2046.000000
4.400000	0.025080	14.822265	2.220096	2.253593	7.605920	2.742656	0.000000	-10.000000	0.158333	-14.016666	902.166687	1023.000000	1023.000000	2046.000000
4.420000	0.024473	14.463808	2.289013	2.173612	7.216952	2.784230	0.000000	-10.000000	0.175000	-14.633333	897.333313	1023.000000	1023.000000	2046.000000
4.440000	0.024431	14.438742	2.217164	2.270989	7.210451	2.740138	0.000000	-10.000000	0.200000	-15.316667	892.500000	1023.000000	1023.000000	2046.000000
4.460000	0.024629	14.555814	2.128235	2.412590	7.249233	2.765756	0.000000	-10.000000	0.216667	-15.816667	887.500000	1023.000000	1023.000000	2046.000000
4.480000	0.024841	14.681157	2.353676	2.424511	6.993198	2.909772	0.000000	-10.000000	0.216667	-16.216667	882.166687	1023.000000	1023.000000	2046.000000
4.500000	0.025110	14.840013	2.345750	2.659407	6.942345	2.892510	0.000000	-10.000000	0.225000	-16.466667	876.833313	1023.000000	1023.000000	2046.000000
4.520000	0.025255	14.925714	2.249695	2.800181	7.004485	2.871352	0.000000	-10.000000	0.233333	-16.850000	871.166687	1023.000000	1023.000000	2046.000000
4.540000	0.025273	14.936520	2.403447	2.796400	6.796486	2.940187	0.000000	-10.000000	0.250000	-17.233334	865.500000	1023.000000	1023.000000	2046.000000
4.560000	0.025077	14.820388	2.497870	2.864336	6.627975	2.830206	0.000000	-10.000000	0.250000	-17.733334	859.500000	1023.000000	1023.000000	2046.000000
4.580000	0.024560	14.514724	2.369965	2.803775	6.640495	2.700490	0.000000	-10.000000	0.291667	-18.950001	849.333313	1023.000000	1023.000000	2046.000000
4.600000	0.023616	13.957095	2.370100	2.607570	6.404244	2.575181	0.000000	-10.000000	0.333333	-20.083334	841.166687	1023.000000	1023.000000	2046.000000
4.620000	0.022954	13.565654	2.517776	2.494119	6.048277	2.505481	0.000000	-10.000000	0.375000	-21.000000	835.000000	1023.000000	1023.000000	2046.000000
4.640000	0.022102	13.062273	2.346491	2.484618	5.978603	2.252560	0.000000	-10.000000	0.375000	-21.216667	832.666687	1023.000000	1023.000000	2046.000000
4.660000	0.021062	12.447374	2.259620	2.217873	5.785234	2.184647	0.000000	-10.000000	0.383333	-21.716667	828.000000	1023.000000	1023.000000	2046.000000
4.680000	0.020284	11.987973	2.338087	2.169040	5.414334	2.066512	0.000000	-10.000000	0.391667	-22.483334	820.666687	1023.000000	1023.000000	2046.000000
4.700000	0.019219	11.358351	2.103995	2.143122	5.308814	1.802421	0.000000	-10.000000	0.425000	-23.216667	813.000000	1023.000000	1023.000000	2046.000000
4.720000	0.018314	10.823536	2.088662	1.947016	5.048210	1.739647	0.000000	-10.000000	0.458333	-23.883333	805.000000	1023.000000	1023.000000	2046.000000
4.740000	0.017680	10.448868	1.991313	2.016359	4.919000	1.522196	0.000000	-10.000000	0.491667	-24.300001	797.000000	1023.000000	1023.000000	2046.000000
4.760000	0.016422	9.705329	1.683360	1.833374	4.833933	1.354661	0.000000	-10.000000	0.491667	-24.616667	789.000000	1023.000000	1023.000000	2046.000000
4.780000	0.015593	9.215700	1.704572	1.600155	4.581246	1.329726	0.000000	-10.000000	0.491667	-24.883335	781.000000	1023.000000	1023.000000	2046.000000
4.800000	0.014900	8.805724	1.616389	1.658220	4.440773	1.090343	0.000000	-10.000000	0.500000	-25.166668	772.666687	1023.000000	1023.000000	2046.000000
4.820000	0.013949	8.244106	1.405047	1.505152	4.383744	0.950164	0.000000	-10.000000	0.516667	-25.150000	764.333313	1023.000000	1023.000000	2046.000000
4.840000	0.013570	8.019748	1.538097	1.377811	4.153851	0.949989	0.000000	-10.000000	0.525000	-25.150000	755.833313	1023.000000	1023.000000	2046.000000
4.860000	0.013052	7.713805	1.547377	1.488940	3.941026	0.736462	0.000000	-10.000000	0.516667	-25.083334	747.500000	1023.000000	1023.000000	2046.000000
4.880000	0.011927	7.048997	1.303526	1.356798	3.839822	0.548851	0.000000	-10.000000	0.508333	-25.400002	739.166687	1023.000000	1023.000000	2046.000000
4.900000	0.010903	6.443632	1.306590	1.279905	3.446702	0.410435	0.000000	-10.000000	0.508333	-25.416668	730.666687	1023.000000	1023.000000	2046.000000
4.920000	0.009727	5.748534	1.053906	1.367281	3.185840	0.141507	0.000000	-10.000000	0.508333	-25.216667	722.333313	1023.000000	1023.000000	2046.000000
4.940000	0.007795	4.606932	0.781132	0.979662	2.967579	-0.121440	0.000000	-10.000000	0.508333	-25.066668	713.833313	1023.000000	1023.000000	2046.000000
4.960000	0.006795	4.015736	1.017116	0.652653	2.613743	-0.267776	0.000000	-10.000000	0.500000	-24.983334	705.500000	1023.000000	1023.000000	2046.000000
4.980000	0.005851	3.457927	0.984568	0.570406	2.519414	-0.616460	0.000000	-10.000000	0.500000	-25.166666	697.166687	1023.000000	1023.000000	2046.000000
5.000000	0.004784	2.827335	1.026287	0.366757	2.270827	-0.836537	0.000000	-10.000000	0.500000	-25.116667	688.666687	1023.000000	1023.000000	2046.000000
5.020000	0.004066	2.402922	1.178349	0.439424	1.905458	-1.120310	0.000000	-10.000000	0.491667	-24.866667	680.333313	1023.000000	1023.000000	2046.000000
5.040000	0.002695	1.592547	0.856864	0.508487	1.713630	-1.486433	0.000000	-10.000000	0.483333	-24.683334	672.000000	1023.000000	1023.000000	2046.000000
5.060000	0.001555	0.918763	0.701887	0.285705	1.441788	-1.510616	0.000000	-10.000000	0.475000	-24.183334	664.000000	1023.000000	1023.000000	2046.000000
5.080000	0.000382	0.225525	0.556866	0.327389	1.125188	-1.783918	0.000000	-10.000000	0.466667	-24.000000	656.000000	1023.000000	1023.000000	2046.000000
5.100000	-0.001759	-1.039597	-0.032427	0.295580	0.978712	-2.281463	0.000000	-10.000000	0.458333	-23.533335	648.000000	1023.000000	1023.000000	2046.000000
5.120000	-0.003397	-2.007421	-0.263780	0.003520	0.636393	-2.383553	0.000000	-10.000000	0.433333	-23.433334	640.000000	1023.000000	1023.000000	2046.000000
5.140000	-0.004506	-2.663297	-0.366669	0.063665	0.297594	-2.657887	0.000000	-10.000000	0.416667	-23.333334	632.000000	1023.000000	1023.000000	2046.000000
5.160000	-0.006017	-3.556103	-0.802258	0.098126	0.170172	-3.022143	0.000000	-10.000000	0.416667	-23.516666	624.000000	1023.000000	1023.000000	2046.000000
5.180000	-0.007070	-4.178529	-0.933624	-0.131118	-0.063239	-3.050548	0.000000	-10.000000	0.416667	-23.666666	616.000000	1023.000000	1023.000000	2046.000000
5.200000	-0.007858	-4.643805	-0.924086	-0.198551	-0.314551	-3.206616	0.000000	-10.000000	0.425000	-23.650000	608.000000	1023.000000	1023.000000	2046.000000
5.220000	-0.008412	-4.971347	-1.147857	-0.197211	-0.284704	-3.341574	0.000000	-10.000000	0.416667	-23.683334	600.333313	1023.000000	1023.000000	2046.000000
5.240000	-0.007852	-4.640573	-1.023705	-0.129159	-0.330766	-3.156943	0.000000	-10.000000	0.416667	-23.533335	592.666687	1023.000000	1023.000000	2046.000000
5.260000	-0.007536	-4.454023	-0.849486	0.127270	-0.454675	-3.277133	0.000000	-10.000000	0.408333	-23.533335	585.000000	1023.000000	1023.000000	2046.000000
5.280000	-0.007995	-4.725111	-1.032397	0.199167	-0.492749	-3.399132	0.000000	-10.000000	0.400000	-23.250000	577.000000	1023.000000	1023.000000	2046.000000
5.300000	-0.007531	-4.450925	-1.007796	0.186728	-0.411148	-3.218709	0.000000	-10.000000	0.400000	-23.150000	569.000000	1023.000000	1023.000000	2046.000000
5.320000	-0.007531	-4.450703	-0.944178	0.316156	-0.522275	-3.300405	0.000000	-10.000000	0.400000	-22.883333	561.333313	1023.000000	1023.000000	2046.000000
5.340000	-0.008380	-4.952303	-1.219039	0.268802	-0.506105	-3.495962	0.000000	-10.000000	0.400000	-22.716667	553.666687	1023.000000	1023.000000	2046.000000
5.360000	-0.008565	-5.061851	-1.191940	-0.016762	-0.507760	-3.345389	0.000000	-10.000000	0.400000	-22.583334	546.166687	1023.000000	1023.000000	2046.000000
5.380000	-0.009041	-5.342981	-1.171724	-0.105910	-0.590863	-3.474484	0.000000	-10.000000	0.391667	-22.500000	538.500000	1023.000000	1023.000000	2046.000000
5.400000	-0.010325	-6.102143	-1.425404	-0.277671	-0.693196	-3.705873	0.000000	-10.000000	0.391667	-22.400000	531.000000	1023.000000	1023.000000	2046.000000
5.420000	-0.011159	-6.594769	-1.506717	-0.726775	-0.761691	-3.599586	0.000000	-10.000000	0.391667	-22.366667	523.500000	1023.000000	1023.000000	2046.000000
5.440000	-0.011606	-6.859279	-1.459697	-0.935274	-0.836409	-3.627898	0.000000	-10.000000	0.400000	-22.300001	516.000000	1023.000000	1023.000000	2046.000000
5.460000	-0.013008	-7.688002	-1.655290	-1.095603	-1.005159	-3.931949	0.000000	-10.000000	0.400000	-22.233334	508.500000	1023.000000	1023.000000	2046.000000
5.480000	-0.014188	-8.385165	-1.913951	-1.487125	-1.073807	-3.910281	0.000000	-10.000000	0.400000	-22.133333	501.166656	1023.000000	1023.000000	2046.000000
5.500000	-0.014789	-8.740215	-1.914496	-1.759943	-1.208655	-3.857121	0.000000	-10.000000	0.400000	-22.150000	493.833344	1023.000000	1023.000000	2046.000000
5.520000	-0.015819	-9.348940	-2.066602	-1.844312	-1.343916	-4.094111	0.000000	-10.000000	0.400000	-22.100000	486.500000	1023.000000	1023.000000	2046.000000
5.540000	-0.017334	-10.244302	-2.450476	-2.052817	-1.412150	-4.328859	0.000000	-10.000000	0.391667	-22.016666	479.166656	1023.000000	1023.000000	2046.000000
5.560000	-0.018337	-10.836921	-2.682072	-2.495530	-1.502978	-4.156340	0.000000	-10.000000	0.383333	-21.950001	471.833344	1023.000000	1023.000000	2046.000000
5.580000	-0.019061	-11.265317	-2.719100	-2.719636	-1.638139	-4.188442	0.000000	-10.000000	0.383333	-21.833334	464.500000	1023.000000	1023.000000	2046.000000
5.600000	-0.020505	-12.118654	-2.963582	-2.799689	-1.803825	-4.551558	0.000000	-10.000000	0.375000	-21.916668	457.166656	1023.000000	1023.000000	2046.000000
5.620000	-0.020996	-12.408852	-3.149659	-3.109047	-1.763063	-4.387082	0.000000	-10.000000	0.375000	-21.850000	449.833344	1023.000000	1023.000000	2046.000000
5.640000	-0.021261	-12.565205	-3.108692	-3.308753	-1.872939	-4.274821	0.000000	-10.000000	0.358333	-22.016666	442.500000	1023.000000	1023.000000	2046.000000
5.660000	-0.022365	-13.217490	-3.185714	-3.367732	-2.104886	-4.559159	0.000000	-10.000000	0.366667	-21.933334	435.166656	1023.000000	1023.000000	2046.000000
5.680000	-0.023470	-13.870545	-3.441046	-3.573896	-2.213032	-4.642570	0.000000	-10.000000	0.358333	-21.833334	427.833344	1023.000000	1023.000000	2046.000000
5.700000	-0.024657	-14.572179	-3.626534	-3.898044	-2.441927	-4.605674	0.000000	-10.000000	0.358333	-21.733334	420.500000	1023.000000	1023.000000	2046.000000
5.720000	-0.026659	-15.755397	-3.882979	-4.085406	-2.772519	-5.014493	0.000000	-10.000000	0.358333	-21.466667	413.166656	1023.000000	1023.000000	2046.000000
5.740000	-0.028762	-16.998291	-4.207484	-4.560500	-2.990478	-5.239829	0.000000	-10.000000	0.358333	-21.350000	406.000000	1023.000000	1023.000000	2046.000000
5.760000	-0.029799	-17.611498	-4.230575	-5.100075	-3.111206	-5.169643	0.000000	-10.000000	0.375000	-21.250000	399.000000	1023.000000	1023.000000	2046.000000
5.780000	-0.030430	-17.984236	-4.073637	-5.312212	-3.253482	-5.344905	0.000000	-10.000000	0.383333	-21.533333	391.833344	1023.000000	1023.000000	2046.000000
5.800000	-0.031776	-18.779844	-4.113026	-5.284304	-3.522564	-5.859949	0.000000	-10.000000	0.383333	-21.666666	384.500000	1023.000000	1023.000000	2046.000000
5.820000	-0.033089	-19.555626	-4.312888	-5.422375	-3.763927	-6.056435	0.000000	-10.000000	0.366667	-21.550001	377.166656	1023.000000	1023.000000	2046.000000
5.840000	-0.033788	-19.968414	-4.502241	-5.615500	-3.897761	-5.952912	0.000000	-10.000000	0.350000	-21.100000	370.000000	1023.000000	1023.000000	2046.000000
5.860000	-0.034758	-20.542084	-4.648643	-5.632327	-4.154794	-6.106319	0.000000	-10.000000	0.350000	-20.633333	363.000000	1023.000000	1023.000000	2046.000000
5.880000	-0.036528	-21.588297	-5.036733	-5.583727	-4.414033	-6.553803	0.000000	-10.000000	0.350000	-20.100000	356.166656	1023.000000	1023.000000	2046.000000
5.900000	-0.038181	-22.565073	-5.513752	-5.763487	-4.597192	-6.690641	0.000000	-10.000000	0.350000	-19.733334	349.500000	1023.000000	1023.000000	2046.000000
5.920000	-0.039355	-23.258896	-5.782301	-5.903204	-4.870436	-6.702955	0.000000	-10.000000	0.316667	-19.333334	343.000000	1023.000000	1023.000000	2046.000000
5.940000	-0.040626	-24.009920	-5.998846	-5.814611	-5.161134	-7.035330	0.000000	-10.000000	0.283333	-19.050001	336.500000	1023.000000	1023.000000	2046.000000
5.960000	-0.042017	-24.832027	-6.353851	-5.775848	-5.355792	-7.346536	0.000000	-10.000000	0.266667	-18.766666	330.000000	1023.000000	1023.000000	2046.000000
5.980000	-0.042454	-25.090572	-6.522383	-5.978875	-5.462468	-7.126847	0.000000	-10.000000	0.283333	-18.533335	323.666656	1023.000000	1023.000000	2046.000000
6.000000	-0.042929	-25.371313	-6.534938	-5.980064	-5.613018	-7.243293	0.000000	-10.000000	0.275000	-18.283335	317.500000	1023.000000	1023.000000	2046.000000
6.020000	-0.043242	-25.555845	-6.574815	-5.872120	-5.736248	-7.372662	0.000000	-10.000000	0.258333	-17.850000	311.500000	1023.000000	1023.000000	2046.000000
6.040000	-0.042781	-25.283535	-6.570514	-5.745251	-5.716871	-7.250900	0.000000	-10.000000	0.241667	-17.633333	305.500000	1023.000000	1023.000000	2046.000000
6.060000	-0.042343	-25.025003	-6.418567	-5.776492	-5.794770	-7.035175	0.000000	-10.000000	0.250000	-17.299999	299.500000	1023.000000	1023.000000	2046.000000
6.080000	-0.042762	-25.272329	-6.496075	-5.596665	-5.854887	-7.324702	0.000000	-10.000000	0.250000	-17.033333	293.833344	1023.000000	1023.000000	2046.000000
6.100000	-0.042972	-25.396236	-6.630415	-5.598408	-5.794699	-7.372715	0.000000	-10.000000	0.241667	-16.533333	288.166656	1023.000000	1023.000000	2046.000000
6.120000	-0.042507	-25.121519	-6.595156	-5.738064	-5.732563	-7.055735	0.000000	-10.000000	0.233333	-16.299999	282.833344	1023.000000	1023.000000	2046.000000
6.140000	-0.043005	-25.415800	-6.560788	-5.773210	-5.866229	-7.215573	0.000000	-10.000000	0.216667	-16.033333	277.166656	1023.000000	1023.000000	2046.000000
6.160000	-0.043967	-25.984661	-6.702191	-5.933052	-5.907154	-7.442264	0.000000	-10.000000	0.208333	-15.833333	271.833344	1023.000000	1023.000000	2046.000000
6.180000	-0.043997	-26.002268	-6.743949	-6.272514	-5.852583	-7.133220	0.000000	-10.000000	0.200000	-15.550000	266.500000	1023.000000	1023.000000	2046.000000
6.200000	-0.044561	-26.335480	-6.693980	-6.486835	-6.024936	-7.129729	0.000000	-10.000000	0.200000	-15.416667	261.333344	1023.000000	1023.000000	2046.000000
6.220000	-0.045829	-27.085037	-6.821245	-6.651297	-6.127829	-7.484666	0.000000	-10.000000	0.200000	-15.250000	256.166656	1023.000000	1023.000000	2046.000000
6.240000	-0.046389	-27.415827	-6.963176	-6.918682	-6.105207	-7.428761	0.000000	-10.000000	0.200000	-15.016667	251.000000	1023.000000	1023.000000	2046.000000
6.260000	-0.046620	-27.552189	-6.957810	-7.218953	-6.161672	-7.213756	0.000000	-10.000000	0.200000	-14.783334	246.000000	1023.000000	1023.000000	2046.000000
6.280000	-0.047642	-28.156399	-7.060662	-7.379662	-6.283546	-7.432530	0.000000	-10.000000	0.191667	-14.550000	241.000000	1023.000000	1023.000000	2046.000000
6.300000	-0.048921	-28.912218	-7.293511	-7.558860	-6.360799	-7.699048	0.000000	-10.000000	0.191667	-14.383333	236.166672	1023.000000	1023.000000	2046.000000
6.320000	-0.049261	-29.113546	-7.428219	-7.795647	-6.364302	-7.525379	0.000000	-10.000000	0.183333	-14.200001	231.500000	1023.000000	1023.000000	2046.000000
6.340000	-0.049964	-29.528751	-7.522345	-8.043006	-6.472467	-7.490933	0.000000	-10.000000	0.183333	-14.000000	226.833328	1023.000000	1023.000000	2046.000000
6.360000	-0.051454	-30.409266	-7.816328	-8.175492	-6.561605	-7.855840	0.000000	-10.000000	0.183333	-13.950000	222.166672	1023.000000	1023.000000	2046.000000
6.380000	-0.052273	-30.893322	-7.993798	-8.474693	-6.621318	-7.803514	0.000000	-10.000000	0.183333	-13.733334	217.500000	1023.000000	1023.000000	2046.000000
6.400000	-0.052601	-31.086912	-8.035317	-8.778918	-6.694229	-7.578449	0.000000	-10.000000	0.191667	-13.666667	212.833328	1023.000000	1023.000000	2046.000000
6.420000	-0.053597	-31.675995	-8.164548	-8.954788	-6.763316	-7.793344	0.000000	-10.000000	0.183333	-13.516666	208.333328	1023.000000	1023.000000	2046.000000
6.440000	-0.054235	-32.052841	-8.303558	-9.094071	-6.732970	-7.922242	0.000000	-10.000000	0.183333	-13.516666	203.666672	1023.000000	1023.000000	2046.000000
6.460000	-0.054319	-32.102627	-8.213198	-9.347497	-6.885994	-7.655938	0.000000	-10.000000	0.183333	-13.433333	199.333328	1023.000000	1023.000000	2046.000000
6.480000	-0.054720	-32.339371	-8.306602	-9.405187	-6.931265	-7.696318	0.000000	-10.000000	0.183333	-13.300000	194.666672	1023.000000	1023.000000	2046.000000
6.500000	-0.056156	-33.188122	-8.586294	-9.451189	-7.067489	-8.083152	0.000000	-10.000000	0.175000	-13.133333	190.333328	1023.000000	1023.000000	2046.000000
6.520000	-0.057327	-33.880192	-8.870585	-9.743905	-7.204450	-8.061253	0.000000	-10.000000	0.166667	-12.950000	185.833328	1023.000000	1023.000000	2046.000000
6.540000	-0.058356	-34.488483	-8.988520	-10.130040	-7.391804	-7.978119	0.000000	-10.000000	0.141667	-12.766666	181.500000	1023.000000	1023.000000	2046.000000
6.560000	-0.060017	-35.469765	-9.172444	-10.330598	-7.553668	-8.413054	0.000000	-10.000000	0.125000	-12.700000	177.166672	1023.000000	1023.000000	2046.000000
6.580000	-0.060087	-35.511585	-8.969451	-10.439492	-7.628491	-8.474152	0.000000	-10.000000	0.116667	-12.766666	173.000000	1023.000000	1023.000000	2046.000000
6.600000	-0.059733	-35.302498	-8.756065	-10.449148	-7.672197	-8.425089	0.000000	-10.000000	0.125000	-12.900000	168.666672	1023.000000	1023.000000	2046.000000
6.620000	-0.060840	-35.956459	-8.853920	-10.272162	-7.855666	-8.974712	0.000000	-10.000000	0.133333	-12.700000	164.333328	1023.000000	1023.000000	2046.000000
6.640000	-0.061409	-36.292484	-9.015414	-10.277403	-8.019604	-8.980062	0.000000	-10.000000	0.125000	-12.283333	160.000000	1023.000000	1023.000000	2046.000000
6.660000	-0.062449	-36.907482	-9.313268	-10.330658	-8.218238	-9.045318	0.000000	-10.000000	0.116667	-11.733334	156.000000	1023.000000	1023.000000	2046.000000
6.680000	-0.064289	-37.994690	-9.699748	-10.304720	-8.478040	-9.512182	0.000000	-10.000000	0.108333	-11.150000	152.000000	1023.000000	1023.000000	2046.000000
6.700000	-0.065144	-38.499866	-9.955021	-10.304624	-8.687526	-9.552695	0.000000	-10.000000	0.091667	-10.716667	148.333328	1023.000000	1023.000000	2046.000000
6.720000	-0.066195	-39.121265	-10.241036	-10.300023	-8.910998	-9.669209	0.000000	-10.000000	0.075000	-10.450000	144.666672	1023.000000	1023.000000	2046.000000
6.740000	-0.067529	-39.909893	-10.575359	-10.200833	-9.114079	-10.019620	0.000000	-10.000000	0.058333	-10.333334	141.333328	1023.000000	1023.000000	2046.000000
6.760000	-0.067593	-39.947575	-10.646573	-9.983589	-9.287449	-10.029963	0.000000	-10.000000	0.066667	-10.250000	137.833328	1023.000000	1023.000000	2046.000000
6.780000	-0.068163	-40.284378	-10.811336	-9.976096	-9.428187	-10.068758	0.000000	-10.000000	0.075000	-10.016667	134.500000	1023.000000	1023.000000	2046.000000
6.800000	-0.068654	-40.574459	-10.966940	-9.935302	-9.415343	-10.256875	0.000000	-10.000000	0.091667	-9.833334	131.166672	1023.000000	1023.000000	2046.000000
6.820000	-0.068148	-40.275711	-10.874431	-9.941777	-9.442216	-10.017288	0.000000	-10.000000	0.075000	-9.550000	127.833336	1023.000000	1023.000000	2046.000000
6.840000	-0.068006	-40.191456	-10.845370	-9.857850	-9.510169	-9.978067	0.000000	-10.000000	0.066667	-9.366667	124.666664	1023.000000	1023.000000	2046.000000
6.860000	-0.067767	-40.050381	-10.790004	-9.656133	-9.472548	-10.131697	0.000000	-10.000000	0.050000	-9.183333	121.500000	1023.000000	1023.000000	2046.000000
6.880000	-0.066953	-39.569427	-10.663627	-9.545064	-9.428135	-9.932603	0.000000	-10.000000	0.050000	-8.983334	118.500000	1023.000000	1023.000000	2046.000000
6.900000	-0.066778	-39.465660	-10.632652	-9.556545	-9.425567	-9.850897	0.000000	-10.000000	0.050000	-8.700000	115.500000	1023.000000	1023.000000	2046.000000
6.920000	-0.067066	-39.635860	-10.706337	-9.618348	-9.334486	-9.976689	0.000000	-10.000000	0.050000	-8.350000	112.500000	1023.000000	1023.000000	2046.000000
6.940000	-0.066649	-39.389629	-10.578047	-9.696086	-9.272902	-9.842594	0.000000	-10.000000	0.058333	-8.050000	109.666664	1023.000000	1023.000000	2046.000000
6.960000	-0.066962	-39.574371	-10.616312	-9.929379	-9.274526	-9.754156	0.000000	-10.000000	0.066667	-7.850000	107.000000	1023.000000	1023.000000	2046.000000
6.980000	-0.067810	-40.075966	-10.730317	-10.193258	-9.224121	-9.928269	0.000000	-10.000000	0.066667	-7.716667	104.333336	1023.000000	1023.000000	2046.000000
7.000000	-0.067717	-40.020855	-10.583167	-10.419141	-9.289728	-9.728820	0.000000	-10.000000	0.058333	-7.600000	101.833336	1023.000000	1023.000000	2046.000000
7.020000	-0.068351	-40.395275	-10.689934	-10.637440	-9.287566	-9.780337	0.000000	-10.000000	0.050000	-7.483334	99.166664	1023.000000	1023.000000	2046.000000
7.040000	-0.068957	-40.753681	-10.756535	-10.805674	-9.260288	-9.931186	0.000000	-10.000000	0.058333	-7.433333	96.833336	1023.000000	1023.000000	2046.000000
7.060000	-0.068971	-40.762127	-10.734662	-10.979014	-9.283203	-9.765247	0.000000	-10.000000	0.058333	-7.433333	94.166664	1023.000000	1023.000000	2046.000000
7.080000	-0.069959	-41.345669	-10.885360	-11.218853	-9.338076	-9.903378	0.000000	-10.000000	0.058333	-7.433333	91.833336	1023.000000	1023.000000	2046.000000
7.100000	-0.070325	-41.562160	-10.955650	-11.328564	-9.310727	-9.967218	0.000000	-10.000000	0.050000	-7.483334	89.166664	1023.000000	1023.000000	2046.000000
7.120000	-0.070552	-41.696270	-11.030568	-11.465917	-9.348306	-9.851481	0.000000	-10.000000	0.050000	-7.516667	86.666664	1023.000000	1023.000000	2046.000000
7.140000	-0.071377	-42.183998	-11.196377	-11.652103	-9.356091	-9.979425	0.000000	-10.000000	0.050000	-7.600000	84.000000	1023.000000	1023.000000	2046.000000
7.160000	-0.071681	-42.363598	-11.254132	-11.793535	-9.388608	-9.927322	0.000000	-10.000000	0.050000	-7.683333	81.500000	1023.000000	1023.000000	2046.000000
7.180000	-0.072363	-42.766277	-11.403506	-12.024962	-9.439157	-9.898650	0.000000	-10.000000	0.050000	-7.816667	79.000000	1023.000000	1023.000000	2046.000000
7.200000	-0.073106	-43.205597	-11.563832	-12.257192	-9.413408	-9.971164	0.000000	-10.000000	0.058333	-7.916667	76.333336	1023.000000	1023.000000	2046.000000
7.220000	-0.073237	-43.283161	-11.547645	-12.401351	-9.439117	-9.895049	0.000000	-10.000000	0.058333	-7.916667	73.666664	1023.000000	1023.000000	2046.000000
7.240000	-0.073786	-43.607319	-11.637040	-12.636159	-9.465064	-9.869055	0.000000	-10.000000	0.058333	-7.916667	71.000000	1023.000000	1023.000000	2046.000000
7.260000	-0.074105	-43.796234	-11.676234	-12.761477	-9.393210	-9.965316	0.000000	-10.000000	0.050000	-7.883334	68.333336	1023.000000	1023.000000	2046.000000
7.280000	-0.074227	-43.868313	-11.577022	-12.920484	-9.536044	-9.834764	0.000000	-10.000000	0.050000	-7.883334	65.666664	1023.000000	1023.000000	2046.000000
7.300000	-0.074443	-43.995953	-11.734131	-12.967963	-9.456622	-9.837236	0.000000	-10.000000	0.050000	-7.833333	63.000000	1023.000000	1023.000000	2046.000000
7.320000	-0.075082	-44.373444	-11.879036	-12.984871	-9.538260	-9.971277	0.000000	-10.000000	0.050000	-7.700000	60.500000	1023.000000	1023.000000	2046.000000
7.340000	-0.076039	-44.938789	-12.054795	-13.158574	-9.730865	-9.994555	0.000000	-10.000000	0.050000	-7.550000	58.000000	1023.000000	1023.000000	2046.000000
7.360000	-0.077245	-45.651516	-12.333714	-13.474525	-9.811737	-10.031538	0.000000	-10.000000	0.050000	-7.383333	55.500000	1023.000000	1023.000000	2046.000000
7.380000	-0.078128	-46.173698	-12.436070	-13.658288	-9.873123	-10.206220	0.000000	-10.000000	0.050000	-7.383333	53.000000	1023.000000	1023.000000	2046.000000
7.400000	-0.077717	-45.930740	-12.089264	-13.643003	-9.965022	-10.233450	0.000000	-10.000000	0.050000	-7.483334	50.500000	1023.000000	1023.000000	2046.000000
7.420000	-0.077553	-45.833569	-11.954235	-13.523938	-10.025878	-10.329517	0.000000	-10.000000	0.050000	-7.316667	48.000000	1023.000000	1023.000000	2046.000000
7.440000	-0.077724	-45.934597	-11.984779	-13.304320	-10.051406	-10.594090	0.000000	-10.000000	0.041667	-6.700000	45.666668	1023.000000	1023.000000	2046.000000
7.460000	-0.078218	-46.226692	-12.112592	-13.137301	-10.243710	-10.733088	0.000000	-10.000000	0.025000	-5.600000	43.500000	1023.000000	1023.000000	2046.000000
7.480000	-0.079367	-46.905979	-12.383541	-13.126027	-10.492487	-10.903925	0.000000	-10.000000	0.016667	-4.300000	41.500000	1023.000000	1023.000000	2046.000000
7.500000	-0.080470	-47.557755	-12.724470	-13.132128	-10.601609	-11.099545	0.000000	-10.000000	0.008333	-2.666667	40.000000	1023.000000	1023.000000	2046.000000
7.520000	-0.080866	-47.792000	-12.880301	-12.994003	-10.750859	-11.166836	0.000000	-10.000000	0.008333	-1.216667	39.166668	1023.000000	1023.000000	2046.000000
7.540000	-0.081452	-48.138222	-13.105683	-12.852795	-10.915935	-11.263808	0.000000	-10.000000	0.008333	-0.250000	39.000000	1023.000000	1023.000000	2046.000000
7.560000	-0.081911	-48.409637	-13.321109	-12.643741	-11.020187	-11.424600	0.000000	-10.000000	0.008333	0.000000	39.000000	1023.000000	1023.000000	2046.000000
7.580000	-0.081712	-48.291779	-13.402031	-12.334720	-11.091869	-11.463159	0.000000	-10.000000	0.016667	0.000000	39.000000	1023.000000	1023.000000	2046.000000
7.600000	-0.081612	-48.232430	-13.445050	-12.114769	-11.185986	-11.486626	0.000000	-10.000000	0.016667	0.000000	39.000000	1023.000000	1023.000000	2046.000000
7.620000	-0.081510	-48.172508	-13.521894	-12.106875	-11.165938	-11.377799	0.000000	-10.000000	0.033333	0.000000	39.000000	1023.000000	1023.000000	2046.000000
7.640000	-0.080902	-47.813297	-13.463039	-12.017402	-11.033274	-11.299583	0.000000	-10.000000	0.033333	0.000000	39.000000	1023.000000	1023.000000	2046.000000
7.660000	-0.080142	-47.363758	-13.308526	-11.802028	-11.028410	-11.224793	0.000000	-10.000000	0.025000	0.000000	39.000000	1023.000000	1023.000000	2046.000000
7.680000	-0.079225	-46.822166	-13.160935	-11.631931	-10.924400	-11.104897	0.000000	-10.000000	0.008333	0.000000	39.000000	1023.000000	1023.000000	2046.000000
7.700000	-0.078317	-46.285454	-13.043950	-11.468007	-10.742905	-11.030593	0.000000	-10.000000	0.000000	0.000000	39.000000	1023.000000	1023.000000	2046.000000
7.720000	-0.077425	-45.758377	-12.860673	-11.323239	-10.646494	-10.927972	0.000000	-10.000000	0.000000	0.000000	39.000000	1023.000000	1023.000000	2046.000000
7.740000	-0.076762	-45.366482	-12.780469	-11.323214	-10.455694	-10.807104	0.000000	-10.000000	0.008333	0.633333	39.000000	1023.000000	1023.000000	2046.000000
7.760000	-0.076188	-45.027027	-12.677603	-11.474323	-10.244375	-10.630724	0.000000	-10.000000	0.008333	1.433333	39.000000	1023.000000	1023.000000	2046.000000
7.780000	-0.075373	-44.545418	-12.523776	-11.543944	-9.999710	-10.477986	0.000000	-10.000000	0.008333	2.383333	39.000000	1023.000000	1023.000000	2046.000000
7.800000	-0.074960	-44.301113	-12.340446	-11.703854	-9.929476	-10.327337	0.000000	-10.000000	0.000000	3.050000	39.000000	1023.000000	1023.000000	2046.000000
7.820000	-0.074476	-44.015190	-12.322061	-11.864360	-9.608383	-10.220388	0.000000	-10.000000	-0.016667	4.100000	39.000000	1023.000000	1023.000000	2046.000000
7.840000	-0.073778	-43.602955	-12.225602	-12.032144	-9.325223	-10.019986	0.000000	-10.000000	-0.033333	5.616667	39.000000	1023.000000	1023.000000	2046.000000
7.860000	-0.073161	-43.238430	-12.055737	-12.103419	-9.172367	-9.906906	0.000000	-10.000000	-0.041667	7.350000	39.000000	1023.000000	1023.000000	2046.000000
7.880000	-0.072631	-42.924633	-12.000171	-12.227326	-8.913624	-9.783511	0.000000	-10.000000	-0.050000	9.083334	39.000000	1023.000000	1023.000000	2046.000000
7.900000	-0.072172	-42.653744	-12.019279	-12.367123	-8.609989	-9.657352	0.000000	-10.000000	-0.075000	10.800000	39.000000	1023.000000	1023.000000	2046.000000
7.920000	-0.071621	-42.327950	-11.885455	-12.456382	-8.457184	-9.528930	0.000000	-10.000000	-0.116667	12.316667	39.000000	1023.000000	1023.000000	2046.000000
7.940000	-0.071168	-42.060204	-11.843997	-12.532169	-8.249776	-9.434259	0.000000	-10.000000	-0.150000	13.950001	36.500000	1023.000000	1023.000000	2046.000000
7.960000	-0.070615	-41.733299	-11.909600	-12.668018	-7.935718	-9.219962	0.000000	-10.000000	-0.183333	15.566667	33.666668	1023.000000	1023.000000	2046.000000
7.980000	-0.070261	-41.524284	-11.871487	-12.783416	-7.733247	-9.136133	0.000000	-10.000000	-0.208333	16.816666	30.833334	1023.000000	1023.000000	2046.000000
8.000000	-0.069660	-41.168869	-11.832422	-12.873375	-7.458972	-9.004101	0.000000	-10.000000	-0.225000	17.400000	30.500000	1023.000000	1023.000000	2046.000000
8.020000	-0.068877	-40.706081	-11.744991	-13.027210	-7.182065	-8.751814	0.000000	-10.000000	-0.241667	18.250000	34.500000	1023.000000	1023.000000	2046.000000
8.040000	-0.067990	-40.181931	-11.620934	-13.073776	-6.914957	-8.572265	0.000000	-10.000000	-0.266667	19.433334	40.666668	1023.000000	1023.000000	2046.000000
8.060000	-0.066942	-39.562977	-11.365883	-13.052311	-6.746718	-8.398067	0.000000	-10.000000	-0.300000	20.716667	49.166668	1023.000000	1023.000000	2046.000000
8.080000	-0.065980	-38.994202	-11.284958	-13.085622	-6.447156	-8.176467	0.000000	-10.000000	-0.325000	21.483334	56.000000	1023.000000	1023.000000	2046.000000
8.100000	-0.064559	-38.154167	-11.170035	-12.929962	-6.134037	-7.920132	0.000000	-10.000000	-0.358333	22.083334	63.000000	1023.000000	1023.000000	2046.000000
8.120000	-0.063968	-37.805141	-11.099762	-12.719578	-6.019063	-7.966740	0.000000	-10.000000	-0.383333	22.983334	70.333336	1023.000000	1023.000000	2046.000000
8.140000	-0.063382	-37.458862	-11.140212	-12.758184	-5.813022	-7.747443	0.000000	-10.000000	-0.391667	23.633333	78.000000	1023.000000	1023.000000	2046.000000
8.160000	-0.062770	-37.097298	-11.091572	-12.749198	-5.657951	-7.598577	0.000000	-10.000000	-0.383333	24.216667	86.000000	1023.000000	1023.000000	2046.000000
8.180000	-0.061918	-36.593685	-10.856857	-12.571755	-5.526206	-7.638866	0.000000	-10.000000	-0.383333	24.233334	94.000000	1023.000000	1023.000000	2046.000000
8.200000	-0.060090	-35.513035	-10.482454	-12.271569	-5.293542	-7.465467	0.000000	-10.000000	-0.400000	24.416666	102.000000	1023.000000	1023.000000	2046.000000
8.220000	-0.058285	-34.446316	-10.128304	-11.885252	-5.120242	-7.312519	0.000000	-10.000000	-0.416667	24.633333	110.000000	1023.000000	1023.000000	2046.000000
8.240000	-0.057117	-33.756413	-10.034712	-11.382066	-4.963976	-7.375658	0.000000	-10.000000	-0.441667	25.216667	118.000000	1023.000000	1023.000000	2046.000000
8.260000	-0.056737	-33.531452	-10.155641	-11.141254	-4.911926	-7.322629	0.000000	-10.000000	-0.458333	25.833334	126.333336	1023.000000	1023.000000	2046.000000
8.280000	-0.056737	-33.531651	-10.202218	-10.942323	-4.980191	-7.406919	0.000000	-10.000000	-0.483333	26.333334	134.833328	1023.000000	1023.000000	2046.000000
8.300000	-0.056115	-33.164158	-10.216360	-10.672917	-4.853748	-7.421134	0.000000	-10.000000	-0.516667	27.049999	143.666672	1023.000000	1023.000000	2046.000000
8.320000	-0.055118	-32.574608	-10.237984	-10.325600	-4.683789	-7.327235	0.000000	-10.000000	-0.541667	27.549999	152.500000	1023.000000	1023.000000	2046.000000
8.340000	-0.054261	-32.068535	-10.141406	-9.964051	-4.646502	-7.316576	0.000000	-10.000000	-0.566667	28.216667	161.666672	1023.000000	1023.000000	2046.000000
8.360000	-0.052953	-31.295403	-10.035703	-9.543013	-4.447558	-7.269129	0.000000	-10.000000	-0.583333	28.633333	171.000000	1023.000000	1023.000000	2046.000000
8.380000	-0.051453	-30.408699	-9.972514	-9.179316	-4.179046	-7.077824	0.000000	-10.000000	-0.600000	29.183332	180.500000	1023.000000	1023.000000	2046.000000
8.400000	-0.050296	-29.725008	-9.801700	-8.909987	-4.040565	-6.972756	0.000000	-10.000000	-0.608333	29.633333	190.000000	1023.000000	1023.000000	2046.000000
8.420000	-0.048703	-28.783188	-9.553423	-8.721888	-3.739309	-6.768568	0.000000	-10.000000	-0.600000	29.750000	199.666672	1023.000000	1023.000000	2046.000000
8.440000	-0.046570	-27.522577	-9.329215	-8.545405	-3.258026	-6.389932	0.000000	-10.000000	-0.616667	29.833334	209.500000	1023.000000	1023.000000	2046.000000
8.460000	-0.044912	-26.542711	-9.048023	-8.377190	-3.025246	-6.092252	0.000000	-10.000000	-0.616667	29.866667	219.500000	1023.000000	1023.000000	2046.000000
8.480000	-0.043131	-25.490158	-8.663950	-8.140932	-2.720285	-5.964990	0.000000	-10.000000	-0.616667	30.016666	229.500000	1023.000000	1023.000000	2046.000000
8.500000	-0.040819	-24.124266	-8.348205	-7.935816	-2.171266	-5.668978	0.000000	-10.000000	-0.608333	30.033335	239.500000	1023.000000	1023.000000	2046.000000
8.520000	-0.038956	-23.022894	-8.080614	-7.889499	-1.772519	-5.280262	0.000000	-10.000000	-0.608333	30.100000	249.500000	1023.000000	1023.000000	2046.000000
8.540000	-0.037661	-22.257414	-7.757667	-7.963096	-1.480439	-5.056212	0.000000	-10.000000	-0.616667	30.233334	259.500000	1023.000000	1023.000000	2046.000000
8.560000	-0.036047	-21.303787	-7.443496	-8.008421	-1.030359	-4.821512	0.000000	-10.000000	-0.625000	30.383333	273.166656	1023.000000	1023.000000	2046.000000
8.580000	-0.034564	-20.427496	-7.203488	-8.079062	-0.666243	-4.478704	0.000000	-10.000000	-0.641667	30.450001	283.500000	1023.000000	1023.000000	2046.000000
8.600000	-0.033887	-20.027309	-7.032198	-8.202787	-0.484816	-4.307508	0.000000	-10.000000	-0.625000	30.299999	293.833344	1023.000000	1023.000000	2046.000000
8.620000	-0.032685	-19.316738	-6.862637	-8.139137	-0.134629	-4.180336	0.000000	-10.000000	-0.616667	30.200001	300.500000	1023.000000	1023.000000	2046.000000
8.640000	-0.031135	-18.400682	-6.713068	-8.054058	0.232704	-3.866260	0.000000	-10.000000	-0.600000	30.116667	310.500000	1023.000000	1023.000000	2046.000000
8.660000	-0.030150	-17.818541	-6.523288	-8.089939	0.357085	-3.562400	0.000000	-10.000000	-0.608333	30.283333	320.500000	1023.000000	1023.000000	2046.000000
8.680000	-0.029049	-17.167831	-6.371230	-7.980150	0.689042	-3.505494	0.000000	-10.000000	-0.608333	30.133333	330.500000	1023.000000	1023.000000	2046.000000
8.700000	-0.027482	-16.242102	-6.257198	-7.851269	1.094422	-3.228056	0.000000	-10.000000	-0.608333	30.350000	340.500000	1023.000000	1023.000000	2046.000000
8.720000	-0.026646	-15.747829	-6.068020	-7.910769	1.170524	-2.939564	0.000000	-10.000000	-0.608333	30.250000	350.500000	1023.000000	1023.000000	2046.000000
8.740000	-0.025815	-15.256814	-5.935096	-7.822322	1.412231	-2.911627	0.000000	-10.000000	-0.600000	30.266666	360.833344	1023.000000	1023.000000	2046.000000
8.760000	-0.024353	-14.392656	-5.773620	-7.756004	1.811938	-2.674970	0.000000	-10.000000	-0.600000	29.850000	371.166656	1023.000000	1023.000000	2046.000000
8.780000	-0.023409	-13.834563	-5.600649	-7.825799	1.952657	-2.360771	0.000000	-10.000000	-0.583333	29.783333	381.500000	1023.000000	1023.000000	2046.000000
8.800000	-0.022470	-13.279675	-5.398384	-7.795606	2.177346	-2.263032	0.000000	-10.000000	-0.550000	29.516666	391.166656	1023.000000	1023.000000	2046.000000
8.820000	-0.020585	-12.166023	-5.223112	-7.489819	2.646365	-2.099458	0.000000	-10.000000	-0.516667	29.000000	400.833344	1023.000000	1023.000000	2046.000000
8.840000	-0.019742	-11.667459	-5.056859	-7.503603	2.668357	-1.775354	0.000000	-10.000000	-0.500000	28.366667	410.500000	1023.000000	1023.000000	2046.000000
8.860000	-0.018409	-10.879513	-4.927268	-7.295559	2.972992	-1.629678	0.000000	-10.000000	-0.483333	27.716667	420.166656	1023.000000	1023.000000	2046.000000
8.880000	-0.016835	-9.949544	-4.813620	-6.890258	3.307845	-1.553511	0.000000	-10.000000	-0.466667	27.200001	429.666656	1023.000000	1023.000000	2046.000000
8.900000	-0.016278	-9.620139	-4.706749	-6.828411	3.249762	-1.334741	0.000000	-10.000000	-0.441667	26.666668	438.833344	1023.000000	1023.000000	2046.000000
8.920000	-0.015764	-9.316448	-4.544564	-6.702719	3.241312	-1.310478	0.000000	-10.000000	-0.433333	26.200001	448.000000	1023.000000	1023.000000	2046.000000
8.940000	-0.014078	-8.319870	-4.287763	-6.300031	3.601700	-1.333777	0.000000	-10.000000	-0.416667	25.566666	456.833344	1023.000000	1023.000000	2046.000000
8.960000	-0.012595	-7.443354	-3.842570	-5.997091	3.570678	-1.174371	0.000000	-10.000000	-0.391667	24.799999	465.500000	1023.000000	1023.000000	2046.000000
8.980000	-0.011610	-6.861718	-3.530513	-5.665867	3.580288	-1.245626	0.000000	-10.000000	-0.358333	24.150000	473.833344	1023.000000	1023.000000	2046.000000
9.000000	-0.010613	-6.272064	-3.472337	-5.239237	3.831324	-1.391813	0.000000	-10.000000	-0.325000	23.366667	484.500000	1023.000000	1023.000000	2046.000000
9.020000	-0.010685	-6.315089	-3.555151	-5.020300	3.755417	-1.495055	0.000000	-10.000000	-0.300000	22.633333	494.833344	1023.000000	1023.000000	2046.000000
9.040000	-0.011690	-6.908976	-3.606430	-4.977694	3.391147	-1.715999	0.000000	-10.000000	-0.283333	22.033333	502.500000	1023.000000	1023.000000	2046.000000
9.060000	-0.011454	-6.769421	-3.615904	-4.750428	3.499491	-1.902580	0.000000	-10.000000	-0.266667	21.733334	507.500000	1023.000000	1023.000000	2046.000000
9.080000	-0.010271	-6.070325	-3.593523	-4.353164	3.738482	-1.862119	0.000000	-10.000000	-0.291667	21.633333	512.333313	1023.000000	1023.000000	2046.000000
9.100000	-0.009722	-5.745969	-3.524479	-4.090003	3.644665	-1.776153	0.000000	-10.000000	-0.316667	21.700001	519.666687	1023.000000	1023.000000	2046.000000
9.120000	-0.009096	-5.375905	-3.436914	-3.790755	3.707129	-1.855365	0.000000	-10.000000	-0.341667	22.033333	526.833313	1023.000000	1023.000000	2046.000000
9.140000	-0.007590	-4.485905	-3.317427	-3.393460	4.018256	-1.793274	0.000000	-10.000000	-0.325000	22.216667	534.166687	1023.000000	1023.000000	2046.000000
9.160000	-0.006650	-3.930336	-3.257159	-3.143689	4.102603	-1.632090	0.000000	-10.000000	-0.308333	22.133333	541.500000	1023.000000	1023.000000	2046.000000
9.180000	-0.006194	-3.660590	-3.099416	-3.178072	4.075929	-1.459031	0.000000	-10.000000	-0.300000	22.000000	549.000000	1023.000000	1023.000000	2046.000000
9.200000	-0.004632	-2.737739	-2.974640	-2.989020	4.505708	-1.279786	0.000000	-10.000000	-0.300000	21.666666	556.500000	1023.000000	1023.000000	2046.000000
9.220000	-0.002833	-1.674199	-2.812275	-2.765339	4.919635	-1.016221	0.000000	-10.000000	-0.316667	21.750000	563.833313	1023.000000	1023.000000	2046.000000
9.240000	-0.001688	-0.997810	-2.502523	-2.679702	4.902496	-0.718080	0.000000	-10.000000	-0.300000	21.533333	571.000000	1023.000000	1023.000000	2046.000000
9.260000	-0.000434	-0.256737	-2.290838	-2.612129	5.186007	-0.539778	0.000000	-10.000000	-0.300000	21.666668	578.166687	1023.000000	1023.000000	2046.000000
9.280000	0.001685	0.996078	-2.103275	-2.367469	5.778525	-0.311704	0.000000	-10.000000	-0.266667	21.433334	585.333313	1023.000000	1023.000000	2046.000000
9.300000	0.003274	1.934655	-1.828892	-2.269263	6.028908	0.003902	0.000000	-10.000000	-0.266667	21.500000	592.666687	1023.000000	1023.000000	2046.000000
9.320000	0.003882	2.294053	-1.558624	-2.465548	6.071714	0.246511	0.000000	-10.000000	-0.266667	21.283333	599.833313	1023.000000	1023.000000	2046.000000
9.340000	0.005134	3.033913	-1.333853	-2.487990	6.531040	0.324716	0.000000	-10.000000	-0.283333	21.200001	607.000000	1023.000000	1023.000000	2046.000000
9.360000	0.006187	3.656332	-1.157105	-2.524163	6.759459	0.578142	0.000000	-10.000000	-0.275000	20.816666	614.000000	1023.000000	1023.000000	2046.000000
9.380000	0.006117	3.615236	-1.038537	-2.742663	6.679605	0.716830	0.000000	-10.000000	-0.266667	20.566666	621.000000	1023.000000	1023.000000	2046.000000
9.400000	0.007272	4.297659	-1.024098	-2.637155	7.173849	0.785064	0.000000	-10.000000	-0.241667	19.933332	627.833313	1023.000000	1023.000000	2046.000000
9.420000	0.008173	4.830422	-0.907986	-2.594753	7.311806	1.021356	0.000000	-10.000000	-0.241667	19.650000	634.666687	1023.000000	1023.000000	2046.000000
9.440000	0.008114	4.795497	-0.863023	-2.733790	7.230060	1.162250	0.000000	-10.000000	-0.225000	19.150000	641.166687	1023.000000	1023.000000	2046.000000
9.460000	0.009110	5.383920	-0.877674	-2.606181	7.670876	1.196899	0.000000	-10.000000	-0.216667	18.983334	647.833313	1023.000000	1023.000000	2046.000000
9.480000	0.009828	5.808392	-0.791294	-2.576653	7.770994	1.405346	0.000000	-10.000000	-0.208333	18.700001	654.166687	1023.000000	1023.000000	2046.000000
9.500000	0.009743	5.757883	-0.672403	-2.840569	7.682636	1.588218	0.000000	-10.000000	-0.200000	18.616667	660.500000	1023.000000	1023.000000	2046.000000
9.520000	0.011034	6.520820	-0.614999	-2.676019	8.230929	1.580908	0.000000	-10.000000	-0.200000	18.366667	666.500000	1023.000000	1023.000000	2046.000000
9.540000	0.012020	7.103638	-0.407820	-2.635682	8.316468	1.830671	0.000000	-10.000000	-0.191667	18.283333	672.833313	1023.000000	1023.000000	2046.000000
9.560000	0.012496	7.384909	-0.228742	-2.711110	8.248773	2.075989	0.000000	-10.000000	-0.183333	18.200001	679.166687	1023.000000	1023.000000	2046.000000
9.580000	0.013734	8.116915	-0.200488	-2.536215	8.684817	2.168801	0.000000	-10.000000	-0.183333	18.066668	685.500000	1023.000000	1023.000000	2046.000000
9.600000	0.015028	8.881267	-0.081554	-2.258086	8.886450	2.334457	0.000000	-10.000000	-0.183333	17.650000	691.500000	1023.000000	1023.000000	2046.000000
9.620000	0.014964	8.843652	0.017724	-2.206935	8.579795	2.453068	0.000000	-10.000000	-0.175000	17.216667	697.333313	1023.000000	1023.000000	2046.000000
9.640000	0.015482	9.149924	-0.030580	-2.104050	8.758954	2.525601	0.000000	-10.000000	-0.158333	16.850000	703.000000	1023.000000	1023.000000	2046.000000
9.660000	0.016671	9.852352	0.063188	-1.760407	8.982727	2.566844	0.000000	-10.000000	-0.133333	16.366667	708.666687	1023.000000	1023.000000	2046.000000
9.680000	0.016912	9.994780	0.471773	-1.694198	8.609539	2.607665	0.000000	-10.000000	-0.116667	15.950000	714.166687	1023.000000	1023.000000	2046.000000
9.700000	0.017993	10.634030	0.878120	-1.461373	8.636548	2.580735	0.000000	-10.000000	-0.108333	15.300000	719.666687	1023.000000	1023.000000	2046.000000
9.720000	0.019689	11.635902	1.070177	-0.983332	8.971883	2.577174	0.000000	-10.000000	-0.108333	14.633333	724.833313	1023.000000	1023.000000	2046.000000
9.740000	0.018933	11.189491	1.054046	-0.868270	8.599320	2.404396	0.000000	-10.000000	-0.108333	13.883333	730.000000	1023.000000	1023.000000	2046.000000
9.760000	0.017603	10.403603	0.917109	-0.886756	8.276848	2.096403	0.000000	-10.000000	-0.091667	13.000000	734.666687	1023.000000	1023.000000	2046.000000
9.780000	0.017470	10.324950	0.710106	-0.668624	8.440819	1.842650	0.000000	-10.000000	-0.075000	12.150001	739.000000	1023.000000	1023.000000	2046.000000
9.800000	0.016888	9.981099	0.734298	-0.583774	8.073197	1.757377	0.000000	-10.000000	-0.058333	11.316667	743.000000	1023.000000	1023.000000	2046.000000
9.820000	0.016615	9.819212	0.715162	-0.474557	7.881272	1.697335	0.000000	-10.000000	-0.050000	10.866667	747.000000	1023.000000	1023.000000	2046.000000
9.840000	0.017571	10.384515	0.699278	0.008995	8.135682	1.540560	0.000000	-10.000000	-0.041667	10.566667	750.833313	1023.000000	1023.000000	2046.000000
9.860000	0.017617	10.411807	0.756778	0.224511	7.881249	1.549268	0.000000	-10.000000	-0.025000	10.233334	754.500000	1023.000000	1023.000000	2046.000000
9.880000	0.017680	10.448896	0.803880	0.289705	7.735156	1.620156	0.000000	-10.000000	-0.008333	9.883333	758.000000	1023.000000	1023.000000	2046.000000
9.900000	0.018609	10.997882	0.764314	0.638553	8.053832	1.541183	0.000000	-10.000000	0.000000	9.233334	761.333313	1023.000000	1023.000000	2046.000000
9.920000	0.018732	11.070725	0.825423	0.688121	7.951540	1.605641	0.000000	-10.000000	0.000000	8.400000	764.500000	1023.000000	1023.000000	2046.000000
9.940000	0.018893	11.165968	0.974443	0.560599	7.801125	1.829800	0.000000	-10.000000	0.000000	7.416667	767.500000	1023.000000	1023.000000	2046.000000
9.960000	0.020302	11.998580	0.998847	0.743281	8.292605	1.963847	0.000000	-10.000000	0.000000	6.500000	770.166687	1023.000000	1023.000000	2046.000000
9.980000	0.021447	12.674918	1.188074	0.924066	8.451883	2.110895	0.000000	-10.000000	0.000000	5.850000	772.500000	1023.000000	1023.000000	2046.000000
10.000000	0.021577	12.751973	1.348796	0.876679	8.276659	2.249839	0.000000	-10.000000	0.000000	5.350000	774.500000	1023.000000	1023.000000	2046.000000
10.020000	0.022941	13.557980	1.419012	0.983906	8.728376	2.426685	0.000000	-10.000000	0.000000	5.116667	776.500000	1023.000000	1023.000000	2046.000000
10.040000	0.024271	14.344141	1.526994	1.164210	9.122366	2.530573	0.000000	-10.000000	0.000000	5.066667	778.333313	1023.000000	1023.000000	2046.000000
10.060000	0.024192	14.297569	1.810790	0.896946	8.869340	2.720493	0.000000	-10.000000	0.000000	5.166667	780.000000	1023.000000	1023.000000	2046.000000
10.080000	0.024645	14.565200	1.893497	0.752643	9.144358	2.774702	0.000000	-10.000000	0.000000	5.150000	781.666687	1023.000000	1023.000000	2046.000000
10.100000	0.025097	14.832323	1.900731	0.711437	9.420330	2.799824	0.000000	-10.000000	0.000000	4.816667	783.500000	1023.000000	1023.000000	2046.000000
10.120000	0.024423	14.434098	2.027081	0.417220	9.073734	2.916063	0.000000	-10.000000	0.000000	4.216667	785.166687	1023.000000	1023.000000	2046.000000
10.140000	0.024959	14.750611	1.921780	0.400895	9.454599	2.973337	0.000000	-10.000000	0.008333	3.533333	786.666687	1023.000000	1023.000000	2046.000000
10.160000	0.025119	14.845577	1.922887	0.376493	9.524336	3.021863	0.000000	-10.000000	0.016667	2.700000	787.833313	1023.000000	1023.000000	2046.000000
10.180000	0.024316	14.370719	1.944584	0.134957	9.182198	3.108980	0.000000	-10.000000	0.016667	1.516667	788.666687	1023.000000	1023.000000	2046.000000
10.200000	0.024637	14.560700	1.747279	0.139844	9.531029	3.142548	0.000000	-10.000000	0.025000	0.583333	789.000000	1023.000000	1023.000000	2046.000000
10.220000	0.024273	14.345052	1.775611	0.004995	9.400299	3.164147	0.000000	-10.000000	0.033333	0.000000	789.000000	1023.000000	1023.000000	2046.000000
10.240000	0.023939	14.147888	1.794735	-0.201186	9.307120	3.247219	0.000000	-10.000000	0.041667	0.000000	789.000000	1023.000000	1023.000000	2046.000000
10.260000	0.024601	14.539214	1.757941	-0.128321	9.632932	3.276663	0.000000	-10.000000	0.033333	0.000000	789.000000	1023.000000	1023.000000	2046.000000
10.280000	0.024428	14.436864	1.916071	-0.226379	9.376567	3.370605	0.000000	-10.000000	0.033333	-0.583333	789.000000	1023.000000	1023.000000	2046.000000
10.300000	0.024351	14.391452	1.898911	-0.370328	9.402540	3.460329	0.000000	-10.000000	0.041667	-1.366667	789.000000	1023.000000	1023.000000	2046.000000
10.320000	0.025085	14.825023	1.851269	-0.152192	9.712365	3.413581	0.000000	-10.000000	0.050000	-2.333333	789.000000	1023.000000	1023.000000	2046.000000
10.340000	0.024203	14.304050	1.848575	-0.176565	9.247328	3.384713	0.000000	-10.000000	0.050000	-2.850000	789.000000	1023.000000	1023.000000	2046.000000
10.360000	0.024070	14.225178	1.603098	-0.100971	9.344874	3.378175	0.000000	-10.000000	0.050000	-3.283333	789.000000	1023.000000	1023.000000	2046.000000
10.380000	0.023754	14.038522	1.538100	-0.015082	9.269776	3.245728	0.000000	-10.000000	0.050000	-3.683333	789.000000	1023.000000	1023.000000	2046.000000
10.400000	0.023263	13.748531	1.827386	-0.146945	8.838988	3.229102	0.000000	-10.000000	0.050000	-4.216667	789.000000	1023.000000	1023.000000	2046.000000
10.420000	0.024064	14.221921	2.060274	0.022626	8.960735	3.178285	0.000000	-10.000000	0.050000	-4.716667	789.000000	1023.000000	1023.000000	2046.000000
10.440000	0.024486	14.471383	2.329592	0.264621	8.835205	3.041966	0.000000	-10.000000	0.050000	-5.050000	789.000000	1023.000000	1023.000000	2046.000000
10.460000	0.023851	14.096100	2.416839	0.321189	8.465033	2.893039	0.000000	-10.000000	0.050000	-5.383333	789.000000	1023.000000	1023.000000	2046.000000
10.480000	0.022767	13.455248	2.092469	0.417844	8.414788	2.530147	0.000000	-10.000000	0.058333	-5.883333	789.000000	1023.000000	1023.000000	2046.000000
10.500000	0.020979	12.398705	1.864132	0.350105	7.968796	2.215671	0.000000	-10.000000	0.075000	-6.666667	789.000000	1023.000000	1023.000000	2046.000000
10.520000	0.019572	11.567004	1.727616	0.319687	7.501542	2.018159	0.000000	-10.000000	0.075000	-7.216667	789.000000	1023.000000	1023.000000	2046.000000
10.540000	0.019138	11.310615	1.446610	0.550314	7.482363	1.831328	0.000000	-10.000000	0.083333	-7.683333	785.666687	1023.000000	1023.000000	2046.000000
10.560000	0.018198	10.755146	1.271779	0.751259	7.176305	1.555804	0.000000	-10.000000	0.075000	-8.150001	778.166687	1023.000000	1023.000000	2046.000000
10.580000	0.017481	10.331473	1.275531	0.820239	6.719704	1.515999	0.000000	-10.000000	0.091667	-8.800000	769.666687	1023.000000	1023.000000	2046.000000
10.600000	0.017516	10.351951	1.071621	1.143733	6.781603	1.354993	0.000000	-10.000000	0.100000	-9.600000	763.500000	1023.000000	1023.000000	2046.000000
10.620000	0.016700	9.869458	1.086695	1.182870	6.379778	1.220115	0.000000	-10.000000	0.108333	-10.483334	760.333313	1023.000000	1023.000000	2046.000000
10.640000	0.016284	9.623976	1.015756	1.137617	6.236646	1.233957	0.000000	-10.000000	0.116667	-11.400000	756.833313	1023.000000	1023.000000	2046.000000
10.660000	0.016155	9.547319	0.862659	1.209293	6.304364	1.171005	0.000000	-10.000000	0.125000	-12.350000	753.000000	1023.000000	1023.000000	2046.000000
10.680000	0.015832	9.356988	1.025930	1.139367	5.881017	1.310674	0.000000	-10.000000	0.150000	-13.350000	748.833313	1023.000000	1023.000000	2046.000000
10.700000	0.016215	9.583272	0.917994	1.388030	6.019199	1.258049	0.000000	-10.000000	0.175000	-14.400001	744.500000	1023.000000	1023.000000	2046.000000
10.720000	0.015930	9.414599	0.890064	1.432588	5.844875	1.247073	0.000000	-10.000000	0.208333	-15.300000	739.666687	1023.000000	1023.000000	2046.000000
10.740000	0.015822	9.350632	0.917957	1.479703	5.584137	1.368835	0.000000	-10.000000	0.233333	-16.016666	734.666687	1023.000000	1023.000000	2046.000000
10.760000	0.016242	9.598799	0.831278	1.685143	5.743216	1.339162	0.000000	-10.000000	0.250000	-16.500000	729.166687	1023.000000	1023.000000	2046.000000
10.780000	0.015657	9.253571	0.915481	1.577961	5.429076	1.331053	0.000000	-10.000000	0.250000	-17.016666	723.833313	1023.000000	1023.000000	2046.000000
10.800000	0.015041	8.889463	0.935412	1.461407	5.195345	1.297300	0.000000	-10.000000	0.250000	-17.566668	718.166687	1023.000000	1023.000000	2046.000000
10.820000	0.014426	8.525551	0.812817	1.387766	5.186029	1.138939	0.000000	-10.000000	0.258333	-18.200001	712.500000	1023.000000	1023.000000	2046.000000
10.840000	0.013499	7.977758	0.929156	1.049068	4.810916	1.188618	0.000000	-10.000000	0.291667	-18.916668	706.166687	1023.000000	1023.000000	2046.000000
10.860000	0.012819	7.575744	0.877381	1.023167	4.647894	1.027302	0.000000	-10.000000	0.333333	-19.650000	699.833313	1023.000000	1023.000000	2046.000000
10.880000	0.012061	7.128256	0.710480	0.980061	4.612432	0.825283	0.000000	-10.000000	0.366667	-20.466667	693.166687	1023.000000	1023.000000	2046.000000
10.900000	0.010889	6.435273	0.716584	0.704705	4.261698	0.752286	0.000000	-10.000000	0.383333	-21.150000	686.500000	1023.000000	1023.000000	2046.000000
10.920000	0.010060	5.945547	0.600807	0.622252	4.080767	0.641721	0.000000	-10.000000	0.391667	-21.916668	679.333313	1023.000000	1023.000000	2046.000000
10.940000	0.009041	5.343504	0.314689	0.558470	4.076608	0.393737	0.000000	-10.000000	0.400000	-22.516666	672.000000	1023.000000	1023.000000	2046.000000
10.960000	0.007740	4.574191	0.299356	0.293913	3.691719	0.289203	0.000000	-10.000000	0.425000	-23.266666	664.500000	1023.000000	1023.000000	2046.000000
10.980000	0.007238	4.277597	0.229895	0.226600	3.599580	0.221522	0.000000	-10.000000	0.458333	-23.833334	656.833313	1023.000000	1023.000000	2046.000000
11.000000	0.006605	3.903504	0.052184	0.238618	3.597076	0.015626	0.000000	-10.000000	0.500000	-24.500000	649.000000	1023.000000	1023.000000	2046.000000
11.020000	0.005534	3.270321	0.031226	0.077058	3.328396	-0.166359	0.000000	-10.000000	0.525000	-25.250000	640.666687	1023.000000	1023.000000	2046.000000
11.040000	0.005182	3.062839	0.147277	0.028702	3.099530	-0.212670	0.000000	-10.000000	0.541667	-26.016666	632.166687	1023.000000	1023.000000	2046.000000
11.060000	0.004266	2.521208	-0.119776	0.110621	3.033560	-0.503197	0.000000	-10.000000	0.558333	-26.516666	623.333313	1023.000000	1023.000000	2046.000000
11.080000	0.002657	1.570189	-0.255887	-0.059683	2.575331	-0.689572	0.000000	-10.000000	0.575000	-26.883333	614.500000	1023.000000	1023.000000	2046.000000
11.100000	0.001523	0.900293	-0.457636	-0.097391	2.311225	-0.855906	0.000000	-10.000000	0.608333	-27.416666	605.500000	1023.000000	1023.000000	2046.000000
11.120000	-0.000452	-0.267066	-0.727572	-0.403572	2.117261	-1.253183	0.000000	-10.000000	0.641667	-28.000000	596.333313	1023.000000	1023.000000	2046.000000
11.140000	-0.002073	-1.225284	-0.626368	-0.963392	1.799872	-1.435396	0.000000	-10.000000	0.666667	-28.616667	587.000000	1023.000000	1023.000000	2046.000000
11.160000	-0.002546	-1.504394	-0.306266	-1.134807	1.557068	-1.620389	0.000000	-10.000000	0.675000	-28.966667	577.333313	1023.000000	1023.000000	2046.000000
11.180000	-0.003331	-1.968671	-0.334460	-1.144099	1.479125	-1.969237	0.000000	-10.000000	0.675000	-29.400002	567.833313	1023.000000	1023.000000	2046.000000
11.200000	-0.004827	-2.852534	-0.362460	-1.367147	1.098966	-2.221893	0.000000	-10.000000	0.675000	-29.400002	558.166687	1023.000000	1023.000000	2046.000000
11.220000	-0.006001	-3.546646	-0.456876	-1.411911	0.797893	-2.475752	0.000000	-10.000000	0.666667	-29.300001	548.500000	1023.000000	1023.000000	2046.000000
11.240000	-0.007775	-4.594930	-0.885429	-1.470195	0.599509	-2.838815	0.000000	-10.000000	0.658333	-28.933334	538.500000	1023.000000	1023.000000	2046.000000
11.260000	-0.009681	-5.721446	-1.151302	-1.710126	0.231159	-3.091177	0.000000	-10.000000	0.650000	-28.800001	528.833313	1023.000000	1023.000000	2046.000000
11.280000	-0.011184	-6.609831	-1.339788	-1.814641	-0.122046	-3.333356	0.000000	-10.000000	0.650000	-28.483334	519.166687	1023.000000	1023.000000	2046.000000
11.300000	-0.012911	-7.630371	-1.755238	-1.756811	-0.348618	-3.769705	0.000000	-10.000000	0.641667	-28.200001	509.833344	1023.000000	1023.000000	2046.000000
11.320000	-0.014236	-8.413416	-1.987463	-1.928669	-0.585808	-3.911475	0.000000	-10.000000	0.641667	-27.733334	500.333344	1023.000000	1023.000000	2046.000000
11.340000	-0.015027	-8.881001	-2.011842	-1.962037	-0.872664	-4.034459	0.000000	-10.000000	0.625000	-27.433334	491.166656	1023.000000	1023.000000	2046.000000
11.360000	-0.016357	-9.667073	-2.323294	-1.983896	-0.993080	-4.366802	0.000000	-10.000000	0.616667	-27.200001	481.833344	1023.000000	1023.000000	2046.000000
11.380000	-0.017581	-10.390315	-2.528431	-2.293554	-1.118596	-4.449734	0.000000	-10.000000	0.583333	-26.916668	472.833344	1023.000000	1023.000000	2046.000000
11.400000	-0.017185	-10.156373	-2.339318	-2.235173	-1.245294	-4.336588	0.000000	-10.000000	0.566667	-26.450001	463.833344	1023.000000	1023.000000	2046.000000
11.420000	-0.017154	-10.138196	-2.449551	-1.861369	-1.225780	-4.601495	0.000000	-10.000000	0.541667	-26.083334	455.000000	1023.000000	1023.000000	2046.000000
11.440000	-0.017814	-10.528186	-2.623759	-1.928007	-1.282331	-4.694088	0.000000	-10.000000	0.541667	-25.733334	446.333344	1023.000000	1023.000000	2046.000000
11.460000	-0.018039	-10.660758	-2.677072	-2.007773	-1.348266	-4.627647	0.000000	-10.000000	0.533333	-25.483334	437.666656	1023.000000	1023.000000	2046.000000
11.480000	-0.018067	-10.677596	-2.791831	-1.859854	-1.317212	-4.708699	0.000000	-10.000000	0.525000	-25.116667	429.333344	1023.000000	1023.000000	2046.000000
11.500000	-0.018824	-11.124726	-3.060510	-1.881281	-1.317206	-4.865730	0.000000	-10.000000	0.508333	-24.933334	420.833344	1023.000000	1023.000000	2046.000000
11.520000	-0.019265	-11.385656	-3.074572	-2.138348	-1.428262	-4.744474	0.000000	-10.000000	0.500000	-24.700001	412.500000	1023.000000	1023.000000	2046.000000
11.540000	-0.019718	-11.653563	-3.107756	-2.216156	-1.481927	-4.847724	0.000000	-10.000000	0.500000	-24.533335	404.166656	1023.000000	1023.000000	2046.000000
11.560000	-0.020903	-12.353798	-3.399647	-2.412110	-1.488301	-5.053739	0.000000	-10.000000	0.500000	-24.166668	396.000000	1023.000000	1023.000000	2046.000000
11.580000	-0.021831	-12.901997	-3.409419	-2.851695	-1.659847	-4.981036	0.000000	-10.000000	0.500000	-23.750000	388.000000	1023.000000	1023.000000	2046.000000
11.600000	-0.022684	-13.406097	-3.397839	-3.083363	-1.819566	-5.105330	0.000000	-10.000000	0.475000	-23.366667	380.000000	1023.000000	1023.000000	2046.000000
11.620000	-0.024066	-14.223075	-3.741841	-3.275015	-1.834452	-5.371767	0.000000	-10.000000	0.450000	-23.133333	372.166656	1023.000000	1023.000000	2046.000000
11.640000	-0.025298	-14.951089	-3.919043	-3.689199	-1.979759	-5.363088	0.000000	-10.000000	0.425000	-23.166668	364.500000	1023.000000	1023.000000	2046.000000
11.660000	-0.026055	-15.398606	-3.913046	-3.932715	-2.197950	-5.354896	0.000000	-10.000000	0.416667	-23.066668	356.833344	1023.000000	1023.000000	2046.000000
11.680000	-0.027351	-16.164398	-4.225444	-4.025944	-2.302798	-5.610212	0.000000	-10.000000	0.408333	-22.816668	349.166656	1023.000000	1023.000000	2046.000000
11.700000	-0.028536	-16.864771	-4.512214	-4.390779	-2.356966	-5.604811	0.000000	-10.000000	0.400000	-22.616667	341.500000	1023.000000	1023.000000	2046.000000
11.720000	-0.029340	-17.340052	-4.566040	-4.628370	-2.533560	-5.612082	0.000000	-10.000000	0.400000	-22.516666	333.833344	1023.000000	1023.000000	2046.000000
11.740000	-0.030647	-18.112267	-4.781434	-4.801425	-2.699547	-5.829863	0.000000	-10.000000	0.400000	-22.416668	326.333344	1023.000000	1023.000000	2046.000000
11.760000	-0.032028	-18.928747	-5.071619	-5.082113	-2.780344	-5.994671	0.000000	-10.000000	0.400000	-22.216667	318.833344	1023.000000	1023.000000	2046.000000
11.780000	-0.032561	-19.243649	-5.159471	-5.430911	-2.792216	-5.861051	0.000000	-10.000000	0.400000	-22.200001	311.500000	1023.000000	1023.000000	2046.000000
11.800000	-0.032610	-19.272480	-5.088989	-5.539641	-2.814497	-5.829352	0.000000	-10.000000	0.391667	-22.183334	304.000000	1023.000000	1023.000000	2046.000000
11.820000	-0.033833	-19.995050	-5.245074	-5.628078	-3.022276	-6.099623	0.000000	-10.000000	0.383333	-22.033333	296.500000	1023.000000	1023.000000	2046.000000
11.840000	-0.035033	-20.704721	-5.470043	-5.867853	-3.183940	-6.182886	0.000000	-10.000000	0.383333	-21.716667	289.166656	1023.000000	1023.000000	2046.000000
11.860000	-0.035880	-21.205259	-5.572506	-6.105069	-3.370577	-6.157107	0.000000	-10.000000	0.375000	-21.366667	282.000000	1023.000000	1023.000000	2046.000000
11.880000	-0.037195	-21.982347	-5.870707	-6.111351	-3.570035	-6.430255	0.000000	-10.000000	0.375000	-21.233334	275.000000	1023.000000	1023.000000	2046.000000
11.900000	-0.039412	-23.292704	-6.236916	-6.553054	-3.764344	-6.738389	0.000000	-10.000000	0.358333	-21.016666	268.000000	1023.000000	1023.000000	2046.000000
11.920000	-0.040588	-23.987717	-6.174317	-7.215192	-3.941175	-6.657032	0.000000	-10.000000	0.358333	-21.016666	261.000000	1023.000000	1023.000000	2046.000000
11.940000	-0.041115	-24.298979	-5.981843	-7.464425	-3.964909	-6.887803	0.000000	-10.000000	0.358333	-20.816668	254.000000	1023.000000	1023.000000	2046.000000
11.960000	-0.042328	-25.015795	-5.972148	-7.537509	-4.165416	-7.340722	0.000000	-10.000000	0.358333	-20.766666	247.000000	1023.000000	1023.000000	2046.000000
11.980000	-0.043171	-25.513836	-5.939894	-7.795018	-4.398509	-7.380415	0.000000	-10.000000	0.358333	-20.450001	240.000000	1023.000000	1023.000000	2046.000000
12.000000	-0.044038	-26.026688	-6.027876	-7.818007	-4.601162	-7.579641	0.000000	-10.000000	0.341667	-20.200001	233.166672	1023.000000	1023.000000	2046.000000
12.020000	-0.045765	-27.047329	-6.491612	-7.810601	-4.762449	-7.982666	0.000000	-10.000000	0.341667	-19.866667	226.333328	1023.000000	1023.000000	2046.000000
12.040000	-0.046856	-27.691978	-6.707992	-8.061769	-5.015546	-7.906671	0.000000	-10.000000	0.341667	-19.616667	219.666672	1023.000000	1023.000000	2046.000000
12.060000	-0.048159	-28.461779	-6.932317	-8.032038	-5.299642	-8.197783	0.000000	-10.000000	0.350000	-19.300001	213.000000	1023.000000	1023.000000	2046.000000
12.080000	-0.050158	-29.643461	-7.386143	-8.007628	-5.587168	-8.662520	0.000000	-10.000000	0.333333	-19.033335	206.666672	1023.000000	1023.000000	2046.000000
12.100000	-0.051040	-30.164656	-7.631008	-8.158593	-5.771488	-8.603567	0.000000	-10.000000	0.333333	-18.850000	200.333328	1023.000000	1023.000000	2046.000000
12.120000	-0.051583	-30.485565	-7.698355	-8.070294	-5.995284	-8.721633	0.000000	-10.000000	0.300000	-18.766666	194.000000	1023.000000	1023.000000	2046.000000
12.140000	-0.053091	-31.376833	-8.002088	-8.043866	-6.217762	-9.113116	0.000000	-10.000000	0.316667	-18.483334	187.666672	1023.000000	1023.000000	2046.000000
12.160000	-0.053790	-31.790125	-8.156911	-8.375319	-6.309736	-8.948159	0.000000	-10.000000	0.300000	-18.316668	181.500000	1023.000000	1023.000000	2046.000000
12.180000	-0.053389	-31.553099	-8.059538	-8.344984	-6.349257	-8.799318	0.000000	-10.000000	0.300000	-18.049999	175.500000	1023.000000	1023.000000	2046.000000
12.200000	-0.053691	-31.731251	-8.057927	-8.067467	-6.502690	-9.103166	0.000000	-10.000000	0.266667	-17.916666	169.500000	1023.000000	1023.000000	2046.000000
12.220000	-0.054076	-31.958677	-8.210753	-8.091357	-6.510085	-9.146482	0.000000	-10.000000	0.250000	-17.633333	163.500000	1023.000000	1023.000000	2046.000000
12.240000	-0.053898	-31.853521	-8.191073	-8.245255	-6.511872	-8.905321	0.000000	-10.000000	0.250000	-17.500000	157.500000	1023.000000	1023.000000	2046.000000
12.260000	-0.054225	-32.046986	-8.240788	-8.167100	-6.609673	-9.029425	0.000000	-10.000000	0.250000	-17.233334	151.500000	1023.000000	1023.000000	2046.000000
12.280000	-0.054959	-32.480789	-8.528476	-8.169570	-6.585414	-9.197330	0.000000	-10.000000	0.250000	-16.966667	145.833328	1023.000000	1023.000000	2046.000000
12.300000	-0.054462	-32.186859	-8.484971	-8.379977	-6.466211	-8.855700	0.000000	-10.000000	0.250000	-16.650002	140.166672	1023.000000	1023.000000	2046.000000
12.320000	-0.055308	-32.687061	-8.554220	-8.402090	-6.609180	-9.121569	0.000000	-10.000000	0.233333	-16.500000	134.833328	1023.000000	1023.000000	2046.000000
12.340000	-0.056244	-33.240479	-8.754742	-8.674710	-6.641171	-9.169854	0.000000	-10.000000	0.225000	-16.183334	129.166672	1023.000000	1023.000000	2046.000000
12.360000	-0.056371	-33.315331	-8.706162	-8.988365	-6.650824	-8.969977	0.000000	-10.000000	0.208333	-15.866667	123.833336	1023.000000	1023.000000	2046.000000
12.380000	-0.057711	-34.107235	-8.906646	-9.077030	-6.788992	-9.334566	0.000000	-10.000000	0.208333	-15.416667	118.500000	1023.000000	1023.000000	2046.000000
12.400000	-0.058285	-34.446468	-8.955312	-9.458501	-6.843109	-9.189548	0.000000	-10.000000	0.191667	-15.116667	113.333336	1023.000000	1023.000000	2046.000000
12.420000	-0.058849	-34.779549	-9.010762	-9.605615	-6.861904	-9.301270	0.000000	-10.000000	0.191667	-14.650000	108.333336	1023.000000	1023.000000	2046.000000
12.440000	-0.060213	-35.585670	-9.300301	-9.808209	-6.935933	-9.541226	0.000000	-10.000000	0.183333	-14.100000	103.333336	1023.000000	1023.000000	2046.000000
12.460000	-0.060429	-35.713505	-9.275235	-10.163688	-7.032780	-9.241803	0.000000	-10.000000	0.191667	-13.466667	98.666664	1023.000000	1023.000000	2046.000000
12.480000	-0.061101	-36.110435	-9.421519	-10.220074	-7.058540	-9.410304	0.000000	-10.000000	0.166667	-12.950001	94.166664	1023.000000	1023.000000	2046.000000
12.500000	-0.062301	-36.820004	-9.677291	-10.334712	-7.125141	-9.682859	0.000000	-10.000000	0.150000	-12.783334	89.833336	1023.000000	1023.000000	2046.000000
12.520000	-0.062695	-37.052467	-9.796497	-10.623412	-7.142366	-9.490194	0.000000	-10.000000	0.133333	-12.716667	85.500000	1023.000000	1023.000000	2046.000000
12.540000	-0.063155	-37.324455	-9.828104	-10.771988	-7.217781	-9.506584	0.000000	-10.000000	0.141667	-12.816667	81.166664	1023.000000	1023.000000	2046.000000
12.560000	-0.064361	-38.037235	-10.064843	-10.858800	-7.285300	-9.828292	0.000000	-10.000000	0.141667	-12.800000	77.000000	1023.000000	1023.000000	2046.000000
12.580000	-0.064698	-38.236534	-10.135443	-11.198439	-7.316148	-9.586504	0.000000	-10.000000	0.141667	-12.883333	72.666664	1023.000000	1023.000000	2046.000000
12.600000	-0.065472	-38.694031	-10.172613	-11.361281	-7.466565	-9.693572	0.000000	-10.000000	0.141667	-12.800000	68.333336	1023.000000	1023.000000	2046.000000
12.620000	-0.066817	-39.488960	-10.468204	-11.527829	-7.499820	-9.993107	0.000000	-10.000000	0.150000	-12.833334	64.000000	1023.000000	1023.000000	2046.000000
12.640000	-0.066967	-39.577328	-10.479957	-11.853733	-7.504403	-9.739237	0.000000	-10.000000	0.150000	-12.783334	60.000000	1023.000000	1023.000000	2046.000000
12.660000	-0.067458	-39.867828	-10.418615	-12.009315	-7.671665	-9.768233	0.000000	-10.000000	0.150000	-12.750000	55.666668	1023.000000	1023.000000	2046.000000
12.680000	-0.068301	-40.365669	-10.619768	-12.026022	-7.668789	-10.051089	0.000000	-10.000000	0.141667	-12.750000	51.333332	1023.000000	1023.000000	2046.000000
12.700000	-0.068272	-40.348923	-10.594540	-12.276957	-7.723361	-9.754067	0.000000	-10.000000	0.133333	-12.650001	47.000000	1023.000000	1023.000000	2046.000000
12.720000	-0.068563	-40.520817	-10.576985	-12.316638	-7.857430	-9.769764	0.000000	-10.000000	0.133333	-12.500000	43.000000	1023.000000	1023.000000	2046.000000
12.740000	-0.069991	-41.364525	-10.846555	-12.273606	-8.034719	-10.209646	0.000000	-10.000000	0.141667	-12.150001	39.000000	1023.000000	1023.000000	2046.000000
12.760000	-0.070395	-41.603485	-10.993974	-12.467457	-8.179166	-9.962890	0.000000	-10.000000	0.133333	-11.966667	35.000000	1023.000000	1023.000000	2046.000000
12.780000	-0.071708	-42.379684	-11.190591	-12.655789	-8.330814	-10.202489	0.000000	-10.000000	0.116667	-11.733334	31.000000	1023.000000	1023.000000	2046.000000
12.800000	-0.073336	-43.341488	-11.327314	-13.000805	-8.514014	-10.499356	0.000000	-10.000000	0.100000	-11.533334	27.000000	1023.000000	1023.000000	2046.000000
12.820000	-0.073018	-43.153439	-10.970405	-13.278077	-8.586535	-10.318421	0.000000	-10.000000	0.108333	-11.233334	23.000000	1023.000000	1023.000000	2046.000000
12.840000	-0.073271	-43.303070	-10.747762	-13.236617	-8.644534	-10.674160	0.000000	-10.000000	0.108333	-10.800000	19.000000	1023.000000	1023.000000	2046.000000
12.860000	-0.073802	-43.617134	-10.722101	-13.071402	-8.842334	-10.981296	0.000000	-10.000000	0.108333	-10.283334	15.333333	1023.000000	1023.000000	2046.000000
12.880000	-0.074073	-43.777069	-10.761447	-13.079587	-9.007398	-10.928638	0.000000	-10.000000	0.091667	-9.500000	11.833333	1023.000000	1023.000000	2046.000000
12.900000	-0.075757	-44.772312	-11.133312	-13.034917	-9.228106	-11.375978	0.000000	-10.000000	0.083333	-8.750000	8.666667	1023.000000	1023.000000	2046.000000
12.920000	-0.076749	-45.358746	-11.363698	-13.049254	-9.482760	-11.463033	0.000000	-10.000000	0.066667	-7.966667	5.833333	1023.000000	1023.000000	2046.000000
12.940000	-0.077529	-45.819366	-11.540073	-13.070887	-9.682772	-11.525634	0.000000	-10.000000	0.058333	-7.433333	3.166667	1023.000000	1023.000000	2046.000000
12.960000	-0.078868	-46.610905	-11.828057	-12.919423	-9.891290	-11.972133	0.000000	-10.000000	0.050000	-7.016667	1.166667	1023.000000	1023.000000	2046.000000
12.980000	-0.078969	-46.670666	-12.001259	-12.763525	-9.999266	-11.906615	0.000000	-10.000000	0.066667	-6.700000	-0.833333	1023.000000	1023.000000	2046.000000
13.000000	-0.079198	-46.805748	-12.124023	-12.597203	-10.132121	-11.952397	0.000000	-10.000000	0.066667	-6.383333	-2.833333	1023.000000	1023.000000	2046.000000
13.020000	-0.079663	-47.080647	-12.241387	-12.396530	-10.217346	-12.225384	0.000000	-10.000000	0.066667	-6.033333	-5.166667	1023.000000	1023.000000	2046.000000
13.040000	-0.079373	-46.909576	-12.250142	-12.426534	-10.232312	-12.000587	0.000000	-10.000000	0.050000	-5.650000	-7.333333	1023.000000	1023.000000	2046.000000
13.060000	-0.079648	-47.071682	-12.297297	-12.469190	-10.239898	-12.065299	0.000000	-10.000000	0.050000	-5.150000	-9.000000	1023.000000	1023.000000	2046.000000
13.080000	-0.079201	-46.807697	-12.263677	-12.327169	-10.174179	-12.042673	0.000000	-10.000000	0.050000	-4.750000	-10.666667	1023.000000	1023.000000	2046.000000
13.100000	-0.078031	-46.116550	-12.030741	-12.151271	-10.159707	-11.774833	0.000000	-10.000000	0.050000	-4.266666	-12.166667	1023.000000	1023.000000	2046.000000
13.120000	-0.078402	-46.335323	-12.107259	-12.067835	-10.126524	-12.033708	0.000000	-10.000000	0.050000	-3.950000	-13.666667	1023.000000	1023.000000	2046.000000
13.140000	-0.077604	-45.863918	-12.068208	-12.003710	-9.988286	-11.803714	0.000000	-10.000000	0.050000	-3.600000	-15.000000	1023.000000	1023.000000	2046.000000
13.160000	-0.077169	-45.606789	-12.018777	-12.027408	-9.932952	-11.627650	0.000000	-10.000000	0.050000	-3.400000	-16.333334	1023.000000	1023.000000	2046.000000
13.180000	-0.077294	-45.680611	-12.120081	-11.960009	-9.811554	-11.788969	0.000000	-10.000000	0.050000	-3.283333	-17.500000	1023.000000	1023.000000	2046.000000
13.200000	-0.076656	-45.303505	-12.004270	-12.064957	-9.727136	-11.507144	0.000000	-10.000000	0.041667	-3.250000	-18.500000	1023.000000	1023.000000	2046.000000
13.220000	-0.077200	-45.625153	-12.059130	-12.239548	-9.708538	-11.617938	0.000000	-10.000000	0.033333	-3.350000	-19.500000	1023.000000	1023.000000	2046.000000
13.240000	-0.077603	-45.863251	-12.085773	-12.400723	-9.713018	-11.663735	0.000000	-10.000000	0.033333	-3.550000	-20.666666	1023.000000	1023.000000	2046.000000
13.260000	-0.077516	-45.811974	-12.005967	-12.584863	-9.730930	-11.490211	0.000000	-10.000000	0.041667	-3.900000	-22.000000	1023.000000	1023.000000	2046.000000
13.280000	-0.078491	-46.387966	-12.151731	-12.770398	-9.737720	-11.728117	0.000000	-10.000000	0.050000	-4.366667	-23.333334	1023.000000	1023.000000	2046.000000
13.300000	-0.078635	-46.473354	-12.213005	-12.903214	-9.677504	-11.679632	0.000000	-10.000000	0.050000	-4.933333	-24.833334	1023.000000	1023.000000	2046.000000
13.320000	-0.078861	-46.606823	-12.194475	-13.110889	-9.760880	-11.540580	0.000000	-10.000000	0.050000	-5.516667	-26.500000	1023.000000	1023.000000	2046.000000
13.340000	-0.079860	-47.197529	-12.359286	-13.238534	-9.788435	-11.811275	0.000000	-10.000000	0.058333	-6.033333	-28.500000	1023.000000	1023.000000	2046.000000
13.360000	-0.080148	-47.367561	-12.410692	-13.353393	-9.813505	-11.789970	0.000000	-10.000000	0.066667	-6.400000	-30.500000	1023.000000	1023.000000	2046.000000
13.380000	-0.080409	-47.521511	-12.475449	-13.547006	-9.858334	-11.640722	0.000000	-10.000000	0.066667	-6.750000	-32.500000	1023.000000	1023.000000	2046.000000
13.400000	-0.081286	-48.040001	-12.645931	-13.664949	-9.883491	-11.845631	0.000000	-10.000000	0.058333	-7.083333	-34.666668	1023.000000	1023.000000	2046.000000
13.420000	-0.081477	-48.153061	-12.674879	-13.769485	-9.920993	-11.787703	0.000000	-10.000000	0.058333	-7.333333	-37.000000	1023.000000	1023.000000	2046.000000
13.440000	-0.081789	-48.337189	-12.760198	-13.957807	-9.928611	-11.690574	0.000000	-10.000000	0.066667	-7.433333	-39.500000	1023.000000	1023.000000	2046.000000
13.460000	-0.082655	-48.848831	-12.910624	-14.093946	-9.948399	-11.895864	0.000000	-10.000000	0.075000	-7.416667	-42.000000	1023.000000	1023.000000	2046.000000
13.480000	-0.082611	-48.823292	-12.886518	-14.161054	-9.964195	-11.811527	0.000000	-10.000000	0.066667	-7.400000	-44.500000	1023.000000	1023.000000	2046.000000
13.500000	-0.083013	-49.060738	-12.962690	-14.341468	-10.011540	-11.745040	0.000000	-10.000000	0.075000	-7.383333	-47.000000	1023.000000	1023.000000	2046.000000
13.520000	-0.083803	-49.527782	-13.069775	-14.450180	-10.052733	-11.955095	0.000000	-10.000000	0.066667	-7.333333	-49.500000	1023.000000	1023.000000	2046.000000
13.540000	-0.083860	-49.561085	-13.068059	-14.563889	-10.100430	-11.828706	0.000000	-10.000000	0.066667	-7.250000	-52.000000	1023.000000	1023.000000	2046.000000
13.560000	-0.084487	-49.931561	-13.199104	-14.736378	-10.135709	-11.860371	0.000000	-10.000000	0.058333	-7.166667	-54.333332	1023.000000	1023.000000	2046.000000
13.580000	-0.085098	-50.292782	-13.256508	-14.980342	-10.131420	-11.924511	0.000000	-10.000000	0.058333	-7.100000	-56.833332	1023.000000	1023.000000	2046.000000
13.600000	-0.084902	-50.176922	-13.174861	-15.076866	-10.146885	-11.778308	0.000000	-10.000000	0.066667	-7.033333	-59.166668	1023.000000	1023.000000	2046.000000
13.620000	-0.085354	-50.444408	-13.197445	-15.244865	-10.198051	-11.804046	0.000000	-10.000000	0.066667	-6.950000	-61.500000	1023.000000	1023.000000	2046.000000
13.640000	-0.085507	-50.534687	-13.225639	-15.275084	-10.139284	-11.894682	0.000000	-10.000000	0.066667	-6.850000	-63.833332	1023.000000	1023.000000	2046.000000
13.660000	-0.085278	-50.399334	-13.249253	-15.285691	-10.126701	-11.737690	0.000000	-10.000000	0.066667	-6.766667	-66.166664	1023.000000	1023.000000	2046.000000
13.680000	-0.085863	-50.744843	-13.357704	-15.319742	-10.231550	-11.835848	0.000000	-10.000000	0.058333	-6.633334	-68.500000	1023.000000	1023.000000	2046.000000
13.700000	-0.086555	-51.153969	-13.498967	-15.320216	-10.357840	-11.976947	0.000000	-10.000000	0.066667	-6.466667	-70.500000	1023.000000	1023.000000	2046.000000
13.720000	-0.087191	-51.529819	-13.688232	-15.442676	-10.505847	-11.893065	0.000000	-10.000000	0.066667	-6.266667	-72.500000	1023.000000	1023.000000	2046.000000
13.740000	-0.088572	-52.345833	-13.802010	-15.800750	-10.677935	-12.065139	0.000000	-10.000000	0.066667	-6.233333	-74.500000	1023.000000	1023.000000	2046.000000
13.760000	-0.088827	-52.496967	-13.622153	-15.942846	-10.706252	-12.225716	0.000000	-10.000000	0.066667	-6.266666	-76.833336	1023.000000	1023.000000	2046.000000
13.780000	-0.088360	-52.220753	-13.311604	-15.961716	-10.758327	-12.189107	0.000000	-10.000000	0.066667	-6.150000	-79.166664	1023.000000	1023.000000	2046.000000
13.800000	-0.088516	-52.312767	-13.157709	-15.859771	-10.887558	-12.407729	0.000000	-10.000000	0.066667	-5.633333	-81.500000	1023.000000	1023.000000	2046.000000
13.820000	-0.088885	-52.530807	-13.229822	-15.600803	-10.989251	-12.710932	0.000000	-10.000000	0.058333	-4.550000	-83.166664	1023.000000	1023.000000	2046.000000
13.840000	-0.089723	-53.026569	-13.429280	-15.586699	-11.223680	-12.786911	0.000000	-10.000000	0.033333	-2.933333	-84.666664	1023.000000	1023.000000	2046.000000
13.860000	-0.090871	-53.704784	-13.679990	-15.665825	-11.397332	-12.961638	0.000000	-10.000000	0.016667	-0.400000	-85.500000	1023.000000	1023.000000	2046.000000
13.880000	-0.091260	-53.934494	-13.775652	-15.520256	-11.518708	-13.119877	0.000000	-10.000000	0.000000	2.183333	-86.000000	1023.000000	1023.000000	2046.000000
13.900000	-0.091494	-54.073166	-13.965780	-15.354095	-11.595308	-13.157982	0.000000	-10.000000	-0.008333	5.033333	-86.000000	1023.000000	1023.000000	2046.000000
13.920000	-0.091899	-54.312534	-14.175112	-15.243670	-11.639333	-13.254418	0.000000	-10.000000	-0.025000	7.500000	-86.000000	1023.000000	1023.000000	2046.000000
13.940000	-0.091317	-53.968582	-14.301185	-14.896051	-11.486596	-13.284752	0.000000	-10.000000	-0.066667	10.116667	-86.000000	1023.000000	1023.000000	2046.000000
13.960000	-0.090418	-53.437073	-14.303185	-14.548466	-11.399961	-13.185461	0.000000	-10.000000	-0.116667	12.500000	-86.000000	1023.000000	1023.000000	2046.000000
13.980000	-0.089853	-53.103149	-14.325661	-14.401663	-11.252112	-13.123713	0.000000	-10.000000	-0.166667	14.483334	-86.000000	1023.000000	1023.000000	2046.000000
14.000000	-0.088876	-52.525669	-14.207372	-14.325274	-10.993943	-12.999083	0.000000	-10.000000	-0.191667	15.700000	-86.000000	1023.000000	1023.000000	2046.000000
14.020000	-0.087062	-51.453503	-14.003266	-14.171184	-10.634284	-12.644769	0.000000	-10.000000	-0.208333	17.333334	-48.833332	1023.000000	1023.000000	2046.000000
14.040000	-0.085322	-50.425194	-13.762754	-13.860461	-10.379725	-12.422255	0.000000	-10.000000	-0.250000	19.350000	-7.166667	1023.000000	1023.000000	2046.000000
14.060000	-0.083847	-49.553387	-13.559768	-13.681344	-10.043050	-12.269226	0.000000	-10.000000	-0.308333	22.000000	36.833332	1023.000000	1023.000000	2046.000000
14.080000	-0.082002	-48.462944	-13.336845	-13.521505	-9.598125	-12.006469	0.000000	-10.000000	-0.358333	23.466667	43.666668	1023.000000	1023.000000	2046.000000
14.100000	-0.080188	-47.391190	-13.144608	-13.338850	-9.188903	-11.718828	0.000000	-10.000000	-0.400000	24.683334	48.666668	1023.000000	1023.000000	2046.000000
14.120000	-0.078658	-46.487022	-12.963633	-13.310869	-8.777908	-11.434613	0.000000	-10.000000	-0.416667	25.583334	54.000000	1023.000000	1023.000000	2046.000000
14.140000	-0.076956	-45.480984	-12.736271	-13.261980	-8.322741	-11.159990	0.000000	-10.000000	-0.441667	26.783335	62.333332	1023.000000	1023.000000	2046.000000
14.160000	-0.075461	-44.597546	-12.460885	-13.253745	-7.971683	-10.911230	0.000000	-10.000000	-0.466667	27.650002	71.000000	1023.000000	1023.000000	2046.000000
14.180000	-0.074313	-43.919167	-12.287712	-13.391326	-7.583178	-10.656951	0.000000	-10.000000	-0.516667	28.500000	80.166664	1023.000000	1023.000000	2046.000000
14.200000	-0.072839	-43.048046	-12.056424	-13.399705	-7.157445	-10.434470	0.000000	-10.000000	-0.558333	29.050001	86.333336	1023.000000	1023.000000	2046.000000
14.220000	-0.071307	-42.142620	-11.799226	-13.363254	-6.824946	-10.155195	0.000000	-10.000000	-0.600000	30.233334	96.166664	1023.000000	1023.000000	2046.000000
14.240000	-0.070130	-41.446861	-11.646601	-13.424330	-6.454044	-9.921887	0.000000	-10.000000	-0.641667	31.333334	106.166664	1023.000000	1023.000000	2046.000000
14.260000	-0.068616	-40.551830	-11.479852	-13.389784	-6.008132	-9.674063	0.000000	-10.000000	-0.700000	32.400002	119.833336	1023.000000	1023.000000	2046.000000
14.280000	-0.067247	-39.742798	-11.265183	-13.358363	-5.724333	-9.394920	0.000000	-10.000000	-0.725000	33.066666	130.500000	1023.000000	1023.000000	2046.000000
14.300000	-0.065997	-39.004311	-11.114335	-13.349477	-5.406765	-9.133735	0.000000	-10.000000	-0.725000	33.500000	141.500000	1023.000000	1023.000000	2046.000000
14.320000	-0.064521	-38.132004	-10.984739	-13.291088	-5.010617	-8.845562	0.000000	-10.000000	-0.708333	34.049999	152.666672	1023.000000	1023.000000	2046.000000
14.340000	-0.062985	-37.223972	-10.786026	-13.183732	-4.692237	-8.561975	0.000000	-10.000000	-0.716667	34.350002	163.833328	1023.000000	1023.000000	2046.000000
14.360000	-0.061643	-36.430737	-10.672851	-13.106029	-4.375040	-8.276818	0.000000	-10.000000	-0.741667	34.516666	175.333328	1023.000000	1023.000000	2046.000000
14.380000	-0.059991	-35.454464	-10.505998	-13.008091	-3.995680	-7.944695	0.000000	-10.000000	-0.775000	34.983334	186.666672	1023.000000	1023.000000	2046.000000
14.400000	-0.058350	-34.484776	-10.309596	-12.821922	-3.688377	-7.664880	0.000000	-10.000000	-0.791667	35.200001	198.333328	1023.000000	1023.000000	2046.000000
14.420000	-0.056921	-33.640347	-10.129892	-12.682775	-3.446211	-7.381468	0.000000	-10.000000	-0.808333	35.400002	210.000000	1023.000000	1023.000000	2046.000000
14.440000	-0.055172	-32.606426	-9.928864	-12.566828	-3.089018	-7.021717	0.000000	-10.000000	-0.825000	35.466667	222.000000	1023.000000	1023.000000	2046.000000
14.460000	-0.053406	-31.562895	-9.720339	-12.346209	-2.733172	-6.763175	0.000000	-10.000000	-0.808333	35.683334	233.666672	1023.000000	1023.000000	2046.000000
14.480000	-0.051890	-30.667278	-9.509979	-12.152997	-2.486951	-6.517352	0.000000	-10.000000	-0.791667	35.900002	245.333328	1023.000000	1023.000000	2046.000000
14.500000	-0.050497	-29.844017	-9.333752	-12.016999	-2.223711	-6.269554	0.000000	-10.000000	-0.791667	35.866669	257.166656	1023.000000	1023.000000	2046.000000
14.520000	-0.049026	-28.974306	-9.230047	-11.926667	-1.831892	-5.985700	0.000000	-10.000000	-0.816667	35.683334	269.166656	1023.000000	1023.000000	2046.000000
14.540000	-0.047448	-28.041479	-8.947810	-11.811570	-1.554356	-5.727742	0.000000	-10.000000	-0.816667	35.700001	281.166656	1023.000000	1023.000000	2046.000000
14.560000	-0.045988	-27.178686	-8.648744	-11.670137	-1.326788	-5.533018	0.000000	-10.000000	-0.791667	35.533333	293.000000	1023.000000	1023.000000	2046.000000
14.580000	-0.044294	-26.177616	-8.454831	-11.536631	-0.928202	-5.257953	0.000000	-10.000000	-0.766667	35.116669	305.000000	1023.000000	1023.000000	2046.000000
14.600000	-0.042220	-24.952253	-8.203663	-11.285143	-0.558236	-4.905213	0.000000	-10.000000	-0.758333	34.666668	313.000000	1023.000000	1023.000000	2046.000000
14.620000	-0.040445	-23.902781	-7.974329	-11.032481	-0.234252	-4.661719	0.000000	-10.000000	-0.733333	34.383335	324.666656	1023.000000	1023.000000	2046.000000
14.640000	-0.038562	-22.789989	-7.757261	-10.699961	0.065383	-4.398150	0.000000	-10.000000	-0.716667	34.150002	336.166656	1023.000000	1023.000000	2046.000000
14.660000	-0.037384	-22.093861	-7.696117	-10.458626	0.258441	-4.197559	0.000000	-10.000000	-0.700000	34.050003	351.500000	1023.000000	1023.000000	2046.000000
14.680000	-0.036153	-21.366459	-7.570056	-10.189454	0.429406	-4.036355	0.000000	-10.000000	-0.691667	33.550003	362.833344	1023.000000	1023.000000	2046.000000
14.700000	-0.034916	-20.635075	-7.372405	-9.895873	0.575161	-3.941957	0.000000	-10.000000	-0.700000	33.200001	374.166656	1023.000000	1023.000000	2046.000000
14.720000	-0.033201	-19.622015	-6.945350	-9.621818	0.708147	-3.762994	0.000000	-10.000000	-0.708333	32.716667	381.666656	1023.000000	1023.000000	2046.000000
14.740000	-0.031234	-18.459318	-6.404412	-9.207302	0.848312	-3.695916	0.000000	-10.000000	-0.716667	32.866669	392.666656	1023.000000	1023.000000	2046.000000
14.760000	-0.029539	-17.457701	-6.068828	-8.736594	0.996657	-3.648937	0.000000	-10.000000	-0.683333	32.783333	403.666656	1023.000000	1023.000000	2046.000000
14.780000	-0.028943	-17.105034	-6.018276	-8.407151	0.993129	-3.672736	0.000000	-10.000000	-0.641667	32.450001	418.333344	1023.000000	1023.000000	2046.000000
14.800000	-0.029509	-17.439697	-6.113955	-8.232431	0.799716	-3.893027	0.000000	-10.000000	-0.608333	31.716667	429.333344	1023.000000	1023.000000	2046.000000
14.820000	-0.029403	-17.377228	-6.116568	-8.025760	0.744266	-3.979167	0.000000	-10.000000	-0.600000	31.283333	436.500000	1023.000000	1023.000000	2046.000000
14.840000	-0.028516	-16.852793	-6.073472	-7.746577	0.849328	-3.882073	0.000000	-10.000000	-0.591667	31.066668	447.000000	1023.000000	1023.000000	2046.000000
14.860000	-0.027493	-16.248447	-5.961347	-7.322335	0.863816	-3.828582	0.000000	-10.000000	-0.583333	31.050001	457.500000	1023.000000	1023.000000	2046.000000
14.880000	-0.026315	-15.552392	-5.835425	-6.888583	0.975779	-3.804163	0.000000	-10.000000	-0.575000	31.033335	468.000000	1023.000000	1023.000000	2046.000000
14.900000	-0.024885	-14.707188	-5.740104	-6.480935	1.165349	-3.651498	0.000000	-10.000000	-0.575000	30.650002	474.833344	1023.000000	1023.000000	2046.000000
14.920000	-0.023539	-13.911833	-5.552061	-6.153661	1.271085	-3.477196	0.000000	-10.000000	-0.566667	30.366667	484.833344	1023.000000	1023.000000	2046.000000
14.940000	-0.022255	-13.152744	-5.388788	-5.771574	1.471795	-3.464177	0.000000	-10.000000	-0.550000	30.066668	498.500000	1023.000000	1023.000000	2046.000000
14.960000	-0.020662	-12.211020	-5.236791	-5.555452	1.767521	-3.186298	0.000000	-10.000000	-0.541667	29.800001	512.166687	1023.000000	1023.000000	2046.000000
14.980000	-0.018921	-11.182087	-5.018243	-5.442367	2.094547	-2.816024	0.000000	-10.000000	-0.541667	29.416668	519.166687	1023.000000	1023.000000	2046.000000
15.000000	-0.017230	-10.183176	-4.751482	-5.206728	2.434670	-2.659638	0.000000	-10.000000	-0.550000	29.216667	532.166687	1023.000000	1023.000000	2046.000000
15.020000	-0.015174	-8.967628	-4.472596	-4.907000	2.812345	-2.400378	0.000000	-10.000000	-0.550000	29.383335	541.833313	1023.000000	1023.000000	2046.000000
15.040000	-0.013383	-7.909150	-4.250712	-4.745537	3.156517	-2.069418	0.000000	-10.000000	-0.533333	29.266668	554.833313	1023.000000	1023.000000	2046.000000
15.060000	-0.011509	-6.801966	-3.950164	-4.574295	3.552309	-1.829815	0.000000	-10.000000	-0.533333	29.200001	561.333313	1023.000000	1023.000000	2046.000000
15.080000	-0.009282	-5.485662	-3.662469	-4.354485	4.060226	-1.528935	0.000000	-10.000000	-0.533333	29.016666	571.000000	1023.000000	1023.000000	2046.000000
15.100000	-0.007856	-4.643007	-3.424972	-4.395028	4.376363	-1.199370	0.000000	-10.000000	-0.550000	29.116667	577.333313	1023.000000	1023.000000	2046.000000
15.120000	-0.006645	-3.927429	-3.090058	-4.422159	4.682055	-1.097267	0.000000	-10.000000	-0.533333	28.900000	583.833313	1023.000000	1023.000000	2046.000000
15.140000	-0.005137	-3.036216	-2.870346	-4.392867	5.111342	-0.884344	0.000000	-10.000000	-0.525000	28.900000	593.500000	1023.000000	1023.000000	2046.000000
15.160000	-0.004219	-2.493515	-2.711771	-4.458972	5.307191	-0.629963	0.000000	-10.000000	-0.500000	28.600000	606.500000	1023.000000	1023.000000	2046.000000
15.180000	-0.003454	-2.041360	-2.591573	-4.389236	5.525303	-0.585853	0.000000	-10.000000	-0.483333	28.200001	619.166687	1023.000000	1023.000000	2046.000000
15.200000	-0.002104	-1.243709	-2.476850	-4.269699	5.899087	-0.396247	0.000000	-10.000000	-0.458333	27.700001	625.500000	1023.000000	1023.000000	2046.000000
15.220000	-0.001064	-0.628910	-2.394099	-4.249464	6.120647	-0.105995	0.000000	-10.000000	-0.441667	27.200001	631.666687	1023.000000	1023.000000	2046.000000
15.240000	-0.000365	-0.216001	-2.255452	-4.224690	6.296426	-0.032285	0.000000	-10.000000	-0.425000	26.966667	637.833313	1023.000000	1023.000000	2046.000000
15.260000	0.001001	0.591591	-2.145492	-4.098712	6.659423	0.176372	0.000000	-10.000000	-0.408333	26.666668	647.000000	1023.000000	1023.000000	2046.000000
15.280000	0.001965	1.161378	-1.976650	-4.115598	6.757010	0.496615	0.000000	-10.000000	-0.391667	26.150002	656.000000	1023.000000	1023.000000	2046.000000
15.300000	0.002932	1.732606	-1.814122	-4.022878	7.025306	0.544300	0.000000	-10.000000	-0.391667	25.666668	667.666687	1023.000000	1023.000000	2046.000000
15.320000	0.004374	2.585136	-1.699107	-3.878809	7.439960	0.723092	0.000000	-10.000000	-0.391667	25.250000	676.333313	1023.000000	1023.000000	2046.000000
15.340000	0.005308	3.137094	-1.530473	-3.889778	7.535597	1.021748	0.000000	-10.000000	-0.408333	25.350000	684.666687	1023.000000	1023.000000	2046.000000
15.360000	0.006430	3.800097	-1.334880	-3.796350	7.819390	1.111936	0.000000	-10.000000	-0.425000	25.416668	690.333313	1023.000000	1023.000000	2046.000000
15.380000	0.008017	4.737884	-1.193897	-3.586343	8.214954	1.303169	0.000000	-10.000000	-0.425000	25.300001	701.666687	1023.000000	1023.000000	2046.000000
15.400000	0.008952	5.290735	-1.021353	-3.582564	8.301002	1.593650	0.000000	-10.000000	-0.416667	25.183334	710.333313	1023.000000	1023.000000	2046.000000
15.420000	0.010005	5.913202	-0.815300	-3.466362	8.540322	1.654542	0.000000	-10.000000	-0.400000	25.016666	718.666687	1023.000000	1023.000000	2046.000000
15.440000	0.011574	6.840094	-0.671206	-3.286813	8.931100	1.867013	0.000000	-10.000000	-0.400000	25.016666	724.166687	1023.000000	1023.000000	2046.000000
15.460000	0.012394	7.324574	-0.437710	-3.293529	8.926976	2.128837	0.000000	-10.000000	-0.400000	25.183334	732.500000	1023.000000	1023.000000	2046.000000
15.480000	0.013708	8.101417	-0.223540	-3.131443	9.245578	2.210822	0.000000	-10.000000	-0.400000	25.083334	740.833313	1023.000000	1023.000000	2046.000000
15.500000	0.015541	9.184739	-0.027554	-2.840828	9.622964	2.430158	0.000000	-10.000000	-0.400000	25.083334	749.333313	1023.000000	1023.000000	2046.000000
15.520000	0.016657	9.844069	0.155970	-2.720323	9.667443	2.740978	0.000000	-10.000000	-0.375000	24.716667	760.333313	1023.000000	1023.000000	2046.000000
15.540000	0.017757	10.494132	0.303766	-2.519443	9.910181	2.799628	0.000000	-10.000000	-0.350000	24.600000	768.666687	1023.000000	1023.000000	2046.000000
15.560000	0.019529	11.541878	0.458183	-2.156416	10.227462	3.012648	0.000000	-10.000000	-0.316667	24.183332	776.666687	1023.000000	1023.000000	2046.000000
15.580000	0.019702	11.643947	0.554070	-2.105797	9.979366	3.216308	0.000000	-10.000000	-0.300000	23.533333	782.000000	1023.000000	1023.000000	2046.000000
15.600000	0.020398	12.055068	0.613975	-1.833623	10.099985	3.174731	0.000000	-10.000000	-0.283333	22.850000	790.000000	1023.000000	1023.000000	2046.000000
15.620000	0.021759	12.859647	0.873718	-1.499047	10.199258	3.285717	0.000000	-10.000000	-0.275000	22.133333	797.833313	1023.000000	1023.000000	2046.000000
15.640000	0.022475	13.282729	1.284156	-1.370176	10.025864	3.342886	0.000000	-10.000000	-0.266667	21.933334	805.500000	1023.000000	1023.000000	2046.000000
15.660000	0.024034	14.204087	1.722844	-0.968484	10.209658	3.240070	0.000000	-10.000000	-0.258333	21.366667	812.833313	1023.000000	1023.000000	2046.000000
15.680000	0.025236	14.914345	1.913660	-0.578733	10.295627	3.283790	0.000000	-10.000000	-0.250000	21.299999	820.166687	1023.000000	1023.000000	2046.000000
15.700000	0.023934	14.145195	1.821222	-0.596725	9.897906	3.022792	0.000000	-10.000000	-0.233333	20.850000	827.333313	1023.000000	1023.000000	2046.000000
15.720000	0.023360	13.805763	1.659472	-0.406359	9.898876	2.653773	0.000000	-10.000000	-0.216667	20.333334	834.500000	1023.000000	1023.000000	2046.000000
15.740000	0.022942	13.558852	1.592832	-0.315786	9.647385	2.634421	0.000000	-10.000000	-0.191667	19.450001	841.333313	1023.000000	1023.000000	2046.000000
15.760000	0.022585	13.347596	1.574054	-0.179804	9.456079	2.497268	0.000000	-10.000000	-0.183333	18.516666	848.000000	1023.000000	1023.000000	2046.000000
15.780000	0.023622	13.960512	1.584063	0.244796	9.699561	2.432092	0.000000	-10.000000	-0.158333	17.883333	854.333313	1023.000000	1023.000000	2046.000000
15.800000	0.023733	14.026438	1.630278	0.499431	9.422686	2.474043	0.000000	-10.000000	-0.141667	17.200001	860.500000	1023.000000	1023.000000	2046.000000
15.820000	0.023903	14.126533	1.672421	0.732966	9.346549	2.374597	0.000000	-10.000000	-0.108333	16.400002	866.166687	1023.000000	1023.000000	2046.000000
15.840000	0.024908	14.720370	1.729584	1.084890	9.471255	2.434641	0.000000	-10.000000	-0.083333	15.350000	871.833313	1023.000000	1023.000000	2046.000000
15.860000	0.024665	14.576853	1.796716	1.099989	9.176705	2.503442	0.000000	-10.000000	-0.058333	14.150001	877.000000	1023.000000	1023.000000	2046.000000
15.880000	0.025530	15.088261	1.813258	1.331637	9.462211	2.481155	0.000000	-10.000000	-0.033333	12.733334	882.166687	1023.000000	1023.000000	2046.000000
15.900000	0.026023	15.379561	1.871474	1.411360	9.389612	2.707115	0.000000	-10.000000	-0.016667	11.150001	886.666687	1023.000000	1023.000000	2046.000000
15.920000	0.026514	15.669663	1.978681	1.459486	9.418687	2.812810	0.000000	-10.000000	0.000000	9.250000	890.666687	1023.000000	1023.000000	2046.000000
15.940000	0.027962	16.525324	2.092731	1.795487	9.692014	2.945092	0.000000	-10.000000	0.000000	7.266667	894.000000	1023.000000	1023.000000	2046.000000
15.960000	0.027862	16.466257	2.178596	1.713291	9.429770	3.144601	0.000000	-10.000000	0.008333	5.300000	896.666687	1023.000000	1023.000000	2046.000000
15.980000	0.029040	17.162455	2.207578	1.922959	9.833876	3.198042	0.000000	-10.000000	0.025000	2.833333	898.833313	1023.000000	1023.000000	2046.000000
16.000000	0.030054	17.761894	2.414325	2.018198	9.873518	3.455854	0.000000	-10.000000	0.033333	1.133333	900.166687	1023.000000	1023.000000	2046.000000
16.020000	0.030060	17.765621	2.551899	1.854895	9.854118	3.504708	0.000000	-10.000000	0.033333	0.000000	900.833313	1023.000000	1023.000000	2046.000000
16.040001	0.031136	18.401628	2.689001	1.892257	10.275346	3.545025	0.000000	-10.000000	0.033333	0.383333	901.000000	1023.000000	1023.000000	2046.000000
16.059999	0.030678	18.130924	2.799823	1.639127	10.058565	3.633410	0.000000	-10.000000	0.025000	1.233333	901.000000	1023.000000	1023.000000	2046.000000
16.080000	0.030888	18.254847	2.854728	1.506555	10.259130	3.634434	0.000000	-10.000000	0.016667	2.066667	901.166687	1023.000000	1023.000000	2046.000000
16.100000	0.031259	18.474239	2.907251	1.504439	10.314084	3.748466	0.000000	-10.000000	0.000000	2.533333	901.666687	1023.000000	1023.000000	2046.000000
16.120001	0.030578	18.071642	2.894838	1.260257	10.099408	3.817139	0.000000	-10.000000	0.008333	2.566667	902.333313	1023.000000	1023.000000	2046.000000
16.139999	0.031275	18.483440	2.859770	1.355348	10.464617	3.803707	0.000000	-10.000000	0.016667	2.366667	903.166687	1023.000000	1023.000000	2046.000000
16.160000	0.030884	18.252165	2.831129	1.208001	10.282327	3.930708	0.000000	-10.000000	0.016667	1.516667	904.000000	1023.000000	1023.000000	2046.000000
16.180000	0.030282	17.896704	2.763565	1.051343	10.192099	3.889697	0.000000	-10.000000	0.025000	0.633333	904.666687	1023.000000	1023.000000	2046.000000
16.200001	0.030928	18.278267	2.727234	1.134648	10.491360	3.925026	0.000000	-10.000000	0.025000	0.000000	905.000000	1023.000000	1023.000000	2046.000000
16.219999	0.030216	17.857407	2.766259	0.908951	10.155438	4.026758	0.000000	-10.000000	0.041667	-0.600000	905.000000	1023.000000	1023.000000	2046.000000
16.240000	0.030399	17.966095	2.691564	0.922152	10.357005	3.995375	0.000000	-10.000000	0.041667	-1.350000	905.000000	1023.000000	1023.000000	2046.000000
16.260000	0.030704	18.146334	2.684186	0.944057	10.452551	4.065540	0.000000	-10.000000	0.050000	-2.283333	905.000000	1023.000000	1023.000000	2046.000000
16.280001	0.029714	17.561214	2.688612	0.703004	10.085487	4.084111	0.000000	-10.000000	0.050000	-2.733333	905.000000	1023.000000	1023.000000	2046.000000
16.299999	0.030268	17.888655	2.596600	0.824568	10.437118	4.030368	0.000000	-10.000000	0.050000	-3.183333	905.000000	1023.000000	1023.000000	2046.000000
16.320000	0.029621	17.505886	2.647818	0.651203	10.106223	4.100642	0.000000	-10.000000	0.050000	-3.650000	905.000000	1023.000000	1023.000000	2046.000000
16.340000	0.029707	17.556770	2.638322	0.554710	10.244127	4.119611	0.000000	-10.000000	0.050000	-4.166667	905.000000	1023.000000	1023.000000	2046.000000
16.360001	0.030262	17.884657	2.714244	0.720204	10.291033	4.159175	0.000000	-10.000000	0.050000	-4.650000	905.000000	1023.000000	1023.000000	2046.000000
16.379999	0.029638	17.516344	2.740539	0.590667	9.967735	4.217403	0.000000	-10.000000	0.050000	-5.050000	905.000000	1023.000000	1023.000000	2046.000000
16.400000	0.030589	18.078186	2.653362	0.858670	10.406202	4.159952	0.000000	-10.000000	0.058333	-5.466667	905.000000	1023.000000	1023.000000	2046.000000
16.420000	0.029637	17.515472	2.655585	0.776887	9.881780	4.201221	0.000000	-10.000000	0.066667	-6.000000	905.000000	1023.000000	1023.000000	2046.000000
16.440001	0.029030	17.156614	2.427905	0.837943	9.789556	4.101211	0.000000	-10.000000	0.075000	-6.616667	905.000000	1023.000000	1023.000000	2046.000000
16.459999	0.028622	16.915520	2.277113	0.962878	9.627181	4.048347	0.000000	-10.000000	0.083333	-7.316667	905.000000	1023.000000	1023.000000	2046.000000
16.480000	0.027209	16.080797	2.336272	0.782713	9.053715	3.908099	0.000000	-10.000000	0.091667	-8.083333	901.500000	1023.000000	1023.000000	2046.000000
16.500000	0.027800	16.429726	2.541131	0.945467	9.239945	3.703182	0.000000	-10.000000	0.100000	-9.133333	892.666687	1023.000000	1023.000000	2046.000000
16.520000	0.027715	16.379696	2.947683	0.926916	8.817453	3.687645	0.000000	-10.000000	0.100000	-9.916667	883.833313	1023.000000	1023.000000	2046.000000
16.540001	0.027865	16.467928	3.108484	1.117441	8.747962	3.494041	0.000000	-10.000000	0.108333	-10.616667	877.333313	1023.000000	1023.000000	2046.000000
16.559999	0.027184	16.065912	2.962851	1.316788	8.642800	3.143472	0.000000	-10.000000	0.116667	-11.083334	874.833313	1023.000000	1023.000000	2046.000000
16.580000	0.024867	14.696147	2.755148	1.164143	7.918641	2.858214	0.000000	-10.000000	0.116667	-11.600000	871.000000	1023.000000	1023.000000	2046.000000
16.600000	0.023903	14.126673	2.359659	1.303476	7.940403	2.523134	0.000000	-10.000000	0.125000	-11.900000	867.000000	1023.000000	1023.000000	2046.000000
16.620001	0.022649	13.385665	2.141045	1.384677	7.533911	2.326032	0.000000	-10.000000	0.125000	-11.916667	863.000000	1023.000000	1023.000000	2046.000000
16.639999	0.021358	12.622664	1.952611	1.448428	7.125114	2.096511	0.000000	-10.000000	0.133333	-11.900001	859.000000	1023.000000	1023.000000	2046.000000
16.660000	0.021231	12.547810	1.726879	1.769027	7.169105	1.882800	0.000000	-10.000000	0.125000	-11.966667	855.000000	1023.000000	1023.000000	2046.000000
16.680000	0.020078	11.865903	1.676551	1.822717	6.619599	1.747036	0.000000	-10.000000	0.133333	-12.150001	851.000000	1023.000000	1023.000000	2046.000000
16.700001	0.019560	11.560061	1.558791	1.965834	6.411923	1.623512	0.000000	-10.000000	0.133333	-12.533334	847.000000	1023.000000	1023.000000	2046.000000
16.719999	0.019468	11.505478	1.377550	2.189626	6.501031	1.437271	0.000000	-10.000000	0.133333	-13.066667	843.000000	1023.000000	1023.000000	2046.000000
16.740000	0.018209	10.761495	1.388223	2.030685	5.941046	1.401541	0.000000	-10.000000	0.150000	-13.866667	838.666687	1023.000000	1023.000000	2046.000000
16.760000	0.017950	10.608451	1.298386	2.020149	5.888453	1.401464	0.000000	-10.000000	0.191667	-14.833333	834.166687	1023.000000	1023.000000	2046.000000
16.780001	0.018437	10.896278	1.229839	2.273280	6.024001	1.369159	0.000000	-10.000000	0.241667	-15.950000	829.166687	1023.000000	1023.000000	2046.000000
16.799999	0.017940	10.602500	1.392614	2.288568	5.518439	1.402879	0.000000	-10.000000	0.275000	-17.116667	824.000000	1023.000000	1023.000000	2046.000000
16.820000	0.017854	10.551777	1.283092	2.421627	5.466054	1.381004	0.000000	-10.000000	0.316667	-18.316668	818.333313	1023.000000	1023.000000	2046.000000
16.840000	0.018133	10.716387	1.178685	2.664515	5.556362	1.316824	0.000000	-10.000000	0.341667	-19.483334	812.166687	1023.000000	1023.000000	2046.000000
16.860001	0.017429	10.300794	1.301354	2.618581	5.074050	1.306808	0.000000	-10.000000	0.375000	-20.400002	805.666687	1023.000000	1023.000000	2046.000000
16.879999	0.017119	10.117352	1.175231	2.664914	5.106795	1.170411	0.000000	-10.000000	0.383333	-21.250000	798.833313	1023.000000	1023.000000	2046.000000
16.900000	0.016382	9.681984	1.145608	2.557700	4.970555	1.008121	0.000000	-10.000000	0.408333	-21.966667	791.666687	1023.000000	1023.000000	2046.000000
16.920000	0.015355	9.074925	1.294118	2.316028	4.526703	0.938076	0.000000	-10.000000	0.425000	-22.650000	784.333313	1023.000000	1023.000000	2046.000000
16.940001	0.014834	8.767190	1.196387	2.273349	4.591575	0.705879	0.000000	-10.000000	0.458333	-23.466667	776.666687	1023.000000	1023.000000	2046.000000
16.959999	0.013875	8.200042	1.192000	2.112947	4.383460	0.511635	0.000000	-10.000000	0.491667	-24.283335	769.000000	1023.000000	1023.000000	2046.000000
16.980000	0.012724	7.520143	1.306708	1.878120	3.970233	0.365082	0.000000	-10.000000	0.516667	-24.983334	760.833313	1023.000000	1023.000000	2046.000000
17.000000	0.012267	7.249782	1.102006	1.857531	4.142660	0.147584	0.000000	-10.000000	0.533333	-25.716667	752.500000	1023.000000	1023.000000	2046.000000
17.020000	0.011126	6.575533	1.007467	1.724215	3.928060	-0.084208	0.000000	-10.000000	0.558333	-26.300001	743.833313	1023.000000	1023.000000	2046.000000
17.040001	0.009999	5.909656	1.032869	1.538125	3.552346	-0.213685	0.000000	-10.000000	0.600000	-27.050001	735.000000	1023.000000	1023.000000	2046.000000
17.059999	0.009399	5.554978	0.792452	1.522208	3.665872	-0.425554	0.000000	-10.000000	0.633333	-27.300001	726.000000	1023.000000	1023.000000	2046.000000
17.080000	0.008362	4.942239	0.657828	1.395039	3.490944	-0.601572	0.000000	-10.000000	0.650000	-27.733334	716.833313	1023.000000	1023.000000	2046.000000
17.100000	0.007088	4.189157	0.588600	1.193538	3.141047	-0.734028	0.000000	-10.000000	0.650000	-28.116667	707.666687	1023.000000	1023.000000	2046.000000
17.120001	0.006313	3.731212	0.311126	1.137510	3.205689	-0.923113	0.000000	-10.000000	0.650000	-28.333334	698.166687	1023.000000	1023.000000	2046.000000
17.139999	0.005061	2.990916	0.129478	0.938759	3.040571	-1.117893	0.000000	-10.000000	0.650000	-28.583334	688.833313	1023.000000	1023.000000	2046.000000
17.160000	0.003790	2.239867	0.067811	0.679654	2.662015	-1.169613	0.000000	-10.000000	0.650000	-28.516666	679.166687	1023.000000	1023.000000	2046.000000
17.180000	0.002999	1.772466	-0.154071	0.652098	2.689725	-1.415286	0.000000	-10.000000	0.650000	-28.799999	669.833313	1023.000000	1023.000000	2046.000000
17.200001	0.002180	1.288584	-0.291387	0.470182	2.614952	-1.505163	0.000000	-10.000000	0.658333	-28.833334	660.166687	1023.000000	1023.000000	2046.000000
17.219999	0.001346	0.795745	-0.281865	0.319764	2.302093	-1.544248	0.000000	-10.000000	0.666667	-29.116667	650.500000	1023.000000	1023.000000	2046.000000
17.240000	0.000758	0.448236	-0.390002	0.309713	2.249416	-1.720891	0.000000	-10.000000	0.675000	-29.116667	640.833313	1023.000000	1023.000000	2046.000000
17.260000	-0.000461	-0.272298	-0.568635	0.164898	2.054008	-1.922569	0.000000	-10.000000	0.666667	-29.216667	631.166687	1023.000000	1023.000000	2046.000000
17.280001	-0.002024	-1.196479	-0.667577	-0.021023	1.569376	-2.077255	0.000000	-10.000000	0.675000	-29.150000	621.500000	1023.000000	1023.000000	2046.000000
17.299999	-0.003393	-2.005504	-1.020946	-0.064982	1.395386	-2.314962	0.000000	-10.000000	0.683333	-29.183334	611.500000	1023.000000	1023.000000	2046.000000
17.320000	-0.005575	-3.295014	-1.348919	-0.483133	1.164410	-2.627373	0.000000	-10.000000	0.700000	-29.100000	601.833313	1023.000000	1023.000000	2046.000000
17.340000	-0.007327	-4.330159	-1.305478	-1.026764	0.759385	-2.757302	0.000000	-10.000000	0.700000	-29.183334	592.166687	1023.000000	1023.000000	2046.000000
17.360001	-0.008461	-5.000509	-1.389937	-1.355968	0.761214	-3.015818	0.000000	-10.000000	0.700000	-29.383333	582.500000	1023.000000	1023.000000	2046.000000
17.379999	-0.009795	-5.788661	-1.298879	-1.662599	0.463916	-3.291098	0.000000	-10.000000	0.700000	-29.483334	572.500000	1023.000000	1023.000000	2046.000000
17.400000	-0.011080	-6.548055	-1.244430	-1.821116	0.045493	-3.528002	0.000000	-10.000000	0.683333	-29.383333	562.500000	1023.000000	1023.000000	2046.000000
17.420000	-0.012343	-7.294504	-1.522207	-1.912523	-0.063203	-3.796571	0.000000	-10.000000	0.666667	-29.133333	552.833313	1023.000000	1023.000000	2046.000000
17.440001	-0.013840	-8.179208	-1.836887	-2.172095	-0.227583	-3.942642	0.000000	-10.000000	0.658333	-28.966667	543.166687	1023.000000	1023.000000	2046.000000
17.459999	-0.015330	-9.060018	-1.953461	-2.312060	-0.682462	-4.112035	0.000000	-10.000000	0.658333	-28.650002	533.666687	1023.000000	1023.000000	2046.000000
17.480000	-0.017039	-10.069972	-2.414000	-2.387034	-0.821115	-4.447824	0.000000	-10.000000	0.658333	-28.316668	524.000000	1023.000000	1023.000000	2046.000000
17.500000	-0.019193	-11.342783	-2.851700	-2.640622	-1.106376	-4.744085	0.000000	-10.000000	0.650000	-27.850000	514.666687	1023.000000	1023.000000	2046.000000
17.520000	-0.020677	-12.220190	-3.003163	-2.750873	-1.532526	-4.933628	0.000000	-10.000000	0.658333	-27.550001	505.333344	1023.000000	1023.000000	2046.000000
17.540001	-0.022021	-13.014551	-3.393242	-2.694162	-1.666207	-5.260940	0.000000	-10.000000	0.625000	-27.166668	496.166656	1023.000000	1023.000000	2046.000000
17.559999	-0.023381	-13.818435	-3.681168	-2.919579	-1.872963	-5.344724	0.000000	-10.000000	0.591667	-26.866667	487.000000	1023.000000	1023.000000	2046.000000
17.580000	-0.024343	-14.386447	-3.732601	-3.055103	-2.179763	-5.418981	0.000000	-10.000000	0.550000	-26.566668	478.000000	1023.000000	1023.000000	2046.000000
17.600000	-0.024891	-14.710641	-3.992508	-3.022001	-2.149865	-5.546267	0.000000	-10.000000	0.550000	-26.299999	469.000000	1023.000000	1023.000000	2046.000000
17.620001	-0.024571	-14.521358	-3.852557	-2.961123	-2.282777	-5.424899	0.000000	-10.000000	0.550000	-26.000000	460.166656	1023.000000	1023.000000	2046.000000
17.639999	-0.024590	-14.532876	-3.792335	-2.812214	-2.438740	-5.489586	0.000000	-10.000000	0.541667	-25.833334	451.500000	1023.000000	1023.000000	2046.000000
17.660000	-0.025253	-14.924681	-4.050463	-2.796935	-2.441097	-5.636185	0.000000	-10.000000	0.525000	-25.583334	443.000000	1023.000000	1023.000000	2046.000000
17.680000	-0.025694	-15.185013	-4.144056	-2.911198	-2.521362	-5.608397	0.000000	-10.000000	0.525000	-25.416666	434.500000	1023.000000	1023.000000	2046.000000
17.700001	-0.025790	-15.242146	-4.128030	-2.880928	-2.598308	-5.634879	0.000000	-10.000000	0.516667	-25.166666	426.000000	1023.000000	1023.000000	2046.000000
17.719999	-0.026644	-15.746725	-4.422002	-2.956968	-2.565907	-5.801847	0.000000	-10.000000	0.508333	-24.866667	417.500000	1023.000000	1023.000000	2046.000000
17.740000	-0.027363	-16.171734	-4.457703	-3.293222	-2.703182	-5.717627	0.000000	-10.000000	0.483333	-24.566668	409.166656	1023.000000	1023.000000	2046.000000
17.760000	-0.027905	-16.492069	-4.405179	-3.417277	-2.851639	-5.817976	0.000000	-10.000000	0.483333	-24.166668	401.000000	1023.000000	1023.000000	2046.000000
17.780001	-0.029181	-17.245764	-4.688650	-3.641065	-2.882832	-6.033217	0.000000	-10.000000	0.483333	-23.983334	393.000000	1023.000000	1023.000000	2046.000000
17.799999	-0.030253	-17.879585	-4.821268	-4.057837	-2.992329	-6.008152	0.000000	-10.000000	0.458333	-23.550001	385.000000	1023.000000	1023.000000	2046.000000
17.820000	-0.030961	-18.298170	-4.787202	-4.316399	-3.169566	-6.025002	0.000000	-10.000000	0.425000	-23.266668	377.000000	1023.000000	1023.000000	2046.000000
17.840000	-0.032298	-19.088013	-5.081913	-4.459624	-3.204212	-6.342264	0.000000	-10.000000	0.400000	-22.950001	369.333344	1023.000000	1023.000000	2046.000000
17.860001	-0.033708	-19.921528	-5.324939	-4.908889	-3.321376	-6.366324	0.000000	-10.000000	0.400000	-22.816668	361.666656	1023.000000	1023.000000	2046.000000
17.879999	-0.034347	-20.299105	-5.308949	-5.148029	-3.498592	-6.343534	0.000000	-10.000000	0.400000	-22.416666	354.166656	1023.000000	1023.000000	2046.000000
17.900000	-0.035598	-21.038589	-5.632327	-5.243357	-3.562173	-6.600732	0.000000	-10.000000	0.400000	-22.183332	346.500000	1023.000000	1023.000000	2046.000000
17.920000	-0.036777	-21.735018	-5.829444	-5.626332	-3.676086	-6.603155	0.000000	-10.000000	0.400000	-21.733334	339.166656	1023.000000	1023.000000	2046.000000
17.940001	-0.037479	-22.149878	-5.827847	-5.807907	-3.882394	-6.631728	0.000000	-10.000000	0.400000	-21.550001	331.833344	1023.000000	1023.000000	2046.000000
17.959999	-0.039031	-23.067354	-6.240982	-5.983846	-3.935089	-6.907436	0.000000	-10.000000	0.383333	-21.200001	324.666656	1023.000000	1023.000000	2046.000000
17.980000	-0.039994	-23.636610	-6.387200	-6.418553	-4.048033	-6.782823	0.000000	-10.000000	0.375000	-20.983334	317.500000	1023.000000	1023.000000	2046.000000
18.000000	-0.040908	-24.176722	-6.457037	-6.564266	-4.216210	-6.939209	0.000000	-10.000000	0.358333	-20.799999	310.500000	1023.000000	1023.000000	2046.000000
18.020000	-0.042188	-24.932816	-6.797457	-6.825430	-4.214067	-7.095862	0.000000	-10.000000	0.358333	-20.583334	303.500000	1023.000000	1023.000000	2046.000000
18.040001	-0.042575	-25.161909	-6.787827	-7.133004	-4.292571	-6.948509	0.000000	-10.000000	0.366667	-20.516666	296.666656	1023.000000	1023.000000	2046.000000
18.059999	-0.043197	-25.529467	-6.802997	-7.146560	-4.440500	-7.139409	0.000000	-10.000000	0.366667	-20.366667	289.833344	1023.000000	1023.000000	2046.000000
18.080000	-0.044222	-26.135090	-7.017993	-7.346857	-4.532634	-7.237607	0.000000	-10.000000	0.366667	-20.150002	283.166656	1023.000000	1023.000000	2046.000000
18.100000	-0.044723	-26.431576	-7.112396	-7.569072	-4.625426	-7.124682	0.000000	-10.000000	0.350000	-19.933334	276.333344	1023.000000	1023.000000	2046.000000
18.120001	-0.046134	-27.265095	-7.315209	-7.621660	-4.908915	-7.419311	0.000000	-10.000000	0.350000	-19.616667	269.833344	1023.000000	1023.000000	2046.000000
18.139999	-0.047911	-28.315647	-7.747868	-7.888484	-5.081627	-7.597668	0.000000	-10.000000	0.341667	-19.466667	263.166656	1023.000000	1023.000000	2046.000000
18.160000	-0.049073	-29.001957	-7.816472	-8.374863	-5.250085	-7.560537	0.000000	-10.000000	0.341667	-19.250000	256.833344	1023.000000	1023.000000	2046.000000
18.180000	-0.050444	-29.812239	-7.831969	-8.623399	-5.506691	-7.850179	0.000000	-10.000000	0.341667	-19.150000	250.166672	1023.000000	1023.000000	2046.000000
18.200001	-0.051271	-30.300919	-7.796752	-8.935888	-5.560189	-8.008090	0.000000	-10.000000	0.316667	-19.116667	243.833328	1023.000000	1023.000000	2046.000000
18.219999	-0.051309	-30.323605	-7.567141	-9.022489	-5.664139	-8.069836	0.000000	-10.000000	0.300000	-18.816668	237.500000	1023.000000	1023.000000	2046.000000
18.240000	-0.052200	-30.850050	-7.598240	-8.892677	-5.907844	-8.451289	0.000000	-10.000000	0.283333	-18.466667	231.166672	1023.000000	1023.000000	2046.000000
18.260000	-0.053662	-31.714275	-7.978497	-9.048890	-6.029814	-8.657075	0.000000	-10.000000	0.283333	-17.816668	225.166672	1023.000000	1023.000000	2046.000000
18.280001	-0.054541	-32.233788	-8.127370	-9.242873	-6.280643	-8.582904	0.000000	-10.000000	0.266667	-17.366667	219.166672	1023.000000	1023.000000	2046.000000
18.299999	-0.055969	-33.077770	-8.453991	-9.090593	-6.504032	-9.029156	0.000000	-10.000000	0.250000	-16.833334	213.500000	1023.000000	1023.000000	2046.000000
18.320000	-0.057688	-34.093388	-8.936240	-9.239523	-6.697299	-9.220326	0.000000	-10.000000	0.241667	-16.383333	207.666672	1023.000000	1023.000000	2046.000000
18.340000	-0.058746	-34.718792	-9.116640	-9.358883	-6.978819	-9.264451	0.000000	-10.000000	0.241667	-16.016666	202.000000	1023.000000	1023.000000	2046.000000
18.360001	-0.060032	-35.478806	-9.386086	-9.190163	-7.266175	-9.636381	0.000000	-10.000000	0.233333	-15.750000	196.666672	1023.000000	1023.000000	2046.000000
18.379999	-0.061043	-36.076286	-9.762216	-9.190374	-7.362011	-9.761685	0.000000	-10.000000	0.233333	-15.583333	191.500000	1023.000000	1023.000000	2046.000000
18.400000	-0.061269	-36.210182	-9.774291	-9.237148	-7.528481	-9.670262	0.000000	-10.000000	0.225000	-15.416667	186.333328	1023.000000	1023.000000	2046.000000
18.420000	-0.062238	-36.782455	-9.947846	-9.212461	-7.686868	-9.935280	0.000000	-10.000000	0.225000	-15.300000	181.166672	1023.000000	1023.000000	2046.000000
18.440001	-0.062595	-36.993454	-10.145742	-9.326636	-7.668166	-9.852909	0.000000	-10.000000	0.216667	-15.150001	176.000000	1023.000000	1023.000000	2046.000000
18.459999	-0.061699	-36.464375	-9.985320	-9.153968	-7.640459	-9.684628	0.000000	-10.000000	0.216667	-14.916667	171.000000	1023.000000	1023.000000	2046.000000
18.480000	-0.062189	-36.753803	-10.014940	-8.918853	-7.821692	-9.998320	0.000000	-10.000000	0.208333	-14.683333	166.000000	1023.000000	1023.000000	2046.000000
18.500000	-0.062191	-36.754765	-10.126953	-9.019041	-7.766112	-9.842660	0.000000	-10.000000	0.208333	-14.450000	161.166672	1023.000000	1023.000000	2046.000000
18.520000	-0.061829	-36.540749	-10.077326	-8.955263	-7.729226	-9.778934	0.000000	-10.000000	0.200000	-14.283334	156.333328	1023.000000	1023.000000	2046.000000
18.540001	-0.062556	-36.970379	-10.211011	-8.928091	-7.809537	-10.021739	0.000000	-10.000000	0.200000	-14.066667	151.666672	1023.000000	1023.000000	2046.000000
18.559999	-0.062583	-36.986610	-10.275450	-9.221628	-7.726349	-9.763184	0.000000	-10.000000	0.200000	-13.783334	146.833328	1023.000000	1023.000000	2046.000000
18.580000	-0.062721	-37.067848	-10.237339	-9.347297	-7.708390	-9.774824	0.000000	-10.000000	0.200000	-13.583333	142.333328	1023.000000	1023.000000	2046.000000
18.600000	-0.063967	-37.804451	-10.402935	-9.539648	-7.823531	-10.038339	0.000000	-10.000000	0.191667	-13.333333	137.666672	1023.000000	1023.000000	2046.000000
18.620001	-0.064372	-38.043922	-10.430264	-9.959980	-7.873003	-9.780675	0.000000	-10.000000	0.183333	-13.200000	133.333328	1023.000000	1023.000000	2046.000000
18.639999	-0.064939	-38.379173	-10.443429	-10.117097	-7.910931	-9.907717	0.000000	-10.000000	0.183333	-13.050000	128.833328	1023.000000	1023.000000	2046.000000
18.660000	-0.066208	-39.129173	-10.678975	-10.289130	-7.977266	-10.183803	0.000000	-10.000000	0.183333	-12.933333	124.500000	1023.000000	1023.000000	2046.000000
18.680000	-0.066481	-39.290203	-10.661167	-10.693510	-8.036133	-9.899391	0.000000	-10.000000	0.166667	-12.783334	120.166664	1023.000000	1023.000000	2046.000000
18.700001	-0.067350	-39.804131	-10.753447	-10.772690	-8.113471	-10.164523	0.000000	-10.000000	0.141667	-12.750000	116.000000	1023.000000	1023.000000	2046.000000
18.719999	-0.068430	-40.442265	-11.019503	-10.973036	-8.141848	-10.307878	0.000000	-10.000000	0.133333	-12.833333	111.666664	1023.000000	1023.000000	2046.000000
18.740000	-0.068604	-40.544811	-11.055938	-11.259701	-8.177823	-10.051350	0.000000	-10.000000	0.141667	-12.933333	107.333336	1023.000000	1023.000000	2046.000000
18.760000	-0.069720	-41.204651	-11.184085	-11.325499	-8.328378	-10.366690	0.000000	-10.000000	0.141667	-12.866667	103.000000	1023.000000	1023.000000	2046.000000
18.780001	-0.070528	-41.682003	-11.432967	-11.535774	-8.321547	-10.391714	0.000000	-10.000000	0.133333	-12.750000	98.666664	1023.000000	1023.000000	2046.000000
18.799999	-0.070801	-41.843121	-11.490485	-11.772163	-8.364259	-10.216210	0.000000	-10.000000	0.125000	-12.700000	94.333336	1023.000000	1023.000000	2046.000000
18.820000	-0.072256	-42.703060	-11.673278	-11.916239	-8.528507	-10.585037	0.000000	-10.000000	0.133333	-12.700000	90.000000	1023.000000	1023.000000	2046.000000
18.840000	-0.072682	-42.955032	-11.831766	-12.257083	-8.484049	-10.382136	0.000000	-10.000000	0.141667	-12.650000	86.000000	1023.000000	1023.000000	2046.000000
18.860001	-0.073256	-43.294147	-11.850924	-12.452550	-8.574972	-10.415700	0.000000	-10.000000	0.150000	-12.600000	81.833336	1023.000000	1023.000000	2046.000000
18.879999	-0.074283	-43.901508	-11.985295	-12.596730	-8.660610	-10.658872	0.000000	-10.000000	0.150000	-12.550000	77.500000	1023.000000	1023.000000	2046.000000
18.900000	-0.074107	-43.797325	-12.019238	-12.819244	-8.573844	-10.384998	0.000000	-10.000000	0.150000	-12.716667	73.166664	1023.000000	1023.000000	2046.000000
18.920000	-0.074751	-44.177963	-12.014978	-12.917434	-8.737802	-10.507748	0.000000	-10.000000	0.150000	-12.850000	69.000000	1023.000000	1023.000000	2046.000000
18.940001	-0.075581	-44.668537	-12.194657	-12.979342	-8.825569	-10.668968	0.000000	-10.000000	0.141667	-12.983334	64.666664	1023.000000	1023.000000	2046.000000
18.959999	-0.076128	-44.991901	-12.362463	-13.154785	-8.953705	-10.520951	0.000000	-10.000000	0.133333	-12.916667	60.333332	1023.000000	1023.000000	2046.000000
18.980000	-0.077580	-45.850048	-12.666556	-13.317371	-9.126394	-10.739727	0.000000	-10.000000	0.133333	-12.883333	56.000000	1023.000000	1023.000000	2046.000000
19.000000	-0.079216	-46.816570	-12.940648	-13.611158	-9.272581	-10.992184	0.000000	-10.000000	0.141667	-12.783334	51.833332	1023.000000	1023.000000	2046.000000
19.020000	-0.079530	-47.002300	-12.832942	-13.899029	-9.412687	-10.857641	0.000000	-10.000000	0.141667	-12.783334	47.500000	1023.000000	1023.000000	2046.000000
19.040001	-0.079959	-47.255825	-12.610044	-13.984587	-9.536298	-11.124899	0.000000	-10.000000	0.141667	-12.750000	43.166668	1023.000000	1023.000000	2046.000000
19.059999	-0.080268	-47.438316	-12.566471	-13.889321	-9.619281	-11.363243	0.000000	-10.000000	0.141667	-12.683333	39.000000	1023.000000	1023.000000	2046.000000
19.080000	-0.080397	-47.514553	-12.531811	-13.815951	-9.830169	-11.336623	0.000000	-10.000000	0.141667	-12.366667	35.000000	1023.000000	1023.000000	2046.000000
19.100000	-0.082062	-48.498878	-12.860152	-13.799439	-10.066640	-11.772648	0.000000	-10.000000	0.125000	-11.916667	31.000000	1023.000000	1023.000000	2046.000000
19.120001	-0.083425	-49.304226	-13.221447	-13.863667	-10.262671	-11.956438	0.000000	-10.000000	0.108333	-11.416667	27.000000	1023.000000	1023.000000	2046.000000
19.139999	-0.084172	-49.745686	-13.390675	-13.948278	-10.516032	-11.890699	0.000000	-10.000000	0.100000	-10.916667	23.000000	1023.000000	1023.000000	2046.000000
19.160000	-0.085937	-50.788521	-13.790225	-13.875790	-10.763876	-12.358631	0.000000	-10.000000	0.100000	-10.566667	19.166666	1023.000000	1023.000000	2046.000000
19.180000	-0.086811	-51.305462	-14.065085	-13.837730	-10.949938	-12.452709	0.000000	-10.000000	0.100000	-10.300000	15.500000	1023.000000	1023.000000	2046.000000
19.200001	-0.087108	-51.480770	-14.192229	-13.751033	-11.159982	-12.377524	0.000000	-10.000000	0.100000	-10.100000	12.166667	1023.000000	1023.000000	2046.000000
19.219999	-0.088110	-52.072784	-14.480936	-13.548568	-11.290790	-12.752490	0.000000	-10.000000	0.100000	-9.833333	8.833333	1023.000000	1023.000000	2046.000000
19.240000	-0.088261	-52.162346	-14.569669	-13.439603	-11.386964	-12.766109	0.000000	-10.000000	0.091667	-9.433333	5.500000	1023.000000	1023.000000	2046.000000
19.260000	-0.088110	-52.072884	-14.576633	-13.510427	-11.443259	-12.542566	0.000000	-10.000000	0.091667	-8.966667	2.500000	1023.000000	1023.000000	2046.000000
19.280001	-0.088521	-52.315952	-14.678642	-13.470471	-11.391267	-12.775572	0.000000	-10.000000	0.091667	-8.450000	-0.166667	1023.000000	1023.000000	2046.000000
19.299999	-0.087521	-51.725159	-14.532710	-13.318213	-11.382597	-12.491637	0.000000	-10.000000	0.083333	-8.000000	-2.666667	1023.000000	1023.000000	2046.000000
19.320000	-0.087248	-51.563637	-14.439919	-13.174255	-11.379467	-12.569996	0.000000	-10.000000	0.066667	-7.533333	-5.166667	1023.000000	1023.000000	2046.000000
19.340000	-0.087258	-51.569489	-14.510888	-13.084562	-11.270624	-12.703414	0.000000	-10.000000	0.050000	-6.933333	-7.833333	1023.000000	1023.000000	2046.000000
19.360001	-0.086544	-51.147701	-14.380892	-13.048991	-11.262455	-12.455364	0.000000	-10.000000	0.058333	-6.416667	-10.166667	1023.000000	1023.000000	2046.000000
19.379999	-0.086572	-51.164253	-14.397556	-13.142146	-11.166458	-12.458095	0.000000	-10.000000	0.058333	-5.983333	-12.500000	1023.000000	1023.000000	2046.000000
19.400000	-0.086714	-51.247742	-14.389244	-13.281045	-11.059023	-12.518430	0.000000	-10.000000	0.058333	-5.700000	-14.500000	1023.000000	1023.000000	2046.000000
19.420000	-0.086454	-51.094162	-14.307593	-13.465510	-11.004600	-12.316458	0.000000	-10.000000	0.041667	-5.433333	-16.166666	1023.000000	1023.000000	2046.000000
19.440001	-0.087113	-51.483963	-14.358090	-13.750443	-10.968829	-12.406599	0.000000	-10.000000	0.033333	-5.000000	-17.833334	1023.000000	1023.000000	2046.000000
19.459999	-0.087240	-51.558941	-14.311368	-13.876900	-10.895140	-12.475534	0.000000	-10.000000	0.016667	-3.600000	-19.333334	1023.000000	1023.000000	2046.000000
19.480000	-0.086864	-51.336678	-14.218840	-14.027872	-10.848821	-12.241147	0.000000	-10.000000	0.008333	-1.833333	-20.500000	1023.000000	1023.000000	2046.000000
19.500000	-0.087348	-51.622723	-14.266721	-14.217402	-10.806804	-12.331798	0.000000	-10.000000	0.008333	-0.400000	-21.000000	1023.000000	1023.000000	2046.000000
19.520000	-0.087370	-51.635548	-14.201336	-14.276793	-10.743186	-12.414232	0.000000	-10.000000	0.025000	0.000000	-21.000000	1023.000000	1023.000000	2046.000000
19.540001	-0.086945	-51.384758	-14.118458	-14.378296	-10.703114	-12.184889	0.000000	-10.000000	0.033333	0.000000	-21.000000	1023.000000	1023.000000	2046.000000
19.559999	-0.087238	-51.557594	-14.195850	-14.446278	-10.661941	-12.253525	0.000000	-10.000000	0.041667	0.000000	-21.000000	1023.000000	1023.000000	2046.000000
19.580000	-0.087407	-51.657677	-14.227147	-14.536531	-10.588123	-12.305875	0.000000	-10.000000	0.041667	0.000000	-21.000000	1023.000000	1023.000000	2046.000000
19.600000	-0.087131	-51.494293	-14.193331	-14.611158	-10.582955	-12.106847	0.000000	-10.000000	0.041667	0.000000	-21.000000	1023.000000	1023.000000	2046.000000
19.620001	-0.087688	-51.823769	-14.316737	-14.786819	-10.529776	-12.190437	0.000000	-10.000000	0.041667	0.000000	-21.000000	1023.000000	1023.000000	2046.000000
19.639999	-0.087576	-51.757191	-14.298025	-14.878942	-10.437697	-12.142527	0.000000	-10.000000	0.041667	0.000000	-21.000000	1023.000000	1023.000000	2046.000000
19.660000	-0.087143	-51.501343	-14.176055	-14.915549	-10.443748	-11.965991	0.000000	-10.000000	0.050000	0.000000	-21.000000	1023.000000	1023.000000	2046.000000
19.680000	-0.087030	-51.434818	-14.142446	-14.977888	-10.333030	-11.981457	0.000000	-10.000000	0.050000	0.000000	-21.000000	1023.000000	1023.000000	2046.000000
19.700001	-0.086328	-51.019585	-13.993033	-14.960269	-10.222018	-11.844262	0.000000	-10.000000	0.050000	0.000000	-21.000000	1023.000000	1023.000000	2046.000000
19.719999	-0.085841	-50.731735	-13.851572	-14.969298	-10.261210	-11.649654	0.000000	-10.000000	0.041667	0.000000	-21.000000	1023.000000	1023.000000	2046.000000
19.740000	-0.085735	-50.669140	-13.958184	-14.864558	-10.099116	-11.747282	0.000000	-10.000000	0.041667	0.000000	-21.000000	1023.000000	1023.000000	2046.000000
19.760000	-0.085711	-50.655018	-13.982400	-14.846328	-10.124785	-11.701503	0.000000	-10.000000	0.033333	0.000000	-21.000000	1023.000000	1023.000000	2046.000000
19.780001	-0.086248	-50.972618	-14.157348	-15.069733	-10.166634	-11.578905	0.000000	-10.000000	0.025000	0.000000	-21.000000	1023.000000	1023.000000	2046.000000
19.799999	-0.086676	-51.225803	-14.232986	-15.228735	-10.116330	-11.647752	0.000000	-10.000000	0.016667	0.000000	-21.000000	1023.000000	1023.000000	2046.000000
19.820000	-0.085948	-50.795498	-13.930342	-15.215433	-10.124858	-11.524862	0.000000	-10.000000	0.016667	0.000000	-21.000000	1023.000000	1023.000000	2046.000000
19.840000	-0.085459	-50.506214	-13.685604	-15.235028	-10.085768	-11.499814	0.000000	-10.000000	0.041667	0.000000	-21.000000	1023.000000	1023.000000	2046.000000
19.860001	-0.084541	-49.963474	-13.507926	-14.966814	-9.965892	-11.522841	0.000000	-10.000000	0.050000	0.000000	-21.000000	1023.000000	1023.000000	2046.000000
19.879999	-0.084349	-49.850334	-13.588085	-14.697076	-10.012441	-11.552732	0.000000	-10.000000	0.058333	0.000000	-21.000000	1023.000000	1023.000000	2046.000000
19.900000	-0.085264	-50.390781	-13.921862	-14.660724	-10.070033	-11.738164	0.000000	-10.000000	0.041667	0.000000	-21.000000	1023.000000	1023.000000	2046.000000
19.920000	-0.085565	-50.568684	-14.079934	-14.577537	-10.175052	-11.736160	0.000000	-10.000000	0.041667	0.000000	-21.000000	1023.000000	1023.000000	2046.000000
19.940001	-0.086341	-51.027596	-14.305677	-14.564116	-10.378795	-11.779005	0.000000	-10.000000	0.041667	0.000000	-21.000000	1023.000000	1023.000000	2046.000000
19.959999	-0.086974	-51.401836	-14.584468	-14.448337	-10.425255	-11.943777	0.000000	-10.000000	0.041667	0.000000	-21.000000	1023.000000	1023.000000	2046.000000
19.980000	-0.086980	-51.405254	-14.634316	-14.205346	-10.614379	-11.951211	0.000000	-10.000000	0.041667	0.000000	-21.000000	1023.000000	1023.000000	2046.000000
20.000000	-0.087311	-51.600609	-14.807207	-14.027035	-10.730680	-12.035686	0.000000	-10.000000	0.041667	0.000000	-21.000000	1023.000000	1023.000000	2046.000000
20.020000	-0.087066	-51.455761	-14.888945	-13.723934	-10.735115	-12.107768	0.000000	-10.000000	0.050000	0.000000	-21.000000	1023.000000	1023.000000	2046.000000
20.040001	-0.086781	-51.287617	-14.893842	-13.519754	-10.840945	-12.033075	0.000000	-10.000000	0.050000	0.000000	-21.000000	1023.000000	1023.000000	2046.000000
20.059999	-0.086609	-51.185844	-14.896731	-13.508600	-10.853988	-11.926524	0.000000	-10.000000	0.050000	0.000000	-21.000000	1023.000000	1023.000000	2046.000000
20.080000	-0.085731	-50.666748	-14.800313	-13.311253	-10.743193	-11.811991	0.000000	-10.000000	0.050000	0.000000	-21.000000	1023.000000	1023.000000	2046.000000
20.100000	-0.084907	-50.180225	-14.662324	-12.985206	-10.785128	-11.747568	0.000000	-10.000000	0.041667	0.000000	-21.000000	1023.000000	1023.000000	2046.000000
20.120001	-0.084092	-49.698608	-14.536436	-12.769506	-10.712119	-11.680549	0.000000	-10.000000	0.041667	0.000000	-21.000000	1023.000000	1023.000000	2046.000000
20.139999	-0.083256	-49.204479	-14.353738	-12.523653	-10.705091	-11.622000	0.000000	-10.000000	0.041667	0.000000	-21.000000	1023.000000	1023.000000	2046.000000
20.160000	-0.082812	-48.941811	-14.285790	-12.452453	-10.651212	-11.552356	0.000000	-10.000000	0.041667	0.000000	-21.000000	1023.000000	1023.000000	2046.000000
20.180000	-0.082109	-48.526402	-14.194100	-12.457520	-10.470880	-11.403902	0.000000	-10.000000	0.041667	0.000000	-21.000000	1023.000000	1023.000000	2046.000000
20.200001	-0.082018	-48.472378	-14.089110	-12.519006	-10.491627	-11.372635	0.000000	-10.000000	0.041667	0.000000	-21.000000	1023.000000	1023.000000	2046.000000
20.219999	-0.082003	-48.463676	-14.066079	-12.704536	-10.398280	-11.294782	0.000000	-10.000000	0.050000	0.000000	-21.000000	1023.000000	1023.000000	2046.000000
20.240000	-0.081924	-48.417118	-13.955137	-12.784440	-10.399773	-11.277769	0.000000	-10.000000	0.041667	0.000000	-21.000000	1023.000000	1023.000000	2046.000000
20.260000	-0.082123	-48.534801	-13.933520	-12.863169	-10.396797	-11.341316	0.000000	-10.000000	0.033333	0.000000	-21.000000	1023.000000	1023.000000	2046.000000
20.280001	-0.082084	-48.511585	-13.901326	-13.047832	-10.326505	-11.235921	0.000000	-10.000000	0.025000	0.000000	-21.000000	1023.000000	1023.000000	2046.000000
20.299999	-0.082030	-48.479515	-13.785213	-13.081621	-10.360129	-11.252549	0.000000	-10.000000	0.033333	0.000000	-21.000000	1023.000000	1023.000000	2046.000000
20.320000	-0.082238	-48.602749	-13.779708	-13.177543	-10.374305	-11.271193	0.000000	-10.000000	0.041667	0.000000	-21.000000	1023.000000	1023.000000	2046.000000
20.340000	-0.082552	-48.788433	-13.880683	-13.310969	-10.311819	-11.284964	0.000000	-10.000000	0.041667	0.000000	-21.000000	1023.000000	1023.000000	2046.000000
20.360001	-0.082899	-48.993279	-13.863305	-13.461017	-10.401400	-11.267557	0.000000	-10.000000	0.041667	0.000000	-21.000000	1023.000000	1023.000000	2046.000000
20.379999	-0.083002	-49.054283	-13.880387	-13.577475	-10.371776	-11.224647	0.000000	-10.000000	0.025000	0.666667	-21.000000	1023.000000	1023.000000	2046.000000
20.400000	-0.083251	-49.201153	-13.989541	-13.643482	-10.304441	-11.263687	0.000000	-10.000000	0.025000	1.683333	-21.000000	1023.000000	1023.000000	2046.000000
20.420000	-0.083321	-49.242733	-13.927884	-13.694498	-10.359358	-11.260993	0.000000	-10.000000	0.008333	3.166667	-21.000000	1023.000000	1023.000000	2046.000000
20.440001	-0.083541	-49.372852	-13.945272	-13.900349	-10.396705	-11.130527	0.000000	-10.000000	0.008333	4.450000	-21.000000	1023.000000	1023.000000	2046.000000
20.459999	-0.083585	-49.399017	-13.937515	-13.902843	-10.400447	-11.158212	0.000000	-10.000000	0.000000	5.133333	-21.000000	1023.000000	1023.000000	2046.000000
20.480000	-0.083643	-49.432896	-13.953779	-13.859053	-10.405792	-11.214272	0.000000	-10.000000	0.000000	5.816667	-21.000000	1023.000000	1023.000000	2046.000000
20.500000	-0.084475	-49.924740	-14.123756	-14.025936	-10.519553	-11.255495	0.000000	-10.000000	-0.008333	6.350000	-21.000000	1023.000000	1023.000000	2046.000000
20.520000	-0.085463	-50.508793	-14.235651	-14.194850	-10.650915	-11.427377	0.000000	-10.000000	-0.008333	7.400000	-21.000000	1023.000000	1023.000000	2046.000000
20.540001	-0.086322	-51.016193	-14.395229	-14.480072	-10.660866	-11.480027	0.000000	-10.000000	0.000000	7.016667	-21.000000	1023.000000	1023.000000	2046.000000
20.559999	-0.087320	-51.606239	-14.364829	-14.755908	-10.872020	-11.613482	0.000000	-10.000000	0.100000	2.183333	-21.000000	1023.000000	1023.000000	2046.000000
20.580000	-0.088095	-52.064060	-14.229843	-14.888439	-11.076111	-11.869666	0.000000	-10.000000	0.158333	-6.183333	-21.666666	1023.000000	1023.000000	2046.000000
20.600000	-0.088554	-52.335484	-14.343643	-14.860960	-11.084962	-12.045920	0.000000	-10.000000	0.216667	-12.283334	-24.333334	1023.000000	1023.000000	2046.000000
20.620001	-0.089295	-52.773483	-14.468100	-14.828341	-11.311300	-12.165744	0.000000	-10.000000	0.191667	-14.566667	-28.500000	1023.000000	1023.000000	2046.000000
20.639999	-0.090558	-53.519726	-14.664669	-14.805301	-11.582566	-12.467192	0.000000	-10.000000	0.191667	-13.233334	-33.500000	1023.000000	1023.000000	2046.000000
20.660000	-0.091593	-54.131737	-15.005713	-14.888644	-11.669110	-12.568269	0.000000	-10.000000	0.166667	-13.150001	-37.833332	1023.000000	1023.000000	2046.000000
20.680000	-0.093145	-55.048599	-15.264523	-15.023124	-11.996980	-12.763974	0.000000	-10.000000	0.133333	-12.350000	-42.333332	1023.000000	1023.000000	2046.000000
20.700001	-0.094177	-55.658836	-15.496764	-14.994866	-12.175311	-12.991895	0.000000	-10.000000	0.108333	-11.916667	-46.500000	1023.000000	1023.000000	2046.000000
20.719999	-0.095032	-56.163906	-15.807525	-14.980429	-12.287213	-13.088737	0.000000	-10.000000	0.100000	-11.500000	-50.500000	1023.000000	1023.000000	2046.000000
20.740000	-0.096012	-56.743088	-15.985126	-14.892668	-12.552705	-13.312590	0.000000	-10.000000	0.108333	-11.400000	-54.166668	1023.000000	1023.000000	2046.000000
20.760000	-0.096087	-56.787292	-16.129473	-14.730241	-12.559036	-13.368542	0.000000	-10.000000	0.108333	-11.166667	-58.000000	1023.000000	1023.000000	2046.000000
20.780001	-0.096639	-57.113739	-16.281471	-14.786553	-12.705253	-13.340461	0.000000	-10.000000	0.108333	-10.966667	-61.833332	1023.000000	1023.000000	2046.000000
20.799999	-0.096957	-57.301426	-16.305742	-14.837028	-12.751170	-13.407487	0.000000	-10.000000	0.100000	-10.683333	-65.500000	1023.000000	1023.000000	2046.000000
20.820000	-0.096216	-56.863667	-16.274931	-14.676087	-12.629074	-13.283574	0.000000	-10.000000	0.100000	-10.483334	-69.000000	1023.000000	1023.000000	2046.000000
20.840000	-0.096113	-56.802639	-16.184397	-14.603260	-12.752079	-13.262904	0.000000	-10.000000	0.100000	-10.200000	-72.500000	1023.000000	1023.000000	2046.000000
20.860001	-0.095930	-56.694645	-16.126070	-14.498532	-12.683007	-13.387034	0.000000	-10.000000	0.100000	-9.950000	-76.000000	1023.000000	1023.000000	2046.000000
20.879999	-0.095414	-56.389927	-16.111649	-14.460880	-12.575915	-13.241483	0.000000	-10.000000	0.091667	-9.666667	-79.333336	1023.000000	1023.000000	2046.000000
20.900000	-0.095782	-56.607014	-16.089657	-14.631355	-12.671134	-13.214869	0.000000	-10.000000	0.083333	-9.366667	-82.666664	1023.000000	1023.000000	2046.000000
20.920000	-0.095609	-56.505173	-16.052670	-14.715538	-12.497833	-13.239133	0.000000	-10.000000	0.083333	-9.250000	-85.833336	1023.000000	1023.000000	2046.000000
20.940001	-0.095973	-56.720222	-16.069067	-15.013621	-12.546852	-13.090682	0.000000	-10.000000	0.091667	-9.216667	-89.000000	1023.000000	1023.000000	2046.000000
20.959999	-0.096754	-57.181511	-16.072746	-15.309132	-12.611032	-13.188600	0.000000	-10.000000	0.100000	-9.300000	-92.000000	1023.000000	1023.000000	2046.000000
20.980000	-0.096893	-57.263821	-16.145555	-15.455832	-12.451327	-13.211105	0.000000	-10.000000	0.091667	-9.333334	-95.000000	1023.000000	1023.000000	2046.000000
21.000000	-0.097772	-57.783066	-16.189251	-15.795802	-12.626190	-13.171822	0.000000	-10.000000	0.083333	-9.283334	-100.166664	1023.000000	1023.000000	2046.000000
21.020000	-0.098319	-58.106739	-16.201014	-15.989157	-12.606701	-13.309868	0.000000	-10.000000	0.075000	-9.216667	-104.333336	1023.000000	1023.000000	2046.000000
21.040001	-0.098805	-58.393841	-16.373367	-16.162386	-12.560901	-13.297185	0.000000	-10.000000	0.075000	-9.150001	-107.500000	1023.000000	1023.000000	2046.000000
21.059999	-0.100017	-59.110065	-16.458494	-16.537323	-12.754313	-13.359937	0.000000	-10.000000	0.083333	-9.150001	-108.500000	1023.000000	1023.000000	2046.000000
21.080000	-0.100196	-59.215603	-16.593330	-16.622166	-12.590881	-13.409226	0.000000	-10.000000	0.091667	-9.083334	-110.500000	1023.000000	1023.000000	2046.000000
21.100000	-0.101384	-59.918098	-16.682041	-17.040045	-12.866077	-13.329934	0.000000	-10.000000	0.100000	-9.000000	-113.500000	1023.000000	1023.000000	2046.000000
21.120001	-0.101542	-60.011143	-16.748255	-17.114412	-12.696843	-13.451633	0.000000	-10.000000	0.100000	-8.900001	-116.500000	1023.000000	1023.000000	2046.000000
21.139999	-0.102631	-60.654663	-16.869434	-17.461414	-12.974645	-13.349170	0.000000	-10.000000	0.091667	-8.850000	-119.500000	1023.000000	1023.000000	2046.000000
21.160000	-0.102755	-60.728157	-16.924324	-17.564680	-12.806075	-13.433078	0.000000	-10.000000	0.083333	-8.633333	-122.500000	1023.000000	1023.000000	2046.000000
21.180000	-0.102859	-60.789852	-17.037981	-17.502302	-12.831394	-13.418173	0.000000	-10.000000	0.066667	-8.050000	-125.500000	1023.000000	1023.000000	2046.000000
21.200001	-0.104320	-61.653400	-17.228018	-17.816278	-13.031101	-13.578003	0.000000	-10.000000	0.058333	-6.950000	-128.166672	1023.000000	1023.000000	2046.000000
21.219999	-0.104695	-61.874550	-17.421940	-17.981182	-12.923384	-13.548045	0.000000	-10.000000	0.050000	-5.283333	-130.500000	1023.000000	1023.000000	2046.000000
21.240000	-0.105925	-62.601929	-17.461918	-18.407881	-13.180297	-13.551832	0.000000	-10.000000	0.041667	-3.233333	-132.000000	1023.000000	1023.000000	2046.000000
21.260000	-0.105239	-62.196163	-17.338419	-18.291798	-12.861716	-13.704233	0.000000	-10.000000	0.025000	-0.483333	-132.833328	1023.000000	1023.000000	2046.000000
21.280001	-0.105260	-62.208717	-17.045935	-18.404089	-13.104211	-13.654485	0.000000	-10.000000	-0.008333	2.516667	-133.000000	1023.000000	1023.000000	2046.000000
21.299999	-0.104310	-61.647167	-16.915350	-18.041571	-12.817010	-13.873236	0.000000	-10.000000	-0.041667	6.066667	-133.000000	1023.000000	1023.000000	2046.000000
21.320000	-0.104002	-61.465275	-16.892122	-17.783228	-12.934661	-13.855264	0.000000	-10.000000	-0.083333	9.300000	-133.000000	1023.000000	1023.000000	2046.000000
21.340000	-0.104440	-61.723846	-17.011126	-17.652117	-12.952174	-14.108428	0.000000	-10.000000	-0.125000	12.416667	-133.000000	1023.000000	1023.000000	2046.000000
21.360001	-0.104237	-61.604324	-17.104847	-17.391302	-12.922329	-14.185845	0.000000	-10.000000	-0.175000	14.850000	-133.000000	1023.000000	1023.000000	2046.000000
21.379999	-0.104663	-61.855618	-17.171511	-17.392328	-13.058252	-14.233529	0.000000	-10.000000	-0.208333	17.083334	-133.000000	1023.000000	1023.000000	2046.000000
21.400000	-0.103398	-61.108273	-17.140381	-16.924086	-12.838568	-14.205239	0.000000	-10.000000	-0.258333	19.083334	-80.333336	1023.000000	1023.000000	2046.000000
21.420000	-0.103240	-61.014957	-17.151909	-16.781021	-12.990947	-14.091083	0.000000	-10.000000	-0.358333	22.650000	-18.000000	1023.000000	1023.000000	2046.000000
21.440001	-0.101353	-59.899815	-17.112766	-16.201460	-12.535857	-14.049733	0.000000	-10.000000	-0.458333	25.500000	44.333332	1023.000000	1023.000000	2046.000000
21.459999	-0.100501	-59.396038	-17.042156	-15.959004	-12.599216	-13.795660	0.000000	-10.000000	-0.525000	27.700001	54.000000	1023.000000	1023.000000	2046.000000
21.480000	-0.098703	-58.333702	-16.981077	-15.663903	-12.075714	-13.613008	0.000000	-10.000000	-0.525000	27.700001	54.000000	1023.000000	1023.000000	2046.000000
21.500000	-0.096726	-57.164841	-16.735676	-15.451656	-11.762737	-13.214774	0.000000	-10.000000	-0.541667	28.100000	57.166668	1023.000000	1023.000000	2046.000000
21.520000	-0.094981	-56.133896	-16.508121	-15.379194	-11.381845	-12.864736	0.000000	-10.000000	-0.591667	29.066668	63.333332	1023.000000	1023.000000	2046.000000
21.540001	-0.091856	-54.286705	-16.177612	-14.874962	-10.678843	-12.555288	0.000000	-10.000000	-0.641667	30.600000	72.833336	1023.000000	1023.000000	2046.000000
21.559999	-0.090354	-53.399452	-15.828678	-14.879304	-10.544199	-12.147270	0.000000	-10.000000	-0.700000	32.066666	82.666664	1023.000000	1023.000000	2046.000000
21.580000	-0.087471	-51.695339	-15.554227	-14.581676	-9.713455	-11.845982	0.000000	-10.000000	-0.741667	33.200001	93.166664	1023.000000	1023.000000	2046.000000
21.600000	-0.085740	-50.672359	-15.208626	-14.624022	-9.464870	-11.374840	0.000000	-10.000000	-0.783333	34.033333	104.000000	1023.000000	1023.000000	2046.000000
21.620001	-0.083922	-49.598194	-14.854884	-14.746118	-9.005409	-10.991782	0.000000	-10.000000	-0.800000	34.750000	115.333336	1023.000000	1023.000000	2046.000000
21.639999	-0.081600	-48.225655	-14.565244	-14.643891	-8.380244	-10.636274	0.000000	-10.000000	-0.800000	35.200001	126.833336	1023.000000	1023.000000	2046.000000
21.660000	-0.080805	-47.755802	-14.258258	-14.919208	-8.291921	-10.286418	0.000000	-10.000000	-0.800000	35.516666	138.500000	1023.000000	1023.000000	2046.000000
21.680000	-0.078544	-46.419346	-14.038686	-14.751208	-7.605622	-10.023830	0.000000	-10.000000	-0.800000	35.616669	150.166672	1023.000000	1023.000000	2046.000000
21.700001	-0.077324	-45.698769	-13.844418	-14.695333	-7.411816	-9.747200	0.000000	-10.000000	-0.783333	35.566666	162.000000	1023.000000	1023.000000	2046.000000
21.719999	-0.076330	-45.110958	-13.644101	-14.784005	-7.205988	-9.476866	0.000000	-10.000000	-0.775000	35.383335	174.000000	1023.000000	1023.000000	2046.000000
21.740000	-0.074424	-43.984352	-13.483668	-14.601745	-6.624466	-9.274473	0.000000	-10.000000	-0.750000	34.883335	186.000000	1023.000000	1023.000000	2046.000000
21.760000	-0.073488	-43.431316	-13.231052	-14.646581	-6.580776	-8.972905	0.000000	-10.000000	-0.750000	34.566666	197.833328	1023.000000	1023.000000	2046.000000
21.780001	-0.072545	-42.874203	-13.039183	-14.771317	-6.354385	-8.709319	0.000000	-10.000000	-0.733333	34.333332	209.500000	1023.000000	1023.000000	2046.000000
21.799999	-0.070387	-41.598892	-12.868403	-14.514059	-5.695765	-8.520665	0.000000	-10.000000	-0.725000	34.349998	220.833328	1023.000000	1023.000000	2046.000000
21.820000	-0.069414	-41.023411	-12.578305	-14.479563	-5.721045	-8.244496	0.000000	-10.000000	-0.708333	34.333332	232.333328	1023.000000	1023.000000	2046.000000
21.840000	-0.068258	-40.340649	-12.392026	-14.528190	-5.514046	-7.906389	0.000000	-10.000000	-0.691667	33.933334	243.666672	1023.000000	1023.000000	2046.000000
21.860001	-0.065900	-38.946732	-12.287928	-14.000194	-4.898889	-7.759720	0.000000	-10.000000	-0.675000	33.533333	255.166672	1023.000000	1023.000000	2046.000000
21.879999	-0.065208	-38.537914	-12.065873	-13.891855	-5.091931	-7.488256	0.000000	-10.000000	-0.650000	33.016666	266.333344	1023.000000	1023.000000	2046.000000
21.900000	-0.064058	-37.858021	-11.927194	-13.864799	-4.832436	-7.233594	0.000000	-10.000000	-0.641667	32.583336	277.500000	1023.000000	1023.000000	2046.000000
21.920000	-0.062394	-36.874603	-11.869320	-13.471469	-4.358741	-7.175073	0.000000	-10.000000	-0.633333	32.299999	288.500000	1023.000000	1023.000000	2046.000000
21.940001	-0.061420	-36.299393	-11.383794	-13.298984	-4.608675	-7.007942	0.000000	-10.000000	-0.608333	31.483334	299.333344	1023.000000	1023.000000	2046.000000
21.959999	-0.058976	-34.854698	-11.015430	-12.758236	-4.158204	-6.922830	0.000000	-10.000000	-0.583333	31.166668	310.000000	1023.000000	1023.000000	2046.000000
21.980000	-0.056699	-33.508923	-10.696816	-12.157766	-3.873995	-6.780344	0.000000	-10.000000	-0.575000	30.566668	320.333344	1023.000000	1023.000000	2046.000000
22.000000	-0.056339	-33.296516	-10.494585	-11.885745	-4.152359	-6.763827	0.000000	-10.000000	-0.575000	30.616667	330.500000	1023.000000	1023.000000	2046.000000
22.020000	-0.055529	-32.817715	-10.591379	-11.531982	-3.847477	-6.846877	0.000000	-10.000000	-0.566667	30.383333	337.166656	1023.000000	1023.000000	2046.000000
22.040001	-0.055136	-32.585220	-10.595922	-11.218039	-3.817474	-6.953784	0.000000	-10.000000	-0.550000	30.283333	347.500000	1023.000000	1023.000000	2046.000000
22.059999	-0.054811	-32.393223	-10.440925	-11.030584	-4.051566	-6.870149	0.000000	-10.000000	-0.550000	30.350000	357.833344	1023.000000	1023.000000	2046.000000
22.080000	-0.053109	-31.387362	-10.419791	-10.539878	-3.627080	-6.800612	0.000000	-10.000000	-0.550000	30.433334	371.500000	1023.000000	1023.000000	2046.000000
22.100000	-0.051699	-30.554068	-10.344511	-9.996878	-3.397351	-6.815329	0.000000	-10.000000	-0.558333	30.550001	381.500000	1023.000000	1023.000000	2046.000000
22.120001	-0.050699	-29.963083	-10.029203	-9.703517	-3.594864	-6.635500	0.000000	-10.000000	-0.566667	30.616667	391.500000	1023.000000	1023.000000	2046.000000
22.139999	-0.048833	-28.860304	-9.904508	-9.317026	-3.207253	-6.431516	0.000000	-10.000000	-0.566667	30.650000	401.833344	1023.000000	1023.000000	2046.000000
22.160000	-0.047078	-27.823116	-9.856469	-8.901799	-2.725921	-6.338927	0.000000	-10.000000	-0.566667	30.483334	412.166656	1023.000000	1023.000000	2046.000000
22.180000	-0.045789	-27.061192	-9.478407	-8.882380	-2.707854	-5.992552	0.000000	-10.000000	-0.558333	30.283333	422.500000	1023.000000	1023.000000	2046.000000
22.200001	-0.043747	-25.854443	-9.231550	-8.677883	-2.266922	-5.678086	0.000000	-10.000000	-0.566667	29.883333	432.500000	1023.000000	1023.000000	2046.000000
22.219999	-0.041378	-24.454144	-9.035440	-8.278227	-1.654718	-5.485759	0.000000	-10.000000	-0.558333	29.916666	442.500000	1023.000000	1023.000000	2046.000000
22.240000	-0.039688	-23.455336	-8.611770	-8.146472	-1.459384	-5.237710	0.000000	-10.000000	-0.541667	29.433334	452.500000	1023.000000	1023.000000	2046.000000
22.260000	-0.037657	-22.255302	-8.226348	-7.999974	-1.144171	-4.884809	0.000000	-10.000000	-0.533333	29.450001	462.500000	1023.000000	1023.000000	2046.000000
22.280001	-0.035305	-20.865543	-7.939969	-7.797473	-0.517835	-4.610267	0.000000	-10.000000	-0.533333	29.350000	472.166656	1023.000000	1023.000000	2046.000000
22.299999	-0.033546	-19.825626	-7.642504	-7.724386	-0.059956	-4.398780	0.000000	-10.000000	-0.550000	29.600000	481.833344	1023.000000	1023.000000	2046.000000
22.320000	-0.032375	-19.133694	-7.174534	-7.928580	0.014312	-4.044892	0.000000	-10.000000	-0.550000	29.583334	491.500000	1023.000000	1023.000000	2046.000000
22.340000	-0.030767	-18.183294	-6.901742	-7.906338	0.452639	-3.827854	0.000000	-10.000000	-0.550000	29.433334	501.500000	1023.000000	1023.000000	2046.000000
22.360001	-0.029405	-17.378611	-6.798512	-7.793353	0.903328	-3.690074	0.000000	-10.000000	-0.550000	29.400000	511.500000	1023.000000	1023.000000	2046.000000
22.379999	-0.028409	-16.789814	-6.488625	-7.890021	0.976887	-3.388056	0.000000	-10.000000	-0.550000	29.516666	521.500000	1023.000000	1023.000000	2046.000000
22.400000	-0.027095	-16.013210	-6.339226	-7.739092	1.256677	-3.191570	0.000000	-10.000000	-0.541667	29.450001	531.500000	1023.000000	1023.000000	2046.000000
22.420000	-0.025674	-15.173074	-6.254440	-7.620057	1.713720	-3.012296	0.000000	-10.000000	-0.541667	29.433334	541.166687	1023.000000	1023.000000	2046.000000
22.440001	-0.024684	-14.588161	-6.062003	-7.665146	1.900287	-2.761299	0.000000	-10.000000	-0.541667	29.266666	550.833313	1023.000000	1023.000000	2046.000000
22.459999	-0.023565	-13.926782	-5.804658	-7.663258	2.049377	-2.508243	0.000000	-10.000000	-0.550000	29.450001	560.500000	1023.000000	1023.000000	2046.000000
22.480000	-0.022044	-13.027915	-5.690042	-7.561950	2.532668	-2.308591	0.000000	-10.000000	-0.550000	29.466667	570.500000	1023.000000	1023.000000	2046.000000
22.500000	-0.020813	-12.300538	-5.543294	-7.443608	2.865382	-2.179018	0.000000	-10.000000	-0.541667	29.350000	580.500000	1023.000000	1023.000000	2046.000000
22.520000	-0.019468	-11.505318	-5.191161	-7.456803	2.961124	-1.818478	0.000000	-10.000000	-0.516667	28.983334	590.333313	1023.000000	1023.000000	2046.000000
22.540001	-0.017893	-10.575006	-5.096902	-7.214153	3.399288	-1.663239	0.000000	-10.000000	-0.491667	28.483334	600.000000	1023.000000	1023.000000	2046.000000
22.559999	-0.016559	-9.786430	-5.072784	-6.948978	3.761706	-1.526375	0.000000	-10.000000	-0.466667	28.183334	609.500000	1023.000000	1023.000000	2046.000000
22.580000	-0.015690	-9.272670	-4.864888	-6.911283	3.789419	-1.285919	0.000000	-10.000000	-0.458333	27.616667	619.000000	1023.000000	1023.000000	2046.000000
22.600000	-0.014483	-8.559278	-4.796850	-6.626469	4.074820	-1.210779	0.000000	-10.000000	-0.433333	27.316668	628.333313	1023.000000	1023.000000	2046.000000
22.620001	-0.013406	-7.922824	-4.593198	-6.442183	4.251777	-1.139220	0.000000	-10.000000	-0.416667	26.933334	637.500000	1023.000000	1023.000000	2046.000000
22.639999	-0.011644	-6.881724	-3.987015	-6.177387	4.244357	-0.961679	0.000000	-10.000000	-0.416667	26.666668	646.500000	1023.000000	1023.000000	2046.000000
22.660000	-0.009403	-5.556895	-3.690592	-5.617167	4.619575	-0.868710	0.000000	-10.000000	-0.433333	26.633333	655.333313	1023.000000	1023.000000	2046.000000
22.680000	-0.008494	-5.019856	-3.560599	-5.317009	4.709454	-0.851702	0.000000	-10.000000	-0.433333	26.433334	664.166687	1023.000000	1023.000000	2046.000000
22.700001	-0.008435	-4.985187	-3.474986	-5.155772	4.569119	-0.923548	0.000000	-10.000000	-0.408333	26.533333	673.000000	1023.000000	1023.000000	2046.000000
22.719999	-0.008589	-5.076143	-3.676948	-4.910553	4.666869	-1.155510	0.000000	-10.000000	-0.383333	26.166666	682.000000	1023.000000	1023.000000	2046.000000
22.740000	-0.008369	-4.946331	-3.622431	-4.811536	4.617891	-1.130255	0.000000	-10.000000	-0.383333	25.950001	690.833313	1023.000000	1023.000000	2046.000000
22.760000	-0.007231	-4.273623	-3.496833	-4.426420	4.756891	-1.107261	0.000000	-10.000000	-0.391667	25.616667	699.500000	1023.000000	1023.000000	2046.000000
22.780001	-0.006236	-3.685430	-3.477317	-4.037921	4.979990	-1.150183	0.000000	-10.000000	-0.400000	25.750000	708.166687	1023.000000	1023.000000	2046.000000
22.799999	-0.004954	-2.928067	-3.205833	-3.795093	5.047953	-0.975095	0.000000	-10.000000	-0.400000	25.799999	716.666687	1023.000000	1023.000000	2046.000000
22.820000	-0.003508	-2.073190	-3.047743	-3.313465	5.263122	-0.975103	0.000000	-10.000000	-0.408333	25.966667	725.333313	1023.000000	1023.000000	2046.000000
22.840000	-0.002599	-1.536252	-3.012527	-3.154190	5.495574	-0.865109	0.000000	-10.000000	-0.416667	25.799999	733.833313	1023.000000	1023.000000	2046.000000
22.860001	-0.001219	-0.720525	-2.709474	-3.095718	5.670702	-0.586035	0.000000	-10.000000	-0.400000	25.900000	742.500000	1023.000000	1023.000000	2046.000000
22.879999	0.000264	0.156301	-2.569573	-2.869197	6.014880	-0.419809	0.000000	-10.000000	-0.391667	25.583334	751.166687	1023.000000	1023.000000	2046.000000
22.900000	0.001448	0.855504	-2.445909	-2.844516	6.297920	-0.151992	0.000000	-10.000000	-0.366667	25.233334	759.666687	1023.000000	1023.000000	2046.000000
22.920000	0.003230	1.909121	-2.028292	-2.783299	6.522322	0.198390	0.000000	-10.000000	-0.366667	24.633333	768.333313	1023.000000	1023.000000	2046.000000
22.940001	0.005039	2.977809	-1.780680	-2.500155	6.869932	0.388711	0.000000	-10.000000	-0.350000	24.383333	776.666687	1023.000000	1023.000000	2046.000000
22.959999	0.006308	3.727833	-1.713057	-2.455307	7.282478	0.613720	0.000000	-10.000000	-0.333333	23.916668	785.000000	1023.000000	1023.000000	2046.000000
22.980000	0.008035	4.748613	-1.336010	-2.520105	7.595315	1.009412	0.000000	-10.000000	-0.316667	23.500000	793.000000	1023.000000	1023.000000	2046.000000
23.000000	0.009320	5.508161	-1.025172	-2.470115	7.804101	1.199346	0.000000	-10.000000	-0.291667	22.900000	801.000000	1023.000000	1023.000000	2046.000000
23.020000	0.009786	5.783481	-0.971038	-2.563936	8.054182	1.264273	0.000000	-10.000000	-0.283333	22.633333	806.333313	1023.000000	1023.000000	2046.000000
23.040001	0.010786	6.374524	-0.676526	-2.766158	8.208825	1.608383	0.000000	-10.000000	-0.283333	22.483334	814.000000	1023.000000	1023.000000	2046.000000
23.059999	0.011620	6.867227	-0.606155	-2.662062	8.440061	1.695383	0.000000	-10.000000	-0.266667	22.316666	821.333313	1023.000000	1023.000000	2046.000000
23.080000	0.011893	7.028684	-0.623180	-2.737871	8.565646	1.824089	0.000000	-10.000000	-0.258333	22.049999	831.333313	1023.000000	1023.000000	2046.000000
23.100000	0.012804	7.567056	-0.438441	-2.811719	8.691113	2.126103	0.000000	-10.000000	-0.233333	21.700001	838.666687	1023.000000	1023.000000	2046.000000
23.120001	0.013172	7.784865	-0.449040	-2.656096	8.807999	2.082003	0.000000	-10.000000	-0.233333	21.016666	846.000000	1023.000000	1023.000000	2046.000000
23.139999	0.013600	8.037323	-0.442948	-2.832448	8.951817	2.360902	0.000000	-10.000000	-0.233333	20.916668	853.166687	1023.000000	1023.000000	2046.000000
23.160000	0.014640	8.652113	-0.205407	-2.847045	9.101544	2.603020	0.000000	-10.000000	-0.233333	20.550001	860.166687	1023.000000	1023.000000	2046.000000
23.180000	0.015098	8.923134	-0.145887	-2.664273	9.210745	2.522550	0.000000	-10.000000	-0.233333	20.583334	867.166687	1023.000000	1023.000000	2046.000000
23.200001	0.015843	9.363210	-0.109757	-2.676120	9.417640	2.731447	0.000000	-10.000000	-0.216667	19.900000	873.833313	1023.000000	1023.000000	2046.000000
23.219999	0.017102	10.107529	0.177037	-2.691347	9.532560	3.089279	0.000000	-10.000000	-0.200000	19.183334	880.666687	1023.000000	1023.000000	2046.000000
23.240000	0.017603	10.403441	0.179114	-2.367198	9.631353	2.960173	0.000000	-10.000000	-0.175000	18.416666	887.166687	1023.000000	1023.000000	2046.000000
23.260000	0.017894	10.575371	0.121201	-2.295870	9.643056	3.106984	0.000000	-10.000000	-0.150000	17.466667	893.500000	1023.000000	1023.000000	2046.000000
23.280001	0.018941	11.194157	0.370700	-2.161716	9.640859	3.344314	0.000000	-10.000000	-0.125000	16.666666	899.500000	1023.000000	1023.000000	2046.000000
23.299999	0.019071	11.270821	0.395924	-1.800871	9.625751	3.050018	0.000000	-10.000000	-0.091667	15.700000	905.166687	1023.000000	1023.000000	2046.000000
23.320000	0.019879	11.748618	0.716948	-1.778080	9.619362	3.190389	0.000000	-10.000000	-0.083333	14.783334	910.666687	1023.000000	1023.000000	2046.000000
23.340000	0.021481	12.695438	1.293889	-1.420969	9.604682	3.217835	0.000000	-10.000000	-0.066667	13.583334	915.666687	1023.000000	1023.000000	2046.000000
23.360001	0.022010	13.007906	1.382862	-0.920413	9.649423	2.896035	0.000000	-10.000000	-0.066667	12.683333	920.500000	1023.000000	1023.000000	2046.000000
23.379999	0.021552	12.737364	1.340205	-0.943275	9.483830	2.856604	0.000000	-10.000000	-0.033333	11.366667	924.833313	1023.000000	1023.000000	2046.000000
23.400000	0.020674	12.218164	1.302772	-0.873328	9.178171	2.610550	0.000000	-10.000000	-0.016667	9.983334	929.000000	1023.000000	1023.000000	2046.000000
23.420000	0.019197	11.345318	0.997794	-0.693814	8.934151	2.107187	0.000000	-10.000000	0.000000	8.350000	932.500000	1023.000000	1023.000000	2046.000000
23.440001	0.018925	11.184593	0.885839	-0.633858	8.790219	2.142393	0.000000	-10.000000	0.000000	7.266667	935.666687	1023.000000	1023.000000	2046.000000
23.459999	0.019319	11.417451	0.986896	-0.320904	8.655091	2.096367	0.000000	-10.000000	0.000000	6.633334	938.166687	1023.000000	1023.000000	2046.000000
23.480000	0.018857	11.144560	0.850417	0.048364	8.498868	1.746912	0.000000	-10.000000	0.000000	6.100000	940.500000	1023.000000	1023.000000	2046.000000
23.500000	0.019266	11.386353	0.850836	0.175945	8.441840	1.917731	0.000000	-10.000000	0.000000	5.500000	942.500000	1023.000000	1023.000000	2046.000000
23.520000	0.019916	11.770133	1.025732	0.426335	8.350157	1.967911	0.000000	-10.000000	0.016667	4.633333	944.500000	1023.000000	1023.000000	2046.000000
23.540001	0.019402	11.466694	0.925930	0.590828	8.253666	1.696269	0.000000	-10.000000	0.033333	3.583333	946.166687	1023.000000	1023.000000	2046.000000
23.559999	0.019570	11.566142	0.825149	0.529198	8.341830	1.869964	0.000000	-10.000000	0.050000	2.050000	947.666687	1023.000000	1023.000000	2046.000000
23.580000	0.020598	12.173631	1.006961	0.500967	8.431238	2.234465	0.000000	-10.000000	0.050000	0.100000	948.500000	1023.000000	1023.000000	2046.000000
23.600000	0.020634	12.194982	1.047808	0.693277	8.376547	2.077349	0.000000	-10.000000	0.050000	-1.566667	949.000000	1023.000000	1023.000000	2046.000000
23.620001	0.021378	12.634465	1.106149	0.706640	8.505092	2.316585	0.000000	-10.000000	0.058333	-2.716667	949.000000	1023.000000	1023.000000	2046.000000
23.639999	0.022301	13.179780	1.245072	0.744443	8.585817	2.604448	0.000000	-10.000000	0.058333	-3.433333	949.000000	1023.000000	1023.000000	2046.000000
23.660000	0.022313	13.186732	1.214203	0.922690	8.615880	2.433959	0.000000	-10.000000	0.058333	-3.933333	949.000000	1023.000000	1023.000000	2046.000000
23.680000	0.022853	13.506236	1.266209	0.854144	8.763060	2.622823	0.000000	-10.000000	0.050000	-4.366667	949.000000	1023.000000	1023.000000	2046.000000
23.700001	0.023144	13.678076	1.466633	0.640570	8.693286	2.877587	0.000000	-10.000000	0.058333	-4.883333	949.000000	1023.000000	1023.000000	2046.000000
23.719999	0.022185	13.111502	1.414785	0.573395	8.547718	2.575604	0.000000	-10.000000	0.075000	-6.016667	949.000000	1023.000000	1023.000000	2046.000000
23.740000	0.021442	12.672366	1.277750	0.419294	8.437277	2.538045	0.000000	-10.000000	0.100000	-7.550000	949.000000	1023.000000	1023.000000	2046.000000
23.760000	0.021366	12.627489	1.383592	0.202225	8.212234	2.829439	0.000000	-10.000000	0.116667	-9.383333	949.000000	1023.000000	1023.000000	2046.000000
23.780001	0.020478	12.102226	1.314930	0.217273	7.932498	2.637526	0.000000	-10.000000	0.150000	-11.350000	949.000000	1023.000000	1023.000000	2046.000000
23.799999	0.019068	11.269159	1.096045	0.165167	7.623134	2.384813	0.000000	-10.000000	0.200000	-13.433333	941.333313	1023.000000	1023.000000	2046.000000
23.820000	0.018544	10.959578	1.013965	0.007159	7.403150	2.535304	0.000000	-10.000000	0.283333	-16.200001	930.000000	1023.000000	1023.000000	2046.000000
23.840000	0.017474	10.327290	0.951915	-0.106282	7.051156	2.430501	0.000000	-10.000000	0.341667	-18.283333	918.666687	1023.000000	1023.000000	2046.000000
23.860001	0.015968	9.436951	0.719946	-0.141314	6.828084	2.030235	0.000000	-10.000000	0.383333	-20.200001	912.833313	1023.000000	1023.000000	2046.000000
23.879999	0.015778	9.324628	0.729087	-0.275936	6.696900	2.174577	0.000000	-10.000000	0.400000	-21.066668	908.333313	1023.000000	1023.000000	2046.000000
23.900000	0.015319	9.053284	0.740446	-0.269166	6.513546	2.068458	0.000000	-10.000000	0.425000	-22.333334	901.333313	1023.000000	1023.000000	2046.000000
23.920000	0.014081	8.321711	0.580397	-0.323452	6.303303	1.761462	0.000000	-10.000000	0.466667	-23.300001	893.833313	1023.000000	1023.000000	2046.000000
23.940001	0.014018	8.284521	0.599511	-0.354982	6.145473	1.894519	0.000000	-10.000000	0.500000	-24.083334	886.000000	1023.000000	1023.000000	2046.000000
23.959999	0.013056	7.716115	0.451030	-0.217823	5.841845	1.641065	0.000000	-10.000000	0.533333	-24.816668	878.000000	1023.000000	1023.000000	2046.000000
23.980000	0.011068	6.541260	0.122480	-0.170358	5.432253	1.156886	0.000000	-10.000000	0.541667	-25.533333	869.666687	1023.000000	1023.000000	2046.000000
24.000000	0.010163	6.006380	-0.071498	-0.211139	5.174344	1.114672	0.000000	-10.000000	0.566667	-26.083334	861.166687	1023.000000	1023.000000	2046.000000
24.020000	0.008547	5.051524	-0.026579	-0.471181	4.764587	0.784698	0.000000	-10.000000	0.608333	-26.700001	852.333313	1023.000000	1023.000000	2046.000000
24.040001	0.007363	4.351290	0.168839	-0.658269	4.525006	0.315714	0.000000	-10.000000	0.641667	-27.250000	843.500000	1023.000000	1023.000000	2046.000000
24.059999	0.007724	4.565113	0.576786	-0.632196	4.408755	0.211768	0.000000	-10.000000	0.666667	-28.016666	834.500000	1023.000000	1023.000000	2046.000000
24.080000	0.006716	3.969410	0.692670	-0.647627	4.074002	-0.149635	0.000000	-10.000000	0.658333	-28.383333	825.166687	1023.000000	1023.000000	2046.000000
24.100000	0.004841	2.861085	0.414365	-0.561677	3.779310	-0.770913	0.000000	-10.000000	0.675000	-28.783335	815.666687	1023.000000	1023.000000	2046.000000
24.120001	0.003555	2.100947	0.265624	-0.667661	3.396372	-0.893388	0.000000	-10.000000	0.675000	-28.883333	806.000000	1023.000000	1023.000000	2046.000000
24.139999	0.001053	0.622540	-0.151335	-0.775200	2.993038	-1.443963	0.000000	-10.000000	0.691667	-29.150000	796.333313	1023.000000	1023.000000	2046.000000
24.160000	-0.000744	-0.439930	-0.417802	-0.792212	2.603392	-1.833308	0.000000	-10.000000	0.675000	-29.133333	786.500000	1023.000000	1023.000000	2046.000000
24.180000	-0.002080	-1.229165	-0.647416	-0.880042	2.292181	-1.993889	0.000000	-10.000000	0.683333	-29.266666	776.833313	1023.000000	1023.000000	2046.000000
24.200001	-0.004012	-2.370964	-1.002914	-0.819382	1.986316	-2.534984	0.000000	-10.000000	0.683333	-29.233334	767.166687	1023.000000	1023.000000	2046.000000
24.219999	-0.004989	-2.948629	-1.186111	-0.703033	1.755331	-2.814816	0.000000	-10.000000	0.700000	-29.200001	757.500000	1023.000000	1023.000000	2046.000000
24.240000	-0.005848	-3.456249	-1.296232	-0.774087	1.497889	-2.883819	0.000000	-10.000000	0.700000	-29.350000	747.500000	1023.000000	1023.000000	2046.000000
24.260000	-0.007538	-4.454933	-1.531016	-0.979998	1.281839	-3.225757	0.000000	-10.000000	0.691667	-29.500000	737.666687	1023.000000	1023.000000	2046.000000
24.280001	-0.007828	-4.626266	-1.600431	-0.987280	1.233928	-3.272483	0.000000	-10.000000	0.691667	-29.800001	728.000000	1023.000000	1023.000000	2046.000000
24.299999	-0.007559	-4.467226	-1.552994	-0.839156	1.094531	-3.169607	0.000000	-10.000000	0.683333	-29.666668	718.333313	1023.000000	1023.000000	2046.000000
24.320000	-0.007994	-4.724630	-1.657251	-0.665907	1.021405	-3.422877	0.000000	-10.000000	0.675000	-29.450001	708.500000	1023.000000	1023.000000	2046.000000
24.340000	-0.008041	-4.752433	-1.763633	-0.498597	1.015622	-3.505826	0.000000	-10.000000	0.658333	-28.983334	698.500000	1023.000000	1023.000000	2046.000000
24.360001	-0.007610	-4.497798	-1.802978	-0.298817	0.951840	-3.347843	0.000000	-10.000000	0.650000	-28.750000	688.666687	1023.000000	1023.000000	2046.000000
24.379999	-0.007941	-4.693301	-1.935020	-0.292638	0.882566	-3.348209	0.000000	-10.000000	0.641667	-28.416668	679.000000	1023.000000	1023.000000	2046.000000
24.400000	-0.008642	-5.107447	-2.115610	-0.281210	0.868557	-3.579184	0.000000	-10.000000	0.641667	-27.916668	669.500000	1023.000000	1023.000000	2046.000000
24.420000	-0.009012	-5.326272	-2.084959	-0.398203	0.723123	-3.566234	0.000000	-10.000000	0.625000	-27.366667	660.166687	1023.000000	1023.000000	2046.000000
24.440001	-0.009620	-5.685129	-2.133567	-0.618584	0.635040	-3.568018	0.000000	-10.000000	0.600000	-27.183334	651.000000	1023.000000	1023.000000	2046.000000
24.459999	-0.010929	-6.458881	-2.259397	-0.962076	0.497000	-3.734409	0.000000	-10.000000	0.583333	-27.100000	642.000000	1023.000000	1023.000000	2046.000000
24.480000	-0.011923	-7.046199	-2.385019	-1.226790	0.473822	-3.908212	0.000000	-10.000000	0.583333	-27.000000	633.000000	1023.000000	1023.000000	2046.000000
24.500000	-0.012688	-7.498744	-2.405883	-1.514471	0.294427	-3.872817	0.000000	-10.000000	0.583333	-26.766666	624.000000	1023.000000	1023.000000	2046.000000
24.520000	-0.014110	-8.339254	-2.582638	-1.829929	0.121092	-4.047779	0.000000	-10.000000	0.566667	-26.566668	615.000000	1023.000000	1023.000000	2046.000000
24.540001	-0.015374	-9.086000	-2.795732	-2.051883	0.030020	-4.268404	0.000000	-10.000000	0.550000	-26.400000	606.000000	1023.000000	1023.000000	2046.000000
24.559999	-0.016167	-9.554638	-2.956703	-2.214912	-0.081341	-4.301682	0.000000	-10.000000	0.541667	-26.050001	597.166687	1023.000000	1023.000000	2046.000000
24.580000	-0.017743	-10.486055	-3.200675	-2.569258	-0.304421	-4.411701	0.000000	-10.000000	0.533333	-25.850000	588.500000	1023.000000	1023.000000	2046.000000
24.600000	-0.018856	-11.143631	-3.398405	-2.811385	-0.392463	-4.541378	0.000000	-10.000000	0.516667	-25.483334	580.000000	1023.000000	1023.000000	2046.000000
24.620001	-0.019827	-11.717657	-3.606379	-3.030088	-0.516091	-4.565099	0.000000	-10.000000	0.516667	-25.366667	571.500000	1023.000000	1023.000000	2046.000000
24.639999	-0.020980	-12.399248	-3.762849	-3.309300	-0.668959	-4.658139	0.000000	-10.000000	0.516667	-25.150002	563.000000	1023.000000	1023.000000	2046.000000
24.660000	-0.021559	-12.741476	-3.810652	-3.494161	-0.718627	-4.718036	0.000000	-10.000000	0.525000	-25.300001	554.500000	1023.000000	1023.000000	2046.000000
24.680000	-0.022045	-13.028777	-3.922484	-3.595614	-0.790472	-4.720208	0.000000	-10.000000	0.525000	-25.166668	546.166687	1023.000000	1023.000000	2046.000000
24.700001	-0.023242	-13.736127	-4.044108	-3.797187	-1.009503	-4.885330	0.000000	-10.000000	0.525000	-25.083334	537.666687	1023.000000	1023.000000	2046.000000
24.719999	-0.025018	-14.785918	-4.310706	-4.069811	-1.262713	-5.142688	0.000000	-10.000000	0.516667	-24.766668	529.333313	1023.000000	1023.000000	2046.000000
24.740000	-0.026260	-15.519583	-4.432304	-4.238232	-1.588251	-5.260796	0.000000	-10.000000	0.516667	-24.416668	521.000000	1023.000000	1023.000000	2046.000000
24.760000	-0.028297	-16.723610	-4.619283	-4.801273	-1.853172	-5.449883	0.000000	-10.000000	0.525000	-24.350000	513.000000	1023.000000	1023.000000	2046.000000
24.780001	-0.029853	-17.643171	-4.687365	-5.333276	-1.957099	-5.665432	0.000000	-10.000000	0.533333	-24.299999	505.000000	1023.000000	1023.000000	2046.000000
24.799999	-0.030679	-18.131067	-4.565887	-5.756425	-2.054967	-5.753787	0.000000	-10.000000	0.525000	-24.316668	497.000000	1023.000000	1023.000000	2046.000000
24.820000	-0.031883	-18.842623	-4.539052	-6.047522	-2.248444	-6.007604	0.000000	-10.000000	0.508333	-24.000000	489.000000	1023.000000	1023.000000	2046.000000
24.840000	-0.033104	-19.564272	-4.658129	-6.159420	-2.422956	-6.323768	0.000000	-10.000000	0.491667	-23.700001	481.000000	1023.000000	1023.000000	2046.000000
24.860001	-0.034202	-20.213205	-4.835842	-6.315684	-2.638047	-6.423633	0.000000	-10.000000	0.483333	-23.333334	473.000000	1023.000000	1023.000000	2046.000000
24.879999	-0.035392	-20.916464	-5.090827	-6.448438	-2.836159	-6.541039	0.000000	-10.000000	0.450000	-22.800001	465.000000	1023.000000	1023.000000	2046.000000
24.900000	-0.036661	-21.666471	-5.391915	-6.578199	-3.009052	-6.687306	0.000000	-10.000000	0.425000	-22.300001	457.333344	1023.000000	1023.000000	2046.000000
24.920000	-0.037945	-22.425608	-5.722055	-6.664882	-3.175579	-6.863090	0.000000	-10.000000	0.391667	-21.816668	449.833344	1023.000000	1023.000000	2046.000000
24.940001	-0.039697	-23.460833	-6.083324	-6.811489	-3.478669	-7.087350	0.000000	-10.000000	0.391667	-21.549999	442.500000	1023.000000	1023.000000	2046.000000
24.959999	-0.040892	-24.167040	-6.415071	-6.929493	-3.626743	-7.195734	0.000000	-10.000000	0.391667	-21.183332	435.166656	1023.000000	1023.000000	2046.000000
24.980000	-0.041790	-24.697811	-6.663390	-6.915511	-3.767167	-7.351743	0.000000	-10.000000	0.383333	-21.049999	428.000000	1023.000000	1023.000000	2046.000000
25.000000	-0.042949	-25.382744	-6.831676	-7.076352	-3.991821	-7.482895	0.000000	-10.000000	0.366667	-20.766666	421.000000	1023.000000	1023.000000	2046.000000
25.020000	-0.042799	-25.294395	-6.892230	-7.048352	-3.969055	-7.384758	0.000000	-10.000000	0.350000	-20.566668	416.333344	1023.000000	1023.000000	2046.000000
25.040001	-0.042444	-25.084511	-6.786250	-6.861585	-4.062424	-7.374251	0.000000	-10.000000	0.350000	-20.100000	409.500000	1023.000000	1023.000000	2046.000000
25.059999	-0.042669	-25.217657	-6.832990	-6.802788	-4.102303	-7.479578	0.000000	-10.000000	0.350000	-19.783335	403.000000	1023.000000	1023.000000	2046.000000
25.080000	-0.042842	-25.319754	-6.962784	-6.851980	-4.057029	-7.447962	0.000000	-10.000000	0.333333	-19.266666	394.166656	1023.000000	1023.000000	2046.000000
25.100000	-0.043138	-25.494370	-7.007687	-6.854767	-4.120390	-7.511525	0.000000	-10.000000	0.300000	-18.833334	387.833344	1023.000000	1023.000000	2046.000000
25.120001	-0.043387	-25.641823	-7.138247	-6.875180	-4.100005	-7.528391	0.000000	-10.000000	0.266667	-18.316668	381.500000	1023.000000	1023.000000	2046.000000
25.139999	-0.043594	-25.764347	-7.247463	-6.926583	-4.093822	-7.496478	0.000000	-10.000000	0.250000	-18.050001	375.500000	1023.000000	1023.000000	2046.000000
25.160000	-0.044117	-26.072973	-7.322372	-6.971016	-4.168208	-7.611377	0.000000	-10.000000	0.250000	-17.716667	369.500000	1023.000000	1023.000000	2046.000000
25.180000	-0.044582	-26.347942	-7.406844	-7.105340	-4.201923	-7.633835	0.000000	-10.000000	0.250000	-17.500000	363.500000	1023.000000	1023.000000	2046.000000
25.200001	-0.045290	-26.766581	-7.504271	-7.374281	-4.298542	-7.589486	0.000000	-10.000000	0.250000	-17.100000	357.500000	1023.000000	1023.000000	2046.000000
25.219999	-0.046226	-27.319279	-7.599357	-7.557196	-4.407508	-7.755217	0.000000	-10.000000	0.250000	-16.799999	351.833344	1023.000000	1023.000000	2046.000000
25.240000	-0.047006	-27.780298	-7.708637	-7.764602	-4.463150	-7.843909	0.000000	-10.000000	0.241667	-16.566668	346.166656	1023.000000	1023.000000	2046.000000
25.260000	-0.047806	-28.253407	-7.845516	-8.064640	-4.504176	-7.839075	0.000000	-10.000000	0.241667	-16.383333	340.833344	1023.000000	1023.000000	2046.000000
25.280001	-0.048888	-28.892548	-7.929619	-8.313741	-4.666683	-7.982505	0.000000	-10.000000	0.233333	-16.250000	335.166656	1023.000000	1023.000000	2046.000000
25.299999	-0.049713	-29.380205	-8.115818	-8.519387	-4.682737	-8.062263	0.000000	-10.000000	0.241667	-16.133333	329.833344	1023.000000	1023.000000	2046.000000
25.320000	-0.050440	-29.810001	-8.275267	-8.738820	-4.759459	-8.036454	0.000000	-10.000000	0.233333	-16.016666	324.333344	1023.000000	1023.000000	2046.000000
25.340000	-0.051328	-30.334642	-8.374988	-8.959935	-4.908482	-8.091238	0.000000	-10.000000	0.233333	-15.833334	319.000000	1023.000000	1023.000000	2046.000000
25.360001	-0.051983	-30.721836	-8.551525	-9.079691	-4.887450	-8.203170	0.000000	-10.000000	0.225000	-15.566667	313.666656	1023.000000	1023.000000	2046.000000
25.379999	-0.052745	-31.172411	-8.713277	-9.317154	-4.978858	-8.163123	0.000000	-10.000000	0.225000	-15.433333	308.500000	1023.000000	1023.000000	2046.000000
25.400000	-0.053705	-31.739359	-8.836679	-9.527471	-5.135169	-8.240039	0.000000	-10.000000	0.216667	-15.283334	303.500000	1023.000000	1023.000000	2046.000000
25.420000	-0.054557	-32.243195	-8.985037	-9.677993	-5.186953	-8.393210	0.000000	-10.000000	0.208333	-15.166667	298.333344	1023.000000	1023.000000	2046.000000
25.440001	-0.055147	-32.591896	-9.177208	-9.884458	-5.169701	-8.360531	0.000000	-10.000000	0.208333	-14.900001	293.166656	1023.000000	1023.000000	2046.000000
25.459999	-0.056272	-33.256508	-9.300762	-10.211698	-5.370196	-8.373850	0.000000	-10.000000	0.216667	-14.766666	288.166656	1023.000000	1023.000000	2046.000000
25.480000	-0.057033	-33.706539	-9.356462	-10.390264	-5.424325	-8.535489	0.000000	-10.000000	0.216667	-14.633333	283.333344	1023.000000	1023.000000	2046.000000
25.500000	-0.057188	-33.798267	-9.420120	-10.512695	-5.380091	-8.485362	0.000000	-10.000000	0.216667	-14.616667	278.500000	1023.000000	1023.000000	2046.000000
25.520000	-0.057682	-34.090294	-9.469422	-10.691013	-5.523961	-8.405898	0.000000	-10.000000	0.216667	-14.566667	273.500000	1023.000000	1023.000000	2046.000000
25.540001	-0.058383	-34.504074	-9.560379	-10.793182	-5.604128	-8.546386	0.000000	-10.000000	0.216667	-14.533334	268.666656	1023.000000	1023.000000	2046.000000
25.559999	-0.058619	-34.644047	-9.628851	-10.757260	-5.635925	-8.622012	0.000000	-10.000000	0.208333	-14.416667	263.833344	1023.000000	1023.000000	2046.000000
25.580000	-0.059973	-35.444248	-9.865976	-10.977778	-5.942760	-8.657732	0.000000	-10.000000	0.200000	-14.200000	259.000000	1023.000000	1023.000000	2046.000000
25.600000	-0.061522	-36.359371	-10.118440	-11.225289	-6.194282	-8.821361	0.000000	-10.000000	0.200000	-13.983334	254.166672	1023.000000	1023.000000	2046.000000
25.620001	-0.062686	-37.047665	-10.262290	-11.568349	-6.212509	-9.004518	0.000000	-10.000000	0.200000	-13.866667	249.500000	1023.000000	1023.000000	2046.000000
25.639999	-0.063473	-37.512428	-10.103833	-11.967524	-6.418962	-9.022109	0.000000	-10.000000	0.200000	-13.900001	244.833328	1023.000000	1023.000000	2046.000000
25.660000	-0.064025	-37.838734	-9.823976	-12.153198	-6.616341	-9.245217	0.000000	-10.000000	0.200000	-13.933333	240.166672	1023.000000	1023.000000	2046.000000
25.680000	-0.064062	-37.860653	-9.685250	-12.034698	-6.585556	-9.555150	0.000000	-10.000000	0.200000	-13.783334	235.500000	1023.000000	1023.000000	2046.000000
25.700001	-0.064644	-38.204655	-9.843322	-11.967845	-6.719322	-9.674165	0.000000	-10.000000	0.200000	-13.383333	231.000000	1023.000000	1023.000000	2046.000000
25.719999	-0.066421	-39.254929	-10.092662	-12.140945	-7.163592	-9.857728	0.000000	-10.000000	0.200000	-13.000000	226.500000	1023.000000	1023.000000	2046.000000
25.740000	-0.067548	-39.920715	-10.395086	-12.132128	-7.292506	-10.100997	0.000000	-10.000000	0.175000	-12.450000	222.166672	1023.000000	1023.000000	2046.000000
25.760000	-0.068616	-40.551964	-10.762675	-12.081205	-7.462334	-10.245749	0.000000	-10.000000	0.141667	-12.133333	218.000000	1023.000000	1023.000000	2046.000000
25.780001	-0.070519	-41.676548	-11.044474	-12.200814	-7.958420	-10.472839	0.000000	-10.000000	0.108333	-11.766667	214.000000	1023.000000	1023.000000	2046.000000
25.799999	-0.071260	-42.114937	-11.305253	-12.064713	-8.027592	-10.717379	0.000000	-10.000000	0.108333	-11.716667	210.000000	1023.000000	1023.000000	2046.000000
25.820000	-0.071581	-42.304169	-11.548010	-11.852225	-8.130917	-10.773016	0.000000	-10.000000	0.116667	-11.600000	206.000000	1023.000000	1023.000000	2046.000000
25.840000	-0.072711	-42.972137	-11.711900	-11.903773	-8.487134	-10.869330	0.000000	-10.000000	0.116667	-11.533334	202.000000	1023.000000	1023.000000	2046.000000
25.860001	-0.072862	-43.061306	-11.826507	-11.862823	-8.393051	-10.978925	0.000000	-10.000000	0.108333	-11.500000	198.000000	1023.000000	1023.000000	2046.000000
25.879999	-0.072864	-43.062809	-11.861986	-11.912176	-8.434190	-10.854456	0.000000	-10.000000	0.100000	-11.433333	194.333328	1023.000000	1023.000000	2046.000000
25.900000	-0.073286	-43.312054	-11.876509	-11.945886	-8.644670	-10.844991	0.000000	-10.000000	0.108333	-11.500000	190.666672	1023.000000	1023.000000	2046.000000
25.920000	-0.072340	-42.752956	-11.782661	-11.632120	-8.454104	-10.884070	0.000000	-10.000000	0.108333	-11.433333	187.000000	1023.000000	1023.000000	2046.000000
25.940001	-0.072343	-42.754642	-11.798960	-11.601927	-8.587255	-10.766500	0.000000	-10.000000	0.108333	-11.383334	183.000000	1023.000000	1023.000000	2046.000000
25.959999	-0.072647	-42.934273	-11.881702	-11.647416	-8.617608	-10.787547	0.000000	-10.000000	0.100000	-11.266667	179.000000	1023.000000	1023.000000	2046.000000
25.980000	-0.071846	-42.460789	-11.902612	-11.472779	-8.329064	-10.756335	0.000000	-10.000000	0.100000	-11.066667	175.333328	1023.000000	1023.000000	2046.000000
26.000000	-0.072192	-42.665245	-11.920980	-11.584089	-8.482908	-10.677269	0.000000	-10.000000	0.100000	-10.866667	171.666672	1023.000000	1023.000000	2046.000000
26.020000	-0.072728	-42.982082	-11.950794	-11.788879	-8.529606	-10.712803	0.000000	-10.000000	0.100000	-10.616667	169.333328	1023.000000	1023.000000	2046.000000
26.040001	-0.072497	-42.845757	-12.029999	-11.813618	-8.274799	-10.727340	0.000000	-10.000000	0.100000	-10.483334	165.666672	1023.000000	1023.000000	2046.000000
26.059999	-0.073475	-43.423450	-12.104110	-12.123189	-8.522735	-10.673418	0.000000	-10.000000	0.100000	-10.500000	162.166672	1023.000000	1023.000000	2046.000000
26.080000	-0.074533	-44.049141	-12.155323	-12.434724	-8.702903	-10.756192	0.000000	-10.000000	0.100000	-10.483334	157.500000	1023.000000	1023.000000	2046.000000
26.100000	-0.074345	-43.937954	-12.241156	-12.470313	-8.418428	-10.808058	0.000000	-10.000000	0.100000	-10.500000	154.000000	1023.000000	1023.000000	2046.000000
26.120001	-0.075361	-44.538349	-12.312206	-12.774958	-8.686508	-10.764676	0.000000	-10.000000	0.108333	-10.433333	150.500000	1023.000000	1023.000000	2046.000000
26.139999	-0.076276	-45.079163	-12.402142	-13.049848	-8.761992	-10.865180	0.000000	-10.000000	0.108333	-10.250000	147.000000	1023.000000	1023.000000	2046.000000
26.160000	-0.076142	-44.999878	-12.532298	-13.073000	-8.481849	-10.912731	0.000000	-10.000000	0.108333	-9.900001	143.500000	1023.000000	1023.000000	2046.000000
26.180000	-0.077239	-45.648476	-12.611458	-13.309568	-8.799808	-10.927640	0.000000	-10.000000	0.083333	-9.266666	140.166672	1023.000000	1023.000000	2046.000000
26.200001	-0.078047	-46.125797	-12.720350	-13.621271	-8.880884	-10.903292	0.000000	-10.000000	0.066667	-8.416667	137.166672	1023.000000	1023.000000	2046.000000
26.219999	-0.077864	-46.017464	-12.874959	-13.571640	-8.568124	-11.002740	0.000000	-10.000000	0.050000	-7.366667	134.333328	1023.000000	1023.000000	2046.000000
26.240000	-0.078456	-46.367733	-12.924845	-13.719759	-8.724498	-10.998631	0.000000	-10.000000	0.050000	-6.133334	131.833328	1023.000000	1023.000000	2046.000000
26.260000	-0.079249	-46.836197	-12.950052	-14.006962	-8.910018	-10.969164	0.000000	-10.000000	0.050000	-4.583333	129.666672	1023.000000	1023.000000	2046.000000
26.280001	-0.078835	-46.591423	-13.052437	-13.925035	-8.540229	-11.073722	0.000000	-10.000000	0.041667	-2.516667	128.166672	1023.000000	1023.000000	2046.000000
26.299999	-0.078779	-46.558300	-13.061588	-14.023492	-8.487624	-10.985595	0.000000	-10.000000	0.025000	-0.100000	127.333336	1023.000000	1023.000000	2046.000000
26.320000	-0.079346	-46.893585	-13.004384	-14.245358	-8.695161	-10.948681	0.000000	-10.000000	0.000000	2.283333	127.000000	1023.000000	1023.000000	2046.000000
26.340000	-0.078994	-46.685684	-13.006025	-14.266103	-8.456902	-10.956655	0.000000	-10.000000	-0.016667	4.633333	127.000000	1023.000000	1023.000000	2046.000000
26.360001	-0.078430	-46.351921	-13.001102	-14.222495	-8.241852	-10.886472	0.000000	-10.000000	-0.016667	6.800000	127.000000	1023.000000	1023.000000	2046.000000
26.379999	-0.078885	-46.621105	-12.925714	-14.444241	-8.444979	-10.806172	0.000000	-10.000000	-0.025000	8.750000	127.000000	1023.000000	1023.000000	2046.000000
26.400000	-0.078386	-46.326351	-12.952022	-14.515999	-8.112307	-10.746026	0.000000	-10.000000	-0.041667	10.316667	127.000000	1023.000000	1023.000000	2046.000000
26.420000	-0.077405	-45.746262	-12.870813	-14.429775	-7.776435	-10.669237	0.000000	-10.000000	-0.075000	11.516666	127.000000	1023.000000	1023.000000	2046.000000
26.440001	-0.077298	-45.682991	-12.694838	-14.617090	-7.906951	-10.464112	0.000000	-10.000000	-0.108333	12.750000	127.000000	1023.000000	1023.000000	2046.000000
26.459999	-0.076195	-45.031097	-12.598011	-14.534577	-7.531994	-10.366515	0.000000	-10.000000	-0.133333	13.933333	92.000000	1023.000000	1023.000000	2046.000000
26.480000	-0.074728	-44.164513	-12.470440	-14.323451	-7.138820	-10.231802	0.000000	-10.000000	-0.158333	15.250000	58.333332	1023.000000	1023.000000	2046.000000
26.500000	-0.074607	-44.092854	-12.346306	-14.394277	-7.307486	-10.044785	0.000000	-10.000000	-0.150000	16.166668	26.500000	1023.000000	1023.000000	2046.000000
26.520000	-0.074118	-43.803745	-12.396247	-14.280328	-7.100593	-10.026578	0.000000	-10.000000	-0.158333	16.866667	31.333334	1023.000000	1023.000000	2046.000000
26.540001	-0.073577	-43.483829	-12.417807	-14.297456	-6.869032	-9.899536	0.000000	-10.000000	-0.166667	17.350000	36.833332	1023.000000	1023.000000	2046.000000
26.559999	-0.073948	-43.703094	-12.266149	-14.555387	-7.055270	-9.826289	0.000000	-10.000000	-0.191667	17.900000	42.500000	1023.000000	1023.000000	2046.000000
26.580000	-0.072350	-42.758968	-11.934601	-14.457239	-6.630831	-9.736297	0.000000	-10.000000	-0.208333	18.450001	48.500000	1023.000000	1023.000000	2046.000000
26.600000	-0.070687	-41.776287	-11.467514	-14.169048	-6.393648	-9.746077	0.000000	-10.000000	-0.225000	19.150002	54.500000	1023.000000	1023.000000	2046.000000
26.620001	-0.070016	-41.379250	-11.123693	-13.940289	-6.580997	-9.734271	0.000000	-10.000000	-0.241667	19.766668	60.833332	1023.000000	1023.000000	2046.000000
26.639999	-0.069141	-40.862419	-11.252770	-13.522726	-6.244417	-9.842505	0.000000	-10.000000	-0.250000	20.133333	67.333336	1023.000000	1023.000000	2046.000000
26.660000	-0.069371	-40.998093	-11.375750	-13.381450	-6.360853	-9.880041	0.000000	-10.000000	-0.250000	19.866667	74.000000	1023.000000	1023.000000	2046.000000
26.680000	-0.069787	-41.244076	-11.487337	-13.309671	-6.587047	-9.860020	0.000000	-10.000000	-0.241667	19.866667	80.666664	1023.000000	1023.000000	2046.000000
26.700001	-0.069088	-40.831131	-11.657833	-12.920956	-6.330741	-9.921601	0.000000	-10.000000	-0.233333	19.750000	87.333336	1023.000000	1023.000000	2046.000000
26.719999	-0.069115	-40.846676	-11.626059	-12.691532	-6.607675	-9.921410	0.000000	-10.000000	-0.216667	19.766668	94.000000	1023.000000	1023.000000	2046.000000
26.740000	-0.068595	-40.539837	-11.723051	-12.317286	-6.543687	-9.955813	0.000000	-10.000000	-0.208333	19.516668	100.666664	1023.000000	1023.000000	2046.000000
26.760000	-0.067340	-39.798019	-11.747452	-11.827721	-6.276302	-9.946548	0.000000	-10.000000	-0.216667	19.316668	107.166664	1023.000000	1023.000000	2046.000000
26.780001	-0.066666	-39.399323	-11.515808	-11.597898	-6.527821	-9.757796	0.000000	-10.000000	-0.241667	19.550001	113.666664	1023.000000	1023.000000	2046.000000
26.799999	-0.065335	-38.612995	-11.543535	-11.313722	-6.107606	-9.648133	0.000000	-10.000000	-0.275000	19.966667	120.000000	1023.000000	1023.000000	2046.000000
26.820000	-0.063939	-37.787899	-11.318977	-11.183802	-5.900078	-9.385044	0.000000	-10.000000	-0.308333	20.950001	126.666664	1023.000000	1023.000000	2046.000000
26.840000	-0.062529	-36.954746	-11.076558	-10.995295	-5.774407	-9.108486	0.000000	-10.000000	-0.333333	21.916666	133.500000	1023.000000	1023.000000	2046.000000
26.860001	-0.060467	-35.735954	-10.921050	-10.631824	-5.258798	-8.924283	0.000000	-10.000000	-0.366667	23.033333	140.666672	1023.000000	1023.000000	2046.000000
26.879999	-0.058852	-34.781456	-10.652132	-10.517923	-4.959100	-8.652301	0.000000	-10.000000	-0.375000	23.733334	148.166672	1023.000000	1023.000000	2046.000000
26.900000	-0.057130	-33.763813	-10.339988	-10.369521	-4.711585	-8.342721	0.000000	-10.000000	-0.408333	24.666668	156.000000	1023.000000	1023.000000	2046.000000
26.920000	-0.055119	-32.575615	-10.256242	-10.187401	-4.059988	-8.071982	0.000000	-10.000000	-0.433333	25.350000	164.000000	1023.000000	1023.000000	2046.000000
26.940001	-0.053823	-31.809301	-9.972184	-10.232298	-3.786952	-7.817867	0.000000	-10.000000	-0.466667	26.366667	172.333328	1023.000000	1023.000000	2046.000000
26.959999	-0.052439	-30.991398	-9.641304	-10.322974	-3.524546	-7.502574	0.000000	-10.000000	-0.491667	27.200001	181.000000	1023.000000	1023.000000	2046.000000
26.980000	-0.051000	-30.140722	-9.554715	-10.332423	-2.920318	-7.333266	0.000000	-10.000000	-0.516667	28.083334	190.000000	1023.000000	1023.000000	2046.000000
27.000000	-0.050068	-29.589939	-9.336900	-10.468471	-2.694811	-7.089757	0.000000	-10.000000	-0.558333	28.866667	199.166672	1023.000000	1023.000000	2046.000000
27.020000	-0.048966	-28.938972	-9.107748	-10.473321	-2.484344	-6.873559	0.000000	-10.000000	-0.600000	29.583334	208.666672	1023.000000	1023.000000	2046.000000
27.040001	-0.047586	-28.123077	-9.101045	-10.379627	-1.949346	-6.693061	0.000000	-10.000000	-0.616667	30.200001	218.500000	1023.000000	1023.000000	2046.000000
27.059999	-0.046345	-27.389875	-8.910782	-10.396402	-1.675091	-6.407599	0.000000	-10.000000	-0.641667	30.633333	228.500000	1023.000000	1023.000000	2046.000000
27.080000	-0.045026	-26.610453	-8.643899	-10.345808	-1.504242	-6.116504	0.000000	-10.000000	-0.658333	31.300001	238.500000	1023.000000	1023.000000	2046.000000
27.100000	-0.043744	-25.852657	-8.662471	-10.214999	-1.020967	-5.954219	0.000000	-10.000000	-0.691667	31.950001	248.833328	1023.000000	1023.000000	2046.000000
27.120001	-0.042529	-25.134457	-8.457583	-10.250244	-0.784651	-5.641979	0.000000	-10.000000	-0.700000	32.566666	259.333344	1023.000000	1023.000000	2046.000000
27.139999	-0.041147	-24.317827	-8.259834	-10.099792	-0.547324	-5.410876	0.000000	-10.000000	-0.708333	32.750000	270.166656	1023.000000	1023.000000	2046.000000
27.160000	-0.039838	-23.544155	-8.226962	-10.006103	-0.120022	-5.191068	0.000000	-10.000000	-0.725000	32.966667	281.000000	1023.000000	1023.000000	2046.000000
27.180000	-0.038594	-22.809156	-7.980704	-9.985858	0.077323	-4.919917	0.000000	-10.000000	-0.725000	33.350002	292.000000	1023.000000	1023.000000	2046.000000
27.200001	-0.036834	-21.768665	-7.705438	-9.805862	0.356050	-4.613415	0.000000	-10.000000	-0.716667	33.666668	303.000000	1023.000000	1023.000000	2046.000000
27.219999	-0.035568	-21.020714	-7.679973	-9.625492	0.741072	-4.456320	0.000000	-10.000000	-0.700000	33.816669	314.166656	1023.000000	1023.000000	2046.000000
27.240000	-0.034091	-20.147768	-7.360206	-9.623278	0.912554	-4.076838	0.000000	-10.000000	-0.716667	33.866669	325.500000	1023.000000	1023.000000	2046.000000
27.260000	-0.032226	-19.045425	-7.097569	-9.344446	1.208808	-3.812219	0.000000	-10.000000	-0.725000	33.900002	336.833344	1023.000000	1023.000000	2046.000000
27.280001	-0.030943	-18.287510	-7.050934	-9.179097	1.593223	-3.650702	0.000000	-10.000000	-0.733333	34.133335	348.166656	1023.000000	1023.000000	2046.000000
27.299999	-0.029600	-17.493818	-6.707253	-9.174779	1.704929	-3.316714	0.000000	-10.000000	-0.733333	34.100002	359.500000	1023.000000	1023.000000	2046.000000
27.320000	-0.027966	-16.527712	-6.451419	-8.934652	2.003573	-3.145215	0.000000	-10.000000	-0.758333	34.116669	370.833344	1023.000000	1023.000000	2046.000000
27.340000	-0.026529	-15.678678	-6.361297	-8.868419	2.453618	-2.902580	0.000000	-10.000000	-0.791667	34.566666	382.333344	1023.000000	1023.000000	2046.000000
27.360001	-0.024669	-14.579245	-6.012535	-8.769597	2.692705	-2.489817	0.000000	-10.000000	-0.825000	35.216667	393.666656	1023.000000	1023.000000	2046.000000
27.379999	-0.022620	-13.368139	-5.785009	-8.342974	3.046076	-2.286231	0.000000	-10.000000	-0.841667	35.816666	405.333344	1023.000000	1023.000000	2046.000000
27.400000	-0.021040	-12.434790	-5.649907	-8.190791	3.391087	-1.985179	0.000000	-10.000000	-0.833333	36.150002	417.000000	1023.000000	1023.000000	2046.000000
27.420000	-0.019004	-11.231087	-5.316444	-7.919280	3.588136	-1.583498	0.000000	-10.000000	-0.816667	36.333332	429.000000	1023.000000	1023.000000	2046.000000
27.440001	-0.017982	-10.627255	-5.357095	-7.498218	3.814858	-1.586801	0.000000	-10.000000	-0.816667	36.549999	441.333344	1023.000000	1023.000000	2046.000000
27.459999	-0.016707	-9.873742	-5.187517	-7.414505	3.979928	-1.251649	0.000000	-10.000000	-0.850000	36.600002	453.666656	1023.000000	1023.000000	2046.000000
27.480000	-0.014815	-8.755575	-4.812637	-6.944711	4.122906	-1.121134	0.000000	-10.000000	-0.883333	36.550003	466.000000	1023.000000	1023.000000	2046.000000
27.500000	-0.013268	-7.841572	-4.516463	-6.566148	4.362213	-1.121174	0.000000	-10.000000	-0.900000	36.700001	478.000000	1023.000000	1023.000000	2046.000000
27.520000	-0.010743	-6.349234	-3.844672	-6.197314	4.563195	-0.870443	0.000000	-10.000000	-0.908333	36.800003	490.000000	1023.000000	1023.000000	2046.000000
27.540001	-0.009248	-5.465797	-3.649426	-5.582761	4.759935	-0.993545	0.000000	-10.000000	-0.883333	36.916668	502.333344	1023.000000	1023.000000	2046.000000
27.559999	-0.009622	-5.686418	-3.828553	-5.527429	4.792837	-1.123272	0.000000	-10.000000	-0.850000	36.533333	514.666687	1023.000000	1023.000000	2046.000000
27.580000	-0.009498	-5.613081	-3.707451	-5.390625	4.656442	-1.171446	0.000000	-10.000000	-0.808333	36.016666	527.000000	1023.000000	1023.000000	2046.000000
27.600000	-0.009145	-5.404873	-3.805665	-5.018893	4.766660	-1.346974	0.000000	-10.000000	-0.808333	35.566669	539.000000	1023.000000	1023.000000	2046.000000
27.620001	-0.008081	-4.776050	-3.729710	-4.876740	4.934800	-1.104401	0.000000	-10.000000	-0.808333	35.316669	551.000000	1023.000000	1023.000000	2046.000000
27.639999	-0.006357	-3.756800	-3.355487	-4.382717	4.994450	-1.013045	0.000000	-10.000000	-0.816667	35.299999	563.000000	1023.000000	1023.000000	2046.000000
27.660000	-0.005237	-3.094934	-3.342581	-3.871266	5.218821	-1.099908	0.000000	-10.000000	-0.800000	35.250000	574.666687	1023.000000	1023.000000	2046.000000
27.680000	-0.003571	-2.110672	-3.155709	-3.604438	5.442454	-0.792979	0.000000	-10.000000	-0.783333	35.133335	586.333313	1023.000000	1023.000000	2046.000000
27.700001	-0.001694	-1.001313	-2.784622	-3.152580	5.579109	-0.643220	0.000000	-10.000000	-0.758333	34.766666	598.000000	1023.000000	1023.000000	2046.000000
27.719999	-0.000695	-0.410754	-2.765954	-2.862985	5.826014	-0.607828	0.000000	-10.000000	-0.741667	34.533333	609.833313	1023.000000	1023.000000	2046.000000
27.740000	0.001358	0.802370	-2.515666	-2.807108	6.209654	-0.084510	0.000000	-10.000000	-0.725000	34.299999	621.500000	1023.000000	1023.000000	2046.000000
27.760000	0.003397	2.007864	-2.154694	-2.485775	6.500434	0.147899	0.000000	-10.000000	-0.716667	33.933334	632.833313	1023.000000	1023.000000	2046.000000
27.780001	0.004854	2.868523	-1.988261	-2.251718	6.794868	0.313634	0.000000	-10.000000	-0.725000	33.466667	644.166687	1023.000000	1023.000000	2046.000000
27.799999	0.007389	4.367168	-1.561829	-2.108987	7.196703	0.841281	0.000000	-10.000000	-0.725000	33.333336	655.333313	1023.000000	1023.000000	2046.000000
27.820000	0.009290	5.490199	-1.298333	-1.758117	7.580977	0.965672	0.000000	-10.000000	-0.716667	33.100002	666.666687	1023.000000	1023.000000	2046.000000
27.840000	0.011145	6.586453	-1.069012	-1.740956	8.036843	1.359578	0.000000	-10.000000	-0.708333	33.233334	677.833313	1023.000000	1023.000000	2046.000000
27.860001	0.013586	8.029183	-0.579548	-1.731885	8.460476	1.880140	0.000000	-10.000000	-0.708333	33.350002	689.000000	1023.000000	1023.000000	2046.000000
27.879999	0.014754	8.719621	-0.333055	-1.571997	8.721425	1.903247	0.000000	-10.000000	-0.708333	33.666668	700.000000	1023.000000	1023.000000	2046.000000
27.900000	0.015882	9.386071	-0.200752	-1.752664	9.050633	2.288854	0.000000	-10.000000	-0.700000	33.650002	711.166687	1023.000000	1023.000000	2046.000000
27.920000	0.017446	10.310591	0.160389	-1.695789	9.263457	2.582533	0.000000	-10.000000	-0.708333	33.433334	722.333313	1023.000000	1023.000000	2046.000000
27.940001	0.018171	10.739340	0.171881	-1.519619	9.501115	2.585963	0.000000	-10.000000	-0.725000	33.233334	733.666687	1023.000000	1023.000000	2046.000000
27.959999	0.019456	11.498304	0.199521	-1.565221	9.824401	3.039603	0.000000	-10.000000	-0.733333	32.983334	744.833313	1023.000000	1023.000000	2046.000000
27.980000	0.021091	12.464817	0.512075	-1.442408	10.035526	3.359624	0.000000	-10.000000	-0.733333	32.933334	755.833313	1023.000000	1023.000000	2046.000000
28.000000	0.021786	12.875406	0.528995	-1.202322	10.245461	3.303273	0.000000	-10.000000	-0.716667	32.850002	766.666687	1023.000000	1023.000000	2046.000000
28.020000	0.023202	13.712186	0.542225	-1.203826	10.659847	3.713940	0.000000	-10.000000	-0.708333	32.866669	773.833313	1023.000000	1023.000000	2046.000000
28.040001	0.025015	14.784083	0.822475	-1.125793	10.913054	4.174346	0.000000	-10.000000	-0.700000	32.783333	784.833313	1023.000000	1023.000000	2046.000000
28.059999	0.026030	15.383795	1.030065	-0.864291	11.061847	4.156174	0.000000	-10.000000	-0.700000	32.616669	795.833313	1023.000000	1023.000000	2046.000000
28.080000	0.027342	16.159031	1.097904	-0.797960	11.380404	4.478684	0.000000	-10.000000	-0.708333	32.633335	810.500000	1023.000000	1023.000000	2046.000000
28.100000	0.029277	17.302500	1.355505	-0.709687	11.707825	4.948855	0.000000	-10.000000	-0.716667	32.616665	817.833313	1023.000000	1023.000000	2046.000000
28.120001	0.030429	17.983753	1.555225	-0.441875	11.914037	4.956366	0.000000	-10.000000	-0.725000	32.700001	828.833313	1023.000000	1023.000000	2046.000000
28.139999	0.031563	18.653469	1.613316	-0.340038	12.178636	5.201557	0.000000	-10.000000	-0.700000	32.683334	839.666687	1023.000000	1023.000000	2046.000000
28.160000	0.033497	19.796715	1.879996	-0.301402	12.491265	5.726857	0.000000	-10.000000	-0.691667	32.450001	854.166687	1023.000000	1023.000000	2046.000000
28.180000	0.034588	20.441755	2.107981	-0.005994	12.681916	5.657852	0.000000	-10.000000	-0.675000	32.383335	865.000000	1023.000000	1023.000000	2046.000000
28.200001	0.036219	21.405571	2.265553	0.131873	13.004021	6.004124	0.000000	-10.000000	-0.683333	32.166668	875.833313	1023.000000	1023.000000	2046.000000
28.219999	0.038498	22.752037	2.608500	0.388408	13.319975	6.435153	0.000000	-10.000000	-0.675000	32.250000	886.666687	1023.000000	1023.000000	2046.000000
28.240000	0.039687	23.454823	2.745646	0.739988	13.559777	6.409412	0.000000	-10.000000	-0.658333	31.933334	897.333313	1023.000000	1023.000000	2046.000000
28.260000	0.041325	24.422815	2.906946	0.872774	13.811736	6.831360	0.000000	-10.000000	-0.633333	31.716667	908.000000	1023.000000	1023.000000	2046.000000
28.280001	0.042816	25.304039	3.122636	1.204980	13.913465	7.062957	0.000000	-10.000000	-0.608333	31.416668	915.000000	1023.000000	1023.000000	2046.000000
28.299999	0.043000	25.412739	3.098853	1.476456	13.895163	6.942267	0.000000	-10.000000	-0.566667	30.516666	925.500000	1023.000000	1023.000000	2046.000000
28.320000	0.044493	26.295557	3.284526	1.655238	14.003647	7.352148	0.000000	-10.000000	-0.508333	29.150000	935.833313	1023.000000	1023.000000	2046.000000
28.340000	0.045417	26.841679	3.655888	2.001762	13.933577	7.250452	0.000000	-10.000000	-0.433333	27.266666	949.333313	1023.000000	1023.000000	2046.000000
28.360001	0.046358	27.397865	4.003791	2.346384	13.928694	7.118996	0.000000	-10.000000	-0.391667	26.316668	955.833313	1023.000000	1023.000000	2046.000000
28.379999	0.048235	28.507029	4.425846	2.602127	14.028921	7.450134	0.000000	-10.000000	-0.366667	25.100000	964.666687	1023.000000	1023.000000	2046.000000
28.400000	0.047781	28.238375	4.502388	2.940191	13.801857	6.993939	0.000000	-10.000000	-0.341667	24.333334	973.000000	1023.000000	1023.000000	2046.000000
28.420000	0.046751	27.629725	4.288594	3.060455	13.593923	6.686752	0.000000	-10.000000	-0.300000	23.000000	984.000000	1023.000000	1023.000000	2046.000000
28.440001	0.046539	27.504726	4.275322	3.072954	13.404796	6.751656	0.000000	-10.000000	-0.266667	22.366667	989.333313	1023.000000	1023.000000	2046.000000
28.459999	0.045990	27.180073	4.208778	3.325092	13.324287	6.321916	0.000000	-10.000000	-0.241667	21.433334	994.666687	1023.000000	1023.000000	2046.000000
28.480000	0.046557	27.515188	4.276063	3.550969	13.331545	6.356610	0.000000	-10.000000	-0.241667	20.900002	1002.000000	1023.000000	1023.000000	2046.000000
28.500000	0.047585	28.122536	4.449531	3.777179	13.336702	6.559123	0.000000	-10.000000	-0.233333	20.166668	1011.500000	1023.000000	1023.000000	2046.000000
28.520000	0.047604	28.134140	4.461320	4.111471	13.306312	6.255037	0.000000	-10.000000	-0.233333	19.800001	1018.333313	1023.000000	1023.000000	2046.000000
28.540001	0.048531	28.681673	4.557368	4.377007	13.367791	6.379507	0.000000	-10.000000	-0.216667	19.283333	1022.833313	1023.000000	1023.000000	2046.000000
28.559999	0.049526	29.269917	4.737014	4.549520	13.388383	6.595001	0.000000	-10.000000	-0.183333	18.383333	1029.166626	1023.000000	1023.000000	2046.000000
28.580000	0.049549	29.283306	4.715410	4.721653	13.421996	6.424246	0.000000	-10.000000	-0.141667	16.933332	1037.500000	1023.000000	1023.000000	2046.000000
28.600000	0.050933	30.101652	4.814274	4.828948	13.659612	6.798818	0.000000	-10.000000	-0.100000	15.516666	1045.333374	1023.000000	1023.000000	2046.000000
28.620001	0.052148	30.819700	5.023837	4.924881	13.769306	7.101675	0.000000	-10.000000	-0.083333	14.683333	1049.166626	1023.000000	1023.000000	2046.000000
28.639999	0.052702	31.146702	5.114821	5.158525	13.885761	6.987595	0.000000	-10.000000	-0.058333	13.233334	1054.000000	1023.000000	1023.000000	2046.000000
28.660000	0.054048	31.942095	5.230085	5.297298	14.116569	7.298143	0.000000	-10.000000	-0.041667	12.066668	1057.000000	1023.000000	1023.000000	2046.000000
28.680000	0.055205	32.626022	5.452065	5.344709	14.204592	7.624654	0.000000	-10.000000	-0.016667	10.083334	1061.333374	1023.000000	1023.000000	2046.000000
28.700001	0.055791	32.972710	5.529556	5.446806	14.434862	7.561485	0.000000	-10.000000	-0.008333	8.533334	1064.500000	1023.000000	1023.000000	2046.000000
28.719999	0.056745	33.536362	5.724517	5.425471	14.648789	7.737583	0.000000	-10.000000	0.000000	7.066667	1068.333374	1023.000000	1023.000000	2046.000000
28.740000	0.057557	34.016369	5.927553	5.252017	14.769248	8.067551	0.000000	-10.000000	0.000000	6.416667	1070.833374	1023.000000	1023.000000	2046.000000
28.760000	0.057426	33.938934	6.004675	5.119609	14.815066	7.999585	0.000000	-10.000000	0.000000	6.766667	1072.500000	1023.000000	1023.000000	2046.000000
28.780001	0.057691	34.095657	6.019417	5.094302	14.978698	8.003240	0.000000	-10.000000	0.000000	7.366667	1075.000000	1023.000000	1023.000000	2046.000000
28.799999	0.058442	34.539520	6.126072	5.009937	15.029137	8.374373	0.000000	-10.000000	0.000000	8.200000	1078.333374	1023.000000	1023.000000	2046.000000
28.820000	0.058273	34.439583	6.070258	4.938407	15.073357	8.357562	0.000000	-10.000000	0.000000	8.766666	1080.666626	1023.000000	1023.000000	2046.000000
28.840000	0.058401	34.514816	6.044582	4.928709	15.185456	8.356070	0.000000	-10.000000	-0.008333	9.150000	1082.500000	1023.000000	1023.000000	2046.000000
28.860001	0.059042	34.893902	6.111680	4.886660	15.228066	8.667497	0.000000	-10.000000	-0.008333	9.366667	1084.500000	1023.000000	1023.000000	2046.000000
28.879999	0.058779	34.738232	6.076787	4.764629	15.208563	8.688251	0.000000	-10.000000	-0.008333	9.450000	1087.666626	1023.000000	1023.000000	2046.000000
28.900000	0.058545	34.600163	5.992975	4.724323	15.327162	8.555702	0.000000	-10.000000	0.000000	8.183333	1091.833374	1023.000000	1023.000000	2046.000000
28.920000	0.059023	34.882687	6.114676	4.659369	15.303698	8.804946	0.000000	-10.000000	0.000000	6.850000	1095.000000	1023.000000	1023.000000	2046.000000
28.940001	0.058627	34.648743	6.033165	4.539180	15.300190	8.776209	0.000000	-10.000000	0.008333	4.633333	1097.833374	1023.000000	1023.000000	2046.000000
28.959999	0.058241	34.420712	5.977526	4.461738	15.325788	8.655661	0.000000	-10.000000	0.025000	2.750000	1098.833374	1023.000000	1023.000000	2046.000000
28.980000	0.058557	34.607052	6.051488	4.400052	15.310083	8.845427	0.000000	-10.000000	0.041667	0.083333	1099.833374	1023.000000	1023.000000	2046.000000
29.000000	0.058320	34.466972	6.039032	4.284887	15.274421	8.868633	0.000000	-10.000000	0.050000	-1.833333	1100.000000	1023.000000	1023.000000	2046.000000
29.020000	0.058412	34.521751	6.054690	4.327608	15.357016	8.782439	0.000000	-10.000000	0.050000	-3.283333	1100.000000	1023.000000	1023.000000	2046.000000
29.040001	0.058978	34.856060	6.127900	4.440307	15.367134	8.920717	0.000000	-10.000000	0.050000	-4.283333	1100.000000	1023.000000	1023.000000	2046.000000
29.059999	0.058541	34.597866	6.154731	4.345278	15.145885	8.951972	0.000000	-10.000000	0.066667	-5.650000	1100.000000	1023.000000	1023.000000	2046.000000
29.080000	0.058308	34.460018	5.967584	4.472826	15.231598	8.788008	0.000000	-10.000000	0.083333	-6.616667	1100.000000	1023.000000	1023.000000	2046.000000
29.100000	0.057840	34.183411	5.868075	4.576004	14.996681	8.742650	0.000000	-10.000000	0.091667	-7.516667	1100.000000	1023.000000	1023.000000	2046.000000
29.120001	0.057101	33.746597	5.700401	4.591610	14.756685	8.697899	0.000000	-10.000000	0.091667	-8.000000	1100.000000	1023.000000	1023.000000	2046.000000
29.139999	0.056201	33.214886	5.653025	4.572076	14.556481	8.433304	0.000000	-10.000000	0.091667	-8.633333	1100.000000	1023.000000	1023.000000	2046.000000
29.160000	0.056510	33.397274	6.050364	4.644694	14.320593	8.381624	0.000000	-10.000000	0.091667	-9.183333	1100.000000	1023.000000	1023.000000	2046.000000
29.180000	0.056828	33.585114	6.331401	4.739491	14.190472	8.323750	0.000000	-10.000000	0.100000	-10.133333	1089.333374	1023.000000	1023.000000	2046.000000
29.200001	0.056478	33.378548	6.383767	4.887182	14.100734	8.006866	0.000000	-10.000000	0.108333	-10.933333	1078.666626	1023.000000	1023.000000	2046.000000
29.219999	0.055152	32.594955	6.296720	4.942193	13.660665	7.695377	0.000000	-10.000000	0.125000	-11.550000	1068.000000	1023.000000	1023.000000	2046.000000
29.240000	0.052922	31.276730	5.899536	4.850461	13.239168	7.287565	0.000000	-10.000000	0.125000	-11.550000	1068.000000	1023.000000	1023.000000	2046.000000
29.260000	0.051057	30.174520	5.547684	4.756265	12.925668	6.944903	0.000000	-10.000000	0.133333	-11.733334	1067.000000	1023.000000	1023.000000	2046.000000
29.280001	0.050323	29.740873	5.441074	4.883049	12.616631	6.800119	0.000000	-10.000000	0.133333	-11.966667	1064.666626	1023.000000	1023.000000	2046.000000
29.299999	0.049418	29.205992	5.257918	5.028180	12.353960	6.565934	0.000000	-10.000000	0.125000	-12.283334	1060.666626	1023.000000	1023.000000	2046.000000
29.320000	0.048457	28.638096	5.076370	5.126883	12.100817	6.334025	0.000000	-10.000000	0.108333	-12.516666	1056.333374	1023.000000	1023.000000	2046.000000
29.340000	0.048028	28.384399	4.999996	5.373412	11.883187	6.127803	0.000000	-10.000000	0.116667	-12.783334	1052.000000	1023.000000	1023.000000	2046.000000
29.360001	0.047382	28.002796	4.925278	5.470975	11.599372	6.007170	0.000000	-10.000000	0.133333	-13.150001	1047.833374	1023.000000	1023.000000	2046.000000
29.379999	0.046676	27.585419	4.802449	5.426201	11.435259	5.921509	0.000000	-10.000000	0.166667	-13.600000	1043.500000	1023.000000	1023.000000	2046.000000
29.400000	0.046337	27.385260	4.752007	5.472585	11.311543	5.849123	0.000000	-10.000000	0.183333	-14.283334	1039.000000	1023.000000	1023.000000	2046.000000
29.420000	0.046173	27.288252	4.734213	5.470838	11.188194	5.895007	0.000000	-10.000000	0.216667	-15.133333	1034.333374	1023.000000	1023.000000	2046.000000
29.440001	0.046244	27.330133	4.720345	5.553902	11.131849	5.924037	0.000000	-10.000000	0.233333	-16.033333	1029.166626	1023.000000	1023.000000	2046.000000
29.459999	0.046362	27.399715	4.719075	5.675649	11.078778	5.926214	0.000000	-10.000000	0.266667	-17.000000	1023.833313	1023.000000	1023.000000	2046.000000
29.480000	0.046339	27.386534	4.773587	5.803418	10.875169	5.934360	0.000000	-10.000000	0.283333	-17.850000	1018.166687	1023.000000	1023.000000	2046.000000
29.500000	0.046309	27.368732	4.685950	5.837518	10.887761	5.957504	0.000000	-10.000000	0.316667	-18.733334	1012.333313	1023.000000	1023.000000	2046.000000
29.520000	0.046126	27.260517	4.692603	5.834620	10.812374	5.920919	0.000000	-10.000000	0.350000	-19.450001	1006.000000	1023.000000	1023.000000	2046.000000
29.540001	0.045550	26.920177	4.776595	5.792823	10.576300	5.774460	0.000000	-10.000000	0.375000	-20.183332	999.333313	1023.000000	1023.000000	2046.000000
29.559999	0.044700	26.417944	4.797983	5.580130	10.358827	5.681005	0.000000	-10.000000	0.400000	-20.983334	992.666687	1023.000000	1023.000000	2046.000000
29.580000	0.044032	26.022837	4.717953	5.436803	10.266877	5.601204	0.000000	-10.000000	0.408333	-21.950001	985.666687	1023.000000	1023.000000	2046.000000
29.600000	0.043079	25.459419	4.737405	5.337597	9.960821	5.423596	0.000000	-10.000000	0.458333	-22.950001	978.500000	1023.000000	1023.000000	2046.000000
29.620001	0.042164	24.918699	4.700034	5.209550	9.710488	5.298627	0.000000	-10.000000	0.500000	-24.050001	970.833313	1023.000000	1023.000000	2046.000000
29.639999	0.041409	24.472713	4.571832	5.076974	9.562699	5.261209	0.000000	-10.000000	0.558333	-25.116667	962.666687	1023.000000	1023.000000	2046.000000
29.660000	0.040238	23.780376	4.486340	4.989471	9.222346	5.082219	0.000000	-10.000000	0.591667	-26.283333	954.166687	1023.000000	1023.000000	2046.000000
29.680000	0.039046	23.075903	4.421943	4.910640	8.888013	4.855308	0.000000	-10.000000	0.633333	-27.266666	945.333313	1023.000000	1023.000000	2046.000000
29.700001	0.038107	22.521166	4.266517	4.834519	8.741069	4.679060	0.000000	-10.000000	0.666667	-28.266666	936.333313	1023.000000	1023.000000	2046.000000
29.719999	0.037137	21.947981	4.153907	4.701179	8.511654	4.581241	0.000000	-10.000000	0.691667	-28.950001	927.000000	1023.000000	1023.000000	2046.000000
29.740000	0.035951	21.246746	3.981718	4.561297	8.273958	4.429772	0.000000	-10.000000	0.700000	-29.533333	917.333313	1023.000000	1023.000000	2046.000000
29.760000	0.034734	20.527969	3.863283	4.483954	8.036308	4.144423	0.000000	-10.000000	0.716667	-29.916666	907.500000	1023.000000	1023.000000	2046.000000
29.780001	0.034055	20.126366	3.760619	4.365884	7.946740	4.053123	0.000000	-10.000000	0.716667	-30.033333	897.500000	1023.000000	1023.000000	2046.000000
29.799999	0.033446	19.766718	3.718779	4.279788	7.787010	3.981141	0.000000	-10.000000	0.750000	-30.150000	887.500000	1023.000000	1023.000000	2046.000000
29.820000	0.032647	19.294203	3.721548	4.271835	7.538543	3.762277	0.000000	-10.000000	0.750000	-30.116667	877.500000	1023.000000	1023.000000	2046.000000
29.840000	0.031624	18.689814	3.709744	4.192636	7.255900	3.531534	0.000000	-10.000000	0.791667	-30.483334	867.500000	1023.000000	1023.000000	2046.000000
29.860001	0.031198	18.438101	3.541205	4.280470	7.239570	3.376855	0.000000	-10.000000	0.800000	-30.700001	857.166687	1023.000000	1023.000000	2046.000000
29.879999	0.029669	17.534349	3.302860	4.252495	6.843854	3.135139	0.000000	-10.000000	0.816667	-31.066666	846.833313	1023.000000	1023.000000	2046.000000
29.900000	0.028281	16.714094	3.116111	4.286129	6.497603	2.814250	0.000000	-10.000000	0.808333	-31.083334	836.333313	1023.000000	1023.000000	2046.000000
29.920000	0.026740	15.803178	2.959962	4.082573	6.266716	2.493926	0.000000	-10.000000	0.800000	-31.050001	826.000000	1023.000000	1023.000000	2046.000000
29.940001	0.025415	15.020008	2.965042	3.737137	6.028486	2.289343	0.000000	-10.000000	0.800000	-30.933334	815.666687	1023.000000	1023.000000	2046.000000
29.959999	0.024412	14.427369	3.177828	3.483577	5.665753	2.100210	0.000000	-10.000000	0.791667	-30.900002	805.333313	1023.000000	1023.000000	2046.000000
29.980000	0.023606	13.951154	3.345194	3.495374	5.452766	1.657819	0.000000	-10.000000	0.783333	-30.866667	795.000000	1023.000000	1023.000000	2046.000000
30.000000	0.022719	13.427107	3.304022	3.486615	5.227972	1.408498	0.000000	-10.000000	0.766667	-30.616667	784.666687	1023.000000	1023.000000	2046.000000
30.020000	0.021264	12.566783	3.112323	3.345853	4.861794	1.246813	0.000000	-10.000000	0.758333	-30.433334	774.500000	1023.000000	1023.000000	2046.000000
30.040001	0.019693	11.638721	2.868241	3.298691	4.598275	0.873514	0.000000	-10.000000	0.716667	-30.016668	764.500000	1023.000000	1023.000000	2046.000000
30.059999	0.018272	10.798635	2.556404	3.233419	4.421108	0.587704	0.000000	-10.000000	0.700000	-29.566668	754.500000	1023.000000	1023.000000	2046.000000
30.080000	0.016447	9.720459	2.244376	3.117720	4.053165	0.305198	0.000000	-10.000000	0.666667	-28.966667	744.500000	1023.000000	1023.000000	2046.000000
30.100000	0.014379	8.498137	1.944088	2.917715	3.612964	0.023370	0.000000	-10.000000	0.666667	-28.500000	734.833313	1023.000000	1023.000000	2046.000000
30.120001	0.013043	7.708352	1.714425	2.956241	3.413857	-0.376171	0.000000	-10.000000	0.650000	-27.966667	725.333313	1023.000000	1023.000000	2046.000000
30.139999	0.012298	7.268174	1.452413	2.986637	3.336799	-0.507675	0.000000	-10.000000	0.650000	-27.633333	716.166687	1023.000000	1023.000000	2046.000000
30.160000	0.010859	6.417782	1.297520	2.781669	2.950755	-0.612163	0.000000	-10.000000	0.650000	-27.400000	706.833313	1023.000000	1023.000000	2046.000000
30.180000	0.009638	5.696007	1.151223	2.587110	2.766426	-0.808753	0.000000	-10.000000	0.641667	-27.383333	697.666687	1023.000000	1023.000000	2046.000000
30.200001	0.010012	5.916920	1.174700	2.749295	2.855335	-0.862411	0.000000	-10.000000	0.608333	-27.100000	688.500000	1023.000000	1023.000000	2046.000000
30.219999	0.010509	6.210941	1.190814	2.955002	2.867408	-0.802283	0.000000	-10.000000	0.583333	-26.800001	679.500000	1023.000000	1023.000000	2046.000000
30.240000	0.009846	5.819034	1.199036	2.943275	2.574345	-0.897622	0.000000	-10.000000	0.558333	-26.666666	670.500000	1023.000000	1023.000000	2046.000000
30.260000	0.009779	5.779313	1.185891	3.064033	2.600012	-1.070622	0.000000	-10.000000	0.566667	-26.583334	661.500000	1023.000000	1023.000000	2046.000000
30.280001	0.010101	5.969662	1.045800	3.211613	2.780569	-1.068321	0.000000	-10.000000	0.558333	-26.450001	652.666687	1023.000000	1023.000000	2046.000000
30.299999	0.009446	5.582556	1.014142	3.095269	2.546020	-1.072876	0.000000	-10.000000	0.558333	-26.000000	643.833313	1023.000000	1023.000000	2046.000000
30.320000	0.008681	5.130492	0.932857	2.964023	2.494444	-1.260831	0.000000	-10.000000	0.541667	-25.783335	635.166687	1023.000000	1023.000000	2046.000000
30.340000	0.008471	5.006319	0.818745	2.904032	2.635696	-1.352154	0.000000	-10.000000	0.525000	-25.516666	626.500000	1023.000000	1023.000000	2046.000000
30.360001	0.007405	4.376544	0.790797	2.556243	2.362084	-1.332580	0.000000	-10.000000	0.508333	-25.366667	618.000000	1023.000000	1023.000000	2046.000000
30.379999	0.006107	3.609198	0.664897	2.251479	2.244818	-1.551996	0.000000	-10.000000	0.508333	-24.983334	609.500000	1023.000000	1023.000000	2046.000000
30.400000	0.005770	3.410195	0.592772	2.105120	2.364401	-1.652098	0.000000	-10.000000	0.508333	-24.816668	601.166687	1023.000000	1023.000000	2046.000000
30.420000	0.004773	2.821094	0.491010	1.885128	2.183249	-1.738292	0.000000	-10.000000	0.508333	-24.483334	593.000000	1023.000000	1023.000000	2046.000000
30.440001	0.003107	1.836303	0.404945	1.437533	1.810471	-1.816647	0.000000	-10.000000	0.500000	-24.516666	585.000000	1023.000000	1023.000000	2046.000000
30.459999	0.002527	1.493386	0.213617	1.346961	1.948305	-2.015496	0.000000	-10.000000	0.500000	-24.383333	576.666687	1023.000000	1023.000000	2046.000000
30.480000	0.001929	1.140267	0.081038	1.222386	1.890233	-2.053389	0.000000	-10.000000	0.500000	-24.316668	568.333313	1023.000000	1023.000000	2046.000000
30.500000	0.000214	0.126378	-0.071626	0.897956	1.473528	-2.173481	0.000000	-10.000000	0.500000	-24.066668	560.000000	1023.000000	1023.000000	2046.000000
30.520000	-0.000686	-0.405276	-0.309527	0.728142	1.542890	-2.366782	0.000000	-10.000000	0.491667	-23.883333	552.000000	1023.000000	1023.000000	2046.000000
30.540001	-0.001183	-0.698877	-0.506717	0.629844	1.620981	-2.442986	0.000000	-10.000000	0.491667	-23.800001	544.000000	1023.000000	1023.000000	2046.000000
30.559999	-0.002708	-1.600597	-0.627867	0.283576	1.217848	-2.474154	0.000000	-10.000000	0.491667	-23.766666	536.000000	1023.000000	1023.000000	2046.000000
30.580000	-0.003524	-2.082719	-0.755352	0.104720	1.211610	-2.643697	0.000000	-10.000000	0.500000	-23.866667	528.000000	1023.000000	1023.000000	2046.000000
30.600000	-0.003303	-1.952132	-0.826911	0.139460	1.441245	-2.705926	0.000000	-10.000000	0.500000	-23.900000	520.000000	1023.000000	1023.000000	2046.000000
30.620001	-0.004502	-2.660840	-0.881340	-0.142552	1.077497	-2.714445	0.000000	-10.000000	0.500000	-23.883333	512.166687	1023.000000	1023.000000	2046.000000
30.639999	-0.005648	-3.338241	-0.959860	-0.336413	0.759769	-2.801737	0.000000	-10.000000	0.500000	-23.766666	504.500000	1023.000000	1023.000000	2046.000000
30.660000	-0.006580	-3.888807	-1.265008	-0.357875	0.838956	-3.104880	0.000000	-10.000000	0.500000	-23.900000	496.833344	1023.000000	1023.000000	2046.000000
30.680000	-0.007691	-4.545274	-1.491814	-0.448698	0.620347	-3.225109	0.000000	-10.000000	0.500000	-23.916666	489.000000	1023.000000	1023.000000	2046.000000
30.700001	-0.010040	-5.933876	-1.698341	-0.987941	0.134581	-3.382174	0.000000	-10.000000	0.491667	-23.933334	481.000000	1023.000000	1023.000000	2046.000000
30.719999	-0.011589	-6.848856	-1.795236	-1.440039	0.036930	-3.650512	0.000000	-10.000000	0.491667	-23.866667	473.000000	1023.000000	1023.000000	2046.000000
30.740000	-0.011889	-7.026264	-1.753503	-1.688433	0.189593	-3.773921	0.000000	-10.000000	0.491667	-23.983334	465.000000	1023.000000	1023.000000	2046.000000
30.760000	-0.013406	-7.922740	-1.602785	-2.017090	-0.322981	-3.979884	0.000000	-10.000000	0.491667	-24.100000	457.000000	1023.000000	1023.000000	2046.000000
30.780001	-0.014547	-8.597022	-1.652229	-2.201235	-0.474731	-4.268828	0.000000	-10.000000	0.491667	-24.116667	448.666656	1023.000000	1023.000000	2046.000000
30.799999	-0.015161	-8.960394	-1.912369	-2.122551	-0.406111	-4.519362	0.000000	-10.000000	0.491667	-23.883333	440.500000	1023.000000	1023.000000	2046.000000
30.820000	-0.017026	-10.062614	-2.099037	-2.375103	-0.951059	-4.637416	0.000000	-10.000000	0.491667	-23.533333	432.500000	1023.000000	1023.000000	2046.000000
30.840000	-0.018237	-10.778090	-2.386946	-2.530380	-1.026590	-4.834175	0.000000	-10.000000	0.475000	-23.183334	424.833344	1023.000000	1023.000000	2046.000000
30.860001	-0.019315	-11.414875	-2.796086	-2.496138	-0.984791	-5.137859	0.000000	-10.000000	0.441667	-22.866667	417.000000	1023.000000	1023.000000	2046.000000
30.879999	-0.021521	-12.718726	-3.075567	-2.723461	-1.567110	-5.352589	0.000000	-10.000000	0.416667	-22.583334	409.333344	1023.000000	1023.000000	2046.000000
30.900000	-0.023153	-13.683393	-3.430956	-2.890988	-1.782209	-5.579240	0.000000	-10.000000	0.400000	-22.400000	401.666656	1023.000000	1023.000000	2046.000000
30.920000	-0.023727	-14.022676	-3.722294	-2.850109	-1.692927	-5.757347	0.000000	-10.000000	0.400000	-22.333334	394.333344	1023.000000	1023.000000	2046.000000
30.940001	-0.024935	-14.736370	-3.927496	-2.946980	-1.968576	-5.893318	0.000000	-10.000000	0.400000	-22.299999	386.833344	1023.000000	1023.000000	2046.000000
30.959999	-0.026002	-15.367171	-4.007941	-3.178055	-2.311554	-5.869621	0.000000	-10.000000	0.400000	-22.200001	379.500000	1023.000000	1023.000000	2046.000000
30.980000	-0.025056	-14.808107	-4.014521	-2.871787	-2.043167	-5.878633	0.000000	-10.000000	0.391667	-21.983334	372.000000	1023.000000	1023.000000	2046.000000
31.000000	-0.024788	-14.649874	-3.970872	-2.632560	-2.080178	-5.966265	0.000000	-10.000000	0.375000	-21.800001	364.666656	1023.000000	1023.000000	2046.000000
31.020000	-0.025533	-15.089721	-3.943761	-2.734138	-2.438777	-5.973044	0.000000	-10.000000	0.366667	-21.500000	357.333344	1023.000000	1023.000000	2046.000000
31.040001	-0.025453	-15.042887	-4.096862	-2.687244	-2.266404	-5.992377	0.000000	-10.000000	0.358333	-21.200001	350.166656	1023.000000	1023.000000	2046.000000
31.059999	-0.025589	-15.123162	-4.296213	-2.581566	-2.111167	-6.134217	0.000000	-10.000000	0.358333	-20.900002	343.000000	1023.000000	1023.000000	2046.000000
31.080000	-0.026457	-15.636169	-4.288848	-2.759246	-2.437515	-6.150559	0.000000	-10.000000	0.358333	-20.566668	336.000000	1023.000000	1023.000000	2046.000000
31.100000	-0.026754	-15.811840	-4.395815	-2.869436	-2.377997	-6.168591	0.000000	-10.000000	0.358333	-20.233334	329.166656	1023.000000	1023.000000	2046.000000
31.120001	-0.027037	-15.978740	-4.585476	-2.881891	-2.176494	-6.334878	0.000000	-10.000000	0.358333	-19.983334	322.333344	1023.000000	1023.000000	2046.000000
31.139999	-0.028298	-16.723869	-4.574709	-3.266414	-2.576058	-6.306688	0.000000	-10.000000	0.350000	-19.750000	315.666656	1023.000000	1023.000000	2046.000000
31.160000	-0.029029	-17.156355	-4.672516	-3.535913	-2.608179	-6.339747	0.000000	-10.000000	0.325000	-19.566668	309.000000	1023.000000	1023.000000	2046.000000
31.180000	-0.029531	-17.452539	-4.890507	-3.648056	-2.431591	-6.482386	0.000000	-10.000000	0.325000	-19.216667	302.666656	1023.000000	1023.000000	2046.000000
31.200001	-0.030871	-18.244520	-4.876714	-4.037871	-2.814277	-6.515659	0.000000	-10.000000	0.308333	-18.900000	296.166656	1023.000000	1023.000000	2046.000000
31.219999	-0.031711	-18.741093	-5.022220	-4.275407	-2.852021	-6.591444	0.000000	-10.000000	0.316667	-18.766666	289.833344	1023.000000	1023.000000	2046.000000
31.240000	-0.032349	-19.118265	-5.290603	-4.398873	-2.684286	-6.744502	0.000000	-10.000000	0.300000	-18.650002	283.500000	1023.000000	1023.000000	2046.000000
31.260000	-0.033598	-19.856241	-5.344966	-4.745301	-3.013547	-6.752427	0.000000	-10.000000	0.283333	-18.566668	277.500000	1023.000000	1023.000000	2046.000000
31.280001	-0.034491	-20.384359	-5.470356	-4.945308	-3.162926	-6.805770	0.000000	-10.000000	0.283333	-18.333334	271.500000	1023.000000	1023.000000	2046.000000
31.299999	-0.034943	-20.651598	-5.731521	-5.031683	-2.995228	-6.893167	0.000000	-10.000000	0.266667	-18.250000	265.333344	1023.000000	1023.000000	2046.000000
31.320000	-0.036203	-21.396130	-5.877395	-5.306909	-3.222711	-6.989115	0.000000	-10.000000	0.266667	-18.183334	259.000000	1023.000000	1023.000000	2046.000000
31.340000	-0.037206	-21.988485	-6.006152	-5.592121	-3.420521	-6.969691	0.000000	-10.000000	0.250000	-18.133333	252.666672	1023.000000	1023.000000	2046.000000
31.360001	-0.037936	-22.420078	-6.318931	-5.741636	-3.281565	-7.077946	0.000000	-10.000000	0.250000	-17.950001	246.500000	1023.000000	1023.000000	2046.000000
31.379999	-0.039160	-23.143625	-6.428097	-6.109221	-3.487526	-7.118780	0.000000	-10.000000	0.250000	-17.883333	240.500000	1023.000000	1023.000000	2046.000000
31.400000	-0.040032	-23.658962	-6.522976	-6.427143	-3.620204	-7.088640	0.000000	-10.000000	0.258333	-17.716667	234.500000	1023.000000	1023.000000	2046.000000
31.420000	-0.040387	-23.868437	-6.717339	-6.493053	-3.437305	-7.220738	0.000000	-10.000000	0.258333	-17.766666	228.833328	1023.000000	1023.000000	2046.000000
31.440001	-0.041178	-24.336199	-6.680726	-6.768026	-3.709939	-7.177507	0.000000	-10.000000	0.258333	-17.683332	223.166672	1023.000000	1023.000000	2046.000000
31.459999	-0.041826	-24.719143	-6.761401	-6.907860	-3.851287	-7.198595	0.000000	-10.000000	0.250000	-17.633333	217.500000	1023.000000	1023.000000	2046.000000
31.480000	-0.042328	-25.015633	-6.994457	-6.878811	-3.783773	-7.358592	0.000000	-10.000000	0.250000	-17.350000	211.500000	1023.000000	1023.000000	2046.000000
31.500000	-0.043807	-25.889946	-7.136624	-7.122459	-4.211930	-7.418932	0.000000	-10.000000	0.250000	-17.150002	205.500000	1023.000000	1023.000000	2046.000000
31.520000	-0.044937	-26.557550	-7.447533	-7.295489	-4.342446	-7.472082	0.000000	-10.000000	0.250000	-17.016668	199.666672	1023.000000	1023.000000	2046.000000
31.540001	-0.046635	-27.561186	-7.752233	-7.716558	-4.428995	-7.663400	0.000000	-10.000000	0.241667	-16.783335	194.000000	1023.000000	1023.000000	2046.000000
31.559999	-0.047627	-28.147373	-7.506699	-8.153099	-4.800166	-7.687410	0.000000	-10.000000	0.233333	-16.633333	188.500000	1023.000000	1023.000000	2046.000000
31.580000	-0.047519	-28.083670	-7.278425	-8.221941	-4.775218	-7.808087	0.000000	-10.000000	0.225000	-16.533333	183.000000	1023.000000	1023.000000	2046.000000
31.600000	-0.048037	-28.389627	-7.265941	-8.223396	-4.807546	-8.092746	0.000000	-10.000000	0.225000	-16.450001	177.333328	1023.000000	1023.000000	2046.000000
31.620001	-0.048850	-28.870615	-7.186036	-8.341364	-5.147728	-8.195487	0.000000	-10.000000	0.216667	-16.049999	171.833328	1023.000000	1023.000000	2046.000000
31.639999	-0.049818	-29.442711	-7.439290	-8.280632	-5.311874	-8.410915	0.000000	-10.000000	0.216667	-15.566667	166.500000	1023.000000	1023.000000	2046.000000
31.660000	-0.051315	-30.327429	-7.893541	-8.345495	-5.433967	-8.654425	0.000000	-10.000000	0.200000	-15.050000	161.500000	1023.000000	1023.000000	2046.000000
31.680000	-0.052748	-31.173786	-8.086164	-8.525900	-5.812297	-8.749425	0.000000	-10.000000	0.200000	-14.600000	156.500000	1023.000000	1023.000000	2046.000000
31.700001	-0.053938	-31.877621	-8.385649	-8.438169	-6.037372	-9.016431	0.000000	-10.000000	0.191667	-14.050000	151.666672	1023.000000	1023.000000	2046.000000
31.719999	-0.055213	-32.631126	-8.789046	-8.377612	-6.175572	-9.288898	0.000000	-10.000000	0.200000	-13.700000	146.833328	1023.000000	1023.000000	2046.000000
31.740000	-0.056060	-33.131218	-8.981548	-8.425642	-6.384754	-9.339275	0.000000	-10.000000	0.191667	-13.416667	142.333328	1023.000000	1023.000000	2046.000000
31.760000	-0.056372	-33.315769	-9.008100	-8.301488	-6.625234	-9.380946	0.000000	-10.000000	0.183333	-13.316667	137.666672	1023.000000	1023.000000	2046.000000
31.780001	-0.057088	-33.738770	-9.308796	-8.201172	-6.639906	-9.588895	0.000000	-10.000000	0.175000	-13.133333	133.333328	1023.000000	1023.000000	2046.000000
31.799999	-0.057585	-34.032948	-9.414060	-8.384194	-6.696770	-9.537925	0.000000	-10.000000	0.183333	-12.966666	128.833328	1023.000000	1023.000000	2046.000000
31.820000	-0.056888	-33.620934	-9.238229	-8.289012	-6.733133	-9.360561	0.000000	-10.000000	0.175000	-12.766666	124.500000	1023.000000	1023.000000	2046.000000
31.840000	-0.056562	-33.428253	-9.318048	-7.907389	-6.676308	-9.526506	0.000000	-10.000000	0.158333	-12.583334	120.166664	1023.000000	1023.000000	2046.000000
31.860001	-0.056743	-33.535225	-9.343810	-7.984523	-6.742549	-9.464341	0.000000	-10.000000	0.125000	-12.266667	116.000000	1023.000000	1023.000000	2046.000000
31.879999	-0.056436	-33.353611	-9.284351	-7.978491	-6.738392	-9.352375	0.000000	-10.000000	0.108333	-11.983334	112.000000	1023.000000	1023.000000	2046.000000
31.900000	-0.056256	-33.247242	-9.337956	-7.817841	-6.669000	-9.422445	0.000000	-10.000000	0.100000	-11.566667	108.000000	1023.000000	1023.000000	2046.000000
31.920000	-0.056657	-33.484020	-9.495798	-7.946875	-6.591185	-9.450164	0.000000	-10.000000	0.100000	-11.300000	104.000000	1023.000000	1023.000000	2046.000000
31.940001	-0.056716	-33.518875	-9.436129	-8.199821	-6.585582	-9.297342	0.000000	-10.000000	0.100000	-11.000000	100.166664	1023.000000	1023.000000	2046.000000
31.959999	-0.056895	-33.625183	-9.349760	-8.345765	-6.649280	-9.280377	0.000000	-10.000000	0.091667	-10.900001	96.500000	1023.000000	1023.000000	2046.000000
31.980000	-0.057686	-34.092323	-9.576419	-8.484068	-6.576564	-9.455272	0.000000	-10.000000	0.083333	-10.766667	92.833336	1023.000000	1023.000000	2046.000000
32.000000	-0.058254	-34.428337	-9.546733	-8.907485	-6.663026	-9.311091	0.000000	-10.000000	0.083333	-10.650001	89.333336	1023.000000	1023.000000	2046.000000
32.020000	-0.058412	-34.521450	-9.458172	-9.043929	-6.697351	-9.321997	0.000000	-10.000000	0.091667	-10.416667	85.666664	1023.000000	1023.000000	2046.000000
32.040001	-0.059354	-35.078098	-9.694493	-9.134765	-6.712327	-9.536514	0.000000	-10.000000	0.100000	-10.300000	82.333336	1023.000000	1023.000000	2046.000000
32.060001	-0.059898	-35.399776	-9.780251	-9.508529	-6.712794	-9.398205	0.000000	-10.000000	0.100000	-10.233334	78.666664	1023.000000	1023.000000	2046.000000
32.080002	-0.060188	-35.571159	-9.739036	-9.703875	-6.771651	-9.356600	0.000000	-10.000000	0.091667	-10.316667	75.333336	1023.000000	1023.000000	2046.000000
32.099998	-0.060936	-36.012997	-9.915399	-9.737044	-6.810756	-9.549799	0.000000	-10.000000	0.091667	-10.433333	71.833336	1023.000000	1023.000000	2046.000000
32.119999	-0.061928	-36.599667	-10.177909	-9.978824	-6.837822	-9.605112	0.000000	-10.000000	0.091667	-10.400001	68.500000	1023.000000	1023.000000	2046.000000
32.139999	-0.062113	-36.708817	-10.184662	-10.248665	-6.859600	-9.415891	0.000000	-10.000000	0.091667	-10.383333	65.000000	1023.000000	1023.000000	2046.000000
32.160000	-0.062561	-36.973747	-10.238439	-10.283033	-6.885266	-9.567008	0.000000	-10.000000	0.091667	-10.233334	61.500000	1023.000000	1023.000000	2046.000000
32.180000	-0.063542	-37.553173	-10.480514	-10.415374	-6.929779	-9.727508	0.000000	-10.000000	0.091667	-10.200001	58.000000	1023.000000	1023.000000	2046.000000
32.200001	-0.063891	-37.759380	-10.574391	-10.742648	-6.911201	-9.531141	0.000000	-10.000000	0.091667	-10.083334	54.500000	1023.000000	1023.000000	2046.000000
32.220001	-0.064043	-37.849285	-10.497730	-10.873421	-6.970526	-9.507607	0.000000	-10.000000	0.091667	-10.016667	51.166668	1023.000000	1023.000000	2046.000000
32.240002	-0.064980	-38.403107	-10.723400	-10.892153	-6.987492	-9.800063	0.000000	-10.000000	0.075000	-9.683333	47.833332	1023.000000	1023.000000	2046.000000
32.259998	-0.065732	-38.847725	-10.889976	-11.157711	-7.003962	-9.796076	0.000000	-10.000000	0.066667	-8.916667	44.666668	1023.000000	1023.000000	2046.000000
32.279999	-0.065732	-38.847794	-10.811330	-11.465661	-7.018930	-9.551874	0.000000	-10.000000	0.050000	-7.733334	41.666668	1023.000000	1023.000000	2046.000000
32.299999	-0.065990	-39.000175	-10.756236	-11.529986	-7.047711	-9.666241	0.000000	-10.000000	0.050000	-6.533333	39.000000	1023.000000	1023.000000	2046.000000
32.320000	-0.066651	-39.390949	-10.960277	-11.595773	-6.994806	-9.840095	0.000000	-10.000000	0.050000	-5.550000	36.833332	1023.000000	1023.000000	2046.000000
32.340000	-0.066346	-39.210560	-10.912302	-11.826977	-6.926858	-9.544424	0.000000	-10.000000	0.050000	-4.983334	35.000000	1023.000000	1023.000000	2046.000000
32.360001	-0.066285	-39.174397	-10.810863	-11.852482	-6.996383	-9.514668	0.000000	-10.000000	0.041667	-4.650000	33.333332	1023.000000	1023.000000	2046.000000
32.380001	-0.066761	-39.455513	-10.943587	-11.696207	-7.076163	-9.739554	0.000000	-10.000000	0.033333	-4.616667	31.833334	1023.000000	1023.000000	2046.000000
32.400002	-0.067439	-39.856693	-11.142116	-11.833511	-7.200903	-9.680161	0.000000	-10.000000	0.033333	-4.716667	30.166666	1023.000000	1023.000000	2046.000000
32.419998	-0.067840	-40.093437	-11.234304	-12.030694	-7.301284	-9.527154	0.000000	-10.000000	0.033333	-4.950000	28.666666	1023.000000	1023.000000	2046.000000
32.439999	-0.069057	-40.812832	-11.386240	-12.200606	-7.396514	-9.829472	0.000000	-10.000000	0.041667	-5.316667	27.000000	1023.000000	1023.000000	2046.000000
32.459999	-0.069832	-41.270676	-11.312127	-12.429800	-7.533717	-9.995034	0.000000	-10.000000	0.041667	-5.816667	25.333334	1023.000000	1023.000000	2046.000000
32.480000	-0.069135	-40.858727	-10.912906	-12.592251	-7.512157	-9.841414	0.000000	-10.000000	0.050000	-6.433333	23.500000	1023.000000	1023.000000	2046.000000
32.500000	-0.068729	-40.619019	-10.650201	-12.357736	-7.592839	-10.018243	0.000000	-10.000000	0.050000	-6.983334	21.166666	1023.000000	1023.000000	2046.000000
32.520000	-0.069798	-41.250519	-10.884517	-12.145285	-7.727873	-10.492844	0.000000	-10.000000	0.050000	-7.516667	18.833334	1023.000000	1023.000000	2046.000000
32.540001	-0.070819	-41.854202	-11.179969	-12.252856	-7.874889	-10.546489	0.000000	-10.000000	0.050000	-7.850000	16.166666	1023.000000	1023.000000	2046.000000
32.560001	-0.071568	-42.296768	-11.301064	-12.297370	-8.125737	-10.572599	0.000000	-10.000000	0.041667	-7.900000	13.666667	1023.000000	1023.000000	2046.000000
32.580002	-0.072926	-43.099274	-11.630257	-12.188270	-8.310106	-10.970642	0.000000	-10.000000	0.041667	-7.583333	11.000000	1023.000000	1023.000000	2046.000000
32.599998	-0.074100	-43.793255	-11.960666	-12.088113	-8.498766	-11.245711	0.000000	-10.000000	0.041667	-7.216667	8.500000	1023.000000	1023.000000	2046.000000
32.619999	-0.074277	-43.897449	-12.109817	-12.109464	-8.624281	-11.053886	0.000000	-10.000000	0.050000	-6.983333	6.000000	1023.000000	1023.000000	2046.000000
32.639999	-0.074681	-44.136345	-12.269218	-11.842227	-8.776464	-11.248434	0.000000	-10.000000	0.050000	-6.783333	3.666667	1023.000000	1023.000000	2046.000000
32.660000	-0.075424	-44.575596	-12.512292	-11.606963	-8.897200	-11.559139	0.000000	-10.000000	0.050000	-6.600000	1.666667	1023.000000	1023.000000	2046.000000
32.680000	-0.075169	-44.424911	-12.523224	-11.652056	-8.919957	-11.329674	0.000000	-10.000000	0.050000	-6.416667	-0.166667	1023.000000	1023.000000	2046.000000
32.700001	-0.074994	-44.321720	-12.483873	-11.692339	-8.927922	-11.217584	0.000000	-10.000000	0.050000	-6.383334	-2.166667	1023.000000	1023.000000	2046.000000
32.720001	-0.075178	-44.430347	-12.565745	-11.550052	-8.899729	-11.414821	0.000000	-10.000000	0.050000	-6.366667	-4.333333	1023.000000	1023.000000	2046.000000
32.740002	-0.074397	-43.968765	-12.484690	-11.358313	-8.870637	-11.255126	0.000000	-10.000000	0.050000	-6.383333	-6.500000	1023.000000	1023.000000	2046.000000
32.759998	-0.073398	-43.378361	-12.318020	-11.215137	-8.789836	-11.055369	0.000000	-10.000000	0.050000	-6.250000	-8.500000	1023.000000	1023.000000	2046.000000
32.779999	-0.073619	-43.508999	-12.466069	-11.105541	-8.689546	-11.247842	0.000000	-10.000000	0.050000	-6.100000	-10.500000	1023.000000	1023.000000	2046.000000
32.799999	-0.073255	-43.293892	-12.482338	-11.090038	-8.601009	-11.120506	0.000000	-10.000000	0.050000	-5.800000	-12.500000	1023.000000	1023.000000	2046.000000
32.820000	-0.072463	-42.825596	-12.334607	-11.198294	-8.491183	-10.801513	0.000000	-10.000000	0.041667	-5.566667	-14.500000	1023.000000	1023.000000	2046.000000
32.840000	-0.073040	-43.166496	-12.453542	-11.286089	-8.389050	-11.037814	0.000000	-10.000000	0.033333	-5.283333	-16.500000	1023.000000	1023.000000	2046.000000
32.860001	-0.073048	-43.171608	-12.411489	-11.488333	-8.335753	-10.936032	0.000000	-10.000000	0.033333	-5.100000	-18.166666	1023.000000	1023.000000	2046.000000
32.880001	-0.073045	-43.169449	-12.332932	-11.779643	-8.351677	-10.705197	0.000000	-10.000000	0.041667	-4.983334	-19.833334	1023.000000	1023.000000	2046.000000
32.900002	-0.073846	-43.642712	-12.448548	-11.932108	-8.326733	-10.935322	0.000000	-10.000000	0.050000	-5.066667	-21.500000	1023.000000	1023.000000	2046.000000
32.919998	-0.074141	-43.817066	-12.478937	-12.114334	-8.291778	-10.932016	0.000000	-10.000000	0.050000	-5.316667	-23.333334	1023.000000	1023.000000	2046.000000
32.939999	-0.074043	-43.759224	-12.420832	-12.296485	-8.282849	-10.759057	0.000000	-10.000000	0.050000	-5.633333	-25.000000	1023.000000	1023.000000	2046.000000
32.959999	-0.074892	-44.261322	-12.576930	-12.454846	-8.291348	-10.938199	0.000000	-10.000000	0.050000	-5.933333	-26.666666	1023.000000	1023.000000	2046.000000
32.980000	-0.075507	-44.624596	-12.623950	-12.623918	-8.349126	-11.027601	0.000000	-10.000000	0.050000	-6.100000	-28.500000	1023.000000	1023.000000	2046.000000
33.000000	-0.075399	-44.560562	-12.614270	-12.779056	-8.351561	-10.815676	0.000000	-10.000000	0.050000	-6.266667	-32.166668	1023.000000	1023.000000	2046.000000
33.020000	-0.076082	-44.964695	-12.760521	-12.924831	-8.376701	-10.902643	0.000000	-10.000000	0.050000	-6.316667	-35.166668	1023.000000	1023.000000	2046.000000
33.040001	-0.076869	-45.429642	-12.928416	-13.041607	-8.370740	-11.088877	0.000000	-10.000000	0.050000	-6.400000	-37.500000	1023.000000	1023.000000	2046.000000
33.060001	-0.076843	-45.414227	-12.916149	-13.152449	-8.411606	-10.934023	0.000000	-10.000000	0.050000	-6.433333	-38.166668	1023.000000	1023.000000	2046.000000
33.080002	-0.077252	-45.656193	-12.998729	-13.337049	-8.440214	-10.880201	0.000000	-10.000000	0.050000	-6.466667	-39.500000	1023.000000	1023.000000	2046.000000
33.099998	-0.077978	-46.085247	-13.116734	-13.420670	-8.443525	-11.104319	0.000000	-10.000000	0.050000	-6.500000	-41.500000	1023.000000	1023.000000	2046.000000
33.119999	-0.078017	-46.107864	-13.151794	-13.508541	-8.435739	-11.011790	0.000000	-10.000000	0.050000	-6.500000	-43.500000	1023.000000	1023.000000	2046.000000
33.139999	-0.078557	-46.427231	-13.219662	-13.711447	-8.522470	-10.973653	0.000000	-10.000000	0.050000	-6.483334	-45.833332	1023.000000	1023.000000	2046.000000
33.160000	-0.079403	-46.927044	-13.351432	-13.880391	-8.534009	-11.161213	0.000000	-10.000000	0.050000	-6.483334	-48.166668	1023.000000	1023.000000	2046.000000
33.180000	-0.079447	-46.953381	-13.334318	-14.029159	-8.554586	-11.035316	0.000000	-10.000000	0.050000	-6.400000	-50.500000	1023.000000	1023.000000	2046.000000
33.200001	-0.080103	-47.340954	-13.393064	-14.319055	-8.612640	-11.016197	0.000000	-10.000000	0.050000	-6.350000	-52.500000	1023.000000	1023.000000	2046.000000
33.220001	-0.080583	-47.624596	-13.439696	-14.458577	-8.586507	-11.139815	0.000000	-10.000000	0.050000	-6.233334	-54.500000	1023.000000	1023.000000	2046.000000
33.240002	-0.080243	-47.423454	-13.358238	-14.494061	-8.581152	-10.990005	0.000000	-10.000000	0.050000	-6.216667	-56.500000	1023.000000	1023.000000	2046.000000
33.259998	-0.080708	-47.698189	-13.438912	-14.624269	-8.644574	-10.990432	0.000000	-10.000000	0.058333	-6.116667	-58.500000	1023.000000	1023.000000	2046.000000
33.279999	-0.080942	-47.836765	-13.486824	-14.624535	-8.645580	-11.079825	0.000000	-10.000000	0.058333	-6.033333	-60.500000	1023.000000	1023.000000	2046.000000
33.299999	-0.081100	-47.930355	-13.568340	-14.553790	-8.764249	-11.043976	0.000000	-10.000000	0.058333	-5.883333	-62.500000	1023.000000	1023.000000	2046.000000
33.320000	-0.082288	-48.632122	-13.832072	-14.775256	-8.953507	-11.071287	0.000000	-10.000000	0.050000	-5.800000	-64.500000	1023.000000	1023.000000	2046.000000
33.340000	-0.083563	-49.385689	-14.035018	-15.032448	-9.012102	-11.306121	0.000000	-10.000000	0.050000	-5.750000	-66.500000	1023.000000	1023.000000	2046.000000
33.360001	-0.083758	-49.500874	-13.836244	-15.217913	-9.186083	-11.260635	0.000000	-10.000000	0.050000	-5.833333	-68.500000	1023.000000	1023.000000	2046.000000
33.380001	-0.083673	-49.450787	-13.578985	-15.366691	-9.217102	-11.288010	0.000000	-10.000000	0.050000	-5.916667	-70.500000	1023.000000	1023.000000	2046.000000
33.400002	-0.083540	-49.371956	-13.397594	-15.246806	-9.201502	-11.526052	0.000000	-10.000000	0.050000	-5.883333	-72.500000	1023.000000	1023.000000	2046.000000
33.419998	-0.083394	-49.286125	-13.344350	-14.952623	-9.326068	-11.663085	0.000000	-10.000000	0.058333	-5.683333	-74.500000	1023.000000	1023.000000	2046.000000
33.439999	-0.084618	-50.009235	-13.596823	-14.939378	-9.596796	-11.876238	0.000000	-10.000000	0.050000	-5.300000	-76.500000	1023.000000	1023.000000	2046.000000
33.459999	-0.085742	-50.673740	-13.876501	-14.945158	-9.745539	-12.106544	0.000000	-10.000000	0.050000	-4.900000	-78.333336	1023.000000	1023.000000	2046.000000
33.480000	-0.086567	-51.161110	-14.039692	-14.912308	-10.023840	-12.185271	0.000000	-10.000000	0.025000	-4.366667	-80.000000	1023.000000	1023.000000	2046.000000
33.500000	-0.087671	-51.813366	-14.299236	-14.916683	-10.219000	-12.378446	0.000000	-10.000000	0.025000	-3.983333	-81.333336	1023.000000	1023.000000	2046.000000
33.520000	-0.088147	-52.094616	-14.477615	-14.732240	-10.344398	-12.540363	0.000000	-10.000000	0.025000	-3.750000	-82.666664	1023.000000	1023.000000	2046.000000
33.540001	-0.088278	-52.172375	-14.638298	-14.484331	-10.515491	-12.534255	0.000000	-10.000000	0.041667	-3.783333	-84.000000	1023.000000	1023.000000	2046.000000
33.560001	-0.088562	-52.339977	-14.781772	-14.317998	-10.649302	-12.590908	0.000000	-10.000000	0.050000	-3.800000	-85.333336	1023.000000	1023.000000	2046.000000
33.580002	-0.088770	-52.462929	-14.886896	-14.194406	-10.689144	-12.692484	0.000000	-10.000000	0.050000	-3.800000	-86.500000	1023.000000	1023.000000	2046.000000
33.599998	-0.088509	-52.308643	-14.889396	-14.145041	-10.688934	-12.585270	0.000000	-10.000000	0.050000	-3.616667	-87.666664	1023.000000	1023.000000	2046.000000
33.619999	-0.088280	-52.173187	-14.922052	-14.104927	-10.655466	-12.490741	0.000000	-10.000000	0.050000	-3.300000	-88.833336	1023.000000	1023.000000	2046.000000
33.639999	-0.087888	-51.941628	-14.867976	-13.948752	-10.646922	-12.477978	0.000000	-10.000000	0.033333	-2.700000	-90.000000	1023.000000	1023.000000	2046.000000
33.660000	-0.086961	-51.394192	-14.733513	-13.699047	-10.533289	-12.428344	0.000000	-10.000000	0.025000	-1.583333	-90.666664	1023.000000	1023.000000	2046.000000
33.680000	-0.086223	-50.957611	-14.673482	-13.501575	-10.403967	-12.378586	0.000000	-10.000000	0.008333	0.100000	-91.000000	1023.000000	1023.000000	2046.000000
33.700001	-0.085639	-50.612766	-14.620337	-13.440918	-10.267914	-12.283599	0.000000	-10.000000	0.000000	2.250000	-91.000000	1023.000000	1023.000000	2046.000000
33.720001	-0.084834	-50.137177	-14.511673	-13.345015	-10.042089	-12.238401	0.000000	-10.000000	-0.033333	4.750000	-91.000000	1023.000000	1023.000000	2046.000000
33.740002	-0.084200	-49.762115	-14.406337	-13.346404	-9.886131	-12.123244	0.000000	-10.000000	-0.050000	7.250000	-91.000000	1023.000000	1023.000000	2046.000000
33.759998	-0.083890	-49.579269	-14.294037	-13.560758	-9.742404	-11.982073	0.000000	-10.000000	-0.075000	9.650000	-91.000000	1023.000000	1023.000000	2046.000000
33.779999	-0.083297	-49.228355	-14.166817	-13.626866	-9.526901	-11.907772	0.000000	-10.000000	-0.100000	11.766666	-91.000000	1023.000000	1023.000000	2046.000000
33.799999	-0.082912	-49.000881	-14.045646	-13.720126	-9.393270	-11.841841	0.000000	-10.000000	-0.133333	13.416667	-91.000000	1023.000000	1023.000000	2046.000000
33.820000	-0.082277	-48.625553	-13.945114	-13.829284	-9.117715	-11.733438	0.000000	-10.000000	-0.175000	15.016666	-72.166664	1023.000000	1023.000000	2046.000000
33.840000	-0.081501	-48.167034	-13.780825	-13.865337	-8.898229	-11.622643	0.000000	-10.000000	-0.208333	17.066666	-32.000000	1023.000000	1023.000000	2046.000000
33.860001	-0.080919	-47.823116	-13.677281	-13.895316	-8.688464	-11.562056	0.000000	-10.000000	-0.241667	18.833334	8.166667	1023.000000	1023.000000	2046.000000
33.880001	-0.080085	-47.329983	-13.541228	-14.011339	-8.424972	-11.352445	0.000000	-10.000000	-0.275000	20.333334	31.500000	1023.000000	1023.000000	2046.000000
33.900002	-0.079098	-46.746933	-13.419136	-14.045071	-8.090601	-11.192127	0.000000	-10.000000	-0.316667	20.900000	35.833332	1023.000000	1023.000000	2046.000000
33.919998	-0.078326	-46.290630	-13.271261	-14.094900	-7.867145	-11.057325	0.000000	-10.000000	-0.366667	22.100000	42.666668	1023.000000	1023.000000	2046.000000
33.939999	-0.077281	-45.673145	-13.196193	-14.144248	-7.459613	-10.873091	0.000000	-10.000000	-0.400000	23.266666	49.833332	1023.000000	1023.000000	2046.000000
33.959999	-0.076042	-44.940865	-13.096781	-14.172532	-7.050111	-10.621441	0.000000	-10.000000	-0.433333	24.566668	57.333332	1023.000000	1023.000000	2046.000000
33.980000	-0.074930	-44.283348	-12.969564	-14.194836	-6.687600	-10.431350	0.000000	-10.000000	-0.458333	25.416666	65.333336	1023.000000	1023.000000	2046.000000
34.000000	-0.073750	-43.586540	-12.811661	-14.227046	-6.352907	-10.194927	0.000000	-10.000000	-0.500000	26.283333	73.833336	1023.000000	1023.000000	2046.000000
34.020000	-0.072562	-42.883968	-12.713345	-14.229280	-5.929803	-10.011539	0.000000	-10.000000	-0.516667	27.183334	82.500000	1023.000000	1023.000000	2046.000000
34.040001	-0.071419	-42.208805	-12.559498	-14.238133	-5.595481	-9.815694	0.000000	-10.000000	-0.541667	28.050001	91.333336	1023.000000	1023.000000	2046.000000
34.060001	-0.070131	-41.447239	-12.410100	-14.296760	-5.230268	-9.510112	0.000000	-10.000000	-0.566667	28.900000	100.500000	1023.000000	1023.000000	2046.000000
34.080002	-0.068989	-40.772629	-12.186358	-14.372064	-4.937946	-9.276261	0.000000	-10.000000	-0.591667	29.450001	110.000000	1023.000000	1023.000000	2046.000000
34.099998	-0.067622	-39.964401	-11.965857	-14.359738	-4.556787	-9.082019	0.000000	-10.000000	-0.616667	30.083334	119.666664	1023.000000	1023.000000	2046.000000
34.119999	-0.066105	-39.067894	-11.723132	-14.400105	-4.235480	-8.709178	0.000000	-10.000000	-0.608333	30.483334	129.500000	1023.000000	1023.000000	2046.000000
34.139999	-0.064731	-38.255951	-11.482695	-14.250819	-4.026563	-8.495873	0.000000	-10.000000	-0.608333	30.650000	139.833328	1023.000000	1023.000000	2046.000000
34.160000	-0.063215	-37.360168	-11.357610	-14.069225	-3.654253	-8.279080	0.000000	-10.000000	-0.608333	30.816668	150.166672	1023.000000	1023.000000	2046.000000
34.180000	-0.061526	-36.361618	-11.173815	-13.862600	-3.379694	-7.945508	0.000000	-10.000000	-0.625000	30.783333	160.500000	1023.000000	1023.000000	2046.000000
34.200001	-0.060576	-35.800186	-11.109400	-13.680001	-3.297529	-7.713254	0.000000	-10.000000	-0.650000	31.100000	170.500000	1023.000000	1023.000000	2046.000000
34.220001	-0.059696	-35.280212	-11.011099	-13.541441	-3.176342	-7.551332	0.000000	-10.000000	-0.658333	31.299999	180.833328	1023.000000	1023.000000	2046.000000
34.240002	-0.058633	-34.651806	-10.943202	-13.353213	-2.970800	-7.384591	0.000000	-10.000000	-0.666667	31.733334	191.166672	1023.000000	1023.000000	2046.000000
34.259998	-0.057419	-33.934906	-10.619380	-13.196531	-2.926321	-7.192673	0.000000	-10.000000	-0.666667	31.866667	201.833328	1023.000000	1023.000000	2046.000000
34.279999	-0.055378	-32.728352	-10.193106	-12.740797	-2.650794	-7.143656	0.000000	-10.000000	-0.675000	31.933334	212.333328	1023.000000	1023.000000	2046.000000
34.299999	-0.053107	-31.386055	-9.827581	-12.202285	-2.408935	-6.947255	0.000000	-10.000000	-0.675000	31.866667	223.000000	1023.000000	1023.000000	2046.000000
34.320000	-0.052295	-30.906357	-9.759850	-11.782965	-2.396395	-6.967147	0.000000	-10.000000	-0.683333	31.950001	233.666672	1023.000000	1023.000000	2046.000000
34.340000	-0.052107	-30.795095	-9.813042	-11.494485	-2.368353	-7.119215	0.000000	-10.000000	-0.683333	31.833334	244.333328	1023.000000	1023.000000	2046.000000
34.360001	-0.051694	-30.551262	-9.917729	-11.250960	-2.302670	-7.079903	0.000000	-10.000000	-0.691667	32.033333	255.000000	1023.000000	1023.000000	2046.000000
34.380001	-0.051242	-30.283922	-9.851177	-11.039536	-2.401612	-6.991597	0.000000	-10.000000	-0.675000	32.050003	265.666656	1023.000000	1023.000000	2046.000000
34.400002	-0.050184	-29.658991	-9.768940	-10.610275	-2.245269	-7.034507	0.000000	-10.000000	-0.675000	32.233334	276.333344	1023.000000	1023.000000	2046.000000
34.419998	-0.048624	-28.736855	-9.689558	-10.106571	-2.019971	-6.920754	0.000000	-10.000000	-0.666667	32.116669	287.166656	1023.000000	1023.000000	2046.000000
34.439999	-0.047412	-28.020626	-9.568229	-9.780128	-1.990385	-6.681884	0.000000	-10.000000	-0.683333	32.200001	297.833344	1023.000000	1023.000000	2046.000000
34.459999	-0.045907	-27.130989	-9.414084	-9.303698	-1.732930	-6.680277	0.000000	-10.000000	-0.691667	32.266670	308.666656	1023.000000	1023.000000	2046.000000
34.480000	-0.044014	-26.012014	-9.278049	-8.865555	-1.381402	-6.487009	0.000000	-10.000000	-0.683333	32.200001	319.333344	1023.000000	1023.000000	2046.000000
34.500000	-0.042619	-25.188110	-9.050082	-8.735645	-1.242212	-6.160171	0.000000	-10.000000	-0.666667	32.000000	330.166656	1023.000000	1023.000000	2046.000000
34.520000	-0.040733	-24.073391	-8.715309	-8.527543	-0.897517	-5.933022	0.000000	-10.000000	-0.650000	31.833334	340.833344	1023.000000	1023.000000	2046.000000
34.540001	-0.038351	-22.665331	-8.462750	-8.156003	-0.401792	-5.644785	0.000000	-10.000000	-0.641667	31.616667	351.500000	1023.000000	1023.000000	2046.000000
34.560001	-0.036515	-21.580452	-8.084328	-7.983623	-0.208248	-5.304254	0.000000	-10.000000	-0.650000	31.600000	362.000000	1023.000000	1023.000000	2046.000000
34.580002	-0.034567	-20.429255	-7.741409	-7.799287	0.208684	-5.097243	0.000000	-10.000000	-0.650000	31.316668	372.500000	1023.000000	1023.000000	2046.000000
34.599998	-0.031930	-18.870646	-7.377049	-7.515766	0.763292	-4.741124	0.000000	-10.000000	-0.658333	31.733334	383.000000	1023.000000	1023.000000	2046.000000
34.619999	-0.030373	-17.950394	-7.034650	-7.547513	1.006997	-4.375228	0.000000	-10.000000	-0.650000	31.683334	393.500000	1023.000000	1023.000000	2046.000000
34.639999	-0.028542	-16.868301	-6.687195	-7.495949	1.481560	-4.166717	0.000000	-10.000000	-0.658333	31.983334	404.166656	1023.000000	1023.000000	2046.000000
34.660000	-0.026623	-15.734146	-6.402376	-7.401873	1.932951	-3.862848	0.000000	-10.000000	-0.650000	31.650000	414.833344	1023.000000	1023.000000	2046.000000
34.680000	-0.025958	-15.340962	-6.131642	-7.550777	1.993660	-3.652204	0.000000	-10.000000	-0.650000	31.733334	425.500000	1023.000000	1023.000000	2046.000000
34.700001	-0.024103	-14.244694	-5.933391	-7.379956	2.534196	-3.465543	0.000000	-10.000000	-0.641667	31.733334	436.000000	1023.000000	1023.000000	2046.000000
34.720001	-0.022720	-13.427258	-5.749327	-7.288590	2.715777	-3.105116	0.000000	-10.000000	-0.633333	31.633333	446.666656	1023.000000	1023.000000	2046.000000
34.740002	-0.022007	-13.005934	-5.558276	-7.320323	2.800490	-2.927824	0.000000	-10.000000	-0.616667	31.483334	457.166656	1023.000000	1023.000000	2046.000000
34.759998	-0.020099	-11.878724	-5.409824	-7.086119	3.383867	-2.766647	0.000000	-10.000000	-0.600000	31.100000	467.833344	1023.000000	1023.000000	2046.000000
34.779999	-0.018706	-11.055264	-5.213930	-7.016416	3.578903	-2.403822	0.000000	-10.000000	-0.600000	31.083334	478.166656	1023.000000	1023.000000	2046.000000
34.799999	-0.017952	-10.609720	-5.061391	-7.048210	3.711540	-2.211659	0.000000	-10.000000	-0.583333	30.933332	488.666656	1023.000000	1023.000000	2046.000000
34.820000	-0.016217	-9.584040	-4.911723	-6.822276	4.231798	-2.081839	0.000000	-10.000000	-0.583333	30.816666	499.000000	1023.000000	1023.000000	2046.000000
34.840000	-0.014604	-8.631033	-4.746020	-6.652882	4.584068	-1.816199	0.000000	-10.000000	-0.575000	30.700001	509.333344	1023.000000	1023.000000	2046.000000
34.860001	-0.013900	-8.215119	-4.575843	-6.690439	4.628141	-1.576979	0.000000	-10.000000	-0.575000	30.450001	519.500000	1023.000000	1023.000000	2046.000000
34.880001	-0.012326	-7.284672	-4.396783	-6.530785	5.069647	-1.426750	0.000000	-10.000000	-0.558333	30.466667	529.500000	1023.000000	1023.000000	2046.000000
34.900002	-0.010520	-6.217564	-4.213828	-6.294097	5.475271	-1.184910	0.000000	-10.000000	-0.566667	30.083334	539.833313	1023.000000	1023.000000	2046.000000
34.919998	-0.009788	-5.784594	-4.000945	-6.326905	5.481882	-0.938625	0.000000	-10.000000	-0.583333	30.100000	550.166687	1023.000000	1023.000000	2046.000000
34.939999	-0.008366	-4.944545	-3.822614	-6.229099	5.880803	-0.773635	0.000000	-10.000000	-0.600000	29.933334	560.333313	1023.000000	1023.000000	2046.000000
34.959999	-0.006258	-3.698220	-3.595483	-5.970860	6.413438	-0.545314	0.000000	-10.000000	-0.616667	30.116667	570.333313	1023.000000	1023.000000	2046.000000
34.980000	-0.005135	-3.034712	-3.323568	-5.910763	6.428124	-0.228506	0.000000	-10.000000	-0.616667	30.116667	580.333313	1023.000000	1023.000000	2046.000000
35.000000	-0.003679	-2.174020	-3.146196	-5.729111	6.734401	-0.033114	0.000000	-10.000000	-0.625000	30.233334	590.500000	1023.000000	1023.000000	2046.000000
35.020000	-0.001223	-0.723043	-3.004131	-5.324283	7.388195	0.217177	0.000000	-10.000000	-0.616667	30.266668	600.500000	1023.000000	1023.000000	2046.000000
35.040001	-0.000214	-0.126389	-2.745910	-5.226755	7.266316	0.579959	0.000000	-10.000000	-0.600000	30.400002	610.500000	1023.000000	1023.000000	2046.000000
35.060001	0.000793	0.468446	-2.696727	-4.941945	7.472189	0.634928	0.000000	-10.000000	-0.583333	30.266666	620.500000	1023.000000	1023.000000	2046.000000
35.080002	0.002474	1.462333	-2.576181	-4.611916	7.824994	0.825435	0.000000	-10.000000	-0.575000	30.133333	630.500000	1023.000000	1023.000000	2046.000000
35.099998	0.003228	1.907708	-2.323079	-4.447717	7.674346	1.004157	0.000000	-10.000000	-0.591667	29.900000	640.500000	1023.000000	1023.000000	2046.000000
35.119999	0.004534	2.679597	-1.962736	-4.224713	7.759369	1.107675	0.000000	-10.000000	-0.600000	30.016666	650.500000	1023.000000	1023.000000	2046.000000
35.139999	0.007158	4.230536	-1.474427	-3.682472	8.196028	1.191407	0.000000	-10.000000	-0.608333	30.133333	660.500000	1023.000000	1023.000000	2046.000000
35.160000	0.008583	5.072573	-1.125569	-3.281245	8.135365	1.344023	0.000000	-10.000000	-0.591667	30.366667	670.500000	1023.000000	1023.000000	2046.000000
35.180000	0.008681	5.130427	-1.071858	-3.035920	8.042641	1.195564	0.000000	-10.000000	-0.583333	30.416666	680.500000	1023.000000	1023.000000	2046.000000
35.200001	0.009080	5.366442	-1.191522	-2.716455	8.256590	1.017830	0.000000	-10.000000	-0.566667	30.466667	690.833313	1023.000000	1023.000000	2046.000000
35.220001	0.008584	5.073200	-1.179353	-2.679266	7.911167	1.020651	0.000000	-10.000000	-0.583333	30.299999	701.166687	1023.000000	1023.000000	2046.000000
35.240002	0.009046	5.346244	-1.142154	-2.488567	7.947967	1.028999	0.000000	-10.000000	-0.600000	30.266666	711.500000	1023.000000	1023.000000	2046.000000
35.259998	0.010735	6.344249	-1.073840	-1.975693	8.329065	1.064717	0.000000	-10.000000	-0.591667	30.250000	721.500000	1023.000000	1023.000000	2046.000000
35.279999	0.011237	6.640959	-0.925506	-1.739083	8.135119	1.170429	0.000000	-10.000000	-0.583333	30.283335	731.500000	1023.000000	1023.000000	2046.000000
35.299999	0.012421	7.340731	-0.769285	-1.412376	8.220229	1.302162	0.000000	-10.000000	-0.575000	30.183334	741.500000	1023.000000	1023.000000	2046.000000
35.320000	0.014174	8.377120	-0.685688	-0.978124	8.640702	1.400229	0.000000	-10.000000	-0.575000	29.766666	751.500000	1023.000000	1023.000000	2046.000000
35.340000	0.015039	8.888071	-0.491908	-0.758602	8.565655	1.572926	0.000000	-10.000000	-0.550000	29.200001	761.500000	1023.000000	1023.000000	2046.000000
35.360001	0.015732	9.297330	-0.336164	-0.683312	8.567190	1.749615	0.000000	-10.000000	-0.500000	28.466667	771.500000	1023.000000	1023.000000	2046.000000
35.380001	0.017872	10.562077	-0.255455	-0.388362	9.203568	2.002325	0.000000	-10.000000	-0.458333	27.566668	781.166687	1023.000000	1023.000000	2046.000000
35.400002	0.019125	11.303149	0.017216	-0.258576	9.236388	2.308121	0.000000	-10.000000	-0.425000	26.766666	790.500000	1023.000000	1023.000000	2046.000000
35.419998	0.020366	12.036314	0.301163	-0.135448	9.355768	2.514831	0.000000	-10.000000	-0.400000	25.883333	799.500000	1023.000000	1023.000000	2046.000000
35.439999	0.022362	13.215703	0.419843	0.139986	9.947515	2.708360	0.000000	-10.000000	-0.358333	24.850000	808.333313	1023.000000	1023.000000	2046.000000
35.459999	0.023715	14.015782	0.664990	0.217896	10.124964	3.007932	0.000000	-10.000000	-0.316667	23.533333	816.833313	1023.000000	1023.000000	2046.000000
35.480000	0.024916	14.725513	1.006761	0.216832	10.220788	3.281132	0.000000	-10.000000	-0.275000	22.416668	825.000000	1023.000000	1023.000000	2046.000000
35.500000	0.026643	15.746271	1.127665	0.400074	10.810393	3.408139	0.000000	-10.000000	-0.266667	21.700001	832.666687	1023.000000	1023.000000	2046.000000
35.520000	0.027346	16.161528	1.496402	0.195997	10.779587	3.689542	0.000000	-10.000000	-0.275000	21.466667	840.000000	1023.000000	1023.000000	2046.000000
35.540001	0.028134	16.627024	1.615735	0.177526	11.003660	3.830103	0.000000	-10.000000	-0.308333	21.466667	847.000000	1023.000000	1023.000000	2046.000000
35.560001	0.029385	17.366796	1.629308	0.317267	11.440624	3.979597	0.000000	-10.000000	-0.325000	21.850000	854.166687	1023.000000	1023.000000	2046.000000
35.580002	0.029900	17.670938	1.799165	0.239311	11.365191	4.267271	0.000000	-10.000000	-0.341667	22.350000	861.500000	1023.000000	1023.000000	2046.000000
35.599998	0.030912	18.269268	1.837118	0.335546	11.613290	4.483314	0.000000	-10.000000	-0.333333	22.900002	868.833313	1023.000000	1023.000000	2046.000000
35.619999	0.032076	18.956886	1.803208	0.479905	12.032996	4.640776	0.000000	-10.000000	-0.350000	23.566668	876.333313	1023.000000	1023.000000	2046.000000
35.639999	0.032598	19.265230	2.038807	0.339325	11.921278	4.965822	0.000000	-10.000000	-0.366667	24.133333	884.000000	1023.000000	1023.000000	2046.000000
35.660000	0.033718	19.927334	2.091233	0.432980	12.186203	5.216918	0.000000	-10.000000	-0.391667	24.616667	892.000000	1023.000000	1023.000000	2046.000000
35.680000	0.034689	20.501457	2.137107	0.564646	12.466167	5.333537	0.000000	-10.000000	-0.383333	24.916666	900.166687	1023.000000	1023.000000	2046.000000
35.700001	0.035172	20.786642	2.378774	0.487233	12.327705	5.592929	0.000000	-10.000000	-0.375000	24.816668	908.500000	1023.000000	1023.000000	2046.000000
35.720001	0.036316	21.462641	2.329501	0.663916	12.765644	5.703580	0.000000	-10.000000	-0.350000	24.500000	916.833313	1023.000000	1023.000000	2046.000000
35.740002	0.037032	21.885910	2.527841	0.634541	12.840457	5.883071	0.000000	-10.000000	-0.333333	23.666668	925.000000	1023.000000	1023.000000	2046.000000
35.759998	0.037907	22.403206	2.775251	0.697805	12.844748	6.085401	0.000000	-10.000000	-0.291667	22.783335	933.000000	1023.000000	1023.000000	2046.000000
35.779999	0.039205	23.169941	2.759126	0.961707	13.279354	6.169753	0.000000	-10.000000	-0.258333	22.033335	940.833313	1023.000000	1023.000000	2046.000000
35.799999	0.039934	23.601006	3.039099	1.003717	13.161662	6.396527	0.000000	-10.000000	-0.216667	20.966667	948.500000	1023.000000	1023.000000	2046.000000
35.820000	0.041074	24.274969	3.091859	1.299519	13.419826	6.463765	0.000000	-10.000000	-0.183333	19.766666	955.666687	1023.000000	1023.000000	2046.000000
35.840000	0.041552	24.557264	3.089308	1.425956	13.491956	6.550044	0.000000	-10.000000	-0.141667	18.050001	962.333313	1023.000000	1023.000000	2046.000000
35.860001	0.041691	24.639339	3.222040	1.584696	13.222088	6.610515	0.000000	-10.000000	-0.108333	16.600000	968.500000	1023.000000	1023.000000	2046.000000
35.880001	0.041994	24.818407	3.136297	1.841527	13.281980	6.558605	0.000000	-10.000000	-0.075000	15.033334	974.333313	1023.000000	1023.000000	2046.000000
35.900002	0.042442	25.083338	3.399025	1.949181	13.164970	6.570161	0.000000	-10.000000	-0.058333	13.600000	979.833313	1023.000000	1023.000000	2046.000000
35.919998	0.043392	25.644457	3.858172	2.203679	13.018695	6.563911	0.000000	-10.000000	-0.050000	12.083334	984.666687	1023.000000	1023.000000	2046.000000
35.939999	0.044227	26.137970	4.070022	2.572456	13.084046	6.411447	0.000000	-10.000000	-0.033333	11.016666	989.000000	1023.000000	1023.000000	2046.000000
35.959999	0.044369	26.221920	4.304305	2.677664	12.873622	6.366328	0.000000	-10.000000	-0.016667	9.750000	992.833313	1023.000000	1023.000000	2046.000000
35.980000	0.043473	25.692673	4.219741	2.906675	12.583138	5.983119	0.000000	-10.000000	0.000000	8.016666	996.333313	1023.000000	1023.000000	2046.000000
36.000000	0.041771	24.686718	3.837688	2.861140	12.391855	5.596035	0.000000	-10.000000	0.016667	5.600000	999.166687	1023.000000	1023.000000	2046.000000
36.020000	0.040505	23.938375	3.821956	2.746083	11.956470	5.413867	0.000000	-10.000000	0.033333	2.783333	1001.500000	1023.000000	1023.000000	2046.000000
36.040001	0.040195	23.755125	3.753881	3.007270	11.800304	5.193670	0.000000	-10.000000	0.050000	0.983333	1002.833313	1023.000000	1023.000000	2046.000000
36.060001	0.039605	23.406578	3.456270	3.194026	11.786719	4.969563	0.000000	-10.000000	0.050000	-1.133333	1003.666687	1023.000000	1023.000000	2046.000000
36.080002	0.039071	23.090836	3.526696	3.229006	11.414770	4.920363	0.000000	-10.000000	0.050000	-2.900000	1003.833313	1023.000000	1023.000000	2046.000000
36.099998	0.038886	22.981377	3.578850	3.498531	11.108973	4.795022	0.000000	-10.000000	0.058333	-5.233334	1004.000000	1023.000000	1023.000000	2046.000000
36.119999	0.038451	22.724670	3.384211	3.681650	11.042935	4.615874	0.000000	-10.000000	0.075000	-7.066667	1004.000000	1023.000000	1023.000000	2046.000000
36.139999	0.037901	22.399704	3.301414	3.632288	10.846976	4.619025	0.000000	-10.000000	0.100000	-8.983334	1004.000000	1023.000000	1023.000000	2046.000000
36.160000	0.037601	22.221979	3.373349	3.654370	10.552691	4.641570	0.000000	-10.000000	0.125000	-11.050000	1004.000000	1023.000000	1023.000000	2046.000000
36.180000	0.037361	22.080574	3.201897	3.730512	10.532585	4.615579	0.000000	-10.000000	0.158333	-13.016666	1004.000000	1023.000000	1023.000000	2046.000000
36.200001	0.037275	22.029245	3.153324	3.825222	10.428710	4.621989	0.000000	-10.000000	0.200000	-14.766667	996.500000	1023.000000	1023.000000	2046.000000
36.220001	0.037433	22.123142	3.314915	3.951457	10.174739	4.682033	0.000000	-10.000000	0.275000	-17.133335	983.000000	1023.000000	1023.000000	2046.000000
36.240002	0.037141	21.950090	3.164955	4.180759	10.068989	4.535386	0.000000	-10.000000	0.333333	-18.966667	969.500000	1023.000000	1023.000000	2046.000000
36.259998	0.036841	21.772856	3.084447	4.171807	9.954983	4.561618	0.000000	-10.000000	0.375000	-20.300001	963.500000	1023.000000	1023.000000	2046.000000
36.279999	0.036951	21.837839	3.258607	4.221316	9.815378	4.542538	0.000000	-10.000000	0.383333	-20.633335	961.166687	1023.000000	1023.000000	2046.000000
36.299999	0.036502	21.572557	3.263039	4.327123	9.650431	4.331965	0.000000	-10.000000	0.391667	-21.166668	956.500000	1023.000000	1023.000000	2046.000000
36.320000	0.035363	20.899668	3.082687	4.130636	9.532607	4.153737	0.000000	-10.000000	0.408333	-22.033333	949.333313	1023.000000	1023.000000	2046.000000
36.340000	0.034804	20.568966	3.224063	3.912657	9.297000	4.135246	0.000000	-10.000000	0.425000	-22.783333	942.166687	1023.000000	1023.000000	2046.000000
36.360001	0.034304	20.273661	3.322579	3.888994	9.072685	3.989402	0.000000	-10.000000	0.450000	-23.516666	934.666687	1023.000000	1023.000000	2046.000000
36.380001	0.033289	19.673742	3.144910	3.847948	8.935983	3.744902	0.000000	-10.000000	0.483333	-23.950001	927.000000	1023.000000	1023.000000	2046.000000
36.400002	0.032261	19.066399	2.970271	3.590824	8.768469	3.736835	0.000000	-10.000000	0.500000	-24.483334	919.000000	1023.000000	1023.000000	2046.000000
36.419998	0.031674	18.719328	3.086621	3.468883	8.485799	3.678025	0.000000	-10.000000	0.525000	-24.950001	910.666687	1023.000000	1023.000000	2046.000000
36.439999	0.030548	18.053980	2.980074	3.540173	8.181767	3.351966	0.000000	-10.000000	0.533333	-25.366667	902.333313	1023.000000	1023.000000	2046.000000
36.459999	0.029137	17.219858	2.583821	3.384044	8.086997	3.164996	0.000000	-10.000000	0.558333	-25.850000	893.666687	1023.000000	1023.000000	2046.000000
36.480000	0.028145	16.633417	2.451037	3.110862	7.850590	3.220929	0.000000	-10.000000	0.558333	-26.250000	885.166687	1023.000000	1023.000000	2046.000000
36.500000	0.027049	15.985934	2.457763	3.058373	7.464677	3.005121	0.000000	-10.000000	0.575000	-27.050001	876.333313	1023.000000	1023.000000	2046.000000
36.520000	0.025552	15.101432	2.180553	2.902940	7.260704	2.757234	0.000000	-10.000000	0.600000	-27.650000	867.333313	1023.000000	1023.000000	2046.000000
36.540001	0.025397	15.009337	2.250343	2.786867	7.135817	2.836310	0.000000	-10.000000	0.650000	-28.299999	858.000000	1023.000000	1023.000000	2046.000000
36.560001	0.024665	14.577047	2.244520	2.884469	6.874817	2.573242	0.000000	-10.000000	0.675000	-28.750000	848.500000	1023.000000	1023.000000	2046.000000
36.580002	0.023456	13.862366	2.088286	2.766435	6.638274	2.369371	0.000000	-10.000000	0.683333	-29.133333	839.000000	1023.000000	1023.000000	2046.000000
36.599998	0.022918	13.544574	2.085491	2.665920	6.407587	2.385576	0.000000	-10.000000	0.683333	-29.516668	829.333313	1023.000000	1023.000000	2046.000000
36.619999	0.021656	12.798446	1.967230	2.806451	6.030936	1.993829	0.000000	-10.000000	0.691667	-29.800001	819.500000	1023.000000	1023.000000	2046.000000
36.639999	0.019912	11.768130	1.548239	2.866644	5.715096	1.638151	0.000000	-10.000000	0.700000	-29.933334	809.500000	1023.000000	1023.000000	2046.000000
36.660000	0.018299	10.814564	1.443246	2.477044	5.360972	1.533302	0.000000	-10.000000	0.733333	-30.233334	799.500000	1023.000000	1023.000000	2046.000000
36.680000	0.017002	10.048459	1.611742	2.186044	5.047524	1.203149	0.000000	-10.000000	0.733333	-30.416668	789.500000	1023.000000	1023.000000	2046.000000
36.700001	0.015842	9.362351	1.696408	2.058830	4.861268	0.745847	0.000000	-10.000000	0.758333	-30.766666	779.333313	1023.000000	1023.000000	2046.000000
36.720001	0.015210	8.988965	1.798671	1.904814	4.738086	0.547394	0.000000	-10.000000	0.758333	-30.883333	769.000000	1023.000000	1023.000000	2046.000000
36.740002	0.014433	8.529815	1.975772	1.777367	4.392416	0.384259	0.000000	-10.000000	0.783333	-30.916668	758.666687	1023.000000	1023.000000	2046.000000
36.759998	0.012927	7.639669	1.902339	1.832339	4.014685	-0.109693	0.000000	-10.000000	0.783333	-30.766668	748.500000	1023.000000	1023.000000	2046.000000
36.779999	0.010956	6.475214	1.519029	1.777269	3.755266	-0.576350	0.000000	-10.000000	0.775000	-30.666668	738.166687	1023.000000	1023.000000	2046.000000
36.799999	0.009364	5.534162	1.189888	1.488530	3.524757	-0.669014	0.000000	-10.000000	0.783333	-30.533335	727.833313	1023.000000	1023.000000	2046.000000
36.820000	0.007752	4.581645	1.014832	1.422510	3.168476	-1.024173	0.000000	-10.000000	0.791667	-30.683334	717.500000	1023.000000	1023.000000	2046.000000
36.840000	0.005405	3.194532	0.686953	1.391861	2.736704	-1.620985	0.000000	-10.000000	0.800000	-30.716667	707.500000	1023.000000	1023.000000	2046.000000
36.860001	0.003971	2.347046	0.332279	1.250819	2.566287	-1.802339	0.000000	-10.000000	0.800000	-30.966667	697.166687	1023.000000	1023.000000	2046.000000
36.880001	0.003330	1.967864	0.215739	1.179240	2.420770	-1.847885	0.000000	-10.000000	0.791667	-31.016666	686.833313	1023.000000	1023.000000	2046.000000
36.900002	0.001706	1.008534	0.026942	1.248737	2.117449	-2.384594	0.000000	-10.000000	0.800000	-31.283333	676.333313	1023.000000	1023.000000	2046.000000
36.919998	0.000106	0.062516	-0.248259	1.044562	1.881352	-2.615139	0.000000	-10.000000	0.800000	-31.566666	666.000000	1023.000000	1023.000000	2046.000000
36.939999	0.000349	0.206124	-0.247082	0.902179	1.872098	-2.321072	0.000000	-10.000000	0.816667	-31.883333	655.500000	1023.000000	1023.000000	2046.000000
36.959999	0.000446	0.263322	-0.180785	1.294394	1.755841	-2.606128	0.000000	-10.000000	0.808333	-32.033333	644.833313	1023.000000	1023.000000	2046.000000
36.980000	-0.000294	-0.174020	-0.405594	1.444352	1.680280	-2.893058	0.000000	-10.000000	0.816667	-31.933334	634.166687	1023.000000	1023.000000	2046.000000
37.000000	-0.000316	-0.186510	-0.480116	1.359864	1.619151	-2.685410	0.000000	-10.000000	0.808333	-31.900002	623.500000	1023.000000	1023.000000	2046.000000
37.020000	-0.000583	-0.344581	-0.531142	1.470916	1.518451	-2.802806	0.000000	-10.000000	0.808333	-31.833334	613.000000	1023.000000	1023.000000	2046.000000
37.040001	-0.001456	-0.860307	-0.733536	1.574325	1.443039	-3.144134	0.000000	-10.000000	0.800000	-31.616667	602.333313	1023.000000	1023.000000	2046.000000
37.060001	-0.001976	-1.167923	-0.918973	1.343904	1.413781	-3.006634	0.000000	-10.000000	0.791667	-31.450001	591.833313	1023.000000	1023.000000	2046.000000
37.080002	-0.002648	-1.564778	-0.925428	1.101656	1.242969	-2.983976	0.000000	-10.000000	0.783333	-31.183334	581.166687	1023.000000	1023.000000	2046.000000
37.099998	-0.004081	-2.411794	-1.044854	0.921294	1.065381	-3.353615	0.000000	-10.000000	0.791667	-31.316668	570.833313	1023.000000	1023.000000	2046.000000
37.119999	-0.005445	-3.217832	-1.314948	0.616589	1.031884	-3.551357	0.000000	-10.000000	0.800000	-31.216667	560.333313	1023.000000	1023.000000	2046.000000
37.139999	-0.005954	-3.518735	-1.350380	0.228627	0.972242	-3.369224	0.000000	-10.000000	0.808333	-31.216667	550.000000	1023.000000	1023.000000	2046.000000
37.160000	-0.007707	-4.555076	-1.496788	0.044400	0.722971	-3.825660	0.000000	-10.000000	0.800000	-31.000000	539.666687	1023.000000	1023.000000	2046.000000
37.180000	-0.009169	-5.419136	-1.784665	-0.302081	0.644786	-3.977176	0.000000	-10.000000	0.791667	-31.000000	529.166687	1023.000000	1023.000000	2046.000000
37.200001	-0.009861	-5.827962	-1.919488	-0.662018	0.565896	-3.812352	0.000000	-10.000000	0.775000	-30.750000	518.833313	1023.000000	1023.000000	2046.000000
37.220001	-0.011426	-6.752588	-2.111456	-0.894162	0.343851	-4.090821	0.000000	-10.000000	0.766667	-30.583334	508.500000	1023.000000	1023.000000	2046.000000
37.240002	-0.013341	-7.884386	-2.414096	-1.174798	0.107174	-4.402666	0.000000	-10.000000	0.758333	-30.233334	498.500000	1023.000000	1023.000000	2046.000000
37.259998	-0.013973	-8.257796	-2.658728	-1.534336	0.139181	-4.203913	0.000000	-10.000000	0.750000	-30.066668	488.500000	1023.000000	1023.000000	2046.000000
37.279999	-0.015409	-9.106663	-2.848032	-1.797199	-0.072460	-4.388972	0.000000	-10.000000	0.725000	-30.000000	478.500000	1023.000000	1023.000000	2046.000000
37.299999	-0.016820	-9.940453	-3.094971	-2.011540	-0.145626	-4.688315	0.000000	-10.000000	0.708333	-29.933334	468.500000	1023.000000	1023.000000	2046.000000
37.320000	-0.017222	-10.178069	-3.169032	-2.241978	-0.219267	-4.547791	0.000000	-10.000000	0.700000	-29.866667	458.500000	1023.000000	1023.000000	2046.000000
37.340000	-0.018106	-10.700895	-3.157206	-2.509629	-0.484759	-4.549302	0.000000	-10.000000	0.700000	-29.633333	448.500000	1023.000000	1023.000000	2046.000000
37.360001	-0.019627	-11.599308	-3.406655	-2.571969	-0.643000	-4.977684	0.000000	-10.000000	0.691667	-29.250000	438.500000	1023.000000	1023.000000	2046.000000
37.380001	-0.020931	-12.370009	-3.712840	-2.776892	-0.801647	-5.078630	0.000000	-10.000000	0.683333	-29.000000	428.666656	1023.000000	1023.000000	2046.000000
37.400002	-0.022179	-13.107841	-3.904081	-3.094224	-1.118099	-4.991436	0.000000	-10.000000	0.666667	-28.700001	419.000000	1023.000000	1023.000000	2046.000000
37.419998	-0.024522	-14.492443	-4.189939	-3.507603	-1.355309	-5.439590	0.000000	-10.000000	0.658333	-28.450001	409.333344	1023.000000	1023.000000	2046.000000
37.439999	-0.026530	-15.679498	-4.363812	-4.081557	-1.540987	-5.693141	0.000000	-10.000000	0.658333	-28.266666	399.833344	1023.000000	1023.000000	2046.000000
37.459999	-0.027248	-16.103815	-4.298782	-4.618423	-1.600350	-5.586259	0.000000	-10.000000	0.666667	-28.183334	390.333344	1023.000000	1023.000000	2046.000000
37.480000	-0.028447	-16.812159	-4.221628	-4.949994	-1.843150	-5.797386	0.000000	-10.000000	0.658333	-28.150000	381.000000	1023.000000	1023.000000	2046.000000
37.500000	-0.030270	-17.889393	-4.362325	-5.066010	-2.100811	-6.360247	0.000000	-10.000000	0.650000	-27.833334	371.666656	1023.000000	1023.000000	2046.000000
37.520000	-0.031251	-18.469353	-4.500449	-5.319223	-2.292327	-6.357353	0.000000	-10.000000	0.625000	-27.450001	362.333344	1023.000000	1023.000000	2046.000000
37.540001	-0.032448	-19.176956	-4.729626	-5.587325	-2.503863	-6.356143	0.000000	-10.000000	0.600000	-26.966667	353.166656	1023.000000	1023.000000	2046.000000
37.560001	-0.034276	-20.257231	-5.098076	-5.725135	-2.698667	-6.735353	0.000000	-10.000000	0.566667	-26.366667	344.000000	1023.000000	1023.000000	2046.000000
37.580002	-0.035915	-21.225496	-5.455919	-5.870190	-2.924765	-6.974622	0.000000	-10.000000	0.550000	-25.933334	335.333344	1023.000000	1023.000000	2046.000000
37.599998	-0.037354	-22.076035	-5.789862	-6.077793	-3.203238	-7.005142	0.000000	-10.000000	0.533333	-25.550001	326.666656	1023.000000	1023.000000	2046.000000
37.619999	-0.039421	-23.297932	-6.264849	-6.292478	-3.431326	-7.309281	0.000000	-10.000000	0.525000	-25.300001	318.333344	1023.000000	1023.000000	2046.000000
37.639999	-0.040896	-24.169268	-6.571536	-6.343984	-3.609839	-7.643910	0.000000	-10.000000	0.508333	-24.933334	309.666656	1023.000000	1023.000000	2046.000000
37.660000	-0.041551	-24.556778	-6.733224	-6.425132	-3.808207	-7.590216	0.000000	-10.000000	0.508333	-24.516666	301.333344	1023.000000	1023.000000	2046.000000
37.680000	-0.042474	-25.102356	-6.894666	-6.587130	-4.017737	-7.602823	0.000000	-10.000000	0.500000	-24.233334	293.000000	1023.000000	1023.000000	2046.000000
37.700001	-0.042630	-25.194403	-6.962021	-6.464924	-3.998030	-7.769429	0.000000	-10.000000	0.491667	-23.866667	285.000000	1023.000000	1023.000000	2046.000000
37.720001	-0.042290	-24.993452	-6.911222	-6.362599	-4.046584	-7.673047	0.000000	-10.000000	0.466667	-23.533333	277.000000	1023.000000	1023.000000	2046.000000
37.740002	-0.042626	-25.192194	-6.950844	-6.422470	-4.166429	-7.652450	0.000000	-10.000000	0.433333	-23.116667	269.166656	1023.000000	1023.000000	2046.000000
37.759998	-0.043616	-25.777021	-7.170903	-6.501728	-4.206471	-7.897920	0.000000	-10.000000	0.408333	-22.800001	261.500000	1023.000000	1023.000000	2046.000000
37.779999	-0.044068	-26.044388	-7.313452	-6.572355	-4.198338	-7.960243	0.000000	-10.000000	0.400000	-22.500000	254.000000	1023.000000	1023.000000	2046.000000
37.799999	-0.044184	-26.112997	-7.400237	-6.619475	-4.257185	-7.836101	0.000000	-10.000000	0.391667	-22.100000	246.500000	1023.000000	1023.000000	2046.000000
37.820000	-0.044968	-26.576143	-7.550243	-6.738665	-4.331713	-7.955523	0.000000	-10.000000	0.383333	-21.783335	239.166672	1023.000000	1023.000000	2046.000000
37.840000	-0.045841	-27.092194	-7.701501	-6.872290	-4.354824	-8.163579	0.000000	-10.000000	0.375000	-21.416668	231.833328	1023.000000	1023.000000	2046.000000
37.860001	-0.046442	-27.447445	-7.746211	-7.124846	-4.489593	-8.086794	0.000000	-10.000000	0.375000	-21.283333	224.666672	1023.000000	1023.000000	2046.000000
37.880001	-0.047430	-28.031166	-7.925263	-7.388737	-4.577296	-8.139871	0.000000	-10.000000	0.366667	-20.883333	217.500000	1023.000000	1023.000000	2046.000000
37.900002	-0.048696	-28.779482	-8.078068	-7.693463	-4.702249	-8.305702	0.000000	-10.000000	0.358333	-20.600000	210.500000	1023.000000	1023.000000	2046.000000
37.919998	-0.049350	-29.165648	-8.146434	-7.867067	-4.778769	-8.373378	0.000000	-10.000000	0.350000	-20.266666	203.666672	1023.000000	1023.000000	2046.000000
37.939999	-0.050394	-29.782784	-8.316292	-8.151950	-4.912786	-8.401757	0.000000	-10.000000	0.350000	-20.049999	196.833328	1023.000000	1023.000000	2046.000000
37.959999	-0.051719	-30.566162	-8.529336	-8.459660	-5.000534	-8.576632	0.000000	-10.000000	0.350000	-19.900000	190.166672	1023.000000	1023.000000	2046.000000
37.980000	-0.052420	-30.980316	-8.629974	-8.673268	-5.109406	-8.567668	0.000000	-10.000000	0.350000	-19.783335	183.500000	1023.000000	1023.000000	2046.000000
38.000000	-0.053239	-31.464334	-8.792933	-8.831855	-5.236784	-8.602762	0.000000	-10.000000	0.350000	-19.666668	177.000000	1023.000000	1023.000000	2046.000000
38.020000	-0.054494	-32.205940	-9.072356	-9.136919	-5.273854	-8.722812	0.000000	-10.000000	0.350000	-19.483334	170.333328	1023.000000	1023.000000	2046.000000
38.040001	-0.055381	-32.730320	-9.207492	-9.324391	-5.398405	-8.800031	0.000000	-10.000000	0.350000	-19.299999	165.833328	1023.000000	1023.000000	2046.000000
38.060001	-0.056478	-33.378223	-9.387969	-9.600507	-5.564209	-8.825538	0.000000	-10.000000	0.350000	-19.133333	159.333328	1023.000000	1023.000000	2046.000000
38.080002	-0.057830	-34.177795	-9.616952	-9.963964	-5.662661	-8.934218	0.000000	-10.000000	0.350000	-18.900000	153.000000	1023.000000	1023.000000	2046.000000
38.099998	-0.058450	-34.543686	-9.745535	-10.160176	-5.655270	-8.982703	0.000000	-10.000000	0.350000	-18.600000	144.666672	1023.000000	1023.000000	2046.000000
38.119999	-0.059023	-34.882462	-9.785249	-10.309180	-5.801963	-8.986070	0.000000	-10.000000	0.316667	-18.416668	138.500000	1023.000000	1023.000000	2046.000000
38.139999	-0.060060	-35.495358	-9.955093	-10.631082	-5.910857	-8.998325	0.000000	-10.000000	0.300000	-18.316668	132.500000	1023.000000	1023.000000	2046.000000
38.160000	-0.060515	-35.764336	-10.046586	-10.659043	-5.953602	-9.105105	0.000000	-10.000000	0.266667	-18.100000	126.500000	1023.000000	1023.000000	2046.000000
38.180000	-0.061362	-36.265133	-10.210901	-10.698731	-6.155893	-9.199609	0.000000	-10.000000	0.275000	-17.833334	120.500000	1023.000000	1023.000000	2046.000000
38.200001	-0.062990	-37.227230	-10.586301	-10.979969	-6.355120	-9.305841	0.000000	-10.000000	0.258333	-17.550001	114.500000	1023.000000	1023.000000	2046.000000
38.220001	-0.064365	-38.039921	-10.815021	-11.262864	-6.515258	-9.446776	0.000000	-10.000000	0.258333	-17.316668	108.500000	1023.000000	1023.000000	2046.000000
38.240002	-0.066038	-39.028244	-10.930377	-11.651177	-6.803546	-9.643145	0.000000	-10.000000	0.250000	-17.200001	102.500000	1023.000000	1023.000000	2046.000000
38.259998	-0.066789	-39.472458	-10.868814	-12.017511	-6.850605	-9.735529	0.000000	-10.000000	0.250000	-17.166668	96.833336	1023.000000	1023.000000	2046.000000
38.279999	-0.066857	-39.512325	-10.599809	-12.140851	-6.938339	-9.833327	0.000000	-10.000000	0.250000	-17.133333	91.166664	1023.000000	1023.000000	2046.000000
38.299999	-0.067429	-39.850563	-10.513197	-12.052061	-7.162717	-10.122588	0.000000	-10.000000	0.250000	-16.716667	85.500000	1023.000000	1023.000000	2046.000000
38.320000	-0.068467	-40.464249	-10.753644	-12.121810	-7.306197	-10.282600	0.000000	-10.000000	0.241667	-16.166666	79.833336	1023.000000	1023.000000	2046.000000
38.340000	-0.069761	-41.228699	-11.047519	-12.147056	-7.507562	-10.526563	0.000000	-10.000000	0.233333	-15.483334	74.333336	1023.000000	1023.000000	2046.000000
38.360001	-0.071261	-42.115303	-11.297476	-12.228240	-7.858482	-10.731107	0.000000	-10.000000	0.216667	-14.816667	69.166664	1023.000000	1023.000000	2046.000000
38.380001	-0.072586	-42.898186	-11.618135	-12.264027	-8.049478	-10.966546	0.000000	-10.000000	0.200000	-14.083333	64.166664	1023.000000	1023.000000	2046.000000
38.400002	-0.073757	-43.590508	-11.943904	-12.325510	-8.228531	-11.092563	0.000000	-10.000000	0.183333	-13.516666	59.500000	1023.000000	1023.000000	2046.000000
38.419998	-0.074605	-44.091267	-12.113484	-12.197157	-8.495122	-11.285503	0.000000	-10.000000	0.158333	-12.950000	55.166668	1023.000000	1023.000000	2046.000000
38.439999	-0.075059	-44.359741	-12.328532	-12.024027	-8.593420	-11.413764	0.000000	-10.000000	0.133333	-12.200000	51.000000	1023.000000	1023.000000	2046.000000
38.459999	-0.075187	-44.435642	-12.429893	-11.930614	-8.674493	-11.400642	0.000000	-10.000000	0.100000	-10.816667	47.000000	1023.000000	1023.000000	2046.000000
38.480000	-0.075467	-44.601292	-12.514346	-11.880044	-8.738880	-11.468020	0.000000	-10.000000	0.075000	-8.700000	43.333332	1023.000000	1023.000000	2046.000000
38.500000	-0.075111	-44.390583	-12.399430	-11.855906	-8.772497	-11.362748	0.000000	-10.000000	0.050000	-5.683333	40.333332	1023.000000	1023.000000	2046.000000
38.520000	-0.074094	-43.789570	-12.301551	-11.643226	-8.654540	-11.190253	0.000000	-10.000000	0.041667	-2.133333	38.666668	1023.000000	1023.000000	2046.000000
38.540001	-0.073156	-43.235474	-12.147732	-11.351191	-8.592119	-11.144432	0.000000	-10.000000	0.041667	-0.166667	38.000000	1023.000000	1023.000000	2046.000000
38.560001	-0.072651	-42.937035	-11.991393	-11.197201	-8.588018	-11.160420	0.000000	-10.000000	0.033333	0.550000	38.000000	1023.000000	1023.000000	2046.000000
38.580002	-0.071906	-42.496223	-11.981857	-11.045593	-8.418625	-11.050149	0.000000	-10.000000	0.033333	0.000000	38.000000	1023.000000	1023.000000	2046.000000
38.599998	-0.070885	-41.892952	-11.907857	-10.970403	-8.216472	-10.798222	0.000000	-10.000000	0.025000	0.000000	38.000000	1023.000000	1023.000000	2046.000000
38.619999	-0.070367	-41.586960	-11.696512	-10.881677	-8.236553	-10.772217	0.000000	-10.000000	0.033333	0.000000	38.000000	1023.000000	1023.000000	2046.000000
38.639999	-0.069766	-41.231693	-11.573564	-10.884963	-8.087599	-10.685566	0.000000	-10.000000	0.025000	0.000000	38.000000	1023.000000	1023.000000	2046.000000
38.660000	-0.069237	-40.919113	-11.546791	-10.967470	-7.884879	-10.519974	0.000000	-10.000000	0.025000	0.000000	38.000000	1023.000000	1023.000000	2046.000000
38.680000	-0.069171	-40.879856	-11.497166	-11.093486	-7.856736	-10.432469	0.000000	-10.000000	0.025000	0.000000	38.000000	1023.000000	1023.000000	2046.000000
38.700001	-0.069144	-40.864124	-11.377662	-11.229965	-7.867188	-10.389310	0.000000	-10.000000	0.025000	0.000000	38.000000	1023.000000	1023.000000	2046.000000
38.720001	-0.068911	-40.726688	-11.402353	-11.234550	-7.665208	-10.424577	0.000000	-10.000000	0.016667	0.000000	38.000000	1023.000000	1023.000000	2046.000000
38.740002	-0.068533	-40.502998	-11.338158	-11.341949	-7.566996	-10.255898	0.000000	-10.000000	0.016667	0.000000	38.000000	1023.000000	1023.000000	2046.000000
38.759998	-0.068641	-40.566586	-11.338530	-11.451170	-7.544485	-10.232400	0.000000	-10.000000	0.016667	0.000000	38.000000	1023.000000	1023.000000	2046.000000
38.779999	-0.068522	-40.496246	-11.294066	-11.463662	-7.481758	-10.256759	0.000000	-10.000000	0.025000	0.000000	38.000000	1023.000000	1023.000000	2046.000000
38.799999	-0.068016	-40.197384	-11.320561	-11.472079	-7.274533	-10.130208	0.000000	-10.000000	0.025000	0.000000	38.000000	1023.000000	1023.000000	2046.000000
38.820000	-0.068003	-40.189682	-11.313956	-11.616621	-7.280104	-9.979001	0.000000	-10.000000	0.016667	0.000000	38.000000	1023.000000	1023.000000	2046.000000
38.840000	-0.068041	-40.212288	-11.346023	-11.638656	-7.196943	-10.030667	0.000000	-10.000000	0.016667	0.000000	38.000000	1023.000000	1023.000000	2046.000000
38.860001	-0.067624	-39.965530	-11.444211	-11.690555	-6.955067	-9.875697	0.000000	-10.000000	0.016667	0.000000	38.000000	1023.000000	1023.000000	2046.000000
38.880001	-0.067908	-40.133385	-11.558909	-11.886426	-6.974198	-9.713852	0.000000	-10.000000	0.033333	0.000000	38.000000	1023.000000	1023.000000	2046.000000
38.900002	-0.068405	-40.427135	-11.611862	-12.053909	-7.029617	-9.731747	0.000000	-10.000000	0.033333	0.000000	38.000000	1023.000000	1023.000000	2046.000000
38.919998	-0.068151	-40.276955	-11.638000	-12.115017	-6.831966	-9.691973	0.000000	-10.000000	0.033333	0.000000	38.000000	1023.000000	1023.000000	2046.000000
38.939999	-0.067914	-40.137192	-11.629129	-12.225024	-6.799630	-9.483409	0.000000	-10.000000	0.025000	0.000000	38.000000	1023.000000	1023.000000	2046.000000
38.959999	-0.068163	-40.284103	-11.556194	-12.318440	-6.960983	-9.448485	0.000000	-10.000000	0.033333	0.000000	38.000000	1023.000000	1023.000000	2046.000000
38.980000	-0.068178	-40.293076	-11.601793	-12.424868	-6.878177	-9.388238	0.000000	-10.000000	0.025000	0.000000	38.000000	1023.000000	1023.000000	2046.000000
39.000000	-0.067368	-39.814533	-11.605855	-12.225779	-6.695279	-9.287621	0.000000	-10.000000	0.016667	0.000000	38.000000	1023.000000	1023.000000	2046.000000
39.020000	-0.067766	-40.049637	-11.648412	-12.207753	-6.930861	-9.262611	0.000000	-10.000000	0.000000	0.000000	38.000000	1023.000000	1023.000000	2046.000000
39.040001	-0.068775	-40.645744	-11.856699	-12.287663	-7.107093	-9.394288	0.000000	-10.000000	0.016667	0.000000	38.000000	1023.000000	1023.000000	2046.000000
39.060001	-0.068985	-40.770096	-11.995893	-12.355364	-6.982740	-9.436099	0.000000	-10.000000	0.025000	0.000000	38.000000	1023.000000	1023.000000	2046.000000
39.080002	-0.069465	-41.053768	-12.020568	-12.549422	-7.067336	-9.416441	0.000000	-10.000000	0.025000	0.000000	38.000000	1023.000000	1023.000000	2046.000000
39.099998	-0.069876	-41.296642	-11.734829	-12.766072	-7.344571	-9.451172	0.000000	-10.000000	0.016667	0.000000	38.000000	1023.000000	1023.000000	2046.000000
39.119999	-0.069522	-41.087742	-11.465682	-12.666121	-7.288273	-9.667665	0.000000	-10.000000	0.016667	0.000000	38.000000	1023.000000	1023.000000	2046.000000
39.139999	-0.068842	-40.685486	-11.365250	-12.378455	-7.184302	-9.757478	0.000000	-10.000000	0.016667	0.000000	38.000000	1023.000000	1023.000000	2046.000000
39.160000	-0.069385	-41.006596	-11.398069	-12.281592	-7.512367	-9.814565	0.000000	-10.000000	0.025000	0.000000	38.000000	1023.000000	1023.000000	2046.000000
39.180000	-0.070589	-41.718136	-11.631701	-12.272241	-7.774113	-10.040081	0.000000	-10.000000	0.025000	0.000000	38.000000	1023.000000	1023.000000	2046.000000
39.200001	-0.071087	-42.012417	-11.792647	-12.141509	-7.800712	-10.277550	0.000000	-10.000000	0.033333	0.000000	38.000000	1023.000000	1023.000000	2046.000000
39.220001	-0.071408	-42.201878	-11.948546	-11.982987	-7.875788	-10.394556	0.000000	-10.000000	0.033333	0.000000	38.000000	1023.000000	1023.000000	2046.000000
39.240002	-0.072296	-42.726715	-12.094250	-11.932220	-8.229427	-10.470819	0.000000	-10.000000	0.025000	0.000000	38.000000	1023.000000	1023.000000	2046.000000
39.259998	-0.073000	-43.143055	-12.178458	-11.838924	-8.519685	-10.605989	0.000000	-10.000000	0.033333	0.000000	38.000000	1023.000000	1023.000000	2046.000000
39.279999	-0.072827	-43.040619	-12.310206	-11.482020	-8.453258	-10.795136	0.000000	-10.000000	0.033333	0.000000	38.000000	1023.000000	1023.000000	2046.000000
39.299999	-0.072318	-42.739788	-12.416038	-11.160709	-8.327638	-10.835404	0.000000	-10.000000	0.041667	0.283333	38.000000	1023.000000	1023.000000	2046.000000
39.320000	-0.072365	-42.767506	-12.452792	-11.118341	-8.458676	-10.737697	0.000000	-10.000000	0.033333	1.033333	38.000000	1023.000000	1023.000000	2046.000000
39.340000	-0.072418	-42.799126	-12.362208	-11.176229	-8.676046	-10.584642	0.000000	-10.000000	0.016667	1.916667	38.000000	1023.000000	1023.000000	2046.000000
39.360001	-0.071395	-42.194267	-12.239400	-10.872962	-8.528452	-10.553452	0.000000	-10.000000	0.000000	2.716667	38.000000	1023.000000	1023.000000	2046.000000
39.380001	-0.069864	-41.289722	-12.107737	-10.406095	-8.258567	-10.517324	0.000000	-10.000000	-0.016667	4.133333	38.000000	1023.000000	1023.000000	2046.000000
39.400002	-0.069612	-41.140755	-12.000823	-10.320535	-8.435239	-10.384158	0.000000	-10.000000	-0.016667	5.533333	38.000000	1023.000000	1023.000000	2046.000000
39.419998	-0.069353	-40.987423	-11.932079	-10.257102	-8.425235	-10.373008	0.000000	-10.000000	-0.008333	6.483333	38.000000	1023.000000	1023.000000	2046.000000
39.439999	-0.068084	-40.237350	-11.908293	-10.021318	-8.008001	-10.299736	0.000000	-10.000000	0.000000	6.283333	38.000000	1023.000000	1023.000000	2046.000000
39.459999	-0.067944	-40.155117	-11.830832	-10.053109	-8.089940	-10.181235	0.000000	-10.000000	0.000000	5.916667	38.000000	1023.000000	1023.000000	2046.000000
39.480000	-0.068667	-40.582455	-11.802787	-10.356934	-8.269782	-10.152954	0.000000	-10.000000	0.016667	5.066667	38.000000	1023.000000	1023.000000	2046.000000
39.500000	-0.068614	-40.550594	-11.857414	-10.417392	-8.027042	-10.248747	0.000000	-10.000000	0.083333	2.450000	38.000000	1023.000000	1023.000000	2046.000000
39.520000	-0.069110	-40.844269	-11.955811	-10.584600	-8.012624	-10.291234	0.000000	-10.000000	0.158333	-4.550000	37.666668	1023.000000	1023.000000	2046.000000
39.540001	-0.070587	-41.716702	-12.003006	-10.963165	-8.392579	-10.357952	0.000000	-10.000000	0.208333	-10.800000	35.500000	1023.000000	1023.000000	2046.000000
39.560001	-0.071416	-42.206753	-12.069070	-11.284568	-8.427458	-10.425655	0.000000	-10.000000	0.216667	-15.100000	31.666666	1023.000000	1023.000000	2046.000000
39.580002	-0.071579	-42.302933	-12.177148	-11.294720	-8.254709	-10.576355	0.000000	-10.000000	0.208333	-15.066667	26.500000	1023.000000	1023.000000	2046.000000
39.599998	-0.072881	-43.072670	-12.244237	-11.653975	-8.610390	-10.564070	0.000000	-10.000000	0.200000	-14.800000	21.500000	1023.000000	1023.000000	2046.000000
39.619999	-0.074037	-43.756161	-12.335993	-11.982582	-8.808372	-10.629211	0.000000	-10.000000	0.191667	-14.483334	16.666666	1023.000000	1023.000000	2046.000000
39.639999	-0.074375	-43.955750	-12.587154	-12.036873	-8.560266	-10.771455	0.000000	-10.000000	0.183333	-14.066668	11.833333	1023.000000	1023.000000	2046.000000
39.660000	-0.075371	-44.544125	-12.731397	-12.230203	-8.744017	-10.838508	0.000000	-10.000000	0.191667	-13.933333	7.166667	1023.000000	1023.000000	2046.000000
39.680000	-0.076946	-45.475224	-12.836734	-12.682514	-9.113037	-10.842937	0.000000	-10.000000	0.191667	-13.950000	2.833333	1023.000000	1023.000000	2046.000000
39.700001	-0.077455	-45.776192	-13.066490	-12.843458	-8.939969	-10.926276	0.000000	-10.000000	0.200000	-13.983334	-1.500000	1023.000000	1023.000000	2046.000000
39.720001	-0.077816	-45.989246	-13.179926	-12.977851	-8.877804	-10.953666	0.000000	-10.000000	0.200000	-13.966666	-5.833333	1023.000000	1023.000000	2046.000000
39.740002	-0.079074	-46.732594	-13.195590	-13.273926	-9.300108	-10.962970	0.000000	-10.000000	0.200000	-14.000000	-10.500000	1023.000000	1023.000000	2046.000000
39.759998	-0.079669	-47.084583	-13.313913	-13.575269	-9.241894	-10.953507	0.000000	-10.000000	0.200000	-13.933333	-15.166667	1023.000000	1023.000000	2046.000000
39.779999	-0.079600	-47.043690	-13.424962	-13.524266	-9.074453	-11.020009	0.000000	-10.000000	0.200000	-13.766666	-19.833334	1023.000000	1023.000000	2046.000000
39.799999	-0.081035	-47.891491	-13.560287	-13.704841	-9.487137	-11.139228	0.000000	-10.000000	0.200000	-13.516666	-24.500000	1023.000000	1023.000000	2046.000000
39.820000	-0.082375	-48.683681	-13.833937	-14.051040	-9.629084	-11.169622	0.000000	-10.000000	0.200000	-13.233334	-29.000000	1023.000000	1023.000000	2046.000000
39.840000	-0.083220	-49.182873	-14.115911	-14.236962	-9.486704	-11.343293	0.000000	-10.000000	0.191667	-13.250000	-33.500000	1023.000000	1023.000000	2046.000000
39.860001	-0.084932	-50.194855	-14.180577	-14.679560	-9.884124	-11.450593	0.000000	-10.000000	0.191667	-13.350000	-37.833332	1023.000000	1023.000000	2046.000000
39.880001	-0.085872	-50.750473	-14.007382	-15.102421	-10.124093	-11.516577	0.000000	-10.000000	0.191667	-13.666667	-42.333332	1023.000000	1023.000000	2046.000000
39.900002	-0.085654	-50.621334	-13.992889	-15.065825	-9.844994	-11.717627	0.000000	-10.000000	0.200000	-13.733334	-46.833332	1023.000000	1023.000000	2046.000000
39.919998	-0.085915	-50.775517	-13.938722	-15.014386	-9.992003	-11.830406	0.000000	-10.000000	0.200000	-13.833334	-51.500000	1023.000000	1023.000000	2046.000000
39.939999	-0.087208	-51.540195	-14.020815	-15.084207	-10.430094	-12.005080	0.000000	-10.000000	0.200000	-13.566667	-56.166668	1023.000000	1023.000000	2046.000000
39.959999	-0.088010	-52.013767	-14.373991	-15.067360	-10.355822	-12.216593	0.000000	-10.000000	0.175000	-13.183333	-60.666668	1023.000000	1023.000000	2046.000000
39.980000	-0.089314	-52.784542	-14.705935	-15.049587	-10.517923	-12.511098	0.000000	-10.000000	0.141667	-12.450000	-65.000000	1023.000000	1023.000000	2046.000000
40.000000	-0.091102	-53.841255	-14.852042	-15.298802	-11.095880	-12.594530	0.000000	-10.000000	0.108333	-11.683333	-69.000000	1023.000000	1023.000000	2046.000000
40.020000	-0.091728	-54.211170	-15.212840	-15.254066	-11.034391	-12.709875	0.000000	-10.000000	0.100000	-10.883333	-73.000000	1023.000000	1023.000000	2046.000000
40.040001	-0.092456	-54.641674	-15.522978	-15.062668	-11.083295	-12.972735	0.000000	-10.000000	0.091667	-10.000000	-76.666664	1023.000000	1023.000000	2046.000000
40.060001	-0.093304	-55.142887	-15.588905	-15.079628	-11.497230	-12.977125	0.000000	-10.000000	0.083333	-9.016666	-80.166664	1023.000000	1023.000000	2046.000000
40.080002	-0.093506	-55.261864	-15.772889	-14.979708	-11.490276	-13.018991	0.000000	-10.000000	0.066667	-7.816667	-83.166664	1023.000000	1023.000000	2046.000000
40.099998	-0.093561	-55.294640	-16.008055	-14.878479	-11.305156	-13.102951	0.000000	-10.000000	0.058333	-6.300000	-86.000000	1023.000000	1023.000000	2046.000000
40.119999	-0.093674	-55.361290	-15.898052	-14.987447	-11.525099	-12.950692	0.000000	-10.000000	0.033333	-4.466667	-88.000000	1023.000000	1023.000000	2046.000000
40.139999	-0.092812	-54.851768	-15.836668	-14.774227	-11.410000	-12.830872	0.000000	-10.000000	0.016667	-1.500000	-89.333336	1023.000000	1023.000000	2046.000000
40.160000	-0.091701	-54.195522	-15.785797	-14.419240	-11.078061	-12.912424	0.000000	-10.000000	-0.008333	1.433333	-89.833336	1023.000000	1023.000000	2046.000000
40.180000	-0.091078	-53.826832	-15.585633	-14.351195	-11.079024	-12.810977	0.000000	-10.000000	-0.016667	4.666667	-90.000000	1023.000000	1023.000000	2046.000000
40.200001	-0.090185	-53.299255	-15.363226	-14.276871	-10.991370	-12.667788	0.000000	-10.000000	-0.025000	7.183333	-90.000000	1023.000000	1023.000000	2046.000000
40.220001	-0.088856	-52.514111	-15.347685	-14.060281	-10.496300	-12.609844	0.000000	-10.000000	-0.041667	9.750000	-90.000000	1023.000000	1023.000000	2046.000000
40.240002	-0.088305	-52.188431	-15.142389	-14.128878	-10.373601	-12.543560	0.000000	-10.000000	-0.083333	12.050000	-90.000000	1023.000000	1023.000000	2046.000000
40.259998	-0.087549	-51.741333	-14.861413	-14.308710	-10.221558	-12.349653	0.000000	-10.000000	-0.150000	14.216666	-90.000000	1023.000000	1023.000000	2046.000000
40.279999	-0.086351	-51.033302	-14.798892	-14.315412	-9.650944	-12.268056	0.000000	-10.000000	-0.200000	16.433332	-71.166664	1023.000000	1023.000000	2046.000000
40.299999	-0.085575	-50.574619	-14.624599	-14.396100	-9.335911	-12.218009	0.000000	-10.000000	-0.275000	19.483334	-30.666666	1023.000000	1023.000000	2046.000000
40.320000	-0.084564	-49.977100	-14.319163	-14.571174	-9.099524	-11.987240	0.000000	-10.000000	-0.325000	21.816666	9.833333	1023.000000	1023.000000	2046.000000
40.340000	-0.083165	-49.150429	-14.193496	-14.540103	-8.533743	-11.883089	0.000000	-10.000000	-0.383333	23.750000	34.000000	1023.000000	1023.000000	2046.000000
40.360001	-0.082078	-48.508202	-14.080873	-14.617054	-8.046789	-11.763485	0.000000	-10.000000	-0.433333	24.933334	39.166668	1023.000000	1023.000000	2046.000000
40.380001	-0.080938	-47.834503	-13.791381	-14.770832	-7.763378	-11.508913	0.000000	-10.000000	-0.491667	26.616667	47.000000	1023.000000	1023.000000	2046.000000
40.400002	-0.079490	-46.978661	-13.654002	-14.759079	-7.280128	-11.285450	0.000000	-10.000000	-0.583333	28.616667	55.500000	1023.000000	1023.000000	2046.000000
40.419998	-0.078366	-46.314568	-13.628876	-14.792071	-6.756442	-11.137177	0.000000	-10.000000	-0.650000	30.100000	64.666664	1023.000000	1023.000000	2046.000000
40.439999	-0.077346	-45.711330	-13.428918	-14.938940	-6.505275	-10.838196	0.000000	-10.000000	-0.700000	31.416668	74.500000	1023.000000	1023.000000	2046.000000
40.459999	-0.075946	-44.883904	-13.247416	-15.023282	-6.127310	-10.485895	0.000000	-10.000000	-0.725000	32.433334	84.833336	1023.000000	1023.000000	2046.000000
40.480000	-0.074617	-44.098530	-13.121772	-15.027418	-5.685458	-10.263883	0.000000	-10.000000	-0.725000	33.366669	95.500000	1023.000000	1023.000000	2046.000000
40.500000	-0.073303	-43.322197	-12.958539	-15.133913	-5.289011	-9.940735	0.000000	-10.000000	-0.741667	33.850002	106.500000	1023.000000	1023.000000	2046.000000
40.520000	-0.071489	-42.250118	-12.594277	-15.098165	-4.989603	-9.568073	0.000000	-10.000000	-0.750000	34.416668	117.666664	1023.000000	1023.000000	2046.000000
40.540001	-0.069951	-41.341030	-12.483768	-14.906958	-4.584483	-9.365822	0.000000	-10.000000	-0.766667	34.550003	129.000000	1023.000000	1023.000000	2046.000000
40.560001	-0.068302	-40.366348	-12.373872	-14.764012	-4.196398	-9.032067	0.000000	-10.000000	-0.775000	34.883335	140.500000	1023.000000	1023.000000	2046.000000
40.580002	-0.066845	-39.505672	-12.147095	-14.594604	-4.065885	-8.698089	0.000000	-10.000000	-0.783333	34.966667	152.166672	1023.000000	1023.000000	2046.000000
40.599998	-0.065769	-38.869217	-12.126123	-14.349956	-3.806821	-8.586318	0.000000	-10.000000	-0.791667	35.083336	163.833328	1023.000000	1023.000000	2046.000000
40.619999	-0.064965	-38.394398	-12.116507	-14.292684	-3.565659	-8.419548	0.000000	-10.000000	-0.791667	35.183334	175.500000	1023.000000	1023.000000	2046.000000
40.639999	-0.063432	-37.488533	-11.737599	-14.154942	-3.471780	-8.124212	0.000000	-10.000000	-0.775000	34.783333	187.166672	1023.000000	1023.000000	2046.000000
40.660000	-0.061307	-36.232468	-11.349493	-13.632380	-3.217268	-8.033324	0.000000	-10.000000	-0.766667	34.616669	198.833328	1023.000000	1023.000000	2046.000000
40.680000	-0.059484	-35.155041	-11.096926	-13.178267	-2.952923	-7.926924	0.000000	-10.000000	-0.750000	34.416668	210.500000	1023.000000	1023.000000	2046.000000
40.700001	-0.057850	-34.189293	-10.850275	-12.779260	-2.830936	-7.728821	0.000000	-10.000000	-0.741667	34.083332	222.000000	1023.000000	1023.000000	2046.000000
40.720001	-0.057224	-33.819649	-10.841928	-12.310106	-2.836160	-7.831457	0.000000	-10.000000	-0.716667	33.933334	233.500000	1023.000000	1023.000000	2046.000000
40.740002	-0.057318	-33.875183	-11.021809	-12.168346	-2.811719	-7.873308	0.000000	-10.000000	-0.708333	33.416668	244.833328	1023.000000	1023.000000	2046.000000
40.759998	-0.056676	-33.495575	-10.903878	-12.052763	-2.829321	-7.709613	0.000000	-10.000000	-0.683333	33.366669	256.000000	1023.000000	1023.000000	2046.000000
40.779999	-0.055205	-32.626114	-10.722636	-11.583054	-2.699052	-7.621373	0.000000	-10.000000	-0.691667	33.000000	267.000000	1023.000000	1023.000000	2046.000000
40.799999	-0.054166	-32.011971	-10.750664	-11.038322	-2.549301	-7.673685	0.000000	-10.000000	-0.675000	33.150002	278.000000	1023.000000	1023.000000	2046.000000
40.820000	-0.053018	-31.333830	-10.713172	-10.700641	-2.400954	-7.519063	0.000000	-10.000000	-0.666667	32.916668	289.166656	1023.000000	1023.000000	2046.000000
40.840000	-0.051333	-30.337742	-10.467518	-10.422091	-2.266635	-7.181499	0.000000	-10.000000	-0.650000	32.783333	300.333344	1023.000000	1023.000000	2046.000000
40.860001	-0.049516	-29.263851	-10.171806	-9.988554	-2.110080	-6.993410	0.000000	-10.000000	-0.641667	32.216667	311.333344	1023.000000	1023.000000	2046.000000
40.880001	-0.048109	-28.432663	-10.066341	-9.632385	-1.836990	-6.896947	0.000000	-10.000000	-0.650000	31.900000	322.000000	1023.000000	1023.000000	2046.000000
40.900002	-0.046361	-27.399223	-9.857423	-9.567017	-1.474257	-6.500527	0.000000	-10.000000	-0.625000	31.416668	332.666656	1023.000000	1023.000000	2046.000000
40.919998	-0.043944	-25.970675	-9.404361	-9.360454	-1.144659	-6.061200	0.000000	-10.000000	-0.625000	31.266668	343.166656	1023.000000	1023.000000	2046.000000
40.939999	-0.041860	-24.739456	-8.941946	-8.984738	-0.895276	-5.917495	0.000000	-10.000000	-0.608333	31.216667	353.833344	1023.000000	1023.000000	2046.000000
40.959999	-0.040251	-23.788052	-8.798924	-8.787870	-0.433483	-5.767774	0.000000	-10.000000	-0.608333	31.066668	364.166656	1023.000000	1023.000000	2046.000000
40.980000	-0.038245	-22.602682	-8.437961	-8.826844	-0.056016	-5.281862	0.000000	-10.000000	-0.583333	30.733334	374.666656	1023.000000	1023.000000	2046.000000
41.000000	-0.036091	-21.329872	-7.980166	-8.744843	0.314073	-4.918936	0.000000	-10.000000	-0.550000	30.266666	385.000000	1023.000000	1023.000000	2046.000000
41.020000	-0.034825	-20.581623	-7.675508	-8.643416	0.584312	-4.847012	0.000000	-10.000000	-0.533333	29.800001	395.333344	1023.000000	1023.000000	2046.000000
41.040001	-0.033735	-19.937405	-7.477817	-8.766781	0.884630	-4.577438	0.000000	-10.000000	-0.533333	29.433334	402.166656	1023.000000	1023.000000	2046.000000
41.060001	-0.032027	-18.927870	-7.119283	-8.799774	1.178467	-4.187281	0.000000	-10.000000	-0.516667	28.733334	411.833344	1023.000000	1023.000000	2046.000000
41.080002	-0.030515	-18.034449	-6.823970	-8.606682	1.416731	-4.020528	0.000000	-10.000000	-0.483333	28.150002	421.500000	1023.000000	1023.000000	2046.000000
41.099998	-0.029679	-17.540186	-6.791393	-8.409546	1.666400	-4.005646	0.000000	-10.000000	-0.441667	27.483334	434.166656	1023.000000	1023.000000	2046.000000
41.119999	-0.028313	-16.732697	-6.606541	-8.475223	1.934079	-3.585011	0.000000	-10.000000	-0.433333	27.333334	443.500000	1023.000000	1023.000000	2046.000000
41.139999	-0.026535	-15.681913	-6.333960	-8.354974	2.232950	-3.225929	0.000000	-10.000000	-0.416667	27.016666	452.500000	1023.000000	1023.000000	2046.000000
41.160000	-0.025311	-14.958975	-6.138999	-8.126183	2.453414	-3.147207	0.000000	-10.000000	-0.408333	26.633333	461.666656	1023.000000	1023.000000	2046.000000
41.180000	-0.024551	-14.509532	-6.148505	-7.956153	2.721720	-3.126593	0.000000	-10.000000	-0.391667	26.233334	470.666656	1023.000000	1023.000000	2046.000000
41.200001	-0.023321	-13.782760	-6.001973	-8.003159	2.983066	-2.760695	0.000000	-10.000000	-0.391667	25.716667	479.500000	1023.000000	1023.000000	2046.000000
41.220001	-0.021751	-12.854608	-5.722288	-7.963246	3.237250	-2.406325	0.000000	-10.000000	-0.375000	25.250000	488.166656	1023.000000	1023.000000	2046.000000
41.240002	-0.020647	-12.202191	-5.468540	-7.802414	3.408017	-2.339255	0.000000	-10.000000	-0.358333	24.416666	496.666656	1023.000000	1023.000000	2046.000000
41.259998	-0.019924	-11.774841	-5.391422	-7.667349	3.672199	-2.388269	0.000000	-10.000000	-0.325000	23.716667	505.000000	1023.000000	1023.000000	2046.000000
41.279999	-0.018426	-10.889585	-5.214967	-7.682308	4.012694	-2.005005	0.000000	-10.000000	-0.291667	22.866667	513.000000	1023.000000	1023.000000	2046.000000
41.299999	-0.016314	-9.641461	-4.844079	-7.525941	4.314305	-1.585746	0.000000	-10.000000	-0.250000	21.966667	520.833313	1023.000000	1023.000000	2046.000000
41.320000	-0.014867	-8.786592	-4.663975	-7.141659	4.562364	-1.543322	0.000000	-10.000000	-0.233333	21.083334	528.333313	1023.000000	1023.000000	2046.000000
41.340000	-0.014011	-8.280389	-4.616300	-6.907697	4.749953	-1.506345	0.000000	-10.000000	-0.225000	20.400002	535.500000	1023.000000	1023.000000	2046.000000
41.360001	-0.012340	-7.292928	-4.492369	-6.758183	5.007506	-1.049881	0.000000	-10.000000	-0.241667	20.166668	542.333313	1023.000000	1023.000000	2046.000000
41.380001	-0.011369	-6.719291	-4.322102	-6.484406	5.045373	-0.958157	0.000000	-10.000000	-0.233333	19.900000	549.166687	1023.000000	1023.000000	2046.000000
41.400002	-0.011230	-6.636654	-4.331406	-6.237930	5.054831	-1.122149	0.000000	-10.000000	-0.225000	19.500000	555.833313	1023.000000	1023.000000	2046.000000
41.419998	-0.010397	-6.144539	-4.157554	-6.094352	5.119515	-1.012149	0.000000	-10.000000	-0.208333	18.900000	562.333313	1023.000000	1023.000000	2046.000000
41.439999	-0.008561	-5.059707	-3.627348	-5.868833	5.200185	-0.763710	0.000000	-10.000000	-0.183333	18.233334	568.833313	1023.000000	1023.000000	2046.000000
41.459999	-0.007036	-4.158368	-3.179222	-5.397303	5.271545	-0.853388	0.000000	-10.000000	-0.150000	17.566668	575.166687	1023.000000	1023.000000	2046.000000
41.480000	-0.006747	-3.987705	-3.174486	-4.977808	5.288232	-1.123642	0.000000	-10.000000	-0.108333	16.516666	581.166687	1023.000000	1023.000000	2046.000000
41.500000	-0.006892	-4.073033	-3.197723	-4.857505	5.153641	-1.171445	0.000000	-10.000000	-0.075000	15.266667	586.833313	1023.000000	1023.000000	2046.000000
41.520000	-0.007359	-4.349410	-3.236066	-4.777378	4.946311	-1.282277	0.000000	-10.000000	-0.058333	14.200001	590.500000	1023.000000	1023.000000	2046.000000
41.540001	-0.008238	-4.868639	-3.453598	-4.543166	4.831257	-1.703132	0.000000	-10.000000	-0.050000	13.166667	595.500000	1023.000000	1023.000000	2046.000000
41.560001	-0.007935	-4.689759	-3.537717	-4.361013	4.831304	-1.622332	0.000000	-10.000000	-0.050000	12.716667	600.000000	1023.000000	1023.000000	2046.000000
41.580002	-0.007118	-4.206838	-3.402761	-4.082341	4.739638	-1.461374	0.000000	-10.000000	-0.041667	11.983334	605.833313	1023.000000	1023.000000	2046.000000
41.599998	-0.007252	-4.285802	-3.447702	-3.642262	4.598425	-1.794263	0.000000	-10.000000	-0.041667	11.416667	610.000000	1023.000000	1023.000000	2046.000000
41.619999	-0.006916	-4.087551	-3.514932	-3.357381	4.603342	-1.818579	0.000000	-10.000000	-0.025000	10.600000	613.833313	1023.000000	1023.000000	2046.000000
41.639999	-0.005848	-3.456265	-3.348610	-3.200538	4.606560	-1.513677	0.000000	-10.000000	-0.016667	9.833334	617.500000	1023.000000	1023.000000	2046.000000
41.660000	-0.005657	-3.343352	-3.316353	-2.980644	4.613413	-1.659769	0.000000	-10.000000	0.000000	9.000000	620.833313	1023.000000	1023.000000	2046.000000
41.680000	-0.005230	-3.090664	-3.304970	-2.873343	4.733288	-1.645639	0.000000	-10.000000	0.000000	8.383333	623.000000	1023.000000	1023.000000	2046.000000
41.700001	-0.003749	-2.215575	-3.098555	-2.811253	4.916378	-1.222144	0.000000	-10.000000	0.000000	7.300000	625.833313	1023.000000	1023.000000	2046.000000
41.720001	-0.002649	-1.565680	-2.846728	-2.612265	4.979441	-1.086128	0.000000	-10.000000	0.008333	6.316667	628.333313	1023.000000	1023.000000	2046.000000
41.740002	-0.002255	-1.332961	-2.813684	-2.414447	5.123557	-1.228387	0.000000	-10.000000	0.008333	4.950000	631.500000	1023.000000	1023.000000	2046.000000
41.759998	-0.001096	-0.647896	-2.657027	-2.328484	5.269023	-0.931409	0.000000	-10.000000	0.008333	4.283333	632.833313	1023.000000	1023.000000	2046.000000
41.779999	0.000136	0.080105	-2.411904	-2.316307	5.411847	-0.603530	0.000000	-10.000000	0.008333	3.766667	634.000000	1023.000000	1023.000000	2046.000000
41.799999	0.000168	0.099502	-2.338577	-2.276583	5.491573	-0.776910	0.000000	-10.000000	0.025000	3.466667	635.333313	1023.000000	1023.000000	2046.000000
41.820000	0.000624	0.369056	-2.179586	-2.396939	5.606171	-0.660590	0.000000	-10.000000	0.041667	3.166667	636.666687	1023.000000	1023.000000	2046.000000
41.840000	0.001145	0.676844	-1.950750	-2.597562	5.640179	-0.415022	0.000000	-10.000000	0.033333	2.900000	637.833313	1023.000000	1023.000000	2046.000000
41.860001	0.000660	0.390226	-1.974918	-2.719169	5.662678	-0.578365	0.000000	-10.000000	0.025000	2.483333	638.666687	1023.000000	1023.000000	2046.000000
41.880001	0.000612	0.361794	-1.917549	-2.781777	5.645571	-0.584451	0.000000	-10.000000	0.016667	1.966667	639.500000	1023.000000	1023.000000	2046.000000
41.900002	0.001148	0.678648	-1.826159	-2.847424	5.688743	-0.336512	0.000000	-10.000000	0.025000	1.550000	640.000000	1023.000000	1023.000000	2046.000000
41.919998	0.000730	0.431373	-1.881957	-2.973673	5.647406	-0.360403	0.000000	-10.000000	0.033333	0.966667	640.000000	1023.000000	1023.000000	2046.000000
41.939999	0.000293	0.173134	-1.961963	-2.991173	5.649216	-0.522947	0.000000	-10.000000	0.041667	0.483333	640.000000	1023.000000	1023.000000	2046.000000
41.959999	0.000522	0.308638	-1.953465	-3.072601	5.659085	-0.324381	0.000000	-10.000000	0.050000	0.000000	640.000000	1023.000000	1023.000000	2046.000000
41.980000	0.000377	0.222561	-1.928852	-3.212901	5.568514	-0.204199	0.000000	-10.000000	0.050000	0.000000	640.000000	1023.000000	1023.000000	2046.000000
42.000000	-0.000365	-0.215916	-2.052882	-3.335343	5.527939	-0.355629	0.000000	-10.000000	0.041667	0.000000	640.000000	1023.000000	1023.000000	2046.000000
42.020000	-0.000704	-0.416258	-2.140438	-3.456728	5.592533	-0.411624	0.000000	-10.000000	0.041667	0.000000	640.000000	1023.000000	1023.000000	2046.000000
42.040001	-0.000550	-0.325220	-2.063906	-3.587605	5.580331	-0.254040	0.000000	-10.000000	0.041667	0.000000	640.000000	1023.000000	1023.000000	2046.000000
42.060001	-0.000624	-0.368892	-2.040030	-3.713845	5.569308	-0.184324	0.000000	-10.000000	0.050000	0.000000	640.000000	1023.000000	1023.000000	2046.000000
42.080002	-0.000878	-0.519164	-2.063126	-3.727923	5.603127	-0.331242	0.000000	-10.000000	0.050000	0.000000	640.000000	1023.000000	1023.000000	2046.000000
42.099998	-0.000580	-0.342867	-2.078728	-3.706912	5.680166	-0.237394	0.000000	-10.000000	0.050000	0.000000	640.000000	1023.000000	1023.000000	2046.000000
42.119999	-0.000318	-0.187809	-2.057555	-3.657855	5.620696	-0.093094	0.000000	-10.000000	0.050000	0.000000	640.000000	1023.000000	1023.000000	2046.000000
42.139999	-0.001418	-0.837936	-2.324186	-3.675498	5.457178	-0.295430	0.000000	-10.000000	0.050000	0.000000	640.000000	1023.000000	1023.000000	2046.000000
42.160000	-0.002131	-1.259208	-2.464993	-3.736822	5.316479	-0.373872	0.000000	-10.000000	0.050000	-0.583333	640.000000	1023.000000	1023.000000	2046.000000
42.180000	-0.002524	-1.491917	-2.454787	-3.770610	5.131906	-0.398426	0.000000	-10.000000	0.050000	-1.166667	640.000000	1023.000000	1023.000000	2046.000000
42.200001	-0.002920	-1.725854	-2.281775	-3.870001	4.929478	-0.503557	0.000000	-10.000000	0.050000	-1.883333	640.000000	1023.000000	1023.000000	2046.000000
42.220001	-0.002831	-1.673245	-2.018475	-3.799403	4.872092	-0.727459	0.000000	-10.000000	0.050000	-2.050000	640.000000	1023.000000	1023.000000	2046.000000
42.240002	-0.002153	-1.272253	-1.796699	-3.558021	4.834279	-0.751811	0.000000	-10.000000	0.050000	-2.216667	640.000000	1023.000000	1023.000000	2046.000000
42.259998	-0.002648	-1.564995	-1.836732	-3.444628	4.600218	-0.883853	0.000000	-10.000000	0.050000	-2.216667	640.000000	1023.000000	1023.000000	2046.000000
42.279999	-0.004433	-2.619713	-2.178674	-3.508401	4.327060	-1.259697	0.000000	-10.000000	0.050000	-2.166667	640.000000	1023.000000	1023.000000	2046.000000
42.299999	-0.005656	-3.342932	-2.420028	-3.463498	4.102898	-1.562304	0.000000	-10.000000	0.050000	-2.050000	640.000000	1023.000000	1023.000000	2046.000000
42.320000	-0.006278	-3.710285	-2.611390	-3.356160	3.882588	-1.625323	0.000000	-10.000000	0.050000	-1.966667	640.000000	1023.000000	1023.000000	2046.000000
42.340000	-0.006972	-4.120488	-2.828197	-3.220335	3.682021	-1.753977	0.000000	-10.000000	0.050000	-1.966667	640.000000	1023.000000	1023.000000	2046.000000
42.360001	-0.007539	-4.455279	-3.014763	-3.034947	3.561165	-1.966734	0.000000	-10.000000	0.050000	-1.650000	640.000000	1023.000000	1023.000000	2046.000000
42.380001	-0.007258	-4.289525	-3.019840	-2.753188	3.502323	-2.018820	0.000000	-10.000000	0.033333	-0.083333	640.000000	1023.000000	1023.000000	2046.000000
42.400002	-0.006886	-4.069586	-3.062764	-2.501304	3.462740	-1.968258	0.000000	-10.000000	0.025000	2.100000	640.333313	1023.000000	1023.000000	2046.000000
42.419998	-0.006934	-4.098145	-3.095979	-2.444798	3.430607	-1.987975	0.000000	-10.000000	0.016667	3.900000	640.666687	1023.000000	1023.000000	2046.000000
42.439999	-0.006382	-3.771930	-3.055955	-2.449545	3.598984	-1.865414	0.000000	-10.000000	0.016667	5.033334	641.500000	1023.000000	1023.000000	2046.000000
42.459999	-0.005084	-3.004513	-2.896511	-2.335288	3.816503	-1.589219	0.000000	-10.000000	0.008333	6.200000	642.333313	1023.000000	1023.000000	2046.000000
42.480000	-0.003705	-2.189458	-2.710613	-2.185971	4.026482	-1.319356	0.000000	-10.000000	-0.016667	7.933334	644.166687	1023.000000	1023.000000	2046.000000
42.500000	-0.002714	-1.603904	-2.619989	-2.129376	4.299194	-1.153733	0.000000	-10.000000	-0.050000	9.916667	646.333313	1023.000000	1023.000000	2046.000000
42.520000	-0.001303	-0.770316	-2.476625	-1.990127	4.619622	-0.923186	0.000000	-10.000000	-0.100000	12.300000	651.000000	1023.000000	1023.000000	2046.000000
42.540001	0.000315	0.186458	-2.319771	-1.843292	4.968383	-0.618862	0.000000	-10.000000	-0.133333	14.116667	654.666687	1023.000000	1023.000000	2046.000000
42.560001	0.001399	0.827051	-2.144956	-1.887589	5.225419	-0.365823	0.000000	-10.000000	-0.158333	15.683333	659.000000	1023.000000	1023.000000	2046.000000
42.580002	0.002051	1.212095	-2.003506	-2.031627	5.497145	-0.249917	0.000000	-10.000000	-0.166667	16.533333	662.333313	1023.000000	1023.000000	2046.000000
42.599998	0.002959	1.748773	-1.840673	-2.146560	5.813482	-0.077476	0.000000	-10.000000	-0.183333	17.583334	667.666687	1023.000000	1023.000000	2046.000000
42.619999	0.003736	2.208014	-1.637758	-2.251968	5.995320	0.102419	0.000000	-10.000000	-0.200000	18.266666	673.500000	1023.000000	1023.000000	2046.000000
42.639999	0.004406	2.603844	-1.530266	-2.402159	6.243584	0.292685	0.000000	-10.000000	-0.225000	18.916666	679.500000	1023.000000	1023.000000	2046.000000
42.660000	0.005267	3.113000	-1.454022	-2.452539	6.557812	0.461749	0.000000	-10.000000	-0.241667	19.683334	687.833313	1023.000000	1023.000000	2046.000000
42.680000	0.006176	3.649849	-1.289803	-2.461605	6.757764	0.643493	0.000000	-10.000000	-0.250000	20.233334	694.166687	1023.000000	1023.000000	2046.000000
42.700001	0.006854	4.050943	-1.237332	-2.486901	6.958201	0.816976	0.000000	-10.000000	-0.258333	20.616667	700.833313	1023.000000	1023.000000	2046.000000
42.720001	0.007611	4.498039	-1.201047	-2.546255	7.223938	1.021403	0.000000	-10.000000	-0.275000	20.916668	705.333313	1023.000000	1023.000000	2046.000000
42.740002	0.008611	5.088803	-1.143733	-2.513151	7.495699	1.249988	0.000000	-10.000000	-0.291667	21.383333	712.166687	1023.000000	1023.000000	2046.000000
42.759998	0.009414	5.563377	-1.087585	-2.491397	7.728686	1.413673	0.000000	-10.000000	-0.316667	21.850000	719.166687	1023.000000	1023.000000	2046.000000
42.779999	0.010147	5.997121	-0.995910	-2.541638	7.931961	1.602708	0.000000	-10.000000	-0.341667	22.533333	726.500000	1023.000000	1023.000000	2046.000000
42.799999	0.011215	6.628234	-0.847066	-2.612512	8.218487	1.869326	0.000000	-10.000000	-0.358333	22.966667	733.833313	1023.000000	1023.000000	2046.000000
42.820000	0.012458	7.362580	-0.613156	-2.580941	8.460627	2.096050	0.000000	-10.000000	-0.358333	23.383333	741.333313	1023.000000	1023.000000	2046.000000
42.840000	0.013714	8.104873	-0.435779	-2.474657	8.731462	2.283845	0.000000	-10.000000	-0.358333	23.500000	749.000000	1023.000000	1023.000000	2046.000000
42.860001	0.014992	8.860212	-0.299014	-2.428516	9.028550	2.559192	0.000000	-10.000000	-0.366667	23.750000	757.000000	1023.000000	1023.000000	2046.000000
42.880001	0.016529	9.768637	-0.130257	-2.202265	9.341561	2.759598	0.000000	-10.000000	-0.383333	24.350000	765.000000	1023.000000	1023.000000	2046.000000
42.900002	0.017267	10.204849	-0.041213	-2.007518	9.389435	2.864146	0.000000	-10.000000	-0.383333	24.566668	773.000000	1023.000000	1023.000000	2046.000000
42.919998	0.017946	10.606153	-0.079883	-1.901637	9.507518	3.080154	0.000000	-10.000000	-0.375000	24.983334	781.000000	1023.000000	1023.000000	2046.000000
42.939999	0.018556	10.966784	0.040982	-1.726545	9.538463	3.113884	0.000000	-10.000000	-0.358333	24.549999	789.333313	1023.000000	1023.000000	2046.000000
42.959999	0.019383	11.455525	0.294339	-1.536656	9.571138	3.126704	0.000000	-10.000000	-0.341667	24.283333	797.666687	1023.000000	1023.000000	2046.000000
42.980000	0.020986	12.402712	0.713754	-1.289022	9.708379	3.269602	0.000000	-10.000000	-0.341667	23.783333	806.000000	1023.000000	1023.000000	2046.000000
43.000000	0.022541	13.321938	1.126767	-0.874265	9.791136	3.278300	0.000000	-10.000000	-0.325000	23.616667	814.000000	1023.000000	1023.000000	2046.000000
43.020000	0.023121	13.664529	1.265609	-0.556383	9.798044	3.157258	0.000000	-10.000000	-0.291667	23.000000	822.000000	1023.000000	1023.000000	2046.000000
43.040001	0.022526	13.312824	1.163397	-0.515169	9.638929	3.025667	0.000000	-10.000000	-0.241667	21.633333	829.666687	1023.000000	1023.000000	2046.000000
43.060001	0.021720	12.836314	1.026025	-0.473724	9.460985	2.823028	0.000000	-10.000000	-0.200000	19.916666	837.166687	1023.000000	1023.000000	2046.000000
43.080002	0.021810	12.889606	0.959920	-0.318240	9.449487	2.798438	0.000000	-10.000000	-0.183333	18.416666	844.000000	1023.000000	1023.000000	2046.000000
43.099998	0.022555	13.330293	0.983763	-0.030673	9.504949	2.872254	0.000000	-10.000000	-0.183333	17.883333	850.500000	1023.000000	1023.000000	2046.000000
43.119999	0.023144	13.678112	1.101635	0.269355	9.456244	2.850879	0.000000	-10.000000	-0.208333	18.150002	856.500000	1023.000000	1023.000000	2046.000000
43.139999	0.024302	14.362680	1.207096	0.650062	9.611755	2.893767	0.000000	-10.000000	-0.258333	19.316668	862.500000	1023.000000	1023.000000	2046.000000
43.160000	0.025558	15.104542	1.289743	0.946074	9.775557	3.093169	0.000000	-10.000000	-0.325000	20.816668	868.666687	1023.000000	1023.000000	2046.000000
43.180000	0.026626	15.735839	1.496552	1.186733	9.816613	3.235942	0.000000	-10.000000	-0.366667	22.383333	875.333313	1023.000000	1023.000000	2046.000000
43.200001	0.027862	16.466709	1.658325	1.369887	10.056188	3.382309	0.000000	-10.000000	-0.383333	23.583334	882.500000	1023.000000	1023.000000	2046.000000
43.220001	0.029521	17.446987	1.796583	1.499202	10.384320	3.766882	0.000000	-10.000000	-0.383333	24.400000	890.166687	1023.000000	1023.000000	2046.000000
43.240002	0.031037	18.342693	2.061381	1.620878	10.594158	4.066276	0.000000	-10.000000	-0.391667	24.800001	898.166687	1023.000000	1023.000000	2046.000000
43.259998	0.032946	19.470982	2.358212	1.869520	10.980180	4.263069	0.000000	-10.000000	-0.408333	25.100000	906.500000	1023.000000	1023.000000	2046.000000
43.279999	0.034804	20.568998	2.538482	2.030516	11.390131	4.609870	0.000000	-10.000000	-0.425000	25.216667	914.833313	1023.000000	1023.000000	2046.000000
43.299999	0.036270	21.435652	2.784697	2.114122	11.687300	4.849532	0.000000	-10.000000	-0.441667	25.516666	923.333313	1023.000000	1023.000000	2046.000000
43.320000	0.038204	22.578768	3.112799	2.234440	12.152698	5.078831	0.000000	-10.000000	-0.441667	25.900000	931.666687	1023.000000	1023.000000	2046.000000
43.340000	0.039700	23.462654	3.320215	2.247187	12.511813	5.383439	0.000000	-10.000000	-0.425000	26.250000	940.333313	1023.000000	1023.000000	2046.000000
43.360001	0.040229	23.775263	3.542858	2.103494	12.588610	5.540301	0.000000	-10.000000	-0.425000	26.033333	949.000000	1023.000000	1023.000000	2046.000000
43.380001	0.041068	24.271048	3.661746	2.140100	12.904671	5.564531	0.000000	-10.000000	-0.391667	25.516666	957.833313	1023.000000	1023.000000	2046.000000
43.400002	0.042056	24.855053	3.730211	2.153331	13.139326	5.832185	0.000000	-10.000000	-0.350000	24.383333	966.500000	1023.000000	1023.000000	2046.000000
43.419998	0.042394	25.055050	3.834514	2.057350	13.145869	6.017316	0.000000	-10.000000	-0.275000	23.233334	974.833313	1023.000000	1023.000000	2046.000000
43.439999	0.043193	25.526974	3.919078	2.162100	13.419939	6.025856	0.000000	-10.000000	-0.225000	21.700001	982.833313	1023.000000	1023.000000	2046.000000
43.459999	0.044222	26.135473	3.922204	2.277113	13.713655	6.222503	0.000000	-10.000000	-0.200000	20.316668	990.333313	1023.000000	1023.000000	2046.000000
43.480000	0.044593	26.354668	4.026692	2.204719	13.676309	6.446947	0.000000	-10.000000	-0.191667	19.533333	997.166687	1023.000000	1023.000000	2046.000000
43.500000	0.045252	26.744110	4.138481	2.292259	13.875896	6.437474	0.000000	-10.000000	-0.191667	18.850000	1003.833313	1023.000000	1023.000000	2046.000000
43.520000	0.046362	27.399738	4.221146	2.398471	14.179955	6.600167	0.000000	-10.000000	-0.191667	18.600000	1010.166687	1023.000000	1023.000000	2046.000000
43.540001	0.046895	27.714903	4.319025	2.389322	14.205303	6.801251	0.000000	-10.000000	-0.175000	18.000000	1016.500000	1023.000000	1023.000000	2046.000000
43.560001	0.046975	27.762259	4.419175	2.325195	14.177010	6.840880	0.000000	-10.000000	-0.150000	17.666668	1022.500000	1023.000000	1023.000000	2046.000000
43.580002	0.047904	28.311501	4.555202	2.391977	14.454226	6.910096	0.000000	-10.000000	-0.108333	16.933334	1028.500000	1023.000000	1023.000000	2046.000000
43.599998	0.048681	28.770634	4.602288	2.485813	14.570575	7.111957	0.000000	-10.000000	-0.075000	15.783334	1034.333374	1023.000000	1023.000000	2046.000000
43.619999	0.048990	28.953346	4.751060	2.496433	14.434272	7.271583	0.000000	-10.000000	-0.041667	13.866667	1039.833374	1023.000000	1023.000000	2046.000000
43.639999	0.049464	29.233156	4.790844	2.674243	14.533667	7.234401	0.000000	-10.000000	-0.016667	11.600000	1044.666626	1023.000000	1023.000000	2046.000000
43.660000	0.050463	29.823881	4.828776	2.918601	14.736835	7.339668	0.000000	-10.000000	0.000000	9.016666	1049.000000	1023.000000	1023.000000	2046.000000
43.680000	0.049881	29.479681	4.801252	2.945018	14.350817	7.382594	0.000000	-10.000000	0.016667	6.066667	1052.500000	1023.000000	1023.000000	2046.000000
43.700001	0.048959	28.934832	4.655184	2.976179	14.088493	7.214975	0.000000	-10.000000	0.033333	2.250000	1055.166626	1023.000000	1023.000000	2046.000000
43.720001	0.048938	28.922482	4.595430	3.161568	14.074787	7.090696	0.000000	-10.000000	0.058333	-1.216667	1056.500000	1023.000000	1023.000000	2046.000000
43.740002	0.048202	28.487339	4.664136	3.150009	13.698602	6.974593	0.000000	-10.000000	0.066667	-4.416667	1057.000000	1023.000000	1023.000000	2046.000000
43.759998	0.047536	28.093924	4.935711	3.129525	13.235133	6.793555	0.000000	-10.000000	0.091667	-6.750000	1057.000000	1023.000000	1023.000000	2046.000000
43.779999	0.047929	28.325819	5.164427	3.385158	13.216134	6.560100	0.000000	-10.000000	0.116667	-9.100000	1057.000000	1023.000000	1023.000000	2046.000000
43.799999	0.047279	27.942001	5.063189	3.638721	12.999215	6.240877	0.000000	-10.000000	0.158333	-11.216667	1057.000000	1023.000000	1023.000000	2046.000000
43.820000	0.044202	26.123398	4.738463	3.428375	12.147919	5.808641	0.000000	-10.000000	0.200000	-13.466667	1057.000000	1023.000000	1023.000000	2046.000000
43.840000	0.041559	24.561342	4.349013	3.297101	11.606544	5.308685	0.000000	-10.000000	0.241667	-15.816667	1053.166626	1023.000000	1023.000000	2046.000000
43.860001	0.040194	23.754530	4.031104	3.391257	11.397767	4.934402	0.000000	-10.000000	0.291667	-17.966667	1044.000000	1023.000000	1023.000000	2046.000000
43.880001	0.038642	22.837498	3.755388	3.495008	10.921928	4.665173	0.000000	-10.000000	0.333333	-19.633333	1032.666626	1023.000000	1023.000000	2046.000000
43.900002	0.036764	21.727533	3.606980	3.467865	10.268588	4.384099	0.000000	-10.000000	0.391667	-21.083334	1022.833313	1023.000000	1023.000000	2046.000000
43.919998	0.035892	21.211912	3.420671	3.687054	10.076761	4.027425	0.000000	-10.000000	0.425000	-22.150000	1015.833313	1023.000000	1023.000000	2046.000000
43.939999	0.035562	21.017427	3.333323	3.903341	9.925851	3.854914	0.000000	-10.000000	0.441667	-23.000000	1008.500000	1023.000000	1023.000000	2046.000000
43.959999	0.034239	20.235151	3.243764	3.886882	9.383749	3.720755	0.000000	-10.000000	0.441667	-23.350000	1000.833313	1023.000000	1023.000000	2046.000000
43.980000	0.033152	19.592588	3.133644	3.837989	9.122819	3.498136	0.000000	-10.000000	0.441667	-23.650000	993.000000	1023.000000	1023.000000	2046.000000
44.000000	0.033392	19.734879	3.063203	3.913035	9.245843	3.512798	0.000000	-10.000000	0.450000	-23.716667	985.000000	1023.000000	1023.000000	2046.000000
44.020000	0.032935	19.464392	3.086604	3.908626	8.884039	3.585121	0.000000	-10.000000	0.475000	-23.950001	977.000000	1023.000000	1023.000000	2046.000000
44.040001	0.032758	19.359798	3.150464	3.962161	8.716209	3.530963	0.000000	-10.000000	0.500000	-24.066668	969.000000	1023.000000	1023.000000	2046.000000
44.060001	0.033410	19.745342	3.064316	4.235623	8.928501	3.516902	0.000000	-10.000000	0.525000	-24.016666	961.000000	1023.000000	1023.000000	2046.000000
44.080002	0.033003	19.504545	3.089872	4.280202	8.565285	3.569187	0.000000	-10.000000	0.516667	-24.050001	953.000000	1023.000000	1023.000000	2046.000000
44.099998	0.032737	19.347399	3.065958	4.247805	8.456906	3.576730	0.000000	-10.000000	0.508333	-23.733334	945.000000	1023.000000	1023.000000	2046.000000
44.119999	0.033113	19.569572	3.050215	4.370243	8.650173	3.498942	0.000000	-10.000000	0.500000	-23.683334	937.000000	1023.000000	1023.000000	2046.000000
44.139999	0.032275	19.074430	3.049620	4.187863	8.357291	3.479656	0.000000	-10.000000	0.491667	-23.383333	929.333313	1023.000000	1023.000000	2046.000000
44.160000	0.030898	18.260490	3.028424	3.871853	7.989349	3.370864	0.000000	-10.000000	0.483333	-23.600000	921.666687	1023.000000	1023.000000	2046.000000
44.180000	0.030585	18.075808	2.946165	3.807898	8.089803	3.231941	0.000000	-10.000000	0.483333	-23.700001	914.000000	1023.000000	1023.000000	2046.000000
44.200001	0.029957	17.704767	2.889338	3.696176	7.955721	3.163532	0.000000	-10.000000	0.500000	-24.016666	906.000000	1023.000000	1023.000000	2046.000000
44.220001	0.028311	16.732025	2.859262	3.402856	7.419189	3.050718	0.000000	-10.000000	0.516667	-24.300001	898.000000	1023.000000	1023.000000	2046.000000
44.240002	0.027351	16.164721	2.705693	3.282437	7.343121	2.833471	0.000000	-10.000000	0.525000	-24.683334	889.666687	1023.000000	1023.000000	2046.000000
44.259998	0.026879	15.885347	2.561410	3.280560	7.337873	2.705504	0.000000	-10.000000	0.533333	-25.066668	881.333313	1023.000000	1023.000000	2046.000000
44.279999	0.025135	14.854568	2.456450	3.014678	6.771144	2.612297	0.000000	-10.000000	0.541667	-25.583334	872.833313	1023.000000	1023.000000	2046.000000
44.299999	0.024163	14.280218	2.285578	2.914888	6.673570	2.406183	0.000000	-10.000000	0.558333	-26.133333	864.333313	1023.000000	1023.000000	2046.000000
44.320000	0.023514	13.896882	2.091393	2.910676	6.665939	2.228875	0.000000	-10.000000	0.566667	-26.600000	855.666687	1023.000000	1023.000000	2046.000000
44.340000	0.021697	12.822996	2.037346	2.639067	6.044654	2.101928	0.000000	-10.000000	0.600000	-27.033333	846.833313	1023.000000	1023.000000	2046.000000
44.360001	0.020672	12.217113	1.751769	2.560786	6.036918	1.867639	0.000000	-10.000000	0.625000	-27.466667	837.833313	1023.000000	1023.000000	2046.000000
44.380001	0.019837	11.723606	1.568703	2.489106	5.989189	1.676608	0.000000	-10.000000	0.666667	-28.100000	828.666687	1023.000000	1023.000000	2046.000000
44.400002	0.018163	10.734395	1.536346	2.154979	5.435149	1.607921	0.000000	-10.000000	0.683333	-28.433334	819.166687	1023.000000	1023.000000	2046.000000
44.419998	0.017727	10.476723	1.360078	2.139239	5.567142	1.410264	0.000000	-10.000000	0.700000	-28.950001	809.833313	1023.000000	1023.000000	2046.000000
44.439999	0.017055	10.079442	1.356429	2.080643	5.356316	1.286053	0.000000	-10.000000	0.700000	-29.050001	800.166687	1023.000000	1023.000000	2046.000000
44.459999	0.015806	9.341473	1.377413	1.853376	4.928699	1.181985	0.000000	-10.000000	0.691667	-29.333334	790.500000	1023.000000	1023.000000	2046.000000
44.480000	0.015749	9.307721	1.222412	1.991197	5.110901	0.983211	0.000000	-10.000000	0.683333	-29.333334	780.500000	1023.000000	1023.000000	2046.000000
44.500000	0.013855	8.188053	1.139147	1.807812	4.480610	0.760484	0.000000	-10.000000	0.675000	-29.350000	770.666687	1023.000000	1023.000000	2046.000000
44.520000	0.012389	7.321877	0.879713	1.728668	4.194965	0.518532	0.000000	-10.000000	0.675000	-29.316668	761.000000	1023.000000	1023.000000	2046.000000
44.540001	0.011108	6.564902	0.556263	1.730865	4.156125	0.121649	0.000000	-10.000000	0.675000	-29.000000	751.333313	1023.000000	1023.000000	2046.000000
44.560001	0.008704	5.144018	0.585427	1.223325	3.451602	-0.116335	0.000000	-10.000000	0.675000	-28.983334	741.666687	1023.000000	1023.000000	2046.000000
44.580002	0.007630	4.509326	0.622175	0.933366	3.331846	-0.378061	0.000000	-10.000000	0.675000	-28.750000	732.000000	1023.000000	1023.000000	2046.000000
44.599998	0.007099	4.195740	0.679290	0.893479	3.349159	-0.726188	0.000000	-10.000000	0.666667	-28.850000	722.333313	1023.000000	1023.000000	2046.000000
44.619999	0.005547	3.278467	0.837075	0.750238	2.760776	-1.069622	0.000000	-10.000000	0.658333	-28.633333	712.666687	1023.000000	1023.000000	2046.000000
44.639999	0.004315	2.550105	0.643232	0.712820	2.553935	-1.359882	0.000000	-10.000000	0.641667	-28.566668	703.000000	1023.000000	1023.000000	2046.000000
44.660000	0.003281	1.939199	0.367356	0.680653	2.474668	-1.583478	0.000000	-10.000000	0.641667	-28.200001	693.500000	1023.000000	1023.000000	2046.000000
44.680000	0.001328	0.785060	0.236072	0.468182	1.893725	-1.812919	0.000000	-10.000000	0.641667	-27.850000	684.000000	1023.000000	1023.000000	2046.000000
44.700001	-0.000327	-0.193469	-0.197383	0.412335	1.770114	-2.178535	0.000000	-10.000000	0.650000	-27.366667	674.666687	1023.000000	1023.000000	2046.000000
44.720001	-0.002217	-1.310225	-0.557080	0.267350	1.524907	-2.545401	0.000000	-10.000000	0.616667	-27.250000	665.500000	1023.000000	1023.000000	2046.000000
44.740002	-0.004029	-2.381114	-0.717177	0.076070	1.004870	-2.744877	0.000000	-10.000000	0.616667	-27.116667	656.500000	1023.000000	1023.000000	2046.000000
44.759998	-0.005102	-3.015246	-1.104635	0.176578	1.007924	-3.095114	0.000000	-10.000000	0.616667	-27.299999	647.500000	1023.000000	1023.000000	2046.000000
44.779999	-0.006501	-3.842350	-1.242364	0.053573	0.665732	-3.319291	0.000000	-10.000000	0.650000	-27.316668	638.500000	1023.000000	1023.000000	2046.000000
44.799999	-0.007775	-4.595210	-1.348337	-0.140443	0.347873	-3.454303	0.000000	-10.000000	0.650000	-27.666668	629.333313	1023.000000	1023.000000	2046.000000
44.820000	-0.008133	-4.806590	-1.583026	-0.126638	0.489824	-3.586750	0.000000	-10.000000	0.650000	-27.766668	620.000000	1023.000000	1023.000000	2046.000000
44.840000	-0.008112	-4.794397	-1.370950	-0.100614	0.161807	-3.484641	0.000000	-10.000000	0.650000	-27.866667	610.666687	1023.000000	1023.000000	2046.000000
44.860001	-0.008068	-4.768252	-1.405253	0.111313	0.173841	-3.648153	0.000000	-10.000000	0.650000	-27.850000	601.500000	1023.000000	1023.000000	2046.000000
44.880001	-0.008317	-4.915479	-1.611048	0.201005	0.264806	-3.770242	0.000000	-10.000000	0.650000	-27.716667	592.333313	1023.000000	1023.000000	2046.000000
44.900002	-0.008816	-5.210349	-1.559209	0.133040	-0.028414	-3.755766	0.000000	-10.000000	0.633333	-27.566668	583.000000	1023.000000	1023.000000	2046.000000
44.919998	-0.009054	-5.351204	-1.794397	0.238966	0.117449	-3.913222	0.000000	-10.000000	0.600000	-27.283333	573.666687	1023.000000	1023.000000	2046.000000
44.939999	-0.009611	-5.680369	-1.928883	0.132676	0.102421	-3.986583	0.000000	-10.000000	0.600000	-27.033333	564.500000	1023.000000	1023.000000	2046.000000
44.959999	-0.010435	-6.166961	-1.929648	-0.038705	-0.154744	-4.043864	0.000000	-10.000000	0.583333	-26.900000	555.500000	1023.000000	1023.000000	2046.000000
44.980000	-0.011271	-6.661102	-2.134300	-0.175384	-0.120400	-4.231018	0.000000	-10.000000	0.583333	-26.766666	546.500000	1023.000000	1023.000000	2046.000000
45.000000	-0.012351	-7.299206	-2.250275	-0.514758	-0.236791	-4.297382	0.000000	-10.000000	0.550000	-26.600000	531.666687	1023.000000	1023.000000	2046.000000
45.020000	-0.013317	-7.870406	-2.250252	-0.787394	-0.451527	-4.381233	0.000000	-10.000000	0.550000	-26.350000	519.833313	1023.000000	1023.000000	2046.000000
45.040001	-0.014483	-8.559534	-2.507086	-0.987586	-0.472404	-4.592458	0.000000	-10.000000	0.550000	-26.150000	511.000000	1023.000000	1023.000000	2046.000000
45.060001	-0.015848	-9.366339	-2.710749	-1.411428	-0.572500	-4.671662	0.000000	-10.000000	0.550000	-26.216667	508.166656	1023.000000	1023.000000	2046.000000
45.080002	-0.016947	-10.015568	-2.698812	-1.742577	-0.866727	-4.707451	0.000000	-10.000000	0.533333	-25.950001	502.500000	1023.000000	1023.000000	2046.000000
45.099998	-0.017992	-10.633042	-2.948573	-1.862847	-0.902096	-4.919526	0.000000	-10.000000	0.525000	-25.666668	493.833344	1023.000000	1023.000000	2046.000000
45.119999	-0.019402	-11.466292	-3.251536	-2.201876	-0.979149	-5.033731	0.000000	-10.000000	0.508333	-25.466667	485.333344	1023.000000	1023.000000	2046.000000
45.139999	-0.020421	-12.068552	-3.308136	-2.478358	-1.215460	-5.066598	0.000000	-10.000000	0.508333	-25.333334	476.666656	1023.000000	1023.000000	2046.000000
45.160000	-0.021373	-12.631346	-3.561299	-2.519768	-1.252671	-5.297608	0.000000	-10.000000	0.500000	-25.266666	468.333344	1023.000000	1023.000000	2046.000000
45.180000	-0.022791	-13.469228	-3.865525	-2.882544	-1.344612	-5.376546	0.000000	-10.000000	0.500000	-24.966667	459.833344	1023.000000	1023.000000	2046.000000
45.200001	-0.023827	-14.081602	-3.902838	-3.165215	-1.625336	-5.388213	0.000000	-10.000000	0.500000	-24.816668	451.500000	1023.000000	1023.000000	2046.000000
45.220001	-0.025162	-14.870518	-4.299223	-3.307309	-1.617596	-5.646390	0.000000	-10.000000	0.500000	-24.533333	443.166656	1023.000000	1023.000000	2046.000000
45.240002	-0.026398	-15.601173	-4.457360	-3.706162	-1.778710	-5.658940	0.000000	-10.000000	0.500000	-24.333334	435.000000	1023.000000	1023.000000	2046.000000
45.259998	-0.027314	-16.142403	-4.532332	-3.940173	-1.956817	-5.713081	0.000000	-10.000000	0.500000	-24.133333	427.000000	1023.000000	1023.000000	2046.000000
45.279999	-0.028748	-16.990181	-4.803185	-4.231062	-2.047199	-5.908735	0.000000	-10.000000	0.491667	-24.033333	419.000000	1023.000000	1023.000000	2046.000000
45.299999	-0.029151	-17.228491	-4.757468	-4.491358	-2.172586	-5.807078	0.000000	-10.000000	0.491667	-23.900000	411.000000	1023.000000	1023.000000	2046.000000
45.320000	-0.030224	-17.862429	-5.039011	-4.570736	-2.229693	-6.022988	0.000000	-10.000000	0.483333	-23.783335	403.000000	1023.000000	1023.000000	2046.000000
45.340000	-0.030861	-18.238737	-5.013162	-4.860500	-2.420553	-5.944523	0.000000	-10.000000	0.483333	-23.616667	395.000000	1023.000000	1023.000000	2046.000000
45.360001	-0.031930	-18.870676	-5.202238	-4.865217	-2.603276	-6.199945	0.000000	-10.000000	0.483333	-23.383333	387.000000	1023.000000	1023.000000	2046.000000
45.380001	-0.034083	-20.143288	-5.604935	-5.241427	-2.932062	-6.364863	0.000000	-10.000000	0.475000	-23.216667	379.000000	1023.000000	1023.000000	2046.000000
45.400002	-0.035162	-20.780474	-5.646737	-5.462805	-3.244780	-6.426152	0.000000	-10.000000	0.458333	-22.900000	371.333344	1023.000000	1023.000000	2046.000000
45.419998	-0.037471	-22.145521	-6.055294	-5.826423	-3.430032	-6.833774	0.000000	-10.000000	0.433333	-22.633333	363.666656	1023.000000	1023.000000	2046.000000
45.439999	-0.038696	-22.869329	-5.988707	-6.451715	-3.618869	-6.810039	0.000000	-10.000000	0.416667	-22.533333	356.333344	1023.000000	1023.000000	2046.000000
45.459999	-0.039292	-23.221621	-5.838845	-6.574213	-3.746741	-7.061822	0.000000	-10.000000	0.408333	-22.600000	348.666656	1023.000000	1023.000000	2046.000000
45.480000	-0.040818	-24.123453	-5.956376	-6.803419	-3.999583	-7.364076	0.000000	-10.000000	0.400000	-22.550001	341.166656	1023.000000	1023.000000	2046.000000
45.500000	-0.041691	-24.639488	-5.892760	-6.940736	-4.310034	-7.495958	0.000000	-10.000000	0.400000	-22.433334	333.500000	1023.000000	1023.000000	2046.000000
45.520000	-0.043263	-25.568390	-6.348307	-6.958438	-4.430904	-7.830742	0.000000	-10.000000	0.400000	-22.050001	326.166656	1023.000000	1023.000000	2046.000000
45.540001	-0.044410	-26.246471	-6.553654	-7.167785	-4.688829	-7.836203	0.000000	-10.000000	0.383333	-21.733334	318.833344	1023.000000	1023.000000	2046.000000
45.560001	-0.046011	-27.192551	-6.897770	-7.133736	-4.948062	-8.212982	0.000000	-10.000000	0.366667	-21.166668	311.666656	1023.000000	1023.000000	2046.000000
45.580002	-0.048007	-28.372171	-7.435764	-7.339590	-5.162611	-8.434206	0.000000	-10.000000	0.350000	-20.833334	304.500000	1023.000000	1023.000000	2046.000000
45.599998	-0.049191	-29.072142	-7.558651	-7.439079	-5.548117	-8.526294	0.000000	-10.000000	0.350000	-20.616667	297.500000	1023.000000	1023.000000	2046.000000
45.619999	-0.050906	-30.085335	-8.018897	-7.350992	-5.790955	-8.924491	0.000000	-10.000000	0.350000	-20.333334	290.500000	1023.000000	1023.000000	2046.000000
45.639999	-0.051687	-30.546902	-8.205453	-7.496844	-5.963807	-8.880797	0.000000	-10.000000	0.350000	-20.166668	283.666656	1023.000000	1023.000000	2046.000000
45.660000	-0.052617	-31.096689	-8.379567	-7.478984	-6.157493	-9.080646	0.000000	-10.000000	0.350000	-20.033335	277.000000	1023.000000	1023.000000	2046.000000
45.680000	-0.053624	-31.691555	-8.617280	-7.688456	-6.257550	-9.128268	0.000000	-10.000000	0.350000	-20.016668	270.333344	1023.000000	1023.000000	2046.000000
45.700001	-0.052833	-31.224091	-8.452609	-7.593484	-6.281713	-8.896284	0.000000	-10.000000	0.350000	-19.816668	263.666656	1023.000000	1023.000000	2046.000000
45.720001	-0.053130	-31.399673	-8.499709	-7.295841	-6.403745	-9.200378	0.000000	-10.000000	0.333333	-19.450001	257.000000	1023.000000	1023.000000	2046.000000
45.740002	-0.053256	-31.474363	-8.561978	-7.468622	-6.396224	-9.047540	0.000000	-10.000000	0.316667	-19.016666	250.666672	1023.000000	1023.000000	2046.000000
45.759998	-0.053421	-31.572014	-8.610287	-7.340983	-6.413958	-9.206787	0.000000	-10.000000	0.300000	-18.683334	244.333328	1023.000000	1023.000000	2046.000000
45.779999	-0.054072	-31.956804	-8.797968	-7.498088	-6.448961	-9.211787	0.000000	-10.000000	0.283333	-18.283333	238.000000	1023.000000	1023.000000	2046.000000
45.799999	-0.053805	-31.798660	-8.695752	-7.610508	-6.411273	-9.081127	0.000000	-10.000000	0.266667	-17.966667	231.666672	1023.000000	1023.000000	2046.000000
45.820000	-0.054642	-32.293499	-8.898968	-7.594203	-6.409328	-9.391002	0.000000	-10.000000	0.250000	-17.500000	225.666672	1023.000000	1023.000000	2046.000000
45.840000	-0.055224	-32.637173	-8.915491	-8.039810	-6.496760	-9.185110	0.000000	-10.000000	0.250000	-17.200001	220.000000	1023.000000	1023.000000	2046.000000
45.860001	-0.055727	-32.934620	-8.897215	-8.154842	-6.562679	-9.319884	0.000000	-10.000000	0.250000	-16.950001	214.333328	1023.000000	1023.000000	2046.000000
45.880001	-0.056921	-33.640430	-9.172525	-8.356898	-6.576164	-9.534843	0.000000	-10.000000	0.250000	-16.700001	208.666672	1023.000000	1023.000000	2046.000000
45.900002	-0.057459	-33.958069	-9.205894	-8.791423	-6.668265	-9.292486	0.000000	-10.000000	0.241667	-16.383335	203.000000	1023.000000	1023.000000	2046.000000
45.919998	-0.058283	-34.445541	-9.195369	-8.924410	-6.821935	-9.503829	0.000000	-10.000000	0.233333	-16.000000	197.666672	1023.000000	1023.000000	2046.000000
45.939999	-0.059551	-35.194778	-9.514181	-9.131117	-6.825574	-9.723906	0.000000	-10.000000	0.216667	-15.766667	192.333328	1023.000000	1023.000000	2046.000000
45.959999	-0.059992	-35.455082	-9.561818	-9.506246	-6.857845	-9.529174	0.000000	-10.000000	0.208333	-15.583334	187.000000	1023.000000	1023.000000	2046.000000
45.980000	-0.061045	-36.077538	-9.656121	-9.614563	-7.043912	-9.762941	0.000000	-10.000000	0.200000	-15.450000	181.666672	1023.000000	1023.000000	2046.000000
46.000000	-0.062128	-36.717934	-9.929835	-9.830940	-7.083961	-9.873199	0.000000	-10.000000	0.200000	-15.083333	176.500000	1023.000000	1023.000000	2046.000000
46.020000	-0.062346	-36.846195	-9.962996	-10.117076	-7.081282	-9.684840	0.000000	-10.000000	0.200000	-14.666667	171.500000	1023.000000	1023.000000	2046.000000
46.040001	-0.063445	-37.495869	-10.134665	-10.151774	-7.225314	-9.984115	0.000000	-10.000000	0.183333	-14.050000	166.666672	1023.000000	1023.000000	2046.000000
46.060001	-0.064377	-38.046581	-10.357813	-10.439081	-7.260251	-9.989438	0.000000	-10.000000	0.183333	-13.533334	162.000000	1023.000000	1023.000000	2046.000000
46.080002	-0.064550	-38.149273	-10.353848	-10.645884	-7.285894	-9.863647	0.000000	-10.000000	0.150000	-12.816667	157.500000	1023.000000	1023.000000	2046.000000
46.099998	-0.065589	-38.762890	-10.488333	-10.710040	-7.409024	-10.155491	0.000000	-10.000000	0.133333	-12.216667	153.166672	1023.000000	1023.000000	2046.000000
46.119999	-0.066292	-39.178822	-10.676065	-10.983414	-7.402118	-10.117225	0.000000	-10.000000	0.100000	-11.433333	149.000000	1023.000000	1023.000000	2046.000000
46.139999	-0.066593	-39.356510	-10.705250	-11.189644	-7.420249	-10.041368	0.000000	-10.000000	0.100000	-10.700001	145.166672	1023.000000	1023.000000	2046.000000
46.160000	-0.067459	-39.868408	-10.812100	-11.271788	-7.457358	-10.327162	0.000000	-10.000000	0.083333	-9.750000	141.666672	1023.000000	1023.000000	2046.000000
46.180000	-0.067905	-40.131580	-10.919128	-11.564946	-7.416305	-10.231200	0.000000	-10.000000	0.066667	-8.716667	138.500000	1023.000000	1023.000000	2046.000000
46.200001	-0.067810	-40.075623	-10.838612	-11.719941	-7.397590	-10.119481	0.000000	-10.000000	0.050000	-7.516667	135.500000	1023.000000	1023.000000	2046.000000
46.220001	-0.068210	-40.311909	-10.917939	-11.693010	-7.319362	-10.381596	0.000000	-10.000000	0.050000	-6.050000	132.833328	1023.000000	1023.000000	2046.000000
46.240002	-0.068058	-40.222481	-10.902156	-11.882995	-7.283397	-10.153933	0.000000	-10.000000	0.033333	-3.966667	130.833328	1023.000000	1023.000000	2046.000000
46.259998	-0.067543	-39.918110	-10.825209	-11.857784	-7.251101	-9.984016	0.000000	-10.000000	0.016667	-0.950000	129.666672	1023.000000	1023.000000	2046.000000
46.279999	-0.068254	-40.338356	-11.033455	-11.688225	-7.257915	-10.358762	0.000000	-10.000000	-0.008333	2.016667	129.166672	1023.000000	1023.000000	2046.000000
46.299999	-0.068406	-40.428097	-11.215508	-11.839040	-7.222729	-10.150818	0.000000	-10.000000	-0.016667	4.983334	129.000000	1023.000000	1023.000000	2046.000000
46.320000	-0.068430	-40.442379	-11.138818	-12.072201	-7.226740	-10.004622	0.000000	-10.000000	-0.025000	7.200000	129.000000	1023.000000	1023.000000	2046.000000
46.340000	-0.068695	-40.598537	-11.000283	-12.135011	-7.203439	-10.259804	0.000000	-10.000000	-0.033333	8.966667	129.000000	1023.000000	1023.000000	2046.000000
46.360001	-0.067415	-39.842003	-10.584815	-12.171071	-7.021631	-10.064484	0.000000	-10.000000	-0.050000	10.050000	129.000000	1023.000000	1023.000000	2046.000000
46.380001	-0.066106	-39.068451	-10.185968	-11.966656	-6.922444	-9.993382	0.000000	-10.000000	-0.066667	10.883334	129.000000	1023.000000	1023.000000	2046.000000
46.400002	-0.066199	-39.123886	-10.205760	-11.637966	-6.910489	-10.369670	0.000000	-10.000000	-0.083333	11.933333	129.000000	1023.000000	1023.000000	2046.000000
46.419998	-0.065933	-38.966179	-10.344205	-11.540647	-6.863162	-10.218167	0.000000	-10.000000	-0.091667	12.966667	93.333336	1023.000000	1023.000000	2046.000000
46.439999	-0.066016	-39.015274	-10.480490	-11.425650	-6.912735	-10.196401	0.000000	-10.000000	-0.116667	13.700000	58.666668	1023.000000	1023.000000	2046.000000
46.459999	-0.066644	-39.386688	-10.733092	-11.205022	-6.971314	-10.477259	0.000000	-10.000000	-0.125000	14.183333	25.666666	1023.000000	1023.000000	2046.000000
46.480000	-0.066522	-39.314629	-10.900233	-11.093784	-6.996232	-10.324379	0.000000	-10.000000	-0.125000	13.916667	30.000000	1023.000000	1023.000000	2046.000000
46.500000	-0.066402	-39.243382	-10.974607	-10.851329	-7.078603	-10.338844	0.000000	-10.000000	-0.100000	13.333333	34.666668	1023.000000	1023.000000	2046.000000
46.520000	-0.066545	-39.328251	-11.137468	-10.494545	-7.126019	-10.570217	0.000000	-10.000000	-0.066667	12.316667	39.333332	1023.000000	1023.000000	2046.000000
46.540001	-0.065776	-38.873825	-11.150927	-10.190725	-7.148335	-10.383838	0.000000	-10.000000	-0.033333	10.950001	43.666668	1023.000000	1023.000000	2046.000000
46.560001	-0.065213	-38.541096	-11.069618	-9.999357	-7.218611	-10.253510	0.000000	-10.000000	-0.008333	9.416667	47.666668	1023.000000	1023.000000	2046.000000
46.580002	-0.065305	-38.594967	-11.168377	-9.815749	-7.166147	-10.444694	0.000000	-10.000000	0.000000	7.500000	51.000000	1023.000000	1023.000000	2046.000000
46.599998	-0.064267	-37.981888	-11.052667	-9.700822	-7.074204	-10.154195	0.000000	-10.000000	0.000000	5.850000	53.833332	1023.000000	1023.000000	2046.000000
46.619999	-0.062961	-37.209862	-10.841605	-9.459167	-7.052670	-9.856420	0.000000	-10.000000	0.000000	3.850000	56.000000	1023.000000	1023.000000	2046.000000
46.639999	-0.062809	-37.120190	-10.789777	-9.166159	-7.037757	-10.126495	0.000000	-10.000000	0.016667	1.966667	57.666668	1023.000000	1023.000000	2046.000000
46.660000	-0.062017	-36.652317	-10.722262	-9.056936	-6.947754	-9.925366	0.000000	-10.000000	0.033333	-0.066667	58.500000	1023.000000	1023.000000	2046.000000
46.680000	-0.061199	-36.168480	-10.573964	-9.037659	-6.925761	-9.631096	0.000000	-10.000000	0.050000	-1.516667	59.000000	1023.000000	1023.000000	2046.000000
46.700001	-0.061501	-36.347034	-10.598063	-9.028699	-6.899426	-9.820846	0.000000	-10.000000	0.041667	-2.650000	59.000000	1023.000000	1023.000000	2046.000000
46.720001	-0.061503	-36.348324	-10.512932	-9.210453	-6.896951	-9.727990	0.000000	-10.000000	0.041667	-3.616667	59.000000	1023.000000	1023.000000	2046.000000
46.740002	-0.061254	-36.200954	-10.424187	-9.391720	-6.875588	-9.509461	0.000000	-10.000000	0.050000	-4.733334	59.000000	1023.000000	1023.000000	2046.000000
46.759998	-0.062165	-36.739304	-10.490365	-9.531827	-6.938273	-9.778836	0.000000	-10.000000	0.066667	-5.900000	59.000000	1023.000000	1023.000000	2046.000000
46.779999	-0.062593	-36.992584	-10.501431	-9.681104	-6.958718	-9.851330	0.000000	-10.000000	0.075000	-6.850000	59.000000	1023.000000	1023.000000	2046.000000
46.799999	-0.062595	-36.993687	-10.410627	-9.896772	-7.045290	-9.640997	0.000000	-10.000000	0.083333	-7.700000	59.000000	1023.000000	1023.000000	2046.000000
46.820000	-0.063235	-37.371700	-10.461238	-10.036736	-7.091767	-9.781960	0.000000	-10.000000	0.091667	-8.416667	59.000000	1023.000000	1023.000000	2046.000000
46.840000	-0.064072	-37.866383	-10.570389	-10.124941	-7.118252	-10.052799	0.000000	-10.000000	0.100000	-9.050000	59.000000	1023.000000	1023.000000	2046.000000
46.860001	-0.064235	-37.963154	-10.579577	-10.257136	-7.204715	-9.921725	0.000000	-10.000000	0.100000	-9.466667	55.500000	1023.000000	1023.000000	2046.000000
46.880001	-0.064819	-38.307735	-10.646451	-10.417317	-7.309532	-9.934436	0.000000	-10.000000	0.100000	-9.783334	47.500000	1023.000000	1023.000000	2046.000000
46.900002	-0.065783	-38.877697	-10.842420	-10.504866	-7.310044	-10.220369	0.000000	-10.000000	0.100000	-9.900000	38.500000	1023.000000	1023.000000	2046.000000
46.919998	-0.065980	-38.993977	-10.878785	-10.623510	-7.380320	-10.111362	0.000000	-10.000000	0.100000	-10.033334	31.833334	1023.000000	1023.000000	2046.000000
46.939999	-0.066409	-39.247467	-10.967925	-10.780062	-7.470335	-10.029143	0.000000	-10.000000	0.100000	-10.150001	28.500000	1023.000000	1023.000000	2046.000000
46.959999	-0.067386	-39.824902	-11.142086	-10.941763	-7.538961	-10.202093	0.000000	-10.000000	0.100000	-10.433333	25.166666	1023.000000	1023.000000	2046.000000
46.980000	-0.067837	-40.091518	-11.207582	-11.053377	-7.553775	-10.276783	0.000000	-10.000000	0.100000	-10.633333	21.666666	1023.000000	1023.000000	2046.000000
47.000000	-0.067916	-40.138649	-11.198613	-11.142692	-7.653906	-10.143437	0.000000	-10.000000	0.100000	-10.833333	18.000000	1023.000000	1023.000000	2046.000000
47.020000	-0.068901	-40.720432	-11.394230	-11.297344	-7.703721	-10.325137	0.000000	-10.000000	0.100000	-10.866667	14.333333	1023.000000	1023.000000	2046.000000
47.040001	-0.069646	-41.160576	-11.489784	-11.468698	-7.767810	-10.434285	0.000000	-10.000000	0.100000	-10.950000	10.666667	1023.000000	1023.000000	2046.000000
47.060001	-0.069773	-41.235703	-11.527604	-11.615327	-7.782037	-10.310733	0.000000	-10.000000	0.100000	-10.916667	7.166667	1023.000000	1023.000000	2046.000000
47.080002	-0.070690	-41.777927	-11.662933	-11.886653	-7.872213	-10.356126	0.000000	-10.000000	0.100000	-10.900001	3.666667	1023.000000	1023.000000	2046.000000
47.099998	-0.071386	-42.189011	-11.769295	-12.005743	-7.893760	-10.520211	0.000000	-10.000000	0.108333	-10.666667	0.333333	1023.000000	1023.000000	2046.000000
47.119999	-0.071176	-42.065086	-11.706287	-12.044014	-7.924889	-10.389895	0.000000	-10.000000	0.108333	-10.500000	-2.833333	1023.000000	1023.000000	2046.000000
47.139999	-0.071951	-42.522991	-11.763165	-12.264797	-8.119081	-10.375950	0.000000	-10.000000	0.108333	-10.166667	-6.333333	1023.000000	1023.000000	2046.000000
47.160000	-0.072075	-42.596493	-11.836843	-12.265114	-8.060459	-10.434075	0.000000	-10.000000	0.100000	-9.733334	-9.666667	1023.000000	1023.000000	2046.000000
47.180000	-0.072100	-42.611248	-11.869802	-12.147327	-8.165840	-10.428278	0.000000	-10.000000	0.083333	-9.100000	-13.000000	1023.000000	1023.000000	2046.000000
47.200001	-0.073264	-43.298885	-12.184881	-12.315504	-8.295019	-10.503482	0.000000	-10.000000	0.066667	-8.200000	-16.000000	1023.000000	1023.000000	2046.000000
47.220001	-0.074261	-43.888268	-12.402168	-12.511202	-8.282683	-10.692214	0.000000	-10.000000	0.050000	-7.016667	-18.833334	1023.000000	1023.000000	2046.000000
47.240002	-0.074634	-44.108658	-12.347931	-12.708599	-8.424162	-10.627966	0.000000	-10.000000	0.041667	-5.500000	-21.166666	1023.000000	1023.000000	2046.000000
47.259998	-0.074608	-44.093136	-12.073246	-12.886610	-8.419561	-10.713720	0.000000	-10.000000	0.025000	-3.366667	-23.000000	1023.000000	1023.000000	2046.000000
47.279999	-0.073491	-43.433182	-11.690208	-12.690734	-8.289439	-10.762800	0.000000	-10.000000	0.000000	-0.533333	-24.166666	1023.000000	1023.000000	2046.000000
47.299999	-0.073106	-43.205547	-11.566833	-12.454526	-8.337566	-10.846621	0.000000	-10.000000	-0.025000	2.583333	-24.833334	1023.000000	1023.000000	2046.000000
47.320000	-0.073498	-43.437366	-11.693419	-12.404974	-8.330860	-11.008114	0.000000	-10.000000	-0.050000	5.916667	-25.000000	1023.000000	1023.000000	2046.000000
47.340000	-0.073660	-43.532898	-11.833413	-12.300876	-8.321817	-11.076794	0.000000	-10.000000	-0.075000	8.783334	-25.000000	1023.000000	1023.000000	2046.000000
47.360001	-0.073690	-43.551010	-11.930116	-12.184681	-8.373186	-11.063029	0.000000	-10.000000	-0.116667	11.683333	-25.000000	1023.000000	1023.000000	2046.000000
47.380001	-0.073942	-43.699451	-12.103544	-12.067728	-8.371518	-11.156663	0.000000	-10.000000	-0.166667	13.983334	-25.000000	1023.000000	1023.000000	2046.000000
47.400002	-0.073554	-43.470295	-12.164357	-11.806231	-8.261165	-11.238541	0.000000	-10.000000	-0.191667	15.816667	-25.000000	1023.000000	1023.000000	2046.000000
47.419998	-0.072702	-42.966656	-12.166052	-11.473807	-8.193670	-11.133127	0.000000	-10.000000	-0.216667	17.500000	-8.666667	1023.000000	1023.000000	2046.000000
47.439999	-0.071947	-42.520603	-12.217135	-11.216519	-8.050035	-11.036914	0.000000	-10.000000	-0.241667	18.850000	9.166667	1023.000000	1023.000000	2046.000000
47.459999	-0.070926	-41.917435	-12.188817	-10.917492	-7.843705	-10.967422	0.000000	-10.000000	-0.283333	20.150002	29.166666	1023.000000	1023.000000	2046.000000
47.480000	-0.069326	-40.971786	-11.991986	-10.665247	-7.566635	-10.747917	0.000000	-10.000000	-0.325000	21.233334	35.166668	1023.000000	1023.000000	2046.000000
47.500000	-0.067600	-39.951733	-11.803326	-10.560052	-7.181183	-10.407173	0.000000	-10.000000	-0.375000	22.583334	42.000000	1023.000000	1023.000000	2046.000000
47.520000	-0.065768	-38.869164	-11.611121	-10.388904	-6.732436	-10.136702	0.000000	-10.000000	-0.425000	24.083334	49.333332	1023.000000	1023.000000	2046.000000
47.540001	-0.063501	-37.528797	-11.286842	-10.090240	-6.230614	-9.921099	0.000000	-10.000000	-0.475000	25.450001	57.000000	1023.000000	1023.000000	2046.000000
47.560001	-0.061296	-36.225956	-10.958710	-9.890237	-5.771305	-9.605705	0.000000	-10.000000	-0.525000	27.050001	65.333336	1023.000000	1023.000000	2046.000000
47.580002	-0.059238	-35.009655	-10.712642	-9.825277	-5.201009	-9.270728	0.000000	-10.000000	-0.583333	28.383335	74.166664	1023.000000	1023.000000	2046.000000
47.599998	-0.057174	-33.789871	-10.432147	-9.866757	-4.624708	-8.866260	0.000000	-10.000000	-0.641667	29.833334	83.666664	1023.000000	1023.000000	2046.000000
47.619999	-0.055398	-32.740273	-10.119295	-9.884778	-4.141665	-8.594532	0.000000	-10.000000	-0.666667	30.650000	93.500000	1023.000000	1023.000000	2046.000000
47.639999	-0.054074	-31.957588	-9.867616	-10.020239	-3.749459	-8.320276	0.000000	-10.000000	-0.691667	31.583334	103.500000	1023.000000	1023.000000	2046.000000
47.660000	-0.052831	-31.222832	-9.648955	-10.233241	-3.345744	-7.994891	0.000000	-10.000000	-0.691667	32.200001	113.833336	1023.000000	1023.000000	2046.000000
47.680000	-0.051485	-30.427343	-9.433026	-10.277658	-2.964549	-7.752111	0.000000	-10.000000	-0.683333	32.450001	124.333336	1023.000000	1023.000000	2046.000000
47.700001	-0.050129	-29.626116	-9.186718	-10.274460	-2.682048	-7.482890	0.000000	-10.000000	-0.683333	32.400002	135.166672	1023.000000	1023.000000	2046.000000
47.720001	-0.048985	-28.949877	-9.026463	-10.260145	-2.424678	-7.238591	0.000000	-10.000000	-0.666667	32.250000	145.833328	1023.000000	1023.000000	2046.000000
47.740002	-0.047726	-28.206251	-8.885482	-10.267399	-2.047682	-7.005689	0.000000	-10.000000	-0.683333	32.200001	156.666672	1023.000000	1023.000000	2046.000000
47.759998	-0.046335	-27.384195	-8.642248	-10.209853	-1.801103	-6.730990	0.000000	-10.000000	-0.658333	32.083336	167.500000	1023.000000	1023.000000	2046.000000
47.779999	-0.045113	-26.661497	-8.480196	-10.086771	-1.520047	-6.574482	0.000000	-10.000000	-0.650000	31.850000	178.333328	1023.000000	1023.000000	2046.000000
47.799999	-0.044036	-26.025312	-8.379915	-10.090611	-1.231992	-6.322793	0.000000	-10.000000	-0.616667	31.633333	189.000000	1023.000000	1023.000000	2046.000000
47.820000	-0.042839	-25.318062	-8.297898	-10.029717	-0.890416	-6.100030	0.000000	-10.000000	-0.600000	31.366667	199.500000	1023.000000	1023.000000	2046.000000
47.840000	-0.041552	-24.557213	-8.048604	-9.951046	-0.726236	-5.831327	0.000000	-10.000000	-0.583333	30.716667	210.000000	1023.000000	1023.000000	2046.000000
47.860001	-0.040302	-23.818401	-7.877551	-9.819459	-0.505645	-5.615746	0.000000	-10.000000	-0.583333	30.033333	220.333328	1023.000000	1023.000000	2046.000000
47.880001	-0.038985	-23.040102	-7.802418	-9.743403	-0.158686	-5.335595	0.000000	-10.000000	-0.566667	29.650000	230.500000	1023.000000	1023.000000	2046.000000
47.900002	-0.037732	-22.299809	-7.628180	-9.583434	0.067953	-5.156147	0.000000	-10.000000	-0.558333	29.416666	240.500000	1023.000000	1023.000000	2046.000000
47.919998	-0.036531	-21.589584	-7.415108	-9.474419	0.223147	-4.923203	0.000000	-10.000000	-0.516667	29.150000	250.500000	1023.000000	1023.000000	2046.000000
47.939999	-0.035234	-20.823223	-7.295822	-9.392006	0.525271	-4.660667	0.000000	-10.000000	-0.500000	28.366667	260.166656	1023.000000	1023.000000	2046.000000
47.959999	-0.034122	-20.165960	-7.195549	-9.280242	0.782913	-4.473082	0.000000	-10.000000	-0.466667	27.716667	269.666656	1023.000000	1023.000000	2046.000000
47.980000	-0.032998	-19.502104	-6.949438	-9.198593	0.958055	-4.312129	0.000000	-10.000000	-0.458333	27.200001	279.000000	1023.000000	1023.000000	2046.000000
48.000000	-0.031542	-18.641069	-6.787652	-9.106984	1.284891	-4.031322	0.000000	-10.000000	-0.475000	27.066668	288.333344	1023.000000	1023.000000	2046.000000
48.020000	-0.030106	-17.792704	-6.584803	-8.920031	1.495135	-3.783005	0.000000	-10.000000	-0.466667	27.183334	297.500000	1023.000000	1023.000000	2046.000000
48.040001	-0.028671	-16.944517	-6.396149	-8.757675	1.739891	-3.530584	0.000000	-10.000000	-0.466667	27.283333	306.500000	1023.000000	1023.000000	2046.000000
48.060001	-0.027171	-16.057844	-6.237878	-8.544485	1.993199	-3.268679	0.000000	-10.000000	-0.441667	27.300001	315.500000	1023.000000	1023.000000	2046.000000
48.080002	-0.025794	-15.243995	-6.130346	-8.238926	2.175343	-3.050066	0.000000	-10.000000	-0.466667	27.183334	324.500000	1023.000000	1023.000000	2046.000000
48.099998	-0.024993	-14.770772	-6.017427	-8.026799	2.231926	-2.958471	0.000000	-10.000000	-0.466667	27.233334	333.500000	1023.000000	1023.000000	2046.000000
48.119999	-0.023782	-14.055157	-5.927921	-7.847475	2.440523	-2.720284	0.000000	-10.000000	-0.475000	27.433334	342.500000	1023.000000	1023.000000	2046.000000
48.139999	-0.022675	-13.401175	-5.668453	-7.601939	2.504171	-2.634954	0.000000	-10.000000	-0.466667	27.683334	351.666656	1023.000000	1023.000000	2046.000000
48.160000	-0.020958	-12.386249	-5.194946	-7.211557	2.617889	-2.597633	0.000000	-10.000000	-0.475000	27.683334	361.000000	1023.000000	1023.000000	2046.000000
48.180000	-0.018705	-11.054453	-4.879987	-6.654735	2.937181	-2.456912	0.000000	-10.000000	-0.491667	27.883333	370.333344	1023.000000	1023.000000	2046.000000
48.200001	-0.017786	-10.511695	-4.746522	-6.284533	2.938138	-2.418777	0.000000	-10.000000	-0.500000	27.950001	379.500000	1023.000000	1023.000000	2046.000000
48.220001	-0.018014	-10.646317	-4.790842	-5.987105	2.839211	-2.707582	0.000000	-10.000000	-0.525000	28.233334	388.833344	1023.000000	1023.000000	2046.000000
48.240002	-0.017953	-10.610410	-4.944383	-5.804213	2.895572	-2.757387	0.000000	-10.000000	-0.516667	28.216667	398.166656	1023.000000	1023.000000	2046.000000
48.259998	-0.017734	-10.480801	-4.942970	-5.664642	2.817365	-2.690554	0.000000	-10.000000	-0.533333	28.433334	407.666656	1023.000000	1023.000000	2046.000000
48.279999	-0.017012	-10.054345	-4.860105	-5.284016	2.858947	-2.769172	0.000000	-10.000000	-0.525000	28.550001	417.000000	1023.000000	1023.000000	2046.000000
48.299999	-0.015691	-9.273272	-4.782381	-4.859282	3.047795	-2.679404	0.000000	-10.000000	-0.516667	28.400000	426.666656	1023.000000	1023.000000	2046.000000
48.320000	-0.014537	-8.591332	-4.715789	-4.494268	3.149422	-2.530698	0.000000	-10.000000	-0.491667	28.150000	436.166656	1023.000000	1023.000000	2046.000000
48.340000	-0.013721	-8.109030	-4.627172	-4.139387	3.159639	-2.502109	0.000000	-10.000000	-0.466667	27.750000	445.666656	1023.000000	1023.000000	2046.000000
48.360001	-0.012472	-7.370774	-4.481647	-3.783599	3.325279	-2.430808	0.000000	-10.000000	-0.450000	27.350000	454.833344	1023.000000	1023.000000	2046.000000
48.380001	-0.011041	-6.525445	-4.392788	-3.544677	3.544201	-2.132180	0.000000	-10.000000	-0.425000	26.983334	464.000000	1023.000000	1023.000000	2046.000000
48.400002	-0.009875	-5.836016	-4.223560	-3.474510	3.664365	-1.802311	0.000000	-10.000000	-0.408333	26.366667	473.000000	1023.000000	1023.000000	2046.000000
48.419998	-0.008361	-4.941071	-3.987386	-3.259079	3.940872	-1.635478	0.000000	-10.000000	-0.400000	25.933332	482.000000	1023.000000	1023.000000	2046.000000
48.439999	-0.006310	-3.729196	-3.698704	-2.982455	4.334034	-1.382071	0.000000	-10.000000	-0.400000	25.333334	490.833344	1023.000000	1023.000000	2046.000000
48.459999	-0.004441	-2.624445	-3.415749	-2.832540	4.617533	-0.993689	0.000000	-10.000000	-0.400000	25.116667	499.500000	1023.000000	1023.000000	2046.000000
48.480000	-0.003132	-1.850936	-3.201118	-2.703516	4.891585	-0.837886	0.000000	-10.000000	-0.408333	25.066668	507.833344	1023.000000	1023.000000	2046.000000
48.500000	-0.001135	-0.670691	-2.909288	-2.540514	5.398898	-0.619787	0.000000	-10.000000	-0.416667	25.183334	516.166687	1023.000000	1023.000000	2046.000000
48.520000	0.000524	0.309550	-2.632866	-2.561425	5.742362	-0.238520	0.000000	-10.000000	-0.425000	25.366667	524.500000	1023.000000	1023.000000	2046.000000
48.540001	0.001265	0.747602	-2.347125	-2.707869	5.860188	-0.057592	0.000000	-10.000000	-0.416667	25.450001	533.000000	1023.000000	1023.000000	2046.000000
48.560001	0.002490	1.471448	-2.137763	-2.701059	6.275929	0.034341	0.000000	-10.000000	-0.408333	25.350000	541.500000	1023.000000	1023.000000	2046.000000
48.580002	0.003721	2.199202	-1.990027	-2.742838	6.557350	0.374718	0.000000	-10.000000	-0.400000	25.033333	549.833313	1023.000000	1023.000000	2046.000000
48.599998	0.004233	2.501533	-1.854295	-2.837045	6.639699	0.553175	0.000000	-10.000000	-0.391667	24.716667	558.333313	1023.000000	1023.000000	2046.000000
48.619999	0.005503	3.252421	-1.692148	-2.711956	6.976600	0.679925	0.000000	-10.000000	-0.383333	24.566668	566.666687	1023.000000	1023.000000	2046.000000
48.639999	0.006650	3.930414	-1.601560	-2.663763	7.237530	0.958207	0.000000	-10.000000	-0.375000	24.483334	575.000000	1023.000000	1023.000000	2046.000000
48.660000	0.007174	4.240118	-1.471868	-2.739397	7.296531	1.154852	0.000000	-10.000000	-0.366667	24.300001	583.000000	1023.000000	1023.000000	2046.000000
48.680000	0.008041	4.752412	-1.366338	-2.689354	7.552183	1.255921	0.000000	-10.000000	-0.366667	23.933334	591.000000	1023.000000	1023.000000	2046.000000
48.700001	0.009491	5.609028	-1.190299	-2.585799	7.877545	1.507581	0.000000	-10.000000	-0.358333	23.733334	599.000000	1023.000000	1023.000000	2046.000000
48.720001	0.010217	6.038325	-1.066644	-2.651924	7.930584	1.826309	0.000000	-10.000000	-0.358333	23.466667	607.000000	1023.000000	1023.000000	2046.000000
48.740002	0.010846	6.410139	-0.935789	-2.597701	8.093143	1.850487	0.000000	-10.000000	-0.333333	23.350000	615.000000	1023.000000	1023.000000	2046.000000
48.759998	0.012245	7.236759	-0.786070	-2.483521	8.470659	2.035691	0.000000	-10.000000	-0.316667	22.983334	623.000000	1023.000000	1023.000000	2046.000000
48.779999	0.013377	7.905999	-0.626280	-2.398675	8.613246	2.317709	0.000000	-10.000000	-0.300000	22.716667	630.666687	1023.000000	1023.000000	2046.000000
48.799999	0.013647	8.065084	-0.525564	-2.453601	8.606645	2.437605	0.000000	-10.000000	-0.291667	22.450001	638.333313	1023.000000	1023.000000	2046.000000
48.820000	0.014780	8.735082	-0.433310	-2.363161	8.946883	2.584669	0.000000	-10.000000	-0.291667	22.183334	645.666687	1023.000000	1023.000000	2046.000000
48.840000	0.016081	9.503716	-0.289935	-2.203765	9.176212	2.821203	0.000000	-10.000000	-0.275000	21.916668	653.333313	1023.000000	1023.000000	2046.000000
48.860001	0.016668	9.850631	-0.129512	-2.223820	9.078284	3.125679	0.000000	-10.000000	-0.258333	21.366667	660.666687	1023.000000	1023.000000	2046.000000
48.880001	0.017691	10.455601	-0.000973	-2.029942	9.286550	3.199966	0.000000	-10.000000	-0.250000	20.933334	668.000000	1023.000000	1023.000000	2046.000000
48.900002	0.019398	11.464018	0.129429	-1.756772	9.674332	3.417028	0.000000	-10.000000	-0.258333	20.616667	675.000000	1023.000000	1023.000000	2046.000000
48.919998	0.020462	12.093144	0.242699	-1.602402	9.793692	3.659156	0.000000	-10.000000	-0.275000	20.583334	681.833313	1023.000000	1023.000000	2046.000000
48.939999	0.021053	12.442434	0.341282	-1.407496	9.710336	3.798313	0.000000	-10.000000	-0.266667	20.383333	688.666687	1023.000000	1023.000000	2046.000000
48.959999	0.021141	12.494321	0.343273	-1.307705	9.674173	3.784579	0.000000	-10.000000	-0.258333	20.150002	695.500000	1023.000000	1023.000000	2046.000000
48.980000	0.021885	12.933745	0.409072	-1.057552	9.828156	3.754069	0.000000	-10.000000	-0.225000	19.500000	702.333313	1023.000000	1023.000000	2046.000000
49.000000	0.022936	13.555275	0.640064	-0.826588	9.945916	3.795882	0.000000	-10.000000	-0.191667	18.816668	709.000000	1023.000000	1023.000000	2046.000000
49.020000	0.023989	14.177653	1.056427	-0.575789	9.845179	3.851836	0.000000	-10.000000	-0.141667	17.666666	715.333313	1023.000000	1023.000000	2046.000000
49.040001	0.024496	14.477032	1.415554	-0.414685	9.601046	3.875117	0.000000	-10.000000	-0.116667	16.766666	721.500000	1023.000000	1023.000000	2046.000000
49.060001	0.024726	14.612867	1.394080	-0.101895	9.735372	3.585310	0.000000	-10.000000	-0.091667	15.550000	727.166687	1023.000000	1023.000000	2046.000000
49.080002	0.024115	14.251878	1.261863	0.158999	9.584579	3.246438	0.000000	-10.000000	-0.083333	14.416667	732.666687	1023.000000	1023.000000	2046.000000
49.099998	0.022393	13.234216	1.098290	0.066627	9.040198	3.029100	0.000000	-10.000000	-0.075000	13.250000	737.500000	1023.000000	1023.000000	2046.000000
49.119999	0.021938	12.965164	0.977381	0.212983	9.014406	2.760394	0.000000	-10.000000	-0.066667	12.566667	742.333313	1023.000000	1023.000000	2046.000000
49.139999	0.022677	13.402099	0.969939	0.581366	9.163466	2.687327	0.000000	-10.000000	-0.058333	12.083334	746.666687	1023.000000	1023.000000	2046.000000
49.160000	0.022534	13.317634	0.986878	0.813115	8.869886	2.647753	0.000000	-10.000000	-0.050000	11.833334	751.000000	1023.000000	1023.000000	2046.000000
49.180000	0.022553	13.328754	0.978831	1.011519	8.794942	2.543463	0.000000	-10.000000	-0.041667	11.483334	755.000000	1023.000000	1023.000000	2046.000000
49.200001	0.023635	13.968029	0.998406	1.450639	9.032928	2.486055	0.000000	-10.000000	-0.033333	10.966667	758.833313	1023.000000	1023.000000	2046.000000
49.220001	0.023655	13.980348	1.065398	1.584870	8.789594	2.540486	0.000000	-10.000000	-0.016667	10.133334	762.500000	1023.000000	1023.000000	2046.000000
49.240002	0.023455	13.862197	1.064407	1.550315	8.690288	2.557188	0.000000	-10.000000	-0.008333	8.850000	765.833313	1023.000000	1023.000000	2046.000000
49.259998	0.024602	14.539646	1.094535	1.773720	9.021920	2.649472	0.000000	-10.000000	0.000000	7.250000	769.000000	1023.000000	1023.000000	2046.000000
49.279999	0.025349	14.981348	1.184023	1.865239	9.090136	2.841952	0.000000	-10.000000	0.000000	5.666667	771.833313	1023.000000	1023.000000	2046.000000
49.299999	0.025667	15.169128	1.371518	1.840567	8.949317	3.007727	0.000000	-10.000000	0.000000	4.450000	774.000000	1023.000000	1023.000000	2046.000000
49.320000	0.026982	15.946173	1.429721	2.121458	9.406139	2.988855	0.000000	-10.000000	0.008333	3.850000	775.666687	1023.000000	1023.000000	2046.000000
49.340000	0.028106	16.610641	1.593049	2.254967	9.560539	3.202086	0.000000	-10.000000	0.016667	3.316667	777.000000	1023.000000	1023.000000	2046.000000
49.360001	0.028450	16.814188	1.798851	2.135156	9.483951	3.396230	0.000000	-10.000000	0.016667	3.233333	778.333313	1023.000000	1023.000000	2046.000000
49.380001	0.029290	17.310320	1.898400	2.092271	9.854669	3.464980	0.000000	-10.000000	0.008333	3.416667	779.500000	1023.000000	1023.000000	2046.000000
49.400002	0.030148	17.817404	2.029660	2.108974	10.170487	3.508282	0.000000	-10.000000	0.000000	4.050000	780.500000	1023.000000	1023.000000	2046.000000
49.419998	0.029553	17.465889	2.194719	1.728200	9.906651	3.636317	0.000000	-10.000000	0.000000	4.616667	781.666687	1023.000000	1023.000000	2046.000000
49.439999	0.029672	17.536440	2.258272	1.544625	10.066994	3.666549	0.000000	-10.000000	0.000000	4.783333	783.000000	1023.000000	1023.000000	2046.000000
49.459999	0.030377	17.953060	2.213466	1.630601	10.416886	3.692107	0.000000	-10.000000	0.008333	4.433333	784.666687	1023.000000	1023.000000	2046.000000
49.480000	0.029835	17.632742	2.290524	1.408003	10.123682	3.810533	0.000000	-10.000000	0.008333	3.700000	786.166687	1023.000000	1023.000000	2046.000000
49.500000	0.029616	17.502779	2.274567	1.233411	10.146718	3.848083	0.000000	-10.000000	0.016667	2.900000	787.666687	1023.000000	1023.000000	2046.000000
49.520000	0.030283	17.897488	2.156008	1.323260	10.569711	3.848510	0.000000	-10.000000	0.008333	2.166667	788.833313	1023.000000	1023.000000	2046.000000
49.540001	0.030031	17.748140	2.216880	1.223168	10.383130	3.924962	0.000000	-10.000000	0.008333	1.400000	789.666687	1023.000000	1023.000000	2046.000000
49.560001	0.029574	17.478125	2.235451	0.992179	10.237835	4.012660	0.000000	-10.000000	0.016667	0.683333	790.000000	1023.000000	1023.000000	2046.000000
49.580002	0.030178	17.835350	2.139735	1.062115	10.620590	4.012908	0.000000	-10.000000	0.025000	0.200000	790.000000	1023.000000	1023.000000	2046.000000
49.599998	0.030419	17.977875	2.133478	1.066496	10.740902	4.037000	0.000000	-10.000000	0.025000	0.000000	790.000000	1023.000000	1023.000000	2046.000000
49.619999	0.029767	17.592495	2.190698	0.853363	10.439551	4.108881	0.000000	-10.000000	0.008333	0.000000	790.000000	1023.000000	1023.000000	2046.000000
49.639999	0.029872	17.654345	2.161809	0.754087	10.571908	4.166540	0.000000	-10.000000	0.008333	0.000000	790.000000	1023.000000	1023.000000	2046.000000
49.660000	0.030295	17.904314	2.105585	0.828454	10.866260	4.104015	0.000000	-10.000000	0.025000	0.000000	790.000000	1023.000000	1023.000000	2046.000000
49.680000	0.030075	17.774347	2.229330	0.661847	10.684691	4.198480	0.000000	-10.000000	0.041667	0.000000	790.000000	1023.000000	1023.000000	2046.000000
49.700001	0.029934	17.691137	2.297871	0.540630	10.566223	4.286413	0.000000	-10.000000	0.033333	0.000000	790.000000	1023.000000	1023.000000	2046.000000
49.720001	0.030896	18.259626	2.275051	0.709959	10.919916	4.354699	0.000000	-10.000000	0.025000	0.000000	790.000000	1023.000000	1023.000000	2046.000000
49.740002	0.031085	18.371105	2.251230	0.788044	10.969673	4.362158	0.000000	-10.000000	0.025000	0.000000	790.000000	1023.000000	1023.000000	2046.000000
49.759998	0.030817	18.212811	2.367651	0.724427	10.663297	4.457436	0.000000	-10.000000	0.033333	-0.266667	790.000000	1023.000000	1023.000000	2046.000000
49.779999	0.031026	18.336618	2.234265	0.854390	10.789215	4.458750	0.000000	-10.000000	0.033333	-0.866667	790.000000	1023.000000	1023.000000	2046.000000
49.799999	0.030819	18.213810	2.062536	1.028836	10.777049	4.345389	0.000000	-10.000000	0.033333	-1.533333	790.000000	1023.000000	1023.000000	2046.000000
49.820000	0.029629	17.510963	2.065022	0.866466	10.263285	4.316191	0.000000	-10.000000	0.041667	-2.150000	790.000000	1023.000000	1023.000000	2046.000000
49.840000	0.030005	17.733061	2.141717	0.986271	10.420361	4.184713	0.000000	-10.000000	0.050000	-2.683333	790.000000	1023.000000	1023.000000	2046.000000
49.860001	0.030341	17.931520	2.505076	1.052014	10.215999	4.158432	0.000000	-10.000000	0.041667	-3.283333	790.000000	1023.000000	1023.000000	2046.000000
49.880001	0.030485	18.016739	2.840648	1.156502	9.893207	4.126383	0.000000	-10.000000	0.041667	-3.766667	790.000000	1023.000000	1023.000000	2046.000000
49.900002	0.030408	17.971127	2.675853	1.478253	10.042503	3.774517	0.000000	-10.000000	0.058333	-4.550000	790.000000	1023.000000	1023.000000	2046.000000
49.919998	0.028316	16.734610	2.522005	1.333323	9.401793	3.477490	0.000000	-10.000000	0.066667	-5.716667	790.000000	1023.000000	1023.000000	2046.000000
49.939999	0.026389	15.595747	2.207448	1.193456	8.987913	3.206929	0.000000	-10.000000	0.066667	-7.150000	790.000000	1023.000000	1023.000000	2046.000000
49.959999	0.025683	15.178927	1.871342	1.405097	8.996316	2.906172	0.000000	-10.000000	0.058333	-8.066667	790.000000	1023.000000	1023.000000	2046.000000
49.980000	0.024555	14.511774	1.794275	1.437599	8.494082	2.785818	0.000000	-10.000000	0.066667	-8.433333	790.000000	1023.000000	1023.000000	2046.000000
50.000000	0.023831	14.084225	1.624508	1.583492	8.265788	2.610436	0.000000	-10.000000	0.083333	-8.483334	790.000000	1023.000000	1023.000000	2046.000000
50.020000	0.023774	14.050701	1.387380	1.916038	8.356073	2.391210	0.000000	-10.000000	0.083333	-8.550000	782.833313	1023.000000	1023.000000	2046.000000
50.040001	0.022869	13.515462	1.458339	1.913511	7.800185	2.343427	0.000000	-10.000000	0.083333	-8.850000	774.666687	1023.000000	1023.000000	2046.000000
50.060001	0.022582	13.346091	1.354167	2.074031	7.693924	2.223969	0.000000	-10.000000	0.083333	-9.500000	765.500000	1023.000000	1023.000000	2046.000000
50.080002	0.022475	13.282578	1.204330	2.168347	7.775510	2.134390	0.000000	-10.000000	0.091667	-10.316667	762.333313	1023.000000	1023.000000	2046.000000
50.099998	0.021904	12.945325	1.241430	2.042397	7.472095	2.189403	0.000000	-10.000000	0.108333	-11.150001	758.833313	1023.000000	1023.000000	2046.000000
50.119999	0.022056	13.034909	1.212708	2.080915	7.469632	2.271654	0.000000	-10.000000	0.125000	-11.900001	755.000000	1023.000000	1023.000000	2046.000000
50.139999	0.022736	13.437196	1.148761	2.325340	7.713227	2.249868	0.000000	-10.000000	0.141667	-12.666667	751.000000	1023.000000	1023.000000	2046.000000
50.160000	0.022288	13.172290	1.281968	2.273112	7.313323	2.303887	0.000000	-10.000000	0.150000	-13.483334	746.833313	1023.000000	1023.000000	2046.000000
50.180000	0.022523	13.311371	1.275217	2.282943	7.301934	2.451276	0.000000	-10.000000	0.166667	-14.133333	742.500000	1023.000000	1023.000000	2046.000000
50.200001	0.022967	13.573399	1.133609	2.503119	7.588146	2.348525	0.000000	-10.000000	0.191667	-14.700000	737.833313	1023.000000	1023.000000	2046.000000
50.220001	0.022317	13.189264	1.316121	2.304908	7.211731	2.356505	0.000000	-10.000000	0.208333	-15.250000	733.000000	1023.000000	1023.000000	2046.000000
50.240002	0.021921	12.955301	1.351535	2.171991	7.151315	2.280461	0.000000	-10.000000	0.225000	-15.933333	727.833313	1023.000000	1023.000000	2046.000000
50.259998	0.021369	12.628935	1.222295	2.081584	7.224442	2.100615	0.000000	-10.000000	0.241667	-16.933334	722.500000	1023.000000	1023.000000	2046.000000
50.279999	0.020329	12.014265	1.339163	1.775106	6.821283	2.078712	0.000000	-10.000000	0.275000	-18.083334	716.666687	1023.000000	1023.000000	2046.000000
50.299999	0.019857	11.735778	1.319418	1.718439	6.745730	1.952191	0.000000	-10.000000	0.308333	-19.433334	710.666687	1023.000000	1023.000000	2046.000000
50.320000	0.019351	11.436617	1.212209	1.664990	6.773107	1.786311	0.000000	-10.000000	0.350000	-20.466667	704.166687	1023.000000	1023.000000	2046.000000
50.340000	0.018280	10.803385	1.283837	1.426166	6.417823	1.675558	0.000000	-10.000000	0.383333	-21.433334	697.500000	1023.000000	1023.000000	2046.000000
50.360001	0.017665	10.439911	1.283513	1.304592	6.263352	1.588454	0.000000	-10.000000	0.400000	-21.950001	690.333313	1023.000000	1023.000000	2046.000000
50.380001	0.017165	10.144755	1.118884	1.258606	6.390424	1.376841	0.000000	-10.000000	0.408333	-22.483334	683.000000	1023.000000	1023.000000	2046.000000
50.400002	0.016111	9.521522	1.146332	1.038997	6.125159	1.211034	0.000000	-10.000000	0.416667	-22.883333	675.500000	1023.000000	1023.000000	2046.000000
50.419998	0.015385	9.092587	1.082976	0.904617	5.988665	1.116330	0.000000	-10.000000	0.425000	-23.133333	667.833313	1023.000000	1023.000000	2046.000000
50.439999	0.014661	8.664778	0.860973	0.897351	6.061563	0.844890	0.000000	-10.000000	0.441667	-23.500000	660.000000	1023.000000	1023.000000	2046.000000
50.459999	0.013197	7.799287	0.771483	0.623761	5.704143	0.699900	0.000000	-10.000000	0.466667	-23.833334	652.000000	1023.000000	1023.000000	2046.000000
50.480000	0.012171	7.193133	0.628383	0.517435	5.496477	0.550839	0.000000	-10.000000	0.491667	-24.500000	644.000000	1023.000000	1023.000000	2046.000000
50.500000	0.011394	6.733830	0.372580	0.434887	5.513215	0.413148	0.000000	-10.000000	0.516667	-25.116667	636.000000	1023.000000	1023.000000	2046.000000
50.520000	0.010234	6.048503	0.315595	0.237056	5.198225	0.297628	0.000000	-10.000000	0.541667	-25.733334	627.666687	1023.000000	1023.000000	2046.000000
50.540001	0.009743	5.758369	0.335721	0.188645	4.940079	0.293925	0.000000	-10.000000	0.575000	-26.400002	619.166687	1023.000000	1023.000000	2046.000000
50.560001	0.009141	5.402565	0.144814	0.233134	4.872447	0.152170	0.000000	-10.000000	0.608333	-27.133333	610.333313	1023.000000	1023.000000	2046.000000
50.580002	0.007917	4.678944	0.107098	0.035477	4.459987	0.076383	0.000000	-10.000000	0.633333	-27.850000	601.333313	1023.000000	1023.000000	2046.000000
50.599998	0.007138	4.218829	0.042742	0.058275	4.125665	-0.007853	0.000000	-10.000000	0.666667	-28.333334	592.000000	1023.000000	1023.000000	2046.000000
50.619999	0.005809	3.432875	-0.292867	0.171116	3.834551	-0.279925	0.000000	-10.000000	0.675000	-28.500000	582.500000	1023.000000	1023.000000	2046.000000
50.639999	0.004229	2.499373	-0.540038	0.037111	3.449550	-0.447251	0.000000	-10.000000	0.683333	-28.583334	573.000000	1023.000000	1023.000000	2046.000000
50.660000	0.002676	1.581567	-0.641281	-0.197080	3.092968	-0.673040	0.000000	-10.000000	0.675000	-28.683334	563.500000	1023.000000	1023.000000	2046.000000
50.680000	0.001365	0.806852	-0.711729	-0.439738	2.956795	-0.998477	0.000000	-10.000000	0.675000	-29.033335	554.000000	1023.000000	1023.000000	2046.000000
50.700001	0.000535	0.316373	-0.353883	-0.812381	2.588538	-1.105901	0.000000	-10.000000	0.675000	-29.200001	544.333313	1023.000000	1023.000000	2046.000000
50.720001	0.000084	0.049513	-0.160516	-0.726271	2.374100	-1.437801	0.000000	-10.000000	0.666667	-29.050001	534.500000	1023.000000	1023.000000	2046.000000
50.740002	-0.001245	-0.735621	-0.337775	-0.692674	2.181348	-1.886519	0.000000	-10.000000	0.666667	-28.866667	524.833313	1023.000000	1023.000000	2046.000000
50.759998	-0.002774	-1.639343	-0.379609	-0.919846	1.699869	-2.039757	0.000000	-10.000000	0.658333	-28.616667	515.166687	1023.000000	1023.000000	2046.000000
50.779999	-0.004324	-2.555501	-0.785602	-0.830989	1.519865	-2.458775	0.000000	-10.000000	0.658333	-28.483334	505.666656	1023.000000	1023.000000	2046.000000
50.799999	-0.006423	-3.795908	-1.129392	-1.071297	1.162162	-2.757381	0.000000	-10.000000	0.658333	-28.150000	496.000000	1023.000000	1023.000000	2046.000000
50.820000	-0.008080	-4.775153	-1.282965	-1.167401	0.720057	-3.044844	0.000000	-10.000000	0.658333	-28.116667	486.666656	1023.000000	1023.000000	2046.000000
50.840000	-0.009960	-5.886483	-1.720343	-1.168833	0.494256	-3.491564	0.000000	-10.000000	0.658333	-28.350000	477.166656	1023.000000	1023.000000	2046.000000
50.860001	-0.011257	-6.652988	-1.847894	-1.288807	0.109282	-3.625569	0.000000	-10.000000	0.650000	-28.366667	467.833344	1023.000000	1023.000000	2046.000000
50.880001	-0.012354	-7.301236	-2.122176	-1.098242	-0.076561	-4.004257	0.000000	-10.000000	0.650000	-28.316668	458.333344	1023.000000	1023.000000	2046.000000
50.900002	-0.013637	-8.059584	-2.342781	-1.316611	-0.299110	-4.101081	0.000000	-10.000000	0.658333	-28.283335	449.000000	1023.000000	1023.000000	2046.000000
50.919998	-0.014473	-8.553316	-2.396914	-1.469533	-0.531446	-4.155424	0.000000	-10.000000	0.658333	-28.233334	439.500000	1023.000000	1023.000000	2046.000000
50.939999	-0.015166	-8.963030	-2.638428	-1.406548	-0.577725	-4.340328	0.000000	-10.000000	0.658333	-28.283333	430.000000	1023.000000	1023.000000	2046.000000
50.959999	-0.015000	-8.865108	-2.559174	-1.317125	-0.708990	-4.279819	0.000000	-10.000000	0.650000	-28.333334	420.666656	1023.000000	1023.000000	2046.000000
50.980000	-0.014915	-8.815041	-2.539814	-1.083248	-0.805759	-4.386220	0.000000	-10.000000	0.650000	-28.400000	411.166656	1023.000000	1023.000000	2046.000000
51.000000	-0.015757	-9.312480	-2.790569	-1.057207	-0.898235	-4.566467	0.000000	-10.000000	0.616667	-28.050001	395.666656	1023.000000	1023.000000	2046.000000
51.020000	-0.015668	-9.259988	-2.753860	-1.110922	-0.945428	-4.449778	0.000000	-10.000000	0.583333	-27.566668	383.166656	1023.000000	1023.000000	2046.000000
51.040001	-0.016174	-9.559052	-3.030432	-0.948945	-0.887589	-4.692086	0.000000	-10.000000	0.550000	-27.300001	374.000000	1023.000000	1023.000000	2046.000000
51.060001	-0.017230	-10.182705	-3.129215	-1.264445	-1.073045	-4.716001	0.000000	-10.000000	0.550000	-27.216667	371.000000	1023.000000	1023.000000	2046.000000
51.080002	-0.017434	-10.303603	-3.062030	-1.412768	-1.130458	-4.698348	0.000000	-10.000000	0.566667	-27.083334	364.833344	1023.000000	1023.000000	2046.000000
51.099998	-0.018645	-11.019147	-3.341647	-1.568460	-1.147425	-4.961615	0.000000	-10.000000	0.575000	-26.833334	355.833344	1023.000000	1023.000000	2046.000000
[truncated: 1,140,518 more chars]
