# Supplementary material for: Effect of Electrode Belt and Body Positions on Regional Pulmonary Ventilation- and Perfusion-Related Impedance Changes Measured by Electric Impedance Tomography
Source: PLoS One. 2016 Jun 2;11(6):e0155913. doi: 10.1371/journal.pone.0155913 (PMC4890811; doi:10.1371/journal.pone.0155913)
Supplement: S1 Dataset — (ZIP) [file pone.0155913.s001.zip › Dataset/Fp10-stan-6i.txt]

Patient Name:	Fp10
Registry:	Fp10
Investigator:	 
Diagnosys:	 
Notes:	st�ende6i           
Sample Rate [Hz]:	50.08
Time Base 	Pixels Mean 	Pixels Sum 	UPPER RIGHT		UPPER LEFT		LOWER RIGHT		LOWER LEFT		QRS	ETCO2	Paw	Flow (L/min)	Volume	Analog1	Analog2	AnalogSum
0.000000	0.119985	70.910965	17.425980	15.065808	23.026152	15.393026	0.000000	-10.000000	0.100000	-5.466667	930.000000	1023.000000	1023.000000	2046.000000
0.020000	0.119937	70.882545	17.500435	15.075749	22.924290	15.382071	0.000000	-10.000000	0.100000	-6.033333	930.000000	1023.000000	1023.000000	2046.000000
0.040000	0.119417	70.575676	17.382484	15.098349	22.758024	15.336818	0.000000	-10.000000	0.100000	-6.416667	930.000000	1023.000000	1023.000000	2046.000000
0.060000	0.119023	70.342377	17.431564	15.010606	22.474785	15.425421	0.000000	-10.000000	0.100000	-6.966667	930.000000	1023.000000	1023.000000	2046.000000
0.080000	0.118517	70.043625	17.275652	14.981335	22.333652	15.452986	0.000000	-10.000000	0.100000	-7.500000	930.000000	1023.000000	1023.000000	2046.000000
0.100000	0.117634	69.521538	16.872646	15.160778	22.124371	15.363740	0.000000	-10.000000	0.100000	-8.233334	926.500000	1023.000000	1023.000000	2046.000000
0.120000	0.117031	69.165596	16.595287	15.320631	21.805727	15.443948	0.000000	-10.000000	0.108333	-9.016666	917.833313	1023.000000	1023.000000	2046.000000
0.140000	0.115630	68.337585	16.217484	15.247423	21.510597	15.362084	0.000000	-10.000000	0.116667	-9.583333	909.166687	1023.000000	1023.000000	2046.000000
0.160000	0.114221	67.504890	16.220247	14.994547	21.019035	15.271063	0.000000	-10.000000	0.133333	-10.166667	903.000000	1023.000000	1023.000000	2046.000000
0.180000	0.113787	67.248283	16.311275	14.876616	20.790106	15.270284	0.000000	-10.000000	0.133333	-10.516666	900.666687	1023.000000	1023.000000	2046.000000
0.200000	0.113053	66.814072	16.151772	14.880457	20.574982	15.206860	0.000000	-10.000000	0.141667	-10.816667	897.166687	1023.000000	1023.000000	2046.000000
0.220000	0.112542	66.512260	16.042374	14.920918	20.390602	15.158368	0.000000	-10.000000	0.141667	-11.033334	893.500000	1023.000000	1023.000000	2046.000000
0.240000	0.110993	65.597145	15.579008	14.910425	20.145988	14.961724	0.000000	-10.000000	0.150000	-11.350000	889.833313	1023.000000	1023.000000	2046.000000
0.260000	0.109003	64.420677	15.086283	14.962604	19.669670	14.702120	0.000000	-10.000000	0.150000	-11.900000	886.000000	1023.000000	1023.000000	2046.000000
0.280000	0.107506	63.536301	14.633389	15.017581	19.397682	14.487647	0.000000	-10.000000	0.150000	-12.333333	882.000000	1023.000000	1023.000000	2046.000000
0.300000	0.106043	62.671127	14.091400	15.238188	19.021025	14.320517	0.000000	-10.000000	0.150000	-12.500000	878.000000	1023.000000	1023.000000	2046.000000
0.320000	0.104746	61.904942	13.737284	15.427199	18.604946	14.135511	0.000000	-10.000000	0.150000	-12.516666	874.000000	1023.000000	1023.000000	2046.000000
0.340000	0.103491	61.163048	13.361155	15.632762	18.223288	13.945844	0.000000	-10.000000	0.166667	-12.566667	869.666687	1023.000000	1023.000000	2046.000000
0.360000	0.102147	60.369022	12.889853	15.861170	17.864101	13.753896	0.000000	-10.000000	0.166667	-12.883333	865.333313	1023.000000	1023.000000	2046.000000
0.380000	0.100844	59.598839	12.647622	15.977689	17.412628	13.560899	0.000000	-10.000000	0.200000	-13.466667	860.833313	1023.000000	1023.000000	2046.000000
0.400000	0.099547	58.832039	12.321747	16.046534	16.988941	13.474817	0.000000	-10.000000	0.216667	-14.366667	856.500000	1023.000000	1023.000000	2046.000000
0.420000	0.098361	58.131424	11.920265	16.051031	16.732773	13.427352	0.000000	-10.000000	0.250000	-15.350000	851.666687	1023.000000	1023.000000	2046.000000
0.440000	0.097327	57.520321	11.793963	16.053476	16.352417	13.320464	0.000000	-10.000000	0.266667	-16.450001	846.666687	1023.000000	1023.000000	2046.000000
0.460000	0.096391	56.966873	11.489006	16.019411	16.010136	13.448318	0.000000	-10.000000	0.283333	-17.400000	841.166687	1023.000000	1023.000000	2046.000000
0.480000	0.095023	56.158783	11.190582	16.047478	15.534657	13.386064	0.000000	-10.000000	0.300000	-18.183334	835.500000	1023.000000	1023.000000	2046.000000
0.500000	0.093722	55.389542	11.059899	15.961203	15.031378	13.337064	0.000000	-10.000000	0.316667	-18.800001	829.333313	1023.000000	1023.000000	2046.000000
0.520000	0.092395	54.605217	10.839482	15.750447	14.618381	13.396906	0.000000	-10.000000	0.333333	-19.150002	823.000000	1023.000000	1023.000000	2046.000000
0.540000	0.090817	53.672573	10.611453	15.548098	14.158381	13.354641	0.000000	-10.000000	0.350000	-19.466667	816.500000	1023.000000	1023.000000	2046.000000
0.560000	0.088726	52.437035	10.517321	15.144508	13.508490	13.266714	0.000000	-10.000000	0.366667	-19.850000	810.000000	1023.000000	1023.000000	2046.000000
0.580000	0.086380	51.050373	10.273231	14.724720	12.852035	13.200387	0.000000	-10.000000	0.391667	-20.700001	803.333313	1023.000000	1023.000000	2046.000000
0.600000	0.083943	49.610123	10.049520	14.378094	12.163781	13.018727	0.000000	-10.000000	0.425000	-21.766666	796.333313	1023.000000	1023.000000	2046.000000
0.620000	0.081626	48.240993	9.877932	14.058699	11.503209	12.801156	0.000000	-10.000000	0.466667	-22.916668	789.166687	1023.000000	1023.000000	2046.000000
0.640000	0.079188	46.799911	9.552656	13.824305	10.803516	12.619432	0.000000	-10.000000	0.508333	-24.183334	781.666687	1023.000000	1023.000000	2046.000000
0.660000	0.076913	45.455780	9.225146	13.622526	10.252497	12.355611	0.000000	-10.000000	0.550000	-25.266666	773.666687	1023.000000	1023.000000	2046.000000
0.680000	0.074388	43.963539	8.946007	13.351381	9.605615	12.060537	0.000000	-10.000000	0.583333	-26.350000	765.166687	1023.000000	1023.000000	2046.000000
0.700000	0.071800	42.433651	8.572892	13.033216	8.935684	11.891857	0.000000	-10.000000	0.625000	-27.100000	756.333313	1023.000000	1023.000000	2046.000000
0.720000	0.069445	41.041889	8.227636	12.755859	8.384809	11.673582	0.000000	-10.000000	0.658333	-27.800001	747.333313	1023.000000	1023.000000	2046.000000
0.740000	0.066986	39.588638	7.919553	12.449142	7.905641	11.314301	0.000000	-10.000000	0.683333	-28.266666	738.000000	1023.000000	1023.000000	2046.000000
0.760000	0.064503	38.121475	7.567647	12.077341	7.353025	11.123462	0.000000	-10.000000	0.683333	-28.450001	728.500000	1023.000000	1023.000000	2046.000000
0.780000	0.062651	37.026634	7.269723	11.901596	6.994253	10.861062	0.000000	-10.000000	0.683333	-28.633333	719.000000	1023.000000	1023.000000	2046.000000
0.800000	0.060376	35.682350	7.042072	11.609054	6.558217	10.473006	0.000000	-10.000000	0.683333	-28.733334	709.333313	1023.000000	1023.000000	2046.000000
0.820000	0.058176	34.382240	6.828537	11.185797	6.099663	10.268243	0.000000	-10.000000	0.691667	-29.100000	699.833313	1023.000000	1023.000000	2046.000000
0.840000	0.056396	33.329861	6.569901	10.951421	5.737747	10.070793	0.000000	-10.000000	0.700000	-29.150000	690.166687	1023.000000	1023.000000	2046.000000
0.860000	0.054167	32.012737	6.316819	10.724786	5.376921	9.594211	0.000000	-10.000000	0.700000	-29.183334	680.500000	1023.000000	1023.000000	2046.000000
0.880000	0.051840	30.637621	5.965494	10.437722	4.982198	9.252207	0.000000	-10.000000	0.700000	-28.966667	670.666687	1023.000000	1023.000000	2046.000000
0.900000	0.050041	29.574373	5.510876	10.350066	4.583861	9.129570	0.000000	-10.000000	0.700000	-29.116667	661.000000	1023.000000	1023.000000	2046.000000
0.920000	0.048164	28.464882	5.000902	10.444858	4.264427	8.754695	0.000000	-10.000000	0.700000	-29.133333	651.333313	1023.000000	1023.000000	2046.000000
0.940000	0.045294	26.768682	4.670222	9.940655	3.875639	8.282167	0.000000	-10.000000	0.708333	-29.150000	641.500000	1023.000000	1023.000000	2046.000000
0.960000	0.042811	25.301252	4.605409	9.169737	3.502187	8.023919	0.000000	-10.000000	0.716667	-29.250000	631.833313	1023.000000	1023.000000	2046.000000
0.980000	0.041146	24.317064	4.688775	8.592701	3.412866	7.622723	0.000000	-10.000000	0.716667	-29.283333	622.166687	1023.000000	1023.000000	2046.000000
1.000000	0.039065	23.087502	4.746816	8.053633	3.232602	7.054451	0.000000	-10.000000	0.708333	-29.366667	612.500000	1023.000000	1023.000000	2046.000000
1.020000	0.036869	21.789408	4.610214	7.512025	2.871021	6.796148	0.000000	-10.000000	0.708333	-29.250000	602.500000	1023.000000	1023.000000	2046.000000
1.040000	0.035457	20.954819	4.352660	7.579361	2.802117	6.220680	0.000000	-10.000000	0.716667	-29.266668	595.833313	1023.000000	1023.000000	2046.000000
1.060000	0.033671	19.899714	4.165974	7.494564	2.456705	5.782471	0.000000	-10.000000	0.716667	-29.166668	586.166687	1023.000000	1023.000000	2046.000000
1.080000	0.032190	19.024261	3.803824	7.378697	2.202294	5.639446	0.000000	-10.000000	0.691667	-28.733334	576.500000	1023.000000	1023.000000	2046.000000
1.100000	0.031152	18.410688	3.523512	7.561583	2.102976	5.222619	0.000000	-10.000000	0.666667	-28.100000	563.833313	1023.000000	1023.000000	2046.000000
1.120000	0.029007	17.143229	3.163026	7.543734	1.842522	4.593947	0.000000	-10.000000	0.650000	-27.733334	554.500000	1023.000000	1023.000000	2046.000000
1.140000	0.026913	15.905389	2.808492	7.317071	1.490126	4.289699	0.000000	-10.000000	0.633333	-27.483334	545.333313	1023.000000	1023.000000	2046.000000
1.160000	0.025665	15.168149	2.537798	7.390372	1.384812	3.855166	0.000000	-10.000000	0.633333	-27.483334	536.166687	1023.000000	1023.000000	2046.000000
1.180000	0.023690	14.000783	2.230244	7.345541	1.178204	3.246794	0.000000	-10.000000	0.633333	-27.450001	526.833313	1023.000000	1023.000000	2046.000000
1.200000	0.021991	12.996387	2.027894	7.007370	0.838322	3.122802	0.000000	-10.000000	0.650000	-27.550001	517.666687	1023.000000	1023.000000	2046.000000
1.220000	0.021210	12.535319	1.977271	6.889727	0.769470	2.898852	0.000000	-10.000000	0.650000	-27.416668	508.500000	1023.000000	1023.000000	2046.000000
1.240000	0.019732	11.661841	1.727988	6.788613	0.751554	2.393686	0.000000	-10.000000	0.650000	-27.266666	499.500000	1023.000000	1023.000000	2046.000000
1.260000	0.018137	10.718801	1.642124	6.441136	0.418908	2.216634	0.000000	-10.000000	0.641667	-27.166666	490.333344	1023.000000	1023.000000	2046.000000
1.280000	0.017048	10.075267	1.591747	6.305237	0.243398	1.934884	0.000000	-10.000000	0.625000	-26.966667	481.166656	1023.000000	1023.000000	2046.000000
1.300000	0.015654	9.251362	1.390150	6.209783	0.229050	1.422378	0.000000	-10.000000	0.600000	-26.583334	472.000000	1023.000000	1023.000000	2046.000000
1.320000	0.013951	8.244965	1.277570	5.783835	-0.122879	1.306438	0.000000	-10.000000	0.583333	-26.333334	463.166656	1023.000000	1023.000000	2046.000000
1.340000	0.013300	7.860382	1.252337	5.553286	-0.167608	1.222368	0.000000	-10.000000	0.566667	-26.166666	454.500000	1023.000000	1023.000000	2046.000000
1.360000	0.011746	6.941683	1.069404	5.338598	-0.233301	0.766982	0.000000	-10.000000	0.575000	-26.283333	445.833344	1023.000000	1023.000000	2046.000000
1.380000	0.009922	5.864193	1.081100	4.618643	-0.699226	0.863676	0.000000	-10.000000	0.583333	-26.266666	437.000000	1023.000000	1023.000000	2046.000000
1.400000	0.009033	5.338775	0.956849	4.427506	-0.582990	0.537410	0.000000	-10.000000	0.600000	-26.666668	428.166656	1023.000000	1023.000000	2046.000000
1.420000	0.006899	4.077439	0.766578	3.973338	-0.816081	0.153604	0.000000	-10.000000	0.591667	-26.683334	419.333344	1023.000000	1023.000000	2046.000000
1.440000	0.005483	3.240372	0.647035	3.535754	-1.053260	0.110843	0.000000	-10.000000	0.591667	-26.616667	410.500000	1023.000000	1023.000000	2046.000000
1.460000	0.004287	2.533878	0.482352	3.419895	-1.041990	-0.326379	0.000000	-10.000000	0.591667	-26.400000	401.666656	1023.000000	1023.000000	2046.000000
1.480000	0.001929	1.139791	0.274746	2.864396	-1.447481	-0.551869	0.000000	-10.000000	0.600000	-26.416668	392.833344	1023.000000	1023.000000	2046.000000
1.500000	0.000920	0.543811	0.164747	2.555169	-1.559898	-0.616207	0.000000	-10.000000	0.575000	-26.266668	384.000000	1023.000000	1023.000000	2046.000000
1.520000	-0.000755	-0.446064	-0.164244	2.426622	-1.559967	-1.148475	0.000000	-10.000000	0.558333	-26.066668	375.166656	1023.000000	1023.000000	2046.000000
1.540000	-0.002798	-1.653858	-0.307579	1.824255	-2.052172	-1.118363	0.000000	-10.000000	0.550000	-25.800001	366.500000	1023.000000	1023.000000	2046.000000
1.560000	-0.003621	-2.140213	-0.512285	1.770816	-1.947849	-1.450894	0.000000	-10.000000	0.558333	-25.533333	357.833344	1023.000000	1023.000000	2046.000000
1.580000	-0.005712	-3.376068	-0.746667	1.439914	-2.230151	-1.839164	0.000000	-10.000000	0.558333	-25.400000	349.333344	1023.000000	1023.000000	2046.000000
1.600000	-0.006966	-4.116876	-0.757840	1.007342	-2.599024	-1.767354	0.000000	-10.000000	0.550000	-25.050001	340.833344	1023.000000	1023.000000	2046.000000
1.620000	-0.007876	-4.654964	-1.017033	0.980314	-2.453754	-2.164493	0.000000	-10.000000	0.550000	-25.050001	332.500000	1023.000000	1023.000000	2046.000000
1.640000	-0.010171	-6.010898	-1.226027	0.397328	-2.953739	-2.228461	0.000000	-10.000000	0.550000	-24.850000	324.166656	1023.000000	1023.000000	2046.000000
1.660000	-0.010913	-6.449656	-1.300831	0.232407	-3.021258	-2.359974	0.000000	-10.000000	0.550000	-24.983334	315.833344	1023.000000	1023.000000	2046.000000
1.680000	-0.012530	-7.405477	-1.672505	0.206184	-3.154802	-2.784354	0.000000	-10.000000	0.533333	-24.983334	307.500000	1023.000000	1023.000000	2046.000000
1.700000	-0.013940	-8.238591	-1.850322	-0.129759	-3.657686	-2.600825	0.000000	-10.000000	0.525000	-25.033333	299.166656	1023.000000	1023.000000	2046.000000
1.720000	-0.015164	-8.961928	-2.264821	-0.206780	-3.534592	-2.955735	0.000000	-10.000000	0.516667	-24.883333	290.833344	1023.000000	1023.000000	2046.000000
1.740000	-0.017977	-10.624685	-2.499636	-1.027953	-4.000455	-3.096640	0.000000	-10.000000	0.533333	-24.883333	282.500000	1023.000000	1023.000000	2046.000000
1.760000	-0.018845	-11.137130	-2.309517	-1.624941	-4.149232	-3.053440	0.000000	-10.000000	0.541667	-24.916666	274.166656	1023.000000	1023.000000	2046.000000
1.780000	-0.020177	-11.924853	-2.444077	-2.021326	-4.069556	-3.389895	0.000000	-10.000000	0.541667	-24.916666	265.833344	1023.000000	1023.000000	2046.000000
1.800000	-0.022289	-13.172985	-2.464413	-2.642726	-4.585533	-3.480313	0.000000	-10.000000	0.533333	-24.750000	257.500000	1023.000000	1023.000000	2046.000000
1.820000	-0.023000	-13.592969	-2.633757	-2.712349	-4.591948	-3.654914	0.000000	-10.000000	0.516667	-24.383333	249.166672	1023.000000	1023.000000	2046.000000
1.840000	-0.024313	-14.369061	-2.906902	-2.706367	-4.783461	-3.972331	0.000000	-10.000000	0.508333	-24.083334	241.000000	1023.000000	1023.000000	2046.000000
1.860000	-0.025286	-14.943801	-3.032694	-2.857350	-5.188649	-3.865108	0.000000	-10.000000	0.483333	-23.600000	233.000000	1023.000000	1023.000000	2046.000000
1.880000	-0.025505	-15.073672	-3.334260	-2.658108	-5.138057	-3.943246	0.000000	-10.000000	0.450000	-23.016666	225.166672	1023.000000	1023.000000	2046.000000
1.900000	-0.027236	-16.096733	-3.767118	-2.680614	-5.398841	-4.250161	0.000000	-10.000000	0.416667	-22.466667	217.500000	1023.000000	1023.000000	2046.000000
1.920000	-0.028537	-16.865618	-3.927627	-2.792160	-5.900381	-4.245450	0.000000	-10.000000	0.400000	-22.050001	210.000000	1023.000000	1023.000000	2046.000000
1.940000	-0.029398	-17.374422	-4.437978	-2.581530	-5.693004	-4.661911	0.000000	-10.000000	0.400000	-21.866667	202.666672	1023.000000	1023.000000	2046.000000
1.960000	-0.031149	-18.409149	-4.546423	-2.836384	-6.330982	-4.695359	0.000000	-10.000000	0.416667	-21.550001	195.333328	1023.000000	1023.000000	2046.000000
1.980000	-0.031729	-18.751614	-4.732081	-2.850181	-6.375272	-4.794080	0.000000	-10.000000	0.416667	-21.350000	188.166672	1023.000000	1023.000000	2046.000000
2.000000	-0.032978	-19.489902	-5.026085	-2.927132	-6.398680	-5.138006	0.000000	-10.000000	0.416667	-20.983334	181.000000	1023.000000	1023.000000	2046.000000
2.020000	-0.034211	-20.218985	-4.835304	-3.350543	-6.899702	-5.133435	0.000000	-10.000000	0.400000	-20.750000	174.000000	1023.000000	1023.000000	2046.000000
2.040000	-0.034718	-20.518110	-5.008586	-3.406010	-6.626400	-5.477113	0.000000	-10.000000	0.383333	-20.266666	167.166672	1023.000000	1023.000000	2046.000000
2.060000	-0.036576	-21.616291	-5.149711	-3.651513	-6.906796	-5.908271	0.000000	-10.000000	0.366667	-19.866667	160.333328	1023.000000	1023.000000	2046.000000
2.080000	-0.037405	-22.106340	-5.025292	-3.993711	-7.168909	-5.918429	0.000000	-10.000000	0.350000	-19.333334	153.833328	1023.000000	1023.000000	2046.000000
2.100000	-0.037977	-22.444498	-5.263981	-3.914657	-6.948155	-6.317704	0.000000	-10.000000	0.350000	-18.916666	147.166672	1023.000000	1023.000000	2046.000000
2.120000	-0.039397	-23.283430	-5.237429	-4.281094	-7.425322	-6.339585	0.000000	-10.000000	0.350000	-18.450001	140.833328	1023.000000	1023.000000	2046.000000
2.140000	-0.039811	-23.528292	-5.261118	-4.519259	-7.465024	-6.282890	0.000000	-10.000000	0.333333	-18.033333	134.500000	1023.000000	1023.000000	2046.000000
2.160000	-0.041058	-24.265495	-5.611516	-4.715064	-7.367718	-6.571198	0.000000	-10.000000	0.308333	-17.533333	128.500000	1023.000000	1023.000000	2046.000000
2.180000	-0.042755	-25.268356	-5.536732	-5.246379	-7.935931	-6.549313	0.000000	-10.000000	0.283333	-17.150000	122.833336	1023.000000	1023.000000	2046.000000
2.200000	-0.043520	-25.720106	-5.706216	-5.441175	-7.884714	-6.688002	0.000000	-10.000000	0.266667	-16.750000	117.166664	1023.000000	1023.000000	2046.000000
2.220000	-0.044970	-26.577435	-5.977657	-5.722135	-7.975341	-6.902301	0.000000	-10.000000	0.258333	-16.466667	111.666664	1023.000000	1023.000000	2046.000000
2.240000	-0.046335	-27.383926	-5.934900	-6.056940	-8.426666	-6.965421	0.000000	-10.000000	0.250000	-16.233334	106.000000	1023.000000	1023.000000	2046.000000
2.260000	-0.047109	-27.841539	-6.099966	-6.265114	-8.408884	-7.067577	0.000000	-10.000000	0.250000	-15.983334	100.666664	1023.000000	1023.000000	2046.000000
2.280000	-0.048194	-28.482868	-6.442084	-6.459026	-8.331277	-7.250480	0.000000	-10.000000	0.250000	-15.800000	95.333336	1023.000000	1023.000000	2046.000000
2.300000	-0.049554	-29.286448	-6.379317	-6.756107	-8.779883	-7.371140	0.000000	-10.000000	0.250000	-15.516667	90.166664	1023.000000	1023.000000	2046.000000
2.320000	-0.050217	-29.678242	-6.463669	-6.980555	-8.853254	-7.380764	0.000000	-10.000000	0.250000	-15.333334	84.833336	1023.000000	1023.000000	2046.000000
2.340000	-0.051231	-30.277674	-6.834068	-7.061703	-8.731936	-7.649967	0.000000	-10.000000	0.250000	-15.150001	79.666664	1023.000000	1023.000000	2046.000000
2.360000	-0.052374	-30.952927	-6.816404	-7.322358	-9.065613	-7.748552	0.000000	-10.000000	0.241667	-14.900001	71.333336	1023.000000	1023.000000	2046.000000
2.380000	-0.053317	-31.510326	-6.746665	-7.588385	-9.387281	-7.787994	0.000000	-10.000000	0.225000	-14.633333	63.166668	1023.000000	1023.000000	2046.000000
2.400000	-0.053795	-31.792778	-6.983586	-7.708707	-9.164292	-7.936193	0.000000	-10.000000	0.208333	-14.383333	56.666668	1023.000000	1023.000000	2046.000000
2.420000	-0.054624	-32.282875	-7.122375	-7.816168	-9.267748	-8.076586	0.000000	-10.000000	0.200000	-14.300000	55.000000	1023.000000	1023.000000	2046.000000
2.440000	-0.055519	-32.811722	-7.024715	-8.138800	-9.613158	-8.035048	0.000000	-10.000000	0.200000	-14.150001	53.333332	1023.000000	1023.000000	2046.000000
2.460000	-0.056373	-33.316620	-7.146541	-8.406115	-9.664880	-8.099084	0.000000	-10.000000	0.200000	-13.866667	50.166668	1023.000000	1023.000000	2046.000000
2.480000	-0.056859	-33.603806	-7.431986	-8.341214	-9.542696	-8.287910	0.000000	-10.000000	0.191667	-13.433333	45.500000	1023.000000	1023.000000	2046.000000
2.500000	-0.058071	-34.320183	-7.640487	-8.478517	-9.893005	-8.308172	0.000000	-10.000000	0.175000	-12.933333	41.166668	1023.000000	1023.000000	2046.000000
2.520000	-0.059176	-34.973106	-7.755105	-8.721748	-10.227936	-8.268317	0.000000	-10.000000	0.150000	-12.300000	37.000000	1023.000000	1023.000000	2046.000000
2.540000	-0.060334	-35.657551	-8.045418	-9.069851	-10.143340	-8.398942	0.000000	-10.000000	0.141667	-11.916667	33.000000	1023.000000	1023.000000	2046.000000
2.560000	-0.061138	-36.132496	-8.133397	-9.416118	-10.170388	-8.412594	0.000000	-10.000000	0.141667	-11.716667	29.000000	1023.000000	1023.000000	2046.000000
2.580000	-0.061814	-36.532269	-7.825503	-9.799392	-10.477041	-8.430332	0.000000	-10.000000	0.133333	-11.650001	25.000000	1023.000000	1023.000000	2046.000000
2.600000	-0.062203	-36.762005	-7.849791	-9.929428	-10.398942	-8.583845	0.000000	-10.000000	0.116667	-11.266666	21.000000	1023.000000	1023.000000	2046.000000
2.620000	-0.062949	-37.202728	-8.199948	-9.932689	-10.279646	-8.790447	0.000000	-10.000000	0.100000	-10.766666	17.166666	1023.000000	1023.000000	2046.000000
2.640000	-0.063591	-37.581997	-8.349083	-9.861279	-10.480618	-8.891018	0.000000	-10.000000	0.100000	-10.100000	13.500000	1023.000000	1023.000000	2046.000000
2.660000	-0.063998	-37.823032	-8.359168	-9.760553	-10.786274	-8.917036	0.000000	-10.000000	0.100000	-9.433333	10.166667	1023.000000	1023.000000	2046.000000
2.680000	-0.064544	-38.145668	-8.615552	-9.602974	-10.907158	-9.019982	0.000000	-10.000000	0.100000	-8.600000	7.000000	1023.000000	1023.000000	2046.000000
2.700000	-0.064614	-38.186752	-9.005526	-9.427996	-10.781247	-8.971986	0.000000	-10.000000	0.100000	-7.816667	4.166667	1023.000000	1023.000000	2046.000000
2.720000	-0.065076	-38.460144	-9.101852	-9.214582	-11.040126	-9.103584	0.000000	-10.000000	0.091667	-7.216667	1.666667	1023.000000	1023.000000	2046.000000
2.740000	-0.065625	-38.784657	-9.155226	-9.033873	-11.353309	-9.242249	0.000000	-10.000000	0.091667	-6.833333	-0.500000	1023.000000	1023.000000	2046.000000
2.760000	-0.065879	-38.934311	-9.470298	-8.860584	-11.281388	-9.322039	0.000000	-10.000000	0.091667	-6.733334	-2.500000	1023.000000	1023.000000	2046.000000
2.780000	-0.065970	-38.988087	-9.718700	-8.668220	-11.211912	-9.389256	0.000000	-10.000000	0.091667	-6.700000	-4.500000	1023.000000	1023.000000	2046.000000
2.800000	-0.066251	-39.154102	-9.635614	-8.724486	-11.400822	-9.393181	0.000000	-10.000000	0.091667	-6.833333	-6.666667	1023.000000	1023.000000	2046.000000
2.820000	-0.066599	-39.360245	-9.470450	-8.868324	-11.557869	-9.463602	0.000000	-10.000000	0.091667	-6.933333	-9.000000	1023.000000	1023.000000	2046.000000
2.840000	-0.066944	-39.563770	-9.611896	-8.891480	-11.391134	-9.669259	0.000000	-10.000000	0.091667	-6.983334	-11.333333	1023.000000	1023.000000	2046.000000
2.860000	-0.067363	-39.811749	-9.652147	-8.997823	-11.349006	-9.812772	0.000000	-10.000000	0.075000	-6.766667	-13.833333	1023.000000	1023.000000	2046.000000
2.880000	-0.067672	-39.994259	-9.380138	-9.114879	-11.586085	-9.913157	0.000000	-10.000000	0.058333	-6.483334	-16.166666	1023.000000	1023.000000	2046.000000
2.900000	-0.067896	-40.126369	-9.361292	-9.129301	-11.557700	-10.078076	0.000000	-10.000000	0.050000	-6.033333	-18.500000	1023.000000	1023.000000	2046.000000
2.920000	-0.067992	-40.183468	-9.505698	-9.252738	-11.368105	-10.056926	0.000000	-10.000000	0.058333	-5.650000	-20.500000	1023.000000	1023.000000	2046.000000
2.940000	-0.067968	-40.169212	-9.434418	-9.435095	-11.396913	-9.902786	0.000000	-10.000000	0.066667	-5.300000	-22.166666	1023.000000	1023.000000	2046.000000
2.960000	-0.068363	-40.402813	-9.213917	-9.608898	-11.629358	-9.950640	0.000000	-10.000000	0.066667	-5.033333	-23.833334	1023.000000	1023.000000	2046.000000
2.980000	-0.069029	-40.796391	-9.328999	-9.829627	-11.581043	-10.056723	0.000000	-10.000000	0.058333	-4.733334	-25.500000	1023.000000	1023.000000	2046.000000
3.000000	-0.069347	-40.983902	-9.437585	-10.046881	-11.503436	-9.995998	0.000000	-10.000000	0.058333	-4.366667	-27.166666	1023.000000	1023.000000	2046.000000
3.020000	-0.069664	-41.171528	-9.249941	-10.184109	-11.658189	-10.079288	0.000000	-10.000000	0.066667	-3.950000	-28.666666	1023.000000	1023.000000	2046.000000
3.040000	-0.070529	-41.682510	-9.397478	-10.386146	-11.664947	-10.233938	0.000000	-10.000000	0.075000	-3.700000	-29.500000	1023.000000	1023.000000	2046.000000
3.060000	-0.070716	-41.793056	-9.479421	-10.484487	-11.628074	-10.201077	0.000000	-10.000000	0.075000	-3.366667	-30.833334	1023.000000	1023.000000	2046.000000
3.080000	-0.070999	-41.960518	-9.328937	-10.576063	-11.802582	-10.252937	0.000000	-10.000000	0.066667	-3.100000	-32.000000	1023.000000	1023.000000	2046.000000
3.100000	-0.071615	-42.324619	-9.509223	-10.697654	-11.759173	-10.358570	0.000000	-10.000000	0.058333	-2.766667	-33.333332	1023.000000	1023.000000	2046.000000
3.120000	-0.071773	-42.417889	-9.574675	-10.782147	-11.718880	-10.342188	0.000000	-10.000000	0.058333	-2.650000	-34.166668	1023.000000	1023.000000	2046.000000
3.140000	-0.071926	-42.508522	-9.443813	-10.891656	-11.834354	-10.338698	0.000000	-10.000000	0.058333	-2.716667	-35.000000	1023.000000	1023.000000	2046.000000
3.160000	-0.072498	-42.846127	-9.490541	-10.959648	-11.881866	-10.514073	0.000000	-10.000000	0.058333	-2.933333	-36.000000	1023.000000	1023.000000	2046.000000
3.180000	-0.072911	-43.090225	-9.697881	-11.028259	-11.792006	-10.572081	0.000000	-10.000000	0.066667	-3.150000	-37.000000	1023.000000	1023.000000	2046.000000
3.200000	-0.072798	-43.023880	-9.619476	-11.158938	-11.802216	-10.443251	0.000000	-10.000000	0.066667	-3.266667	-38.000000	1023.000000	1023.000000	2046.000000
3.220000	-0.072826	-43.040146	-9.408045	-11.217435	-11.930408	-10.484261	0.000000	-10.000000	0.066667	-3.266667	-39.166668	1023.000000	1023.000000	2046.000000
3.240000	-0.073180	-43.249214	-9.410349	-11.247581	-11.965852	-10.625431	0.000000	-10.000000	0.058333	-3.250000	-40.333332	1023.000000	1023.000000	2046.000000
3.260000	-0.073056	-43.176163	-9.455044	-11.302858	-11.848865	-10.569398	0.000000	-10.000000	0.058333	-3.250000	-41.500000	1023.000000	1023.000000	2046.000000
3.280000	-0.072741	-42.989777	-9.249188	-11.391502	-11.914466	-10.434622	0.000000	-10.000000	0.066667	-3.316667	-42.500000	1023.000000	1023.000000	2046.000000
3.300000	-0.073198	-43.259892	-9.342914	-11.500108	-11.901346	-10.515522	0.000000	-10.000000	0.066667	-3.350000	-43.500000	1023.000000	1023.000000	2046.000000
3.320000	-0.073461	-43.415390	-9.559944	-11.420565	-11.837340	-10.597540	0.000000	-10.000000	0.066667	-3.366667	-44.666668	1023.000000	1023.000000	2046.000000
3.340000	-0.073476	-43.424561	-9.487800	-11.471305	-12.055318	-10.410137	0.000000	-10.000000	0.066667	-3.283334	-45.833332	1023.000000	1023.000000	2046.000000
3.360000	-0.074445	-43.996922	-9.878866	-11.519850	-12.098642	-10.499565	0.000000	-10.000000	0.066667	-3.166667	-47.000000	1023.000000	1023.000000	2046.000000
3.380000	-0.074917	-44.275723	-9.975785	-11.835633	-12.124542	-10.339762	0.000000	-10.000000	0.066667	-3.166667	-48.000000	1023.000000	1023.000000	2046.000000
3.400000	-0.074724	-44.162155	-9.752236	-12.022164	-12.174857	-10.212896	0.000000	-10.000000	0.066667	-3.300000	-49.166668	1023.000000	1023.000000	2046.000000
3.420000	-0.075067	-44.364376	-9.761482	-12.098547	-12.141157	-10.363190	0.000000	-10.000000	0.058333	-3.300000	-50.333332	1023.000000	1023.000000	2046.000000
3.440000	-0.074593	-44.084515	-9.651673	-12.151621	-12.070818	-10.210402	0.000000	-10.000000	0.058333	-2.966667	-51.500000	1023.000000	1023.000000	2046.000000
3.460000	-0.074663	-44.125729	-9.702810	-11.959642	-12.099936	-10.363338	0.000000	-10.000000	0.041667	-2.216667	-52.333332	1023.000000	1023.000000	2046.000000
3.480000	-0.075088	-44.376926	-10.019254	-11.754141	-12.190784	-10.412748	0.000000	-10.000000	0.033333	-1.216667	-52.833332	1023.000000	1023.000000	2046.000000
3.500000	-0.074443	-43.995682	-10.061382	-11.532463	-12.216867	-10.184969	0.000000	-10.000000	0.033333	-0.116667	-53.000000	1023.000000	1023.000000	2046.000000
3.520000	-0.074401	-43.970772	-10.164680	-11.222972	-12.384712	-10.198407	0.000000	-10.000000	0.041667	1.166667	-53.000000	1023.000000	1023.000000	2046.000000
3.540000	-0.074386	-43.962257	-10.462431	-10.906917	-12.425508	-10.167402	0.000000	-10.000000	0.041667	2.133333	-53.000000	1023.000000	1023.000000	2046.000000
3.560000	-0.073590	-43.491592	-10.556534	-10.622664	-12.401276	-9.911117	0.000000	-10.000000	0.041667	2.666667	-53.000000	1023.000000	1023.000000	2046.000000
3.580000	-0.073387	-43.371719	-10.547535	-10.249927	-12.588311	-9.985945	0.000000	-10.000000	0.041667	2.500000	-53.000000	1023.000000	1023.000000	2046.000000
3.600000	-0.073402	-43.380688	-10.794554	-9.891772	-12.605458	-10.088903	0.000000	-10.000000	0.058333	1.533333	-53.000000	1023.000000	1023.000000	2046.000000
3.620000	-0.073064	-43.180984	-10.909151	-9.701151	-12.610952	-9.959730	0.000000	-10.000000	0.066667	0.383333	-53.000000	1023.000000	1023.000000	2046.000000
3.640000	-0.072599	-42.906132	-10.830871	-9.667680	-12.601207	-9.806375	0.000000	-10.000000	0.066667	-1.083333	-53.000000	1023.000000	1023.000000	2046.000000
3.660000	-0.072693	-42.961670	-10.769805	-9.627095	-12.590608	-9.974162	0.000000	-10.000000	0.075000	-2.050000	-53.333332	1023.000000	1023.000000	2046.000000
3.680000	-0.073199	-43.260818	-10.899961	-9.631790	-12.540647	-10.188423	0.000000	-10.000000	0.075000	-2.816667	-54.000000	1023.000000	1023.000000	2046.000000
3.700000	-0.073124	-43.216251	-10.739208	-9.792834	-12.580791	-10.103417	0.000000	-10.000000	0.075000	-3.116667	-55.000000	1023.000000	1023.000000	2046.000000
3.720000	-0.073286	-43.312313	-10.627328	-9.864272	-12.581641	-10.239071	0.000000	-10.000000	0.066667	-3.283333	-56.000000	1023.000000	1023.000000	2046.000000
3.740000	-0.073727	-43.572910	-10.638245	-9.813043	-12.575509	-10.546116	0.000000	-10.000000	0.066667	-3.200000	-57.166668	1023.000000	1023.000000	2046.000000
3.760000	-0.073326	-43.335388	-10.460646	-10.022592	-12.577977	-10.274174	0.000000	-10.000000	0.066667	-3.016667	-58.333332	1023.000000	1023.000000	2046.000000
3.780000	-0.073253	-43.292461	-10.377651	-10.184853	-12.525319	-10.204638	0.000000	-10.000000	0.058333	-2.816667	-59.333332	1023.000000	1023.000000	2046.000000
3.800000	-0.073921	-43.687366	-10.369569	-10.268855	-12.621412	-10.427530	0.000000	-10.000000	0.050000	-2.833333	-60.166668	1023.000000	1023.000000	2046.000000
3.820000	-0.074030	-43.751442	-10.289693	-10.599170	-12.633147	-10.229433	0.000000	-10.000000	0.058333	-2.966667	-61.000000	1023.000000	1023.000000	2046.000000
3.840000	-0.074349	-43.940140	-10.242740	-10.771057	-12.620286	-10.306058	0.000000	-10.000000	0.058333	-3.083333	-62.000000	1023.000000	1023.000000	2046.000000
3.860000	-0.075198	-44.441776	-10.333540	-10.811691	-12.686841	-10.609703	0.000000	-10.000000	0.066667	-3.100000	-63.166668	1023.000000	1023.000000	2046.000000
3.880000	-0.075409	-44.566662	-10.319182	-11.045340	-12.691016	-10.511123	0.000000	-10.000000	0.066667	-3.083333	-64.333336	1023.000000	1023.000000	2046.000000
3.900000	-0.075536	-44.641693	-10.262343	-11.166451	-12.704283	-10.508615	0.000000	-10.000000	0.075000	-3.100000	-65.500000	1023.000000	1023.000000	2046.000000
3.920000	-0.076207	-45.038399	-10.363164	-11.190409	-12.768862	-10.715964	0.000000	-10.000000	0.066667	-3.233333	-66.500000	1023.000000	1023.000000	2046.000000
3.940000	-0.076612	-45.277870	-10.431118	-11.367328	-12.772973	-10.706452	0.000000	-10.000000	0.058333	-3.450000	-67.500000	1023.000000	1023.000000	2046.000000
3.960000	-0.076594	-45.266937	-10.396163	-11.544121	-12.762393	-10.564260	0.000000	-10.000000	0.058333	-3.650000	-68.666664	1023.000000	1023.000000	2046.000000
3.980000	-0.077068	-45.546993	-10.451294	-11.547587	-12.819729	-10.728384	0.000000	-10.000000	0.050000	-3.766667	-69.833336	1023.000000	1023.000000	2046.000000
4.000000	-0.077708	-45.925446	-10.577027	-11.609950	-12.818783	-10.919686	0.000000	-10.000000	0.066667	-3.833333	-71.166664	1023.000000	1023.000000	2046.000000
4.020000	-0.077712	-45.928032	-10.516688	-11.801628	-12.847238	-10.762477	0.000000	-10.000000	0.066667	-3.833333	-72.333336	1023.000000	1023.000000	2046.000000
4.040000	-0.077905	-46.041656	-10.526773	-11.877167	-12.790166	-10.847550	0.000000	-10.000000	0.083333	-3.833333	-73.166664	1023.000000	1023.000000	2046.000000
4.060000	-0.078408	-46.339306	-10.473417	-11.826244	-12.903623	-11.136024	0.000000	-10.000000	0.066667	-3.550000	-74.333336	1023.000000	1023.000000	2046.000000
4.080000	-0.078120	-46.169182	-10.370378	-12.034536	-12.856339	-10.907926	0.000000	-10.000000	0.058333	-2.933333	-75.500000	1023.000000	1023.000000	2046.000000
4.100000	-0.077785	-45.971066	-10.307859	-12.043967	-12.727812	-10.891426	0.000000	-10.000000	0.050000	-1.666667	-76.666664	1023.000000	1023.000000	2046.000000
4.120000	-0.078103	-46.158756	-10.304923	-12.002256	-12.768397	-11.083180	0.000000	-10.000000	0.033333	0.283333	-77.000000	1023.000000	1023.000000	2046.000000
4.140000	-0.077167	-45.605595	-10.277782	-12.086839	-12.510150	-10.730825	0.000000	-10.000000	0.016667	3.066667	-77.000000	1023.000000	1023.000000	2046.000000
4.160000	-0.076815	-45.397789	-10.309089	-11.973623	-12.401917	-10.713160	0.000000	-10.000000	0.000000	5.200000	-77.000000	1023.000000	1023.000000	2046.000000
4.180000	-0.076989	-45.500626	-10.452229	-11.872403	-12.465877	-10.710118	0.000000	-10.000000	-0.008333	7.583333	-77.000000	1023.000000	1023.000000	2046.000000
4.200000	-0.076084	-44.965569	-10.536953	-12.027677	-12.221813	-10.179126	0.000000	-10.000000	-0.033333	9.533333	-77.000000	1023.000000	1023.000000	2046.000000
4.220000	-0.075640	-44.703472	-10.565105	-11.985703	-12.009050	-10.143614	0.000000	-10.000000	-0.075000	12.650000	-77.000000	1023.000000	1023.000000	2046.000000
4.240000	-0.074665	-44.127102	-10.370253	-12.040767	-11.802227	-9.913855	0.000000	-10.000000	-0.141667	15.066667	-77.000000	1023.000000	1023.000000	2046.000000
4.260000	-0.072935	-43.104698	-10.055945	-12.051699	-11.512969	-9.484085	0.000000	-10.000000	-0.191667	17.466667	-43.333332	1023.000000	1023.000000	2046.000000
4.280000	-0.071602	-42.316772	-9.962438	-11.702248	-11.100575	-9.551512	0.000000	-10.000000	-0.241667	19.100000	-8.000000	1023.000000	1023.000000	2046.000000
4.300000	-0.070321	-41.559647	-9.927606	-11.543932	-10.795364	-9.292745	0.000000	-10.000000	-0.275000	20.683334	29.500000	1023.000000	1023.000000	2046.000000
4.320000	-0.068778	-40.647793	-9.923702	-11.252080	-10.501967	-8.970043	0.000000	-10.000000	-0.325000	22.033333	35.833332	1023.000000	1023.000000	2046.000000
4.340000	-0.067299	-39.773849	-10.028570	-10.808014	-10.048549	-8.888716	0.000000	-10.000000	-0.383333	23.716667	42.833332	1023.000000	1023.000000	2046.000000
4.360000	-0.065367	-38.631649	-9.933143	-10.459984	-9.776048	-8.462475	0.000000	-10.000000	-0.416667	25.733334	50.500000	1023.000000	1023.000000	2046.000000
4.380000	-0.063029	-37.250328	-9.959342	-10.017684	-9.249578	-8.023726	0.000000	-10.000000	-0.450000	27.466667	58.666668	1023.000000	1023.000000	2046.000000
4.400000	-0.061058	-36.085072	-9.939717	-9.391850	-8.805973	-7.947530	0.000000	-10.000000	-0.483333	28.933334	67.666664	1023.000000	1023.000000	2046.000000
4.420000	-0.058920	-34.822002	-9.861300	-8.958127	-8.423814	-7.578761	0.000000	-10.000000	-0.525000	29.633333	73.833336	1023.000000	1023.000000	2046.000000
4.440000	-0.056215	-33.223194	-9.751314	-8.538345	-7.893869	-7.039667	0.000000	-10.000000	-0.558333	30.116667	80.166664	1023.000000	1023.000000	2046.000000
4.460000	-0.054014	-31.922493	-9.601636	-7.947434	-7.460874	-6.912549	0.000000	-10.000000	-0.575000	30.383333	90.333336	1023.000000	1023.000000	2046.000000
4.480000	-0.051692	-30.550238	-9.390970	-7.712487	-6.989092	-6.457689	0.000000	-10.000000	-0.591667	30.666666	103.833336	1023.000000	1023.000000	2046.000000
4.500000	-0.048829	-28.857693	-9.012115	-7.529769	-6.362776	-5.953034	0.000000	-10.000000	-0.600000	31.383333	117.666664	1023.000000	1023.000000	2046.000000
4.520000	-0.046723	-27.613089	-8.665355	-7.161889	-5.866998	-5.918848	0.000000	-10.000000	-0.600000	31.716667	128.000000	1023.000000	1023.000000	2046.000000
4.540000	-0.044594	-26.354792	-8.266064	-7.175111	-5.441839	-5.471779	0.000000	-10.000000	-0.600000	32.049999	138.666672	1023.000000	1023.000000	2046.000000
4.560000	-0.041676	-24.630333	-7.759776	-6.930951	-4.817606	-5.122000	0.000000	-10.000000	-0.600000	31.933334	145.833328	1023.000000	1023.000000	2046.000000
4.580000	-0.039381	-23.274042	-7.326006	-6.654445	-4.279428	-5.014163	0.000000	-10.000000	-0.583333	32.116669	156.500000	1023.000000	1023.000000	2046.000000
4.600000	-0.036701	-21.690538	-6.821577	-6.659180	-3.818399	-4.391382	0.000000	-10.000000	-0.591667	32.216667	167.166672	1023.000000	1023.000000	2046.000000
4.620000	-0.033827	-19.992010	-6.409428	-6.437678	-3.185805	-3.959100	0.000000	-10.000000	-0.591667	32.650002	181.500000	1023.000000	1023.000000	2046.000000
4.640000	-0.031796	-18.791384	-6.023270	-6.297664	-2.737015	-3.733434	0.000000	-10.000000	-0.608333	32.916668	188.833328	1023.000000	1023.000000	2046.000000
4.660000	-0.029633	-17.512917	-5.590212	-6.331444	-2.417147	-3.174113	0.000000	-10.000000	-0.608333	32.966667	196.000000	1023.000000	1023.000000	2046.000000
4.680000	-0.027105	-16.018848	-5.301080	-6.112907	-1.841051	-2.763812	0.000000	-10.000000	-0.625000	32.666668	203.166672	1023.000000	1023.000000	2046.000000
4.700000	-0.025034	-14.795153	-4.952840	-5.819564	-1.472351	-2.550397	0.000000	-10.000000	-0.625000	32.733334	214.000000	1023.000000	1023.000000	2046.000000
4.720000	-0.022996	-13.590817	-4.635822	-5.673816	-1.145205	-2.135974	0.000000	-10.000000	-0.616667	32.816669	225.000000	1023.000000	1023.000000	2046.000000
4.740000	-0.020676	-12.219519	-4.358959	-5.480959	-0.681176	-1.698425	0.000000	-10.000000	-0.600000	33.083336	236.000000	1023.000000	1023.000000	2046.000000
4.760000	-0.018310	-10.821064	-4.007943	-5.110894	-0.218731	-1.483496	0.000000	-10.000000	-0.616667	32.900002	247.000000	1023.000000	1023.000000	2046.000000
4.780000	-0.016345	-9.660036	-3.697632	-4.852825	0.070548	-1.180127	0.000000	-10.000000	-0.625000	33.183334	261.666656	1023.000000	1023.000000	2046.000000
4.800000	-0.013946	-8.242021	-3.466680	-4.734467	0.606150	-0.647023	0.000000	-10.000000	-0.658333	33.333336	276.333344	1023.000000	1023.000000	2046.000000
4.820000	-0.011511	-6.803114	-3.113288	-4.445367	1.093241	-0.337700	0.000000	-10.000000	-0.658333	33.683334	291.166656	1023.000000	1023.000000	2046.000000
4.840000	-0.009695	-5.729792	-2.836421	-4.160219	1.442713	-0.175864	0.000000	-10.000000	-0.666667	33.783333	302.333344	1023.000000	1023.000000	2046.000000
4.860000	-0.007475	-4.417953	-2.537154	-4.021011	1.833112	0.307100	0.000000	-10.000000	-0.650000	33.849998	309.833344	1023.000000	1023.000000	2046.000000
4.880000	-0.004729	-2.794994	-2.069646	-3.643135	2.323875	0.593912	0.000000	-10.000000	-0.658333	33.916668	321.000000	1023.000000	1023.000000	2046.000000
4.900000	-0.002510	-1.483483	-1.696170	-3.309747	2.741571	0.780864	0.000000	-10.000000	-0.666667	34.033333	328.500000	1023.000000	1023.000000	2046.000000
4.920000	0.000047	0.027513	-1.305914	-3.098957	3.195120	1.237263	0.000000	-10.000000	-0.675000	34.116669	343.666656	1023.000000	1023.000000	2046.000000
4.940000	0.002862	1.691729	-0.916163	-2.726865	3.759785	1.574973	0.000000	-10.000000	-0.675000	34.083332	351.333344	1023.000000	1023.000000	2046.000000
4.960000	0.005026	2.970248	-0.566536	-2.376971	4.096555	1.817200	0.000000	-10.000000	-0.675000	34.000000	366.500000	1023.000000	1023.000000	2046.000000
4.980000	0.007296	4.312023	-0.333764	-2.179868	4.506938	2.318716	0.000000	-10.000000	-0.666667	33.766666	377.833344	1023.000000	1023.000000	2046.000000
5.000000	0.009870	5.832880	-0.099470	-1.728401	5.062430	2.598321	0.000000	-10.000000	-0.658333	33.533337	389.166656	1023.000000	1023.000000	2046.000000
5.020000	0.011438	6.759760	0.059011	-1.407991	5.231411	2.877330	0.000000	-10.000000	-0.658333	33.466667	396.666656	1023.000000	1023.000000	2046.000000
5.040000	0.013617	8.047362	0.203127	-1.134649	5.586442	3.392442	0.000000	-10.000000	-0.666667	33.633335	404.000000	1023.000000	1023.000000	2046.000000
5.060000	0.015685	9.269644	0.460498	-0.755129	5.976462	3.587812	0.000000	-10.000000	-0.666667	33.816669	415.166656	1023.000000	1023.000000	2046.000000
5.080000	0.017936	10.599944	0.850809	-0.384734	6.281575	3.852294	0.000000	-10.000000	-0.658333	33.816669	426.500000	1023.000000	1023.000000	2046.000000
5.100000	0.020513	12.123034	1.185935	0.052218	6.670302	4.214579	0.000000	-10.000000	-0.650000	33.700001	437.833344	1023.000000	1023.000000	2046.000000
5.120000	0.023267	13.750634	1.458304	0.613873	7.200310	4.478148	0.000000	-10.000000	-0.641667	33.633335	452.833344	1023.000000	1023.000000	2046.000000
5.140000	0.024644	14.564397	1.446489	0.994797	7.557380	4.565731	0.000000	-10.000000	-0.633333	33.633335	464.000000	1023.000000	1023.000000	2046.000000
5.160000	0.025802	15.248757	1.449784	1.202346	7.827709	4.768919	0.000000	-10.000000	-0.608333	33.350002	475.333344	1023.000000	1023.000000	2046.000000
5.180000	0.027191	16.069679	1.456877	1.601662	8.222142	4.788999	0.000000	-10.000000	-0.583333	32.866669	486.333344	1023.000000	1023.000000	2046.000000
5.200000	0.028321	16.737724	1.400850	1.951640	8.511651	4.873583	0.000000	-10.000000	-0.558333	32.383335	497.333344	1023.000000	1023.000000	2046.000000
5.220000	0.030562	18.062288	1.566971	2.429015	8.889256	5.177046	0.000000	-10.000000	-0.558333	32.216667	508.166656	1023.000000	1023.000000	2046.000000
5.240000	0.032867	19.424450	1.730779	3.049114	9.310694	5.333863	0.000000	-10.000000	-0.575000	32.133335	515.500000	1023.000000	1023.000000	2046.000000
5.260000	0.034613	20.456503	1.848043	3.488257	9.583483	5.536720	0.000000	-10.000000	-0.591667	32.083336	526.333313	1023.000000	1023.000000	2046.000000
5.280000	0.037081	21.914747	2.095883	3.968213	10.020661	5.829990	0.000000	-10.000000	-0.583333	31.816668	540.666687	1023.000000	1023.000000	2046.000000
5.300000	0.039174	23.151794	2.259798	4.492246	10.386034	6.013717	0.000000	-10.000000	-0.566667	31.600000	551.333313	1023.000000	1023.000000	2046.000000
5.320000	0.041063	24.267992	2.461056	4.834201	10.690162	6.282573	0.000000	-10.000000	-0.533333	31.000000	565.500000	1023.000000	1023.000000	2046.000000
5.340000	0.043753	25.858105	2.864791	5.132135	11.231216	6.629963	0.000000	-10.000000	-0.525000	30.850000	575.833313	1023.000000	1023.000000	2046.000000
5.360000	0.046109	27.250467	3.216284	5.532794	11.718536	6.782854	0.000000	-10.000000	-0.516667	30.700001	586.166687	1023.000000	1023.000000	2046.000000
5.380000	0.048136	28.448164	3.670270	5.751772	12.014360	7.011762	0.000000	-10.000000	-0.508333	30.650000	596.166687	1023.000000	1023.000000	2046.000000
5.400000	0.050807	30.026802	4.208533	6.008571	12.577926	7.231771	0.000000	-10.000000	-0.483333	30.133333	606.166687	1023.000000	1023.000000	2046.000000
5.420000	0.053234	31.461514	4.789014	6.303916	13.009667	7.358917	0.000000	-10.000000	-0.483333	29.583334	619.666687	1023.000000	1023.000000	2046.000000
5.440000	0.055626	32.874886	5.312850	6.406815	13.473017	7.682204	0.000000	-10.000000	-0.500000	29.283333	626.500000	1023.000000	1023.000000	2046.000000
5.460000	0.058161	34.372929	5.926258	6.519520	13.952184	7.974969	0.000000	-10.000000	-0.516667	29.283333	633.166687	1023.000000	1023.000000	2046.000000
5.480000	0.060165	35.557251	6.407291	6.582356	14.353501	8.214103	0.000000	-10.000000	-0.508333	29.200001	642.833313	1023.000000	1023.000000	2046.000000
5.500000	0.062095	36.697910	6.873623	6.624855	14.712606	8.486827	0.000000	-10.000000	-0.500000	29.116667	652.500000	1023.000000	1023.000000	2046.000000
5.520000	0.064240	37.965965	7.254742	6.822209	15.159253	8.729762	0.000000	-10.000000	-0.483333	29.066668	662.166687	1023.000000	1023.000000	2046.000000
5.540000	0.065907	38.951057	7.568658	7.031824	15.447295	8.903278	0.000000	-10.000000	-0.450000	29.016666	668.666687	1023.000000	1023.000000	2046.000000
5.560000	0.067822	40.082813	7.969106	7.207054	15.746244	9.160408	0.000000	-10.000000	-0.433333	28.616667	678.500000	1023.000000	1023.000000	2046.000000
5.580000	0.070010	41.375908	8.331269	7.453078	16.165386	9.426172	0.000000	-10.000000	-0.416667	28.116667	691.333313	1023.000000	1023.000000	2046.000000
5.600000	0.071467	42.236778	8.616642	7.639109	16.399481	9.581546	0.000000	-10.000000	-0.416667	27.733334	700.833313	1023.000000	1023.000000	2046.000000
5.620000	0.073537	43.460114	9.096240	7.791746	16.723553	9.848577	0.000000	-10.000000	-0.400000	27.400002	710.166687	1023.000000	1023.000000	2046.000000
5.640000	0.075512	44.627686	9.413561	7.998021	17.152191	10.063910	0.000000	-10.000000	-0.408333	27.466667	716.333313	1023.000000	1023.000000	2046.000000
5.660000	0.076978	45.493977	9.700730	8.177989	17.378862	10.236394	0.000000	-10.000000	-0.408333	27.183334	725.500000	1023.000000	1023.000000	2046.000000
5.680000	0.079115	46.756916	10.219163	8.355166	17.709961	10.472626	0.000000	-10.000000	-0.408333	27.450001	737.500000	1023.000000	1023.000000	2046.000000
5.700000	0.081102	47.931076	10.527313	8.632577	18.122007	10.649179	0.000000	-10.000000	-0.400000	27.350000	746.500000	1023.000000	1023.000000	2046.000000
5.720000	0.083254	49.202950	11.079168	8.845023	18.388187	10.890570	0.000000	-10.000000	-0.400000	27.283333	755.666687	1023.000000	1023.000000	2046.000000
5.740000	0.085669	50.630501	11.486633	9.145118	18.868046	11.130703	0.000000	-10.000000	-0.400000	27.200001	761.833313	1023.000000	1023.000000	2046.000000
5.760000	0.087771	51.872765	11.873693	9.441158	19.175333	11.382582	0.000000	-10.000000	-0.400000	26.966667	771.000000	1023.000000	1023.000000	2046.000000
5.780000	0.090105	53.252262	12.319750	9.679078	19.631214	11.622219	0.000000	-10.000000	-0.383333	26.733334	783.000000	1023.000000	1023.000000	2046.000000
5.800000	0.092085	54.422241	12.550977	10.041549	19.945204	11.884514	0.000000	-10.000000	-0.366667	26.266666	792.000000	1023.000000	1023.000000	2046.000000
5.820000	0.094023	55.567627	12.853080	10.297034	20.289284	12.128229	0.000000	-10.000000	-0.358333	25.850000	800.833313	1023.000000	1023.000000	2046.000000
5.840000	0.095978	56.723164	13.066031	10.623493	20.493275	12.540365	0.000000	-10.000000	-0.375000	25.616667	806.500000	1023.000000	1023.000000	2046.000000
5.860000	0.097674	57.725620	13.309271	10.949840	20.748823	12.717687	0.000000	-10.000000	-0.391667	25.483334	815.000000	1023.000000	1023.000000	2046.000000
5.880000	0.099442	58.770401	13.837775	11.087345	20.939245	12.906035	0.000000	-10.000000	-0.391667	25.250000	826.333313	1023.000000	1023.000000	2046.000000
5.900000	0.101582	60.035069	14.221000	11.461992	21.220263	13.131816	0.000000	-10.000000	-0.383333	25.150002	834.833313	1023.000000	1023.000000	2046.000000
5.920000	0.103674	61.271366	14.691395	11.816571	21.455858	13.307543	0.000000	-10.000000	-0.383333	25.283335	843.333313	1023.000000	1023.000000	2046.000000
5.940000	0.105465	62.329620	14.843801	12.091996	21.828014	13.565808	0.000000	-10.000000	-0.375000	25.566668	849.000000	1023.000000	1023.000000	2046.000000
5.960000	0.106317	62.833546	14.797333	12.389194	22.114748	13.532271	0.000000	-10.000000	-0.375000	25.683334	857.500000	1023.000000	1023.000000	2046.000000
5.980000	0.106756	63.092747	14.838530	12.492213	22.274479	13.487525	0.000000	-10.000000	-0.358333	25.266668	868.833313	1023.000000	1023.000000	2046.000000
6.000000	0.107416	63.482849	14.805992	12.670392	22.436022	13.570444	0.000000	-10.000000	-0.358333	24.900002	877.333313	1023.000000	1023.000000	2046.000000
6.020000	0.108658	64.216637	14.959265	13.057493	22.647810	13.552071	0.000000	-10.000000	-0.341667	24.683334	885.666687	1023.000000	1023.000000	2046.000000
6.040000	0.110220	65.139771	15.089246	13.343432	22.920584	13.786509	0.000000	-10.000000	-0.341667	24.500000	891.333313	1023.000000	1023.000000	2046.000000
6.060000	0.111793	66.069504	15.263497	13.836791	23.113600	13.855614	0.000000	-10.000000	-0.325000	24.266666	899.666687	1023.000000	1023.000000	2046.000000
6.080000	0.113269	66.941963	15.530122	14.109570	23.414316	13.887953	0.000000	-10.000000	-0.308333	23.816668	910.666687	1023.000000	1023.000000	2046.000000
6.100000	0.114724	67.801735	15.662347	14.428434	23.659912	14.051037	0.000000	-10.000000	-0.283333	23.533335	918.666687	1023.000000	1023.000000	2046.000000
6.120000	0.116371	68.775085	15.937858	14.822306	24.013966	14.000958	0.000000	-10.000000	-0.275000	23.200001	926.666687	1023.000000	1023.000000	2046.000000
6.140000	0.117906	69.682487	16.230377	14.888465	24.249641	14.314006	0.000000	-10.000000	-0.266667	23.083334	931.666687	1023.000000	1023.000000	2046.000000
6.160000	0.120116	70.988487	16.629932	15.240473	24.704723	14.413359	0.000000	-10.000000	-0.250000	22.916668	939.333313	1023.000000	1023.000000	2046.000000
6.180000	0.121727	71.940506	17.023203	15.424600	25.001280	14.491423	0.000000	-10.000000	-0.216667	22.283335	949.333313	1023.000000	1023.000000	2046.000000
6.200000	0.123590	73.041656	17.408665	15.666166	25.241953	14.724875	0.000000	-10.000000	-0.191667	21.666668	957.000000	1023.000000	1023.000000	2046.000000
6.220000	0.125263	74.030426	17.883968	15.896744	25.543970	14.705743	0.000000	-10.000000	-0.158333	20.750000	964.333313	1023.000000	1023.000000	2046.000000
6.240000	0.126756	74.912712	18.282459	15.902865	25.709457	15.017933	0.000000	-10.000000	-0.150000	19.750000	969.000000	1023.000000	1023.000000	2046.000000
6.260000	0.128429	75.901588	18.692982	16.145189	25.997129	15.066286	0.000000	-10.000000	-0.133333	18.500000	975.833313	1023.000000	1023.000000	2046.000000
6.280000	0.129140	76.321899	19.000259	15.984171	26.062672	15.274799	0.000000	-10.000000	-0.108333	17.016666	984.166687	1023.000000	1023.000000	2046.000000
6.300000	0.129991	76.824577	19.225275	16.044943	26.066002	15.488357	0.000000	-10.000000	-0.075000	16.183334	990.166687	1023.000000	1023.000000	2046.000000
6.320000	0.130335	77.028069	19.390739	16.096716	26.104624	15.435990	0.000000	-10.000000	-0.041667	14.983334	995.833313	1023.000000	1023.000000	2046.000000
6.340000	0.130728	77.260384	19.432091	16.055653	26.054916	15.717724	0.000000	-10.000000	-0.025000	13.550000	999.166687	1023.000000	1023.000000	2046.000000
6.360000	0.131343	77.623436	19.545723	16.308163	26.184313	15.585239	0.000000	-10.000000	-0.008333	11.600000	1004.166687	1023.000000	1023.000000	2046.000000
6.380000	0.131383	77.647102	19.648811	16.112715	26.106558	15.779014	0.000000	-10.000000	0.000000	9.333334	1009.333313	1023.000000	1023.000000	2046.000000
6.400000	0.131876	77.938812	19.718264	16.191862	26.153048	15.875639	0.000000	-10.000000	0.000000	7.883334	1013.000000	1023.000000	1023.000000	2046.000000
6.420000	0.131981	78.000931	19.770950	16.210348	26.190498	15.829131	0.000000	-10.000000	0.000000	6.616667	1015.833313	1023.000000	1023.000000	2046.000000
6.440000	0.131949	77.981850	19.803442	16.066637	26.032705	16.079065	0.000000	-10.000000	0.000000	5.866667	1017.333313	1023.000000	1023.000000	2046.000000
6.460000	0.132516	78.316902	19.857750	16.293692	26.178329	15.987129	0.000000	-10.000000	0.008333	4.800000	1019.500000	1023.000000	1023.000000	2046.000000
6.480000	0.132493	78.303352	19.967667	16.134068	26.061605	16.140015	0.000000	-10.000000	0.025000	3.733333	1021.833313	1023.000000	1023.000000	2046.000000
6.500000	0.133224	78.735626	20.100285	16.221304	26.046232	16.367807	0.000000	-10.000000	0.041667	3.083333	1023.500000	1023.000000	1023.000000	2046.000000
6.520000	0.133953	79.166206	20.233704	16.452429	26.132141	16.347935	0.000000	-10.000000	0.050000	2.350000	1024.666626	1023.000000	1023.000000	2046.000000
6.540000	0.133926	79.150055	20.367170	16.329559	25.904381	16.548948	0.000000	-10.000000	0.050000	1.433333	1025.166626	1023.000000	1023.000000	2046.000000
6.560000	0.134813	79.674667	20.458830	16.491062	25.964071	16.760702	0.000000	-10.000000	0.050000	-0.033333	1025.666626	1023.000000	1023.000000	2046.000000
6.580000	0.134821	79.678963	20.368547	16.739307	26.033054	16.538054	0.000000	-10.000000	0.050000	-1.250000	1026.000000	1023.000000	1023.000000	2046.000000
6.600000	0.134352	79.402100	20.207243	16.562750	25.690102	16.942007	0.000000	-10.000000	0.050000	-2.000000	1026.000000	1023.000000	1023.000000	2046.000000
6.620000	0.134665	79.587265	20.029413	16.985172	25.684732	16.887947	0.000000	-10.000000	0.050000	-2.316667	1026.000000	1023.000000	1023.000000	2046.000000
6.640000	0.133696	79.014458	19.961185	16.819908	25.453276	16.780085	0.000000	-10.000000	0.058333	-2.633333	1026.000000	1023.000000	1023.000000	2046.000000
6.660000	0.133634	78.977570	20.187712	16.613194	25.161087	17.015574	0.000000	-10.000000	0.066667	-3.033333	1026.000000	1023.000000	1023.000000	2046.000000
6.680000	0.134042	79.219070	20.288828	16.847927	25.257065	16.825251	0.000000	-10.000000	0.066667	-3.100000	1026.000000	1023.000000	1023.000000	2046.000000
6.700000	0.133680	79.004723	20.377243	16.643829	25.002823	16.980825	0.000000	-10.000000	0.058333	-3.016667	1026.000000	1023.000000	1023.000000	2046.000000
6.720000	0.133981	79.182655	20.269608	16.841066	25.090746	16.981237	0.000000	-10.000000	0.050000	-2.900000	1026.000000	1023.000000	1023.000000	2046.000000
6.740000	0.132524	78.321732	19.898077	16.819897	24.993643	16.610115	0.000000	-10.000000	0.066667	-3.333333	1026.000000	1023.000000	1023.000000	2046.000000
6.760000	0.131083	77.470207	19.637373	16.595179	24.589573	16.648081	0.000000	-10.000000	0.075000	-4.166667	1026.000000	1023.000000	1023.000000	2046.000000
6.780000	0.130281	76.996048	19.223112	16.808762	24.710751	16.253426	0.000000	-10.000000	0.075000	-5.066667	1026.000000	1023.000000	1023.000000	2046.000000
6.800000	0.128775	76.105904	18.931290	16.720350	24.304264	16.150002	0.000000	-10.000000	0.058333	-5.633334	1026.000000	1023.000000	1023.000000	2046.000000
6.820000	0.128653	76.034035	18.694687	17.000805	24.291645	16.046898	0.000000	-10.000000	0.050000	-5.650000	1026.000000	1023.000000	1023.000000	2046.000000
6.840000	0.127799	75.528999	18.359222	17.259449	24.224304	15.686024	0.000000	-10.000000	0.050000	-5.433333	1026.000000	1023.000000	1023.000000	2046.000000
6.860000	0.127079	75.103851	18.294472	17.140400	23.773346	15.895638	0.000000	-10.000000	0.050000	-5.233334	1026.000000	1023.000000	1023.000000	2046.000000
6.880000	0.127148	75.144707	18.025730	17.558659	23.978132	15.582186	0.000000	-10.000000	0.050000	-5.366667	1022.500000	1023.000000	1023.000000	2046.000000
6.900000	0.126070	74.507378	17.882593	17.472248	23.626024	15.526509	0.000000	-10.000000	0.066667	-6.133334	1013.666687	1023.000000	1023.000000	2046.000000
6.920000	0.126310	74.649498	17.882708	17.452307	23.578199	15.736283	0.000000	-10.000000	0.083333	-6.883334	1004.833313	1023.000000	1023.000000	2046.000000
6.940000	0.126318	74.653923	17.727722	17.707756	23.721548	15.496895	0.000000	-10.000000	0.100000	-7.450000	999.500000	1023.000000	1023.000000	2046.000000
6.960000	0.125739	74.311981	17.732622	17.437279	23.388050	15.754027	0.000000	-10.000000	0.100000	-7.616667	998.500000	1023.000000	1023.000000	2046.000000
6.980000	0.126180	74.572525	17.688324	17.654640	23.498491	15.731068	0.000000	-10.000000	0.100000	-7.866667	996.666687	1023.000000	1023.000000	2046.000000
7.000000	0.125360	74.087936	17.536844	17.641710	23.377087	15.532295	0.000000	-10.000000	0.100000	-8.416667	993.833313	1023.000000	1023.000000	2046.000000
7.020000	0.124801	73.757469	17.630684	17.355968	22.957384	15.813432	0.000000	-10.000000	0.100000	-8.916667	991.000000	1023.000000	1023.000000	2046.000000
7.040000	0.124574	73.623367	17.536175	17.479574	22.945841	15.661779	0.000000	-10.000000	0.108333	-9.616667	988.000000	1023.000000	1023.000000	2046.000000
7.060000	0.122515	72.406410	17.328697	17.086317	22.466295	15.525098	0.000000	-10.000000	0.133333	-10.516666	984.833313	1023.000000	1023.000000	2046.000000
7.080000	0.121116	71.579811	17.250303	16.777540	21.913652	15.638315	0.000000	-10.000000	0.166667	-11.833334	981.500000	1023.000000	1023.000000	2046.000000
7.100000	0.119933	70.880424	16.969595	16.831944	21.755688	15.323201	0.000000	-10.000000	0.208333	-13.416667	977.500000	1023.000000	1023.000000	2046.000000
7.120000	0.117395	69.380211	16.629925	16.464582	21.054615	15.231088	0.000000	-10.000000	0.233333	-15.083334	973.000000	1023.000000	1023.000000	2046.000000
7.140000	0.116298	68.732338	16.458111	16.400028	20.664997	15.209201	0.000000	-10.000000	0.266667	-16.700001	967.833313	1023.000000	1023.000000	2046.000000
7.160000	0.114044	67.400261	15.951501	16.310766	20.321936	14.816061	0.000000	-10.000000	0.316667	-18.266666	962.333313	1023.000000	1023.000000	2046.000000
7.180000	0.111683	66.004700	15.705302	15.878817	19.487978	14.932602	0.000000	-10.000000	0.383333	-20.033333	954.000000	1023.000000	1023.000000	2046.000000
7.200000	0.109894	64.947388	15.212244	15.950362	19.316227	14.468557	0.000000	-10.000000	0.433333	-21.316668	947.500000	1023.000000	1023.000000	2046.000000
7.220000	0.106467	62.922115	14.767887	15.478102	18.392752	14.283374	0.000000	-10.000000	0.450000	-22.616667	940.500000	1023.000000	1023.000000	2046.000000
7.240000	0.104739	61.900902	14.448748	15.295498	17.972883	14.183774	0.000000	-10.000000	0.483333	-23.416666	935.500000	1023.000000	1023.000000	2046.000000
7.260000	0.102010	60.288120	13.964529	15.158729	17.481564	13.683300	0.000000	-10.000000	0.516667	-24.833334	927.500000	1023.000000	1023.000000	2046.000000
7.280000	0.099432	58.764122	13.754112	14.582368	16.653318	13.774325	0.000000	-10.000000	0.550000	-25.683334	919.166687	1023.000000	1023.000000	2046.000000
7.300000	0.098093	57.973068	13.438406	14.610208	16.466825	13.457629	0.000000	-10.000000	0.575000	-26.566668	910.500000	1023.000000	1023.000000	2046.000000
7.320000	0.095335	56.342773	13.087048	14.298399	15.817473	13.139854	0.000000	-10.000000	0.608333	-27.100000	901.666687	1023.000000	1023.000000	2046.000000
7.340000	0.093624	55.331863	12.905704	14.062455	15.243991	13.119714	0.000000	-10.000000	0.650000	-27.800001	892.666687	1023.000000	1023.000000	2046.000000
7.360000	0.091914	54.321194	12.337602	14.278841	15.034747	12.670002	0.000000	-10.000000	0.666667	-28.150002	883.333313	1023.000000	1023.000000	2046.000000
7.380000	0.089183	52.706947	11.857203	14.023971	14.156988	12.668785	0.000000	-10.000000	0.675000	-28.300001	870.833313	1023.000000	1023.000000	2046.000000
7.400000	0.087708	51.835594	11.516214	13.925990	13.950665	12.442723	0.000000	-10.000000	0.675000	-28.333334	861.333313	1023.000000	1023.000000	2046.000000
7.420000	0.084884	50.166473	11.281963	13.430630	13.546094	11.907786	0.000000	-10.000000	0.675000	-28.416666	851.833313	1023.000000	1023.000000	2046.000000
7.440000	0.082884	48.984680	11.550770	12.631406	12.880092	11.922412	0.000000	-10.000000	0.675000	-28.333334	845.500000	1023.000000	1023.000000	2046.000000
7.460000	0.082103	48.522636	11.478960	12.448240	13.025244	11.570193	0.000000	-10.000000	0.675000	-28.133333	836.000000	1023.000000	1023.000000	2046.000000
7.480000	0.080047	47.307545	11.364581	12.148732	12.548871	11.245358	0.000000	-10.000000	0.666667	-28.133333	826.666687	1023.000000	1023.000000	2046.000000
7.500000	0.078525	46.408085	11.219976	11.933481	12.101055	11.153570	0.000000	-10.000000	0.658333	-27.983334	817.333313	1023.000000	1023.000000	2046.000000
7.520000	0.076945	45.474495	10.593457	12.161095	12.118999	10.600943	0.000000	-10.000000	0.650000	-27.900002	808.000000	1023.000000	1023.000000	2046.000000
7.540000	0.074381	43.958950	10.265649	11.945070	11.344802	10.403430	0.000000	-10.000000	0.650000	-27.300001	798.666687	1023.000000	1023.000000	2046.000000
7.560000	0.073192	43.256748	9.839009	12.016416	11.175666	10.225658	0.000000	-10.000000	0.650000	-26.950001	789.500000	1023.000000	1023.000000	2046.000000
7.580000	0.071089	42.013821	9.273496	12.273120	10.839295	9.627909	0.000000	-10.000000	0.616667	-26.600000	780.500000	1023.000000	1023.000000	2046.000000
7.600000	0.068687	40.593819	9.012130	11.990257	10.031317	9.560114	0.000000	-10.000000	0.616667	-26.700001	771.666687	1023.000000	1023.000000	2046.000000
7.620000	0.067497	39.890594	8.483768	12.312368	9.995329	9.099131	0.000000	-10.000000	0.600000	-26.683334	762.833313	1023.000000	1023.000000	2046.000000
7.640000	0.064966	38.395061	8.017018	12.255509	9.399472	8.723063	0.000000	-10.000000	0.633333	-26.883333	754.000000	1023.000000	1023.000000	2046.000000
7.660000	0.063083	37.282032	7.845228	12.038585	8.723502	8.674717	0.000000	-10.000000	0.650000	-27.166668	745.000000	1023.000000	1023.000000	2046.000000
7.680000	0.061808	36.528652	7.366837	12.179166	8.703394	8.279257	0.000000	-10.000000	0.683333	-27.616667	735.833313	1023.000000	1023.000000	2046.000000
7.700000	0.059636	35.245159	7.236700	11.828135	7.984663	8.195662	0.000000	-10.000000	0.700000	-28.233334	726.666687	1023.000000	1023.000000	2046.000000
7.720000	0.058498	34.572521	7.128412	11.741222	7.666430	8.036457	0.000000	-10.000000	0.708333	-28.600000	717.166687	1023.000000	1023.000000	2046.000000
7.740000	0.056610	33.456734	6.713549	11.725890	7.442247	7.575049	0.000000	-10.000000	0.708333	-29.083334	707.666687	1023.000000	1023.000000	2046.000000
7.760000	0.054484	32.199875	6.715119	11.389709	6.666784	7.428261	0.000000	-10.000000	0.725000	-29.466667	698.000000	1023.000000	1023.000000	2046.000000
7.780000	0.053637	31.699196	6.397350	11.492455	6.726083	7.083306	0.000000	-10.000000	0.733333	-29.766666	685.000000	1023.000000	1023.000000	2046.000000
7.800000	0.051647	30.523537	6.215927	11.288117	6.213277	6.806215	0.000000	-10.000000	0.750000	-29.900002	675.166687	1023.000000	1023.000000	2046.000000
7.820000	0.050040	29.573744	6.253214	10.802498	5.694916	6.823116	0.000000	-10.000000	0.766667	-29.733334	665.166687	1023.000000	1023.000000	2046.000000
7.840000	0.048254	28.517836	5.822375	10.586534	5.761385	6.347542	0.000000	-10.000000	0.783333	-29.783335	658.500000	1023.000000	1023.000000	2046.000000
7.860000	0.045644	26.975780	5.858222	10.013579	5.026065	6.077914	0.000000	-10.000000	0.800000	-29.983334	648.500000	1023.000000	1023.000000	2046.000000
7.880000	0.044139	26.086271	5.643430	9.693159	4.994402	5.755280	0.000000	-10.000000	0.800000	-30.350000	638.500000	1023.000000	1023.000000	2046.000000
7.900000	0.041797	24.701904	5.309923	9.415325	4.754475	5.222180	0.000000	-10.000000	0.800000	-30.766666	628.333313	1023.000000	1023.000000	2046.000000
7.920000	0.039595	23.400654	5.257717	8.845641	4.204547	5.092749	0.000000	-10.000000	0.800000	-31.050001	618.000000	1023.000000	1023.000000	2046.000000
7.940000	0.038006	22.461300	4.807917	8.768170	4.310781	4.574430	0.000000	-10.000000	0.800000	-30.950001	607.666687	1023.000000	1023.000000	2046.000000
7.960000	0.035696	21.096241	4.695677	8.306114	3.734083	4.360366	0.000000	-10.000000	0.800000	-30.750000	597.333313	1023.000000	1023.000000	2046.000000
7.980000	0.033913	20.042500	4.441700	7.928768	3.552661	4.119371	0.000000	-10.000000	0.800000	-30.483334	587.000000	1023.000000	1023.000000	2046.000000
8.000000	0.031994	18.908289	4.014338	7.795568	3.435727	3.662656	0.000000	-10.000000	0.800000	-30.500000	576.666687	1023.000000	1023.000000	2046.000000
8.020000	0.029906	17.674179	4.032750	7.260254	2.826909	3.554265	0.000000	-10.000000	0.800000	-30.416668	566.500000	1023.000000	1023.000000	2046.000000
8.040000	0.028574	16.886948	3.630374	7.149156	2.954970	3.152446	0.000000	-10.000000	0.800000	-30.216667	556.500000	1023.000000	1023.000000	2046.000000
8.060000	0.026385	15.593693	3.493267	6.763151	2.474399	2.862876	0.000000	-10.000000	0.783333	-29.966667	546.500000	1023.000000	1023.000000	2046.000000
8.080000	0.024695	14.594700	3.407253	6.309313	2.134493	2.743641	0.000000	-10.000000	0.783333	-29.833334	536.500000	1023.000000	1023.000000	2046.000000
8.100000	0.023175	13.696357	2.967327	6.224791	2.201878	2.302361	0.000000	-10.000000	0.775000	-29.683334	526.500000	1023.000000	1023.000000	2046.000000
8.120000	0.020917	12.361880	2.902573	5.764185	1.549347	2.145776	0.000000	-10.000000	0.766667	-29.583334	516.500000	1023.000000	1023.000000	2046.000000
8.140000	0.019334	11.426677	2.524184	5.661021	1.271078	1.970394	0.000000	-10.000000	0.733333	-29.400000	506.500000	1023.000000	1023.000000	2046.000000
8.160000	0.017485	10.333540	1.965216	5.582228	1.111521	1.674575	0.000000	-10.000000	0.700000	-29.200001	496.666656	1023.000000	1023.000000	2046.000000
8.180000	0.014825	8.761701	1.935136	4.771910	0.507797	1.546858	0.000000	-10.000000	0.691667	-29.033333	487.000000	1023.000000	1023.000000	2046.000000
8.200000	0.013169	7.782632	1.796916	4.107437	0.567633	1.310646	0.000000	-10.000000	0.691667	-28.850000	477.333344	1023.000000	1023.000000	2046.000000
8.220000	0.011402	6.738820	1.862713	3.439556	0.356493	1.080057	0.000000	-10.000000	0.700000	-28.983334	467.666656	1023.000000	1023.000000	2046.000000
8.240000	0.009552	5.645142	2.147511	2.672358	-0.115416	0.940690	0.000000	-10.000000	0.700000	-28.966667	458.000000	1023.000000	1023.000000	2046.000000
8.260000	0.007824	4.623869	1.761678	2.412803	-0.063870	0.513259	0.000000	-10.000000	0.700000	-28.983334	448.333344	1023.000000	1023.000000	2046.000000
8.280000	0.006342	3.748363	1.615081	2.179563	-0.430860	0.384579	0.000000	-10.000000	0.691667	-28.816668	438.666656	1023.000000	1023.000000	2046.000000
8.300000	0.005493	3.246375	1.610883	1.969017	-0.736911	0.403386	0.000000	-10.000000	0.683333	-28.683334	429.000000	1023.000000	1023.000000	2046.000000
8.320000	0.004555	2.691730	1.138682	2.078424	-0.731265	0.205890	0.000000	-10.000000	0.666667	-28.400002	419.500000	1023.000000	1023.000000	2046.000000
8.340000	0.003383	1.999419	1.063973	2.020427	-1.209177	0.124195	0.000000	-10.000000	0.675000	-28.100000	410.000000	1023.000000	1023.000000	2046.000000
8.360000	0.001900	1.122741	0.642476	1.921764	-1.350068	-0.091431	0.000000	-10.000000	0.666667	-27.616667	394.500000	1023.000000	1023.000000	2046.000000
8.380000	0.000545	0.322258	0.188229	1.959249	-1.467640	-0.357581	0.000000	-10.000000	0.666667	-27.183334	376.166656	1023.000000	1023.000000	2046.000000
8.400000	-0.001079	-0.637946	0.086051	1.809538	-1.981177	-0.552358	0.000000	-10.000000	0.650000	-26.833334	361.000000	1023.000000	1023.000000	2046.000000
8.420000	-0.002530	-1.495428	-0.335323	1.690635	-2.083314	-0.767427	0.000000	-10.000000	0.650000	-26.750000	355.000000	1023.000000	1023.000000	2046.000000
8.440000	-0.003809	-2.250832	-0.615860	1.592196	-2.285648	-0.941521	0.000000	-10.000000	0.650000	-26.750000	355.000000	1023.000000	1023.000000	2046.000000
8.460000	-0.005141	-3.038615	-0.549638	1.168063	-2.664412	-0.992628	0.000000	-10.000000	0.633333	-26.833334	352.000000	1023.000000	1023.000000	2046.000000
8.480000	-0.006491	-3.835885	-0.894025	1.018291	-2.580270	-1.379881	0.000000	-10.000000	0.625000	-26.650000	346.000000	1023.000000	1023.000000	2046.000000
8.500000	-0.008144	-4.812845	-0.910234	0.771194	-2.946023	-1.727782	0.000000	-10.000000	0.583333	-26.583334	337.000000	1023.000000	1023.000000	2046.000000
8.520000	-0.009828	-5.808601	-1.033071	0.371818	-3.206303	-1.941046	0.000000	-10.000000	0.566667	-26.233334	328.000000	1023.000000	1023.000000	2046.000000
8.540000	-0.011091	-6.554522	-1.443640	0.308848	-3.131855	-2.287876	0.000000	-10.000000	0.550000	-26.066668	319.166656	1023.000000	1023.000000	2046.000000
8.560000	-0.012435	-7.349036	-1.462748	0.066760	-3.511778	-2.441270	0.000000	-10.000000	0.558333	-25.683334	310.500000	1023.000000	1023.000000	2046.000000
8.580000	-0.013839	-8.178609	-1.607498	-0.317571	-3.728714	-2.524826	0.000000	-10.000000	0.550000	-25.433334	302.000000	1023.000000	1023.000000	2046.000000
8.600000	-0.015409	-9.106965	-1.985620	-0.539279	-3.779733	-2.802333	0.000000	-10.000000	0.541667	-25.083334	293.500000	1023.000000	1023.000000	2046.000000
8.620000	-0.016864	-9.966445	-1.981487	-0.994640	-4.158615	-2.831704	0.000000	-10.000000	0.533333	-24.716667	285.166656	1023.000000	1023.000000	2046.000000
8.640000	-0.018720	-11.063721	-2.150413	-1.386868	-4.438394	-3.088047	0.000000	-10.000000	0.525000	-24.250000	277.000000	1023.000000	1023.000000	2046.000000
8.660000	-0.020466	-12.095403	-2.524576	-1.635273	-4.550114	-3.385440	0.000000	-10.000000	0.508333	-23.900002	269.000000	1023.000000	1023.000000	2046.000000
8.680000	-0.021902	-12.944321	-2.635077	-1.937910	-4.860429	-3.510904	0.000000	-10.000000	0.500000	-23.633333	261.000000	1023.000000	1023.000000	2046.000000
8.700000	-0.023577	-13.933729	-2.782601	-2.290691	-5.151251	-3.709186	0.000000	-10.000000	0.491667	-23.416666	253.000000	1023.000000	1023.000000	2046.000000
8.720000	-0.025099	-14.833472	-3.180673	-2.502908	-5.188840	-3.961051	0.000000	-10.000000	0.466667	-23.083334	245.000000	1023.000000	1023.000000	2046.000000
8.740000	-0.026260	-15.519735	-3.146739	-2.847514	-5.514241	-4.011241	0.000000	-10.000000	0.433333	-22.766666	237.333328	1023.000000	1023.000000	2046.000000
8.760000	-0.028253	-16.697374	-3.514803	-3.174232	-5.692696	-4.315643	0.000000	-10.000000	0.408333	-22.250000	229.666672	1023.000000	1023.000000	2046.000000
8.780000	-0.029443	-17.400999	-3.768469	-3.403798	-5.812075	-4.416658	0.000000	-10.000000	0.400000	-21.866667	222.333328	1023.000000	1023.000000	2046.000000
8.800000	-0.030663	-18.121994	-3.788934	-3.603031	-6.114857	-4.615171	0.000000	-10.000000	0.400000	-21.350000	215.000000	1023.000000	1023.000000	2046.000000
8.820000	-0.032333	-19.108669	-3.971881	-3.950500	-6.398597	-4.787691	0.000000	-10.000000	0.383333	-21.033333	208.000000	1023.000000	1023.000000	2046.000000
8.840000	-0.033419	-19.750605	-4.303108	-4.156649	-6.377334	-4.913515	0.000000	-10.000000	0.375000	-20.633333	201.000000	1023.000000	1023.000000	2046.000000
8.860000	-0.034368	-20.311644	-4.283293	-4.428069	-6.664392	-4.935890	0.000000	-10.000000	0.366667	-20.366667	194.166672	1023.000000	1023.000000	2046.000000
8.880000	-0.035751	-21.128716	-4.465381	-4.658856	-6.788570	-5.215908	0.000000	-10.000000	0.375000	-20.083334	187.333328	1023.000000	1023.000000	2046.000000
8.900000	-0.036892	-21.803406	-4.725244	-4.882470	-6.928053	-5.267640	0.000000	-10.000000	0.366667	-19.816668	180.666672	1023.000000	1023.000000	2046.000000
8.920000	-0.038052	-22.488564	-4.929070	-4.940688	-7.247145	-5.371660	0.000000	-10.000000	0.358333	-19.516668	174.000000	1023.000000	1023.000000	2046.000000
8.940000	-0.039578	-23.390779	-5.278326	-5.137038	-7.521250	-5.454166	0.000000	-10.000000	0.333333	-19.050001	167.500000	1023.000000	1023.000000	2046.000000
8.960000	-0.041487	-24.518871	-5.725195	-5.496465	-7.610758	-5.686453	0.000000	-10.000000	0.316667	-18.616667	161.000000	1023.000000	1023.000000	2046.000000
8.980000	-0.042682	-25.225286	-5.653635	-6.048418	-7.882751	-5.640483	0.000000	-10.000000	0.316667	-18.283333	154.666672	1023.000000	1023.000000	2046.000000
9.000000	-0.043813	-25.893230	-5.542790	-6.554155	-8.028577	-5.767708	0.000000	-10.000000	0.333333	-18.216667	148.500000	1023.000000	1023.000000	2046.000000
9.020000	-0.045092	-26.649143	-5.672085	-6.943959	-8.029325	-6.003774	0.000000	-10.000000	0.316667	-18.050001	142.500000	1023.000000	1023.000000	2046.000000
9.040000	-0.045926	-27.142548	-5.675829	-7.208442	-8.199534	-6.058742	0.000000	-10.000000	0.291667	-17.700001	136.500000	1023.000000	1023.000000	2046.000000
9.060000	-0.046893	-27.713554	-5.841331	-7.246495	-8.354656	-6.271073	0.000000	-10.000000	0.258333	-17.166666	130.500000	1023.000000	1023.000000	2046.000000
9.080000	-0.047905	-28.311844	-6.178550	-7.186578	-8.494766	-6.451950	0.000000	-10.000000	0.258333	-16.600000	124.833336	1023.000000	1023.000000	2046.000000
9.100000	-0.048130	-28.445120	-6.283356	-7.127059	-8.686514	-6.348192	0.000000	-10.000000	0.241667	-15.916667	119.333336	1023.000000	1023.000000	2046.000000
9.120000	-0.048750	-28.811293	-6.463892	-7.011224	-8.877981	-6.458195	0.000000	-10.000000	0.225000	-15.300000	114.166664	1023.000000	1023.000000	2046.000000
9.140000	-0.050117	-29.618914	-6.898451	-6.902914	-9.045622	-6.771928	0.000000	-10.000000	0.216667	-14.733334	109.000000	1023.000000	1023.000000	2046.000000
9.160000	-0.050804	-30.025328	-7.151425	-6.861134	-9.231785	-6.780984	0.000000	-10.000000	0.208333	-14.300000	104.000000	1023.000000	1023.000000	2046.000000
9.180000	-0.051207	-30.263256	-7.225080	-6.750557	-9.442321	-6.845299	0.000000	-10.000000	0.216667	-13.983334	99.166664	1023.000000	1023.000000	2046.000000
9.200000	-0.052329	-30.926626	-7.527171	-6.723186	-9.598138	-7.078133	0.000000	-10.000000	0.208333	-13.816667	94.500000	1023.000000	1023.000000	2046.000000
9.220000	-0.053088	-31.374805	-7.780512	-6.730719	-9.708165	-7.155408	0.000000	-10.000000	0.216667	-13.716667	89.833336	1023.000000	1023.000000	2046.000000
9.240000	-0.053220	-31.452736	-7.652193	-6.851544	-9.794193	-7.154806	0.000000	-10.000000	0.216667	-13.700000	85.333336	1023.000000	1023.000000	2046.000000
9.260000	-0.054134	-31.993332	-7.687321	-7.078054	-9.879754	-7.348202	0.000000	-10.000000	0.216667	-13.650001	80.666664	1023.000000	1023.000000	2046.000000
9.280000	-0.055388	-32.734203	-7.789566	-7.279281	-10.048389	-7.616966	0.000000	-10.000000	0.208333	-13.666667	76.166664	1023.000000	1023.000000	2046.000000
9.300000	-0.055925	-33.051697	-7.789151	-7.389445	-10.098783	-7.774320	0.000000	-10.000000	0.191667	-13.383334	71.500000	1023.000000	1023.000000	2046.000000
9.320000	-0.056250	-33.243633	-7.699604	-7.506046	-10.172280	-7.865703	0.000000	-10.000000	0.191667	-13.150001	67.166664	1023.000000	1023.000000	2046.000000
9.340000	-0.057097	-33.744057	-7.820374	-7.609794	-10.271062	-8.042826	0.000000	-10.000000	0.175000	-12.666667	62.666668	1023.000000	1023.000000	2046.000000
9.360000	-0.057398	-33.922138	-7.942062	-7.697832	-10.206414	-8.075830	0.000000	-10.000000	0.166667	-12.383333	58.333332	1023.000000	1023.000000	2046.000000
9.380000	-0.057750	-34.130417	-7.857522	-8.024789	-10.331017	-7.917090	0.000000	-10.000000	0.150000	-12.083333	54.000000	1023.000000	1023.000000	2046.000000
9.400000	-0.058361	-34.491364	-7.838206	-8.306616	-10.434369	-7.912171	0.000000	-10.000000	0.150000	-11.866667	50.000000	1023.000000	1023.000000	2046.000000
9.420000	-0.059563	-35.201733	-7.996598	-8.502849	-10.546115	-8.156170	0.000000	-10.000000	0.141667	-11.650001	46.000000	1023.000000	1023.000000	2046.000000
9.440000	-0.060471	-35.738571	-8.108582	-8.739642	-10.657103	-8.233245	0.000000	-10.000000	0.133333	-11.266667	42.333332	1023.000000	1023.000000	2046.000000
9.460000	-0.060965	-36.030437	-8.038310	-9.025883	-10.803564	-8.162680	0.000000	-10.000000	0.116667	-10.933333	38.666668	1023.000000	1023.000000	2046.000000
9.480000	-0.061907	-36.587154	-8.241489	-9.199574	-10.829834	-8.316257	0.000000	-10.000000	0.108333	-10.566667	35.166668	1023.000000	1023.000000	2046.000000
9.500000	-0.062997	-37.231026	-8.444346	-9.333314	-10.928334	-8.525028	0.000000	-10.000000	0.108333	-10.250000	31.500000	1023.000000	1023.000000	2046.000000
9.520000	-0.063240	-37.374878	-8.461362	-9.524617	-10.950860	-8.438041	0.000000	-10.000000	0.108333	-9.866667	28.166666	1023.000000	1023.000000	2046.000000
9.540000	-0.063975	-37.809135	-8.549498	-9.685107	-11.038498	-8.536031	0.000000	-10.000000	0.108333	-9.433333	24.833334	1023.000000	1023.000000	2046.000000
9.560000	-0.065069	-38.455643	-8.825532	-9.720218	-11.102872	-8.807020	0.000000	-10.000000	0.100000	-9.000000	21.666666	1023.000000	1023.000000	2046.000000
9.580000	-0.065445	-38.678204	-8.763313	-9.967876	-11.269111	-8.677901	0.000000	-10.000000	0.100000	-8.666667	18.500000	1023.000000	1023.000000	2046.000000
9.600000	-0.065854	-38.919804	-8.825200	-10.123623	-11.261086	-8.709896	0.000000	-10.000000	0.091667	-8.433333	15.666667	1023.000000	1023.000000	2046.000000
9.620000	-0.066771	-39.461666	-8.904635	-10.170620	-11.404505	-8.981905	0.000000	-10.000000	0.091667	-8.333334	12.833333	1023.000000	1023.000000	2046.000000
9.640000	-0.066935	-39.558784	-8.803236	-10.371888	-11.506876	-8.876784	0.000000	-10.000000	0.091667	-8.300000	10.166667	1023.000000	1023.000000	2046.000000
9.660000	-0.067147	-39.684025	-8.884168	-10.449399	-11.404728	-8.945729	0.000000	-10.000000	0.100000	-8.200000	7.333333	1023.000000	1023.000000	2046.000000
9.680000	-0.067870	-40.110909	-8.934977	-10.497398	-11.507834	-9.170699	0.000000	-10.000000	0.100000	-8.033334	4.666667	1023.000000	1023.000000	2046.000000
9.700000	-0.068017	-40.198093	-8.949735	-10.713687	-11.539865	-8.994806	0.000000	-10.000000	0.083333	-7.650000	2.166667	1023.000000	1023.000000	2046.000000
9.720000	-0.068565	-40.522068	-9.165583	-10.705009	-11.600823	-9.050653	0.000000	-10.000000	0.075000	-7.200000	-0.166667	1023.000000	1023.000000	2046.000000
9.740000	-0.069529	-41.091438	-9.469987	-10.741473	-11.712996	-9.166984	0.000000	-10.000000	0.066667	-6.650000	-2.333333	1023.000000	1023.000000	2046.000000
9.760000	-0.070035	-41.390804	-9.573983	-10.997784	-11.757597	-9.061441	0.000000	-10.000000	0.083333	-6.216667	-4.500000	1023.000000	1023.000000	2046.000000
9.780000	-0.070601	-41.725395	-9.589879	-11.266597	-11.808674	-9.060245	0.000000	-10.000000	0.083333	-6.016667	-6.500000	1023.000000	1023.000000	2046.000000
9.800000	-0.070825	-41.857452	-9.496831	-11.475620	-11.809490	-9.075509	0.000000	-10.000000	0.091667	-5.950000	-8.500000	1023.000000	1023.000000	2046.000000
9.820000	-0.070498	-41.664421	-9.293513	-11.582072	-11.773149	-9.015685	0.000000	-10.000000	0.083333	-5.800000	-10.500000	1023.000000	1023.000000	2046.000000
9.840000	-0.070664	-41.762688	-9.382483	-11.537475	-11.749087	-9.093640	0.000000	-10.000000	0.083333	-5.300000	-12.500000	1023.000000	1023.000000	2046.000000
9.860000	-0.071226	-42.094631	-9.597853	-11.372318	-11.801577	-9.322883	0.000000	-10.000000	0.066667	-4.433333	-14.166667	1023.000000	1023.000000	2046.000000
9.880000	-0.071141	-42.044109	-9.704614	-11.275382	-11.897647	-9.166466	0.000000	-10.000000	0.058333	-3.250000	-15.666667	1023.000000	1023.000000	2046.000000
9.900000	-0.070712	-41.790646	-9.826764	-11.074766	-11.868917	-9.020201	0.000000	-10.000000	0.050000	-1.733333	-16.500000	1023.000000	1023.000000	2046.000000
9.920000	-0.070591	-41.719440	-10.044177	-10.707960	-11.862797	-9.104506	0.000000	-10.000000	0.041667	-0.316667	-17.000000	1023.000000	1023.000000	2046.000000
9.940000	-0.070352	-41.577839	-10.155929	-10.360835	-11.944996	-9.116078	0.000000	-10.000000	0.041667	1.183333	-17.000000	1023.000000	1023.000000	2046.000000
9.960000	-0.069400	-41.015224	-10.294119	-10.177829	-11.826356	-8.716920	0.000000	-10.000000	0.041667	2.366667	-17.000000	1023.000000	1023.000000	2046.000000
9.980000	-0.068945	-40.746761	-10.424378	-9.773256	-11.798980	-8.750148	0.000000	-10.000000	0.050000	3.466667	-17.000000	1023.000000	1023.000000	2046.000000
10.000000	-0.068703	-40.603584	-10.538748	-9.452670	-11.823588	-8.788576	0.000000	-10.000000	0.050000	4.150000	-17.000000	1023.000000	1023.000000	2046.000000
10.020000	-0.067773	-40.054012	-10.500420	-9.421662	-11.684554	-8.447375	0.000000	-10.000000	0.050000	4.783334	-17.000000	1023.000000	1023.000000	2046.000000
10.040000	-0.066999	-39.596485	-10.452347	-9.325346	-11.442097	-8.376697	0.000000	-10.000000	0.041667	5.466667	-17.000000	1023.000000	1023.000000	2046.000000
10.060000	-0.066650	-39.390217	-10.345584	-9.262428	-11.354924	-8.427280	0.000000	-10.000000	0.025000	6.300000	-17.000000	1023.000000	1023.000000	2046.000000
10.080000	-0.065614	-38.778057	-10.121609	-9.323759	-11.209244	-8.123446	0.000000	-10.000000	0.008333	7.133334	-17.000000	1023.000000	1023.000000	2046.000000
10.100000	-0.064855	-38.329567	-10.002571	-9.147738	-10.970287	-8.208971	0.000000	-10.000000	0.000000	8.083334	-17.000000	1023.000000	1023.000000	2046.000000
10.120000	-0.064039	-37.847061	-9.822189	-9.100968	-10.810530	-8.113373	0.000000	-10.000000	0.000000	8.983334	-17.000000	1023.000000	1023.000000	2046.000000
10.140000	-0.062705	-37.058632	-9.646374	-9.063178	-10.578094	-7.770988	0.000000	-10.000000	0.000000	9.700001	-17.000000	1023.000000	1023.000000	2046.000000
10.160000	-0.062218	-36.771130	-9.579837	-9.017342	-10.421955	-7.751995	0.000000	-10.000000	0.000000	10.166667	-3.666667	1023.000000	1023.000000	2046.000000
10.180000	-0.061368	-36.268547	-9.299715	-9.194407	-10.349919	-7.424508	0.000000	-10.000000	0.000000	10.033334	10.333333	1023.000000	1023.000000	2046.000000
10.200000	-0.060807	-35.936867	-9.226568	-9.281831	-10.131068	-7.297399	0.000000	-10.000000	0.000000	9.800000	25.500000	1023.000000	1023.000000	2046.000000
10.220000	-0.060795	-35.929848	-9.134510	-9.310685	-10.082817	-7.401835	0.000000	-10.000000	0.000000	9.116667	28.500000	1023.000000	1023.000000	2046.000000
10.240000	-0.060227	-35.594398	-9.016891	-9.478875	-10.011456	-7.087177	0.000000	-10.000000	0.000000	8.700000	31.666666	1023.000000	1023.000000	2046.000000
10.260000	-0.059962	-35.437782	-9.053131	-9.393175	-9.808455	-7.183022	0.000000	-10.000000	0.000000	7.950000	34.666668	1023.000000	1023.000000	2046.000000
10.280000	-0.059990	-35.454063	-8.962003	-9.458991	-9.898556	-7.134513	0.000000	-10.000000	0.016667	7.050000	37.500000	1023.000000	1023.000000	2046.000000
10.300000	-0.059453	-35.136787	-8.922796	-9.486104	-9.749908	-6.977978	0.000000	-10.000000	0.033333	5.550000	40.166668	1023.000000	1023.000000	2046.000000
10.320000	-0.059950	-35.430355	-8.929951	-9.453742	-9.826903	-7.219758	0.000000	-10.000000	0.058333	3.483333	42.333332	1023.000000	1023.000000	2046.000000
10.340000	-0.059890	-35.394733	-8.851114	-9.684796	-9.910027	-6.948796	0.000000	-10.000000	0.066667	1.283333	43.500000	1023.000000	1023.000000	2046.000000
10.360000	-0.060018	-35.470917	-8.903234	-9.560293	-9.821300	-7.186090	0.000000	-10.000000	0.075000	-0.800000	44.000000	1023.000000	1023.000000	2046.000000
10.380000	-0.060645	-35.841209	-8.865252	-9.675478	-10.010139	-7.290342	0.000000	-10.000000	0.075000	-2.083333	44.000000	1023.000000	1023.000000	2046.000000
10.400000	-0.060507	-35.759716	-8.788366	-9.806993	-10.020471	-7.143885	0.000000	-10.000000	0.075000	-3.050000	44.000000	1023.000000	1023.000000	2046.000000
10.420000	-0.061061	-36.086956	-8.767035	-9.751337	-10.091956	-7.476628	0.000000	-10.000000	0.075000	-3.850000	44.000000	1023.000000	1023.000000	2046.000000
10.440000	-0.061459	-36.322502	-8.714015	-9.960805	-10.234388	-7.413293	0.000000	-10.000000	0.083333	-4.800000	44.000000	1023.000000	1023.000000	2046.000000
10.460000	-0.061434	-36.307350	-8.735001	-9.986749	-10.188684	-7.396918	0.000000	-10.000000	0.083333	-5.633333	44.000000	1023.000000	1023.000000	2046.000000
10.480000	-0.062076	-36.687176	-8.649985	-10.013329	-10.336535	-7.687327	0.000000	-10.000000	0.083333	-6.216667	44.000000	1023.000000	1023.000000	2046.000000
10.500000	-0.062825	-37.129639	-8.769138	-10.219063	-10.513846	-7.627589	0.000000	-10.000000	0.083333	-6.533333	44.000000	1023.000000	1023.000000	2046.000000
10.520000	-0.063302	-37.411583	-9.018706	-10.110671	-10.499543	-7.782660	0.000000	-10.000000	0.091667	-6.716667	44.000000	1023.000000	1023.000000	2046.000000
10.540000	-0.064576	-38.164696	-9.250894	-10.248411	-10.749929	-7.915463	0.000000	-10.000000	0.100000	-6.783333	44.000000	1023.000000	1023.000000	2046.000000
10.560000	-0.065369	-38.632999	-9.360140	-10.610812	-10.857001	-7.805047	0.000000	-10.000000	0.100000	-6.983334	44.000000	1023.000000	1023.000000	2046.000000
10.580000	-0.065984	-38.996735	-9.373965	-10.703391	-10.870724	-8.048655	0.000000	-10.000000	0.100000	-7.316667	40.500000	1023.000000	1023.000000	2046.000000
10.600000	-0.066611	-39.366894	-9.238301	-10.934679	-11.086203	-8.107711	0.000000	-10.000000	0.100000	-7.616667	33.000000	1023.000000	1023.000000	2046.000000
10.620000	-0.066453	-39.273746	-9.204316	-11.006263	-11.001193	-8.061976	0.000000	-10.000000	0.100000	-7.633333	24.500000	1023.000000	1023.000000	2046.000000
10.640000	-0.067252	-39.745838	-9.336413	-10.824921	-11.069066	-8.515439	0.000000	-10.000000	0.100000	-7.383333	18.833334	1023.000000	1023.000000	2046.000000
10.660000	-0.068334	-40.385498	-9.544627	-10.905200	-11.276071	-8.659602	0.000000	-10.000000	0.100000	-7.000000	16.166666	1023.000000	1023.000000	2046.000000
10.680000	-0.068529	-40.500629	-9.679519	-10.781906	-11.364154	-8.675051	0.000000	-10.000000	0.091667	-6.516667	13.833333	1023.000000	1023.000000	2046.000000
10.700000	-0.069069	-40.820019	-9.795075	-10.556681	-11.535348	-8.932914	0.000000	-10.000000	0.075000	-5.733334	11.500000	1023.000000	1023.000000	2046.000000
10.720000	-0.069481	-41.063122	-9.937461	-10.532229	-11.753949	-8.839484	0.000000	-10.000000	0.058333	-4.700000	9.666667	1023.000000	1023.000000	2046.000000
10.740000	-0.068989	-40.772449	-10.036519	-10.169965	-11.694016	-8.871951	0.000000	-10.000000	0.050000	-3.616667	8.166667	1023.000000	1023.000000	2046.000000
10.760000	-0.069288	-40.949017	-10.215038	-9.848083	-11.781200	-9.104696	0.000000	-10.000000	0.050000	-2.383333	7.000000	1023.000000	1023.000000	2046.000000
10.780000	-0.068990	-40.772842	-10.317808	-9.677670	-11.829370	-8.947994	0.000000	-10.000000	0.050000	-1.216667	6.333333	1023.000000	1023.000000	2046.000000
10.800000	-0.068232	-40.325157	-10.343487	-9.301781	-11.668880	-9.011009	0.000000	-10.000000	0.041667	0.400000	6.000000	1023.000000	1023.000000	2046.000000
10.820000	-0.068244	-40.332420	-10.422339	-9.245572	-11.593380	-9.071128	0.000000	-10.000000	0.025000	2.266667	6.000000	1023.000000	1023.000000	2046.000000
10.840000	-0.067488	-39.885216	-10.269861	-9.348664	-11.469515	-8.797177	0.000000	-10.000000	0.008333	4.666667	6.000000	1023.000000	1023.000000	2046.000000
10.860000	-0.066803	-39.480690	-10.221292	-9.150605	-11.161817	-8.946976	0.000000	-10.000000	0.000000	6.983334	6.000000	1023.000000	1023.000000	2046.000000
10.880000	-0.066886	-39.529438	-10.120007	-9.264190	-11.223545	-8.921697	0.000000	-10.000000	-0.008333	9.083334	6.000000	1023.000000	1023.000000	2046.000000
10.900000	-0.065477	-38.697197	-9.910835	-9.173042	-10.871203	-8.742118	0.000000	-10.000000	-0.033333	10.766667	6.000000	1023.000000	1023.000000	2046.000000
10.920000	-0.064696	-38.235226	-9.777722	-9.063597	-10.692918	-8.700989	0.000000	-10.000000	-0.066667	12.433333	6.000000	1023.000000	1023.000000	2046.000000
10.940000	-0.063486	-37.520039	-9.633426	-9.089799	-10.466396	-8.330419	0.000000	-10.000000	-0.100000	13.983334	6.000000	1023.000000	1023.000000	2046.000000
10.960000	-0.061898	-36.581696	-9.356872	-8.931474	-10.120039	-8.173311	0.000000	-10.000000	-0.133333	15.550000	11.666667	1023.000000	1023.000000	2046.000000
10.980000	-0.061064	-36.088829	-9.170655	-9.034660	-9.888097	-7.995416	0.000000	-10.000000	-0.166667	16.900002	18.833334	1023.000000	1023.000000	2046.000000
11.000000	-0.059742	-35.307430	-8.937920	-9.191437	-9.557161	-7.620914	0.000000	-10.000000	-0.216667	18.433334	28.000000	1023.000000	1023.000000	2046.000000
11.020000	-0.058373	-34.498253	-8.720458	-9.093343	-9.122395	-7.562057	0.000000	-10.000000	-0.258333	20.066668	33.666668	1023.000000	1023.000000	2046.000000
11.040000	-0.057315	-33.873074	-8.558041	-9.204499	-8.801323	-7.309209	0.000000	-10.000000	-0.300000	21.650000	40.166668	1023.000000	1023.000000	2046.000000
11.060000	-0.055302	-32.683216	-8.310424	-9.147853	-8.283350	-6.941589	0.000000	-10.000000	-0.341667	23.133333	47.000000	1023.000000	1023.000000	2046.000000
11.080000	-0.053499	-31.617739	-8.079164	-9.011009	-7.729984	-6.797583	0.000000	-10.000000	-0.383333	24.616667	54.333332	1023.000000	1023.000000	2046.000000
11.100000	-0.051685	-30.545746	-7.893207	-9.011793	-7.223334	-6.417413	0.000000	-10.000000	-0.433333	26.283335	62.333332	1023.000000	1023.000000	2046.000000
11.120000	-0.049101	-29.018826	-7.593253	-8.710028	-6.576410	-6.139134	0.000000	-10.000000	-0.491667	27.950001	71.000000	1023.000000	1023.000000	2046.000000
11.140000	-0.047409	-28.018606	-7.410048	-8.655304	-6.107370	-5.845885	0.000000	-10.000000	-0.566667	29.316668	80.166664	1023.000000	1023.000000	2046.000000
11.160000	-0.044862	-26.513432	-7.120227	-8.430560	-5.569627	-5.393018	0.000000	-10.000000	-0.625000	30.816668	89.666664	1023.000000	1023.000000	2046.000000
11.180000	-0.042589	-25.170334	-6.868948	-8.218022	-4.938941	-5.144424	0.000000	-10.000000	-0.658333	31.866667	99.666664	1023.000000	1023.000000	2046.000000
11.200000	-0.040355	-23.849581	-6.475116	-8.090640	-4.608760	-4.675064	0.000000	-10.000000	-0.658333	32.833332	110.166664	1023.000000	1023.000000	2046.000000
11.220000	-0.037228	-22.001995	-6.040129	-7.768755	-3.957772	-4.235338	0.000000	-10.000000	-0.683333	33.333332	121.000000	1023.000000	1023.000000	2046.000000
11.240000	-0.034995	-20.681995	-5.800282	-7.478933	-3.462331	-3.940450	0.000000	-10.000000	-0.691667	34.049999	132.000000	1023.000000	1023.000000	2046.000000
11.260000	-0.032339	-19.112465	-5.396834	-7.278703	-3.080361	-3.356567	0.000000	-10.000000	-0.708333	34.516666	143.333328	1023.000000	1023.000000	2046.000000
11.280000	-0.030000	-17.729843	-5.224853	-6.951760	-2.517850	-3.035381	0.000000	-10.000000	-0.708333	35.066669	154.666672	1023.000000	1023.000000	2046.000000
11.300000	-0.028406	-16.788107	-5.168843	-6.701697	-2.306207	-2.611359	0.000000	-10.000000	-0.708333	34.866669	166.333328	1023.000000	1023.000000	2046.000000
11.320000	-0.025924	-15.321012	-5.016174	-6.349147	-1.827959	-2.127731	0.000000	-10.000000	-0.708333	34.816666	178.000000	1023.000000	1023.000000	2046.000000
11.340000	-0.024493	-14.475621	-4.867406	-6.173018	-1.495749	-1.939448	0.000000	-10.000000	-0.691667	34.349998	189.666672	1023.000000	1023.000000	2046.000000
11.360000	-0.022602	-13.357596	-4.566558	-6.021307	-1.250418	-1.519313	0.000000	-10.000000	-0.683333	34.133335	201.333328	1023.000000	1023.000000	2046.000000
11.380000	-0.019921	-11.773376	-4.233437	-5.530998	-0.749679	-1.259262	0.000000	-10.000000	-0.666667	33.666668	212.666672	1023.000000	1023.000000	2046.000000
11.400000	-0.017660	-10.437270	-4.003007	-5.142764	-0.311230	-0.980269	0.000000	-10.000000	-0.683333	33.466667	224.000000	1023.000000	1023.000000	2046.000000
11.420000	-0.015563	-9.197641	-3.850280	-4.791843	0.048074	-0.603593	0.000000	-10.000000	-0.675000	33.633335	235.000000	1023.000000	1023.000000	2046.000000
11.440000	-0.013948	-8.243162	-3.796238	-4.403524	0.393850	-0.437250	0.000000	-10.000000	-0.675000	33.450001	246.166672	1023.000000	1023.000000	2046.000000
11.460000	-0.012842	-7.589567	-3.837012	-4.149439	0.614263	-0.217379	0.000000	-10.000000	-0.641667	33.350002	257.333344	1023.000000	1023.000000	2046.000000
11.480000	-0.010862	-6.419669	-3.709356	-3.662930	0.915834	0.036783	0.000000	-10.000000	-0.641667	32.833336	268.500000	1023.000000	1023.000000	2046.000000
11.500000	-0.009058	-5.353324	-3.679415	-3.246334	1.259979	0.312445	0.000000	-10.000000	-0.641667	33.299999	279.500000	1023.000000	1023.000000	2046.000000
11.520000	-0.007183	-4.245147	-3.542626	-2.707412	1.447770	0.557122	0.000000	-10.000000	-0.641667	33.250000	290.666656	1023.000000	1023.000000	2046.000000
11.540000	-0.004819	-2.848263	-3.357134	-2.167770	1.823342	0.853299	0.000000	-10.000000	-0.641667	33.633335	301.833344	1023.000000	1023.000000	2046.000000
11.560000	-0.002950	-1.743442	-3.255027	-1.679107	2.124204	1.066488	0.000000	-10.000000	-0.641667	33.516666	313.000000	1023.000000	1023.000000	2046.000000
11.580000	-0.000724	-0.427896	-2.978559	-1.261180	2.410940	1.400902	0.000000	-10.000000	-0.650000	33.683334	324.166656	1023.000000	1023.000000	2046.000000
11.600000	0.001593	0.941230	-2.791539	-0.892960	2.934346	1.691383	0.000000	-10.000000	-0.650000	33.616669	335.333344	1023.000000	1023.000000	2046.000000
11.620000	0.003813	2.253232	-2.364543	-0.619194	3.267038	1.969932	0.000000	-10.000000	-0.650000	33.233334	346.666656	1023.000000	1023.000000	2046.000000
11.640000	0.006468	3.822875	-1.913191	-0.365930	3.787592	2.314404	0.000000	-10.000000	-0.633333	32.983334	357.833344	1023.000000	1023.000000	2046.000000
11.660000	0.008807	5.205131	-1.538700	-0.040416	4.300410	2.483837	0.000000	-10.000000	-0.633333	32.783333	369.000000	1023.000000	1023.000000	2046.000000
11.680000	0.011385	6.728530	-0.912829	0.134246	4.685773	2.821340	0.000000	-10.000000	-0.616667	32.566666	380.000000	1023.000000	1023.000000	2046.000000
11.700000	0.014256	8.425022	-0.383362	0.387303	5.264342	3.156739	0.000000	-10.000000	-0.633333	32.466667	390.833344	1023.000000	1023.000000	2046.000000
11.720000	0.016584	9.800934	0.086184	0.635979	5.614228	3.464543	0.000000	-10.000000	-0.616667	32.500000	401.666656	1023.000000	1023.000000	2046.000000
11.740000	0.019184	11.337888	0.635616	0.819895	6.077077	3.805298	0.000000	-10.000000	-0.608333	32.533333	412.500000	1023.000000	1023.000000	2046.000000
11.760000	0.021536	12.728022	1.060941	1.068769	6.570395	4.027916	0.000000	-10.000000	-0.583333	32.366669	423.333344	1023.000000	1023.000000	2046.000000
11.780000	0.023349	13.799420	1.450941	1.191884	6.831520	4.325075	0.000000	-10.000000	-0.566667	31.833334	434.000000	1023.000000	1023.000000	2046.000000
11.800000	0.025475	15.055809	1.872326	1.459009	7.244398	4.480076	0.000000	-10.000000	-0.558333	31.583334	444.666656	1023.000000	1023.000000	2046.000000
11.820000	0.027470	16.234575	2.089884	1.688125	7.714069	4.742498	0.000000	-10.000000	-0.533333	31.283335	455.166656	1023.000000	1023.000000	2046.000000
11.840000	0.029225	17.272133	2.371820	1.990709	8.010170	4.899435	0.000000	-10.000000	-0.516667	30.633333	465.833344	1023.000000	1023.000000	2046.000000
11.860000	0.031330	18.515753	2.735225	2.244046	8.414772	5.121709	0.000000	-10.000000	-0.491667	30.350000	476.166656	1023.000000	1023.000000	2046.000000
11.880000	0.033031	19.521429	2.930028	2.483481	8.751941	5.355978	0.000000	-10.000000	-0.483333	29.883333	486.500000	1023.000000	1023.000000	2046.000000
11.900000	0.034805	20.569492	3.260812	2.755379	9.038055	5.515246	0.000000	-10.000000	-0.483333	29.650002	496.500000	1023.000000	1023.000000	2046.000000
11.920000	0.036642	21.655716	3.494360	2.954726	9.436737	5.769892	0.000000	-10.000000	-0.475000	29.166668	506.500000	1023.000000	1023.000000	2046.000000
11.940000	0.038322	22.648270	3.737491	3.217501	9.698165	5.995111	0.000000	-10.000000	-0.466667	28.616667	516.166687	1023.000000	1023.000000	2046.000000
11.960000	0.040238	23.780729	4.136530	3.422468	10.045706	6.176026	0.000000	-10.000000	-0.441667	28.316666	525.833313	1023.000000	1023.000000	2046.000000
11.980000	0.042199	24.939709	4.435154	3.700737	10.366880	6.436937	0.000000	-10.000000	-0.433333	27.916666	535.166687	1023.000000	1023.000000	2046.000000
12.000000	0.044358	26.215796	4.857177	4.003022	10.750396	6.605201	0.000000	-10.000000	-0.416667	27.666666	544.666687	1023.000000	1023.000000	2046.000000
12.020000	0.046512	27.488695	5.179626	4.248243	11.130477	6.930350	0.000000	-10.000000	-0.408333	27.083334	554.000000	1023.000000	1023.000000	2046.000000
12.040000	0.048555	28.696012	5.448535	4.473596	11.506978	7.266904	0.000000	-10.000000	-0.400000	26.666666	563.166687	1023.000000	1023.000000	2046.000000
12.060000	0.050242	29.693100	5.714276	4.659106	11.830881	7.488836	0.000000	-10.000000	-0.400000	26.350000	569.166687	1023.000000	1023.000000	2046.000000
12.080000	0.052177	30.836321	5.731036	5.012521	12.236759	7.856005	0.000000	-10.000000	-0.408333	26.283335	577.833313	1023.000000	1023.000000	2046.000000
12.100000	0.054030	31.931700	5.897868	5.454552	12.529358	8.049922	0.000000	-10.000000	-0.408333	26.266666	586.500000	1023.000000	1023.000000	2046.000000
12.120000	0.055654	32.891312	6.085966	5.606534	12.807903	8.390906	0.000000	-10.000000	-0.408333	26.250000	598.166687	1023.000000	1023.000000	2046.000000
12.140000	0.057587	34.033768	6.443812	5.793564	13.091361	8.705031	0.000000	-10.000000	-0.400000	26.400000	607.000000	1023.000000	1023.000000	2046.000000
12.160000	0.059750	35.312038	6.929558	6.113854	13.353383	8.915242	0.000000	-10.000000	-0.391667	26.283333	616.000000	1023.000000	1023.000000	2046.000000
12.180000	0.062020	36.653999	7.164968	6.440919	13.713764	9.334347	0.000000	-10.000000	-0.391667	26.566668	624.833313	1023.000000	1023.000000	2046.000000
12.200000	0.063824	37.719757	7.313962	6.890052	14.074862	9.440882	0.000000	-10.000000	-0.383333	26.583334	633.666687	1023.000000	1023.000000	2046.000000
12.220000	0.064594	38.174778	7.325173	7.034385	14.257443	9.557775	0.000000	-10.000000	-0.383333	26.800001	642.500000	1023.000000	1023.000000	2046.000000
12.240000	0.065295	38.589470	7.197611	7.300916	14.475914	9.615031	0.000000	-10.000000	-0.358333	26.150002	651.333313	1023.000000	1023.000000	2046.000000
12.260000	0.066146	39.092442	7.292710	7.484491	14.619496	9.695743	0.000000	-10.000000	-0.366667	25.866667	660.166687	1023.000000	1023.000000	2046.000000
12.280000	0.067336	39.795521	7.232143	7.879604	14.822341	9.861431	0.000000	-10.000000	-0.358333	25.616667	668.833313	1023.000000	1023.000000	2046.000000
12.300000	0.068969	40.760895	7.328743	8.429352	15.096087	9.906715	0.000000	-10.000000	-0.375000	25.583334	677.500000	1023.000000	1023.000000	2046.000000
12.320000	0.070144	41.455303	7.456802	8.768531	15.231250	9.998720	0.000000	-10.000000	-0.366667	25.600000	686.000000	1023.000000	1023.000000	2046.000000
12.340000	0.071807	42.438114	7.538512	9.128689	15.438944	10.331968	0.000000	-10.000000	-0.383333	25.350000	694.500000	1023.000000	1023.000000	2046.000000
12.360000	0.073426	43.394794	7.713097	9.627984	15.715994	10.337720	0.000000	-10.000000	-0.383333	25.500000	703.000000	1023.000000	1023.000000	2046.000000
12.380000	0.074813	44.214664	7.877046	9.855692	15.906369	10.575556	0.000000	-10.000000	-0.350000	25.066668	711.500000	1023.000000	1023.000000	2046.000000
12.400000	0.077017	45.517178	8.236338	10.109111	16.219904	10.951826	0.000000	-10.000000	-0.316667	24.450001	719.833313	1023.000000	1023.000000	2046.000000
12.420000	0.078919	46.641281	8.625714	10.379451	16.619028	11.017089	0.000000	-10.000000	-0.283333	23.500000	728.000000	1023.000000	1023.000000	2046.000000
12.440000	0.080769	47.734364	8.992743	10.462080	16.903095	11.376444	0.000000	-10.000000	-0.291667	23.100000	736.000000	1023.000000	1023.000000	2046.000000
12.460000	0.083096	49.109962	9.521133	10.828512	17.348368	11.411951	0.000000	-10.000000	-0.283333	23.066668	744.000000	1023.000000	1023.000000	2046.000000
12.480000	0.085052	50.265984	10.076924	10.893020	17.657251	11.638791	0.000000	-10.000000	-0.275000	23.049999	751.833313	1023.000000	1023.000000	2046.000000
12.500000	0.087585	51.762478	10.603899	10.972418	18.092600	12.093560	0.000000	-10.000000	-0.266667	23.066668	759.500000	1023.000000	1023.000000	2046.000000
12.520000	0.089690	53.007019	11.118078	11.220790	18.560265	12.107887	0.000000	-10.000000	-0.275000	23.216667	767.166687	1023.000000	1023.000000	2046.000000
12.540000	0.091216	53.908672	11.620581	11.019338	18.798523	12.470232	0.000000	-10.000000	-0.291667	23.416668	775.000000	1023.000000	1023.000000	2046.000000
12.560000	0.093239	55.104218	12.080503	11.139043	19.145466	12.739208	0.000000	-10.000000	-0.283333	23.483334	782.833313	1023.000000	1023.000000	2046.000000
12.580000	0.094694	55.964020	12.439443	11.329371	19.478682	12.716524	0.000000	-10.000000	-0.266667	23.049999	790.500000	1023.000000	1023.000000	2046.000000
12.600000	0.096312	56.920383	12.768806	11.337689	19.700073	13.113813	0.000000	-10.000000	-0.250000	22.566666	798.166687	1023.000000	1023.000000	2046.000000
12.620000	0.098184	58.026508	13.151372	11.637510	19.979279	13.258345	0.000000	-10.000000	-0.233333	22.049999	805.666687	1023.000000	1023.000000	2046.000000
12.640000	0.099529	58.821533	13.428633	11.799278	20.271784	13.321838	0.000000	-10.000000	-0.216667	21.650000	813.166687	1023.000000	1023.000000	2046.000000
12.660000	0.101071	59.733173	13.716072	11.849852	20.476950	13.690298	0.000000	-10.000000	-0.200000	21.316668	820.500000	1023.000000	1023.000000	2046.000000
12.680000	0.102715	60.704704	14.020124	12.237983	20.801868	13.644731	0.000000	-10.000000	-0.191667	20.916666	827.833313	1023.000000	1023.000000	2046.000000
12.700000	0.103624	61.241631	14.339534	12.192516	20.862352	13.847226	0.000000	-10.000000	-0.183333	20.633333	835.000000	1023.000000	1023.000000	2046.000000
12.720000	0.105432	62.310432	14.703755	12.396564	21.080837	14.129275	0.000000	-10.000000	-0.175000	20.166666	841.833313	1023.000000	1023.000000	2046.000000
12.740000	0.106908	63.182793	15.094203	12.649467	21.326477	14.112645	0.000000	-10.000000	-0.175000	19.583334	848.666687	1023.000000	1023.000000	2046.000000
12.760000	0.108105	63.890129	15.441736	12.648141	21.364834	14.435419	0.000000	-10.000000	-0.175000	19.083334	855.166687	1023.000000	1023.000000	2046.000000
12.780000	0.110349	65.216461	15.788766	12.971161	21.726324	14.730214	0.000000	-10.000000	-0.158333	18.616667	861.666687	1023.000000	1023.000000	2046.000000
12.800000	0.111434	65.857262	16.020430	13.151444	21.900620	14.784767	0.000000	-10.000000	-0.133333	17.916668	868.000000	1023.000000	1023.000000	2046.000000
12.820000	0.112356	66.402512	16.286488	13.099027	21.812880	15.204116	0.000000	-10.000000	-0.100000	17.116667	874.166687	1023.000000	1023.000000	2046.000000
12.840000	0.114077	67.419624	16.328022	13.641919	22.150816	15.298867	0.000000	-10.000000	-0.075000	16.266666	880.000000	1023.000000	1023.000000	2046.000000
12.860000	0.114640	67.752533	16.335613	13.969773	22.130791	15.316353	0.000000	-10.000000	-0.058333	15.633334	885.500000	1023.000000	1023.000000	2046.000000
12.880000	0.115073	68.007927	16.396343	13.872289	22.028530	15.710762	0.000000	-10.000000	-0.050000	14.650001	890.833313	1023.000000	1023.000000	2046.000000
12.900000	0.116048	68.584106	16.700960	14.088329	22.083891	15.710923	0.000000	-10.000000	-0.041667	13.583334	896.000000	1023.000000	1023.000000	2046.000000
12.920000	0.116749	68.998505	16.975410	14.224165	22.105682	15.693252	0.000000	-10.000000	-0.033333	12.433333	900.666687	1023.000000	1023.000000	2046.000000
12.940000	0.117674	69.545235	17.164040	14.328873	22.065392	15.986934	0.000000	-10.000000	-0.016667	11.700000	905.000000	1023.000000	1023.000000	2046.000000
12.960000	0.118643	70.117722	17.125267	14.631660	22.252089	16.108707	0.000000	-10.000000	-0.008333	10.900000	909.000000	1023.000000	1023.000000	2046.000000
12.980000	0.118249	69.885078	16.887747	14.853386	22.336395	15.807553	0.000000	-10.000000	0.000000	9.650000	912.833313	1023.000000	1023.000000	2046.000000
13.000000	0.116966	69.127029	16.578594	14.777223	22.109941	15.661269	0.000000	-10.000000	0.016667	7.900000	916.333313	1023.000000	1023.000000	2046.000000
13.020000	0.116685	68.960701	16.430971	14.864021	21.909403	15.756304	0.000000	-10.000000	0.025000	6.266667	919.166687	1023.000000	1023.000000	2046.000000
13.040000	0.116731	68.988159	16.187267	15.219770	22.012623	15.568498	0.000000	-10.000000	0.041667	5.116667	921.500000	1023.000000	1023.000000	2046.000000
13.060000	0.115951	68.526840	15.940575	15.416842	21.792950	15.376476	0.000000	-10.000000	0.041667	4.516667	922.833313	1023.000000	1023.000000	2046.000000
13.080000	0.115995	68.553139	15.876396	15.651615	21.514893	15.510231	0.000000	-10.000000	0.058333	3.366667	924.500000	1023.000000	1023.000000	2046.000000
13.100000	0.116240	68.697701	15.657035	16.095024	21.624928	15.320717	0.000000	-10.000000	0.066667	1.416667	925.666687	1023.000000	1023.000000	2046.000000
13.120000	0.115159	68.059105	15.424432	16.186529	21.265099	15.183043	0.000000	-10.000000	0.075000	-1.133333	926.833313	1023.000000	1023.000000	2046.000000
13.140000	0.114728	67.804161	15.287901	16.245890	20.916866	15.353502	0.000000	-10.000000	0.083333	-3.533333	927.000000	1023.000000	1023.000000	2046.000000
13.160000	0.114801	67.847122	15.096677	16.479040	21.022240	15.249162	0.000000	-10.000000	0.100000	-5.933333	927.000000	1023.000000	1023.000000	2046.000000
13.180000	0.114012	67.381317	14.991799	16.405092	20.802685	15.181740	0.000000	-10.000000	0.125000	-8.300000	927.000000	1023.000000	1023.000000	2046.000000
13.200000	0.113527	67.094551	14.961099	16.337904	20.472382	15.323171	0.000000	-10.000000	0.133333	-10.183333	927.000000	1023.000000	1023.000000	2046.000000
13.220000	0.113406	67.023178	14.862495	16.535063	20.483738	15.141880	0.000000	-10.000000	0.141667	-11.166667	927.000000	1023.000000	1023.000000	2046.000000
13.240000	0.112665	66.585068	14.772414	16.518061	20.305923	14.988672	0.000000	-10.000000	0.141667	-11.850000	927.000000	1023.000000	1023.000000	2046.000000
13.260000	0.111670	65.996971	14.783031	16.202551	19.900881	15.110505	0.000000	-10.000000	0.150000	-12.116667	919.666687	1023.000000	1023.000000	2046.000000
13.280000	0.111471	65.879089	14.840371	16.098660	19.741554	15.198503	0.000000	-10.000000	0.150000	-12.400001	911.000000	1023.000000	1023.000000	2046.000000
13.300000	0.110468	65.286430	14.725667	15.991888	19.624207	14.944670	0.000000	-10.000000	0.150000	-12.600000	901.000000	1023.000000	1023.000000	2046.000000
13.320000	0.108503	64.125519	14.615413	15.511971	19.128750	14.869390	0.000000	-10.000000	0.183333	-13.316667	896.833313	1023.000000	1023.000000	2046.000000
13.340000	0.107493	63.528385	14.615974	15.237035	18.712503	14.962873	0.000000	-10.000000	0.216667	-14.150001	892.500000	1023.000000	1023.000000	2046.000000
13.360000	0.106591	62.995106	14.387385	15.334392	18.640152	14.633179	0.000000	-10.000000	0.250000	-15.183333	887.833313	1023.000000	1023.000000	2046.000000
13.380000	0.104602	61.820061	14.194696	15.032276	18.165436	14.427653	0.000000	-10.000000	0.266667	-16.133333	882.833313	1023.000000	1023.000000	2046.000000
13.400000	0.102998	60.871841	14.084711	14.747291	17.556559	14.483282	0.000000	-10.000000	0.283333	-17.033335	877.333313	1023.000000	1023.000000	2046.000000
13.420000	0.101896	60.220383	13.826819	14.701427	17.408653	14.283484	0.000000	-10.000000	0.300000	-17.850000	871.500000	1023.000000	1023.000000	2046.000000
13.440000	0.099522	58.817596	13.425081	14.488263	17.002602	13.901652	0.000000	-10.000000	0.325000	-18.733334	865.500000	1023.000000	1023.000000	2046.000000
13.460000	0.097157	57.419533	13.211833	14.098481	16.258625	13.850594	0.000000	-10.000000	0.358333	-19.750000	859.333313	1023.000000	1023.000000	2046.000000
13.480000	0.095673	56.542988	12.975580	13.953237	15.960017	13.654156	0.000000	-10.000000	0.400000	-20.766666	852.833313	1023.000000	1023.000000	2046.000000
13.500000	0.092718	54.796146	12.527727	13.723134	15.419052	13.126233	0.000000	-10.000000	0.441667	-21.900000	846.000000	1023.000000	1023.000000	2046.000000
13.520000	0.089467	52.875278	12.232566	13.200476	14.440464	13.001772	0.000000	-10.000000	0.491667	-23.183334	838.666687	1023.000000	1023.000000	2046.000000
13.540000	0.087105	51.479328	11.778400	13.075075	14.029066	12.596788	0.000000	-10.000000	0.566667	-24.900000	831.000000	1023.000000	1023.000000	2046.000000
13.560000	0.082572	48.799931	11.182487	12.540046	12.961915	12.115484	0.000000	-10.000000	0.633333	-26.833334	822.500000	1023.000000	1023.000000	2046.000000
13.580000	0.079836	47.183167	10.918044	12.262946	11.948030	12.054146	0.000000	-10.000000	0.716667	-28.516666	813.666687	1023.000000	1023.000000	2046.000000
13.600000	0.077377	45.729923	10.181584	12.531369	11.383400	11.633570	0.000000	-10.000000	0.766667	-29.866667	804.166687	1023.000000	1023.000000	2046.000000
13.620000	0.073419	43.390411	9.538354	12.175867	10.253705	11.422485	0.000000	-10.000000	0.800000	-30.650000	794.166687	1023.000000	1023.000000	2046.000000
13.640000	0.070677	41.769882	9.279715	11.671665	9.519524	11.298978	0.000000	-10.000000	0.808333	-31.300001	783.833313	1023.000000	1023.000000	2046.000000
13.660000	0.068109	40.252506	9.047213	11.347383	9.076427	10.781480	0.000000	-10.000000	0.816667	-31.450001	773.333313	1023.000000	1023.000000	2046.000000
13.680000	0.065104	38.476357	9.071386	10.581419	8.154134	10.669418	0.000000	-10.000000	0.816667	-31.516666	763.000000	1023.000000	1023.000000	2046.000000
13.700000	0.063704	37.649349	8.957052	10.354220	7.915985	10.422091	0.000000	-10.000000	0.808333	-31.383333	752.500000	1023.000000	1023.000000	2046.000000
13.720000	0.060693	35.869518	8.486534	10.220370	7.398484	9.764130	0.000000	-10.000000	0.800000	-31.333334	742.000000	1023.000000	1023.000000	2046.000000
13.740000	0.058096	34.335018	8.283579	9.944818	6.555786	9.550834	0.000000	-10.000000	0.800000	-31.183334	731.500000	1023.000000	1023.000000	2046.000000
13.760000	0.056129	33.172447	7.654700	10.120982	6.396622	9.000142	0.000000	-10.000000	0.800000	-31.000000	721.000000	1023.000000	1023.000000	2046.000000
13.780000	0.052928	31.280390	7.184881	9.862377	5.609543	8.623589	0.000000	-10.000000	0.800000	-30.666666	710.666687	1023.000000	1023.000000	2046.000000
13.800000	0.050826	30.038452	6.818773	9.787127	5.113316	8.319237	0.000000	-10.000000	0.783333	-30.450001	700.500000	1023.000000	1023.000000	2046.000000
13.820000	0.048574	28.707489	6.112253	9.955548	5.058702	7.580985	0.000000	-10.000000	0.775000	-30.333334	690.500000	1023.000000	1023.000000	2046.000000
13.840000	0.045452	26.862148	5.824255	9.681734	4.163449	7.192711	0.000000	-10.000000	0.775000	-30.433334	680.333313	1023.000000	1023.000000	2046.000000
13.860000	0.043820	25.897400	5.417592	9.655494	4.010621	6.813693	0.000000	-10.000000	0.791667	-30.433334	670.000000	1023.000000	1023.000000	2046.000000
13.880000	0.041335	24.428951	4.898674	9.641552	3.722138	6.166588	0.000000	-10.000000	0.791667	-30.450001	659.666687	1023.000000	1023.000000	2046.000000
13.900000	0.039091	23.102926	4.813521	9.153059	3.058236	6.078111	0.000000	-10.000000	0.791667	-30.533335	649.500000	1023.000000	1023.000000	2046.000000
13.920000	0.038009	22.463446	4.524247	9.059440	3.195938	5.683820	0.000000	-10.000000	0.791667	-30.700001	639.500000	1023.000000	1023.000000	2046.000000
13.940000	0.035540	21.004011	4.227841	8.792127	2.833691	5.150353	0.000000	-10.000000	0.800000	-30.566668	629.333313	1023.000000	1023.000000	2046.000000
13.960000	0.033139	19.585165	4.162982	8.345655	2.239935	4.836593	0.000000	-10.000000	0.800000	-30.250000	619.000000	1023.000000	1023.000000	2046.000000
13.980000	0.031569	18.657333	3.836046	8.241364	2.306106	4.273818	0.000000	-10.000000	0.766667	-29.866667	608.666687	1023.000000	1023.000000	2046.000000
14.000000	0.029099	17.197454	3.547630	7.935969	1.972495	3.741360	0.000000	-10.000000	0.750000	-29.666668	598.833313	1023.000000	1023.000000	2046.000000
14.020000	0.027325	16.149254	3.614944	7.541844	1.416585	3.575880	0.000000	-10.000000	0.716667	-29.266666	589.166687	1023.000000	1023.000000	2046.000000
14.040000	0.026040	15.389530	3.341151	7.338920	1.494565	3.214894	0.000000	-10.000000	0.716667	-29.083334	579.500000	1023.000000	1023.000000	2046.000000
14.060000	0.023613	13.955495	3.151193	6.760309	1.131553	2.912439	0.000000	-10.000000	0.700000	-28.783333	569.666687	1023.000000	1023.000000	2046.000000
14.080000	0.021580	12.753783	3.187938	6.145360	0.646373	2.774112	0.000000	-10.000000	0.700000	-28.566668	560.000000	1023.000000	1023.000000	2046.000000
14.100000	0.020183	11.928425	2.941442	5.890407	0.717494	2.379082	0.000000	-10.000000	0.700000	-28.166668	550.500000	1023.000000	1023.000000	2046.000000
14.120000	0.017780	10.507844	2.645932	5.503033	0.430801	1.928077	0.000000	-10.000000	0.683333	-27.916668	541.000000	1023.000000	1023.000000	2046.000000
14.140000	0.015872	9.380343	2.679203	4.989104	-0.062773	1.774810	0.000000	-10.000000	0.666667	-27.866667	531.666687	1023.000000	1023.000000	2046.000000
14.160000	0.014388	8.503200	2.318544	4.804353	-0.000690	1.380993	0.000000	-10.000000	0.650000	-27.733334	522.333313	1023.000000	1023.000000	2046.000000
14.180000	0.012020	7.103623	1.966173	4.413440	-0.296047	1.020058	0.000000	-10.000000	0.650000	-27.550001	513.166687	1023.000000	1023.000000	2046.000000
14.200000	0.010009	5.915112	1.939309	3.962855	-0.811254	0.824202	0.000000	-10.000000	0.650000	-27.433334	503.833344	1023.000000	1023.000000	2046.000000
14.220000	0.008699	5.141008	1.553458	3.758588	-0.658864	0.487826	0.000000	-10.000000	0.650000	-27.200001	494.666656	1023.000000	1023.000000	2046.000000
14.240000	0.006649	3.929656	1.342056	3.420258	-0.989620	0.156961	0.000000	-10.000000	0.650000	-27.250000	485.500000	1023.000000	1023.000000	2046.000000
14.260000	0.005191	3.067916	1.391804	2.963145	-1.392614	0.105581	0.000000	-10.000000	0.650000	-26.883333	476.500000	1023.000000	1023.000000	2046.000000
14.280000	0.003947	2.332834	0.959488	2.892485	-1.183662	-0.335478	0.000000	-10.000000	0.650000	-26.750000	467.500000	1023.000000	1023.000000	2046.000000
14.300000	0.001809	1.069170	0.939345	2.342676	-1.766932	-0.445919	0.000000	-10.000000	0.650000	-26.633333	458.666656	1023.000000	1023.000000	2046.000000
14.320000	0.000456	0.269587	0.643819	2.078818	-1.774632	-0.678419	0.000000	-10.000000	0.616667	-26.550001	449.833344	1023.000000	1023.000000	2046.000000
14.340000	-0.001005	-0.593838	0.339744	1.992836	-1.925499	-1.000920	0.000000	-10.000000	0.583333	-26.450001	441.000000	1023.000000	1023.000000	2046.000000
14.360000	-0.002745	-1.622489	0.170401	1.799349	-2.519557	-1.072682	0.000000	-10.000000	0.550000	-25.966667	429.333344	1023.000000	1023.000000	2046.000000
14.380000	-0.004335	-2.562049	-0.380698	1.575316	-2.413177	-1.343491	0.000000	-10.000000	0.558333	-25.983334	414.833344	1023.000000	1023.000000	2046.000000
14.400000	-0.006746	-3.986664	-0.566041	0.879571	-2.727224	-1.572970	0.000000	-10.000000	0.566667	-26.000000	403.333344	1023.000000	1023.000000	2046.000000
14.420000	-0.008524	-5.037773	-0.353163	0.086050	-3.129543	-1.641117	0.000000	-10.000000	0.575000	-26.200001	397.500000	1023.000000	1023.000000	2046.000000
14.440000	-0.009722	-5.745565	-0.483795	-0.372091	-2.916410	-1.973269	0.000000	-10.000000	0.566667	-26.066668	394.666656	1023.000000	1023.000000	2046.000000
14.460000	-0.011741	-6.938665	-0.360964	-0.948977	-3.429790	-2.198934	0.000000	-10.000000	0.558333	-26.066668	388.833344	1023.000000	1023.000000	2046.000000
14.480000	-0.012908	-7.628614	-0.575975	-1.168757	-3.442227	-2.441656	0.000000	-10.000000	0.550000	-25.850000	380.166656	1023.000000	1023.000000	2046.000000
14.500000	-0.014130	-8.350651	-0.906830	-1.196777	-3.526784	-2.720260	0.000000	-10.000000	0.550000	-25.700001	371.500000	1023.000000	1023.000000	2046.000000
14.520000	-0.015089	-8.917457	-0.777122	-1.394928	-4.073940	-2.671466	0.000000	-10.000000	0.541667	-25.266666	363.000000	1023.000000	1023.000000	2046.000000
14.540000	-0.015658	-9.253695	-1.247913	-1.289594	-3.883488	-2.832700	0.000000	-10.000000	0.541667	-24.766666	354.500000	1023.000000	1023.000000	2046.000000
14.560000	-0.017031	-10.065588	-1.473064	-1.286385	-4.261426	-3.044712	0.000000	-10.000000	0.541667	-24.566668	346.166656	1023.000000	1023.000000	2046.000000
14.580000	-0.018023	-10.651831	-1.719221	-1.353582	-4.442722	-3.136306	0.000000	-10.000000	0.550000	-24.483334	338.000000	1023.000000	1023.000000	2046.000000
14.600000	-0.019211	-11.353758	-2.181761	-1.218855	-4.498326	-3.454816	0.000000	-10.000000	0.550000	-24.583334	330.000000	1023.000000	1023.000000	2046.000000
14.620000	-0.020428	-12.073055	-2.186698	-1.479850	-4.991392	-3.415116	0.000000	-10.000000	0.550000	-24.549999	321.833344	1023.000000	1023.000000	2046.000000
14.640000	-0.021331	-12.606710	-2.754204	-1.359117	-4.769816	-3.723574	0.000000	-10.000000	0.541667	-24.450001	313.500000	1023.000000	1023.000000	2046.000000
14.660000	-0.022725	-13.430562	-2.647289	-1.666069	-5.326768	-3.790436	0.000000	-10.000000	0.541667	-24.416666	305.166656	1023.000000	1023.000000	2046.000000
14.680000	-0.023410	-13.835562	-2.741808	-1.915108	-5.281055	-3.897591	0.000000	-10.000000	0.541667	-24.400000	297.000000	1023.000000	1023.000000	2046.000000
14.700000	-0.024540	-14.503183	-2.937214	-2.110310	-5.273238	-4.182421	0.000000	-10.000000	0.541667	-24.533333	289.000000	1023.000000	1023.000000	2046.000000
14.720000	-0.025859	-15.282523	-2.753633	-2.446374	-5.707588	-4.374928	0.000000	-10.000000	0.541667	-24.616667	280.833344	1023.000000	1023.000000	2046.000000
14.740000	-0.026859	-15.873636	-3.058399	-2.569584	-5.593060	-4.652594	0.000000	-10.000000	0.541667	-24.650000	272.500000	1023.000000	1023.000000	2046.000000
14.760000	-0.027602	-16.312954	-3.135946	-2.686555	-5.734411	-4.756042	0.000000	-10.000000	0.550000	-24.666668	264.166656	1023.000000	1023.000000	2046.000000
14.780000	-0.028293	-16.720957	-3.056184	-2.787849	-5.991640	-4.885283	0.000000	-10.000000	0.550000	-24.883333	256.000000	1023.000000	1023.000000	2046.000000
14.800000	-0.029027	-17.154886	-3.312681	-2.984019	-5.917836	-4.940349	0.000000	-10.000000	0.550000	-25.200001	247.833328	1023.000000	1023.000000	2046.000000
14.820000	-0.029974	-17.714731	-3.265489	-3.285058	-6.247172	-4.917013	0.000000	-10.000000	0.550000	-25.350000	239.500000	1023.000000	1023.000000	2046.000000
14.840000	-0.031292	-18.493708	-3.327457	-3.547056	-6.525978	-5.093216	0.000000	-10.000000	0.550000	-25.433332	231.000000	1023.000000	1023.000000	2046.000000
14.860000	-0.032244	-19.056322	-3.605537	-3.679494	-6.522019	-5.249271	0.000000	-10.000000	0.558333	-25.500000	222.500000	1023.000000	1023.000000	2046.000000
14.880000	-0.033622	-19.870588	-3.490806	-4.004776	-7.046160	-5.328846	0.000000	-10.000000	0.558333	-25.616667	213.833328	1023.000000	1023.000000	2046.000000
14.900000	-0.034792	-20.562269	-3.929920	-4.261419	-6.928224	-5.442706	0.000000	-10.000000	0.566667	-25.616667	205.333328	1023.000000	1023.000000	2046.000000
14.920000	-0.036037	-21.297594	-3.966296	-4.465819	-7.287647	-5.577831	0.000000	-10.000000	0.558333	-25.566668	196.666672	1023.000000	1023.000000	2046.000000
14.940000	-0.037452	-22.134352	-4.190322	-4.767169	-7.480617	-5.696245	0.000000	-10.000000	0.558333	-25.416666	188.333328	1023.000000	1023.000000	2046.000000
14.960000	-0.038387	-22.686514	-4.480402	-4.875518	-7.497312	-5.833282	0.000000	-10.000000	0.550000	-25.366667	179.666672	1023.000000	1023.000000	2046.000000
14.980000	-0.039803	-23.523718	-4.402925	-5.261556	-7.989974	-5.869262	0.000000	-10.000000	0.550000	-24.983334	171.333328	1023.000000	1023.000000	2046.000000
15.000000	-0.040982	-24.220526	-4.813312	-5.427423	-7.923729	-6.056061	0.000000	-10.000000	0.550000	-24.783335	163.000000	1023.000000	1023.000000	2046.000000
15.020000	-0.042072	-24.864710	-4.806665	-5.656389	-8.255218	-6.146437	0.000000	-10.000000	0.541667	-24.533335	154.833328	1023.000000	1023.000000	2046.000000
15.040000	-0.043259	-25.565960	-4.874022	-5.863540	-8.517764	-6.310634	0.000000	-10.000000	0.533333	-24.383333	146.500000	1023.000000	1023.000000	2046.000000
15.060000	-0.044102	-26.064058	-5.213529	-6.004675	-8.433726	-6.412128	0.000000	-10.000000	0.525000	-24.233334	140.833328	1023.000000	1023.000000	2046.000000
15.080000	-0.045217	-26.723101	-5.184961	-6.408721	-8.782736	-6.346681	0.000000	-10.000000	0.516667	-24.050001	132.666672	1023.000000	1023.000000	2046.000000
15.100000	-0.046533	-27.501114	-5.417791	-6.506053	-8.931370	-6.645900	0.000000	-10.000000	0.508333	-23.850000	124.666664	1023.000000	1023.000000	2046.000000
15.120000	-0.047586	-28.123426	-5.740687	-6.670766	-9.048681	-6.663292	0.000000	-10.000000	0.475000	-23.333334	114.000000	1023.000000	1023.000000	2046.000000
15.140000	-0.049001	-28.959387	-5.964250	-6.812302	-9.421440	-6.761395	0.000000	-10.000000	0.450000	-22.833334	106.333336	1023.000000	1023.000000	2046.000000
15.160000	-0.050656	-29.937820	-6.433193	-7.193810	-9.425560	-6.885256	0.000000	-10.000000	0.416667	-22.366667	98.666664	1023.000000	1023.000000	2046.000000
15.180000	-0.052060	-30.767179	-6.297522	-7.767920	-9.777801	-6.923938	0.000000	-10.000000	0.416667	-22.150000	91.333336	1023.000000	1023.000000	2046.000000
15.200000	-0.053488	-31.611217	-6.337567	-8.263183	-9.870919	-7.139549	0.000000	-10.000000	0.408333	-21.950001	83.833336	1023.000000	1023.000000	2046.000000
15.220000	-0.054376	-32.136459	-6.417068	-8.748535	-9.815895	-7.154959	0.000000	-10.000000	0.408333	-21.683334	76.666664	1023.000000	1023.000000	2046.000000
15.240000	-0.055540	-32.823940	-6.253761	-8.951547	-10.175278	-7.443355	0.000000	-10.000000	0.391667	-21.383333	69.333336	1023.000000	1023.000000	2046.000000
15.260000	-0.056900	-33.627785	-6.713806	-9.033866	-10.212136	-7.667976	0.000000	-10.000000	0.375000	-20.800001	62.166668	1023.000000	1023.000000	2046.000000
15.280000	-0.057244	-33.831375	-6.733225	-8.950154	-10.449997	-7.697999	0.000000	-10.000000	0.358333	-20.216667	55.166668	1023.000000	1023.000000	2046.000000
15.300000	-0.058286	-34.447071	-7.007087	-8.936266	-10.683388	-7.820330	0.000000	-10.000000	0.333333	-19.333334	48.500000	1023.000000	1023.000000	2046.000000
15.320000	-0.058750	-34.721264	-7.328079	-8.808880	-10.796743	-7.787562	0.000000	-10.000000	0.333333	-18.733334	42.000000	1023.000000	1023.000000	2046.000000
15.340000	-0.059629	-35.240520	-7.447467	-8.680883	-11.130883	-7.981287	0.000000	-10.000000	0.308333	-18.150002	35.666668	1023.000000	1023.000000	2046.000000
15.360000	-0.060803	-35.934586	-7.920458	-8.610091	-11.255580	-8.148457	0.000000	-10.000000	0.300000	-17.800001	29.500000	1023.000000	1023.000000	2046.000000
15.380000	-0.061133	-36.129379	-7.991679	-8.465333	-11.485815	-8.186551	0.000000	-10.000000	0.266667	-17.233334	23.666666	1023.000000	1023.000000	2046.000000
15.400000	-0.062228	-36.776535	-8.249397	-8.421332	-11.700403	-8.405401	0.000000	-10.000000	0.266667	-16.833334	18.000000	1023.000000	1023.000000	2046.000000
15.420000	-0.062505	-36.940380	-8.447112	-8.407828	-11.702009	-8.383430	0.000000	-10.000000	0.266667	-16.416668	12.500000	1023.000000	1023.000000	2046.000000
15.440000	-0.063285	-37.401318	-8.373027	-8.547756	-11.894910	-8.585625	0.000000	-10.000000	0.266667	-16.200001	7.000000	1023.000000	1023.000000	2046.000000
15.460000	-0.064068	-37.863907	-8.519395	-8.777764	-11.852918	-8.713828	0.000000	-10.000000	0.258333	-15.800000	2.000000	1023.000000	1023.000000	2046.000000
15.480000	-0.064669	-38.219509	-8.345353	-8.987583	-12.038125	-8.848448	0.000000	-10.000000	0.250000	-15.483334	-3.000000	1023.000000	1023.000000	2046.000000
15.500000	-0.065925	-38.961540	-8.475394	-9.157557	-12.132055	-9.196535	0.000000	-10.000000	0.241667	-14.916667	-7.833333	1023.000000	1023.000000	2046.000000
15.520000	-0.066315	-39.192280	-8.458123	-9.327827	-12.205133	-9.201197	0.000000	-10.000000	0.233333	-14.566667	-13.000000	1023.000000	1023.000000	2046.000000
15.540000	-0.066909	-39.542934	-8.442973	-9.445409	-12.340129	-9.314425	0.000000	-10.000000	0.233333	-14.283334	-17.833334	1023.000000	1023.000000	2046.000000
15.560000	-0.067445	-39.860218	-8.642058	-9.563030	-12.334073	-9.321056	0.000000	-10.000000	0.225000	-14.366667	-22.666666	1023.000000	1023.000000	2046.000000
15.580000	-0.067798	-40.068680	-8.475636	-9.849632	-12.526847	-9.216562	0.000000	-10.000000	0.216667	-14.383333	-27.333334	1023.000000	1023.000000	2046.000000
15.600000	-0.069014	-40.787159	-8.781396	-10.110713	-12.512113	-9.382937	0.000000	-10.000000	0.200000	-14.400001	-32.166668	1023.000000	1023.000000	2046.000000
15.620000	-0.069522	-41.087460	-8.680445	-10.387777	-12.682305	-9.336932	0.000000	-10.000000	0.200000	-14.266667	-37.000000	1023.000000	1023.000000	2046.000000
15.640000	-0.070869	-41.883526	-8.898456	-10.665502	-12.769863	-9.549706	0.000000	-10.000000	0.200000	-14.083334	-41.833332	1023.000000	1023.000000	2046.000000
15.660000	-0.071777	-42.420475	-9.126288	-10.861574	-12.802521	-9.630094	0.000000	-10.000000	0.200000	-13.783334	-46.500000	1023.000000	1023.000000	2046.000000
15.680000	-0.072585	-42.897465	-9.140374	-11.102425	-12.962873	-9.691792	0.000000	-10.000000	0.200000	-13.616667	-51.000000	1023.000000	1023.000000	2046.000000
15.700000	-0.073995	-43.731148	-9.491738	-11.283078	-13.020182	-9.936148	0.000000	-10.000000	0.200000	-13.450001	-55.500000	1023.000000	1023.000000	2046.000000
15.720000	-0.074262	-43.888954	-9.418263	-11.529966	-13.116323	-9.824402	0.000000	-10.000000	0.200000	-13.316667	-60.000000	1023.000000	1023.000000	2046.000000
15.740000	-0.075634	-44.699432	-9.649611	-11.676427	-13.235013	-10.138380	0.000000	-10.000000	0.200000	-13.033334	-64.500000	1023.000000	1023.000000	2046.000000
15.760000	-0.076267	-45.073856	-9.778996	-11.906818	-13.295631	-10.092411	0.000000	-10.000000	0.191667	-12.750000	-68.833336	1023.000000	1023.000000	2046.000000
15.780000	-0.076844	-45.414551	-9.798504	-12.038597	-13.348423	-10.229026	0.000000	-10.000000	0.175000	-12.500000	-73.000000	1023.000000	1023.000000	2046.000000
15.800000	-0.077963	-46.075943	-10.052072	-12.144937	-13.416937	-10.461997	0.000000	-10.000000	0.150000	-12.200000	-77.000000	1023.000000	1023.000000	2046.000000
15.820000	-0.077957	-46.072746	-9.910319	-12.271861	-13.506293	-10.384274	0.000000	-10.000000	0.141667	-11.800000	-81.000000	1023.000000	1023.000000	2046.000000
15.840000	-0.079030	-46.706947	-10.231113	-12.351784	-13.507688	-10.616363	0.000000	-10.000000	0.133333	-11.350000	-85.000000	1023.000000	1023.000000	2046.000000
15.860000	-0.078867	-46.610344	-10.168830	-12.441896	-13.490497	-10.509123	0.000000	-10.000000	0.125000	-10.666667	-89.000000	1023.000000	1023.000000	2046.000000
15.880000	-0.080268	-47.438404	-10.469710	-12.670039	-13.609499	-10.689157	0.000000	-10.000000	0.108333	-9.833334	-92.666664	1023.000000	1023.000000	2046.000000
15.900000	-0.080469	-47.557266	-10.506761	-12.729616	-13.695201	-10.625688	0.000000	-10.000000	0.100000	-8.466667	-96.000000	1023.000000	1023.000000	2046.000000
15.920000	-0.081661	-48.261856	-10.693066	-12.816080	-13.901606	-10.851105	0.000000	-10.000000	0.091667	-7.033333	-98.833336	1023.000000	1023.000000	2046.000000
15.940000	-0.082439	-48.721233	-11.010133	-12.820544	-14.012913	-10.877645	0.000000	-10.000000	0.075000	-5.466667	-101.333336	1023.000000	1023.000000	2046.000000
15.960000	-0.083093	-49.108067	-11.050252	-13.079578	-14.203841	-10.774395	0.000000	-10.000000	0.058333	-4.533333	-103.166664	1023.000000	1023.000000	2046.000000
15.980000	-0.084295	-49.818123	-11.256727	-13.319962	-14.295264	-10.946169	0.000000	-10.000000	0.050000	-4.066667	-104.666664	1023.000000	1023.000000	2046.000000
16.000000	-0.083891	-49.579521	-10.921652	-13.513869	-14.434590	-10.709412	0.000000	-10.000000	0.050000	-4.033333	-106.000000	1023.000000	1023.000000	2046.000000
16.020000	-0.084450	-49.909756	-10.972281	-13.601727	-14.459607	-10.876143	0.000000	-10.000000	0.050000	-3.900000	-107.333336	1023.000000	1023.000000	2046.000000
16.040001	-0.084132	-49.722233	-10.887915	-13.596091	-14.510068	-10.728157	0.000000	-10.000000	0.050000	-3.583333	-108.666664	1023.000000	1023.000000	2046.000000
16.059999	-0.084752	-50.088291	-11.101521	-13.460651	-14.658908	-10.867208	0.000000	-10.000000	0.050000	-3.300000	-109.500000	1023.000000	1023.000000	2046.000000
16.080000	-0.084921	-50.188396	-11.335632	-13.263992	-14.761800	-10.826972	0.000000	-10.000000	0.050000	-2.800000	-110.666664	1023.000000	1023.000000	2046.000000
16.100000	-0.084597	-49.996605	-11.368274	-13.093575	-14.868527	-10.666228	0.000000	-10.000000	0.050000	-2.200000	-111.333336	1023.000000	1023.000000	2046.000000
16.120001	-0.084960	-50.211437	-11.670490	-12.676159	-14.970897	-10.893893	0.000000	-10.000000	0.050000	-1.766667	-112.000000	1023.000000	1023.000000	2046.000000
16.139999	-0.084268	-49.802422	-11.673721	-12.495068	-15.068004	-10.565630	0.000000	-10.000000	0.050000	-1.883333	-112.000000	1023.000000	1023.000000	2046.000000
16.160000	-0.084737	-50.079563	-11.951138	-12.104745	-15.176803	-10.846877	0.000000	-10.000000	0.058333	-2.383333	-112.500000	1023.000000	1023.000000	2046.000000
16.180000	-0.084491	-49.934174	-12.037893	-11.888858	-15.265121	-10.742304	0.000000	-10.000000	0.058333	-2.850000	-113.333336	1023.000000	1023.000000	2046.000000
16.200001	-0.084224	-49.776520	-12.091992	-11.615781	-15.306977	-10.761771	0.000000	-10.000000	0.066667	-3.283333	-114.500000	1023.000000	1023.000000	2046.000000
16.219999	-0.084741	-50.082108	-12.290253	-11.437193	-15.368148	-10.986513	0.000000	-10.000000	0.058333	-3.633333	-115.500000	1023.000000	1023.000000	2046.000000
16.240000	-0.083987	-49.636166	-12.087011	-11.594022	-15.271888	-10.683246	0.000000	-10.000000	0.066667	-3.883333	-116.666664	1023.000000	1023.000000	2046.000000
16.260000	-0.084403	-49.881905	-12.171562	-11.549765	-15.191718	-10.968860	0.000000	-10.000000	0.058333	-3.883333	-118.000000	1023.000000	1023.000000	2046.000000
16.280001	-0.084594	-49.994808	-12.001541	-11.691664	-15.277109	-11.024492	0.000000	-10.000000	0.058333	-3.450000	-119.333336	1023.000000	1023.000000	2046.000000
16.299999	-0.084595	-49.995678	-11.890346	-11.707284	-15.191821	-11.206228	0.000000	-10.000000	0.050000	-2.800000	-120.500000	1023.000000	1023.000000	2046.000000
16.320000	-0.084781	-50.105698	-11.843007	-11.842830	-15.143779	-11.276080	0.000000	-10.000000	0.050000	-1.766667	-121.333336	1023.000000	1023.000000	2046.000000
16.340000	-0.083896	-49.582512	-11.612248	-11.914181	-15.052260	-11.003822	0.000000	-10.000000	0.033333	-0.900000	-121.833336	1023.000000	1023.000000	2046.000000
16.360001	-0.083941	-49.609066	-11.598333	-11.970632	-15.005292	-11.034811	0.000000	-10.000000	0.033333	-0.216667	-122.000000	1023.000000	1023.000000	2046.000000
16.379999	-0.083254	-49.202953	-11.423923	-12.171024	-14.881557	-10.726452	0.000000	-10.000000	0.033333	0.300000	-122.000000	1023.000000	1023.000000	2046.000000
16.400000	-0.083233	-49.190704	-11.343621	-12.315137	-14.856038	-10.675909	0.000000	-10.000000	0.050000	1.050000	-122.000000	1023.000000	1023.000000	2046.000000
16.420000	-0.083191	-49.166168	-11.321085	-12.377654	-14.778934	-10.688497	0.000000	-10.000000	0.050000	1.900000	-122.000000	1023.000000	1023.000000	2046.000000
16.440001	-0.082811	-48.941586	-11.231001	-12.576092	-14.674227	-10.460266	0.000000	-10.000000	0.050000	2.416667	-122.000000	1023.000000	1023.000000	2046.000000
16.459999	-0.083162	-49.148453	-11.264400	-12.578393	-14.687172	-10.618486	0.000000	-10.000000	0.050000	2.500000	-122.000000	1023.000000	1023.000000	2046.000000
16.480000	-0.082530	-48.775208	-11.120799	-12.708108	-14.634986	-10.311316	0.000000	-10.000000	0.050000	2.433333	-122.000000	1023.000000	1023.000000	2046.000000
16.500000	-0.082693	-48.871716	-11.228533	-12.583183	-14.535733	-10.524267	0.000000	-10.000000	0.050000	2.400000	-122.000000	1023.000000	1023.000000	2046.000000
16.520000	-0.082041	-48.485985	-11.076945	-12.718084	-14.495499	-10.195458	0.000000	-10.000000	0.050000	2.416667	-122.000000	1023.000000	1023.000000	2046.000000
16.540001	-0.081804	-48.346432	-11.132042	-12.585179	-14.337407	-10.291801	0.000000	-10.000000	0.041667	2.700000	-122.000000	1023.000000	1023.000000	2046.000000
16.559999	-0.081266	-48.028099	-11.007865	-12.688395	-14.277164	-10.054675	0.000000	-10.000000	0.033333	3.266667	-122.000000	1023.000000	1023.000000	2046.000000
16.580000	-0.080655	-47.666836	-11.001576	-12.569455	-14.072251	-10.023552	0.000000	-10.000000	0.016667	4.050000	-122.000000	1023.000000	1023.000000	2046.000000
16.600000	-0.080341	-47.481369	-10.812238	-12.601421	-14.110550	-9.957159	0.000000	-10.000000	0.008333	4.883334	-122.000000	1023.000000	1023.000000	2046.000000
16.620001	-0.079220	-46.819237	-10.674860	-12.549056	-13.836283	-9.759038	0.000000	-10.000000	0.000000	5.666667	-122.000000	1023.000000	1023.000000	2046.000000
16.639999	-0.078866	-46.609764	-10.546937	-12.508880	-13.780379	-9.773568	0.000000	-10.000000	0.000000	6.350000	-122.000000	1023.000000	1023.000000	2046.000000
16.660000	-0.077460	-45.778881	-10.274625	-12.512527	-13.622399	-9.369331	0.000000	-10.000000	0.000000	6.866667	-122.000000	1023.000000	1023.000000	2046.000000
16.680000	-0.077031	-45.525532	-10.284755	-12.354788	-13.479704	-9.406284	0.000000	-10.000000	0.000000	7.183333	-122.000000	1023.000000	1023.000000	2046.000000
16.700001	-0.076235	-45.055061	-10.241583	-12.312002	-13.377617	-9.123858	0.000000	-10.000000	0.000000	7.400000	-98.166664	1023.000000	1023.000000	2046.000000
16.719999	-0.075607	-44.683544	-10.226946	-12.245838	-13.286663	-8.924098	0.000000	-10.000000	0.008333	6.966667	-48.500000	1023.000000	1023.000000	2046.000000
16.740000	-0.075747	-44.766518	-10.392581	-12.040462	-13.380681	-8.952796	0.000000	-10.000000	0.016667	6.500000	1.166667	1023.000000	1023.000000	2046.000000
16.760000	-0.075353	-44.533787	-10.526018	-12.200528	-13.268445	-8.538795	0.000000	-10.000000	0.025000	5.950000	27.000000	1023.000000	1023.000000	2046.000000
16.780001	-0.075696	-44.736591	-10.616631	-12.126019	-13.216681	-8.777259	0.000000	-10.000000	0.033333	5.350000	27.833334	1023.000000	1023.000000	2046.000000
16.799999	-0.074962	-44.302673	-10.400269	-12.286891	-13.205269	-8.410243	0.000000	-10.000000	0.041667	4.433333	29.166666	1023.000000	1023.000000	2046.000000
16.820000	-0.074320	-43.923077	-10.272384	-12.071754	-13.073788	-8.505153	0.000000	-10.000000	0.033333	3.533333	30.833334	1023.000000	1023.000000	2046.000000
16.840000	-0.074034	-43.753979	-10.192580	-11.955858	-13.061883	-8.543656	0.000000	-10.000000	0.025000	3.200000	32.166668	1023.000000	1023.000000	2046.000000
16.860001	-0.073650	-43.527279	-10.331613	-11.757459	-12.956950	-8.481258	0.000000	-10.000000	0.025000	3.116667	33.333332	1023.000000	1023.000000	2046.000000
16.879999	-0.074213	-43.859768	-10.553382	-11.564724	-13.053554	-8.688108	0.000000	-10.000000	0.033333	2.883333	34.500000	1023.000000	1023.000000	2046.000000
16.900000	-0.073997	-43.732147	-10.731490	-11.402948	-13.077869	-8.519840	0.000000	-10.000000	0.041667	2.583333	35.500000	1023.000000	1023.000000	2046.000000
16.920000	-0.074192	-43.847652	-10.938113	-11.059701	-13.113732	-8.736108	0.000000	-10.000000	0.041667	2.150000	36.333332	1023.000000	1023.000000	2046.000000
16.940001	-0.073878	-43.661755	-10.955027	-10.872028	-13.283790	-8.550909	0.000000	-10.000000	0.050000	1.300000	36.833332	1023.000000	1023.000000	2046.000000
16.959999	-0.073803	-43.617821	-11.154745	-10.413735	-13.273444	-8.775897	0.000000	-10.000000	0.058333	0.550000	37.000000	1023.000000	1023.000000	2046.000000
16.980000	-0.073793	-43.611816	-11.182537	-10.201335	-13.490206	-8.737739	0.000000	-10.000000	0.058333	-0.300000	37.000000	1023.000000	1023.000000	2046.000000
17.000000	-0.073501	-43.439121	-11.361032	-9.825464	-13.365990	-8.886634	0.000000	-10.000000	0.066667	-0.966667	37.000000	1023.000000	1023.000000	2046.000000
17.020000	-0.073897	-43.672871	-11.409310	-9.759862	-13.531616	-8.972081	0.000000	-10.000000	0.066667	-1.750000	37.000000	1023.000000	1023.000000	2046.000000
17.040001	-0.073581	-43.486271	-11.320350	-9.833493	-13.507837	-8.824592	0.000000	-10.000000	0.083333	-2.433333	37.000000	1023.000000	1023.000000	2046.000000
17.059999	-0.074139	-43.816132	-11.337690	-9.726519	-13.505735	-9.246187	0.000000	-10.000000	0.091667	-2.750000	37.000000	1023.000000	1023.000000	2046.000000
17.080000	-0.074498	-44.028107	-11.226540	-9.965427	-13.605409	-9.230733	0.000000	-10.000000	0.091667	-3.233333	37.000000	1023.000000	1023.000000	2046.000000
17.100000	-0.074590	-44.082600	-11.181642	-10.029543	-13.509041	-9.362372	0.000000	-10.000000	0.091667	-3.483333	37.000000	1023.000000	1023.000000	2046.000000
17.120001	-0.075189	-44.436653	-10.977493	-10.047707	-13.645988	-9.765468	0.000000	-10.000000	0.075000	-3.716667	37.000000	1023.000000	1023.000000	2046.000000
17.139999	-0.075225	-44.457993	-10.827682	-10.378668	-13.671153	-9.580488	0.000000	-10.000000	0.075000	-3.483333	37.000000	1023.000000	1023.000000	2046.000000
17.160000	-0.075112	-44.390911	-10.751132	-10.433017	-13.603703	-9.603060	0.000000	-10.000000	0.058333	-3.283334	37.000000	1023.000000	1023.000000	2046.000000
17.180000	-0.075665	-44.718231	-10.599901	-10.614720	-13.733556	-9.770055	0.000000	-10.000000	0.066667	-3.133333	37.000000	1023.000000	1023.000000	2046.000000
17.200001	-0.076133	-44.994785	-10.589219	-11.025318	-13.728515	-9.651734	0.000000	-10.000000	0.066667	-3.183333	37.000000	1023.000000	1023.000000	2046.000000
17.219999	-0.076383	-45.142067	-10.546001	-11.154099	-13.700926	-9.741039	0.000000	-10.000000	0.083333	-3.233333	37.000000	1023.000000	1023.000000	2046.000000
17.240000	-0.077191	-45.619873	-10.537459	-11.242713	-13.796128	-10.043571	0.000000	-10.000000	0.075000	-3.283333	37.000000	1023.000000	1023.000000	2046.000000
17.260000	-0.077759	-45.955364	-10.577442	-11.552956	-13.833936	-9.991031	0.000000	-10.000000	0.075000	-3.316667	37.000000	1023.000000	1023.000000	2046.000000
17.280001	-0.077853	-46.010914	-10.614376	-11.652345	-13.778903	-9.965291	0.000000	-10.000000	0.058333	-3.333333	37.000000	1023.000000	1023.000000	2046.000000
17.299999	-0.078405	-46.337269	-10.610912	-11.684319	-13.825216	-10.216823	0.000000	-10.000000	0.058333	-3.250000	37.000000	1023.000000	1023.000000	2046.000000
17.320000	-0.078970	-46.671349	-10.699541	-11.898935	-13.835775	-10.237097	0.000000	-10.000000	0.050000	-3.000000	37.000000	1023.000000	1023.000000	2046.000000
17.340000	-0.078882	-46.619450	-10.699262	-11.956819	-13.773385	-10.189984	0.000000	-10.000000	0.050000	-2.216667	37.000000	1023.000000	1023.000000	2046.000000
17.360001	-0.079165	-46.786343	-10.689524	-11.975407	-13.748653	-10.372761	0.000000	-10.000000	0.050000	-0.816667	37.000000	1023.000000	1023.000000	2046.000000
17.379999	-0.079209	-46.812664	-10.686997	-12.052452	-13.701790	-10.371423	0.000000	-10.000000	0.033333	1.366667	37.000000	1023.000000	1023.000000	2046.000000
17.400000	-0.078395	-46.331196	-10.612491	-12.102533	-13.456926	-10.159245	0.000000	-10.000000	0.016667	4.316667	37.500000	1023.000000	1023.000000	2046.000000
17.420000	-0.077664	-45.899166	-10.404959	-11.986820	-13.268944	-10.238443	0.000000	-10.000000	-0.008333	7.716667	38.666668	1023.000000	1023.000000	2046.000000
17.440001	-0.077070	-45.548153	-10.306935	-12.011506	-13.115660	-10.114053	0.000000	-10.000000	-0.041667	10.916667	40.833332	1023.000000	1023.000000	2046.000000
17.459999	-0.075542	-44.645531	-10.103737	-11.992249	-12.776929	-9.772617	0.000000	-10.000000	-0.091667	13.550000	43.833332	1023.000000	1023.000000	2046.000000
17.480000	-0.074499	-44.029045	-9.936107	-11.831131	-12.486541	-9.775268	0.000000	-10.000000	-0.141667	15.633334	47.833332	1023.000000	1023.000000	2046.000000
17.500000	-0.073598	-43.496269	-9.954304	-11.839114	-12.160819	-9.542031	0.000000	-10.000000	-0.183333	17.716667	52.833332	1023.000000	1023.000000	2046.000000
17.520000	-0.072332	-42.748123	-9.880345	-11.657436	-11.926333	-9.284008	0.000000	-10.000000	-0.241667	19.700001	58.500000	1023.000000	1023.000000	2046.000000
17.540001	-0.071434	-42.217472	-9.932969	-11.468113	-11.659926	-9.156463	0.000000	-10.000000	-0.308333	21.416668	64.833336	1023.000000	1023.000000	2046.000000
17.559999	-0.070346	-41.574623	-9.956363	-11.595282	-11.261311	-8.761668	0.000000	-10.000000	-0.358333	22.983334	71.666664	1023.000000	1023.000000	2046.000000
17.580000	-0.068536	-40.504738	-9.634036	-11.391870	-10.879187	-8.599645	0.000000	-10.000000	-0.400000	24.450001	79.166664	1023.000000	1023.000000	2046.000000
17.600000	-0.066828	-39.495121	-9.351937	-11.346599	-10.527296	-8.269287	0.000000	-10.000000	-0.408333	26.049999	87.000000	1023.000000	1023.000000	2046.000000
17.620001	-0.063978	-37.810966	-8.979577	-10.976453	-9.935666	-7.919270	0.000000	-10.000000	-0.458333	27.383333	95.333336	1023.000000	1023.000000	2046.000000
17.639999	-0.062182	-36.749550	-8.887594	-10.526464	-9.481000	-7.854491	0.000000	-10.000000	-0.508333	28.799999	104.166664	1023.000000	1023.000000	2046.000000
17.660000	-0.060008	-35.464531	-8.883148	-10.186664	-9.009564	-7.385153	0.000000	-10.000000	-0.566667	30.166666	113.666664	1023.000000	1023.000000	2046.000000
17.680000	-0.057882	-34.208401	-8.848787	-9.626704	-8.527231	-7.205677	0.000000	-10.000000	-0.600000	31.133333	123.500000	1023.000000	1023.000000	2046.000000
17.700001	-0.055848	-33.006317	-8.743534	-9.298603	-8.261617	-6.702563	0.000000	-10.000000	-0.633333	31.800001	133.666672	1023.000000	1023.000000	2046.000000
17.719999	-0.053108	-31.386801	-8.631356	-8.620198	-7.729878	-6.405367	0.000000	-10.000000	-0.683333	32.300003	144.000000	1023.000000	1023.000000	2046.000000
17.740000	-0.051190	-30.253244	-8.531620	-8.055858	-7.459582	-6.206185	0.000000	-10.000000	-0.708333	32.916668	154.666672	1023.000000	1023.000000	2046.000000
17.760000	-0.048461	-28.640400	-8.411764	-7.488938	-6.922232	-5.817464	0.000000	-10.000000	-0.716667	33.466667	165.666672	1023.000000	1023.000000	2046.000000
17.780001	-0.046072	-27.228388	-8.269585	-6.843027	-6.468494	-5.647282	0.000000	-10.000000	-0.716667	33.816666	176.833328	1023.000000	1023.000000	2046.000000
17.799999	-0.043876	-25.931005	-8.137833	-6.454064	-6.105412	-5.233697	0.000000	-10.000000	-0.741667	34.250000	188.166672	1023.000000	1023.000000	2046.000000
17.820000	-0.041085	-24.281326	-7.835439	-5.924231	-5.567991	-4.953666	0.000000	-10.000000	-0.750000	34.416668	199.500000	1023.000000	1023.000000	2046.000000
17.840000	-0.038912	-22.997126	-7.479449	-5.758029	-5.162998	-4.596651	0.000000	-10.000000	-0.766667	34.500000	210.833328	1023.000000	1023.000000	2046.000000
17.860001	-0.035953	-21.248085	-7.046231	-5.394859	-4.585290	-4.221705	0.000000	-10.000000	-0.766667	34.716667	222.333328	1023.000000	1023.000000	2046.000000
17.879999	-0.033452	-19.770325	-6.664122	-5.092306	-3.984721	-4.029176	0.000000	-10.000000	-0.783333	34.933334	233.833328	1023.000000	1023.000000	2046.000000
17.900000	-0.030953	-18.293098	-6.192596	-4.988073	-3.503850	-3.608580	0.000000	-10.000000	-0.791667	35.183334	245.500000	1023.000000	1023.000000	2046.000000
17.920000	-0.027833	-16.449350	-5.595183	-4.657218	-2.895333	-3.301617	0.000000	-10.000000	-0.800000	35.350002	257.166656	1023.000000	1023.000000	2046.000000
17.940001	-0.025676	-15.174285	-5.144724	-4.605413	-2.527407	-2.896740	0.000000	-10.000000	-0.808333	35.516666	269.000000	1023.000000	1023.000000	2046.000000
17.959999	-0.022846	-13.501942	-4.654117	-4.471514	-1.961330	-2.414981	0.000000	-10.000000	-0.800000	35.766666	281.000000	1023.000000	1023.000000	2046.000000
17.980000	-0.020524	-12.129867	-4.223938	-4.305058	-1.498473	-2.102397	0.000000	-10.000000	-0.816667	35.900002	293.000000	1023.000000	1023.000000	2046.000000
18.000000	-0.018634	-11.012941	-3.877855	-4.242438	-1.142381	-1.750267	0.000000	-10.000000	-0.791667	36.100002	305.000000	1023.000000	1023.000000	2046.000000
18.020000	-0.015878	-9.383763	-3.533300	-3.957609	-0.523917	-1.368937	0.000000	-10.000000	-0.775000	36.100002	317.000000	1023.000000	1023.000000	2046.000000
18.040001	-0.013990	-8.268044	-3.273799	-3.713554	-0.144538	-1.136154	0.000000	-10.000000	-0.741667	36.250000	329.000000	1023.000000	1023.000000	2046.000000
18.059999	-0.011564	-6.834068	-2.907197	-3.521184	0.242191	-0.647878	0.000000	-10.000000	-0.741667	36.333332	337.000000	1023.000000	1023.000000	2046.000000
18.080000	-0.008970	-5.301473	-2.572544	-3.148101	0.778822	-0.359650	0.000000	-10.000000	-0.758333	36.433334	349.000000	1023.000000	1023.000000	2046.000000
18.100000	-0.007139	-4.219175	-2.310172	-2.854460	1.041586	-0.096129	0.000000	-10.000000	-0.766667	36.316666	361.000000	1023.000000	1023.000000	2046.000000
18.120001	-0.004286	-2.533095	-1.960946	-2.508534	1.612008	0.324377	0.000000	-10.000000	-0.775000	36.200001	373.000000	1023.000000	1023.000000	2046.000000
18.139999	-0.002293	-1.355143	-1.677401	-2.170929	1.974298	0.518889	0.000000	-10.000000	-0.783333	35.983334	385.000000	1023.000000	1023.000000	2046.000000
18.160000	0.000080	0.047159	-1.338418	-1.981610	2.431906	0.935280	0.000000	-10.000000	-0.775000	36.033333	397.000000	1023.000000	1023.000000	2046.000000
18.180000	0.002585	1.527483	-0.924439	-1.578724	2.896871	1.133775	0.000000	-10.000000	-0.758333	35.766666	413.000000	1023.000000	1023.000000	2046.000000
18.200001	0.004702	2.779155	-0.561703	-1.372661	3.251569	1.461950	0.000000	-10.000000	-0.766667	35.783337	425.000000	1023.000000	1023.000000	2046.000000
18.219999	0.007578	4.478494	-0.064086	-0.989057	3.802449	1.729187	0.000000	-10.000000	-0.758333	35.700001	437.000000	1023.000000	1023.000000	2046.000000
18.240000	0.010053	5.941224	0.337605	-0.656199	4.199049	2.060768	0.000000	-10.000000	-0.758333	35.933334	445.000000	1023.000000	1023.000000	2046.000000
18.260000	0.012522	7.400718	0.793036	-0.404115	4.571386	2.440411	0.000000	-10.000000	-0.725000	36.083336	457.000000	1023.000000	1023.000000	2046.000000
18.280001	0.015219	8.994429	1.062162	0.132441	5.142779	2.657047	0.000000	-10.000000	-0.716667	35.950001	469.000000	1023.000000	1023.000000	2046.000000
18.299999	0.017167	10.145454	1.234343	0.387642	5.486277	3.037193	0.000000	-10.000000	-0.708333	35.816666	481.000000	1023.000000	1023.000000	2046.000000
18.320000	0.019199	11.346609	1.485294	0.756211	5.738266	3.366838	0.000000	-10.000000	-0.700000	35.283333	493.000000	1023.000000	1023.000000	2046.000000
18.340000	0.021406	12.651197	1.602448	1.190546	6.221587	3.636617	0.000000	-10.000000	-0.700000	34.866669	501.000000	1023.000000	1023.000000	2046.000000
18.360001	0.023073	13.636233	1.908146	1.351883	6.496536	3.879668	0.000000	-10.000000	-0.691667	34.549999	516.666687	1023.000000	1023.000000	2046.000000
18.379999	0.025984	15.356800	2.512512	1.755517	6.881429	4.207342	0.000000	-10.000000	-0.683333	34.416668	528.000000	1023.000000	1023.000000	2046.000000
18.400000	0.028836	17.041853	2.898288	2.254938	7.332446	4.556181	0.000000	-10.000000	-0.675000	34.283333	539.333313	1023.000000	1023.000000	2046.000000
18.420000	0.031236	18.460428	3.077205	2.761914	7.792499	4.828809	0.000000	-10.000000	-0.683333	34.166668	547.000000	1023.000000	1023.000000	2046.000000
18.440001	0.033432	19.758505	3.180350	3.186349	8.302974	5.088831	0.000000	-10.000000	-0.683333	34.183334	558.500000	1023.000000	1023.000000	2046.000000
18.459999	0.034483	20.379490	3.083265	3.562220	8.590245	5.143761	0.000000	-10.000000	-0.675000	34.116669	573.833313	1023.000000	1023.000000	2046.000000
18.480000	0.035985	21.267424	3.052011	3.902217	8.968533	5.344662	0.000000	-10.000000	-0.666667	33.866669	589.000000	1023.000000	1023.000000	2046.000000
18.500000	0.038345	22.661680	3.215746	4.415898	9.417188	5.612849	0.000000	-10.000000	-0.666667	33.716667	596.666687	1023.000000	1023.000000	2046.000000
18.520000	0.040286	23.808926	3.280462	5.038982	9.765927	5.723556	0.000000	-10.000000	-0.675000	33.700001	608.000000	1023.000000	1023.000000	2046.000000
18.540001	0.042554	25.149689	3.434036	5.570182	10.177814	5.967656	0.000000	-10.000000	-0.675000	33.650002	619.166687	1023.000000	1023.000000	2046.000000
18.559999	0.045038	26.617605	3.674173	6.055645	10.635652	6.252133	0.000000	-10.000000	-0.675000	33.599998	630.333313	1023.000000	1023.000000	2046.000000
18.580000	0.047101	27.836670	3.764421	6.584158	11.020166	6.467923	0.000000	-10.000000	-0.666667	33.483334	641.500000	1023.000000	1023.000000	2046.000000
18.600000	0.049561	29.290693	4.110615	6.936130	11.415569	6.828378	0.000000	-10.000000	-0.658333	33.466667	649.000000	1023.000000	1023.000000	2046.000000
18.620001	0.052166	30.830206	4.422283	7.350169	11.947198	7.110557	0.000000	-10.000000	-0.633333	33.133335	660.333313	1023.000000	1023.000000	2046.000000
18.639999	0.054769	32.368382	4.771382	7.694392	12.457536	7.445074	0.000000	-10.000000	-0.633333	32.633335	671.500000	1023.000000	1023.000000	2046.000000
18.660000	0.057607	34.045506	5.360768	8.023831	12.900145	7.760764	0.000000	-10.000000	-0.633333	32.133335	682.666687	1023.000000	1023.000000	2046.000000
18.680000	0.060239	35.601151	5.872231	8.346146	13.389956	7.992817	0.000000	-10.000000	-0.633333	32.000000	697.166687	1023.000000	1023.000000	2046.000000
18.700001	0.062984	37.223644	6.480904	8.667034	13.837311	8.238395	0.000000	-10.000000	-0.616667	32.050003	704.333313	1023.000000	1023.000000	2046.000000
18.719999	0.065761	38.865044	7.212995	8.851974	14.348983	8.451091	0.000000	-10.000000	-0.600000	32.050003	715.000000	1023.000000	1023.000000	2046.000000
18.740000	0.068407	40.428459	7.741350	8.952571	14.884968	8.849569	0.000000	-10.000000	-0.608333	31.983334	722.166687	1023.000000	1023.000000	2046.000000
18.760000	0.070587	41.717140	8.352510	9.082606	15.235219	9.046804	0.000000	-10.000000	-0.625000	32.066666	732.833313	1023.000000	1023.000000	2046.000000
18.780001	0.072736	42.986885	8.945658	9.069393	15.696913	9.274922	0.000000	-10.000000	-0.625000	32.183334	747.166687	1023.000000	1023.000000	2046.000000
18.799999	0.074794	44.203133	9.400829	9.264798	16.033369	9.504138	0.000000	-10.000000	-0.616667	32.316666	757.833313	1023.000000	1023.000000	2046.000000
18.820000	0.076820	45.400471	9.838969	9.548311	16.379944	9.633247	0.000000	-10.000000	-0.591667	32.200001	768.666687	1023.000000	1023.000000	2046.000000
18.840000	0.078828	46.587616	10.275244	9.679345	16.724667	9.908361	0.000000	-10.000000	-0.591667	32.033333	775.833313	1023.000000	1023.000000	2046.000000
18.860001	0.080518	47.586166	10.539125	9.952593	16.974405	10.120044	0.000000	-10.000000	-0.583333	31.766666	786.666687	1023.000000	1023.000000	2046.000000
18.879999	0.082124	48.535439	10.861197	10.152472	17.238802	10.282968	0.000000	-10.000000	-0.566667	31.350000	800.833313	1023.000000	1023.000000	2046.000000
18.900000	0.083707	49.471100	11.179565	10.269554	17.507713	10.514268	0.000000	-10.000000	-0.541667	31.000000	811.500000	1023.000000	1023.000000	2046.000000
18.920000	0.085140	50.317692	11.405281	10.473533	17.705099	10.733780	0.000000	-10.000000	-0.516667	30.716667	821.833313	1023.000000	1023.000000	2046.000000
18.940001	0.086606	51.183983	11.677858	10.677196	17.981361	10.847568	0.000000	-10.000000	-0.508333	30.583334	828.500000	1023.000000	1023.000000	2046.000000
18.959999	0.088485	52.294357	12.183004	10.755104	18.193403	11.162844	0.000000	-10.000000	-0.508333	30.650000	842.166687	1023.000000	1023.000000	2046.000000
18.980000	0.090437	53.448418	12.557600	10.977484	18.443909	11.469424	0.000000	-10.000000	-0.508333	30.566668	855.833313	1023.000000	1023.000000	2046.000000
19.000000	0.092461	54.644737	12.939855	11.282733	18.737200	11.684950	0.000000	-10.000000	-0.508333	30.583334	866.166687	1023.000000	1023.000000	2046.000000
19.020000	0.094486	55.841145	13.345764	11.420227	19.025028	12.050124	0.000000	-10.000000	-0.500000	30.450001	872.833313	1023.000000	1023.000000	2046.000000
19.040001	0.096457	57.006355	13.630211	11.745865	19.264746	12.365534	0.000000	-10.000000	-0.483333	30.250000	882.833313	1023.000000	1023.000000	2046.000000
19.059999	0.098495	58.210697	13.885886	12.107538	19.596657	12.620617	0.000000	-10.000000	-0.466667	30.050001	892.833313	1023.000000	1023.000000	2046.000000
19.080000	0.100154	59.190998	14.023465	12.386855	19.712440	13.068235	0.000000	-10.000000	-0.458333	29.483334	906.166687	1023.000000	1023.000000	2046.000000
19.100000	0.102055	60.314465	14.260400	12.886770	19.826864	13.340430	0.000000	-10.000000	-0.466667	29.166668	912.833313	1023.000000	1023.000000	2046.000000
19.120001	0.103661	61.263706	14.735338	13.033111	20.007875	13.487385	0.000000	-10.000000	-0.458333	28.616667	922.833313	1023.000000	1023.000000	2046.000000
19.139999	0.105657	62.443024	15.249520	13.204181	20.143200	13.846122	0.000000	-10.000000	-0.433333	28.216667	929.333313	1023.000000	1023.000000	2046.000000
19.160000	0.108534	64.143707	15.765196	13.725528	20.585960	14.067025	0.000000	-10.000000	-0.408333	27.700001	939.000000	1023.000000	1023.000000	2046.000000
19.180000	0.111603	65.957489	16.315876	14.149185	21.242592	14.249833	0.000000	-10.000000	-0.408333	27.416668	951.333313	1023.000000	1023.000000	2046.000000
19.200001	0.114209	67.497482	16.631683	14.447048	21.946550	14.472197	0.000000	-10.000000	-0.416667	27.300001	960.500000	1023.000000	1023.000000	2046.000000
19.219999	0.116607	68.915016	16.843853	14.884810	22.605947	14.580402	0.000000	-10.000000	-0.458333	27.783335	969.500000	1023.000000	1023.000000	2046.000000
19.240000	0.118667	70.132477	17.105392	15.240993	23.229567	14.556521	0.000000	-10.000000	-0.491667	28.683334	975.666687	1023.000000	1023.000000	2046.000000
19.260000	0.120515	71.224533	17.384045	15.456600	23.557011	14.826879	0.000000	-10.000000	-0.516667	29.633333	985.000000	1023.000000	1023.000000	2046.000000
19.280001	0.122930	72.651848	17.580336	16.065107	24.003292	15.003113	0.000000	-10.000000	-0.466667	29.766666	998.000000	1023.000000	1023.000000	2046.000000
19.299999	0.124884	73.806175	17.865625	16.551872	24.380699	15.007979	0.000000	-10.000000	-0.416667	29.483334	1007.833313	1023.000000	1023.000000	2046.000000
19.320000	0.126459	74.737076	18.138069	16.803625	24.523466	15.271915	0.000000	-10.000000	-0.391667	28.716667	1017.833313	1023.000000	1023.000000	2046.000000
19.340000	0.128432	75.903061	18.249735	17.264069	24.850735	15.538524	0.000000	-10.000000	-0.391667	27.950001	1024.500000	1023.000000	1023.000000	2046.000000
19.360001	0.130354	77.039200	18.511719	17.840258	25.152859	15.534369	0.000000	-10.000000	-0.391667	26.683334	1034.166626	1023.000000	1023.000000	2046.000000
19.379999	0.132250	78.159958	18.817089	17.969561	25.346399	16.026909	0.000000	-10.000000	-0.358333	25.800001	1043.333374	1023.000000	1023.000000	2046.000000
19.400000	0.134840	79.690697	19.141880	18.465961	25.744673	16.338182	0.000000	-10.000000	-0.341667	24.800001	1052.000000	1023.000000	1023.000000	2046.000000
19.420000	0.137213	81.092773	19.585073	18.914633	26.095411	16.497656	0.000000	-10.000000	-0.316667	24.033335	1060.500000	1023.000000	1023.000000	2046.000000
19.440001	0.139109	82.213242	20.022900	19.049129	26.322491	16.818720	0.000000	-10.000000	-0.308333	23.483334	1068.833374	1023.000000	1023.000000	2046.000000
19.459999	0.141642	83.710655	20.529541	19.373867	26.607294	17.199957	0.000000	-10.000000	-0.283333	23.166668	1076.666626	1023.000000	1023.000000	2046.000000
19.480000	0.144011	85.110771	21.098789	19.739292	27.008615	17.264074	0.000000	-10.000000	-0.266667	23.133333	1087.000000	1023.000000	1023.000000	2046.000000
19.500000	0.145611	86.055908	21.639008	19.613297	27.160639	17.642965	0.000000	-10.000000	-0.250000	22.933334	1094.666626	1023.000000	1023.000000	2046.000000
19.520000	0.147756	87.323578	22.093620	19.760862	27.484421	17.984676	0.000000	-10.000000	-0.241667	22.650002	1102.333374	1023.000000	1023.000000	2046.000000
19.540001	0.149110	88.124199	22.493595	19.853056	27.837965	17.939581	0.000000	-10.000000	-0.225000	22.383333	1107.333374	1023.000000	1023.000000	2046.000000
19.559999	0.150150	88.738800	22.828754	19.668270	27.845453	18.396320	0.000000	-10.000000	-0.216667	21.950001	1114.666626	1023.000000	1023.000000	2046.000000
19.580000	0.151911	89.779449	23.122753	19.929691	28.143921	18.583084	0.000000	-10.000000	-0.208333	21.333334	1124.500000	1023.000000	1023.000000	2046.000000
19.600000	0.152945	90.390450	23.316996	20.048674	28.369205	18.655571	0.000000	-10.000000	-0.208333	20.683334	1131.666626	1023.000000	1023.000000	2046.000000
19.620001	0.154041	91.038063	23.514355	20.065855	28.446276	19.011578	0.000000	-10.000000	-0.191667	19.816668	1138.833374	1023.000000	1023.000000	2046.000000
19.639999	0.155527	91.916618	23.740005	20.332680	28.764095	19.079840	0.000000	-10.000000	-0.191667	19.683334	1143.166626	1023.000000	1023.000000	2046.000000
19.660000	0.156464	92.470467	24.076904	20.440542	28.909340	19.043680	0.000000	-10.000000	-0.183333	19.250000	1149.833374	1023.000000	1023.000000	2046.000000
19.680000	0.157887	93.311333	24.475609	20.354771	29.023176	19.457779	0.000000	-10.000000	-0.183333	19.383333	1156.166626	1023.000000	1023.000000	2046.000000
19.700001	0.160040	94.583481	24.912140	20.751465	29.476978	19.442902	0.000000	-10.000000	-0.175000	19.083334	1162.833374	1023.000000	1023.000000	2046.000000
19.719999	0.161467	95.426994	25.309725	20.825491	29.690090	19.601690	0.000000	-10.000000	-0.175000	18.983334	1169.166626	1023.000000	1023.000000	2046.000000
19.740000	0.163595	96.684486	25.733713	20.931871	29.934498	20.084402	0.000000	-10.000000	-0.175000	18.716667	1175.500000	1023.000000	1023.000000	2046.000000
19.760000	0.165545	97.836823	26.022411	21.435823	30.384602	19.993986	0.000000	-10.000000	-0.175000	18.633333	1181.833374	1023.000000	1023.000000	2046.000000
19.780001	0.166587	98.452644	26.149832	21.469809	30.463539	20.369459	0.000000	-10.000000	-0.175000	18.500000	1190.166626	1023.000000	1023.000000	2046.000000
19.799999	0.168296	99.463203	26.242874	21.924198	30.550476	20.745651	0.000000	-10.000000	-0.175000	18.350000	1196.500000	1023.000000	1023.000000	2046.000000
19.820000	0.169442	100.140335	26.345127	22.354891	30.684664	20.755650	0.000000	-10.000000	-0.166667	18.100000	1202.500000	1023.000000	1023.000000	2046.000000
19.840000	0.169760	100.328331	26.603998	22.176283	30.464363	21.083689	0.000000	-10.000000	-0.158333	18.016666	1206.500000	1023.000000	1023.000000	2046.000000
19.860001	0.171504	101.358864	27.051882	22.505379	30.564363	21.237240	0.000000	-10.000000	-0.133333	17.433334	1212.500000	1023.000000	1023.000000	2046.000000
19.879999	0.172463	101.925377	27.238693	22.767754	30.655346	21.263582	0.000000	-10.000000	-0.100000	16.766666	1218.500000	1023.000000	1023.000000	2046.000000
19.900000	0.173029	102.260269	27.401567	22.806496	30.407940	21.644264	0.000000	-10.000000	-0.066667	15.766667	1224.166626	1023.000000	1023.000000	2046.000000
19.920000	0.173752	102.687294	27.286959	23.217903	30.668610	21.513823	0.000000	-10.000000	-0.050000	14.633333	1229.666626	1023.000000	1023.000000	2046.000000
19.940001	0.172372	101.872070	27.045122	23.126171	30.328032	21.372749	0.000000	-10.000000	-0.033333	13.283334	1234.833374	1023.000000	1023.000000	2046.000000
19.959999	0.172419	101.899422	26.984240	23.155773	30.204624	21.554787	0.000000	-10.000000	-0.016667	11.750000	1239.666626	1023.000000	1023.000000	2046.000000
19.980000	0.172702	102.066605	26.841589	23.587252	30.355288	21.282480	0.000000	-10.000000	0.000000	10.516667	1245.000000	1023.000000	1023.000000	2046.000000
20.000000	0.172408	101.893410	26.854883	23.645941	30.009668	21.382917	0.000000	-10.000000	0.000000	9.683333	1248.666626	1023.000000	1023.000000	2046.000000
20.020000	0.173052	102.273445	26.848579	23.882627	29.982754	21.559483	0.000000	-10.000000	0.000000	9.183333	1252.000000	1023.000000	1023.000000	2046.000000
20.040001	0.173406	102.482674	26.755463	24.413692	30.088064	21.225456	0.000000	-10.000000	0.000000	8.783334	1254.000000	1023.000000	1023.000000	2046.000000
20.059999	0.172955	102.216515	26.829844	24.363131	29.649502	21.374037	0.000000	-10.000000	0.000000	8.083334	1257.000000	1023.000000	1023.000000	2046.000000
20.080000	0.173768	102.697029	26.815748	24.601366	29.727814	21.552103	0.000000	-10.000000	0.016667	6.600000	1260.500000	1023.000000	1023.000000	2046.000000
20.100000	0.174415	103.079224	26.815992	24.955914	29.905241	21.402073	0.000000	-10.000000	0.033333	5.350000	1263.000000	1023.000000	1023.000000	2046.000000
20.120001	0.174642	103.213699	26.967222	24.886602	29.746309	21.613565	0.000000	-10.000000	0.050000	3.866667	1265.166626	1023.000000	1023.000000	2046.000000
20.139999	0.176051	104.045883	27.183273	25.059647	29.890871	21.912090	0.000000	-10.000000	0.050000	2.616667	1266.166626	1023.000000	1023.000000	2046.000000
20.160000	0.176900	104.547829	27.286373	25.455738	30.141401	21.664318	0.000000	-10.000000	0.050000	1.150000	1267.333374	1023.000000	1023.000000	2046.000000
20.180000	0.177108	104.670998	27.546291	25.295124	29.957613	21.871969	0.000000	-10.000000	0.050000	0.216667	1267.833374	1023.000000	1023.000000	2046.000000
20.200001	0.178661	105.588417	27.884930	25.462704	30.173624	22.067160	0.000000	-10.000000	0.050000	0.000000	1268.000000	1023.000000	1023.000000	2046.000000
20.219999	0.179160	105.883430	28.030073	25.608662	30.373619	21.871078	0.000000	-10.000000	0.050000	0.000000	1268.000000	1023.000000	1023.000000	2046.000000
20.240000	0.178564	105.531319	28.270100	25.041906	30.054163	22.165152	0.000000	-10.000000	0.050000	0.666667	1268.000000	1023.000000	1023.000000	2046.000000
20.260000	0.179164	105.885666	28.463682	25.037323	30.172678	22.211981	0.000000	-10.000000	0.050000	1.483333	1268.000000	1023.000000	1023.000000	2046.000000
20.280001	0.178947	105.757675	28.440100	25.049017	30.227091	22.041466	0.000000	-10.000000	0.050000	1.483333	1268.333374	1023.000000	1023.000000	2046.000000
20.299999	0.178299	105.374969	28.571503	24.701843	29.778776	22.322847	0.000000	-10.000000	0.050000	0.816667	1268.666626	1023.000000	1023.000000	2046.000000
20.320000	0.178787	105.662918	28.581450	24.790211	29.936102	22.355160	0.000000	-10.000000	0.058333	-0.766667	1269.000000	1023.000000	1023.000000	2046.000000
20.340000	0.178183	105.306007	28.327353	24.827326	30.025221	22.126110	0.000000	-10.000000	0.058333	-1.683333	1269.000000	1023.000000	1023.000000	2046.000000
20.360001	0.177075	104.651070	28.388800	24.472479	29.515665	22.274126	0.000000	-10.000000	0.058333	-2.900000	1269.000000	1023.000000	1023.000000	2046.000000
20.379999	0.177311	104.790680	28.470379	24.433216	29.543598	22.343491	0.000000	-10.000000	0.050000	-3.350000	1269.000000	1023.000000	1023.000000	2046.000000
20.400000	0.177061	104.642883	28.321547	24.568111	29.708948	22.044277	0.000000	-10.000000	0.050000	-3.650000	1269.000000	1023.000000	1023.000000	2046.000000
20.420000	0.176202	104.135674	28.411455	24.316175	29.328981	22.079063	0.000000	-10.000000	0.050000	-3.650000	1269.000000	1023.000000	1023.000000	2046.000000
20.440001	0.176452	104.283279	28.560013	24.151869	29.195559	22.375835	0.000000	-10.000000	0.050000	-3.650000	1269.000000	1023.000000	1023.000000	2046.000000
20.459999	0.176927	104.563820	28.538990	24.410213	29.374403	22.240213	0.000000	-10.000000	0.058333	-3.816667	1269.000000	1023.000000	1023.000000	2046.000000
20.480000	0.176122	104.087852	28.357389	24.370947	29.213213	22.146305	0.000000	-10.000000	0.066667	-4.516667	1269.000000	1023.000000	1023.000000	2046.000000
20.500000	0.175679	103.826477	28.312948	24.252022	28.800110	22.461397	0.000000	-10.000000	0.075000	-5.216667	1269.000000	1023.000000	1023.000000	2046.000000
20.520000	0.175909	103.962204	27.930038	24.724201	28.907484	22.400482	0.000000	-10.000000	0.066667	-5.883333	1269.000000	1023.000000	1023.000000	2046.000000
20.540001	0.174508	103.134117	27.627533	24.747290	28.584339	22.174955	0.000000	-10.000000	0.066667	-6.116667	1269.000000	1023.000000	1023.000000	2046.000000
20.559999	0.173296	102.417847	27.878197	24.194519	27.960083	22.385046	0.000000	-10.000000	0.075000	-6.550000	1269.000000	1023.000000	1023.000000	2046.000000
20.580000	0.173428	102.495918	28.014883	24.226912	27.993916	22.260208	0.000000	-10.000000	0.100000	-7.250000	1261.833374	1023.000000	1023.000000	2046.000000
20.600000	0.172647	102.034477	27.915213	24.165468	27.923008	22.030788	0.000000	-10.000000	0.116667	-7.850000	1254.666626	1023.000000	1023.000000	2046.000000
20.620001	0.171795	101.530960	27.952366	23.945267	27.453773	22.179552	0.000000	-10.000000	0.125000	-8.533334	1246.500000	1023.000000	1023.000000	2046.000000
20.639999	0.171011	101.067467	27.750473	23.971395	27.249971	22.095625	0.000000	-10.000000	0.133333	-9.316667	1244.500000	1023.000000	1023.000000	2046.000000
20.660000	0.169511	100.181152	27.138859	24.110933	27.216112	21.715248	0.000000	-10.000000	0.133333	-10.366667	1241.333374	1023.000000	1023.000000	2046.000000
20.680000	0.167101	98.756447	26.660160	23.915083	26.633087	21.548115	0.000000	-10.000000	0.141667	-11.450001	1237.833374	1023.000000	1023.000000	2046.000000
20.700001	0.165939	98.069695	26.372662	23.914505	26.240427	21.542101	0.000000	-10.000000	0.141667	-12.116667	1234.000000	1023.000000	1023.000000	2046.000000
20.719999	0.164772	97.380531	25.705952	24.300636	26.251457	21.122482	0.000000	-10.000000	0.150000	-12.650001	1230.000000	1023.000000	1023.000000	2046.000000
20.740000	0.162569	96.078186	25.366304	24.206520	25.472174	21.033192	0.000000	-10.000000	0.150000	-13.033334	1225.666626	1023.000000	1023.000000	2046.000000
20.760000	0.161820	95.635559	25.068462	24.388418	25.156666	21.022011	0.000000	-10.000000	0.166667	-13.633333	1221.333374	1023.000000	1023.000000	2046.000000
20.780001	0.160615	94.923622	24.471996	24.699614	25.071859	20.680153	0.000000	-10.000000	0.200000	-14.283334	1216.666626	1023.000000	1023.000000	2046.000000
20.799999	0.158597	93.730911	24.159979	24.565481	24.306143	20.699312	0.000000	-10.000000	0.250000	-15.216667	1212.000000	1023.000000	1023.000000	2046.000000
20.820000	0.157733	93.220085	23.986694	24.424133	23.878967	20.930290	0.000000	-10.000000	0.283333	-16.216667	1206.833374	1023.000000	1023.000000	2046.000000
20.840000	0.157322	92.977180	23.461914	24.798706	23.993647	20.722916	0.000000	-10.000000	0.333333	-17.483334	1201.333374	1023.000000	1023.000000	2046.000000
20.860001	0.155611	91.966164	23.271429	24.654095	23.197720	20.842918	0.000000	-10.000000	0.366667	-18.633333	1195.500000	1023.000000	1023.000000	2046.000000
20.879999	0.154712	91.434967	23.051224	24.673067	22.750229	20.960449	0.000000	-10.000000	0.408333	-20.100000	1187.000000	1023.000000	1023.000000	2046.000000
20.900000	0.153701	90.837181	22.603561	24.912756	22.556898	20.763968	0.000000	-10.000000	0.416667	-21.116667	1180.500000	1023.000000	1023.000000	2046.000000
20.920000	0.151866	89.752754	22.415081	24.638983	21.767574	20.931112	0.000000	-10.000000	0.425000	-22.183334	1173.666626	1023.000000	1023.000000	2046.000000
20.940001	0.150813	89.130409	22.217836	24.562468	21.451700	20.898403	0.000000	-10.000000	0.450000	-22.683334	1168.666626	1023.000000	1023.000000	2046.000000
20.959999	0.148635	87.843147	21.813938	24.350662	21.089949	20.588602	0.000000	-10.000000	0.491667	-23.516668	1161.000000	1023.000000	1023.000000	2046.000000
20.980000	0.145942	86.251900	21.802237	23.626711	20.163641	20.659313	0.000000	-10.000000	0.533333	-24.116667	1153.000000	1023.000000	1023.000000	2046.000000
21.000000	0.144448	85.368706	21.477510	23.543945	20.014576	20.332676	0.000000	-10.000000	0.558333	-24.833334	1145.000000	1023.000000	1023.000000	2046.000000
21.020000	0.141845	83.830627	21.153961	23.172289	19.395098	20.109282	0.000000	-10.000000	0.575000	-25.483334	1136.833374	1023.000000	1023.000000	2046.000000
21.040001	0.139772	82.605263	20.998775	22.741611	18.799763	20.065113	0.000000	-10.000000	0.591667	-26.183334	1128.333374	1023.000000	1023.000000	2046.000000
21.059999	0.137917	81.508888	20.458382	22.673426	18.690434	19.686651	0.000000	-10.000000	0.616667	-26.766666	1119.500000	1023.000000	1023.000000	2046.000000
21.080000	0.134818	79.677170	20.198092	22.216909	17.782429	19.479736	0.000000	-10.000000	0.650000	-27.433334	1110.500000	1023.000000	1023.000000	2046.000000
21.100000	0.132741	78.450058	19.856014	21.923960	17.366674	19.303408	0.000000	-10.000000	0.691667	-27.983334	1101.333374	1023.000000	1023.000000	2046.000000
21.120001	0.130027	76.846024	19.307753	21.693295	16.909708	18.935266	0.000000	-10.000000	0.716667	-28.733334	1092.000000	1023.000000	1023.000000	2046.000000
21.139999	0.126981	75.045959	19.225315	21.149506	15.798820	18.872318	0.000000	-10.000000	0.716667	-29.183334	1082.333374	1023.000000	1023.000000	2046.000000
21.160000	0.124815	73.765526	18.688551	20.981686	15.511814	18.583479	0.000000	-10.000000	0.733333	-29.683334	1072.500000	1023.000000	1023.000000	2046.000000
21.180000	0.121932	72.061630	18.369467	20.748877	14.701423	18.241863	0.000000	-10.000000	0.766667	-30.133333	1062.500000	1023.000000	1023.000000	2046.000000
21.200001	0.119724	70.756630	18.160486	20.368252	13.988640	18.239254	0.000000	-10.000000	0.825000	-30.883333	1052.500000	1023.000000	1023.000000	2046.000000
21.219999	0.117160	69.241806	17.349741	20.610523	13.573361	17.708179	0.000000	-10.000000	0.850000	-31.533335	1042.333374	1023.000000	1023.000000	2046.000000
21.240000	0.114254	67.524200	17.061167	20.403196	12.501237	17.558599	0.000000	-10.000000	0.858333	-32.016666	1032.000000	1023.000000	1023.000000	2046.000000
21.260000	0.111437	65.859314	16.412071	20.114519	12.331779	17.000946	0.000000	-10.000000	0.850000	-32.333332	1021.333313	1023.000000	1023.000000	2046.000000
21.280001	0.108197	63.944489	16.377213	19.468605	11.637141	16.461529	0.000000	-10.000000	0.883333	-32.866665	1006.833313	1023.000000	1023.000000	2046.000000
21.299999	0.105811	62.534576	16.545753	18.533897	11.171740	16.283186	0.000000	-10.000000	0.916667	-33.299999	995.833313	1023.000000	1023.000000	2046.000000
21.320000	0.103695	61.283684	16.334770	18.216959	11.101082	15.630876	0.000000	-10.000000	0.958333	-33.549999	984.833313	1023.000000	1023.000000	2046.000000
21.340000	0.101021	59.703396	16.427929	17.688250	10.299431	15.287787	0.000000	-10.000000	0.958333	-33.633331	977.333313	1023.000000	1023.000000	2046.000000
21.360001	0.099036	58.530430	15.883013	17.631153	10.268438	14.747826	0.000000	-10.000000	0.958333	-33.683334	966.166687	1023.000000	1023.000000	2046.000000
21.379999	0.096617	57.100872	15.658626	17.523027	9.628387	14.290832	0.000000	-10.000000	0.950000	-33.616669	954.833313	1023.000000	1023.000000	2046.000000
21.400000	0.094780	56.014732	15.252805	17.460764	9.397038	13.904124	0.000000	-10.000000	0.950000	-33.683334	943.666687	1023.000000	1023.000000	2046.000000
21.420000	0.092552	54.697990	14.691513	17.564085	9.164215	13.278178	0.000000	-10.000000	0.950000	-33.733334	932.333313	1023.000000	1023.000000	2046.000000
21.440001	0.090107	53.253193	14.498136	17.337194	8.543509	12.874353	0.000000	-10.000000	0.958333	-34.033333	921.166687	1023.000000	1023.000000	2046.000000
21.459999	0.088301	52.185963	13.849068	17.432119	8.635018	12.269760	0.000000	-10.000000	0.975000	-34.066669	909.833313	1023.000000	1023.000000	2046.000000
21.480000	0.085903	50.768539	13.554007	17.265394	8.096734	11.852407	0.000000	-10.000000	0.991667	-34.200001	898.500000	1023.000000	1023.000000	2046.000000
21.500000	0.083905	49.587986	13.300497	16.994659	7.762005	11.530825	0.000000	-10.000000	1.000000	-34.150002	887.000000	1023.000000	1023.000000	2046.000000
21.520000	0.082160	48.556355	12.763865	16.930483	7.784282	11.077726	0.000000	-10.000000	1.000000	-34.216667	875.500000	1023.000000	1023.000000	2046.000000
21.540001	0.080380	47.504677	12.808724	16.562582	7.254127	10.879245	0.000000	-10.000000	0.991667	-34.150002	864.166687	1023.000000	1023.000000	2046.000000
21.559999	0.079011	46.695686	12.577612	16.342695	7.156038	10.619341	0.000000	-10.000000	0.975000	-34.266666	852.833313	1023.000000	1023.000000	2046.000000
21.580000	0.077375	45.728382	12.242929	16.240217	7.040861	10.204372	0.000000	-10.000000	0.966667	-34.049999	841.500000	1023.000000	1023.000000	2046.000000
21.600000	0.075627	44.695621	12.236403	15.911492	6.577634	9.970091	0.000000	-10.000000	0.975000	-34.150002	830.000000	1023.000000	1023.000000	2046.000000
21.620001	0.074156	43.825989	11.875048	15.805277	6.626585	9.519080	0.000000	-10.000000	0.991667	-34.083336	818.500000	1023.000000	1023.000000	2046.000000
21.639999	0.072962	43.120514	11.678165	15.691051	6.478037	9.273262	0.000000	-10.000000	1.000000	-34.233334	807.166687	1023.000000	1023.000000	2046.000000
21.660000	0.071521	42.268978	11.780600	15.226986	6.079636	9.181758	0.000000	-10.000000	0.983333	-34.316669	795.666687	1023.000000	1023.000000	2046.000000
21.680000	0.069839	41.274952	11.517606	14.824632	6.071224	8.861491	0.000000	-10.000000	0.983333	-34.183334	784.333313	1023.000000	1023.000000	2046.000000
21.700001	0.068282	40.354794	11.347166	14.407992	5.995568	8.604066	0.000000	-10.000000	0.983333	-34.283337	772.833313	1023.000000	1023.000000	2046.000000
21.719999	0.066344	39.209507	11.477584	13.854270	5.498390	8.379262	0.000000	-10.000000	0.983333	-34.016666	761.500000	1023.000000	1023.000000	2046.000000
21.740000	0.064627	38.194607	11.030100	13.556010	5.596505	8.011993	0.000000	-10.000000	0.975000	-33.916668	750.166687	1023.000000	1023.000000	2046.000000
21.760000	0.062872	37.157471	10.944532	13.232205	5.248428	7.732303	0.000000	-10.000000	0.966667	-33.616665	738.833313	1023.000000	1023.000000	2046.000000
21.780001	0.060816	35.942341	10.735602	12.790851	4.977214	7.438672	0.000000	-10.000000	0.966667	-33.483334	727.666687	1023.000000	1023.000000	2046.000000
21.799999	0.059031	34.887310	10.268353	12.521150	4.989258	7.108551	0.000000	-10.000000	0.941667	-33.400002	716.333313	1023.000000	1023.000000	2046.000000
21.820000	0.057271	33.846935	10.174209	12.144533	4.604712	6.923482	0.000000	-10.000000	0.916667	-33.450001	705.166687	1023.000000	1023.000000	2046.000000
21.840000	0.055420	32.753490	9.918936	11.791285	4.388274	6.654998	0.000000	-10.000000	0.900000	-33.466667	694.000000	1023.000000	1023.000000	2046.000000
21.860001	0.053933	31.874462	9.538207	11.610508	4.353126	6.372620	0.000000	-10.000000	0.916667	-33.533333	683.000000	1023.000000	1023.000000	2046.000000
21.879999	0.052340	30.932802	9.560260	11.205535	3.905831	6.261177	0.000000	-10.000000	0.933333	-33.400002	671.833313	1023.000000	1023.000000	2046.000000
21.900000	0.050643	29.930250	9.300498	10.825087	3.781317	6.023349	0.000000	-10.000000	0.950000	-33.516666	660.666687	1023.000000	1023.000000	2046.000000
21.920000	0.049462	29.232132	9.005089	10.678765	3.743748	5.804531	0.000000	-10.000000	0.933333	-33.483334	649.333313	1023.000000	1023.000000	2046.000000
21.940001	0.047507	28.076715	8.827172	10.380354	3.209087	5.660103	0.000000	-10.000000	0.916667	-33.483334	638.166687	1023.000000	1023.000000	2046.000000
21.959999	0.045426	26.846834	8.273865	10.249002	2.935432	5.388534	0.000000	-10.000000	0.900000	-33.066666	627.000000	1023.000000	1023.000000	2046.000000
21.980000	0.043428	25.665964	7.811965	9.986823	2.721915	5.145261	0.000000	-10.000000	0.900000	-32.799999	616.000000	1023.000000	1023.000000	2046.000000
22.000000	0.040975	24.216291	7.840175	9.114503	2.248068	5.013545	0.000000	-10.000000	0.900000	-32.600002	605.000000	1023.000000	1023.000000	2046.000000
22.020000	0.038489	22.747202	7.662140	8.288258	2.109518	4.687286	0.000000	-10.000000	0.900000	-32.650002	594.166687	1023.000000	1023.000000	2046.000000
22.040001	0.036870	21.790112	7.687004	7.563096	1.999701	4.540310	0.000000	-10.000000	0.891667	-32.766666	583.333313	1023.000000	1023.000000	2046.000000
22.059999	0.035073	20.728251	7.837606	6.945913	1.650569	4.294163	0.000000	-10.000000	0.883333	-32.766666	572.500000	1023.000000	1023.000000	2046.000000
22.080000	0.032634	19.286966	7.411602	6.556000	1.421535	3.897828	0.000000	-10.000000	0.858333	-32.566669	561.500000	1023.000000	1023.000000	2046.000000
22.100000	0.031447	18.584951	7.090308	6.519748	1.283440	3.691457	0.000000	-10.000000	0.850000	-32.250000	550.500000	1023.000000	1023.000000	2046.000000
22.120001	0.030399	17.966082	7.046863	6.401185	0.872090	3.645945	0.000000	-10.000000	0.825000	-31.833334	539.666687	1023.000000	1023.000000	2046.000000
22.139999	0.028871	17.062687	6.460540	6.394639	0.786214	3.421294	0.000000	-10.000000	0.816667	-31.350000	529.000000	1023.000000	1023.000000	2046.000000
22.160000	0.027767	16.410383	6.161336	6.414279	0.520858	3.313910	0.000000	-10.000000	0.791667	-30.833334	518.666687	1023.000000	1023.000000	2046.000000
22.180000	0.025865	15.286399	5.869248	6.307902	0.106385	3.002864	0.000000	-10.000000	0.775000	-30.500000	508.500000	1023.000000	1023.000000	2046.000000
22.200001	0.023869	14.106369	5.184557	6.182313	0.006442	2.733057	0.000000	-10.000000	0.775000	-30.350000	498.333344	1023.000000	1023.000000	2046.000000
22.219999	0.022566	13.336591	5.004660	6.136103	-0.355060	2.550888	0.000000	-10.000000	0.750000	-30.150000	488.000000	1023.000000	1023.000000	2046.000000
22.240000	0.020543	12.141014	4.674390	5.857743	-0.691027	2.299907	0.000000	-10.000000	0.733333	-29.800001	477.833344	1023.000000	1023.000000	2046.000000
22.260000	0.019088	11.280774	4.390899	5.555394	-0.800822	2.135303	0.000000	-10.000000	0.700000	-29.433334	468.000000	1023.000000	1023.000000	2046.000000
22.280001	0.018108	10.701995	4.466806	5.316110	-1.056726	1.975805	0.000000	-10.000000	0.691667	-29.033333	458.333344	1023.000000	1023.000000	2046.000000
22.299999	0.016117	9.524859	4.269817	4.919621	-1.268781	1.604203	0.000000	-10.000000	0.683333	-28.783333	448.666656	1023.000000	1023.000000	2046.000000
22.320000	0.014374	8.494900	3.936332	4.781672	-1.370074	1.146970	0.000000	-10.000000	0.666667	-28.266666	439.000000	1023.000000	1023.000000	2046.000000
22.340000	0.013036	7.704525	3.926543	4.549844	-1.701075	0.929213	0.000000	-10.000000	0.658333	-27.966667	429.500000	1023.000000	1023.000000	2046.000000
22.360001	0.011149	6.589118	3.604027	4.282097	-1.883518	0.586513	0.000000	-10.000000	0.641667	-27.416668	420.166656	1023.000000	1023.000000	2046.000000
22.379999	0.009714	5.740792	3.281885	4.172876	-2.022218	0.308248	0.000000	-10.000000	0.641667	-27.116667	411.000000	1023.000000	1023.000000	2046.000000
22.400000	0.008421	4.976599	3.330392	3.713099	-2.409720	0.342827	0.000000	-10.000000	0.625000	-26.766666	402.000000	1023.000000	1023.000000	2046.000000
22.420000	0.006099	3.604235	2.938328	3.260340	-2.636855	0.042422	0.000000	-10.000000	0.616667	-26.650000	393.000000	1023.000000	1023.000000	2046.000000
22.440001	0.004331	2.559348	2.716124	2.911340	-2.936034	-0.132082	0.000000	-10.000000	0.583333	-26.433334	384.000000	1023.000000	1023.000000	2046.000000
22.459999	0.002708	1.600581	2.605896	2.468419	-3.242087	-0.231647	0.000000	-10.000000	0.566667	-26.183334	375.166656	1023.000000	1023.000000	2046.000000
22.480000	0.000372	0.219614	2.186379	2.185883	-3.517475	-0.635173	0.000000	-10.000000	0.550000	-26.000000	366.500000	1023.000000	1023.000000	2046.000000
22.500000	-0.001264	-0.747219	1.957229	1.714497	-3.794567	-0.624378	0.000000	-10.000000	0.558333	-25.900002	357.833344	1023.000000	1023.000000	2046.000000
22.520000	-0.002959	-1.748910	1.781899	1.400468	-4.080638	-0.850639	0.000000	-10.000000	0.566667	-25.983334	349.166656	1023.000000	1023.000000	2046.000000
22.540001	-0.005685	-3.359608	1.252821	0.944559	-4.361819	-1.195169	0.000000	-10.000000	0.583333	-26.200001	340.500000	1023.000000	1023.000000	2046.000000
22.559999	-0.007266	-4.294392	1.078230	0.557545	-4.679259	-1.250908	0.000000	-10.000000	0.591667	-26.616667	331.833344	1023.000000	1023.000000	2046.000000
22.580000	-0.009543	-5.639783	0.796183	0.103645	-5.021112	-1.518499	0.000000	-10.000000	0.616667	-27.050001	323.000000	1023.000000	1023.000000	2046.000000
22.600000	-0.011885	-7.023831	0.277737	-0.282727	-5.227331	-1.791510	0.000000	-10.000000	0.633333	-27.333334	313.833344	1023.000000	1023.000000	2046.000000
22.620001	-0.013354	-7.892442	0.241862	-0.693610	-5.593553	-1.847141	0.000000	-10.000000	0.650000	-27.550001	304.666656	1023.000000	1023.000000	2046.000000
22.639999	-0.015679	-9.266345	-0.156066	-1.100454	-5.834995	-2.174830	0.000000	-10.000000	0.658333	-27.616667	295.500000	1023.000000	1023.000000	2046.000000
22.660000	-0.017584	-10.392195	-0.429129	-1.436425	-6.099325	-2.427317	0.000000	-10.000000	0.658333	-27.700001	286.333344	1023.000000	1023.000000	2046.000000
22.680000	-0.018606	-10.996017	-0.503461	-1.735094	-6.260912	-2.496549	0.000000	-10.000000	0.658333	-27.600000	277.166656	1023.000000	1023.000000	2046.000000
22.700001	-0.021312	-12.595551	-1.061192	-2.150195	-6.631007	-2.753158	0.000000	-10.000000	0.616667	-27.366667	267.833344	1023.000000	1023.000000	2046.000000
22.719999	-0.023046	-13.620145	-1.492614	-2.312969	-6.938401	-2.876160	0.000000	-10.000000	0.591667	-26.833334	258.833344	1023.000000	1023.000000	2046.000000
22.740000	-0.024813	-14.664637	-1.735315	-2.809887	-7.202272	-2.917163	0.000000	-10.000000	0.558333	-26.383333	249.833328	1023.000000	1023.000000	2046.000000
22.760000	-0.027484	-16.243206	-2.078112	-3.525604	-7.449952	-3.189537	0.000000	-10.000000	0.558333	-25.916668	241.000000	1023.000000	1023.000000	2046.000000
22.780001	-0.029131	-17.216707	-2.125312	-4.095081	-7.646145	-3.350168	0.000000	-10.000000	0.541667	-25.700001	232.333328	1023.000000	1023.000000	2046.000000
22.799999	-0.030255	-17.880665	-2.028721	-4.695004	-7.807622	-3.349318	0.000000	-10.000000	0.525000	-25.400002	223.666672	1023.000000	1023.000000	2046.000000
22.820000	-0.032294	-19.085775	-2.349536	-4.978694	-7.961576	-3.795969	0.000000	-10.000000	0.516667	-25.050001	215.333328	1023.000000	1023.000000	2046.000000
22.840000	-0.033767	-19.956532	-2.646356	-5.085446	-8.181454	-4.043275	0.000000	-10.000000	0.508333	-24.500000	207.000000	1023.000000	1023.000000	2046.000000
22.860001	-0.034836	-20.587986	-2.855755	-5.222508	-8.429550	-4.080173	0.000000	-10.000000	0.516667	-24.116667	199.000000	1023.000000	1023.000000	2046.000000
22.879999	-0.036538	-21.594172	-3.369201	-5.138258	-8.658345	-4.428367	0.000000	-10.000000	0.500000	-23.616667	191.000000	1023.000000	1023.000000	2046.000000
22.900000	-0.037438	-22.125639	-3.502617	-5.224009	-9.010722	-4.388290	0.000000	-10.000000	0.483333	-23.283333	183.000000	1023.000000	1023.000000	2046.000000
22.920000	-0.038867	-22.970638	-3.915784	-5.235557	-9.217371	-4.601927	0.000000	-10.000000	0.458333	-23.083334	175.000000	1023.000000	1023.000000	2046.000000
22.940001	-0.040659	-24.029598	-4.378999	-5.197477	-9.482073	-4.971048	0.000000	-10.000000	0.441667	-23.100000	167.333328	1023.000000	1023.000000	2046.000000
22.959999	-0.041466	-24.506281	-4.549426	-5.262367	-9.737983	-4.956503	0.000000	-10.000000	0.433333	-23.316668	159.666672	1023.000000	1023.000000	2046.000000
22.980000	-0.042858	-25.329084	-4.909503	-5.275879	-9.943025	-5.200678	0.000000	-10.000000	0.433333	-23.400002	152.000000	1023.000000	1023.000000	2046.000000
23.000000	-0.044494	-26.295826	-5.154583	-5.433150	-10.249317	-5.458776	0.000000	-10.000000	0.433333	-23.466667	144.000000	1023.000000	1023.000000	2046.000000
23.020000	-0.045093	-26.649721	-5.129751	-5.763922	-10.367252	-5.388794	0.000000	-10.000000	0.441667	-23.400002	136.000000	1023.000000	1023.000000	2046.000000
23.040001	-0.046687	-27.592113	-5.329693	-6.060815	-10.507893	-5.693712	0.000000	-10.000000	0.441667	-23.333334	128.333328	1023.000000	1023.000000	2046.000000
23.059999	-0.048432	-28.623495	-5.397433	-6.251801	-10.819784	-6.154477	0.000000	-10.000000	0.441667	-23.300001	120.666664	1023.000000	1023.000000	2046.000000
23.080000	-0.049195	-29.074297	-5.394494	-6.565975	-10.950525	-6.163303	0.000000	-10.000000	0.433333	-23.033335	113.000000	1023.000000	1023.000000	2046.000000
23.100000	-0.050884	-30.072647	-5.599401	-6.717465	-11.136131	-6.619649	0.000000	-10.000000	0.416667	-22.516668	105.166664	1023.000000	1023.000000	2046.000000
23.120001	-0.051991	-30.726675	-5.690034	-6.948148	-11.349802	-6.738692	0.000000	-10.000000	0.416667	-21.933334	97.500000	1023.000000	1023.000000	2046.000000
23.139999	-0.052627	-31.102745	-5.701746	-7.319048	-11.475751	-6.606200	0.000000	-10.000000	0.391667	-21.566668	90.166664	1023.000000	1023.000000	2046.000000
23.160000	-0.054154	-32.005001	-5.874073	-7.688580	-11.684531	-6.757817	0.000000	-10.000000	0.391667	-21.166668	83.000000	1023.000000	1023.000000	2046.000000
23.180000	-0.055685	-32.910080	-5.993038	-8.027778	-11.945791	-6.943473	0.000000	-10.000000	0.375000	-20.933334	76.000000	1023.000000	1023.000000	2046.000000
23.200001	-0.056858	-33.602825	-6.035322	-8.523996	-12.130345	-6.913161	0.000000	-10.000000	0.375000	-20.416666	69.000000	1023.000000	1023.000000	2046.000000
23.219999	-0.058495	-34.570625	-6.253321	-8.893609	-12.308846	-7.114850	0.000000	-10.000000	0.358333	-20.116667	62.166668	1023.000000	1023.000000	2046.000000
23.240000	-0.060257	-35.611938	-6.487092	-9.187179	-12.525886	-7.411783	0.000000	-10.000000	0.350000	-19.583334	55.333332	1023.000000	1023.000000	2046.000000
23.260000	-0.061337	-36.250011	-6.494405	-9.561400	-12.763539	-7.430666	0.000000	-10.000000	0.350000	-19.233334	48.833332	1023.000000	1023.000000	2046.000000
23.280001	-0.062558	-36.971901	-6.759056	-9.828554	-12.807494	-7.576798	0.000000	-10.000000	0.350000	-18.900000	42.500000	1023.000000	1023.000000	2046.000000
23.299999	-0.064209	-37.947285	-6.951146	-10.071193	-13.028294	-7.896652	0.000000	-10.000000	0.350000	-18.666668	36.166668	1023.000000	1023.000000	2046.000000
23.320000	-0.064988	-38.407658	-6.957345	-10.378093	-13.239780	-7.832439	0.000000	-10.000000	0.350000	-18.583334	29.833334	1023.000000	1023.000000	2046.000000
23.340000	-0.066112	-39.072144	-7.164734	-10.566635	-13.292261	-8.048512	0.000000	-10.000000	0.358333	-18.466667	23.500000	1023.000000	1023.000000	2046.000000
23.360001	-0.067555	-39.924793	-7.262573	-10.737699	-13.549202	-8.375320	0.000000	-10.000000	0.358333	-18.466667	17.500000	1023.000000	1023.000000	2046.000000
23.379999	-0.068086	-40.239082	-7.335641	-11.132722	-13.590159	-8.180561	0.000000	-10.000000	0.325000	-18.300001	11.500000	1023.000000	1023.000000	2046.000000
23.400000	-0.069266	-40.936134	-7.527536	-11.220315	-13.620025	-8.568257	0.000000	-10.000000	0.291667	-18.083334	5.666667	1023.000000	1023.000000	2046.000000
23.420000	-0.070354	-41.579212	-7.460126	-11.443622	-13.951420	-8.724045	0.000000	-10.000000	0.266667	-17.766666	0.000000	1023.000000	1023.000000	2046.000000
23.440001	-0.070723	-41.797302	-7.428167	-11.770266	-13.994140	-8.604731	0.000000	-10.000000	0.266667	-17.433334	-5.666667	1023.000000	1023.000000	2046.000000
23.459999	-0.071554	-42.288437	-7.564950	-11.873365	-14.031751	-8.818373	0.000000	-10.000000	0.266667	-17.133333	-11.500000	1023.000000	1023.000000	2046.000000
23.480000	-0.072667	-42.945984	-7.673489	-12.024981	-14.193318	-9.054193	0.000000	-10.000000	0.258333	-16.733334	-17.333334	1023.000000	1023.000000	2046.000000
23.500000	-0.073136	-43.223415	-7.709342	-12.370862	-14.266131	-8.877079	0.000000	-10.000000	0.258333	-16.500000	-23.000000	1023.000000	1023.000000	2046.000000
23.520000	-0.074312	-43.918198	-7.967283	-12.516769	-14.400378	-9.033767	0.000000	-10.000000	0.250000	-16.216667	-28.500000	1023.000000	1023.000000	2046.000000
23.540001	-0.075742	-44.763298	-8.283057	-12.552795	-14.645144	-9.282302	0.000000	-10.000000	0.241667	-16.033333	-34.000000	1023.000000	1023.000000	2046.000000
23.559999	-0.076596	-45.268291	-8.529624	-12.875392	-14.811694	-9.051580	0.000000	-10.000000	0.233333	-15.566667	-39.333332	1023.000000	1023.000000	2046.000000
23.580000	-0.078019	-46.109371	-8.863640	-13.115465	-14.857484	-9.272781	0.000000	-10.000000	0.233333	-15.250000	-44.500000	1023.000000	1023.000000	2046.000000
23.600000	-0.079225	-46.821888	-8.876795	-13.468971	-15.066443	-9.409677	0.000000	-10.000000	0.241667	-14.983334	-49.500000	1023.000000	1023.000000	2046.000000
23.620001	-0.079638	-47.065990	-8.791141	-13.809645	-15.146318	-9.318888	0.000000	-10.000000	0.241667	-14.816667	-54.500000	1023.000000	1023.000000	2046.000000
23.639999	-0.080082	-47.328232	-8.895555	-13.855266	-15.106679	-9.470733	0.000000	-10.000000	0.225000	-14.433333	-59.500000	1023.000000	1023.000000	2046.000000
23.660000	-0.081232	-48.008392	-9.121025	-13.764040	-15.232437	-9.890889	0.000000	-10.000000	0.200000	-13.716667	-64.333336	1023.000000	1023.000000	2046.000000
23.680000	-0.081950	-48.432255	-9.309476	-13.718245	-15.473516	-9.931018	0.000000	-10.000000	0.158333	-12.666667	-68.833336	1023.000000	1023.000000	2046.000000
23.700001	-0.082503	-48.759060	-9.653017	-13.560856	-15.476622	-10.068565	0.000000	-10.000000	0.125000	-11.416667	-73.000000	1023.000000	1023.000000	2046.000000
23.719999	-0.083310	-49.236256	-9.823810	-13.398642	-15.811068	-10.202736	0.000000	-10.000000	0.100000	-10.250000	-76.833336	1023.000000	1023.000000	2046.000000
23.740000	-0.083319	-49.241272	-10.000774	-13.305886	-15.904167	-10.030444	0.000000	-10.000000	0.100000	-9.183333	-80.333336	1023.000000	1023.000000	2046.000000
23.760000	-0.083656	-49.440804	-10.260978	-12.978363	-15.918468	-10.282995	0.000000	-10.000000	0.100000	-8.350000	-83.500000	1023.000000	1023.000000	2046.000000
23.780001	-0.083957	-49.618473	-10.350173	-12.746964	-16.168438	-10.352899	0.000000	-10.000000	0.100000	-7.566667	-86.166664	1023.000000	1023.000000	2046.000000
23.799999	-0.083666	-49.446419	-10.530154	-12.559257	-16.125309	-10.231699	0.000000	-10.000000	0.100000	-6.983334	-88.833336	1023.000000	1023.000000	2046.000000
23.820000	-0.084159	-49.737980	-10.718318	-12.292646	-16.144182	-10.582833	0.000000	-10.000000	0.100000	-6.583333	-91.166664	1023.000000	1023.000000	2046.000000
23.840000	-0.084450	-49.909996	-10.720824	-12.430079	-16.225090	-10.534002	0.000000	-10.000000	0.100000	-6.466667	-93.500000	1023.000000	1023.000000	2046.000000
23.860001	-0.084361	-49.857170	-10.647761	-12.552168	-16.164307	-10.492933	0.000000	-10.000000	0.100000	-6.683333	-95.500000	1023.000000	1023.000000	2046.000000
23.879999	-0.085093	-50.290234	-10.623737	-12.513377	-16.242523	-10.910596	0.000000	-10.000000	0.100000	-6.966667	-97.666664	1023.000000	1023.000000	2046.000000
23.900000	-0.085877	-50.753117	-10.574291	-12.742552	-16.387514	-11.048758	0.000000	-10.000000	0.100000	-7.050000	-100.000000	1023.000000	1023.000000	2046.000000
23.920000	-0.085820	-50.719833	-10.495370	-12.905634	-16.330751	-10.988079	0.000000	-10.000000	0.100000	-6.933333	-102.333336	1023.000000	1023.000000	2046.000000
23.940001	-0.086183	-50.934326	-10.429090	-12.874558	-16.345150	-11.285527	0.000000	-10.000000	0.091667	-6.600000	-104.666664	1023.000000	1023.000000	2046.000000
23.959999	-0.086498	-51.120213	-10.372674	-13.165169	-16.419052	-11.163320	0.000000	-10.000000	0.091667	-6.300000	-107.000000	1023.000000	1023.000000	2046.000000
23.980000	-0.086310	-51.009178	-10.268606	-13.338233	-16.375437	-11.026901	0.000000	-10.000000	0.083333	-6.050000	-109.333336	1023.000000	1023.000000	2046.000000
24.000000	-0.086837	-51.320862	-10.254740	-13.488973	-16.373287	-11.203861	0.000000	-10.000000	0.091667	-5.883334	-111.500000	1023.000000	1023.000000	2046.000000
24.020000	-0.087389	-51.646614	-10.184770	-13.753140	-16.454599	-11.254106	0.000000	-10.000000	0.075000	-5.800000	-113.333336	1023.000000	1023.000000	2046.000000
24.040001	-0.087534	-51.732868	-10.116715	-13.980705	-16.503658	-11.131789	0.000000	-10.000000	0.075000	-5.666667	-115.000000	1023.000000	1023.000000	2046.000000
24.059999	-0.088019	-52.019276	-10.182786	-14.009130	-16.421207	-11.406151	0.000000	-10.000000	0.058333	-5.600000	-116.666664	1023.000000	1023.000000	2046.000000
24.080000	-0.088749	-52.450584	-10.185684	-14.238419	-16.571445	-11.455036	0.000000	-10.000000	0.075000	-5.583333	-118.500000	1023.000000	1023.000000	2046.000000
24.100000	-0.088749	-52.450813	-10.180933	-14.355648	-16.574694	-11.339540	0.000000	-10.000000	0.075000	-5.700000	-120.500000	1023.000000	1023.000000	2046.000000
24.120001	-0.089445	-52.862122	-10.264911	-14.414830	-16.577702	-11.604679	0.000000	-10.000000	0.091667	-5.833333	-122.500000	1023.000000	1023.000000	2046.000000
24.139999	-0.089996	-53.187691	-10.288870	-14.610313	-16.695576	-11.592932	0.000000	-10.000000	0.091667	-6.066667	-124.500000	1023.000000	1023.000000	2046.000000
24.160000	-0.090072	-53.232784	-10.331951	-14.669874	-16.603107	-11.627852	0.000000	-10.000000	0.100000	-6.266667	-126.500000	1023.000000	1023.000000	2046.000000
24.180000	-0.090953	-53.753075	-10.388100	-14.797236	-16.735794	-11.831944	0.000000	-10.000000	0.100000	-6.466667	-128.500000	1023.000000	1023.000000	2046.000000
24.200001	-0.090942	-53.746506	-10.382013	-14.944169	-16.736418	-11.683905	0.000000	-10.000000	0.100000	-6.550000	-130.666672	1023.000000	1023.000000	2046.000000
24.219999	-0.091462	-54.054008	-10.365403	-14.936011	-16.771280	-11.981314	0.000000	-10.000000	0.091667	-6.550000	-133.000000	1023.000000	1023.000000	2046.000000
24.240000	-0.091916	-54.322495	-10.401016	-15.176803	-16.851540	-11.893134	0.000000	-10.000000	0.075000	-6.466667	-135.333328	1023.000000	1023.000000	2046.000000
24.260000	-0.091774	-54.238358	-10.379565	-15.170775	-16.743450	-11.944568	0.000000	-10.000000	0.066667	-6.366667	-137.500000	1023.000000	1023.000000	2046.000000
24.280001	-0.092351	-54.579304	-10.302792	-15.298287	-16.877695	-12.100529	0.000000	-10.000000	0.075000	-6.233334	-139.500000	1023.000000	1023.000000	2046.000000
24.299999	-0.092222	-54.503056	-10.219336	-15.459530	-16.911446	-11.912744	0.000000	-10.000000	0.075000	-6.150000	-141.500000	1023.000000	1023.000000	2046.000000
24.320000	-0.092342	-54.574055	-10.214494	-15.363807	-16.835230	-12.160525	0.000000	-10.000000	0.075000	-6.050000	-143.500000	1023.000000	1023.000000	2046.000000
24.340000	-0.092946	-54.931080	-10.229774	-15.627357	-17.025221	-12.048729	0.000000	-10.000000	0.066667	-6.000000	-145.500000	1023.000000	1023.000000	2046.000000
24.360001	-0.092784	-54.835632	-10.141555	-15.630581	-17.061054	-12.002441	0.000000	-10.000000	0.066667	-5.950000	-147.500000	1023.000000	1023.000000	2046.000000
24.379999	-0.093552	-55.289429	-10.426638	-15.634810	-17.008121	-12.219861	0.000000	-10.000000	0.066667	-5.850000	-149.500000	1023.000000	1023.000000	2046.000000
24.400000	-0.094134	-55.633465	-10.614861	-15.744033	-17.192455	-12.082116	0.000000	-10.000000	0.066667	-5.650000	-151.500000	1023.000000	1023.000000	2046.000000
24.420000	-0.094489	-55.842728	-10.841117	-15.843189	-17.110989	-12.047433	0.000000	-10.000000	0.075000	-5.366667	-153.500000	1023.000000	1023.000000	2046.000000
24.440001	-0.095460	-56.416981	-10.960724	-16.044159	-17.196680	-12.215418	0.000000	-10.000000	0.075000	-5.266667	-155.500000	1023.000000	1023.000000	2046.000000
24.459999	-0.095564	-56.478104	-10.880736	-16.281992	-17.299316	-12.016058	0.000000	-10.000000	0.075000	-5.383334	-157.166672	1023.000000	1023.000000	2046.000000
24.480000	-0.095114	-56.212196	-10.773114	-16.196581	-17.109632	-12.132870	0.000000	-10.000000	0.075000	-5.433333	-158.833328	1023.000000	1023.000000	2046.000000
24.500000	-0.095544	-56.466755	-10.777798	-16.173380	-17.211954	-12.303620	0.000000	-10.000000	0.075000	-5.250000	-160.500000	1023.000000	1023.000000	2046.000000
24.520000	-0.095628	-56.516117	-10.927945	-16.035480	-17.269493	-12.283197	0.000000	-10.000000	0.075000	-4.733334	-162.500000	1023.000000	1023.000000	2046.000000
24.540001	-0.095937	-56.698933	-11.146317	-15.795119	-17.281807	-12.475686	0.000000	-10.000000	0.066667	-4.116667	-164.166672	1023.000000	1023.000000	2046.000000
24.559999	-0.096582	-57.080067	-11.361180	-15.712121	-17.520580	-12.486184	0.000000	-10.000000	0.058333	-3.383333	-165.500000	1023.000000	1023.000000	2046.000000
24.580000	-0.096137	-56.817074	-11.473004	-15.440058	-17.531408	-12.372602	0.000000	-10.000000	0.050000	-2.650000	-166.500000	1023.000000	1023.000000	2046.000000
24.600000	-0.096047	-56.763901	-11.639043	-15.105420	-17.584681	-12.434758	0.000000	-10.000000	0.050000	-2.250000	-167.333328	1023.000000	1023.000000	2046.000000
24.620001	-0.096114	-56.803123	-11.831814	-14.854589	-17.739010	-12.377709	0.000000	-10.000000	0.050000	-2.016667	-168.166672	1023.000000	1023.000000	2046.000000
24.639999	-0.095471	-56.423313	-11.917982	-14.397699	-17.686886	-12.420747	0.000000	-10.000000	0.050000	-2.033333	-168.666672	1023.000000	1023.000000	2046.000000
24.660000	-0.095685	-56.549904	-12.065198	-14.214307	-17.798264	-12.472136	0.000000	-10.000000	0.050000	-2.000000	-169.333328	1023.000000	1023.000000	2046.000000
24.680000	-0.095409	-56.386486	-12.112702	-14.089991	-17.803293	-12.380501	0.000000	-10.000000	0.050000	-2.133333	-169.833328	1023.000000	1023.000000	2046.000000
24.700001	-0.095099	-56.203800	-12.051339	-14.027822	-17.648165	-12.476477	0.000000	-10.000000	0.050000	-2.350000	-170.500000	1023.000000	1023.000000	2046.000000
24.719999	-0.095589	-56.493279	-12.030202	-14.185105	-17.765120	-12.512851	0.000000	-10.000000	0.050000	-2.666667	-171.166672	1023.000000	1023.000000	2046.000000
24.740000	-0.095440	-56.405209	-11.895506	-14.258237	-17.670229	-12.581239	0.000000	-10.000000	0.058333	-2.766667	-172.000000	1023.000000	1023.000000	2046.000000
24.760000	-0.095899	-56.676304	-11.833407	-14.374650	-17.648409	-12.819838	0.000000	-10.000000	0.058333	-2.483333	-173.000000	1023.000000	1023.000000	2046.000000
24.780001	-0.096248	-56.882591	-11.724420	-14.548060	-17.742258	-12.867853	0.000000	-10.000000	0.058333	-1.933333	-173.666672	1023.000000	1023.000000	2046.000000
24.799999	-0.095673	-56.542568	-11.528838	-14.587597	-17.593498	-12.832634	0.000000	-10.000000	0.050000	-1.050000	-174.000000	1023.000000	1023.000000	2046.000000
24.820000	-0.095821	-56.630165	-11.495953	-14.786496	-17.563419	-12.784295	0.000000	-10.000000	0.050000	-0.450000	-174.000000	1023.000000	1023.000000	2046.000000
24.840000	-0.095827	-56.633492	-11.383844	-15.004375	-17.578184	-12.667088	0.000000	-10.000000	0.050000	0.000000	-174.000000	1023.000000	1023.000000	2046.000000
24.860001	-0.095690	-56.552933	-11.261862	-15.138522	-17.486303	-12.666245	0.000000	-10.000000	0.041667	0.350000	-174.000000	1023.000000	1023.000000	2046.000000
24.879999	-0.096167	-56.834942	-11.302190	-15.253725	-17.486940	-12.792086	0.000000	-10.000000	0.033333	1.383333	-174.000000	1023.000000	1023.000000	2046.000000
24.900000	-0.095996	-56.733501	-11.216537	-15.417037	-17.411278	-12.688650	0.000000	-10.000000	0.033333	2.883333	-174.000000	1023.000000	1023.000000	2046.000000
24.920000	-0.095969	-56.717731	-11.210236	-15.448418	-17.299591	-12.759487	0.000000	-10.000000	0.025000	4.483334	-174.000000	1023.000000	1023.000000	2046.000000
24.940001	-0.096185	-56.845184	-11.231468	-15.574475	-17.295944	-12.743297	0.000000	-10.000000	0.016667	5.783333	-174.000000	1023.000000	1023.000000	2046.000000
24.959999	-0.095952	-56.707458	-11.152621	-15.613879	-17.238865	-12.702091	0.000000	-10.000000	0.000000	6.933333	-174.000000	1023.000000	1023.000000	2046.000000
24.980000	-0.095702	-56.559906	-11.192547	-15.579762	-17.029289	-12.758309	0.000000	-10.000000	0.000000	7.916667	-174.000000	1023.000000	1023.000000	2046.000000
25.000000	-0.095740	-56.582317	-11.171588	-15.682414	-17.034712	-12.693604	0.000000	-10.000000	0.000000	8.916667	-174.000000	1023.000000	1023.000000	2046.000000
25.020000	-0.094991	-56.139713	-11.063889	-15.551018	-16.820082	-12.704727	0.000000	-10.000000	-0.016667	9.916667	-174.000000	1023.000000	1023.000000	2046.000000
25.040001	-0.094521	-55.862049	-11.090793	-15.491963	-16.600412	-12.678883	0.000000	-10.000000	-0.033333	10.933333	-174.000000	1023.000000	1023.000000	2046.000000
25.059999	-0.093942	-55.519615	-10.961016	-15.535828	-16.524918	-12.497853	0.000000	-10.000000	-0.066667	12.016666	-108.666664	1023.000000	1023.000000	2046.000000
25.080000	-0.092982	-54.952618	-10.814373	-15.449017	-16.310722	-12.378507	0.000000	-10.000000	-0.108333	13.600000	-40.666668	1023.000000	1023.000000	2046.000000
25.100000	-0.092516	-54.677166	-10.795086	-15.428494	-16.144743	-12.308845	0.000000	-10.000000	-0.150000	14.883333	27.333334	1023.000000	1023.000000	2046.000000
25.120001	-0.091625	-54.150414	-10.601013	-15.352888	-15.998412	-12.198101	0.000000	-10.000000	-0.175000	16.250000	31.666666	1023.000000	1023.000000	2046.000000
25.139999	-0.090079	-53.236481	-10.351877	-15.192510	-15.688845	-12.003249	0.000000	-10.000000	-0.175000	17.333334	35.166668	1023.000000	1023.000000	2046.000000
25.160000	-0.089097	-52.656094	-10.238659	-15.102431	-15.464535	-11.850471	0.000000	-10.000000	-0.208333	18.983334	40.666668	1023.000000	1023.000000	2046.000000
25.180000	-0.087418	-51.664089	-9.940433	-14.976706	-15.195270	-11.551682	0.000000	-10.000000	-0.266667	20.700001	46.833332	1023.000000	1023.000000	2046.000000
25.200001	-0.085874	-50.751755	-9.811033	-14.796663	-14.800155	-11.343905	0.000000	-10.000000	-0.333333	22.233334	53.500000	1023.000000	1023.000000	2046.000000
25.219999	-0.084891	-50.170528	-9.610851	-14.766450	-14.721329	-11.071898	0.000000	-10.000000	-0.383333	23.700001	60.666668	1023.000000	1023.000000	2046.000000
25.240000	-0.083268	-49.211376	-9.542022	-14.560981	-14.260921	-10.847453	0.000000	-10.000000	-0.425000	25.366667	71.166664	1023.000000	1023.000000	2046.000000
25.260000	-0.082154	-48.552792	-9.600212	-14.337807	-14.016000	-10.598772	0.000000	-10.000000	-0.458333	26.683334	79.333336	1023.000000	1023.000000	2046.000000
25.280001	-0.080933	-47.831284	-9.600097	-14.242140	-13.712420	-10.276628	0.000000	-10.000000	-0.483333	27.866667	88.000000	1023.000000	1023.000000	2046.000000
25.299999	-0.079795	-47.159016	-9.565001	-14.176299	-13.338820	-10.078898	0.000000	-10.000000	-0.508333	28.450001	94.166664	1023.000000	1023.000000	2046.000000
25.320000	-0.078019	-46.109005	-9.318645	-14.009654	-13.037586	-9.743121	0.000000	-10.000000	-0.550000	29.566668	103.333336	1023.000000	1023.000000	2046.000000
25.340000	-0.075788	-44.790573	-8.940191	-13.797204	-12.599228	-9.453950	0.000000	-10.000000	-0.591667	30.516666	112.833336	1023.000000	1023.000000	2046.000000
25.360001	-0.073640	-43.521244	-8.804660	-13.396120	-12.138581	-9.181882	0.000000	-10.000000	-0.641667	31.683334	122.833336	1023.000000	1023.000000	2046.000000
25.379999	-0.071751	-42.404755	-8.778255	-12.960868	-11.716286	-8.949347	0.000000	-10.000000	-0.683333	32.500000	133.333328	1023.000000	1023.000000	2046.000000
25.400000	-0.070043	-41.395451	-8.802193	-12.489056	-11.392283	-8.711920	0.000000	-10.000000	-0.708333	33.500000	144.166672	1023.000000	1023.000000	2046.000000
25.420000	-0.068210	-40.311996	-8.911863	-12.050093	-11.021286	-8.328755	0.000000	-10.000000	-0.716667	34.166668	155.000000	1023.000000	1023.000000	2046.000000
25.440001	-0.066073	-39.049313	-8.770053	-11.484193	-10.700588	-8.094478	0.000000	-10.000000	-0.733333	34.916668	166.333328	1023.000000	1023.000000	2046.000000
25.459999	-0.063669	-37.628487	-8.685371	-10.926240	-10.309288	-7.707590	0.000000	-10.000000	-0.758333	35.166668	178.000000	1023.000000	1023.000000	2046.000000
25.480000	-0.061319	-36.239559	-8.550597	-10.300544	-9.977625	-7.410792	0.000000	-10.000000	-0.775000	35.549999	189.833328	1023.000000	1023.000000	2046.000000
25.500000	-0.058970	-34.851280	-8.370229	-9.685308	-9.561570	-7.234173	0.000000	-10.000000	-0.783333	36.016666	201.500000	1023.000000	1023.000000	2046.000000
25.520000	-0.056494	-33.388031	-8.253312	-9.210759	-9.129377	-6.794582	0.000000	-10.000000	-0.775000	36.266666	213.333328	1023.000000	1023.000000	2046.000000
25.540001	-0.054325	-32.105793	-8.079388	-8.657826	-8.764676	-6.603901	0.000000	-10.000000	-0.775000	36.400002	225.500000	1023.000000	1023.000000	2046.000000
25.559999	-0.051939	-30.695959	-7.738248	-8.375777	-8.342562	-6.239372	0.000000	-10.000000	-0.775000	36.366669	237.833328	1023.000000	1023.000000	2046.000000
25.580000	-0.049299	-29.135767	-7.353919	-8.113546	-7.838189	-5.830113	0.000000	-10.000000	-0.783333	36.633335	250.000000	1023.000000	1023.000000	2046.000000
25.600000	-0.047062	-27.813435	-6.973886	-7.846860	-7.382782	-5.609905	0.000000	-10.000000	-0.783333	36.716667	262.000000	1023.000000	1023.000000	2046.000000
25.620001	-0.044746	-26.444654	-6.449991	-7.772627	-6.975210	-5.246827	0.000000	-10.000000	-0.766667	36.599998	274.000000	1023.000000	1023.000000	2046.000000
25.639999	-0.042300	-24.999073	-5.990479	-7.570382	-6.506279	-4.931933	0.000000	-10.000000	-0.758333	36.400002	286.333344	1023.000000	1023.000000	2046.000000
25.660000	-0.039889	-23.574244	-5.453812	-7.435568	-6.054710	-4.630153	0.000000	-10.000000	-0.750000	36.133335	298.666656	1023.000000	1023.000000	2046.000000
25.680000	-0.037443	-22.129009	-4.935658	-7.390881	-5.587472	-4.214999	0.000000	-10.000000	-0.750000	36.100002	311.000000	1023.000000	1023.000000	2046.000000
25.700001	-0.035247	-20.830988	-4.518801	-7.294578	-5.220255	-3.797354	0.000000	-10.000000	-0.733333	35.916668	323.000000	1023.000000	1023.000000	2046.000000
25.719999	-0.032965	-19.482033	-4.104739	-7.151811	-4.782620	-3.442863	0.000000	-10.000000	-0.741667	35.616669	335.000000	1023.000000	1023.000000	2046.000000
25.740000	-0.030908	-18.266878	-3.663079	-7.041651	-4.426785	-3.135362	0.000000	-10.000000	-0.741667	35.383335	346.833344	1023.000000	1023.000000	2046.000000
25.760000	-0.028942	-17.104959	-3.436844	-6.871089	-4.024092	-2.772933	0.000000	-10.000000	-0.775000	35.433334	358.500000	1023.000000	1023.000000	2046.000000
25.780001	-0.026652	-15.751223	-3.138886	-6.611810	-3.636712	-2.363815	0.000000	-10.000000	-0.758333	35.500000	370.166656	1023.000000	1023.000000	2046.000000
25.799999	-0.024457	-14.454285	-2.755376	-6.275890	-3.262400	-2.160619	0.000000	-10.000000	-0.758333	35.283333	382.000000	1023.000000	1023.000000	2046.000000
25.820000	-0.022423	-13.252064	-2.467958	-6.068667	-2.891701	-1.823738	0.000000	-10.000000	-0.741667	34.966667	394.000000	1023.000000	1023.000000	2046.000000
25.840000	-0.020155	-11.911501	-2.244170	-5.780468	-2.467714	-1.419149	0.000000	-10.000000	-0.750000	35.000000	405.833344	1023.000000	1023.000000	2046.000000
25.860001	-0.017877	-10.565046	-1.946323	-5.318047	-2.014288	-1.286388	0.000000	-10.000000	-0.741667	34.900002	417.500000	1023.000000	1023.000000	2046.000000
25.879999	-0.015910	-9.402782	-1.660039	-5.122867	-1.678136	-0.941741	0.000000	-10.000000	-0.741667	35.183334	429.166656	1023.000000	1023.000000	2046.000000
25.900000	-0.013515	-7.987317	-1.391846	-4.809262	-1.260314	-0.525895	0.000000	-10.000000	-0.733333	35.100002	440.666656	1023.000000	1023.000000	2046.000000
25.920000	-0.011302	-6.679333	-1.120426	-4.387722	-0.791449	-0.379737	0.000000	-10.000000	-0.741667	35.133335	452.333344	1023.000000	1023.000000	2046.000000
25.940001	-0.009231	-5.455571	-0.849319	-4.203697	-0.380949	-0.021606	0.000000	-10.000000	-0.741667	34.850002	464.000000	1023.000000	1023.000000	2046.000000
25.959999	-0.006616	-3.910108	-0.487186	-3.840529	0.039344	0.378262	0.000000	-10.000000	-0.733333	34.799999	475.833344	1023.000000	1023.000000	2046.000000
25.980000	-0.004223	-2.495497	-0.091158	-3.380646	0.534304	0.442003	0.000000	-10.000000	-0.716667	34.516666	487.500000	1023.000000	1023.000000	2046.000000
26.000000	-0.001933	-1.142509	0.352170	-3.158969	0.916132	0.748159	0.000000	-10.000000	-0.700000	34.516666	499.000000	1023.000000	1023.000000	2046.000000
26.020000	0.000919	0.542992	0.831709	-2.770745	1.351078	1.130950	0.000000	-10.000000	-0.683333	34.183334	510.500000	1023.000000	1023.000000	2046.000000
26.040001	0.003636	2.149096	1.239426	-2.258714	1.903839	1.264545	0.000000	-10.000000	-0.675000	34.183334	522.000000	1023.000000	1023.000000	2046.000000
26.059999	0.005856	3.460841	1.545642	-1.971554	2.345122	1.541632	0.000000	-10.000000	-0.658333	33.700001	533.500000	1023.000000	1023.000000	2046.000000
26.080000	0.007844	4.635597	1.865970	-1.812441	2.584758	1.997311	0.000000	-10.000000	-0.658333	33.766666	544.833313	1023.000000	1023.000000	2046.000000
26.100000	0.010460	6.181887	2.024913	-1.150237	3.251315	2.055897	0.000000	-10.000000	-0.641667	33.466667	556.000000	1023.000000	1023.000000	2046.000000
26.120001	0.012277	7.255691	2.175471	-0.798015	3.561559	2.316676	0.000000	-10.000000	-0.641667	33.333336	567.166687	1023.000000	1023.000000	2046.000000
26.139999	0.014384	8.501219	2.305643	-0.484319	3.903331	2.776563	0.000000	-10.000000	-0.633333	33.100002	578.333313	1023.000000	1023.000000	2046.000000
26.160000	0.016626	9.825894	2.562905	-0.027425	4.394498	2.895917	0.000000	-10.000000	-0.658333	33.033333	589.500000	1023.000000	1023.000000	2046.000000
26.180000	0.018775	11.096156	3.074928	0.305173	4.637245	3.078810	0.000000	-10.000000	-0.650000	33.233334	600.500000	1023.000000	1023.000000	2046.000000
26.200001	0.021399	12.646622	3.459635	0.647701	5.035070	3.504217	0.000000	-10.000000	-0.641667	33.183334	611.500000	1023.000000	1023.000000	2046.000000
26.219999	0.024236	14.323309	3.697643	1.290833	5.634841	3.699993	0.000000	-10.000000	-0.641667	33.183334	622.666687	1023.000000	1023.000000	2046.000000
26.240000	0.025716	15.198144	3.754238	1.730083	6.029715	3.684108	0.000000	-10.000000	-0.641667	32.816669	633.833313	1023.000000	1023.000000	2046.000000
26.260000	0.026821	15.851271	3.691204	1.916238	6.267815	3.976013	0.000000	-10.000000	-0.658333	32.416668	644.833313	1023.000000	1023.000000	2046.000000
26.280001	0.028866	17.059610	3.644778	2.551329	6.812662	4.050841	0.000000	-10.000000	-0.641667	32.116669	655.666687	1023.000000	1023.000000	2046.000000
26.299999	0.030609	18.090073	3.677454	3.073949	7.236365	4.102306	0.000000	-10.000000	-0.641667	31.883333	666.333313	1023.000000	1023.000000	2046.000000
26.320000	0.032721	19.338129	3.750354	3.551063	7.525800	4.510913	0.000000	-10.000000	-0.633333	31.799999	677.000000	1023.000000	1023.000000	2046.000000
26.340000	0.035585	21.030750	3.969375	4.288149	8.022680	4.750545	0.000000	-10.000000	-0.616667	31.850000	687.666687	1023.000000	1023.000000	2046.000000
26.360001	0.037963	22.436411	4.121875	4.952466	8.501421	4.860650	0.000000	-10.000000	-0.608333	32.050003	709.166687	1023.000000	1023.000000	2046.000000
26.379999	0.040011	23.646263	4.332029	5.361516	8.792548	5.160169	0.000000	-10.000000	-0.600000	32.283337	727.166687	1023.000000	1023.000000	2046.000000
26.400000	0.042771	25.277439	4.598884	5.882194	9.179290	5.617073	0.000000	-10.000000	-0.608333	32.183334	745.000000	1023.000000	1023.000000	2046.000000
26.420000	0.045839	27.090956	4.938739	6.400347	9.840303	5.911567	0.000000	-10.000000	-0.616667	32.016666	748.500000	1023.000000	1023.000000	2046.000000
26.440001	0.048524	28.677681	5.344567	6.770283	10.424090	6.138740	0.000000	-10.000000	-0.625000	31.850000	752.000000	1023.000000	1023.000000	2046.000000
26.459999	0.051205	30.262020	5.830205	6.988245	10.770774	6.672798	0.000000	-10.000000	-0.633333	31.866667	755.500000	1023.000000	1023.000000	2046.000000
26.480000	0.054533	32.228756	6.383240	7.455743	11.343867	7.045903	0.000000	-10.000000	-0.641667	31.766666	762.666687	1023.000000	1023.000000	2046.000000
26.500000	0.057844	34.185722	6.972697	7.939813	12.022281	7.250932	0.000000	-10.000000	-0.650000	31.866667	773.333313	1023.000000	1023.000000	2046.000000
26.520000	0.060344	35.663448	7.618818	8.067382	12.387563	7.589687	0.000000	-10.000000	-0.650000	32.166668	784.000000	1023.000000	1023.000000	2046.000000
26.540001	0.063486	37.520149	8.300133	8.202695	12.801031	8.216290	0.000000	-10.000000	-0.650000	32.566666	794.666687	1023.000000	1023.000000	2046.000000
26.559999	0.066581	39.349442	8.930688	8.491890	13.431602	8.495260	0.000000	-10.000000	-0.666667	32.816666	805.500000	1023.000000	1023.000000	2046.000000
26.580000	0.068555	40.516144	9.410800	8.594647	13.839498	8.671198	0.000000	-10.000000	-0.658333	32.983334	816.500000	1023.000000	1023.000000	2046.000000
26.600000	0.070719	41.794991	9.981689	8.582863	14.070893	9.159546	0.000000	-10.000000	-0.633333	32.850002	827.500000	1023.000000	1023.000000	2046.000000
26.620001	0.073646	43.524494	10.497682	8.932539	14.605619	9.488652	0.000000	-10.000000	-0.608333	32.450001	838.500000	1023.000000	1023.000000	2046.000000
26.639999	0.076044	44.941891	10.863193	9.334291	15.133682	9.610726	0.000000	-10.000000	-0.600000	31.900002	849.333313	1023.000000	1023.000000	2046.000000
26.660000	0.077761	45.956451	11.302763	9.455458	15.277881	9.920352	0.000000	-10.000000	-0.591667	31.733334	860.000000	1023.000000	1023.000000	2046.000000
26.680000	0.080173	47.382431	11.779627	9.658053	15.578505	10.366248	0.000000	-10.000000	-0.575000	31.416666	870.666687	1023.000000	1023.000000	2046.000000
26.700001	0.082894	48.990582	12.147539	10.104265	16.209122	10.529657	0.000000	-10.000000	-0.566667	30.916666	881.166687	1023.000000	1023.000000	2046.000000
26.719999	0.084509	49.944897	12.456256	10.303149	16.527760	10.657731	0.000000	-10.000000	-0.566667	30.549999	891.500000	1023.000000	1023.000000	2046.000000
26.740000	0.086209	50.949364	12.885968	10.352212	16.623524	11.087661	0.000000	-10.000000	-0.558333	30.333334	901.666687	1023.000000	1023.000000	2046.000000
26.760000	0.088909	52.545429	13.254035	10.725028	17.188763	11.377604	0.000000	-10.000000	-0.550000	30.433334	912.000000	1023.000000	1023.000000	2046.000000
26.780001	0.090670	53.586098	13.501526	11.066222	17.610498	11.407849	0.000000	-10.000000	-0.533333	30.200001	922.333313	1023.000000	1023.000000	2046.000000
26.799999	0.092413	54.616245	13.951093	11.100602	17.749502	11.815048	0.000000	-10.000000	-0.516667	30.166668	932.500000	1023.000000	1023.000000	2046.000000
26.820000	0.095232	56.281860	14.498871	11.404294	18.127995	12.250701	0.000000	-10.000000	-0.516667	29.766666	942.500000	1023.000000	1023.000000	2046.000000
26.840000	0.097778	57.786633	14.748621	11.924187	18.799742	12.314083	0.000000	-10.000000	-0.533333	29.600000	952.500000	1023.000000	1023.000000	2046.000000
26.860001	0.099535	58.825150	15.149376	12.064034	18.896202	12.715537	0.000000	-10.000000	-0.550000	29.333334	962.500000	1023.000000	1023.000000	2046.000000
26.879999	0.101870	60.204967	15.502703	12.212280	19.272106	13.217876	0.000000	-10.000000	-0.541667	29.183334	972.166687	1023.000000	1023.000000	2046.000000
26.900000	0.104491	61.754002	15.723106	12.905267	19.912193	13.213433	0.000000	-10.000000	-0.525000	28.966667	981.833313	1023.000000	1023.000000	2046.000000
26.920000	0.105903	62.588757	15.930764	13.159142	19.851854	13.646995	0.000000	-10.000000	-0.491667	29.066668	991.500000	1023.000000	1023.000000	2046.000000
26.940001	0.108517	64.133598	16.276016	13.563344	20.155689	14.138553	0.000000	-10.000000	-0.500000	29.083334	1001.333313	1023.000000	1023.000000	2046.000000
26.959999	0.110200	65.127991	16.531975	13.964885	20.554285	14.076845	0.000000	-10.000000	-0.500000	29.200001	1011.000000	1023.000000	1023.000000	2046.000000
26.980000	0.111723	66.028183	17.087791	14.002193	20.516293	14.421908	0.000000	-10.000000	-0.508333	28.850000	1020.666687	1023.000000	1023.000000	2046.000000
27.000000	0.114557	67.703239	17.616396	14.373068	20.867170	14.846606	0.000000	-10.000000	-0.475000	28.633333	1030.333374	1023.000000	1023.000000	2046.000000
27.020000	0.116533	68.870888	17.707460	14.952783	21.380512	14.830132	0.000000	-10.000000	-0.441667	28.150002	1040.000000	1023.000000	1023.000000	2046.000000
27.040001	0.116923	69.101654	17.760414	15.017220	21.261723	15.062296	0.000000	-10.000000	-0.391667	27.233334	1049.500000	1023.000000	1023.000000	2046.000000
27.059999	0.117999	69.737236	17.804234	15.266361	21.463566	15.203079	0.000000	-10.000000	-0.333333	25.866667	1058.833374	1023.000000	1023.000000	2046.000000
27.080000	0.118544	70.059578	17.547535	15.687982	21.865358	14.958699	0.000000	-10.000000	-0.300000	24.400000	1067.666626	1023.000000	1023.000000	2046.000000
27.100000	0.119017	70.338997	17.690372	15.760734	21.683235	15.204654	0.000000	-10.000000	-0.291667	23.716667	1076.000000	1023.000000	1023.000000	2046.000000
27.120001	0.121049	71.540184	17.868340	16.286022	22.014734	15.371086	0.000000	-10.000000	-0.300000	23.483334	1084.000000	1023.000000	1023.000000	2046.000000
27.139999	0.122569	72.437996	17.780008	16.902990	22.467203	15.287795	0.000000	-10.000000	-0.300000	23.549999	1092.000000	1023.000000	1023.000000	2046.000000
27.160000	0.123484	72.978928	18.015162	17.147736	22.346527	15.469503	0.000000	-10.000000	-0.308333	23.533333	1100.000000	1023.000000	1023.000000	2046.000000
27.180000	0.125860	74.383308	18.334354	17.619808	22.690525	15.738617	0.000000	-10.000000	-0.325000	23.766666	1107.833374	1023.000000	1023.000000	2046.000000
27.200001	0.127451	75.323257	18.262684	18.225721	23.238651	15.596198	0.000000	-10.000000	-0.333333	23.966667	1115.666626	1023.000000	1023.000000	2046.000000
27.219999	0.128674	76.046242	18.664562	18.316317	23.085785	15.979577	0.000000	-10.000000	-0.325000	23.966667	1123.666626	1023.000000	1023.000000	2046.000000
27.240000	0.131546	77.743553	19.012552	18.645985	23.733299	16.351713	0.000000	-10.000000	-0.300000	23.800001	1131.833374	1023.000000	1023.000000	2046.000000
27.260000	0.133616	78.967010	19.238342	19.088242	24.268105	16.372324	0.000000	-10.000000	-0.291667	23.400000	1139.666626	1023.000000	1023.000000	2046.000000
27.280001	0.134971	79.767815	19.781462	19.220078	24.192858	16.573418	0.000000	-10.000000	-0.291667	23.233334	1147.333374	1023.000000	1023.000000	2046.000000
27.299999	0.137585	81.312706	20.310160	19.426296	24.666302	16.909946	0.000000	-10.000000	-0.300000	23.066668	1155.000000	1023.000000	1023.000000	2046.000000
27.320000	0.139927	82.696823	20.703424	19.732756	25.341106	16.919537	0.000000	-10.000000	-0.300000	23.083334	1163.000000	1023.000000	1023.000000	2046.000000
27.340000	0.141083	83.380234	21.321537	19.584808	25.274364	17.199520	0.000000	-10.000000	-0.300000	23.083334	1170.666626	1023.000000	1023.000000	2046.000000
27.360001	0.143088	84.564751	21.909571	19.524216	25.614443	17.516518	0.000000	-10.000000	-0.300000	23.216667	1178.333374	1023.000000	1023.000000	2046.000000
27.379999	0.144690	85.511620	22.159872	19.637201	26.199270	17.515278	0.000000	-10.000000	-0.291667	23.366667	1186.000000	1023.000000	1023.000000	2046.000000
27.400000	0.145413	85.939278	22.607574	19.469810	26.078022	17.783869	0.000000	-10.000000	-0.275000	23.116667	1194.000000	1023.000000	1023.000000	2046.000000
27.420000	0.147155	86.968796	23.055517	19.562248	26.271776	18.079252	0.000000	-10.000000	-0.250000	22.566668	1201.666626	1023.000000	1023.000000	2046.000000
27.440001	0.148708	87.886162	23.060661	19.933315	26.862249	18.029932	0.000000	-10.000000	-0.225000	21.816668	1209.333374	1023.000000	1023.000000	2046.000000
27.459999	0.149244	88.203186	23.388023	19.862825	26.656630	18.295712	0.000000	-10.000000	-0.208333	21.266666	1216.666626	1023.000000	1023.000000	2046.000000
27.480000	0.150475	88.930847	23.780230	19.936583	26.654606	18.559433	0.000000	-10.000000	-0.191667	20.783333	1224.000000	1023.000000	1023.000000	2046.000000
27.500000	0.151474	89.520859	23.700537	20.183735	27.114819	18.521770	0.000000	-10.000000	-0.183333	20.150000	1230.833374	1023.000000	1023.000000	2046.000000
27.520000	0.151695	89.651703	23.889845	20.157675	26.967497	18.636684	0.000000	-10.000000	-0.175000	19.466667	1237.666626	1023.000000	1023.000000	2046.000000
27.540001	0.152790	90.298599	24.352165	20.128187	26.882685	18.935566	0.000000	-10.000000	-0.166667	18.733334	1244.166626	1023.000000	1023.000000	2046.000000
27.559999	0.154217	91.142380	24.406683	20.444092	27.330799	18.960804	0.000000	-10.000000	-0.150000	18.116667	1250.500000	1023.000000	1023.000000	2046.000000
27.580000	0.154781	91.475471	24.650152	20.520304	27.158861	19.146158	0.000000	-10.000000	-0.125000	17.416668	1256.500000	1023.000000	1023.000000	2046.000000
27.600000	0.156158	92.289185	25.084494	20.649256	27.048489	19.506943	0.000000	-10.000000	-0.083333	16.366667	1262.500000	1023.000000	1023.000000	2046.000000
27.620001	0.157367	93.004051	24.945467	20.919565	27.481300	19.657722	0.000000	-10.000000	-0.058333	15.100000	1268.333374	1023.000000	1023.000000	2046.000000
27.639999	0.157981	93.366531	25.206022	21.135538	27.081038	19.943933	0.000000	-10.000000	-0.041667	13.983334	1273.833374	1023.000000	1023.000000	2046.000000
27.660000	0.159200	94.086998	25.301823	21.510071	26.845015	20.430090	0.000000	-10.000000	-0.050000	13.183333	1278.666626	1023.000000	1023.000000	2046.000000
27.680000	0.160197	94.676208	24.912477	22.112705	27.054865	20.596163	0.000000	-10.000000	-0.041667	12.616667	1283.166626	1023.000000	1023.000000	2046.000000
27.700001	0.160085	94.610268	24.856167	22.179214	26.793406	20.781481	0.000000	-10.000000	-0.033333	11.916667	1287.500000	1023.000000	1023.000000	2046.000000
27.719999	0.160178	94.665268	25.339956	22.076019	26.281513	20.967783	0.000000	-10.000000	-0.016667	10.750000	1291.666626	1023.000000	1023.000000	2046.000000
27.740000	0.161170	95.251503	25.588758	22.233067	26.299667	21.130011	0.000000	-10.000000	-0.008333	9.600000	1295.500000	1023.000000	1023.000000	2046.000000
27.760000	0.162262	95.896881	25.580320	22.541416	26.572456	21.202684	0.000000	-10.000000	0.000000	8.400001	1298.833374	1023.000000	1023.000000	2046.000000
27.780001	0.162214	95.868607	25.725983	22.590628	26.262962	21.289032	0.000000	-10.000000	0.008333	7.383333	1301.833374	1023.000000	1023.000000	2046.000000
27.799999	0.161798	95.622429	25.583605	22.666819	26.168873	21.203133	0.000000	-10.000000	0.016667	6.166667	1304.333374	1023.000000	1023.000000	2046.000000
27.820000	0.161233	95.288673	25.085436	22.890465	26.370285	20.942488	0.000000	-10.000000	0.016667	4.616667	1306.500000	1023.000000	1023.000000	2046.000000
27.840000	0.160344	94.763596	24.978289	22.925131	26.010101	20.850075	0.000000	-10.000000	0.025000	3.166667	1308.333374	1023.000000	1023.000000	2046.000000
27.860001	0.160181	94.667099	24.975243	23.074450	25.769329	20.848078	0.000000	-10.000000	0.033333	2.083333	1309.500000	1023.000000	1023.000000	2046.000000
27.879999	0.160238	94.700493	24.579079	23.482325	26.011410	20.627678	0.000000	-10.000000	0.041667	1.516667	1310.000000	1023.000000	1023.000000	2046.000000
27.900000	0.159911	94.507294	24.431870	23.683466	25.802383	20.589573	0.000000	-10.000000	0.041667	0.933333	1310.000000	1023.000000	1023.000000	2046.000000
27.920000	0.159769	94.423592	24.563375	23.823793	25.428093	20.608328	0.000000	-10.000000	0.041667	0.383333	1310.000000	1023.000000	1023.000000	2046.000000
27.940001	0.160125	94.633965	24.375685	24.094522	25.602427	20.561333	0.000000	-10.000000	0.050000	0.000000	1310.000000	1023.000000	1023.000000	2046.000000
27.959999	0.160137	94.641258	24.155949	24.323708	25.669645	20.491955	0.000000	-10.000000	0.058333	0.000000	1310.000000	1023.000000	1023.000000	2046.000000
27.980000	0.160464	94.834518	24.471815	24.240475	25.432148	20.690079	0.000000	-10.000000	0.058333	0.000000	1310.000000	1023.000000	1023.000000	2046.000000
28.000000	0.161508	95.450989	24.565680	24.402100	25.680485	20.802725	0.000000	-10.000000	0.058333	0.000000	1310.000000	1023.000000	1023.000000	2046.000000
28.020000	0.162085	95.792442	24.430048	24.600218	26.016296	20.745878	0.000000	-10.000000	0.050000	0.000000	1310.000000	1023.000000	1023.000000	2046.000000
28.040001	0.162258	95.894409	24.831890	24.599487	25.716066	20.746967	0.000000	-10.000000	0.058333	-0.666667	1310.000000	1023.000000	1023.000000	2046.000000
28.059999	0.163002	96.334213	24.958324	24.622910	25.957071	20.795910	0.000000	-10.000000	0.066667	-1.133333	1310.000000	1023.000000	1023.000000	2046.000000
28.080000	0.163479	96.616096	25.017439	24.565495	26.187727	20.845432	0.000000	-10.000000	0.066667	-1.283333	1310.000000	1023.000000	1023.000000	2046.000000
28.100000	0.163493	96.624596	25.485846	24.155834	25.968479	21.014433	0.000000	-10.000000	0.058333	-0.616667	1310.000000	1023.000000	1023.000000	2046.000000
28.120001	0.163182	96.440384	25.586370	23.887180	26.064260	20.902573	0.000000	-10.000000	0.050000	-0.150000	1310.000000	1023.000000	1023.000000	2046.000000
28.139999	0.163028	96.349442	25.544352	23.627344	26.233107	20.944643	0.000000	-10.000000	0.050000	-0.666667	1310.000000	1023.000000	1023.000000	2046.000000
28.160000	0.162658	96.130707	25.840460	23.388735	25.965382	20.936131	0.000000	-10.000000	0.050000	-1.466667	1310.000000	1023.000000	1023.000000	2046.000000
28.180000	0.162333	95.938629	25.750572	23.299671	26.033731	20.854650	0.000000	-10.000000	0.050000	-2.466667	1310.000000	1023.000000	1023.000000	2046.000000
28.200001	0.162309	95.924644	25.636465	23.244085	26.172857	20.871235	0.000000	-10.000000	0.050000	-3.033333	1310.000000	1023.000000	1023.000000	2046.000000
28.219999	0.161664	95.543571	25.821367	23.032564	25.832708	20.856934	0.000000	-10.000000	0.050000	-3.533333	1310.000000	1023.000000	1023.000000	2046.000000
28.240000	0.160992	95.146011	25.602692	22.923124	25.889814	20.730383	0.000000	-10.000000	0.050000	-3.900000	1310.000000	1023.000000	1023.000000	2046.000000
28.260000	0.160688	94.966370	25.420021	22.805092	25.991892	20.749361	0.000000	-10.000000	0.050000	-4.083333	1310.000000	1023.000000	1023.000000	2046.000000
28.280001	0.160219	94.689400	25.674320	22.657728	25.669945	20.687408	0.000000	-10.000000	0.066667	-4.250000	1310.000000	1023.000000	1023.000000	2046.000000
28.299999	0.159959	94.536064	25.728588	22.517859	25.645632	20.643988	0.000000	-10.000000	0.066667	-4.383333	1310.000000	1023.000000	1023.000000	2046.000000
28.320000	0.160272	94.720779	25.602135	22.542986	25.895683	20.679976	0.000000	-10.000000	0.066667	-4.550000	1310.000000	1023.000000	1023.000000	2046.000000
28.340000	0.160130	94.636955	25.853529	22.493752	25.637508	20.652164	0.000000	-10.000000	0.050000	-4.816667	1310.000000	1023.000000	1023.000000	2046.000000
28.360001	0.159495	94.261368	25.725182	22.291204	25.535799	20.709185	0.000000	-10.000000	0.066667	-5.283333	1310.000000	1023.000000	1023.000000	2046.000000
28.379999	0.159545	94.290916	25.460466	22.523474	25.624086	20.682894	0.000000	-10.000000	0.075000	-5.833333	1310.000000	1023.000000	1023.000000	2046.000000
28.400000	0.159126	94.043602	25.299229	22.729204	25.233410	20.781763	0.000000	-10.000000	0.083333	-6.316667	1310.000000	1023.000000	1023.000000	2046.000000
28.420000	0.158272	93.538742	25.022787	22.781454	24.929743	20.804758	0.000000	-10.000000	0.083333	-6.500000	1306.500000	1023.000000	1023.000000	2046.000000
28.440001	0.157235	92.925972	24.800673	22.603901	24.859507	20.661890	0.000000	-10.000000	0.091667	-6.800000	1298.333374	1023.000000	1023.000000	2046.000000
28.459999	0.156746	92.637001	25.191273	22.295919	24.442247	20.707561	0.000000	-10.000000	0.100000	-7.016667	1290.166626	1023.000000	1023.000000	2046.000000
28.480000	0.156210	92.319969	25.229647	22.145466	24.340885	20.603970	0.000000	-10.000000	0.100000	-7.166667	1284.666626	1023.000000	1023.000000	2046.000000
28.500000	0.156269	92.355003	25.053238	22.225847	24.456625	20.619291	0.000000	-10.000000	0.100000	-7.133334	1283.000000	1023.000000	1023.000000	2046.000000
28.520000	0.155817	92.087555	25.056528	22.179747	24.140635	20.710646	0.000000	-10.000000	0.100000	-7.300000	1280.666626	1023.000000	1023.000000	2046.000000
28.540001	0.154353	91.222862	24.596798	22.232071	23.975597	20.418394	0.000000	-10.000000	0.100000	-7.700000	1278.166626	1023.000000	1023.000000	2046.000000
28.559999	0.153400	90.659676	24.038309	22.338278	23.935667	20.347418	0.000000	-10.000000	0.100000	-7.966667	1275.666626	1023.000000	1023.000000	2046.000000
28.580000	0.152811	90.311501	23.936296	22.506147	23.601994	20.267065	0.000000	-10.000000	0.100000	-7.783333	1273.000000	1023.000000	1023.000000	2046.000000
28.600000	0.151738	89.677086	23.443356	22.757324	23.472643	20.003767	0.000000	-10.000000	0.091667	-7.200000	1270.333374	1023.000000	1023.000000	2046.000000
28.620001	0.151242	89.384094	23.017897	22.942095	23.407965	20.016138	0.000000	-10.000000	0.075000	-6.400000	1267.833374	1023.000000	1023.000000	2046.000000
28.639999	0.150721	89.076210	22.993050	23.217791	23.058298	19.807074	0.000000	-10.000000	0.058333	-5.766666	1265.500000	1023.000000	1023.000000	2046.000000
28.660000	0.149923	88.604340	22.549311	23.370506	23.011374	19.673153	0.000000	-10.000000	0.050000	-5.616667	1263.500000	1023.000000	1023.000000	2046.000000
28.680000	0.149886	88.582542	22.446693	23.518299	22.881180	19.736368	0.000000	-10.000000	0.066667	-5.966667	1261.500000	1023.000000	1023.000000	2046.000000
28.700001	0.149605	88.416573	22.465734	23.638540	22.661526	19.650772	0.000000	-10.000000	0.083333	-6.600000	1259.500000	1023.000000	1023.000000	2046.000000
28.719999	0.149291	88.230835	22.229406	23.675966	22.699318	19.626143	0.000000	-10.000000	0.091667	-7.250000	1257.500000	1023.000000	1023.000000	2046.000000
28.740000	0.149915	88.599937	22.178297	23.841873	22.744553	19.835215	0.000000	-10.000000	0.091667	-7.733334	1255.166626	1023.000000	1023.000000	2046.000000
28.760000	0.149701	88.473297	22.295740	23.938055	22.459452	19.780052	0.000000	-10.000000	0.091667	-8.016666	1252.666626	1023.000000	1023.000000	2046.000000
28.780001	0.149396	88.292786	22.044777	23.928656	22.499975	19.819380	0.000000	-10.000000	0.100000	-8.300000	1249.833374	1023.000000	1023.000000	2046.000000
28.799999	0.149626	88.429085	22.253572	23.910084	22.307283	19.958143	0.000000	-10.000000	0.100000	-8.250000	1247.166626	1023.000000	1023.000000	2046.000000
28.820000	0.148796	87.938332	22.285999	23.711014	22.037413	19.903904	0.000000	-10.000000	0.100000	-8.350000	1244.333374	1023.000000	1023.000000	2046.000000
28.840000	0.148080	87.514999	22.173315	23.462154	21.909607	19.969925	0.000000	-10.000000	0.100000	-8.433333	1241.666626	1023.000000	1023.000000	2046.000000
28.860001	0.147436	87.134483	22.416214	23.107655	21.556503	20.054111	0.000000	-10.000000	0.108333	-8.950000	1238.833374	1023.000000	1023.000000	2046.000000
28.879999	0.146081	86.333916	22.219894	22.804195	21.397583	19.912241	0.000000	-10.000000	0.108333	-9.450000	1235.833374	1023.000000	1023.000000	2046.000000
28.900000	0.145627	86.065681	22.188681	22.645031	21.230145	20.001825	0.000000	-10.000000	0.125000	-9.900001	1232.500000	1023.000000	1023.000000	2046.000000
28.920000	0.144793	85.572838	22.265402	22.422834	20.876301	20.008303	0.000000	-10.000000	0.133333	-10.300000	1229.166626	1023.000000	1023.000000	2046.000000
28.940001	0.143551	84.838455	21.904615	22.423943	20.758646	19.751249	0.000000	-10.000000	0.150000	-10.733334	1225.666626	1023.000000	1023.000000	2046.000000
28.959999	0.142853	84.426338	21.925678	22.109688	20.417364	19.973606	0.000000	-10.000000	0.150000	-11.200000	1222.333374	1023.000000	1023.000000	2046.000000
28.980000	0.141239	83.472511	21.695251	21.987329	20.109938	19.679989	0.000000	-10.000000	0.141667	-11.750000	1218.666626	1023.000000	1023.000000	2046.000000
29.000000	0.139867	82.661194	21.376696	21.804882	19.865215	19.614401	0.000000	-10.000000	0.141667	-12.183333	1214.833374	1023.000000	1023.000000	2046.000000
29.020000	0.139194	82.263557	21.447203	21.553888	19.538673	19.723791	0.000000	-10.000000	0.158333	-12.733334	1210.500000	1023.000000	1023.000000	2046.000000
29.040001	0.137497	81.260513	21.173664	21.417624	19.214670	19.454554	0.000000	-10.000000	0.183333	-13.250000	1206.166626	1023.000000	1023.000000	2046.000000
29.059999	0.136703	80.791351	20.985401	21.197975	19.040667	19.567307	0.000000	-10.000000	0.225000	-14.016667	1201.666626	1023.000000	1023.000000	2046.000000
29.080000	0.135492	80.075584	20.866125	21.039377	18.667538	19.502539	0.000000	-10.000000	0.241667	-14.716667	1197.166626	1023.000000	1023.000000	2046.000000
29.100000	0.133848	79.104370	20.379988	21.015175	18.437654	19.271557	0.000000	-10.000000	0.266667	-15.583333	1192.166626	1023.000000	1023.000000	2046.000000
29.120001	0.132591	78.361557	20.009165	21.023439	18.000860	19.328091	0.000000	-10.000000	0.275000	-16.466667	1187.000000	1023.000000	1023.000000	2046.000000
29.139999	0.131141	77.504364	19.574305	21.190218	17.450298	19.289543	0.000000	-10.000000	0.291667	-17.633333	1181.333374	1023.000000	1023.000000	2046.000000
29.160000	0.128055	75.680229	18.866507	21.020523	16.904989	18.888206	0.000000	-10.000000	0.333333	-18.850000	1175.500000	1023.000000	1023.000000	2046.000000
29.180000	0.125952	74.437775	18.785725	20.485905	16.369787	18.796360	0.000000	-10.000000	0.383333	-20.400000	1169.166626	1023.000000	1023.000000	2046.000000
29.200001	0.123471	72.971268	18.772360	20.025105	15.755939	18.417862	0.000000	-10.000000	0.450000	-22.100000	1162.333374	1023.000000	1023.000000	2046.000000
29.219999	0.121017	71.521202	18.496716	19.657320	15.259722	18.107447	0.000000	-10.000000	0.516667	-23.883333	1154.833374	1023.000000	1023.000000	2046.000000
29.240000	0.119164	70.426094	18.380318	19.465893	14.627698	17.952185	0.000000	-10.000000	0.600000	-25.750000	1147.000000	1023.000000	1023.000000	2046.000000
29.260000	0.116011	68.562508	17.836920	19.457481	13.930807	17.337299	0.000000	-10.000000	0.666667	-27.283333	1138.500000	1023.000000	1023.000000	2046.000000
29.280001	0.112916	66.733116	17.169033	19.547344	13.316045	16.700695	0.000000	-10.000000	0.700000	-28.750000	1129.500000	1023.000000	1023.000000	2046.000000
29.299999	0.110635	65.385551	16.840090	19.466553	12.677052	16.401854	0.000000	-10.000000	0.733333	-29.650000	1119.833374	1023.000000	1023.000000	2046.000000
29.320000	0.107418	63.483917	16.204378	19.518736	12.113960	15.646840	0.000000	-10.000000	0.775000	-30.516666	1109.833374	1023.000000	1023.000000	2046.000000
29.340000	0.104440	61.724277	15.565773	19.496048	11.684006	14.978452	0.000000	-10.000000	0.825000	-31.299999	1099.666626	1023.000000	1023.000000	2046.000000
29.360001	0.101931	60.240944	15.271529	19.406300	11.080116	14.483000	0.000000	-10.000000	0.833333	-31.966667	1089.166626	1023.000000	1023.000000	2046.000000
29.379999	0.098767	58.371017	14.698693	19.388903	10.615293	13.668131	0.000000	-10.000000	0.841667	-32.549999	1078.666626	1023.000000	1023.000000	2046.000000
29.400000	0.096331	56.931385	14.325846	19.197084	10.170908	13.237549	0.000000	-10.000000	0.866667	-32.866669	1067.833374	1023.000000	1023.000000	2046.000000
29.420000	0.094361	55.767616	14.127048	19.021662	9.746333	12.872576	0.000000	-10.000000	0.908333	-33.200001	1057.000000	1023.000000	1023.000000	2046.000000
29.440001	0.091906	54.316570	13.699303	18.906586	9.479588	12.231097	0.000000	-10.000000	0.941667	-33.200001	1045.833374	1023.000000	1023.000000	2046.000000
29.459999	0.090436	53.447422	13.615318	18.660337	9.122738	12.049028	0.000000	-10.000000	0.950000	-33.299999	1034.666626	1023.000000	1023.000000	2046.000000
29.480000	0.088772	52.464043	13.379905	18.572706	8.902927	11.608502	0.000000	-10.000000	0.933333	-33.133335	1023.500000	1023.000000	1023.000000	2046.000000
29.500000	0.086066	50.864784	12.945943	18.487169	8.533590	10.898083	0.000000	-10.000000	0.900000	-33.133335	1012.500000	1023.000000	1023.000000	2046.000000
29.520000	0.084691	50.052147	12.944417	18.181423	8.185217	10.741091	0.000000	-10.000000	0.875000	-32.700001	1001.500000	1023.000000	1023.000000	2046.000000
29.540001	0.082103	48.522999	12.509171	18.007601	7.951224	10.055005	0.000000	-10.000000	0.858333	-32.516666	990.500000	1023.000000	1023.000000	2046.000000
29.559999	0.080435	47.537315	12.498319	17.553940	7.540802	9.944252	0.000000	-10.000000	0.858333	-32.316669	979.666687	1023.000000	1023.000000	2046.000000
29.580000	0.078246	46.243664	12.203953	17.081507	7.324347	9.633857	0.000000	-10.000000	0.850000	-32.366669	968.833313	1023.000000	1023.000000	2046.000000
29.600000	0.075946	44.884285	12.043091	16.597782	6.951481	9.291929	0.000000	-10.000000	0.850000	-32.216667	958.166687	1023.000000	1023.000000	2046.000000
29.620001	0.074339	43.934269	11.983284	16.043480	6.671291	9.236214	0.000000	-10.000000	0.850000	-32.016666	947.333313	1023.000000	1023.000000	2046.000000
29.639999	0.071870	42.475143	11.669838	15.762676	6.330971	8.711658	0.000000	-10.000000	0.841667	-31.783333	936.666687	1023.000000	1023.000000	2046.000000
29.660000	0.070110	41.435013	11.530962	15.297802	6.043955	8.562294	0.000000	-10.000000	0.833333	-31.800001	926.000000	1023.000000	1023.000000	2046.000000
29.680000	0.068112	40.253937	11.333372	14.838456	5.718598	8.363509	0.000000	-10.000000	0.833333	-31.633333	915.333313	1023.000000	1023.000000	2046.000000
29.700001	0.065542	38.735470	10.981958	14.559752	5.368920	7.824839	0.000000	-10.000000	0.841667	-31.666668	904.833313	1023.000000	1023.000000	2046.000000
29.719999	0.063963	37.802326	10.851537	14.082761	5.092545	7.775483	0.000000	-10.000000	0.850000	-31.533335	894.166687	1023.000000	1023.000000	2046.000000
29.740000	0.061581	36.394459	10.509765	13.828841	4.767392	7.288462	0.000000	-10.000000	0.850000	-31.483334	883.833313	1023.000000	1023.000000	2046.000000
29.760000	0.060096	35.516762	10.404464	13.384115	4.491423	7.236761	0.000000	-10.000000	0.850000	-31.533333	873.166687	1023.000000	1023.000000	2046.000000
29.780001	0.058486	34.565022	10.251065	13.122445	4.197062	6.994449	0.000000	-10.000000	0.850000	-31.483334	862.833313	1023.000000	1023.000000	2046.000000
29.799999	0.056612	33.457954	9.997342	12.882547	3.924418	6.653648	0.000000	-10.000000	0.850000	-31.500000	852.166687	1023.000000	1023.000000	2046.000000
29.820000	0.055291	32.676819	9.958099	12.457777	3.600810	6.660134	0.000000	-10.000000	0.841667	-31.450001	841.833313	1023.000000	1023.000000	2046.000000
29.840000	0.053690	31.730957	9.551408	12.319179	3.602180	6.258191	0.000000	-10.000000	0.833333	-31.450001	831.166687	1023.000000	1023.000000	2046.000000
29.860001	0.052603	31.088083	9.571207	12.044020	3.149736	6.323121	0.000000	-10.000000	0.825000	-31.233334	820.833313	1023.000000	1023.000000	2046.000000
29.879999	0.051067	30.180569	9.143885	12.034899	2.864775	6.137011	0.000000	-10.000000	0.808333	-30.816668	810.333313	1023.000000	1023.000000	2046.000000
29.900000	0.048906	28.903244	8.803438	11.722212	2.462856	5.914738	0.000000	-10.000000	0.783333	-30.250000	800.000000	1023.000000	1023.000000	2046.000000
29.920000	0.046954	27.749943	8.668674	10.944878	2.214998	5.921393	0.000000	-10.000000	0.758333	-30.216667	789.666687	1023.000000	1023.000000	2046.000000
29.940001	0.044486	26.291468	8.522395	10.326962	2.006183	5.435927	0.000000	-10.000000	0.766667	-30.183334	779.500000	1023.000000	1023.000000	2046.000000
29.959999	0.043325	25.605133	8.824317	9.424456	1.742117	5.614244	0.000000	-10.000000	0.783333	-30.300001	769.500000	1023.000000	1023.000000	2046.000000
29.980000	0.041447	24.495117	8.671735	9.029844	1.695216	5.098322	0.000000	-10.000000	0.783333	-30.150000	759.500000	1023.000000	1023.000000	2046.000000
30.000000	0.039631	23.422012	8.654330	8.595940	1.220158	4.951585	0.000000	-10.000000	0.783333	-29.983334	749.500000	1023.000000	1023.000000	2046.000000
30.020000	0.038563	22.790764	8.383693	8.500963	1.171175	4.734933	0.000000	-10.000000	0.750000	-29.616667	739.500000	1023.000000	1023.000000	2046.000000
30.040001	0.037241	22.009348	8.189728	8.481557	0.858294	4.479771	0.000000	-10.000000	0.725000	-29.083334	729.666687	1023.000000	1023.000000	2046.000000
30.059999	0.036744	21.715672	7.992575	8.282890	0.757038	4.683168	0.000000	-10.000000	0.658333	-28.216667	720.000000	1023.000000	1023.000000	2046.000000
30.080000	0.034934	20.646097	7.562125	8.429929	0.493139	4.160904	0.000000	-10.000000	0.641667	-27.533333	710.666687	1023.000000	1023.000000	2046.000000
30.100000	0.033556	19.831722	7.241424	8.203434	0.263984	4.122880	0.000000	-10.000000	0.616667	-26.916668	701.500000	1023.000000	1023.000000	2046.000000
30.120001	0.032292	19.084417	6.928000	8.182266	0.061193	3.912959	0.000000	-10.000000	0.600000	-26.483334	692.500000	1023.000000	1023.000000	2046.000000
30.139999	0.030444	17.992682	6.566218	8.156126	-0.209555	3.479892	0.000000	-10.000000	0.575000	-26.233334	683.666687	1023.000000	1023.000000	2046.000000
30.160000	0.029319	17.327639	6.332008	7.896132	-0.433107	3.532604	0.000000	-10.000000	0.566667	-26.033333	674.833313	1023.000000	1023.000000	2046.000000
30.180000	0.028273	16.709145	6.128990	7.851342	-0.557390	3.286202	0.000000	-10.000000	0.566667	-25.983334	666.166687	1023.000000	1023.000000	2046.000000
30.200001	0.026973	15.941058	6.064125	7.589837	-0.782542	3.069638	0.000000	-10.000000	0.558333	-25.733334	657.500000	1023.000000	1023.000000	2046.000000
30.219999	0.026143	15.450348	6.047408	7.289932	-0.926932	3.039941	0.000000	-10.000000	0.533333	-25.450001	648.833313	1023.000000	1023.000000	2046.000000
30.240000	0.024466	14.459544	5.841753	7.202755	-1.063453	2.478490	0.000000	-10.000000	0.516667	-25.000000	640.333313	1023.000000	1023.000000	2046.000000
30.260000	0.023195	13.707980	5.766395	6.887044	-1.264278	2.318819	0.000000	-10.000000	0.500000	-24.716667	632.000000	1023.000000	1023.000000	2046.000000
30.280001	0.022152	13.091838	5.563380	6.791401	-1.271607	2.008664	0.000000	-10.000000	0.500000	-24.383333	624.000000	1023.000000	1023.000000	2046.000000
30.299999	0.020571	12.157174	5.435815	6.557820	-1.522232	1.685771	0.000000	-10.000000	0.500000	-24.150002	615.666687	1023.000000	1023.000000	2046.000000
30.320000	0.019555	11.557246	5.330668	6.097563	-1.683442	1.812458	0.000000	-10.000000	0.500000	-23.700001	607.666687	1023.000000	1023.000000	2046.000000
30.340000	0.017709	10.466260	5.133244	5.883530	-1.877380	1.326866	0.000000	-10.000000	0.500000	-23.450001	599.666687	1023.000000	1023.000000	2046.000000
30.360001	0.016159	9.549996	5.031528	5.337008	-2.179548	1.361008	0.000000	-10.000000	0.491667	-23.183334	592.000000	1023.000000	1023.000000	2046.000000
30.379999	0.014876	8.791497	4.838841	5.154330	-2.275033	1.073360	0.000000	-10.000000	0.466667	-22.966667	584.000000	1023.000000	1023.000000	2046.000000
30.400000	0.012912	7.631155	4.672203	4.818279	-2.602963	0.743635	0.000000	-10.000000	0.441667	-22.683334	576.333313	1023.000000	1023.000000	2046.000000
30.420000	0.011929	7.050094	4.561526	4.384592	-2.713755	0.817732	0.000000	-10.000000	0.425000	-22.266666	568.666687	1023.000000	1023.000000	2046.000000
30.440001	0.010086	5.960773	4.293985	4.273859	-2.912350	0.305279	0.000000	-10.000000	0.416667	-22.133333	561.333313	1023.000000	1023.000000	2046.000000
30.459999	0.008682	5.131224	4.143712	3.779876	-3.139745	0.347381	0.000000	-10.000000	0.408333	-21.783333	553.833313	1023.000000	1023.000000	2046.000000
30.480000	0.007306	4.317583	3.893691	3.595901	-3.238251	0.066242	0.000000	-10.000000	0.383333	-21.550001	546.666687	1023.000000	1023.000000	2046.000000
30.500000	0.005457	3.224862	3.654869	3.176532	-3.479652	-0.126887	0.000000	-10.000000	0.375000	-20.766668	539.500000	1023.000000	1023.000000	2046.000000
30.520000	0.004484	2.650054	3.487209	2.819979	-3.548546	-0.108589	0.000000	-10.000000	0.358333	-20.333334	532.500000	1023.000000	1023.000000	2046.000000
30.540001	0.002654	1.568732	3.297984	2.585364	-3.766443	-0.548172	0.000000	-10.000000	0.358333	-19.733334	525.666687	1023.000000	1023.000000	2046.000000
30.559999	0.001827	1.079545	3.233255	2.165247	-3.952075	-0.366883	0.000000	-10.000000	0.350000	-19.566668	519.000000	1023.000000	1023.000000	2046.000000
30.580000	0.000532	0.314625	3.149507	2.094654	-4.124889	-0.804646	0.000000	-10.000000	0.350000	-19.200001	512.666687	1023.000000	1023.000000	2046.000000
30.600000	-0.000682	-0.402978	2.974425	1.625758	-4.295638	-0.707523	0.000000	-10.000000	0.350000	-18.900002	506.166656	1023.000000	1023.000000	2046.000000
30.620001	-0.001417	-0.837221	2.761483	1.627373	-4.297298	-0.928778	0.000000	-10.000000	0.350000	-18.600000	499.833344	1023.000000	1023.000000	2046.000000
30.639999	-0.002955	-1.746250	2.514507	1.474592	-4.663660	-1.071689	0.000000	-10.000000	0.325000	-18.116667	493.500000	1023.000000	1023.000000	2046.000000
30.660000	-0.003775	-2.230886	2.168163	1.324338	-4.814787	-0.908599	0.000000	-10.000000	0.300000	-17.783333	487.500000	1023.000000	1023.000000	2046.000000
30.680000	-0.005774	-3.412312	1.890915	0.939792	-5.018021	-1.224998	0.000000	-10.000000	0.275000	-17.550001	481.500000	1023.000000	1023.000000	2046.000000
30.700001	-0.007440	-4.397195	1.859652	0.184382	-5.303241	-1.137988	0.000000	-10.000000	0.283333	-17.700001	475.500000	1023.000000	1023.000000	2046.000000
30.719999	-0.008165	-4.825798	1.932591	-0.237481	-5.227892	-1.293014	0.000000	-10.000000	0.291667	-17.950001	469.500000	1023.000000	1023.000000	2046.000000
30.740000	-0.009403	-5.557040	2.009304	-0.680188	-5.405859	-1.480296	0.000000	-10.000000	0.300000	-18.116667	463.500000	1023.000000	1023.000000	2046.000000
30.760000	-0.009936	-5.872016	1.923046	-0.896112	-5.422314	-1.476636	0.000000	-10.000000	0.291667	-18.083334	457.500000	1023.000000	1023.000000	2046.000000
30.780001	-0.011132	-6.578774	1.740209	-0.802770	-5.604627	-1.911587	0.000000	-10.000000	0.283333	-17.833334	451.500000	1023.000000	1023.000000	2046.000000
30.799999	-0.011897	-7.030887	1.437290	-0.828718	-5.762237	-1.877222	0.000000	-10.000000	0.266667	-17.416668	445.833344	1023.000000	1023.000000	2046.000000
30.820000	-0.012291	-7.263811	1.216447	-0.646756	-5.833718	-1.999783	0.000000	-10.000000	0.258333	-16.816668	440.166656	1023.000000	1023.000000	2046.000000
30.840000	-0.013461	-7.955544	0.853793	-0.498610	-6.042911	-2.267817	0.000000	-10.000000	0.241667	-16.299999	434.666656	1023.000000	1023.000000	2046.000000
30.860001	-0.014273	-8.435162	0.503340	-0.524549	-6.192794	-2.221158	0.000000	-10.000000	0.241667	-15.950000	429.000000	1023.000000	1023.000000	2046.000000
30.879999	-0.014954	-8.837585	0.246555	-0.289002	-6.276106	-2.519032	0.000000	-10.000000	0.241667	-15.833334	423.666656	1023.000000	1023.000000	2046.000000
30.900000	-0.016203	-9.575881	-0.029918	-0.273835	-6.584052	-2.688076	0.000000	-10.000000	0.250000	-15.816667	418.333344	1023.000000	1023.000000	2046.000000
30.920000	-0.016409	-9.697627	-0.252898	-0.214676	-6.633161	-2.596892	0.000000	-10.000000	0.250000	-15.766666	414.833344	1023.000000	1023.000000	2046.000000
30.940001	-0.017127	-10.122001	-0.441123	-0.067615	-6.704700	-2.908563	0.000000	-10.000000	0.250000	-15.683333	409.500000	1023.000000	1023.000000	2046.000000
30.959999	-0.018016	-10.647383	-0.518296	-0.342242	-6.917203	-2.869641	0.000000	-10.000000	0.241667	-15.650001	404.333344	1023.000000	1023.000000	2046.000000
30.980000	-0.018206	-10.759757	-0.575804	-0.334904	-6.873008	-2.976041	0.000000	-10.000000	0.241667	-15.533334	397.333344	1023.000000	1023.000000	2046.000000
31.000000	-0.019371	-11.448198	-0.614720	-0.401326	-7.077306	-3.354847	0.000000	-10.000000	0.233333	-15.250000	392.166656	1023.000000	1023.000000	2046.000000
31.020000	-0.020020	-11.831921	-0.712708	-0.587240	-7.131301	-3.400671	0.000000	-10.000000	0.233333	-14.883333	387.000000	1023.000000	1023.000000	2046.000000
31.040001	-0.020558	-12.149496	-0.733374	-0.543400	-7.135019	-3.737703	0.000000	-10.000000	0.216667	-14.366667	382.000000	1023.000000	1023.000000	2046.000000
31.059999	-0.021365	-12.626740	-0.752202	-0.804741	-7.302545	-3.767251	0.000000	-10.000000	0.208333	-13.933333	377.333344	1023.000000	1023.000000	2046.000000
31.080000	-0.021607	-12.769936	-0.718371	-0.994993	-7.308761	-3.747811	0.000000	-10.000000	0.200000	-13.550000	374.333344	1023.000000	1023.000000	2046.000000
31.100000	-0.022630	-13.374055	-0.745546	-1.257470	-7.451076	-3.919963	0.000000	-10.000000	0.200000	-13.466667	369.833344	1023.000000	1023.000000	2046.000000
31.120001	-0.023695	-14.003823	-0.814207	-1.754366	-7.601315	-3.833935	0.000000	-10.000000	0.200000	-13.466667	365.166656	1023.000000	1023.000000	2046.000000
31.139999	-0.024535	-14.500025	-0.910429	-2.000660	-7.626319	-3.962618	0.000000	-10.000000	0.200000	-13.466667	360.500000	1023.000000	1023.000000	2046.000000
31.160000	-0.025864	-15.285845	-1.059482	-2.269911	-7.758039	-4.198413	0.000000	-10.000000	0.200000	-13.383334	356.000000	1023.000000	1023.000000	2046.000000
31.180000	-0.026970	-15.939513	-1.258673	-2.576917	-7.862540	-4.241384	0.000000	-10.000000	0.208333	-13.466667	351.500000	1023.000000	1023.000000	2046.000000
31.200001	-0.027858	-16.463980	-1.344213	-2.720489	-7.929072	-4.470206	0.000000	-10.000000	0.216667	-13.466667	345.500000	1023.000000	1023.000000	2046.000000
31.219999	-0.029230	-17.274963	-1.512437	-3.027060	-8.133171	-4.602295	0.000000	-10.000000	0.216667	-13.500000	341.000000	1023.000000	1023.000000	2046.000000
31.240000	-0.030013	-17.737408	-1.667747	-3.260840	-8.194653	-4.614168	0.000000	-10.000000	0.216667	-13.516666	336.500000	1023.000000	1023.000000	2046.000000
31.260000	-0.030862	-18.239525	-1.758170	-3.359989	-8.270506	-4.850860	0.000000	-10.000000	0.216667	-13.616667	333.500000	1023.000000	1023.000000	2046.000000
31.280001	-0.032203	-19.031713	-1.974911	-3.697565	-8.451618	-4.907619	0.000000	-10.000000	0.225000	-13.750000	329.000000	1023.000000	1023.000000	2046.000000
31.299999	-0.032727	-19.341612	-2.025366	-3.838244	-8.488485	-4.989517	0.000000	-10.000000	0.225000	-13.866667	324.333344	1023.000000	1023.000000	2046.000000
31.320000	-0.033697	-19.914730	-2.228149	-3.934092	-8.498626	-5.253863	0.000000	-10.000000	0.225000	-13.983334	318.166656	1023.000000	1023.000000	2046.000000
31.340000	-0.034826	-20.582394	-2.328880	-4.239179	-8.719338	-5.294997	0.000000	-10.000000	0.225000	-14.050000	315.000000	1023.000000	1023.000000	2046.000000
31.360001	-0.035048	-20.713114	-2.300840	-4.384692	-8.715389	-5.312192	0.000000	-10.000000	0.225000	-14.066667	310.333344	1023.000000	1023.000000	2046.000000
31.379999	-0.036089	-21.328526	-2.349952	-4.561059	-8.884073	-5.533442	0.000000	-10.000000	0.225000	-14.016667	305.666656	1023.000000	1023.000000	2046.000000
31.400000	-0.036543	-21.596874	-2.340683	-4.809672	-9.003605	-5.442914	0.000000	-10.000000	0.216667	-14.116667	299.500000	1023.000000	1023.000000	2046.000000
31.420000	-0.037127	-21.941957	-2.396871	-4.910924	-9.047493	-5.586669	0.000000	-10.000000	0.208333	-14.200001	296.500000	1023.000000	1023.000000	2046.000000
31.440001	-0.038105	-22.519970	-2.541767	-5.048316	-9.238817	-5.691070	0.000000	-10.000000	0.208333	-14.316667	291.666656	1023.000000	1023.000000	2046.000000
31.459999	-0.038753	-22.903084	-2.746423	-5.233529	-9.303311	-5.619820	0.000000	-10.000000	0.208333	-14.200000	286.833344	1023.000000	1023.000000	2046.000000
31.480000	-0.039630	-23.421625	-3.001013	-5.202897	-9.526267	-5.691449	0.000000	-10.000000	0.208333	-14.166667	280.500000	1023.000000	1023.000000	2046.000000
31.500000	-0.041207	-24.353092	-3.346966	-5.490638	-9.761178	-5.754311	0.000000	-10.000000	0.200000	-14.133333	275.833344	1023.000000	1023.000000	2046.000000
31.520000	-0.042210	-24.946131	-3.430196	-6.023407	-9.806248	-5.686280	0.000000	-10.000000	0.200000	-14.333334	271.166656	1023.000000	1023.000000	2046.000000
31.540001	-0.042767	-25.275293	-3.312785	-6.278754	-9.824132	-5.859622	0.000000	-10.000000	0.208333	-14.433333	266.333344	1023.000000	1023.000000	2046.000000
31.559999	-0.043579	-25.755024	-3.237449	-6.697036	-9.960928	-5.859612	0.000000	-10.000000	0.216667	-14.516667	261.500000	1023.000000	1023.000000	2046.000000
31.580000	-0.043785	-25.877037	-3.193277	-6.797145	-9.947150	-5.939465	0.000000	-10.000000	0.216667	-14.316667	256.666656	1023.000000	1023.000000	2046.000000
31.600000	-0.044737	-26.439844	-3.446458	-6.665179	-10.061614	-6.266594	0.000000	-10.000000	0.208333	-14.133333	253.500000	1023.000000	1023.000000	2046.000000
31.620001	-0.045671	-26.991753	-3.752703	-6.719280	-10.225953	-6.293816	0.000000	-10.000000	0.200000	-13.700000	249.000000	1023.000000	1023.000000	2046.000000
31.639999	-0.046104	-27.247736	-3.932439	-6.545732	-10.356421	-6.413144	0.000000	-10.000000	0.200000	-13.400001	246.000000	1023.000000	1023.000000	2046.000000
31.660000	-0.046977	-27.763369	-4.271658	-6.408947	-10.539004	-6.543760	0.000000	-10.000000	0.183333	-12.750000	240.000000	1023.000000	1023.000000	2046.000000
31.680000	-0.047581	-28.120174	-4.532828	-6.270416	-10.731569	-6.585361	0.000000	-10.000000	0.166667	-12.383333	235.666672	1023.000000	1023.000000	2046.000000
31.700001	-0.048043	-28.393387	-4.817320	-6.047784	-10.834365	-6.693918	0.000000	-10.000000	0.150000	-12.133333	230.000000	1023.000000	1023.000000	2046.000000
31.719999	-0.049037	-28.980854	-5.168324	-5.898255	-11.046443	-6.867833	0.000000	-10.000000	0.150000	-12.233334	227.333328	1023.000000	1023.000000	2046.000000
31.740000	-0.049328	-29.152697	-5.275491	-5.786381	-11.189404	-6.901419	0.000000	-10.000000	0.150000	-12.366667	224.666672	1023.000000	1023.000000	2046.000000
31.760000	-0.049905	-29.493565	-5.567132	-5.711767	-11.228710	-6.985956	0.000000	-10.000000	0.150000	-12.683333	220.500000	1023.000000	1023.000000	2046.000000
31.780001	-0.050531	-29.863878	-5.596964	-5.852885	-11.412349	-7.001680	0.000000	-10.000000	0.150000	-13.100000	214.833328	1023.000000	1023.000000	2046.000000
31.799999	-0.050718	-29.974260	-5.609243	-5.942832	-11.355139	-7.067046	0.000000	-10.000000	0.150000	-13.516667	209.000000	1023.000000	1023.000000	2046.000000
31.820000	-0.051722	-30.567450	-5.657710	-6.088113	-11.536116	-7.285511	0.000000	-10.000000	0.150000	-13.433333	204.500000	1023.000000	1023.000000	2046.000000
31.840000	-0.052570	-31.069120	-5.662675	-6.287139	-11.628915	-7.490391	0.000000	-10.000000	0.150000	-13.250000	201.500000	1023.000000	1023.000000	2046.000000
31.860001	-0.052973	-31.307146	-5.620829	-6.366383	-11.627547	-7.692386	0.000000	-10.000000	0.150000	-12.666667	197.000000	1023.000000	1023.000000	2046.000000
31.879999	-0.053785	-31.787121	-5.670600	-6.502003	-11.782014	-7.832503	0.000000	-10.000000	0.141667	-12.233334	192.666672	1023.000000	1023.000000	2046.000000
31.900000	-0.054171	-32.015339	-5.597265	-6.772083	-11.813736	-7.832256	0.000000	-10.000000	0.133333	-11.800000	188.333328	1023.000000	1023.000000	2046.000000
31.920000	-0.054555	-32.241718	-5.548005	-7.067607	-11.839252	-7.786855	0.000000	-10.000000	0.125000	-11.516666	184.666672	1023.000000	1023.000000	2046.000000
31.940001	-0.055675	-32.903664	-5.596031	-7.404685	-11.989412	-7.913535	0.000000	-10.000000	0.108333	-11.166667	181.000000	1023.000000	1023.000000	2046.000000
31.959999	-0.056286	-33.265148	-5.603831	-7.746521	-12.000855	-7.913942	0.000000	-10.000000	0.091667	-10.816667	177.333328	1023.000000	1023.000000	2046.000000
31.980000	-0.057023	-33.700726	-5.646296	-7.905327	-12.050664	-8.098439	0.000000	-10.000000	0.083333	-10.150000	173.666672	1023.000000	1023.000000	2046.000000
32.000000	-0.057920	-34.230614	-5.793684	-8.136667	-12.102942	-8.197320	0.000000	-10.000000	0.091667	-9.200000	170.333328	1023.000000	1023.000000	2046.000000
32.020000	-0.058415	-34.523014	-5.776769	-8.280003	-12.138230	-8.328011	0.000000	-10.000000	0.100000	-8.250000	167.000000	1023.000000	1023.000000	2046.000000
32.040001	-0.058889	-34.803642	-5.865656	-8.448987	-12.122589	-8.366412	0.000000	-10.000000	0.083333	-7.316667	165.166672	1023.000000	1023.000000	2046.000000
32.060001	-0.059412	-35.112755	-6.017224	-8.526134	-12.107097	-8.462300	0.000000	-10.000000	0.066667	-6.100000	163.666672	1023.000000	1023.000000	2046.000000
32.080002	-0.059277	-35.032772	-5.894436	-8.620446	-12.100163	-8.417727	0.000000	-10.000000	0.050000	-3.866667	161.666672	1023.000000	1023.000000	2046.000000
32.099998	-0.059309	-35.051464	-6.019893	-8.640416	-11.977809	-8.413346	0.000000	-10.000000	0.041667	-1.066667	160.500000	1023.000000	1023.000000	2046.000000
32.119999	-0.059144	-34.954315	-6.000592	-8.617220	-11.939013	-8.397491	0.000000	-10.000000	0.016667	1.816667	160.000000	1023.000000	1023.000000	2046.000000
32.139999	-0.058574	-34.617496	-5.893348	-8.624475	-11.750926	-8.348747	0.000000	-10.000000	0.000000	4.783333	160.000000	1023.000000	1023.000000	2046.000000
32.160000	-0.058104	-34.339211	-5.898011	-8.565331	-11.606678	-8.269188	0.000000	-10.000000	-0.016667	7.350000	160.000000	1023.000000	1023.000000	2046.000000
32.180000	-0.057523	-33.995872	-5.773057	-8.514375	-11.452625	-8.255818	0.000000	-10.000000	-0.025000	9.700000	160.000000	1023.000000	1023.000000	2046.000000
32.200001	-0.056653	-33.481663	-5.596765	-8.534971	-11.218268	-8.131658	0.000000	-10.000000	-0.058333	11.383333	160.000000	1023.000000	1023.000000	2046.000000
32.220001	-0.055642	-32.884598	-5.397282	-8.442117	-11.020150	-8.025047	0.000000	-10.000000	-0.091667	12.833333	160.000000	1023.000000	1023.000000	2046.000000
32.240002	-0.054497	-32.207855	-5.148544	-8.409215	-10.741676	-7.908422	0.000000	-10.000000	-0.116667	14.300000	160.000000	1023.000000	1023.000000	2046.000000
32.259998	-0.053252	-31.472059	-4.939405	-8.358073	-10.426741	-7.747841	0.000000	-10.000000	-0.150000	16.500000	116.166664	1023.000000	1023.000000	2046.000000
32.279999	-0.052125	-30.805803	-4.757451	-8.275818	-10.204405	-7.568130	0.000000	-10.000000	-0.200000	18.400000	74.333336	1023.000000	1023.000000	2046.000000
32.299999	-0.050665	-29.942823	-4.595207	-8.153861	-9.749240	-7.444516	0.000000	-10.000000	-0.250000	19.733334	32.500000	1023.000000	1023.000000	2046.000000
32.320000	-0.049250	-29.107018	-4.567448	-8.066974	-9.315435	-7.157160	0.000000	-10.000000	-0.291667	20.483334	36.833332	1023.000000	1023.000000	2046.000000
32.340000	-0.047829	-28.266769	-4.657691	-7.772545	-8.957208	-6.879326	0.000000	-10.000000	-0.341667	21.616667	41.333332	1023.000000	1023.000000	2046.000000
32.360001	-0.046260	-27.339483	-4.612849	-7.600106	-8.509084	-6.617444	0.000000	-10.000000	-0.441667	24.683334	56.833332	1023.000000	1023.000000	2046.000000
32.380001	-0.044692	-26.412939	-4.567023	-7.704753	-7.907846	-6.233317	0.000000	-10.000000	-0.558333	27.733334	73.166664	1023.000000	1023.000000	2046.000000
32.400002	-0.042555	-25.149778	-4.269794	-7.651415	-7.406864	-5.821705	0.000000	-10.000000	-0.641667	30.233334	87.333336	1023.000000	1023.000000	2046.000000
32.419998	-0.040010	-23.645727	-3.868120	-7.476466	-6.798492	-5.502649	0.000000	-10.000000	-0.675000	30.800001	90.500000	1023.000000	1023.000000	2046.000000
32.439999	-0.037369	-22.084999	-3.545465	-7.225501	-6.192113	-5.121921	0.000000	-10.000000	-0.683333	31.300001	93.833336	1023.000000	1023.000000	2046.000000
32.459999	-0.035152	-20.774649	-3.539209	-6.761787	-5.631314	-4.842339	0.000000	-10.000000	-0.691667	31.799999	97.166664	1023.000000	1023.000000	2046.000000
32.480000	-0.033096	-19.559496	-3.470639	-6.240460	-5.229094	-4.619304	0.000000	-10.000000	-0.708333	32.916668	107.666664	1023.000000	1023.000000	2046.000000
32.500000	-0.031054	-18.352959	-3.441862	-5.907743	-4.800065	-4.203288	0.000000	-10.000000	-0.716667	33.533333	114.833336	1023.000000	1023.000000	2046.000000
32.520000	-0.028674	-16.946571	-3.471055	-5.307004	-4.373071	-3.795443	0.000000	-10.000000	-0.750000	34.550003	125.833336	1023.000000	1023.000000	2046.000000
32.540001	-0.026066	-15.405252	-3.321002	-4.659670	-3.947967	-3.476612	0.000000	-10.000000	-0.775000	35.066669	133.500000	1023.000000	1023.000000	2046.000000
32.560001	-0.023679	-13.994414	-3.218677	-4.136614	-3.568473	-3.070651	0.000000	-10.000000	-0.825000	35.716667	145.166672	1023.000000	1023.000000	2046.000000
32.580002	-0.020979	-12.398813	-3.094328	-3.425518	-3.214304	-2.664663	0.000000	-10.000000	-0.825000	36.183334	157.000000	1023.000000	1023.000000	2046.000000
32.599998	-0.018395	-10.871554	-2.884894	-2.834555	-2.761614	-2.390491	0.000000	-10.000000	-0.825000	36.250000	169.000000	1023.000000	1023.000000	2046.000000
32.619999	-0.016080	-9.503011	-2.736207	-2.471766	-2.419959	-1.875079	0.000000	-10.000000	-0.808333	36.416668	181.000000	1023.000000	1023.000000	2046.000000
32.639999	-0.013289	-7.853637	-2.484851	-1.995537	-1.909808	-1.463442	0.000000	-10.000000	-0.808333	36.333336	193.000000	1023.000000	1023.000000	2046.000000
32.660000	-0.010556	-6.238770	-2.027158	-1.629984	-1.395797	-1.185831	0.000000	-10.000000	-0.816667	36.650002	205.000000	1023.000000	1023.000000	2046.000000
32.680000	-0.008047	-4.755788	-1.634944	-1.439678	-0.961834	-0.719333	0.000000	-10.000000	-0.808333	36.650002	217.333328	1023.000000	1023.000000	2046.000000
32.700001	-0.005220	-3.084869	-1.148613	-0.986768	-0.524744	-0.424743	0.000000	-10.000000	-0.800000	36.516670	229.666672	1023.000000	1023.000000	2046.000000
32.720001	-0.002476	-1.463229	-0.514559	-0.680459	-0.021982	-0.246229	0.000000	-10.000000	-0.775000	36.316669	242.000000	1023.000000	1023.000000	2046.000000
32.740002	0.000116	0.068689	0.013575	-0.557203	0.409570	0.202747	0.000000	-10.000000	-0.758333	35.966667	254.000000	1023.000000	1023.000000	2046.000000
32.759998	0.002951	1.743940	0.475038	-0.332751	0.892180	0.709474	0.000000	-10.000000	-0.750000	35.966667	266.000000	1023.000000	1023.000000	2046.000000
32.779999	0.005346	3.159650	1.028419	-0.107827	1.333830	0.905229	0.000000	-10.000000	-0.750000	35.783333	278.000000	1023.000000	1023.000000	2046.000000
32.799999	0.007330	4.332108	1.390655	-0.169152	1.787742	1.322863	0.000000	-10.000000	-0.741667	35.633335	290.000000	1023.000000	1023.000000	2046.000000
32.820000	0.009707	5.736711	1.824047	0.035418	2.149487	1.727759	0.000000	-10.000000	-0.741667	35.150002	302.000000	1023.000000	1023.000000	2046.000000
32.840000	0.011802	6.974895	2.228568	0.367701	2.562488	1.816137	0.000000	-10.000000	-0.741667	34.683334	313.833344	1023.000000	1023.000000	2046.000000
32.860001	0.013701	8.097046	2.498868	0.437234	2.923826	2.237118	0.000000	-10.000000	-0.741667	34.450001	325.500000	1023.000000	1023.000000	2046.000000
32.880001	0.016096	9.512942	2.830637	0.777923	3.312509	2.591873	0.000000	-10.000000	-0.725000	34.200001	337.000000	1023.000000	1023.000000	2046.000000
32.900002	0.018341	10.839398	3.165406	1.157280	3.776335	2.740378	0.000000	-10.000000	-0.708333	34.050003	348.500000	1023.000000	1023.000000	2046.000000
32.919998	0.020203	11.940207	3.458991	1.252588	4.098836	3.129793	0.000000	-10.000000	-0.700000	33.833336	359.833344	1023.000000	1023.000000	2046.000000
32.939999	0.022773	13.458553	3.818245	1.669905	4.531601	3.438802	0.000000	-10.000000	-0.700000	33.850002	371.166656	1023.000000	1023.000000	2046.000000
32.959999	0.024965	14.754482	4.083493	2.027162	5.074172	3.569654	0.000000	-10.000000	-0.708333	33.633335	382.500000	1023.000000	1023.000000	2046.000000
32.980000	0.026962	15.934379	4.402482	2.102273	5.367846	4.061778	0.000000	-10.000000	-0.708333	33.600002	393.833344	1023.000000	1023.000000	2046.000000
33.000000	0.029623	17.507051	4.735088	2.560777	5.896671	4.314516	0.000000	-10.000000	-0.691667	33.533333	405.000000	1023.000000	1023.000000	2046.000000
33.020000	0.031657	18.709221	5.021178	2.843332	6.326182	4.518528	0.000000	-10.000000	-0.675000	33.700001	416.166656	1023.000000	1023.000000	2046.000000
33.040001	0.034079	20.140978	5.366555	3.076907	6.683232	5.014284	0.000000	-10.000000	-0.658333	33.566666	427.333344	1023.000000	1023.000000	2046.000000
33.060001	0.036785	21.740057	5.745456	3.589708	7.244955	5.159938	0.000000	-10.000000	-0.658333	33.450001	438.666656	1023.000000	1023.000000	2046.000000
33.080002	0.038944	23.016186	6.175176	3.756514	7.538635	5.545862	0.000000	-10.000000	-0.658333	33.233334	449.833344	1023.000000	1023.000000	2046.000000
33.099998	0.042009	24.827589	6.601778	4.218745	8.047708	5.959360	0.000000	-10.000000	-0.658333	33.333332	461.000000	1023.000000	1023.000000	2046.000000
33.119999	0.044405	26.243645	6.935683	4.636400	8.559838	6.111724	0.000000	-10.000000	-0.650000	33.266666	472.000000	1023.000000	1023.000000	2046.000000
33.139999	0.046888	27.710981	7.286173	4.857942	8.892430	6.674435	0.000000	-10.000000	-0.658333	33.233334	483.000000	1023.000000	1023.000000	2046.000000
33.160000	0.049841	29.455767	7.560531	5.488009	9.517660	6.889566	0.000000	-10.000000	-0.658333	33.383335	494.166656	1023.000000	1023.000000	2046.000000
33.180000	0.051784	30.604383	7.682120	5.737653	9.893503	7.291107	0.000000	-10.000000	-0.666667	33.316666	505.333344	1023.000000	1023.000000	2046.000000
33.200001	0.054368	32.131565	7.868307	6.224219	10.204011	7.835028	0.000000	-10.000000	-0.683333	33.483334	516.500000	1023.000000	1023.000000	2046.000000
33.220001	0.056557	33.425434	8.074723	6.728421	10.732568	7.889723	0.000000	-10.000000	-0.683333	33.233334	527.666687	1023.000000	1023.000000	2046.000000
33.240002	0.058519	34.584747	8.555305	6.687791	10.946234	8.395416	0.000000	-10.000000	-0.691667	33.500000	538.833313	1023.000000	1023.000000	2046.000000
33.259998	0.061750	36.494457	9.127863	7.272902	11.492674	8.601020	0.000000	-10.000000	-0.658333	33.400002	550.000000	1023.000000	1023.000000	2046.000000
33.279999	0.064245	37.969002	9.467339	7.642190	12.001620	8.857852	0.000000	-10.000000	-0.683333	33.316666	561.000000	1023.000000	1023.000000	2046.000000
33.299999	0.067049	39.626118	9.730975	8.071486	12.469297	9.354358	0.000000	-10.000000	-0.683333	33.066666	572.000000	1023.000000	1023.000000	2046.000000
33.320000	0.068816	40.670097	9.723215	8.662150	13.048599	9.236132	0.000000	-10.000000	-0.683333	32.883335	583.166687	1023.000000	1023.000000	2046.000000
33.340000	0.069422	41.028164	9.723125	8.678317	13.128220	9.498505	0.000000	-10.000000	-0.658333	32.700001	594.333313	1023.000000	1023.000000	2046.000000
33.360001	0.071375	42.182888	9.785450	9.192699	13.550130	9.654611	0.000000	-10.000000	-0.633333	32.500000	605.333313	1023.000000	1023.000000	2046.000000
33.380001	0.072948	43.112488	9.796818	9.730715	13.944550	9.640407	0.000000	-10.000000	-0.633333	32.250000	616.166687	1023.000000	1023.000000	2046.000000
33.400002	0.074961	44.301811	9.969372	10.074610	14.100377	10.157454	0.000000	-10.000000	-0.608333	32.216667	626.833313	1023.000000	1023.000000	2046.000000
33.419998	0.077583	45.851288	10.167023	10.822142	14.596190	10.265933	0.000000	-10.000000	-0.591667	32.250000	637.666687	1023.000000	1023.000000	2046.000000
33.439999	0.079396	46.922806	10.307316	11.353930	14.916155	10.345406	0.000000	-10.000000	-0.566667	32.383335	648.333313	1023.000000	1023.000000	2046.000000
33.459999	0.081470	48.148891	10.620214	11.609584	15.028231	10.890863	0.000000	-10.000000	-0.583333	32.099998	659.166687	1023.000000	1023.000000	2046.000000
33.480000	0.084176	49.747967	10.858002	12.291955	15.623910	10.974100	0.000000	-10.000000	-0.608333	32.099998	669.833313	1023.000000	1023.000000	2046.000000
33.500000	0.086004	50.828297	11.249998	12.464187	15.835938	11.278172	0.000000	-10.000000	-0.608333	31.883333	680.666687	1023.000000	1023.000000	2046.000000
33.520000	0.088973	52.583313	11.697260	12.771012	16.311539	11.803500	0.000000	-10.000000	-0.583333	31.866667	691.333313	1023.000000	1023.000000	2046.000000
33.540001	0.091654	54.167492	12.094792	13.316287	16.904322	11.852091	0.000000	-10.000000	-0.558333	31.283335	702.000000	1023.000000	1023.000000	2046.000000
33.560001	0.093495	55.255367	12.670940	13.400596	17.033089	12.150742	0.000000	-10.000000	-0.541667	30.866667	712.500000	1023.000000	1023.000000	2046.000000
33.580002	0.096446	56.999714	13.266439	13.637807	17.514519	12.580948	0.000000	-10.000000	-0.525000	30.383333	723.000000	1023.000000	1023.000000	2046.000000
33.599998	0.099339	58.709438	13.801749	14.031820	18.146328	12.729541	0.000000	-10.000000	-0.508333	30.250000	733.333313	1023.000000	1023.000000	2046.000000
33.619999	0.100921	59.644165	14.302944	13.907984	18.320780	13.112455	0.000000	-10.000000	-0.508333	30.250000	743.500000	1023.000000	1023.000000	2046.000000
33.639999	0.103152	60.963120	14.830045	13.925049	18.627518	13.580508	0.000000	-10.000000	-0.500000	30.166666	753.500000	1023.000000	1023.000000	2046.000000
33.660000	0.105161	62.150074	15.198358	14.209736	19.112696	13.629284	0.000000	-10.000000	-0.491667	29.933334	763.500000	1023.000000	1023.000000	2046.000000
33.680000	0.106183	62.754383	15.527906	14.175375	19.227795	13.823309	0.000000	-10.000000	-0.466667	29.600000	773.500000	1023.000000	1023.000000	2046.000000
33.700001	0.108121	63.899803	15.938574	14.279058	19.345200	14.336972	0.000000	-10.000000	-0.466667	29.266666	783.500000	1023.000000	1023.000000	2046.000000
33.720001	0.110440	65.270050	16.195152	14.711623	19.876245	14.487030	0.000000	-10.000000	-0.458333	28.716667	793.333313	1023.000000	1023.000000	2046.000000
33.740002	0.111661	65.991646	16.426579	14.852993	20.055292	14.656783	0.000000	-10.000000	-0.458333	28.400000	803.000000	1023.000000	1023.000000	2046.000000
33.759998	0.113111	66.848473	16.820290	14.829147	20.065514	15.133519	0.000000	-10.000000	-0.450000	28.066668	812.500000	1023.000000	1023.000000	2046.000000
33.779999	0.115407	68.205490	17.137247	15.170631	20.512081	15.385528	0.000000	-10.000000	-0.450000	28.033333	822.000000	1023.000000	1023.000000	2046.000000
33.799999	0.116877	69.074112	17.284359	15.382495	20.947359	15.459901	0.000000	-10.000000	-0.441667	27.950001	831.333313	1023.000000	1023.000000	2046.000000
33.820000	0.117856	69.652748	17.611034	15.381522	20.932095	15.728096	0.000000	-10.000000	-0.425000	27.933334	840.666687	1023.000000	1023.000000	2046.000000
33.840000	0.119621	70.696114	17.998734	15.431861	21.110399	16.155117	0.000000	-10.000000	-0.408333	27.750000	850.000000	1023.000000	1023.000000	2046.000000
33.860001	0.121724	71.938797	18.261276	15.899055	21.628090	16.150377	0.000000	-10.000000	-0.400000	27.183334	859.333313	1023.000000	1023.000000	2046.000000
33.880001	0.123001	72.693779	18.573135	16.121401	21.804201	16.195042	0.000000	-10.000000	-0.391667	26.783333	868.500000	1023.000000	1023.000000	2046.000000
33.900002	0.124695	73.694656	19.061306	16.105217	21.810343	16.717791	0.000000	-10.000000	-0.375000	26.316668	877.500000	1023.000000	1023.000000	2046.000000
33.919998	0.127300	75.234108	19.521076	16.534042	22.234947	16.944042	0.000000	-10.000000	-0.358333	26.183334	886.333313	1023.000000	1023.000000	2046.000000
33.939999	0.129096	76.295776	19.646477	16.902227	22.724234	17.022839	0.000000	-10.000000	-0.366667	25.733334	895.166687	1023.000000	1023.000000	2046.000000
33.959999	0.130232	76.966827	19.927423	17.052143	22.769907	17.217352	0.000000	-10.000000	-0.366667	25.333334	903.666687	1023.000000	1023.000000	2046.000000
33.980000	0.132312	78.196411	20.186943	17.290228	22.997578	17.721666	0.000000	-10.000000	-0.358333	24.733334	912.333313	1023.000000	1023.000000	2046.000000
34.000000	0.134288	79.364120	20.213604	17.941784	23.367760	17.840975	0.000000	-10.000000	-0.325000	24.283335	920.666687	1023.000000	1023.000000	2046.000000
34.020000	0.135051	79.814873	20.240156	18.220833	23.395393	17.958488	0.000000	-10.000000	-0.316667	23.750000	929.000000	1023.000000	1023.000000	2046.000000
34.040001	0.136455	80.644966	20.766014	18.115480	23.328457	18.435013	0.000000	-10.000000	-0.308333	23.483334	937.000000	1023.000000	1023.000000	2046.000000
34.060001	0.139007	82.153030	21.258837	18.598860	23.870855	18.424477	0.000000	-10.000000	-0.308333	23.266666	944.833313	1023.000000	1023.000000	2046.000000
34.080002	0.140369	82.957932	21.536240	18.891781	24.048468	18.481441	0.000000	-10.000000	-0.308333	23.316668	952.500000	1023.000000	1023.000000	2046.000000
34.099998	0.142125	83.995888	21.933826	18.999441	24.128298	18.934322	0.000000	-10.000000	-0.325000	23.666666	960.166687	1023.000000	1023.000000	2046.000000
34.119999	0.143835	85.006317	21.909449	19.523031	24.673315	18.900517	0.000000	-10.000000	-0.308333	23.483334	968.000000	1023.000000	1023.000000	2046.000000
34.139999	0.143331	84.708374	21.652842	19.676805	24.726353	18.652372	0.000000	-10.000000	-0.275000	22.966667	976.000000	1023.000000	1023.000000	2046.000000
34.160000	0.143221	84.643372	21.723539	19.582947	24.418554	18.918331	0.000000	-10.000000	-0.208333	21.733334	983.666687	1023.000000	1023.000000	2046.000000
34.180000	0.144664	85.496353	21.657255	20.140751	24.902956	18.795391	0.000000	-10.000000	-0.191667	20.716667	991.166687	1023.000000	1023.000000	2046.000000
34.200001	0.144753	85.548851	21.568407	20.440916	24.829617	18.709915	0.000000	-10.000000	-0.175000	19.733334	998.333313	1023.000000	1023.000000	2046.000000
34.220001	0.145999	86.285339	21.744347	20.690714	24.833460	19.016821	0.000000	-10.000000	-0.175000	19.050001	1005.166687	1023.000000	1023.000000	2046.000000
34.240002	0.147418	87.124161	21.679510	21.337536	25.229420	18.877691	0.000000	-10.000000	-0.166667	18.466667	1011.500000	1023.000000	1023.000000	2046.000000
34.259998	0.147777	87.336250	21.773321	21.546461	25.069672	18.946798	0.000000	-10.000000	-0.158333	18.400000	1017.500000	1023.000000	1023.000000	2046.000000
34.279999	0.148984	88.049568	22.049774	21.721748	24.972563	19.305479	0.000000	-10.000000	-0.141667	18.100000	1023.666687	1023.000000	1023.000000	2046.000000
34.299999	0.150663	89.041588	21.994991	22.292049	25.538073	19.216475	0.000000	-10.000000	-0.116667	17.833334	1030.000000	1023.000000	1023.000000	2046.000000
34.320000	0.151435	89.498116	22.247385	22.272875	25.493107	19.484751	0.000000	-10.000000	-0.083333	16.866667	1036.166626	1023.000000	1023.000000	2046.000000
34.340000	0.153468	90.699867	22.689135	22.515402	25.686043	19.809290	0.000000	-10.000000	-0.066667	15.983334	1042.000000	1023.000000	1023.000000	2046.000000
34.360001	0.154914	91.554459	22.751202	22.926842	26.223415	19.652998	0.000000	-10.000000	-0.050000	14.900000	1047.333374	1023.000000	1023.000000	2046.000000
34.380001	0.155796	92.075516	23.252474	22.892849	26.006054	19.924139	0.000000	-10.000000	-0.050000	13.816667	1052.500000	1023.000000	1023.000000	2046.000000
34.400002	0.157769	93.241646	23.741871	23.044735	26.337940	20.117098	0.000000	-10.000000	-0.041667	12.733334	1057.333374	1023.000000	1023.000000	2046.000000
34.419998	0.158781	93.839851	23.926535	23.127905	26.727613	20.057796	0.000000	-10.000000	-0.041667	12.233334	1061.833374	1023.000000	1023.000000	2046.000000
34.439999	0.158826	93.866020	24.378370	22.702862	26.438164	20.346624	0.000000	-10.000000	-0.033333	12.050000	1066.000000	1023.000000	1023.000000	2046.000000
34.459999	0.160037	94.582085	24.719662	22.662621	26.780916	20.418884	0.000000	-10.000000	-0.033333	12.000000	1070.000000	1023.000000	1023.000000	2046.000000
34.480000	0.160235	94.698830	24.733389	22.704889	27.020054	20.240501	0.000000	-10.000000	-0.016667	11.366667	1074.000000	1023.000000	1023.000000	2046.000000
34.500000	0.160328	94.753792	25.139130	22.370947	26.654955	20.588758	0.000000	-10.000000	-0.008333	10.466667	1078.000000	1023.000000	1023.000000	2046.000000
34.520000	0.161398	95.385971	25.185194	22.529526	27.098946	20.572306	0.000000	-10.000000	0.000000	9.033334	1081.666626	1023.000000	1023.000000	2046.000000
34.540001	0.161083	95.199974	25.152376	22.498350	27.077299	20.471951	0.000000	-10.000000	0.008333	7.566667	1084.833374	1023.000000	1023.000000	2046.000000
34.560001	0.161102	95.211449	25.451607	22.159147	26.777132	20.823565	0.000000	-10.000000	0.025000	6.050000	1087.666626	1023.000000	1023.000000	2046.000000
34.580002	0.161524	95.460655	25.287767	22.435200	27.139015	20.598671	0.000000	-10.000000	0.033333	4.500000	1089.833374	1023.000000	1023.000000	2046.000000
34.599998	0.160669	94.955330	25.363443	22.180393	26.758776	20.652718	0.000000	-10.000000	0.041667	2.733334	1091.666626	1023.000000	1023.000000	2046.000000
34.619999	0.161019	95.161942	25.549282	22.045254	26.741400	20.826002	0.000000	-10.000000	0.041667	1.166667	1092.500000	1023.000000	1023.000000	2046.000000
34.639999	0.161216	95.278481	25.474209	22.216267	26.970690	20.617315	0.000000	-10.000000	0.058333	-0.366667	1093.000000	1023.000000	1023.000000	2046.000000
34.660000	0.160680	94.961739	25.703552	21.905279	26.542345	20.810562	0.000000	-10.000000	0.058333	-1.266667	1093.000000	1023.000000	1023.000000	2046.000000
34.680000	0.161489	95.439987	25.818428	22.017004	26.718235	20.886318	0.000000	-10.000000	0.058333	-1.966667	1093.000000	1023.000000	1023.000000	2046.000000
34.700001	0.161346	95.355324	25.659649	22.122082	26.788651	20.784941	0.000000	-10.000000	0.050000	-2.150000	1093.000000	1023.000000	1023.000000	2046.000000
34.720001	0.161366	95.367439	25.908972	21.968996	26.484175	21.005299	0.000000	-10.000000	0.058333	-2.183333	1093.000000	1023.000000	1023.000000	2046.000000
34.740002	0.161833	95.643097	25.628672	22.307922	26.765320	20.941183	0.000000	-10.000000	0.066667	-2.250000	1093.000000	1023.000000	1023.000000	2046.000000
34.759998	0.161225	95.284241	25.317457	22.502756	26.466259	20.997770	0.000000	-10.000000	0.075000	-2.333333	1093.000000	1023.000000	1023.000000	2046.000000
34.779999	0.160771	95.015594	25.373619	22.388483	26.022932	21.230562	0.000000	-10.000000	0.075000	-2.450000	1093.000000	1023.000000	1023.000000	2046.000000
34.799999	0.160626	94.929977	25.276724	22.400702	26.240011	21.012539	0.000000	-10.000000	0.075000	-2.566667	1093.000000	1023.000000	1023.000000	2046.000000
34.820000	0.160101	94.619965	25.481865	22.260006	26.006075	20.872021	0.000000	-10.000000	0.075000	-2.783333	1093.000000	1023.000000	1023.000000	2046.000000
34.840000	0.159943	94.526489	25.826000	22.001152	25.643795	21.055536	0.000000	-10.000000	0.075000	-3.150000	1093.000000	1023.000000	1023.000000	2046.000000
34.860001	0.160205	94.680923	25.514095	22.266016	26.018091	20.882719	0.000000	-10.000000	0.083333	-3.816667	1093.000000	1023.000000	1023.000000	2046.000000
34.880001	0.158718	93.802124	25.388538	22.213070	25.484280	20.716234	0.000000	-10.000000	0.091667	-5.000000	1093.000000	1023.000000	1023.000000	2046.000000
34.900002	0.157451	93.053566	25.007339	22.069698	25.311779	20.664749	0.000000	-10.000000	0.116667	-6.700000	1093.000000	1023.000000	1023.000000	2046.000000
34.919998	0.155837	92.099869	24.340902	22.278263	25.265585	20.215120	0.000000	-10.000000	0.133333	-8.583333	1093.000000	1023.000000	1023.000000	2046.000000
34.939999	0.153982	91.003593	24.106882	22.119617	24.580219	20.196873	0.000000	-10.000000	0.150000	-9.983334	1093.000000	1023.000000	1023.000000	2046.000000
34.959999	0.153054	90.454872	23.584032	22.385303	24.491289	19.994249	0.000000	-10.000000	0.166667	-11.433333	1083.000000	1023.000000	1023.000000	2046.000000
34.980000	0.151487	89.529045	23.005873	22.735949	24.154787	19.632437	0.000000	-10.000000	0.183333	-12.350000	1073.000000	1023.000000	1023.000000	2046.000000
35.000000	0.149642	88.438492	22.792049	22.673952	23.357853	19.614635	0.000000	-10.000000	0.200000	-13.050000	1063.000000	1023.000000	1023.000000	2046.000000
35.020000	0.148646	87.849571	22.229912	22.974504	23.232216	19.412943	0.000000	-10.000000	0.216667	-13.550000	1061.500000	1023.000000	1023.000000	2046.000000
35.040001	0.147025	86.891716	21.770569	23.096766	22.779497	19.244884	0.000000	-10.000000	0.233333	-14.450000	1058.500000	1023.000000	1023.000000	2046.000000
35.060001	0.145638	86.072014	21.649855	22.939499	22.190716	19.291946	0.000000	-10.000000	0.266667	-15.666667	1053.666626	1023.000000	1023.000000	2046.000000
35.080002	0.145321	85.884972	21.272776	23.124720	22.353672	19.133802	0.000000	-10.000000	0.283333	-16.783333	1048.333374	1023.000000	1023.000000	2046.000000
35.099998	0.144603	85.460548	21.153606	23.176977	22.035210	19.094755	0.000000	-10.000000	0.300000	-17.616667	1042.500000	1023.000000	1023.000000	2046.000000
35.119999	0.144015	85.113129	21.137280	23.144550	21.848534	18.982765	0.000000	-10.000000	0.291667	-17.799999	1036.500000	1023.000000	1023.000000	2046.000000
35.139999	0.143530	84.826126	20.808071	23.253883	21.993206	18.770964	0.000000	-10.000000	0.275000	-17.383333	1030.833374	1023.000000	1023.000000	2046.000000
35.160000	0.142449	84.187576	20.998611	22.920662	21.498083	18.770222	0.000000	-10.000000	0.258333	-16.633333	1025.166626	1023.000000	1023.000000	2046.000000
35.180000	0.141819	83.815308	20.850784	22.733618	21.629866	18.601044	0.000000	-10.000000	0.250000	-15.816667	1019.833313	1023.000000	1023.000000	2046.000000
35.200001	0.140304	82.919540	20.820738	22.429123	21.332747	18.336937	0.000000	-10.000000	0.241667	-15.283334	1014.333313	1023.000000	1023.000000	2046.000000
35.220001	0.138651	81.942841	20.935452	21.829050	20.930599	18.247742	0.000000	-10.000000	0.258333	-15.216667	1009.166687	1023.000000	1023.000000	2046.000000
35.240002	0.137158	81.060188	20.554090	21.619972	20.955990	17.930138	0.000000	-10.000000	0.275000	-15.933333	1004.000000	1023.000000	1023.000000	2046.000000
35.259998	0.135393	80.017242	20.555185	21.232931	20.403387	17.825741	0.000000	-10.000000	0.300000	-16.933334	998.833313	1023.000000	1023.000000	2046.000000
35.279999	0.133806	79.079483	20.284338	20.992468	20.196884	17.605795	0.000000	-10.000000	0.333333	-17.966667	993.333313	1023.000000	1023.000000	2046.000000
35.299999	0.132062	78.048782	19.906054	20.901543	19.896959	17.344229	0.000000	-10.000000	0.366667	-18.916668	987.333313	1023.000000	1023.000000	2046.000000
35.320000	0.130005	76.832802	19.800327	20.506495	19.275574	17.250406	0.000000	-10.000000	0.400000	-19.833334	981.000000	1023.000000	1023.000000	2046.000000
35.340000	0.127793	75.525429	19.159740	20.358898	19.057951	16.948837	0.000000	-10.000000	0.416667	-20.866667	974.333313	1023.000000	1023.000000	2046.000000
35.360001	0.125244	74.019234	18.950188	19.989180	18.274658	16.805208	0.000000	-10.000000	0.450000	-21.883333	967.333313	1023.000000	1023.000000	2046.000000
35.380001	0.122686	72.507698	18.502632	19.659920	17.761770	16.583378	0.000000	-10.000000	0.483333	-22.950001	959.833313	1023.000000	1023.000000	2046.000000
35.400002	0.120305	71.100296	17.999271	19.519857	17.347301	16.233866	0.000000	-10.000000	0.525000	-23.900000	952.000000	1023.000000	1023.000000	2046.000000
35.419998	0.117890	69.672783	17.930113	19.136927	16.500118	16.105627	0.000000	-10.000000	0.558333	-25.033333	944.000000	1023.000000	1023.000000	2046.000000
35.439999	0.115407	68.205673	17.531052	18.820614	15.975616	15.878393	0.000000	-10.000000	0.616667	-26.066668	935.833313	1023.000000	1023.000000	2046.000000
35.459999	0.113306	66.964134	17.022675	18.633873	15.638206	15.669380	0.000000	-10.000000	0.658333	-27.133333	927.333313	1023.000000	1023.000000	2046.000000
35.480000	0.111259	65.753906	16.931189	18.462540	14.852571	15.507607	0.000000	-10.000000	0.691667	-27.950001	918.333313	1023.000000	1023.000000	2046.000000
35.500000	0.108630	64.200134	16.361012	18.331680	14.228796	15.278646	0.000000	-10.000000	0.700000	-28.616667	909.000000	1023.000000	1023.000000	2046.000000
35.520000	0.106533	62.961258	15.533197	18.571280	13.841627	15.015155	0.000000	-10.000000	0.700000	-29.000000	899.333313	1023.000000	1023.000000	2046.000000
35.540001	0.103573	61.211506	15.106503	18.348299	13.056978	14.699725	0.000000	-10.000000	0.716667	-29.233334	889.500000	1023.000000	1023.000000	2046.000000
35.560001	0.100609	59.459881	14.946877	17.713247	12.464231	14.335527	0.000000	-10.000000	0.750000	-29.633333	879.833313	1023.000000	1023.000000	2046.000000
35.580002	0.098287	58.087799	14.759286	17.174566	12.239413	13.914535	0.000000	-10.000000	0.783333	-30.133333	869.833313	1023.000000	1023.000000	2046.000000
35.599998	0.096410	56.978058	14.946463	16.631817	11.727750	13.672027	0.000000	-10.000000	0.808333	-30.600000	859.833313	1023.000000	1023.000000	2046.000000
35.619999	0.094511	55.855759	14.933138	16.286848	11.247312	13.388460	0.000000	-10.000000	0.825000	-31.000000	849.500000	1023.000000	1023.000000	2046.000000
35.639999	0.092678	54.772495	14.407974	16.356192	11.030868	12.977462	0.000000	-10.000000	0.833333	-31.233334	839.333313	1023.000000	1023.000000	2046.000000
35.660000	0.091061	53.817333	14.197608	16.413919	10.455612	12.750195	0.000000	-10.000000	0.825000	-31.133333	829.000000	1023.000000	1023.000000	2046.000000
35.680000	0.089308	52.781235	13.663948	16.455538	10.138141	12.523609	0.000000	-10.000000	0.808333	-30.766666	818.666687	1023.000000	1023.000000	2046.000000
35.700001	0.087541	51.736469	13.047152	16.715408	9.859052	12.114855	0.000000	-10.000000	0.783333	-30.166666	808.500000	1023.000000	1023.000000	2046.000000
35.720001	0.085621	50.602261	12.814708	16.702114	9.212454	11.872984	0.000000	-10.000000	0.766667	-29.799999	798.500000	1023.000000	1023.000000	2046.000000
35.740002	0.083218	49.181992	12.142816	16.744192	8.944297	11.350688	0.000000	-10.000000	0.733333	-29.350000	788.500000	1023.000000	1023.000000	2046.000000
35.759998	0.081393	48.103188	11.807950	16.777271	8.443708	11.074259	0.000000	-10.000000	0.716667	-29.183334	778.500000	1023.000000	1023.000000	2046.000000
35.779999	0.079316	46.875992	11.508837	16.657026	8.004822	10.705307	0.000000	-10.000000	0.708333	-29.166668	768.666687	1023.000000	1023.000000	2046.000000
35.799999	0.077194	45.621532	10.931820	16.592852	7.778749	10.318112	0.000000	-10.000000	0.716667	-29.250000	759.000000	1023.000000	1023.000000	2046.000000
35.820000	0.075722	44.751717	10.872999	16.383398	7.389387	10.105932	0.000000	-10.000000	0.716667	-29.216667	749.333313	1023.000000	1023.000000	2046.000000
35.840000	0.073934	43.694748	10.595607	16.252804	7.136925	9.709413	0.000000	-10.000000	0.716667	-29.250000	739.500000	1023.000000	1023.000000	2046.000000
35.860001	0.072409	42.793610	10.254960	16.101845	6.992398	9.444408	0.000000	-10.000000	0.716667	-29.283333	729.500000	1023.000000	1023.000000	2046.000000
35.880001	0.070822	41.856003	10.290028	15.996728	6.558467	9.010780	0.000000	-10.000000	0.716667	-29.233334	719.833313	1023.000000	1023.000000	2046.000000
35.900002	0.068605	40.545464	9.933389	15.724030	6.364923	8.523123	0.000000	-10.000000	0.708333	-28.966667	710.166687	1023.000000	1023.000000	2046.000000
35.919998	0.067104	39.658211	9.696939	15.542098	6.262129	8.157047	0.000000	-10.000000	0.691667	-28.583334	700.666687	1023.000000	1023.000000	2046.000000
35.939999	0.065688	38.821598	9.820501	15.230809	5.856437	7.913853	0.000000	-10.000000	0.675000	-27.900000	691.000000	1023.000000	1023.000000	2046.000000
35.959999	0.063337	37.431965	9.533221	14.653843	5.651439	7.593460	0.000000	-10.000000	0.666667	-27.400000	681.666687	1023.000000	1023.000000	2046.000000
35.980000	0.061854	36.555695	9.416036	14.250335	5.495930	7.393395	0.000000	-10.000000	0.658333	-26.983334	672.500000	1023.000000	1023.000000	2046.000000
36.000000	0.059997	35.458454	9.438260	13.721573	5.160192	7.138430	0.000000	-10.000000	0.666667	-27.133333	663.500000	1023.000000	1023.000000	2046.000000
36.020000	0.057730	34.118542	9.128438	13.288328	4.962016	6.739760	0.000000	-10.000000	0.658333	-27.233334	654.500000	1023.000000	1023.000000	2046.000000
36.040001	0.056282	33.262917	8.969614	13.033856	4.798952	6.460495	0.000000	-10.000000	0.658333	-27.400000	645.333313	1023.000000	1023.000000	2046.000000
36.060001	0.054566	32.248520	8.935386	12.602745	4.456461	6.253927	0.000000	-10.000000	0.650000	-27.400000	636.166687	1023.000000	1023.000000	2046.000000
36.080002	0.052464	31.006498	8.522475	12.269842	4.314239	5.899942	0.000000	-10.000000	0.650000	-27.400000	627.000000	1023.000000	1023.000000	2046.000000
36.099998	0.051000	30.140770	8.330925	11.994303	4.108267	5.707275	0.000000	-10.000000	0.650000	-27.333334	617.833313	1023.000000	1023.000000	2046.000000
36.119999	0.049074	29.002789	8.219701	11.513805	3.766075	5.503208	0.000000	-10.000000	0.650000	-27.216667	608.666687	1023.000000	1023.000000	2046.000000
36.139999	0.046922	27.730688	7.795175	11.245774	3.611175	5.078564	0.000000	-10.000000	0.650000	-27.150000	599.500000	1023.000000	1023.000000	2046.000000
36.160000	0.045595	26.946516	7.586258	10.963739	3.472672	4.923845	0.000000	-10.000000	0.650000	-27.100000	590.500000	1023.000000	1023.000000	2046.000000
36.180000	0.044162	26.099949	7.608202	10.618013	3.105808	4.767925	0.000000	-10.000000	0.650000	-27.233334	581.500000	1023.000000	1023.000000	2046.000000
36.200001	0.042297	24.997786	7.357256	10.335752	2.896055	4.408721	0.000000	-10.000000	0.658333	-27.283333	572.500000	1023.000000	1023.000000	2046.000000
36.220001	0.040846	24.139700	7.007447	10.026692	2.831851	4.273709	0.000000	-10.000000	0.666667	-27.700001	563.500000	1023.000000	1023.000000	2046.000000
36.240002	0.039869	23.562487	7.092065	9.727514	2.521552	4.221354	0.000000	-10.000000	0.675000	-27.833334	554.166687	1023.000000	1023.000000	2046.000000
36.259998	0.038083	22.507175	6.856930	9.472150	2.194699	3.983396	0.000000	-10.000000	0.675000	-27.983334	544.833313	1023.000000	1023.000000	2046.000000
36.279999	0.036246	21.421503	6.250595	9.471400	1.977805	3.721703	0.000000	-10.000000	0.675000	-27.850000	535.500000	1023.000000	1023.000000	2046.000000
36.299999	0.035112	20.751331	6.019592	9.371905	1.611421	3.748414	0.000000	-10.000000	0.666667	-27.783333	526.333313	1023.000000	1023.000000	2046.000000
36.320000	0.032822	19.397818	5.704836	8.784584	1.394605	3.513793	0.000000	-10.000000	0.658333	-27.799999	517.000000	1023.000000	1023.000000	2046.000000
36.340000	0.030269	17.888784	5.484727	8.031983	1.125643	3.246431	0.000000	-10.000000	0.658333	-27.850000	507.666656	1023.000000	1023.000000	2046.000000
36.360001	0.029234	17.277563	5.721213	7.330210	0.994570	3.231569	0.000000	-10.000000	0.658333	-28.016666	498.333344	1023.000000	1023.000000	2046.000000
36.380001	0.027473	16.236444	5.750729	6.705626	0.836256	2.943833	0.000000	-10.000000	0.675000	-28.116667	489.000000	1023.000000	1023.000000	2046.000000
36.400002	0.025290	14.946619	5.479817	6.341832	0.571740	2.553231	0.000000	-10.000000	0.666667	-28.116667	479.666656	1023.000000	1023.000000	2046.000000
36.419998	0.024380	14.408293	5.456199	6.122950	0.268349	2.560794	0.000000	-10.000000	0.683333	-28.183334	470.333344	1023.000000	1023.000000	2046.000000
36.439999	0.023376	13.815291	5.222697	6.048884	0.121274	2.422436	0.000000	-10.000000	0.675000	-28.100000	461.000000	1023.000000	1023.000000	2046.000000
36.459999	0.022323	13.193061	4.889869	6.147861	-0.042881	2.198213	0.000000	-10.000000	0.683333	-27.966667	451.500000	1023.000000	1023.000000	2046.000000
36.480000	0.021935	12.963837	4.814114	6.092732	-0.241756	2.298747	0.000000	-10.000000	0.666667	-27.716667	442.166656	1023.000000	1023.000000	2046.000000
36.500000	0.020302	11.998520	4.484056	6.076685	-0.513328	1.951106	0.000000	-10.000000	0.658333	-27.600000	432.833344	1023.000000	1023.000000	2046.000000
36.520000	0.018938	11.192105	4.052142	6.068617	-0.675399	1.746746	0.000000	-10.000000	0.650000	-27.433334	423.666656	1023.000000	1023.000000	2046.000000
36.540001	0.018185	10.747557	3.920690	6.061442	-0.899821	1.665246	0.000000	-10.000000	0.650000	-27.350000	414.500000	1023.000000	1023.000000	2046.000000
36.560001	0.016378	9.679294	3.498249	6.011824	-1.161264	1.330485	0.000000	-10.000000	0.650000	-27.200001	405.500000	1023.000000	1023.000000	2046.000000
36.580002	0.015561	9.196625	3.276300	5.921031	-1.269399	1.268693	0.000000	-10.000000	0.650000	-27.050001	396.500000	1023.000000	1023.000000	2046.000000
36.599998	0.014907	8.810016	3.327690	5.721950	-1.469348	1.229723	0.000000	-10.000000	0.650000	-26.966667	387.500000	1023.000000	1023.000000	2046.000000
36.619999	0.013336	7.881721	3.019913	5.565875	-1.590063	0.885996	0.000000	-10.000000	0.650000	-26.983334	378.500000	1023.000000	1023.000000	2046.000000
36.639999	0.012249	7.238888	2.991568	5.373302	-1.792215	0.666233	0.000000	-10.000000	0.650000	-26.966667	369.333344	1023.000000	1023.000000	2046.000000
36.660000	0.011044	6.527072	2.961575	5.142407	-2.017695	0.440786	0.000000	-10.000000	0.650000	-26.966667	360.333344	1023.000000	1023.000000	2046.000000
36.680000	0.009437	5.577322	2.688228	4.982660	-2.132735	0.039169	0.000000	-10.000000	0.616667	-26.733334	351.333344	1023.000000	1023.000000	2046.000000
36.700001	0.008790	5.194922	2.808099	4.763820	-2.371674	-0.005323	0.000000	-10.000000	0.616667	-26.716667	342.500000	1023.000000	1023.000000	2046.000000
36.720001	0.007596	4.489321	2.640308	4.389980	-2.464869	-0.076099	0.000000	-10.000000	0.616667	-26.616667	333.500000	1023.000000	1023.000000	2046.000000
36.740002	0.005807	3.432210	2.446556	4.118396	-2.684445	-0.448298	0.000000	-10.000000	0.658333	-26.650000	324.500000	1023.000000	1023.000000	2046.000000
36.759998	0.004783	2.826775	2.444419	3.589166	-2.940266	-0.266543	0.000000	-10.000000	0.658333	-26.766666	315.500000	1023.000000	1023.000000	2046.000000
36.779999	0.003141	1.856325	2.238883	3.262181	-3.112830	-0.531909	0.000000	-10.000000	0.658333	-26.700001	306.500000	1023.000000	1023.000000	2046.000000
36.799999	0.001308	0.772843	1.975107	3.047555	-3.388968	-0.860851	0.000000	-10.000000	0.650000	-26.683334	297.666656	1023.000000	1023.000000	2046.000000
36.820000	0.000421	0.249046	1.914093	2.669080	-3.559524	-0.774602	0.000000	-10.000000	0.650000	-26.450001	288.833344	1023.000000	1023.000000	2046.000000
36.840000	-0.001537	-0.908466	1.538870	2.449240	-3.701245	-1.195331	0.000000	-10.000000	0.650000	-26.500000	280.000000	1023.000000	1023.000000	2046.000000
36.860001	-0.003082	-1.821289	1.346680	2.158679	-3.951960	-1.374689	0.000000	-10.000000	0.616667	-26.433334	271.166656	1023.000000	1023.000000	2046.000000
36.880001	-0.004114	-2.431278	1.296603	1.746685	-4.158944	-1.315623	0.000000	-10.000000	0.600000	-26.466667	262.333344	1023.000000	1023.000000	2046.000000
36.900002	-0.006062	-3.582524	0.937478	1.474079	-4.303098	-1.690982	0.000000	-10.000000	0.575000	-26.200001	253.666672	1023.000000	1023.000000	2046.000000
36.919998	-0.007519	-4.443959	0.748084	1.114818	-4.501844	-1.805018	0.000000	-10.000000	0.583333	-26.100000	244.833328	1023.000000	1023.000000	2046.000000
36.939999	-0.008611	-5.089157	0.665909	0.783280	-4.690156	-1.848190	0.000000	-10.000000	0.575000	-25.850000	236.166672	1023.000000	1023.000000	2046.000000
36.959999	-0.010554	-6.237381	0.374802	0.479318	-4.913896	-2.177605	0.000000	-10.000000	0.566667	-25.783335	227.500000	1023.000000	1023.000000	2046.000000
36.980000	-0.011699	-6.914306	0.342536	0.100983	-5.164001	-2.193823	0.000000	-10.000000	0.566667	-25.516666	218.833328	1023.000000	1023.000000	2046.000000
37.000000	-0.013116	-7.751569	0.051703	-0.179834	-5.243214	-2.380224	0.000000	-10.000000	0.550000	-25.483334	210.333328	1023.000000	1023.000000	2046.000000
37.020000	-0.014720	-8.699731	-0.064944	-0.460354	-5.530931	-2.643502	0.000000	-10.000000	0.541667	-25.300001	201.666672	1023.000000	1023.000000	2046.000000
37.040001	-0.015973	-9.440173	-0.248869	-0.789820	-5.780686	-2.620798	0.000000	-10.000000	0.525000	-25.100000	193.333328	1023.000000	1023.000000	2046.000000
37.060001	-0.017792	-10.515125	-0.745878	-0.907731	-6.020441	-2.841076	0.000000	-10.000000	0.525000	-24.716667	185.000000	1023.000000	1023.000000	2046.000000
37.080002	-0.019375	-11.450840	-1.059308	-1.105908	-6.374181	-2.911443	0.000000	-10.000000	0.516667	-24.466667	176.833328	1023.000000	1023.000000	2046.000000
37.099998	-0.021208	-12.533785	-1.266283	-1.815609	-6.569576	-2.882317	0.000000	-10.000000	0.525000	-24.266668	168.500000	1023.000000	1023.000000	2046.000000
37.119999	-0.023377	-13.815639	-1.410032	-2.479977	-6.817284	-3.108345	0.000000	-10.000000	0.516667	-24.083334	160.166672	1023.000000	1023.000000	2046.000000
37.139999	-0.024716	-14.607044	-1.265485	-3.131911	-7.016966	-3.192681	0.000000	-10.000000	0.516667	-23.833334	152.000000	1023.000000	1023.000000	2046.000000
37.160000	-0.025880	-15.295338	-1.290689	-3.642274	-7.115868	-3.246506	0.000000	-10.000000	0.500000	-23.700001	144.166672	1023.000000	1023.000000	2046.000000
37.180000	-0.027868	-16.470083	-1.650190	-3.739396	-7.287590	-3.792907	0.000000	-10.000000	0.508333	-23.333334	136.500000	1023.000000	1023.000000	2046.000000
37.200001	-0.029021	-17.151520	-1.836197	-3.920029	-7.561913	-3.833380	0.000000	-10.000000	0.491667	-22.883333	128.833328	1023.000000	1023.000000	2046.000000
37.220001	-0.029851	-17.641926	-2.127207	-3.973612	-7.708242	-3.832866	0.000000	-10.000000	0.458333	-22.083334	121.166664	1023.000000	1023.000000	2046.000000
37.240002	-0.031435	-18.578146	-2.492752	-3.911403	-7.990957	-4.183033	0.000000	-10.000000	0.416667	-21.616667	113.666664	1023.000000	1023.000000	2046.000000
37.259998	-0.032182	-19.019676	-2.710896	-4.004817	-8.244434	-4.059530	0.000000	-10.000000	0.391667	-20.933332	106.500000	1023.000000	1023.000000	2046.000000
37.279999	-0.033665	-19.896088	-3.209467	-3.905371	-8.360813	-4.420435	0.000000	-10.000000	0.391667	-20.633333	99.500000	1023.000000	1023.000000	2046.000000
37.299999	-0.035262	-20.840052	-3.511446	-3.915459	-8.703403	-4.709743	0.000000	-10.000000	0.383333	-20.016666	92.500000	1023.000000	1023.000000	2046.000000
37.320000	-0.035865	-21.196157	-3.715942	-3.978402	-8.834894	-4.666921	0.000000	-10.000000	0.383333	-19.833334	85.833336	1023.000000	1023.000000	2046.000000
37.340000	-0.037352	-22.074802	-4.160629	-3.896254	-8.943970	-5.073950	0.000000	-10.000000	0.375000	-19.550001	79.166664	1023.000000	1023.000000	2046.000000
37.360001	-0.038115	-22.526007	-4.102495	-4.129825	-9.298388	-4.995299	0.000000	-10.000000	0.366667	-19.300001	72.833336	1023.000000	1023.000000	2046.000000
37.380001	-0.038827	-22.946751	-4.239555	-4.331258	-9.279865	-5.096073	0.000000	-10.000000	0.358333	-19.116667	66.166664	1023.000000	1023.000000	2046.000000
37.400002	-0.040214	-23.766581	-4.373605	-4.417387	-9.444033	-5.531555	0.000000	-10.000000	0.350000	-18.700001	59.833332	1023.000000	1023.000000	2046.000000
37.419998	-0.040875	-24.157139	-4.316600	-4.750211	-9.554944	-5.535383	0.000000	-10.000000	0.333333	-18.383333	53.500000	1023.000000	1023.000000	2046.000000
37.439999	-0.041951	-24.793081	-4.442129	-4.823716	-9.591237	-5.935998	0.000000	-10.000000	0.308333	-17.816668	47.500000	1023.000000	1023.000000	2046.000000
37.459999	-0.043126	-25.487560	-4.490751	-4.980153	-9.765292	-6.251365	0.000000	-10.000000	0.275000	-17.300001	41.500000	1023.000000	1023.000000	2046.000000
37.480000	-0.043514	-25.716852	-4.474729	-5.306745	-9.801089	-6.134288	0.000000	-10.000000	0.258333	-16.866667	35.666668	1023.000000	1023.000000	2046.000000
37.500000	-0.044341	-26.205746	-4.554308	-5.591758	-9.848151	-6.211528	0.000000	-10.000000	0.250000	-16.366667	30.000000	1023.000000	1023.000000	2046.000000
37.520000	-0.045838	-27.090433	-4.601562	-5.985628	-10.104684	-6.398558	0.000000	-10.000000	0.250000	-16.166668	24.666666	1023.000000	1023.000000	2046.000000
37.540001	-0.046603	-27.542175	-4.662895	-6.477448	-10.141208	-6.260623	0.000000	-10.000000	0.250000	-15.766667	19.333334	1023.000000	1023.000000	2046.000000
37.560001	-0.048010	-28.374090	-4.816841	-6.653792	-10.281786	-6.621671	0.000000	-10.000000	0.250000	-15.600000	14.000000	1023.000000	1023.000000	2046.000000
37.580002	-0.049219	-29.088402	-4.919609	-6.977333	-10.456547	-6.734914	0.000000	-10.000000	0.241667	-15.283334	8.666667	1023.000000	1023.000000	2046.000000
37.599998	-0.050004	-29.552547	-5.037454	-7.282185	-10.520037	-6.712873	0.000000	-10.000000	0.241667	-15.066667	3.666667	1023.000000	1023.000000	2046.000000
37.619999	-0.051194	-30.255539	-5.228379	-7.423474	-10.600492	-7.003192	0.000000	-10.000000	0.233333	-14.900001	-1.000000	1023.000000	1023.000000	2046.000000
37.639999	-0.052169	-30.832008	-5.299625	-7.717220	-10.759396	-7.055768	0.000000	-10.000000	0.233333	-14.650001	-5.666667	1023.000000	1023.000000	2046.000000
37.660000	-0.052684	-31.136066	-5.417369	-7.911770	-10.733886	-7.073041	0.000000	-10.000000	0.225000	-14.433333	-10.333333	1023.000000	1023.000000	2046.000000
37.680000	-0.053919	-31.865959	-5.565022	-8.053283	-10.875844	-7.371810	0.000000	-10.000000	0.216667	-14.200001	-15.166667	1023.000000	1023.000000	2046.000000
37.700001	-0.054625	-32.283337	-5.613772	-8.320368	-11.001431	-7.347767	0.000000	-10.000000	0.225000	-13.933333	-19.833334	1023.000000	1023.000000	2046.000000
37.720001	-0.055230	-32.641109	-5.760347	-8.479876	-10.985651	-7.415236	0.000000	-10.000000	0.216667	-13.666667	-24.500000	1023.000000	1023.000000	2046.000000
37.740002	-0.056330	-33.290909	-5.806962	-8.659213	-11.149030	-7.675704	0.000000	-10.000000	0.216667	-13.450000	-29.000000	1023.000000	1023.000000	2046.000000
37.759998	-0.056801	-33.569527	-5.768635	-8.957642	-11.281434	-7.561818	0.000000	-10.000000	0.200000	-13.383333	-33.500000	1023.000000	1023.000000	2046.000000
37.779999	-0.057297	-33.862621	-5.841069	-9.048300	-11.235140	-7.738113	0.000000	-10.000000	0.216667	-13.450000	-38.000000	1023.000000	1023.000000	2046.000000
37.799999	-0.058239	-34.419029	-5.874179	-9.219421	-11.402736	-7.922690	0.000000	-10.000000	0.225000	-13.366667	-42.500000	1023.000000	1023.000000	2046.000000
37.820000	-0.058409	-34.519531	-5.842170	-9.472942	-11.473485	-7.730933	0.000000	-10.000000	0.225000	-13.300000	-47.000000	1023.000000	1023.000000	2046.000000
37.840000	-0.059491	-35.159447	-6.068890	-9.532043	-11.559765	-7.998750	0.000000	-10.000000	0.200000	-13.083333	-51.500000	1023.000000	1023.000000	2046.000000
37.860001	-0.060356	-35.670429	-6.346869	-9.701314	-11.745512	-7.876735	0.000000	-10.000000	0.175000	-12.900000	-55.833332	1023.000000	1023.000000	2046.000000
37.880001	-0.061096	-36.107780	-6.650511	-9.710966	-11.806185	-7.940119	0.000000	-10.000000	0.158333	-12.683333	-60.000000	1023.000000	1023.000000	2046.000000
37.900002	-0.062841	-37.139107	-6.858236	-10.108402	-12.050635	-8.121831	0.000000	-10.000000	0.166667	-12.616667	-64.166664	1023.000000	1023.000000	2046.000000
37.919998	-0.063360	-37.445885	-6.860708	-10.594110	-12.122698	-7.868368	0.000000	-10.000000	0.166667	-12.616667	-68.500000	1023.000000	1023.000000	2046.000000
37.939999	-0.063890	-37.758862	-6.749880	-10.712662	-12.130445	-8.165874	0.000000	-10.000000	0.166667	-12.616667	-72.833336	1023.000000	1023.000000	2046.000000
37.959999	-0.064623	-38.191925	-6.740207	-10.980762	-12.239478	-8.231479	0.000000	-10.000000	0.150000	-12.450000	-77.000000	1023.000000	1023.000000	2046.000000
37.980000	-0.064938	-38.378300	-6.885173	-10.979138	-12.270123	-8.243862	0.000000	-10.000000	0.150000	-12.050000	-81.000000	1023.000000	1023.000000	2046.000000
38.000000	-0.065994	-39.002247	-7.193930	-10.752077	-12.349442	-8.706799	0.000000	-10.000000	0.141667	-11.333334	-85.000000	1023.000000	1023.000000	2046.000000
38.020000	-0.066635	-39.381157	-7.379047	-10.807291	-12.575330	-8.619488	0.000000	-10.000000	0.133333	-10.516667	-88.833336	1023.000000	1023.000000	2046.000000
38.040001	-0.066696	-39.417149	-7.598859	-10.583793	-12.598665	-8.635833	0.000000	-10.000000	0.116667	-9.483334	-92.333336	1023.000000	1023.000000	2046.000000
38.060001	-0.067357	-39.808270	-7.840608	-10.365143	-12.757404	-8.845115	0.000000	-10.000000	0.100000	-8.566668	-95.500000	1023.000000	1023.000000	2046.000000
38.080002	-0.067846	-40.096760	-8.008430	-10.224402	-13.016601	-8.847329	0.000000	-10.000000	0.091667	-7.650000	-98.500000	1023.000000	1023.000000	2046.000000
38.099998	-0.067691	-40.005650	-8.300972	-9.885545	-12.922038	-8.897097	0.000000	-10.000000	0.091667	-7.016667	-101.166664	1023.000000	1023.000000	2046.000000
38.119999	-0.068231	-40.324780	-8.493146	-9.637097	-13.104611	-9.089924	0.000000	-10.000000	0.100000	-6.533333	-103.500000	1023.000000	1023.000000	2046.000000
38.139999	-0.068502	-40.484829	-8.598332	-9.581201	-13.278749	-9.026547	0.000000	-10.000000	0.100000	-6.283333	-105.500000	1023.000000	1023.000000	2046.000000
38.160000	-0.068303	-40.367157	-8.630076	-9.452682	-13.169124	-9.115277	0.000000	-10.000000	0.100000	-6.233334	-107.500000	1023.000000	1023.000000	2046.000000
38.180000	-0.068923	-40.733341	-8.607318	-9.513905	-13.278999	-9.333117	0.000000	-10.000000	0.100000	-6.416667	-109.500000	1023.000000	1023.000000	2046.000000
38.200001	-0.069053	-40.810337	-8.578047	-9.673550	-13.271439	-9.287302	0.000000	-10.000000	0.108333	-6.750000	-111.833336	1023.000000	1023.000000	2046.000000
38.220001	-0.069451	-41.045559	-8.544941	-9.690299	-13.226740	-9.583577	0.000000	-10.000000	0.108333	-6.916667	-114.166664	1023.000000	1023.000000	2046.000000
38.240002	-0.070350	-41.576935	-8.483539	-9.856504	-13.368588	-9.868302	0.000000	-10.000000	0.108333	-6.933333	-116.500000	1023.000000	1023.000000	2046.000000
38.259998	-0.070308	-41.552223	-8.414135	-10.071742	-13.343177	-9.723168	0.000000	-10.000000	0.100000	-6.750000	-118.833336	1023.000000	1023.000000	2046.000000
38.279999	-0.070481	-41.654045	-8.336665	-10.154302	-13.313727	-9.849352	0.000000	-10.000000	0.100000	-6.500000	-121.166664	1023.000000	1023.000000	2046.000000
38.299999	-0.071325	-42.153347	-8.347059	-10.485926	-13.420216	-9.900147	0.000000	-10.000000	0.100000	-6.233333	-123.500000	1023.000000	1023.000000	2046.000000
38.320000	-0.071373	-42.181564	-8.274655	-10.786135	-13.420403	-9.700372	0.000000	-10.000000	0.100000	-6.033333	-125.500000	1023.000000	1023.000000	2046.000000
38.340000	-0.071966	-42.531921	-8.283075	-10.904187	-13.392444	-9.952214	0.000000	-10.000000	0.091667	-5.950000	-127.500000	1023.000000	1023.000000	2046.000000
38.360001	-0.073043	-43.168266	-8.348277	-11.308495	-13.552721	-9.958773	0.000000	-10.000000	0.091667	-5.800000	-130.166672	1023.000000	1023.000000	2046.000000
38.380001	-0.073157	-43.235714	-8.336802	-11.419937	-13.524381	-9.954596	0.000000	-10.000000	0.083333	-5.650000	-132.833328	1023.000000	1023.000000	2046.000000
38.400002	-0.073821	-43.628212	-8.485168	-11.533648	-13.444373	-10.165024	0.000000	-10.000000	0.083333	-5.550000	-134.833328	1023.000000	1023.000000	2046.000000
38.419998	-0.074534	-44.049423	-8.500991	-11.778314	-13.631993	-10.138126	0.000000	-10.000000	0.075000	-5.550000	-136.166672	1023.000000	1023.000000	2046.000000
38.439999	-0.074654	-44.120361	-8.518903	-11.847055	-13.573012	-10.181391	0.000000	-10.000000	0.083333	-5.516667	-137.166672	1023.000000	1023.000000	2046.000000
38.459999	-0.075523	-44.634174	-8.644466	-12.007258	-13.619067	-10.363380	0.000000	-10.000000	0.091667	-5.400000	-138.833328	1023.000000	1023.000000	2046.000000
38.480000	-0.075546	-44.647766	-8.605844	-12.162292	-13.659984	-10.219645	0.000000	-10.000000	0.100000	-5.150000	-140.500000	1023.000000	1023.000000	2046.000000
38.500000	-0.075737	-44.760452	-8.684811	-12.140997	-13.546596	-10.388051	0.000000	-10.000000	0.091667	-4.800000	-142.333328	1023.000000	1023.000000	2046.000000
38.520000	-0.076357	-45.127106	-8.666305	-12.334928	-13.735854	-10.390020	0.000000	-10.000000	0.091667	-4.366667	-144.000000	1023.000000	1023.000000	2046.000000
38.540001	-0.076169	-45.015942	-8.694394	-12.404078	-13.588451	-10.329019	0.000000	-10.000000	0.075000	-3.800000	-145.500000	1023.000000	1023.000000	2046.000000
38.560001	-0.076220	-45.045856	-8.615305	-12.339571	-13.566111	-10.524867	0.000000	-10.000000	0.066667	-2.966667	-146.833328	1023.000000	1023.000000	2046.000000
38.580002	-0.076467	-45.191914	-8.527166	-12.517084	-13.651261	-10.496402	0.000000	-10.000000	0.058333	-1.833333	-147.666672	1023.000000	1023.000000	2046.000000
38.599998	-0.075732	-44.757675	-8.382361	-12.462452	-13.516322	-10.396539	0.000000	-10.000000	0.058333	-0.483333	-148.000000	1023.000000	1023.000000	2046.000000
38.619999	-0.075551	-44.650547	-8.323439	-12.378263	-13.436476	-10.512367	0.000000	-10.000000	0.058333	1.266667	-148.000000	1023.000000	1023.000000	2046.000000
38.639999	-0.075420	-44.573074	-8.265372	-12.476194	-13.475451	-10.356056	0.000000	-10.000000	0.041667	3.183333	-148.000000	1023.000000	1023.000000	2046.000000
38.660000	-0.074912	-44.272999	-8.283912	-12.376938	-13.358211	-10.253940	0.000000	-10.000000	0.025000	5.083333	-148.000000	1023.000000	1023.000000	2046.000000
38.680000	-0.075009	-44.330055	-8.530551	-12.207157	-13.297575	-10.294774	0.000000	-10.000000	0.008333	6.450000	-148.000000	1023.000000	1023.000000	2046.000000
38.700001	-0.074950	-44.295727	-8.622489	-12.238674	-13.400390	-10.034175	0.000000	-10.000000	0.000000	7.250000	-148.000000	1023.000000	1023.000000	2046.000000
38.720001	-0.074752	-44.178616	-8.635500	-12.346520	-13.220143	-9.976453	0.000000	-10.000000	0.000000	7.716667	-148.000000	1023.000000	1023.000000	2046.000000
38.740002	-0.074648	-44.117008	-8.512116	-12.539659	-13.206569	-9.858665	0.000000	-10.000000	0.000000	7.766667	-148.000000	1023.000000	1023.000000	2046.000000
38.759998	-0.073400	-43.379589	-8.193273	-12.525367	-13.047743	-9.613208	0.000000	-10.000000	0.000000	8.083334	-148.000000	1023.000000	1023.000000	2046.000000
38.779999	-0.072582	-42.895790	-8.105392	-12.335232	-12.801683	-9.653483	0.000000	-10.000000	0.000000	8.766666	-148.000000	1023.000000	1023.000000	2046.000000
38.799999	-0.072307	-42.733322	-8.223415	-12.137943	-12.747150	-9.624813	0.000000	-10.000000	-0.016667	10.033334	-119.666664	1023.000000	1023.000000	2046.000000
38.820000	-0.071392	-42.192726	-8.345094	-11.727222	-12.581671	-9.538740	0.000000	-10.000000	-0.066667	13.116667	-59.500000	1023.000000	1023.000000	2046.000000
38.840000	-0.070933	-41.921211	-8.523557	-11.384125	-12.485050	-9.528481	0.000000	-10.000000	-0.116667	15.700001	0.666667	1023.000000	1023.000000	2046.000000
38.860001	-0.069984	-41.360294	-8.622445	-11.039875	-12.503225	-9.194749	0.000000	-10.000000	-0.150000	17.850000	32.500000	1023.000000	1023.000000	2046.000000
38.880001	-0.068291	-40.359913	-8.680342	-10.541138	-12.205194	-8.933241	0.000000	-10.000000	-0.166667	18.216667	34.500000	1023.000000	1023.000000	2046.000000
38.900002	-0.067532	-39.911404	-8.837732	-10.040289	-12.151792	-8.881590	0.000000	-10.000000	-0.208333	19.150000	38.500000	1023.000000	1023.000000	2046.000000
38.919998	-0.065574	-38.754051	-8.811764	-9.466763	-11.846525	-8.628998	0.000000	-10.000000	-0.258333	20.316668	44.666668	1023.000000	1023.000000	2046.000000
38.939999	-0.064259	-37.976772	-8.849604	-8.970695	-11.631778	-8.524694	0.000000	-10.000000	-0.300000	21.683334	51.166668	1023.000000	1023.000000	2046.000000
38.959999	-0.062702	-37.057102	-8.830900	-8.724164	-11.381944	-8.120093	0.000000	-10.000000	-0.316667	22.883333	58.000000	1023.000000	1023.000000	2046.000000
38.980000	-0.060742	-35.898712	-8.616158	-8.372778	-10.961568	-7.948210	0.000000	-10.000000	-0.350000	24.200001	65.333336	1023.000000	1023.000000	2046.000000
39.000000	-0.059291	-35.041183	-8.420652	-8.237847	-10.596744	-7.785939	0.000000	-10.000000	-0.383333	25.316668	73.166664	1023.000000	1023.000000	2046.000000
39.020000	-0.057292	-33.859741	-8.096319	-8.045073	-10.163054	-7.555297	0.000000	-10.000000	-0.416667	26.366667	81.500000	1023.000000	1023.000000	2046.000000
39.040001	-0.055288	-32.675117	-7.735552	-7.770414	-9.708200	-7.460951	0.000000	-10.000000	-0.441667	27.366667	90.166664	1023.000000	1023.000000	2046.000000
39.060001	-0.053408	-31.564163	-7.366921	-7.725351	-9.319401	-7.152491	0.000000	-10.000000	-0.475000	28.416668	99.166664	1023.000000	1023.000000	2046.000000
39.080002	-0.050730	-29.981609	-6.851986	-7.466219	-8.810301	-6.853103	0.000000	-10.000000	-0.541667	29.333334	108.500000	1023.000000	1023.000000	2046.000000
39.099998	-0.048562	-28.699875	-6.514029	-7.394497	-8.286694	-6.504655	0.000000	-10.000000	-0.566667	30.433334	118.000000	1023.000000	1023.000000	2046.000000
39.119999	-0.046404	-27.424612	-6.057486	-7.334798	-7.929060	-6.103270	0.000000	-10.000000	-0.591667	31.166666	128.000000	1023.000000	1023.000000	2046.000000
39.139999	-0.044268	-26.162582	-5.654151	-7.296902	-7.458860	-5.752669	0.000000	-10.000000	-0.591667	31.883333	138.166672	1023.000000	1023.000000	2046.000000
39.160000	-0.042623	-25.190027	-5.408216	-7.283732	-7.052527	-5.445551	0.000000	-10.000000	-0.608333	31.983334	148.833328	1023.000000	1023.000000	2046.000000
39.180000	-0.040499	-23.935120	-4.991113	-7.150967	-6.648052	-5.144988	0.000000	-10.000000	-0.616667	32.150002	159.500000	1023.000000	1023.000000	2046.000000
39.200001	-0.038554	-22.785599	-4.811335	-6.944024	-6.105214	-4.925027	0.000000	-10.000000	-0.625000	32.316666	170.333328	1023.000000	1023.000000	2046.000000
39.220001	-0.036603	-21.632509	-4.468198	-6.795845	-5.795354	-4.573112	0.000000	-10.000000	-0.658333	32.583332	181.166672	1023.000000	1023.000000	2046.000000
39.240002	-0.034262	-20.248579	-4.107864	-6.501121	-5.335917	-4.303679	0.000000	-10.000000	-0.666667	32.866669	191.833328	1023.000000	1023.000000	2046.000000
39.259998	-0.032276	-19.075264	-3.921790	-6.233235	-4.839824	-4.080414	0.000000	-10.000000	-0.666667	32.933334	202.666672	1023.000000	1023.000000	2046.000000
39.279999	-0.030300	-17.907154	-3.616037	-6.057784	-4.488511	-3.744822	0.000000	-10.000000	-0.650000	33.233334	213.666672	1023.000000	1023.000000	2046.000000
39.299999	-0.027944	-16.514902	-3.328598	-5.797980	-3.952041	-3.436283	0.000000	-10.000000	-0.650000	33.316669	224.833328	1023.000000	1023.000000	2046.000000
39.320000	-0.025671	-15.171378	-3.026151	-5.473085	-3.469303	-3.202839	0.000000	-10.000000	-0.650000	33.300003	236.000000	1023.000000	1023.000000	2046.000000
39.340000	-0.023938	-14.147437	-2.795152	-5.311027	-3.149418	-2.891840	0.000000	-10.000000	-0.650000	33.133335	247.000000	1023.000000	1023.000000	2046.000000
39.360001	-0.021502	-12.707473	-2.368720	-5.022122	-2.754878	-2.561753	0.000000	-10.000000	-0.633333	32.916668	258.000000	1023.000000	1023.000000	2046.000000
39.380001	-0.019246	-11.374104	-2.034252	-4.772700	-2.304679	-2.262473	0.000000	-10.000000	-0.625000	33.133335	269.000000	1023.000000	1023.000000	2046.000000
39.400002	-0.016937	-10.009686	-1.649966	-4.485811	-1.964100	-1.909809	0.000000	-10.000000	-0.625000	33.083336	280.000000	1023.000000	1023.000000	2046.000000
39.419998	-0.014136	-8.354482	-1.260662	-4.112407	-1.453457	-1.527955	0.000000	-10.000000	-0.641667	33.166668	291.000000	1023.000000	1023.000000	2046.000000
39.439999	-0.011955	-7.065372	-1.030776	-3.831944	-1.077362	-1.125290	0.000000	-10.000000	-0.641667	33.033333	302.166656	1023.000000	1023.000000	2046.000000
39.459999	-0.009842	-5.816583	-0.671388	-3.611495	-0.824728	-0.708972	0.000000	-10.000000	-0.625000	32.933334	313.333344	1023.000000	1023.000000	2046.000000
39.480000	-0.007593	-4.487229	-0.588493	-3.157530	-0.327275	-0.413932	0.000000	-10.000000	-0.625000	33.049999	324.500000	1023.000000	1023.000000	2046.000000
39.500000	-0.005689	-3.362494	-0.575582	-2.753326	-0.047385	0.013799	0.000000	-10.000000	-0.600000	32.666668	335.333344	1023.000000	1023.000000	2046.000000
39.520000	-0.003878	-2.291888	-0.344431	-2.459365	0.148576	0.363331	0.000000	-10.000000	-0.600000	32.383331	346.333344	1023.000000	1023.000000	2046.000000
39.540001	-0.002010	-1.187867	-0.108930	-2.305204	0.554880	0.671388	0.000000	-10.000000	-0.575000	32.083336	357.166656	1023.000000	1023.000000	2046.000000
39.560001	0.000053	0.031534	0.242551	-2.037432	0.835771	0.990643	0.000000	-10.000000	-0.591667	31.933334	368.000000	1023.000000	1023.000000	2046.000000
39.580002	0.002748	1.623893	0.786537	-1.655143	1.188129	1.304369	0.000000	-10.000000	-0.583333	32.250000	378.666656	1023.000000	1023.000000	2046.000000
39.599998	0.005319	3.143555	1.066162	-1.217204	1.648359	1.646239	0.000000	-10.000000	-0.583333	32.016666	389.333344	1023.000000	1023.000000	2046.000000
39.619999	0.007024	4.151214	1.105747	-0.812824	1.955003	1.903287	0.000000	-10.000000	-0.566667	32.283333	400.000000	1023.000000	1023.000000	2046.000000
39.639999	0.008310	4.911463	1.162126	-0.437926	2.203964	1.983299	0.000000	-10.000000	-0.566667	32.033333	410.666656	1023.000000	1023.000000	2046.000000
39.660000	0.009756	5.765996	1.146872	-0.040801	2.510278	2.149648	0.000000	-10.000000	-0.558333	31.966667	421.500000	1023.000000	1023.000000	2046.000000
39.680000	0.011611	6.862015	1.259184	0.473150	2.707205	2.422475	0.000000	-10.000000	-0.550000	31.483334	432.166656	1023.000000	1023.000000	2046.000000
39.700001	0.013678	8.083703	1.291720	1.108051	3.116501	2.567431	0.000000	-10.000000	-0.533333	31.250000	442.833344	1023.000000	1023.000000	2046.000000
39.720001	0.015845	9.364188	1.416079	1.721697	3.368234	2.858178	0.000000	-10.000000	-0.516667	31.066668	453.166656	1023.000000	1023.000000	2046.000000
39.740002	0.018048	10.666498	1.535746	2.304662	3.710186	3.115904	0.000000	-10.000000	-0.516667	30.950001	463.666656	1023.000000	1023.000000	2046.000000
39.759998	0.020359	12.032248	1.777322	2.841346	4.045576	3.368005	0.000000	-10.000000	-0.508333	30.766666	474.000000	1023.000000	1023.000000	2046.000000
39.779999	0.022636	13.377868	1.930760	3.297577	4.383761	3.765771	0.000000	-10.000000	-0.508333	30.583334	484.333344	1023.000000	1023.000000	2046.000000
39.799999	0.024987	14.767315	2.272591	3.630893	4.814390	4.049441	0.000000	-10.000000	-0.508333	30.633333	494.500000	1023.000000	1023.000000	2046.000000
39.820000	0.027635	16.332289	2.736400	3.909989	5.276347	4.409554	0.000000	-10.000000	-0.516667	30.500000	504.500000	1023.000000	1023.000000	2046.000000
39.840000	0.030133	17.808865	3.043352	4.261363	5.781917	4.722232	0.000000	-10.000000	-0.516667	30.500000	514.833313	1023.000000	1023.000000	2046.000000
39.860001	0.032658	19.301058	3.632921	4.618363	6.191998	4.857776	0.000000	-10.000000	-0.508333	30.483334	525.166687	1023.000000	1023.000000	2046.000000
39.880001	0.035175	20.788162	4.103906	4.789012	6.710629	5.184615	0.000000	-10.000000	-0.500000	30.500000	535.500000	1023.000000	1023.000000	2046.000000
39.900002	0.037781	22.328465	4.578135	5.085482	7.189600	5.475249	0.000000	-10.000000	-0.500000	30.500000	545.500000	1023.000000	1023.000000	2046.000000
39.919998	0.040114	23.707321	5.169095	5.137427	7.563554	5.837245	0.000000	-10.000000	-0.500000	30.500000	555.500000	1023.000000	1023.000000	2046.000000
39.939999	0.042243	24.965677	5.506334	5.205124	8.073275	6.180944	0.000000	-10.000000	-0.491667	30.250000	565.666687	1023.000000	1023.000000	2046.000000
39.959999	0.044206	26.125799	6.008923	5.311684	8.446577	6.358614	0.000000	-10.000000	-0.491667	30.350000	576.000000	1023.000000	1023.000000	2046.000000
39.980000	0.046040	27.209551	6.360697	5.328326	8.826437	6.694091	0.000000	-10.000000	-0.475000	30.133333	586.333313	1023.000000	1023.000000	2046.000000
40.000000	0.048078	28.414026	6.654689	5.614987	9.205843	6.938507	0.000000	-10.000000	-0.466667	30.100000	596.500000	1023.000000	1023.000000	2046.000000
40.020000	0.049977	29.536444	7.040102	5.842325	9.571117	7.082901	0.000000	-10.000000	-0.441667	29.666668	606.500000	1023.000000	1023.000000	2046.000000
40.040001	0.051531	30.455046	7.229645	6.023542	9.852375	7.349483	0.000000	-10.000000	-0.441667	29.066668	616.500000	1023.000000	1023.000000	2046.000000
40.060001	0.053528	31.635231	7.547522	6.362299	10.201624	7.523788	0.000000	-10.000000	-0.441667	28.766666	626.166687	1023.000000	1023.000000	2046.000000
40.080002	0.055017	32.515163	7.777245	6.480023	10.564087	7.693808	0.000000	-10.000000	-0.433333	28.200001	635.833313	1023.000000	1023.000000	2046.000000
40.099998	0.056658	33.485165	7.941634	6.669794	10.883290	7.990445	0.000000	-10.000000	-0.416667	28.016666	642.166687	1023.000000	1023.000000	2046.000000
40.119999	0.058375	34.499622	8.204991	6.952641	11.281604	8.060385	0.000000	-10.000000	-0.400000	27.300001	651.500000	1023.000000	1023.000000	2046.000000
40.139999	0.059748	35.311245	8.466846	7.003368	11.574140	8.266892	0.000000	-10.000000	-0.400000	26.900000	660.500000	1023.000000	1023.000000	2046.000000
40.160000	0.061825	36.538528	8.797507	7.190039	11.903858	8.647125	0.000000	-10.000000	-0.383333	26.483334	672.500000	1023.000000	1023.000000	2046.000000
40.180000	0.063824	37.720016	9.192410	7.499314	12.332170	8.696123	0.000000	-10.000000	-0.375000	26.400000	681.333313	1023.000000	1023.000000	2046.000000
40.200001	0.065676	38.814747	9.485428	7.615164	12.681407	9.032747	0.000000	-10.000000	-0.366667	26.300001	690.166687	1023.000000	1023.000000	2046.000000
40.220001	0.068082	40.236610	9.827502	7.972193	13.102193	9.334722	0.000000	-10.000000	-0.366667	26.133333	699.000000	1023.000000	1023.000000	2046.000000
40.240002	0.069768	41.232716	10.065190	8.139086	13.478073	9.550368	0.000000	-10.000000	-0.375000	25.916668	707.833313	1023.000000	1023.000000	2046.000000
40.259998	0.071414	42.205471	10.233257	8.152111	13.746940	10.073162	0.000000	-10.000000	-0.383333	25.733334	716.500000	1023.000000	1023.000000	2046.000000
40.279999	0.073802	43.617222	10.416768	8.809014	14.214188	10.177254	0.000000	-10.000000	-0.400000	25.650000	725.166687	1023.000000	1023.000000	2046.000000
40.299999	0.075370	44.543839	10.479183	9.124763	14.394956	10.544936	0.000000	-10.000000	-0.408333	25.800001	733.666687	1023.000000	1023.000000	2046.000000
40.320000	0.077057	45.540668	10.591432	9.413294	14.657513	10.878429	0.000000	-10.000000	-0.408333	25.933334	742.333313	1023.000000	1023.000000	2046.000000
40.340000	0.078547	46.421280	11.041783	9.541557	14.895039	10.942902	0.000000	-10.000000	-0.391667	25.816668	750.833313	1023.000000	1023.000000	2046.000000
40.360001	0.080125	47.354076	11.541527	9.568214	14.983046	11.261289	0.000000	-10.000000	-0.366667	25.500000	759.500000	1023.000000	1023.000000	2046.000000
40.380001	0.082653	48.848145	11.904779	10.001054	15.365526	11.576785	0.000000	-10.000000	-0.366667	25.316668	768.000000	1023.000000	1023.000000	2046.000000
40.400002	0.084369	49.862274	12.070720	10.407994	15.728917	11.654643	0.000000	-10.000000	-0.375000	25.283333	776.500000	1023.000000	1023.000000	2046.000000
40.419998	0.085224	50.367455	12.041113	10.578812	15.848033	11.899498	0.000000	-10.000000	-0.366667	25.116667	785.000000	1023.000000	1023.000000	2046.000000
40.439999	0.086137	50.907196	11.921224	10.926740	16.088327	11.970906	0.000000	-10.000000	-0.350000	24.816668	793.500000	1023.000000	1023.000000	2046.000000
40.459999	0.086907	51.362015	11.835695	11.275208	16.318930	11.932181	0.000000	-10.000000	-0.333333	24.616667	801.833313	1023.000000	1023.000000	2046.000000
40.480000	0.088349	52.214401	11.917122	11.564554	16.445524	12.287199	0.000000	-10.000000	-0.375000	24.816668	810.000000	1023.000000	1023.000000	2046.000000
40.500000	0.090273	53.351158	11.943882	12.192710	16.781055	12.433512	0.000000	-10.000000	-0.391667	25.183334	818.166687	1023.000000	1023.000000	2046.000000
40.520000	0.091894	54.309307	12.050798	12.810971	17.007183	12.440353	0.000000	-10.000000	-0.416667	25.666668	826.500000	1023.000000	1023.000000	2046.000000
40.540001	0.093503	55.260033	12.235806	13.159625	17.147028	12.717575	0.000000	-10.000000	-0.408333	26.033335	835.166687	1023.000000	1023.000000	2046.000000
40.560001	0.095464	56.419353	12.470089	13.551558	17.293238	13.104466	0.000000	-10.000000	-0.391667	26.233334	843.833313	1023.000000	1023.000000	2046.000000
40.580002	0.097453	57.594646	12.640951	14.072832	17.675735	13.205126	0.000000	-10.000000	-0.383333	25.916668	852.500000	1023.000000	1023.000000	2046.000000
40.599998	0.098860	58.426105	12.955514	14.193237	17.850481	13.426874	0.000000	-10.000000	-0.341667	25.516666	861.166687	1023.000000	1023.000000	2046.000000
40.619999	0.100933	59.651531	13.320811	14.334452	18.071285	13.924982	0.000000	-10.000000	-0.308333	24.700001	869.666687	1023.000000	1023.000000	2046.000000
40.639999	0.103255	61.023495	13.690148	14.805254	18.511740	14.016356	0.000000	-10.000000	-0.283333	24.100000	878.000000	1023.000000	1023.000000	2046.000000
40.660000	0.104955	62.028694	14.122900	14.967632	18.808590	14.129574	0.000000	-10.000000	-0.283333	23.566668	886.000000	1023.000000	1023.000000	2046.000000
40.680000	0.106990	63.231033	14.654664	15.031866	19.040722	14.503781	0.000000	-10.000000	-0.300000	23.366667	894.000000	1023.000000	1023.000000	2046.000000
40.700001	0.109451	64.685555	15.189071	15.224748	19.480175	14.791564	0.000000	-10.000000	-0.308333	23.750000	902.000000	1023.000000	1023.000000	2046.000000
40.720001	0.111240	65.742905	15.612359	15.313704	19.935814	14.881032	0.000000	-10.000000	-0.316667	24.083334	910.000000	1023.000000	1023.000000	2046.000000
40.740002	0.112401	66.428917	16.148188	15.097967	20.065464	15.117302	0.000000	-10.000000	-0.325000	24.400000	918.000000	1023.000000	1023.000000	2046.000000
40.759998	0.114166	67.471970	16.640450	15.115283	20.277910	15.438329	0.000000	-10.000000	-0.308333	24.150000	926.000000	1023.000000	1023.000000	2046.000000
40.779999	0.115836	68.459076	16.921448	15.357991	20.732201	15.447438	0.000000	-10.000000	-0.283333	23.633333	934.000000	1023.000000	1023.000000	2046.000000
40.799999	0.116609	68.915634	17.192099	15.350185	20.825937	15.547416	0.000000	-10.000000	-0.250000	23.100000	942.000000	1023.000000	1023.000000	2046.000000
40.820000	0.117912	69.686111	17.539686	15.368553	20.855190	15.922680	0.000000	-10.000000	-0.225000	22.266666	950.000000	1023.000000	1023.000000	2046.000000
40.840000	0.119608	70.688393	17.778337	15.653285	21.270540	15.986230	0.000000	-10.000000	-0.200000	21.633333	957.666687	1023.000000	1023.000000	2046.000000
40.860001	0.120276	71.082993	17.948437	15.762909	21.404541	15.967110	0.000000	-10.000000	-0.183333	20.883333	965.000000	1023.000000	1023.000000	2046.000000
40.880001	0.121222	71.642113	18.182373	15.638740	21.438978	16.382025	0.000000	-10.000000	-0.166667	20.533335	972.000000	1023.000000	1023.000000	2046.000000
40.900002	0.122846	72.601830	18.422863	15.821467	21.740799	16.616701	0.000000	-10.000000	-0.158333	19.966667	978.833313	1023.000000	1023.000000	2046.000000
40.919998	0.123968	73.265373	18.622078	16.039455	22.003181	16.600660	0.000000	-10.000000	-0.150000	19.500000	985.666687	1023.000000	1023.000000	2046.000000
40.939999	0.124842	73.781860	18.933413	16.081200	22.049919	16.717327	0.000000	-10.000000	-0.150000	19.216667	992.166687	1023.000000	1023.000000	2046.000000
40.959999	0.126340	74.666969	19.299875	16.084391	22.170807	17.111897	0.000000	-10.000000	-0.133333	19.050001	998.666687	1023.000000	1023.000000	2046.000000
40.980000	0.128323	75.838783	19.509586	16.465946	22.646700	17.216551	0.000000	-10.000000	-0.116667	18.850000	1005.000000	1023.000000	1023.000000	2046.000000
41.000000	0.129092	76.293549	19.673391	16.616695	22.746721	17.256742	0.000000	-10.000000	-0.083333	17.950001	1011.333313	1023.000000	1023.000000	2046.000000
41.020000	0.129537	76.556450	19.854818	16.422113	22.616716	17.662800	0.000000	-10.000000	-0.066667	16.900000	1017.500000	1023.000000	1023.000000	2046.000000
41.040001	0.131364	77.636093	19.992577	17.039709	22.960608	17.643202	0.000000	-10.000000	-0.041667	15.233334	1023.333313	1023.000000	1023.000000	2046.000000
41.060001	0.131844	77.919617	19.932215	17.387392	22.872326	17.727686	0.000000	-10.000000	-0.025000	13.700000	1028.833374	1023.000000	1023.000000	2046.000000
41.080002	0.132385	78.239639	20.045031	17.414408	22.619703	18.160498	0.000000	-10.000000	-0.008333	12.350000	1033.666626	1023.000000	1023.000000	2046.000000
41.099998	0.133481	78.887543	20.306124	17.638483	22.856224	18.086712	0.000000	-10.000000	0.000000	11.583334	1038.000000	1023.000000	1023.000000	2046.000000
41.119999	0.133850	79.105614	20.647314	17.585873	22.764551	18.107880	0.000000	-10.000000	0.000000	11.600000	1042.000000	1023.000000	1023.000000	2046.000000
41.139999	0.135510	80.086288	21.103859	17.677130	22.726093	18.579208	0.000000	-10.000000	0.000000	11.883333	1046.000000	1023.000000	1023.000000	2046.000000
41.160000	0.137154	81.057854	21.190178	18.253466	23.144104	18.470104	0.000000	-10.000000	-0.008333	12.383333	1050.000000	1023.000000	1023.000000	2046.000000
41.180000	0.136781	80.837837	21.111403	18.279577	22.961761	18.485096	0.000000	-10.000000	-0.008333	12.116667	1054.000000	1023.000000	1023.000000	2046.000000
41.200001	0.136989	80.960701	20.991777	18.424873	22.962933	18.581118	0.000000	-10.000000	-0.008333	11.400001	1058.000000	1023.000000	1023.000000	2046.000000
41.220001	0.136694	80.786041	20.659277	18.817287	23.090145	18.219330	0.000000	-10.000000	0.008333	10.133333	1061.833374	1023.000000	1023.000000	2046.000000
41.240002	0.135860	80.293083	20.549202	18.760643	22.680311	18.302923	0.000000	-10.000000	0.016667	9.016666	1065.500000	1023.000000	1023.000000	2046.000000
41.259998	0.136532	80.690468	20.313826	19.282116	22.885511	18.209013	0.000000	-10.000000	0.033333	7.833333	1068.666626	1023.000000	1023.000000	2046.000000
41.279999	0.136145	80.461441	20.041538	19.671976	22.835840	17.912090	0.000000	-10.000000	0.041667	6.800000	1071.666626	1023.000000	1023.000000	2046.000000
41.299999	0.136127	80.451317	20.119913	19.750437	22.388510	18.192455	0.000000	-10.000000	0.066667	5.550000	1074.166626	1023.000000	1023.000000	2046.000000
41.320000	0.137010	80.972847	19.969130	20.276596	22.700321	18.026802	0.000000	-10.000000	0.075000	4.066667	1076.333374	1023.000000	1023.000000	2046.000000
41.340000	0.136620	80.742348	19.846792	20.433300	22.578398	17.883856	0.000000	-10.000000	0.083333	2.433333	1077.833374	1023.000000	1023.000000	2046.000000
41.360001	0.137087	81.018661	19.987425	20.341602	22.435017	18.254616	0.000000	-10.000000	0.075000	1.033333	1078.666626	1023.000000	1023.000000	2046.000000
41.380001	0.138379	81.781731	20.037592	20.704679	22.841404	18.198057	0.000000	-10.000000	0.075000	-0.350000	1079.000000	1023.000000	1023.000000	2046.000000
41.400002	0.138379	81.782021	20.097240	20.687738	22.752329	18.244715	0.000000	-10.000000	0.075000	-1.066667	1079.000000	1023.000000	1023.000000	2046.000000
41.419998	0.139578	82.490318	20.406498	20.736105	22.865295	18.482420	0.000000	-10.000000	0.066667	-1.066667	1079.000000	1023.000000	1023.000000	2046.000000
41.439999	0.140166	82.837944	20.464731	20.939892	23.201845	18.231474	0.000000	-10.000000	0.058333	-0.100000	1079.000000	1023.000000	1023.000000	2046.000000
41.459999	0.140831	83.231270	20.882401	20.649858	23.048954	18.650057	0.000000	-10.000000	0.050000	1.766667	1079.000000	1023.000000	1023.000000	2046.000000
41.480000	0.142071	83.964195	21.042784	20.820585	23.565901	18.534924	0.000000	-10.000000	0.050000	3.800000	1079.500000	1023.000000	1023.000000	2046.000000
41.500000	0.141387	83.559608	21.242193	20.402225	23.359068	18.556120	0.000000	-10.000000	0.050000	5.483334	1080.333374	1023.000000	1023.000000	2046.000000
41.520000	0.141984	83.912529	21.626070	20.082218	23.433411	18.770828	0.000000	-10.000000	0.066667	5.550000	1082.166626	1023.000000	1023.000000	2046.000000
41.540001	0.141996	83.919815	21.546438	20.142555	23.760485	18.470333	0.000000	-10.000000	0.083333	4.233334	1083.833374	1023.000000	1023.000000	2046.000000
41.560001	0.141444	83.593651	21.798302	19.739008	23.339874	18.716471	0.000000	-10.000000	0.100000	2.183333	1085.666626	1023.000000	1023.000000	2046.000000
41.580002	0.142165	84.019386	21.714073	19.869450	23.774153	18.661713	0.000000	-10.000000	0.100000	-0.100000	1086.500000	1023.000000	1023.000000	2046.000000
41.599998	0.141004	83.333359	21.691996	19.645948	23.417168	18.578247	0.000000	-10.000000	0.100000	-1.833333	1087.000000	1023.000000	1023.000000	2046.000000
41.619999	0.141251	83.479309	21.778803	19.503769	23.425549	18.771191	0.000000	-10.000000	0.100000	-3.150000	1087.000000	1023.000000	1023.000000	2046.000000
41.639999	0.140727	83.169861	21.525026	19.585835	23.621666	18.437338	0.000000	-10.000000	0.100000	-4.016667	1087.000000	1023.000000	1023.000000	2046.000000
41.660000	0.139682	82.552071	21.622404	19.198818	23.139910	18.590939	0.000000	-10.000000	0.108333	-4.850000	1087.000000	1023.000000	1023.000000	2046.000000
41.680000	0.140126	82.814560	21.517138	19.330534	23.500622	18.466269	0.000000	-10.000000	0.108333	-5.383334	1087.000000	1023.000000	1023.000000	2046.000000
41.700001	0.139098	82.206703	21.509621	19.093136	23.211113	18.392832	0.000000	-10.000000	0.108333	-5.383334	1087.000000	1023.000000	1023.000000	2046.000000
41.720001	0.139560	82.479958	21.770414	18.965300	23.154757	18.589487	0.000000	-10.000000	0.100000	-5.000000	1087.000000	1023.000000	1023.000000	2046.000000
41.740002	0.139573	82.487534	21.630579	19.097105	23.406586	18.353264	0.000000	-10.000000	0.100000	-4.400000	1087.000000	1023.000000	1023.000000	2046.000000
41.759998	0.139338	82.348808	21.907339	18.815313	22.972250	18.653912	0.000000	-10.000000	0.100000	-3.883333	1087.000000	1023.000000	1023.000000	2046.000000
41.779999	0.139994	82.736328	21.800022	19.023540	23.335049	18.577721	0.000000	-10.000000	0.100000	-3.566667	1087.000000	1023.000000	1023.000000	2046.000000
41.799999	0.138956	82.123260	21.755507	18.796576	22.896368	18.674812	0.000000	-10.000000	0.100000	-3.466667	1087.000000	1023.000000	1023.000000	2046.000000
41.820000	0.139789	82.615135	21.685404	19.101080	23.011467	18.817181	0.000000	-10.000000	0.100000	-3.466667	1087.000000	1023.000000	1023.000000	2046.000000
41.840000	0.139102	82.209373	21.260742	19.406559	22.857079	18.684994	0.000000	-10.000000	0.100000	-3.633333	1087.000000	1023.000000	1023.000000	2046.000000
41.860001	0.138195	81.673096	21.361700	19.115475	22.327850	18.868073	0.000000	-10.000000	0.100000	-4.066667	1087.000000	1023.000000	1023.000000	2046.000000
41.880001	0.137846	81.467102	21.300642	19.053522	22.549110	18.563831	0.000000	-10.000000	0.108333	-4.833333	1080.166626	1023.000000	1023.000000	2046.000000
41.900002	0.136772	80.832489	21.627283	18.676386	21.956371	18.572453	0.000000	-10.000000	0.116667	-5.616667	1072.000000	1023.000000	1023.000000	2046.000000
41.919998	0.137366	81.183197	21.661121	18.767540	22.204062	18.550470	0.000000	-10.000000	0.125000	-6.133334	1063.833374	1023.000000	1023.000000	2046.000000
41.939999	0.136170	80.476669	21.430994	18.814045	21.847355	18.384272	0.000000	-10.000000	0.125000	-6.833333	1061.666626	1023.000000	1023.000000	2046.000000
41.959999	0.135399	80.020737	21.125597	18.780552	21.694231	18.420357	0.000000	-10.000000	0.133333	-7.850000	1060.000000	1023.000000	1023.000000	2046.000000
41.980000	0.133171	78.704262	20.441307	18.947708	21.326258	17.988993	0.000000	-10.000000	0.150000	-9.400000	1057.166626	1023.000000	1023.000000	2046.000000
42.000000	0.132085	78.062424	20.101261	18.938148	20.978619	18.044397	0.000000	-10.000000	0.175000	-10.733334	1054.166626	1023.000000	1023.000000	2046.000000
42.020000	0.130268	76.988655	19.397783	19.309614	20.696709	17.584547	0.000000	-10.000000	0.200000	-11.833334	1050.666626	1023.000000	1023.000000	2046.000000
42.040001	0.129055	76.271362	19.137581	19.350601	20.165628	17.617556	0.000000	-10.000000	0.225000	-12.750000	1046.666626	1023.000000	1023.000000	2046.000000
42.060001	0.127593	75.407326	18.452837	19.798611	20.059921	17.095961	0.000000	-10.000000	0.250000	-13.583334	1042.333374	1023.000000	1023.000000	2046.000000
42.080002	0.125927	74.423050	18.342356	19.634932	19.237862	17.207901	0.000000	-10.000000	0.258333	-14.533334	1037.666626	1023.000000	1023.000000	2046.000000
42.099998	0.124883	73.805740	17.762831	20.044334	19.299477	16.699100	0.000000	-10.000000	0.258333	-15.133333	1034.666626	1023.000000	1023.000000	2046.000000
42.119999	0.122898	72.632965	17.610792	19.798750	18.518843	16.704582	0.000000	-10.000000	0.266667	-16.233334	1029.500000	1023.000000	1023.000000	2046.000000
42.139999	0.122342	72.304184	17.292248	19.885168	18.555912	16.570858	0.000000	-10.000000	0.316667	-17.233334	1024.000000	1023.000000	1023.000000	2046.000000
42.160000	0.120788	71.385681	17.088820	19.840591	18.037508	16.418762	0.000000	-10.000000	0.358333	-18.666668	1016.333313	1023.000000	1023.000000	2046.000000
42.180000	0.120213	71.046021	17.003893	19.816223	17.755604	16.470301	0.000000	-10.000000	0.375000	-19.416668	1010.000000	1023.000000	1023.000000	2046.000000
42.200001	0.118784	70.201500	16.603050	19.909685	17.571556	16.117208	0.000000	-10.000000	0.375000	-19.916668	1003.333313	1023.000000	1023.000000	2046.000000
42.220001	0.117477	69.428619	16.703281	19.602081	16.921850	16.201405	0.000000	-10.000000	0.383333	-20.066668	996.666687	1023.000000	1023.000000	2046.000000
42.240002	0.116476	68.837402	16.291872	19.629410	17.021870	15.894252	0.000000	-10.000000	0.400000	-20.200001	990.000000	1023.000000	1023.000000	2046.000000
42.259998	0.114259	67.526863	16.352020	19.182726	16.174873	15.817246	0.000000	-10.000000	0.400000	-20.416666	983.333313	1023.000000	1023.000000	2046.000000
42.279999	0.112633	66.565849	16.242634	18.791031	15.801908	15.730276	0.000000	-10.000000	0.408333	-20.750000	976.500000	1023.000000	1023.000000	2046.000000
42.299999	0.110299	65.186897	15.926373	18.449305	15.412765	15.398455	0.000000	-10.000000	0.425000	-21.450001	969.500000	1023.000000	1023.000000	2046.000000
42.320000	0.107586	63.583370	15.933252	17.919556	14.457047	15.273516	0.000000	-10.000000	0.475000	-22.333334	962.333313	1023.000000	1023.000000	2046.000000
42.340000	0.105773	62.512108	15.511413	17.801001	14.218284	14.981414	0.000000	-10.000000	0.516667	-23.333334	954.833313	1023.000000	1023.000000	2046.000000
42.360001	0.103182	60.980831	15.189565	17.587631	13.535771	14.667862	0.000000	-10.000000	0.558333	-24.316668	947.000000	1023.000000	1023.000000	2046.000000
42.380001	0.100709	59.519249	14.999099	17.182138	12.749786	14.588226	0.000000	-10.000000	0.575000	-25.333334	939.000000	1023.000000	1023.000000	2046.000000
42.400002	0.098479	58.201359	14.400206	17.172119	12.448521	14.180515	0.000000	-10.000000	0.591667	-26.150000	930.666687	1023.000000	1023.000000	2046.000000
42.419998	0.095683	56.548515	14.308262	16.664110	11.442325	14.133817	0.000000	-10.000000	0.625000	-26.850000	922.000000	1023.000000	1023.000000	2046.000000
42.439999	0.093634	55.337460	13.664995	16.657003	11.326735	13.688725	0.000000	-10.000000	0.650000	-27.316668	913.000000	1023.000000	1023.000000	2046.000000
42.459999	0.090791	53.657539	13.467493	16.202604	10.436475	13.550968	0.000000	-10.000000	0.683333	-27.750000	903.833313	1023.000000	1023.000000	2046.000000
42.480000	0.088817	52.490829	13.093663	16.023514	10.116927	13.256727	0.000000	-10.000000	0.691667	-27.966667	894.666687	1023.000000	1023.000000	2046.000000
42.500000	0.086348	51.031551	12.685384	15.797935	9.658717	12.889516	0.000000	-10.000000	0.700000	-28.183332	885.166687	1023.000000	1023.000000	2046.000000
42.520000	0.084038	49.666454	12.733743	15.327125	8.879203	12.726382	0.000000	-10.000000	0.708333	-28.366667	875.833313	1023.000000	1023.000000	2046.000000
42.540001	0.082262	48.616776	12.174553	15.225076	8.872635	12.344512	0.000000	-10.000000	0.725000	-28.683334	866.166687	1023.000000	1023.000000	2046.000000
42.560001	0.079423	46.938732	12.106969	14.715924	7.991297	12.124543	0.000000	-10.000000	0.733333	-29.033335	856.833313	1023.000000	1023.000000	2046.000000
42.580002	0.077437	45.765213	11.671162	14.570627	7.841987	11.681437	0.000000	-10.000000	0.733333	-29.283335	847.166687	1023.000000	1023.000000	2046.000000
42.599998	0.075325	44.517101	11.380445	14.603053	7.251524	11.282080	0.000000	-10.000000	0.733333	-29.450001	837.500000	1023.000000	1023.000000	2046.000000
42.619999	0.073339	43.343334	11.004954	14.554850	6.643475	11.140053	0.000000	-10.000000	0.725000	-29.450001	827.500000	1023.000000	1023.000000	2046.000000
42.639999	0.070797	41.841263	10.240277	14.367126	6.559839	10.674021	0.000000	-10.000000	0.716667	-29.416668	817.500000	1023.000000	1023.000000	2046.000000
42.660000	0.067859	40.104572	10.441954	13.536160	5.758189	10.368272	0.000000	-10.000000	0.716667	-29.700001	807.833313	1023.000000	1023.000000	2046.000000
42.680000	0.065735	38.849583	10.283771	12.819592	5.799065	9.947156	0.000000	-10.000000	0.750000	-29.750000	797.833313	1023.000000	1023.000000	2046.000000
42.700001	0.063460	37.504692	10.556334	12.046979	5.267900	9.633480	0.000000	-10.000000	0.783333	-30.166668	787.833313	1023.000000	1023.000000	2046.000000
42.720001	0.061580	36.393745	10.510115	11.590359	5.078266	9.215005	0.000000	-10.000000	0.800000	-30.150000	777.500000	1023.000000	1023.000000	2046.000000
42.740002	0.059611	35.230354	10.083132	11.487247	4.926089	8.733889	0.000000	-10.000000	0.783333	-30.216667	767.500000	1023.000000	1023.000000	2046.000000
42.759998	0.057946	34.245861	10.096326	11.337213	4.362895	8.449427	0.000000	-10.000000	0.750000	-30.016666	757.500000	1023.000000	1023.000000	2046.000000
42.779999	0.056275	33.258682	9.572425	11.344243	4.280788	8.061228	0.000000	-10.000000	0.716667	-29.566668	747.500000	1023.000000	1023.000000	2046.000000
42.799999	0.054658	32.302608	9.312930	11.351423	3.860459	7.777797	0.000000	-10.000000	0.700000	-29.300001	737.666687	1023.000000	1023.000000	2046.000000
42.820000	0.052659	31.121490	8.941689	11.305056	3.531309	7.343437	0.000000	-10.000000	0.708333	-28.833334	728.000000	1023.000000	1023.000000	2046.000000
42.840000	0.050927	30.097857	8.367601	11.295248	3.479150	6.955857	0.000000	-10.000000	0.716667	-28.750000	718.500000	1023.000000	1023.000000	2046.000000
42.860001	0.048962	28.936762	8.293972	11.220764	2.860686	6.561340	0.000000	-10.000000	0.725000	-28.616667	709.000000	1023.000000	1023.000000	2046.000000
42.880001	0.047362	27.990866	7.696032	11.170861	2.900974	6.222999	0.000000	-10.000000	0.725000	-28.916668	699.333313	1023.000000	1023.000000	2046.000000
42.900002	0.045793	27.063908	7.571885	11.121603	2.479869	5.890551	0.000000	-10.000000	0.716667	-28.900000	689.666687	1023.000000	1023.000000	2046.000000
42.919998	0.044256	26.155399	7.337110	10.864438	2.284229	5.669622	0.000000	-10.000000	0.700000	-28.966667	680.000000	1023.000000	1023.000000	2046.000000
42.939999	0.043309	25.595760	7.068045	10.823587	2.295789	5.408339	0.000000	-10.000000	0.691667	-28.666668	670.333313	1023.000000	1023.000000	2046.000000
42.959999	0.041653	24.616888	7.153328	10.648956	1.747662	5.066942	0.000000	-10.000000	0.683333	-28.533335	660.833313	1023.000000	1023.000000	2046.000000
42.980000	0.040156	23.731941	6.652065	10.496640	1.862909	4.720327	0.000000	-10.000000	0.683333	-28.083334	651.166687	1023.000000	1023.000000	2046.000000
43.000000	0.038605	22.815754	6.663404	10.375474	1.453480	4.323396	0.000000	-10.000000	0.666667	-27.666668	641.833313	1023.000000	1023.000000	2046.000000
43.020000	0.037149	21.955168	6.473821	10.136695	1.292234	4.052418	0.000000	-10.000000	0.641667	-27.033335	632.500000	1023.000000	1023.000000	2046.000000
43.040001	0.036076	21.320688	6.268878	10.003084	1.233607	3.815119	0.000000	-10.000000	0.608333	-26.600000	623.666687	1023.000000	1023.000000	2046.000000
43.060001	0.034420	20.342396	6.414774	9.515532	0.761285	3.650805	0.000000	-10.000000	0.575000	-26.166666	614.833313	1023.000000	1023.000000	2046.000000
43.080002	0.032713	19.333563	6.003764	9.129757	0.812307	3.387734	0.000000	-10.000000	0.558333	-25.866667	606.166687	1023.000000	1023.000000	2046.000000
43.099998	0.031163	18.417330	6.131021	8.644736	0.398947	3.242626	0.000000	-10.000000	0.550000	-25.800001	597.500000	1023.000000	1023.000000	2046.000000
43.119999	0.029226	17.272652	5.838203	8.276645	0.263804	2.894000	0.000000	-10.000000	0.550000	-25.516668	588.833313	1023.000000	1023.000000	2046.000000
43.139999	0.027779	16.417587	5.677698	7.978203	0.048497	2.713188	0.000000	-10.000000	0.541667	-25.516668	580.333313	1023.000000	1023.000000	2046.000000
43.160000	0.025883	15.297048	5.617291	7.615921	-0.336397	2.400233	0.000000	-10.000000	0.525000	-25.050001	571.666687	1023.000000	1023.000000	2046.000000
43.180000	0.024249	14.331006	5.176259	7.325908	-0.372651	2.201490	0.000000	-10.000000	0.525000	-24.916668	563.333313	1023.000000	1023.000000	2046.000000
43.200001	0.022678	13.402618	5.214182	6.911578	-0.799158	2.076016	0.000000	-10.000000	0.525000	-24.550001	555.000000	1023.000000	1023.000000	2046.000000
43.220001	0.020735	12.254581	4.690326	6.648168	-0.831690	1.747778	0.000000	-10.000000	0.533333	-24.333334	547.000000	1023.000000	1023.000000	2046.000000
43.240002	0.019401	11.465897	4.690460	6.287054	-1.180351	1.668734	0.000000	-10.000000	0.525000	-24.066668	539.000000	1023.000000	1023.000000	2046.000000
43.259998	0.017350	10.253778	4.308052	6.028421	-1.357128	1.274432	0.000000	-10.000000	0.516667	-23.666666	531.000000	1023.000000	1023.000000	2046.000000
43.279999	0.016047	9.484025	4.146775	5.746775	-1.570794	1.161269	0.000000	-10.000000	0.508333	-23.450001	523.000000	1023.000000	1023.000000	2046.000000
43.299999	0.014339	8.474245	3.956945	5.434905	-1.820218	0.902613	0.000000	-10.000000	0.483333	-23.083334	515.000000	1023.000000	1023.000000	2046.000000
43.320000	0.013270	7.842421	3.779849	5.174302	-1.951235	0.839505	0.000000	-10.000000	0.466667	-22.833334	507.166656	1023.000000	1023.000000	2046.000000
43.340000	0.011758	6.948881	3.778279	4.914056	-2.319787	0.576332	0.000000	-10.000000	0.450000	-22.633333	499.500000	1023.000000	1023.000000	2046.000000
43.360001	0.010606	6.268310	3.448604	4.627618	-2.326520	0.518609	0.000000	-10.000000	0.441667	-22.533333	492.000000	1023.000000	1023.000000	2046.000000
43.380001	0.009184	5.427544	3.450256	4.283301	-2.724874	0.418861	0.000000	-10.000000	0.441667	-22.566668	484.500000	1023.000000	1023.000000	2046.000000
43.400002	0.007567	4.471963	3.063445	4.091228	-2.876450	0.193740	0.000000	-10.000000	0.441667	-22.500000	477.000000	1023.000000	1023.000000	2046.000000
43.419998	0.006772	4.002392	2.944073	4.075293	-3.147768	0.130794	0.000000	-10.000000	0.450000	-22.583334	469.500000	1023.000000	1023.000000	2046.000000
43.439999	0.005189	3.066596	2.579133	3.970586	-3.485414	0.002292	0.000000	-10.000000	0.450000	-22.666668	461.833344	1023.000000	1023.000000	2046.000000
43.459999	0.003522	2.081541	2.161242	3.595258	-3.586751	-0.088208	0.000000	-10.000000	0.450000	-22.900000	454.333344	1023.000000	1023.000000	2046.000000
43.480000	0.001655	0.978068	2.227250	2.877058	-3.936517	-0.189721	0.000000	-10.000000	0.475000	-23.416666	446.666656	1023.000000	1023.000000	2046.000000
43.500000	-0.000097	-0.057602	2.118757	2.111966	-3.942111	-0.346214	0.000000	-10.000000	0.508333	-23.983334	439.000000	1023.000000	1023.000000	2046.000000
43.520000	-0.000966	-0.571001	2.378516	1.476136	-4.070607	-0.355047	0.000000	-10.000000	0.533333	-24.483334	431.000000	1023.000000	1023.000000	2046.000000
43.540001	-0.002938	-1.736393	2.213139	1.104159	-4.284688	-0.769003	0.000000	-10.000000	0.541667	-24.683334	422.833344	1023.000000	1023.000000	2046.000000
43.560001	-0.003937	-2.326928	1.909252	0.951770	-4.348197	-0.839753	0.000000	-10.000000	0.533333	-24.683334	414.500000	1023.000000	1023.000000	2046.000000
43.580002	-0.004523	-2.673206	1.901640	0.946961	-4.609448	-0.912359	0.000000	-10.000000	0.525000	-24.533335	406.166656	1023.000000	1023.000000	2046.000000
43.599998	-0.005534	-3.270730	1.437376	1.017773	-4.650146	-1.075733	0.000000	-10.000000	0.508333	-24.100000	398.000000	1023.000000	1023.000000	2046.000000
43.619999	-0.005973	-3.529921	1.357850	0.997058	-4.883424	-1.001405	0.000000	-10.000000	0.500000	-23.716667	390.000000	1023.000000	1023.000000	2046.000000
43.639999	-0.007604	-4.494040	0.869604	1.020296	-5.042458	-1.341482	0.000000	-10.000000	0.500000	-23.500000	382.000000	1023.000000	1023.000000	2046.000000
43.660000	-0.008646	-5.109809	0.536162	1.022388	-5.249592	-1.418766	0.000000	-10.000000	0.500000	-23.483334	374.000000	1023.000000	1023.000000	2046.000000
43.680000	-0.009633	-5.692904	0.350987	1.123740	-5.479030	-1.688602	0.000000	-10.000000	0.500000	-23.583334	366.166656	1023.000000	1023.000000	2046.000000
43.700001	-0.010976	-6.487074	-0.122178	1.100810	-5.580653	-1.885052	0.000000	-10.000000	0.500000	-23.616667	358.500000	1023.000000	1023.000000	2046.000000
43.720001	-0.011429	-6.754573	-0.152506	1.101903	-5.793473	-1.910498	0.000000	-10.000000	0.500000	-23.700001	350.833344	1023.000000	1023.000000	2046.000000
43.740002	-0.012719	-7.516966	-0.452426	0.931342	-5.858900	-2.136981	0.000000	-10.000000	0.500000	-23.683332	343.000000	1023.000000	1023.000000	2046.000000
43.759998	-0.013084	-7.732769	-0.357912	0.766383	-6.024404	-2.116836	0.000000	-10.000000	0.508333	-23.799999	335.000000	1023.000000	1023.000000	2046.000000
43.779999	-0.014446	-8.537693	-0.549650	0.645340	-6.094741	-2.538642	0.000000	-10.000000	0.508333	-23.766666	327.000000	1023.000000	1023.000000	2046.000000
43.799999	-0.015586	-9.211107	-0.714719	0.508779	-6.220091	-2.785076	0.000000	-10.000000	0.508333	-23.666666	319.000000	1023.000000	1023.000000	2046.000000
43.820000	-0.016187	-9.566370	-0.624508	0.420387	-6.336840	-3.025409	0.000000	-10.000000	0.500000	-23.433334	311.000000	1023.000000	1023.000000	2046.000000
43.840000	-0.017310	-10.230186	-0.899888	0.342495	-6.352051	-3.320742	0.000000	-10.000000	0.483333	-23.133333	303.166656	1023.000000	1023.000000	2046.000000
43.860001	-0.017476	-10.328498	-0.784855	0.112214	-6.451008	-3.204849	0.000000	-10.000000	0.466667	-22.866667	295.500000	1023.000000	1023.000000	2046.000000
43.880001	-0.019184	-11.337709	-1.061994	-0.186959	-6.596138	-3.492618	0.000000	-10.000000	0.450000	-22.700001	287.833344	1023.000000	1023.000000	2046.000000
43.900002	-0.019903	-11.762612	-1.058121	-0.613886	-6.710040	-3.380566	0.000000	-10.000000	0.450000	-22.483334	280.333344	1023.000000	1023.000000	2046.000000
43.919998	-0.021455	-12.679881	-1.180145	-0.923335	-6.901471	-3.674930	0.000000	-10.000000	0.441667	-22.366667	272.666656	1023.000000	1023.000000	2046.000000
43.939999	-0.023035	-13.613760	-1.521041	-1.225948	-6.987164	-3.879607	0.000000	-10.000000	0.425000	-22.083334	265.333344	1023.000000	1023.000000	2046.000000
43.959999	-0.023816	-14.075344	-1.512617	-1.543768	-7.147388	-3.871571	0.000000	-10.000000	0.408333	-21.966667	257.833344	1023.000000	1023.000000	2046.000000
43.980000	-0.025589	-15.122953	-1.848961	-1.779497	-7.254567	-4.239929	0.000000	-10.000000	0.400000	-21.716667	250.500000	1023.000000	1023.000000	2046.000000
44.000000	-0.026511	-15.667882	-1.891822	-2.103200	-7.455112	-4.217748	0.000000	-10.000000	0.400000	-21.466667	243.166672	1023.000000	1023.000000	2046.000000
44.020000	-0.027975	-16.533035	-2.096890	-2.373694	-7.582844	-4.479608	0.000000	-10.000000	0.400000	-21.216667	236.000000	1023.000000	1023.000000	2046.000000
44.040001	-0.029325	-17.330919	-2.372600	-2.644258	-7.666927	-4.647135	0.000000	-10.000000	0.400000	-20.900000	229.000000	1023.000000	1023.000000	2046.000000
44.060001	-0.030306	-17.910931	-2.397447	-2.930047	-7.864318	-4.719118	0.000000	-10.000000	0.400000	-20.733334	222.000000	1023.000000	1023.000000	2046.000000
44.080002	-0.031858	-18.828049	-2.769982	-3.147181	-7.879513	-5.031374	0.000000	-10.000000	0.400000	-20.516666	215.166672	1023.000000	1023.000000	2046.000000
44.099998	-0.032639	-19.289581	-2.734928	-3.469578	-8.087330	-4.997745	0.000000	-10.000000	0.400000	-20.466667	210.666672	1023.000000	1023.000000	2046.000000
44.119999	-0.033946	-20.061857	-2.986825	-3.695254	-8.135061	-5.244718	0.000000	-10.000000	0.400000	-20.250000	203.833328	1023.000000	1023.000000	2046.000000
44.139999	-0.035182	-20.792652	-3.121235	-3.950661	-8.290063	-5.430692	0.000000	-10.000000	0.391667	-20.083334	197.000000	1023.000000	1023.000000	2046.000000
44.160000	-0.035808	-21.162508	-3.092810	-4.264427	-8.417274	-5.387997	0.000000	-10.000000	0.375000	-19.883333	188.000000	1023.000000	1023.000000	2046.000000
44.180000	-0.037312	-22.051397	-3.382561	-4.351803	-8.482021	-5.835012	0.000000	-10.000000	0.358333	-19.683334	181.333328	1023.000000	1023.000000	2046.000000
44.200001	-0.037803	-22.341652	-3.259423	-4.759675	-8.693713	-5.628840	0.000000	-10.000000	0.358333	-19.566668	174.833328	1023.000000	1023.000000	2046.000000
44.220001	-0.039047	-23.076565	-3.473800	-4.857079	-8.762182	-5.983502	0.000000	-10.000000	0.375000	-19.533333	168.166672	1023.000000	1023.000000	2046.000000
44.240002	-0.040198	-23.757122	-3.636049	-5.153767	-8.960379	-6.006928	0.000000	-10.000000	0.383333	-19.700001	161.833328	1023.000000	1023.000000	2046.000000
44.259998	-0.040844	-24.138700	-3.765413	-5.347549	-9.007317	-6.018422	0.000000	-10.000000	0.375000	-19.633333	155.166672	1023.000000	1023.000000	2046.000000
44.279999	-0.042485	-25.108490	-4.110110	-5.413819	-9.232476	-6.352086	0.000000	-10.000000	0.358333	-19.666668	148.833328	1023.000000	1023.000000	2046.000000
44.299999	-0.043077	-25.458755	-4.301126	-5.577074	-9.455836	-6.124720	0.000000	-10.000000	0.350000	-19.433334	142.166672	1023.000000	1023.000000	2046.000000
44.320000	-0.045133	-26.673565	-4.796493	-5.770951	-9.658131	-6.447991	0.000000	-10.000000	0.358333	-19.433334	135.833328	1023.000000	1023.000000	2046.000000
44.340000	-0.046478	-27.468769	-4.834277	-6.472948	-9.843634	-6.317910	0.000000	-10.000000	0.375000	-19.383333	129.166672	1023.000000	1023.000000	2046.000000
44.360001	-0.047873	-28.292702	-4.872726	-6.970741	-9.949825	-6.499409	0.000000	-10.000000	0.383333	-19.350000	120.500000	1023.000000	1023.000000	2046.000000
44.380001	-0.048838	-28.863337	-4.752991	-7.521998	-10.057258	-6.531090	0.000000	-10.000000	0.383333	-19.299999	113.833336	1023.000000	1023.000000	2046.000000
44.400002	-0.049852	-29.462530	-4.843058	-7.734794	-10.124418	-6.760260	0.000000	-10.000000	0.366667	-18.983334	107.500000	1023.000000	1023.000000	2046.000000
44.419998	-0.051178	-30.245926	-5.121374	-7.843625	-10.295020	-6.985907	0.000000	-10.000000	0.358333	-18.650000	103.500000	1023.000000	1023.000000	2046.000000
44.439999	-0.051774	-30.598269	-5.356396	-7.782454	-10.404181	-7.055237	0.000000	-10.000000	0.341667	-18.166666	97.333336	1023.000000	1023.000000	2046.000000
44.459999	-0.052981	-31.311649	-5.718973	-7.676130	-10.631593	-7.284955	0.000000	-10.000000	0.316667	-17.683334	91.333336	1023.000000	1023.000000	2046.000000
44.480000	-0.053177	-31.427341	-5.868070	-7.645102	-10.792187	-7.121984	0.000000	-10.000000	0.291667	-17.250000	85.333336	1023.000000	1023.000000	2046.000000
44.500000	-0.054710	-32.333740	-6.356729	-7.495271	-10.957229	-7.524514	0.000000	-10.000000	0.266667	-16.950001	79.500000	1023.000000	1023.000000	2046.000000
44.520000	-0.055257	-32.656761	-6.523444	-7.488494	-11.187999	-7.456825	0.000000	-10.000000	0.258333	-16.800001	73.833336	1023.000000	1023.000000	2046.000000
44.540001	-0.056271	-33.256306	-6.962501	-7.281765	-11.236676	-7.775365	0.000000	-10.000000	0.250000	-16.550001	68.166664	1023.000000	1023.000000	2046.000000
44.560001	-0.056863	-33.605885	-7.033743	-7.281872	-11.532349	-7.757921	0.000000	-10.000000	0.250000	-16.283333	62.666668	1023.000000	1023.000000	2046.000000
44.580002	-0.057518	-33.993099	-7.324511	-7.175179	-11.565010	-7.928400	0.000000	-10.000000	0.250000	-16.016666	57.000000	1023.000000	1023.000000	2046.000000
44.599998	-0.058343	-34.480488	-7.379701	-7.277740	-11.761992	-8.061055	0.000000	-10.000000	0.241667	-15.950000	51.666668	1023.000000	1023.000000	2046.000000
44.619999	-0.058595	-34.629574	-7.345280	-7.538711	-11.783435	-7.962150	0.000000	-10.000000	0.225000	-15.866667	46.333332	1023.000000	1023.000000	2046.000000
44.639999	-0.059949	-35.430077	-7.491104	-7.528148	-11.899745	-8.511079	0.000000	-10.000000	0.216667	-15.533334	41.166668	1023.000000	1023.000000	2046.000000
44.660000	-0.060569	-35.796356	-7.427824	-7.896279	-12.009786	-8.462468	0.000000	-10.000000	0.216667	-15.000000	36.000000	1023.000000	1023.000000	2046.000000
44.680000	-0.061685	-36.456005	-7.573061	-7.810664	-12.012882	-9.059401	0.000000	-10.000000	0.225000	-14.216667	31.000000	1023.000000	1023.000000	2046.000000
44.700001	-0.062181	-36.748814	-7.442967	-8.199244	-12.208243	-8.898360	0.000000	-10.000000	0.208333	-13.350000	26.333334	1023.000000	1023.000000	2046.000000
44.720001	-0.062792	-37.110222	-7.569830	-8.266268	-12.144642	-9.129480	0.000000	-10.000000	0.183333	-12.483334	21.833334	1023.000000	1023.000000	2046.000000
44.740002	-0.063467	-37.508972	-7.493452	-8.649046	-12.328961	-9.037513	0.000000	-10.000000	0.158333	-11.916667	19.000000	1023.000000	1023.000000	2046.000000
44.759998	-0.064053	-37.855530	-7.550131	-8.911389	-12.350957	-9.043051	0.000000	-10.000000	0.133333	-11.200000	15.000000	1023.000000	1023.000000	2046.000000
44.779999	-0.065265	-38.571575	-7.595932	-9.152102	-12.511296	-9.312245	0.000000	-10.000000	0.116667	-10.333333	11.333333	1023.000000	1023.000000	2046.000000
44.799999	-0.065501	-38.710899	-7.543667	-9.469679	-12.540795	-9.156756	0.000000	-10.000000	0.100000	-9.016666	6.666667	1023.000000	1023.000000	2046.000000
44.820000	-0.066669	-39.401489	-7.727410	-9.531335	-12.605227	-9.537518	0.000000	-10.000000	0.100000	-7.766667	3.500000	1023.000000	1023.000000	2046.000000
44.840000	-0.066901	-39.538204	-7.688101	-9.765699	-12.684519	-9.399885	0.000000	-10.000000	0.100000	-6.883334	1.500000	1023.000000	1023.000000	2046.000000
44.860001	-0.067456	-39.866451	-7.782394	-9.833410	-12.679363	-9.571281	0.000000	-10.000000	0.083333	-5.566667	-0.500000	1023.000000	1023.000000	2046.000000
44.880001	-0.067938	-40.151428	-7.775173	-9.920299	-12.762184	-9.693773	0.000000	-10.000000	0.066667	-4.100000	-1.833333	1023.000000	1023.000000	2046.000000
44.900002	-0.068016	-40.197380	-7.796302	-10.075896	-12.736879	-9.588305	0.000000	-10.000000	0.033333	-1.950000	-3.333333	1023.000000	1023.000000	2046.000000
44.919998	-0.068563	-40.520969	-7.869916	-10.036942	-12.751665	-9.862448	0.000000	-10.000000	0.016667	-0.683333	-3.833333	1023.000000	1023.000000	2046.000000
44.939999	-0.068179	-40.293587	-7.749535	-10.230115	-12.711836	-9.602102	0.000000	-10.000000	0.008333	0.700000	-4.000000	1023.000000	1023.000000	2046.000000
44.959999	-0.068379	-40.411861	-7.819135	-10.076993	-12.621330	-9.894403	0.000000	-10.000000	0.008333	2.683333	-4.000000	1023.000000	1023.000000	2046.000000
44.980000	-0.068025	-40.202702	-7.712503	-10.141656	-12.566075	-9.782467	0.000000	-10.000000	0.008333	5.116667	-4.000000	1023.000000	1023.000000	2046.000000
45.000000	-0.067411	-39.839607	-7.631115	-10.201094	-12.432987	-9.574411	0.000000	-10.000000	0.000000	7.183333	-4.000000	1023.000000	1023.000000	2046.000000
45.020000	-0.067275	-39.759556	-7.555835	-10.062073	-12.341545	-9.800104	0.000000	-10.000000	0.000000	7.966667	-4.000000	1023.000000	1023.000000	2046.000000
45.040001	-0.066367	-39.223019	-7.356098	-10.177057	-12.220081	-9.469783	0.000000	-10.000000	-0.016667	9.283334	-4.000000	1023.000000	1023.000000	2046.000000
45.060001	-0.065341	-38.616344	-7.223361	-9.934100	-11.981608	-9.477275	0.000000	-10.000000	-0.033333	10.550000	-4.000000	1023.000000	1023.000000	2046.000000
45.080002	-0.064535	-38.140244	-6.988822	-9.873238	-11.871099	-9.407084	0.000000	-10.000000	-0.058333	12.183333	-4.000000	1023.000000	1023.000000	2046.000000
45.099998	-0.063034	-37.253098	-6.782621	-9.875184	-11.634775	-8.960517	0.000000	-10.000000	-0.066667	12.833333	-4.000000	1023.000000	1023.000000	2046.000000
45.119999	-0.062179	-36.747879	-6.587397	-9.638536	-11.487819	-9.034129	0.000000	-10.000000	-0.108333	13.933333	6.166667	1023.000000	1023.000000	2046.000000
45.139999	-0.061032	-36.069836	-6.495144	-9.658294	-11.277042	-8.639355	0.000000	-10.000000	-0.141667	14.666667	16.333334	1023.000000	1023.000000	2046.000000
45.160000	-0.059421	-35.117615	-6.485463	-9.345629	-10.823841	-8.462681	0.000000	-10.000000	-0.158333	15.900001	28.166666	1023.000000	1023.000000	2046.000000
45.180000	-0.058746	-34.718708	-6.448628	-9.109505	-10.827851	-8.332723	0.000000	-10.000000	-0.158333	16.966667	33.500000	1023.000000	1023.000000	2046.000000
45.200001	-0.057339	-33.887577	-6.459220	-9.056141	-10.615012	-7.757205	0.000000	-10.000000	-0.175000	18.350000	40.833332	1023.000000	1023.000000	2046.000000
45.220001	-0.056519	-33.402992	-6.437928	-8.989717	-10.272230	-7.703115	0.000000	-10.000000	-0.208333	19.233334	46.500000	1023.000000	1023.000000	2046.000000
45.240002	-0.055093	-32.560009	-6.094328	-9.083062	-10.025734	-7.356885	0.000000	-10.000000	-0.258333	20.283335	53.000000	1023.000000	1023.000000	2046.000000
45.259998	-0.052623	-31.100050	-5.683379	-9.009408	-9.481050	-6.926213	0.000000	-10.000000	-0.291667	21.016666	57.500000	1023.000000	1023.000000	2046.000000
45.279999	-0.050896	-30.079765	-5.395034	-8.641665	-9.102314	-6.940753	0.000000	-10.000000	-0.341667	22.616667	66.833336	1023.000000	1023.000000	2046.000000
45.299999	-0.048610	-28.728552	-5.323463	-8.390544	-8.605401	-6.409143	0.000000	-10.000000	-0.358333	23.483334	71.666664	1023.000000	1023.000000	2046.000000
45.320000	-0.046994	-27.773243	-5.398105	-7.726355	-8.217834	-6.430949	0.000000	-10.000000	-0.391667	25.283333	82.000000	1023.000000	1023.000000	2046.000000
45.340000	-0.044953	-26.567360	-5.377486	-7.485324	-7.898680	-5.805869	0.000000	-10.000000	-0.425000	26.683334	90.500000	1023.000000	1023.000000	2046.000000
45.360001	-0.042657	-25.210049	-5.358840	-6.765383	-7.456378	-5.629449	0.000000	-10.000000	-0.483333	28.250000	102.000000	1023.000000	1023.000000	2046.000000
45.380001	-0.040698	-24.052660	-5.354516	-6.330239	-7.129448	-5.238458	0.000000	-10.000000	-0.525000	28.883335	108.000000	1023.000000	1023.000000	2046.000000
45.400002	-0.038117	-22.527050	-5.247479	-5.699845	-6.678815	-4.900911	0.000000	-10.000000	-0.566667	29.416668	114.166664	1023.000000	1023.000000	2046.000000
45.419998	-0.036181	-21.382820	-5.175515	-5.129663	-6.313711	-4.763932	0.000000	-10.000000	-0.575000	30.183334	124.000000	1023.000000	1023.000000	2046.000000
45.439999	-0.033582	-19.846987	-4.990993	-4.694375	-5.957372	-4.204248	0.000000	-10.000000	-0.583333	30.950001	133.833328	1023.000000	1023.000000	2046.000000
45.459999	-0.031049	-18.350084	-4.868316	-4.050875	-5.377811	-4.053082	0.000000	-10.000000	-0.591667	31.416668	144.166672	1023.000000	1023.000000	2046.000000
45.480000	-0.028482	-16.832655	-4.567307	-3.857566	-4.979492	-3.428289	0.000000	-10.000000	-0.625000	31.700001	151.166672	1023.000000	1023.000000	2046.000000
45.500000	-0.025180	-14.881565	-4.146961	-3.420607	-4.235023	-3.078974	0.000000	-10.000000	-0.650000	32.266666	161.833328	1023.000000	1023.000000	2046.000000
45.520000	-0.022709	-13.420950	-3.714287	-3.130435	-3.775723	-2.800505	0.000000	-10.000000	-0.666667	32.583332	172.333328	1023.000000	1023.000000	2046.000000
45.540001	-0.019260	-11.382818	-3.226083	-2.860858	-3.102479	-2.193398	0.000000	-10.000000	-0.666667	33.299999	183.166672	1023.000000	1023.000000	2046.000000
45.560001	-0.016510	-9.757120	-2.696944	-2.502470	-2.517012	-2.040693	0.000000	-10.000000	-0.683333	33.566669	194.000000	1023.000000	1023.000000	2046.000000
45.580002	-0.013544	-8.004725	-2.155153	-2.373340	-1.981037	-1.495194	0.000000	-10.000000	-0.700000	34.383335	209.000000	1023.000000	1023.000000	2046.000000
45.599998	-0.010430	-6.163845	-1.595532	-2.057819	-1.352262	-1.158231	0.000000	-10.000000	-0.716667	34.583336	220.333328	1023.000000	1023.000000	2046.000000
45.619999	-0.008092	-4.782630	-1.096318	-2.037441	-0.957491	-0.691381	0.000000	-10.000000	-0.733333	34.750000	231.833328	1023.000000	1023.000000	2046.000000
45.639999	-0.004940	-2.919782	-0.618918	-1.823839	-0.248441	-0.228585	0.000000	-10.000000	-0.741667	34.566669	239.500000	1023.000000	1023.000000	2046.000000
45.660000	-0.002950	-1.743295	-0.185422	-1.694013	0.104270	0.031870	0.000000	-10.000000	-0.741667	34.516666	254.833328	1023.000000	1023.000000	2046.000000
45.680000	0.000136	0.080436	0.226973	-1.473335	0.743254	0.583544	0.000000	-10.000000	-0.733333	34.666668	266.333344	1023.000000	1023.000000	2046.000000
45.700001	0.002295	1.356283	0.619562	-1.110458	1.159985	0.687195	0.000000	-10.000000	-0.725000	34.783333	277.833344	1023.000000	1023.000000	2046.000000
45.720001	0.005048	2.983200	0.977357	-0.895837	1.675245	1.226436	0.000000	-10.000000	-0.716667	34.549999	285.500000	1023.000000	1023.000000	2046.000000
45.740002	0.007208	4.259675	1.321933	-0.485186	2.116946	1.305982	0.000000	-10.000000	-0.708333	34.400002	297.000000	1023.000000	1023.000000	2046.000000
45.759998	0.009440	5.578960	1.613309	-0.351125	2.508585	1.808192	0.000000	-10.000000	-0.691667	34.266670	308.500000	1023.000000	1023.000000	2046.000000
45.779999	0.011633	6.874842	1.916092	0.059874	2.998598	1.900277	0.000000	-10.000000	-0.666667	34.133335	320.000000	1023.000000	1023.000000	2046.000000
45.799999	0.013299	7.859650	2.176468	0.160185	3.258821	2.264176	0.000000	-10.000000	-0.633333	33.750000	331.500000	1023.000000	1023.000000	2046.000000
45.820000	0.015567	9.200173	2.453612	0.488555	3.723088	2.534920	0.000000	-10.000000	-0.583333	33.133335	342.833344	1023.000000	1023.000000	2046.000000
45.840000	0.016983	10.037189	2.691446	0.697039	3.944933	2.703771	0.000000	-10.000000	-0.566667	32.299999	354.000000	1023.000000	1023.000000	2046.000000
45.860001	0.018964	11.207575	2.946900	0.921117	4.296596	3.042963	0.000000	-10.000000	-0.525000	31.483334	364.833344	1023.000000	1023.000000	2046.000000
45.880001	0.020294	11.993740	3.132261	1.237696	4.579896	3.043886	0.000000	-10.000000	-0.483333	30.400000	375.500000	1023.000000	1023.000000	2046.000000
45.900002	0.021520	12.718418	3.342664	1.343485	4.674861	3.357408	0.000000	-10.000000	-0.416667	29.200001	385.666656	1023.000000	1023.000000	2046.000000
45.919998	0.022968	13.573873	3.571909	1.650383	4.934567	3.417013	0.000000	-10.000000	-0.366667	27.600000	395.666656	1023.000000	1023.000000	2046.000000
45.939999	0.023763	14.043908	3.796082	1.761888	4.924431	3.561507	0.000000	-10.000000	-0.325000	25.883333	405.166656	1023.000000	1023.000000	2046.000000
45.959999	0.025406	15.015151	4.020281	2.016532	5.179541	3.798797	0.000000	-10.000000	-0.266667	24.300001	414.333344	1023.000000	1023.000000	2046.000000
45.980000	0.026137	15.447080	4.198818	2.268086	5.180934	3.799240	0.000000	-10.000000	-0.216667	22.800001	422.666656	1023.000000	1023.000000	2046.000000
46.000000	0.027240	16.098734	4.270025	2.370732	5.351843	4.106133	0.000000	-10.000000	-0.166667	21.133333	430.500000	1023.000000	1023.000000	2046.000000
46.020000	0.028172	16.649704	4.303839	2.780514	5.511478	4.053874	0.000000	-10.000000	-0.125000	19.233334	437.666656	1023.000000	1023.000000	2046.000000
46.040001	0.028308	16.729767	4.271356	2.820426	5.342301	4.295684	0.000000	-10.000000	-0.083333	17.350000	444.333344	1023.000000	1023.000000	2046.000000
46.060001	0.029085	17.189402	4.235872	3.244036	5.345505	4.363988	0.000000	-10.000000	-0.058333	15.666667	450.500000	1023.000000	1023.000000	2046.000000
46.080002	0.028752	16.992352	4.128479	3.230985	5.197334	4.435551	0.000000	-10.000000	-0.041667	14.116667	456.000000	1023.000000	1023.000000	2046.000000
46.099998	0.029334	17.336607	4.405340	3.256020	5.178531	4.496716	0.000000	-10.000000	-0.025000	12.366667	461.166656	1023.000000	1023.000000	2046.000000
46.119999	0.029532	17.453699	4.582394	3.325708	5.101319	4.444278	0.000000	-10.000000	-0.008333	10.700000	465.500000	1023.000000	1023.000000	2046.000000
46.139999	0.030308	17.911880	4.756738	3.463521	5.044432	4.647189	0.000000	-10.000000	0.000000	9.250000	469.500000	1023.000000	1023.000000	2046.000000
46.160000	0.030813	18.210758	4.704401	3.818773	5.133230	4.554354	0.000000	-10.000000	0.000000	7.933333	472.666656	1023.000000	1023.000000	2046.000000
46.180000	0.029604	17.495739	4.330604	3.957304	4.847727	4.360104	0.000000	-10.000000	0.016667	6.250000	475.666656	1023.000000	1023.000000	2046.000000
46.200001	0.028725	16.976709	4.025062	4.126169	4.615407	4.210072	0.000000	-10.000000	0.041667	3.200000	478.000000	1023.000000	1023.000000	2046.000000
46.220001	0.027792	16.425089	3.713091	4.372171	4.396468	3.943360	0.000000	-10.000000	0.075000	-0.033333	479.500000	1023.000000	1023.000000	2046.000000
46.240002	0.026789	15.832300	3.351077	4.603777	4.051869	3.825578	0.000000	-10.000000	0.075000	-2.016667	400.000000	1023.000000	1023.000000	2046.000000
46.259998	0.026514	15.669830	3.139442	5.054920	3.870291	3.605176	0.000000	-10.000000	0.050000	-1.683333	240.000000	1023.000000	1023.000000	2046.000000
46.279999	0.025362	14.988690	2.820648	5.308066	3.511561	3.348415	0.000000	-10.000000	0.016667	-0.650000	80.000000	1023.000000	1023.000000	2046.000000
46.299999	0.024794	14.653473	2.594872	5.515311	3.283426	3.259864	0.000000	-10.000000	0.000000	0.000000	0.000000	1023.000000	1023.000000	2046.000000
46.320000	0.024391	14.415297	2.362487	5.798086	3.146844	3.107880	0.000000	-10.000000	0.000000	0.000000	0.000000	1023.000000	1023.000000	2046.000000
46.340000	0.023690	14.000596	2.181700	5.915635	2.887426	3.015835	0.000000	-10.000000	0.000000	0.000000	0.000000	1023.000000	1023.000000	2046.000000
46.360001	0.023878	14.112103	2.170504	5.905387	2.916427	3.119784	0.000000	-10.000000	0.000000	0.000000	0.000000	1023.000000	1023.000000	2046.000000
46.380001	0.023888	14.117826	2.187861	6.034467	2.826401	3.069097	0.000000	-10.000000	0.000000	0.000000	0.000000	1023.000000	1023.000000	2046.000000
46.400002	0.023725	14.021735	2.159247	6.084252	2.765223	3.013014	0.000000	-10.000000	0.000000	0.000000	0.000000	1023.000000	1023.000000	2046.000000
46.419998	0.023792	14.060788	2.217217	6.156845	2.759280	2.927446	0.000000	-10.000000	0.000000	0.000000	0.000000	1023.000000	1023.000000	2046.000000
46.439999	0.023150	13.681388	2.194020	6.000892	2.646742	2.839734	0.000000	-10.000000	0.000000	0.000000	0.000000	1023.000000	1023.000000	2046.000000
46.459999	0.023149	13.681279	2.442914	5.928321	2.546750	2.763294	0.000000	-10.000000	0.000000	0.000000	0.000000	1023.000000	1023.000000	2046.000000
46.480000	0.022634	13.376521	2.541103	5.681136	2.438167	2.716115	0.000000	-10.000000	0.000000	0.000000	0.000000	1023.000000	1023.000000	2046.000000
46.500000	0.021974	12.986902	2.647979	5.281494	2.325398	2.732031	0.000000	-10.000000	0.000000	0.000000	0.000000	1023.000000	1023.000000	2046.000000
46.520000	0.021332	12.607165	2.765204	5.007845	2.229692	2.604423	0.000000	-10.000000	0.000000	0.000000	0.000000	1023.000000	1023.000000	2046.000000
46.540001	0.020154	11.911281	2.664962	4.685745	2.121755	2.438818	0.000000	-10.000000	0.000000	0.000000	0.000000	1023.000000	1023.000000	2046.000000
46.560001	0.019795	11.699102	2.727025	4.494450	2.106427	2.371201	0.000000	-10.000000	0.000000	0.000000	0.000000	1023.000000	1023.000000	2046.000000
46.580002	0.018554	10.965244	2.579642	4.338788	1.907218	2.139596	0.000000	-10.000000	0.000000	0.000000	0.000000	1023.000000	1023.000000	2046.000000
46.599998	0.018066	10.676781	2.628844	4.158573	1.797943	2.091422	0.000000	-10.000000	0.000000	0.000000	0.000000	1023.000000	1023.000000	2046.000000
46.619999	0.017219	10.176444	2.477703	4.050966	1.730438	1.917338	0.000000	-10.000000	0.000000	0.000000	0.000000	1023.000000	1023.000000	2046.000000
46.639999	0.016691	9.864636	2.464317	3.831753	1.644428	1.924138	0.000000	-10.000000	0.000000	0.000000	0.000000	1023.000000	1023.000000	2046.000000
46.660000	0.016528	9.768013	2.415306	3.754052	1.723091	1.875564	0.000000	-10.000000	0.000000	0.000000	0.000000	1023.000000	1023.000000	2046.000000
46.680000	0.016250	9.603614	2.359191	3.614028	1.773745	1.856650	0.000000	-10.000000	0.000000	0.000000	0.000000	1023.000000	1023.000000	2046.000000
46.700001	0.016598	9.809299	2.461109	3.466053	1.988331	1.893806	0.000000	-10.000000	0.000000	0.000000	0.000000	1023.000000	1023.000000	2046.000000
46.720001	0.016851	9.958939	2.450077	3.449902	2.170355	1.888605	0.000000	-10.000000	0.000000	0.000000	0.000000	1023.000000	1023.000000	2046.000000
46.740002	0.017816	10.529506	2.657256	3.336364	2.515856	2.020030	0.000000	-10.000000	0.000000	0.000000	0.000000	1023.000000	1023.000000	2046.000000
46.759998	0.019274	11.391227	2.878227	3.348092	3.019444	2.145465	0.000000	-10.000000	0.000000	0.000000	0.000000	1023.000000	1023.000000	2046.000000
46.779999	0.020934	12.371728	3.159655	3.320218	3.535142	2.356713	0.000000	-10.000000	0.000000	0.000000	0.000000	1023.000000	1023.000000	2046.000000
46.799999	0.023045	13.619318	3.542141	3.297946	4.166149	2.613082	0.000000	-10.000000	0.000000	0.000000	0.000000	1023.000000	1023.000000	2046.000000
46.820000	0.024833	14.676477	3.765340	3.334186	4.677348	2.899603	0.000000	-10.000000	0.000000	0.000000	0.000000	1023.000000	1023.000000	2046.000000
46.840000	0.026852	15.869486	4.102139	3.390980	5.239186	3.137181	0.000000	-10.000000	0.000000	0.000000	0.000000	1023.000000	1023.000000	2046.000000
46.860001	0.028987	17.131567	4.216390	3.583935	5.912001	3.419241	0.000000	-10.000000	0.000000	0.000000	0.000000	1023.000000	1023.000000	2046.000000
46.880001	0.031012	18.328259	4.308204	3.880794	6.348619	3.790641	0.000000	-10.000000	0.000000	0.000000	0.000000	1023.000000	1023.000000	2046.000000
46.900002	0.033063	19.540501	4.521426	4.099903	6.762663	4.156508	0.000000	-10.000000	0.000000	0.000000	0.000000	1023.000000	1023.000000	2046.000000
46.919998	0.034839	20.589981	4.661474	4.056638	7.300233	4.571636	0.000000	-10.000000	0.000000	0.000000	0.000000	1023.000000	1023.000000	2046.000000
46.939999	0.036962	21.844549	5.111354	4.160817	7.740210	4.832170	0.000000	-10.000000	0.000000	0.000000	0.000000	1023.000000	1023.000000	2046.000000
46.959999	0.039669	23.444414	5.620817	4.305835	8.336215	5.181548	0.000000	-10.000000	0.000000	0.000000	0.000000	1023.000000	1023.000000	2046.000000
46.980000	0.042390	25.052399	5.902886	4.651000	8.950924	5.547589	0.000000	-10.000000	0.000000	0.000000	0.000000	1023.000000	1023.000000	2046.000000
47.000000	0.044909	26.541012	6.201860	4.999977	9.528966	5.810210	0.000000	-10.000000	0.000000	0.000000	0.000000	1023.000000	1023.000000	2046.000000
47.020000	0.046870	27.699915	6.216309	5.366219	9.973246	6.144142	0.000000	-10.000000	0.000000	0.000000	0.000000	1023.000000	1023.000000	2046.000000
47.040001	0.048978	28.945723	6.314299	5.804202	10.469376	6.357845	0.000000	-10.000000	0.000000	0.000000	0.000000	1023.000000	1023.000000	2046.000000
47.060001	0.051398	30.376457	6.407649	6.171886	10.994509	6.802413	0.000000	-10.000000	0.000000	0.000000	0.000000	1023.000000	1023.000000	2046.000000
47.080002	0.053845	31.822275	6.478872	6.853308	11.478741	7.011354	0.000000	-10.000000	0.000000	0.000000	0.000000	1023.000000	1023.000000	2046.000000
47.099998	0.056240	33.237747	6.720272	7.292916	11.910159	7.314401	0.000000	-10.000000	0.000000	0.000000	0.000000	1023.000000	1023.000000	2046.000000
47.119999	0.058571	34.615742	6.867242	7.845273	12.297150	7.606078	0.000000	-10.000000	0.000000	0.000000	0.000000	1023.000000	1023.000000	2046.000000
47.139999	0.061121	36.122349	7.170918	8.379610	12.785904	7.785915	0.000000	-10.000000	0.000000	0.000000	0.000000	1023.000000	1023.000000	2046.000000
47.160000	0.063593	37.583401	7.427621	8.748270	13.204759	8.202750	0.000000	-10.000000	0.000000	0.000000	0.000000	1023.000000	1023.000000	2046.000000
47.180000	0.066222	39.137142	7.722937	9.282009	13.647528	8.484668	0.000000	-10.000000	0.000000	0.000000	0.000000	1023.000000	1023.000000	2046.000000
47.200001	0.069144	40.864288	8.289165	9.603048	14.179863	8.792211	0.000000	-10.000000	0.000000	0.000000	0.000000	1023.000000	1023.000000	2046.000000
47.220001	0.072146	42.638229	8.703106	9.961413	14.708173	9.265536	0.000000	-10.000000	0.000000	0.000000	0.000000	1023.000000	1023.000000	2046.000000
47.240002	0.075286	44.494209	9.372146	10.395634	15.241953	9.484476	0.000000	-10.000000	0.000000	0.000000	0.000000	1023.000000	1023.000000	2046.000000
47.259998	0.078248	46.244698	10.001021	10.561530	15.781951	9.900196	0.000000	-10.000000	0.000000	0.000000	0.000000	1023.000000	1023.000000	2046.000000
47.279999	0.081503	48.168354	10.724895	10.849543	16.276869	10.317049	0.000000	-10.000000	0.000000	0.000000	0.000000	1023.000000	1023.000000	2046.000000
47.299999	0.084280	49.809219	11.423778	11.017185	16.781092	10.587166	0.000000	-10.000000	0.000000	0.000000	0.000000	1023.000000	1023.000000	2046.000000
47.320000	0.086567	51.161121	11.923658	11.024326	17.101479	11.111656	0.000000	-10.000000	0.000000	0.000000	0.000000	1023.000000	1023.000000	2046.000000
47.340000	0.088747	52.449749	12.448925	11.314342	17.431509	11.254972	0.000000	-10.000000	0.000000	0.000000	0.000000	1023.000000	1023.000000	2046.000000
47.360001	0.090451	53.456749	12.822588	11.306973	17.671118	11.656072	0.000000	-10.000000	0.000000	0.000000	0.000000	1023.000000	1023.000000	2046.000000
47.380001	0.092211	54.496590	13.114292	11.627913	17.820410	11.933976	0.000000	-10.000000	0.000000	0.000000	0.000000	1023.000000	1023.000000	2046.000000
47.400002	0.093570	55.299946	13.350673	11.870580	18.070295	12.008399	0.000000	-10.000000	0.000000	0.000000	0.000000	1023.000000	1023.000000	2046.000000
47.419998	0.094576	55.894547	13.439777	12.014517	18.104898	12.335353	0.000000	-10.000000	0.000000	0.000000	0.000000	1023.000000	1023.000000	2046.000000
47.439999	0.095550	56.470169	13.643711	12.277347	18.223103	12.326009	0.000000	-10.000000	0.000000	0.000000	0.000000	1023.000000	1023.000000	2046.000000
47.459999	0.095727	56.574867	13.701753	12.273159	18.101248	12.498706	0.000000	-10.000000	0.000000	0.000000	0.000000	1023.000000	1023.000000	2046.000000
47.480000	0.096445	56.999096	13.824964	12.445076	18.085423	12.643632	0.000000	-10.000000	0.000000	0.000000	0.000000	1023.000000	1023.000000	2046.000000
47.500000	0.096488	57.024658	13.908793	12.551486	17.990709	12.573672	0.000000	-10.000000	0.000000	0.000000	0.000000	1023.000000	1023.000000	2046.000000
47.520000	0.096975	57.312027	13.911090	12.614251	17.922728	12.863958	0.000000	-10.000000	0.000000	0.000000	0.000000	1023.000000	1023.000000	2046.000000
47.540001	0.097223	57.458542	14.001342	12.785467	17.916689	12.755044	0.000000	-10.000000	0.000000	0.000000	0.000000	1023.000000	1023.000000	2046.000000
47.560001	0.097238	57.467567	14.084322	12.754315	17.700396	12.928535	0.000000	-10.000000	0.000000	0.000000	0.000000	1023.000000	1023.000000	2046.000000
47.580002	0.097943	57.884567	14.149145	13.015325	17.796438	12.923658	0.000000	-10.000000	0.000000	0.000000	0.000000	1023.000000	1023.000000	2046.000000
47.599998	0.098076	57.962975	14.349159	13.075033	17.645060	12.893721	0.000000	-10.000000	0.000000	0.000000	0.000000	1023.000000	1023.000000	2046.000000
47.619999	0.098389	58.148064	14.354166	13.140017	17.584387	13.069495	0.000000	-10.000000	0.000000	0.000000	0.000000	1023.000000	1023.000000	2046.000000
47.639999	0.098667	58.312428	14.450457	13.375541	17.554411	12.932019	0.000000	-10.000000	0.000000	0.000000	0.000000	1023.000000	1023.000000	2046.000000
47.660000	0.098368	58.135357	14.465319	13.190576	17.328421	13.151042	0.000000	-10.000000	0.000000	0.000000	0.000000	1023.000000	1023.000000	2046.000000
47.680000	0.098551	58.243877	14.349901	13.460127	17.366224	13.067627	0.000000	-10.000000	0.000000	0.000000	0.000000	1023.000000	1023.000000	2046.000000
47.700001	0.098228	58.052673	14.160202	13.553893	17.246405	13.092173	0.000000	-10.000000	0.000000	0.000000	0.000000	1023.000000	1023.000000	2046.000000
47.720001	0.097810	57.805576	13.899723	13.710605	16.854536	13.340711	0.000000	-10.000000	0.000000	0.000000	0.000000	1023.000000	1023.000000	2046.000000
47.740002	0.097105	57.389252	13.709102	13.888217	16.693027	13.098905	0.000000	-10.000000	0.000000	0.000000	0.000000	1023.000000	1023.000000	2046.000000
47.759998	0.096042	56.760941	13.744893	13.516835	16.310873	13.188342	0.000000	-10.000000	0.000000	0.000000	0.000000	1023.000000	1023.000000	2046.000000
47.779999	0.095990	56.730309	13.981237	13.570355	16.167698	13.011020	0.000000	-10.000000	0.000000	0.000000	0.000000	1023.000000	1023.000000	2046.000000
47.799999	0.095467	56.421124	14.029742	13.395209	15.980784	13.015388	0.000000	-10.000000	0.000000	0.000000	0.000000	1023.000000	1023.000000	2046.000000
47.820000	0.095594	56.496304	13.908301	13.573212	15.906762	13.108029	0.000000	-10.000000	0.000000	0.000000	0.000000	1023.000000	1023.000000	2046.000000
47.840000	0.094500	55.849682	13.498069	13.790888	15.827001	12.733724	0.000000	-10.000000	0.000000	0.000000	0.000000	1023.000000	1023.000000	2046.000000
47.860001	0.092493	54.663158	13.099599	13.655972	15.299491	12.608099	0.000000	-10.000000	0.000000	0.000000	0.000000	1023.000000	1023.000000	2046.000000
47.880001	0.091892	54.307995	12.685222	13.947751	15.236871	12.438152	0.000000	-10.000000	0.000000	0.000000	0.000000	1023.000000	1023.000000	2046.000000
47.900002	0.090803	53.664360	12.295560	14.247066	15.027122	12.094614	0.000000	-10.000000	0.000000	0.000000	0.000000	1023.000000	1023.000000	2046.000000
47.919998	0.089941	53.155399	11.971965	14.429303	14.648400	12.105730	0.000000	-10.000000	0.000000	0.000000	0.000000	1023.000000	1023.000000	2046.000000
47.939999	0.089705	53.015873	11.753583	14.855885	14.513120	11.893287	0.000000	-10.000000	0.000000	0.000000	0.000000	1023.000000	1023.000000	2046.000000
47.959999	0.088356	52.218391	11.433144	15.002603	14.115861	11.666784	0.000000	-10.000000	0.000000	0.000000	0.000000	1023.000000	1023.000000	2046.000000
47.980000	0.088216	52.135696	11.308850	15.177830	13.836148	11.812868	0.000000	-10.000000	0.000000	0.000000	0.000000	1023.000000	1023.000000	2046.000000
48.000000	0.087866	51.928875	11.136593	15.577533	13.739448	11.475302	0.000000	-10.000000	0.000000	0.000000	0.000000	1023.000000	1023.000000	2046.000000
48.020000	0.087433	51.672920	11.062328	15.396877	13.424899	11.788815	0.000000	-10.000000	0.000000	0.000000	0.000000	1023.000000	1023.000000	2046.000000
48.040001	0.088390	52.238201	11.121790	15.754642	13.523113	11.838655	0.000000	-10.000000	0.000000	0.000000	0.000000	1023.000000	1023.000000	2046.000000
48.060001	0.088187	52.118732	11.051344	15.927964	13.447633	11.691792	0.000000	-10.000000	0.000000	0.000000	0.000000	1023.000000	1023.000000	2046.000000
48.080002	0.088605	52.365711	11.159778	15.998712	13.267097	11.940127	0.000000	-10.000000	0.000000	0.000000	0.000000	1023.000000	1023.000000	2046.000000
48.099998	0.089027	52.615246	11.209084	16.248568	13.438620	11.718974	0.000000	-10.000000	0.000000	0.000000	0.000000	1023.000000	1023.000000	2046.000000
48.119999	0.088616	52.372082	11.333543	15.943081	13.176454	11.919005	0.000000	-10.000000	0.000000	0.000000	0.000000	1023.000000	1023.000000	2046.000000
48.139999	0.089143	52.683678	11.553568	15.926298	13.224184	11.979629	0.000000	-10.000000	0.000000	0.000000	0.000000	1023.000000	1023.000000	2046.000000
48.160000	0.088493	52.299145	11.591367	15.710403	13.217526	11.779849	0.000000	-10.000000	0.000000	0.000000	0.000000	1023.000000	1023.000000	2046.000000
48.180000	0.088026	52.023201	11.785984	15.241624	12.958598	12.036994	0.000000	-10.000000	0.000000	0.000000	0.000000	1023.000000	1023.000000	2046.000000
48.200001	0.088277	52.171692	11.856031	15.263464	13.196917	11.855282	0.000000	-10.000000	0.000000	0.000000	0.000000	1023.000000	1023.000000	2046.000000
48.220001	0.087327	51.610367	11.915154	14.952736	12.923560	11.818914	0.000000	-10.000000	0.000000	0.000000	0.000000	1023.000000	1023.000000	2046.000000
48.240002	0.087776	51.875542	12.075631	14.855048	12.929297	12.015564	0.000000	-10.000000	0.000000	0.000000	0.000000	1023.000000	1023.000000	2046.000000
48.259998	0.087622	51.784733	12.009318	14.985441	13.082891	11.707081	0.000000	-10.000000	0.000000	0.000000	0.000000	1023.000000	1023.000000	2046.000000
48.279999	0.087013	51.424835	12.017687	14.612260	12.869669	11.925220	0.000000	-10.000000	0.000000	0.000000	0.000000	1023.000000	1023.000000	2046.000000
48.299999	0.087579	51.759010	12.061768	14.716839	13.066089	11.914317	0.000000	-10.000000	0.000000	0.000000	0.000000	1023.000000	1023.000000	2046.000000
48.320000	0.087011	51.423649	12.002672	14.679520	13.052497	11.688962	0.000000	-10.000000	0.000000	0.000000	0.000000	1023.000000	1023.000000	2046.000000
48.340000	0.086606	51.184422	12.065345	14.294070	12.873886	11.951122	0.000000	-10.000000	0.000000	0.000000	0.000000	1023.000000	1023.000000	2046.000000
48.360001	0.086830	51.316719	12.015371	14.379298	13.068203	11.853848	0.000000	-10.000000	0.000000	0.000000	0.000000	1023.000000	1023.000000	2046.000000
48.380001	0.085699	50.648010	11.880829	14.212310	12.962698	11.592175	0.000000	-10.000000	0.000000	0.000000	0.000000	1023.000000	1023.000000	2046.000000
48.400002	0.085389	50.464848	11.990048	13.863749	12.749249	11.861801	0.000000	-10.000000	0.000000	0.000000	0.000000	1023.000000	1023.000000	2046.000000
48.419998	0.085425	50.485970	11.962202	13.986100	12.958305	11.579360	0.000000	-10.000000	0.000000	0.000000	0.000000	1023.000000	1023.000000	2046.000000
48.439999	0.084022	49.657196	11.927875	13.528929	12.608686	11.591706	0.000000	-10.000000	0.000000	0.000000	0.000000	1023.000000	1023.000000	2046.000000
48.459999	0.084054	49.675980	11.941626	13.466326	12.627292	11.640736	0.000000	-10.000000	0.000000	0.000000	0.000000	1023.000000	1023.000000	2046.000000
48.480000	0.083484	49.338993	11.811521	13.453512	12.711956	11.362002	0.000000	-10.000000	0.000000	0.000000	0.000000	1023.000000	1023.000000	2046.000000
48.500000	0.082356	48.672340	11.714434	13.140182	12.336047	11.481679	0.000000	-10.000000	0.000000	0.000000	0.000000	1023.000000	1023.000000	2046.000000
48.520000	0.082278	48.626106	11.475066	13.345294	12.302997	11.502750	0.000000	-10.000000	0.000000	0.000000	0.000000	1023.000000	1023.000000	2046.000000
48.540001	0.080658	47.669079	10.990385	13.382204	12.048773	11.247716	0.000000	-10.000000	0.000000	0.000000	0.000000	1023.000000	1023.000000	2046.000000
48.560001	0.078921	46.642498	10.910674	12.801845	11.549871	11.380107	0.000000	-10.000000	0.000000	0.000000	0.000000	1023.000000	1023.000000	2046.000000
48.580002	0.078215	46.225334	10.919602	12.584803	11.597098	11.123832	0.000000	-10.000000	0.000000	0.000000	0.000000	1023.000000	1023.000000	2046.000000
48.599998	0.076451	45.182739	10.953717	12.153052	11.231188	10.844781	0.000000	-10.000000	0.000000	0.000000	0.000000	1023.000000	1023.000000	2046.000000
48.619999	0.075549	44.649452	11.068918	11.751414	10.819530	11.009591	0.000000	-10.000000	0.000000	0.000000	0.000000	1023.000000	1023.000000	2046.000000
48.639999	0.074959	44.300957	10.759806	12.012150	10.858228	10.670774	0.000000	-10.000000	0.000000	0.000000	0.000000	1023.000000	1023.000000	2046.000000
48.660000	0.072779	43.012314	10.277832	12.006756	10.372904	10.354823	0.000000	-10.000000	0.000000	0.000000	0.000000	1023.000000	1023.000000	2046.000000
48.680000	0.071305	42.141071	9.903567	11.944688	9.902369	10.390447	0.000000	-10.000000	0.000000	0.000000	0.000000	1023.000000	1023.000000	2046.000000
48.700001	0.070457	41.639896	9.386073	12.390607	9.832117	10.031100	0.000000	-10.000000	0.000000	0.000000	0.000000	1023.000000	1023.000000	2046.000000
48.720001	0.068196	40.303837	8.824333	12.602415	9.309062	9.568027	0.000000	-10.000000	0.000000	0.000000	0.000000	1023.000000	1023.000000	2046.000000
48.740002	0.066203	39.126205	8.494881	12.540692	8.574316	9.516315	0.000000	-10.000000	0.000000	0.000000	0.000000	1023.000000	1023.000000	2046.000000
48.759998	0.065033	38.434280	8.056703	12.932723	8.310789	9.134065	0.000000	-10.000000	0.000000	0.000000	0.000000	1023.000000	1023.000000	2046.000000
48.779999	0.062940	37.197441	7.516882	13.125723	7.886795	8.668041	0.000000	-10.000000	0.000000	0.000000	0.000000	1023.000000	1023.000000	2046.000000
48.799999	0.060704	35.876125	7.228366	12.961365	7.058344	8.628051	0.000000	-10.000000	0.000000	0.000000	0.000000	1023.000000	1023.000000	2046.000000
48.820000	0.059786	35.333309	6.973542	13.184705	6.757086	8.417977	0.000000	-10.000000	0.000000	0.000000	0.000000	1023.000000	1023.000000	2046.000000
48.840000	0.058194	34.392887	6.591317	13.223684	6.494584	8.083302	0.000000	-10.000000	0.000000	0.000000	0.000000	1023.000000	1023.000000	2046.000000
48.860001	0.056596	33.447990	6.549143	13.089064	5.795907	8.013875	0.000000	-10.000000	0.000000	0.000000	0.000000	1023.000000	1023.000000	2046.000000
48.880001	0.055912	33.043701	6.402205	13.293233	5.690691	7.657574	0.000000	-10.000000	0.000000	0.000000	0.000000	1023.000000	1023.000000	2046.000000
48.900002	0.053892	31.850464	6.142548	13.291895	5.338564	7.077457	0.000000	-10.000000	0.000000	0.000000	0.000000	1023.000000	1023.000000	2046.000000
48.919998	0.051989	30.725521	6.188773	12.928009	4.718568	6.890172	0.000000	-10.000000	0.000000	0.000000	0.000000	1023.000000	1023.000000	2046.000000
48.939999	0.051052	30.171679	6.160413	12.794632	4.660234	6.556399	0.000000	-10.000000	0.000000	0.000000	0.000000	1023.000000	1023.000000	2046.000000
48.959999	0.049111	29.024710	5.970933	12.538376	4.493094	6.022306	0.000000	-10.000000	0.000000	0.000000	0.000000	1023.000000	1023.000000	2046.000000
48.980000	0.046971	27.759565	6.081603	11.867342	3.889433	5.921187	0.000000	-10.000000	0.000000	0.000000	0.000000	1023.000000	1023.000000	2046.000000
49.000000	0.045723	27.022175	6.059009	11.526349	3.808186	5.628631	0.000000	-10.000000	0.000000	0.000000	0.000000	1023.000000	1023.000000	2046.000000
49.020000	0.043917	25.954840	5.821026	11.253732	3.756300	5.123782	0.000000	-10.000000	0.000000	0.000000	0.000000	1023.000000	1023.000000	2046.000000
49.040001	0.041885	24.754173	5.828599	10.661094	3.191335	5.073146	0.000000	-10.000000	0.000000	0.000000	0.000000	1023.000000	1023.000000	2046.000000
49.060001	0.040605	23.997513	5.690622	10.413851	3.057227	4.835812	0.000000	-10.000000	0.000000	0.000000	0.000000	1023.000000	1023.000000	2046.000000
49.080002	0.039043	23.074543	5.291854	10.333716	3.111973	4.336999	0.000000	-10.000000	0.000000	0.000000	0.000000	1023.000000	1023.000000	2046.000000
49.099998	0.036558	21.605654	5.174488	9.819614	2.478462	4.133091	0.000000	-10.000000	0.000000	0.000000	0.000000	1023.000000	1023.000000	2046.000000
49.119999	0.035065	20.723429	5.005221	9.448444	2.243851	4.025912	0.000000	-10.000000	0.000000	0.000000	0.000000	1023.000000	1023.000000	2046.000000
49.139999	0.033679	19.904354	4.624642	9.352251	2.331328	3.596133	0.000000	-10.000000	0.000000	0.000000	0.000000	1023.000000	1023.000000	2046.000000
49.160000	0.031243	18.464689	4.386399	8.951287	1.833832	3.293172	0.000000	-10.000000	0.000000	0.000000	0.000000	1023.000000	1023.000000	2046.000000
49.180000	0.029482	17.423744	4.278852	8.438946	1.430155	3.275792	0.000000	-10.000000	0.000000	0.000000	0.000000	1023.000000	1023.000000	2046.000000
49.200001	0.028085	16.598150	3.880822	8.353993	1.514668	2.848666	0.000000	-10.000000	0.000000	0.000000	0.000000	1023.000000	1023.000000	2046.000000
49.220001	0.025557	15.104004	3.679747	7.910992	0.958094	2.555171	0.000000	-10.000000	0.000000	0.000000	0.000000	1023.000000	1023.000000	2046.000000
49.240002	0.024107	14.247518	3.643385	7.526266	0.580298	2.497569	0.000000	-10.000000	0.000000	0.000000	0.000000	1023.000000	1023.000000	2046.000000
49.259998	0.022650	13.385892	3.239578	7.377835	0.647882	2.120597	0.000000	-10.000000	0.000000	0.000000	0.000000	1023.000000	1023.000000	2046.000000
49.279999	0.020222	11.951199	3.188609	6.773234	-0.058388	2.047743	0.000000	-10.000000	0.000000	0.000000	0.000000	1023.000000	1023.000000	2046.000000
49.299999	0.019120	11.299788	3.046942	6.534096	-0.169614	1.888364	0.000000	-10.000000	0.000000	0.000000	0.000000	1023.000000	1023.000000	2046.000000
49.320000	0.017002	10.047966	2.483169	6.369507	-0.285482	1.480771	0.000000	-10.000000	0.000000	0.000000	0.000000	1023.000000	1023.000000	2046.000000
49.340000	0.014615	8.637649	2.290040	6.025476	-1.091293	1.413427	0.000000	-10.000000	0.000000	0.000000	0.000000	1023.000000	1023.000000	2046.000000
49.360001	0.012970	7.665161	1.802543	5.759125	-1.192973	1.296465	0.000000	-10.000000	0.000000	0.000000	0.000000	1023.000000	1023.000000	2046.000000
49.380001	0.009997	5.908325	1.319175	5.150159	-1.394985	0.833976	0.000000	-10.000000	0.000000	0.000000	0.000000	1023.000000	1023.000000	2046.000000
49.400002	0.007432	4.392429	1.454075	4.085505	-2.004735	0.857584	0.000000	-10.000000	0.000000	0.000000	0.000000	1023.000000	1023.000000	2046.000000
49.419998	0.005839	3.450752	1.485441	3.374632	-2.055764	0.646443	0.000000	-10.000000	0.000000	0.000000	0.000000	1023.000000	1023.000000	2046.000000
49.439999	0.003741	2.210862	1.167925	2.964164	-2.087499	0.166272	0.000000	-10.000000	0.000000	0.000000	0.000000	1023.000000	1023.000000	2046.000000
49.459999	0.001148	0.678620	1.061127	2.410515	-2.736546	-0.056476	0.000000	-10.000000	0.000000	0.000000	0.000000	1023.000000	1023.000000	2046.000000
49.480000	0.000028	0.016269	0.783231	2.335617	-2.835258	-0.267320	0.000000	-10.000000	0.000000	0.000000	0.000000	1023.000000	1023.000000	2046.000000
49.500000	-0.001437	-0.849290	0.356840	2.330726	-2.989888	-0.546968	0.000000	-10.000000	0.000000	0.000000	0.000000	1023.000000	1023.000000	2046.000000
49.520000	-0.003042	-1.797683	0.273907	2.102534	-3.550795	-0.623329	0.000000	-10.000000	0.000000	0.000000	0.000000	1023.000000	1023.000000	2046.000000
49.540001	-0.004160	-2.458824	-0.188969	2.146592	-3.538448	-0.877999	0.000000	-10.000000	0.000000	0.000000	0.000000	1023.000000	1023.000000	2046.000000
49.560001	-0.006050	-3.575671	-0.607830	2.061957	-3.844579	-1.185219	0.000000	-10.000000	0.000000	0.000000	0.000000	1023.000000	1023.000000	2046.000000
49.580002	-0.008028	-4.744597	-0.764449	1.842244	-4.439362	-1.383029	0.000000	-10.000000	0.000000	0.000000	0.000000	1023.000000	1023.000000	2046.000000
49.599998	-0.009160	-5.413555	-1.266971	1.896145	-4.371682	-1.671047	0.000000	-10.000000	0.000000	0.000000	0.000000	1023.000000	1023.000000	2046.000000
49.619999	-0.010990	-6.494914	-1.639191	1.824994	-4.702752	-1.977965	0.000000	-10.000000	0.000000	0.000000	0.000000	1023.000000	1023.000000	2046.000000
49.639999	-0.012418	-7.339093	-1.662180	1.465881	-5.185639	-1.957155	0.000000	-10.000000	0.000000	0.000000	0.000000	1023.000000	1023.000000	2046.000000
49.660000	-0.013126	-7.757549	-1.930425	1.356019	-5.040436	-2.142707	0.000000	-10.000000	0.000000	0.000000	0.000000	1023.000000	1023.000000	2046.000000
49.680000	-0.014683	-8.677884	-2.068357	1.207988	-5.319398	-2.498117	0.000000	-10.000000	0.000000	0.000000	0.000000	1023.000000	1023.000000	2046.000000
49.700001	-0.016385	-9.683532	-2.016399	0.810861	-5.765946	-2.712047	0.000000	-10.000000	0.000000	0.000000	0.000000	1023.000000	1023.000000	2046.000000
49.720001	-0.017546	-10.369575	-2.310932	0.671901	-5.584046	-3.146497	0.000000	-10.000000	0.000000	0.000000	0.000000	1023.000000	1023.000000	2046.000000
49.740002	-0.019244	-11.373140	-2.408452	0.365299	-5.872721	-3.457267	0.000000	-10.000000	0.000000	0.000000	0.000000	1023.000000	1023.000000	2046.000000
49.759998	-0.020713	-12.241085	-2.310574	-0.126797	-6.225106	-3.578609	0.000000	-10.000000	0.000000	0.000000	0.000000	1023.000000	1023.000000	2046.000000
49.779999	-0.022104	-13.063265	-2.658234	-0.385027	-6.136854	-3.883151	0.000000	-10.000000	0.000000	0.000000	0.000000	1023.000000	1023.000000	2046.000000
49.799999	-0.024027	-14.200009	-2.593955	-1.037753	-6.661961	-3.906340	0.000000	-10.000000	0.000000	0.000000	0.000000	1023.000000	1023.000000	2046.000000
49.820000	-0.025483	-15.060596	-2.745154	-1.511300	-6.809505	-3.994637	0.000000	-10.000000	0.000000	0.000000	0.000000	1023.000000	1023.000000	2046.000000
49.840000	-0.027030	-15.974962	-3.118481	-1.716741	-6.828440	-4.311300	0.000000	-10.000000	0.000000	0.000000	0.000000	1023.000000	1023.000000	2046.000000
49.860001	-0.028787	-17.013378	-3.136327	-2.170570	-7.278859	-4.427621	0.000000	-10.000000	0.000000	0.000000	0.000000	1023.000000	1023.000000	2046.000000
49.880001	-0.030067	-17.769506	-3.381399	-2.440960	-7.355086	-4.592062	0.000000	-10.000000	0.000000	0.000000	0.000000	1023.000000	1023.000000	2046.000000
49.900002	-0.031621	-18.688181	-3.794951	-2.696624	-7.372606	-4.824001	0.000000	-10.000000	0.000000	0.000000	0.000000	1023.000000	1023.000000	2046.000000
49.919998	-0.033352	-19.710838	-3.850587	-3.099952	-7.796945	-4.963355	0.000000	-10.000000	0.000000	0.000000	0.000000	1023.000000	1023.000000	2046.000000
49.939999	-0.034781	-20.555809	-3.958184	-3.431409	-8.048573	-5.117643	0.000000	-10.000000	0.000000	0.000000	0.000000	1023.000000	1023.000000	2046.000000
49.959999	-0.036224	-21.408419	-4.402174	-3.718699	-7.963637	-5.323909	0.000000	-10.000000	0.000000	0.000000	0.000000	1023.000000	1023.000000	2046.000000
49.980000	-0.037717	-22.290556	-4.486876	-4.006986	-8.277162	-5.519533	0.000000	-10.000000	0.000000	0.000000	0.000000	1023.000000	1023.000000	2046.000000
50.000000	-0.039100	-23.108171	-4.532954	-4.384555	-8.553288	-5.637374	0.000000	-10.000000	0.000000	0.000000	0.000000	1023.000000	1023.000000	2046.000000
50.020000	-0.040390	-23.870199	-4.923254	-4.577338	-8.495244	-5.874364	0.000000	-10.000000	0.000000	0.000000	0.000000	1023.000000	1023.000000	2046.000000
50.040001	-0.041565	-24.564779	-4.905931	-4.854652	-8.820985	-5.983212	0.000000	-10.000000	0.000000	0.000000	0.000000	1023.000000	1023.000000	2046.000000
50.060001	-0.042806	-25.298132	-4.895155	-5.213331	-9.124418	-6.065228	0.000000	-10.000000	0.000000	0.000000	0.000000	1023.000000	1023.000000	2046.000000
50.080002	-0.044024	-26.018431	-5.265394	-5.435032	-9.083081	-6.234924	0.000000	-10.000000	0.000000	0.000000	0.000000	1023.000000	1023.000000	2046.000000
50.099998	-0.045100	-26.653839	-5.231534	-5.678828	-9.397326	-6.346153	0.000000	-10.000000	0.000000	0.000000	0.000000	1023.000000	1023.000000	2046.000000
50.119999	-0.046115	-27.254196	-5.325467	-5.982993	-9.556572	-6.389165	0.000000	-10.000000	0.000000	0.000000	0.000000	1023.000000	1023.000000	2046.000000
50.139999	-0.047776	-28.235327	-5.880063	-6.077013	-9.648829	-6.629423	0.000000	-10.000000	0.000000	0.000000	0.000000	1023.000000	1023.000000	2046.000000
50.160000	-0.048940	-28.923588	-6.187318	-6.165373	-9.934891	-6.636006	0.000000	-10.000000	0.000000	0.000000	0.000000	1023.000000	1023.000000	2046.000000
50.180000	-0.050629	-29.921743	-6.334132	-6.647670	-10.301528	-6.638414	0.000000	-10.000000	0.000000	0.000000	0.000000	1023.000000	1023.000000	2046.000000
50.200001	-0.052320	-30.921095	-6.637646	-7.136622	-10.364580	-6.782247	0.000000	-10.000000	0.000000	0.000000	0.000000	1023.000000	1023.000000	2046.000000
50.220001	-0.053130	-31.399628	-6.686232	-7.532352	-10.375707	-6.805336	0.000000	-10.000000	0.000000	0.000000	0.000000	1023.000000	1023.000000	2046.000000
50.240002	-0.054182	-32.021465	-6.529932	-7.938337	-10.632613	-6.920583	0.000000	-10.000000	0.000000	0.000000	0.000000	1023.000000	1023.000000	2046.000000
50.259998	-0.055479	-32.787888	-6.733366	-8.090410	-10.761006	-7.203105	0.000000	-10.000000	0.000000	0.000000	0.000000	1023.000000	1023.000000	2046.000000
50.279999	-0.056463	-33.369560	-7.181911	-8.044231	-10.724370	-7.419046	0.000000	-10.000000	0.000000	0.000000	0.000000	1023.000000	1023.000000	2046.000000
50.299999	-0.057195	-33.802189	-7.253021	-8.036292	-11.069468	-7.443406	0.000000	-10.000000	0.000000	0.000000	0.000000	1023.000000	1023.000000	2046.000000
50.320000	-0.057991	-34.272751	-7.441442	-7.995556	-11.296067	-7.539686	0.000000	-10.000000	0.000000	0.000000	0.000000	1023.000000	1023.000000	2046.000000
50.340000	-0.058770	-34.733067	-7.947148	-7.794325	-11.290039	-7.701556	0.000000	-10.000000	0.000000	0.000000	0.000000	1023.000000	1023.000000	2046.000000
50.360001	-0.059315	-35.055164	-8.045485	-7.644018	-11.601766	-7.763894	0.000000	-10.000000	0.000000	0.000000	0.000000	1023.000000	1023.000000	2046.000000
50.380001	-0.060116	-35.528465	-8.221032	-7.572647	-11.832860	-7.901927	0.000000	-10.000000	0.000000	0.000000	0.000000	1023.000000	1023.000000	2046.000000
50.400002	-0.060842	-35.957623	-8.711493	-7.343283	-11.780987	-8.121861	0.000000	-10.000000	0.000000	0.000000	0.000000	1023.000000	1023.000000	2046.000000
50.419998	-0.061022	-36.064240	-8.677559	-7.187974	-12.082116	-8.116591	0.000000	-10.000000	0.000000	0.000000	0.000000	1023.000000	1023.000000	2046.000000
50.439999	-0.061538	-36.369205	-8.786450	-7.174729	-12.185547	-8.222478	0.000000	-10.000000	0.000000	0.000000	0.000000	1023.000000	1023.000000	2046.000000
50.459999	-0.062056	-36.675312	-8.977910	-7.219749	-12.103861	-8.373794	0.000000	-10.000000	0.000000	0.000000	0.000000	1023.000000	1023.000000	2046.000000
50.480000	-0.062190	-36.754509	-8.927566	-7.299356	-12.134331	-8.393257	0.000000	-10.000000	0.000000	0.000000	0.000000	1023.000000	1023.000000	2046.000000
50.500000	-0.062651	-37.026691	-8.734400	-7.486217	-12.287780	-8.518293	0.000000	-10.000000	0.000000	0.000000	0.000000	1023.000000	1023.000000	2046.000000
50.520000	-0.063470	-37.510876	-8.899917	-7.590071	-12.189119	-8.831769	0.000000	-10.000000	0.000000	0.000000	0.000000	1023.000000	1023.000000	2046.000000
50.540001	-0.063231	-37.369324	-8.670554	-7.654828	-12.178312	-8.865629	0.000000	-10.000000	0.000000	0.000000	0.000000	1023.000000	1023.000000	2046.000000
50.560001	-0.063163	-37.329567	-8.407580	-7.846943	-12.227284	-8.847757	0.000000	-10.000000	0.000000	0.000000	0.000000	1023.000000	1023.000000	2046.000000
50.580002	-0.063252	-37.381939	-8.444128	-8.003221	-12.094915	-8.839677	0.000000	-10.000000	0.000000	0.000000	0.000000	1023.000000	1023.000000	2046.000000
50.599998	-0.062601	-36.997295	-8.201141	-8.114269	-11.990075	-8.691808	0.000000	-10.000000	0.000000	0.000000	0.000000	1023.000000	1023.000000	2046.000000
50.619999	-0.062485	-36.928864	-7.981634	-8.321341	-12.009013	-8.616876	0.000000	-10.000000	0.000000	0.000000	0.000000	1023.000000	1023.000000	2046.000000
50.639999	-0.062657	-37.030407	-8.108187	-8.484798	-11.851762	-8.585661	0.000000	-10.000000	0.000000	0.000000	0.000000	1023.000000	1023.000000	2046.000000
50.660000	-0.062092	-36.696281	-8.002335	-8.452724	-11.744596	-8.496625	0.000000	-10.000000	0.000000	0.000000	0.000000	1023.000000	1023.000000	2046.000000
50.680000	-0.061726	-36.479855	-7.782815	-8.526251	-11.768109	-8.402677	0.000000	-10.000000	0.000000	0.000000	0.000000	1023.000000	1023.000000	2046.000000
50.700001	-0.061820	-36.535709	-7.946281	-8.593692	-11.593352	-8.402386	0.000000	-10.000000	0.000000	0.000000	0.000000	1023.000000	1023.000000	2046.000000
50.720001	-0.061063	-36.088127	-7.820199	-8.466936	-11.441866	-8.359125	0.000000	-10.000000	0.000000	0.000000	0.000000	1023.000000	1023.000000	2046.000000
50.740002	-0.060754	-35.905800	-7.650382	-8.549498	-11.422614	-8.283305	0.000000	-10.000000	0.000000	0.000000	0.000000	1023.000000	1023.000000	2046.000000
50.759998	-0.060777	-35.918987	-7.797586	-8.558043	-11.268724	-8.294636	0.000000	-10.000000	0.000000	0.000000	0.000000	1023.000000	1023.000000	2046.000000
50.779999	-0.060042	-35.484539	-7.701210	-8.450898	-11.119746	-8.212685	0.000000	-10.000000	0.000000	0.000000	0.000000	1023.000000	1023.000000	2046.000000
50.799999	-0.059528	-35.181137	-7.474770	-8.530729	-11.127734	-8.047906	0.000000	-10.000000	0.000000	0.000000	0.000000	1023.000000	1023.000000	2046.000000
50.820000	-0.059517	-35.174824	-7.472447	-8.545481	-11.088323	-8.068575	0.000000	-10.000000	0.000000	0.000000	0.000000	1023.000000	1023.000000	2046.000000
50.840000	-0.058777	-34.737133	-7.413064	-8.455622	-10.901049	-7.967399	0.000000	-10.000000	0.000000	0.000000	0.000000	1023.000000	1023.000000	2046.000000
50.860001	-0.057915	-34.227859	-7.092443	-8.486084	-10.897713	-7.751619	0.000000	-10.000000	0.000000	0.000000	0.000000	1023.000000	1023.000000	2046.000000
50.880001	-0.057676	-34.086292	-7.080389	-8.466372	-10.756631	-7.782898	0.000000	-10.000000	0.000000	0.000000	0.000000	1023.000000	1023.000000	2046.000000
50.900002	-0.057097	-33.744339	-7.081835	-8.347551	-10.570092	-7.744859	0.000000	-10.000000	0.000000	0.000000	0.000000	1023.000000	1023.000000	2046.000000
50.919998	-0.056227	-33.230114	-6.901590	-8.382899	-10.507600	-7.438025	0.000000	-10.000000	0.000000	0.000000	0.000000	1023.000000	1023.000000	2046.000000
50.939999	-0.056108	-33.159924	-6.952807	-8.270932	-10.539680	-7.396504	0.000000	-10.000000	0.000000	0.000000	0.000000	1023.000000	1023.000000	2046.000000
50.959999	-0.056191	-33.209057	-7.280720	-8.114368	-10.450520	-7.363450	0.000000	-10.000000	0.000000	0.000000	0.000000	1023.000000	1023.000000	2046.000000
50.980000	-0.055559	-32.835327	-7.307990	-8.253071	-10.255333	-7.018934	0.000000	-10.000000	0.000000	0.000000	0.000000	1023.000000	1023.000000	2046.000000
51.000000	-0.054782	-32.376022	-7.046683	-8.379234	-10.162633	-6.787474	0.000000	-10.000000	0.000000	0.000000	0.000000	1023.000000	1023.000000	2046.000000
51.020000	-0.054039	-31.937168	-6.927239	-8.379734	-9.912948	-6.717247	0.000000	-10.000000	0.000000	0.000000	0.000000	1023.000000	1023.000000	2046.000000
51.040001	-0.052541	-31.051552	-6.726566	-8.211304	-9.593086	-6.520597	0.000000	-10.000000	0.000000	0.000000	0.000000	1023.000000	1023.000000	2046.000000
51.060001	-0.050664	-29.942663	-6.478168	-7.888611	-9.270588	-6.305296	0.000000	-10.000000	0.000000	0.000000	0.000000	1023.000000	1023.000000	2046.000000
51.080002	-0.050144	-29.634859	-6.708756	-7.575351	-9.000042	-6.350711	0.000000	-10.000000	0.000000	0.000000	0.000000	1023.000000	1023.000000	2046.000000
51.099998	-0.048852	-28.871437	-6.808167	-7.205062	-8.730533	-6.127676	0.000000	-10.000000	0.000000	0.000000	0.000000	1023.000000	1023.000000	2046.000000
51.119999	-0.046613	-27.548471	-6.684306	-6.783957	-8.330528	-5.749681	0.000000	-10.000000	0.000000	0.000000	0.000000	1023.000000	1023.000000	2046.000000
51.139999	-0.045119	-26.665152	-6.767970	-6.328458	-7.972859	-5.595865	0.000000	-10.000000	0.000000	0.000000	0.000000	1023.000000	1023.000000	2046.000000
51.160000	-0.042991	-25.407730	-6.811857	-5.727044	-7.465947	-5.402882	0.000000	-10.000000	0.000000	0.000000	0.000000	1023.000000	1023.000000	2046.000000
51.180000	-0.040218	-23.768681	-6.517244	-5.192998	-7.061270	-4.997169	0.000000	-10.000000	0.000000	0.000000	0.000000	1023.000000	1023.000000	2046.000000
51.200001	-0.038109	-22.522427	-6.489654	-4.702378	-6.529893	-4.800501	0.000000	-10.000000	0.000000	0.000000	0.000000	1023.000000	1023.000000	2046.000000
51.220001	-0.035841	-21.182228	-6.422259	-4.210073	-6.058055	-4.491840	0.000000	-10.000000	0.000000	0.000000	0.000000	1023.000000	1023.000000	2046.000000
51.240002	-0.032749	-19.354881	-6.062745	-3.869615	-5.482821	-3.939700	0.000000	-10.000000	0.000000	0.000000	0.000000	1023.000000	1023.000000	2046.000000
51.259998	-0.030288	-17.900148	-5.736691	-3.630296	-4.928306	-3.604854	0.000000	-10.000000	0.000000	0.000000	0.000000	1023.000000	1023.000000	2046.000000
51.279999	-0.027747	-16.398588	-5.459954	-3.279186	-4.336242	-3.323207	0.000000	-10.000000	0.000000	0.000000	0.000000	1023.000000	1023.000000	2046.000000
51.299999	-0.024732	-14.616373	-4.978631	-3.057036	-3.719420	-2.861285	0.000000	-10.000000	0.000000	0.000000	0.000000	1023.000000	1023.000000	2046.000000
51.320000	-0.021982	-12.991574	-4.359460	-2.854986	-3.237666	-2.539463	0.000000	-10.000000	0.000000	0.000000	0.000000	1023.000000	1023.000000	2046.000000
51.340000	-0.019421	-11.477979	-3.889187	-2.677834	-2.631642	-2.279316	0.000000	-10.000000	0.000000	0.000000	0.000000	1023.000000	1023.000000	2046.000000
[truncated: 1,141,627 more chars]
