# Supplementary material for: Effect of Electrode Belt and Body Positions on Regional Pulmonary Ventilation- and Perfusion-Related Impedance Changes Measured by Electric Impedance Tomography
Source: PLoS One. 2016 Jun 2;11(6):e0155913. doi: 10.1371/journal.pone.0155913 (PMC4890811; doi:10.1371/journal.pone.0155913)
Supplement: S1 Dataset — (ZIP) [file pone.0155913.s001.zip › Dataset/Fp11-left-2i.txt]

Patient Name:	Fp11
Registry:	Fp11
Investigator:	 
Diagnosys:	 
Notes:	v�nster2i           
Sample Rate [Hz]:	50.07
Time Base 	Pixels Mean 	Pixels Sum 	UPPER RIGHT		UPPER LEFT		LOWER RIGHT		LOWER LEFT		QRS	ETCO2	Paw	Flow (L/min)	Volume	Analog1	Analog2	AnalogSum
0.000000	0.006576	3.886165	-1.059063	2.941028	1.122397	0.881802	0.000000	-10.000000	-0.300000	22.200001	459.166656	1023.000000	1023.000000	2046.000000
0.020000	0.006285	3.714310	0.416192	2.678185	-0.641139	1.261072	0.000000	-10.000000	-0.266667	22.216667	466.500000	1023.000000	1023.000000	2046.000000
0.040000	0.009467	5.595066	-0.814305	3.568179	1.443760	1.397431	0.000000	-10.000000	-0.275000	21.933334	473.833344	1023.000000	1023.000000	2046.000000
0.060000	0.008380	4.952567	-0.254171	3.513151	0.497978	1.195608	0.000000	-10.000000	-0.266667	21.616667	481.166656	1023.000000	1023.000000	2046.000000
0.080000	0.010455	6.179157	0.334293	3.565640	0.284657	1.994566	0.000000	-10.000000	-0.258333	21.500000	488.500000	1023.000000	1023.000000	2046.000000
0.100000	0.014499	8.569051	-0.330287	4.411670	2.159889	2.327779	0.000000	-10.000000	-0.233333	21.200001	495.833344	1023.000000	1023.000000	2046.000000
0.120000	0.012605	7.449276	0.620582	4.123549	0.712388	1.992757	0.000000	-10.000000	-0.250000	21.066668	503.000000	1023.000000	1023.000000	2046.000000
0.140000	0.015581	9.208473	0.572336	4.288704	1.519541	2.827892	0.000000	-10.000000	-0.250000	20.700001	510.000000	1023.000000	1023.000000	2046.000000
0.160000	0.019475	11.509606	0.238807	4.809143	3.116529	3.345127	0.000000	-10.000000	-0.266667	20.316668	517.000000	1023.000000	1023.000000	2046.000000
0.180000	0.016220	9.586205	1.688101	4.311737	0.849881	2.736486	0.000000	-10.000000	-0.225000	19.983334	523.833313	1023.000000	1023.000000	2046.000000
0.200000	0.018121	10.709223	1.226636	4.294465	1.895188	3.292934	0.000000	-10.000000	-0.216667	19.350000	530.666687	1023.000000	1023.000000	2046.000000
0.220000	0.020784	12.283573	0.571949	4.637210	3.628698	3.445717	0.000000	-10.000000	-0.183333	18.766666	537.166687	1023.000000	1023.000000	2046.000000
0.240000	0.016142	9.539723	1.970303	3.958289	0.994770	2.616361	0.000000	-10.000000	-0.183333	17.950001	543.500000	1023.000000	1023.000000	2046.000000
0.260000	0.017926	10.594052	0.672091	4.154182	2.746630	3.021150	0.000000	-10.000000	-0.166667	17.516666	549.500000	1023.000000	1023.000000	2046.000000
0.280000	0.019067	11.268661	0.282348	4.385080	3.621697	2.979537	0.000000	-10.000000	-0.158333	16.916666	555.500000	1023.000000	1023.000000	2046.000000
0.300000	0.017441	10.307768	2.100365	3.771260	1.081500	3.354642	0.000000	-10.000000	-0.141667	16.533333	561.333313	1023.000000	1023.000000	2046.000000
0.320000	0.021171	12.512236	0.640420	4.674569	3.741556	3.455691	0.000000	-10.000000	-0.133333	16.266666	567.000000	1023.000000	1023.000000	2046.000000
0.340000	0.020993	12.407003	1.201469	4.763824	3.177737	3.263973	0.000000	-10.000000	-0.125000	16.200001	572.333313	1023.000000	1023.000000	2046.000000
0.360000	0.022575	13.342041	2.239860	4.601882	2.359657	4.140642	0.000000	-10.000000	-0.116667	15.983335	577.666687	1023.000000	1023.000000	2046.000000
0.380000	0.027700	16.370668	1.352928	5.569739	4.947298	4.500703	0.000000	-10.000000	-0.108333	15.716667	583.000000	1023.000000	1023.000000	2046.000000
0.400000	0.025287	14.944642	3.259680	5.321784	2.295174	4.068005	0.000000	-10.000000	-0.100000	15.500000	588.333313	1023.000000	1023.000000	2046.000000
0.420000	0.028770	17.003038	2.269430	5.692134	4.199445	4.842029	0.000000	-10.000000	-0.091667	15.316667	593.666687	1023.000000	1023.000000	2046.000000
0.440000	0.032149	19.000093	1.772886	6.328198	5.815487	5.083523	0.000000	-10.000000	-0.100000	14.816667	598.833313	1023.000000	1023.000000	2046.000000
0.460000	0.029122	17.210821	4.074923	5.698115	2.366139	5.071644	0.000000	-10.000000	-0.091667	13.950000	604.000000	1023.000000	1023.000000	2046.000000
0.480000	0.033180	19.609282	2.207918	6.504667	5.508786	5.387911	0.000000	-10.000000	-0.091667	12.700000	608.666687	1023.000000	1023.000000	2046.000000
0.500000	0.032495	19.204620	2.925893	6.720675	4.597589	4.960465	0.000000	-10.000000	-0.050000	11.283334	613.000000	1023.000000	1023.000000	2046.000000
0.520000	0.033759	19.951521	3.843870	6.460900	3.709717	5.937033	0.000000	-10.000000	-0.033333	9.933333	617.000000	1023.000000	1023.000000	2046.000000
0.540000	0.038350	22.664581	2.705105	7.366946	6.443785	6.148746	0.000000	-10.000000	-0.008333	8.583333	620.666687	1023.000000	1023.000000	2046.000000
0.560000	0.033422	19.752392	4.799267	6.740911	2.878372	5.333841	0.000000	-10.000000	-0.008333	7.350000	623.833313	1023.000000	1023.000000	2046.000000
0.580000	0.033323	19.693943	2.798743	6.594444	5.112415	5.188340	0.000000	-10.000000	0.000000	6.300000	626.333313	1023.000000	1023.000000	2046.000000
0.600000	0.028938	17.102345	1.892522	6.175629	4.930894	4.103300	0.000000	-10.000000	0.000000	5.566667	628.500000	1023.000000	1023.000000	2046.000000
0.620000	0.023675	13.991930	2.518034	5.105321	2.211883	4.156693	0.000000	-10.000000	0.000000	5.016667	630.500000	1023.000000	1023.000000	2046.000000
0.640000	0.025189	14.886606	0.339820	5.582560	4.907870	4.056355	0.000000	-10.000000	0.000000	4.533333	632.333313	1023.000000	1023.000000	2046.000000
0.660000	0.019155	11.320658	2.212062	4.962067	0.991962	3.154567	0.000000	-10.000000	0.000000	4.333333	634.000000	1023.000000	1023.000000	2046.000000
0.680000	0.021973	12.985794	0.342337	5.296116	3.671431	3.675910	0.000000	-10.000000	0.000000	4.266667	635.500000	1023.000000	1023.000000	2046.000000
0.700000	0.019855	11.734581	0.633610	5.327290	2.742262	3.031418	0.000000	-10.000000	0.000000	3.983334	637.000000	1023.000000	1023.000000	2046.000000
0.720000	0.020305	12.000398	0.799614	5.119159	2.381449	3.700176	0.000000	-10.000000	0.008333	3.283334	638.333313	1023.000000	1023.000000	2046.000000
0.740000	0.022571	13.339561	-0.318640	5.696178	4.344504	3.617518	0.000000	-10.000000	0.008333	1.883333	639.333313	1023.000000	1023.000000	2046.000000
0.760000	0.019137	11.310159	2.033631	5.050797	0.569136	3.656596	0.000000	-10.000000	0.016667	0.466667	639.833313	1023.000000	1023.000000	2046.000000
0.780000	0.023564	13.926383	-0.094272	5.829826	4.221372	3.969457	0.000000	-10.000000	0.016667	-1.066667	640.000000	1023.000000	1023.000000	2046.000000
0.800000	0.019347	11.434082	1.655010	5.554305	1.058474	3.166295	0.000000	-10.000000	0.025000	-2.200000	640.000000	1023.000000	1023.000000	2046.000000
0.820000	0.022430	13.256061	0.576131	5.753921	2.947934	3.978075	0.000000	-10.000000	0.033333	-3.533334	640.000000	1023.000000	1023.000000	2046.000000
0.840000	0.024786	14.648550	0.053452	6.197757	4.313581	4.083760	0.000000	-10.000000	0.050000	-4.833333	640.000000	1023.000000	1023.000000	2046.000000
0.860000	0.021794	12.880351	2.436383	5.496608	0.732658	4.214702	0.000000	-10.000000	0.058333	-6.150000	640.000000	1023.000000	1023.000000	2046.000000
0.880000	0.025945	15.333684	0.509799	6.094602	4.258083	4.471200	0.000000	-10.000000	0.075000	-7.366667	640.000000	1023.000000	1023.000000	2046.000000
0.900000	0.024161	14.279306	1.124495	5.883320	3.186255	4.085237	0.000000	-10.000000	0.083333	-8.500000	640.000000	1023.000000	1023.000000	2046.000000
0.920000	0.023564	13.926036	2.081536	5.282140	1.933588	4.628771	0.000000	-10.000000	0.100000	-9.766667	640.000000	1023.000000	1023.000000	2046.000000
0.940000	0.025985	15.357108	0.600854	5.539320	4.640294	4.576640	0.000000	-10.000000	0.100000	-10.900001	640.000000	1023.000000	1023.000000	2046.000000
0.960000	0.020578	12.161469	1.695187	4.920602	2.099389	3.446291	0.000000	-10.000000	0.100000	-11.916667	633.000000	1023.000000	1023.000000	2046.000000
0.980000	0.020773	12.276873	1.157239	4.510178	2.684170	3.925286	0.000000	-10.000000	0.108333	-12.700000	624.500000	1023.000000	1023.000000	2046.000000
1.000000	0.021951	12.972826	-0.117406	4.550999	4.604494	3.934739	0.000000	-10.000000	0.125000	-13.266666	614.500000	1023.000000	1023.000000	2046.000000
1.020000	0.016490	9.745587	2.141407	3.818957	0.569679	3.215545	0.000000	-10.000000	0.133333	-13.883333	610.000000	1023.000000	1023.000000	2046.000000
1.040000	0.019364	11.444001	0.121543	4.166501	3.666564	3.489394	0.000000	-10.000000	0.133333	-14.166667	605.333313	1023.000000	1023.000000	2046.000000
1.060000	0.019870	11.743468	0.120820	4.262514	3.827628	3.532507	0.000000	-10.000000	0.150000	-14.583333	600.666687	1023.000000	1023.000000	2046.000000
1.080000	0.017555	10.375261	2.282619	3.818126	0.781817	3.492700	0.000000	-10.000000	0.175000	-14.716667	595.833313	1023.000000	1023.000000	2046.000000
1.100000	0.021889	12.936435	0.460603	4.340412	4.246175	3.889245	0.000000	-10.000000	0.200000	-14.883333	591.000000	1023.000000	1023.000000	2046.000000
1.120000	0.019635	11.604228	1.540737	4.307956	2.513507	3.242029	0.000000	-10.000000	0.191667	-14.800000	586.000000	1023.000000	1023.000000	2046.000000
1.140000	0.022400	13.238379	1.615809	4.443209	3.173718	4.005643	0.000000	-10.000000	0.191667	-14.700000	581.000000	1023.000000	1023.000000	2046.000000
1.160000	0.024386	14.412282	0.889166	4.703222	4.652476	4.167418	0.000000	-10.000000	0.175000	-14.416667	576.000000	1023.000000	1023.000000	2046.000000
1.180000	0.022537	13.319373	2.757797	4.459161	1.954927	4.147490	0.000000	-10.000000	0.175000	-14.150001	571.166687	1023.000000	1023.000000	2046.000000
1.200000	0.026251	15.514282	1.011344	4.826097	5.066818	4.610022	0.000000	-10.000000	0.166667	-14.000000	566.500000	1023.000000	1023.000000	2046.000000
1.220000	0.021413	12.654994	3.014763	4.518902	1.468782	3.652547	0.000000	-10.000000	0.183333	-14.133334	561.833313	1023.000000	1023.000000	2046.000000
1.240000	0.024513	14.487455	1.719819	4.966702	3.728064	4.072870	0.000000	-10.000000	0.183333	-14.450001	557.000000	1023.000000	1023.000000	2046.000000
1.260000	0.027267	16.114960	1.343033	5.137340	4.998452	4.636134	0.000000	-10.000000	0.191667	-15.050000	552.000000	1023.000000	1023.000000	2046.000000
1.280000	0.022678	13.402839	3.543022	4.740782	1.356197	3.762838	0.000000	-10.000000	0.200000	-15.666667	547.000000	1023.000000	1023.000000	2046.000000
1.300000	0.023891	14.119379	1.458897	4.786556	4.114418	3.759509	0.000000	-10.000000	0.225000	-16.433334	541.833313	1023.000000	1023.000000	2046.000000
1.320000	0.019996	11.817642	0.898166	4.141313	3.760323	3.017841	0.000000	-10.000000	0.233333	-17.000000	536.333313	1023.000000	1023.000000	2046.000000
1.340000	0.014027	8.289869	1.507190	3.225717	1.142995	2.413967	0.000000	-10.000000	0.250000	-17.633333	530.500000	1023.000000	1023.000000	2046.000000
1.360000	0.013015	7.691907	-0.778499	2.967115	3.245930	2.257361	0.000000	-10.000000	0.250000	-18.000000	524.500000	1023.000000	1023.000000	2046.000000
1.380000	0.005695	3.365716	0.685967	2.385670	-0.629529	0.923609	0.000000	-10.000000	0.258333	-18.366667	518.500000	1023.000000	1023.000000	2046.000000
1.400000	0.007238	4.277796	-1.411649	2.460889	1.994847	1.233709	0.000000	-10.000000	0.250000	-18.366667	512.500000	1023.000000	1023.000000	2046.000000
1.420000	0.003481	2.057262	-1.092720	2.243994	0.529186	0.376802	0.000000	-10.000000	0.258333	-18.433334	506.500000	1023.000000	1023.000000	2046.000000
1.440000	0.003794	2.242203	-1.214859	2.132088	0.469862	0.855112	0.000000	-10.000000	0.258333	-18.316668	500.500000	1023.000000	1023.000000	2046.000000
1.460000	0.005141	3.038056	-2.345305	2.174762	2.134574	1.074025	0.000000	-10.000000	0.266667	-18.600000	494.500000	1023.000000	1023.000000	2046.000000
1.480000	0.000606	0.358357	-0.327235	1.844379	-1.484215	0.325429	0.000000	-10.000000	0.283333	-18.833334	488.166656	1023.000000	1023.000000	2046.000000
1.500000	0.003341	1.974689	-2.325441	2.075056	1.489135	0.735940	0.000000	-10.000000	0.283333	-19.250000	481.833344	1023.000000	1023.000000	2046.000000
1.520000	0.000184	0.108841	-1.637493	1.914204	-0.104664	-0.063206	0.000000	-10.000000	0.291667	-19.400000	475.166656	1023.000000	1023.000000	2046.000000
1.540000	0.000959	0.566703	-1.441535	1.810447	-0.374354	0.572146	0.000000	-10.000000	0.300000	-19.683334	468.833344	1023.000000	1023.000000	2046.000000
1.560000	0.003611	2.134217	-2.461711	1.947285	1.630723	1.017920	0.000000	-10.000000	0.333333	-19.750000	462.166656	1023.000000	1023.000000	2046.000000
1.580000	-0.000570	-0.336932	-0.791741	1.651665	-1.275416	0.078561	0.000000	-10.000000	0.350000	-20.033335	455.666656	1023.000000	1023.000000	2046.000000
1.600000	0.001755	1.037336	-1.822919	1.644906	0.413510	0.801839	0.000000	-10.000000	0.350000	-20.166668	449.000000	1023.000000	1023.000000	2046.000000
1.620000	0.004769	2.818563	-2.140370	1.732418	1.843218	1.383297	0.000000	-10.000000	0.350000	-20.450001	442.333344	1023.000000	1023.000000	2046.000000
1.640000	0.000278	0.164249	-0.566672	1.269934	-0.892206	0.353192	0.000000	-10.000000	0.350000	-20.583334	435.500000	1023.000000	1023.000000	2046.000000
1.660000	0.001665	0.984013	-1.337681	1.176792	0.309473	0.835429	0.000000	-10.000000	0.350000	-20.700001	428.500000	1023.000000	1023.000000	2046.000000
1.680000	0.003019	1.784277	-1.982832	0.990527	1.706524	1.070058	0.000000	-10.000000	0.350000	-20.683334	421.500000	1023.000000	1023.000000	2046.000000
1.700000	-0.002758	-1.629871	-0.720841	0.330050	-0.974404	-0.264676	0.000000	-10.000000	0.341667	-20.733334	414.666656	1023.000000	1023.000000	2046.000000
1.720000	-0.002347	-1.387144	-1.707151	0.019663	0.100356	0.199987	0.000000	-10.000000	0.341667	-20.650000	407.833344	1023.000000	1023.000000	2046.000000
1.740000	-0.001833	-1.083372	-2.576899	-0.166205	1.426327	0.233405	0.000000	-10.000000	0.341667	-20.633333	401.000000	1023.000000	1023.000000	2046.000000
1.760000	-0.006361	-3.759596	-0.838149	-0.721702	-1.725639	-0.474106	0.000000	-10.000000	0.341667	-20.550001	394.000000	1023.000000	1023.000000	2046.000000
1.780000	-0.003923	-2.318488	-2.557742	-0.512760	0.886757	-0.134743	0.000000	-10.000000	0.333333	-20.433334	387.166656	1023.000000	1023.000000	2046.000000
1.800000	-0.007119	-4.207361	-1.671550	-0.705398	-0.752716	-1.077696	0.000000	-10.000000	0.333333	-20.333334	380.333344	1023.000000	1023.000000	2046.000000
1.820000	-0.005238	-3.095863	-1.962467	-0.691898	-0.087812	-0.353686	0.000000	-10.000000	0.341667	-20.150000	373.500000	1023.000000	1023.000000	2046.000000
1.840000	-0.003432	-2.028168	-2.440187	-0.557499	1.211393	-0.241875	0.000000	-10.000000	0.350000	-20.133333	366.666656	1023.000000	1023.000000	2046.000000
1.860000	-0.004832	-2.855676	-0.494299	-0.879403	-1.286908	-0.195065	0.000000	-10.000000	0.350000	-20.083334	360.000000	1023.000000	1023.000000	2046.000000
1.880000	-0.001200	-0.709155	-1.829868	-0.403477	1.311292	0.212899	0.000000	-10.000000	0.341667	-20.033333	353.333344	1023.000000	1023.000000	2046.000000
1.900000	-0.003780	-2.233683	-0.547358	-0.519376	-0.610462	-0.556486	0.000000	-10.000000	0.333333	-19.833334	346.666656	1023.000000	1023.000000	2046.000000
1.920000	-0.001459	-0.862044	-1.431882	-0.306230	0.789882	0.086186	0.000000	-10.000000	0.325000	-19.549999	340.000000	1023.000000	1023.000000	2046.000000
1.940000	-0.001532	-0.905639	-1.679669	-0.271567	1.229137	-0.183540	0.000000	-10.000000	0.316667	-19.283333	333.500000	1023.000000	1023.000000	2046.000000
1.960000	-0.002317	-1.369562	-0.577808	-0.641974	-0.486989	0.337210	0.000000	-10.000000	0.325000	-19.300001	327.000000	1023.000000	1023.000000	2046.000000
1.980000	-0.000001	-0.000585	-1.649768	-0.171877	1.465081	0.355978	0.000000	-10.000000	0.333333	-19.433334	320.500000	1023.000000	1023.000000	2046.000000
2.000000	-0.002226	-1.315609	0.232137	-0.444217	-1.137075	0.033546	0.000000	-10.000000	0.350000	-19.750000	314.000000	1023.000000	1023.000000	2046.000000
2.020000	-0.000784	-0.463125	-1.279990	-0.161670	0.934782	0.043752	0.000000	-10.000000	0.350000	-20.100000	307.500000	1023.000000	1023.000000	2046.000000
2.040000	-0.003534	-2.088363	-1.420545	-0.522994	0.600699	-0.745524	0.000000	-10.000000	0.341667	-20.316668	300.833344	1023.000000	1023.000000	2046.000000
2.060000	-0.006881	-4.066769	-1.092764	-1.212487	-0.864929	-0.896589	0.000000	-10.000000	0.341667	-20.200001	294.166656	1023.000000	1023.000000	2046.000000
2.080000	-0.009004	-5.321618	-2.751567	-1.476304	0.364837	-1.458584	0.000000	-10.000000	0.333333	-19.950001	287.333344	1023.000000	1023.000000	2046.000000
2.100000	-0.015541	-9.184455	-1.679765	-2.306731	-2.776775	-2.421184	0.000000	-10.000000	0.308333	-19.550001	280.666656	1023.000000	1023.000000	2046.000000
2.120000	-0.016099	-9.514671	-3.593624	-2.169249	-1.180039	-2.571759	0.000000	-10.000000	0.275000	-19.350000	276.166656	1023.000000	1023.000000	2046.000000
2.140000	-0.018421	-10.886623	-3.889214	-2.373255	-1.496830	-3.127323	0.000000	-10.000000	0.266667	-19.033333	269.833344	1023.000000	1023.000000	2046.000000
2.160000	-0.019892	-11.756227	-3.142992	-2.793709	-2.991101	-2.828424	0.000000	-10.000000	0.266667	-18.883333	263.500000	1023.000000	1023.000000	2046.000000
2.180000	-0.018952	-11.200748	-4.481536	-2.461659	-1.402368	-2.855186	0.000000	-10.000000	0.266667	-18.816666	255.000000	1023.000000	1023.000000	2046.000000
2.200000	-0.022865	-13.513330	-3.307327	-2.951641	-3.646690	-3.607671	0.000000	-10.000000	0.250000	-18.950001	248.666672	1023.000000	1023.000000	2046.000000
2.220000	-0.021679	-12.812560	-4.578584	-2.648722	-2.228808	-3.356446	0.000000	-10.000000	0.266667	-18.983334	242.333328	1023.000000	1023.000000	2046.000000
2.240000	-0.022221	-13.132580	-4.803056	-2.745856	-2.084848	-3.498819	0.000000	-10.000000	0.283333	-19.066668	236.000000	1023.000000	1023.000000	2046.000000
2.260000	-0.023116	-13.661283	-3.648289	-3.098375	-3.780496	-3.134123	0.000000	-10.000000	0.283333	-18.900000	229.666672	1023.000000	1023.000000	2046.000000
2.280000	-0.021041	-12.435495	-4.839045	-2.631485	-2.006328	-2.958637	0.000000	-10.000000	0.266667	-18.816668	223.333328	1023.000000	1023.000000	2046.000000
2.300000	-0.023893	-14.120821	-3.934170	-2.965181	-3.581977	-3.639493	0.000000	-10.000000	0.250000	-18.500000	217.000000	1023.000000	1023.000000	2046.000000
2.320000	-0.021874	-12.927443	-4.369432	-2.824720	-2.739473	-2.993817	0.000000	-10.000000	0.250000	-18.166668	210.666672	1023.000000	1023.000000	2046.000000
2.340000	-0.019263	-11.384523	-4.715744	-2.671787	-1.587022	-2.409970	0.000000	-10.000000	0.250000	-17.800001	204.500000	1023.000000	1023.000000	2046.000000
2.360000	-0.022115	-13.069975	-3.187652	-3.129401	-3.724064	-3.028857	0.000000	-10.000000	0.233333	-17.450001	198.666672	1023.000000	1023.000000	2046.000000
2.380000	-0.020437	-12.078431	-4.118948	-2.947288	-2.318916	-2.693279	0.000000	-10.000000	0.233333	-17.166666	193.000000	1023.000000	1023.000000	2046.000000
2.400000	-0.019513	-11.532013	-4.323169	-3.098470	-1.643225	-2.467149	0.000000	-10.000000	0.233333	-17.016666	187.333328	1023.000000	1023.000000	2046.000000
2.420000	-0.022702	-13.416697	-2.838008	-3.771382	-3.895695	-2.911612	0.000000	-10.000000	0.250000	-16.900002	181.666672	1023.000000	1023.000000	2046.000000
2.440000	-0.022148	-13.089177	-4.278096	-3.561245	-2.121620	-3.128216	0.000000	-10.000000	0.233333	-16.650002	176.000000	1023.000000	1023.000000	2046.000000
2.460000	-0.023823	-14.079593	-4.343620	-4.017603	-2.323283	-3.395086	0.000000	-10.000000	0.216667	-16.216667	170.500000	1023.000000	1023.000000	2046.000000
2.480000	-0.025612	-15.136795	-3.307504	-4.574814	-3.917711	-3.336766	0.000000	-10.000000	0.200000	-15.700001	165.000000	1023.000000	1023.000000	2046.000000
2.500000	-0.024404	-14.422673	-4.498906	-4.201737	-2.342797	-3.379234	0.000000	-10.000000	0.200000	-15.266667	159.666672	1023.000000	1023.000000	2046.000000
2.520000	-0.027202	-16.076290	-4.028955	-4.618843	-3.457018	-3.971475	0.000000	-10.000000	0.200000	-14.916667	154.500000	1023.000000	1023.000000	2046.000000
2.540000	-0.025979	-15.353870	-3.848138	-4.545590	-3.431276	-3.528867	0.000000	-10.000000	0.200000	-14.716667	149.500000	1023.000000	1023.000000	2046.000000
2.560000	-0.023495	-13.885359	-4.397457	-4.201673	-2.171692	-3.114537	0.000000	-10.000000	0.191667	-14.550000	144.666672	1023.000000	1023.000000	2046.000000
2.580000	-0.025957	-15.340343	-2.990824	-4.586736	-4.137182	-3.625601	0.000000	-10.000000	0.191667	-14.333334	139.833328	1023.000000	1023.000000	2046.000000
2.600000	-0.023238	-13.733612	-3.856290	-4.055723	-2.467307	-3.354292	0.000000	-10.000000	0.191667	-14.000000	135.000000	1023.000000	1023.000000	2046.000000
2.620000	-0.021610	-12.771644	-3.860276	-3.982312	-2.007575	-2.921481	0.000000	-10.000000	0.191667	-13.716667	130.333328	1023.000000	1023.000000	2046.000000
2.640000	-0.022021	-13.014338	-2.393333	-4.235436	-3.735849	-2.649719	0.000000	-10.000000	0.166667	-13.266667	125.666664	1023.000000	1023.000000	2046.000000
2.660000	-0.019967	-11.800210	-3.530680	-3.490407	-1.957380	-2.821743	0.000000	-10.000000	0.133333	-12.883333	121.333336	1023.000000	1023.000000	2046.000000
2.680000	-0.020459	-12.091247	-3.499216	-3.714509	-2.227393	-2.650129	0.000000	-10.000000	0.108333	-12.550000	117.000000	1023.000000	1023.000000	2046.000000
2.700000	-0.021181	-12.517689	-2.182784	-3.899378	-3.879883	-2.555645	0.000000	-10.000000	0.100000	-12.466667	113.000000	1023.000000	1023.000000	2046.000000
2.720000	-0.018823	-11.124660	-3.214188	-3.203785	-2.125054	-2.581632	0.000000	-10.000000	0.108333	-12.500000	108.833336	1023.000000	1023.000000	2046.000000
2.740000	-0.018301	-10.815790	-3.166252	-3.217445	-2.031870	-2.400224	0.000000	-10.000000	0.116667	-12.550000	104.500000	1023.000000	1023.000000	2046.000000
2.760000	-0.020321	-12.009473	-1.852354	-3.711023	-3.926810	-2.519286	0.000000	-10.000000	0.125000	-12.850000	100.166664	1023.000000	1023.000000	2046.000000
2.780000	-0.020180	-11.926173	-3.360894	-3.457334	-2.240284	-2.867662	0.000000	-10.000000	0.125000	-12.983334	96.000000	1023.000000	1023.000000	2046.000000
2.800000	-0.026125	-15.439663	-3.333623	-4.260739	-3.756536	-4.088765	0.000000	-10.000000	0.116667	-13.016666	91.666664	1023.000000	1023.000000	2046.000000
2.820000	-0.028470	-16.825546	-3.956305	-4.627335	-4.032729	-4.209178	0.000000	-10.000000	0.108333	-12.483334	87.333336	1023.000000	1023.000000	2046.000000
2.840000	-0.029025	-17.153561	-4.986973	-4.555922	-3.299474	-4.311192	0.000000	-10.000000	0.100000	-11.933333	83.000000	1023.000000	1023.000000	2046.000000
2.860000	-0.034576	-20.434708	-4.217582	-5.248473	-5.798295	-5.170358	0.000000	-10.000000	0.100000	-11.450001	79.000000	1023.000000	1023.000000	2046.000000
2.880000	-0.034068	-20.133984	-5.558477	-4.980097	-4.492258	-5.103152	0.000000	-10.000000	0.100000	-11.366667	75.166664	1023.000000	1023.000000	2046.000000
2.900000	-0.034223	-20.226057	-5.956141	-5.016230	-4.237651	-5.016034	0.000000	-10.000000	0.100000	-11.350000	71.500000	1023.000000	1023.000000	2046.000000
2.920000	-0.036831	-21.767027	-4.779565	-5.534495	-6.373738	-5.079228	0.000000	-10.000000	0.100000	-11.316667	65.166664	1023.000000	1023.000000	2046.000000
2.940000	-0.035209	-20.808474	-6.203247	-4.970470	-4.514573	-5.120184	0.000000	-10.000000	0.100000	-11.183333	59.000000	1023.000000	1023.000000	2046.000000
2.960000	-0.037711	-22.287012	-5.995481	-5.277677	-5.436229	-5.577624	0.000000	-10.000000	0.100000	-11.083333	54.000000	1023.000000	1023.000000	2046.000000
2.980000	-0.037169	-21.967098	-5.901682	-5.279692	-5.713564	-5.072160	0.000000	-10.000000	0.100000	-11.000000	53.000000	1023.000000	1023.000000	2046.000000
3.000000	-0.035346	-20.889423	-6.544514	-4.942144	-4.527327	-4.875439	0.000000	-10.000000	0.091667	-10.983334	51.666668	1023.000000	1023.000000	2046.000000
3.020000	-0.037896	-22.396788	-4.992238	-5.464845	-7.010170	-4.929536	0.000000	-10.000000	0.083333	-10.866667	49.000000	1023.000000	1023.000000	2046.000000
3.040000	-0.035221	-20.815769	-6.380624	-4.849881	-4.794208	-4.791055	0.000000	-10.000000	0.083333	-10.600000	45.333332	1023.000000	1023.000000	2046.000000
3.060000	-0.034924	-20.640001	-6.225827	-4.917769	-4.818082	-4.678323	0.000000	-10.000000	0.083333	-10.266666	41.666668	1023.000000	1023.000000	2046.000000
3.080000	-0.035040	-20.708363	-4.777897	-5.431493	-6.470884	-4.028090	0.000000	-10.000000	0.083333	-10.083333	38.333332	1023.000000	1023.000000	2046.000000
3.100000	-0.031810	-18.799833	-5.829662	-4.807871	-4.194224	-3.968076	0.000000	-10.000000	0.083333	-9.916667	34.833332	1023.000000	1023.000000	2046.000000
3.120000	-0.034467	-20.369987	-5.090579	-5.215851	-5.517101	-4.546455	0.000000	-10.000000	0.091667	-9.783334	31.666666	1023.000000	1023.000000	2046.000000
3.140000	-0.033807	-19.979700	-4.942741	-5.515013	-5.514843	-4.007103	0.000000	-10.000000	0.091667	-9.700000	28.333334	1023.000000	1023.000000	2046.000000
3.160000	-0.032342	-19.113897	-5.714427	-5.296026	-4.006092	-4.097352	0.000000	-10.000000	0.083333	-9.616667	25.166666	1023.000000	1023.000000	2046.000000
3.180000	-0.036566	-21.610497	-4.086375	-6.099124	-6.784124	-4.640874	0.000000	-10.000000	0.075000	-9.516666	21.833334	1023.000000	1023.000000	2046.000000
3.200000	-0.035082	-20.733284	-5.688332	-5.750650	-4.618027	-4.676274	0.000000	-10.000000	0.066667	-9.166667	18.666666	1023.000000	1023.000000	2046.000000
3.220000	-0.036832	-21.767891	-5.609079	-6.001253	-5.050803	-5.106756	0.000000	-10.000000	0.058333	-8.850000	15.500000	1023.000000	1023.000000	2046.000000
3.240000	-0.037079	-21.913532	-5.000678	-6.388875	-6.019123	-4.504856	0.000000	-10.000000	0.050000	-8.533334	12.666667	1023.000000	1023.000000	2046.000000
3.260000	-0.034681	-20.496363	-5.985064	-5.782653	-4.125401	-4.603245	0.000000	-10.000000	0.058333	-8.250000	9.833333	1023.000000	1023.000000	2046.000000
3.280000	-0.037607	-22.226030	-4.091808	-6.367003	-7.048165	-4.719054	0.000000	-10.000000	0.066667	-8.116667	7.166667	1023.000000	1023.000000	2046.000000
3.300000	-0.033642	-19.882362	-5.528322	-5.699091	-4.320252	-4.334696	0.000000	-10.000000	0.066667	-7.950000	4.333333	1023.000000	1023.000000	2046.000000
3.320000	-0.035992	-21.271395	-4.414162	-5.844005	-6.025672	-4.987556	0.000000	-10.000000	0.058333	-7.633334	1.833333	1023.000000	1023.000000	2046.000000
3.340000	-0.033103	-19.563925	-4.612384	-5.758792	-5.182894	-4.009855	0.000000	-10.000000	0.050000	-7.133333	-0.500000	1023.000000	1023.000000	2046.000000
3.360000	-0.029844	-17.637739	-5.158473	-5.157420	-3.546621	-3.775226	0.000000	-10.000000	0.041667	-6.483333	-2.500000	1023.000000	1023.000000	2046.000000
3.380000	-0.032308	-19.093987	-3.056530	-5.595699	-6.628011	-3.813746	0.000000	-10.000000	0.041667	-5.966667	-4.500000	1023.000000	1023.000000	2046.000000
3.400000	-0.028865	-17.059340	-4.709721	-5.012547	-3.885273	-3.451798	0.000000	-10.000000	0.033333	-5.416667	-6.500000	1023.000000	1023.000000	2046.000000
3.420000	-0.030260	-17.883945	-4.492786	-4.903744	-4.489069	-3.998346	0.000000	-10.000000	0.041667	-5.000000	-8.333333	1023.000000	1023.000000	2046.000000
3.440000	-0.029813	-17.619299	-3.102287	-5.203829	-6.127927	-3.185256	0.000000	-10.000000	0.033333	-4.716667	-10.000000	1023.000000	1023.000000	2046.000000
3.460000	-0.025574	-15.114146	-4.421999	-4.394286	-3.333494	-2.964367	0.000000	-10.000000	0.033333	-4.633333	-11.500000	1023.000000	1023.000000	2046.000000
3.480000	-0.029689	-17.546165	-2.959568	-4.748296	-5.937987	-3.900314	0.000000	-10.000000	0.025000	-4.566667	-13.000000	1023.000000	1023.000000	2046.000000
3.500000	-0.029358	-17.350845	-3.898423	-4.888936	-4.951669	-3.611818	0.000000	-10.000000	0.016667	-4.316667	-14.500000	1023.000000	1023.000000	2046.000000
3.520000	-0.029469	-17.416330	-4.953852	-4.856004	-3.578001	-4.028473	0.000000	-10.000000	0.008333	-3.616667	-16.000000	1023.000000	1023.000000	2046.000000
3.540000	-0.036638	-21.652920	-3.355865	-5.842085	-7.430482	-5.024489	0.000000	-10.000000	0.000000	-2.733333	-17.166666	1023.000000	1023.000000	2046.000000
3.560000	-0.036981	-21.855864	-5.527707	-5.773870	-5.377152	-5.177135	0.000000	-10.000000	0.000000	-1.083333	-17.833334	1023.000000	1023.000000	2046.000000
3.580000	-0.038734	-22.891609	-6.268888	-5.716220	-5.221845	-5.684657	0.000000	-10.000000	0.000000	-0.216667	-18.000000	1023.000000	1023.000000	2046.000000
3.600000	-0.042064	-24.860056	-4.717487	-6.505352	-8.234658	-5.402558	0.000000	-10.000000	0.008333	0.366667	-18.000000	1023.000000	1023.000000	2046.000000
3.620000	-0.039498	-23.343594	-6.702741	-5.881480	-5.297888	-5.461484	0.000000	-10.000000	0.008333	0.000000	-18.000000	1023.000000	1023.000000	2046.000000
3.640000	-0.043431	-25.667961	-6.029664	-6.065423	-7.170506	-6.402369	0.000000	-10.000000	0.025000	0.000000	-18.000000	1023.000000	1023.000000	2046.000000
3.660000	-0.042505	-25.120310	-6.133959	-6.331533	-7.120268	-5.534550	0.000000	-10.000000	0.025000	0.300000	-18.000000	1023.000000	1023.000000	2046.000000
3.680000	-0.039940	-23.604717	-7.247583	-5.790893	-5.100797	-5.465444	0.000000	-10.000000	0.025000	1.233333	-18.000000	1023.000000	1023.000000	2046.000000
3.700000	-0.044169	-26.103973	-5.160708	-6.290454	-8.684102	-5.968709	0.000000	-10.000000	-0.008333	2.766667	-18.000000	1023.000000	1023.000000	2046.000000
3.720000	-0.041307	-24.412418	-6.629552	-5.951935	-6.366364	-5.464568	0.000000	-10.000000	-0.025000	4.683333	-18.000000	1023.000000	1023.000000	2046.000000
3.740000	-0.038457	-22.727978	-7.144390	-5.498196	-4.919219	-5.166173	0.000000	-10.000000	-0.033333	6.700000	-18.000000	1023.000000	1023.000000	2046.000000
3.760000	-0.041761	-24.680904	-4.742840	-5.928861	-8.534232	-5.474970	0.000000	-10.000000	-0.041667	8.766666	-18.000000	1023.000000	1023.000000	2046.000000
3.780000	-0.037982	-22.447079	-6.131984	-5.587460	-5.940233	-4.787402	0.000000	-10.000000	-0.083333	10.766667	-18.000000	1023.000000	1023.000000	2046.000000
3.800000	-0.034801	-20.567606	-6.567461	-5.164443	-4.374819	-4.460884	0.000000	-10.000000	-0.116667	12.450001	-18.000000	1023.000000	1023.000000	2046.000000
3.820000	-0.036963	-21.845127	-3.879056	-5.649323	-7.867815	-4.448934	0.000000	-10.000000	-0.150000	13.716667	-18.000000	1023.000000	1023.000000	2046.000000
3.840000	-0.033111	-19.568501	-5.396393	-5.272262	-4.814936	-4.084910	0.000000	-10.000000	-0.158333	14.650001	-4.333333	1023.000000	1023.000000	2046.000000
3.860000	-0.031408	-18.562328	-5.608805	-5.039036	-3.864664	-4.049824	0.000000	-10.000000	-0.175000	15.466667	10.833333	1023.000000	1023.000000	2046.000000
3.880000	-0.034515	-20.398649	-3.167487	-5.743869	-7.336598	-4.150695	0.000000	-10.000000	-0.183333	16.183334	27.666666	1023.000000	1023.000000	2046.000000
3.900000	-0.031585	-18.666895	-5.005773	-5.377839	-4.168696	-4.114588	0.000000	-10.000000	-0.183333	16.916666	32.833332	1023.000000	1023.000000	2046.000000
3.920000	-0.031450	-18.586761	-5.288845	-5.377602	-3.669498	-4.250817	0.000000	-10.000000	-0.200000	17.600000	38.166668	1023.000000	1023.000000	2046.000000
3.940000	-0.034508	-20.394403	-2.964866	-5.964573	-7.169514	-4.295450	0.000000	-10.000000	-0.216667	18.583334	43.833332	1023.000000	1023.000000	2046.000000
3.960000	-0.030793	-18.198690	-4.857109	-5.447700	-3.827396	-4.066487	0.000000	-10.000000	-0.241667	19.233334	49.833332	1023.000000	1023.000000	2046.000000
3.980000	-0.030916	-18.271624	-4.862091	-5.225189	-3.861256	-4.323087	0.000000	-10.000000	-0.258333	20.050001	56.166668	1023.000000	1023.000000	2046.000000
4.000000	-0.031768	-18.774683	-2.738601	-5.517046	-6.561408	-3.957628	0.000000	-10.000000	-0.283333	20.650000	62.833332	1023.000000	1023.000000	2046.000000
4.020000	-0.026974	-15.941635	-4.334491	-4.804608	-3.221096	-3.581439	0.000000	-10.000000	-0.300000	21.300001	69.500000	1023.000000	1023.000000	2046.000000
4.040000	-0.027159	-16.051149	-3.854046	-4.532329	-3.735639	-3.929135	0.000000	-10.000000	-0.325000	21.650000	76.666664	1023.000000	1023.000000	2046.000000
4.060000	-0.025705	-15.191905	-2.050530	-4.701686	-5.407520	-3.032169	0.000000	-10.000000	-0.333333	22.083334	83.833336	1023.000000	1023.000000	2046.000000
4.080000	-0.020177	-11.924623	-3.468507	-3.906422	-2.004829	-2.544865	0.000000	-10.000000	-0.358333	22.933334	91.166664	1023.000000	1023.000000	2046.000000
4.100000	-0.021538	-12.728941	-2.651364	-3.708647	-3.274952	-3.093978	0.000000	-10.000000	-0.383333	23.733334	98.500000	1023.000000	1023.000000	2046.000000
4.120000	-0.019769	-11.683276	-1.627077	-3.674781	-4.126316	-2.255103	0.000000	-10.000000	-0.408333	24.233334	103.500000	1023.000000	1023.000000	2046.000000
4.140000	-0.015224	-8.997148	-3.049618	-2.969426	-1.115463	-1.862640	0.000000	-10.000000	-0.433333	24.733334	111.666664	1023.000000	1023.000000	2046.000000
4.160000	-0.018398	-10.873157	-1.273813	-3.040525	-4.056852	-2.501966	0.000000	-10.000000	-0.450000	25.250000	120.166664	1023.000000	1023.000000	2046.000000
4.180000	-0.013968	-8.255309	-1.767906	-2.401734	-2.309846	-1.775822	0.000000	-10.000000	-0.441667	25.900000	131.500000	1023.000000	1023.000000	2046.000000
4.200000	-0.010674	-6.308238	-2.333076	-1.933986	-0.757905	-1.283271	0.000000	-10.000000	-0.441667	26.166666	140.166672	1023.000000	1023.000000	2046.000000
4.220000	-0.012272	-7.252921	0.162571	-1.962535	-4.054757	-1.398200	0.000000	-10.000000	-0.416667	26.483334	148.833328	1023.000000	1023.000000	2046.000000
4.240000	-0.009446	-5.582541	-1.448874	-1.518486	-1.307847	-1.307333	0.000000	-10.000000	-0.425000	26.566668	157.666672	1023.000000	1023.000000	2046.000000
4.260000	-0.010191	-6.022590	-2.168829	-1.735451	-0.563281	-1.555029	0.000000	-10.000000	-0.425000	26.716667	166.500000	1023.000000	1023.000000	2046.000000
4.280000	-0.016938	-10.010291	-0.580168	-2.388739	-4.231733	-2.809651	0.000000	-10.000000	-0.450000	26.866667	175.333328	1023.000000	1023.000000	2046.000000
4.300000	-0.016991	-10.041441	-2.541610	-2.347191	-2.374525	-2.778116	0.000000	-10.000000	-0.450000	27.050001	184.333328	1023.000000	1023.000000	2046.000000
4.320000	-0.016415	-9.701332	-3.675493	-2.347677	-1.192330	-2.485832	0.000000	-10.000000	-0.450000	27.133333	193.333328	1023.000000	1023.000000	2046.000000
4.340000	-0.021116	-12.479349	-1.824874	-2.556852	-4.800555	-3.297068	0.000000	-10.000000	-0.441667	27.350000	202.500000	1023.000000	1023.000000	2046.000000
4.360000	-0.018541	-10.957854	-3.190681	-2.226705	-2.757904	-2.782563	0.000000	-10.000000	-0.458333	27.566668	211.500000	1023.000000	1023.000000	2046.000000
4.380000	-0.015581	-9.208107	-3.940078	-1.942103	-1.146182	-2.179744	0.000000	-10.000000	-0.466667	27.900000	220.500000	1023.000000	1023.000000	2046.000000
4.400000	-0.019140	-11.311994	-2.720370	-1.957856	-3.601556	-3.032211	0.000000	-10.000000	-0.475000	27.800001	229.666672	1023.000000	1023.000000	2046.000000
4.420000	-0.016744	-9.895794	-2.513023	-1.694478	-3.419997	-2.268296	0.000000	-10.000000	-0.466667	27.850000	239.000000	1023.000000	1023.000000	2046.000000
4.440000	-0.013120	-7.753806	-3.641885	-1.200575	-1.081567	-1.829779	0.000000	-10.000000	-0.458333	27.550001	248.333328	1023.000000	1023.000000	2046.000000
4.460000	-0.014440	-8.534255	-3.180176	-1.055889	-2.104306	-2.193884	0.000000	-10.000000	-0.450000	27.600000	257.666656	1023.000000	1023.000000	2046.000000
4.480000	-0.014070	-8.315334	-1.442163	-0.970101	-4.098323	-1.804747	0.000000	-10.000000	-0.441667	27.383333	266.833344	1023.000000	1023.000000	2046.000000
4.500000	-0.010486	-6.197394	-2.982855	-0.397561	-1.425327	-1.391651	0.000000	-10.000000	-0.441667	27.283333	276.166656	1023.000000	1023.000000	2046.000000
4.520000	-0.006670	-3.941951	-3.079662	-0.110109	-0.168565	-0.583614	0.000000	-10.000000	-0.425000	27.016666	285.333344	1023.000000	1023.000000	2046.000000
4.540000	-0.009406	-5.559057	-1.261787	-0.155905	-2.890521	-1.250844	0.000000	-10.000000	-0.416667	26.800001	294.500000	1023.000000	1023.000000	2046.000000
4.560000	-0.005316	-3.141951	-1.626125	0.135474	-1.339973	-0.311328	0.000000	-10.000000	-0.400000	26.533335	303.333344	1023.000000	1023.000000	2046.000000
4.580000	-0.001676	-0.990411	-2.195680	0.317284	0.557870	0.330116	0.000000	-10.000000	-0.408333	26.133333	312.166656	1023.000000	1023.000000	2046.000000
4.600000	-0.004752	-2.808446	-0.729058	0.156938	-1.682013	-0.554312	0.000000	-10.000000	-0.408333	25.516666	320.833344	1023.000000	1023.000000	2046.000000
4.620000	-0.002768	-1.635965	-0.465331	0.079542	-1.388479	0.138302	0.000000	-10.000000	-0.391667	24.900000	329.500000	1023.000000	1023.000000	2046.000000
4.640000	-0.000267	-0.157684	-1.581955	0.184868	0.871609	0.367794	0.000000	-10.000000	-0.366667	24.066668	337.833344	1023.000000	1023.000000	2046.000000
4.660000	-0.003987	-2.356197	-0.892894	-0.022975	-0.832240	-0.608088	0.000000	-10.000000	-0.341667	23.783333	346.000000	1023.000000	1023.000000	2046.000000
4.680000	-0.002464	-1.456391	-0.594130	-0.024158	-0.928131	0.090027	0.000000	-10.000000	-0.341667	23.500000	354.000000	1023.000000	1023.000000	2046.000000
4.700000	0.000374	0.220876	-1.692914	0.216411	1.186408	0.510971	0.000000	-10.000000	-0.341667	23.566668	362.000000	1023.000000	1023.000000	2046.000000
4.720000	-0.002589	-1.529929	-0.385754	0.266914	-1.041071	-0.370018	0.000000	-10.000000	-0.350000	23.383333	370.000000	1023.000000	1023.000000	2046.000000
4.740000	0.001123	0.663753	-0.597087	0.692699	0.057714	0.510427	0.000000	-10.000000	-0.358333	23.416668	378.000000	1023.000000	1023.000000	2046.000000
4.760000	0.004243	2.507613	-1.304312	1.052410	1.814203	0.945311	0.000000	-10.000000	-0.358333	23.500000	385.666656	1023.000000	1023.000000	2046.000000
4.780000	0.003250	1.920656	1.116321	1.109171	-1.101061	0.796225	0.000000	-10.000000	-0.358333	23.633333	393.333344	1023.000000	1023.000000	2046.000000
4.800000	0.007783	4.600032	-0.048536	1.711255	1.506277	1.431036	0.000000	-10.000000	-0.366667	23.750000	401.000000	1023.000000	1023.000000	2046.000000
4.820000	0.011102	6.561070	-0.206340	2.150023	2.667516	1.949871	0.000000	-10.000000	-0.375000	23.933334	409.000000	1023.000000	1023.000000	2046.000000
4.840000	0.009455	5.587889	1.903672	2.118489	-0.085485	1.651214	0.000000	-10.000000	-0.391667	24.266666	417.000000	1023.000000	1023.000000	2046.000000
4.860000	0.012905	7.626707	0.741991	2.624018	2.066545	2.194152	0.000000	-10.000000	-0.391667	24.600000	425.000000	1023.000000	1023.000000	2046.000000
4.880000	0.014393	8.506188	0.203921	2.965120	3.105955	2.231192	0.000000	-10.000000	-0.408333	24.583334	433.166656	1023.000000	1023.000000	2046.000000
4.900000	0.014061	8.309803	2.449845	2.873823	0.318718	2.667418	0.000000	-10.000000	-0.400000	24.600000	441.500000	1023.000000	1023.000000	2046.000000
4.920000	0.018590	10.986858	1.029475	3.626976	3.206107	3.124300	0.000000	-10.000000	-0.383333	24.200001	449.833344	1023.000000	1023.000000	2046.000000
4.940000	0.018075	10.682105	1.711147	3.939858	2.411297	2.619802	0.000000	-10.000000	-0.350000	23.950001	458.000000	1023.000000	1023.000000	2046.000000
4.960000	0.020328	12.014068	2.910552	4.084750	1.497840	3.520926	0.000000	-10.000000	-0.325000	23.283333	466.000000	1023.000000	1023.000000	2046.000000
4.980000	0.022518	13.308351	1.485644	4.416381	3.843498	3.562828	0.000000	-10.000000	-0.308333	22.816668	474.000000	1023.000000	1023.000000	2046.000000
5.000000	0.016465	9.730983	1.729897	3.842752	2.216102	1.942232	0.000000	-10.000000	-0.283333	22.333334	481.666656	1023.000000	1023.000000	2046.000000
5.020000	0.014037	8.296056	1.633833	3.277881	1.275543	2.108799	0.000000	-10.000000	-0.283333	21.783333	489.166656	1023.000000	1023.000000	2046.000000
5.040000	0.013023	7.696735	0.028514	3.307508	2.465387	1.895326	0.000000	-10.000000	-0.283333	21.300001	496.333344	1023.000000	1023.000000	2046.000000
5.060000	0.011178	6.606440	-0.500865	3.296928	2.365850	1.444526	0.000000	-10.000000	-0.308333	21.033335	503.500000	1023.000000	1023.000000	2046.000000
5.080000	0.009026	5.334387	1.127757	3.015180	-0.206988	1.398438	0.000000	-10.000000	-0.291667	21.283335	510.500000	1023.000000	1023.000000	2046.000000
5.100000	0.010800	6.382613	-0.341359	3.360657	1.619841	1.743474	0.000000	-10.000000	-0.275000	21.566668	517.666687	1023.000000	1023.000000	2046.000000
5.120000	0.013532	7.997365	-0.674989	3.824849	2.694745	2.152761	0.000000	-10.000000	-0.266667	21.533333	524.833313	1023.000000	1023.000000	2046.000000
5.140000	0.010861	6.418960	-0.116061	3.761173	1.362824	1.411025	0.000000	-10.000000	-0.266667	21.450001	532.166687	1023.000000	1023.000000	2046.000000
5.160000	0.012073	7.135279	0.880386	3.736602	0.391473	2.126818	0.000000	-10.000000	-0.266667	21.150000	539.333313	1023.000000	1023.000000	2046.000000
5.180000	0.014025	8.288720	-0.383384	4.298554	2.177936	2.195614	0.000000	-10.000000	-0.266667	21.000000	546.500000	1023.000000	1023.000000	2046.000000
5.200000	0.016401	9.693069	-0.519071	4.697812	2.939695	2.574633	0.000000	-10.000000	-0.283333	20.600000	553.500000	1023.000000	1023.000000	2046.000000
5.220000	0.014296	8.448862	1.032469	4.535807	0.736252	2.144334	0.000000	-10.000000	-0.283333	20.450001	560.500000	1023.000000	1023.000000	2046.000000
5.240000	0.017739	10.483784	0.585750	4.976411	1.917767	3.003856	0.000000	-10.000000	-0.266667	20.283333	567.333313	1023.000000	1023.000000	2046.000000
5.260000	0.021139	12.493352	0.061055	5.388261	3.510990	3.533046	0.000000	-10.000000	-0.250000	20.066668	574.000000	1023.000000	1023.000000	2046.000000
5.280000	0.019051	11.259016	1.552509	5.133198	1.510712	3.062597	0.000000	-10.000000	-0.250000	19.916666	580.666687	1023.000000	1023.000000	2046.000000
5.300000	0.022478	13.284476	1.227181	5.466459	2.706754	3.884082	0.000000	-10.000000	-0.250000	19.950001	587.333313	1023.000000	1023.000000	2046.000000
5.320000	0.025534	15.090749	0.733568	5.755936	4.213164	4.388081	0.000000	-10.000000	-0.233333	19.650000	594.000000	1023.000000	1023.000000	2046.000000
5.340000	0.022594	13.353182	2.136217	5.290330	2.247909	3.678726	0.000000	-10.000000	-0.216667	19.100000	600.666687	1023.000000	1023.000000	2046.000000
5.360000	0.024317	14.371058	1.546817	5.427381	3.349581	4.047278	0.000000	-10.000000	-0.208333	18.416668	607.166687	1023.000000	1023.000000	2046.000000
5.380000	0.025942	15.331922	0.961576	5.544391	4.588110	4.237844	0.000000	-10.000000	-0.200000	18.116667	613.500000	1023.000000	1023.000000	2046.000000
5.400000	0.022015	13.011149	1.826397	5.010261	2.784897	3.389594	0.000000	-10.000000	-0.208333	18.200001	619.500000	1023.000000	1023.000000	2046.000000
5.420000	0.023642	13.972396	1.888088	4.985444	3.005649	4.093215	0.000000	-10.000000	-0.200000	18.333334	625.500000	1023.000000	1023.000000	2046.000000
5.440000	0.025363	14.989482	1.068421	5.448503	4.323429	4.149129	0.000000	-10.000000	-0.208333	18.550001	631.500000	1023.000000	1023.000000	2046.000000
5.460000	0.025171	14.876024	1.048396	5.460251	4.393319	3.974058	0.000000	-10.000000	-0.200000	18.650000	637.666687	1023.000000	1023.000000	2046.000000
5.480000	0.026244	15.510418	2.679825	5.434417	2.909319	4.486856	0.000000	-10.000000	-0.200000	18.800001	644.000000	1023.000000	1023.000000	2046.000000
5.500000	0.028925	17.094770	1.718294	6.084411	4.685091	4.606973	0.000000	-10.000000	-0.216667	19.083334	650.333313	1023.000000	1023.000000	2046.000000
5.520000	0.032886	19.435427	1.740529	6.562577	5.793324	5.338997	0.000000	-10.000000	-0.233333	19.250000	656.666687	1023.000000	1023.000000	2046.000000
5.540000	0.031304	18.500593	3.199246	6.416509	4.049341	4.835499	0.000000	-10.000000	-0.258333	19.400000	663.000000	1023.000000	1023.000000	2046.000000
5.560000	0.035068	20.724972	3.341357	6.754077	4.834050	5.795488	0.000000	-10.000000	-0.258333	19.716667	669.500000	1023.000000	1023.000000	2046.000000
5.580000	0.037315	22.052891	2.722982	7.387645	6.055274	5.886989	0.000000	-10.000000	-0.258333	20.216667	676.000000	1023.000000	1023.000000	2046.000000
5.600000	0.037351	22.074545	2.596506	7.448119	6.239676	5.790244	0.000000	-10.000000	-0.233333	20.233334	682.666687	1023.000000	1023.000000	2046.000000
5.620000	0.037564	22.200600	4.140361	7.319846	4.627039	6.113353	0.000000	-10.000000	-0.200000	19.333334	689.500000	1023.000000	1023.000000	2046.000000
5.640000	0.039681	23.451237	3.016361	8.016625	6.276042	6.142208	0.000000	-10.000000	-0.150000	17.650002	696.166687	1023.000000	1023.000000	2046.000000
5.660000	0.041310	24.414434	2.929069	8.135193	6.818298	6.531874	0.000000	-10.000000	-0.100000	15.566667	702.333313	1023.000000	1023.000000	2046.000000
5.680000	0.041043	24.256393	4.826121	7.957026	4.833134	6.640113	0.000000	-10.000000	-0.066667	13.100000	707.833313	1023.000000	1023.000000	2046.000000
5.700000	0.043060	25.448462	3.619324	8.516320	6.645020	6.667798	0.000000	-10.000000	-0.033333	10.583334	712.666687	1023.000000	1023.000000	2046.000000
5.720000	0.043887	25.937351	3.220307	8.427379	7.400356	6.889310	0.000000	-10.000000	-0.016667	8.050000	716.666687	1023.000000	1023.000000	2046.000000
5.740000	0.036231	21.412666	4.077770	7.289856	4.673522	5.371519	0.000000	-10.000000	0.000000	6.100000	719.833313	1023.000000	1023.000000	2046.000000
5.760000	0.033468	19.779827	2.426202	6.983641	5.358313	5.011672	0.000000	-10.000000	0.000000	4.083333	722.166687	1023.000000	1023.000000	2046.000000
5.780000	0.032186	19.021849	1.433636	6.866284	5.641331	5.080598	0.000000	-10.000000	0.000000	2.683333	723.833313	1023.000000	1023.000000	2046.000000
5.800000	0.027192	16.070408	1.565148	6.286211	4.061922	4.157126	0.000000	-10.000000	0.000000	1.200000	724.666687	1023.000000	1023.000000	2046.000000
5.820000	0.028026	16.563095	1.455309	6.315646	4.237796	4.554345	0.000000	-10.000000	0.000000	0.500000	725.000000	1023.000000	1023.000000	2046.000000
5.840000	0.029489	17.428246	0.793494	6.647767	5.176709	4.810275	0.000000	-10.000000	0.000000	-0.650000	725.000000	1023.000000	1023.000000	2046.000000
5.860000	0.025922	15.319841	1.154169	6.273447	3.809742	4.082483	0.000000	-10.000000	0.016667	-1.650000	725.000000	1023.000000	1023.000000	2046.000000
5.880000	0.027208	16.080013	1.344643	6.385994	3.842826	4.506550	0.000000	-10.000000	0.033333	-3.366667	725.000000	1023.000000	1023.000000	2046.000000
5.900000	0.028702	16.963118	0.730207	6.844556	4.782462	4.605893	0.000000	-10.000000	0.050000	-5.166667	725.000000	1023.000000	1023.000000	2046.000000
5.920000	0.026132	15.443879	0.880717	6.515621	3.900267	4.147274	0.000000	-10.000000	0.058333	-7.216667	725.000000	1023.000000	1023.000000	2046.000000
5.940000	0.026923	15.911639	1.569250	6.450604	3.298003	4.593782	0.000000	-10.000000	0.075000	-9.050000	725.000000	1023.000000	1023.000000	2046.000000
5.960000	0.028583	16.892292	0.758541	6.999652	4.587745	4.546354	0.000000	-10.000000	0.091667	-10.633334	725.000000	1023.000000	1023.000000	2046.000000
5.980000	0.028135	16.628075	0.719180	6.848938	4.472491	4.587465	0.000000	-10.000000	0.100000	-11.966667	725.000000	1023.000000	1023.000000	2046.000000
6.000000	0.027574	16.295973	2.202990	6.468268	2.848805	4.775909	0.000000	-10.000000	0.116667	-13.116667	721.333313	1023.000000	1023.000000	2046.000000
6.020000	0.029150	17.227703	0.994742	6.943200	4.616942	4.672820	0.000000	-10.000000	0.150000	-14.333334	711.166687	1023.000000	1023.000000	2046.000000
6.040000	0.030686	18.135208	0.871074	6.874113	5.243761	5.146261	0.000000	-10.000000	0.183333	-15.200000	701.000000	1023.000000	1023.000000	2046.000000
6.060000	0.027861	16.466047	2.714933	6.150799	2.703692	4.896624	0.000000	-10.000000	0.208333	-16.150000	692.833313	1023.000000	1023.000000	2046.000000
6.080000	0.028726	16.977114	1.229531	6.366660	4.650646	4.730277	0.000000	-10.000000	0.225000	-16.833334	689.166687	1023.000000	1023.000000	2046.000000
6.100000	0.028996	17.136755	0.987671	6.124758	5.177993	4.846332	0.000000	-10.000000	0.241667	-17.600000	683.500000	1023.000000	1023.000000	2046.000000
6.120000	0.024318	14.372080	2.457501	5.187128	2.557970	4.169481	0.000000	-10.000000	0.250000	-18.233334	677.500000	1023.000000	1023.000000	2046.000000
6.140000	0.024531	14.497724	0.771741	5.309143	4.462495	3.954344	0.000000	-10.000000	0.250000	-18.683334	671.500000	1023.000000	1023.000000	2046.000000
6.160000	0.023732	14.025377	0.297189	4.977842	4.720828	4.029519	0.000000	-10.000000	0.266667	-19.266666	665.500000	1023.000000	1023.000000	2046.000000
6.180000	0.020970	12.393103	1.809500	4.293475	2.369111	3.921018	0.000000	-10.000000	0.300000	-19.766666	659.166687	1023.000000	1023.000000	2046.000000
6.200000	0.023139	13.675024	0.458544	4.909797	4.417210	3.889474	0.000000	-10.000000	0.333333	-20.350000	652.500000	1023.000000	1023.000000	2046.000000
6.220000	0.020456	12.089512	1.239984	4.468832	2.983962	3.396734	0.000000	-10.000000	0.350000	-20.833334	645.666687	1023.000000	1023.000000	2046.000000
6.240000	0.022189	13.113731	1.071400	4.544506	3.622107	3.875719	0.000000	-10.000000	0.350000	-21.133333	638.666687	1023.000000	1023.000000	2046.000000
6.260000	0.025068	14.815168	0.748620	4.911261	4.917142	4.238146	0.000000	-10.000000	0.350000	-21.233334	631.666687	1023.000000	1023.000000	2046.000000
6.280000	0.022173	13.104530	2.595538	4.391308	2.303981	3.813703	0.000000	-10.000000	0.350000	-21.250000	624.500000	1023.000000	1023.000000	2046.000000
6.300000	0.025210	14.899239	1.318538	4.987101	4.508093	4.085506	0.000000	-10.000000	0.350000	-21.250000	617.500000	1023.000000	1023.000000	2046.000000
6.320000	0.026317	15.553464	1.242176	5.087847	4.937818	4.285622	0.000000	-10.000000	0.341667	-21.183334	610.500000	1023.000000	1023.000000	2046.000000
6.340000	0.024286	14.352892	2.933131	4.490252	2.550993	4.378516	0.000000	-10.000000	0.341667	-21.133333	603.500000	1023.000000	1023.000000	2046.000000
6.360000	0.026188	15.477384	1.384234	5.176905	4.775838	4.140406	0.000000	-10.000000	0.341667	-21.200001	596.333313	1023.000000	1023.000000	2046.000000
6.380000	0.025039	14.797947	1.582299	5.008944	4.233821	3.972883	0.000000	-10.000000	0.358333	-21.583334	589.166687	1023.000000	1023.000000	2046.000000
6.400000	0.024746	14.624834	2.846667	4.602089	2.725930	4.450149	0.000000	-10.000000	0.375000	-22.083334	582.000000	1023.000000	1023.000000	2046.000000
6.420000	0.027646	16.338743	1.726673	5.272473	4.888588	4.451010	0.000000	-10.000000	0.391667	-22.650000	574.666687	1023.000000	1023.000000	2046.000000
6.440000	0.023691	14.001266	2.292459	4.811792	3.346168	3.550846	0.000000	-10.000000	0.408333	-23.150000	567.000000	1023.000000	1023.000000	2046.000000
6.460000	0.021834	12.904006	2.241157	4.136107	2.845083	3.681660	0.000000	-10.000000	0.425000	-23.616667	559.000000	1023.000000	1023.000000	2046.000000
6.480000	0.019694	11.639111	0.717367	4.083587	4.015725	2.822431	0.000000	-10.000000	0.458333	-24.100000	551.000000	1023.000000	1023.000000	2046.000000
6.500000	0.012401	7.328845	0.542557	3.113470	2.075323	1.597495	0.000000	-10.000000	0.475000	-24.266666	543.000000	1023.000000	1023.000000	2046.000000
6.520000	0.008765	5.180095	0.669813	2.259773	0.601520	1.648989	0.000000	-10.000000	0.475000	-24.233334	535.000000	1023.000000	1023.000000	2046.000000
6.540000	0.008042	4.752942	-1.172617	2.609829	2.272538	1.043192	0.000000	-10.000000	0.466667	-23.966667	527.000000	1023.000000	1023.000000	2046.000000
6.560000	0.006698	3.958807	-1.469872	2.421452	2.145314	0.861913	0.000000	-10.000000	0.458333	-23.666668	519.000000	1023.000000	1023.000000	2046.000000
6.580000	0.002202	1.301232	0.160275	1.640229	-0.978105	0.478832	0.000000	-10.000000	0.458333	-23.483334	511.000000	1023.000000	1023.000000	2046.000000
6.600000	0.002994	1.769648	-1.786672	1.994207	1.179479	0.382634	0.000000	-10.000000	0.450000	-23.500000	503.333344	1023.000000	1023.000000	2046.000000
6.620000	0.004798	2.835422	-2.294983	2.272040	2.250398	0.607967	0.000000	-10.000000	0.458333	-23.650000	495.666656	1023.000000	1023.000000	2046.000000
6.640000	-0.000787	-0.465067	-0.543882	1.471186	-1.234519	-0.157851	0.000000	-10.000000	0.466667	-23.850000	488.000000	1023.000000	1023.000000	2046.000000
6.660000	0.000457	0.269988	-1.954103	1.592964	0.427256	0.203871	0.000000	-10.000000	0.483333	-23.966667	480.000000	1023.000000	1023.000000	2046.000000
6.680000	0.002574	1.520975	-2.618561	1.950346	1.829051	0.360140	0.000000	-10.000000	0.483333	-24.233334	472.000000	1023.000000	1023.000000	2046.000000
6.700000	-0.002026	-1.197584	-0.465103	1.153853	-1.814680	-0.071655	0.000000	-10.000000	0.475000	-24.250000	463.833344	1023.000000	1023.000000	2046.000000
6.720000	0.000278	0.164225	-2.329258	1.531381	0.776130	0.185973	0.000000	-10.000000	0.475000	-24.333334	455.500000	1023.000000	1023.000000	2046.000000
6.740000	0.002526	1.492744	-2.555801	1.731491	1.815236	0.501818	0.000000	-10.000000	0.475000	-24.333334	447.166656	1023.000000	1023.000000	2046.000000
6.760000	-0.001600	-0.945427	-0.372750	0.897853	-1.630873	0.160343	0.000000	-10.000000	0.483333	-24.533333	439.000000	1023.000000	1023.000000	2046.000000
6.780000	0.000759	0.448314	-1.965152	1.190610	0.823995	0.398861	0.000000	-10.000000	0.483333	-24.716667	431.000000	1023.000000	1023.000000	2046.000000
6.800000	0.002895	1.710741	-2.317812	1.367854	2.068817	0.591881	0.000000	-10.000000	0.491667	-24.816668	422.833344	1023.000000	1023.000000	2046.000000
6.820000	-0.002790	-1.649157	-0.242481	0.335103	-1.608006	-0.133773	0.000000	-10.000000	0.500000	-25.050001	414.500000	1023.000000	1023.000000	2046.000000
6.840000	-0.001972	-1.165555	-1.846693	0.203469	0.440591	0.037077	0.000000	-10.000000	0.500000	-25.016666	406.166656	1023.000000	1023.000000	2046.000000
6.860000	-0.001428	-0.844060	-2.548242	0.243856	1.696163	-0.235837	0.000000	-10.000000	0.491667	-25.066668	397.833344	1023.000000	1023.000000	2046.000000
6.880000	-0.007108	-4.200823	-0.481450	-0.897960	-2.082445	-0.738968	0.000000	-10.000000	0.500000	-24.750000	389.500000	1023.000000	1023.000000	2046.000000
6.900000	-0.006396	-3.780117	-2.560262	-0.790089	0.400432	-0.830198	0.000000	-10.000000	0.483333	-24.433334	381.166656	1023.000000	1023.000000	2046.000000
6.920000	-0.004822	-2.849648	-3.076808	-0.636018	1.574455	-0.711277	0.000000	-10.000000	0.483333	-24.083334	373.000000	1023.000000	1023.000000	2046.000000
6.940000	-0.010080	-5.956988	-0.796170	-1.404856	-2.357028	-1.398935	0.000000	-10.000000	0.466667	-23.916666	367.666656	1023.000000	1023.000000	2046.000000
6.960000	-0.007911	-4.675588	-2.430721	-1.215422	-0.018296	-1.011149	0.000000	-10.000000	0.466667	-23.816666	359.666656	1023.000000	1023.000000	2046.000000
6.980000	-0.005189	-3.066574	-2.912543	-0.754194	1.498203	-0.898040	0.000000	-10.000000	0.458333	-23.616667	351.666656	1023.000000	1023.000000	2046.000000
7.000000	-0.009386	-5.547208	-0.359013	-1.525984	-2.421445	-1.240766	0.000000	-10.000000	0.433333	-23.116667	341.166656	1023.000000	1023.000000	2046.000000
7.020000	-0.006422	-3.795132	-1.948495	-1.153940	0.201425	-0.894122	0.000000	-10.000000	0.408333	-22.666668	333.500000	1023.000000	1023.000000	2046.000000
7.040000	-0.002412	-1.425411	-2.281441	-0.642367	1.899423	-0.401026	0.000000	-10.000000	0.383333	-22.100000	326.000000	1023.000000	1023.000000	2046.000000
7.060000	-0.006927	-4.093729	-0.167987	-1.124363	-1.713639	-1.087739	0.000000	-10.000000	0.366667	-21.816668	318.666656	1023.000000	1023.000000	2046.000000
7.080000	-0.005110	-3.019844	-1.111126	-1.062493	-0.350371	-0.495855	0.000000	-10.000000	0.358333	-21.483334	311.333344	1023.000000	1023.000000	2046.000000
7.100000	-0.001915	-1.131605	-2.085565	-0.588542	1.772508	-0.230007	0.000000	-10.000000	0.350000	-21.333334	304.166656	1023.000000	1023.000000	2046.000000
7.120000	-0.006118	-3.615476	-0.913452	-0.765797	-0.737475	-1.198753	0.000000	-10.000000	0.350000	-21.200001	299.333344	1023.000000	1023.000000	2046.000000
7.140000	-0.005381	-3.180455	-0.268367	-1.100090	-1.404219	-0.407778	0.000000	-10.000000	0.350000	-21.483334	292.333344	1023.000000	1023.000000	2046.000000
7.160000	-0.001455	-0.859720	-1.736500	-0.469772	1.525677	-0.179125	0.000000	-10.000000	0.358333	-21.683332	285.166656	1023.000000	1023.000000	2046.000000
7.180000	-0.005656	-3.342684	-0.864557	-0.769432	-0.519710	-1.188985	0.000000	-10.000000	0.358333	-22.100000	275.500000	1023.000000	1023.000000	2046.000000
7.200000	-0.007860	-4.645318	-0.466077	-1.482109	-1.689183	-1.007948	0.000000	-10.000000	0.366667	-21.966667	268.166656	1023.000000	1023.000000	2046.000000
7.220000	-0.008851	-5.230712	-2.410490	-1.495770	0.393874	-1.718326	0.000000	-10.000000	0.366667	-21.950001	260.833344	1023.000000	1023.000000	2046.000000
7.240000	-0.013405	-7.922491	-2.909779	-1.912504	-0.437978	-2.662230	0.000000	-10.000000	0.366667	-21.566668	253.500000	1023.000000	1023.000000	2046.000000
7.260000	-0.019300	-11.406590	-1.535025	-2.907410	-3.948236	-3.015920	0.000000	-10.000000	0.358333	-21.216667	246.166672	1023.000000	1023.000000	2046.000000
7.280000	-0.018912	-11.177143	-3.866939	-2.650896	-1.399076	-3.260232	0.000000	-10.000000	0.350000	-20.783333	239.000000	1023.000000	1023.000000	2046.000000
7.300000	-0.020128	-11.895528	-4.309405	-2.655564	-1.384753	-3.545805	0.000000	-10.000000	0.350000	-20.583334	232.166672	1023.000000	1023.000000	2046.000000
7.320000	-0.024220	-14.313768	-2.457634	-3.386356	-4.792255	-3.677524	0.000000	-10.000000	0.350000	-20.583334	225.333328	1023.000000	1023.000000	2046.000000
7.340000	-0.022683	-13.405717	-4.711730	-3.005809	-1.952898	-3.735280	0.000000	-10.000000	0.341667	-20.516666	218.500000	1023.000000	1023.000000	2046.000000
7.360000	-0.021782	-12.872872	-5.121343	-2.858147	-1.342855	-3.550528	0.000000	-10.000000	0.333333	-20.433334	211.500000	1023.000000	1023.000000	2046.000000
7.380000	-0.027418	-16.204283	-3.057667	-3.483377	-5.306874	-4.356363	0.000000	-10.000000	0.325000	-20.100000	204.666672	1023.000000	1023.000000	2046.000000
7.400000	-0.025765	-15.227219	-4.438279	-3.330234	-3.555065	-3.903641	0.000000	-10.000000	0.325000	-20.133333	198.000000	1023.000000	1023.000000	2046.000000
7.420000	-0.023054	-13.625180	-5.203776	-2.995838	-1.863021	-3.562546	0.000000	-10.000000	0.325000	-20.100000	193.666672	1023.000000	1023.000000	2046.000000
7.440000	-0.025569	-15.111536	-4.709329	-3.106374	-3.223932	-4.071902	0.000000	-10.000000	0.325000	-20.066668	187.000000	1023.000000	1023.000000	2046.000000
7.460000	-0.026253	-15.515499	-3.352240	-3.449516	-5.105340	-3.608404	0.000000	-10.000000	0.308333	-19.616667	180.333328	1023.000000	1023.000000	2046.000000
7.480000	-0.022457	-13.271955	-5.109312	-3.026282	-1.908675	-3.227685	0.000000	-10.000000	0.283333	-19.066668	171.666672	1023.000000	1023.000000	2046.000000
7.500000	-0.024642	-14.563664	-4.282668	-3.190377	-3.402434	-3.688185	0.000000	-10.000000	0.258333	-18.750000	167.500000	1023.000000	1023.000000	2046.000000
7.520000	-0.023808	-14.070717	-3.561820	-3.445467	-4.015710	-3.047720	0.000000	-10.000000	0.250000	-18.600000	163.166672	1023.000000	1023.000000	2046.000000
7.540000	-0.020528	-12.132268	-4.746435	-3.220510	-1.492349	-2.672974	0.000000	-10.000000	0.250000	-18.383333	156.833328	1023.000000	1023.000000	2046.000000
7.560000	-0.025821	-15.260137	-2.813975	-3.784663	-4.980533	-3.680966	0.000000	-10.000000	0.250000	-18.299999	148.500000	1023.000000	1023.000000	2046.000000
7.580000	-0.023563	-13.925567	-4.430704	-3.810704	-2.371861	-3.312299	0.000000	-10.000000	0.241667	-18.033333	140.500000	1023.000000	1023.000000	2046.000000
7.600000	-0.025546	-15.097417	-4.436201	-4.131508	-2.796373	-3.733335	0.000000	-10.000000	0.233333	-17.816668	134.500000	1023.000000	1023.000000	2046.000000
7.620000	-0.027859	-16.464563	-3.148567	-4.720702	-4.925501	-3.669793	0.000000	-10.000000	0.216667	-17.333334	128.500000	1023.000000	1023.000000	2046.000000
7.640000	-0.025585	-15.120729	-4.914279	-4.536637	-2.131323	-3.538490	0.000000	-10.000000	0.208333	-16.950001	122.666664	1023.000000	1023.000000	2046.000000
7.660000	-0.030073	-17.773016	-3.876607	-4.784176	-4.551223	-4.561010	0.000000	-10.000000	0.216667	-16.700001	117.000000	1023.000000	1023.000000	2046.000000
7.680000	-0.028624	-16.916958	-4.141455	-4.773004	-4.019481	-3.983018	0.000000	-10.000000	0.216667	-16.433334	111.333336	1023.000000	1023.000000	2046.000000
7.700000	-0.026007	-15.370251	-4.956882	-4.610881	-2.271221	-3.531267	0.000000	-10.000000	0.225000	-16.316668	105.833336	1023.000000	1023.000000	2046.000000
7.720000	-0.029947	-17.698650	-2.749884	-4.881584	-5.808823	-4.258359	0.000000	-10.000000	0.216667	-16.183334	102.166664	1023.000000	1023.000000	2046.000000
7.740000	-0.026317	-15.553556	-4.437620	-4.493417	-2.896561	-3.725958	0.000000	-10.000000	0.225000	-15.900001	96.833336	1023.000000	1023.000000	2046.000000
7.760000	-0.024208	-14.306897	-4.333951	-4.330548	-2.358635	-3.283763	0.000000	-10.000000	0.208333	-15.416667	91.500000	1023.000000	1023.000000	2046.000000
7.780000	-0.026850	-15.868279	-2.213999	-4.489868	-5.461493	-3.702920	0.000000	-10.000000	0.191667	-14.933333	86.166664	1023.000000	1023.000000	2046.000000
7.800000	-0.023643	-13.973031	-3.891599	-4.081212	-2.816263	-3.183958	0.000000	-10.000000	0.166667	-14.283334	81.333336	1023.000000	1023.000000	2046.000000
7.820000	-0.021297	-12.586546	-4.135221	-3.886250	-1.907326	-2.657749	0.000000	-10.000000	0.158333	-13.816667	78.166664	1023.000000	1023.000000	2046.000000
7.840000	-0.025841	-15.272028	-2.307547	-4.209896	-5.277314	-3.477272	0.000000	-10.000000	0.150000	-13.283334	72.000000	1023.000000	1023.000000	2046.000000
7.860000	-0.023066	-13.631982	-3.513890	-3.746352	-3.328662	-3.043077	0.000000	-10.000000	0.150000	-13.216667	69.000000	1023.000000	1023.000000	2046.000000
7.880000	-0.019771	-11.684733	-3.851982	-3.578585	-1.975785	-2.278381	0.000000	-10.000000	0.150000	-13.166667	63.000000	1023.000000	1023.000000	2046.000000
7.900000	-0.024225	-14.317183	-1.942909	-3.832010	-5.266771	-3.275494	0.000000	-10.000000	0.158333	-13.133333	58.666668	1023.000000	1023.000000	2046.000000
7.920000	-0.022982	-13.582330	-3.424684	-3.703381	-3.329771	-3.124494	0.000000	-10.000000	0.150000	-13.016666	52.666668	1023.000000	1023.000000	2046.000000
7.940000	-0.023316	-13.779652	-4.174040	-3.991872	-2.466963	-3.146778	0.000000	-10.000000	0.133333	-12.650001	48.333332	1023.000000	1023.000000	2046.000000
7.960000	-0.030796	-18.200718	-2.630524	-4.704693	-6.226735	-4.638766	0.000000	-10.000000	0.108333	-12.166667	44.000000	1023.000000	1023.000000	2046.000000
7.980000	-0.031719	-18.745811	-4.867117	-4.854157	-4.280564	-4.743972	0.000000	-10.000000	0.083333	-11.416667	40.000000	1023.000000	1023.000000	2046.000000
8.000000	-0.032857	-19.418327	-5.621434	-5.032995	-3.970215	-4.793683	0.000000	-10.000000	0.066667	-10.766667	36.333332	1023.000000	1023.000000	2046.000000
8.020000	-0.037952	-22.429890	-4.057162	-5.407723	-7.409132	-5.555872	0.000000	-10.000000	0.050000	-10.283334	34.000000	1023.000000	1023.000000	2046.000000
8.040000	-0.036292	-21.448692	-6.145088	-5.270565	-4.786540	-5.246500	0.000000	-10.000000	0.050000	-10.100000	30.666666	1023.000000	1023.000000	2046.000000
8.060000	-0.039232	-23.186352	-5.934735	-5.380856	-5.911801	-5.958960	0.000000	-10.000000	0.058333	-10.000000	27.166666	1023.000000	1023.000000	2046.000000
8.080000	-0.039310	-23.231930	-5.630405	-5.508554	-6.623075	-5.469894	0.000000	-10.000000	0.058333	-9.883333	22.500000	1023.000000	1023.000000	2046.000000
8.100000	-0.037207	-21.989086	-6.839714	-5.311158	-4.703640	-5.134574	0.000000	-10.000000	0.058333	-9.766667	19.166666	1023.000000	1023.000000	2046.000000
8.120000	-0.041789	-24.697582	-5.397803	-5.522390	-7.585011	-6.192378	0.000000	-10.000000	0.050000	-9.700001	17.000000	1023.000000	1023.000000	2046.000000
8.140000	-0.039849	-23.550961	-6.413122	-5.355937	-6.266097	-5.515805	0.000000	-10.000000	0.058333	-9.550000	13.833333	1023.000000	1023.000000	2046.000000
8.160000	-0.037266	-22.024389	-6.978111	-5.180861	-4.917330	-4.948086	0.000000	-10.000000	0.058333	-9.366667	10.666667	1023.000000	1023.000000	2046.000000
8.180000	-0.041074	-24.274721	-5.369465	-5.354696	-7.725628	-5.824931	0.000000	-10.000000	0.058333	-9.183333	7.500000	1023.000000	1023.000000	2046.000000
8.200000	-0.038158	-22.551229	-6.445623	-5.151177	-5.932962	-5.021467	0.000000	-10.000000	0.050000	-8.883333	4.500000	1023.000000	1023.000000	2046.000000
8.220000	-0.035706	-21.102062	-6.759309	-5.065827	-4.769178	-4.507748	0.000000	-10.000000	0.050000	-8.666667	2.500000	1023.000000	1023.000000	2046.000000
8.240000	-0.038324	-22.649509	-4.692505	-5.328971	-7.634150	-4.993883	0.000000	-10.000000	0.050000	-8.550000	-1.166667	1023.000000	1023.000000	2046.000000
8.260000	-0.035772	-21.141335	-5.938167	-5.184038	-5.535437	-4.483691	0.000000	-10.000000	0.050000	-8.500000	-3.833333	1023.000000	1023.000000	2046.000000
8.280000	-0.033884	-20.025679	-6.155167	-5.149548	-4.502703	-4.218262	0.000000	-10.000000	0.050000	-8.450000	-6.500000	1023.000000	1023.000000	2046.000000
8.300000	-0.037717	-22.290945	-4.265306	-5.676431	-7.434210	-4.914999	0.000000	-10.000000	0.050000	-8.433333	-8.333333	1023.000000	1023.000000	2046.000000
8.320000	-0.036616	-21.640299	-5.840907	-5.630858	-5.357428	-4.811105	0.000000	-10.000000	0.058333	-8.483334	-10.166667	1023.000000	1023.000000	2046.000000
8.340000	-0.036140	-21.358683	-6.137238	-5.764779	-4.672056	-4.784609	0.000000	-10.000000	0.058333	-8.316667	-13.833333	1023.000000	1023.000000	2046.000000
8.360000	-0.039550	-23.374300	-4.421752	-6.334004	-7.489705	-5.128839	0.000000	-10.000000	0.058333	-7.883333	-17.666666	1023.000000	1023.000000	2046.000000
8.380000	-0.037893	-22.394999	-6.054964	-6.086837	-5.254148	-4.999050	0.000000	-10.000000	0.041667	-7.316667	-21.166666	1023.000000	1023.000000	2046.000000
8.400000	-0.039488	-23.337124	-5.742504	-6.123368	-5.874398	-5.596853	0.000000	-10.000000	0.033333	-6.850000	-23.500000	1023.000000	1023.000000	2046.000000
8.420000	-0.039300	-23.226297	-4.784156	-6.370502	-7.087232	-4.984407	0.000000	-10.000000	0.033333	-6.466667	-25.833334	1023.000000	1023.000000	2046.000000
8.440000	-0.037133	-21.945375	-5.858138	-5.965478	-5.259714	-4.862047	0.000000	-10.000000	0.033333	-6.200000	-28.166666	1023.000000	1023.000000	2046.000000
8.460000	-0.037521	-22.174688	-5.508983	-5.907854	-5.583296	-5.174555	0.000000	-10.000000	0.033333	-5.733334	-30.500000	1023.000000	1023.000000	2046.000000
8.480000	-0.037217	-21.995167	-3.955632	-6.077384	-7.238588	-4.723563	0.000000	-10.000000	0.025000	-5.316667	-31.833334	1023.000000	1023.000000	2046.000000
8.500000	-0.034502	-20.390656	-5.189764	-5.603999	-5.170938	-4.425956	0.000000	-10.000000	0.025000	-4.516666	-33.500000	1023.000000	1023.000000	2046.000000
8.520000	-0.032044	-18.938248	-5.215594	-5.231694	-4.358162	-4.132798	0.000000	-10.000000	0.025000	-4.033333	-34.500000	1023.000000	1023.000000	2046.000000
8.540000	-0.033688	-19.909658	-3.401439	-5.488047	-6.847048	-4.173126	0.000000	-10.000000	0.016667	-3.000000	-36.166668	1023.000000	1023.000000	2046.000000
8.560000	-0.031337	-18.520325	-4.813900	-5.068256	-4.769525	-3.868644	0.000000	-10.000000	0.008333	-2.450000	-36.833332	1023.000000	1023.000000	2046.000000
8.580000	-0.030605	-18.087494	-4.771435	-4.967061	-4.577106	-3.771893	0.000000	-10.000000	0.008333	-1.850000	-37.666668	1023.000000	1023.000000	2046.000000
8.600000	-0.031385	-18.548620	-2.989192	-5.067352	-6.725640	-3.766437	0.000000	-10.000000	0.025000	-1.866667	-37.833332	1023.000000	1023.000000	2046.000000
8.620000	-0.028765	-17.000179	-4.282473	-4.531442	-4.667276	-3.518989	0.000000	-10.000000	0.033333	-2.116667	-38.000000	1023.000000	1023.000000	2046.000000
8.640000	-0.029358	-17.350292	-4.307447	-4.554172	-4.578634	-3.910039	0.000000	-10.000000	0.033333	-2.750000	-38.666668	1023.000000	1023.000000	2046.000000
8.660000	-0.031523	-18.629868	-3.257547	-5.096818	-6.410917	-3.864584	0.000000	-10.000000	0.025000	-3.316667	-39.333332	1023.000000	1023.000000	2046.000000
8.680000	-0.032603	-19.268185	-4.807009	-5.077069	-4.975816	-4.408290	0.000000	-10.000000	0.033333	-3.500000	-40.500000	1023.000000	1023.000000	2046.000000
8.700000	-0.037706	-22.284328	-4.921947	-5.666574	-6.141207	-5.554599	0.000000	-10.000000	0.025000	-3.300000	-41.333332	1023.000000	1023.000000	2046.000000
8.720000	-0.040177	-23.744764	-4.894934	-6.128891	-7.287430	-5.433509	0.000000	-10.000000	0.025000	-2.716667	-42.500000	1023.000000	1023.000000	2046.000000
8.740000	-0.040099	-23.698671	-6.331110	-5.867026	-5.953498	-5.547038	0.000000	-10.000000	0.016667	-2.216667	-43.333332	1023.000000	1023.000000	2046.000000
8.760000	-0.044661	-26.394703	-5.710915	-6.337464	-7.864595	-6.481729	0.000000	-10.000000	0.025000	-1.766667	-43.833332	1023.000000	1023.000000	2046.000000
8.780000	-0.044145	-26.089806	-6.545440	-6.243668	-7.205837	-6.094861	0.000000	-10.000000	0.025000	-1.816667	-44.000000	1023.000000	1023.000000	2046.000000
8.800000	-0.042772	-25.278170	-7.167101	-6.117170	-6.272219	-5.721679	0.000000	-10.000000	0.025000	-2.066667	-44.166668	1023.000000	1023.000000	2046.000000
8.820000	-0.046412	-27.429733	-5.947382	-6.472313	-8.551890	-6.458148	0.000000	-10.000000	0.033333	-2.366667	-44.500000	1023.000000	1023.000000	2046.000000
8.840000	-0.045014	-26.603506	-7.188552	-6.113033	-7.087519	-6.214402	0.000000	-10.000000	0.033333	-2.633333	-45.500000	1023.000000	1023.000000	2046.000000
8.860000	-0.044201	-26.122660	-7.509530	-6.034997	-6.555639	-6.022494	0.000000	-10.000000	0.033333	-2.766667	-46.333332	1023.000000	1023.000000	2046.000000
8.880000	-0.045777	-27.054337	-5.960127	-6.409099	-8.772092	-5.913018	0.000000	-10.000000	0.016667	-2.833333	-47.333332	1023.000000	1023.000000	2046.000000
8.900000	-0.043251	-25.561449	-7.277516	-5.769062	-6.798307	-5.716564	0.000000	-10.000000	0.016667	-2.800000	-48.000000	1023.000000	1023.000000	2046.000000
8.920000	-0.044770	-26.459324	-6.830183	-5.933676	-7.576598	-6.118866	0.000000	-10.000000	0.016667	-2.650000	-49.666668	1023.000000	1023.000000	2046.000000
8.940000	-0.042881	-25.342552	-6.319797	-6.034146	-7.736251	-5.252357	0.000000	-10.000000	0.016667	-2.466667	-51.333332	1023.000000	1023.000000	2046.000000
8.960000	-0.040143	-23.724329	-6.860328	-5.630016	-6.350367	-4.883618	0.000000	-10.000000	0.008333	-2.300000	-52.666668	1023.000000	1023.000000	2046.000000
8.980000	-0.042236	-24.961199	-6.014390	-5.979017	-7.515980	-5.451811	0.000000	-10.000000	0.000000	-2.250000	-53.000000	1023.000000	1023.000000	2046.000000
9.000000	-0.040319	-23.828394	-5.658431	-6.029163	-7.342317	-4.798483	0.000000	-10.000000	0.016667	-2.433333	-53.333332	1023.000000	1023.000000	2046.000000
9.020000	-0.038256	-22.609222	-6.248143	-5.766324	-5.972375	-4.622380	0.000000	-10.000000	0.033333	-2.616667	-53.666668	1023.000000	1023.000000	2046.000000
9.040000	-0.041691	-24.639547	-5.174934	-6.372892	-7.691554	-5.400167	0.000000	-10.000000	0.041667	-2.966667	-54.666668	1023.000000	1023.000000	2046.000000
9.060000	-0.040733	-24.073326	-5.970519	-6.241045	-6.546600	-5.315161	0.000000	-10.000000	0.033333	-3.133333	-55.333332	1023.000000	1023.000000	2046.000000
9.080000	-0.040311	-23.823742	-6.302673	-6.370480	-5.957550	-5.193039	0.000000	-10.000000	0.016667	-3.200000	-56.333332	1023.000000	1023.000000	2046.000000
9.100000	-0.042827	-25.310589	-4.921468	-6.932573	-8.021224	-5.435324	0.000000	-10.000000	0.016667	-2.916667	-57.000000	1023.000000	1023.000000	2046.000000
9.120000	-0.041340	-24.431965	-6.163674	-6.445805	-6.323645	-5.498840	0.000000	-10.000000	0.008333	-2.550000	-58.000000	1023.000000	1023.000000	2046.000000
9.140000	-0.042285	-24.990355	-6.101798	-6.626921	-6.580229	-5.681407	0.000000	-10.000000	0.016667	-2.200000	-58.833332	1023.000000	1023.000000	2046.000000
9.160000	-0.041808	-24.708481	-5.169612	-6.834849	-7.533385	-5.170634	0.000000	-10.000000	0.016667	-2.116667	-59.500000	1023.000000	1023.000000	2046.000000
9.180000	-0.039127	-23.124117	-5.844453	-6.249507	-6.027805	-5.002352	0.000000	-10.000000	0.033333	-2.250000	-60.000000	1023.000000	1023.000000	2046.000000
9.200000	-0.041013	-24.238546	-5.198490	-6.469925	-7.082498	-5.487634	0.000000	-10.000000	0.025000	-2.433333	-60.666668	1023.000000	1023.000000	2046.000000
9.220000	-0.038538	-22.775801	-4.786217	-6.310998	-6.897584	-4.781001	0.000000	-10.000000	0.016667	-2.283333	-61.500000	1023.000000	1023.000000	2046.000000
9.240000	-0.034983	-20.675188	-5.195518	-5.774375	-5.450980	-4.254316	0.000000	-10.000000	0.000000	-1.416667	-62.333332	1023.000000	1023.000000	2046.000000
9.260000	-0.036717	-21.699717	-4.669147	-5.947462	-6.432029	-4.651078	0.000000	-10.000000	0.000000	-0.583333	-62.833332	1023.000000	1023.000000	2046.000000
9.280000	-0.035096	-20.741650	-4.082858	-5.877017	-6.699145	-4.082630	0.000000	-10.000000	0.008333	0.366667	-63.000000	1023.000000	1023.000000	2046.000000
9.300000	-0.032696	-19.323072	-4.815335	-5.384368	-5.240203	-3.883165	0.000000	-10.000000	0.000000	1.883333	-63.000000	1023.000000	1023.000000	2046.000000
9.320000	-0.033050	-19.532763	-4.588760	-5.278282	-5.565171	-4.100551	0.000000	-10.000000	-0.008333	3.400000	-63.000000	1023.000000	1023.000000	2046.000000
9.340000	-0.032301	-19.089622	-3.104317	-5.489002	-6.916947	-3.579355	0.000000	-10.000000	-0.050000	5.716667	-63.000000	1023.000000	1023.000000	2046.000000
9.360000	-0.030090	-17.783106	-4.167871	-4.823165	-5.026624	-3.765446	0.000000	-10.000000	-0.075000	6.883334	-63.000000	1023.000000	1023.000000	2046.000000
9.380000	-0.030377	-17.952826	-4.244022	-4.921393	-4.929422	-3.857987	0.000000	-10.000000	-0.083333	8.666667	-63.000000	1023.000000	1023.000000	2046.000000
9.400000	-0.033831	-19.993864	-2.991030	-5.617129	-7.101986	-4.283718	0.000000	-10.000000	-0.091667	10.100000	-63.000000	1023.000000	1023.000000	2046.000000
9.420000	-0.034875	-20.610895	-4.678024	-5.419452	-5.493779	-5.019640	0.000000	-10.000000	-0.108333	12.300000	-63.000000	1023.000000	1023.000000	2046.000000
9.440000	-0.035931	-21.234976	-5.188987	-5.681010	-5.318563	-5.046415	0.000000	-10.000000	-0.175000	14.950001	-34.000000	1023.000000	1023.000000	2046.000000
9.460000	-0.040697	-24.052073	-4.129436	-6.373310	-7.927892	-5.621434	0.000000	-10.000000	-0.225000	17.150002	-3.833333	1023.000000	1023.000000	2046.000000
9.480000	-0.040061	-23.675968	-5.728288	-5.937527	-6.221358	-5.788795	0.000000	-10.000000	-0.266667	18.583334	26.333334	1023.000000	1023.000000	2046.000000
9.500000	-0.039420	-23.297308	-6.094386	-5.908566	-5.786675	-5.507680	0.000000	-10.000000	-0.266667	19.433334	29.666666	1023.000000	1023.000000	2046.000000
9.520000	-0.042046	-24.849394	-4.682704	-6.411499	-8.096055	-5.659137	0.000000	-10.000000	-0.258333	19.766666	34.000000	1023.000000	1023.000000	2046.000000
9.540000	-0.040038	-23.662258	-6.169786	-5.759710	-6.033329	-5.699431	0.000000	-10.000000	-0.266667	20.600000	42.833332	1023.000000	1023.000000	2046.000000
9.560000	-0.039113	-23.115677	-6.255668	-5.604678	-5.763662	-5.491669	0.000000	-10.000000	-0.283333	20.950001	49.500000	1023.000000	1023.000000	2046.000000
9.580000	-0.040591	-23.989292	-4.719172	-6.009045	-7.891182	-5.369894	0.000000	-10.000000	-0.316667	21.383333	56.333332	1023.000000	1023.000000	2046.000000
9.600000	-0.037768	-22.320786	-6.061563	-5.251950	-5.715476	-5.291797	0.000000	-10.000000	-0.333333	21.650000	61.000000	1023.000000	1023.000000	2046.000000
9.620000	-0.037052	-21.898022	-5.966465	-5.159832	-5.678612	-5.093113	0.000000	-10.000000	-0.358333	21.983334	68.166664	1023.000000	1023.000000	2046.000000
9.640000	-0.037097	-21.924103	-4.411022	-5.438625	-7.478615	-4.595840	0.000000	-10.000000	-0.375000	22.983334	78.166664	1023.000000	1023.000000	2046.000000
9.660000	-0.033715	-19.925493	-5.598657	-4.638980	-5.203815	-4.484041	0.000000	-10.000000	-0.391667	23.650000	85.833336	1023.000000	1023.000000	2046.000000
9.680000	-0.031800	-18.793976	-5.457653	-4.500227	-4.719200	-4.116897	0.000000	-10.000000	-0.400000	24.416666	93.500000	1023.000000	1023.000000	2046.000000
9.700000	-0.031835	-18.814426	-3.597277	-4.853159	-6.707768	-3.656221	0.000000	-10.000000	-0.400000	24.583334	98.833336	1023.000000	1023.000000	2046.000000
9.720000	-0.028039	-16.570822	-4.705039	-4.145349	-4.200060	-3.520373	0.000000	-10.000000	-0.400000	24.766666	109.500000	1023.000000	1023.000000	2046.000000
9.740000	-0.027123	-16.029921	-4.458670	-4.214199	-3.980243	-3.376810	0.000000	-10.000000	-0.400000	24.766666	120.666664	1023.000000	1023.000000	2046.000000
9.760000	-0.027993	-16.544062	-2.795507	-4.771973	-5.894485	-3.082096	0.000000	-10.000000	-0.400000	24.766666	129.000000	1023.000000	1023.000000	2046.000000
9.780000	-0.025739	-15.211640	-4.158244	-4.261207	-3.495860	-3.296329	0.000000	-10.000000	-0.400000	24.500000	134.666672	1023.000000	1023.000000	2046.000000
9.800000	-0.026390	-15.596598	-3.995807	-4.391203	-3.641740	-3.567847	0.000000	-10.000000	-0.408333	24.583334	140.000000	1023.000000	1023.000000	2046.000000
9.820000	-0.027408	-16.198196	-2.540314	-4.922738	-5.563525	-3.171619	0.000000	-10.000000	-0.408333	24.683334	148.000000	1023.000000	1023.000000	2046.000000
9.840000	-0.025167	-14.873507	-4.046021	-4.289474	-3.234914	-3.303098	0.000000	-10.000000	-0.425000	25.150000	159.000000	1023.000000	1023.000000	2046.000000
9.860000	-0.024392	-14.415930	-3.884666	-4.099371	-3.102193	-3.329700	0.000000	-10.000000	-0.433333	25.283333	167.333328	1023.000000	1023.000000	2046.000000
9.880000	-0.025020	-14.786740	-2.084908	-4.465209	-5.343446	-2.893177	0.000000	-10.000000	-0.450000	25.516666	175.833328	1023.000000	1023.000000	2046.000000
9.900000	-0.021461	-12.683358	-3.507554	-3.648702	-2.713041	-2.814061	0.000000	-10.000000	-0.450000	25.600000	181.500000	1023.000000	1023.000000	2046.000000
9.920000	-0.018385	-10.865340	-3.307338	-3.217557	-1.981937	-2.358509	0.000000	-10.000000	-0.458333	25.783333	190.000000	1023.000000	1023.000000	2046.000000
9.940000	-0.019564	-11.562511	-1.170082	-3.499995	-4.558117	-2.334318	0.000000	-10.000000	-0.458333	25.900000	201.500000	1023.000000	1023.000000	2046.000000
9.960000	-0.015332	-9.061138	-2.357468	-2.814103	-2.115271	-1.774296	0.000000	-10.000000	-0.458333	26.050001	210.166672	1023.000000	1023.000000	2046.000000
9.980000	-0.011511	-6.802924	-2.467274	-2.222176	-0.790704	-1.322770	0.000000	-10.000000	-0.458333	26.300001	218.833328	1023.000000	1023.000000	2046.000000
10.000000	-0.013870	-8.197174	-0.401277	-2.456149	-3.714949	-1.624799	0.000000	-10.000000	-0.450000	26.583334	224.666672	1023.000000	1023.000000	2046.000000
10.020000	-0.010389	-6.139935	-1.747209	-1.906042	-1.404624	-1.082061	0.000000	-10.000000	-0.441667	26.983334	233.500000	1023.000000	1023.000000	2046.000000
10.040000	-0.007470	-4.414707	-1.958216	-1.351760	-0.313043	-0.791687	0.000000	-10.000000	-0.425000	27.166668	245.500000	1023.000000	1023.000000	2046.000000
10.060000	-0.009141	-5.402547	0.298937	-1.456355	-3.273804	-0.971325	0.000000	-10.000000	-0.425000	27.266666	254.500000	1023.000000	1023.000000	2046.000000
10.080000	-0.004825	-2.851754	-0.912190	-0.812662	-0.869167	-0.257735	0.000000	-10.000000	-0.416667	27.083334	263.500000	1023.000000	1023.000000	2046.000000
10.100000	-0.001005	-0.593770	-1.162205	-0.131742	0.567430	0.132747	0.000000	-10.000000	-0.408333	26.633333	269.500000	1023.000000	1023.000000	2046.000000
10.120000	-0.005534	-3.270721	0.580326	-0.584613	-2.522962	-0.743473	0.000000	-10.000000	-0.400000	26.366667	278.333344	1023.000000	1023.000000	2046.000000
10.140000	-0.005698	-3.367252	-0.453612	-0.845043	-1.459708	-0.608889	0.000000	-10.000000	-0.400000	25.966667	287.166656	1023.000000	1023.000000	2046.000000
10.160000	-0.005843	-3.453411	-1.759960	-0.733760	0.115603	-1.075294	0.000000	-10.000000	-0.400000	25.733334	296.000000	1023.000000	1023.000000	2046.000000
10.180000	-0.012821	-7.576923	-1.150382	-1.328255	-2.829788	-2.268498	0.000000	-10.000000	-0.408333	25.400002	304.666656	1023.000000	1023.000000	2046.000000
10.200000	-0.012844	-7.590900	-1.518551	-1.595730	-2.936549	-1.540070	0.000000	-10.000000	-0.400000	25.283335	313.333344	1023.000000	1023.000000	2046.000000
10.220000	-0.010015	-5.918756	-2.856379	-1.002327	-0.627575	-1.432474	0.000000	-10.000000	-0.400000	25.066668	321.666656	1023.000000	1023.000000	2046.000000
10.240000	-0.013516	-7.987658	-2.182848	-1.032827	-2.503336	-2.268647	0.000000	-10.000000	-0.391667	24.783335	333.000000	1023.000000	1023.000000	2046.000000
10.260000	-0.012923	-7.637696	-1.245276	-1.323647	-3.706079	-1.362694	0.000000	-10.000000	-0.400000	24.583334	341.333344	1023.000000	1023.000000	2046.000000
10.280000	-0.009750	-5.762207	-2.842983	-0.544955	-0.964461	-1.409808	0.000000	-10.000000	-0.400000	24.600000	349.666656	1023.000000	1023.000000	2046.000000
10.300000	-0.008850	-5.230338	-2.963452	-0.178570	-0.697797	-1.390519	0.000000	-10.000000	-0.400000	24.483334	355.000000	1023.000000	1023.000000	2046.000000
10.320000	-0.011061	-6.537025	-0.742059	-0.547601	-3.984534	-1.262831	0.000000	-10.000000	-0.391667	24.283333	363.000000	1023.000000	1023.000000	2046.000000
10.340000	-0.007140	-4.219791	-2.395898	0.168946	-1.092329	-0.900510	0.000000	-10.000000	-0.400000	23.900000	371.166656	1023.000000	1023.000000	2046.000000
10.360000	-0.005785	-3.418949	-2.567511	0.585261	-0.569907	-0.866791	0.000000	-10.000000	-0.383333	23.733334	379.166656	1023.000000	1023.000000	2046.000000
10.380000	-0.006813	-4.026757	-0.223097	0.291242	-3.641890	-0.453013	0.000000	-10.000000	-0.391667	23.600000	387.166656	1023.000000	1023.000000	2046.000000
10.400000	-0.002584	-1.527224	-1.827533	0.910334	-0.582164	-0.027860	0.000000	-10.000000	-0.383333	23.816668	395.000000	1023.000000	1023.000000	2046.000000
10.420000	-0.000074	-0.043643	-2.082888	1.301631	0.470491	0.267123	0.000000	-10.000000	-0.383333	24.083334	403.000000	1023.000000	1023.000000	2046.000000
10.440000	-0.002053	-1.213523	0.462976	0.885170	-2.884874	0.323206	0.000000	-10.000000	-0.366667	24.116667	413.666656	1023.000000	1023.000000	2046.000000
10.460000	0.002355	1.391648	-1.091432	1.341985	0.275359	0.865736	0.000000	-10.000000	-0.350000	23.983334	421.666656	1023.000000	1023.000000	2046.000000
10.480000	0.002971	1.756055	-1.171917	1.448659	0.718055	0.761259	0.000000	-10.000000	-0.341667	23.516666	429.666656	1023.000000	1023.000000	2046.000000
10.500000	0.000991	0.585493	1.082108	0.807270	-2.267377	0.963492	0.000000	-10.000000	-0.325000	23.083334	435.000000	1023.000000	1023.000000	2046.000000
10.520000	0.004980	2.943411	-0.944147	1.262723	1.462985	1.161849	0.000000	-10.000000	-0.308333	22.683332	443.000000	1023.000000	1023.000000	2046.000000
10.540000	0.001106	0.653916	-0.134684	1.042017	-0.478846	0.225429	0.000000	-10.000000	-0.316667	22.366667	453.333344	1023.000000	1023.000000	2046.000000
10.560000	0.002143	1.266422	0.225242	0.781835	-0.771078	1.030423	0.000000	-10.000000	-0.333333	22.300001	461.000000	1023.000000	1023.000000	2046.000000
10.580000	0.005882	3.476283	-1.137417	1.314562	1.964125	1.335013	0.000000	-10.000000	-0.350000	22.083334	468.333344	1023.000000	1023.000000	2046.000000
10.600000	0.002552	1.508133	0.219678	1.286464	-0.524794	0.526785	0.000000	-10.000000	-0.325000	22.150000	473.166656	1023.000000	1023.000000	2046.000000
10.620000	0.005828	3.444143	0.419089	1.410351	0.028340	1.586363	0.000000	-10.000000	-0.308333	22.083334	480.500000	1023.000000	1023.000000	2046.000000
10.640000	0.010019	5.921236	-0.631416	2.055031	2.534252	1.963369	0.000000	-10.000000	-0.291667	22.166666	487.833344	1023.000000	1023.000000	2046.000000
10.660000	0.008029	4.745173	1.957230	1.966766	-0.910989	1.732166	0.000000	-10.000000	-0.300000	22.133333	495.166656	1023.000000	1023.000000	2046.000000
10.680000	0.013715	8.105629	0.555240	2.700274	2.384947	2.465168	0.000000	-10.000000	-0.316667	22.283335	502.500000	1023.000000	1023.000000	2046.000000
10.700000	0.013955	8.247626	0.760123	3.007721	2.231090	2.248692	0.000000	-10.000000	-0.316667	22.483334	510.000000	1023.000000	1023.000000	2046.000000
10.720000	0.015590	9.213593	2.196435	2.982787	0.945029	3.089341	0.000000	-10.000000	-0.333333	22.816668	517.500000	1023.000000	1023.000000	2046.000000
10.740000	0.019900	11.760687	0.743880	3.688030	3.921908	3.406869	0.000000	-10.000000	-0.333333	23.033335	527.666687	1023.000000	1023.000000	2046.000000
10.760000	0.016722	9.882541	2.124772	3.750380	1.419125	2.588264	0.000000	-10.000000	-0.350000	23.166668	535.333313	1023.000000	1023.000000	2046.000000
10.780000	0.019789	11.695424	2.394614	3.902288	1.748626	3.649896	0.000000	-10.000000	-0.341667	23.016666	543.000000	1023.000000	1023.000000	2046.000000
10.800000	0.024603	14.540400	1.363836	4.666212	4.376177	4.134175	0.000000	-10.000000	-0.325000	22.866667	548.166687	1023.000000	1023.000000	2046.000000
10.820000	0.022307	13.183414	2.769020	4.789050	2.123653	3.501691	0.000000	-10.000000	-0.300000	22.533333	555.833313	1023.000000	1023.000000	2046.000000
10.840000	0.024574	14.523319	3.604618	4.842192	1.689940	4.386569	0.000000	-10.000000	-0.291667	21.866667	565.833313	1023.000000	1023.000000	2046.000000
10.860000	0.026806	15.842357	1.990708	5.156261	4.418860	4.276527	0.000000	-10.000000	-0.291667	21.266666	573.166687	1023.000000	1023.000000	2046.000000
10.880000	0.021640	12.789055	1.768488	4.601628	3.335724	3.083214	0.000000	-10.000000	-0.300000	20.850000	580.333313	1023.000000	1023.000000	2046.000000
10.900000	0.016760	9.905405	2.837524	3.834647	0.457446	2.775789	0.000000	-10.000000	-0.300000	20.883333	585.000000	1023.000000	1023.000000	2046.000000
10.920000	0.017216	10.174836	0.412193	4.045930	3.093624	2.623089	0.000000	-10.000000	-0.300000	20.833334	592.000000	1023.000000	1023.000000	2046.000000
10.940000	0.014643	8.654176	0.007130	3.925355	2.535950	2.185739	0.000000	-10.000000	-0.300000	20.600000	599.000000	1023.000000	1023.000000	2046.000000
10.960000	0.013515	7.987204	1.759041	3.714751	-0.000167	2.513579	0.000000	-10.000000	-0.300000	20.583334	606.000000	1023.000000	1023.000000	2046.000000
10.980000	0.017043	10.072134	-0.156885	4.248672	3.163059	2.817288	0.000000	-10.000000	-0.300000	20.566666	613.000000	1023.000000	1023.000000	2046.000000
11.000000	0.015182	8.972622	-0.000644	4.294938	2.305171	2.373157	0.000000	-10.000000	-0.308333	20.950001	619.833313	1023.000000	1023.000000	2046.000000
11.020000	0.015277	9.028941	1.685223	4.299150	0.201077	2.843492	0.000000	-10.000000	-0.308333	20.916668	626.833313	1023.000000	1023.000000	2046.000000
11.040000	0.018707	11.055866	0.008748	4.872647	3.105557	3.068915	0.000000	-10.000000	-0.300000	20.933334	633.833313	1023.000000	1023.000000	2046.000000
11.060000	0.018800	11.111034	0.010202	5.073325	2.970491	3.057016	0.000000	-10.000000	-0.300000	20.666668	640.833313	1023.000000	1023.000000	2046.000000
11.080000	0.017213	10.172898	2.183281	5.032858	-0.001845	2.958603	0.000000	-10.000000	-0.300000	20.600000	647.666687	1023.000000	1023.000000	2046.000000
11.100000	0.020753	12.265012	0.970915	5.570940	2.215603	3.507555	0.000000	-10.000000	-0.300000	20.216667	654.500000	1023.000000	1023.000000	2046.000000
11.120000	0.024654	14.570641	0.460992	5.904578	3.943259	4.261812	0.000000	-10.000000	-0.275000	19.883333	661.500000	1023.000000	1023.000000	2046.000000
11.140000	0.021960	12.978462	2.036138	5.882501	1.498552	3.561272	0.000000	-10.000000	-0.275000	19.350000	668.166687	1023.000000	1023.000000	2046.000000
11.160000	0.025563	15.107651	1.880682	6.149656	2.604680	4.472632	0.000000	-10.000000	-0.266667	19.433334	674.833313	1023.000000	1023.000000	2046.000000
11.180000	0.029440	17.399248	1.174433	6.363486	4.679924	5.181406	0.000000	-10.000000	-0.283333	19.583334	681.166687	1023.000000	1023.000000	2046.000000
11.200000	0.026773	15.822838	2.155229	6.287137	2.982372	4.398099	0.000000	-10.000000	-0.275000	19.933334	687.833313	1023.000000	1023.000000	2046.000000
11.220000	0.027725	16.385557	3.312786	6.046339	1.993198	5.033234	0.000000	-10.000000	-0.291667	19.966667	694.333313	1023.000000	1023.000000	2046.000000
11.240000	0.029807	17.615995	1.792252	6.245148	4.595531	4.983064	0.000000	-10.000000	-0.266667	19.716667	703.333313	1023.000000	1023.000000	2046.000000
11.260000	0.030027	17.746197	1.519926	6.114695	5.091712	5.019864	0.000000	-10.000000	-0.250000	19.433334	710.000000	1023.000000	1023.000000	2046.000000
11.280000	0.025892	15.302111	3.127764	5.722415	2.214025	4.237907	0.000000	-10.000000	-0.216667	19.033335	716.500000	1023.000000	1023.000000	2046.000000
11.300000	0.027783	16.419783	2.451702	5.781662	3.344848	4.841571	0.000000	-10.000000	-0.200000	18.433334	720.666687	1023.000000	1023.000000	2046.000000
11.320000	0.030068	17.770107	1.541306	5.984272	5.129168	5.115363	0.000000	-10.000000	-0.158333	17.283333	727.000000	1023.000000	1023.000000	2046.000000
11.340000	0.030105	17.792053	1.563945	6.119870	5.117412	4.990825	0.000000	-10.000000	-0.116667	15.933333	733.000000	1023.000000	1023.000000	2046.000000
11.360000	0.028378	16.771677	3.497018	5.992286	2.554112	4.728262	0.000000	-10.000000	-0.091667	14.450000	738.500000	1023.000000	1023.000000	2046.000000
11.380000	0.032091	18.966051	2.788858	6.372201	4.304422	5.500570	0.000000	-10.000000	-0.083333	12.933333	743.333313	1023.000000	1023.000000	2046.000000
11.400000	0.035857	21.191607	2.314577	6.738917	6.069557	6.068556	0.000000	-10.000000	-0.075000	11.533333	747.833313	1023.000000	1023.000000	2046.000000
11.420000	0.034953	20.657333	2.959177	6.874167	5.238106	5.585884	0.000000	-10.000000	-0.041667	10.416667	752.000000	1023.000000	1023.000000	2046.000000
11.440000	0.036051	21.306427	4.654484	6.914353	3.600893	6.136696	0.000000	-10.000000	-0.016667	9.316667	755.833313	1023.000000	1023.000000	2046.000000
11.460000	0.039130	23.125959	3.199400	7.359309	6.102007	6.465242	0.000000	-10.000000	0.000000	8.500000	759.333313	1023.000000	1023.000000	2046.000000
11.480000	0.040932	24.190929	2.912937	7.598575	6.943241	6.736177	0.000000	-10.000000	0.000000	7.666667	762.333313	1023.000000	1023.000000	2046.000000
11.500000	0.038059	22.492949	4.700553	7.429486	4.214848	6.148061	0.000000	-10.000000	0.000000	6.766667	765.000000	1023.000000	1023.000000	2046.000000
11.520000	0.040692	24.049179	3.822233	7.726633	5.723214	6.777098	0.000000	-10.000000	0.000000	4.950000	767.333313	1023.000000	1023.000000	2046.000000
11.540000	0.043524	25.722847	3.374645	8.043946	7.089079	7.215177	0.000000	-10.000000	0.000000	2.216667	769.333313	1023.000000	1023.000000	2046.000000
11.560000	0.040996	24.228411	4.976345	7.926727	4.720451	6.604887	0.000000	-10.000000	0.016667	-0.583333	770.500000	1023.000000	1023.000000	2046.000000
11.580000	0.043145	25.498953	4.149302	8.040151	6.132864	7.176635	0.000000	-10.000000	0.033333	-3.350000	771.000000	1023.000000	1023.000000	2046.000000
11.600000	0.042612	25.183887	3.307819	7.908165	7.119968	6.847936	0.000000	-10.000000	0.058333	-6.083333	771.000000	1023.000000	1023.000000	2046.000000
11.620000	0.034318	20.281834	4.242709	6.856601	3.952051	5.230473	0.000000	-10.000000	0.075000	-8.750000	771.000000	1023.000000	1023.000000	2046.000000
11.640000	0.031355	18.530977	2.719017	6.255005	4.358271	5.198685	0.000000	-10.000000	0.091667	-11.100000	771.000000	1023.000000	1023.000000	2046.000000
11.660000	0.029647	17.521574	1.399272	6.101856	5.060419	4.960027	0.000000	-10.000000	0.108333	-12.550000	771.000000	1023.000000	1023.000000	2046.000000
11.680000	0.024292	14.356313	1.641252	5.672412	3.255382	3.787266	0.000000	-10.000000	0.116667	-13.533334	767.500000	1023.000000	1023.000000	2046.000000
11.700000	0.024550	14.509258	1.857545	5.494122	2.743462	4.414130	0.000000	-10.000000	0.133333	-14.050000	757.833313	1023.000000	1023.000000	2046.000000
11.720000	0.025683	15.178696	0.593328	5.714127	4.400694	4.470546	0.000000	-10.000000	0.141667	-14.283334	748.166687	1023.000000	1023.000000	2046.000000
11.740000	0.021598	12.764689	1.360140	5.462449	2.489610	3.452491	0.000000	-10.000000	0.150000	-14.433333	740.333313	1023.000000	1023.000000	2046.000000
11.760000	0.022736	13.437169	1.363627	5.456399	2.497052	4.120091	0.000000	-10.000000	0.166667	-14.666667	737.166687	1023.000000	1023.000000	2046.000000
11.780000	0.024121	14.255276	0.394107	5.730217	3.908064	4.222888	0.000000	-10.000000	0.175000	-15.050000	732.333313	1023.000000	1023.000000	2046.000000
11.800000	0.021025	12.426029	0.720052	5.559543	2.755666	3.390767	0.000000	-10.000000	0.191667	-15.533334	727.333313	1023.000000	1023.000000	2046.000000
11.820000	0.021205	12.532370	1.948665	5.320605	1.281135	3.981965	0.000000	-10.000000	0.200000	-16.050001	722.000000	1023.000000	1023.000000	2046.000000
11.840000	0.022777	13.461274	0.627377	5.760606	3.061392	4.011899	0.000000	-10.000000	0.208333	-16.600000	716.666687	1023.000000	1023.000000	2046.000000
11.860000	0.022733	13.435187	0.280840	5.780866	3.534728	3.838754	0.000000	-10.000000	0.216667	-17.066668	711.166687	1023.000000	1023.000000	2046.000000
11.880000	0.021981	12.991021	2.140639	5.346031	1.300188	4.204163	0.000000	-10.000000	0.216667	-17.550001	705.500000	1023.000000	1023.000000	2046.000000
11.900000	0.023900	14.124999	0.757264	5.729422	3.320982	4.317331	0.000000	-10.000000	0.225000	-18.016668	699.500000	1023.000000	1023.000000	2046.000000
11.920000	0.023078	13.638806	0.748411	5.572452	3.362351	3.955592	0.000000	-10.000000	0.233333	-18.383335	693.500000	1023.000000	1023.000000	2046.000000
11.940000	0.022593	13.352700	2.350607	5.090587	1.548335	4.363171	0.000000	-10.000000	0.258333	-18.950001	687.500000	1023.000000	1023.000000	2046.000000
11.960000	0.023367	13.809743	1.015088	5.211024	3.298411	4.285221	0.000000	-10.000000	0.283333	-19.500000	681.166687	1023.000000	1023.000000	2046.000000
11.980000	0.020896	12.349651	0.806422	4.720550	3.195685	3.626995	0.000000	-10.000000	0.316667	-20.116667	674.666687	1023.000000	1023.000000	2046.000000
12.000000	0.019377	11.451523	1.951663	4.107888	1.617283	3.774689	0.000000	-10.000000	0.325000	-20.433334	667.833313	1023.000000	1023.000000	2046.000000
12.020000	0.019186	11.339031	0.571262	4.068251	3.119334	3.580184	0.000000	-10.000000	0.333333	-20.583334	661.000000	1023.000000	1023.000000	2046.000000
12.040000	0.016463	9.729384	0.211672	3.630038	2.903679	2.983994	0.000000	-10.000000	0.325000	-20.750000	654.166687	1023.000000	1023.000000	2046.000000
12.060000	0.014587	8.621068	1.679052	3.040776	0.877861	3.023379	0.000000	-10.000000	0.333333	-21.000000	647.333313	1023.000000	1023.000000	2046.000000
12.080000	0.015559	9.195470	0.306640	3.406359	2.568882	2.913590	0.000000	-10.000000	0.341667	-21.216667	640.333313	1023.000000	1023.000000	2046.000000
12.100000	0.016151	9.545037	-0.047135	3.400020	3.212036	2.980116	0.000000	-10.000000	0.350000	-21.350000	633.166687	1023.000000	1023.000000	2046.000000
12.120000	0.014344	8.477069	1.847413	2.928899	0.896666	2.804091	0.000000	-10.000000	0.341667	-21.333334	626.000000	1023.000000	1023.000000	2046.000000
12.140000	0.016268	9.614123	0.738161	3.315767	2.603088	2.957107	0.000000	-10.000000	0.341667	-21.300001	619.000000	1023.000000	1023.000000	2046.000000
12.160000	0.019097	11.286172	0.667100	3.546865	3.546437	3.525770	0.000000	-10.000000	0.341667	-21.333334	611.833313	1023.000000	1023.000000	2046.000000
12.180000	0.016386	9.684050	1.641633	3.204049	2.018306	2.820062	0.000000	-10.000000	0.350000	-21.133333	604.666687	1023.000000	1023.000000	2046.000000
12.200000	0.018621	11.004722	1.674096	3.367592	2.513446	3.449587	0.000000	-10.000000	0.350000	-21.033333	597.500000	1023.000000	1023.000000	2046.000000
12.220000	0.020167	11.918756	1.000271	3.701857	3.609303	3.607325	0.000000	-10.000000	0.350000	-20.966667	590.500000	1023.000000	1023.000000	2046.000000
12.240000	0.016880	9.976201	1.758394	3.250184	2.121108	2.846515	0.000000	-10.000000	0.350000	-21.133333	583.500000	1023.000000	1023.000000	2046.000000
12.260000	0.018247	10.784002	1.447460	3.503099	2.684268	3.149175	0.000000	-10.000000	0.350000	-21.433334	576.500000	1023.000000	1023.000000	2046.000000
12.280000	0.020397	12.054910	1.128040	3.711919	3.582165	3.632786	0.000000	-10.000000	0.350000	-21.666668	569.333313	1023.000000	1023.000000	2046.000000
12.300000	0.017104	10.108242	2.316939	3.243908	1.662820	2.884575	0.000000	-10.000000	0.358333	-22.066668	562.166687	1023.000000	1023.000000	2046.000000
12.320000	0.018063	10.674961	1.549243	3.349963	2.781504	2.994251	0.000000	-10.000000	0.375000	-22.583334	554.666687	1023.000000	1023.000000	2046.000000
12.340000	0.017297	10.222310	0.762123	3.212419	3.442314	2.805454	0.000000	-10.000000	0.391667	-23.083334	547.166687	1023.000000	1023.000000	2046.000000
12.360000	0.009326	5.511378	1.414840	1.986818	0.750278	1.359442	0.000000	-10.000000	0.400000	-23.416666	539.500000	1023.000000	1023.000000	2046.000000
12.380000	0.006741	3.984179	0.053332	1.648600	1.332508	0.949739	0.000000	-10.000000	0.400000	-23.549999	531.833313	1023.000000	1023.000000	2046.000000
12.400000	0.004733	2.797258	-0.935750	1.510131	1.561649	0.661227	0.000000	-10.000000	0.391667	-23.549999	524.000000	1023.000000	1023.000000	2046.000000
12.420000	-0.000086	-0.050612	-1.285883	0.908347	0.485294	-0.158370	0.000000	-10.000000	0.391667	-23.433332	516.000000	1023.000000	1023.000000	2046.000000
12.440000	-0.001271	-0.751343	-0.657864	0.589517	-0.602396	-0.080599	0.000000	-10.000000	0.383333	-23.150000	508.000000	1023.000000	1023.000000	2046.000000
12.460000	-0.000668	-0.394813	-1.921348	0.957050	0.767912	-0.198428	0.000000	-10.000000	0.383333	-22.799999	500.333344	1023.000000	1023.000000	2046.000000
12.480000	-0.004406	-2.603728	-1.699036	0.473040	-0.479696	-0.898037	0.000000	-10.000000	0.375000	-22.533333	492.666656	1023.000000	1023.000000	2046.000000
12.500000	-0.004011	-2.370577	-1.602435	0.362746	-0.576161	-0.554727	0.000000	-10.000000	0.375000	-22.466667	485.333344	1023.000000	1023.000000	2046.000000
12.520000	-0.003029	-1.790090	-2.400241	0.704209	0.435813	-0.529870	0.000000	-10.000000	0.383333	-22.683334	477.666656	1023.000000	1023.000000	2046.000000
12.540000	-0.006934	-4.098280	-1.909871	0.188353	-1.103134	-1.273628	0.000000	-10.000000	0.391667	-22.950001	470.166656	1023.000000	1023.000000	2046.000000
12.560000	-0.005693	-3.364300	-1.970933	0.154993	-0.807020	-0.741341	0.000000	-10.000000	0.391667	-23.083334	462.500000	1023.000000	1023.000000	2046.000000
12.580000	-0.003954	-2.336856	-2.597343	0.569508	0.264099	-0.573119	0.000000	-10.000000	0.391667	-23.150000	454.833344	1023.000000	1023.000000	2046.000000
12.600000	-0.007070	-4.178238	-2.016002	0.104855	-1.134100	-1.132991	0.000000	-10.000000	0.383333	-22.933334	447.000000	1023.000000	1023.000000	2046.000000
12.620000	-0.005306	-3.135757	-1.870151	0.090905	-0.792449	-0.564063	0.000000	-10.000000	0.383333	-22.800001	439.333344	1023.000000	1023.000000	2046.000000
12.640000	-0.003349	-1.979101	-2.346990	0.457103	0.312353	-0.401567	0.000000	-10.000000	0.366667	-22.466667	431.666656	1023.000000	1023.000000	2046.000000
12.660000	-0.004888	-2.888540	-2.081398	0.059943	-0.277155	-0.589931	0.000000	-10.000000	0.366667	-22.283335	424.333344	1023.000000	1023.000000	2046.000000
12.680000	-0.005556	-3.283861	-0.814237	-0.442300	-1.631176	-0.396147	0.000000	-10.000000	0.358333	-22.000000	416.833344	1023.000000	1023.000000	2046.000000
12.700000	-0.005117	-3.024056	-2.165941	-0.162831	0.072579	-0.767862	0.000000	-10.000000	0.358333	-21.716667	409.500000	1023.000000	1023.000000	2046.000000
12.720000	-0.005006	-2.958342	-2.439154	-0.472046	0.558564	-0.605706	0.000000	-10.000000	0.358333	-21.666668	402.166656	1023.000000	1023.000000	2046.000000
12.740000	-0.009470	-5.596930	-0.839019	-1.395000	-2.122152	-1.240759	0.000000	-10.000000	0.358333	-21.550001	395.000000	1023.000000	1023.000000	2046.000000
12.760000	-0.009121	-5.390528	-2.522373	-1.272808	-0.155110	-1.440236	0.000000	-10.000000	0.350000	-21.516666	387.833344	1023.000000	1023.000000	2046.000000
12.780000	-0.009338	-5.518476	-2.900904	-1.541345	0.271484	-1.347712	0.000000	-10.000000	0.341667	-21.350000	380.666656	1023.000000	1023.000000	2046.000000
12.800000	-0.013018	-7.693366	-1.149798	-2.272804	-2.530566	-1.740197	0.000000	-10.000000	0.341667	-21.216667	373.500000	1023.000000	1023.000000	2046.000000
12.820000	-0.011796	-6.971645	-2.844583	-1.824580	-0.387712	-1.914771	0.000000	-10.000000	0.341667	-21.133333	366.500000	1023.000000	1023.000000	2046.000000
12.840000	-0.009732	-5.751814	-2.931514	-1.718088	0.326402	-1.428614	0.000000	-10.000000	0.341667	-21.033333	359.500000	1023.000000	1023.000000	2046.000000
12.860000	-0.013722	-8.109629	-1.148174	-2.371403	-2.584116	-2.005935	0.000000	-10.000000	0.341667	-21.000000	352.500000	1023.000000	1023.000000	2046.000000
12.880000	-0.011051	-6.531179	-2.318046	-1.917180	-0.570346	-1.725608	0.000000	-10.000000	0.350000	-20.916666	345.500000	1023.000000	1023.000000	2046.000000
12.900000	-0.008397	-4.962893	-2.442978	-1.650224	0.446820	-1.316511	0.000000	-10.000000	0.333333	-20.616667	338.500000	1023.000000	1023.000000	2046.000000
12.920000	-0.010548	-6.233814	-0.393598	-2.188971	-2.301047	-1.350199	0.000000	-10.000000	0.316667	-20.250000	331.500000	1023.000000	1023.000000	2046.000000
12.940000	-0.007460	-4.409138	-1.957995	-1.391856	0.199128	-1.258414	0.000000	-10.000000	0.291667	-19.766666	324.666656	1023.000000	1023.000000	2046.000000
12.960000	-0.008454	-4.996185	-1.677345	-1.441622	-0.331014	-1.546203	0.000000	-10.000000	0.275000	-19.466667	318.000000	1023.000000	1023.000000	2046.000000
12.980000	-0.008672	-5.125358	-0.889386	-1.941296	-1.435264	-0.859411	0.000000	-10.000000	0.258333	-19.283335	311.666656	1023.000000	1023.000000	2046.000000
13.000000	-0.006150	-3.634809	-1.768197	-1.104806	0.299098	-1.060904	0.000000	-10.000000	0.250000	-19.233334	305.166656	1023.000000	1023.000000	2046.000000
13.020000	-0.008503	-5.025291	-0.949864	-1.397520	-1.208217	-1.469691	0.000000	-10.000000	0.250000	-19.200001	298.833344	1023.000000	1023.000000	2046.000000
13.040000	-0.007256	-4.288030	-0.957901	-1.494126	-0.964051	-0.871952	0.000000	-10.000000	0.250000	-19.133333	292.333344	1023.000000	1023.000000	2046.000000
13.060000	-0.005568	-3.290898	-1.819998	-1.107006	0.612092	-0.975985	0.000000	-10.000000	0.250000	-19.133333	286.000000	1023.000000	1023.000000	2046.000000
13.080000	-0.012336	-7.290514	-0.588008	-2.034659	-2.469935	-2.197912	0.000000	-10.000000	0.250000	-19.000000	279.666656	1023.000000	1023.000000	2046.000000
13.100000	-0.014232	-8.411270	-2.190485	-2.377051	-1.386476	-2.457258	0.000000	-10.000000	0.241667	-18.833334	273.166656	1023.000000	1023.000000	2046.000000
13.120000	-0.015223	-8.996933	-3.357956	-2.428236	-0.444626	-2.766114	0.000000	-10.000000	0.225000	-18.383333	266.833344	1023.000000	1023.000000	2046.000000
13.140000	-0.022791	-13.469587	-1.941518	-3.394328	-4.323400	-3.810342	0.000000	-10.000000	0.208333	-17.966667	260.500000	1023.000000	1023.000000	2046.000000
13.160000	-0.022653	-13.387935	-3.877750	-3.257485	-2.513124	-3.739576	0.000000	-10.000000	0.208333	-17.583334	254.500000	1023.000000	1023.000000	2046.000000
13.180000	-0.022106	-13.064443	-4.584005	-3.059372	-1.633637	-3.787428	0.000000	-10.000000	0.216667	-17.466667	248.666672	1023.000000	1023.000000	2046.000000
13.200000	-0.026633	-15.740186	-2.789839	-3.899133	-5.044904	-4.006310	0.000000	-10.000000	0.225000	-17.416668	243.000000	1023.000000	1023.000000	2046.000000
13.220000	-0.024498	-14.478140	-4.838068	-3.293138	-2.325412	-4.021522	0.000000	-10.000000	0.216667	-17.466667	237.333328	1023.000000	1023.000000	2046.000000
13.240000	-0.027125	-16.030725	-4.482898	-3.512608	-3.476691	-4.558529	0.000000	-10.000000	0.216667	-17.400000	231.500000	1023.000000	1023.000000	2046.000000
13.260000	-0.027776	-16.415703	-4.105528	-3.941833	-4.420886	-3.947456	0.000000	-10.000000	0.208333	-17.433332	225.500000	1023.000000	1023.000000	2046.000000
13.280000	-0.024800	-14.657056	-5.399411	-3.285060	-2.099682	-3.872902	0.000000	-10.000000	0.208333	-17.350000	219.500000	1023.000000	1023.000000	2046.000000
13.300000	-0.029515	-17.443071	-3.410069	-3.867350	-5.661637	-4.504015	0.000000	-10.000000	0.200000	-17.333334	213.833328	1023.000000	1023.000000	2046.000000
13.320000	-0.026717	-15.789697	-5.096479	-3.485996	-3.228768	-3.978453	0.000000	-10.000000	0.200000	-17.066668	208.166672	1023.000000	1023.000000	2046.000000
13.340000	-0.025908	-15.311645	-5.252437	-3.247981	-2.764753	-4.046473	0.000000	-10.000000	0.200000	-16.733334	202.500000	1023.000000	1023.000000	2046.000000
13.360000	-0.027369	-16.174858	-3.408982	-3.992974	-5.343946	-3.428956	0.000000	-10.000000	0.200000	-16.350000	196.833328	1023.000000	1023.000000	2046.000000
13.380000	-0.023104	-13.654632	-5.027721	-3.279857	-2.148741	-3.198312	0.000000	-10.000000	0.200000	-16.016666	191.333328	1023.000000	1023.000000	2046.000000
13.400000	-0.026791	-15.833344	-3.378213	-3.679468	-4.826354	-3.949309	0.000000	-10.000000	0.200000	-15.683334	186.000000	1023.000000	1023.000000	2046.000000
13.420000	-0.024903	-14.717811	-4.264706	-3.784394	-3.343459	-3.325251	0.000000	-10.000000	0.200000	-15.483334	180.666672	1023.000000	1023.000000	2046.000000
13.440000	-0.023717	-14.016942	-4.851696	-3.659827	-2.065241	-3.440179	0.000000	-10.000000	0.200000	-15.416667	175.500000	1023.000000	1023.000000	2046.000000
13.460000	-0.028007	-16.552090	-2.646405	-4.657301	-5.642361	-3.606023	0.000000	-10.000000	0.200000	-15.400001	170.500000	1023.000000	1023.000000	2046.000000
13.480000	-0.025528	-15.086770	-4.697847	-4.291746	-2.457381	-3.639796	0.000000	-10.000000	0.183333	-15.300000	165.333328	1023.000000	1023.000000	2046.000000
13.500000	-0.029758	-17.587059	-3.867512	-4.735002	-4.445443	-4.539103	0.000000	-10.000000	0.175000	-15.050000	160.166672	1023.000000	1023.000000	2046.000000
13.520000	-0.029571	-17.476379	-4.146479	-5.145019	-4.268641	-3.916241	0.000000	-10.000000	0.166667	-14.800000	155.000000	1023.000000	1023.000000	2046.000000
13.540000	-0.026991	-15.951626	-5.164171	-4.694869	-2.238718	-3.853867	0.000000	-10.000000	0.175000	-14.600000	150.166672	1023.000000	1023.000000	2046.000000
13.560000	-0.031910	-18.859028	-2.902741	-5.261130	-6.137414	-4.557743	0.000000	-10.000000	0.166667	-14.516667	145.333328	1023.000000	1023.000000	2046.000000
13.580000	-0.029083	-17.187815	-4.570338	-4.946708	-3.589737	-4.081031	0.000000	-10.000000	0.158333	-14.550000	140.500000	1023.000000	1023.000000	2046.000000
13.600000	-0.027274	-16.119064	-4.891332	-4.581222	-2.625765	-4.020744	0.000000	-10.000000	0.150000	-14.533334	135.500000	1023.000000	1023.000000	2046.000000
13.620000	-0.029584	-17.484245	-2.578497	-5.201878	-5.933106	-3.770764	0.000000	-10.000000	0.150000	-14.366667	130.666672	1023.000000	1023.000000	2046.000000
13.640000	-0.024352	-14.392284	-4.421815	-4.378347	-2.244886	-3.347236	0.000000	-10.000000	0.150000	-13.933333	125.833336	1023.000000	1023.000000	2046.000000
13.660000	-0.027639	-16.334356	-2.562650	-4.573501	-5.229901	-3.968305	0.000000	-10.000000	0.158333	-13.483334	121.333336	1023.000000	1023.000000	2046.000000
13.680000	-0.024517	-14.489731	-3.545610	-4.279949	-3.432250	-3.231922	0.000000	-10.000000	0.141667	-13.016667	116.666664	1023.000000	1023.000000	2046.000000
13.700000	-0.023220	-13.722807	-4.164923	-3.907464	-2.375282	-3.275138	0.000000	-10.000000	0.116667	-12.633333	112.333336	1023.000000	1023.000000	2046.000000
13.720000	-0.025720	-15.200371	-2.027412	-4.412640	-5.642343	-3.117975	0.000000	-10.000000	0.091667	-12.183333	108.000000	1023.000000	1023.000000	2046.000000
13.740000	-0.021651	-12.795579	-3.733624	-3.764964	-2.535115	-2.761876	0.000000	-10.000000	0.083333	-11.983334	104.000000	1023.000000	1023.000000	2046.000000
13.760000	-0.023534	-13.908574	-3.003944	-3.756770	-3.894228	-3.253632	0.000000	-10.000000	0.083333	-11.900001	100.000000	1023.000000	1023.000000	2046.000000
13.780000	-0.023554	-13.920226	-2.291398	-4.020739	-4.787023	-2.821067	0.000000	-10.000000	0.075000	-11.983334	96.000000	1023.000000	1023.000000	2046.000000
13.800000	-0.021815	-12.892592	-3.943506	-3.817971	-2.244896	-2.886220	0.000000	-10.000000	0.075000	-11.983334	92.000000	1023.000000	1023.000000	2046.000000
13.820000	-0.029577	-17.480265	-2.491708	-4.548314	-5.989659	-4.450583	0.000000	-10.000000	0.075000	-11.616667	88.000000	1023.000000	1023.000000	2046.000000
13.840000	-0.030694	-18.140141	-4.254982	-4.831808	-4.548026	-4.505324	0.000000	-10.000000	0.066667	-11.116667	84.166664	1023.000000	1023.000000	2046.000000
13.860000	-0.031477	-18.602884	-5.471971	-4.944579	-3.572795	-4.613540	0.000000	-10.000000	0.058333	-10.300000	80.500000	1023.000000	1023.000000	2046.000000
13.880000	-0.038002	-22.459436	-3.614678	-5.581673	-7.749012	-5.514074	0.000000	-10.000000	0.050000	-9.633333	77.166664	1023.000000	1023.000000	2046.000000
13.900000	-0.036598	-21.629478	-5.925583	-5.331267	-4.976991	-5.395637	0.000000	-10.000000	0.050000	-9.000000	74.000000	1023.000000	1023.000000	2046.000000
13.920000	-0.036901	-21.808783	-6.335282	-5.299194	-4.776258	-5.398048	0.000000	-10.000000	0.050000	-8.700001	71.000000	1023.000000	1023.000000	2046.000000
13.940000	-0.040950	-24.201391	-4.495519	-5.832097	-8.146711	-5.727064	0.000000	-10.000000	0.050000	-8.550000	68.000000	1023.000000	1023.000000	2046.000000
13.960000	-0.038749	-22.900867	-6.626301	-5.455695	-5.263177	-5.555694	0.000000	-10.000000	0.050000	-8.416667	65.000000	1023.000000	1023.000000	2046.000000
13.980000	-0.039136	-23.129101	-6.776325	-5.431804	-5.325780	-5.595191	0.000000	-10.000000	0.050000	-8.200000	62.166668	1023.000000	1023.000000	2046.000000
14.000000	-0.041731	-24.663271	-4.991051	-5.800362	-8.244247	-5.627610	0.000000	-10.000000	0.050000	-7.933333	59.333332	1023.000000	1023.000000	2046.000000
14.020000	-0.038829	-22.947998	-6.875006	-5.383346	-5.333018	-5.356628	0.000000	-10.000000	0.050000	-7.566667	56.833332	1023.000000	1023.000000	2046.000000
14.040000	-0.039453	-23.316465	-6.595078	-5.327659	-5.915856	-5.477872	0.000000	-10.000000	0.041667	-7.100000	54.166668	1023.000000	1023.000000	2046.000000
14.060000	-0.040585	-23.985565	-5.048510	-5.555409	-8.120343	-5.261304	0.000000	-10.000000	0.041667	-6.566667	51.833332	1023.000000	1023.000000	2046.000000
14.080000	-0.037372	-22.086681	-6.697737	-5.196617	-5.280780	-4.911548	0.000000	-10.000000	0.033333	-5.983334	49.500000	1023.000000	1023.000000	2046.000000
14.100000	-0.035429	-20.938557	-6.554155	-5.122707	-4.835434	-4.426260	0.000000	-10.000000	0.033333	-5.516667	47.500000	1023.000000	1023.000000	2046.000000
14.120000	-0.038644	-22.838654	-4.290610	-5.509645	-8.078184	-4.960214	0.000000	-10.000000	0.025000	-5.183333	45.833332	1023.000000	1023.000000	2046.000000
14.140000	-0.035844	-21.183678	-5.553112	-5.301007	-5.852907	-4.476654	0.000000	-10.000000	0.025000	-4.866667	44.166668	1023.000000	1023.000000	2046.000000
14.160000	-0.033402	-19.740541	-5.914057	-5.312898	-4.450284	-4.063302	0.000000	-10.000000	0.025000	-4.683333	42.666668	1023.000000	1023.000000	2046.000000
14.180000	-0.036238	-21.416599	-5.268760	-5.572711	-5.746730	-4.828398	0.000000	-10.000000	0.025000	-4.533333	41.000000	1023.000000	1023.000000	2046.000000
14.200000	-0.037488	-22.155258	-4.240207	-5.963393	-7.205990	-4.745669	0.000000	-10.000000	0.016667	-4.516667	39.333332	1023.000000	1023.000000	2046.000000
14.220000	-0.035464	-20.959101	-5.862910	-5.872004	-4.598124	-4.626063	0.000000	-10.000000	0.016667	-4.250000	37.833332	1023.000000	1023.000000	2046.000000
14.240000	-0.037834	-22.359747	-5.459075	-6.137060	-5.613397	-5.150216	0.000000	-10.000000	0.008333	-3.750000	36.333332	1023.000000	1023.000000	2046.000000
14.260000	-0.039056	-23.082346	-4.316232	-6.342384	-7.336982	-5.086747	0.000000	-10.000000	0.008333	-3.116667	35.166668	1023.000000	1023.000000	2046.000000
14.280000	-0.036238	-21.416662	-5.801371	-6.063470	-4.765188	-4.786633	0.000000	-10.000000	0.000000	-2.500000	34.000000	1023.000000	1023.000000	2046.000000
14.300000	-0.038469	-22.734922	-5.003487	-6.135789	-6.196205	-5.399443	0.000000	-10.000000	0.000000	-2.083333	33.333332	1023.000000	1023.000000	2046.000000
14.320000	-0.037178	-21.972298	-4.488135	-6.109802	-6.558787	-4.815573	0.000000	-10.000000	0.000000	-1.816667	33.000000	1023.000000	1023.000000	2046.000000
14.340000	-0.033514	-19.807055	-5.334687	-5.794034	-4.410420	-4.267913	0.000000	-10.000000	0.000000	-1.183333	33.000000	1023.000000	1023.000000	2046.000000
14.360000	-0.035701	-21.099112	-3.922735	-5.791546	-6.393518	-4.991312	0.000000	-10.000000	-0.016667	0.133333	33.000000	1023.000000	1023.000000	2046.000000
14.380000	-0.032217	-19.040001	-4.072237	-5.471131	-5.405118	-4.091515	0.000000	-10.000000	-0.033333	2.150000	33.000000	1023.000000	1023.000000	2046.000000
14.400000	-0.028517	-16.853485	-4.605755	-5.093757	-3.664865	-3.489109	0.000000	-10.000000	-0.058333	5.083333	33.000000	1023.000000	1023.000000	2046.000000
14.420000	-0.031369	-18.539204	-2.632735	-5.174518	-6.567516	-4.164434	0.000000	-10.000000	-0.100000	8.600000	33.000000	1023.000000	1023.000000	2046.000000
14.440000	-0.027922	-16.501753	-3.933454	-4.849470	-4.307577	-3.411253	0.000000	-10.000000	-0.150000	12.116667	33.000000	1023.000000	1023.000000	2046.000000
14.460000	-0.025411	-15.018027	-3.844847	-4.344489	-3.600095	-3.228597	0.000000	-10.000000	-0.208333	14.666667	33.000000	1023.000000	1023.000000	2046.000000
14.480000	-0.026708	-15.784247	-1.730684	-4.333548	-6.343366	-3.376649	0.000000	-10.000000	-0.233333	16.050001	33.000000	1023.000000	1023.000000	2046.000000
14.500000	-0.023591	-13.942249	-3.258005	-3.940823	-3.765804	-2.977618	0.000000	-10.000000	-0.233333	17.116667	29.666666	1023.000000	1023.000000	2046.000000
14.520000	-0.022188	-13.113165	-3.367359	-3.750810	-3.092474	-2.902521	0.000000	-10.000000	-0.233333	17.700001	27.833334	1023.000000	1023.000000	2046.000000
14.540000	-0.027727	-16.386427	-1.845588	-4.379992	-6.116285	-4.044560	0.000000	-10.000000	-0.233333	18.383333	28.000000	1023.000000	1023.000000	2046.000000
14.560000	-0.028269	-16.706732	-3.505006	-4.518511	-4.590962	-4.092252	0.000000	-10.000000	-0.250000	18.783335	33.666668	1023.000000	1023.000000	2046.000000
14.580000	-0.028261	-16.702238	-4.372950	-4.548812	-3.695135	-4.085340	0.000000	-10.000000	-0.275000	19.600000	40.000000	1023.000000	1023.000000	2046.000000
14.600000	-0.034044	-20.119894	-3.324785	-4.981029	-6.583632	-5.230448	0.000000	-10.000000	-0.275000	20.300001	46.500000	1023.000000	1023.000000	2046.000000
14.620000	-0.033160	-19.597792	-4.430251	-4.904359	-5.563372	-4.699810	0.000000	-10.000000	-0.308333	21.000000	53.166668	1023.000000	1023.000000	2046.000000
14.640000	-0.031106	-18.383482	-5.221278	-4.651698	-4.178804	-4.331702	0.000000	-10.000000	-0.316667	21.366667	60.000000	1023.000000	1023.000000	2046.000000
14.660000	-0.034136	-20.174358	-4.483031	-4.742408	-5.800922	-5.147998	0.000000	-10.000000	-0.350000	21.933332	67.166664	1023.000000	1023.000000	2046.000000
14.680000	-0.033087	-19.554235	-4.032365	-4.796665	-6.324617	-4.400587	0.000000	-10.000000	-0.366667	22.200001	74.500000	1023.000000	1023.000000	2046.000000
14.700000	-0.030517	-18.035583	-5.284000	-4.243855	-4.298262	-4.209466	0.000000	-10.000000	-0.375000	22.550001	81.833336	1023.000000	1023.000000	2046.000000
14.720000	-0.031750	-18.763988	-4.807958	-4.192672	-5.088798	-4.674562	0.000000	-10.000000	-0.383333	23.000000	89.333336	1023.000000	1023.000000	2046.000000
14.740000	-0.030538	-18.047709	-3.949127	-4.204530	-6.028193	-3.865859	0.000000	-10.000000	-0.375000	23.550001	97.000000	1023.000000	1023.000000	2046.000000
14.760000	-0.027019	-15.968443	-5.036594	-3.582949	-3.889545	-3.459354	0.000000	-10.000000	-0.366667	23.900000	105.000000	1023.000000	1023.000000	2046.000000
14.780000	-0.028942	-17.104748	-4.007410	-3.585275	-5.407682	-4.104381	0.000000	-10.000000	-0.383333	24.000000	113.000000	1023.000000	1023.000000	2046.000000
14.800000	-0.025768	-15.229177	-3.851767	-3.368363	-4.941822	-3.067226	0.000000	-10.000000	-0.400000	24.366667	121.000000	1023.000000	1023.000000	2046.000000
14.820000	-0.021985	-12.993081	-4.370191	-2.935838	-3.208811	-2.478241	0.000000	-10.000000	-0.433333	24.800001	129.000000	1023.000000	1023.000000	2046.000000
14.840000	-0.023066	-13.631821	-3.346093	-2.967103	-4.294490	-3.024134	0.000000	-10.000000	-0.441667	25.200001	137.000000	1023.000000	1023.000000	2046.000000
14.860000	-0.020640	-12.198044	-2.594488	-3.096221	-4.488283	-2.019052	0.000000	-10.000000	-0.441667	25.250000	145.333328	1023.000000	1023.000000	2046.000000
14.880000	-0.017682	-10.450046	-3.393573	-2.666672	-2.546984	-1.842818	0.000000	-10.000000	-0.425000	25.116667	153.666672	1023.000000	1023.000000	2046.000000
14.900000	-0.019280	-11.394200	-2.804712	-2.863366	-3.231820	-2.494302	0.000000	-10.000000	-0.408333	24.650000	162.166672	1023.000000	1023.000000	2046.000000
14.920000	-0.018887	-11.162151	-1.912614	-3.224547	-4.064319	-1.960671	0.000000	-10.000000	-0.400000	24.183334	173.166672	1023.000000	1023.000000	2046.000000
14.940000	-0.017830	-10.537812	-3.114393	-2.881936	-2.376045	-2.165437	0.000000	-10.000000	-0.400000	23.966667	186.833328	1023.000000	1023.000000	2046.000000
14.960000	-0.016933	-10.007341	-3.234017	-2.875922	-1.900652	-1.996751	0.000000	-10.000000	-0.400000	23.966667	197.666672	1023.000000	1023.000000	2046.000000
14.980000	-0.019117	-11.297933	-1.549905	-3.224617	-4.272310	-2.251101	0.000000	-10.000000	-0.400000	24.100000	203.000000	1023.000000	1023.000000	2046.000000
15.000000	-0.016914	-9.996070	-2.765260	-2.731087	-2.494125	-2.005598	0.000000	-10.000000	-0.408333	24.266666	205.666672	1023.000000	1023.000000	2046.000000
15.020000	-0.013118	-7.752923	-2.756759	-2.260364	-1.464160	-1.271640	0.000000	-10.000000	-0.408333	24.433334	211.000000	1023.000000	1023.000000	2046.000000
15.040000	-0.014890	-8.800138	-1.517733	-2.326813	-3.101079	-1.854512	0.000000	-10.000000	-0.425000	24.816668	219.000000	1023.000000	1023.000000	2046.000000
15.060000	-0.011186	-6.611084	-1.306297	-1.923852	-2.458530	-0.922405	0.000000	-10.000000	-0.433333	25.433334	227.166672	1023.000000	1023.000000	2046.000000
15.080000	-0.006866	-4.057685	-1.634177	-1.177768	-0.895628	-0.350112	0.000000	-10.000000	-0.466667	25.983334	235.500000	1023.000000	1023.000000	2046.000000
15.100000	-0.007858	-4.644064	-0.519900	-1.184610	-2.113905	-0.825648	0.000000	-10.000000	-0.475000	26.733334	244.166672	1023.000000	1023.000000	2046.000000
15.120000	-0.004525	-2.674378	-0.470075	-0.782348	-1.452739	0.030784	0.000000	-10.000000	-0.500000	27.133333	253.000000	1023.000000	1023.000000	2046.000000
15.140000	-0.001083	-0.640132	-0.876893	-0.097211	-0.094822	0.428793	0.000000	-10.000000	-0.491667	27.549999	262.000000	1023.000000	1023.000000	2046.000000
15.160000	-0.001987	-1.174266	-0.454976	-0.160684	-0.787082	0.228476	0.000000	-10.000000	-0.491667	27.650000	271.166656	1023.000000	1023.000000	2046.000000
15.180000	-0.000402	-0.237371	0.811613	0.081028	-1.777491	0.647479	0.000000	-10.000000	-0.450000	27.350000	280.333344	1023.000000	1023.000000	2046.000000
15.200000	0.002462	1.455258	-0.103562	0.887337	-0.123756	0.795238	0.000000	-10.000000	-0.441667	26.816668	289.500000	1023.000000	1023.000000	2046.000000
15.220000	0.006516	3.850793	0.092430	1.402863	0.718510	1.636990	0.000000	-10.000000	-0.433333	26.266666	298.500000	1023.000000	1023.000000	2046.000000
15.240000	0.003796	2.243561	0.990484	1.225682	-0.850682	0.878077	0.000000	-10.000000	-0.433333	25.549999	307.333344	1023.000000	1023.000000	2046.000000
15.260000	0.003468	2.049677	1.149894	0.912114	-1.027652	1.015321	0.000000	-10.000000	-0.416667	24.966667	316.166656	1023.000000	1023.000000	2046.000000
15.280000	0.001085	0.641100	-0.323014	0.869462	-0.039996	0.134648	0.000000	-10.000000	-0.400000	24.250000	324.666656	1023.000000	1023.000000	2046.000000
15.300000	-0.000203	-0.120008	-1.051342	0.634463	0.118063	0.178809	0.000000	-10.000000	-0.400000	23.966667	333.000000	1023.000000	1023.000000	2046.000000
15.320000	-0.005485	-3.241487	-0.286091	0.054599	-2.357385	-0.652610	0.000000	-10.000000	-0.375000	23.700001	341.000000	1023.000000	1023.000000	2046.000000
15.340000	-0.004467	-2.640241	-1.435161	0.353612	-1.212512	-0.346181	0.000000	-10.000000	-0.358333	23.183334	349.000000	1023.000000	1023.000000	2046.000000
15.360000	-0.002354	-1.391272	-1.777752	0.694497	-0.445740	0.137723	0.000000	-10.000000	-0.358333	22.966667	356.666656	1023.000000	1023.000000	2046.000000
15.380000	-0.005760	-3.404106	-0.899620	0.406493	-2.325360	-0.585619	0.000000	-10.000000	-0.383333	22.883333	364.333344	1023.000000	1023.000000	2046.000000
15.400000	-0.003553	-2.099741	-1.153376	0.646723	-1.672418	0.079331	0.000000	-10.000000	-0.383333	23.183334	371.833344	1023.000000	1023.000000	2046.000000
15.420000	-0.001427	-0.843151	-1.764720	1.306351	-0.535040	0.150258	0.000000	-10.000000	-0.366667	23.183334	379.500000	1023.000000	1023.000000	2046.000000
15.440000	-0.001452	-0.858398	-1.695377	1.332840	-0.747692	0.251832	0.000000	-10.000000	-0.350000	23.016666	387.166656	1023.000000	1023.000000	2046.000000
15.460000	-0.001946	-1.150167	-0.323026	1.190889	-2.413385	0.395356	0.000000	-10.000000	-0.333333	22.766666	395.000000	1023.000000	1023.000000	2046.000000
15.480000	0.000417	0.246161	-1.500470	1.921880	-0.645823	0.470574	0.000000	-10.000000	-0.316667	22.516666	402.666656	1023.000000	1023.000000	2046.000000
15.500000	0.004052	2.394933	-1.373778	2.305459	0.132106	1.331146	0.000000	-10.000000	-0.300000	22.550001	410.333344	1023.000000	1023.000000	2046.000000
15.520000	0.001886	1.114605	-0.084497	2.026122	-1.764981	0.937961	0.000000	-10.000000	-0.300000	22.366667	417.666656	1023.000000	1023.000000	2046.000000
15.540000	0.005059	2.989897	-0.639760	2.467539	-0.371234	1.533353	0.000000	-10.000000	-0.300000	22.266668	425.333344	1023.000000	1023.000000	2046.000000
15.560000	0.008681	5.130424	-0.769537	2.848543	0.868113	2.183305	0.000000	-10.000000	-0.300000	21.833334	432.666656	1023.000000	1023.000000	2046.000000
15.580000	0.006515	3.850118	0.751079	2.379816	-1.157674	1.876898	0.000000	-10.000000	-0.316667	21.600000	440.166656	1023.000000	1023.000000	2046.000000
15.600000	0.009177	5.423810	-0.071798	2.752400	0.493108	2.250101	0.000000	-10.000000	-0.308333	21.233334	447.333344	1023.000000	1023.000000	2046.000000
15.620000	0.011858	7.008138	-0.059880	2.917526	1.453749	2.696743	0.000000	-10.000000	-0.308333	20.766666	454.500000	1023.000000	1023.000000	2046.000000
15.640000	0.007756	4.583556	1.010149	2.328762	-0.593761	1.838407	0.000000	-10.000000	-0.275000	20.466667	461.500000	1023.000000	1023.000000	2046.000000
15.660000	0.009300	5.496455	0.533460	2.296626	0.353952	2.312416	0.000000	-10.000000	-0.266667	19.950001	468.333344	1023.000000	1023.000000	2046.000000
15.680000	0.010778	6.369873	-0.113810	2.706998	1.574683	2.202002	0.000000	-10.000000	-0.258333	19.850000	475.000000	1023.000000	1023.000000	2046.000000
15.700000	0.009731	5.751199	-0.082823	2.493682	1.213805	2.126536	0.000000	-10.000000	-0.266667	19.566668	481.666656	1023.000000	1023.000000	2046.000000
15.720000	0.009134	5.398403	1.365446	2.180333	-0.549280	2.401904	0.000000	-10.000000	-0.266667	19.750000	488.166656	1023.000000	1023.000000	2046.000000
15.740000	0.011598	6.854403	0.065594	2.865053	1.508920	2.414835	0.000000	-10.000000	-0.258333	19.533335	494.833344	1023.000000	1023.000000	2046.000000
15.760000	0.015684	9.269370	0.264141	3.322908	2.478996	3.203326	0.000000	-10.000000	-0.233333	19.333334	501.333344	1023.000000	1023.000000	2046.000000
15.780000	0.013523	7.992242	1.577273	3.176647	0.584667	2.653655	0.000000	-10.000000	-0.233333	19.200001	508.000000	1023.000000	1023.000000	2046.000000
15.800000	0.017101	10.106899	1.623748	3.449353	1.432818	3.600979	0.000000	-10.000000	-0.233333	19.350000	514.333313	1023.000000	1023.000000	2046.000000
15.820000	0.021590	12.759791	1.285862	4.248928	3.178357	4.046645	0.000000	-10.000000	-0.258333	19.550001	520.833313	1023.000000	1023.000000	2046.000000
15.840000	0.019499	11.524057	2.380269	4.091897	1.512580	3.539311	0.000000	-10.000000	-0.275000	19.700001	527.166687	1023.000000	1023.000000	2046.000000
15.860000	0.022252	13.151001	2.026783	4.379015	2.446440	4.298762	0.000000	-10.000000	-0.275000	19.916666	533.833313	1023.000000	1023.000000	2046.000000
15.880000	0.025784	15.238322	1.614916	5.031776	3.947243	4.644387	0.000000	-10.000000	-0.266667	19.783333	540.333313	1023.000000	1023.000000	2046.000000
15.900000	0.022699	13.415029	2.932821	4.765054	1.639001	4.078153	0.000000	-10.000000	-0.250000	19.383333	547.000000	1023.000000	1023.000000	2046.000000
15.920000	0.026236	15.505307	2.584018	5.251667	2.784123	4.885499	0.000000	-10.000000	-0.241667	18.750000	553.666687	1023.000000	1023.000000	2046.000000
15.940000	0.030831	18.221142	2.297987	6.022502	4.496805	5.403847	0.000000	-10.000000	-0.225000	18.166668	560.166687	1023.000000	1023.000000	2046.000000
15.960000	0.027816	16.439034	3.878376	5.729125	2.027296	4.804236	0.000000	-10.000000	-0.191667	17.633333	566.500000	1023.000000	1023.000000	2046.000000
15.980000	0.029503	17.436008	2.831340	5.890693	3.558789	5.155187	0.000000	-10.000000	-0.166667	16.916668	572.333313	1023.000000	1023.000000	2046.000000
16.000000	0.028666	16.941444	1.977422	5.684256	4.541794	4.737973	0.000000	-10.000000	-0.150000	16.600000	578.000000	1023.000000	1023.000000	2046.000000
16.020000	0.020619	12.186100	3.041952	4.565922	1.001352	3.576874	0.000000	-10.000000	-0.150000	16.266666	583.500000	1023.000000	1023.000000	2046.000000
16.040001	0.019434	11.485435	1.070047	4.558798	2.323714	3.532876	0.000000	-10.000000	-0.166667	16.350000	589.000000	1023.000000	1023.000000	2046.000000
16.059999	0.020886	12.343898	0.317119	4.901947	3.422461	3.702370	0.000000	-10.000000	-0.183333	16.250000	594.500000	1023.000000	1023.000000	2046.000000
16.080000	0.016429	9.709740	1.044127	4.569084	1.237177	2.859352	0.000000	-10.000000	-0.200000	16.550001	600.000000	1023.000000	1023.000000	2046.000000
16.100000	0.017496	10.340004	1.202673	4.370348	0.994733	3.772249	0.000000	-10.000000	-0.200000	16.616667	605.333313	1023.000000	1023.000000	2046.000000
16.120001	0.020640	12.198182	-0.013984	5.100686	3.277257	3.834223	0.000000	-10.000000	-0.200000	16.883333	610.833313	1023.000000	1023.000000	2046.000000
16.139999	0.017308	10.229127	0.884145	4.953656	1.317070	3.074257	0.000000	-10.000000	-0.166667	16.650000	616.500000	1023.000000	1023.000000	2046.000000
16.160000	0.018560	10.968707	1.329563	4.739986	0.868157	4.031001	0.000000	-10.000000	-0.125000	16.083334	622.166687	1023.000000	1023.000000	2046.000000
16.180000	0.021822	12.896693	0.091096	5.504266	3.230040	4.071290	0.000000	-10.000000	-0.091667	14.733334	627.666687	1023.000000	1023.000000	2046.000000
16.200001	0.019947	11.788427	0.561202	5.590143	2.116180	3.520903	0.000000	-10.000000	-0.075000	13.133333	632.833313	1023.000000	1023.000000	2046.000000
16.219999	0.019961	11.796954	2.080523	5.207604	0.209666	4.299160	0.000000	-10.000000	-0.058333	11.316667	637.666687	1023.000000	1023.000000	2046.000000
16.240000	0.023554	13.920489	0.465211	5.983376	3.085128	4.386774	0.000000	-10.000000	-0.025000	9.500000	641.833313	1023.000000	1023.000000	2046.000000
16.260000	0.025086	14.825637	0.450545	6.263977	3.564609	4.546506	0.000000	-10.000000	-0.008333	7.766667	645.333313	1023.000000	1023.000000	2046.000000
16.280001	0.022694	13.412375	2.628045	5.657743	0.450461	4.676126	0.000000	-10.000000	0.000000	6.283333	648.166687	1023.000000	1023.000000	2046.000000
16.299999	0.026281	15.532358	1.123508	6.101464	3.203683	5.103703	0.000000	-10.000000	0.000000	4.866667	650.500000	1023.000000	1023.000000	2046.000000
16.320000	0.028182	16.655600	0.842386	6.303472	4.252081	5.257660	0.000000	-10.000000	0.000000	3.183333	652.166687	1023.000000	1023.000000	2046.000000
16.340000	0.024548	14.508049	3.112453	5.544229	0.826464	5.024902	0.000000	-10.000000	0.000000	0.850000	653.666687	1023.000000	1023.000000	2046.000000
16.360001	0.026725	15.794716	1.373146	5.704721	3.574135	5.142714	0.000000	-10.000000	0.000000	-0.933333	654.500000	1023.000000	1023.000000	2046.000000
16.379999	0.026165	15.463406	0.933146	5.705264	4.143985	4.681012	0.000000	-10.000000	-0.008333	-2.383333	655.000000	1023.000000	1023.000000	2046.000000
16.400000	0.022164	13.099211	2.895018	4.768560	0.786211	4.649421	0.000000	-10.000000	0.000000	-3.016667	655.000000	1023.000000	1023.000000	2046.000000
16.420000	0.023670	13.988683	0.874714	5.031676	3.548135	4.534158	0.000000	-10.000000	0.000000	-3.916667	655.000000	1023.000000	1023.000000	2046.000000
16.440001	0.023794	14.062473	0.441897	5.141184	4.148044	4.331347	0.000000	-10.000000	0.008333	-4.666667	655.000000	1023.000000	1023.000000	2046.000000
16.459999	0.020936	12.373179	2.733679	4.452254	0.692764	4.494483	0.000000	-10.000000	0.016667	-5.250000	655.000000	1023.000000	1023.000000	2046.000000
16.480000	0.024533	14.498755	0.939455	5.013268	3.815472	4.730560	0.000000	-10.000000	0.025000	-5.683333	655.000000	1023.000000	1023.000000	2046.000000
16.500000	0.025970	15.348269	0.856671	5.338480	4.382298	4.770820	0.000000	-10.000000	0.033333	-5.983334	655.000000	1023.000000	1023.000000	2046.000000
16.520000	0.023657	13.981483	3.297426	4.863881	0.987462	4.832714	0.000000	-10.000000	0.025000	-6.033333	655.000000	1023.000000	1023.000000	2046.000000
16.540001	0.027704	16.373125	1.737458	5.436976	4.032261	5.166430	0.000000	-10.000000	0.025000	-5.800000	655.000000	1023.000000	1023.000000	2046.000000
16.559999	0.030111	17.795660	1.479536	5.855140	5.052105	5.408878	0.000000	-10.000000	0.025000	-5.350000	655.000000	1023.000000	1023.000000	2046.000000
16.580000	0.027480	16.240465	3.943825	5.422984	1.551258	5.322397	0.000000	-10.000000	0.008333	-4.733334	655.000000	1023.000000	1023.000000	2046.000000
16.600000	0.030668	18.124865	2.206532	5.918126	4.416619	5.583588	0.000000	-10.000000	0.008333	-4.166667	655.000000	1023.000000	1023.000000	2046.000000
16.620001	0.032770	19.367220	1.796255	6.222161	5.484284	5.864519	0.000000	-10.000000	0.008333	-4.016666	651.500000	1023.000000	1023.000000	2046.000000
16.639999	0.028713	16.969662	3.877755	5.868166	1.954008	5.269733	0.000000	-10.000000	0.025000	-4.433333	644.000000	1023.000000	1023.000000	2046.000000
16.660000	0.031936	18.874226	2.806101	6.208314	4.004099	5.855711	0.000000	-10.000000	0.033333	-5.200000	636.000000	1023.000000	1023.000000	2046.000000
16.680000	0.035411	20.927984	2.261892	6.602473	5.701772	6.361847	0.000000	-10.000000	0.033333	-6.050000	630.833313	1023.000000	1023.000000	2046.000000
16.700001	0.030874	18.246586	4.276143	6.269454	2.253181	5.447809	0.000000	-10.000000	0.033333	-6.866667	628.833313	1023.000000	1023.000000	2046.000000
16.719999	0.031747	18.762535	3.216347	6.139590	3.698470	5.708128	0.000000	-10.000000	0.033333	-7.683333	626.500000	1023.000000	1023.000000	2046.000000
16.740000	0.030732	18.162844	1.743973	5.783628	5.266883	5.368360	0.000000	-10.000000	0.041667	-8.100000	624.000000	1023.000000	1023.000000	2046.000000
16.760000	0.021356	12.621175	2.335436	4.827074	1.821416	3.637249	0.000000	-10.000000	0.050000	-8.416667	621.333313	1023.000000	1023.000000	2046.000000
16.780001	0.018706	11.055449	2.164292	4.273087	0.807828	3.810242	0.000000	-10.000000	0.050000	-8.316668	618.500000	1023.000000	1023.000000	2046.000000
16.799999	0.018620	11.004654	0.088318	4.400524	3.000360	3.515453	0.000000	-10.000000	0.058333	-8.166667	615.666687	1023.000000	1023.000000	2046.000000
16.820000	0.018627	11.008355	-0.359982	4.368731	3.335651	3.663955	0.000000	-10.000000	0.050000	-7.550000	613.000000	1023.000000	1023.000000	2046.000000
16.840000	0.013177	7.787686	1.056596	4.016236	0.097684	2.617170	0.000000	-10.000000	0.041667	-7.050000	610.666687	1023.000000	1023.000000	2046.000000
16.860001	0.014558	8.603776	0.809097	4.016318	0.513433	3.264928	0.000000	-10.000000	0.025000	-6.716667	608.166687	1023.000000	1023.000000	2046.000000
16.879999	0.016315	9.641933	-0.533764	4.373352	2.579734	3.222612	0.000000	-10.000000	0.033333	-6.833333	605.833313	1023.000000	1023.000000	2046.000000
16.900000	0.015648	9.248259	-0.709816	4.355422	2.448181	3.154473	0.000000	-10.000000	0.041667	-7.266667	603.500000	1023.000000	1023.000000	2046.000000
16.920000	0.012199	7.209332	1.287897	4.061921	-0.828171	2.687685	0.000000	-10.000000	0.050000	-7.850000	601.166687	1023.000000	1023.000000	2046.000000
16.940001	0.014507	8.573592	0.113754	4.368240	0.964421	3.127177	0.000000	-10.000000	0.050000	-8.516666	598.500000	1023.000000	1023.000000	2046.000000
16.959999	0.017346	10.251700	-0.662882	4.556597	2.712318	3.645667	0.000000	-10.000000	0.058333	-9.116667	595.500000	1023.000000	1023.000000	2046.000000
16.980000	0.013778	8.142797	0.164767	4.406770	0.745750	2.825510	0.000000	-10.000000	0.050000	-9.750000	592.500000	1023.000000	1023.000000	2046.000000
17.000000	0.014898	8.804441	1.251355	4.327857	-0.228203	3.453432	0.000000	-10.000000	0.050000	-10.366667	589.333313	1023.000000	1023.000000	2046.000000
17.020000	0.017903	10.580471	-0.293764	4.604953	2.554048	3.715235	0.000000	-10.000000	0.058333	-10.966667	585.833313	1023.000000	1023.000000	2046.000000
17.040001	0.017619	10.412724	-0.149074	4.483887	2.411116	3.666796	0.000000	-10.000000	0.083333	-11.583333	582.000000	1023.000000	1023.000000	2046.000000
17.059999	0.015490	9.154441	1.956553	4.049197	-0.447446	3.596137	0.000000	-10.000000	0.100000	-12.116667	578.000000	1023.000000	1023.000000	2046.000000
17.080000	0.017385	10.274325	0.250108	4.163547	2.194440	3.666230	0.000000	-10.000000	0.100000	-12.833333	574.000000	1023.000000	1023.000000	2046.000000
17.100000	0.017913	10.586309	-0.142785	3.872076	3.038184	3.818835	0.000000	-10.000000	0.100000	-13.466667	569.833313	1023.000000	1023.000000	2046.000000
17.120001	0.012095	7.148368	1.339056	3.247301	0.005089	2.556921	0.000000	-10.000000	0.108333	-14.016666	565.500000	1023.000000	1023.000000	2046.000000
17.139999	0.012804	7.567049	0.538381	3.008239	1.048749	2.971680	0.000000	-10.000000	0.133333	-14.300000	560.833313	1023.000000	1023.000000	2046.000000
17.160000	0.013650	8.067442	-0.563679	2.852319	2.711160	3.067643	0.000000	-10.000000	0.158333	-14.533334	556.000000	1023.000000	1023.000000	2046.000000
17.180000	0.009670	5.715059	-0.154651	2.515134	1.203102	2.151474	0.000000	-10.000000	0.183333	-14.683333	551.000000	1023.000000	1023.000000	2046.000000
17.200001	0.009162	5.414679	1.125406	2.253997	-0.429736	2.465011	0.000000	-10.000000	0.183333	-14.850000	546.166687	1023.000000	1023.000000	2046.000000
17.219999	0.011473	6.780351	-0.452693	2.572464	2.099620	2.560959	0.000000	-10.000000	0.183333	-14.933333	541.333313	1023.000000	1023.000000	2046.000000
17.240000	0.013312	7.867375	-0.520587	2.643244	2.790370	2.954349	0.000000	-10.000000	0.175000	-15.066667	536.500000	1023.000000	1023.000000	2046.000000
17.260000	0.009891	5.845635	1.212194	2.457358	0.090600	2.085483	0.000000	-10.000000	0.175000	-14.866667	531.333313	1023.000000	1023.000000	2046.000000
17.280001	0.013086	7.733802	1.030413	2.695963	1.151453	2.855973	0.000000	-10.000000	0.166667	-14.616667	526.333313	1023.000000	1023.000000	2046.000000
17.299999	0.016411	9.698956	0.287629	2.946655	3.066873	3.397799	0.000000	-10.000000	0.158333	-14.116667	521.333313	1023.000000	1023.000000	2046.000000
17.320000	0.014516	8.578905	0.802191	2.951828	2.068734	2.756152	0.000000	-10.000000	0.116667	-13.600000	516.666687	1023.000000	1023.000000	2046.000000
17.340000	0.014035	8.294511	2.274085	2.780017	0.259557	2.980853	0.000000	-10.000000	0.116667	-13.266667	512.166687	1023.000000	1023.000000	2046.000000
17.360001	0.016156	9.548009	0.702813	3.042079	2.543552	3.259564	0.000000	-10.000000	0.125000	-13.250000	507.666656	1023.000000	1023.000000	2046.000000
17.379999	0.017365	10.262986	0.430829	3.278209	3.234297	3.319651	0.000000	-10.000000	0.158333	-13.783334	503.333344	1023.000000	1023.000000	2046.000000
17.400000	0.014385	8.501621	2.349691	3.027100	0.404003	2.720828	0.000000	-10.000000	0.175000	-14.350000	498.666656	1023.000000	1023.000000	2046.000000
17.420000	0.016840	9.952688	1.635419	3.210237	1.765475	3.341557	0.000000	-10.000000	0.183333	-15.033334	494.000000	1023.000000	1023.000000	2046.000000
17.440001	0.017814	10.528329	0.798250	3.256837	3.182302	3.290940	0.000000	-10.000000	0.200000	-15.783334	488.833344	1023.000000	1023.000000	2046.000000
17.459999	0.011889	7.026588	1.210876	2.630199	1.273942	1.911571	0.000000	-10.000000	0.200000	-16.466667	483.500000	1023.000000	1023.000000	2046.000000
17.480000	0.009037	5.340745	1.074523	1.914750	0.433529	1.917943	0.000000	-10.000000	0.200000	-17.016666	478.000000	1023.000000	1023.000000	2046.000000
17.500000	0.006962	4.114399	-0.848083	1.627306	1.901851	1.433326	0.000000	-10.000000	0.200000	-17.166668	472.333344	1023.000000	1023.000000	2046.000000
17.520000	0.000408	0.240994	-0.677181	1.116632	-0.199945	0.001488	0.000000	-10.000000	0.200000	-17.166668	466.500000	1023.000000	1023.000000	2046.000000
17.540001	-0.000212	-0.125337	-0.883942	0.845385	-0.558630	0.471850	0.000000	-10.000000	0.200000	-17.050001	460.833344	1023.000000	1023.000000	2046.000000
17.559999	0.000187	0.110287	-2.021788	0.952938	0.745983	0.433154	0.000000	-10.000000	0.208333	-16.866667	455.166656	1023.000000	1023.000000	2046.000000
17.580000	-0.003258	-1.925352	-2.067954	0.724308	-0.127519	-0.454187	0.000000	-10.000000	0.208333	-16.850000	449.666656	1023.000000	1023.000000	2046.000000
17.600000	-0.004214	-2.490703	-0.855099	0.409971	-1.923453	-0.122121	0.000000	-10.000000	0.208333	-17.033333	444.000000	1023.000000	1023.000000	2046.000000
17.620001	-0.004011	-2.370529	-2.417961	0.594261	-0.255901	-0.290928	0.000000	-10.000000	0.216667	-17.216667	438.333344	1023.000000	1023.000000	2046.000000
17.639999	-0.002439	-1.441636	-2.819015	0.715180	0.606373	0.055826	0.000000	-10.000000	0.233333	-17.550001	432.500000	1023.000000	1023.000000	2046.000000
17.660000	-0.006703	-3.961426	-2.049454	0.392909	-1.365978	-0.938902	0.000000	-10.000000	0.241667	-17.716667	426.500000	1023.000000	1023.000000	2046.000000
17.680000	-0.005530	-3.268001	-1.559543	0.326193	-1.823945	-0.210707	0.000000	-10.000000	0.233333	-18.100000	420.500000	1023.000000	1023.000000	2046.000000
17.700001	-0.003776	-2.231906	-2.726289	0.684687	-0.103563	-0.086741	0.000000	-10.000000	0.233333	-18.166668	414.500000	1023.000000	1023.000000	2046.000000
17.719999	-0.005941	-3.511197	-2.325279	0.482150	-0.965966	-0.702102	0.000000	-10.000000	0.241667	-18.316668	408.500000	1023.000000	1023.000000	2046.000000
17.740000	-0.004981	-2.943553	-1.277067	0.216548	-1.933826	0.050792	0.000000	-10.000000	0.250000	-18.150000	402.500000	1023.000000	1023.000000	2046.000000
17.760000	-0.002766	-1.634626	-2.452700	0.572925	0.022354	0.222795	0.000000	-10.000000	0.225000	-18.116667	396.500000	1023.000000	1023.000000	2046.000000
17.780001	-0.003612	-2.134480	-2.354013	0.397418	-0.034013	-0.143872	0.000000	-10.000000	0.225000	-18.050001	390.500000	1023.000000	1023.000000	2046.000000
17.799999	-0.004544	-2.685480	-0.724872	-0.139698	-1.944253	0.123344	0.000000	-10.000000	0.216667	-18.183334	384.500000	1023.000000	1023.000000	2046.000000
17.820000	-0.004087	-2.415504	-2.090091	0.014185	-0.247065	-0.092532	0.000000	-10.000000	0.233333	-18.200001	378.500000	1023.000000	1023.000000	2046.000000
17.840000	-0.004167	-2.462940	-2.518060	-0.248279	0.462749	-0.159350	0.000000	-10.000000	0.225000	-18.299999	372.333344	1023.000000	1023.000000	2046.000000
17.860001	-0.008354	-4.937282	-0.895354	-1.070331	-2.159144	-0.812453	0.000000	-10.000000	0.225000	-18.366667	366.000000	1023.000000	1023.000000	2046.000000
17.879999	-0.008378	-4.951283	-2.285579	-1.158899	-0.708643	-0.798163	0.000000	-10.000000	0.225000	-18.366667	359.666656	1023.000000	1023.000000	2046.000000
17.900000	-0.007640	-4.515259	-2.793087	-1.168688	0.112924	-0.666408	0.000000	-10.000000	0.233333	-18.383333	353.500000	1023.000000	1023.000000	2046.000000
17.920000	-0.011977	-7.078178	-2.033222	-1.772680	-1.673073	-1.599204	0.000000	-10.000000	0.233333	-18.233334	347.500000	1023.000000	1023.000000	2046.000000
17.940001	-0.010528	-6.222264	-1.909876	-1.781930	-1.495525	-1.034933	0.000000	-10.000000	0.233333	-18.200001	341.500000	1023.000000	1023.000000	2046.000000
17.959999	-0.008925	-5.274576	-2.569321	-1.400982	-0.346530	-0.957742	0.000000	-10.000000	0.225000	-18.066668	335.500000	1023.000000	1023.000000	2046.000000
17.980000	-0.011055	-6.533447	-2.093145	-1.644400	-1.199524	-1.596378	0.000000	-10.000000	0.216667	-18.100000	329.500000	1023.000000	1023.000000	2046.000000
18.000000	-0.009301	-5.496971	-1.188277	-1.701112	-1.651140	-0.956442	0.000000	-10.000000	0.216667	-17.833334	323.500000	1023.000000	1023.000000	2046.000000
18.020000	-0.006967	-4.117460	-1.947441	-1.147095	-0.144756	-0.878167	0.000000	-10.000000	0.208333	-17.533333	317.500000	1023.000000	1023.000000	2046.000000
18.040001	-0.006498	-3.840325	-1.966792	-1.170587	0.088555	-0.791501	0.000000	-10.000000	0.200000	-17.150000	311.500000	1023.000000	1023.000000	2046.000000
18.059999	-0.006990	-4.131036	-0.367696	-1.473231	-1.716195	-0.573914	0.000000	-10.000000	0.191667	-17.016666	305.666656	1023.000000	1023.000000	2046.000000
18.080000	-0.005452	-3.222388	-1.677016	-0.889479	0.006429	-0.662322	0.000000	-10.000000	0.191667	-17.050001	300.000000	1023.000000	1023.000000	2046.000000
18.100000	-0.005010	-2.960929	-1.994293	-1.041227	0.400683	-0.326091	0.000000	-10.000000	0.208333	-17.133333	294.333344	1023.000000	1023.000000	2046.000000
18.120001	-0.006921	-4.090492	-0.170808	-1.265204	-1.939268	-0.715211	0.000000	-10.000000	0.216667	-17.433334	288.500000	1023.000000	1023.000000	2046.000000
18.139999	-0.004767	-2.817220	-1.291251	-0.704175	-0.204989	-0.616804	0.000000	-10.000000	0.216667	-17.616667	282.500000	1023.000000	1023.000000	2046.000000
18.160000	-0.003262	-1.927657	-1.545835	-0.633279	0.516050	-0.264594	0.000000	-10.000000	0.216667	-17.933332	276.666656	1023.000000	1023.000000	2046.000000
18.180000	-0.008081	-4.775694	-0.321222	-1.388409	-1.860271	-1.205793	0.000000	-10.000000	0.216667	-18.083334	270.666656	1023.000000	1023.000000	2046.000000
18.200001	-0.009507	-5.618859	-1.797539	-1.490663	-0.766864	-1.563793	0.000000	-10.000000	0.225000	-18.050001	264.666656	1023.000000	1023.000000	2046.000000
18.219999	-0.011336	-6.699765	-2.653158	-1.884631	-0.435863	-1.726112	0.000000	-10.000000	0.216667	-17.883333	258.500000	1023.000000	1023.000000	2046.000000
18.240000	-0.018328	-10.831562	-1.891925	-2.775011	-3.201623	-2.963003	0.000000	-10.000000	0.208333	-17.466667	252.666672	1023.000000	1023.000000	2046.000000
18.260000	-0.019140	-11.311801	-3.323459	-2.648465	-2.199358	-3.140519	0.000000	-10.000000	0.208333	-17.166666	247.000000	1023.000000	1023.000000	2046.000000
18.280001	-0.018751	-11.082032	-3.983535	-2.578917	-1.616129	-2.903452	0.000000	-10.000000	0.216667	-16.900000	241.333328	1023.000000	1023.000000	2046.000000
18.299999	-0.024062	-14.220581	-3.114373	-3.254304	-4.022151	-3.829752	0.000000	-10.000000	0.216667	-16.916666	235.666672	1023.000000	1023.000000	2046.000000
18.320000	-0.023111	-13.658785	-3.874032	-3.150989	-3.093318	-3.540447	0.000000	-10.000000	0.208333	-16.816668	230.000000	1023.000000	1023.000000	2046.000000
18.340000	-0.022602	-13.357814	-4.428632	-2.865344	-2.495351	-3.568486	0.000000	-10.000000	0.200000	-16.933334	224.333328	1023.000000	1023.000000	2046.000000
18.360001	-0.024693	-14.593341	-4.654263	-3.226684	-2.926312	-3.786082	0.000000	-10.000000	0.200000	-16.983334	218.833328	1023.000000	1023.000000	2046.000000
18.379999	-0.025984	-15.356535	-3.450224	-3.563299	-4.628844	-3.714167	0.000000	-10.000000	0.208333	-17.100000	213.166672	1023.000000	1023.000000	2046.000000
18.400000	-0.024856	-14.689625	-4.865909	-3.037876	-2.907205	-3.878635	0.000000	-10.000000	0.208333	-17.033333	207.500000	1023.000000	1023.000000	2046.000000
18.420000	-0.023927	-14.140701	-5.109285	-3.017359	-2.551261	-3.462797	0.000000	-10.000000	0.208333	-17.016666	201.666672	1023.000000	1023.000000	2046.000000
18.440001	-0.026910	-15.903925	-3.468992	-3.556255	-5.078032	-3.800645	0.000000	-10.000000	0.200000	-16.916666	196.000000	1023.000000	1023.000000	2046.000000
18.459999	-0.024632	-14.557627	-4.647882	-3.154649	-3.249749	-3.505346	0.000000	-10.000000	0.200000	-16.750000	190.333328	1023.000000	1023.000000	2046.000000
18.480000	-0.021705	-12.827377	-4.766378	-2.927779	-2.262830	-2.870389	0.000000	-10.000000	0.200000	-16.516666	184.833328	1023.000000	1023.000000	2046.000000
18.500000	-0.024975	-14.760434	-3.656274	-3.499640	-4.183485	-3.421035	0.000000	-10.000000	0.200000	-16.350000	179.166672	1023.000000	1023.000000	2046.000000
18.520000	-0.022972	-13.576354	-3.884111	-3.461464	-3.341449	-2.889329	0.000000	-10.000000	0.191667	-16.283333	173.833328	1023.000000	1023.000000	2046.000000
18.540001	-0.021077	-12.456687	-4.286775	-3.190484	-2.216730	-2.762699	0.000000	-10.000000	0.191667	-16.266666	168.166672	1023.000000	1023.000000	2046.000000
18.559999	-0.024912	-14.723177	-3.693673	-3.820271	-3.692975	-3.516258	0.000000	-10.000000	0.191667	-16.316668	162.833328	1023.000000	1023.000000	2046.000000
18.580000	-0.025080	-14.822183	-3.439699	-4.214388	-3.896948	-3.271148	0.000000	-10.000000	0.200000	-16.283335	157.333328	1023.000000	1023.000000	2046.000000
18.600000	-0.024102	-14.244544	-4.417965	-3.945428	-2.407848	-3.473302	0.000000	-10.000000	0.200000	-16.000000	152.000000	1023.000000	1023.000000	2046.000000
18.620001	-0.028015	-16.556824	-3.925578	-4.611596	-3.916344	-4.103307	0.000000	-10.000000	0.200000	-15.733334	146.666672	1023.000000	1023.000000	2046.000000
18.639999	-0.028020	-16.559862	-3.769748	-4.949077	-4.156225	-3.684812	0.000000	-10.000000	0.183333	-15.333333	141.333328	1023.000000	1023.000000	2046.000000
18.660000	-0.026003	-15.367949	-4.662541	-4.408781	-2.576020	-3.720608	0.000000	-10.000000	0.166667	-15.066667	136.166672	1023.000000	1023.000000	2046.000000
18.680000	-0.029446	-17.402519	-3.680250	-4.860427	-4.532425	-4.329419	0.000000	-10.000000	0.141667	-14.833333	131.000000	1023.000000	1023.000000	2046.000000
18.700001	-0.027571	-16.294577	-4.054996	-4.751184	-3.726245	-3.762152	0.000000	-10.000000	0.141667	-14.633333	126.166664	1023.000000	1023.000000	2046.000000
18.719999	-0.024180	-14.290325	-4.392099	-4.204041	-2.285450	-3.408734	0.000000	-10.000000	0.141667	-14.416667	121.333336	1023.000000	1023.000000	2046.000000
18.740000	-0.027177	-16.061640	-3.126760	-4.578711	-4.391409	-3.964760	0.000000	-10.000000	0.150000	-13.933333	116.666664	1023.000000	1023.000000	2046.000000
18.760000	-0.024877	-14.702212	-3.145831	-4.521920	-3.882203	-3.152257	0.000000	-10.000000	0.150000	-13.466667	111.833336	1023.000000	1023.000000	2046.000000
18.780001	-0.021048	-12.439610	-3.844803	-3.799588	-1.958447	-2.836772	0.000000	-10.000000	0.125000	-12.950000	107.333336	1023.000000	1023.000000	2046.000000
18.799999	-0.024714	-14.605800	-2.563828	-4.161665	-4.378168	-3.502138	0.000000	-10.000000	0.108333	-12.750000	103.000000	1023.000000	1023.000000	2046.000000
18.820000	-0.023195	-13.708195	-3.143150	-4.199279	-3.582614	-2.783152	0.000000	-10.000000	0.091667	-12.766666	98.833336	1023.000000	1023.000000	2046.000000
18.840000	-0.020102	-11.880259	-3.618763	-3.492024	-2.127370	-2.642102	0.000000	-10.000000	0.100000	-13.050000	94.500000	1023.000000	1023.000000	2046.000000
18.860001	-0.023528	-13.905116	-2.182841	-3.830592	-4.620258	-3.271425	0.000000	-10.000000	0.100000	-13.300000	90.166664	1023.000000	1023.000000	2046.000000
18.879999	-0.021941	-12.966943	-2.582799	-3.814795	-3.898134	-2.671214	0.000000	-10.000000	0.100000	-13.516666	85.666664	1023.000000	1023.000000	2046.000000
18.900000	-0.019625	-11.598611	-3.387853	-3.404711	-2.143863	-2.662184	0.000000	-10.000000	0.091667	-13.500000	81.333336	1023.000000	1023.000000	2046.000000
18.920000	-0.026607	-15.724928	-1.998800	-4.296682	-5.567668	-3.861779	0.000000	-10.000000	0.083333	-13.233334	76.666664	1023.000000	1023.000000	2046.000000
18.940001	-0.027802	-16.431065	-3.608570	-4.549077	-4.300715	-3.972703	0.000000	-10.000000	0.075000	-12.766666	72.333336	1023.000000	1023.000000	2046.000000
18.959999	-0.028260	-16.701502	-4.774571	-4.535586	-3.139249	-4.252095	0.000000	-10.000000	0.066667	-11.983334	68.000000	1023.000000	1023.000000	2046.000000
18.980000	-0.035350	-20.891993	-3.106251	-5.455161	-7.201972	-5.128608	0.000000	-10.000000	0.058333	-11.066667	64.000000	1023.000000	1023.000000	2046.000000
19.000000	-0.035266	-20.842247	-5.317162	-5.189758	-5.112439	-5.222889	0.000000	-10.000000	0.050000	-10.116667	60.333332	1023.000000	1023.000000	2046.000000
19.020000	-0.033674	-19.901129	-6.006698	-4.895799	-3.974369	-5.024262	0.000000	-10.000000	0.041667	-9.466666	56.833332	1023.000000	1023.000000	2046.000000
19.040001	-0.039538	-23.366806	-4.351235	-5.577649	-7.553991	-5.883931	0.000000	-10.000000	0.041667	-9.033334	53.666668	1023.000000	1023.000000	2046.000000
19.059999	-0.038626	-22.827990	-5.663432	-5.591372	-6.203414	-5.369772	0.000000	-10.000000	0.033333	-8.683333	50.500000	1023.000000	1023.000000	2046.000000
19.080000	-0.035808	-21.162783	-6.536793	-5.045595	-4.394970	-5.185424	0.000000	-10.000000	0.041667	-8.516667	47.666668	1023.000000	1023.000000	2046.000000
19.100000	-0.040112	-23.706144	-5.509598	-5.445030	-6.835603	-5.915913	0.000000	-10.000000	0.041667	-8.383333	44.833332	1023.000000	1023.000000	2046.000000
19.120001	-0.039547	-23.372187	-5.438922	-5.708389	-7.063522	-5.161354	0.000000	-10.000000	0.041667	-8.350000	42.166668	1023.000000	1023.000000	2046.000000
19.139999	-0.036419	-21.523693	-6.717184	-5.003817	-4.733067	-5.069626	0.000000	-10.000000	0.041667	-8.250000	39.333332	1023.000000	1023.000000	2046.000000
19.160000	-0.039147	-23.135923	-5.856518	-5.131999	-6.491499	-5.655908	0.000000	-10.000000	0.033333	-8.216667	36.500000	1023.000000	1023.000000	2046.000000
19.180000	-0.038538	-22.776201	-5.300685	-5.488620	-7.182806	-4.804090	0.000000	-10.000000	0.033333	-7.983334	33.666668	1023.000000	1023.000000	2046.000000
19.200001	-0.034349	-20.300341	-6.549815	-4.846584	-4.426364	-4.477578	0.000000	-10.000000	0.033333	-7.683333	31.000000	1023.000000	1023.000000	2046.000000
19.219999	-0.036219	-21.405218	-5.657637	-5.003722	-5.848069	-4.895789	0.000000	-10.000000	0.025000	-7.466667	28.500000	1023.000000	1023.000000	2046.000000
19.240000	-0.036284	-21.443693	-4.221892	-5.559052	-7.450233	-4.212515	0.000000	-10.000000	0.016667	-7.350000	26.000000	1023.000000	1023.000000	2046.000000
19.260000	-0.033402	-19.740675	-5.876301	-5.084509	-4.557330	-4.222535	0.000000	-10.000000	0.008333	-7.300000	23.666666	1023.000000	1023.000000	2046.000000
19.280001	-0.033131	-19.580431	-5.803779	-5.032586	-4.360562	-4.383503	0.000000	-10.000000	0.025000	-7.283333	21.166666	1023.000000	1023.000000	2046.000000
19.299999	-0.037315	-22.053123	-3.668379	-5.896456	-7.759411	-4.728877	0.000000	-10.000000	0.041667	-7.300000	18.833334	1023.000000	1023.000000	2046.000000
19.320000	-0.035680	-21.086626	-5.624756	-5.706324	-5.013253	-4.742294	0.000000	-10.000000	0.033333	-7.250000	16.166666	1023.000000	1023.000000	2046.000000
19.340000	-0.034191	-20.206709	-6.027900	-5.615939	-3.981146	-4.581725	0.000000	-10.000000	0.025000	-6.900000	13.833333	1023.000000	1023.000000	2046.000000
19.360001	-0.039748	-23.490850	-4.187817	-6.310034	-7.539855	-5.453145	0.000000	-10.000000	0.016667	-6.566667	11.500000	1023.000000	1023.000000	2046.000000
19.379999	-0.038582	-22.801708	-4.660598	-6.409774	-6.837128	-4.894208	0.000000	-10.000000	0.033333	-6.300000	9.500000	1023.000000	1023.000000	2046.000000
19.400000	-0.036096	-21.332985	-5.902877	-5.991235	-4.610452	-4.828421	0.000000	-10.000000	0.033333	-6.233334	7.500000	1023.000000	1023.000000	2046.000000
19.420000	-0.035705	-21.101505	-5.776412	-5.778263	-4.673086	-4.873744	0.000000	-10.000000	0.041667	-6.333333	5.333333	1023.000000	1023.000000	2046.000000
19.440001	-0.038386	-22.686371	-3.529639	-6.239259	-7.915153	-5.002320	0.000000	-10.000000	0.025000	-6.383333	3.000000	1023.000000	1023.000000	2046.000000
19.459999	-0.034941	-20.650406	-5.155334	-5.711528	-5.114133	-4.669410	0.000000	-10.000000	0.016667	-6.233333	1.000000	1023.000000	1023.000000	2046.000000
19.480000	-0.031259	-18.474060	-5.333735	-5.339270	-3.806924	-3.994130	0.000000	-10.000000	0.008333	-5.783333	-0.833333	1023.000000	1023.000000	2046.000000
19.500000	-0.034700	-20.507414	-3.049879	-5.607883	-7.289008	-4.560644	0.000000	-10.000000	0.016667	-5.233334	-2.333333	1023.000000	1023.000000	2046.000000
19.520000	-0.031586	-18.667183	-4.462700	-5.243823	-5.025387	-3.935274	0.000000	-10.000000	0.016667	-4.700000	-4.000000	1023.000000	1023.000000	2046.000000
19.540001	-0.028031	-16.566381	-4.937283	-4.886956	-3.407902	-3.334241	0.000000	-10.000000	0.008333	-4.266667	-5.500000	1023.000000	1023.000000	2046.000000
19.559999	-0.030976	-18.306967	-3.923930	-4.970350	-5.426108	-3.986579	0.000000	-10.000000	0.000000	-4.000000	-7.000000	1023.000000	1023.000000	2046.000000
19.580000	-0.030751	-18.173555	-2.700296	-5.062316	-6.814341	-3.596602	0.000000	-10.000000	0.000000	-4.000000	-8.333333	1023.000000	1023.000000	2046.000000
19.600000	-0.028298	-16.724232	-4.296594	-4.608721	-4.304537	-3.514379	0.000000	-10.000000	0.008333	-4.150000	-9.666667	1023.000000	1023.000000	2046.000000
19.620001	-0.025988	-15.358919	-4.416615	-4.451410	-3.351351	-3.139544	0.000000	-10.000000	0.008333	-4.316667	-11.000000	1023.000000	1023.000000	2046.000000
19.639999	-0.031720	-18.746696	-3.373260	-4.947997	-6.032572	-4.392868	0.000000	-10.000000	0.008333	-4.116667	-12.500000	1023.000000	1023.000000	2046.000000
19.660000	-0.034203	-20.214167	-3.274536	-5.489100	-6.949513	-4.501017	0.000000	-10.000000	0.000000	-3.633333	-13.833333	1023.000000	1023.000000	2046.000000
19.680000	-0.035549	-21.009539	-5.411218	-5.554872	-4.981658	-5.061790	0.000000	-10.000000	-0.008333	-2.533333	-15.000000	1023.000000	1023.000000	2046.000000
19.700001	-0.035536	-21.001774	-5.942034	-5.657238	-4.522207	-4.880296	0.000000	-10.000000	-0.008333	-1.350000	-15.666667	1023.000000	1023.000000	2046.000000
19.719999	-0.040075	-23.684175	-5.702809	-5.915337	-6.303051	-5.762979	0.000000	-10.000000	-0.008333	-0.366667	-16.000000	1023.000000	1023.000000	2046.000000
19.740000	-0.043383	-25.639437	-4.529882	-6.235149	-8.734380	-6.140026	0.000000	-10.000000	-0.016667	0.366667	-16.000000	1023.000000	1023.000000	2046.000000
19.760000	-0.042094	-24.877642	-6.584145	-6.018969	-6.295899	-5.978629	0.000000	-10.000000	-0.033333	1.466667	-16.000000	1023.000000	1023.000000	2046.000000
19.780001	-0.039767	-23.502007	-6.896066	-5.883576	-5.298936	-5.423428	0.000000	-10.000000	-0.050000	3.233333	-16.000000	1023.000000	1023.000000	2046.000000
19.799999	-0.043716	-25.835924	-5.918053	-6.102699	-7.548190	-6.266984	0.000000	-10.000000	-0.058333	5.250000	-16.000000	1023.000000	1023.000000	2046.000000
19.820000	-0.043441	-25.673643	-5.387098	-6.143521	-8.260675	-5.882348	0.000000	-10.000000	-0.066667	7.083333	-16.000000	1023.000000	1023.000000	2046.000000
19.840000	-0.041414	-24.475956	-7.009918	-5.811916	-5.896823	-5.757298	0.000000	-10.000000	-0.075000	8.700001	-16.000000	1023.000000	1023.000000	2046.000000
19.860001	-0.039012	-23.055952	-6.928116	-5.571651	-5.349751	-5.206433	0.000000	-10.000000	-0.083333	10.150001	-16.000000	1023.000000	1023.000000	2046.000000
19.879999	-0.042656	-25.209978	-5.022497	-5.730331	-8.478690	-5.978459	0.000000	-10.000000	-0.100000	11.366667	-16.000000	1023.000000	1023.000000	2046.000000
19.900000	-0.039350	-23.256142	-6.028798	-5.418159	-6.625329	-5.183856	0.000000	-10.000000	-0.125000	12.600000	-16.000000	1023.000000	1023.000000	2046.000000
19.920000	-0.035482	-20.970142	-6.357421	-5.149655	-4.966002	-4.497066	0.000000	-10.000000	-0.158333	13.650001	-3.000000	1023.000000	1023.000000	2046.000000
19.940001	-0.036265	-21.432753	-5.456686	-5.164249	-6.022262	-4.789555	0.000000	-10.000000	-0.183333	14.733334	11.166667	1023.000000	1023.000000	2046.000000
19.959999	-0.035958	-21.251333	-3.899377	-5.307534	-7.555907	-4.488515	0.000000	-10.000000	-0.216667	15.516667	27.000000	1023.000000	1023.000000	2046.000000
19.980000	-0.032890	-19.438038	-5.404608	-4.985721	-4.869103	-4.178606	0.000000	-10.000000	-0.225000	15.966667	31.666666	1023.000000	1023.000000	2046.000000
20.000000	-0.030060	-17.765654	-5.325304	-4.918824	-3.866728	-3.654797	0.000000	-10.000000	-0.225000	16.183334	37.000000	1023.000000	1023.000000	2046.000000
20.020000	-0.034369	-20.311888	-3.324527	-5.305572	-7.005754	-4.676036	0.000000	-10.000000	-0.225000	16.450001	42.333332	1023.000000	1023.000000	2046.000000
20.040001	-0.032034	-18.932194	-4.526767	-5.176576	-4.980989	-4.247861	0.000000	-10.000000	-0.225000	16.983334	47.833332	1023.000000	1023.000000	2046.000000
20.059999	-0.030261	-17.884449	-5.020098	-5.144037	-3.669022	-4.051292	0.000000	-10.000000	-0.241667	17.450001	53.500000	1023.000000	1023.000000	2046.000000
20.080000	-0.033980	-20.082083	-3.111255	-5.506247	-6.767156	-4.697425	0.000000	-10.000000	-0.241667	18.050001	59.500000	1023.000000	1023.000000	2046.000000
20.100000	-0.031338	-18.520805	-4.637318	-5.267229	-4.393646	-4.222612	0.000000	-10.000000	-0.258333	18.616667	65.500000	1023.000000	1023.000000	2046.000000
20.120001	-0.029842	-17.636772	-4.689056	-5.029221	-3.792418	-4.126077	0.000000	-10.000000	-0.275000	19.316668	71.500000	1023.000000	1023.000000	2046.000000
20.139999	-0.030676	-18.129721	-2.797026	-5.095995	-6.190062	-4.046638	0.000000	-10.000000	-0.291667	19.666668	75.500000	1023.000000	1023.000000	2046.000000
20.160000	-0.026284	-15.533862	-4.155009	-4.493594	-3.351479	-3.533781	0.000000	-10.000000	-0.316667	20.200001	81.833336	1023.000000	1023.000000	2046.000000
20.180000	-0.025997	-15.364469	-3.500383	-4.273111	-3.826999	-3.763976	0.000000	-10.000000	-0.341667	20.783333	88.500000	1023.000000	1023.000000	2046.000000
20.200001	-0.024700	-14.597454	-1.875284	-4.215952	-5.304672	-3.201546	0.000000	-10.000000	-0.366667	21.533333	97.666664	1023.000000	1023.000000	2046.000000
20.219999	-0.021165	-12.508444	-3.191812	-3.660769	-2.849733	-2.806130	0.000000	-10.000000	-0.391667	22.383333	104.833336	1023.000000	1023.000000	2046.000000
20.240000	-0.018524	-10.947759	-3.045200	-3.288583	-2.194993	-2.418982	0.000000	-10.000000	-0.391667	23.066668	112.333336	1023.000000	1023.000000	2046.000000
20.260000	-0.020134	-11.898996	-1.188990	-3.420901	-4.691991	-2.597114	0.000000	-10.000000	-0.400000	23.983334	119.666664	1023.000000	1023.000000	2046.000000
20.280001	-0.016780	-9.916788	-2.557563	-2.977849	-2.418425	-1.962951	0.000000	-10.000000	-0.391667	24.216667	127.666664	1023.000000	1023.000000	2046.000000
20.299999	-0.014183	-8.382288	-2.335224	-2.347739	-1.805252	-1.894072	0.000000	-10.000000	-0.408333	24.533333	135.666672	1023.000000	1023.000000	2046.000000
20.320000	-0.014144	-8.359368	-0.416423	-2.336326	-3.939683	-1.666937	0.000000	-10.000000	-0.408333	24.333334	144.000000	1023.000000	1023.000000	2046.000000
20.340000	-0.011662	-6.891953	-1.744609	-1.734195	-1.829709	-1.583441	0.000000	-10.000000	-0.408333	24.350000	152.000000	1023.000000	1023.000000	2046.000000
20.360001	-0.010953	-6.473089	-1.908318	-1.644874	-1.264230	-1.655668	0.000000	-10.000000	-0.391667	24.016666	160.000000	1023.000000	1023.000000	2046.000000
20.379999	-0.015722	-9.291624	-0.503095	-2.367748	-3.979657	-2.441124	0.000000	-10.000000	-0.375000	23.966667	168.000000	1023.000000	1023.000000	2046.000000
20.400000	-0.016664	-9.848395	-2.441967	-2.377459	-2.273212	-2.755757	0.000000	-10.000000	-0.375000	23.733334	176.000000	1023.000000	1023.000000	2046.000000
20.420000	-0.017913	-10.586299	-3.201818	-2.486841	-1.962378	-2.935261	0.000000	-10.000000	-0.366667	23.750000	184.000000	1023.000000	1023.000000	2046.000000
20.440001	-0.021281	-12.577092	-1.942827	-2.927495	-4.603348	-3.103421	0.000000	-10.000000	-0.391667	23.833334	192.000000	1023.000000	1023.000000	2046.000000
20.459999	-0.019764	-11.680359	-3.602993	-2.446459	-2.622160	-3.008747	0.000000	-10.000000	-0.383333	23.866667	200.000000	1023.000000	1023.000000	2046.000000
20.480000	-0.020822	-12.306076	-3.544981	-2.402563	-2.970841	-3.387691	0.000000	-10.000000	-0.400000	23.916668	208.000000	1023.000000	1023.000000	2046.000000
20.500000	-0.020906	-12.355615	-2.515304	-2.580278	-4.406498	-2.853534	0.000000	-10.000000	-0.391667	23.783335	216.000000	1023.000000	1023.000000	2046.000000
20.520000	-0.018477	-10.919888	-3.711979	-1.931731	-2.542726	-2.733452	0.000000	-10.000000	-0.400000	23.866667	224.000000	1023.000000	1023.000000	2046.000000
20.540001	-0.019821	-11.714017	-3.346116	-1.971013	-3.222731	-3.174156	0.000000	-10.000000	-0.391667	23.783335	232.000000	1023.000000	1023.000000	2046.000000
20.559999	-0.018245	-10.782993	-2.778519	-1.907322	-3.728553	-2.368600	0.000000	-10.000000	-0.383333	23.616667	240.000000	1023.000000	1023.000000	2046.000000
20.580000	-0.015024	-8.879160	-3.597930	-1.255937	-2.061320	-1.963973	0.000000	-10.000000	-0.375000	23.383333	247.833328	1023.000000	1023.000000	2046.000000
20.600000	-0.016998	-10.045909	-2.765079	-1.313319	-3.415531	-2.551981	0.000000	-10.000000	-0.375000	23.400000	255.500000	1023.000000	1023.000000	2046.000000
20.620001	-0.014169	-8.374171	-2.502152	-1.020458	-3.184660	-1.666901	0.000000	-10.000000	-0.400000	23.166666	263.166656	1023.000000	1023.000000	2046.000000
20.639999	-0.010490	-6.199372	-3.082120	-0.470055	-1.530907	-1.116290	0.000000	-10.000000	-0.391667	23.250000	271.000000	1023.000000	1023.000000	2046.000000
20.660000	-0.012286	-7.261137	-1.938094	-0.667290	-2.991207	-1.664546	0.000000	-10.000000	-0.383333	23.166666	279.000000	1023.000000	1023.000000	2046.000000
20.680000	-0.009042	-5.343635	-2.188463	-0.381969	-1.911264	-0.861939	0.000000	-10.000000	-0.358333	23.366667	286.666656	1023.000000	1023.000000	2046.000000
20.700001	-0.005428	-3.207810	-2.361357	-0.127541	-0.547929	-0.170983	0.000000	-10.000000	-0.341667	23.066668	294.333344	1023.000000	1023.000000	2046.000000
20.719999	-0.008126	-4.802705	-1.062307	-0.549973	-2.346203	-0.844222	0.000000	-10.000000	-0.325000	22.700001	302.000000	1023.000000	1023.000000	2046.000000
20.740000	-0.006116	-3.614340	-1.468260	-0.366857	-1.324849	-0.454373	0.000000	-10.000000	-0.291667	22.150000	309.666656	1023.000000	1023.000000	2046.000000
20.760000	-0.004157	-2.456769	-1.841559	-0.305904	-0.226252	-0.083054	0.000000	-10.000000	-0.283333	21.883333	314.666656	1023.000000	1023.000000	2046.000000
20.780001	-0.007652	-4.522572	-0.588237	-0.749398	-2.279497	-0.905439	0.000000	-10.000000	-0.300000	21.633333	322.000000	1023.000000	1023.000000	2046.000000
20.799999	-0.006210	-3.669816	-1.686042	-0.434430	-0.828679	-0.720666	0.000000	-10.000000	-0.316667	21.433334	329.333344	1023.000000	1023.000000	2046.000000
20.820000	-0.003995	-2.360808	-1.849836	-0.332812	-0.051208	-0.126953	0.000000	-10.000000	-0.341667	21.266666	339.000000	1023.000000	1023.000000	2046.000000
20.840000	-0.006069	-3.586503	-0.386777	-0.641438	-2.061371	-0.496916	0.000000	-10.000000	-0.325000	21.283335	346.000000	1023.000000	1023.000000	2046.000000
20.860001	-0.003106	-1.835872	-1.331214	0.005778	-0.369463	-0.140972	0.000000	-10.000000	-0.333333	21.350000	353.166656	1023.000000	1023.000000	2046.000000
20.879999	0.000448	0.264527	-1.307538	0.391409	0.583079	0.597577	0.000000	-10.000000	-0.350000	21.800001	360.333344	1023.000000	1023.000000	2046.000000
20.900000	-0.000442	-0.260991	0.422180	0.277903	-1.330352	0.369278	0.000000	-10.000000	-0.383333	22.050001	367.666656	1023.000000	1023.000000	2046.000000
20.920000	0.003303	1.951880	-0.368768	1.061752	0.515099	0.743796	0.000000	-10.000000	-0.400000	22.566668	377.500000	1023.000000	1023.000000	2046.000000
20.940001	0.006802	4.020229	-0.235921	1.391541	1.367762	1.496846	0.000000	-10.000000	-0.408333	23.300001	390.333344	1023.000000	1023.000000	2046.000000
20.959999	0.005637	3.331647	1.317639	1.253492	-0.551616	1.312132	0.000000	-10.000000	-0.416667	24.116667	400.666656	1023.000000	1023.000000	2046.000000
20.980000	0.008172	4.829800	0.237017	2.017073	1.222476	1.353234	0.000000	-10.000000	-0.425000	24.750000	406.000000	1023.000000	1023.000000	2046.000000
21.000000	0.011267	6.658566	0.246211	2.226070	1.995111	2.191174	0.000000	-10.000000	-0.416667	24.566668	408.666656	1023.000000	1023.000000	2046.000000
21.020000	0.009178	5.424345	1.736570	1.948995	-0.160731	1.899510	0.000000	-10.000000	-0.408333	24.466667	414.000000	1023.000000	1023.000000	2046.000000
21.040001	0.013048	7.711137	1.062999	2.846999	1.507579	2.293560	0.000000	-10.000000	-0.391667	24.133333	422.000000	1023.000000	1023.000000	2046.000000
21.059999	0.017161	10.141984	1.141179	3.437401	2.547373	3.016030	0.000000	-10.000000	-0.383333	23.983334	427.333344	1023.000000	1023.000000	2046.000000
21.080000	0.014486	8.561374	2.257272	3.219046	0.721294	2.363761	0.000000	-10.000000	-0.366667	23.400000	435.333344	1023.000000	1023.000000	2046.000000
21.100000	0.015555	9.192919	1.715675	3.341466	1.590340	2.545439	0.000000	-10.000000	-0.375000	22.950001	443.333344	1023.000000	1023.000000	2046.000000
21.120001	0.014984	8.855292	0.933014	3.185636	2.481081	2.255562	0.000000	-10.000000	-0.341667	22.400000	453.666656	1023.000000	1023.000000	2046.000000
21.139999	0.007980	4.716068	0.947870	2.390066	0.421679	0.956453	0.000000	-10.000000	-0.316667	22.200001	458.666656	1023.000000	1023.000000	2046.000000
21.160000	0.007058	4.171547	0.504167	2.134133	0.203791	1.329456	0.000000	-10.000000	-0.308333	22.016666	463.500000	1023.000000	1023.000000	2046.000000
21.180000	0.008060	4.763482	-0.518981	2.635149	1.390131	1.257184	0.000000	-10.000000	-0.341667	22.000000	470.833344	1023.000000	1023.000000	2046.000000
21.200001	0.005512	3.257310	-0.324882	2.469786	0.349802	0.762605	0.000000	-10.000000	-0.383333	22.150002	480.666656	1023.000000	1023.000000	2046.000000
21.219999	0.006180	3.652530	0.321116	2.351027	-0.414718	1.395105	0.000000	-10.000000	-0.391667	22.383335	488.000000	1023.000000	1023.000000	2046.000000
21.240000	0.008622	5.095341	-0.717842	3.107790	1.361417	1.343975	0.000000	-10.000000	-0.400000	22.400002	495.500000	1023.000000	1023.000000	2046.000000
21.260000	0.007389	4.366966	-0.458335	3.078032	0.670511	1.076759	0.000000	-10.000000	-0.383333	22.333334	503.000000	1023.000000	1023.000000	2046.000000
21.280001	0.008115	4.795799	0.504908	2.917571	-0.405366	1.778686	0.000000	-10.000000	-0.366667	21.950001	513.000000	1023.000000	1023.000000	2046.000000
21.299999	0.011062	6.537858	-0.601815	3.761342	1.598573	1.779759	0.000000	-10.000000	-0.350000	21.716667	518.000000	1023.000000	1023.000000	2046.000000
21.320000	0.011316	6.687766	-0.330985	3.913123	1.263655	1.841974	0.000000	-10.000000	-0.333333	21.316666	525.333313	1023.000000	1023.000000	2046.000000
21.340000	0.011089	6.553706	1.147003	3.671381	-0.547878	2.283200	0.000000	-10.000000	-0.316667	21.233334	530.166687	1023.000000	1023.000000	2046.000000
21.360001	0.013956	8.248082	-0.025222	4.446947	1.479387	2.346969	0.000000	-10.000000	-0.291667	21.000000	537.333313	1023.000000	1023.000000	2046.000000
21.379999	0.017685	10.451577	0.036922	4.815746	2.543150	3.055759	0.000000	-10.000000	-0.283333	20.483334	542.000000	1023.000000	1023.000000	2046.000000
21.400000	0.014958	8.840296	1.515796	4.444643	0.250720	2.629137	0.000000	-10.000000	-0.283333	20.050001	548.833313	1023.000000	1023.000000	2046.000000
21.420000	0.018275	10.800604	1.074659	4.613706	1.560295	3.551944	0.000000	-10.000000	-0.275000	19.516666	557.666687	1023.000000	1023.000000	2046.000000
21.440001	0.021978	12.989270	0.649938	5.102873	3.300846	3.935613	0.000000	-10.000000	-0.258333	19.050001	566.500000	1023.000000	1023.000000	2046.000000
21.459999	0.018798	11.109528	1.582196	4.690070	1.600700	3.236561	0.000000	-10.000000	-0.225000	18.216667	575.166687	1023.000000	1023.000000	2046.000000
21.480000	0.019827	11.717896	2.012221	4.383172	1.420061	3.902442	0.000000	-10.000000	-0.208333	17.633333	579.500000	1023.000000	1023.000000	2046.000000
21.500000	0.021670	12.806925	0.856380	4.855729	3.473265	3.621551	0.000000	-10.000000	-0.200000	17.500000	583.500000	1023.000000	1023.000000	2046.000000
21.520000	0.019648	11.612180	1.038032	4.608303	2.786442	3.179403	0.000000	-10.000000	-0.200000	17.650002	589.333313	1023.000000	1023.000000	2046.000000
21.540001	0.018461	10.910460	2.358278	4.052803	0.856610	3.642770	0.000000	-10.000000	-0.200000	17.716667	597.000000	1023.000000	1023.000000	2046.000000
21.559999	0.021488	12.699609	0.714090	4.728196	3.558584	3.698739	0.000000	-10.000000	-0.200000	17.633335	602.666687	1023.000000	1023.000000	2046.000000
21.580000	0.021270	12.570776	1.008675	4.881536	3.221008	3.459556	0.000000	-10.000000	-0.200000	17.683334	608.500000	1023.000000	1023.000000	2046.000000
21.600000	0.021995	12.998823	2.579544	4.533380	1.511726	4.374174	0.000000	-10.000000	-0.200000	17.816668	612.500000	1023.000000	1023.000000	2046.000000
21.620001	0.026283	15.533068	1.273905	5.424566	4.322389	4.512208	0.000000	-10.000000	-0.216667	18.216667	618.500000	1023.000000	1023.000000	2046.000000
21.639999	0.027784	16.420588	1.613260	5.795405	4.447301	4.564621	0.000000	-10.000000	-0.233333	18.366667	622.500000	1023.000000	1023.000000	2046.000000
21.660000	0.027321	16.146473	3.802441	5.467351	1.843169	5.033513	0.000000	-10.000000	-0.233333	18.466667	628.833313	1023.000000	1023.000000	2046.000000
21.680000	0.031450	18.586704	2.270743	6.263269	4.715409	5.337284	0.000000	-10.000000	-0.208333	18.016666	637.166687	1023.000000	1023.000000	2046.000000
21.700001	0.033084	19.552486	2.188707	6.618146	5.332395	5.413238	0.000000	-10.000000	-0.183333	17.216667	645.500000	1023.000000	1023.000000	2046.000000
21.719999	0.030950	18.291292	4.260761	6.154460	2.311544	5.564527	0.000000	-10.000000	-0.175000	16.466667	651.500000	1023.000000	1023.000000	2046.000000
21.740000	0.034432	20.349133	2.491441	6.712674	5.200929	5.944088	0.000000	-10.000000	-0.158333	15.116667	657.000000	1023.000000	1023.000000	2046.000000
21.760000	0.036464	21.550056	2.373365	7.254529	5.914412	6.007751	0.000000	-10.000000	-0.125000	13.633333	662.000000	1023.000000	1023.000000	2046.000000
21.780001	0.034637	20.470690	4.752431	6.846707	2.634934	6.236618	0.000000	-10.000000	-0.091667	12.150001	667.000000	1023.000000	1023.000000	2046.000000
21.799999	0.038605	22.815498	3.180184	7.544136	5.597157	6.494021	0.000000	-10.000000	-0.058333	10.650001	671.166687	1023.000000	1023.000000	2046.000000
21.820000	0.038464	22.731991	2.983572	7.669106	5.906999	6.172315	0.000000	-10.000000	-0.041667	9.750000	673.833313	1023.000000	1023.000000	2046.000000
21.840000	0.034079	20.140625	4.613377	6.572344	2.870230	6.084674	0.000000	-10.000000	-0.016667	7.933333	678.500000	1023.000000	1023.000000	2046.000000
21.860001	0.033054	19.534990	2.107558	6.566764	5.545490	5.315179	0.000000	-10.000000	-0.008333	7.016667	680.500000	1023.000000	1023.000000	2046.000000
21.879999	0.025777	15.234057	2.047907	5.899284	3.284834	4.002033	0.000000	-10.000000	-0.016667	5.533333	683.833313	1023.000000	1023.000000	2046.000000
21.900000	0.024384	14.411010	1.842434	5.321166	2.561609	4.685802	0.000000	-10.000000	-0.033333	4.966667	685.166687	1023.000000	1023.000000	2046.000000
21.920000	0.025810	15.253831	0.199411	5.748589	4.797022	4.508809	0.000000	-10.000000	-0.050000	4.483334	687.500000	1023.000000	1023.000000	2046.000000
21.940001	0.021374	12.632175	2.424529	5.217383	0.880179	4.110084	0.000000	-10.000000	-0.041667	4.500000	688.833313	1023.000000	1023.000000	2046.000000
21.959999	0.024558	14.513575	0.449156	5.701178	3.986338	4.376903	0.000000	-10.000000	-0.033333	4.516667	690.166687	1023.000000	1023.000000	2046.000000
21.980000	0.022530	13.314955	0.514334	5.838387	3.284599	3.677635	0.000000	-10.000000	-0.025000	4.383334	691.166687	1023.000000	1023.000000	2046.000000
22.000000	0.022209	13.125341	1.896755	5.359332	1.376348	4.492906	0.000000	-10.000000	-0.016667	4.016667	692.166687	1023.000000	1023.000000	2046.000000
22.020000	0.025893	15.303007	0.158998	6.066266	4.485046	4.592697	0.000000	-10.000000	-0.016667	3.050000	693.666687	1023.000000	1023.000000	2046.000000
22.040001	0.021900	12.942721	1.427879	5.944304	1.869420	3.701118	0.000000	-10.000000	-0.008333	1.633333	694.833313	1023.000000	1023.000000	2046.000000
22.059999	0.024096	14.240661	1.342845	5.920268	2.357913	4.619635	0.000000	-10.000000	-0.016667	0.200000	695.666687	1023.000000	1023.000000	2046.000000
22.080000	0.027612	16.318789	0.255668	6.465118	4.664064	4.933938	0.000000	-10.000000	-0.008333	-1.050000	696.000000	1023.000000	1023.000000	2046.000000
22.100000	0.023750	14.036085	2.084774	6.263638	1.532305	4.155369	0.000000	-10.000000	-0.008333	-2.100000	696.000000	1023.000000	1023.000000	2046.000000
22.120001	0.026586	15.712459	1.584566	6.357868	2.783614	4.986410	0.000000	-10.000000	0.000000	-3.100000	696.000000	1023.000000	1023.000000	2046.000000
22.139999	0.030301	17.907610	0.747164	6.695020	4.984161	5.481265	0.000000	-10.000000	0.000000	-4.283333	696.000000	1023.000000	1023.000000	2046.000000
22.160000	0.026225	15.498792	2.192580	6.374993	2.341214	4.590005	0.000000	-10.000000	0.000000	-5.150000	696.000000	1023.000000	1023.000000	2046.000000
22.180000	0.027752	16.401667	2.447471	6.033909	2.450087	5.470200	0.000000	-10.000000	0.016667	-6.150000	696.000000	1023.000000	1023.000000	2046.000000
22.200001	0.030251	17.878368	1.059070	6.218705	5.071650	5.528945	0.000000	-10.000000	0.033333	-7.200000	696.000000	1023.000000	1023.000000	2046.000000
22.219999	0.025345	14.978673	1.828888	5.729543	3.013689	4.406554	0.000000	-10.000000	0.050000	-8.366667	696.000000	1023.000000	1023.000000	2046.000000
22.240000	0.024352	14.391785	2.698437	5.185820	1.715744	4.791784	0.000000	-10.000000	0.058333	-9.416667	696.000000	1023.000000	1023.000000	2046.000000
22.260000	0.025968	15.347139	0.799411	5.330283	4.558173	4.659272	0.000000	-10.000000	0.066667	-9.816667	696.000000	1023.000000	1023.000000	2046.000000
22.280001	0.023831	14.083889	0.609603	5.048662	4.135853	4.289771	0.000000	-10.000000	0.066667	-10.200001	688.666687	1023.000000	1023.000000	2046.000000
22.299999	0.021431	12.665915	2.658901	4.595700	1.101955	4.309360	0.000000	-10.000000	0.058333	-10.283334	680.166687	1023.000000	1023.000000	2046.000000
22.320000	0.024884	14.706219	0.849757	5.020115	4.258969	4.577378	0.000000	-10.000000	0.050000	-10.433333	670.500000	1023.000000	1023.000000	2046.000000
22.340000	0.024604	14.541252	0.791687	5.084671	4.236555	4.428339	0.000000	-10.000000	0.050000	-10.450000	665.833313	1023.000000	1023.000000	2046.000000
22.360001	0.023502	13.889950	3.093900	4.890799	1.384647	4.520604	0.000000	-10.000000	0.050000	-10.483334	662.333313	1023.000000	1023.000000	2046.000000
22.379999	0.027606	16.315018	1.480791	5.389703	4.562600	4.881923	0.000000	-10.000000	0.050000	-10.200000	657.666687	1023.000000	1023.000000	2046.000000
22.400000	0.028927	17.095646	1.383367	5.565446	5.058155	5.088679	0.000000	-10.000000	0.050000	-9.866667	654.166687	1023.000000	1023.000000	2046.000000
22.420000	0.026617	15.730425	3.713487	5.379543	1.845565	4.791830	0.000000	-10.000000	0.050000	-9.533333	650.666687	1023.000000	1023.000000	2046.000000
22.440001	0.029664	17.531712	2.207963	5.696474	4.384821	5.242454	0.000000	-10.000000	0.050000	-9.500000	647.500000	1023.000000	1023.000000	2046.000000
22.459999	0.031887	18.845501	1.648732	5.827712	5.686141	5.682915	0.000000	-10.000000	0.050000	-9.550000	645.500000	1023.000000	1023.000000	2046.000000
22.480000	0.027531	16.270899	3.327619	5.572301	2.576123	4.794857	0.000000	-10.000000	0.058333	-9.900001	642.333313	1023.000000	1023.000000	2046.000000
22.500000	0.030337	17.929340	2.865183	5.931953	3.767785	5.364418	0.000000	-10.000000	0.075000	-10.600000	640.166687	1023.000000	1023.000000	2046.000000
22.520000	0.033594	19.853859	2.184635	6.204147	5.596680	5.868398	0.000000	-10.000000	0.091667	-11.633333	636.666687	1023.000000	1023.000000	2046.000000
22.540001	0.030490	18.019510	2.638354	6.073363	4.314164	4.993630	0.000000	-10.000000	0.116667	-13.083333	631.333313	1023.000000	1023.000000	2046.000000
22.559999	0.029002	17.140446	3.954514	5.617058	2.435461	5.133413	0.000000	-10.000000	0.133333	-14.133333	627.000000	1023.000000	1023.000000	2046.000000
22.580000	0.028263	16.703526	1.785990	5.333530	4.896852	4.687155	0.000000	-10.000000	0.158333	-15.083334	622.333313	1023.000000	1023.000000	2046.000000
22.600000	0.021389	12.640714	1.193170	4.528735	3.553668	3.365141	0.000000	-10.000000	0.175000	-15.500000	618.833313	1023.000000	1023.000000	2046.000000
22.620001	0.016555	9.783911	1.999106	3.748893	0.892042	3.143869	0.000000	-10.000000	0.183333	-16.033333	611.666687	1023.000000	1023.000000	2046.000000
22.639999	0.015921	9.409140	-0.112789	3.712274	2.944075	2.865579	0.000000	-10.000000	0.191667	-16.350000	604.500000	1023.000000	1023.000000	2046.000000
22.660000	0.014475	8.554749	-0.739451	3.627446	3.053844	2.612909	0.000000	-10.000000	0.191667	-16.483334	599.166687	1023.000000	1023.000000	2046.000000
22.680000	0.009977	5.896519	0.965094	3.266756	-0.189284	1.853953	0.000000	-10.000000	0.200000	-16.366667	595.500000	1023.000000	1023.000000	2046.000000
22.700001	0.011547	6.824435	-0.441913	3.447737	1.675164	2.143447	0.000000	-10.000000	0.200000	-16.300001	591.833313	1023.000000	1023.000000	2046.000000
22.719999	0.012320	7.280908	-1.179480	3.464561	2.674192	2.321635	0.000000	-10.000000	0.200000	-16.216667	586.333313	1023.000000	1023.000000	2046.000000
22.740000	0.007799	4.609221	0.391937	3.163171	-0.355719	1.409832	0.000000	-10.000000	0.208333	-16.650000	579.000000	1023.000000	1023.000000	2046.000000
22.760000	0.009548	5.642884	-0.544593	3.223577	0.966772	1.997128	0.000000	-10.000000	0.216667	-17.016666	573.333313	1023.000000	1023.000000	2046.000000
22.780001	0.011351	6.708674	-1.267093	3.330094	2.313422	2.332250	0.000000	-10.000000	0.216667	-17.600000	565.833313	1023.000000	1023.000000	2046.000000
22.799999	0.007902	4.669854	-0.631613	3.233203	0.644553	1.423711	0.000000	-10.000000	0.216667	-17.833334	560.166687	1023.000000	1023.000000	2046.000000
22.820000	0.008095	4.783855	0.528469	3.089689	-0.718653	1.884351	0.000000	-10.000000	0.216667	-18.066668	554.500000	1023.000000	1023.000000	2046.000000
22.840000	0.010354	6.119225	-0.893295	3.401747	1.555706	2.055067	0.000000	-10.000000	0.233333	-18.266666	548.166687	1023.000000	1023.000000	2046.000000
22.860001	0.011687	6.907003	-1.206068	3.418520	2.384290	2.310261	0.000000	-10.000000	0.241667	-18.433334	543.833313	1023.000000	1023.000000	2046.000000
22.879999	0.008484	5.014065	0.698027	2.991859	-0.449828	1.774007	0.000000	-10.000000	0.250000	-18.783333	535.500000	1023.000000	1023.000000	2046.000000
22.900000	0.010683	6.313648	-0.230159	2.978692	1.160022	2.405092	0.000000	-10.000000	0.250000	-18.966667	531.500000	1023.000000	1023.000000	2046.000000
22.920000	0.012157	7.184899	-0.845324	2.916080	2.494309	2.619835	0.000000	-10.000000	0.241667	-19.133333	525.500000	1023.000000	1023.000000	2046.000000
22.940001	0.007203	4.257231	0.280318	2.286503	0.200700	1.489709	0.000000	-10.000000	0.241667	-19.283333	519.166687	1023.000000	1023.000000	2046.000000
22.959999	0.007578	4.478666	0.194388	1.974571	0.398798	1.910909	0.000000	-10.000000	0.241667	-19.433334	512.833313	1023.000000	1023.000000	2046.000000
22.980000	0.007742	4.575520	-0.961099	1.859659	1.939666	1.737294	0.000000	-10.000000	0.250000	-19.783333	506.166656	1023.000000	1023.000000	2046.000000
23.000000	0.004017	2.374126	-1.125798	1.389201	1.294688	0.816035	0.000000	-10.000000	0.241667	-19.933334	501.666656	1023.000000	1023.000000	2046.000000
23.020000	0.002576	1.522611	0.196113	0.832671	-0.651252	1.145078	0.000000	-10.000000	0.258333	-20.150000	495.000000	1023.000000	1023.000000	2046.000000
23.040001	0.003974	2.348527	-1.378415	0.990013	1.535511	1.201418	0.000000	-10.000000	0.275000	-20.316668	486.000000	1023.000000	1023.000000	2046.000000
23.059999	0.002351	1.389439	-1.400985	0.887856	1.276129	0.626438	0.000000	-10.000000	0.300000	-20.516666	479.166656	1023.000000	1023.000000	2046.000000
23.080000	0.001802	1.064895	0.277147	0.617117	-0.767701	0.938332	0.000000	-10.000000	0.308333	-20.466667	472.333344	1023.000000	1023.000000	2046.000000
23.100000	0.004359	2.576102	-1.036618	1.007646	1.495155	1.109917	0.000000	-10.000000	0.325000	-20.416666	468.000000	1023.000000	1023.000000	2046.000000
23.120001	0.003973	2.347859	-0.955067	1.041102	1.559268	0.702556	0.000000	-10.000000	0.333333	-20.316668	461.333344	1023.000000	1023.000000	2046.000000
23.139999	0.003879	2.292259	0.920145	0.771091	-0.464025	1.065048	0.000000	-10.000000	0.333333	-20.433334	454.500000	1023.000000	1023.000000	2046.000000
23.160000	0.005893	3.482759	-0.402674	1.148884	1.487168	1.249382	0.000000	-10.000000	0.325000	-20.433334	447.500000	1023.000000	1023.000000	2046.000000
23.180000	0.007754	4.582765	-0.790755	1.327431	2.488458	1.557631	0.000000	-10.000000	0.316667	-20.416668	440.666656	1023.000000	1023.000000	2046.000000
23.200001	0.004217	2.492002	0.637125	0.909073	0.111458	0.834346	0.000000	-10.000000	0.325000	-20.450001	433.833344	1023.000000	1023.000000	2046.000000
23.219999	0.005975	3.531243	0.173342	0.929832	0.888105	1.539964	0.000000	-10.000000	0.325000	-20.600000	427.166656	1023.000000	1023.000000	2046.000000
23.240000	0.007715	4.559448	-0.314706	1.404615	1.920352	1.549187	0.000000	-10.000000	0.341667	-20.966667	418.000000	1023.000000	1023.000000	2046.000000
23.260000	0.007675	4.535975	-0.461038	1.454352	2.208859	1.333801	0.000000	-10.000000	0.341667	-21.250000	411.166656	1023.000000	1023.000000	2046.000000
23.280001	0.005046	2.982216	1.297025	0.945812	-0.214452	0.953832	0.000000	-10.000000	0.350000	-21.566666	404.000000	1023.000000	1023.000000	2046.000000
23.299999	0.004236	2.503764	-0.173626	0.897669	1.094873	0.684848	0.000000	-10.000000	0.350000	-21.700001	399.166656	1023.000000	1023.000000	2046.000000
23.320000	0.002585	1.527515	-0.941840	0.569230	1.484033	0.416092	0.000000	-10.000000	0.350000	-21.966667	391.833344	1023.000000	1023.000000	2046.000000
23.340000	-0.004283	-2.531479	-1.281161	-0.369179	0.048069	-0.929207	0.000000	-10.000000	0.341667	-21.833334	382.166656	1023.000000	1023.000000	2046.000000
23.360001	-0.007329	-4.331364	-0.888578	-0.977360	-1.456542	-1.008884	0.000000	-10.000000	0.333333	-21.733334	374.833344	1023.000000	1023.000000	2046.000000
23.379999	-0.009147	-5.405770	-2.506377	-0.869284	-0.481198	-1.548911	0.000000	-10.000000	0.333333	-21.466667	367.500000	1023.000000	1023.000000	2046.000000
23.400000	-0.008965	-5.298164	-3.128419	-0.808420	0.085551	-1.446876	0.000000	-10.000000	0.325000	-21.283333	362.666656	1023.000000	1023.000000	2046.000000
23.420000	-0.013950	-8.244510	-2.247971	-1.418721	-2.192776	-2.385041	0.000000	-10.000000	0.325000	-20.966667	355.500000	1023.000000	1023.000000	2046.000000
23.440001	-0.013278	-7.847064	-2.395493	-1.413554	-2.024356	-2.013661	0.000000	-10.000000	0.325000	-20.700001	348.500000	1023.000000	1023.000000	2046.000000
23.459999	-0.013051	-7.713013	-3.351511	-1.126393	-1.069952	-2.165157	0.000000	-10.000000	0.325000	-20.516666	341.500000	1023.000000	1023.000000	2046.000000
23.480000	-0.013276	-7.846301	-3.765426	-1.259738	-0.763036	-2.058101	0.000000	-10.000000	0.325000	-20.600000	334.666656	1023.000000	1023.000000	2046.000000
23.500000	-0.016954	-10.019729	-2.609860	-1.768026	-2.982597	-2.659245	0.000000	-10.000000	0.316667	-20.700001	327.833344	1023.000000	1023.000000	2046.000000
23.520000	-0.015230	-9.000689	-3.079598	-1.600136	-2.157796	-2.163159	0.000000	-10.000000	0.316667	-20.716667	321.000000	1023.000000	1023.000000	2046.000000
23.540001	-0.014259	-8.427320	-3.672404	-1.211185	-1.392472	-2.151259	0.000000	-10.000000	0.308333	-20.266666	311.833344	1023.000000	1023.000000	2046.000000
23.559999	-0.014126	-8.348485	-3.873189	-1.297065	-1.166414	-2.011817	0.000000	-10.000000	0.300000	-19.783335	305.000000	1023.000000	1023.000000	2046.000000
23.580000	-0.016297	-9.631758	-2.350070	-1.746145	-3.224250	-2.311293	0.000000	-10.000000	0.283333	-19.350000	298.333344	1023.000000	1023.000000	2046.000000
23.600000	-0.014027	-8.289709	-3.301371	-1.463116	-1.637341	-1.887882	0.000000	-10.000000	0.258333	-19.083334	294.000000	1023.000000	1023.000000	2046.000000
23.620001	-0.011465	-6.775780	-3.354112	-1.306695	-0.800088	-1.314884	0.000000	-10.000000	0.225000	-18.900000	287.666656	1023.000000	1023.000000	2046.000000
23.639999	-0.014862	-8.783573	-2.642186	-1.918008	-2.223052	-2.000328	0.000000	-10.000000	0.216667	-18.566666	281.500000	1023.000000	1023.000000	2046.000000
23.660000	-0.013751	-8.127105	-2.416665	-2.043818	-2.060236	-1.606385	0.000000	-10.000000	0.208333	-18.333334	275.500000	1023.000000	1023.000000	2046.000000
23.680000	-0.013673	-8.080531	-3.121647	-1.942729	-1.110075	-1.906079	0.000000	-10.000000	0.216667	-18.050001	269.500000	1023.000000	1023.000000	2046.000000
23.700001	-0.015370	-9.083629	-3.502422	-2.426989	-1.042139	-2.112079	0.000000	-10.000000	0.200000	-17.900002	263.500000	1023.000000	1023.000000	2046.000000
23.719999	-0.018342	-10.839950	-2.002706	-3.136708	-3.221753	-2.478783	0.000000	-10.000000	0.191667	-17.650002	257.500000	1023.000000	1023.000000	2046.000000
23.740000	-0.018346	-10.842510	-3.499400	-2.992886	-1.617394	-2.732831	0.000000	-10.000000	0.183333	-17.183334	249.500000	1023.000000	1023.000000	2046.000000
23.760000	-0.017015	-10.055680	-3.756490	-3.037967	-0.983401	-2.277822	0.000000	-10.000000	0.191667	-16.833334	243.500000	1023.000000	1023.000000	2046.000000
23.780001	-0.021397	-12.645521	-2.650995	-3.654254	-3.231614	-3.108658	0.000000	-10.000000	0.200000	-16.500000	237.833328	1023.000000	1023.000000	2046.000000
23.799999	-0.019388	-11.458358	-3.179794	-3.462079	-2.149826	-2.666658	0.000000	-10.000000	0.200000	-16.433334	234.166672	1023.000000	1023.000000	2046.000000
23.820000	-0.017919	-10.590119	-3.460241	-3.030638	-1.406265	-2.692975	0.000000	-10.000000	0.191667	-16.466667	228.833328	1023.000000	1023.000000	2046.000000
23.840000	-0.017376	-10.269167	-3.416606	-3.103208	-1.285982	-2.463371	0.000000	-10.000000	0.191667	-16.366667	221.500000	1023.000000	1023.000000	2046.000000
23.860001	-0.019040	-11.252479	-1.653268	-3.470617	-3.463992	-2.664601	0.000000	-10.000000	0.191667	-16.183334	216.166672	1023.000000	1023.000000	2046.000000
23.879999	-0.016214	-9.582721	-2.689960	-2.951563	-1.561804	-2.379394	0.000000	-10.000000	0.183333	-15.766667	210.666672	1023.000000	1023.000000	2046.000000
23.900000	-0.013207	-7.805087	-2.690383	-2.531014	-0.727824	-1.855865	0.000000	-10.000000	0.166667	-15.483334	207.166672	1023.000000	1023.000000	2046.000000
23.920000	-0.014736	-8.709262	-2.546024	-2.737392	-1.401509	-2.024337	0.000000	-10.000000	0.150000	-15.150001	202.000000	1023.000000	1023.000000	2046.000000
23.940001	-0.015901	-9.397365	-1.242103	-3.127933	-3.109798	-1.917531	0.000000	-10.000000	0.158333	-15.133333	195.333328	1023.000000	1023.000000	2046.000000
23.959999	-0.014404	-8.512500	-2.655950	-2.495840	-1.282493	-2.078218	0.000000	-10.000000	0.166667	-15.266666	190.333328	1023.000000	1023.000000	2046.000000
23.980000	-0.011059	-6.535999	-2.545006	-2.153852	-0.455629	-1.381512	0.000000	-10.000000	0.183333	-15.550000	185.166672	1023.000000	1023.000000	2046.000000
24.000000	-0.014639	-8.651507	-1.600328	-2.501350	-2.384243	-2.165586	0.000000	-10.000000	0.191667	-15.800000	181.666672	1023.000000	1023.000000	2046.000000
24.020000	-0.014568	-8.609500	-1.346605	-2.731491	-2.584114	-1.947290	0.000000	-10.000000	0.191667	-15.950001	176.333328	1023.000000	1023.000000	2046.000000
24.040001	-0.016021	-9.468163	-2.744767	-2.584083	-1.440526	-2.698786	0.000000	-10.000000	0.183333	-16.200001	171.000000	1023.000000	1023.000000	2046.000000
24.059999	-0.017818	-10.530452	-3.344192	-3.031800	-1.291762	-2.862699	0.000000	-10.000000	0.183333	-16.100000	165.666672	1023.000000	1023.000000	2046.000000
24.080000	-0.025334	-14.972298	-2.403514	-4.105789	-4.480896	-3.982100	0.000000	-10.000000	0.175000	-16.066668	160.333328	1023.000000	1023.000000	2046.000000
24.100000	-0.026112	-15.432050	-3.998242	-4.114049	-3.318504	-4.001256	0.000000	-10.000000	0.166667	-15.500000	155.000000	1023.000000	1023.000000	2046.000000
24.120001	-0.025483	-15.060681	-4.807681	-3.767701	-2.415040	-4.070260	0.000000	-10.000000	0.158333	-15.250000	149.666672	1023.000000	1023.000000	2046.000000
24.139999	-0.029888	-17.663790	-4.529578	-4.257617	-4.101384	-4.775211	0.000000	-10.000000	0.166667	-15.016667	144.500000	1023.000000	1023.000000	2046.000000
24.160000	-0.031055	-18.353487	-3.837487	-4.688335	-5.376276	-4.451387	0.000000	-10.000000	0.175000	-15.066667	139.500000	1023.000000	1023.000000	2046.000000
24.180000	-0.030783	-18.192688	-5.452638	-4.187874	-3.670730	-4.881447	0.000000	-10.000000	0.166667	-15.016666	134.500000	1023.000000	1023.000000	2046.000000
24.200001	-0.029244	-17.283089	-5.795982	-4.073030	-2.963141	-4.450935	0.000000	-10.000000	0.158333	-14.966666	129.500000	1023.000000	1023.000000	2046.000000
24.219999	-0.034275	-20.256618	-4.235599	-4.747696	-6.135424	-5.137900	0.000000	-10.000000	0.150000	-14.916667	124.500000	1023.000000	1023.000000	2046.000000
24.240000	-0.032701	-19.326283	-5.443284	-4.574519	-4.652840	-4.655639	0.000000	-10.000000	0.150000	-14.683333	117.833336	1023.000000	1023.000000	2046.000000
24.260000	-0.029884	-17.661531	-5.965255	-4.047752	-3.300897	-4.347627	0.000000	-10.000000	0.150000	-14.466667	112.833336	1023.000000	1023.000000	2046.000000
24.280001	-0.033515	-19.807547	-4.994622	-4.461127	-5.411114	-4.940683	0.000000	-10.000000	0.150000	-14.250000	108.000000	1023.000000	1023.000000	2046.000000
24.299999	-0.032089	-18.964478	-4.928110	-4.542939	-5.305371	-4.188058	0.000000	-10.000000	0.150000	-14.100000	104.833336	1023.000000	1023.000000	2046.000000
24.320000	-0.028761	-16.997454	-5.784738	-3.945390	-3.289796	-3.977530	0.000000	-10.000000	0.150000	-13.883334	100.166664	1023.000000	1023.000000	2046.000000
24.340000	-0.030648	-18.113045	-5.100715	-4.249606	-4.485055	-4.277669	0.000000	-10.000000	0.150000	-13.650001	94.000000	1023.000000	1023.000000	2046.000000
24.360001	-0.030498	-18.024414	-3.924405	-4.817455	-5.723110	-3.559443	0.000000	-10.000000	0.150000	-13.516666	89.500000	1023.000000	1023.000000	2046.000000
24.379999	-0.027346	-16.161491	-5.317220	-4.262168	-3.082902	-3.499201	0.000000	-10.000000	0.150000	-13.316667	85.000000	1023.000000	1023.000000	2046.000000
24.400000	-0.030390	-17.960402	-4.638871	-4.618293	-4.495409	-4.207829	0.000000	-10.000000	0.150000	-13.166667	82.166664	1023.000000	1023.000000	2046.000000
24.420000	-0.031509	-18.621662	-3.817314	-5.291168	-5.711746	-3.801435	0.000000	-10.000000	0.150000	-13.016666	77.666664	1023.000000	1023.000000	2046.000000
24.440001	-0.029842	-17.636608	-5.296345	-4.904055	-3.361996	-4.074211	0.000000	-10.000000	0.133333	-12.916667	73.333336	1023.000000	1023.000000	2046.000000
24.459999	-0.032182	-19.019823	-5.098626	-5.166639	-4.131016	-4.623542	0.000000	-10.000000	0.108333	-12.600000	69.000000	1023.000000	1023.000000	2046.000000
24.480000	-0.034810	-20.572847	-3.516319	-5.980283	-6.645022	-4.431224	0.000000	-10.000000	0.075000	-12.183333	65.000000	1023.000000	1023.000000	2046.000000
24.500000	-0.033295	-19.677057	-5.410582	-5.548333	-4.125311	-4.592832	0.000000	-10.000000	0.058333	-11.650001	61.000000	1023.000000	1023.000000	2046.000000
24.520000	-0.031310	-18.504204	-5.687948	-5.243946	-3.205475	-4.366834	0.000000	-10.000000	0.050000	-11.333334	57.000000	1023.000000	1023.000000	2046.000000
24.540001	-0.035581	-21.028156	-3.626476	-5.877851	-6.654293	-4.869536	0.000000	-10.000000	0.066667	-11.033334	53.000000	1023.000000	1023.000000	2046.000000
24.559999	-0.033285	-19.671232	-4.336617	-5.728016	-5.382012	-4.224587	0.000000	-10.000000	0.066667	-10.866667	49.333332	1023.000000	1023.000000	2046.000000
24.580000	-0.029786	-17.603313	-5.037056	-5.104492	-3.417567	-4.044199	0.000000	-10.000000	0.066667	-10.583334	45.666668	1023.000000	1023.000000	2046.000000
24.600000	-0.029321	-17.328865	-4.691074	-4.852705	-3.650371	-4.134714	0.000000	-10.000000	0.050000	-10.100000	42.333332	1023.000000	1023.000000	2046.000000
24.620001	-0.031362	-18.534924	-2.568003	-5.371188	-6.595300	-4.000432	0.000000	-10.000000	0.050000	-9.500000	38.833332	1023.000000	1023.000000	2046.000000
24.639999	-0.028596	-16.900110	-4.001256	-4.984341	-4.400067	-3.514445	0.000000	-10.000000	0.041667	-8.766667	35.666668	1023.000000	1023.000000	2046.000000
24.660000	-0.024946	-14.743187	-4.657255	-4.433284	-2.538048	-3.114600	0.000000	-10.000000	0.025000	-8.066667	32.666668	1023.000000	1023.000000	2046.000000
24.680000	-0.028644	-16.928631	-3.436045	-4.676834	-4.991713	-3.824040	0.000000	-10.000000	0.025000	-7.450000	30.000000	1023.000000	1023.000000	2046.000000
24.700001	-0.027304	-16.136820	-3.023357	-4.745323	-5.300396	-3.067744	0.000000	-10.000000	0.033333	-7.000000	27.666666	1023.000000	1023.000000	2046.000000
24.719999	-0.023631	-13.966029	-4.075868	-4.067572	-2.893080	-2.929510	0.000000	-10.000000	0.033333	-6.800000	25.166666	1023.000000	1023.000000	2046.000000
24.740000	-0.025333	-14.972044	-3.734103	-4.042904	-3.687943	-3.507094	0.000000	-10.000000	0.025000	-6.700000	22.833334	1023.000000	1023.000000	2046.000000
24.760000	-0.028941	-17.104303	-2.101735	-4.807427	-6.518394	-3.676749	0.000000	-10.000000	0.008333	-6.633334	20.500000	1023.000000	1023.000000	2046.000000
24.780001	-0.029416	-17.384863	-4.413860	-4.789666	-4.016341	-4.164995	0.000000	-10.000000	0.000000	-6.333333	18.500000	1023.000000	1023.000000	2046.000000
24.799999	-0.030298	-17.905828	-5.222094	-4.979080	-3.367347	-4.337308	0.000000	-10.000000	-0.008333	-5.933333	16.500000	1023.000000	1023.000000	2046.000000
24.820000	-0.038078	-22.504330	-3.872118	-5.783627	-7.277623	-5.570961	0.000000	-10.000000	-0.008333	-5.150000	14.500000	1023.000000	1023.000000	2046.000000
24.840000	-0.038443	-22.719782	-5.136271	-5.872414	-6.415598	-5.295497	0.000000	-10.000000	0.000000	-4.416667	12.666667	1023.000000	1023.000000	2046.000000
24.860001	-0.037682	-22.269773	-6.402846	-5.631022	-4.819726	-5.416179	0.000000	-10.000000	0.000000	-3.716667	11.000000	1023.000000	1023.000000	2046.000000
24.879999	-0.038456	-22.727535	-6.627391	-5.552556	-4.996624	-5.550964	0.000000	-10.000000	0.008333	-3.583333	9.666667	1023.000000	1023.000000	2046.000000
24.900000	-0.042971	-25.395872	-4.767523	-6.117661	-8.474539	-6.036149	0.000000	-10.000000	0.008333	-3.650000	8.500000	1023.000000	1023.000000	2046.000000
24.920000	-0.041163	-24.327139	-6.668937	-5.864843	-6.029820	-5.763540	0.000000	-10.000000	0.008333	-3.816667	7.333333	1023.000000	1023.000000	2046.000000
24.940001	-0.038636	-22.833618	-7.207642	-5.613525	-4.739575	-5.272875	0.000000	-10.000000	0.000000	-3.883333	6.000000	1023.000000	1023.000000	2046.000000
24.959999	-0.043365	-25.628519	-5.811053	-5.949688	-7.705989	-6.161788	0.000000	-10.000000	0.000000	-3.916667	4.666667	1023.000000	1023.000000	2046.000000
24.980000	-0.041997	-24.820251	-5.927352	-5.946872	-7.481574	-5.464453	0.000000	-10.000000	0.008333	-3.883333	3.333333	1023.000000	1023.000000	2046.000000
25.000000	-0.039127	-23.123926	-7.209250	-5.519619	-5.161409	-5.233646	0.000000	-10.000000	0.008333	-3.783333	2.166667	1023.000000	1023.000000	2046.000000
25.020000	-0.038881	-22.978809	-6.946100	-5.399037	-5.468229	-5.165444	0.000000	-10.000000	0.008333	-3.500000	1.000000	1023.000000	1023.000000	2046.000000
25.040001	-0.041553	-24.557730	-4.860028	-5.770792	-8.509498	-5.417411	0.000000	-10.000000	0.000000	-2.983333	0.166667	1023.000000	1023.000000	2046.000000
25.059999	-0.037780	-22.328222	-6.535470	-5.384079	-5.546111	-4.862563	0.000000	-10.000000	0.000000	-2.350000	-0.500000	1023.000000	1023.000000	2046.000000
25.080000	-0.035169	-20.784630	-6.535739	-5.300637	-4.616515	-4.331738	0.000000	-10.000000	-0.008333	-1.550000	-0.833333	1023.000000	1023.000000	2046.000000
25.100000	-0.038204	-22.578812	-4.125480	-5.814193	-7.985588	-4.653550	0.000000	-10.000000	-0.016667	-0.483333	-1.000000	1023.000000	1023.000000	2046.000000
25.120001	-0.034639	-20.471560	-5.942722	-5.478733	-4.725017	-4.325087	0.000000	-10.000000	-0.025000	1.016667	-1.000000	1023.000000	1023.000000	2046.000000
25.139999	-0.034235	-20.232840	-5.742201	-5.565681	-4.609850	-4.315107	0.000000	-10.000000	-0.033333	3.000000	-1.000000	1023.000000	1023.000000	2046.000000
25.160000	-0.037955	-22.431269	-3.777729	-6.017571	-7.625656	-5.010314	0.000000	-10.000000	-0.058333	5.333333	-1.000000	1023.000000	1023.000000	2046.000000
25.180000	-0.035699	-21.097982	-5.527235	-5.894198	-4.918159	-4.758390	0.000000	-10.000000	-0.083333	7.883334	-1.000000	1023.000000	1023.000000	2046.000000
25.200001	-0.034562	-20.426285	-5.782506	-5.923608	-4.169465	-4.550706	0.000000	-10.000000	-0.116667	10.316668	-1.000000	1023.000000	1023.000000	2046.000000
25.219999	-0.038106	-22.520912	-3.624380	-6.285758	-7.506701	-5.104074	0.000000	-10.000000	-0.150000	12.566667	-1.000000	1023.000000	1023.000000	2046.000000
25.240000	-0.035117	-20.753916	-5.431735	-5.932490	-4.628640	-4.761050	0.000000	-10.000000	-0.183333	14.383333	-1.000000	1023.000000	1023.000000	2046.000000
25.260000	-0.032086	-18.962904	-5.424770	-5.718715	-3.719953	-4.099466	0.000000	-10.000000	-0.216667	15.733334	3.166667	1023.000000	1023.000000	2046.000000
25.280001	-0.035341	-20.886482	-3.448910	-5.870308	-6.695332	-4.871933	0.000000	-10.000000	-0.225000	16.783333	12.000000	1023.000000	1023.000000	2046.000000
25.299999	-0.031439	-18.580706	-4.106324	-5.409756	-4.942529	-4.122097	0.000000	-10.000000	-0.258333	17.483334	22.833334	1023.000000	1023.000000	2046.000000
25.320000	-0.026917	-15.907651	-4.380715	-4.975657	-3.139892	-3.411386	0.000000	-10.000000	-0.275000	18.650000	31.500000	1023.000000	1023.000000	2046.000000
25.340000	-0.027475	-16.237717	-3.487427	-4.798232	-4.192400	-3.759658	0.000000	-10.000000	-0.300000	19.633333	37.500000	1023.000000	1023.000000	2046.000000
25.360001	-0.026570	-15.702890	-2.077661	-4.675244	-5.560766	-3.389220	0.000000	-10.000000	-0.325000	21.033333	43.833332	1023.000000	1023.000000	2046.000000
25.379999	-0.022971	-13.575677	-3.656394	-4.182155	-2.760855	-2.976273	0.000000	-10.000000	-0.358333	21.666668	50.666668	1023.000000	1023.000000	2046.000000
25.400000	-0.022016	-13.011422	-3.402604	-4.101542	-2.795048	-2.712229	0.000000	-10.000000	-0.391667	22.166668	57.833332	1023.000000	1023.000000	2046.000000
25.420000	-0.022765	-13.454056	-1.407871	-3.956804	-5.243884	-2.845497	0.000000	-10.000000	-0.391667	22.416668	65.166664	1023.000000	1023.000000	2046.000000
25.440001	-0.018645	-11.018927	-2.948786	-3.360786	-2.417778	-2.291576	0.000000	-10.000000	-0.383333	22.600000	72.500000	1023.000000	1023.000000	2046.000000
25.459999	-0.015474	-9.145397	-2.838529	-2.897308	-1.565109	-1.844452	0.000000	-10.000000	-0.383333	22.549999	80.166664	1023.000000	1023.000000	2046.000000
25.480000	-0.019453	-11.496803	-0.949451	-3.092873	-4.622308	-2.832171	0.000000	-10.000000	-0.358333	22.250000	87.666664	1023.000000	1023.000000	2046.000000
25.500000	-0.018772	-11.094375	-2.558522	-3.144329	-2.679461	-2.712062	0.000000	-10.000000	-0.366667	22.083334	95.166664	1023.000000	1023.000000	2046.000000
25.520000	-0.018876	-11.155633	-3.247133	-3.346557	-1.750725	-2.811218	0.000000	-10.000000	-0.366667	22.233334	102.500000	1023.000000	1023.000000	2046.000000
25.540001	-0.025648	-15.157828	-2.090676	-3.895337	-5.007673	-4.164143	0.000000	-10.000000	-0.408333	22.533333	110.000000	1023.000000	1023.000000	2046.000000
25.559999	-0.025212	-14.900472	-3.915049	-3.876428	-3.336663	-3.772331	0.000000	-10.000000	-0.408333	22.850000	117.500000	1023.000000	1023.000000	2046.000000
25.580000	-0.024276	-14.346904	-4.572676	-3.693687	-2.474270	-3.606272	0.000000	-10.000000	-0.425000	23.100000	125.166664	1023.000000	1023.000000	2046.000000
25.600000	-0.027920	-16.500929	-2.856439	-3.932543	-5.518252	-4.193696	0.000000	-10.000000	-0.416667	23.366667	132.666672	1023.000000	1023.000000	2046.000000
25.620001	-0.025712	-15.195740	-4.481675	-3.588894	-3.313761	-3.811409	0.000000	-10.000000	-0.416667	23.716667	140.333328	1023.000000	1023.000000	2046.000000
25.639999	-0.024445	-14.446756	-4.757934	-3.304492	-2.661949	-3.722381	0.000000	-10.000000	-0.400000	24.050001	148.000000	1023.000000	1023.000000	2046.000000
25.660000	-0.026100	-15.424841	-2.914991	-3.479662	-5.292456	-3.737731	0.000000	-10.000000	-0.400000	24.183334	156.000000	1023.000000	1023.000000	2046.000000
25.680000	-0.023348	-13.798522	-4.489265	-3.016535	-2.917282	-3.375439	0.000000	-10.000000	-0.400000	24.116667	164.000000	1023.000000	1023.000000	2046.000000
25.700001	-0.022294	-13.175614	-4.422820	-2.788080	-2.667793	-3.296921	0.000000	-10.000000	-0.400000	24.016666	172.000000	1023.000000	1023.000000	2046.000000
25.719999	-0.023119	-13.663423	-2.750026	-2.896576	-4.859467	-3.157353	0.000000	-10.000000	-0.400000	23.966667	180.166672	1023.000000	1023.000000	2046.000000
25.740000	-0.020458	-12.090512	-4.053442	-2.361772	-2.900558	-2.774740	0.000000	-10.000000	-0.416667	24.083334	188.500000	1023.000000	1023.000000	2046.000000
25.760000	-0.016490	-9.745570	-4.073454	-1.937993	-1.679572	-2.054551	0.000000	-10.000000	-0.425000	23.933334	196.833328	1023.000000	1023.000000	2046.000000
25.780001	-0.018863	-11.148065	-2.368088	-2.117705	-4.035105	-2.627168	0.000000	-10.000000	-0.425000	24.033333	205.000000	1023.000000	1023.000000	2046.000000
25.799999	-0.015241	-9.007506	-3.009952	-1.849012	-2.441011	-1.707532	0.000000	-10.000000	-0.408333	24.050001	213.000000	1023.000000	1023.000000	2046.000000
25.820000	-0.011320	-6.689947	-3.093533	-1.536936	-1.013524	-1.045954	0.000000	-10.000000	-0.391667	24.066668	221.000000	1023.000000	1023.000000	2046.000000
25.840000	-0.013317	-7.870093	-2.131128	-1.740242	-2.266647	-1.732076	0.000000	-10.000000	-0.391667	23.800001	229.000000	1023.000000	1023.000000	2046.000000
25.860001	-0.011736	-6.935930	-1.528200	-1.940377	-2.479153	-0.988199	0.000000	-10.000000	-0.375000	23.400000	237.000000	1023.000000	1023.000000	2046.000000
25.879999	-0.010780	-6.370830	-2.549366	-1.644176	-0.902009	-1.275279	0.000000	-10.000000	-0.366667	23.133333	244.666672	1023.000000	1023.000000	2046.000000
25.900000	-0.009297	-5.494787	-2.567760	-1.630134	-0.272217	-1.024675	0.000000	-10.000000	-0.366667	22.716667	252.333328	1023.000000	1023.000000	2046.000000
25.920000	-0.013029	-7.700001	-1.159156	-2.072181	-2.663201	-1.805462	0.000000	-10.000000	-0.375000	22.683334	259.833344	1023.000000	1023.000000	2046.000000
25.940001	-0.011053	-6.532391	-1.895786	-1.928484	-1.528771	-1.179349	0.000000	-10.000000	-0.391667	22.800001	267.500000	1023.000000	1023.000000	2046.000000
25.959999	-0.008247	-4.874118	-2.276855	-1.477714	-0.303883	-0.815667	0.000000	-10.000000	-0.408333	23.100000	275.166656	1023.000000	1023.000000	2046.000000
25.980000	-0.008917	-5.269748	-1.841316	-1.492803	-0.818835	-1.116794	0.000000	-10.000000	-0.433333	23.200001	282.833344	1023.000000	1023.000000	2046.000000
26.000000	-0.007573	-4.475913	-0.556666	-1.502103	-1.929705	-0.487438	0.000000	-10.000000	-0.433333	23.433334	290.500000	1023.000000	1023.000000	2046.000000
26.020000	-0.004618	-2.729212	-1.566164	-0.730256	-0.038650	-0.394142	0.000000	-10.000000	-0.416667	23.683334	298.166656	1023.000000	1023.000000	2046.000000
26.040001	-0.000214	-0.126755	-1.290308	-0.220654	0.955495	0.428712	0.000000	-10.000000	-0.416667	24.016666	306.000000	1023.000000	1023.000000	2046.000000
26.059999	-0.001738	-1.027262	0.114481	-0.278509	-0.795829	-0.067405	0.000000	-10.000000	-0.433333	24.200001	314.000000	1023.000000	1023.000000	2046.000000
26.080000	0.001451	0.857341	0.364573	0.013798	-0.301226	0.780195	0.000000	-10.000000	-0.450000	24.583334	322.000000	1023.000000	1023.000000	2046.000000
26.100000	0.003132	1.851234	-0.419571	0.659140	0.942076	0.669590	0.000000	-10.000000	-0.450000	25.216667	330.166656	1023.000000	1023.000000	2046.000000
26.120001	0.007022	4.150239	-0.280394	1.073726	1.831044	1.525862	0.000000	-10.000000	-0.433333	25.666668	338.500000	1023.000000	1023.000000	2046.000000
26.139999	0.005759	3.403543	0.319321	1.008865	0.849796	1.225561	0.000000	-10.000000	-0.416667	25.900002	347.166656	1023.000000	1023.000000	2046.000000
26.160000	0.007356	4.347599	1.587060	1.306184	-0.085206	1.539561	0.000000	-10.000000	-0.416667	25.550001	355.833344	1023.000000	1023.000000	2046.000000
26.180000	0.010361	6.123432	0.731157	1.968464	1.530684	1.893127	0.000000	-10.000000	-0.425000	25.033333	364.500000	1023.000000	1023.000000	2046.000000
26.200001	0.013503	7.980405	0.728013	2.481361	2.406744	2.364288	0.000000	-10.000000	-0.416667	24.433332	372.833344	1023.000000	1023.000000	2046.000000
26.219999	0.009675	5.718137	1.169678	2.094363	1.132533	1.321563	0.000000	-10.000000	-0.383333	23.750000	381.000000	1023.000000	1023.000000	2046.000000
26.240000	0.007483	4.422538	1.492859	1.476965	0.254700	1.198014	0.000000	-10.000000	-0.391667	23.350000	389.000000	1023.000000	1023.000000	2046.000000
26.260000	0.005117	3.023881	-0.270315	1.539258	1.280884	0.474054	0.000000	-10.000000	-0.383333	23.183334	397.000000	1023.000000	1023.000000	2046.000000
26.280001	0.004971	2.937928	-0.902391	1.494200	1.552734	0.793385	0.000000	-10.000000	-0.383333	23.150000	404.833344	1023.000000	1023.000000	2046.000000
26.299999	0.000452	0.267246	-0.123647	1.060430	-0.647834	-0.021702	0.000000	-10.000000	-0.358333	23.250000	412.500000	1023.000000	1023.000000	2046.000000
26.320000	0.002265	1.338905	-0.907528	1.435471	0.405222	0.405739	0.000000	-10.000000	-0.375000	23.333334	420.166656	1023.000000	1023.000000	2046.000000
26.340000	0.004364	2.578908	-1.322291	1.748136	1.254281	0.898781	0.000000	-10.000000	-0.391667	23.483334	428.000000	1023.000000	1023.000000	2046.000000
26.360001	0.001820	1.075620	-0.038302	1.523093	-0.798571	0.389399	0.000000	-10.000000	-0.408333	23.900000	436.000000	1023.000000	1023.000000	2046.000000
26.379999	0.004076	2.408909	-1.155676	2.213328	0.807865	0.543392	0.000000	-10.000000	-0.408333	24.050001	444.000000	1023.000000	1023.000000	2046.000000
26.400000	0.006177	3.650420	-1.265638	2.449396	1.387605	1.079056	0.000000	-10.000000	-0.408333	24.116667	452.000000	1023.000000	1023.000000	2046.000000
26.420000	0.004591	2.713146	0.223769	2.209254	-0.694375	0.974498	0.000000	-10.000000	-0.391667	23.866667	460.000000	1023.000000	1023.000000	2046.000000
26.440001	0.007278	4.301246	-0.973249	2.911911	1.152896	1.209688	0.000000	-10.000000	-0.383333	23.666666	468.000000	1023.000000	1023.000000	2046.000000
26.459999	0.009996	5.907639	-0.950323	3.229744	1.779294	1.848923	0.000000	-10.000000	-0.375000	23.566668	476.000000	1023.000000	1023.000000	2046.000000
26.480000	0.009003	5.320730	0.700916	3.049228	-0.257812	1.828397	0.000000	-10.000000	-0.366667	23.400000	483.666656	1023.000000	1023.000000	2046.000000
26.500000	0.012200	7.209932	-0.356744	3.769912	1.732310	2.064454	0.000000	-10.000000	-0.375000	23.216667	491.333344	1023.000000	1023.000000	2046.000000
26.520000	0.014779	8.734218	-0.249520	3.954256	2.355399	2.674083	0.000000	-10.000000	-0.350000	22.816668	499.000000	1023.000000	1023.000000	2046.000000
26.540001	0.013967	8.254303	1.506637	3.572819	0.391224	2.783623	0.000000	-10.000000	-0.366667	22.366667	506.833344	1023.000000	1023.000000	2046.000000
26.559999	0.016876	9.973753	0.317045	4.123482	2.558030	2.975195	0.000000	-10.000000	-0.350000	22.150000	514.500000	1023.000000	1023.000000	2046.000000
26.580000	0.017885	10.569985	0.396693	4.035926	2.928378	3.208987	0.000000	-10.000000	-0.333333	21.800001	521.833313	1023.000000	1023.000000	2046.000000
26.600000	0.016560	9.786767	1.816690	3.493998	1.167829	3.308251	0.000000	-10.000000	-0.283333	21.566668	529.166687	1023.000000	1023.000000	2046.000000
26.620001	0.017880	10.566936	0.511733	3.947731	3.104355	3.003116	0.000000	-10.000000	-0.275000	21.016666	536.333313	1023.000000	1023.000000	2046.000000
26.639999	0.017796	10.517154	0.428085	3.826917	3.217869	3.044282	0.000000	-10.000000	-0.291667	20.783333	543.500000	1023.000000	1023.000000	2046.000000
26.660000	0.015853	9.369398	1.837776	3.303570	1.126829	3.101223	0.000000	-10.000000	-0.308333	20.549999	550.500000	1023.000000	1023.000000	2046.000000
26.680000	0.017803	10.521627	0.449028	3.910133	3.164121	2.998346	0.000000	-10.000000	-0.300000	20.416666	557.500000	1023.000000	1023.000000	2046.000000
26.700001	0.020532	12.134603	0.519011	4.148918	3.847838	3.618836	0.000000	-10.000000	-0.300000	20.316668	564.333313	1023.000000	1023.000000	2046.000000
26.719999	0.018895	11.166976	2.210436	3.825050	1.604179	3.527311	0.000000	-10.000000	-0.291667	20.066668	571.166687	1023.000000	1023.000000	2046.000000
26.740000	0.022947	13.561955	1.098285	4.670147	3.917083	3.876441	0.000000	-10.000000	-0.291667	20.033333	577.833313	1023.000000	1023.000000	2046.000000
26.760000	0.024628	14.555418	1.426362	4.928626	4.155265	4.045166	0.000000	-10.000000	-0.291667	19.883333	584.666687	1023.000000	1023.000000	2046.000000
26.780001	0.026138	15.447267	2.890983	4.824012	2.877759	4.854512	0.000000	-10.000000	-0.300000	19.966667	591.333313	1023.000000	1023.000000	2046.000000
26.799999	0.030679	18.131527	1.972992	5.759779	5.249339	5.149417	0.000000	-10.000000	-0.300000	20.183334	598.000000	1023.000000	1023.000000	2046.000000
26.820000	0.028741	16.986219	2.768671	5.712963	3.904000	4.600587	0.000000	-10.000000	-0.308333	20.333334	604.666687	1023.000000	1023.000000	2046.000000
26.840000	0.030604	18.086687	3.383441	5.648392	3.561620	5.493234	0.000000	-10.000000	-0.316667	20.516666	611.500000	1023.000000	1023.000000	2046.000000
26.860001	0.033834	19.995811	2.288791	6.381647	5.676489	5.648886	0.000000	-10.000000	-0.308333	20.066668	618.333313	1023.000000	1023.000000	2046.000000
26.879999	0.033754	19.948389	2.744089	6.636031	5.153682	5.414586	0.000000	-10.000000	-0.300000	19.950001	625.000000	1023.000000	1023.000000	2046.000000
26.900000	0.034869	20.607775	4.339357	6.454266	3.568950	6.245203	0.000000	-10.000000	-0.275000	19.383333	631.666687	1023.000000	1023.000000	2046.000000
26.920000	0.037908	22.403446	3.010214	7.269435	5.899042	6.224754	0.000000	-10.000000	-0.233333	18.400000	642.166687	1023.000000	1023.000000	2046.000000
26.940001	0.039197	23.165380	3.030791	7.498304	6.385140	6.251145	0.000000	-10.000000	-0.183333	17.316668	650.500000	1023.000000	1023.000000	2046.000000
26.959999	0.033174	19.605867	4.399771	6.466245	3.381730	5.358121	0.000000	-10.000000	-0.150000	16.500000	656.500000	1023.000000	1023.000000	2046.000000
26.980000	0.030805	18.205645	2.383549	6.118865	4.720971	4.982261	0.000000	-10.000000	-0.141667	15.616667	660.166687	1023.000000	1023.000000	2046.000000
27.000000	0.030195	17.845320	1.216538	6.102299	5.613138	4.913346	0.000000	-10.000000	-0.133333	14.733334	663.833313	1023.000000	1023.000000	2046.000000
27.020000	0.023903	14.126704	1.968145	5.471606	2.800234	3.886719	0.000000	-10.000000	-0.116667	13.116667	669.000000	1023.000000	1023.000000	2046.000000
27.040001	0.024411	14.426664	1.527989	5.260015	3.014477	4.624184	0.000000	-10.000000	-0.100000	11.916667	672.166687	1023.000000	1023.000000	2046.000000
27.059999	0.026639	15.743815	0.425567	5.902653	4.915463	4.500133	0.000000	-10.000000	-0.075000	10.366667	676.333313	1023.000000	1023.000000	2046.000000
27.080000	0.024919	14.727400	0.580490	5.845872	4.155014	4.146024	0.000000	-10.000000	-0.041667	9.066667	680.166687	1023.000000	1023.000000	2046.000000
27.100000	0.022752	13.446214	2.281170	5.295720	1.480042	4.389282	0.000000	-10.000000	-0.016667	7.650000	683.333313	1023.000000	1023.000000	2046.000000
27.120001	0.025014	14.783460	0.478436	5.884171	4.032997	4.387856	0.000000	-10.000000	0.000000	6.100000	686.166687	1023.000000	1023.000000	2046.000000
27.139999	0.026706	15.783052	0.221748	6.183018	4.817079	4.561207	0.000000	-10.000000	0.000000	4.416667	688.500000	1023.000000	1023.000000	2046.000000
27.160000	0.023276	13.756196	2.240212	5.673143	1.509498	4.333343	0.000000	-10.000000	-0.008333	2.600000	690.166687	1023.000000	1023.000000	2046.000000
27.180000	0.026454	15.634054	0.574618	6.184590	4.123379	4.751467	0.000000	-10.000000	-0.008333	0.783333	691.333313	1023.000000	1023.000000	2046.000000
27.200001	0.027793	16.425936	0.350236	6.542085	4.778206	4.755408	0.000000	-10.000000	-0.008333	-0.916667	691.833313	1023.000000	1023.000000	2046.000000
27.219999	0.025680	15.177122	2.596575	5.946138	1.589519	5.044889	0.000000	-10.000000	0.008333	-2.200000	692.000000	1023.000000	1023.000000	2046.000000
27.240000	0.028759	16.996759	0.898747	6.506331	4.420403	5.171278	0.000000	-10.000000	0.008333	-3.566667	692.000000	1023.000000	1023.000000	2046.000000
27.260000	0.030215	17.856966	0.735316	6.728920	5.160144	5.232586	0.000000	-10.000000	0.025000	-4.950000	692.000000	1023.000000	1023.000000	2046.000000
27.280001	0.027394	16.189789	3.077232	5.955901	1.822203	5.334454	0.000000	-10.000000	0.033333	-6.466667	692.000000	1023.000000	1023.000000	2046.000000
27.299999	0.029708	17.557302	1.292607	6.152661	4.599584	5.512450	0.000000	-10.000000	0.050000	-8.033333	692.000000	1023.000000	1023.000000	2046.000000
27.320000	0.030808	18.207331	0.837646	6.162381	5.704974	5.502330	0.000000	-10.000000	0.050000	-9.450000	692.000000	1023.000000	1023.000000	2046.000000
27.340000	0.025213	14.900769	2.865226	5.294924	2.038987	4.701632	0.000000	-10.000000	0.050000	-10.583333	692.000000	1023.000000	1023.000000	2046.000000
27.360001	0.026184	15.474710	1.255300	5.221808	4.129230	4.868372	0.000000	-10.000000	0.058333	-11.283334	688.666687	1023.000000	1023.000000	2046.000000
27.379999	0.027141	16.040239	0.285156	5.291064	5.641472	4.822547	0.000000	-10.000000	0.075000	-11.983334	678.166687	1023.000000	1023.000000	2046.000000
27.400000	0.021494	12.703128	2.321450	4.566637	1.806969	4.008072	0.000000	-10.000000	0.091667	-12.533334	667.666687	1023.000000	1023.000000	2046.000000
27.420000	0.023895	14.122194	0.787447	4.619614	4.158114	4.557020	0.000000	-10.000000	0.100000	-12.900001	660.500000	1023.000000	1023.000000	2046.000000
27.440001	0.026010	15.371730	0.208498	4.965143	5.519831	4.678258	0.000000	-10.000000	0.100000	-13.066668	659.000000	1023.000000	1023.000000	2046.000000
27.459999	0.022173	13.104279	2.575345	4.461719	1.859281	4.207934	0.000000	-10.000000	0.100000	-13.400001	656.166687	1023.000000	1023.000000	2046.000000
27.480000	0.025305	14.955377	1.332304	4.722372	4.144160	4.756541	0.000000	-10.000000	0.100000	-13.733334	651.666687	1023.000000	1023.000000	2046.000000
27.500000	0.029074	17.182753	0.850507	5.162082	5.955734	5.214429	0.000000	-10.000000	0.100000	-13.966667	647.166687	1023.000000	1023.000000	2046.000000
27.520000	0.025466	15.050379	2.562908	5.007707	3.100414	4.379350	0.000000	-10.000000	0.100000	-13.983334	642.500000	1023.000000	1023.000000	2046.000000
27.540001	0.027389	16.186802	2.950247	4.889723	3.083245	5.263587	0.000000	-10.000000	0.100000	-13.933333	637.833313	1023.000000	1023.000000	2046.000000
27.559999	0.030827	18.218718	1.535274	5.468966	5.868863	5.345614	0.000000	-10.000000	0.116667	-14.050000	633.166687	1023.000000	1023.000000	2046.000000
27.580000	0.029396	17.373108	1.698621	5.447071	5.257294	4.970122	0.000000	-10.000000	0.141667	-14.500000	628.333313	1023.000000	1023.000000	2046.000000
27.600000	0.026923	15.911418	3.683610	4.901024	2.240819	5.085964	0.000000	-10.000000	0.175000	-15.200000	623.500000	1023.000000	1023.000000	2046.000000
27.620001	0.029831	17.630341	2.159887	5.413429	4.811667	5.245357	0.000000	-10.000000	0.200000	-16.083334	618.500000	1023.000000	1023.000000	2046.000000
27.639999	0.032828	19.401386	1.772531	5.607765	6.243395	5.777694	0.000000	-10.000000	0.216667	-17.083334	613.166687	1023.000000	1023.000000	2046.000000
27.660000	0.027589	16.305258	2.676321	5.294394	3.863520	4.471022	0.000000	-10.000000	0.233333	-18.183334	607.500000	1023.000000	1023.000000	2046.000000
27.680000	0.025086	14.825574	3.574226	4.609078	2.131383	4.510887	0.000000	-10.000000	0.258333	-19.233334	601.333313	1023.000000	1023.000000	2046.000000
27.700001	0.022826	13.490231	1.256820	4.287027	4.192618	3.753766	0.000000	-10.000000	0.283333	-19.950001	595.000000	1023.000000	1023.000000	2046.000000
27.719999	0.020685	12.224895	0.143518	3.749491	4.748321	3.583565	0.000000	-10.000000	0.316667	-20.766666	588.333313	1023.000000	1023.000000	2046.000000
27.740000	0.012484	7.378015	0.716352	3.057530	1.559022	2.045110	0.000000	-10.000000	0.325000	-21.183334	581.333313	1023.000000	1023.000000	2046.000000
27.760000	0.011075	6.545179	0.653484	2.656041	0.856938	2.378717	0.000000	-10.000000	0.341667	-21.583334	574.166687	1023.000000	1023.000000	2046.000000
27.780001	0.011421	6.749853	-1.054556	2.788964	2.882370	2.133075	0.000000	-10.000000	0.333333	-21.766666	567.000000	1023.000000	1023.000000	2046.000000
27.799999	0.010941	6.466112	-1.522943	2.749721	3.129390	2.109945	0.000000	-10.000000	0.341667	-21.833334	559.833313	1023.000000	1023.000000	2046.000000
27.820000	0.005574	3.294481	0.360706	2.351753	-0.557425	1.139447	0.000000	-10.000000	0.341667	-22.066668	552.500000	1023.000000	1023.000000	2046.000000
27.840000	0.006928	4.094198	-0.865317	2.469826	0.992376	1.497313	0.000000	-10.000000	0.358333	-22.283335	545.166687	1023.000000	1023.000000	2046.000000
27.860001	0.008470	5.005672	-1.767957	2.541020	2.546614	1.685996	0.000000	-10.000000	0.366667	-22.866667	537.666687	1023.000000	1023.000000	2046.000000
27.879999	0.006326	3.738920	-1.758212	2.334663	1.821811	1.340658	0.000000	-10.000000	0.383333	-23.350000	530.000000	1023.000000	1023.000000	2046.000000
27.900000	0.002995	1.770041	0.068116	2.011401	-1.228845	0.919370	0.000000	-10.000000	0.391667	-23.766668	522.000000	1023.000000	1023.000000	2046.000000
27.920000	0.005122	3.026891	-1.387438	2.231622	0.873939	1.308768	0.000000	-10.000000	0.408333	-23.850000	514.000000	1023.000000	1023.000000	2046.000000
27.940001	0.007581	4.480255	-2.046894	2.355078	2.388668	1.783403	0.000000	-10.000000	0.408333	-23.800001	506.000000	1023.000000	1023.000000	2046.000000
27.959999	0.004164	2.461063	-1.224377	2.146480	0.556725	0.982235	0.000000	-10.000000	0.408333	-23.716667	498.166656	1023.000000	1023.000000	2046.000000
27.980000	0.004042	2.388957	0.116593	1.926365	-1.013000	1.359000	0.000000	-10.000000	0.400000	-23.633333	490.500000	1023.000000	1023.000000	2046.000000
28.000000	0.006272	3.706502	-1.428693	2.057176	1.536403	1.541616	0.000000	-10.000000	0.391667	-23.733334	482.833344	1023.000000	1023.000000	2046.000000
28.020000	0.007684	4.541322	-1.701537	1.935803	2.406476	1.900580	0.000000	-10.000000	0.408333	-23.750000	475.000000	1023.000000	1023.000000	2046.000000
28.040001	0.002747	1.623260	0.140225	1.352334	-0.863475	0.994176	0.000000	-10.000000	0.408333	-23.866667	467.000000	1023.000000	1023.000000	2046.000000
28.059999	0.004163	2.460447	-1.177165	1.232594	1.134676	1.270343	0.000000	-10.000000	0.416667	-23.716667	459.000000	1023.000000	1023.000000	2046.000000
28.080000	0.004463	2.637658	-1.879723	0.978299	2.219735	1.319346	0.000000	-10.000000	0.400000	-23.650000	451.000000	1023.000000	1023.000000	2046.000000
28.100000	-0.001662	-0.982133	-0.557849	0.343414	-0.786373	0.018674	0.000000	-10.000000	0.383333	-23.483334	443.000000	1023.000000	1023.000000	2046.000000
28.120001	-0.001350	-0.797963	-1.026003	0.033260	-0.288819	0.483600	0.000000	-10.000000	0.383333	-23.366667	435.000000	1023.000000	1023.000000	2046.000000
28.139999	-0.000075	-0.044310	-2.158740	0.004882	1.539959	0.569589	0.000000	-10.000000	0.366667	-23.183334	427.166656	1023.000000	1023.000000	2046.000000
28.160000	-0.003141	-1.856449	-1.945668	-0.173948	0.492714	-0.229547	0.000000	-10.000000	0.366667	-22.966667	419.500000	1023.000000	1023.000000	2046.000000
28.180000	-0.004402	-2.601492	-0.324993	-0.468623	-1.676393	-0.131483	0.000000	-10.000000	0.358333	-22.950001	411.833344	1023.000000	1023.000000	2046.000000
28.200001	-0.002395	-1.415528	-1.623533	-0.276421	0.336416	0.148010	0.000000	-10.000000	0.366667	-22.883333	404.166656	1023.000000	1023.000000	2046.000000
28.219999	0.000146	0.086128	-1.833707	-0.071674	1.485304	0.506204	0.000000	-10.000000	0.375000	-22.750000	396.500000	1023.000000	1023.000000	2046.000000
28.240000	-0.000177	-0.104524	-1.598076	0.006730	1.279300	0.207522	0.000000	-10.000000	0.358333	-22.299999	389.000000	1023.000000	1023.000000	2046.000000
28.260000	-0.001706	-1.008415	0.332139	-0.114242	-1.275364	0.049052	0.000000	-10.000000	0.341667	-21.799999	381.500000	1023.000000	1023.000000	2046.000000
28.280001	0.000759	0.448448	-0.824217	0.130595	0.586349	0.555721	0.000000	-10.000000	0.325000	-21.299999	374.166656	1023.000000	1023.000000	2046.000000
28.299999	0.002845	1.681420	-1.275875	0.304749	1.765625	0.886922	0.000000	-10.000000	0.333333	-20.916666	367.000000	1023.000000	1023.000000	2046.000000
28.320000	0.000700	0.413827	-1.161624	0.090808	1.066923	0.417720	0.000000	-10.000000	0.333333	-20.650000	360.000000	1023.000000	1023.000000	2046.000000
28.340000	-0.000865	-0.511284	0.609713	-0.009188	-1.345581	0.233772	0.000000	-10.000000	0.333333	-20.733334	353.166656	1023.000000	1023.000000	2046.000000
28.360001	0.001430	0.844921	-0.750857	0.288017	0.671546	0.636215	0.000000	-10.000000	0.325000	-20.816668	346.333344	1023.000000	1023.000000	2046.000000
28.379999	0.003613	2.135192	-1.032177	0.455995	1.776086	0.935288	0.000000	-10.000000	0.325000	-21.000000	339.500000	1023.000000	1023.000000	2046.000000
28.400000	-0.000825	-0.487474	-0.545359	0.163507	0.214852	-0.320473	0.000000	-10.000000	0.333333	-21.033333	332.500000	1023.000000	1023.000000	2046.000000
28.420000	-0.003320	-1.961944	0.070624	-0.482257	-1.267102	-0.283209	0.000000	-10.000000	0.325000	-21.166666	325.333344	1023.000000	1023.000000	2046.000000
28.440001	-0.005686	-3.360680	-1.874602	-0.775727	0.207145	-0.917496	0.000000	-10.000000	0.325000	-21.100000	318.166656	1023.000000	1023.000000	2046.000000
28.459999	-0.008955	-5.292528	-2.820893	-1.171348	0.255913	-1.556200	0.000000	-10.000000	0.308333	-21.050001	311.000000	1023.000000	1023.000000	2046.000000
28.480000	-0.014706	-8.691358	-1.562369	-1.866277	-2.904914	-2.357798	0.000000	-10.000000	0.316667	-20.733334	304.000000	1023.000000	1023.000000	2046.000000
28.500000	-0.015015	-8.874115	-3.119972	-1.848515	-1.635457	-2.270171	0.000000	-10.000000	0.308333	-20.416668	297.166656	1023.000000	1023.000000	2046.000000
28.520000	-0.014293	-8.447267	-3.811499	-1.715483	-0.747134	-2.173151	0.000000	-10.000000	0.308333	-20.133333	290.333344	1023.000000	1023.000000	2046.000000
28.540001	-0.018469	-10.915382	-3.652918	-2.036677	-2.049475	-3.176313	0.000000	-10.000000	0.300000	-19.933334	283.666656	1023.000000	1023.000000	2046.000000
28.559999	-0.019311	-11.413036	-2.699912	-2.326184	-3.564011	-2.822930	0.000000	-10.000000	0.300000	-19.783335	277.000000	1023.000000	1023.000000	2046.000000
28.580000	-0.019154	-11.319983	-4.194383	-2.174901	-1.997007	-2.953691	0.000000	-10.000000	0.300000	-19.633333	270.333344	1023.000000	1023.000000	2046.000000
28.600000	-0.017964	-10.616648	-4.602663	-2.092364	-1.267746	-2.653874	0.000000	-10.000000	0.300000	-19.650000	263.833344	1023.000000	1023.000000	2046.000000
28.620001	-0.022151	-13.091140	-3.458555	-2.523304	-3.588269	-3.521012	0.000000	-10.000000	0.300000	-19.700001	257.166656	1023.000000	1023.000000	2046.000000
28.639999	-0.020490	-12.109358	-3.826905	-2.522101	-3.021567	-2.738785	0.000000	-10.000000	0.300000	-19.766666	250.666672	1023.000000	1023.000000	2046.000000
28.660000	-0.018717	-11.061480	-4.624183	-2.199315	-1.695585	-2.542397	0.000000	-10.000000	0.300000	-19.616667	244.000000	1023.000000	1023.000000	2046.000000
28.680000	-0.021279	-12.575889	-4.086554	-2.395757	-2.820631	-3.272945	0.000000	-10.000000	0.283333	-19.550001	237.500000	1023.000000	1023.000000	2046.000000
28.700001	-0.019833	-11.721123	-3.398628	-2.548500	-3.315022	-2.458973	0.000000	-10.000000	0.258333	-19.283335	231.000000	1023.000000	1023.000000	2046.000000
28.719999	-0.017692	-10.455985	-4.221041	-2.223349	-1.725667	-2.285927	0.000000	-10.000000	0.241667	-19.200001	224.666672	1023.000000	1023.000000	2046.000000
28.740000	-0.018210	-10.762164	-4.160471	-2.477584	-1.682198	-2.441912	0.000000	-10.000000	0.233333	-18.916668	218.166672	1023.000000	1023.000000	2046.000000
28.760000	-0.019870	-11.743432	-2.458409	-3.035947	-3.801774	-2.447303	0.000000	-10.000000	0.225000	-18.683334	211.833328	1023.000000	1023.000000	2046.000000
28.780001	-0.019452	-11.495970	-3.798581	-2.994532	-2.233964	-2.468892	0.000000	-10.000000	0.208333	-18.400000	205.500000	1023.000000	1023.000000	2046.000000
28.799999	-0.018650	-11.022419	-4.243616	-3.088108	-1.344975	-2.345719	0.000000	-10.000000	0.200000	-18.116667	199.500000	1023.000000	1023.000000	2046.000000
28.820000	-0.023398	-13.828503	-2.986935	-3.833723	-3.694227	-3.313618	0.000000	-10.000000	0.200000	-17.883333	193.500000	1023.000000	1023.000000	2046.000000
28.840000	-0.023001	-13.593725	-3.897108	-3.863231	-2.695784	-3.137603	0.000000	-10.000000	0.200000	-17.466667	187.500000	1023.000000	1023.000000	2046.000000
28.860001	-0.022052	-13.032929	-4.436486	-3.780104	-1.843956	-2.972384	0.000000	-10.000000	0.200000	-17.233334	181.500000	1023.000000	1023.000000	2046.000000
28.879999	-0.026177	-15.470422	-3.529751	-4.365153	-3.728539	-3.846979	0.000000	-10.000000	0.200000	-16.933334	175.833328	1023.000000	1023.000000	2046.000000
28.900000	-0.024613	-14.546477	-3.599840	-4.331055	-3.347016	-3.268566	0.000000	-10.000000	0.200000	-16.900000	170.166672	1023.000000	1023.000000	2046.000000
28.920000	-0.022982	-13.582308	-4.131886	-3.931425	-2.333102	-3.185894	0.000000	-10.000000	0.200000	-16.700001	164.666672	1023.000000	1023.000000	2046.000000
28.940001	-0.023531	-13.906905	-4.039149	-4.074752	-2.465913	-3.327091	0.000000	-10.000000	0.200000	-16.466667	159.000000	1023.000000	1023.000000	2046.000000
28.959999	-0.023522	-13.901723	-2.370283	-4.250056	-4.118811	-3.162573	0.000000	-10.000000	0.200000	-16.033333	153.500000	1023.000000	1023.000000	2046.000000
28.980000	-0.021214	-12.537614	-3.490137	-3.687214	-2.361722	-2.998541	0.000000	-10.000000	0.191667	-15.683333	148.166672	1023.000000	1023.000000	2046.000000
29.000000	-0.018449	-10.903637	-3.674946	-3.345970	-1.471050	-2.411671	0.000000	-10.000000	0.191667	-15.266666	142.833328	1023.000000	1023.000000	2046.000000
29.020000	-0.021674	-12.809091	-2.265145	-3.845008	-3.747569	-2.951368	0.000000	-10.000000	0.175000	-15.000000	137.833328	1023.000000	1023.000000	2046.000000
29.040001	-0.019489	-11.517936	-2.876696	-3.497922	-2.646354	-2.496964	0.000000	-10.000000	0.166667	-14.616667	132.833328	1023.000000	1023.000000	2046.000000
29.059999	-0.018129	-10.714334	-3.207212	-3.128718	-2.026881	-2.351523	0.000000	-10.000000	0.150000	-14.550000	128.000000	1023.000000	1023.000000	2046.000000
29.080000	-0.018378	-10.861389	-3.133141	-3.254035	-2.196550	-2.277664	0.000000	-10.000000	0.166667	-14.666667	123.000000	1023.000000	1023.000000	2046.000000
29.100000	-0.019285	-11.397378	-1.573378	-3.473992	-3.952365	-2.397643	0.000000	-10.000000	0.175000	-15.000000	118.000000	1023.000000	1023.000000	2046.000000
29.120001	-0.018582	-10.981733	-2.921526	-3.070875	-2.335846	-2.653486	0.000000	-10.000000	0.183333	-15.316667	113.000000	1023.000000	1023.000000	2046.000000
29.139999	-0.018802	-11.111935	-3.433228	-3.212198	-1.906127	-2.560381	0.000000	-10.000000	0.166667	-15.383333	107.833336	1023.000000	1023.000000	2046.000000
29.160000	-0.025664	-15.167246	-2.689840	-4.222834	-4.444456	-3.810116	0.000000	-10.000000	0.158333	-15.166667	102.666664	1023.000000	1023.000000	2046.000000
29.180000	-0.027105	-16.018986	-3.728798	-4.387970	-3.909260	-3.992957	0.000000	-10.000000	0.150000	-14.850000	97.666664	1023.000000	1023.000000	2046.000000
29.200001	-0.028096	-16.604994	-4.691533	-4.354043	-3.464363	-4.095054	0.000000	-10.000000	0.150000	-14.250000	92.833336	1023.000000	1023.000000	2046.000000
29.219999	-0.033553	-19.830011	-4.381862	-5.012218	-5.402433	-5.033498	0.000000	-10.000000	0.150000	-13.816667	88.000000	1023.000000	1023.000000	2046.000000
29.240000	-0.033192	-19.616302	-4.970826	-4.905870	-4.900028	-4.839577	0.000000	-10.000000	0.150000	-13.216667	83.333336	1023.000000	1023.000000	2046.000000
29.260000	-0.032778	-19.371607	-5.671453	-4.651363	-4.243092	-4.805699	0.000000	-10.000000	0.150000	-13.016667	79.000000	1023.000000	1023.000000	2046.000000
29.280001	-0.035834	-21.178190	-5.662510	-5.069384	-5.198781	-5.247516	0.000000	-10.000000	0.133333	-12.816667	74.666664	1023.000000	1023.000000	2046.000000
29.299999	-0.036351	-21.483501	-4.957514	-5.295822	-6.212879	-5.017287	0.000000	-10.000000	0.116667	-12.683333	70.333336	1023.000000	1023.000000	2046.000000
29.320000	-0.035797	-21.156164	-6.171986	-4.842848	-4.879917	-5.261413	0.000000	-10.000000	0.091667	-12.516667	66.000000	1023.000000	1023.000000	2046.000000
29.340000	-0.034747	-20.535309	-6.433969	-4.840155	-4.493120	-4.768066	0.000000	-10.000000	0.075000	-12.366667	62.000000	1023.000000	1023.000000	2046.000000
29.360001	-0.038506	-22.757269	-5.257537	-5.390442	-6.813290	-5.296000	0.000000	-10.000000	0.066667	-12.233334	58.000000	1023.000000	1023.000000	2046.000000
29.379999	-0.036347	-21.480886	-5.850212	-5.111842	-5.707283	-4.811550	0.000000	-10.000000	0.066667	-12.016666	54.000000	1023.000000	1023.000000	2046.000000
29.400000	-0.034267	-20.251743	-6.232886	-4.616383	-4.766608	-4.635867	0.000000	-10.000000	0.066667	-11.716667	50.000000	1023.000000	1023.000000	2046.000000
29.420000	-0.034843	-20.592405	-6.054559	-4.803957	-5.140229	-4.593658	0.000000	-10.000000	0.058333	-11.250000	46.000000	1023.000000	1023.000000	2046.000000
29.440001	-0.035211	-20.809984	-4.537931	-5.240143	-6.783471	-4.248438	0.000000	-10.000000	0.050000	-10.966667	42.000000	1023.000000	1023.000000	2046.000000
29.459999	-0.033410	-19.745493	-5.782992	-4.804067	-4.845032	-4.313402	0.000000	-10.000000	0.050000	-10.833334	38.333332	1023.000000	1023.000000	2046.000000
29.480000	-0.030636	-18.105970	-5.598852	-4.646031	-4.093223	-3.767864	0.000000	-10.000000	0.050000	-10.766667	34.666668	1023.000000	1023.000000	2046.000000
29.500000	-0.033331	-19.698820	-5.251464	-5.151989	-5.093444	-4.201924	0.000000	-10.000000	0.050000	-10.683333	31.166666	1023.000000	1023.000000	2046.000000
29.520000	-0.034849	-20.595535	-4.113327	-5.700135	-6.545804	-4.236269	0.000000	-10.000000	0.050000	-10.500000	27.500000	1023.000000	1023.000000	2046.000000
29.540001	-0.034452	-20.360998	-5.671488	-5.438973	-4.636158	-4.614379	0.000000	-10.000000	0.050000	-10.483334	24.000000	1023.000000	1023.000000	2046.000000
29.559999	-0.033003	-19.505018	-5.836569	-5.472969	-3.976318	-4.219163	0.000000	-10.000000	0.050000	-10.116667	20.500000	1023.000000	1023.000000	2046.000000
29.580000	-0.037958	-22.432930	-4.779062	-6.145783	-6.408667	-5.099418	0.000000	-10.000000	0.050000	-9.716667	17.166666	1023.000000	1023.000000	2046.000000
29.600000	-0.037318	-22.055134	-4.640556	-6.309491	-6.413933	-4.691154	0.000000	-10.000000	0.050000	-9.216667	14.000000	1023.000000	1023.000000	2046.000000
29.620001	-0.036369	-21.493988	-5.806587	-5.822636	-4.885988	-4.978777	0.000000	-10.000000	0.050000	-8.850000	11.000000	1023.000000	1023.000000	2046.000000
29.639999	-0.034024	-20.108082	-5.788029	-5.626615	-4.228306	-4.465132	0.000000	-10.000000	0.050000	-8.566667	8.000000	1023.000000	1023.000000	2046.000000
29.660000	-0.037477	-22.148783	-4.317508	-6.129000	-6.726666	-4.975608	0.000000	-10.000000	0.041667	-8.383333	5.000000	1023.000000	1023.000000	2046.000000
29.680000	-0.035154	-20.775967	-4.198503	-6.027267	-6.244111	-4.306087	0.000000	-10.000000	0.025000	-8.000000	2.333333	1023.000000	1023.000000	2046.000000
29.700001	-0.032780	-19.373005	-5.134877	-5.348828	-4.530026	-4.359273	0.000000	-10.000000	0.016667	-7.466667	-0.166667	1023.000000	1023.000000	2046.000000
29.719999	-0.029179	-17.244892	-5.042795	-4.968895	-3.601690	-3.631511	0.000000	-10.000000	0.008333	-6.716667	-2.333333	1023.000000	1023.000000	2046.000000
29.740000	-0.032425	-19.163385	-3.716707	-5.312126	-5.997411	-4.137141	0.000000	-10.000000	0.008333	-6.050000	-4.500000	1023.000000	1023.000000	2046.000000
29.760000	-0.031413	-18.564976	-3.183729	-5.428608	-6.323694	-3.628944	0.000000	-10.000000	0.000000	-5.400000	-6.500000	1023.000000	1023.000000	2046.000000
29.780001	-0.030216	-17.857645	-4.612119	-4.930975	-4.591378	-3.723174	0.000000	-10.000000	0.000000	-4.883333	-8.166667	1023.000000	1023.000000	2046.000000
29.799999	-0.026288	-15.536259	-4.562918	-4.375515	-3.443372	-3.154455	0.000000	-10.000000	0.008333	-4.616667	-9.833333	1023.000000	1023.000000	2046.000000
29.820000	-0.028819	-17.031883	-3.562552	-4.599896	-5.191382	-3.678052	0.000000	-10.000000	0.008333	-4.516667	-11.166667	1023.000000	1023.000000	2046.000000
29.840000	-0.029228	-17.274021	-2.698793	-4.986322	-6.221799	-3.367106	0.000000	-10.000000	0.008333	-4.383333	-12.833333	1023.000000	1023.000000	2046.000000
29.860001	-0.029606	-17.497406	-4.473845	-4.659728	-4.357178	-4.006656	0.000000	-10.000000	-0.016667	-3.883333	-14.166667	1023.000000	1023.000000	2046.000000
29.879999	-0.029249	-17.286419	-4.903256	-4.672698	-3.655099	-4.055366	0.000000	-10.000000	-0.025000	-2.600000	-15.666667	1023.000000	1023.000000	2046.000000
29.900000	-0.035556	-21.013811	-4.497664	-5.426301	-5.917653	-5.172195	0.000000	-10.000000	-0.041667	-0.866667	-16.500000	1023.000000	1023.000000	2046.000000
29.920000	-0.038936	-23.011013	-3.808559	-6.149814	-7.811107	-5.241534	0.000000	-10.000000	-0.050000	1.216667	-17.000000	1023.000000	1023.000000	2046.000000
29.940001	-0.039175	-23.152517	-5.932481	-5.822954	-5.821528	-5.575554	0.000000	-10.000000	-0.058333	3.266667	-17.000000	1023.000000	1023.000000	2046.000000
29.959999	-0.036999	-21.866226	-6.478328	-5.476977	-4.641876	-5.269045	0.000000	-10.000000	-0.075000	5.450000	-17.000000	1023.000000	1023.000000	2046.000000
29.980000	-0.041413	-24.475159	-5.604430	-5.890230	-6.947458	-6.033040	0.000000	-10.000000	-0.083333	7.500000	-17.000000	1023.000000	1023.000000	2046.000000
30.000000	-0.042044	-24.847788	-4.766279	-6.283981	-8.180707	-5.616820	0.000000	-10.000000	-0.108333	9.383333	-17.000000	1023.000000	1023.000000	2046.000000
30.020000	-0.040735	-24.074644	-6.466218	-5.792782	-6.062382	-5.753261	0.000000	-10.000000	-0.125000	11.133334	-17.000000	1023.000000	1023.000000	2046.000000
30.040001	-0.037411	-22.110016	-6.825823	-5.311191	-4.661169	-5.311833	0.000000	-10.000000	-0.141667	12.566667	-17.000000	1023.000000	1023.000000	2046.000000
30.059999	-0.041284	-24.399130	-5.480189	-5.701857	-7.277448	-5.939637	0.000000	-10.000000	-0.158333	13.633333	-10.500000	1023.000000	1023.000000	2046.000000
30.080000	-0.040205	-23.761356	-4.943452	-5.841993	-7.712907	-5.263003	0.000000	-10.000000	-0.175000	14.433333	3.000000	1023.000000	1023.000000	2046.000000
30.100000	-0.037938	-22.421465	-6.381896	-5.314364	-5.542996	-5.182209	0.000000	-10.000000	-0.191667	15.083334	18.166666	1023.000000	1023.000000	2046.000000
30.120001	-0.033578	-19.844452	-6.483797	-4.755295	-4.094834	-4.510527	0.000000	-10.000000	-0.208333	15.783334	28.500000	1023.000000	1023.000000	2046.000000
30.139999	-0.035848	-21.186260	-5.188251	-4.912522	-6.134445	-4.951043	0.000000	-10.000000	-0.225000	16.433334	33.666668	1023.000000	1023.000000	2046.000000
30.160000	-0.035444	-20.947582	-3.717839	-5.213960	-7.565820	-4.449963	0.000000	-10.000000	-0.241667	16.966667	37.166668	1023.000000	1023.000000	2046.000000
30.180000	-0.032279	-19.077150	-4.903895	-4.842185	-5.300902	-4.030167	0.000000	-10.000000	-0.241667	17.516666	42.833332	1023.000000	1023.000000	2046.000000
30.200001	-0.028163	-16.644436	-5.170138	-4.403641	-3.477262	-3.593395	0.000000	-10.000000	-0.241667	17.916668	48.666668	1023.000000	1023.000000	2046.000000
30.219999	-0.029180	-17.245197	-4.488800	-4.540655	-4.309845	-3.905897	0.000000	-10.000000	-0.241667	18.350000	56.500000	1023.000000	1023.000000	2046.000000
30.240000	-0.031746	-18.761719	-2.634819	-5.209251	-6.873581	-4.044067	0.000000	-10.000000	-0.250000	18.666668	62.500000	1023.000000	1023.000000	2046.000000
30.260000	-0.030131	-17.807659	-4.066161	-5.073062	-4.794352	-3.874084	0.000000	-10.000000	-0.250000	19.000000	68.666664	1023.000000	1023.000000	2046.000000
30.280001	-0.028355	-16.757603	-4.652350	-4.841344	-3.346470	-3.917437	0.000000	-10.000000	-0.266667	19.416668	75.000000	1023.000000	1023.000000	2046.000000
30.299999	-0.026749	-15.808754	-4.714642	-4.672222	-2.755884	-3.666005	0.000000	-10.000000	-0.283333	19.866667	81.500000	1023.000000	1023.000000	2046.000000
30.320000	-0.030931	-18.280317	-3.218693	-5.078718	-5.567309	-4.415598	0.000000	-10.000000	-0.308333	20.383333	88.000000	1023.000000	1023.000000	2046.000000
30.340000	-0.029603	-17.495182	-2.736356	-5.160976	-5.779566	-3.818283	0.000000	-10.000000	-0.333333	21.050001	94.666664	1023.000000	1023.000000	2046.000000
30.360001	-0.026864	-15.876469	-4.170095	-4.606155	-3.377058	-3.723160	0.000000	-10.000000	-0.333333	21.650000	101.666664	1023.000000	1023.000000	2046.000000
30.379999	-0.022237	-13.142327	-4.054892	-4.077875	-2.069817	-2.939744	0.000000	-10.000000	-0.358333	21.983334	108.833336	1023.000000	1023.000000	2046.000000
30.400000	-0.024593	-14.534717	-2.391464	-4.118858	-4.498559	-3.525836	0.000000	-10.000000	-0.358333	22.333334	116.166664	1023.000000	1023.000000	2046.000000
30.420000	-0.021995	-12.998945	-1.555320	-4.014661	-4.761381	-2.667583	0.000000	-10.000000	-0.400000	22.866667	123.500000	1023.000000	1023.000000	2046.000000
30.440001	-0.018065	-10.676152	-2.955015	-3.269563	-1.961148	-2.490426	0.000000	-10.000000	-0.408333	23.816668	131.166672	1023.000000	1023.000000	2046.000000
30.459999	-0.014365	-8.489590	-2.830081	-2.723552	-1.050429	-1.885528	0.000000	-10.000000	-0.433333	24.500000	139.000000	1023.000000	1023.000000	2046.000000
30.480000	-0.017492	-10.337654	-1.076748	-2.908901	-3.850338	-2.501666	0.000000	-10.000000	-0.441667	25.016666	147.000000	1023.000000	1023.000000	2046.000000
30.500000	-0.015154	-8.956231	-0.916982	-2.742903	-3.567552	-1.728794	0.000000	-10.000000	-0.450000	25.150000	155.166672	1023.000000	1023.000000	2046.000000
30.520000	-0.011133	-6.579425	-2.081394	-1.981544	-1.008150	-1.508338	0.000000	-10.000000	-0.450000	25.066668	163.500000	1023.000000	1023.000000	2046.000000
30.540001	-0.008271	-4.888058	-1.777282	-1.482234	-0.588452	-1.040091	0.000000	-10.000000	-0.450000	24.799999	171.833328	1023.000000	1023.000000	2046.000000
30.559999	-0.011246	-6.646337	0.350983	-1.655787	-3.772153	-1.569379	0.000000	-10.000000	-0.425000	24.433332	180.166672	1023.000000	1023.000000	2046.000000
30.580000	-0.009392	-5.550610	-1.099630	-1.377024	-1.682081	-1.391875	0.000000	-10.000000	-0.400000	24.133333	188.500000	1023.000000	1023.000000	2046.000000
30.600000	-0.009104	-5.380474	-1.874751	-1.518807	-0.428567	-1.558349	0.000000	-10.000000	-0.383333	23.799999	196.833328	1023.000000	1023.000000	2046.000000
30.620001	-0.012681	-7.494496	-2.083578	-1.843922	-1.281000	-2.285995	0.000000	-10.000000	-0.391667	23.616667	204.833328	1023.000000	1023.000000	2046.000000
30.639999	-0.018329	-10.832523	-0.779798	-2.421812	-4.567038	-3.063877	0.000000	-10.000000	-0.400000	23.566668	212.500000	1023.000000	1023.000000	2046.000000
30.660000	-0.017371	-10.266479	-2.865426	-2.188904	-2.365705	-2.846445	0.000000	-10.000000	-0.391667	23.616667	220.166672	1023.000000	1023.000000	2046.000000
30.680000	-0.014810	-8.752991	-3.479786	-1.973295	-1.016834	-2.283076	0.000000	-10.000000	-0.391667	23.833334	228.000000	1023.000000	1023.000000	2046.000000
30.700001	-0.018954	-11.201671	-2.412782	-2.112772	-3.496878	-3.179239	0.000000	-10.000000	-0.391667	23.933332	236.000000	1023.000000	1023.000000	2046.000000
30.719999	-0.017776	-10.505781	-2.125861	-2.009845	-3.750184	-2.619890	0.000000	-10.000000	-0.416667	24.083334	244.000000	1023.000000	1023.000000	2046.000000
30.740000	-0.015182	-8.972696	-3.528740	-1.570409	-1.448634	-2.424913	0.000000	-10.000000	-0.416667	24.016666	252.000000	1023.000000	1023.000000	2046.000000
30.760000	-0.013659	-8.072656	-3.367311	-1.304810	-1.288064	-2.112471	0.000000	-10.000000	-0.425000	24.166668	260.000000	1023.000000	1023.000000	2046.000000
30.780001	-0.016983	-10.037183	-1.511565	-1.421820	-4.334332	-2.769466	0.000000	-10.000000	-0.408333	24.100000	268.000000	1023.000000	1023.000000	2046.000000
30.799999	-0.013725	-8.111455	-2.631511	-1.002256	-2.450480	-2.027208	0.000000	-10.000000	-0.408333	23.916666	276.000000	1023.000000	1023.000000	2046.000000
30.820000	-0.010313	-6.095194	-3.112863	-0.637199	-0.926417	-1.418714	0.000000	-10.000000	-0.383333	23.433332	284.000000	1023.000000	1023.000000	2046.000000
30.840000	-0.010181	-6.016719	-2.565270	-0.378157	-1.559474	-1.513817	0.000000	-10.000000	-0.383333	23.216667	292.000000	1023.000000	1023.000000	2046.000000
30.860001	-0.010538	-6.228099	-0.815855	-0.429419	-3.639715	-1.343110	0.000000	-10.000000	-0.358333	23.016666	300.000000	1023.000000	1023.000000	2046.000000
30.879999	-0.007241	-4.279569	-2.342434	-0.026426	-1.085625	-0.825083	0.000000	-10.000000	-0.358333	22.866667	307.833344	1023.000000	1023.000000	2046.000000
30.900000	-0.002871	-1.696835	-2.160313	0.284421	0.177436	0.001622	0.000000	-10.000000	-0.325000	22.500000	315.500000	1023.000000	1023.000000	2046.000000
30.920000	-0.004305	-2.544121	-1.184609	0.198509	-1.157415	-0.400606	0.000000	-10.000000	-0.325000	22.216667	323.000000	1023.000000	1023.000000	2046.000000
30.940001	-0.004710	-2.783588	0.205972	-0.002266	-2.667802	-0.319492	0.000000	-10.000000	-0.308333	21.683334	330.500000	1023.000000	1023.000000	2046.000000
30.959999	-0.002951	-1.744043	-1.343897	0.130328	-0.387238	-0.143235	0.000000	-10.000000	-0.316667	21.300001	337.833344	1023.000000	1023.000000	2046.000000
30.980000	-0.000702	-0.414623	-1.479797	0.129487	0.681306	0.254382	0.000000	-10.000000	-0.316667	21.033333	345.000000	1023.000000	1023.000000	2046.000000
31.000000	-0.001358	-0.802757	-1.331817	0.109607	0.435983	-0.016531	0.000000	-10.000000	-0.316667	21.066668	352.000000	1023.000000	1023.000000	2046.000000
31.020000	-0.004973	-2.938763	0.040733	-0.220147	-2.016150	-0.743198	0.000000	-10.000000	-0.308333	21.216667	359.000000	1023.000000	1023.000000	2046.000000
31.040001	-0.002902	-1.715058	-0.444357	-0.060942	-1.102477	-0.107282	0.000000	-10.000000	-0.316667	21.350000	366.000000	1023.000000	1023.000000	2046.000000
31.059999	-0.001311	-0.774684	-1.429250	0.237788	0.438238	-0.021460	0.000000	-10.000000	-0.341667	21.483334	373.166656	1023.000000	1023.000000	2046.000000
31.080000	0.002776	1.640894	-1.126709	0.665603	1.371405	0.730595	0.000000	-10.000000	-0.358333	21.583334	380.333344	1023.000000	1023.000000	2046.000000
31.100000	0.001501	0.887164	-0.061716	0.749876	-0.031150	0.230155	0.000000	-10.000000	-0.358333	21.883333	387.666656	1023.000000	1023.000000	2046.000000
31.120001	0.002694	1.592306	1.248321	0.880270	-1.133200	0.596915	0.000000	-10.000000	-0.366667	22.283335	394.833344	1023.000000	1023.000000	2046.000000
31.139999	0.006555	3.874061	0.094609	1.424576	1.117708	1.237167	0.000000	-10.000000	-0.375000	22.733334	402.333344	1023.000000	1023.000000	2046.000000
31.160000	0.010877	6.428329	0.109760	1.988140	2.419535	1.910894	0.000000	-10.000000	-0.391667	23.100000	409.666656	1023.000000	1023.000000	2046.000000
31.180000	0.010017	5.920175	0.765246	2.172912	1.555308	1.426710	0.000000	-10.000000	-0.391667	23.633333	417.333344	1023.000000	1023.000000	2046.000000
31.200001	0.010676	6.309710	2.044888	2.257172	0.172483	1.835167	0.000000	-10.000000	-0.400000	23.983334	425.000000	1023.000000	1023.000000	2046.000000
31.219999	0.013127	7.757928	0.693873	2.634023	2.183043	2.246990	0.000000	-10.000000	-0.400000	24.100000	433.000000	1023.000000	1023.000000	2046.000000
31.240000	0.017270	10.206505	0.908409	3.314235	3.163306	2.820555	0.000000	-10.000000	-0.383333	23.850000	441.000000	1023.000000	1023.000000	2046.000000
31.260000	0.016262	9.610791	1.974737	3.447449	1.784309	2.404296	0.000000	-10.000000	-0.366667	23.566668	449.000000	1023.000000	1023.000000	2046.000000
31.280001	0.017772	10.503104	3.005792	3.573013	0.934496	2.989803	0.000000	-10.000000	-0.350000	23.116667	457.000000	1023.000000	1023.000000	2046.000000
31.299999	0.019152	11.318965	1.640875	3.980990	2.754222	2.942878	0.000000	-10.000000	-0.341667	22.833334	465.000000	1023.000000	1023.000000	2046.000000
31.320000	0.020101	11.879761	1.333875	3.976821	3.569185	2.999880	0.000000	-10.000000	-0.325000	22.433334	472.666656	1023.000000	1023.000000	2046.000000
31.340000	0.013861	8.191892	1.468451	3.311508	1.854504	1.557428	0.000000	-10.000000	-0.300000	22.250000	480.166656	1023.000000	1023.000000	2046.000000
31.360001	0.010344	6.113299	1.804604	2.764418	0.143313	1.400965	0.000000	-10.000000	-0.308333	21.950001	487.500000	1023.000000	1023.000000	2046.000000
31.379999	0.009558	5.648730	-0.078022	2.923828	1.537498	1.265426	0.000000	-10.000000	-0.325000	21.783333	494.833344	1023.000000	1023.000000	2046.000000
31.400000	0.011184	6.610011	-0.457949	3.144312	2.225491	1.698157	0.000000	-10.000000	-0.350000	21.683334	502.166656	1023.000000	1023.000000	2046.000000
31.420000	0.007337	4.336081	0.313070	2.951561	0.305423	0.766027	0.000000	-10.000000	-0.350000	21.566668	509.500000	1023.000000	1023.000000	2046.000000
31.440001	0.008216	4.855727	0.676987	2.931222	-0.148635	1.396154	0.000000	-10.000000	-0.341667	21.483334	516.833313	1023.000000	1023.000000	2046.000000
31.459999	0.009129	5.395220	-0.508065	3.491525	1.239118	1.172643	0.000000	-10.000000	-0.325000	21.216667	524.000000	1023.000000	1023.000000	2046.000000
31.480000	0.011742	6.939544	-0.518658	3.792615	1.944228	1.721360	0.000000	-10.000000	-0.308333	20.983334	531.000000	1023.000000	1023.000000	2046.000000
31.500000	0.008526	5.038706	0.828266	3.623270	-0.374757	0.961927	0.000000	-10.000000	-0.300000	20.733334	538.000000	1023.000000	1023.000000	2046.000000
31.520000	0.011185	6.610411	0.505904	3.915452	0.444984	1.744071	0.000000	-10.000000	-0.291667	20.483334	545.000000	1023.000000	1023.000000	2046.000000
31.540001	0.013494	7.974918	-0.051112	4.492248	1.589980	1.943802	0.000000	-10.000000	-0.283333	20.400000	551.833313	1023.000000	1023.000000	2046.000000
31.559999	0.014471	8.552620	0.154364	4.658465	1.692648	2.047143	0.000000	-10.000000	-0.275000	20.183334	558.666687	1023.000000	1023.000000	2046.000000
31.580000	0.014540	8.593015	1.699385	4.560578	0.032959	2.300093	0.000000	-10.000000	-0.283333	19.983334	565.500000	1023.000000	1023.000000	2046.000000
31.600000	0.016924	10.002171	0.594368	4.967603	1.740302	2.699898	0.000000	-10.000000	-0.275000	19.716667	572.333313	1023.000000	1023.000000	2046.000000
31.620001	0.020737	12.255486	0.723629	5.397155	2.750420	3.384282	0.000000	-10.000000	-0.258333	19.316668	579.000000	1023.000000	1023.000000	2046.000000
31.639999	0.020051	11.850059	1.235330	5.323167	2.193053	3.098508	0.000000	-10.000000	-0.225000	18.966667	585.333313	1023.000000	1023.000000	2046.000000
31.660000	0.019459	11.500083	2.467764	4.949043	0.882186	3.201091	0.000000	-10.000000	-0.208333	18.333334	591.833313	1023.000000	1023.000000	2046.000000
31.680000	0.021148	12.498702	1.619394	5.053568	2.337723	3.488017	0.000000	-10.000000	-0.191667	17.866667	598.166687	1023.000000	1023.000000	2046.000000
31.700001	0.022048	13.030182	1.264545	5.211985	3.135258	3.418394	0.000000	-10.000000	-0.175000	17.000000	604.333313	1023.000000	1023.000000	2046.000000
31.719999	0.022697	13.413940	1.030205	5.067902	3.691373	3.624461	0.000000	-10.000000	-0.191667	16.483334	610.000000	1023.000000	1023.000000	2046.000000
31.740000	0.019006	11.232553	2.045074	4.632074	1.710165	2.845241	0.000000	-10.000000	-0.200000	16.133333	615.500000	1023.000000	1023.000000	2046.000000
31.760000	0.020656	12.207884	1.992170	4.577681	2.104263	3.533770	0.000000	-10.000000	-0.225000	16.183334	621.000000	1023.000000	1023.000000	2046.000000
31.780001	0.021776	12.869864	1.153264	5.054815	3.279089	3.382695	0.000000	-10.000000	-0.208333	16.133333	626.333313	1023.000000	1023.000000	2046.000000
31.799999	0.025484	15.061176	1.338052	5.374771	4.098991	4.249363	0.000000	-10.000000	-0.200000	16.233334	631.833313	1023.000000	1023.000000	2046.000000
31.820000	0.024579	14.526051	1.969657	5.391392	3.238719	3.926284	0.000000	-10.000000	-0.191667	16.316666	637.166687	1023.000000	1023.000000	2046.000000
31.840000	0.025515	15.079237	3.227448	5.313956	2.270508	4.267325	0.000000	-10.000000	-0.175000	16.466667	642.833313	1023.000000	1023.000000	2046.000000
31.860001	0.028888	17.072624	2.451684	5.942851	3.997837	4.680252	0.000000	-10.000000	-0.183333	16.483334	648.166687	1023.000000	1023.000000	2046.000000
31.879999	0.032130	18.989107	2.505613	6.511492	4.866581	5.105421	0.000000	-10.000000	-0.175000	16.250000	653.833313	1023.000000	1023.000000	2046.000000
31.900000	0.034560	20.424877	2.624951	6.762175	5.410920	5.626831	0.000000	-10.000000	-0.175000	15.900000	659.166687	1023.000000	1023.000000	2046.000000
31.920000	0.032112	18.978029	3.467626	6.614398	3.865509	5.030495	0.000000	-10.000000	-0.150000	15.016666	664.500000	1023.000000	1023.000000	2046.000000
31.940001	0.033799	19.975477	3.975769	6.555011	3.730875	5.713821	0.000000	-10.000000	-0.116667	13.500000	669.666687	1023.000000	1023.000000	2046.000000
31.959999	0.034987	20.677481	2.921699	7.044935	5.088798	5.622048	0.000000	-10.000000	-0.075000	11.516667	674.500000	1023.000000	1023.000000	2046.000000
31.980000	0.038465	22.732740	3.244164	7.541007	5.722239	6.225330	0.000000	-10.000000	-0.033333	9.016667	678.833313	1023.000000	1023.000000	2046.000000
32.000000	0.039213	23.174908	3.484452	7.601882	5.680778	6.407796	0.000000	-10.000000	-0.016667	6.383334	682.333313	1023.000000	1023.000000	2046.000000
32.020000	0.036391	21.506874	4.583961	7.230178	3.858780	5.833955	0.000000	-10.000000	-0.008333	2.866667	684.833313	1023.000000	1023.000000	2046.000000
32.040001	0.036489	21.564983	4.216860	6.969975	4.388995	5.989154	0.000000	-10.000000	0.000000	-0.116667	686.333313	1023.000000	1023.000000	2046.000000
32.060001	0.032881	19.432859	2.717883	6.722812	5.065355	4.926809	0.000000	-10.000000	0.008333	-2.216667	686.833313	1023.000000	1023.000000	2046.000000
32.080002	0.030493	18.021627	2.091320	6.259405	4.889380	4.781523	0.000000	-10.000000	0.016667	-3.500000	687.000000	1023.000000	1023.000000	2046.000000
32.099998	0.025029	14.792126	1.615608	5.648572	3.565232	3.962715	0.000000	-10.000000	0.008333	-4.650000	687.000000	1023.000000	1023.000000	2046.000000
32.119999	0.022139	13.083987	2.275580	5.040601	1.844728	3.923078	0.000000	-10.000000	0.016667	-5.666667	687.000000	1023.000000	1023.000000	2046.000000
32.139999	0.022307	13.183389	0.750403	5.393474	3.362215	3.677298	0.000000	-10.000000	0.008333	-6.000000	687.000000	1023.000000	1023.000000	2046.000000
32.160000	0.024056	14.217081	0.602755	5.592823	3.939931	4.081573	0.000000	-10.000000	0.025000	-6.300000	687.000000	1023.000000	1023.000000	2046.000000
32.180000	0.020108	11.883711	1.027660	5.193762	2.301629	3.360660	0.000000	-10.000000	0.016667	-6.783333	687.000000	1023.000000	1023.000000	2046.000000
32.200001	0.020796	12.290335	1.288838	5.055680	2.039747	3.906070	0.000000	-10.000000	0.033333	-7.683333	687.000000	1023.000000	1023.000000	2046.000000
32.220001	0.021802	12.884785	0.282379	5.625475	3.398617	3.578314	0.000000	-10.000000	0.033333	-8.700000	687.000000	1023.000000	1023.000000	2046.000000
32.240002	0.021618	12.776106	0.322882	5.581597	3.246468	3.625159	0.000000	-10.000000	0.066667	-9.800000	680.000000	1023.000000	1023.000000	2046.000000
32.259998	0.019433	11.485061	1.730854	5.082504	1.042561	3.629141	0.000000	-10.000000	0.075000	-10.766667	671.666687	1023.000000	1023.000000	2046.000000
32.279999	0.021040	12.434932	0.454200	5.544222	2.777296	3.659214	0.000000	-10.000000	0.091667	-11.650001	662.000000	1023.000000	1023.000000	2046.000000
32.299999	0.023945	14.151253	0.365083	5.807610	3.731991	4.246569	0.000000	-10.000000	0.091667	-12.466667	658.000000	1023.000000	1023.000000	2046.000000
32.320000	0.020492	12.110971	1.273956	5.399601	1.886277	3.551137	0.000000	-10.000000	0.100000	-13.116667	654.000000	1023.000000	1023.000000	2046.000000
32.340000	0.022335	13.199962	1.505255	5.276288	2.065623	4.352796	0.000000	-10.000000	0.100000	-13.666667	649.666687	1023.000000	1023.000000	2046.000000
32.360001	0.024432	14.439359	0.709195	5.780946	3.738455	4.210763	0.000000	-10.000000	0.108333	-14.033334	645.166687	1023.000000	1023.000000	2046.000000
32.380001	0.024202	14.303599	0.851679	5.556098	3.639287	4.256535	0.000000	-10.000000	0.133333	-14.466667	640.500000	1023.000000	1023.000000	2046.000000
32.400002	0.021085	12.461158	2.368667	4.767674	1.286471	4.038345	0.000000	-10.000000	0.166667	-14.950001	635.666687	1023.000000	1023.000000	2046.000000
32.419998	0.021761	12.860618	0.945871	4.853418	3.161962	3.899366	0.000000	-10.000000	0.191667	-15.433333	630.666687	1023.000000	1023.000000	2046.000000
32.439999	0.022347	13.207363	0.531842	4.720451	4.054458	3.900612	0.000000	-10.000000	0.191667	-15.783334	625.500000	1023.000000	1023.000000	2046.000000
32.459999	0.016943	10.013594	1.803685	3.782503	1.281447	3.145959	0.000000	-10.000000	0.191667	-16.016666	620.333313	1023.000000	1023.000000	2046.000000
32.480000	0.017403	10.285054	0.616809	3.703406	2.574617	3.390222	0.000000	-10.000000	0.183333	-16.183334	615.000000	1023.000000	1023.000000	2046.000000
32.500000	0.019039	11.252020	0.094038	3.916179	3.782197	3.459605	0.000000	-10.000000	0.191667	-16.366667	609.500000	1023.000000	1023.000000	2046.000000
32.520000	0.014598	8.627487	1.340309	3.355452	1.237750	2.693977	0.000000	-10.000000	0.191667	-16.483334	604.000000	1023.000000	1023.000000	2046.000000
32.540001	0.016499	9.750790	1.041142	3.340971	1.954212	3.414465	0.000000	-10.000000	0.208333	-16.783333	598.500000	1023.000000	1023.000000	2046.000000
32.560001	0.018895	11.167112	0.354384	3.897070	3.604652	3.311007	0.000000	-10.000000	0.216667	-16.983334	593.000000	1023.000000	1023.000000	2046.000000
32.580002	0.019558	11.558708	0.607304	3.948647	3.649228	3.353529	0.000000	-10.000000	0.216667	-17.116667	587.333313	1023.000000	1023.000000	2046.000000
32.599998	0.017615	10.410323	2.599474	3.465396	0.993745	3.351708	0.000000	-10.000000	0.216667	-17.033335	581.500000	1023.000000	1023.000000	2046.000000
32.619999	0.020317	12.007126	1.383562	3.860499	2.962800	3.800265	0.000000	-10.000000	0.208333	-17.066668	575.833313	1023.000000	1023.000000	2046.000000
32.639999	0.023690	14.000529	0.990826	4.417038	4.542898	4.049767	0.000000	-10.000000	0.216667	-16.950001	570.166687	1023.000000	1023.000000	2046.000000
32.660000	0.019963	11.798143	1.879184	4.126932	2.535187	3.256840	0.000000	-10.000000	0.216667	-17.066668	564.500000	1023.000000	1023.000000	2046.000000
32.680000	0.020354	12.029185	2.639823	3.681500	1.617898	4.089964	0.000000	-10.000000	0.225000	-17.283335	558.833313	1023.000000	1023.000000	2046.000000
32.700001	0.023038	13.615298	1.244655	4.470306	4.036892	3.863445	0.000000	-10.000000	0.225000	-17.783335	553.166687	1023.000000	1023.000000	2046.000000
32.720001	0.022565	13.336149	1.594611	4.526904	3.588846	3.625788	0.000000	-10.000000	0.233333	-18.216667	547.333313	1023.000000	1023.000000	2046.000000
32.740002	0.020716	12.243159	3.365956	3.912921	1.088752	3.875530	0.000000	-10.000000	0.241667	-18.850000	541.000000	1023.000000	1023.000000	2046.000000
32.759998	0.021600	12.765487	1.463681	4.219569	3.541256	3.540980	0.000000	-10.000000	0.250000	-19.516666	534.666687	1023.000000	1023.000000	2046.000000
32.779999	0.020417	12.066598	0.781210	4.001329	4.114512	3.169546	0.000000	-10.000000	0.266667	-20.066668	528.166687	1023.000000	1023.000000	2046.000000
32.799999	0.011472	6.779897	1.870783	2.790274	0.393401	1.725439	0.000000	-10.000000	0.291667	-20.300001	521.500000	1023.000000	1023.000000	2046.000000
32.820000	0.008804	5.203319	0.927364	2.092714	0.314522	1.868720	0.000000	-10.000000	0.316667	-20.416668	514.666687	1023.000000	1023.000000	2046.000000
32.840000	0.007422	4.386574	-0.890522	2.174845	1.866903	1.235348	0.000000	-10.000000	0.316667	-20.433334	507.833344	1023.000000	1023.000000	2046.000000
32.860001	0.007102	4.197455	-1.446519	2.213411	2.276656	1.153907	0.000000	-10.000000	0.308333	-20.133333	501.166656	1023.000000	1023.000000	2046.000000
32.880001	0.001200	0.708990	-0.520878	1.608593	-0.548469	0.169743	0.000000	-10.000000	0.300000	-19.800001	494.333344	1023.000000	1023.000000	2046.000000
32.900002	0.000765	0.451898	-0.216830	1.162898	-1.306472	0.812302	0.000000	-10.000000	0.308333	-19.633333	487.833344	1023.000000	1023.000000	2046.000000
32.919998	0.002162	1.277580	-1.913271	1.656577	1.043627	0.490647	0.000000	-10.000000	0.316667	-20.116667	476.666656	1023.000000	1023.000000	2046.000000
32.939999	0.001808	1.068318	-2.249059	1.791337	1.235080	0.290959	0.000000	-10.000000	0.333333	-20.600000	465.500000	1023.000000	1023.000000	2046.000000
32.959999	-0.002673	-1.579783	-0.246186	1.088021	-2.324981	-0.096637	0.000000	-10.000000	0.341667	-20.983334	456.333344	1023.000000	1023.000000	2046.000000
32.980000	-0.001296	-0.765975	-1.610329	1.179446	-0.611727	0.276635	0.000000	-10.000000	0.350000	-21.000000	454.000000	1023.000000	1023.000000	2046.000000
33.000000	0.001157	0.683821	-2.427918	1.531574	1.134525	0.445641	0.000000	-10.000000	0.341667	-21.066668	451.666656	1023.000000	1023.000000	2046.000000
33.020000	-0.000406	-0.239971	-2.312268	1.515118	0.508019	0.049160	0.000000	-10.000000	0.341667	-21.250000	447.000000	1023.000000	1023.000000	2046.000000
33.040001	-0.003200	-1.891032	-0.318348	0.924998	-2.534144	0.036463	0.000000	-10.000000	0.341667	-21.300001	440.000000	1023.000000	1023.000000	2046.000000
33.060001	-0.001047	-0.618649	-1.497098	0.988609	-0.651461	0.541302	0.000000	-10.000000	0.350000	-21.250000	433.000000	1023.000000	1023.000000	2046.000000
33.080002	0.001817	1.073585	-2.160153	1.323004	1.186823	0.723911	0.000000	-10.000000	0.358333	-21.200001	426.000000	1023.000000	1023.000000	2046.000000
33.099998	0.001061	0.626783	-1.995005	1.248494	0.892249	0.481046	0.000000	-10.000000	0.350000	-21.066668	418.833344	1023.000000	1023.000000	2046.000000
33.119999	-0.002937	-1.735989	0.054215	0.507794	-2.376746	0.078748	0.000000	-10.000000	0.350000	-21.133333	411.666656	1023.000000	1023.000000	2046.000000
33.139999	-0.001676	-0.990769	-0.939070	0.252697	-0.849069	0.544672	0.000000	-10.000000	0.333333	-21.033333	404.500000	1023.000000	1023.000000	2046.000000
33.160000	-0.000447	-0.264025	-2.046494	0.306419	1.148614	0.327436	0.000000	-10.000000	0.333333	-21.150000	399.833344	1023.000000	1023.000000	2046.000000
33.180000	-0.002406	-1.421919	-2.238774	-0.046056	0.932335	-0.069425	0.000000	-10.000000	0.316667	-21.100000	392.833344	1023.000000	1023.000000	2046.000000
33.200001	-0.008000	-4.728048	-0.569603	-0.864737	-2.391721	-0.901987	0.000000	-10.000000	0.316667	-21.033333	385.833344	1023.000000	1023.000000	2046.000000
33.220001	-0.007367	-4.353944	-1.305271	-1.092418	-1.486555	-0.469701	0.000000	-10.000000	0.316667	-20.883333	376.500000	1023.000000	1023.000000	2046.000000
33.240002	-0.006586	-3.892272	-2.476853	-0.949275	0.251782	-0.717926	0.000000	-10.000000	0.325000	-20.633333	369.500000	1023.000000	1023.000000	2046.000000
33.259998	-0.004869	-2.877374	-2.705747	-0.861834	1.055718	-0.365510	0.000000	-10.000000	0.316667	-20.433334	362.666656	1023.000000	1023.000000	2046.000000
33.279999	-0.008666	-5.121503	-1.618205	-1.144820	-1.194579	-1.163900	0.000000	-10.000000	0.316667	-20.300001	355.833344	1023.000000	1023.000000	2046.000000
33.299999	-0.008977	-5.305470	-0.175606	-1.391565	-2.860940	-0.877360	0.000000	-10.000000	0.308333	-20.050001	349.166656	1023.000000	1023.000000	2046.000000
33.320000	-0.006303	-3.724889	-1.573937	-1.071907	-0.466330	-0.612716	0.000000	-10.000000	0.291667	-19.800001	342.333344	1023.000000	1023.000000	2046.000000
33.340000	-0.002676	-1.581508	-1.934145	-0.703880	1.201649	-0.145132	0.000000	-10.000000	0.266667	-19.283335	335.833344	1023.000000	1023.000000	2046.000000
33.360001	-0.003505	-2.071720	-1.696830	-0.619547	0.640020	-0.395363	0.000000	-10.000000	0.241667	-18.850000	329.333344	1023.000000	1023.000000	2046.000000
33.380001	-0.005981	-3.534844	0.291592	-0.916997	-2.295441	-0.613999	0.000000	-10.000000	0.233333	-18.416668	323.000000	1023.000000	1023.000000	2046.000000
33.400002	-0.003712	-2.193686	-0.976389	-0.631467	-0.354525	-0.231305	0.000000	-10.000000	0.225000	-18.216667	316.666656	1023.000000	1023.000000	2046.000000
33.419998	-0.001270	-0.750569	-1.718509	-0.551406	1.279467	0.239879	0.000000	-10.000000	0.225000	-18.233334	310.500000	1023.000000	1023.000000	2046.000000
33.439999	-0.004431	-2.618967	-0.887450	-0.538706	-0.552850	-0.639961	0.000000	-10.000000	0.225000	-18.300001	304.500000	1023.000000	1023.000000	2046.000000
33.459999	-0.003802	-2.246813	0.432477	-0.684951	-1.963287	-0.031052	0.000000	-10.000000	0.225000	-18.716667	298.500000	1023.000000	1023.000000	2046.000000
33.480000	-0.001684	-0.995297	-1.245354	-0.385163	0.791292	-0.156072	0.000000	-10.000000	0.250000	-19.066668	292.333344	1023.000000	1023.000000	2046.000000
33.500000	-0.003154	-1.863966	-1.708751	-0.651591	0.917222	-0.420846	0.000000	-10.000000	0.258333	-19.383333	286.000000	1023.000000	1023.000000	2046.000000
33.520000	-0.010337	-6.109251	-0.183653	-1.449581	-2.743679	-1.732339	0.000000	-10.000000	0.266667	-19.316666	279.500000	1023.000000	1023.000000	2046.000000
33.540001	-0.011844	-6.999568	-1.796324	-1.799848	-1.491792	-1.911605	0.000000	-10.000000	0.250000	-19.216667	273.000000	1023.000000	1023.000000	2046.000000
33.560001	-0.012880	-7.611819	-3.258618	-2.074303	-0.266846	-2.012053	0.000000	-10.000000	0.241667	-18.933334	266.666656	1023.000000	1023.000000	2046.000000
33.580002	-0.019726	-11.657953	-2.421908	-2.511852	-3.327230	-3.396963	0.000000	-10.000000	0.233333	-18.666668	260.500000	1023.000000	1023.000000	2046.000000
33.599998	-0.019485	-11.515862	-2.964903	-2.616513	-2.955784	-2.978661	0.000000	-10.000000	0.233333	-18.283335	254.166672	1023.000000	1023.000000	2046.000000
33.619999	-0.018396	-10.872319	-4.281851	-2.620507	-1.195396	-2.774565	0.000000	-10.000000	0.241667	-18.283335	247.833328	1023.000000	1023.000000	2046.000000
33.639999	-0.023482	-13.878045	-3.326184	-2.902408	-3.769866	-3.879588	0.000000	-10.000000	0.241667	-18.266668	241.500000	1023.000000	1023.000000	2046.000000
33.660000	-0.022910	-13.539863	-3.147525	-3.019900	-4.080744	-3.291694	0.000000	-10.000000	0.241667	-18.450001	235.500000	1023.000000	1023.000000	2046.000000
33.680000	-0.020970	-12.393353	-4.708545	-2.792724	-1.748757	-3.143327	0.000000	-10.000000	0.241667	-18.433334	229.500000	1023.000000	1023.000000	2046.000000
33.700001	-0.023807	-14.070116	-4.548185	-2.920686	-2.808758	-3.792486	0.000000	-10.000000	0.250000	-18.566668	223.500000	1023.000000	1023.000000	2046.000000
33.720001	-0.025403	-15.012984	-2.925890	-3.157809	-5.221565	-3.707720	0.000000	-10.000000	0.241667	-18.500000	217.333328	1023.000000	1023.000000	2046.000000
33.740002	-0.023575	-13.932971	-4.541588	-2.910897	-3.011491	-3.468995	0.000000	-10.000000	0.225000	-18.183334	211.000000	1023.000000	1023.000000	2046.000000
33.759998	-0.021140	-12.494019	-4.852952	-2.829525	-1.950300	-2.861241	0.000000	-10.000000	0.216667	-17.716667	205.000000	1023.000000	1023.000000	2046.000000
33.779999	-0.024049	-14.213153	-4.163507	-2.963439	-3.470126	-3.616082	0.000000	-10.000000	0.225000	-17.316668	199.166672	1023.000000	1023.000000	2046.000000
33.799999	-0.023208	-13.715648	-2.954688	-3.090796	-4.692643	-2.977521	0.000000	-10.000000	0.225000	-17.033335	193.500000	1023.000000	1023.000000	2046.000000
33.820000	-0.020500	-12.115475	-4.303072	-2.846233	-2.201818	-2.764350	0.000000	-10.000000	0.208333	-16.583334	187.666672	1023.000000	1023.000000	2046.000000
33.840000	-0.019727	-11.658603	-4.431355	-2.889409	-1.699915	-2.637923	0.000000	-10.000000	0.183333	-16.049999	182.000000	1023.000000	1023.000000	2046.000000
33.860001	-0.023843	-14.091424	-2.641506	-3.435367	-4.639725	-3.374825	0.000000	-10.000000	0.175000	-15.666667	176.666672	1023.000000	1023.000000	2046.000000
33.880001	-0.022778	-13.462094	-3.191657	-3.618231	-3.701159	-2.951047	0.000000	-10.000000	0.166667	-15.350000	171.500000	1023.000000	1023.000000	2046.000000
33.900002	-0.021907	-12.947232	-4.257758	-3.700896	-1.993698	-2.994880	0.000000	-10.000000	0.158333	-15.100000	166.333328	1023.000000	1023.000000	2046.000000
33.919998	-0.023912	-14.131987	-4.460438	-3.989474	-2.183074	-3.499001	0.000000	-10.000000	0.158333	-14.583333	161.166672	1023.000000	1023.000000	2046.000000
33.939999	-0.027535	-16.272894	-2.764647	-4.523681	-5.007017	-3.977549	0.000000	-10.000000	0.158333	-14.133333	156.166672	1023.000000	1023.000000	2046.000000
33.959999	-0.026266	-15.522971	-4.115205	-4.461587	-3.234947	-3.711233	0.000000	-10.000000	0.158333	-13.716667	151.500000	1023.000000	1023.000000	2046.000000
33.980000	-0.024396	-14.417784	-4.528842	-4.354805	-2.175734	-3.358402	0.000000	-10.000000	0.150000	-13.616667	147.000000	1023.000000	1023.000000	2046.000000
34.000000	-0.027956	-16.522202	-3.621797	-4.514419	-4.044558	-4.341429	0.000000	-10.000000	0.158333	-13.683333	142.500000	1023.000000	1023.000000	2046.000000
34.020000	-0.026206	-15.487648	-3.038197	-4.549628	-4.366911	-3.532912	0.000000	-10.000000	0.158333	-13.816667	137.833328	1023.000000	1023.000000	2046.000000
34.040001	-0.024394	-14.416852	-3.972342	-4.258849	-2.713657	-3.472004	0.000000	-10.000000	0.158333	-13.850000	133.166672	1023.000000	1023.000000	2046.000000
34.060001	-0.021649	-12.794567	-3.967678	-3.985976	-1.868643	-2.972271	0.000000	-10.000000	0.133333	-13.566667	128.500000	1023.000000	1023.000000	2046.000000
34.080002	-0.024300	-14.361056	-2.693180	-4.099240	-3.875647	-3.692990	0.000000	-10.000000	0.133333	-13.200000	124.166664	1023.000000	1023.000000	2046.000000
34.099998	-0.022226	-13.135660	-2.078368	-4.039977	-4.173429	-2.843885	0.000000	-10.000000	0.108333	-12.716667	119.666664	1023.000000	1023.000000	2046.000000
34.119999	-0.020949	-12.380719	-3.288904	-3.665198	-2.567059	-2.859559	0.000000	-10.000000	0.091667	-12.483334	115.333336	1023.000000	1023.000000	2046.000000
34.139999	-0.018659	-11.027540	-3.391601	-3.525146	-1.862950	-2.247843	0.000000	-10.000000	0.058333	-12.166667	111.000000	1023.000000	1023.000000	2046.000000
34.160000	-0.019702	-11.643727	-3.072813	-3.335959	-2.473743	-2.761212	0.000000	-10.000000	0.050000	-12.000000	108.333336	1023.000000	1023.000000	2046.000000
34.180000	-0.021438	-12.669711	-1.912885	-3.535692	-4.176914	-3.044219	0.000000	-10.000000	0.058333	-11.900001	104.333336	1023.000000	1023.000000	2046.000000
34.200001	-0.019860	-11.737378	-1.561692	-3.447738	-4.182925	-2.545023	0.000000	-10.000000	0.058333	-11.966667	100.333336	1023.000000	1023.000000	2046.000000
34.220001	-0.020239	-11.961006	-2.854447	-3.419745	-2.880049	-2.806765	0.000000	-10.000000	0.058333	-12.000000	95.000000	1023.000000	1023.000000	2046.000000
34.240002	-0.020569	-12.156228	-3.453192	-3.535742	-2.260731	-2.906564	0.000000	-10.000000	0.058333	-11.883333	91.000000	1023.000000	1023.000000	2046.000000
34.259998	-0.026881	-15.886557	-3.366427	-4.198807	-3.987812	-4.333510	0.000000	-10.000000	0.058333	-11.600000	87.000000	1023.000000	1023.000000	2046.000000
34.279999	-0.029920	-17.682451	-2.772084	-4.780338	-5.689045	-4.440983	0.000000	-10.000000	0.058333	-10.983334	83.166664	1023.000000	1023.000000	2046.000000
34.299999	-0.031451	-18.587679	-4.700876	-4.702896	-4.365924	-4.817983	0.000000	-10.000000	0.050000	-10.466667	80.666664	1023.000000	1023.000000	2046.000000
34.320000	-0.031271	-18.481026	-5.351696	-4.666336	-3.792457	-4.670537	0.000000	-10.000000	0.050000	-9.900001	77.333336	1023.000000	1023.000000	2046.000000
34.340000	-0.036171	-21.376776	-4.506495	-5.147889	-6.068821	-5.653569	0.000000	-10.000000	0.050000	-9.633333	74.166664	1023.000000	1023.000000	2046.000000
34.360001	-0.035148	-20.772654	-4.918813	-5.190204	-5.655684	-5.007954	0.000000	-10.000000	0.050000	-9.183333	69.833336	1023.000000	1023.000000	2046.000000
34.380001	-0.034743	-20.533096	-5.792676	-4.900268	-4.753162	-5.086989	0.000000	-10.000000	0.050000	-8.933333	66.666664	1023.000000	1023.000000	2046.000000
34.400002	-0.035773	-21.141582	-6.145827	-4.992180	-4.677018	-5.326557	0.000000	-10.000000	0.050000	-8.716667	63.666668	1023.000000	1023.000000	2046.000000
34.419998	-0.037575	-22.206560	-4.533435	-5.332870	-7.007904	-5.332351	0.000000	-10.000000	0.050000	-8.616667	60.833332	1023.000000	1023.000000	2046.000000
34.439999	-0.036356	-21.486538	-5.938299	-4.964605	-5.376920	-5.206714	0.000000	-10.000000	0.050000	-8.400001	58.000000	1023.000000	1023.000000	2046.000000
34.459999	-0.035319	-20.873453	-6.379628	-4.834695	-4.653537	-5.005593	0.000000	-10.000000	0.041667	-8.166667	55.166668	1023.000000	1023.000000	2046.000000
34.480000	-0.037040	-21.890602	-4.588580	-5.162729	-7.069184	-5.070109	0.000000	-10.000000	0.033333	-7.800000	52.333332	1023.000000	1023.000000	2046.000000
34.500000	-0.034838	-20.589325	-5.809979	-4.737645	-5.279191	-4.762510	0.000000	-10.000000	0.016667	-7.250000	49.833332	1023.000000	1023.000000	2046.000000
34.520000	-0.032467	-19.188221	-6.067737	-4.588453	-4.300259	-4.231771	0.000000	-10.000000	0.008333	-6.350000	47.500000	1023.000000	1023.000000	2046.000000
34.540001	-0.034446	-20.357563	-4.186528	-4.999414	-6.626996	-4.544626	0.000000	-10.000000	0.000000	-4.916667	45.500000	1023.000000	1023.000000	2046.000000
34.560001	-0.032004	-18.914162	-4.997684	-4.705499	-5.089521	-4.121457	0.000000	-10.000000	-0.016667	-1.883333	43.666668	1023.000000	1023.000000	2046.000000
34.580002	-0.029749	-17.581694	-5.245857	-4.553814	-4.054598	-3.727425	0.000000	-10.000000	-0.033333	0.750000	42.500000	1023.000000	1023.000000	2046.000000
34.599998	-0.032711	-19.332216	-3.637504	-5.106893	-6.210557	-4.377262	0.000000	-10.000000	-0.066667	4.200000	42.000000	1023.000000	1023.000000	2046.000000
34.619999	-0.031339	-18.521406	-4.495175	-4.945441	-4.851204	-4.229587	0.000000	-10.000000	-0.075000	6.633333	42.000000	1023.000000	1023.000000	2046.000000
34.639999	-0.029539	-17.457451	-4.747106	-4.828828	-3.945635	-3.935882	0.000000	-10.000000	-0.100000	9.700000	42.000000	1023.000000	1023.000000	2046.000000
34.660000	-0.032909	-19.448935	-4.171333	-5.368880	-5.264522	-4.644198	0.000000	-10.000000	-0.116667	11.866667	42.000000	1023.000000	1023.000000	2046.000000
34.680000	-0.031741	-18.758997	-3.611269	-5.406579	-5.531954	-4.209195	0.000000	-10.000000	-0.141667	13.150001	42.000000	1023.000000	1023.000000	2046.000000
34.700001	-0.029989	-17.723612	-4.465896	-4.890144	-4.161740	-4.205832	0.000000	-10.000000	-0.166667	14.233334	42.000000	1023.000000	1023.000000	2046.000000
34.720001	-0.030018	-17.740911	-4.493295	-4.985038	-4.112176	-4.150403	0.000000	-10.000000	-0.183333	15.000000	36.000000	1023.000000	1023.000000	2046.000000
34.740002	-0.029752	-17.583672	-2.804966	-5.096840	-5.749760	-3.932105	0.000000	-10.000000	-0.200000	15.733334	31.500000	1023.000000	1023.000000	2046.000000
34.759998	-0.027004	-15.959076	-3.817841	-4.433947	-3.913280	-3.794008	0.000000	-10.000000	-0.225000	16.366667	28.666666	1023.000000	1023.000000	2046.000000
34.779999	-0.024048	-14.212181	-3.756203	-4.165427	-3.108330	-3.182221	0.000000	-10.000000	-0.233333	16.883333	33.833332	1023.000000	1023.000000	2046.000000
34.799999	-0.024708	-14.602362	-1.963000	-4.401544	-5.016816	-3.221002	0.000000	-10.000000	-0.250000	17.966667	39.500000	1023.000000	1023.000000	2046.000000
34.820000	-0.021362	-12.625141	-2.854582	-3.732397	-3.212382	-2.825780	0.000000	-10.000000	-0.258333	18.900000	45.500000	1023.000000	1023.000000	2046.000000
34.840000	-0.017815	-10.528693	-2.820269	-3.268656	-2.348407	-2.091360	0.000000	-10.000000	-0.283333	19.883333	51.500000	1023.000000	1023.000000	2046.000000
34.860001	-0.019617	-11.593663	-2.415719	-3.405952	-3.247976	-2.524017	0.000000	-10.000000	-0.308333	20.233334	57.833332	1023.000000	1023.000000	2046.000000
34.880001	-0.017816	-10.529081	-1.472354	-3.198946	-3.795661	-2.062120	0.000000	-10.000000	-0.308333	20.733334	64.500000	1023.000000	1023.000000	2046.000000
34.900002	-0.014774	-8.731288	-2.151281	-2.408463	-2.290104	-1.881440	0.000000	-10.000000	-0.325000	20.833334	71.333336	1023.000000	1023.000000	2046.000000
34.919998	-0.012296	-7.266729	-2.100760	-2.115378	-1.687423	-1.363168	0.000000	-10.000000	-0.325000	21.166668	78.333336	1023.000000	1023.000000	2046.000000
34.939999	-0.014714	-8.696121	-0.532872	-2.412174	-3.887145	-1.863930	0.000000	-10.000000	-0.333333	21.116667	85.333336	1023.000000	1023.000000	2046.000000
34.959999	-0.013375	-7.904786	-1.301688	-2.261322	-2.640093	-1.701683	0.000000	-10.000000	-0.325000	21.200001	90.166664	1023.000000	1023.000000	2046.000000
34.980000	-0.015136	-8.945437	-2.180861	-2.236332	-2.043633	-2.484611	0.000000	-10.000000	-0.341667	21.316666	97.166664	1023.000000	1023.000000	2046.000000
35.000000	-0.016693	-9.865726	-2.798265	-2.584877	-1.924653	-2.557931	0.000000	-10.000000	-0.366667	21.650000	104.333336	1023.000000	1023.000000	2046.000000
35.020000	-0.022479	-13.284873	-2.012412	-3.254003	-4.584130	-3.434329	0.000000	-10.000000	-0.391667	21.983334	111.500000	1023.000000	1023.000000	2046.000000
35.040001	-0.021826	-12.899210	-2.771428	-3.112061	-3.864726	-3.150995	0.000000	-10.000000	-0.400000	22.566666	119.000000	1023.000000	1023.000000	2046.000000
35.060001	-0.021210	-12.534859	-3.693352	-2.631402	-2.859670	-3.350434	0.000000	-10.000000	-0.400000	22.983334	124.000000	1023.000000	1023.000000	2046.000000
35.080002	-0.019707	-11.647132	-3.956074	-2.462286	-2.351161	-2.877611	0.000000	-10.000000	-0.400000	23.566666	134.000000	1023.000000	1023.000000	2046.000000
35.099998	-0.023201	-13.711555	-2.628443	-2.871187	-4.755465	-3.456460	0.000000	-10.000000	-0.400000	23.816666	141.666672	1023.000000	1023.000000	2046.000000
35.119999	-0.020587	-12.167041	-3.236233	-2.540340	-3.554678	-2.835789	0.000000	-10.000000	-0.400000	24.049999	152.000000	1023.000000	1023.000000	2046.000000
35.139999	-0.018459	-10.909302	-3.778044	-1.843966	-2.463073	-2.824220	0.000000	-10.000000	-0.408333	24.366667	160.000000	1023.000000	1023.000000	2046.000000
35.160000	-0.017121	-10.118711	-3.732889	-1.698940	-2.273289	-2.413593	0.000000	-10.000000	-0.416667	24.600000	165.333328	1023.000000	1023.000000	2046.000000
35.180000	-0.019520	-11.536565	-2.338097	-2.031549	-4.475784	-2.691135	0.000000	-10.000000	-0.416667	24.583334	171.000000	1023.000000	1023.000000	2046.000000
35.200001	-0.016338	-9.655975	-2.663833	-1.594131	-3.370302	-2.027710	0.000000	-10.000000	-0.416667	24.400002	176.666672	1023.000000	1023.000000	2046.000000
35.220001	-0.014287	-8.443473	-3.394271	-0.958416	-2.052818	-2.037968	0.000000	-10.000000	-0.416667	24.400002	185.000000	1023.000000	1023.000000	2046.000000
35.240002	-0.009907	-5.855088	-3.067240	-0.563199	-1.109379	-1.115269	0.000000	-10.000000	-0.425000	24.583334	195.666672	1023.000000	1023.000000	2046.000000
35.259998	-0.011272	-6.661640	-2.359175	-0.754908	-2.231028	-1.316530	0.000000	-10.000000	-0.425000	24.683334	203.666672	1023.000000	1023.000000	2046.000000
35.279999	-0.010207	-6.032318	-0.851144	-0.994557	-3.381552	-0.805066	0.000000	-10.000000	-0.433333	24.716667	214.666672	1023.000000	1023.000000	2046.000000
35.299999	-0.007667	-4.531437	-2.100422	-0.533164	-1.218192	-0.679658	0.000000	-10.000000	-0.441667	24.833334	220.333328	1023.000000	1023.000000	2046.000000
35.320000	-0.004338	-2.563559	-2.030904	-0.163238	-0.091206	-0.278211	0.000000	-10.000000	-0.425000	24.583334	228.666672	1023.000000	1023.000000	2046.000000
35.340000	-0.006213	-3.671896	-1.503091	-0.530837	-0.997601	-0.640367	0.000000	-10.000000	-0.391667	23.850000	236.666672	1023.000000	1023.000000	2046.000000
35.360001	-0.008271	-4.887939	-0.006568	-1.094910	-2.968833	-0.817628	0.000000	-10.000000	-0.358333	23.066668	247.333328	1023.000000	1023.000000	2046.000000
35.380001	-0.006735	-3.980331	-1.590819	-0.812904	-0.855359	-0.721248	0.000000	-10.000000	-0.350000	22.750000	257.666656	1023.000000	1023.000000	2046.000000
35.400002	-0.004234	-2.502438	-1.866179	-0.421107	0.261814	-0.476965	0.000000	-10.000000	-0.350000	22.799999	262.666656	1023.000000	1023.000000	2046.000000
35.419998	-0.004749	-2.806585	-1.620370	-0.420938	-0.166505	-0.598772	0.000000	-10.000000	-0.366667	22.633333	267.666656	1023.000000	1023.000000	2046.000000
35.439999	-0.006366	-3.762106	0.280049	-0.815498	-2.650428	-0.576229	0.000000	-10.000000	-0.366667	22.500000	275.333344	1023.000000	1023.000000	2046.000000
35.459999	-0.003041	-1.797340	-1.019154	-0.231675	-0.403480	-0.143031	0.000000	-10.000000	-0.375000	22.300001	285.500000	1023.000000	1023.000000	2046.000000
35.480000	0.001403	0.829420	-1.080897	0.542518	1.069726	0.298074	0.000000	-10.000000	-0.358333	22.500000	295.500000	1023.000000	1023.000000	2046.000000
35.500000	0.002979	1.760633	-0.654034	0.814496	1.069956	0.530215	0.000000	-10.000000	-0.383333	22.650002	303.000000	1023.000000	1023.000000	2046.000000
35.520000	0.001754	1.036386	1.445990	0.468727	-1.471191	0.592859	0.000000	-10.000000	-0.391667	23.183334	310.500000	1023.000000	1023.000000	2046.000000
35.540001	0.005382	3.180642	0.771311	0.980515	0.143069	1.285747	0.000000	-10.000000	-0.408333	23.566668	318.166656	1023.000000	1023.000000	2046.000000
35.560001	0.008472	5.006872	0.106610	1.744402	1.810936	1.344924	0.000000	-10.000000	-0.400000	23.866667	323.333344	1023.000000	1023.000000	2046.000000
35.580002	0.010992	6.496330	0.068692	2.159075	2.549494	1.719070	0.000000	-10.000000	-0.400000	23.816668	331.333344	1023.000000	1023.000000	2046.000000
35.599998	0.008249	4.875251	2.242767	1.825800	-0.631285	1.437969	0.000000	-10.000000	-0.400000	23.783333	336.666656	1023.000000	1023.000000	2046.000000
35.619999	0.011824	6.988159	1.624102	2.297340	0.877915	2.188802	0.000000	-10.000000	-0.391667	23.583334	344.666656	1023.000000	1023.000000	2046.000000
35.639999	0.015584	9.209908	1.011973	3.138835	2.668841	2.390259	0.000000	-10.000000	-0.366667	22.833334	352.333344	1023.000000	1023.000000	2046.000000
35.660000	0.017693	10.456295	0.995259	3.549098	3.312761	2.599177	0.000000	-10.000000	-0.341667	22.083334	360.000000	1023.000000	1023.000000	2046.000000
35.680000	0.012278	7.256090	2.689641	2.773206	0.078967	1.714275	0.000000	-10.000000	-0.325000	21.216667	370.000000	1023.000000	1023.000000	2046.000000
35.700001	0.010743	6.349185	1.969848	2.192361	0.458452	1.728524	0.000000	-10.000000	-0.316667	20.916666	377.333344	1023.000000	1023.000000	2046.000000
35.720001	0.009009	5.324532	0.129214	2.323005	1.881238	0.991076	0.000000	-10.000000	-0.308333	20.616667	384.666656	1023.000000	1023.000000	2046.000000
35.740002	0.009482	5.603943	-0.603062	2.426344	2.559401	1.221260	0.000000	-10.000000	-0.300000	20.533333	391.666656	1023.000000	1023.000000	2046.000000
35.759998	0.004893	2.892035	0.093347	2.124865	0.214048	0.459776	0.000000	-10.000000	-0.300000	20.516666	398.500000	1023.000000	1023.000000	2046.000000
35.779999	0.003134	1.851902	1.278186	1.765646	-1.703740	0.511810	0.000000	-10.000000	-0.300000	20.500000	405.333344	1023.000000	1023.000000	2046.000000
35.799999	0.004907	2.900288	-0.239241	2.115343	0.195961	0.828225	0.000000	-10.000000	-0.300000	20.550001	412.166656	1023.000000	1023.000000	2046.000000
35.820000	0.006705	3.962506	-0.898918	2.640614	1.394555	0.826255	0.000000	-10.000000	-0.300000	20.483334	419.166656	1023.000000	1023.000000	2046.000000
35.840000	0.009826	5.807392	-1.067651	3.075926	2.393935	1.405181	0.000000	-10.000000	-0.291667	20.500000	428.500000	1023.000000	1023.000000	2046.000000
35.860001	0.006315	3.732233	0.222075	2.851491	-0.137922	0.796589	0.000000	-10.000000	-0.283333	20.516666	433.166656	1023.000000	1023.000000	2046.000000
35.880001	0.007183	4.244974	1.132609	2.734490	-1.073970	1.451845	0.000000	-10.000000	-0.275000	20.383333	437.666656	1023.000000	1023.000000	2046.000000
35.900002	0.009541	5.638556	-0.457870	3.393296	1.184335	1.518795	0.000000	-10.000000	-0.283333	20.383333	442.166656	1023.000000	1023.000000	2046.000000
35.919998	0.013351	7.890356	-0.471675	4.001644	2.344520	2.015866	0.000000	-10.000000	-0.283333	20.116667	448.833344	1023.000000	1023.000000	2046.000000
35.939999	0.014745	8.714546	-0.229364	4.329910	2.384933	2.229068	0.000000	-10.000000	-0.275000	20.033335	457.833344	1023.000000	1023.000000	2046.000000
35.959999	0.012244	7.236120	1.531561	3.999387	-0.222559	1.927731	0.000000	-10.000000	-0.258333	19.650002	466.666656	1023.000000	1023.000000	2046.000000
35.980000	0.014445	8.536793	1.942758	3.954026	-0.101129	2.741138	0.000000	-10.000000	-0.250000	19.383333	475.500000	1023.000000	1023.000000	2046.000000
36.000000	0.017100	10.106228	0.583908	4.391373	2.224586	2.906361	0.000000	-10.000000	-0.250000	19.100000	482.000000	1023.000000	1023.000000	2046.000000
36.020000	0.021022	12.423845	0.520693	4.725812	3.618024	3.559316	0.000000	-10.000000	-0.250000	18.900000	486.333344	1023.000000	1023.000000	2046.000000
36.040001	0.017710	10.466854	1.791138	4.355247	1.439733	2.880736	0.000000	-10.000000	-0.225000	18.333334	492.500000	1023.000000	1023.000000	2046.000000
36.060001	0.016965	10.026165	2.902228	3.926876	0.152403	3.044658	0.000000	-10.000000	-0.200000	17.816668	496.500000	1023.000000	1023.000000	2046.000000
36.080002	0.018293	10.811209	1.077443	4.120171	2.621810	2.991785	0.000000	-10.000000	-0.175000	17.233334	502.500000	1023.000000	1023.000000	2046.000000
36.099998	0.020867	12.332226	0.633823	4.291228	4.011389	3.395784	0.000000	-10.000000	-0.175000	17.116667	506.500000	1023.000000	1023.000000	2046.000000
36.119999	0.017744	10.486726	1.301141	4.061938	2.357394	2.766253	0.000000	-10.000000	-0.175000	17.083334	512.500000	1023.000000	1023.000000	2046.000000
36.139999	0.016974	10.031847	2.656342	3.770487	0.574021	3.030998	0.000000	-10.000000	-0.200000	17.016666	520.166687	1023.000000	1023.000000	2046.000000
36.160000	0.019652	11.614047	1.061726	4.249974	3.011275	3.291072	0.000000	-10.000000	-0.225000	17.000000	525.833313	1023.000000	1023.000000	2046.000000
36.180000	0.023292	13.765759	0.980651	4.689234	4.288221	3.807652	0.000000	-10.000000	-0.250000	16.983334	531.500000	1023.000000	1023.000000	2046.000000
36.200001	0.025669	15.170180	1.313457	5.087109	4.603872	4.165743	0.000000	-10.000000	-0.250000	17.150000	535.166687	1023.000000	1023.000000	2046.000000
36.220001	0.023410	13.835085	3.140626	5.013822	2.026286	3.654351	0.000000	-10.000000	-0.250000	17.283333	540.833313	1023.000000	1023.000000	2046.000000
36.240002	0.026185	15.475068	3.650053	5.214183	2.163725	4.447107	0.000000	-10.000000	-0.233333	17.633333	548.500000	1023.000000	1023.000000	2046.000000
36.259998	0.029395	17.372385	2.282815	5.787485	4.593816	4.708268	0.000000	-10.000000	-0.216667	17.900002	554.500000	1023.000000	1023.000000	2046.000000
36.279999	0.033106	19.565350	2.291507	6.172086	5.750389	5.351367	0.000000	-10.000000	-0.208333	18.183334	560.500000	1023.000000	1023.000000	2046.000000
36.299999	0.033257	19.654743	2.725049	6.379877	5.225458	5.324360	0.000000	-10.000000	-0.208333	18.300001	564.500000	1023.000000	1023.000000	2046.000000
36.320000	0.030436	17.987936	4.253769	6.198429	2.693546	4.842192	0.000000	-10.000000	-0.208333	18.350000	570.500000	1023.000000	1023.000000	2046.000000
36.340000	0.033270	19.662418	4.301718	6.586147	3.263135	5.511417	0.000000	-10.000000	-0.200000	18.116667	578.500000	1023.000000	1023.000000	2046.000000
36.360001	0.036423	21.526230	3.074458	7.107507	5.507122	5.837142	0.000000	-10.000000	-0.200000	17.750000	584.500000	1023.000000	1023.000000	2046.000000
36.380001	0.040484	23.925938	3.272021	7.548389	6.514131	6.591395	0.000000	-10.000000	-0.183333	17.316668	590.500000	1023.000000	1023.000000	2046.000000
36.400002	0.039208	23.171715	3.686315	7.589954	5.740516	6.154930	0.000000	-10.000000	-0.175000	16.866667	594.500000	1023.000000	1023.000000	2046.000000
36.419998	0.033370	19.721788	4.987688	6.847551	2.864805	5.021745	0.000000	-10.000000	-0.150000	16.033333	600.333313	1023.000000	1023.000000	2046.000000
36.439999	0.031287	18.490780	3.179240	6.386574	4.128426	4.796540	0.000000	-10.000000	-0.133333	14.400001	607.500000	1023.000000	1023.000000	2046.000000
36.459999	0.029706	17.556387	1.586534	6.096069	5.228998	4.644787	0.000000	-10.000000	-0.108333	13.083334	612.666687	1023.000000	1023.000000	2046.000000
36.480000	0.027070	15.998619	1.336450	5.904881	4.434025	4.323262	0.000000	-10.000000	-0.091667	11.666667	617.666687	1023.000000	1023.000000	2046.000000
36.500000	0.022470	13.279608	2.779516	5.497189	1.399493	3.603411	0.000000	-10.000000	-0.066667	10.566667	620.333313	1023.000000	1023.000000	2046.000000
36.520000	0.024050	14.213505	1.462171	5.685614	3.010262	4.055458	0.000000	-10.000000	-0.033333	8.833334	624.166687	1023.000000	1023.000000	2046.000000
36.540001	0.025591	15.124049	0.579531	5.805850	4.442258	4.296411	0.000000	-10.000000	-0.008333	5.150000	627.833313	1023.000000	1023.000000	2046.000000
36.560001	0.025948	15.335154	0.624323	5.958142	4.390904	4.361784	0.000000	-10.000000	0.000000	2.083333	630.500000	1023.000000	1023.000000	2046.000000
36.580002	0.021510	12.712277	1.989261	5.621213	1.588549	3.513255	0.000000	-10.000000	0.000000	-1.200000	632.000000	1023.000000	1023.000000	2046.000000
36.599998	0.023322	13.783489	1.599585	5.758947	2.250707	4.174250	0.000000	-10.000000	0.000000	-2.550000	632.000000	1023.000000	1023.000000	2046.000000
36.619999	0.025723	15.202312	0.495484	6.030291	4.205405	4.471133	0.000000	-10.000000	0.008333	-4.716667	632.000000	1023.000000	1023.000000	2046.000000
36.639999	0.024632	14.557534	0.849626	6.115414	3.435203	4.157291	0.000000	-10.000000	0.033333	-6.900000	632.000000	1023.000000	1023.000000	2046.000000
36.660000	0.022562	13.333877	2.473281	5.921697	0.994410	3.944489	0.000000	-10.000000	0.058333	-8.583333	632.000000	1023.000000	1023.000000	2046.000000
36.680000	0.025089	14.827460	0.955195	6.183758	3.294116	4.394392	0.000000	-10.000000	0.075000	-9.750000	632.000000	1023.000000	1023.000000	2046.000000
36.700001	0.028168	16.647209	0.840757	6.327859	4.414317	5.064276	0.000000	-10.000000	0.066667	-10.266666	632.000000	1023.000000	1023.000000	2046.000000
36.720001	0.025842	15.272354	1.681995	6.137792	2.977541	4.475027	0.000000	-10.000000	0.075000	-11.050000	632.000000	1023.000000	1023.000000	2046.000000
36.740002	0.024771	14.639416	2.900347	5.833720	1.398728	4.506620	0.000000	-10.000000	0.083333	-11.950000	624.666687	1023.000000	1023.000000	2046.000000
36.759998	0.026222	15.497057	1.403454	5.802845	3.451980	4.838779	0.000000	-10.000000	0.116667	-13.016666	616.000000	1023.000000	1023.000000	2046.000000
36.779999	0.027155	16.048773	1.170794	5.660331	4.282235	4.935412	0.000000	-10.000000	0.150000	-14.433333	605.833313	1023.000000	1023.000000	2046.000000
36.799999	0.024762	14.634562	1.226362	5.294789	3.805228	4.308184	0.000000	-10.000000	0.191667	-15.616667	601.166687	1023.000000	1023.000000	2046.000000
36.820000	0.020453	12.087970	2.602152	4.568135	1.226017	3.691666	0.000000	-10.000000	0.208333	-16.800001	596.000000	1023.000000	1023.000000	2046.000000
36.840000	0.020642	12.199573	1.116654	4.382689	2.784486	3.915743	0.000000	-10.000000	0.233333	-17.750000	588.333313	1023.000000	1023.000000	2046.000000
36.860001	0.021039	12.434054	0.480444	4.264276	3.743109	3.946225	0.000000	-10.000000	0.250000	-18.516666	582.500000	1023.000000	1023.000000	2046.000000
36.880001	0.021193	12.525173	0.434263	4.234573	3.917449	3.938889	0.000000	-10.000000	0.266667	-19.100000	576.333313	1023.000000	1023.000000	2046.000000
36.900002	0.017256	10.198134	1.680480	3.850634	1.567012	3.100008	0.000000	-10.000000	0.275000	-19.333334	572.000000	1023.000000	1023.000000	2046.000000
36.919998	0.018749	11.080580	1.933589	3.816739	1.600106	3.730145	0.000000	-10.000000	0.283333	-19.833334	565.500000	1023.000000	1023.000000	2046.000000
36.939999	0.020309	12.002419	0.793481	4.135584	3.377951	3.695404	0.000000	-10.000000	0.275000	-19.966667	556.666687	1023.000000	1023.000000	2046.000000
36.959999	0.023351	13.800282	0.970586	4.411814	4.230257	4.187625	0.000000	-10.000000	0.250000	-20.066666	550.000000	1023.000000	1023.000000	2046.000000
36.980000	0.020521	12.127737	2.331378	4.154848	2.126989	3.514522	0.000000	-10.000000	0.233333	-19.799999	543.166687	1023.000000	1023.000000	2046.000000
37.000000	0.021769	12.865603	2.875485	4.145249	1.824571	4.020298	0.000000	-10.000000	0.241667	-19.666666	538.833313	1023.000000	1023.000000	2046.000000
37.020000	0.022925	13.548926	1.629102	4.373155	3.409502	4.137167	0.000000	-10.000000	0.250000	-19.450001	532.166687	1023.000000	1023.000000	2046.000000
37.040001	0.024879	14.703301	1.477421	4.591644	4.215878	4.418359	0.000000	-10.000000	0.283333	-19.683334	523.500000	1023.000000	1023.000000	2046.000000
37.060001	0.024123	14.256663	1.631202	4.510142	3.878714	4.236606	0.000000	-10.000000	0.316667	-19.950001	516.833313	1023.000000	1023.000000	2046.000000
37.080002	0.021395	12.644567	3.126847	4.320372	1.605309	3.592040	0.000000	-10.000000	0.350000	-20.550001	510.333344	1023.000000	1023.000000	2046.000000
37.099998	0.023599	13.947074	2.678475	4.396435	2.594066	4.278099	0.000000	-10.000000	0.350000	-21.000000	505.833344	1023.000000	1023.000000	2046.000000
37.119999	0.023342	13.795009	1.765876	4.514665	3.653171	3.861296	0.000000	-10.000000	0.350000	-21.583334	498.833344	1023.000000	1023.000000	2046.000000
37.139999	0.023196	13.709119	1.439434	4.310588	4.103608	3.855489	0.000000	-10.000000	0.341667	-22.083334	489.166656	1023.000000	1023.000000	2046.000000
37.160000	0.016034	9.476162	1.569079	3.374501	2.146897	2.385685	0.000000	-10.000000	0.333333	-22.383335	481.833344	1023.000000	1023.000000	2046.000000
37.180000	0.010969	6.482847	1.724874	2.484059	0.454719	1.819195	0.000000	-10.000000	0.333333	-22.583334	474.333344	1023.000000	1023.000000	2046.000000
37.200001	0.008325	4.919951	-0.188246	2.217841	1.402145	1.488210	0.000000	-10.000000	0.341667	-22.566668	469.166656	1023.000000	1023.000000	2046.000000
37.220001	0.007197	4.253163	-0.905403	2.169858	1.727815	1.260893	0.000000	-10.000000	0.358333	-22.466667	461.500000	1023.000000	1023.000000	2046.000000
37.240002	0.006020	3.557909	-1.280076	2.037614	1.711918	1.088453	0.000000	-10.000000	0.358333	-22.316668	451.666656	1023.000000	1023.000000	2046.000000
37.259998	0.001108	0.655070	-0.204431	1.512765	-0.772057	0.118793	0.000000	-10.000000	0.358333	-22.216667	444.333344	1023.000000	1023.000000	2046.000000
37.279999	0.001723	1.018571	-0.719441	1.455701	-0.290770	0.573081	0.000000	-10.000000	0.350000	-21.983334	437.000000	1023.000000	1023.000000	2046.000000
37.299999	0.001312	0.775608	-1.750300	1.665140	0.608008	0.252760	0.000000	-10.000000	0.350000	-21.700001	432.166656	1023.000000	1023.000000	2046.000000
37.320000	0.002544	1.503631	-1.966407	1.749856	1.146023	0.574159	0.000000	-10.000000	0.341667	-21.583334	424.833344	1023.000000	1023.000000	2046.000000
37.340000	-0.001793	-1.059769	-1.091718	1.258960	-0.920619	-0.306391	0.000000	-10.000000	0.341667	-21.600000	415.166656	1023.000000	1023.000000	2046.000000
37.360001	-0.000759	-0.448709	-1.000965	1.176054	-0.917678	0.293880	0.000000	-10.000000	0.341667	-21.683334	407.833344	1023.000000	1023.000000	2046.000000
37.380001	-0.000501	-0.295808	-2.024085	1.514230	0.208745	0.005303	0.000000	-10.000000	0.350000	-21.600000	400.666656	1023.000000	1023.000000	2046.000000
37.400002	0.001695	1.001934	-2.081339	1.625412	0.885427	0.572435	0.000000	-10.000000	0.341667	-21.716667	396.000000	1023.000000	1023.000000	2046.000000
37.419998	-0.001529	-0.903502	-1.256436	1.179384	-0.734537	-0.091914	0.000000	-10.000000	0.350000	-21.866667	388.833344	1023.000000	1023.000000	2046.000000
37.439999	-0.000458	-0.270742	-0.695081	0.912271	-1.039731	0.551800	0.000000	-10.000000	0.350000	-21.950001	381.500000	1023.000000	1023.000000	2046.000000
37.459999	0.000291	0.171953	-1.674209	1.171073	0.318963	0.356126	0.000000	-10.000000	0.358333	-21.816668	374.166656	1023.000000	1023.000000	2046.000000
37.480000	0.002621	1.549264	-1.605421	1.134094	1.008696	1.011894	0.000000	-10.000000	0.350000	-21.616667	366.833344	1023.000000	1023.000000	2046.000000
37.500000	-0.000816	-0.482017	-1.173090	0.618716	-0.136249	0.208606	0.000000	-10.000000	0.341667	-21.566668	359.666656	1023.000000	1023.000000	2046.000000
37.520000	-0.002191	-1.294610	-0.359758	0.048675	-1.215967	0.232440	0.000000	-10.000000	0.341667	-21.466667	352.333344	1023.000000	1023.000000	2046.000000
37.540001	-0.002977	-1.759612	-1.706606	0.053760	0.140457	-0.247223	0.000000	-10.000000	0.333333	-21.250000	342.833344	1023.000000	1023.000000	2046.000000
37.560001	-0.002337	-1.381125	-1.917711	-0.158780	0.675956	0.019410	0.000000	-10.000000	0.333333	-20.950001	335.666656	1023.000000	1023.000000	2046.000000
37.580002	-0.004986	-2.946941	-2.041832	-0.664352	0.184936	-0.425693	0.000000	-10.000000	0.333333	-20.666668	328.666656	1023.000000	1023.000000	2046.000000
37.599998	-0.008752	-5.172224	-1.101699	-1.299826	-1.730872	-1.039828	0.000000	-10.000000	0.325000	-20.516666	324.000000	1023.000000	1023.000000	2046.000000
37.619999	-0.007685	-4.541856	-1.300365	-1.342909	-1.217970	-0.680611	0.000000	-10.000000	0.325000	-20.216667	317.166656	1023.000000	1023.000000	2046.000000
37.639999	-0.007458	-4.407835	-2.216454	-1.057053	-0.179027	-0.955302	0.000000	-10.000000	0.308333	-20.150000	308.166656	1023.000000	1023.000000	2046.000000
37.660000	-0.005396	-3.189234	-2.022572	-0.826026	0.261852	-0.602487	0.000000	-10.000000	0.308333	-20.100000	301.500000	1023.000000	1023.000000	2046.000000
37.680000	-0.004754	-2.809349	-1.907064	-0.836625	0.402951	-0.468612	0.000000	-10.000000	0.300000	-20.083334	294.833344	1023.000000	1023.000000	2046.000000
37.700001	-0.006893	-4.073729	-0.894791	-1.144164	-1.115463	-0.919310	0.000000	-10.000000	0.300000	-19.850000	290.333344	1023.000000	1023.000000	2046.000000
37.720001	-0.005388	-3.184193	-0.340142	-1.131853	-1.248472	-0.463727	0.000000	-10.000000	0.291667	-19.483334	283.666656	1023.000000	1023.000000	2046.000000
37.740002	-0.003740	-2.210289	-1.174797	-0.751394	0.055716	-0.339813	0.000000	-10.000000	0.258333	-19.050001	277.000000	1023.000000	1023.000000	2046.000000
37.759998	-0.002901	-1.714266	-1.492653	-0.469872	0.663540	-0.415282	0.000000	-10.000000	0.225000	-18.716667	270.666656	1023.000000	1023.000000	2046.000000
37.779999	-0.000974	-0.575431	-1.483904	-0.560420	1.124418	0.344476	0.000000	-10.000000	0.208333	-18.583334	264.500000	1023.000000	1023.000000	2046.000000
37.799999	-0.003725	-2.201314	-1.006002	-0.618974	-0.177513	-0.398825	0.000000	-10.000000	0.216667	-18.716667	258.333344	1023.000000	1023.000000	2046.000000
37.820000	-0.004538	-2.681677	0.095118	-0.839102	-1.525457	-0.412237	0.000000	-10.000000	0.233333	-18.900002	252.000000	1023.000000	1023.000000	2046.000000
37.840000	-0.002775	-1.640242	-0.530920	-0.651744	-0.361433	-0.096146	0.000000	-10.000000	0.241667	-19.283335	245.666672	1023.000000	1023.000000	2046.000000
37.860001	-0.003579	-2.114957	-1.282588	-0.495263	0.403943	-0.741049	0.000000	-10.000000	0.250000	-19.666668	239.166672	1023.000000	1023.000000	2046.000000
37.880001	-0.003999	-2.363179	-1.514111	-0.822059	0.604443	-0.631453	0.000000	-10.000000	0.275000	-20.150000	232.666672	1023.000000	1023.000000	2046.000000
37.900002	-0.009284	-5.487034	-1.881727	-1.576341	-0.476780	-1.552186	0.000000	-10.000000	0.291667	-20.100000	225.833328	1023.000000	1023.000000	2046.000000
37.919998	-0.015931	-9.415296	-1.565246	-2.496283	-2.805408	-2.548359	0.000000	-10.000000	0.291667	-20.016666	219.166672	1023.000000	1023.000000	2046.000000
37.939999	-0.017077	-10.092380	-2.492098	-2.647532	-2.419891	-2.532859	0.000000	-10.000000	0.275000	-19.566668	212.500000	1023.000000	1023.000000	2046.000000
37.959999	-0.018336	-10.836296	-3.669713	-2.401593	-1.607578	-3.157413	0.000000	-10.000000	0.258333	-19.400000	206.000000	1023.000000	1023.000000	2046.000000
37.980000	-0.017899	-10.578379	-3.974230	-2.423139	-1.318172	-2.862838	0.000000	-10.000000	0.250000	-19.100000	199.500000	1023.000000	1023.000000	2046.000000
38.000000	-0.022539	-13.320559	-3.496809	-2.967664	-3.229729	-3.626356	0.000000	-10.000000	0.233333	-19.016666	193.000000	1023.000000	1023.000000	2046.000000
38.020000	-0.023620	-13.959570	-2.974773	-3.293167	-4.217722	-3.473907	0.000000	-10.000000	0.225000	-18.966667	186.666672	1023.000000	1023.000000	2046.000000
38.040001	-0.023182	-13.700296	-4.198156	-3.077720	-2.943311	-3.481109	0.000000	-10.000000	0.233333	-18.933334	180.500000	1023.000000	1023.000000	2046.000000
38.060001	-0.022588	-13.349713	-4.719158	-2.812977	-2.198995	-3.618584	0.000000	-10.000000	0.241667	-18.966667	174.166672	1023.000000	1023.000000	2046.000000
38.080002	-0.021713	-12.832398	-4.858458	-2.800674	-1.914293	-3.258973	0.000000	-10.000000	0.233333	-18.983334	167.833328	1023.000000	1023.000000	2046.000000
38.099998	-0.025525	-15.085164	-4.072753	-3.213891	-3.910506	-3.888014	0.000000	-10.000000	0.233333	-18.983334	161.333328	1023.000000	1023.000000	2046.000000
38.119999	-0.024923	-14.729222	-3.425925	-3.413802	-4.573946	-3.315549	0.000000	-10.000000	0.225000	-19.016666	155.000000	1023.000000	1023.000000	2046.000000
38.139999	-0.023595	-13.944879	-4.783535	-2.960362	-2.757941	-3.443041	0.000000	-10.000000	0.241667	-18.683334	148.666672	1023.000000	1023.000000	2046.000000
38.160000	-0.021122	-12.483338	-4.719191	-2.765204	-2.001429	-2.997515	0.000000	-10.000000	0.225000	-18.350000	142.500000	1023.000000	1023.000000	2046.000000
38.180000	-0.020586	-12.166472	-4.551691	-2.853174	-1.984330	-2.777277	0.000000	-10.000000	0.208333	-17.950001	136.500000	1023.000000	1023.000000	2046.000000
38.200001	-0.023804	-14.068213	-3.168507	-3.493965	-4.265368	-3.140373	0.000000	-10.000000	0.191667	-17.700001	130.500000	1023.000000	1023.000000	2046.000000
38.220001	-0.022965	-13.572565	-2.814929	-3.751612	-4.342583	-2.663441	0.000000	-10.000000	0.191667	-17.416666	124.500000	1023.000000	1023.000000	2046.000000
38.240002	-0.022698	-13.414569	-4.138883	-3.552145	-2.691592	-3.031949	0.000000	-10.000000	0.200000	-17.316668	118.500000	1023.000000	1023.000000	2046.000000
38.259998	-0.021485	-12.697364	-4.359820	-3.525476	-1.822029	-2.990039	0.000000	-10.000000	0.200000	-17.166666	112.666664	1023.000000	1023.000000	2046.000000
38.279999	-0.023294	-13.766726	-4.376361	-3.911659	-2.179157	-3.299548	0.000000	-10.000000	0.191667	-17.166666	107.000000	1023.000000	1023.000000	2046.000000
38.299999	-0.028143	-16.632292	-3.071679	-4.684830	-4.899981	-3.975802	0.000000	-10.000000	0.191667	-16.716667	101.333336	1023.000000	1023.000000	2046.000000
38.320000	-0.027790	-16.423965	-3.174698	-5.038702	-4.741376	-3.469188	0.000000	-10.000000	0.191667	-16.600000	95.833336	1023.000000	1023.000000	2046.000000
38.340000	-0.027324	-16.148413	-4.529349	-4.709355	-3.117643	-3.792066	0.000000	-10.000000	0.191667	-16.483334	90.166664	1023.000000	1023.000000	2046.000000
38.360001	-0.024572	-14.521979	-4.743965	-4.404781	-2.001555	-3.371679	0.000000	-10.000000	0.183333	-16.466667	84.833336	1023.000000	1023.000000	2046.000000
38.380001	-0.027437	-16.215555	-4.101919	-4.588428	-3.483591	-4.041618	0.000000	-10.000000	0.175000	-16.433334	79.166664	1023.000000	1023.000000	2046.000000
38.400002	-0.028097	-16.605101	-2.591115	-5.029788	-5.391361	-3.592836	0.000000	-10.000000	0.166667	-16.250000	73.833336	1023.000000	1023.000000	2046.000000
38.419998	-0.025781	-15.236405	-3.798249	-4.626754	-3.442374	-3.369027	0.000000	-10.000000	0.158333	-16.000000	68.333336	1023.000000	1023.000000	2046.000000
38.439999	-0.022585	-13.347904	-4.062044	-4.078424	-2.068427	-3.139009	0.000000	-10.000000	0.150000	-15.683333	63.000000	1023.000000	1023.000000	2046.000000
38.459999	-0.021246	-12.556526	-3.921756	-3.818027	-1.888057	-2.928685	0.000000	-10.000000	0.150000	-15.233334	57.666668	1023.000000	1023.000000	2046.000000
38.480000	-0.024530	-14.497050	-2.453433	-4.236114	-4.457504	-3.350000	0.000000	-10.000000	0.150000	-14.816667	52.500000	1023.000000	1023.000000	2046.000000
38.500000	-0.023166	-13.691213	-2.144997	-4.459322	-4.640674	-2.446219	0.000000	-10.000000	0.150000	-14.366667	47.666668	1023.000000	1023.000000	2046.000000
38.520000	-0.021798	-12.882725	-3.733667	-3.853415	-2.533005	-2.762638	0.000000	-10.000000	0.150000	-14.083334	42.833332	1023.000000	1023.000000	2046.000000
38.540001	-0.018417	-10.884528	-3.700193	-3.343105	-1.551290	-2.289940	0.000000	-10.000000	0.150000	-14.033334	38.166668	1023.000000	1023.000000	2046.000000
38.560001	-0.021501	-12.706917	-2.757409	-3.524303	-3.471376	-2.953829	0.000000	-10.000000	0.158333	-14.100000	33.500000	1023.000000	1023.000000	2046.000000
38.580002	-0.022872	-13.517522	-1.473700	-4.068482	-5.303742	-2.671598	0.000000	-10.000000	0.158333	-14.233334	28.833334	1023.000000	1023.000000	2046.000000
38.599998	-0.023258	-13.745590	-3.295125	-3.985182	-3.407186	-3.058097	0.000000	-10.000000	0.141667	-14.283334	24.000000	1023.000000	1023.000000	2046.000000
38.619999	-0.023916	-14.134151	-4.163980	-4.075308	-2.443952	-3.450912	0.000000	-10.000000	0.116667	-14.150000	19.166666	1023.000000	1023.000000	2046.000000
38.639999	-0.026909	-15.903142	-4.726599	-4.414291	-2.774660	-3.987592	0.000000	-10.000000	0.083333	-13.733334	14.500000	1023.000000	1023.000000	2046.000000
38.660000	-0.034026	-20.109610	-3.921853	-5.191208	-5.917423	-5.079126	0.000000	-10.000000	0.075000	-13.200000	9.833333	1023.000000	1023.000000	2046.000000
38.680000	-0.035332	-20.881142	-4.096206	-5.583837	-6.540716	-4.660384	0.000000	-10.000000	0.058333	-12.483334	5.333333	1023.000000	1023.000000	2046.000000
38.700001	-0.035240	-20.826815	-5.888986	-5.209761	-4.596363	-5.131705	0.000000	-10.000000	0.058333	-11.966667	1.333333	1023.000000	1023.000000	2046.000000
38.720001	-0.033830	-19.993353	-6.333751	-5.061681	-3.793644	-4.804278	0.000000	-10.000000	0.058333	-11.716667	-2.333333	1023.000000	1023.000000	2046.000000
38.740002	-0.038387	-22.686995	-5.813114	-5.339276	-5.832321	-5.702283	0.000000	-10.000000	0.058333	-11.600000	-6.000000	1023.000000	1023.000000	2046.000000
38.759998	-0.040421	-23.888674	-4.481107	-5.889441	-8.087790	-5.430336	0.000000	-10.000000	0.058333	-11.533334	-9.666667	1023.000000	1023.000000	2046.000000
38.779999	-0.039184	-23.157537	-5.930885	-5.691330	-6.349062	-5.186260	0.000000	-10.000000	0.050000	-11.266666	-13.333333	1023.000000	1023.000000	2046.000000
38.799999	-0.037895	-22.395924	-6.862685	-5.354372	-4.944660	-5.234208	0.000000	-10.000000	0.050000	-11.166667	-17.000000	1023.000000	1023.000000	2046.000000
38.820000	-0.035742	-21.123693	-6.983348	-5.122693	-4.279465	-4.738188	0.000000	-10.000000	0.050000	-10.966667	-21.000000	1023.000000	1023.000000	2046.000000
38.840000	-0.037906	-22.402235	-6.611345	-5.158705	-5.433664	-5.198520	0.000000	-10.000000	0.050000	-10.783334	-24.666666	1023.000000	1023.000000	2046.000000
38.860001	-0.040498	-23.934521	-4.844392	-5.558637	-8.194272	-5.337220	0.000000	-10.000000	0.050000	-10.466666	-28.333334	1023.000000	1023.000000	2046.000000
38.880001	-0.037759	-22.315859	-5.520333	-5.479709	-6.824076	-4.491741	0.000000	-10.000000	0.050000	-10.050000	-31.666666	1023.000000	1023.000000	2046.000000
38.900002	-0.034817	-20.576595	-6.501983	-5.070976	-4.640330	-4.363306	0.000000	-10.000000	0.050000	-9.683333	-35.166668	1023.000000	1023.000000	2046.000000
38.919998	-0.033034	-19.523148	-6.457355	-4.967978	-4.076694	-4.021120	0.000000	-10.000000	0.041667	-9.466667	-38.333332	1023.000000	1023.000000	2046.000000
38.939999	-0.037101	-21.926617	-4.813181	-5.531322	-6.932812	-4.649302	0.000000	-10.000000	0.025000	-9.433333	-43.666668	1023.000000	1023.000000	2046.000000
38.959999	-0.036405	-21.515322	-4.180773	-5.761616	-7.406821	-4.166111	0.000000	-10.000000	0.016667	-9.416667	-48.833332	1023.000000	1023.000000	2046.000000
38.980000	-0.035583	-21.029808	-5.751438	-5.670599	-5.220098	-4.387673	0.000000	-10.000000	0.016667	-9.350000	-53.000000	1023.000000	1023.000000	2046.000000
39.000000	-0.034963	-20.663347	-6.126399	-5.703621	-4.385638	-4.447690	0.000000	-10.000000	0.025000	-9.350000	-54.000000	1023.000000	1023.000000	2046.000000
39.020000	-0.034322	-20.284262	-6.225452	-5.772706	-3.985008	-4.301095	0.000000	-10.000000	0.025000	-9.150001	-55.000000	1023.000000	1023.000000	2046.000000
39.040001	-0.037491	-22.157177	-5.907703	-6.121882	-5.216185	-4.911407	0.000000	-10.000000	0.016667	-8.766666	-57.000000	1023.000000	1023.000000	2046.000000
39.060001	-0.041055	-24.263311	-4.412699	-6.588176	-7.861887	-5.400549	0.000000	-10.000000	0.008333	-8.266666	-59.833332	1023.000000	1023.000000	2046.000000
39.080002	-0.039323	-23.239695	-4.811734	-6.530325	-7.076523	-4.821112	0.000000	-10.000000	0.008333	-7.833333	-62.666668	1023.000000	1023.000000	2046.000000
39.099998	-0.037131	-21.944696	-6.105195	-6.190913	-4.873444	-4.775144	0.000000	-10.000000	0.016667	-7.533333	-65.166664	1023.000000	1023.000000	2046.000000
39.119999	-0.034914	-20.634064	-6.131495	-6.000764	-4.202639	-4.299166	0.000000	-10.000000	0.016667	-7.400000	-67.833336	1023.000000	1023.000000	2046.000000
39.139999	-0.037939	-22.421673	-4.889467	-6.082825	-6.413856	-5.035525	0.000000	-10.000000	0.008333	-7.183333	-70.166664	1023.000000	1023.000000	2046.000000
39.160000	-0.036936	-21.829165	-3.497429	-6.118029	-7.686129	-4.527578	0.000000	-10.000000	-0.008333	-6.783333	-72.833336	1023.000000	1023.000000	2046.000000
39.180000	-0.033834	-19.995724	-4.816280	-5.665556	-5.379004	-4.134884	0.000000	-10.000000	-0.008333	-6.133333	-75.166664	1023.000000	1023.000000	2046.000000
39.200001	-0.031045	-18.347885	-5.203673	-5.358083	-4.045048	-3.741080	0.000000	-10.000000	-0.008333	-5.466667	-77.333336	1023.000000	1023.000000	2046.000000
39.220001	-0.029446	-17.402710	-5.162650	-5.183725	-3.727231	-3.329103	0.000000	-10.000000	-0.008333	-4.916667	-79.000000	1023.000000	1023.000000	2046.000000
39.240002	-0.032256	-19.063566	-4.454389	-5.386307	-5.382805	-3.840066	0.000000	-10.000000	-0.008333	-4.450000	-80.500000	1023.000000	1023.000000	2046.000000
39.259998	-0.033048	-19.531090	-2.805071	-5.341194	-7.440185	-3.944640	0.000000	-10.000000	-0.008333	-4.116667	-82.000000	1023.000000	1023.000000	2046.000000
39.279999	-0.030060	-17.765278	-3.587406	-4.998445	-5.805715	-3.373713	0.000000	-10.000000	0.000000	-3.883333	-83.333336	1023.000000	1023.000000	2046.000000
39.299999	-0.028396	-16.781763	-4.534816	-4.742645	-4.024910	-3.479392	0.000000	-10.000000	0.000000	-3.650000	-84.666664	1023.000000	1023.000000	2046.000000
39.320000	-0.028810	-17.026913	-4.783753	-4.901908	-3.823766	-3.517486	0.000000	-10.000000	0.000000	-3.316667	-85.833336	1023.000000	1023.000000	2046.000000
39.340000	-0.035308	-20.866844	-3.893392	-5.553920	-6.569624	-4.849907	0.000000	-10.000000	-0.008333	-2.233333	-87.000000	1023.000000	1023.000000	2046.000000
39.360001	-0.037579	-22.209177	-3.582798	-5.973955	-7.660916	-4.991507	0.000000	-10.000000	-0.025000	-0.800000	-87.666664	1023.000000	1023.000000	2046.000000
39.380001	-0.038440	-22.718317	-5.748585	-5.975200	-5.640506	-5.354025	0.000000	-10.000000	-0.041667	1.250000	-88.000000	1023.000000	1023.000000	2046.000000
39.400002	-0.037918	-22.409271	-6.300333	-5.990444	-5.026989	-5.091505	0.000000	-10.000000	-0.066667	3.466667	-88.000000	1023.000000	1023.000000	2046.000000
39.419998	-0.040856	-24.145914	-6.400216	-6.111789	-5.924561	-5.709348	0.000000	-10.000000	-0.083333	6.066667	-88.000000	1023.000000	1023.000000	2046.000000
39.439999	-0.044580	-26.346844	-5.035378	-6.381137	-8.580812	-6.349516	0.000000	-10.000000	-0.100000	8.316667	-88.000000	1023.000000	1023.000000	2046.000000
39.459999	-0.043152	-25.502932	-5.324289	-6.306383	-8.061250	-5.811011	0.000000	-10.000000	-0.116667	10.233334	-88.000000	1023.000000	1023.000000	2046.000000
39.480000	-0.042090	-24.875185	-6.639892	-6.076249	-6.357161	-5.801884	0.000000	-10.000000	-0.141667	11.933333	-88.000000	1023.000000	1023.000000	2046.000000
39.500000	-0.040009	-23.645247	-6.816967	-5.870464	-5.518713	-5.439103	0.000000	-10.000000	-0.166667	13.483334	-88.000000	1023.000000	1023.000000	2046.000000
39.520000	-0.039032	-23.068197	-6.838649	-5.762400	-5.298612	-5.168537	0.000000	-10.000000	-0.208333	14.966667	-69.333336	1023.000000	1023.000000	2046.000000
39.540001	-0.041329	-24.425543	-6.052378	-5.842857	-6.892390	-5.637919	0.000000	-10.000000	-0.233333	16.166666	-31.500000	1023.000000	1023.000000	2046.000000
39.560001	-0.041549	-24.555597	-4.748649	-5.775476	-8.452613	-5.578860	0.000000	-10.000000	-0.258333	17.483334	8.166667	1023.000000	1023.000000	2046.000000
39.580002	-0.038285	-22.626455	-5.543015	-5.384692	-6.809529	-4.889219	0.000000	-10.000000	-0.258333	18.500000	31.166666	1023.000000	1023.000000	2046.000000
39.599998	-0.035945	-21.243269	-6.120626	-5.147113	-5.390153	-4.585378	0.000000	-10.000000	-0.291667	19.650000	37.166668	1023.000000	1023.000000	2046.000000
39.619999	-0.032125	-18.986139	-5.881991	-4.851635	-4.421334	-3.831178	0.000000	-10.000000	-0.325000	20.383333	43.500000	1023.000000	1023.000000	2046.000000
39.639999	-0.032536	-19.228666	-5.246096	-4.871661	-5.056400	-4.054509	0.000000	-10.000000	-0.350000	21.183334	50.166668	1023.000000	1023.000000	2046.000000
39.660000	-0.033762	-19.953220	-3.699039	-5.089947	-6.887352	-4.276884	0.000000	-10.000000	-0.366667	21.700001	57.000000	1023.000000	1023.000000	2046.000000
39.680000	-0.031329	-18.515532	-3.439165	-5.081698	-6.429870	-3.564799	0.000000	-10.000000	-0.383333	22.066668	64.333336	1023.000000	1023.000000	2046.000000
39.700001	-0.030085	-17.779949	-4.683895	-4.916352	-4.498527	-3.681175	0.000000	-10.000000	-0.400000	22.333334	71.666664	1023.000000	1023.000000	2046.000000
39.720001	-0.028468	-16.824572	-4.661627	-4.860221	-3.794885	-3.507839	0.000000	-10.000000	-0.408333	22.466667	79.166664	1023.000000	1023.000000	2046.000000
39.740002	-0.027859	-16.464487	-4.734913	-4.826483	-3.394733	-3.508357	0.000000	-10.000000	-0.416667	23.133333	86.500000	1023.000000	1023.000000	2046.000000
39.759998	-0.031122	-18.393314	-3.786551	-5.127699	-5.216082	-4.262983	0.000000	-10.000000	-0.433333	23.883333	94.166664	1023.000000	1023.000000	2046.000000
39.779999	-0.030655	-18.117365	-2.803837	-5.189899	-6.212186	-3.911443	0.000000	-10.000000	-0.441667	24.600000	102.000000	1023.000000	1023.000000	2046.000000
39.799999	-0.028310	-16.731216	-3.647620	-4.902314	-4.727421	-3.453861	0.000000	-10.000000	-0.466667	25.050001	110.000000	1023.000000	1023.000000	2046.000000
39.820000	-0.026145	-15.451450	-4.103609	-4.521131	-3.559020	-3.267691	0.000000	-10.000000	-0.483333	25.283335	118.333336	1023.000000	1023.000000	2046.000000
39.840000	-0.022295	-13.176642	-3.914679	-4.021018	-2.600193	-2.640753	0.000000	-10.000000	-0.500000	25.733334	126.666664	1023.000000	1023.000000	2046.000000
39.860001	-0.021557	-12.740011	-3.426749	-3.756726	-2.812671	-2.743866	0.000000	-10.000000	-0.516667	26.166668	135.333328	1023.000000	1023.000000	2046.000000
39.880001	-0.021843	-12.909397	-2.103006	-3.686040	-4.216948	-2.903403	0.000000	-10.000000	-0.541667	26.783333	144.000000	1023.000000	1023.000000	2046.000000
39.900002	-0.019784	-11.692245	-1.117201	-3.474132	-4.689623	-2.411288	0.000000	-10.000000	-0.541667	27.283333	153.000000	1023.000000	1023.000000	2046.000000
39.919998	-0.016651	-9.840891	-1.648834	-3.028810	-3.373396	-1.789851	0.000000	-10.000000	-0.566667	27.833334	162.000000	1023.000000	1023.000000	2046.000000
39.939999	-0.014991	-8.859658	-2.327663	-2.647935	-2.200514	-1.683547	0.000000	-10.000000	-0.558333	28.216667	171.166672	1023.000000	1023.000000	2046.000000
39.959999	-0.011675	-6.899840	-2.285572	-2.233244	-1.336160	-1.044863	0.000000	-10.000000	-0.583333	28.416668	180.333328	1023.000000	1023.000000	2046.000000
39.980000	-0.009176	-5.422864	-2.108760	-1.661226	-0.825872	-0.827006	0.000000	-10.000000	-0.541667	28.200001	189.833328	1023.000000	1023.000000	2046.000000
40.000000	-0.009384	-5.546228	-1.249396	-1.492954	-1.803176	-1.000703	0.000000	-10.000000	-0.516667	27.766666	199.166672	1023.000000	1023.000000	2046.000000
40.020000	-0.009709	-5.737936	-0.030838	-1.313490	-3.164096	-1.229511	0.000000	-10.000000	-0.475000	27.383333	208.666672	1023.000000	1023.000000	2046.000000
40.040001	-0.008086	-4.778588	0.088377	-1.218053	-2.835000	-0.813912	0.000000	-10.000000	-0.441667	26.966667	217.833328	1023.000000	1023.000000	2046.000000
40.060001	-0.009540	-5.638087	-1.311829	-1.360544	-1.640146	-1.325567	0.000000	-10.000000	-0.425000	26.583334	227.000000	1023.000000	1023.000000	2046.000000
40.080002	-0.010659	-6.299325	-1.883982	-1.458200	-1.283530	-1.673612	0.000000	-10.000000	-0.416667	26.133333	236.000000	1023.000000	1023.000000	2046.000000
40.099998	-0.012571	-7.429479	-2.734488	-1.622712	-1.174149	-1.898130	0.000000	-10.000000	-0.433333	25.799999	244.833328	1023.000000	1023.000000	2046.000000
40.119999	-0.016999	-10.046121	-2.361780	-2.032879	-2.972177	-2.679284	0.000000	-10.000000	-0.441667	25.383333	253.500000	1023.000000	1023.000000	2046.000000
40.139999	-0.017187	-10.157522	-1.620299	-2.081528	-4.058910	-2.396785	0.000000	-10.000000	-0.441667	25.049999	261.833344	1023.000000	1023.000000	2046.000000
40.160000	-0.016006	-9.459676	-2.771170	-1.780439	-2.746514	-2.161554	0.000000	-10.000000	-0.441667	24.883333	270.333344	1023.000000	1023.000000	2046.000000
40.180000	-0.015452	-9.132282	-3.239506	-1.458662	-2.211941	-2.222173	0.000000	-10.000000	-0.441667	24.700001	278.666656	1023.000000	1023.000000	2046.000000
40.200001	-0.012889	-7.617647	-3.236649	-0.987164	-1.602312	-1.791522	0.000000	-10.000000	-0.433333	24.383333	287.000000	1023.000000	1023.000000	2046.000000
40.220001	-0.012853	-7.596043	-3.256994	-0.963018	-1.613501	-1.762530	0.000000	-10.000000	-0.416667	24.066668	295.000000	1023.000000	1023.000000	2046.000000
40.240002	-0.014715	-8.696488	-2.268374	-1.104317	-3.200764	-2.123033	0.000000	-10.000000	-0.400000	23.766666	303.000000	1023.000000	1023.000000	2046.000000
40.259998	-0.013043	-7.708157	-1.537721	-0.970208	-3.611419	-1.588808	0.000000	-10.000000	-0.400000	23.783333	311.000000	1023.000000	1023.000000	2046.000000
40.279999	-0.010533	-6.224754	-2.324150	-0.450953	-2.285438	-1.164214	0.000000	-10.000000	-0.400000	23.683332	319.000000	1023.000000	1023.000000	2046.000000
40.299999	-0.009250	-5.467026	-2.615642	-0.014238	-1.747329	-1.089817	0.000000	-10.000000	-0.400000	23.816668	327.000000	1023.000000	1023.000000	2046.000000
40.320000	-0.005658	-3.343611	-2.372570	0.435663	-0.973260	-0.433445	0.000000	-10.000000	-0.400000	23.933334	335.000000	1023.000000	1023.000000	2046.000000
40.340000	-0.003733	-2.206264	-2.352587	0.551871	-0.409857	0.004308	0.000000	-10.000000	-0.383333	23.866667	343.000000	1023.000000	1023.000000	2046.000000
40.360001	-0.005476	-3.236038	-1.168911	0.290325	-1.957237	-0.400214	0.000000	-10.000000	-0.383333	23.650000	351.000000	1023.000000	1023.000000	2046.000000
40.380001	-0.003308	-1.955167	-0.212922	0.276688	-2.217707	0.198774	0.000000	-10.000000	-0.366667	23.350000	359.000000	1023.000000	1023.000000	2046.000000
40.400002	-0.001309	-0.773703	-0.972291	0.425460	-0.772644	0.545772	0.000000	-10.000000	-0.366667	22.966667	367.000000	1023.000000	1023.000000	2046.000000
40.419998	-0.000712	-0.420688	-1.180216	0.640942	-0.241001	0.359587	0.000000	-10.000000	-0.350000	22.866667	374.666656	1023.000000	1023.000000	2046.000000
40.439999	0.001479	0.874128	-1.209024	0.778058	0.545432	0.759662	0.000000	-10.000000	-0.333333	22.583334	382.333344	1023.000000	1023.000000	2046.000000
40.459999	-0.000378	-0.223213	-1.145817	0.464620	0.077113	0.380871	0.000000	-10.000000	-0.350000	22.466667	389.666656	1023.000000	1023.000000	2046.000000
40.480000	-0.002760	-1.631430	-0.211210	0.103836	-1.464947	-0.059109	0.000000	-10.000000	-0.358333	22.366667	397.333344	1023.000000	1023.000000	2046.000000
40.500000	-0.000808	-0.477720	-0.039710	0.263765	-1.132884	0.431109	0.000000	-10.000000	-0.391667	22.333334	404.666656	1023.000000	1023.000000	2046.000000
40.520000	0.000450	0.266087	-0.938538	0.675340	0.079020	0.450266	0.000000	-10.000000	-0.391667	22.600000	412.333344	1023.000000	1023.000000	2046.000000
40.540001	0.004214	2.490250	-0.757608	1.171719	0.863662	1.212478	0.000000	-10.000000	-0.400000	22.616667	419.666656	1023.000000	1023.000000	2046.000000
40.560001	0.004248	2.510485	-0.458507	1.182759	0.592094	1.194139	0.000000	-10.000000	-0.400000	22.800001	427.333344	1023.000000	1023.000000	2046.000000
40.580002	0.004642	2.743427	1.110485	1.268159	-0.791378	1.156161	0.000000	-10.000000	-0.383333	22.950001	434.833344	1023.000000	1023.000000	2046.000000
40.599998	0.008822	5.213934	0.757700	1.860666	0.728122	1.867446	0.000000	-10.000000	-0.400000	23.083334	442.500000	1023.000000	1023.000000	2046.000000
40.619999	0.011108	6.564619	0.514689	2.501861	1.571633	1.976436	0.000000	-10.000000	-0.391667	23.300001	450.166656	1023.000000	1023.000000	2046.000000
40.639999	0.014905	8.809092	0.637139	2.954924	2.448880	2.768148	0.000000	-10.000000	-0.408333	23.466667	458.000000	1023.000000	1023.000000	2046.000000
40.660000	0.013339	7.883253	1.055236	2.787942	1.523862	2.516212	0.000000	-10.000000	-0.391667	23.850000	466.000000	1023.000000	1023.000000	2046.000000
40.680000	0.013659	8.072237	2.301884	2.792431	0.334884	2.643039	0.000000	-10.000000	-0.400000	23.683334	474.000000	1023.000000	1023.000000	2046.000000
40.700001	0.016516	9.760812	1.517638	3.453102	1.831851	2.958221	0.000000	-10.000000	-0.391667	23.500000	481.833344	1023.000000	1023.000000	2046.000000
40.720001	0.018663	11.029950	1.446351	4.019542	2.432413	3.131644	0.000000	-10.000000	-0.391667	22.900000	489.500000	1023.000000	1023.000000	2046.000000
40.740002	0.022985	13.584254	1.712416	4.599806	3.302272	3.969760	0.000000	-10.000000	-0.375000	22.533333	497.166656	1023.000000	1023.000000	2046.000000
40.759998	0.021886	12.934846	1.944869	4.509437	2.753587	3.726955	0.000000	-10.000000	-0.358333	22.050001	504.666656	1023.000000	1023.000000	2046.000000
40.779999	0.018042	10.662924	2.957824	3.957584	0.830065	2.917451	0.000000	-10.000000	-0.341667	21.850000	512.166687	1023.000000	1023.000000	2046.000000
40.799999	0.016314	9.641630	2.102031	3.541263	1.378406	2.619929	0.000000	-10.000000	-0.341667	21.616667	519.500000	1023.000000	1023.000000	2046.000000
40.820000	0.013106	7.745572	0.513725	3.380960	1.858894	1.991993	0.000000	-10.000000	-0.350000	21.233334	526.833313	1023.000000	1023.000000	2046.000000
40.840000	0.011692	6.909971	-0.014055	3.415381	1.701759	1.806887	0.000000	-10.000000	-0.350000	21.033333	534.000000	1023.000000	1023.000000	2046.000000
40.860001	0.013429	7.936649	-0.247026	3.605505	2.239198	2.338972	0.000000	-10.000000	-0.358333	20.933334	541.000000	1023.000000	1023.000000	2046.000000
40.880001	0.012131	7.169386	-0.241281	3.505053	1.670984	2.234631	0.000000	-10.000000	-0.350000	21.150000	548.000000	1023.000000	1023.000000	2046.000000
40.900002	0.009500	5.614465	0.770855	3.317564	-0.220610	1.746656	0.000000	-10.000000	-0.333333	21.000000	555.000000	1023.000000	1023.000000	2046.000000
40.919998	0.011421	6.749851	0.876702	3.502236	0.127061	2.243853	0.000000	-10.000000	-0.316667	20.800001	562.000000	1023.000000	1023.000000	2046.000000
40.939999	0.012491	7.382142	-0.195273	3.974828	1.429305	2.173282	0.000000	-10.000000	-0.300000	20.333334	569.000000	1023.000000	1023.000000	2046.000000
40.959999	0.014189	8.385950	-0.184335	4.450994	1.822521	2.296770	0.000000	-10.000000	-0.291667	19.800001	575.833313	1023.000000	1023.000000	2046.000000
40.980000	0.017135	10.126557	-0.152264	4.701957	2.494668	3.082196	0.000000	-10.000000	-0.266667	19.416668	582.666687	1023.000000	1023.000000	2046.000000
41.000000	0.015530	9.178050	0.359800	4.601608	1.374482	2.842160	0.000000	-10.000000	-0.250000	18.983334	589.166687	1023.000000	1023.000000	2046.000000
41.020000	0.014811	8.753334	1.635979	4.464076	-0.198509	2.851789	0.000000	-10.000000	-0.233333	18.550001	595.666687	1023.000000	1023.000000	2046.000000
41.040001	0.018203	10.758188	1.334068	4.901118	1.024971	3.498031	0.000000	-10.000000	-0.216667	17.716667	602.000000	1023.000000	1023.000000	2046.000000
41.060001	0.019613	11.591211	0.514147	5.354582	2.296235	3.426249	0.000000	-10.000000	-0.208333	17.083334	608.000000	1023.000000	1023.000000	2046.000000
41.080002	0.022231	13.138253	0.744260	5.734483	2.886303	3.773206	0.000000	-10.000000	-0.191667	16.450001	613.833313	1023.000000	1023.000000	2046.000000
41.099998	0.025300	14.952372	0.957642	5.843131	3.607782	4.543818	0.000000	-10.000000	-0.175000	15.850000	619.333313	1023.000000	1023.000000	2046.000000
41.119999	0.024109	14.248224	1.458064	5.513742	2.799322	4.477097	0.000000	-10.000000	-0.158333	15.000000	624.833313	1023.000000	1023.000000	2046.000000
41.139999	0.021919	12.954381	2.298357	5.027837	1.461793	4.166395	0.000000	-10.000000	-0.150000	14.233334	630.000000	1023.000000	1023.000000	2046.000000
41.160000	0.021407	12.651401	2.868417	4.742946	0.944776	4.095261	0.000000	-10.000000	-0.150000	13.500000	634.833313	1023.000000	1023.000000	2046.000000
41.180000	0.022591	13.351282	1.751741	4.887951	2.539284	4.172306	0.000000	-10.000000	-0.141667	13.100000	639.500000	1023.000000	1023.000000	2046.000000
41.200001	0.022606	13.360226	0.929397	5.114531	3.466427	3.849870	0.000000	-10.000000	-0.141667	12.833334	643.833313	1023.000000	1023.000000	2046.000000
41.220001	0.025163	14.871160	0.881253	5.297269	4.285277	4.407359	0.000000	-10.000000	-0.141667	12.883333	648.166687	1023.000000	1023.000000	2046.000000
41.240002	0.022233	13.139730	1.808422	4.978426	2.405416	3.947466	0.000000	-10.000000	-0.158333	13.233334	652.500000	1023.000000	1023.000000	2046.000000
41.259998	0.022139	13.083917	3.016221	4.743406	1.093900	4.230388	0.000000	-10.000000	-0.158333	13.600000	656.833313	1023.000000	1023.000000	2046.000000
41.279999	0.025283	14.942252	1.909575	5.246612	3.118794	4.667271	0.000000	-10.000000	-0.158333	13.916667	661.333313	1023.000000	1023.000000	2046.000000
41.299999	0.027974	16.532801	1.548748	5.883442	4.346492	4.754118	0.000000	-10.000000	-0.166667	14.100000	665.833313	1023.000000	1023.000000	2046.000000
41.320000	0.032318	19.099722	1.855933	6.415113	5.323330	5.505347	0.000000	-10.000000	-0.175000	14.183333	670.666687	1023.000000	1023.000000	2046.000000
41.340000	0.032661	19.302746	2.508833	6.492079	4.667501	5.634334	0.000000	-10.000000	-0.175000	14.216667	675.333313	1023.000000	1023.000000	2046.000000
41.360001	0.031257	18.473127	3.669032	6.356308	3.025649	5.422138	0.000000	-10.000000	-0.158333	13.883333	680.166687	1023.000000	1023.000000	2046.000000
41.380001	0.031635	18.696466	4.447453	6.261456	2.292646	5.694912	0.000000	-10.000000	-0.133333	13.400000	684.833313	1023.000000	1023.000000	2046.000000
41.400002	0.033790	19.969997	3.269938	6.650640	4.055781	5.993638	0.000000	-10.000000	-0.108333	12.250000	689.500000	1023.000000	1023.000000	2046.000000
41.419998	0.035024	20.699308	2.528707	7.023719	5.142570	6.004313	0.000000	-10.000000	-0.066667	10.516666	693.833313	1023.000000	1023.000000	2046.000000
41.439999	0.038410	22.700314	2.797824	7.523143	5.886825	6.492523	0.000000	-10.000000	-0.033333	8.250000	697.666687	1023.000000	1023.000000	2046.000000
41.459999	0.040296	23.814817	2.881239	7.839598	6.294446	6.799533	0.000000	-10.000000	-0.016667	6.000000	700.833313	1023.000000	1023.000000	2046.000000
41.480000	0.036888	21.801020	4.340229	7.450815	3.791354	6.218622	0.000000	-10.000000	-0.016667	3.566667	703.166687	1023.000000	1023.000000	2046.000000
41.500000	0.035837	21.179583	4.848747	6.955980	3.029281	6.345574	0.000000	-10.000000	-0.033333	1.000000	704.500000	1023.000000	1023.000000	2046.000000
41.520000	0.033046	19.530016	2.827738	6.710308	4.521443	5.470527	0.000000	-10.000000	-0.025000	-0.833333	705.000000	1023.000000	1023.000000	2046.000000
41.540001	0.030940	18.285641	1.701973	6.450053	5.154224	4.979391	0.000000	-10.000000	-0.016667	-2.066667	705.000000	1023.000000	1023.000000	2046.000000
41.560001	0.027112	16.022924	1.029845	6.024083	4.457271	4.511726	0.000000	-10.000000	0.000000	-2.500000	705.000000	1023.000000	1023.000000	2046.000000
41.580002	0.021287	12.580645	2.566179	5.144889	0.889407	3.980170	0.000000	-10.000000	0.000000	-2.983333	705.000000	1023.000000	1023.000000	2046.000000
41.599998	0.021969	12.983828	1.361562	5.174103	2.151204	4.296959	0.000000	-10.000000	-0.016667	-2.783334	705.000000	1023.000000	1023.000000	2046.000000
41.619999	0.022018	13.012530	0.316510	5.474114	3.211302	4.010605	0.000000	-10.000000	-0.016667	-2.550000	705.000000	1023.000000	1023.000000	2046.000000
41.639999	0.024126	14.258372	0.165358	5.860288	3.997101	4.235625	0.000000	-10.000000	-0.016667	-2.416667	705.000000	1023.000000	1023.000000	2046.000000
41.660000	0.024568	14.519408	0.128015	6.037558	4.075382	4.278454	0.000000	-10.000000	0.000000	-2.883333	705.000000	1023.000000	1023.000000	2046.000000
41.680000	0.020481	12.104521	1.319432	5.567713	1.524109	3.693267	0.000000	-10.000000	0.000000	-3.733333	705.000000	1023.000000	1023.000000	2046.000000
41.700001	0.019691	11.637576	2.219915	5.261558	0.213722	3.942381	0.000000	-10.000000	0.000000	-4.850000	705.000000	1023.000000	1023.000000	2046.000000
41.720001	0.021427	12.663345	0.938894	5.564289	1.925328	4.234835	0.000000	-10.000000	0.000000	-5.950000	705.000000	1023.000000	1023.000000	2046.000000
41.740002	0.022640	13.380195	0.227009	5.913729	3.052124	4.187333	0.000000	-10.000000	0.000000	-6.800000	705.000000	1023.000000	1023.000000	2046.000000
41.759998	0.026155	15.457575	0.249865	6.375731	4.126054	4.705925	0.000000	-10.000000	0.000000	-7.516666	705.000000	1023.000000	1023.000000	2046.000000
41.779999	0.025737	15.210685	0.730569	6.395144	3.465004	4.619967	0.000000	-10.000000	0.016667	-8.100000	705.000000	1023.000000	1023.000000	2046.000000
41.799999	0.022686	13.407183	2.144919	5.941910	1.130062	4.190292	0.000000	-10.000000	0.025000	-8.650001	698.166687	1023.000000	1023.000000	2046.000000
41.820000	0.023767	14.046132	2.680295	5.696792	0.913234	4.755811	0.000000	-10.000000	0.041667	-9.466667	689.166687	1023.000000	1023.000000	2046.000000
41.840000	0.024928	14.732175	1.395281	5.808825	2.703804	4.824265	0.000000	-10.000000	0.041667	-10.150001	680.166687	1023.000000	1023.000000	2046.000000
41.860001	0.025605	15.132440	0.857406	5.777643	3.744384	4.753006	0.000000	-10.000000	0.058333	-11.200001	676.666687	1023.000000	1023.000000	2046.000000
41.880001	0.027154	16.047981	0.723265	5.715446	4.611543	4.997727	0.000000	-10.000000	0.075000	-11.850000	674.000000	1023.000000	1023.000000	2046.000000
41.900002	0.022686	13.407224	1.361211	5.146642	2.763606	4.135765	0.000000	-10.000000	0.083333	-12.716667	670.000000	1023.000000	1023.000000	2046.000000
41.919998	0.018790	11.104665	2.637177	4.410794	0.388585	3.668108	0.000000	-10.000000	0.091667	-13.100000	666.000000	1023.000000	1023.000000	2046.000000
41.939999	0.019136	11.309147	1.638251	4.223773	1.535798	3.911326	0.000000	-10.000000	0.091667	-13.616667	661.666687	1023.000000	1023.000000	2046.000000
41.959999	0.019011	11.235293	0.384080	4.312995	2.924042	3.614176	0.000000	-10.000000	0.100000	-13.933333	657.166687	1023.000000	1023.000000	2046.000000
41.980000	0.020871	12.334578	0.259941	4.380246	3.726100	3.968290	0.000000	-10.000000	0.116667	-14.450000	652.333313	1023.000000	1023.000000	2046.000000
42.000000	0.022494	13.294209	0.358817	4.563482	4.125413	4.246497	0.000000	-10.000000	0.133333	-14.900000	647.500000	1023.000000	1023.000000	2046.000000
42.020000	0.020353	12.028817	1.325263	4.376349	2.517927	3.809277	0.000000	-10.000000	0.158333	-15.416667	642.500000	1023.000000	1023.000000	2046.000000
42.040001	0.018599	10.991729	2.600082	4.096133	0.756391	3.539124	0.000000	-10.000000	0.166667	-15.750000	637.500000	1023.000000	1023.000000	2046.000000
42.060001	0.020379	12.043833	2.745379	4.236557	1.138284	3.923613	0.000000	-10.000000	0.166667	-15.833333	632.333313	1023.000000	1023.000000	2046.000000
42.080002	0.022620	13.368178	1.733524	4.623731	2.861746	4.149177	0.000000	-10.000000	0.158333	-15.766666	627.000000	1023.000000	1023.000000	2046.000000
42.099998	0.023754	14.038599	1.221869	4.789006	3.786723	4.241002	0.000000	-10.000000	0.150000	-15.616667	621.666687	1023.000000	1023.000000	2046.000000
42.119999	0.025692	15.183892	1.321039	4.947088	4.347315	4.568450	0.000000	-10.000000	0.133333	-15.483334	616.500000	1023.000000	1023.000000	2046.000000
42.139999	0.026799	15.838282	1.376141	5.023728	4.574124	4.864287	0.000000	-10.000000	0.133333	-15.616667	611.333313	1023.000000	1023.000000	2046.000000
42.160000	0.023151	13.682335	2.572376	4.860007	2.228542	4.021410	0.000000	-10.000000	0.150000	-16.016666	606.000000	1023.000000	1023.000000	2046.000000
42.180000	0.022326	13.194612	3.706255	4.659615	0.752869	4.075873	0.000000	-10.000000	0.175000	-16.616667	600.666687	1023.000000	1023.000000	2046.000000
42.200001	0.024084	14.233830	3.041640	4.859347	1.982472	4.350371	0.000000	-10.000000	0.191667	-17.316668	595.166687	1023.000000	1023.000000	2046.000000
42.220001	0.023889	14.118402	1.938569	4.890269	3.201854	4.087709	0.000000	-10.000000	0.191667	-18.033333	589.500000	1023.000000	1023.000000	2046.000000
42.240002	0.021926	12.957979	1.185991	4.465477	3.696798	3.609713	0.000000	-10.000000	0.208333	-18.583334	583.333313	1023.000000	1023.000000	2046.000000
42.259998	0.019217	11.357383	0.648440	3.866574	3.621420	3.220948	0.000000	-10.000000	0.225000	-19.050001	577.000000	1023.000000	1023.000000	2046.000000
42.279999	0.014407	8.514762	0.073611	3.205370	2.690189	2.545592	0.000000	-10.000000	0.233333	-19.283335	570.666687	1023.000000	1023.000000	2046.000000
42.299999	0.007511	4.439283	0.710011	2.482088	-0.158377	1.405562	0.000000	-10.000000	0.233333	-19.550001	564.166687	1023.000000	1023.000000	2046.000000
42.320000	0.004525	2.674546	0.867965	2.112121	-1.354746	1.049207	0.000000	-10.000000	0.233333	-19.500000	557.833313	1023.000000	1023.000000	2046.000000
42.340000	0.004917	2.906069	-0.545584	2.185753	0.068268	1.197633	0.000000	-10.000000	0.233333	-19.333334	551.166687	1023.000000	1023.000000	2046.000000
42.360001	0.004359	2.576311	-1.694823	2.233001	1.105008	0.933125	0.000000	-10.000000	0.241667	-19.350000	544.833313	1023.000000	1023.000000	2046.000000
42.380001	0.005370	3.173892	-1.799849	2.251457	1.529366	1.192918	0.000000	-10.000000	0.241667	-19.366667	538.166687	1023.000000	1023.000000	2046.000000
42.400002	0.005554	3.282696	-1.790833	2.237576	1.522795	1.313158	0.000000	-10.000000	0.250000	-19.666666	531.833313	1023.000000	1023.000000	2046.000000
42.419998	0.001896	1.120300	-1.018038	1.945020	-0.396041	0.589359	0.000000	-10.000000	0.250000	-19.816668	525.166687	1023.000000	1023.000000	2046.000000
42.439999	-0.000774	-0.457654	-0.186547	1.657996	-2.093516	0.164412	0.000000	-10.000000	0.250000	-20.166666	518.666687	1023.000000	1023.000000	2046.000000
42.459999	0.000141	0.083238	-0.498653	1.716485	-1.642253	0.507659	0.000000	-10.000000	0.266667	-20.333334	511.833344	1023.000000	1023.000000	2046.000000
42.480000	0.001066	0.629948	-1.685518	1.856323	-0.169753	0.628896	0.000000	-10.000000	0.291667	-20.350000	505.166656	1023.000000	1023.000000	2046.000000
42.500000	0.001892	1.117904	-2.165102	1.908281	0.633320	0.741404	0.000000	-10.000000	0.308333	-20.350000	498.333344	1023.000000	1023.000000	2046.000000
42.520000	0.004451	2.630659	-1.947805	2.001105	1.276597	1.300762	0.000000	-10.000000	0.316667	-20.383333	491.500000	1023.000000	1023.000000	2046.000000
42.540001	0.004218	2.492908	-1.463099	1.922480	0.781046	1.252482	0.000000	-10.000000	0.308333	-20.350000	484.666656	1023.000000	1023.000000	2046.000000
42.560001	0.001207	0.713354	-0.075385	1.487635	-1.386271	0.687375	0.000000	-10.000000	0.308333	-20.283335	477.833344	1023.000000	1023.000000	2046.000000
42.580002	0.000779	0.460196	0.223206	1.236318	-1.743341	0.744013	0.000000	-10.000000	0.300000	-20.166668	471.166656	1023.000000	1023.000000	2046.000000
42.599998	0.001432	0.846087	-1.015745	1.073630	-0.137895	0.926098	0.000000	-10.000000	0.300000	-20.316668	464.333344	1023.000000	1023.000000	2046.000000
42.619999	0.000398	0.235343	-1.756797	0.796625	0.634177	0.561337	0.000000	-10.000000	0.300000	-20.450001	457.666656	1023.000000	1023.000000	2046.000000
42.639999	0.000674	0.398436	-1.883047	0.532044	1.088701	0.660737	0.000000	-10.000000	0.316667	-20.600000	450.833344	1023.000000	1023.000000	2046.000000
42.660000	-0.000159	-0.094197	-1.982403	0.242079	1.090640	0.555487	0.000000	-10.000000	0.316667	-20.600000	444.000000	1023.000000	1023.000000	2046.000000
42.680000	-0.004497	-2.657752	-1.247440	-0.281458	-0.820528	-0.308325	0.000000	-10.000000	0.316667	-20.500000	437.000000	1023.000000	1023.000000	2046.000000
42.700001	-0.007123	-4.209433	-0.472233	-0.666561	-2.317196	-0.753442	0.000000	-10.000000	0.300000	-20.300001	430.166656	1023.000000	1023.000000	2046.000000
42.720001	-0.005860	-3.463486	-1.009646	-0.677051	-1.459809	-0.316981	0.000000	-10.000000	0.308333	-20.200001	423.333344	1023.000000	1023.000000	2046.000000
42.740002	-0.005188	-3.066266	-2.113745	-0.581453	-0.075513	-0.295556	0.000000	-10.000000	0.308333	-20.216667	416.666656	1023.000000	1023.000000	2046.000000
42.759998	-0.003870	-2.287381	-2.131021	-0.486478	0.465192	-0.135074	0.000000	-10.000000	0.308333	-20.183334	409.833344	1023.000000	1023.000000	2046.000000
42.779999	-0.001092	-0.645552	-1.809945	-0.248844	1.079166	0.334071	0.000000	-10.000000	0.300000	-19.883333	403.166656	1023.000000	1023.000000	2046.000000
42.799999	-0.000724	-0.428055	-1.307149	-0.133725	0.757034	0.255786	0.000000	-10.000000	0.291667	-19.483334	396.500000	1023.000000	1023.000000	2046.000000
42.820000	-0.002182	-1.289608	-0.276459	-0.246770	-0.710176	-0.056202	0.000000	-10.000000	0.258333	-18.983334	390.000000	1023.000000	1023.000000	2046.000000
42.840000	-0.003304	-1.952479	0.382412	-0.348023	-1.717399	-0.269468	0.000000	-10.000000	0.225000	-18.566668	383.666656	1023.000000	1023.000000	2046.000000
42.860001	-0.002231	-1.318234	0.115703	-0.301172	-1.190549	0.057783	0.000000	-10.000000	0.200000	-18.233334	377.500000	1023.000000	1023.000000	2046.000000
42.880001	-0.001538	-0.908845	-0.933290	-0.319430	-0.045990	0.389864	0.000000	-10.000000	0.200000	-17.983334	371.500000	1023.000000	1023.000000	2046.000000
42.900002	-0.001199	-0.708649	-1.274205	-0.018770	0.431852	0.152475	0.000000	-10.000000	0.208333	-18.150000	365.500000	1023.000000	1023.000000	2046.000000
42.919998	0.001590	0.939718	-1.021625	0.270171	1.037339	0.653833	0.000000	-10.000000	0.208333	-18.350000	359.500000	1023.000000	1023.000000	2046.000000
42.939999	0.001571	0.928752	-0.988596	0.360890	1.148461	0.407997	0.000000	-10.000000	0.216667	-18.800001	353.166656	1023.000000	1023.000000	2046.000000
42.959999	-0.003648	-2.155842	-0.075471	-0.294853	-1.111311	-0.674207	0.000000	-10.000000	0.216667	-19.083334	346.833344	1023.000000	1023.000000	2046.000000
42.980000	-0.006146	-3.632032	-0.264490	-0.897226	-1.675498	-0.794819	0.000000	-10.000000	0.225000	-19.216667	340.333344	1023.000000	1023.000000	2046.000000
43.000000	-0.009594	-5.669821	-2.169613	-1.261992	-0.671825	-1.566391	0.000000	-10.000000	0.216667	-19.316666	334.000000	1023.000000	1023.000000	2046.000000
43.020000	-0.010863	-6.419822	-2.829732	-1.477400	-0.446470	-1.666221	0.000000	-10.000000	0.208333	-18.916666	327.666656	1023.000000	1023.000000	2046.000000
43.040001	-0.014557	-8.603060	-3.004978	-1.859446	-1.386910	-2.351726	0.000000	-10.000000	0.200000	-18.700001	321.500000	1023.000000	1023.000000	2046.000000
43.060001	-0.019009	-11.234148	-2.328449	-2.372958	-3.462295	-3.070446	0.000000	-10.000000	0.200000	-18.216667	315.166656	1023.000000	1023.000000	2046.000000
43.080002	-0.018734	-11.071824	-2.834456	-2.450217	-3.098568	-2.688584	0.000000	-10.000000	0.200000	-18.283333	308.833344	1023.000000	1023.000000	2046.000000
43.099998	-0.019511	-11.530808	-4.054504	-2.271299	-2.157974	-3.047031	0.000000	-10.000000	0.200000	-18.083334	302.500000	1023.000000	1023.000000	2046.000000
43.119999	-0.018080	-10.685390	-4.174768	-2.122101	-1.664474	-2.724046	0.000000	-10.000000	0.200000	-18.183332	296.500000	1023.000000	1023.000000	2046.000000
43.139999	-0.019321	-11.418729	-4.214705	-2.258318	-1.975495	-2.970212	0.000000	-10.000000	0.208333	-18.083334	290.500000	1023.000000	1023.000000	2046.000000
43.160000	-0.022711	-13.422418	-3.215126	-2.682454	-4.017436	-3.507401	0.000000	-10.000000	0.208333	-18.166666	284.500000	1023.000000	1023.000000	2046.000000
43.180000	-0.022509	-13.302982	-3.102117	-2.773337	-4.170611	-3.256917	0.000000	-10.000000	0.208333	-18.133333	280.500000	1023.000000	1023.000000	2046.000000
43.200001	-0.021422	-12.660198	-4.216634	-2.592678	-2.893602	-2.957283	0.000000	-10.000000	0.191667	-18.083334	274.500000	1023.000000	1023.000000	2046.000000
43.220001	-0.020392	-12.051660	-4.543909	-2.325903	-2.292742	-2.889107	0.000000	-10.000000	0.191667	-17.750000	268.500000	1023.000000	1023.000000	2046.000000
43.240002	-0.018046	-10.665411	-4.465504	-2.198147	-1.687257	-2.314504	0.000000	-10.000000	0.191667	-17.300001	260.500000	1023.000000	1023.000000	2046.000000
43.259998	-0.020060	-11.855397	-3.698645	-2.467164	-2.920892	-2.768695	0.000000	-10.000000	0.191667	-17.000000	254.833328	1023.000000	1023.000000	2046.000000
43.279999	-0.021095	-12.467281	-2.625423	-2.837807	-4.194875	-2.809177	0.000000	-10.000000	0.175000	-16.883335	249.166672	1023.000000	1023.000000	2046.000000
43.299999	-0.019365	-11.444778	-2.997603	-2.875713	-3.273820	-2.297642	0.000000	-10.000000	0.166667	-16.766668	243.666672	1023.000000	1023.000000	2046.000000
43.320000	-0.019726	-11.657791	-3.750368	-2.864039	-2.469093	-2.574291	0.000000	-10.000000	0.166667	-16.616667	238.000000	1023.000000	1023.000000	2046.000000
43.340000	-0.019203	-11.349002	-3.866895	-2.953192	-2.006187	-2.522727	0.000000	-10.000000	0.175000	-16.533335	232.500000	1023.000000	1023.000000	2046.000000
43.360001	-0.019073	-11.272281	-3.989714	-3.205011	-1.633422	-2.444134	0.000000	-10.000000	0.183333	-16.566668	227.000000	1023.000000	1023.000000	2046.000000
43.380001	-0.023155	-13.684898	-3.388390	-3.819658	-3.221584	-3.255267	0.000000	-10.000000	0.191667	-16.466667	221.333328	1023.000000	1023.000000	2046.000000
43.400002	-0.025155	-14.866420	-2.802112	-4.301081	-4.297916	-3.465310	0.000000	-10.000000	0.200000	-16.400002	215.833328	1023.000000	1023.000000	2046.000000
43.419998	-0.024520	-14.491169	-3.675135	-4.300855	-3.242162	-3.273018	0.000000	-10.000000	0.200000	-16.383333	210.333328	1023.000000	1023.000000	2046.000000
43.439999	-0.024944	-14.742139	-4.181856	-4.140589	-2.815876	-3.603817	0.000000	-10.000000	0.200000	-16.366667	205.000000	1023.000000	1023.000000	2046.000000
43.459999	-0.022933	-13.553264	-4.082823	-4.038621	-2.335665	-3.096155	0.000000	-10.000000	0.200000	-16.400000	199.500000	1023.000000	1023.000000	2046.000000
43.480000	-0.022028	-13.018719	-4.011153	-3.972744	-2.130208	-2.904614	0.000000	-10.000000	0.183333	-16.250000	194.000000	1023.000000	1023.000000	2046.000000
43.500000	-0.023714	-14.014894	-3.281281	-4.189428	-3.285266	-3.258920	0.000000	-10.000000	0.166667	-15.966667	188.500000	1023.000000	1023.000000	2046.000000
43.520000	-0.024109	-14.248151	-2.329069	-4.351647	-4.296879	-3.270555	0.000000	-10.000000	0.150000	-15.433334	183.166672	1023.000000	1023.000000	2046.000000
43.540001	-0.021293	-12.583937	-2.547693	-4.023767	-3.303248	-2.709228	0.000000	-10.000000	0.150000	-14.716667	178.000000	1023.000000	1023.000000	2046.000000
43.560001	-0.020425	-12.071176	-3.176359	-3.624675	-2.467448	-2.802694	0.000000	-10.000000	0.150000	-14.083334	173.000000	1023.000000	1023.000000	2046.000000
43.580002	-0.019120	-11.299675	-3.154184	-3.377582	-2.144187	-2.623722	0.000000	-10.000000	0.116667	-13.666667	168.333328	1023.000000	1023.000000	2046.000000
43.599998	-0.017148	-10.134449	-3.185429	-3.345767	-1.667659	-1.935594	0.000000	-10.000000	0.116667	-13.550000	163.666672	1023.000000	1023.000000	2046.000000
43.619999	-0.018931	-11.188404	-2.746594	-3.346228	-2.654329	-2.441253	0.000000	-10.000000	0.100000	-13.716667	159.333328	1023.000000	1023.000000	2046.000000
43.639999	-0.019973	-11.803843	-1.585803	-3.587014	-4.178009	-2.453017	0.000000	-10.000000	0.133333	-13.933333	154.666672	1023.000000	1023.000000	2046.000000
43.660000	-0.018048	-10.666071	-2.061550	-3.360134	-3.130821	-2.113567	0.000000	-10.000000	0.133333	-14.316667	150.000000	1023.000000	1023.000000	2046.000000
43.680000	-0.018891	-11.164365	-2.881191	-3.144784	-2.412955	-2.725435	0.000000	-10.000000	0.133333	-14.616667	145.166672	1023.000000	1023.000000	2046.000000
43.700001	-0.019321	-11.418725	-3.114743	-3.391338	-2.234889	-2.677756	0.000000	-10.000000	0.133333	-14.666667	140.333328	1023.000000	1023.000000	2046.000000
43.720001	-0.022692	-13.410724	-3.540998	-3.917367	-2.717152	-3.235207	0.000000	-10.000000	0.133333	-14.616667	135.500000	1023.000000	1023.000000	2046.000000
43.740002	-0.028444	-16.810276	-3.544522	-4.571445	-4.469000	-4.225311	0.000000	-10.000000	0.116667	-14.066667	130.666672	1023.000000	1023.000000	2046.000000
43.759998	-0.032382	-19.137621	-3.415966	-5.110974	-5.925660	-4.685022	0.000000	-10.000000	0.083333	-13.550000	125.833336	1023.000000	1023.000000	2046.000000
43.779999	-0.032990	-19.497042	-3.879839	-5.165156	-5.796136	-4.655910	0.000000	-10.000000	0.058333	-12.883333	121.333336	1023.000000	1023.000000	2046.000000
43.799999	-0.033426	-19.754911	-5.014895	-5.011560	-4.942666	-4.785790	0.000000	-10.000000	0.058333	-12.766667	117.000000	1023.000000	1023.000000	2046.000000
43.820000	-0.034259	-20.247026	-5.609628	-4.843427	-4.645967	-5.148005	0.000000	-10.000000	0.058333	-12.633333	112.833336	1023.000000	1023.000000	2046.000000
43.840000	-0.033107	-19.566238	-5.651960	-4.761484	-4.364244	-4.788549	0.000000	-10.000000	0.058333	-12.616667	108.500000	1023.000000	1023.000000	2046.000000
43.860001	-0.033155	-19.594475	-5.814301	-4.769588	-4.327244	-4.683341	0.000000	-10.000000	0.058333	-12.366667	104.166664	1023.000000	1023.000000	2046.000000
43.880001	-0.036536	-21.592648	-5.232961	-5.157781	-6.073399	-5.128507	0.000000	-10.000000	0.058333	-12.266667	100.000000	1023.000000	1023.000000	2046.000000
43.900002	-0.037670	-22.263153	-4.626119	-5.417235	-7.122609	-5.097190	0.000000	-10.000000	0.050000	-12.033334	96.000000	1023.000000	1023.000000	2046.000000
43.919998	-0.035705	-21.101431	-5.246437	-5.196398	-6.064016	-4.594581	0.000000	-10.000000	0.050000	-11.850000	92.000000	1023.000000	1023.000000	2046.000000
43.939999	-0.034884	-20.616159	-6.021158	-4.746305	-5.056513	-4.792183	0.000000	-10.000000	0.050000	-11.533334	88.000000	1023.000000	1023.000000	2046.000000
43.959999	-0.031666	-18.714357	-5.861384	-4.486565	-4.279414	-4.086994	0.000000	-10.000000	0.033333	-11.016666	84.166664	1023.000000	1023.000000	2046.000000
43.980000	-0.031957	-18.886396	-5.584580	-4.622808	-4.664520	-4.014488	0.000000	-10.000000	0.025000	-10.350000	80.500000	1023.000000	1023.000000	2046.000000
44.000000	-0.033986	-20.085779	-4.253766	-5.022210	-6.559566	-4.250237	0.000000	-10.000000	0.008333	-9.300000	77.166664	1023.000000	1023.000000	2046.000000
44.020000	-0.032906	-19.447613	-3.780454	-5.197219	-6.625226	-3.844712	0.000000	-10.000000	0.000000	-7.416667	74.166664	1023.000000	1023.000000	2046.000000
44.040001	-0.031322	-18.511101	-4.394073	-5.112697	-5.400049	-3.604282	0.000000	-10.000000	-0.016667	-5.200000	71.666664	1023.000000	1023.000000	2046.000000
44.060001	-0.031394	-18.553705	-5.049722	-5.022300	-4.477556	-4.004129	0.000000	-10.000000	-0.016667	-3.250000	69.833336	1023.000000	1023.000000	2046.000000
44.080002	-0.029996	-17.727919	-5.029593	-4.984844	-3.809704	-3.903777	0.000000	-10.000000	-0.008333	-2.433333	68.666664	1023.000000	1023.000000	2046.000000
44.099998	-0.029909	-17.676249	-5.022595	-5.198364	-3.633034	-3.822257	0.000000	-10.000000	0.000000	-2.350000	68.166664	1023.000000	1023.000000	2046.000000
44.119999	-0.032204	-19.032583	-4.697232	-5.567916	-4.587445	-4.179989	0.000000	-10.000000	-0.016667	-2.433333	67.666664	1023.000000	1023.000000	2046.000000
44.139999	-0.035554	-21.012358	-3.912572	-6.041571	-6.318394	-4.739821	0.000000	-10.000000	-0.016667	-2.450000	67.000000	1023.000000	1023.000000	2046.000000
44.160000	-0.035092	-20.739246	-3.502247	-6.192674	-6.665173	-4.379153	0.000000	-10.000000	-0.033333	-2.266667	66.000000	1023.000000	1023.000000	2046.000000
44.180000	-0.033667	-19.897423	-4.872147	-5.750316	-4.798472	-4.476490	0.000000	-10.000000	-0.016667	-2.100000	65.333336	1023.000000	1023.000000	2046.000000
44.200001	-0.031275	-18.483421	-4.919039	-5.433283	-3.922361	-4.208739	0.000000	-10.000000	-0.016667	-2.200000	64.833336	1023.000000	1023.000000	2046.000000
44.220001	-0.029405	-17.378199	-4.770658	-5.238971	-3.517102	-3.851468	0.000000	-10.000000	-0.008333	-2.466667	64.333336	1023.000000	1023.000000	2046.000000
44.240002	-0.031007	-18.324886	-3.798239	-5.390770	-5.010156	-4.125722	0.000000	-10.000000	-0.008333	-2.916667	63.500000	1023.000000	1023.000000	2046.000000
44.259998	-0.031353	-18.529892	-2.622580	-5.573240	-6.388614	-3.945458	0.000000	-10.000000	-0.008333	-3.433333	62.500000	1023.000000	1023.000000	2046.000000
44.279999	-0.028427	-16.800095	-3.018399	-5.325374	-5.268186	-3.188136	0.000000	-10.000000	-0.008333	-3.883333	61.166668	1023.000000	1023.000000	2046.000000
44.299999	-0.027318	-16.144947	-3.970039	-4.726702	-3.905390	-3.542815	0.000000	-10.000000	-0.008333	-4.283333	59.833332	1023.000000	1023.000000	2046.000000
44.320000	-0.024674	-14.582596	-4.001666	-4.468774	-3.074798	-3.037358	0.000000	-10.000000	-0.008333	-4.600000	58.166668	1023.000000	1023.000000	2046.000000
44.340000	-0.024490	-14.473703	-3.854545	-4.279683	-3.248041	-3.091434	0.000000	-10.000000	0.000000	-4.766667	56.833332	1023.000000	1023.000000	2046.000000
44.360001	-0.027114	-16.024376	-2.275600	-4.631278	-5.702412	-3.415085	0.000000	-10.000000	0.000000	-5.066667	55.166668	1023.000000	1023.000000	2046.000000
44.380001	-0.025641	-15.153789	-1.773597	-4.697802	-5.867196	-2.815194	0.000000	-10.000000	0.000000	-5.483334	53.500000	1023.000000	1023.000000	2046.000000
44.400002	-0.024846	-14.684129	-2.967279	-4.403750	-4.299440	-3.013659	0.000000	-10.000000	-0.016667	-4.316667	51.500000	1023.000000	1023.000000	2046.000000
44.419998	-0.025538	-15.093042	-3.712742	-4.330656	-3.473379	-3.576265	0.000000	-10.000000	-0.016667	-2.050000	50.000000	1023.000000	1023.000000	2046.000000
44.439999	-0.025944	-15.332744	-4.013805	-4.489777	-3.103590	-3.725571	0.000000	-10.000000	-0.033333	-0.500000	49.166668	1023.000000	1023.000000	2046.000000
44.459999	-0.029612	-17.500593	-4.275444	-4.825776	-3.926921	-4.472453	0.000000	-10.000000	-0.008333	0.116667	49.000000	1023.000000	1023.000000	2046.000000
44.480000	-0.034891	-20.620577	-3.746842	-5.416713	-6.232884	-5.224138	0.000000	-10.000000	-0.016667	-0.583333	49.000000	1023.000000	1023.000000	2046.000000
44.500000	-0.036913	-21.815632	-3.239574	-5.836934	-7.664250	-5.074873	0.000000	-10.000000	-0.016667	-0.050000	49.000000	1023.000000	1023.000000	2046.000000
44.520000	-0.036236	-21.415579	-4.327383	-5.719602	-6.566373	-4.802222	0.000000	-10.000000	-0.025000	-0.233333	49.000000	1023.000000	1023.000000	2046.000000
44.540001	-0.035919	-21.228268	-5.527843	-5.309116	-5.253680	-5.137629	0.000000	-10.000000	-0.025000	0.000000	49.000000	1023.000000	1023.000000	2046.000000
44.560001	-0.033727	-19.932432	-5.801645	-4.944665	-4.362585	-4.823536	0.000000	-10.000000	-0.008333	0.000000	49.000000	1023.000000	1023.000000	2046.000000
44.580002	-0.033094	-19.558325	-5.908292	-4.729898	-4.207502	-4.712633	0.000000	-10.000000	-0.025000	0.000000	49.000000	1023.000000	1023.000000	2046.000000
44.599998	-0.034918	-20.636322	-5.542819	-4.841921	-5.286924	-4.964657	0.000000	-10.000000	-0.025000	0.000000	49.000000	1023.000000	1023.000000	2046.000000
44.619999	-0.037861	-22.375654	-4.353215	-5.172882	-7.553874	-5.295684	0.000000	-10.000000	-0.025000	0.000000	49.000000	1023.000000	1023.000000	2046.000000
44.639999	-0.036860	-21.783979	-3.880209	-5.393139	-7.981434	-4.529199	0.000000	-10.000000	-0.008333	0.000000	49.000000	1023.000000	1023.000000	2046.000000
44.660000	-0.035196	-20.800972	-5.035985	-5.060566	-6.387444	-4.316976	0.000000	-10.000000	-0.008333	0.000000	49.000000	1023.000000	1023.000000	2046.000000
44.680000	-0.033594	-19.853888	-5.710626	-4.702898	-5.128064	-4.312300	0.000000	-10.000000	-0.008333	0.000000	49.000000	1023.000000	1023.000000	2046.000000
44.700001	-0.031007	-18.324888	-5.650059	-4.486192	-4.337231	-3.851406	0.000000	-10.000000	-0.008333	0.000000	49.000000	1023.000000	1023.000000	2046.000000
44.720001	-0.028917	-17.089687	-5.484410	-4.294874	-3.841560	-3.468843	0.000000	-10.000000	-0.008333	0.000000	49.000000	1023.000000	1023.000000	2046.000000
44.740002	-0.031357	-18.531809	-4.497779	-4.627178	-5.455024	-3.951828	0.000000	-10.000000	-0.008333	0.000000	49.000000	1023.000000	1023.000000	2046.000000
44.759998	-0.032729	-19.343046	-2.900947	-5.193094	-7.468820	-3.780185	0.000000	-10.000000	-0.008333	0.000000	49.000000	1023.000000	1023.000000	2046.000000
44.779999	-0.031110	-18.385799	-3.721219	-5.310902	-6.014882	-3.338795	0.000000	-10.000000	0.000000	0.000000	49.000000	1023.000000	1023.000000	2046.000000
44.799999	-0.030100	-17.789085	-4.810202	-5.135643	-4.159448	-3.683792	0.000000	-10.000000	0.000000	0.000000	49.000000	1023.000000	1023.000000	2046.000000
44.820000	-0.028500	-16.843515	-5.017646	-5.133782	-3.280493	-3.411593	0.000000	-10.000000	0.000000	0.000000	49.000000	1023.000000	1023.000000	2046.000000
44.840000	-0.033079	-19.549782	-4.199382	-5.571683	-5.409059	-4.369658	0.000000	-10.000000	0.000000	0.000000	49.000000	1023.000000	1023.000000	2046.000000
44.860001	-0.034737	-20.529501	-2.852028	-6.098389	-7.409430	-4.169655	0.000000	-10.000000	0.000000	0.000000	49.000000	1023.000000	1023.000000	2046.000000
44.880001	-0.033338	-19.702644	-4.137584	-5.938307	-5.651026	-3.975728	0.000000	-10.000000	-0.008333	0.000000	49.000000	1023.000000	1023.000000	2046.000000
44.900002	-0.030669	-18.125555	-4.972190	-5.553508	-3.755753	-3.844103	0.000000	-10.000000	-0.008333	0.000000	49.000000	1023.000000	1023.000000	2046.000000
44.919998	-0.029974	-17.714703	-4.948259	-5.439412	-3.615402	-3.711630	0.000000	-10.000000	-0.025000	0.266667	49.000000	1023.000000	1023.000000	2046.000000
44.939999	-0.033302	-19.681376	-3.191953	-5.786534	-6.449435	-4.253454	0.000000	-10.000000	-0.033333	1.500000	49.000000	1023.000000	1023.000000	2046.000000
44.959999	-0.031021	-18.333254	-2.785338	-5.772998	-6.353358	-3.421560	0.000000	-10.000000	-0.050000	2.733333	49.000000	1023.000000	1023.000000	2046.000000
44.980000	-0.028095	-16.604055	-4.049907	-5.228360	-3.974134	-3.351654	0.000000	-10.000000	-0.050000	3.700000	49.000000	1023.000000	1023.000000	2046.000000
45.000000	-0.024276	-14.347099	-4.166546	-4.841671	-2.681174	-2.657707	0.000000	-10.000000	-0.083333	4.566667	49.000000	1023.000000	1023.000000	2046.000000
45.020000	-0.025680	-15.176757	-3.756987	-4.745837	-3.577561	-3.096371	0.000000	-10.000000	-0.083333	7.683333	49.000000	1023.000000	1023.000000	2046.000000
45.040001	-0.028353	-16.756611	-2.236603	-5.104149	-6.056729	-3.359129	0.000000	-10.000000	-0.058333	6.066667	49.000000	1023.000000	1023.000000	2046.000000
45.060001	-0.026602	-15.721845	-2.066439	-5.015238	-5.902558	-2.737610	0.000000	-10.000000	-0.016667	5.016667	49.000000	1023.000000	1023.000000	2046.000000
45.080002	-0.024222	-14.315267	-3.428746	-4.489074	-3.650464	-2.746982	0.000000	-10.000000	-0.016667	0.450000	49.000000	1023.000000	1023.000000	2046.000000
45.099998	-0.021991	-12.996909	-3.538314	-4.234371	-2.761128	-2.463095	0.000000	-10.000000	-0.058333	2.033333	49.000000	1023.000000	1023.000000	2046.000000
45.119999	-0.020785	-12.283786	-3.577764	-4.128112	-2.279326	-2.298583	0.000000	-10.000000	-0.125000	4.666667	49.000000	1023.000000	1023.000000	2046.000000
45.139999	-0.024472	-14.462837	-3.352676	-4.415445	-3.533593	-3.161123	0.000000	-10.000000	-0.175000	10.050000	49.000000	1023.000000	1023.000000	2046.000000
45.160000	-0.029853	-17.643053	-2.363341	-4.998403	-6.074491	-4.206818	0.000000	-10.000000	-0.216667	14.050000	49.000000	1023.000000	1023.000000	2046.000000
45.180000	-0.031503	-18.618418	-2.359856	-5.305846	-6.727671	-4.225046	0.000000	-10.000000	-0.216667	15.566667	49.000000	1023.000000	1023.000000	2046.000000
45.200001	-0.031794	-18.790218	-4.136744	-5.176170	-5.098464	-4.378840	0.000000	-10.000000	-0.241667	16.183334	49.000000	1023.000000	1023.000000	2046.000000
45.220001	-0.030705	-18.146364	-4.993209	-4.978667	-3.911389	-4.263098	0.000000	-10.000000	-0.258333	17.400000	41.000000	1023.000000	1023.000000	2046.000000
45.240002	-0.030635	-18.105362	-5.168539	-4.917262	-3.932182	-4.087379	0.000000	-10.000000	-0.275000	18.783333	34.500000	1023.000000	1023.000000	2046.000000
45.259998	-0.034575	-20.433765	-4.065777	-5.070160	-6.379464	-4.918364	0.000000	-10.000000	-0.291667	19.850000	30.166666	1023.000000	1023.000000	2046.000000
45.279999	-0.034061	-20.129816	-3.263402	-5.037729	-7.333699	-4.494985	0.000000	-10.000000	-0.300000	20.233334	36.000000	1023.000000	1023.000000	2046.000000
45.299999	-0.031806	-18.797113	-4.674155	-4.559040	-5.287733	-4.276185	0.000000	-10.000000	-0.308333	20.683334	42.666668	1023.000000	1023.000000	2046.000000
45.320000	-0.029586	-17.485046	-5.205036	-4.235549	-4.051321	-3.993141	0.000000	-10.000000	-0.308333	20.733334	49.500000	1023.000000	1023.000000	2046.000000
45.340000	-0.027303	-16.136206	-5.176531	-3.996976	-3.547869	-3.414829	0.000000	-10.000000	-0.325000	21.000000	56.500000	1023.000000	1023.000000	2046.000000
45.360001	-0.028758	-16.996077	-4.554803	-3.942039	-4.763358	-3.735878	0.000000	-10.000000	-0.341667	20.983334	63.500000	1023.000000	1023.000000	2046.000000
45.380001	-0.029979	-17.717630	-3.432136	-3.923445	-6.407888	-3.954162	0.000000	-10.000000	-0.366667	21.516668	70.500000	1023.000000	1023.000000	2046.000000
45.400002	-0.027278	-16.121096	-2.877376	-3.635958	-6.359467	-3.248295	0.000000	-10.000000	-0.383333	22.016668	77.666664	1023.000000	1023.000000	2046.000000
45.419998	-0.024139	-14.266064	-3.906213	-3.274095	-4.352751	-2.733005	0.000000	-10.000000	-0.408333	22.633333	84.833336	1023.000000	1023.000000	2046.000000
45.439999	-0.021440	-12.670931	-4.116587	-2.943465	-3.165658	-2.445221	0.000000	-10.000000	-0.416667	23.100000	92.333336	1023.000000	1023.000000	2046.000000
45.459999	-0.017814	-10.528219	-3.803660	-2.771904	-2.317897	-1.634757	0.000000	-10.000000	-0.416667	23.466667	100.000000	1023.000000	1023.000000	2046.000000
45.480000	-0.019516	-11.534056	-2.919389	-2.862086	-3.604169	-2.148412	0.000000	-10.000000	-0.400000	23.583334	108.000000	1023.000000	1023.000000	2046.000000
45.500000	-0.020445	-12.082719	-1.382174	-3.044527	-5.361318	-2.294701	0.000000	-10.000000	-0.391667	23.550001	115.833336	1023.000000	1023.000000	2046.000000
45.520000	-0.018278	-10.802375	-1.938134	-2.983442	-4.044888	-1.835912	0.000000	-10.000000	-0.391667	23.466667	123.500000	1023.000000	1023.000000	2046.000000
45.540001	-0.017597	-10.399615	-2.907717	-2.961486	-2.606517	-1.923895	0.000000	-10.000000	-0.391667	23.400002	131.166672	1023.000000	1023.000000	2046.000000
45.560001	-0.015711	-9.285419	-3.049905	-2.862633	-1.786112	-1.586769	0.000000	-10.000000	-0.400000	23.450001	139.000000	1023.000000	1023.000000	2046.000000
45.580002	-0.015125	-8.938670	-3.020221	-2.745376	-1.656674	-1.516400	0.000000	-10.000000	-0.400000	23.566668	147.000000	1023.000000	1023.000000	2046.000000
45.599998	-0.017537	-10.364124	-2.108695	-2.824054	-3.309692	-2.121683	0.000000	-10.000000	-0.425000	23.816668	155.000000	1023.000000	1023.000000	2046.000000
45.619999	-0.017515	-10.351213	-0.906185	-2.773542	-4.637764	-2.033723	0.000000	-10.000000	-0.433333	24.100000	163.000000	1023.000000	1023.000000	2046.000000
45.639999	-0.014153	-8.364147	-1.044011	-2.380624	-3.656593	-1.282920	0.000000	-10.000000	-0.450000	24.333334	171.000000	1023.000000	1023.000000	2046.000000
45.660000	-0.011292	-6.673404	-1.880132	-1.911568	-1.903802	-0.977903	0.000000	-10.000000	-0.450000	24.800001	179.000000	1023.000000	1023.000000	2046.000000
45.680000	-0.007211	-4.261902	-1.767692	-1.514424	-0.683802	-0.295984	0.000000	-10.000000	-0.458333	25.233334	187.000000	1023.000000	1023.000000	2046.000000
45.700001	-0.004480	-2.647739	-1.474882	-1.071942	-0.197281	0.096365	0.000000	-10.000000	-0.475000	25.600000	195.333328	1023.000000	1023.000000	2046.000000
45.720001	-0.005833	-3.447183	-0.361222	-0.971233	-1.728599	-0.386129	0.000000	-10.000000	-0.491667	26.000000	203.833328	1023.000000	1023.000000	2046.000000
45.740002	-0.005230	-3.090999	0.791469	-0.805464	-2.863737	-0.213266	0.000000	-10.000000	-0.483333	26.166666	212.500000	1023.000000	1023.000000	2046.000000
45.759998	-0.002025	-1.197016	0.058972	-0.404951	-1.340726	0.489690	0.000000	-10.000000	-0.466667	26.416666	221.166672	1023.000000	1023.000000	2046.000000
45.779999	-0.000248	-0.146819	-0.573978	0.042716	-0.142737	0.527180	0.000000	-10.000000	-0.466667	26.183334	230.000000	1023.000000	1023.000000	2046.000000
45.799999	0.003965	2.343475	-0.252910	0.565182	0.696231	1.334972	0.000000	-10.000000	-0.466667	25.883333	238.833328	1023.000000	1023.000000	2046.000000
45.820000	0.004346	2.568355	0.020323	0.884562	0.530329	1.133142	0.000000	-10.000000	-0.458333	25.416668	247.500000	1023.000000	1023.000000	2046.000000
45.840000	0.003011	1.779619	1.801834	0.868132	-1.791608	0.901262	0.000000	-10.000000	-0.433333	24.983334	256.000000	1023.000000	1023.000000	2046.000000
45.860001	0.004406	2.603726	0.873254	0.910808	-0.440306	1.259970	0.000000	-10.000000	-0.416667	24.583334	264.500000	1023.000000	1023.000000	2046.000000
45.880001	0.002116	1.250280	-0.158164	0.628739	0.288942	0.490762	0.000000	-10.000000	-0.408333	24.316668	272.833344	1023.000000	1023.000000	2046.000000
45.900002	0.001039	0.614164	-0.797339	0.483093	0.608356	0.320054	0.000000	-10.000000	-0.400000	24.050001	281.000000	1023.000000	1023.000000	2046.000000
45.919998	-0.003980	-2.351992	-0.980784	0.160604	-0.821008	-0.710803	0.000000	-10.000000	-0.391667	23.950001	289.000000	1023.000000	1023.000000	2046.000000
45.939999	-0.005741	-3.393146	0.070899	-0.083411	-2.754087	-0.626547	0.000000	-10.000000	-0.400000	23.733334	297.000000	1023.000000	1023.000000	2046.000000
45.959999	-0.004424	-2.614509	-0.940479	0.099381	-1.571841	-0.201570	0.000000	-10.000000	-0.400000	24.183334	305.000000	1023.000000	1023.000000	2046.000000
45.980000	-0.003601	-2.128010	-1.673874	0.470045	-0.662816	-0.261365	0.000000	-10.000000	-0.416667	24.400000	313.000000	1023.000000	1023.000000	2046.000000
46.000000	-0.000844	-0.498742	-1.737662	0.907520	0.108303	0.223096	0.000000	-10.000000	-0.425000	24.833334	321.000000	1023.000000	1023.000000	2046.000000
46.020000	-0.001199	-0.708872	-1.681705	1.076625	-0.147306	0.043514	0.000000	-10.000000	-0.433333	24.766666	329.166656	1023.000000	1023.000000	2046.000000
46.040001	-0.003149	-1.860909	-0.575799	0.966884	-1.899722	-0.352272	0.000000	-10.000000	-0.433333	24.816668	337.500000	1023.000000	1023.000000	2046.000000
46.060001	-0.001319	-0.779730	0.133943	1.147588	-2.346293	0.285033	0.000000	-10.000000	-0.425000	24.700001	345.833344	1023.000000	1023.000000	2046.000000
46.080002	0.000875	0.517077	-0.820422	1.643192	-0.935947	0.630255	0.000000	-10.000000	-0.425000	24.800001	354.000000	1023.000000	1023.000000	2046.000000
46.099998	0.003364	1.988051	-1.096395	2.122867	0.019612	0.941967	0.000000	-10.000000	-0.416667	24.616667	362.333344	1023.000000	1023.000000	2046.000000
46.119999	0.006905	4.080668	-0.974728	2.646053	0.886838	1.522504	0.000000	-10.000000	-0.408333	24.500000	370.666656	1023.000000	1023.000000	2046.000000
46.139999	0.006237	3.685885	-0.498150	2.609331	0.262232	1.312472	0.000000	-10.000000	-0.400000	24.350000	379.000000	1023.000000	1023.000000	2046.000000
46.160000	0.006176	3.650099	1.082921	2.483379	-1.346725	1.430524	0.000000	-10.000000	-0.400000	24.400000	387.000000	1023.000000	1023.000000	2046.000000
46.180000	0.009393	5.551244	0.871690	2.692147	-0.250699	2.238106	0.000000	-10.000000	-0.400000	24.283333	395.000000	1023.000000	1023.000000	2046.000000
46.200001	0.010689	6.316927	0.213501	2.970651	0.879275	2.253500	0.000000	-10.000000	-0.391667	23.916666	403.000000	1023.000000	1023.000000	2046.000000
46.220001	0.013524	7.992491	0.339642	3.168545	1.737824	2.746480	0.000000	-10.000000	-0.375000	23.300001	411.000000	1023.000000	1023.000000	2046.000000
46.240002	0.012177	7.196901	0.461480	2.912660	1.459883	2.362877	0.000000	-10.000000	-0.358333	22.983334	419.000000	1023.000000	1023.000000	2046.000000
46.259998	0.009780	5.779897	1.782905	2.465230	-0.397987	1.929748	0.000000	-10.000000	-0.350000	22.783333	426.833344	1023.000000	1023.000000	2046.000000
46.279999	0.011500	6.796294	1.299561	2.539648	0.498016	2.459070	0.000000	-10.000000	-0.350000	23.133333	434.500000	1023.000000	1023.000000	2046.000000
46.299999	0.011674	6.899477	0.393975	2.766424	1.451869	2.287209	0.000000	-10.000000	-0.358333	23.316668	442.166656	1023.000000	1023.000000	2046.000000
46.320000	0.014529	8.586737	0.465553	3.113414	2.149390	2.858379	0.000000	-10.000000	-0.358333	23.500000	450.000000	1023.000000	1023.000000	2046.000000
46.340000	0.014917	8.816127	0.518728	3.252458	2.189363	2.855578	0.000000	-10.000000	-0.375000	23.450001	458.000000	1023.000000	1023.000000	2046.000000
46.360001	0.013808	8.160331	1.824430	3.076433	0.607449	2.652019	0.000000	-10.000000	-0.366667	23.583334	465.666656	1023.000000	1023.000000	2046.000000
46.380001	0.017179	10.152743	2.399549	3.429103	0.897114	3.426978	0.000000	-10.000000	-0.366667	23.400000	473.333344	1023.000000	1023.000000	2046.000000
46.400002	0.019593	11.579221	1.606783	4.039256	2.393303	3.539879	0.000000	-10.000000	-0.333333	22.916666	481.000000	1023.000000	1023.000000	2046.000000
46.419998	0.024117	14.252963	1.812336	4.537706	3.430322	4.472600	0.000000	-10.000000	-0.316667	22.383333	488.833344	1023.000000	1023.000000	2046.000000
46.439999	0.023656	13.980570	2.078960	4.634570	3.118176	4.148864	0.000000	-10.000000	-0.283333	22.000000	496.500000	1023.000000	1023.000000	2046.000000
46.459999	0.023713	14.014228	3.584629	4.553898	1.604408	4.271293	0.000000	-10.000000	-0.275000	21.733334	504.000000	1023.000000	1023.000000	2046.000000
46.480000	0.026196	15.482022	2.668597	4.972165	3.108217	4.733044	0.000000	-10.000000	-0.266667	20.933334	511.333344	1023.000000	1023.000000	2046.000000
46.500000	0.027466	16.232119	2.524888	5.307307	3.491920	4.908003	0.000000	-10.000000	-0.266667	20.116667	518.500000	1023.000000	1023.000000	2046.000000
46.520000	0.031025	18.335623	2.607607	5.807067	4.340826	5.580123	0.000000	-10.000000	-0.258333	19.266666	525.333313	1023.000000	1023.000000	2046.000000
46.540001	0.030643	18.110041	3.127055	5.803704	3.677306	5.501976	0.000000	-10.000000	-0.233333	18.683334	532.000000	1023.000000	1023.000000	2046.000000
46.560001	0.030440	17.989880	4.435641	5.802591	2.323413	5.428236	0.000000	-10.000000	-0.208333	18.066668	538.333313	1023.000000	1023.000000	2046.000000
46.580002	0.032713	19.333191	4.027021	6.082463	3.404223	5.819483	0.000000	-10.000000	-0.183333	17.683334	544.500000	1023.000000	1023.000000	2046.000000
46.599998	0.030261	17.884016	3.033939	5.952930	3.904624	4.992523	0.000000	-10.000000	-0.166667	17.200001	550.500000	1023.000000	1023.000000	2046.000000
46.619999	0.027970	16.530125	2.504282	5.563497	3.812122	4.650224	0.000000	-10.000000	-0.175000	16.950001	556.333313	1023.000000	1023.000000	2046.000000
46.639999	0.024926	14.731523	1.473681	5.181321	3.697986	4.378535	0.000000	-10.000000	-0.166667	16.600000	562.000000	1023.000000	1023.000000	2046.000000
46.660000	0.019885	11.752052	2.039562	4.588605	1.479944	3.643941	0.000000	-10.000000	-0.166667	16.583334	567.500000	1023.000000	1023.000000	2046.000000
46.680000	0.020059	11.854683	2.342475	4.600112	1.055240	3.856855	0.000000	-10.000000	-0.150000	16.600000	573.000000	1023.000000	1023.000000	2046.000000
46.700001	0.020901	12.352531	1.145666	4.940366	2.349719	3.916781	0.000000	-10.000000	-0.150000	16.550001	578.666687	1023.000000	1023.000000	2046.000000
46.720001	0.022684	13.406062	1.035846	5.372773	2.845927	4.151516	0.000000	-10.000000	-0.141667	16.300001	584.166687	1023.000000	1023.000000	2046.000000
46.740002	0.023473	13.872500	0.799737	5.425031	3.152148	4.495584	0.000000	-10.000000	-0.141667	15.783334	589.666687	1023.000000	1023.000000	2046.000000
46.759998	0.020415	12.065205	1.750767	5.150358	1.285952	3.878128	0.000000	-10.000000	-0.141667	15.150001	594.833313	1023.000000	1023.000000	2046.000000
46.779999	0.022192	13.115356	2.230196	5.330880	1.204080	4.350201	0.000000	-10.000000	-0.150000	14.500000	600.000000	1023.000000	1023.000000	2046.000000
46.799999	0.023418	13.839746	1.125074	5.815246	2.574402	4.325025	0.000000	-10.000000	-0.141667	13.816668	605.000000	1023.000000	1023.000000	2046.000000
46.820000	0.026206	15.487724	1.321334	6.282029	3.076390	4.807971	0.000000	-10.000000	-0.125000	13.066668	609.833313	1023.000000	1023.000000	2046.000000
46.840000	0.027680	16.359062	1.255251	6.360949	3.468799	5.274063	0.000000	-10.000000	-0.091667	12.266667	614.500000	1023.000000	1023.000000	2046.000000
46.860001	0.025638	15.151825	2.384139	6.104806	1.755146	4.907734	0.000000	-10.000000	-0.066667	11.450000	618.833313	1023.000000	1023.000000	2046.000000
46.880001	0.027076	16.001932	3.025539	6.160554	1.566744	5.249096	0.000000	-10.000000	-0.041667	10.616667	622.666687	1023.000000	1023.000000	2046.000000
46.900002	0.029646	17.520769	2.431874	6.491092	2.945179	5.652624	0.000000	-10.000000	-0.041667	9.900001	626.333313	1023.000000	1023.000000	2046.000000
46.919998	0.030508	18.030361	2.035478	6.733624	3.670163	5.591095	0.000000	-10.000000	-0.025000	8.866667	629.666687	1023.000000	1023.000000	2046.000000
46.939999	0.033033	19.522491	2.268214	6.834396	4.275309	6.144573	0.000000	-10.000000	-0.016667	7.533333	632.833313	1023.000000	1023.000000	2046.000000
46.959999	0.032014	18.920546	2.239317	6.465184	4.158319	6.057724	0.000000	-10.000000	0.000000	6.233334	635.333313	1023.000000	1023.000000	2046.000000
46.980000	0.028015	16.557064	3.427041	5.745089	2.057889	5.327045	0.000000	-10.000000	-0.016667	5.250000	637.500000	1023.000000	1023.000000	2046.000000
47.000000	0.029051	17.168995	2.991121	5.698216	2.896086	5.583572	0.000000	-10.000000	-0.033333	4.800000	639.500000	1023.000000	1023.000000	2046.000000
47.020000	0.028603	16.904097	1.892006	5.827682	3.930766	5.253643	0.000000	-10.000000	-0.050000	4.150000	641.333313	1023.000000	1023.000000	2046.000000
47.040001	0.030487	18.017645	1.926945	5.947867	4.474655	5.668179	0.000000	-10.000000	-0.033333	3.700000	643.000000	1023.000000	1023.000000	2046.000000
47.060001	0.030379	17.953876	1.905362	5.885348	4.425498	5.737669	0.000000	-10.000000	-0.025000	3.116667	644.333313	1023.000000	1023.000000	2046.000000
47.080002	0.027800	16.429518	3.140315	5.513218	2.405069	5.370916	0.000000	-10.000000	-0.008333	2.616667	645.500000	1023.000000	1023.000000	2046.000000
47.099998	0.029945	17.697681	3.681596	5.614439	2.514862	5.886785	0.000000	-10.000000	-0.008333	2.133333	646.333313	1023.000000	1023.000000	2046.000000
47.119999	0.032214	19.038401	2.680948	6.155796	4.231855	5.969801	0.000000	-10.000000	0.000000	1.916667	646.833313	1023.000000	1023.000000	2046.000000
47.139999	0.034736	20.529242	2.753630	6.630044	4.974879	6.170687	0.000000	-10.000000	-0.008333	1.900000	647.000000	1023.000000	1023.000000	2046.000000
47.160000	0.038562	22.790194	2.932609	6.986270	5.853002	7.018312	0.000000	-10.000000	-0.008333	1.966667	647.166687	1023.000000	1023.000000	2046.000000
47.180000	0.037090	21.920275	3.532216	6.814027	4.777545	6.796486	0.000000	-10.000000	-0.008333	2.016667	647.333313	1023.000000	1023.000000	2046.000000
47.200001	0.035556	21.013493	4.907762	6.533556	2.949172	6.623003	0.000000	-10.000000	-0.008333	2.216667	647.833313	1023.000000	1023.000000	2046.000000
47.220001	0.037989	22.451378	3.867703	6.878945	4.663299	7.041432	0.000000	-10.000000	-0.008333	1.783333	648.500000	1023.000000	1023.000000	2046.000000
47.240002	0.039003	23.050514	3.262397	7.336686	5.544996	6.906435	0.000000	-10.000000	-0.008333	1.100000	649.333313	1023.000000	1023.000000	2046.000000
47.259998	0.042396	25.055994	3.495468	7.707442	6.233726	7.619358	0.000000	-10.000000	0.000000	-0.450000	649.833313	1023.000000	1023.000000	2046.000000
47.279999	0.040575	23.979721	4.224146	7.610290	4.928790	7.216496	0.000000	-10.000000	0.000000	-1.783333	650.000000	1023.000000	1023.000000	2046.000000
47.299999	0.039633	23.422993	5.638744	7.241335	3.225827	7.317087	0.000000	-10.000000	0.000000	-3.516667	650.000000	1023.000000	1023.000000	2046.000000
47.320000	0.040137	23.720842	4.234981	7.322435	4.923823	7.239604	0.000000	-10.000000	0.008333	-5.066667	650.000000	1023.000000	1023.000000	2046.000000
47.340000	0.037603	22.223310	3.194567	7.083021	5.580528	6.365194	0.000000	-10.000000	0.016667	-6.450000	650.000000	1023.000000	1023.000000	2046.000000
47.360001	0.033839	19.998657	2.257671	6.488723	5.390440	5.861822	0.000000	-10.000000	0.033333	-7.566667	650.000000	1023.000000	1023.000000	2046.000000
47.380001	0.025528	15.086854	3.129185	5.412967	1.790437	4.754265	0.000000	-10.000000	0.041667	-8.250000	650.000000	1023.000000	1023.000000	2046.000000
47.400002	0.024679	14.585203	2.563339	5.113773	1.877854	5.030237	0.000000	-10.000000	0.050000	-8.633333	650.000000	1023.000000	1023.000000	2046.000000
47.419998	0.024141	14.267222	0.968322	5.428210	3.280576	4.590115	0.000000	-10.000000	0.050000	-8.566667	650.000000	1023.000000	1023.000000	2046.000000
47.439999	0.026219	15.495381	0.745139	5.720129	4.069909	4.960205	0.000000	-10.000000	0.050000	-8.600000	646.500000	1023.000000	1023.000000	2046.000000
47.459999	0.024489	14.472759	0.836267	5.583028	3.357933	4.695532	0.000000	-10.000000	0.050000	-8.850000	638.833313	1023.000000	1023.000000	2046.000000
47.480000	0.020525	12.130239	2.301558	4.994453	0.566348	4.267880	0.000000	-10.000000	0.050000	-9.400001	630.166687	1023.000000	1023.000000	2046.000000
47.500000	0.021379	12.634875	2.197790	5.004560	0.791699	4.640827	0.000000	-10.000000	0.066667	-10.000000	624.000000	1023.000000	1023.000000	2046.000000
47.520000	0.022078	13.048092	0.749926	5.412691	2.434861	4.450613	0.000000	-10.000000	0.066667	-10.566667	620.666687	1023.000000	1023.000000	2046.000000
47.540001	0.024744	14.623544	0.553074	5.851243	3.450392	4.768834	0.000000	-10.000000	0.075000	-11.050000	617.166687	1023.000000	1023.000000	2046.000000
47.560001	0.024512	14.486305	0.747306	5.913329	3.092980	4.732691	0.000000	-10.000000	0.058333	-11.450000	613.500000	1023.000000	1023.000000	2046.000000
47.580002	0.021322	12.601154	2.331552	5.421371	0.458011	4.390219	0.000000	-10.000000	0.066667	-11.850000	609.833313	1023.000000	1023.000000	2046.000000
47.599998	0.023003	13.594505	2.484398	5.293036	0.741151	5.075921	0.000000	-10.000000	0.066667	-12.166667	606.000000	1023.000000	1023.000000	2046.000000
47.619999	0.024237	14.323810	1.197581	5.649952	2.496289	4.979987	0.000000	-10.000000	0.083333	-12.566667	601.833313	1023.000000	1023.000000	2046.000000
47.639999	0.026472	15.644795	1.040841	5.926052	3.505150	5.172752	0.000000	-10.000000	0.091667	-13.000000	597.500000	1023.000000	1023.000000	2046.000000
47.660000	0.028495	16.840618	1.059463	6.018330	4.201970	5.560855	0.000000	-10.000000	0.116667	-13.750000	593.000000	1023.000000	1023.000000	2046.000000
47.680000	0.025169	14.875057	1.710279	5.507733	2.714469	4.942576	0.000000	-10.000000	0.150000	-14.583334	588.333313	1023.000000	1023.000000	2046.000000
47.700001	0.021308	12.593269	3.108272	4.666153	0.339221	4.479623	0.000000	-10.000000	0.183333	-15.466667	583.500000	1023.000000	1023.000000	2046.000000
47.720001	0.021616	12.775200	2.251446	4.287775	1.443001	4.792977	0.000000	-10.000000	0.200000	-16.083334	578.333313	1023.000000	1023.000000	2046.000000
47.740002	0.020792	12.288228	0.787991	4.269073	2.949547	4.281618	0.000000	-10.000000	0.200000	-16.600000	573.000000	1023.000000	1023.000000	2046.000000
47.759998	0.022108	13.066032	0.497965	4.257065	3.842388	4.468616	0.000000	-10.000000	0.200000	-17.083334	567.333313	1023.000000	1023.000000	2046.000000
47.779999	0.020651	12.204841	0.519293	4.119792	3.444276	4.121480	0.000000	-10.000000	0.208333	-17.616667	561.500000	1023.000000	1023.000000	2046.000000
47.799999	0.016329	9.650418	1.836903	3.525347	0.812892	3.475276	0.000000	-10.000000	0.225000	-18.216667	555.500000	1023.000000	1023.000000	2046.000000
47.820000	0.016531	9.769876	2.500418	3.204710	0.174311	3.890439	0.000000	-10.000000	0.241667	-18.716667	549.500000	1023.000000	1023.000000	2046.000000
47.840000	0.018126	10.712591	1.166781	3.475093	2.105200	3.965516	0.000000	-10.000000	0.250000	-19.166668	543.500000	1023.000000	1023.000000	2046.000000
47.860001	0.019784	11.692101	0.753881	3.746914	3.267632	3.923674	0.000000	-10.000000	0.250000	-19.366667	537.166687	1023.000000	1023.000000	2046.000000
47.880001	0.022993	13.588740	0.927936	4.030270	4.188123	4.442411	0.000000	-10.000000	0.250000	-19.533335	530.833313	1023.000000	1023.000000	2046.000000
47.900002	0.022074	13.045572	1.377965	4.004597	3.481551	4.181459	0.000000	-10.000000	0.266667	-19.533335	524.166687	1023.000000	1023.000000	2046.000000
47.919998	0.019192	11.342462	3.236168	3.469445	0.697186	3.939662	0.000000	-10.000000	0.266667	-19.483334	517.833313	1023.000000	1023.000000	2046.000000
47.939999	0.020804	12.295349	2.492042	3.508232	1.896240	4.398834	0.000000	-10.000000	0.300000	-19.583334	511.166656	1023.000000	1023.000000	2046.000000
47.959999	0.021436	12.668637	1.346332	3.716026	3.388705	4.217574	0.000000	-10.000000	0.316667	-19.983334	504.666656	1023.000000	1023.000000	2046.000000
47.980000	0.023836	14.086926	1.324980	4.074051	4.229956	4.457939	0.000000	-10.000000	0.350000	-20.500000	497.833344	1023.000000	1023.000000	2046.000000
48.000000	0.024397	14.418798	1.491472	4.182591	4.226194	4.518541	0.000000	-10.000000	0.350000	-20.850000	493.333344	1023.000000	1023.000000	2046.000000
48.020000	0.020145	11.905939	3.074189	3.660942	1.368877	3.801930	0.000000	-10.000000	0.350000	-21.450001	486.333344	1023.000000	1023.000000	2046.000000
48.040001	0.019710	11.648665	3.263047	3.246188	1.099496	4.039934	0.000000	-10.000000	0.358333	-22.166668	479.000000	1023.000000	1023.000000	2046.000000
48.060001	0.017814	10.527781	1.438090	3.039330	2.636360	3.414000	0.000000	-10.000000	0.366667	-22.800001	469.166656	1023.000000	1023.000000	2046.000000
48.080002	0.014481	8.558070	0.422030	2.543231	2.988684	2.604125	0.000000	-10.000000	0.383333	-23.166668	461.500000	1023.000000	1023.000000	2046.000000
48.099998	0.012357	7.302813	-0.365592	2.123878	3.144192	2.400335	0.000000	-10.000000	0.383333	-23.200001	453.833344	1023.000000	1023.000000	2046.000000
48.119999	0.005445	3.218003	-0.120356	1.465069	0.699148	1.174142	0.000000	-10.000000	0.383333	-23.316668	448.666656	1023.000000	1023.000000	2046.000000
48.139999	0.000892	0.527209	0.851104	0.800022	-1.790372	0.666455	0.000000	-10.000000	0.375000	-23.133333	441.000000	1023.000000	1023.000000	2046.000000
48.160000	0.001285	0.759528	-0.787956	0.837040	-0.099144	0.809589	0.000000	-10.000000	0.383333	-23.016666	433.333344	1023.000000	1023.000000	2046.000000
48.180000	0.001403	0.829191	-1.890913	0.909939	1.194788	0.615377	0.000000	-10.000000	0.391667	-22.900000	425.666656	1023.000000	1023.000000	2046.000000
48.200001	0.002606	1.540399	-2.148494	1.038414	1.778344	0.872135	0.000000	-10.000000	0.391667	-22.933334	418.000000	1023.000000	1023.000000	2046.000000
48.220001	-0.002083	-1.231199	-1.304107	0.643163	-0.546902	-0.023353	0.000000	-10.000000	0.391667	-23.316668	410.333344	1023.000000	1023.000000	2046.000000
48.240002	-0.004313	-2.549099	-0.209638	0.253132	-2.470873	-0.121719	0.000000	-10.000000	0.408333	-23.683334	400.000000	1023.000000	1023.000000	2046.000000
48.259998	-0.002933	-1.733470	-2.112738	0.454554	-0.108905	0.033619	0.000000	-10.000000	0.450000	-24.183334	392.000000	1023.000000	1023.000000	2046.000000
48.279999	-0.001315	-0.776945	-2.488163	0.589088	0.862636	0.259495	0.000000	-10.000000	0.475000	-24.416668	384.000000	1023.000000	1023.000000	2046.000000
48.299999	-0.001116	-0.659277	-2.302443	0.642438	0.664504	0.336223	0.000000	-10.000000	0.483333	-24.633333	375.833344	1023.000000	1023.000000	2046.000000
48.320000	-0.004785	-2.827924	-1.161057	0.279768	-1.608118	-0.338518	0.000000	-10.000000	0.466667	-24.483334	367.500000	1023.000000	1023.000000	2046.000000
48.340000	-0.004530	-2.676997	-0.494860	0.065442	-2.257277	0.009698	0.000000	-10.000000	0.466667	-24.233334	359.166656	1023.000000	1023.000000	2046.000000
48.360001	-0.002719	-1.607217	-2.018045	0.234190	-0.045635	0.222273	0.000000	-10.000000	0.458333	-24.033333	351.000000	1023.000000	1023.000000	2046.000000
48.380001	-0.000701	-0.414357	-2.146382	0.221832	0.961550	0.548643	0.000000	-10.000000	0.441667	-23.866667	343.000000	1023.000000	1023.000000	2046.000000
48.400002	-0.000522	-0.308360	-1.943704	0.104193	0.897343	0.633807	0.000000	-10.000000	0.416667	-23.766666	337.666656	1023.000000	1023.000000	2046.000000
48.419998	-0.005600	-3.309889	-0.437921	-0.548601	-1.967101	-0.356267	0.000000	-10.000000	0.416667	-23.600000	332.333344	1023.000000	1023.000000	2046.000000
48.439999	-0.005746	-3.395718	-0.656741	-0.848475	-1.678399	-0.212103	0.000000	-10.000000	0.416667	-23.533333	324.500000	1023.000000	1023.000000	2046.000000
48.459999	-0.006007	-3.550345	-2.148053	-1.016075	0.089253	-0.475470	0.000000	-10.000000	0.416667	-23.350000	314.166656	1023.000000	1023.000000	2046.000000
48.480000	-0.004883	-2.885608	-2.476862	-1.324064	0.954920	-0.039602	0.000000	-10.000000	0.400000	-23.216667	306.500000	1023.000000	1023.000000	2046.000000
48.500000	-0.009726	-5.747873	-1.814996	-1.763319	-1.022938	-1.146619	0.000000	-10.000000	0.391667	-23.016666	298.666656	1023.000000	1023.000000	2046.000000
48.520000	-0.011481	-6.785235	-0.786755	-2.118031	-2.685261	-1.195189	0.000000	-10.000000	0.383333	-22.783333	290.833344	1023.000000	1023.000000	2046.000000
48.540001	-0.010271	-6.070085	-2.540639	-1.946216	-0.428246	-1.154983	0.000000	-10.000000	0.375000	-22.700001	280.500000	1023.000000	1023.000000	2046.000000
48.560001	-0.008160	-4.822388	-2.647564	-1.897736	0.455106	-0.732194	0.000000	-10.000000	0.375000	-22.700001	275.500000	1023.000000	1023.000000	2046.000000
48.580002	-0.008431	-4.982855	-2.316300	-1.845017	0.106598	-0.928136	0.000000	-10.000000	0.366667	-22.600000	268.000000	1023.000000	1023.000000	2046.000000
48.599998	-0.011765	-6.952914	-0.645131	-2.161947	-2.516217	-1.629618	0.000000	-10.000000	0.358333	-22.350000	263.000000	1023.000000	1023.000000	2046.000000
48.619999	-0.009512	-5.621407	-0.862251	-1.961877	-1.704720	-1.092558	0.000000	-10.000000	0.333333	-21.333334	253.166672	1023.000000	1023.000000	2046.000000
48.639999	-0.007542	-4.457605	-2.010845	-1.715819	0.128983	-0.859924	0.000000	-10.000000	0.300000	-20.183334	246.000000	1023.000000	1023.000000	2046.000000
48.660000	-0.004815	-2.845737	-2.015610	-1.502198	0.974694	-0.302624	0.000000	-10.000000	0.250000	-18.733334	236.833328	1023.000000	1023.000000	2046.000000
48.680000	-0.005415	-3.200300	-1.802777	-1.463451	0.545607	-0.479679	0.000000	-10.000000	0.225000	-18.016666	230.500000	1023.000000	1023.000000	2046.000000
48.700001	-0.009344	-5.522029	-0.577268	-1.852420	-1.937263	-1.155078	0.000000	-10.000000	0.225000	-17.750000	224.500000	1023.000000	1023.000000	2046.000000
48.720001	-0.008092	-4.782357	-0.352099	-1.630653	-1.940650	-0.858955	0.000000	-10.000000	0.241667	-17.950001	218.500000	1023.000000	1023.000000	2046.000000
48.740002	-0.006497	-3.839954	-1.700593	-1.381465	-0.056697	-0.701200	0.000000	-10.000000	0.241667	-18.316668	212.500000	1023.000000	1023.000000	2046.000000
48.759998	-0.004123	-2.436605	-1.712411	-1.195266	0.811065	-0.339994	0.000000	-10.000000	0.241667	-18.816668	206.500000	1023.000000	1023.000000	2046.000000
48.779999	-0.006807	-4.023169	-1.502167	-1.472442	-0.034401	-1.014158	0.000000	-10.000000	0.241667	-19.150000	200.166672	1023.000000	1023.000000	2046.000000
48.799999	-0.012764	-7.543303	-0.430677	-2.200571	-2.786969	-2.125086	0.000000	-10.000000	0.250000	-19.366667	193.833328	1023.000000	1023.000000	2046.000000
48.820000	-0.014661	-8.664848	-1.830063	-2.661028	-1.941082	-2.232676	0.000000	-10.000000	0.250000	-19.299999	187.333328	1023.000000	1023.000000	2046.000000
48.840000	-0.017558	-10.377024	-3.377994	-2.956099	-1.235344	-2.807586	0.000000	-10.000000	0.250000	-19.116667	181.000000	1023.000000	1023.000000	2046.000000
48.860001	-0.017740	-10.484346	-3.767092	-3.005575	-1.004556	-2.707123	0.000000	-10.000000	0.250000	-18.916668	176.666672	1023.000000	1023.000000	2046.000000
48.880001	-0.022043	-13.027523	-3.469673	-3.287823	-2.643895	-3.626131	0.000000	-10.000000	0.250000	-18.750000	170.333328	1023.000000	1023.000000	2046.000000
48.900002	-0.025086	-14.826010	-2.555738	-3.642678	-4.639156	-3.988436	0.000000	-10.000000	0.250000	-18.850000	164.000000	1023.000000	1023.000000	2046.000000
48.919998	-0.024385	-14.411431	-4.016858	-3.585602	-3.125265	-3.683708	0.000000	-10.000000	0.250000	-18.950001	157.666672	1023.000000	1023.000000	2046.000000
48.939999	-0.023410	-13.835236	-4.639315	-3.446602	-2.167119	-3.582200	0.000000	-10.000000	0.250000	-18.933334	151.500000	1023.000000	1023.000000	2046.000000
48.959999	-0.024251	-14.332412	-4.708111	-3.471785	-2.372121	-3.780395	0.000000	-10.000000	0.250000	-18.650000	145.333328	1023.000000	1023.000000	2046.000000
48.980000	-0.028102	-16.608175	-3.321789	-3.854707	-5.019981	-4.411697	0.000000	-10.000000	0.250000	-18.400000	137.000000	1023.000000	1023.000000	2046.000000
49.000000	-0.026707	-15.783926	-3.929755	-3.771546	-4.251047	-3.831578	0.000000	-10.000000	0.241667	-18.216667	130.666672	1023.000000	1023.000000	2046.000000
49.020000	-0.026317	-15.553261	-4.882412	-3.583467	-3.211001	-3.876380	0.000000	-10.000000	0.233333	-18.150002	126.500000	1023.000000	1023.000000	2046.000000
49.040001	-0.023478	-13.875257	-4.936797	-3.337865	-2.333732	-3.266864	0.000000	-10.000000	0.216667	-17.833334	120.500000	1023.000000	1023.000000	2046.000000
49.060001	-0.024221	-14.314822	-4.495744	-3.382077	-2.951971	-3.485030	0.000000	-10.000000	0.208333	-17.400000	114.666664	1023.000000	1023.000000	2046.000000
49.080002	-0.026570	-15.703004	-3.242213	-3.783818	-4.898426	-3.778546	0.000000	-10.000000	0.200000	-16.833334	107.000000	1023.000000	1023.000000	2046.000000
49.099998	-0.024648	-14.567138	-3.163595	-3.821128	-4.464211	-3.118204	0.000000	-10.000000	0.200000	-16.450001	101.500000	1023.000000	1023.000000	2046.000000
49.119999	-0.023743	-14.032280	-4.147909	-3.732424	-3.109173	-3.042773	0.000000	-10.000000	0.200000	-16.100000	96.000000	1023.000000	1023.000000	2046.000000
49.139999	-0.021801	-12.884397	-4.210772	-3.653036	-2.303596	-2.716993	0.000000	-10.000000	0.200000	-16.083334	90.666664	1023.000000	1023.000000	2046.000000
49.160000	-0.023280	-13.758312	-4.047205	-3.931112	-2.645793	-3.134201	0.000000	-10.000000	0.200000	-15.966667	85.333336	1023.000000	1023.000000	2046.000000
49.180000	-0.027481	-16.241001	-2.919925	-4.566621	-4.832587	-3.921869	0.000000	-10.000000	0.200000	-15.966667	80.000000	1023.000000	1023.000000	2046.000000
49.200001	-0.027649	-16.340624	-2.962918	-4.870335	-4.790650	-3.716721	0.000000	-10.000000	0.191667	-15.683333	74.666664	1023.000000	1023.000000	2046.000000
49.220001	-0.027952	-16.519495	-4.401955	-4.947444	-3.422471	-3.747626	0.000000	-10.000000	0.183333	-15.533333	71.166664	1023.000000	1023.000000	2046.000000
49.240002	-0.026792	-15.834344	-4.538147	-4.860573	-2.856138	-3.579486	0.000000	-10.000000	0.175000	-15.266666	66.000000	1023.000000	1023.000000	2046.000000
49.259998	-0.026978	-15.943860	-4.526311	-4.855805	-2.870454	-3.691290	0.000000	-10.000000	0.175000	-15.083334	62.500000	1023.000000	1023.000000	2046.000000
49.279999	-0.030164	-17.827208	-3.345323	-5.236232	-4.955011	-4.290642	0.000000	-10.000000	0.175000	-14.866667	57.333332	1023.000000	1023.000000	2046.000000
49.299999	-0.028743	-16.987343	-3.126922	-5.249194	-4.917350	-3.693877	0.000000	-10.000000	0.166667	-14.733334	54.000000	1023.000000	1023.000000	2046.000000
49.320000	-0.027658	-16.346111	-4.125494	-4.859836	-3.568061	-3.792721	0.000000	-10.000000	0.166667	-14.566667	49.000000	1023.000000	1023.000000	2046.000000
49.340000	-0.024264	-14.339737	-3.979892	-4.550650	-2.689185	-3.120009	0.000000	-10.000000	0.158333	-14.150001	42.666668	1023.000000	1023.000000	2046.000000
49.360001	-0.023929	-14.141992	-3.649755	-4.471726	-2.886505	-3.134006	0.000000	-10.000000	0.141667	-13.600000	36.333332	1023.000000	1023.000000	2046.000000
49.380001	-0.025842	-15.272726	-2.394229	-4.649515	-4.728913	-3.500069	0.000000	-10.000000	0.116667	-13.083334	31.666666	1023.000000	1023.000000	2046.000000
49.400002	-0.023692	-14.002229	-2.766143	-4.526622	-3.958429	-2.751034	0.000000	-10.000000	0.100000	-12.650001	28.666666	1023.000000	1023.000000	2046.000000
49.419998	-0.023288	-13.763421	-3.611820	-4.264851	-3.056605	-2.830146	0.000000	-10.000000	0.100000	-12.466667	26.000000	1023.000000	1023.000000	2046.000000
49.439999	-0.020671	-12.216413	-3.439473	-3.835860	-2.564799	-2.376281	0.000000	-10.000000	0.091667	-12.300000	20.666666	1023.000000	1023.000000	2046.000000
49.459999	-0.022995	-13.590263	-2.549156	-4.023204	-4.060334	-2.957568	0.000000	-10.000000	0.091667	-12.300000	15.333333	1023.000000	1023.000000	2046.000000
49.480000	-0.022418	-13.249083	-1.893494	-4.104400	-4.630116	-2.621073	0.000000	-10.000000	0.091667	-12.283334	11.333333	1023.000000	1023.000000	2046.000000
49.500000	-0.022798	-13.473700	-3.096457	-3.980187	-3.451573	-2.945482	0.000000	-10.000000	0.091667	-12.216667	8.666667	1023.000000	1023.000000	2046.000000
49.520000	-0.022927	-13.549987	-3.595392	-4.130634	-2.892281	-2.931680	0.000000	-10.000000	0.075000	-12.050000	5.666667	1023.000000	1023.000000	2046.000000
49.540001	-0.028578	-16.889687	-3.582308	-4.804098	-4.361247	-4.142033	0.000000	-10.000000	0.058333	-11.416667	0.666667	1023.000000	1023.000000	2046.000000
49.560001	-0.033119	-19.573433	-3.273923	-5.434539	-6.104332	-4.760638	0.000000	-10.000000	0.050000	-10.816667	-3.000000	1023.000000	1023.000000	2046.000000
49.580002	-0.034118	-20.163767	-4.495059	-5.496709	-5.448655	-4.723344	0.000000	-10.000000	0.050000	-9.983334	-6.166667	1023.000000	1023.000000	2046.000000
49.599998	-0.035623	-21.053122	-5.497617	-5.363003	-5.022799	-5.169703	0.000000	-10.000000	0.050000	-9.600000	-8.500000	1023.000000	1023.000000	2046.000000
49.619999	-0.034522	-20.402786	-5.754776	-5.297850	-4.609418	-4.740743	0.000000	-10.000000	0.050000	-9.100000	-11.833333	1023.000000	1023.000000	2046.000000
49.639999	-0.037954	-22.430862	-5.560114	-5.646216	-5.830379	-5.394154	0.000000	-10.000000	0.050000	-8.950000	-15.833333	1023.000000	1023.000000	2046.000000
49.660000	-0.039783	-23.511877	-4.831448	-5.994908	-7.228858	-5.456665	0.000000	-10.000000	0.050000	-8.816667	-18.666666	1023.000000	1023.000000	2046.000000
49.680000	-0.038854	-22.962523	-5.810869	-5.795725	-6.142529	-5.213400	0.000000	-10.000000	0.050000	-8.800000	-21.500000	1023.000000	1023.000000	2046.000000
49.700001	-0.038854	-22.962923	-6.350728	-5.522378	-5.679601	-5.410215	0.000000	-10.000000	0.050000	-8.750000	-23.500000	1023.000000	1023.000000	2046.000000
49.720001	-0.036718	-21.700394	-6.450698	-5.389253	-5.117948	-4.742494	0.000000	-10.000000	0.050000	-8.550000	-26.500000	1023.000000	1023.000000	2046.000000
49.740002	-0.037924	-22.413010	-6.333601	-5.426672	-5.657310	-4.995428	0.000000	-10.000000	0.033333	-7.950000	-30.166666	1023.000000	1023.000000	2046.000000
49.759998	-0.040309	-23.822693	-5.344113	-5.767881	-7.369615	-5.341084	0.000000	-10.000000	0.016667	-7.400000	-32.833332	1023.000000	1023.000000	2046.000000
49.779999	-0.038050	-22.487610	-5.280923	-5.713278	-6.882623	-4.610785	0.000000	-10.000000	0.000000	-6.816667	-35.500000	1023.000000	1023.000000	2046.000000
49.799999	-0.036906	-21.811234	-6.137710	-5.345264	-5.654420	-4.673839	0.000000	-10.000000	0.000000	-6.500000	-37.166668	1023.000000	1023.000000	2046.000000
49.820000	-0.033837	-19.997725	-5.903490	-5.185621	-4.949805	-3.958809	0.000000	-10.000000	0.000000	-6.166667	-39.500000	1023.000000	1023.000000	2046.000000
49.840000	-0.033719	-19.928070	-5.694102	-5.312742	-5.009417	-3.911809	0.000000	-10.000000	0.016667	-5.950000	-41.500000	1023.000000	1023.000000	2046.000000
49.860001	-0.036383	-21.502159	-4.617927	-5.796809	-6.695168	-4.392255	0.000000	-10.000000	0.016667	-5.750000	-43.500000	1023.000000	1023.000000	2046.000000
49.880001	-0.035877	-21.203207	-4.290121	-5.993012	-6.737439	-4.182635	0.000000	-10.000000	0.025000	-5.700000	-45.500000	1023.000000	1023.000000	2046.000000
49.900002	-0.035784	-21.148273	-5.347948	-5.847990	-5.467429	-4.484907	0.000000	-10.000000	0.016667	-5.666667	-47.500000	1023.000000	1023.000000	2046.000000
49.919998	-0.035109	-20.749569	-5.466755	-5.850664	-4.973691	-4.458458	0.000000	-10.000000	0.016667	-5.616667	-49.500000	1023.000000	1023.000000	2046.000000
49.939999	-0.035283	-20.852320	-5.614552	-6.083644	-4.813387	-4.340735	0.000000	-10.000000	0.008333	-4.983334	-51.833332	1023.000000	1023.000000	2046.000000
49.959999	-0.039211	-23.173725	-4.736896	-6.677595	-6.743833	-5.015402	0.000000	-10.000000	0.000000	-4.400000	-53.500000	1023.000000	1023.000000	2046.000000
49.980000	-0.038107	-22.521185	-4.587714	-6.744069	-6.633228	-4.556173	0.000000	-10.000000	0.000000	-3.716667	-54.833332	1023.000000	1023.000000	2046.000000
50.000000	-0.037404	-22.105526	-5.613090	-6.272890	-5.342192	-4.877354	0.000000	-10.000000	0.000000	-3.383333	-55.666668	1023.000000	1023.000000	2046.000000
50.020000	-0.034364	-20.309319	-5.470026	-6.022161	-4.605362	-4.211771	0.000000	-10.000000	0.000000	-3.066667	-56.833332	1023.000000	1023.000000	2046.000000
50.040001	-0.035893	-21.212509	-4.997546	-6.173433	-5.489737	-4.551793	0.000000	-10.000000	0.000000	-3.016667	-58.000000	1023.000000	1023.000000	2046.000000
50.060001	-0.035915	-21.225515	-3.668036	-6.357466	-6.856968	-4.343046	0.000000	-10.000000	0.000000	-2.950000	-59.000000	1023.000000	1023.000000	2046.000000
50.080002	-0.033093	-19.558075	-4.545187	-5.817002	-5.151753	-4.044133	0.000000	-10.000000	0.000000	-2.716667	-60.000000	1023.000000	1023.000000	2046.000000
50.099998	-0.030353	-17.938824	-4.545946	-5.398519	-4.329091	-3.665269	0.000000	-10.000000	0.000000	-2.283333	-60.833332	1023.000000	1023.000000	2046.000000
50.119999	-0.029811	-17.618420	-4.525746	-5.303604	-4.299727	-3.489341	0.000000	-10.000000	0.000000	-1.800000	-61.500000	1023.000000	1023.000000	2046.000000
50.139999	-0.032055	-18.944334	-3.169410	-5.760916	-6.392488	-3.621519	0.000000	-10.000000	0.000000	-1.450000	-61.833332	1023.000000	1023.000000	2046.000000
50.160000	-0.029570	-17.475723	-3.913879	-5.186145	-4.989590	-3.386110	0.000000	-10.000000	0.000000	-1.366667	-62.000000	1023.000000	1023.000000	2046.000000
50.180000	-0.026853	-15.870078	-4.040597	-4.653521	-4.025204	-3.150756	0.000000	-10.000000	0.000000	-1.550000	-62.000000	1023.000000	1023.000000	2046.000000
50.200001	-0.026603	-15.722626	-3.854500	-4.662813	-4.115413	-3.089900	0.000000	-10.000000	0.000000	-1.883333	-62.000000	1023.000000	1023.000000	2046.000000
50.220001	-0.030412	-17.973665	-2.706615	-5.220563	-6.311258	-3.735228	0.000000	-10.000000	0.000000	-2.150000	-62.333332	1023.000000	1023.000000	2046.000000
50.240002	-0.030796	-18.200319	-3.378838	-5.451885	-5.651538	-3.718059	0.000000	-10.000000	0.000000	-2.100000	-62.833332	1023.000000	1023.000000	2046.000000
50.259998	-0.033297	-19.678465	-4.727279	-5.530127	-4.815695	-4.605364	0.000000	-10.000000	0.000000	-1.350000	-63.500000	1023.000000	1023.000000	2046.000000
50.279999	-0.033896	-20.032492	-5.205098	-5.649613	-4.532075	-4.645706	0.000000	-10.000000	-0.016667	-0.116667	-63.833332	1023.000000	1023.000000	2046.000000
50.299999	-0.037842	-22.364370	-5.486529	-6.050863	-5.603856	-5.223124	0.000000	-10.000000	-0.033333	2.000000	-64.000000	1023.000000	1023.000000	2046.000000
50.320000	-0.041622	-24.598747	-4.510265	-6.581905	-7.903218	-5.603358	0.000000	-10.000000	-0.083333	4.783333	-64.000000	1023.000000	1023.000000	2046.000000
50.340000	-0.040465	-23.914675	-5.674794	-6.364921	-6.563962	-5.311000	0.000000	-10.000000	-0.116667	8.700001	-64.000000	1023.000000	1023.000000	2046.000000
50.360001	-0.038736	-22.893099	-6.344201	-5.906215	-5.347830	-5.294852	0.000000	-10.000000	-0.150000	11.516667	-64.000000	1023.000000	1023.000000	2046.000000
50.380001	-0.039288	-23.219332	-6.395920	-5.975194	-5.561882	-5.286335	0.000000	-10.000000	-0.158333	13.616667	-64.000000	1023.000000	1023.000000	2046.000000
50.400002	-0.041973	-24.805902	-4.888512	-6.412398	-8.019846	-5.485146	0.000000	-10.000000	-0.175000	14.316667	-64.000000	1023.000000	1023.000000	2046.000000
50.419998	-0.039747	-23.490597	-6.036305	-6.006240	-6.370162	-5.077890	0.000000	-10.000000	-0.208333	15.500000	-49.333332	1023.000000	1023.000000	2046.000000
50.439999	-0.036945	-21.834734	-6.381565	-5.469880	-5.146959	-4.836330	0.000000	-10.000000	-0.233333	16.650000	-19.500000	1023.000000	1023.000000	2046.000000
50.459999	-0.036514	-21.579735	-6.251001	-5.313341	-5.269769	-4.745623	0.000000	-10.000000	-0.250000	17.900000	12.166667	1023.000000	1023.000000	2046.000000
50.480000	-0.038705	-22.874872	-4.618161	-5.718572	-7.709533	-4.828605	0.000000	-10.000000	-0.250000	18.833334	31.333334	1023.000000	1023.000000	2046.000000
50.500000	-0.035457	-20.955090	-5.056344	-5.423407	-6.441251	-4.034088	0.000000	-10.000000	-0.266667	19.500000	37.333332	1023.000000	1023.000000	2046.000000
50.520000	-0.032702	-19.327080	-5.742808	-4.858022	-4.738155	-3.988094	0.000000	-10.000000	-0.300000	20.133333	43.833332	1023.000000	1023.000000	2046.000000
50.540001	-0.029006	-17.142532	-5.452099	-4.518850	-3.862909	-3.308675	0.000000	-10.000000	-0.333333	20.783333	52.666668	1023.000000	1023.000000	2046.000000
50.560001	-0.031331	-18.516527	-4.079601	-4.910842	-5.832837	-3.693248	0.000000	-10.000000	-0.350000	21.216667	59.500000	1023.000000	1023.000000	2046.000000
50.580002	-0.030123	-17.802828	-3.022940	-5.222866	-6.538132	-3.018890	0.000000	-10.000000	-0.341667	21.416666	66.333336	1023.000000	1023.000000	2046.000000
50.599998	-0.028277	-16.711794	-4.275679	-4.852347	-4.508274	-3.075495	0.000000	-10.000000	-0.333333	21.350000	71.000000	1023.000000	1023.000000	2046.000000
50.619999	-0.025596	-15.127453	-4.482194	-4.545527	-3.162458	-2.937273	0.000000	-10.000000	-0.333333	21.200001	78.166664	1023.000000	1023.000000	2046.000000
50.639999	-0.026378	-15.589491	-4.403481	-4.620605	-3.357454	-3.207950	0.000000	-10.000000	-0.341667	21.333334	87.666664	1023.000000	1023.000000	2046.000000
50.660000	-0.029957	-17.704401	-2.718934	-5.272713	-6.142817	-3.569937	0.000000	-10.000000	-0.350000	21.550001	94.833336	1023.000000	1023.000000	2046.000000
50.680000	-0.027770	-16.412029	-3.406820	-5.170033	-4.892107	-2.943069	0.000000	-10.000000	-0.350000	22.000000	102.000000	1023.000000	1023.000000	2046.000000
50.700001	-0.025319	-14.963410	-4.224246	-4.601087	-3.132888	-3.005189	0.000000	-10.000000	-0.358333	22.283335	106.833336	1023.000000	1023.000000	2046.000000
50.720001	-0.022597	-13.354997	-4.197675	-4.222420	-2.382671	-2.552231	0.000000	-10.000000	-0.375000	23.000000	114.333336	1023.000000	1023.000000	2046.000000
50.740002	-0.024751	-14.627625	-2.964054	-4.328999	-4.303525	-3.031046	0.000000	-10.000000	-0.391667	23.516666	121.666664	1023.000000	1023.000000	2046.000000
50.759998	-0.023306	-13.773612	-1.531943	-4.449665	-5.488223	-2.303781	0.000000	-10.000000	-0.408333	24.000000	129.333328	1023.000000	1023.000000	2046.000000
50.779999	-0.019674	-11.627239	-2.607167	-3.752425	-3.271437	-1.996210	0.000000	-10.000000	-0.425000	24.233334	137.000000	1023.000000	1023.000000	2046.000000
50.799999	-0.015616	-9.228999	-2.784139	-3.118563	-1.715318	-1.610980	0.000000	-10.000000	-0.458333	24.916666	145.333328	1023.000000	1023.000000	2046.000000
50.820000	-0.012379	-7.316075	-2.658726	-2.642884	-0.897813	-1.116653	0.000000	-10.000000	-0.483333	25.550001	153.666672	1023.000000	1023.000000	2046.000000
50.840000	-0.014104	-8.335674	-1.554580	-2.626244	-2.637676	-1.517173	0.000000	-10.000000	-0.508333	26.216667	162.333328	1023.000000	1023.000000	2046.000000
50.860001	-0.014375	-8.495619	-0.322924	-2.839593	-4.124934	-1.208168	0.000000	-10.000000	-0.491667	26.666668	170.833328	1023.000000	1023.000000	2046.000000
50.880001	-0.011066	-6.540158	-0.763281	-2.353275	-2.915298	-0.508304	0.000000	-10.000000	-0.491667	26.900000	179.666672	1023.000000	1023.000000	2046.000000
50.900002	-0.007505	-4.435186	-1.496681	-1.571928	-0.956373	-0.410204	0.000000	-10.000000	-0.466667	27.033333	188.500000	1023.000000	1023.000000	2046.000000
50.919998	-0.003196	-1.889073	-1.411492	-0.873161	0.168444	0.227135	0.000000	-10.000000	-0.466667	26.683334	203.500000	1023.000000	1023.000000	2046.000000
50.939999	-0.005964	-3.524596	-0.478586	-0.892423	-1.590585	-0.563003	0.000000	-10.000000	-0.450000	26.200001	221.333328	1023.000000	1023.000000	2046.000000
50.959999	-0.008500	-5.023777	0.823100	-1.600096	-3.652995	-0.593786	0.000000	-10.000000	-0.450000	25.600000	236.166672	1023.000000	1023.000000	2046.000000
50.980000	-0.009615	-5.682214	-1.000235	-1.775936	-1.913950	-0.992093	0.000000	-10.000000	-0.450000	25.300001	242.000000	1023.000000	1023.000000	2046.000000
51.000000	-0.010172	-6.011804	-2.253523	-1.690247	-0.721930	-1.346104	0.000000	-10.000000	-0.450000	25.300001	242.000000	1023.000000	1023.000000	2046.000000
51.020000	-0.011439	-6.760297	-2.848023	-1.670512	-0.764160	-1.477601	0.000000	-10.000000	-0.450000	25.516668	244.666672	1023.000000	1023.000000	2046.000000
51.040001	-0.016211	-9.580561	-1.747286	-2.010451	-3.552500	-2.270323	0.000000	-10.000000	-0.450000	25.450001	253.000000	1023.000000	1023.000000	2046.000000
51.060001	-0.015750	-9.308342	-1.173398	-2.184097	-4.363229	-1.587617	0.000000	-10.000000	-0.450000	25.383333	261.333344	1023.000000	1023.000000	2046.000000
51.080002	-0.014043	-8.299650	-2.805702	-1.683661	-2.187239	-1.623049	0.000000	-10.000000	-0.450000	25.266666	270.000000	1023.000000	1023.000000	2046.000000
51.099998	-0.011178	-6.606420	-3.180963	-1.165910	-0.923719	-1.335827	0.000000	-10.000000	-0.441667	25.600000	275.666656	1023.000000	1023.000000	2046.000000
51.119999	-0.010469	-6.187157	-3.235840	-0.888740	-0.803574	-1.259003	0.000000	-10.000000	-0.433333	25.750000	284.333344	1023.000000	1023.000000	2046.000000
51.139999	-0.013789	-8.149375	-1.362854	-1.205666	-3.906934	-1.673921	0.000000	-10.000000	-0.433333	25.616667	292.833344	1023.000000	1023.000000	2046.000000
51.160000	-0.011021	-6.513457	-1.584766	-0.995324	-3.159938	-0.773429	0.000000	-10.000000	-0.433333	25.233334	301.500000	1023.000000	1023.000000	2046.000000
51.180000	-0.007519	-4.444011	-2.830439	-0.247810	-0.703227	-0.662534	0.000000	-10.000000	-0.425000	24.650002	309.833344	1023.000000	1023.000000	2046.000000
51.200001	-0.004961	-2.932090	-2.840858	0.176062	-0.053997	-0.213297	0.000000	-10.000000	-0.425000	24.466667	318.000000	1023.000000	1023.000000	2046.000000
51.220001	-0.007836	-4.631236	-1.002701	0.064550	-2.921838	-0.771247	0.000000	-10.000000	-0.408333	24.350000	326.166656	1023.000000	1023.000000	2046.000000
51.240002	-0.005021	-2.967475	-0.533602	0.050489	-2.775647	0.291286	0.000000	-10.000000	-0.408333	24.433334	337.166656	1023.000000	1023.000000	2046.000000
51.259998	-0.001660	-0.981171	-1.779157	0.601795	-0.215183	0.411373	0.000000	-10.000000	-0.391667	24.233334	345.500000	1023.000000	1023.000000	2046.000000
51.279999	0.002397	1.416763	-1.782468	0.896958	1.108898	1.193375	0.000000	-10.000000	-0.391667	23.916668	353.666656	1023.000000	1023.000000	2046.000000
51.299999	0.000695	0.410801	-1.012444	0.758315	-0.147952	0.812881	0.000000	-10.000000	-0.375000	23.766666	359.000000	1023.000000	1023.000000	2046.000000
51.320000	-0.001027	-0.606767	0.744063	0.355373	-2.409612	0.703409	0.000000	-10.000000	-0.350000	23.383333	367.000000	1023.000000	1023.000000	2046.000000
51.340000	0.000833	0.492042	0.103138	0.383570	-1.081136	1.086470	0.000000	-10.000000	-0.333333	23.083334	374.833344	1023.000000	1023.000000	2046.000000
51.360001	0.001594	0.942018	-1.016244	0.521495	0.579190	0.857576	0.000000	-10.000000	-0.308333	22.383333	382.500000	1023.000000	1023.000000	2046.000000
51.380001	0.003757	2.220334	-1.143196	0.633599	1.470408	1.259523	0.000000	-10.000000	-0.316667	22.016666	390.000000	1023.000000	1023.000000	2046.000000
51.400002	0.002944	1.739749	-1.132733	0.667446	1.144354	1.060682	0.000000	-10.000000	-0.325000	21.700001	397.500000	1023.000000	1023.000000	2046.000000
51.419998	-0.000080	-0.047131	0.584835	0.378823	-1.610677	0.599888	0.000000	-10.000000	-0.333333	21.666668	404.833344	1023.000000	1023.000000	2046.000000
51.439999	0.002669	1.577312	0.771112	0.588012	-1.188602	1.406790	0.000000	-10.000000	-0.333333	21.600000	412.000000	1023.000000	1023.000000	2046.000000
51.459999	0.005983	3.535877	-0.502735	1.175985	1.250791	1.611836	0.000000	-10.000000	-0.333333	21.350000	419.166656	1023.000000	1023.000000	2046.000000
51.480000	0.010372	6.130081	-0.345915	1.615801	2.446688	2.413507	0.000000	-10.000000	-0.341667	21.200001	426.333344	1023.000000	1023.000000	2046.000000
51.500000	0.010412	6.153287	0.297633	1.905729	1.740681	2.209244	0.000000	-10.000000	-0.341667	21.283335	433.500000	1023.000000	1023.000000	2046.000000
51.520000	0.009635	5.694509	2.166183	1.958868	-0.487576	2.057034	0.000000	-10.000000	-0.341667	21.450001	440.666656	1023.000000	1023.000000	2046.000000
51.540001	0.013198	7.799884	1.908751	2.345853	0.676946	2.868333	0.000000	-10.000000	-0.358333	21.916668	447.833344	1023.000000	1023.000000	2046.000000
51.560001	0.015455	9.133922	0.831805	2.815459	2.560968	2.925689	0.000000	-10.000000	-0.375000	22.066668	455.000000	1023.000000	1023.000000	2046.000000
51.580002	0.019127	11.303942	0.839024	3.148561	3.615441	3.700915	0.000000	-10.000000	-0.391667	22.466667	462.333344	1023.000000	1023.000000	2046.000000
51.599998	0.018349	10.844370	1.296135	3.386898	2.777791	3.383547	0.000000	-10.000000	-0.366667	22.483334	469.666656	1023.000000	1023.000000	2046.000000
51.619999	0.017392	10.278925	3.190607	3.465239	0.374847	3.248232	0.000000	-10.000000	-0.341667	22.250000	477.333344	1023.000000	1023.000000	2046.000000
51.639999	0.021414	12.655514	2.786455	4.014308	1.792189	4.062561	0.000000	-10.000000	-0.308333	21.799999	484.666656	1023.000000	1023.000000	2046.000000
51.660000	0.023961	14.160981	1.917667	4.437192	3.610230	4.195892	0.000000	-10.000000	-0.308333	21.150000	492.166656	1023.000000	1023.000000	2046.000000
51.680000	0.024815	14.665449	1.764792	4.396593	4.180514	4.323549	0.000000	-10.000000	-0.291667	20.450001	499.333344	1023.000000	1023.000000	2046.000000
[truncated: 1,475,567 more chars]
