# Supplementary material for: Effect of Electrode Belt and Body Positions on Regional Pulmonary Ventilation- and Perfusion-Related Impedance Changes Measured by Electric Impedance Tomography
Source: PLoS One. 2016 Jun 2;11(6):e0155913. doi: 10.1371/journal.pone.0155913 (PMC4890811; doi:10.1371/journal.pone.0155913)
Supplement: S1 Dataset — (ZIP) [file pone.0155913.s001.zip › Dataset/Fp11-left-4i.txt]

Patient Name:	Fp11
Registry:	Fp11
Investigator:	 
Diagnosys:	 
Notes:	v�nster4i           
Sample Rate [Hz]:	50.08
Time Base 	Pixels Mean 	Pixels Sum 	UPPER RIGHT		UPPER LEFT		LOWER RIGHT		LOWER LEFT		QRS	ETCO2	Paw	Flow (L/min)	Volume	Analog1	Analog2	AnalogSum
0.000000	-0.059142	-34.952774	-11.657809	-8.600643	-9.897881	-4.796442	0.000000	-10.000000	0.116667	-12.433333	52.666668	1023.000000	1023.000000	2046.000000
0.020000	-0.060279	-35.624958	-11.776739	-8.855641	-10.044864	-4.947717	0.000000	-10.000000	0.091667	-12.016667	49.666668	1023.000000	1023.000000	2046.000000
0.040000	-0.061275	-36.213688	-11.943971	-9.041846	-10.179555	-5.048315	0.000000	-10.000000	0.083333	-11.216667	45.666668	1023.000000	1023.000000	2046.000000
0.060000	-0.061849	-36.553036	-12.117477	-9.049710	-10.290043	-5.095804	0.000000	-10.000000	0.083333	-10.766667	42.000000	1023.000000	1023.000000	2046.000000
0.080000	-0.062411	-36.884670	-12.279383	-9.027152	-10.455163	-5.122974	0.000000	-10.000000	0.075000	-10.066667	37.333332	1023.000000	1023.000000	2046.000000
0.100000	-0.062432	-36.897354	-12.362405	-8.941598	-10.516962	-5.076389	0.000000	-10.000000	0.058333	-9.966667	33.833332	1023.000000	1023.000000	2046.000000
0.120000	-0.062289	-36.812923	-12.397115	-8.883815	-10.545321	-4.986673	0.000000	-10.000000	0.050000	-9.733334	30.500000	1023.000000	1023.000000	2046.000000
0.140000	-0.062022	-36.655003	-12.351540	-8.818126	-10.611338	-4.874001	0.000000	-10.000000	0.050000	-9.633333	27.166666	1023.000000	1023.000000	2046.000000
0.160000	-0.061200	-36.169071	-12.247019	-8.724735	-10.568550	-4.628766	0.000000	-10.000000	0.041667	-9.266666	24.000000	1023.000000	1023.000000	2046.000000
0.180000	-0.060487	-35.748039	-12.207869	-8.591000	-10.568493	-4.380677	0.000000	-10.000000	0.050000	-8.866667	21.000000	1023.000000	1023.000000	2046.000000
0.200000	-0.060001	-35.460571	-12.258442	-8.414073	-10.553012	-4.235043	0.000000	-10.000000	0.050000	-8.400000	18.000000	1023.000000	1023.000000	2046.000000
0.220000	-0.059499	-35.164162	-12.262126	-8.312859	-10.626052	-3.963126	0.000000	-10.000000	0.050000	-7.950000	15.166667	1023.000000	1023.000000	2046.000000
0.240000	-0.059009	-34.874210	-12.300891	-8.256322	-10.651104	-3.665895	0.000000	-10.000000	0.033333	-7.550000	12.500000	1023.000000	1023.000000	2046.000000
0.260000	-0.058956	-34.842762	-12.286298	-8.008059	-10.696803	-3.851605	0.000000	-10.000000	0.025000	-7.383333	10.000000	1023.000000	1023.000000	2046.000000
0.280000	-0.058460	-34.549610	-12.391304	-7.708836	-10.559686	-3.889784	0.000000	-10.000000	0.025000	-7.250000	7.500000	1023.000000	1023.000000	2046.000000
0.300000	-0.059092	-34.923225	-12.627454	-7.652781	-10.546170	-4.096819	0.000000	-10.000000	0.025000	-7.216667	5.000000	1023.000000	1023.000000	2046.000000
0.320000	-0.060638	-35.837276	-12.894681	-7.793986	-10.811779	-4.336832	0.000000	-10.000000	0.025000	-6.983334	2.666667	1023.000000	1023.000000	2046.000000
0.340000	-0.062356	-36.852669	-13.287521	-7.957989	-11.017838	-4.589318	0.000000	-10.000000	0.025000	-6.566667	0.833333	1023.000000	1023.000000	2046.000000
0.360000	-0.064235	-37.963127	-13.700826	-8.056856	-11.234003	-4.971442	0.000000	-10.000000	0.025000	-6.200000	-0.833333	1023.000000	1023.000000	2046.000000
0.380000	-0.066143	-39.090523	-14.078053	-8.168564	-11.528661	-5.315247	0.000000	-10.000000	0.016667	-5.616667	-2.500000	1023.000000	1023.000000	2046.000000
0.400000	-0.067656	-39.984806	-14.462248	-8.189481	-11.727402	-5.605677	0.000000	-10.000000	0.016667	-5.200000	-4.500000	1023.000000	1023.000000	2046.000000
0.420000	-0.068683	-40.591694	-14.784198	-8.126337	-11.909305	-5.771852	0.000000	-10.000000	0.008333	-4.733334	-6.500000	1023.000000	1023.000000	2046.000000
0.440000	-0.069552	-41.105324	-15.111276	-8.031211	-12.006311	-5.956525	0.000000	-10.000000	0.008333	-4.583333	-8.166667	1023.000000	1023.000000	2046.000000
0.460000	-0.070009	-41.375607	-15.351931	-7.958509	-12.078134	-5.987034	0.000000	-10.000000	0.000000	-4.433333	-9.833333	1023.000000	1023.000000	2046.000000
0.480000	-0.070404	-41.608700	-15.515693	-7.819426	-12.210159	-6.063422	0.000000	-10.000000	0.000000	-4.150000	-11.166667	1023.000000	1023.000000	2046.000000
0.500000	-0.070605	-41.727795	-15.692523	-7.593948	-12.272322	-6.169001	0.000000	-10.000000	0.000000	-3.783333	-12.666667	1023.000000	1023.000000	2046.000000
0.520000	-0.070649	-41.753391	-15.787354	-7.474671	-12.386352	-6.105015	0.000000	-10.000000	0.000000	-3.383333	-13.833333	1023.000000	1023.000000	2046.000000
0.540000	-0.070549	-41.694439	-15.834904	-7.370814	-12.477493	-6.011230	0.000000	-10.000000	0.000000	-3.050000	-15.000000	1023.000000	1023.000000	2046.000000
0.560000	-0.070277	-41.533752	-15.959023	-7.206072	-12.398250	-5.970410	0.000000	-10.000000	0.000000	-2.750000	-16.000000	1023.000000	1023.000000	2046.000000
0.580000	-0.070112	-41.436325	-15.907379	-7.122868	-12.491071	-5.915009	0.000000	-10.000000	0.000000	-2.350000	-17.000000	1023.000000	1023.000000	2046.000000
0.600000	-0.069519	-41.085827	-15.854033	-7.181593	-12.360600	-5.689602	0.000000	-10.000000	0.000000	-1.666667	-17.666666	1023.000000	1023.000000	2046.000000
0.620000	-0.068584	-40.533318	-15.685043	-7.248788	-12.169758	-5.429730	0.000000	-10.000000	0.000000	-0.850000	-18.000000	1023.000000	1023.000000	2046.000000
0.640000	-0.067985	-40.179016	-15.409750	-7.510746	-12.084078	-5.174442	0.000000	-10.000000	0.000000	-0.750000	-18.000000	1023.000000	1023.000000	2046.000000
0.660000	-0.067564	-39.930565	-15.118522	-7.806700	-12.008081	-4.997263	0.000000	-10.000000	0.000000	-1.066667	-18.000000	1023.000000	1023.000000	2046.000000
0.680000	-0.067434	-39.853615	-14.826125	-8.200376	-11.914944	-4.912170	0.000000	-10.000000	0.000000	-1.750000	-18.000000	1023.000000	1023.000000	2046.000000
0.700000	-0.067763	-40.048069	-14.593256	-8.644271	-11.884620	-4.925921	0.000000	-10.000000	0.000000	-1.950000	-18.166666	1023.000000	1023.000000	2046.000000
0.720000	-0.068410	-40.430286	-14.490599	-8.983088	-11.921529	-5.035070	0.000000	-10.000000	0.000000	-2.033333	-18.500000	1023.000000	1023.000000	2046.000000
0.740000	-0.069211	-40.903614	-14.452513	-9.380257	-11.976727	-5.094119	0.000000	-10.000000	0.000000	-1.583333	-18.833334	1023.000000	1023.000000	2046.000000
0.760000	-0.069875	-41.296211	-14.446530	-9.579912	-11.973796	-5.295972	0.000000	-10.000000	-0.008333	-0.583333	-19.000000	1023.000000	1023.000000	2046.000000
0.780000	-0.070384	-41.596680	-14.356559	-9.742433	-12.047236	-5.450452	0.000000	-10.000000	-0.016667	0.750000	-19.000000	1023.000000	1023.000000	2046.000000
0.800000	-0.070552	-41.695946	-14.215347	-9.849585	-12.178451	-5.452564	0.000000	-10.000000	-0.033333	2.150000	-19.000000	1023.000000	1023.000000	2046.000000
0.820000	-0.070195	-41.485306	-14.123273	-9.768719	-12.152436	-5.440877	0.000000	-10.000000	-0.041667	3.650000	-19.000000	1023.000000	1023.000000	2046.000000
0.840000	-0.069526	-41.090157	-13.997379	-9.699704	-12.066751	-5.326323	0.000000	-10.000000	-0.058333	5.216667	-19.000000	1023.000000	1023.000000	2046.000000
0.860000	-0.068741	-40.625729	-13.688538	-9.668905	-12.142609	-5.125676	0.000000	-10.000000	-0.075000	6.800000	-19.000000	1023.000000	1023.000000	2046.000000
0.880000	-0.067519	-39.903816	-13.460217	-9.591238	-11.958165	-4.894199	0.000000	-10.000000	-0.083333	8.266666	-19.000000	1023.000000	1023.000000	2046.000000
0.900000	-0.065963	-38.984367	-13.094679	-9.403295	-11.790984	-4.695409	0.000000	-10.000000	-0.091667	9.783334	-19.000000	1023.000000	1023.000000	2046.000000
0.920000	-0.064147	-37.911041	-12.774775	-9.255041	-11.539780	-4.341446	0.000000	-10.000000	-0.100000	11.233334	-19.000000	1023.000000	1023.000000	2046.000000
0.940000	-0.062478	-36.924435	-12.542509	-8.997145	-11.301095	-4.083687	0.000000	-10.000000	-0.133333	12.700001	-19.000000	1023.000000	1023.000000	2046.000000
0.960000	-0.061009	-36.056477	-12.174434	-8.783231	-11.234702	-3.864111	0.000000	-10.000000	-0.166667	14.083334	-5.000000	1023.000000	1023.000000	2046.000000
0.980000	-0.059109	-34.933567	-11.822198	-8.566918	-11.021100	-3.523353	0.000000	-10.000000	-0.125000	9.883333	1.333333	1023.000000	1023.000000	2046.000000
1.000000	-0.058741	-34.715977	-11.534811	-8.758458	-11.212083	-3.210625	0.000000	-10.000000	-0.066667	5.166667	7.666667	1023.000000	1023.000000	2046.000000
1.020000	-0.056300	-33.273193	-11.229426	-8.016417	-10.708767	-3.318585	0.000000	-10.000000	0.000000	0.000000	0.000000	1023.000000	1023.000000	2046.000000
1.040000	-0.054823	-32.400444	-11.103580	-7.562766	-10.352794	-3.381306	0.000000	-10.000000	0.000000	0.000000	0.000000	1023.000000	1023.000000	2046.000000
1.060000	-0.054682	-32.316914	-11.009155	-7.565895	-10.325830	-3.416033	0.000000	-10.000000	0.000000	0.000000	0.000000	1023.000000	1023.000000	2046.000000
1.080000	-0.054853	-32.418278	-11.111468	-7.565707	-10.257320	-3.483783	0.000000	-10.000000	0.000000	0.000000	0.000000	1023.000000	1023.000000	2046.000000
1.100000	-0.055403	-32.743256	-11.197017	-7.599555	-10.301281	-3.645404	0.000000	-10.000000	0.000000	0.000000	0.000000	1023.000000	1023.000000	2046.000000
1.120000	-0.056128	-33.171589	-11.374578	-7.557415	-10.340443	-3.899156	0.000000	-10.000000	0.000000	0.000000	0.000000	1023.000000	1023.000000	2046.000000
1.140000	-0.056663	-33.487991	-11.604020	-7.480663	-10.291992	-4.111313	0.000000	-10.000000	0.000000	0.000000	0.000000	1023.000000	1023.000000	2046.000000
1.160000	-0.056893	-33.623749	-11.719550	-7.412158	-10.370438	-4.121603	0.000000	-10.000000	0.000000	0.000000	0.000000	1023.000000	1023.000000	2046.000000
1.180000	-0.056511	-33.397823	-11.768645	-7.275117	-10.327905	-4.026155	0.000000	-10.000000	0.000000	0.000000	0.000000	1023.000000	1023.000000	2046.000000
1.200000	-0.055912	-33.043980	-11.793145	-7.045189	-10.214956	-3.990691	0.000000	-10.000000	0.000000	0.000000	0.000000	1023.000000	1023.000000	2046.000000
1.220000	-0.055107	-32.568497	-11.767014	-6.808847	-10.115660	-3.876975	0.000000	-10.000000	0.000000	0.000000	0.000000	1023.000000	1023.000000	2046.000000
1.240000	-0.054346	-32.118618	-11.678185	-6.508168	-10.098299	-3.833966	0.000000	-10.000000	0.000000	0.000000	0.000000	1023.000000	1023.000000	2046.000000
1.260000	-0.053089	-31.375393	-11.636410	-6.183096	-9.897682	-3.658205	0.000000	-10.000000	0.000000	0.000000	0.000000	1023.000000	1023.000000	2046.000000
1.280000	-0.051906	-30.676184	-11.490681	-5.915406	-9.826869	-3.443227	0.000000	-10.000000	0.000000	0.000000	0.000000	1023.000000	1023.000000	2046.000000
1.300000	-0.050471	-29.828484	-11.262412	-5.614034	-9.722298	-3.229740	0.000000	-10.000000	0.000000	0.000000	0.000000	1023.000000	1023.000000	2046.000000
1.320000	-0.048833	-28.860041	-11.113402	-5.330388	-9.434579	-2.981673	0.000000	-10.000000	0.000000	0.000000	0.000000	1023.000000	1023.000000	2046.000000
1.340000	-0.047272	-27.937595	-10.828261	-5.155784	-9.264935	-2.688617	0.000000	-10.000000	0.000000	0.000000	0.000000	1023.000000	1023.000000	2046.000000
1.360000	-0.045467	-26.870932	-10.516938	-5.101109	-8.926104	-2.326780	0.000000	-10.000000	0.000000	0.000000	0.000000	1023.000000	1023.000000	2046.000000
1.380000	-0.043464	-25.687021	-10.066483	-5.097695	-8.539117	-1.983727	0.000000	-10.000000	0.000000	0.000000	0.000000	1023.000000	1023.000000	2046.000000
1.400000	-0.041717	-24.654856	-9.594440	-5.176285	-8.218872	-1.665260	0.000000	-10.000000	0.000000	0.000000	0.000000	1023.000000	1023.000000	2046.000000
1.420000	-0.040163	-23.736242	-9.068804	-5.487653	-7.916767	-1.263019	0.000000	-10.000000	0.000000	0.000000	0.000000	1023.000000	1023.000000	2046.000000
1.440000	-0.039049	-23.078030	-8.526939	-5.810293	-7.652318	-1.088479	0.000000	-10.000000	0.000000	0.000000	0.000000	1023.000000	1023.000000	2046.000000
1.460000	-0.038365	-22.673822	-8.096486	-6.070092	-7.478456	-1.028788	0.000000	-10.000000	0.000000	0.000000	0.000000	1023.000000	1023.000000	2046.000000
1.480000	-0.037921	-22.411589	-7.745303	-6.294713	-7.370841	-1.000731	0.000000	-10.000000	0.000000	0.000000	0.000000	1023.000000	1023.000000	2046.000000
1.500000	-0.037287	-22.036676	-7.502202	-6.369640	-7.141544	-1.023291	0.000000	-10.000000	0.000000	0.000000	0.000000	1023.000000	1023.000000	2046.000000
1.520000	-0.036466	-21.551283	-7.234475	-6.382500	-6.979785	-0.954523	0.000000	-10.000000	0.000000	0.000000	0.000000	1023.000000	1023.000000	2046.000000
1.540000	-0.035592	-21.035133	-6.977198	-6.227303	-6.891082	-0.939550	0.000000	-10.000000	0.000000	0.000000	0.000000	1023.000000	1023.000000	2046.000000
1.560000	-0.034192	-20.207523	-6.782796	-5.991786	-6.698341	-0.734601	0.000000	-10.000000	0.000000	0.000000	0.000000	1023.000000	1023.000000	2046.000000
1.580000	-0.032653	-19.297701	-6.486783	-5.775900	-6.548447	-0.486571	0.000000	-10.000000	0.000000	0.000000	0.000000	1023.000000	1023.000000	2046.000000
1.600000	-0.030936	-18.283346	-6.191954	-5.515986	-6.287273	-0.288133	0.000000	-10.000000	0.000000	0.000000	0.000000	1023.000000	1023.000000	2046.000000
1.620000	-0.028806	-17.024490	-5.803116	-5.273209	-6.017923	0.069758	0.000000	-10.000000	0.000000	0.000000	0.000000	1023.000000	1023.000000	2046.000000
1.640000	-0.026778	-15.825592	-5.412637	-5.048835	-5.732670	0.368550	0.000000	-10.000000	0.000000	0.000000	0.000000	1023.000000	1023.000000	2046.000000
1.660000	-0.024452	-14.451263	-4.934688	-4.816396	-5.461128	0.760949	0.000000	-10.000000	0.000000	0.000000	0.000000	1023.000000	1023.000000	2046.000000
1.680000	-0.022053	-13.033523	-4.584877	-4.482866	-5.091354	1.125574	0.000000	-10.000000	0.000000	0.000000	0.000000	1023.000000	1023.000000	2046.000000
1.700000	-0.019986	-11.811977	-4.257319	-4.166211	-4.832253	1.443806	0.000000	-10.000000	0.000000	0.000000	0.000000	1023.000000	1023.000000	2046.000000
1.720000	-0.018022	-10.650797	-3.961740	-3.834094	-4.597236	1.742273	0.000000	-10.000000	0.000000	0.000000	0.000000	1023.000000	1023.000000	2046.000000
1.740000	-0.015754	-9.310814	-3.639050	-3.593905	-4.329069	2.251211	0.000000	-10.000000	0.000000	0.000000	0.000000	1023.000000	1023.000000	2046.000000
1.760000	-0.014374	-8.495306	-3.270710	-3.170556	-4.289361	2.235322	0.000000	-10.000000	0.000000	0.000000	0.000000	1023.000000	1023.000000	2046.000000
1.780000	-0.011389	-6.731184	-3.082189	-2.459786	-3.717198	2.527988	0.000000	-10.000000	0.000000	0.000000	0.000000	1023.000000	1023.000000	2046.000000
1.800000	-0.009883	-5.841099	-3.011777	-2.040041	-3.370018	2.580737	0.000000	-10.000000	0.000000	0.000000	0.000000	1023.000000	1023.000000	2046.000000
1.820000	-0.009614	-5.681827	-2.974285	-2.012750	-3.232836	2.538045	0.000000	-10.000000	0.000000	0.000000	0.000000	1023.000000	1023.000000	2046.000000
1.840000	-0.010118	-5.979928	-3.031394	-2.045974	-3.235834	2.333272	0.000000	-10.000000	0.000000	0.000000	0.000000	1023.000000	1023.000000	2046.000000
1.860000	-0.011384	-6.727906	-3.241538	-2.146471	-3.346731	2.006834	0.000000	-10.000000	0.000000	0.000000	0.000000	1023.000000	1023.000000	2046.000000
1.880000	-0.012627	-7.462780	-3.586567	-2.023163	-3.462460	1.609410	0.000000	-10.000000	0.000000	0.000000	0.000000	1023.000000	1023.000000	2046.000000
1.900000	-0.013271	-7.842969	-3.817730	-1.891504	-3.600990	1.467255	0.000000	-10.000000	0.000000	0.000000	0.000000	1023.000000	1023.000000	2046.000000
1.920000	-0.013253	-7.832739	-3.933781	-1.726761	-3.660082	1.487886	0.000000	-10.000000	0.000000	0.000000	0.000000	1023.000000	1023.000000	2046.000000
1.940000	-0.012460	-7.364108	-4.062555	-1.396790	-3.503066	1.598303	0.000000	-10.000000	0.000000	0.000000	0.000000	1023.000000	1023.000000	2046.000000
1.960000	-0.011469	-6.777982	-4.047187	-1.028934	-3.441934	1.740073	0.000000	-10.000000	0.000000	0.000000	0.000000	1023.000000	1023.000000	2046.000000
1.980000	-0.010583	-6.254770	-4.067391	-0.669780	-3.356734	1.839135	0.000000	-10.000000	0.000000	0.000000	0.000000	1023.000000	1023.000000	2046.000000
2.000000	-0.009521	-5.627193	-4.078162	-0.269742	-3.247251	1.967962	0.000000	-10.000000	0.000000	0.000000	0.000000	1023.000000	1023.000000	2046.000000
2.020000	-0.008367	-4.944953	-4.025569	0.076120	-3.212064	2.216560	0.000000	-10.000000	0.000000	0.000000	0.000000	1023.000000	1023.000000	2046.000000
2.040000	-0.006985	-4.128271	-3.934112	0.566416	-3.155298	2.394724	0.000000	-10.000000	0.000000	0.000000	0.000000	1023.000000	1023.000000	2046.000000
2.060000	-0.005458	-3.225705	-3.835415	0.964248	-3.046905	2.692367	0.000000	-10.000000	0.000000	0.000000	0.000000	1023.000000	1023.000000	2046.000000
2.080000	-0.003917	-2.314735	-3.680798	1.337701	-2.933009	2.961371	0.000000	-10.000000	0.000000	0.000000	0.000000	1023.000000	1023.000000	2046.000000
2.100000	-0.002270	-1.341629	-3.482174	1.524095	-2.705561	3.322011	0.000000	-10.000000	0.000000	0.000000	0.000000	1023.000000	1023.000000	2046.000000
2.120000	-0.000655	-0.387143	-3.077755	1.600500	-2.552771	3.642884	0.000000	-10.000000	0.000000	0.000000	0.000000	1023.000000	1023.000000	2046.000000
2.140000	0.000912	0.538961	-2.618943	1.542134	-2.361830	3.977600	0.000000	-10.000000	0.000000	0.000000	0.000000	1023.000000	1023.000000	2046.000000
2.160000	0.002349	1.388028	-2.122582	1.464520	-2.166890	4.212981	0.000000	-10.000000	0.000000	0.000000	0.000000	1023.000000	1023.000000	2046.000000
2.180000	0.003684	2.177071	-1.531413	1.222351	-1.962011	4.448145	0.000000	-10.000000	0.000000	0.000000	0.000000	1023.000000	1023.000000	2046.000000
2.200000	0.004626	2.733768	-1.127215	0.992095	-1.674217	4.543104	0.000000	-10.000000	0.000000	0.000000	0.000000	1023.000000	1023.000000	2046.000000
2.220000	0.005337	3.154322	-0.791499	0.746396	-1.492682	4.692108	0.000000	-10.000000	0.000000	0.000000	0.000000	1023.000000	1023.000000	2046.000000
2.240000	0.006049	3.575099	-0.556005	0.525324	-1.230646	4.836425	0.000000	-10.000000	0.000000	0.000000	0.000000	1023.000000	1023.000000	2046.000000
2.260000	0.006533	3.860742	-0.333784	0.432378	-1.079028	4.841176	0.000000	-10.000000	0.000000	0.000000	0.000000	1023.000000	1023.000000	2046.000000
2.280000	0.007298	4.313403	-0.149402	0.462949	-0.945691	4.945548	0.000000	-10.000000	0.000000	0.000000	0.000000	1023.000000	1023.000000	2046.000000
2.300000	0.008317	4.915248	-0.027554	0.635656	-0.774519	5.081666	0.000000	-10.000000	0.000000	0.000000	0.000000	1023.000000	1023.000000	2046.000000
2.320000	0.009733	5.752407	0.179868	0.925792	-0.622486	5.269232	0.000000	-10.000000	0.000000	0.000000	0.000000	1023.000000	1023.000000	2046.000000
2.340000	0.011544	6.822621	0.394261	1.196669	-0.363896	5.595587	0.000000	-10.000000	0.000000	0.000000	0.000000	1023.000000	1023.000000	2046.000000
2.360000	0.013413	7.927150	0.658022	1.435534	-0.106017	5.939611	0.000000	-10.000000	0.000000	0.000000	0.000000	1023.000000	1023.000000	2046.000000
2.380000	0.015420	9.113217	0.964730	1.720367	0.165166	6.262954	0.000000	-10.000000	0.000000	0.000000	0.000000	1023.000000	1023.000000	2046.000000
2.400000	0.017765	10.498876	1.266584	2.109677	0.496719	6.625896	0.000000	-10.000000	0.000000	0.000000	0.000000	1023.000000	1023.000000	2046.000000
2.420000	0.020150	11.908696	1.646610	2.533132	0.729192	6.999762	0.000000	-10.000000	0.000000	0.000000	0.000000	1023.000000	1023.000000	2046.000000
2.440000	0.022347	13.206794	1.873261	2.944869	1.028437	7.360227	0.000000	-10.000000	0.000000	0.000000	0.000000	1023.000000	1023.000000	2046.000000
2.460000	0.024250	14.331756	2.008327	3.332227	1.283092	7.708111	0.000000	-10.000000	0.000000	0.000000	0.000000	1023.000000	1023.000000	2046.000000
2.480000	0.026062	15.402832	2.251397	3.584857	1.405995	8.160583	0.000000	-10.000000	0.000000	0.000000	0.000000	1023.000000	1023.000000	2046.000000
2.500000	0.027958	16.522913	2.339225	4.015442	1.706939	8.461306	0.000000	-10.000000	0.000000	0.000000	0.000000	1023.000000	1023.000000	2046.000000
2.520000	0.030403	17.968163	2.726032	4.659255	1.888010	8.694865	0.000000	-10.000000	0.000000	0.000000	0.000000	1023.000000	1023.000000	2046.000000
2.540000	0.032718	19.336126	2.931422	5.268024	2.188795	8.947884	0.000000	-10.000000	0.000000	0.000000	0.000000	1023.000000	1023.000000	2046.000000
2.560000	0.033482	19.787785	3.002546	5.541740	2.368826	8.874672	0.000000	-10.000000	0.000000	0.000000	0.000000	1023.000000	1023.000000	2046.000000
2.580000	0.032989	19.496708	2.887481	5.459244	2.384654	8.765327	0.000000	-10.000000	0.000000	0.000000	0.000000	1023.000000	1023.000000	2046.000000
2.600000	0.031455	18.589941	2.656111	5.362432	2.199798	8.371601	0.000000	-10.000000	0.000000	0.000000	0.000000	1023.000000	1023.000000	2046.000000
2.620000	0.029272	17.299520	2.204464	5.226726	1.959249	7.909082	0.000000	-10.000000	0.000000	0.000000	0.000000	1023.000000	1023.000000	2046.000000
2.640000	0.027331	16.152569	1.793694	5.166295	1.644446	7.548134	0.000000	-10.000000	0.000000	0.000000	0.000000	1023.000000	1023.000000	2046.000000
2.660000	0.026581	15.709496	1.522175	5.194418	1.524700	7.468202	0.000000	-10.000000	0.000000	0.000000	0.000000	1023.000000	1023.000000	2046.000000
2.680000	0.026680	15.767881	1.397666	5.440376	1.470802	7.459037	0.000000	-10.000000	0.000000	0.000000	0.000000	1023.000000	1023.000000	2046.000000
2.700000	0.027046	15.983970	1.289722	5.753397	1.492809	7.448042	0.000000	-10.000000	0.000000	0.000000	0.000000	1023.000000	1023.000000	2046.000000
2.720000	0.027605	16.314592	1.249625	6.024524	1.473206	7.567237	0.000000	-10.000000	0.000000	0.000000	0.000000	1023.000000	1023.000000	2046.000000
2.740000	0.028021	16.560328	1.193058	6.343303	1.449723	7.574244	0.000000	-10.000000	0.000000	0.000000	0.000000	1023.000000	1023.000000	2046.000000
2.760000	0.028547	16.871073	1.118652	6.611477	1.462811	7.678133	0.000000	-10.000000	0.000000	0.000000	0.000000	1023.000000	1023.000000	2046.000000
2.780000	0.029084	17.188433	1.082767	6.846462	1.392077	7.867126	0.000000	-10.000000	0.000000	0.000000	0.000000	1023.000000	1023.000000	2046.000000
2.800000	0.029867	17.651430	1.040581	7.171917	1.401851	8.037082	0.000000	-10.000000	0.000000	0.000000	0.000000	1023.000000	1023.000000	2046.000000
2.820000	0.030777	18.189400	0.979082	7.475533	1.499379	8.235406	0.000000	-10.000000	0.000000	0.000000	0.000000	1023.000000	1023.000000	2046.000000
2.840000	0.031653	18.707026	1.027960	7.636061	1.568572	8.474432	0.000000	-10.000000	0.000000	0.000000	0.000000	1023.000000	1023.000000	2046.000000
2.860000	0.032562	19.243868	1.215375	7.612671	1.673208	8.742614	0.000000	-10.000000	0.000000	0.000000	0.000000	1023.000000	1023.000000	2046.000000
2.880000	0.033537	19.820255	1.451236	7.545754	1.826065	8.997199	0.000000	-10.000000	0.000000	0.000000	0.000000	1023.000000	1023.000000	2046.000000
2.900000	0.034413	20.337799	1.788499	7.304181	1.950181	9.294939	0.000000	-10.000000	0.000000	0.000000	0.000000	1023.000000	1023.000000	2046.000000
2.920000	0.034957	20.659544	2.106586	7.055301	2.089021	9.408636	0.000000	-10.000000	0.000000	0.000000	0.000000	1023.000000	1023.000000	2046.000000
2.940000	0.034996	20.682440	2.472090	6.592131	2.090652	9.527568	0.000000	-10.000000	0.000000	0.000000	0.000000	1023.000000	1023.000000	2046.000000
2.960000	0.034650	20.477896	2.702498	6.122053	2.165646	9.487699	0.000000	-10.000000	0.000000	0.000000	0.000000	1023.000000	1023.000000	2046.000000
2.980000	0.034083	20.143311	2.855895	5.614366	2.167159	9.505891	0.000000	-10.000000	0.000000	0.000000	0.000000	1023.000000	1023.000000	2046.000000
3.000000	0.033316	19.689903	2.923929	5.152803	2.210345	9.402825	0.000000	-10.000000	0.000000	0.000000	0.000000	1023.000000	1023.000000	2046.000000
3.020000	0.032655	19.299274	3.021038	4.742986	2.202771	9.332479	0.000000	-10.000000	0.000000	0.000000	0.000000	1023.000000	1023.000000	2046.000000
3.040000	0.032134	18.991398	3.043117	4.573495	2.130617	9.244169	0.000000	-10.000000	0.008333	-0.200000	0.000000	1023.000000	1023.000000	2046.000000
3.060000	0.032023	18.925814	3.015526	4.543423	2.156977	9.209887	0.000000	-10.000000	0.025000	-0.716667	0.000000	1023.000000	1023.000000	2046.000000
3.080000	0.032257	19.064032	3.108897	4.492718	2.144657	9.317759	0.000000	-10.000000	0.041667	-1.300000	0.000000	1023.000000	1023.000000	2046.000000
3.100000	0.032705	19.328531	3.291329	4.509687	2.118795	9.408721	0.000000	-10.000000	0.050000	-1.566667	0.000000	1023.000000	1023.000000	2046.000000
3.120000	0.033481	19.787060	3.370400	4.545636	2.297857	9.573168	0.000000	-10.000000	0.050000	-1.216667	0.000000	1023.000000	1023.000000	2046.000000
3.140000	0.034513	20.397268	3.608066	4.618666	2.454911	9.715625	0.000000	-10.000000	0.050000	-0.633333	0.000000	1023.000000	1023.000000	2046.000000
3.160000	0.035917	21.226963	3.830055	4.790964	2.671939	9.934006	0.000000	-10.000000	0.050000	-0.166667	0.000000	1023.000000	1023.000000	2046.000000
3.180000	0.037394	22.099899	4.052384	4.962029	2.901561	10.183926	0.000000	-10.000000	0.050000	0.000000	0.000000	1023.000000	1023.000000	2046.000000
3.200000	0.038700	22.871490	4.117321	5.141037	3.190359	10.422773	0.000000	-10.000000	0.050000	0.000000	0.000000	1023.000000	1023.000000	2046.000000
3.220000	0.039416	23.294804	4.127721	5.239134	3.338973	10.588977	0.000000	-10.000000	0.050000	0.000000	0.000000	1023.000000	1023.000000	2046.000000
3.240000	0.040533	23.954994	4.083091	5.382077	3.585996	10.903831	0.000000	-10.000000	0.050000	-0.733333	0.000000	1023.000000	1023.000000	2046.000000
3.260000	0.040392	23.871773	4.257058	5.295030	3.275470	11.044215	0.000000	-10.000000	0.050000	-1.866667	0.000000	1023.000000	1023.000000	2046.000000
3.280000	0.042403	25.060057	4.408365	5.901642	3.701573	11.048475	0.000000	-10.000000	0.066667	-3.350000	0.000000	1023.000000	1023.000000	2046.000000
3.300000	0.043009	25.418596	4.426849	6.150050	3.876680	10.965016	0.000000	-10.000000	0.075000	-4.416667	0.000000	1023.000000	1023.000000	2046.000000
3.320000	0.042095	24.878338	4.325294	6.046808	3.876735	10.629501	0.000000	-10.000000	0.083333	-5.233334	0.000000	1023.000000	1023.000000	2046.000000
3.340000	0.040107	23.703201	4.025771	5.749584	3.653297	10.274550	0.000000	-10.000000	0.066667	-5.566667	0.000000	1023.000000	1023.000000	2046.000000
3.360000	0.037269	22.025991	3.568027	5.412108	3.328873	9.716983	0.000000	-10.000000	0.058333	-5.650000	0.000000	1023.000000	1023.000000	2046.000000
3.380000	0.033951	20.065220	2.991944	5.127380	2.908967	9.036929	0.000000	-10.000000	0.050000	-5.416667	0.000000	1023.000000	1023.000000	2046.000000
3.400000	0.031292	18.493664	2.515792	4.892369	2.526611	8.558893	0.000000	-10.000000	0.058333	-5.233334	0.000000	1023.000000	1023.000000	2046.000000
3.420000	0.029725	17.567234	2.213503	4.829654	2.273911	8.250166	0.000000	-10.000000	0.058333	-4.750000	0.000000	1023.000000	1023.000000	2046.000000
3.440000	0.028647	16.930626	1.990589	4.851213	2.014894	8.073931	0.000000	-10.000000	0.058333	-4.383334	0.000000	1023.000000	1023.000000	2046.000000
3.460000	0.028161	16.643402	1.802112	4.977146	1.939492	7.924651	0.000000	-10.000000	0.058333	-4.300000	0.000000	1023.000000	1023.000000	2046.000000
3.480000	0.027607	16.315876	1.619147	5.153262	1.834575	7.708892	0.000000	-10.000000	0.075000	-4.666667	0.000000	1023.000000	1023.000000	2046.000000
3.500000	0.027082	16.005678	1.448601	5.247849	1.688359	7.620871	0.000000	-10.000000	0.091667	-5.333333	0.000000	1023.000000	1023.000000	2046.000000
3.520000	0.026699	15.778871	1.307921	5.380887	1.553235	7.536828	0.000000	-10.000000	0.100000	-5.983334	0.000000	1023.000000	1023.000000	2046.000000
3.540000	0.026388	15.595116	1.274407	5.500555	1.321667	7.498487	0.000000	-10.000000	0.100000	-6.583333	0.000000	1023.000000	1023.000000	2046.000000
3.560000	0.026327	15.558982	1.199666	5.632588	1.222598	7.504130	0.000000	-10.000000	0.100000	-7.166667	0.000000	1023.000000	1023.000000	2046.000000
3.580000	0.026239	15.507277	1.158124	5.706541	1.174780	7.467833	0.000000	-10.000000	0.100000	-7.850000	0.000000	1023.000000	1023.000000	2046.000000
3.600000	0.026161	15.461361	1.130519	5.633182	1.206863	7.490798	0.000000	-10.000000	0.100000	-8.616667	0.000000	1023.000000	1023.000000	2046.000000
3.620000	0.026425	15.617059	1.207194	5.412330	1.374226	7.623309	0.000000	-10.000000	0.108333	-9.450001	0.000000	1023.000000	1023.000000	2046.000000
3.640000	0.026389	15.595645	1.360933	5.049400	1.465664	7.719648	0.000000	-10.000000	0.116667	-10.316667	0.000000	1023.000000	1023.000000	2046.000000
3.660000	0.026402	15.603395	1.552899	4.677488	1.619549	7.753460	0.000000	-10.000000	0.133333	-11.300000	0.000000	1023.000000	1023.000000	2046.000000
3.680000	0.026285	15.534682	1.727255	4.214778	1.864599	7.728050	0.000000	-10.000000	0.158333	-12.316667	0.000000	1023.000000	1023.000000	2046.000000
3.700000	0.025324	14.966735	2.019193	3.517524	1.829150	7.600867	0.000000	-10.000000	0.183333	-13.366667	0.000000	1023.000000	1023.000000	2046.000000
3.720000	0.024072	14.226266	2.083728	2.839838	1.933899	7.368802	0.000000	-10.000000	0.216667	-14.233334	0.000000	1023.000000	1023.000000	2046.000000
3.740000	0.022551	13.327806	2.067711	2.231874	1.923067	7.105154	0.000000	-10.000000	0.225000	-14.783334	0.000000	1023.000000	1023.000000	2046.000000
3.760000	0.020922	12.364677	2.050188	1.645685	1.887295	6.781509	0.000000	-10.000000	0.233333	-15.116667	0.000000	1023.000000	1023.000000	2046.000000
3.780000	0.019402	11.466359	1.968032	1.199526	1.865382	6.433419	0.000000	-10.000000	0.233333	-15.433333	0.000000	1023.000000	1023.000000	2046.000000
3.800000	0.018141	10.721184	1.951209	0.924707	1.684290	6.160978	0.000000	-10.000000	0.241667	-15.883334	0.000000	1023.000000	1023.000000	2046.000000
3.820000	0.017411	10.289793	1.833622	0.879829	1.702083	5.874259	0.000000	-10.000000	0.258333	-16.400002	0.000000	1023.000000	1023.000000	2046.000000
3.840000	0.016765	9.908203	1.920740	0.744372	1.563298	5.679793	0.000000	-10.000000	0.266667	-17.200001	0.000000	1023.000000	1023.000000	2046.000000
3.860000	0.016433	9.711733	1.984703	0.633598	1.593243	5.500189	0.000000	-10.000000	0.275000	-17.983334	0.000000	1023.000000	1023.000000	2046.000000
3.880000	0.015954	9.429037	2.058489	0.443916	1.577147	5.349485	0.000000	-10.000000	0.283333	-18.650002	0.000000	1023.000000	1023.000000	2046.000000
3.900000	0.015800	9.337749	2.184176	0.295245	1.618311	5.240017	0.000000	-10.000000	0.308333	-19.066668	0.000000	1023.000000	1023.000000	2046.000000
3.920000	0.015940	9.420494	2.401013	0.191398	1.632628	5.195454	0.000000	-10.000000	0.333333	-19.450001	0.000000	1023.000000	1023.000000	2046.000000
3.940000	0.016215	9.583179	2.582638	0.186129	1.628234	5.186178	0.000000	-10.000000	0.358333	-19.866667	0.000000	1023.000000	1023.000000	2046.000000
3.960000	0.016329	9.650529	2.604975	0.191156	1.686507	5.167891	0.000000	-10.000000	0.375000	-20.216667	0.000000	1023.000000	1023.000000	2046.000000
3.980000	0.016124	9.529037	2.585769	0.137489	1.683335	5.122443	0.000000	-10.000000	0.391667	-20.466667	0.000000	1023.000000	1023.000000	2046.000000
4.000000	0.015749	9.307608	2.548496	-0.019833	1.606332	5.172614	0.000000	-10.000000	0.400000	-20.933334	0.000000	1023.000000	1023.000000	2046.000000
4.020000	0.015152	8.954636	2.683877	0.088158	1.418989	4.763611	0.000000	-10.000000	0.400000	-21.266666	0.000000	1023.000000	1023.000000	2046.000000
4.040000	0.015233	9.002541	2.682814	0.372498	1.542494	4.404734	0.000000	-10.000000	0.408333	-21.966667	0.000000	1023.000000	1023.000000	2046.000000
4.060000	0.013750	8.126369	2.530679	0.242717	1.402638	3.950334	0.000000	-10.000000	0.425000	-22.483334	0.000000	1023.000000	1023.000000	2046.000000
4.080000	0.011098	6.558783	2.274093	-0.203614	1.026509	3.461795	0.000000	-10.000000	0.441667	-23.150000	0.000000	1023.000000	1023.000000	2046.000000
4.100000	0.008148	4.815553	1.850029	-0.634457	0.627839	2.972142	0.000000	-10.000000	0.450000	-23.416666	0.000000	1023.000000	1023.000000	2046.000000
4.120000	0.004866	2.875827	1.448705	-0.994580	0.091917	2.329785	0.000000	-10.000000	0.450000	-23.600000	0.000000	1023.000000	1023.000000	2046.000000
4.140000	0.001590	0.939485	0.971096	-1.284469	-0.398845	1.651702	0.000000	-10.000000	0.441667	-23.383333	0.000000	1023.000000	1023.000000	2046.000000
4.160000	-0.001090	-0.644434	0.523291	-1.458896	-0.788533	1.079704	0.000000	-10.000000	0.433333	-23.150002	0.000000	1023.000000	1023.000000	2046.000000
4.180000	-0.003325	-1.965220	0.123350	-1.570722	-1.164082	0.646235	0.000000	-10.000000	0.416667	-22.750000	0.000000	1023.000000	1023.000000	2046.000000
4.200000	-0.005086	-3.005754	-0.229464	-1.663674	-1.437893	0.325278	0.000000	-10.000000	0.408333	-22.633333	0.000000	1023.000000	1023.000000	2046.000000
4.220000	-0.006596	-3.898112	-0.546211	-1.624586	-1.655879	-0.071436	0.000000	-10.000000	0.408333	-22.716667	0.000000	1023.000000	1023.000000	2046.000000
4.240000	-0.007984	-4.718317	-0.831252	-1.668760	-1.877234	-0.341071	0.000000	-10.000000	0.416667	-22.833334	0.000000	1023.000000	1023.000000	2046.000000
4.260000	-0.009012	-5.325999	-1.071312	-1.667917	-2.026741	-0.560029	0.000000	-10.000000	0.425000	-22.916668	0.000000	1023.000000	1023.000000	2046.000000
4.280000	-0.009969	-5.891397	-1.296678	-1.674821	-2.190368	-0.729530	0.000000	-10.000000	0.425000	-22.783333	0.000000	1023.000000	1023.000000	2046.000000
4.300000	-0.010759	-6.358718	-1.520379	-1.666257	-2.297643	-0.874440	0.000000	-10.000000	0.425000	-22.766666	0.000000	1023.000000	1023.000000	2046.000000
4.320000	-0.011307	-6.682431	-1.751901	-1.648845	-2.332581	-0.949104	0.000000	-10.000000	0.425000	-22.700001	0.000000	1023.000000	1023.000000	2046.000000
4.340000	-0.011755	-6.947212	-1.896987	-1.644649	-2.382046	-1.023531	0.000000	-10.000000	0.425000	-22.483334	0.000000	1023.000000	1023.000000	2046.000000
4.360000	-0.012067	-7.131792	-2.012307	-1.796751	-2.346401	-0.976332	0.000000	-10.000000	0.425000	-22.383333	0.000000	1023.000000	1023.000000	2046.000000
4.380000	-0.012144	-7.177122	-2.038094	-2.085269	-2.205296	-0.848464	0.000000	-10.000000	0.416667	-22.083334	0.000000	1023.000000	1023.000000	2046.000000
4.400000	-0.012474	-7.372431	-1.942191	-2.484926	-2.221127	-0.724187	0.000000	-10.000000	0.416667	-22.083334	0.000000	1023.000000	1023.000000	2046.000000
4.420000	-0.012946	-7.651310	-1.846714	-2.867681	-2.235414	-0.701501	0.000000	-10.000000	0.408333	-21.816668	0.000000	1023.000000	1023.000000	2046.000000
4.440000	-0.013774	-8.140307	-1.728531	-3.339775	-2.278623	-0.793379	0.000000	-10.000000	0.408333	-21.916668	0.000000	1023.000000	1023.000000	2046.000000
4.460000	-0.014940	-8.829318	-1.719209	-3.878630	-2.283923	-0.947556	0.000000	-10.000000	0.400000	-21.850000	0.000000	1023.000000	1023.000000	2046.000000
4.480000	-0.016633	-9.829995	-1.735110	-4.415967	-2.448603	-1.230315	0.000000	-10.000000	0.391667	-21.783335	0.000000	1023.000000	1023.000000	2046.000000
4.500000	-0.018304	-10.817836	-1.817456	-4.945932	-2.631505	-1.422943	0.000000	-10.000000	0.383333	-21.600000	0.000000	1023.000000	1023.000000	2046.000000
4.520000	-0.019832	-11.720626	-1.944574	-5.321349	-2.771783	-1.682921	0.000000	-10.000000	0.375000	-21.266666	0.000000	1023.000000	1023.000000	2046.000000
4.540000	-0.021259	-12.563848	-2.073496	-5.582197	-2.978035	-1.930120	0.000000	-10.000000	0.366667	-20.900000	0.000000	1023.000000	1023.000000	2046.000000
4.560000	-0.022492	-13.292878	-2.238106	-5.743472	-3.230032	-2.081269	0.000000	-10.000000	0.358333	-20.600000	0.000000	1023.000000	1023.000000	2046.000000
4.580000	-0.023362	-13.806726	-2.391926	-5.737406	-3.452632	-2.224762	0.000000	-10.000000	0.350000	-20.233334	0.000000	1023.000000	1023.000000	2046.000000
4.600000	-0.023924	-14.138944	-2.548651	-5.800143	-3.588908	-2.201242	0.000000	-10.000000	0.350000	-19.983334	0.000000	1023.000000	1023.000000	2046.000000
4.620000	-0.024261	-14.338388	-2.643987	-5.826026	-3.680034	-2.188341	0.000000	-10.000000	0.350000	-19.750000	0.000000	1023.000000	1023.000000	2046.000000
4.640000	-0.024503	-14.481513	-2.654470	-5.801816	-3.805784	-2.219443	0.000000	-10.000000	0.350000	-19.466667	0.000000	1023.000000	1023.000000	2046.000000
4.660000	-0.024440	-14.443751	-2.591043	-5.903350	-3.936798	-2.012559	0.000000	-10.000000	0.350000	-19.316668	0.000000	1023.000000	1023.000000	2046.000000
4.680000	-0.023950	-14.154557	-2.570266	-5.830554	-3.917995	-1.835742	0.000000	-10.000000	0.333333	-18.900000	0.000000	1023.000000	1023.000000	2046.000000
4.700000	-0.023564	-13.926419	-2.623677	-5.754191	-3.945922	-1.602628	0.000000	-10.000000	0.333333	-18.800001	0.000000	1023.000000	1023.000000	2046.000000
4.720000	-0.023567	-13.928391	-2.728893	-5.710889	-4.025820	-1.462788	0.000000	-10.000000	0.333333	-18.433334	0.000000	1023.000000	1023.000000	2046.000000
4.740000	-0.023394	-13.825756	-2.832045	-5.817652	-4.088216	-1.087843	0.000000	-10.000000	0.316667	-18.316668	0.000000	1023.000000	1023.000000	2046.000000
4.760000	-0.023689	-14.000158	-3.172432	-5.663045	-3.998404	-1.166276	0.000000	-10.000000	0.291667	-18.100000	0.000000	1023.000000	1023.000000	2046.000000
4.780000	-0.023406	-13.833063	-3.103657	-5.392006	-4.120795	-1.216605	0.000000	-10.000000	0.275000	-18.166668	0.000000	1023.000000	1023.000000	2046.000000
4.800000	-0.023334	-13.790472	-3.345218	-5.136319	-3.948599	-1.360335	0.000000	-10.000000	0.291667	-18.200001	0.000000	1023.000000	1023.000000	2046.000000
4.820000	-0.024421	-14.433052	-3.659612	-5.147959	-3.976616	-1.648865	0.000000	-10.000000	0.300000	-18.283333	0.000000	1023.000000	1023.000000	2046.000000
4.840000	-0.026512	-15.668840	-4.090756	-5.419272	-4.259087	-1.899725	0.000000	-10.000000	0.283333	-18.183332	0.000000	1023.000000	1023.000000	2046.000000
4.860000	-0.028991	-17.133877	-4.548305	-5.675446	-4.684235	-2.225892	0.000000	-10.000000	0.266667	-18.049999	0.000000	1023.000000	1023.000000	2046.000000
4.880000	-0.031730	-18.752426	-5.098525	-5.807996	-5.108686	-2.737219	0.000000	-10.000000	0.250000	-17.783333	0.000000	1023.000000	1023.000000	2046.000000
4.900000	-0.034271	-20.254017	-5.578265	-5.945058	-5.576004	-3.154690	0.000000	-10.000000	0.250000	-17.366667	0.000000	1023.000000	1023.000000	2046.000000
4.920000	-0.036089	-21.328762	-6.218345	-5.879763	-5.737785	-3.492869	0.000000	-10.000000	0.250000	-16.850000	0.000000	1023.000000	1023.000000	2046.000000
4.940000	-0.037653	-22.252825	-6.660149	-5.921394	-6.020657	-3.650626	0.000000	-10.000000	0.250000	-16.400000	0.000000	1023.000000	1023.000000	2046.000000
4.960000	-0.038882	-22.979418	-7.069992	-5.864460	-6.229556	-3.815411	0.000000	-10.000000	0.250000	-16.150000	0.000000	1023.000000	1023.000000	2046.000000
4.980000	-0.039931	-23.599226	-7.468605	-5.717230	-6.350828	-4.062563	0.000000	-10.000000	0.250000	-15.866667	0.000000	1023.000000	1023.000000	2046.000000
5.000000	-0.040772	-24.096237	-7.821655	-5.638950	-6.475495	-4.160136	0.000000	-10.000000	0.241667	-15.700000	0.000000	1023.000000	1023.000000	2046.000000
5.020000	-0.041556	-24.559809	-8.120732	-5.568621	-6.655171	-4.215283	0.000000	-10.000000	0.233333	-15.533334	0.000000	1023.000000	1023.000000	2046.000000
5.040000	-0.042190	-24.934351	-8.436299	-5.425893	-6.758697	-4.313462	0.000000	-10.000000	0.225000	-15.300000	0.000000	1023.000000	1023.000000	2046.000000
5.060000	-0.042646	-25.203915	-8.700975	-5.381207	-6.863723	-4.258008	0.000000	-10.000000	0.216667	-14.983334	0.000000	1023.000000	1023.000000	2046.000000
5.080000	-0.043098	-25.471193	-8.844399	-5.310967	-7.050906	-4.264921	0.000000	-10.000000	0.208333	-14.666667	0.000000	1023.000000	1023.000000	2046.000000
5.100000	-0.043468	-25.689722	-8.981030	-5.312168	-7.165766	-4.230759	0.000000	-10.000000	0.200000	-14.400001	0.000000	1023.000000	1023.000000	2046.000000
5.120000	-0.043485	-25.699690	-8.976542	-5.443810	-7.242110	-4.037227	0.000000	-10.000000	0.200000	-14.083334	0.000000	1023.000000	1023.000000	2046.000000
5.140000	-0.043325	-25.604889	-8.950233	-5.607794	-7.144027	-3.902834	0.000000	-10.000000	0.200000	-13.733334	0.000000	1023.000000	1023.000000	2046.000000
5.160000	-0.043269	-25.571854	-8.789487	-5.928420	-7.155681	-3.698267	0.000000	-10.000000	0.200000	-13.533334	0.000000	1023.000000	1023.000000	2046.000000
5.180000	-0.043368	-25.630484	-8.648007	-6.287236	-7.101279	-3.593962	0.000000	-10.000000	0.191667	-13.216667	0.000000	1023.000000	1023.000000	2046.000000
5.200000	-0.044056	-26.037346	-8.446662	-6.783711	-7.222035	-3.584938	0.000000	-10.000000	0.166667	-12.983334	0.000000	1023.000000	1023.000000	2046.000000
5.220000	-0.045102	-26.655075	-8.425733	-7.269292	-7.273881	-3.686170	0.000000	-10.000000	0.141667	-12.750000	0.000000	1023.000000	1023.000000	2046.000000
5.240000	-0.046330	-27.381214	-8.403911	-7.715842	-7.463989	-3.797472	0.000000	-10.000000	0.125000	-12.666667	0.000000	1023.000000	1023.000000	2046.000000
5.260000	-0.047661	-28.167841	-8.518703	-8.032649	-7.633132	-3.983357	0.000000	-10.000000	0.125000	-12.316667	0.000000	1023.000000	1023.000000	2046.000000
5.280000	-0.048737	-28.803402	-8.535092	-8.303233	-7.849093	-4.115983	0.000000	-10.000000	0.125000	-11.966667	0.000000	1023.000000	1023.000000	2046.000000
5.300000	-0.049868	-29.472088	-8.615779	-8.550714	-8.114621	-4.190974	0.000000	-10.000000	0.116667	-11.650000	0.000000	1023.000000	1023.000000	2046.000000
5.320000	-0.050625	-29.919523	-8.693005	-8.604037	-8.383834	-4.238647	0.000000	-10.000000	0.116667	-11.433333	0.000000	1023.000000	1023.000000	2046.000000
5.340000	-0.051022	-30.154087	-8.838861	-8.563765	-8.499511	-4.251951	0.000000	-10.000000	0.108333	-11.166667	0.000000	1023.000000	1023.000000	2046.000000
5.360000	-0.051129	-30.217129	-8.914412	-8.525750	-8.598151	-4.178815	0.000000	-10.000000	0.116667	-11.066667	0.000000	1023.000000	1023.000000	2046.000000
5.380000	-0.051188	-30.252125	-8.965274	-8.491577	-8.684624	-4.110651	0.000000	-10.000000	0.116667	-11.083334	0.000000	1023.000000	1023.000000	2046.000000
5.400000	-0.050855	-30.055334	-8.950080	-8.454910	-8.728220	-3.922124	0.000000	-10.000000	0.133333	-11.000000	0.000000	1023.000000	1023.000000	2046.000000
5.420000	-0.050210	-29.673908	-8.922895	-8.358562	-8.663285	-3.729165	0.000000	-10.000000	0.125000	-10.750000	0.000000	1023.000000	1023.000000	2046.000000
5.440000	-0.049575	-29.298758	-8.887401	-8.286527	-8.694287	-3.430543	0.000000	-10.000000	0.116667	-10.283334	0.000000	1023.000000	1023.000000	2046.000000
5.460000	-0.049050	-28.988768	-8.907141	-8.140121	-8.699337	-3.242170	0.000000	-10.000000	0.100000	-9.650001	0.000000	1023.000000	1023.000000	2046.000000
5.480000	-0.048643	-28.747911	-8.895432	-8.043924	-8.788812	-3.019743	0.000000	-10.000000	0.100000	-9.116667	0.000000	1023.000000	1023.000000	2046.000000
5.500000	-0.048151	-28.457367	-8.988216	-8.021769	-8.755485	-2.691897	0.000000	-10.000000	0.100000	-8.700000	0.000000	1023.000000	1023.000000	2046.000000
5.520000	-0.048551	-28.693506	-8.966460	-7.810926	-8.967619	-2.948502	0.000000	-10.000000	0.091667	-8.583333	0.000000	1023.000000	1023.000000	2046.000000
5.540000	-0.047747	-28.218306	-9.050869	-7.459143	-8.740797	-2.967497	0.000000	-10.000000	0.091667	-8.450000	0.000000	1023.000000	1023.000000	2046.000000
5.560000	-0.048199	-28.485582	-9.205745	-7.368783	-8.797079	-3.113976	0.000000	-10.000000	0.091667	-8.516666	0.000000	1023.000000	1023.000000	2046.000000
5.580000	-0.049646	-29.340891	-9.549850	-7.463330	-8.912448	-3.415262	0.000000	-10.000000	0.100000	-8.533334	0.000000	1023.000000	1023.000000	2046.000000
5.600000	-0.051439	-30.400528	-9.903726	-7.650468	-9.194754	-3.651581	0.000000	-10.000000	0.100000	-8.283333	0.000000	1023.000000	1023.000000	2046.000000
5.620000	-0.053535	-31.639101	-10.277859	-7.829443	-9.555130	-3.976669	0.000000	-10.000000	0.100000	-7.933333	0.000000	1023.000000	1023.000000	2046.000000
5.640000	-0.055482	-32.789661	-10.733247	-7.906994	-9.767865	-4.381557	0.000000	-10.000000	0.100000	-7.683333	0.000000	1023.000000	1023.000000	2046.000000
5.660000	-0.057136	-33.767471	-11.205132	-7.945142	-9.943977	-4.673219	0.000000	-10.000000	0.100000	-7.350000	0.000000	1023.000000	1023.000000	2046.000000
5.680000	-0.058251	-34.426315	-11.572091	-7.851586	-10.118191	-4.884447	0.000000	-10.000000	0.100000	-6.966667	0.000000	1023.000000	1023.000000	2046.000000
5.700000	-0.059193	-34.982822	-11.976276	-7.727099	-10.185685	-5.093761	0.000000	-10.000000	0.100000	-6.550000	0.000000	1023.000000	1023.000000	2046.000000
5.720000	-0.059822	-35.354565	-12.297046	-7.625112	-10.229143	-5.203262	0.000000	-10.000000	0.100000	-6.500000	0.000000	1023.000000	1023.000000	2046.000000
5.740000	-0.060385	-35.687794	-12.582041	-7.506098	-10.292912	-5.306745	0.000000	-10.000000	0.091667	-6.450000	0.000000	1023.000000	1023.000000	2046.000000
5.760000	-0.060606	-35.818005	-12.825923	-7.316588	-10.339570	-5.335922	0.000000	-10.000000	0.091667	-6.283333	0.000000	1023.000000	1023.000000	2046.000000
5.780000	-0.060918	-36.002335	-12.991764	-7.220260	-10.444689	-5.345621	0.000000	-10.000000	0.091667	-6.016667	0.000000	1023.000000	1023.000000	2046.000000
5.800000	-0.060917	-36.002037	-13.123356	-7.096616	-10.519148	-5.262916	0.000000	-10.000000	0.100000	-5.800000	0.000000	1023.000000	1023.000000	2046.000000
5.820000	-0.060900	-35.992062	-13.235292	-6.957016	-10.570731	-5.229021	0.000000	-10.000000	0.083333	-5.600000	0.000000	1023.000000	1023.000000	2046.000000
5.840000	-0.060789	-35.926254	-13.359735	-6.886859	-10.533843	-5.145819	0.000000	-10.000000	0.066667	-5.416667	0.000000	1023.000000	1023.000000	2046.000000
5.860000	-0.060614	-35.822975	-13.360159	-6.894338	-10.529260	-5.039218	0.000000	-10.000000	0.050000	-5.100000	0.000000	1023.000000	1023.000000	2046.000000
5.880000	-0.060064	-35.497803	-13.236513	-7.038949	-10.413677	-4.808662	0.000000	-10.000000	0.050000	-4.733334	0.000000	1023.000000	1023.000000	2046.000000
5.900000	-0.059676	-35.268288	-13.014083	-7.311133	-10.378768	-4.564305	0.000000	-10.000000	0.058333	-4.450000	0.000000	1023.000000	1023.000000	2046.000000
5.920000	-0.059459	-35.140499	-12.686672	-7.612572	-10.406160	-4.435097	0.000000	-10.000000	0.066667	-4.400000	0.000000	1023.000000	1023.000000	2046.000000
5.940000	-0.059292	-35.041538	-12.426207	-7.917480	-10.327203	-4.370649	0.000000	-10.000000	0.066667	-4.483334	0.000000	1023.000000	1023.000000	2046.000000
5.960000	-0.059665	-35.261845	-12.234079	-8.296986	-10.280845	-4.449934	0.000000	-10.000000	0.066667	-4.683333	0.000000	1023.000000	1023.000000	2046.000000
5.980000	-0.060343	-35.662838	-12.127379	-8.693134	-10.337799	-4.504525	0.000000	-10.000000	0.058333	-4.800000	0.000000	1023.000000	1023.000000	2046.000000
6.000000	-0.061296	-36.225735	-12.084382	-9.049514	-10.500208	-4.591629	0.000000	-10.000000	0.058333	-4.850000	0.000000	1023.000000	1023.000000	2046.000000
6.020000	-0.062108	-36.705647	-12.101500	-9.269105	-10.558662	-4.776379	0.000000	-10.000000	0.050000	-4.616667	0.000000	1023.000000	1023.000000	2046.000000
6.040000	-0.062769	-37.096367	-12.104462	-9.428234	-10.664192	-4.899478	0.000000	-10.000000	0.050000	-4.150000	0.000000	1023.000000	1023.000000	2046.000000
6.060000	-0.063191	-37.345909	-12.136578	-9.482155	-10.755122	-4.972056	0.000000	-10.000000	0.050000	-3.666667	0.000000	1023.000000	1023.000000	2046.000000
6.080000	-0.063437	-37.491333	-12.175622	-9.493810	-10.890730	-4.931172	0.000000	-10.000000	0.050000	-3.300000	0.000000	1023.000000	1023.000000	2046.000000
6.100000	-0.063258	-37.385296	-12.174608	-9.462665	-10.929717	-4.818308	0.000000	-10.000000	0.050000	-3.166667	0.000000	1023.000000	1023.000000	2046.000000
6.120000	-0.062972	-37.216320	-12.149191	-9.346897	-10.963654	-4.756578	0.000000	-10.000000	0.058333	-3.216667	0.000000	1023.000000	1023.000000	2046.000000
6.140000	-0.062562	-36.974098	-12.069599	-9.353399	-10.992460	-4.558641	0.000000	-10.000000	0.058333	-3.250000	0.000000	1023.000000	1023.000000	2046.000000
6.160000	-0.061660	-36.440792	-11.968142	-9.211606	-10.875414	-4.385629	0.000000	-10.000000	0.058333	-3.166667	0.000000	1023.000000	1023.000000	2046.000000
6.180000	-0.060708	-35.878624	-11.881206	-9.132748	-10.764327	-4.100342	0.000000	-10.000000	0.050000	-2.783333	0.000000	1023.000000	1023.000000	2046.000000
6.200000	-0.059782	-35.331211	-11.865376	-8.950638	-10.623190	-3.892006	0.000000	-10.000000	0.050000	-2.150000	0.000000	1023.000000	1023.000000	2046.000000
6.220000	-0.059238	-35.009499	-11.844448	-8.840170	-10.590339	-3.734543	0.000000	-10.000000	0.050000	-1.183333	0.000000	1023.000000	1023.000000	2046.000000
6.240000	-0.058111	-34.343357	-11.777653	-8.788609	-10.483128	-3.293968	0.000000	-10.000000	0.050000	-0.433333	0.000000	1023.000000	1023.000000	2046.000000
6.260000	-0.058232	-34.415016	-11.757891	-8.884792	-10.622993	-3.149338	0.000000	-10.000000	0.058333	0.000000	0.000000	1023.000000	1023.000000	2046.000000
6.280000	-0.057259	-33.839798	-11.668159	-8.346626	-10.382186	-3.442827	0.000000	-10.000000	0.058333	0.000000	0.000000	1023.000000	1023.000000	2046.000000
6.300000	-0.057090	-33.740147	-11.749462	-8.086433	-10.282084	-3.622169	0.000000	-10.000000	0.058333	0.000000	0.000000	1023.000000	1023.000000	2046.000000
6.320000	-0.057849	-34.188641	-12.001422	-8.108753	-10.218730	-3.859734	0.000000	-10.000000	0.050000	-0.450000	0.000000	1023.000000	1023.000000	2046.000000
6.340000	-0.059129	-34.945080	-12.294658	-8.269237	-10.332565	-4.048621	0.000000	-10.000000	0.050000	-0.450000	0.000000	1023.000000	1023.000000	2046.000000
6.360000	-0.060679	-35.861107	-12.532915	-8.478540	-10.594496	-4.255156	0.000000	-10.000000	0.058333	-0.450000	0.000000	1023.000000	1023.000000	2046.000000
6.380000	-0.062426	-36.894039	-12.807195	-8.558161	-10.849907	-4.678779	0.000000	-10.000000	0.050000	0.000000	0.000000	1023.000000	1023.000000	2046.000000
6.400000	-0.064053	-37.855415	-13.048476	-8.598468	-11.155348	-5.053124	0.000000	-10.000000	0.033333	0.350000	0.000000	1023.000000	1023.000000	2046.000000
6.420000	-0.065060	-38.450714	-13.261909	-8.503016	-11.351261	-5.334528	0.000000	-10.000000	0.016667	1.266667	0.000000	1023.000000	1023.000000	2046.000000
6.440000	-0.065642	-38.794445	-13.421060	-8.439245	-11.495830	-5.438309	0.000000	-10.000000	0.008333	2.683333	0.000000	1023.000000	1023.000000	2046.000000
6.460000	-0.065821	-38.900383	-13.504694	-8.289524	-11.572864	-5.533302	0.000000	-10.000000	0.008333	4.233334	0.000000	1023.000000	1023.000000	2046.000000
6.480000	-0.065934	-38.967075	-13.489105	-8.185447	-11.744313	-5.548210	0.000000	-10.000000	0.000000	5.666667	0.000000	1023.000000	1023.000000	2046.000000
6.500000	-0.065840	-38.911537	-13.461888	-8.000088	-11.858749	-5.590811	0.000000	-10.000000	0.000000	7.016667	0.000000	1023.000000	1023.000000	2046.000000
6.520000	-0.065463	-38.688477	-13.408189	-7.856855	-11.943690	-5.479743	0.000000	-10.000000	-0.008333	8.250000	0.000000	1023.000000	1023.000000	2046.000000
6.540000	-0.065037	-38.437160	-13.377299	-7.705335	-11.963713	-5.390815	0.000000	-10.000000	-0.016667	9.500000	0.000000	1023.000000	1023.000000	2046.000000
6.560000	-0.064482	-38.108612	-13.323211	-7.553291	-11.953132	-5.278978	0.000000	-10.000000	-0.041667	10.850000	0.000000	1023.000000	1023.000000	2046.000000
6.580000	-0.063688	-37.639896	-13.283350	-7.387038	-11.851352	-5.118158	0.000000	-10.000000	-0.075000	12.166667	0.000000	1023.000000	1023.000000	2046.000000
6.600000	-0.062750	-37.085503	-13.162402	-7.261471	-11.672455	-4.989174	0.000000	-10.000000	-0.108333	13.416667	7.333333	1023.000000	1023.000000	2046.000000
6.620000	-0.061582	-36.394920	-12.932425	-7.312298	-11.440043	-4.710151	0.000000	-10.000000	-0.133333	14.316667	16.333334	1023.000000	1023.000000	2046.000000
6.640000	-0.060087	-35.511589	-12.603485	-7.381739	-11.113526	-4.412840	0.000000	-10.000000	-0.125000	15.233334	27.000000	1023.000000	1023.000000	2046.000000
6.660000	-0.058478	-34.560356	-12.194302	-7.484360	-10.739791	-4.141904	0.000000	-10.000000	-0.141667	15.983334	32.166668	1023.000000	1023.000000	2046.000000
6.680000	-0.057170	-33.787430	-11.743848	-7.716747	-10.442105	-3.884732	0.000000	-10.000000	-0.150000	17.000000	37.333332	1023.000000	1023.000000	2046.000000
6.700000	-0.056279	-33.260975	-11.301227	-8.032671	-10.196485	-3.730594	0.000000	-10.000000	-0.183333	17.816668	42.833332	1023.000000	1023.000000	2046.000000
6.720000	-0.055651	-32.889771	-10.912275	-8.316133	-9.994992	-3.666369	0.000000	-10.000000	-0.200000	18.583334	48.500000	1023.000000	1023.000000	2046.000000
6.740000	-0.055176	-32.609295	-10.504069	-8.487018	-9.991538	-3.626668	0.000000	-10.000000	-0.216667	19.083334	54.666668	1023.000000	1023.000000	2046.000000
6.760000	-0.054866	-32.425705	-10.199350	-8.651112	-9.952350	-3.622893	0.000000	-10.000000	-0.241667	19.700001	61.000000	1023.000000	1023.000000	2046.000000
6.780000	-0.054233	-32.051697	-9.892191	-8.706603	-9.889470	-3.563431	0.000000	-10.000000	-0.266667	20.366667	67.500000	1023.000000	1023.000000	2046.000000
6.800000	-0.053399	-31.558548	-9.722628	-8.539002	-9.759934	-3.536983	0.000000	-10.000000	-0.300000	21.316668	74.166664	1023.000000	1023.000000	2046.000000
6.820000	-0.052504	-31.029596	-9.537484	-8.443956	-9.706089	-3.342067	0.000000	-10.000000	-0.300000	22.100000	81.000000	1023.000000	1023.000000	2046.000000
6.840000	-0.051273	-30.302401	-9.463861	-8.208889	-9.437407	-3.192243	0.000000	-10.000000	-0.308333	22.850000	88.333336	1023.000000	1023.000000	2046.000000
6.860000	-0.049770	-29.414232	-9.302663	-8.063713	-9.148243	-2.899614	0.000000	-10.000000	-0.300000	23.166666	96.000000	1023.000000	1023.000000	2046.000000
6.880000	-0.047919	-28.320253	-9.049873	-7.808744	-8.775353	-2.686283	0.000000	-10.000000	-0.325000	23.500000	103.666664	1023.000000	1023.000000	2046.000000
6.900000	-0.045851	-27.098188	-8.680117	-7.553194	-8.448634	-2.416243	0.000000	-10.000000	-0.333333	23.483334	111.333336	1023.000000	1023.000000	2046.000000
6.920000	-0.043516	-25.717751	-8.190911	-7.319788	-8.178470	-2.028581	0.000000	-10.000000	-0.350000	23.616667	119.000000	1023.000000	1023.000000	2046.000000
6.940000	-0.041355	-24.441032	-7.793017	-7.064877	-7.916083	-1.667055	0.000000	-10.000000	-0.350000	23.833334	127.000000	1023.000000	1023.000000	2046.000000
6.960000	-0.039336	-23.247538	-7.398128	-6.790147	-7.759462	-1.299801	0.000000	-10.000000	-0.358333	24.250000	135.000000	1023.000000	1023.000000	2046.000000
6.980000	-0.037243	-22.010426	-7.002564	-6.423833	-7.586997	-0.997030	0.000000	-10.000000	-0.358333	24.550001	143.000000	1023.000000	1023.000000	2046.000000
7.000000	-0.035029	-20.701918	-6.800392	-6.194284	-7.249162	-0.458080	0.000000	-10.000000	-0.358333	24.700001	151.166672	1023.000000	1023.000000	2046.000000
7.020000	-0.033966	-20.073706	-6.420688	-5.938830	-7.364426	-0.349762	0.000000	-10.000000	-0.350000	24.533335	159.500000	1023.000000	1023.000000	2046.000000
7.040000	-0.031291	-18.493073	-6.213112	-5.254133	-6.812572	-0.213255	0.000000	-10.000000	-0.350000	24.433334	167.833328	1023.000000	1023.000000	2046.000000
7.060000	-0.029996	-17.727726	-6.068371	-4.922708	-6.574756	-0.161890	0.000000	-10.000000	-0.333333	24.100000	176.000000	1023.000000	1023.000000	2046.000000
7.080000	-0.029756	-17.585690	-6.055260	-4.902412	-6.436303	-0.191715	0.000000	-10.000000	-0.325000	23.983334	184.000000	1023.000000	1023.000000	2046.000000
7.100000	-0.030146	-17.816420	-6.177128	-5.000750	-6.337428	-0.301115	0.000000	-10.000000	-0.325000	23.750000	192.000000	1023.000000	1023.000000	2046.000000
7.120000	-0.031170	-18.421400	-6.350925	-5.076468	-6.384167	-0.609839	0.000000	-10.000000	-0.333333	23.850000	200.000000	1023.000000	1023.000000	2046.000000
7.140000	-0.032385	-19.139799	-6.659617	-5.066749	-6.471942	-0.941490	0.000000	-10.000000	-0.341667	23.816668	208.000000	1023.000000	1023.000000	2046.000000
7.160000	-0.032963	-19.480883	-6.895719	-4.954895	-6.491377	-1.138893	0.000000	-10.000000	-0.325000	23.866667	216.000000	1023.000000	1023.000000	2046.000000
7.180000	-0.032770	-19.367191	-7.047783	-4.726732	-6.410340	-1.182338	0.000000	-10.000000	-0.333333	23.666668	224.000000	1023.000000	1023.000000	2046.000000
7.200000	-0.032071	-18.954063	-7.132117	-4.520080	-6.224150	-1.077716	0.000000	-10.000000	-0.316667	23.716667	232.000000	1023.000000	1023.000000	2046.000000
7.220000	-0.030980	-18.309261	-7.119604	-4.143734	-6.023378	-1.022545	0.000000	-10.000000	-0.325000	23.633333	240.000000	1023.000000	1023.000000	2046.000000
7.240000	-0.029995	-17.727184	-7.068334	-3.821772	-5.923636	-0.913442	0.000000	-10.000000	-0.308333	23.500000	247.833328	1023.000000	1023.000000	2046.000000
7.260000	-0.028991	-17.133627	-7.029591	-3.489542	-5.849884	-0.764610	0.000000	-10.000000	-0.316667	23.433334	255.500000	1023.000000	1023.000000	2046.000000
7.280000	-0.027713	-16.378447	-6.893734	-3.148518	-5.791159	-0.545036	0.000000	-10.000000	-0.308333	23.200001	263.166656	1023.000000	1023.000000	2046.000000
7.300000	-0.026218	-15.494967	-6.701226	-2.777786	-5.768134	-0.247822	0.000000	-10.000000	-0.316667	23.300001	271.000000	1023.000000	1023.000000	2046.000000
7.320000	-0.024527	-14.495640	-6.566349	-2.281507	-5.616636	-0.031148	0.000000	-10.000000	-0.308333	23.133333	278.833344	1023.000000	1023.000000	2046.000000
7.340000	-0.022990	-13.587255	-6.291295	-1.940609	-5.561665	0.206314	0.000000	-10.000000	-0.308333	23.266668	286.500000	1023.000000	1023.000000	2046.000000
7.360000	-0.021104	-12.472523	-6.033808	-1.690798	-5.265760	0.517844	0.000000	-10.000000	-0.300000	23.250000	294.166656	1023.000000	1023.000000	2046.000000
7.380000	-0.019170	-11.329175	-5.597238	-1.647278	-5.018817	0.934158	0.000000	-10.000000	-0.300000	23.266666	302.000000	1023.000000	1023.000000	2046.000000
7.400000	-0.017508	-10.347146	-5.164818	-1.654415	-4.735124	1.207211	0.000000	-10.000000	-0.300000	23.266666	310.000000	1023.000000	1023.000000	2046.000000
7.420000	-0.015924	-9.411058	-4.690427	-1.724228	-4.437791	1.441388	0.000000	-10.000000	-0.300000	23.116667	317.666656	1023.000000	1023.000000	2046.000000
7.440000	-0.014412	-8.517547	-4.178303	-1.953873	-4.104395	1.719024	0.000000	-10.000000	-0.291667	23.166668	325.333344	1023.000000	1023.000000	2046.000000
7.460000	-0.013585	-8.028527	-3.725535	-2.333512	-3.907572	1.938092	0.000000	-10.000000	-0.291667	22.650000	333.000000	1023.000000	1023.000000	2046.000000
7.480000	-0.012851	-7.594686	-3.383523	-2.590679	-3.664233	2.043748	0.000000	-10.000000	-0.266667	22.283333	340.833344	1023.000000	1023.000000	2046.000000
7.500000	-0.012294	-7.265989	-3.198540	-2.751976	-3.413337	2.097863	0.000000	-10.000000	-0.250000	21.616667	348.333344	1023.000000	1023.000000	2046.000000
7.520000	-0.011662	-6.892382	-2.978160	-2.896248	-3.187713	2.169740	0.000000	-10.000000	-0.233333	21.650000	355.666656	1023.000000	1023.000000	2046.000000
7.540000	-0.010735	-6.344505	-2.799771	-2.789881	-2.992256	2.237403	0.000000	-10.000000	-0.241667	21.516666	362.833344	1023.000000	1023.000000	2046.000000
7.560000	-0.009502	-5.615915	-2.591356	-2.499756	-2.859378	2.334575	0.000000	-10.000000	-0.250000	21.783335	370.000000	1023.000000	1023.000000	2046.000000
7.580000	-0.007853	-4.640889	-2.323083	-2.183555	-2.735201	2.600950	0.000000	-10.000000	-0.250000	21.783335	377.166656	1023.000000	1023.000000	2046.000000
7.600000	-0.005999	-3.545243	-1.986859	-1.917447	-2.588107	2.947171	0.000000	-10.000000	-0.250000	21.750000	384.500000	1023.000000	1023.000000	2046.000000
7.620000	-0.004034	-2.383834	-1.619897	-1.569761	-2.409092	3.214917	0.000000	-10.000000	-0.250000	21.716667	391.833344	1023.000000	1023.000000	2046.000000
7.640000	-0.001892	-1.118059	-1.205298	-1.242573	-2.214482	3.544295	0.000000	-10.000000	-0.250000	21.883333	399.000000	1023.000000	1023.000000	2046.000000
7.660000	0.000372	0.219684	-0.830650	-0.978584	-1.937292	3.966211	0.000000	-10.000000	-0.250000	22.066668	406.333344	1023.000000	1023.000000	2046.000000
7.680000	0.002833	1.674417	-0.469717	-0.607591	-1.625610	4.377335	0.000000	-10.000000	-0.250000	22.200001	413.666656	1023.000000	1023.000000	2046.000000
7.700000	0.004850	2.866326	-0.238853	-0.299832	-1.361235	4.766245	0.000000	-10.000000	-0.250000	22.033333	421.166656	1023.000000	1023.000000	2046.000000
7.720000	0.006437	3.804062	-0.094323	-0.015505	-1.174919	5.088808	0.000000	-10.000000	-0.250000	21.850000	428.500000	1023.000000	1023.000000	2046.000000
7.740000	0.008742	5.166566	0.123888	0.232728	-0.863222	5.673172	0.000000	-10.000000	-0.250000	21.550001	435.833344	1023.000000	1023.000000	2046.000000
7.760000	0.010048	5.938491	0.273144	0.485786	-0.793977	5.973538	0.000000	-10.000000	-0.233333	21.233334	443.000000	1023.000000	1023.000000	2046.000000
7.780000	0.012860	7.600249	0.553621	1.323337	-0.364953	6.088243	0.000000	-10.000000	-0.233333	20.916666	450.166656	1023.000000	1023.000000	2046.000000
7.800000	0.014897	8.804360	0.761067	1.839336	-0.140796	6.344754	0.000000	-10.000000	-0.233333	20.583334	457.166656	1023.000000	1023.000000	2046.000000
7.820000	0.015519	9.171987	0.804037	2.075168	-0.014870	6.307651	0.000000	-10.000000	-0.233333	20.083334	464.166656	1023.000000	1023.000000	2046.000000
7.840000	0.015237	9.005092	0.789408	2.053690	-0.055004	6.216998	0.000000	-10.000000	-0.208333	19.516666	470.833344	1023.000000	1023.000000	2046.000000
7.860000	0.013941	8.239346	0.621603	1.960821	-0.277523	5.934444	0.000000	-10.000000	-0.183333	19.000000	477.500000	1023.000000	1023.000000	2046.000000
7.880000	0.011993	7.088113	0.316532	1.935127	-0.626908	5.463363	0.000000	-10.000000	-0.175000	18.766666	484.000000	1023.000000	1023.000000	2046.000000
7.900000	0.010552	6.236036	-0.060378	2.032217	-0.875986	5.140183	0.000000	-10.000000	-0.166667	18.550001	490.333344	1023.000000	1023.000000	2046.000000
7.920000	0.010072	5.952281	-0.240568	2.148601	-1.032285	5.076533	0.000000	-10.000000	-0.158333	18.400002	496.500000	1023.000000	1023.000000	2046.000000
7.940000	0.010291	6.081992	-0.384556	2.357135	-1.003733	5.113146	0.000000	-10.000000	-0.150000	18.150002	502.500000	1023.000000	1023.000000	2046.000000
7.960000	0.010924	6.456206	-0.488456	2.642153	-0.901377	5.203887	0.000000	-10.000000	-0.150000	18.133333	508.500000	1023.000000	1023.000000	2046.000000
7.980000	0.011510	6.802633	-0.523540	2.923486	-0.887165	5.289853	0.000000	-10.000000	-0.158333	18.150000	514.500000	1023.000000	1023.000000	2046.000000
8.000000	0.011911	7.039330	-0.629855	3.200691	-0.892795	5.361290	0.000000	-10.000000	-0.166667	18.183334	520.666687	1023.000000	1023.000000	2046.000000
8.020000	0.012625	7.461588	-0.670664	3.562898	-0.902822	5.472176	0.000000	-10.000000	-0.166667	18.000000	527.000000	1023.000000	1023.000000	2046.000000
8.040000	0.013774	8.140628	-0.660223	3.911376	-0.841714	5.731189	0.000000	-10.000000	-0.158333	17.600000	533.166687	1023.000000	1023.000000	2046.000000
8.060000	0.015167	8.963796	-0.640688	4.395742	-0.712526	5.921268	0.000000	-10.000000	-0.150000	17.283335	539.000000	1023.000000	1023.000000	2046.000000
8.080000	0.016634	9.830536	-0.576901	4.850124	-0.545472	6.102785	0.000000	-10.000000	-0.133333	17.016666	544.666687	1023.000000	1023.000000	2046.000000
8.100000	0.017975	10.622956	-0.409171	5.049526	-0.444250	6.426851	0.000000	-10.000000	-0.116667	16.683334	550.500000	1023.000000	1023.000000	2046.000000
8.120000	0.019557	11.558222	-0.133992	5.121124	-0.248539	6.819630	0.000000	-10.000000	-0.091667	16.150000	556.166687	1023.000000	1023.000000	2046.000000
8.140000	0.021146	12.497443	0.257464	5.146364	-0.084810	7.178425	0.000000	-10.000000	-0.075000	15.666667	561.666687	1023.000000	1023.000000	2046.000000
8.160000	0.022430	13.256099	0.597224	5.127124	0.128256	7.403495	0.000000	-10.000000	-0.058333	15.016666	566.833313	1023.000000	1023.000000	2046.000000
8.180000	0.023553	13.919808	1.016470	4.951929	0.313732	7.637678	0.000000	-10.000000	-0.050000	14.616667	572.000000	1023.000000	1023.000000	2046.000000
8.200000	0.024475	14.464447	1.418364	4.681450	0.564339	7.800294	0.000000	-10.000000	-0.050000	13.883333	577.000000	1023.000000	1023.000000	2046.000000
8.220000	0.024912	14.723150	1.649183	4.356676	0.820855	7.896435	0.000000	-10.000000	-0.050000	13.316667	581.833313	1023.000000	1023.000000	2046.000000
8.240000	0.025003	14.776545	1.875652	4.004008	0.887140	8.009745	0.000000	-10.000000	-0.058333	12.900001	586.500000	1023.000000	1023.000000	2046.000000
8.260000	0.025179	14.881081	1.980364	3.761952	1.102560	8.036204	0.000000	-10.000000	-0.075000	12.783334	590.833313	1023.000000	1023.000000	2046.000000
8.280000	0.025423	15.024840	2.123055	3.617028	1.193060	8.091698	0.000000	-10.000000	-0.091667	12.933333	595.000000	1023.000000	1023.000000	2046.000000
8.300000	0.025896	15.304586	2.197923	3.688257	1.288649	8.129758	0.000000	-10.000000	-0.100000	13.166667	599.166687	1023.000000	1023.000000	2046.000000
8.320000	0.026907	15.901872	2.252676	3.864108	1.463922	8.321167	0.000000	-10.000000	-0.083333	13.233334	603.500000	1023.000000	1023.000000	2046.000000
8.340000	0.028191	16.660723	2.421469	4.115685	1.601280	8.522287	0.000000	-10.000000	-0.066667	13.133333	608.000000	1023.000000	1023.000000	2046.000000
8.360000	0.029780	17.599751	2.667229	4.369925	1.792243	8.770354	0.000000	-10.000000	-0.050000	12.650001	612.500000	1023.000000	1023.000000	2046.000000
8.380000	0.031275	18.483492	2.928942	4.529809	1.920849	9.103891	0.000000	-10.000000	-0.050000	12.266666	616.833313	1023.000000	1023.000000	2046.000000
8.400000	0.033164	19.599968	3.238466	4.813369	2.152003	9.396130	0.000000	-10.000000	-0.041667	11.733334	621.000000	1023.000000	1023.000000	2046.000000
8.420000	0.035285	20.853245	3.542965	5.106334	2.424273	9.779673	0.000000	-10.000000	-0.033333	11.166667	625.000000	1023.000000	1023.000000	2046.000000
8.440000	0.037164	21.963793	3.835250	5.391448	2.555138	10.181957	0.000000	-10.000000	-0.033333	10.883333	628.833313	1023.000000	1023.000000	2046.000000
8.460000	0.038876	22.975904	4.021049	5.636978	2.732037	10.585841	0.000000	-10.000000	-0.025000	10.566667	632.500000	1023.000000	1023.000000	2046.000000
8.480000	0.040276	23.803118	4.198038	5.898114	2.848875	10.858091	0.000000	-10.000000	-0.016667	10.433333	636.166687	1023.000000	1023.000000	2046.000000
8.500000	0.042123	24.894436	4.234516	6.114339	3.193888	11.351692	0.000000	-10.000000	0.000000	9.850000	639.666687	1023.000000	1023.000000	2046.000000
8.520000	0.042512	25.124743	4.455188	6.241289	2.924615	11.503652	0.000000	-10.000000	0.000000	9.116667	643.166687	1023.000000	1023.000000	2046.000000
8.540000	0.044956	26.568817	4.653762	6.894180	3.317069	11.703806	0.000000	-10.000000	0.000000	8.116667	646.333313	1023.000000	1023.000000	2046.000000
8.560000	0.046081	27.233635	4.732878	7.263532	3.559449	11.677775	0.000000	-10.000000	0.008333	7.000000	649.166687	1023.000000	1023.000000	2046.000000
8.580000	0.045547	26.918127	4.645669	7.140759	3.594255	11.537444	0.000000	-10.000000	0.008333	5.883334	651.500000	1023.000000	1023.000000	2046.000000
8.600000	0.043904	25.947527	4.349076	6.890873	3.458762	11.248816	0.000000	-10.000000	0.008333	4.816667	653.500000	1023.000000	1023.000000	2046.000000
8.620000	0.041098	24.288870	3.871337	6.574340	3.096164	10.747027	0.000000	-10.000000	0.008333	4.216667	655.500000	1023.000000	1023.000000	2046.000000
8.640000	0.038084	22.507690	3.328962	6.286252	2.673344	10.219132	0.000000	-10.000000	0.025000	3.666667	657.166687	1023.000000	1023.000000	2046.000000
8.660000	0.035970	21.258244	2.927914	6.097156	2.353729	9.879446	0.000000	-10.000000	0.033333	3.383333	658.500000	1023.000000	1023.000000	2046.000000
8.680000	0.034993	20.680691	2.629333	6.129612	2.230519	9.691227	0.000000	-10.000000	0.025000	3.150000	659.500000	1023.000000	1023.000000	2046.000000
8.700000	0.034517	20.399670	2.467992	6.200018	2.076414	9.655246	0.000000	-10.000000	0.016667	3.416667	660.666687	1023.000000	1023.000000	2046.000000
8.720000	0.034290	20.265478	2.337744	6.363629	1.977537	9.586569	0.000000	-10.000000	0.025000	3.566667	661.833313	1023.000000	1023.000000	2046.000000
8.740000	0.034219	20.223463	2.178123	6.606926	1.910458	9.527956	0.000000	-10.000000	0.041667	3.683333	663.166687	1023.000000	1023.000000	2046.000000
8.760000	0.034213	20.220079	2.034533	6.848094	1.828300	9.509153	0.000000	-10.000000	0.050000	3.500000	664.333313	1023.000000	1023.000000	2046.000000
8.780000	0.034443	20.355627	1.939108	7.075892	1.759542	9.581085	0.000000	-10.000000	0.050000	3.216667	665.500000	1023.000000	1023.000000	2046.000000
8.800000	0.034798	20.565662	1.833816	7.327754	1.757956	9.646135	0.000000	-10.000000	0.050000	2.800000	666.500000	1023.000000	1023.000000	2046.000000
8.820000	0.035231	20.821608	1.775525	7.548786	1.730214	9.767082	0.000000	-10.000000	0.050000	2.250000	667.500000	1023.000000	1023.000000	2046.000000
8.840000	0.035741	21.123037	1.789549	7.702749	1.740981	9.889757	0.000000	-10.000000	0.050000	1.550000	668.333313	1023.000000	1023.000000	2046.000000
8.860000	0.036169	21.375908	1.814760	7.707708	1.818028	10.035413	0.000000	-10.000000	0.050000	0.766667	668.833313	1023.000000	1023.000000	2046.000000
8.880000	0.036848	21.777254	2.009304	7.540683	1.921135	10.306132	0.000000	-10.000000	0.050000	0.216667	669.000000	1023.000000	1023.000000	2046.000000
8.900000	0.037431	22.121706	2.175511	7.305823	2.103669	10.536702	0.000000	-10.000000	0.050000	-0.333333	669.000000	1023.000000	1023.000000	2046.000000
8.920000	0.037852	22.370726	2.475416	7.024283	2.214520	10.656506	0.000000	-10.000000	0.050000	-1.216667	669.000000	1023.000000	1023.000000	2046.000000
8.940000	0.038081	22.505896	2.772188	6.690981	2.384346	10.658381	0.000000	-10.000000	0.050000	-2.516667	669.000000	1023.000000	1023.000000	2046.000000
8.960000	0.037673	22.264650	3.060957	6.191421	2.409364	10.602908	0.000000	-10.000000	0.050000	-4.016667	669.000000	1023.000000	1023.000000	2046.000000
8.980000	0.036909	21.813084	3.157113	5.624904	2.518085	10.512982	0.000000	-10.000000	0.050000	-5.033333	669.000000	1023.000000	1023.000000	2046.000000
9.000000	0.035968	21.257196	3.229930	5.041042	2.552619	10.433605	0.000000	-10.000000	0.050000	-5.666667	669.000000	1023.000000	1023.000000	2046.000000
9.020000	0.034992	20.680294	3.264223	4.603388	2.589809	10.222872	0.000000	-10.000000	0.050000	-5.666667	669.000000	1023.000000	1023.000000	2046.000000
9.040000	0.034258	20.246744	3.299344	4.236987	2.573676	10.136737	0.000000	-10.000000	0.050000	-5.566667	669.000000	1023.000000	1023.000000	2046.000000
9.060000	0.033743	19.942314	3.343261	4.152485	2.510745	9.935823	0.000000	-10.000000	0.050000	-5.383333	669.000000	1023.000000	1023.000000	2046.000000
9.080000	0.033682	19.905890	3.364502	4.136368	2.505602	9.899418	0.000000	-10.000000	0.050000	-5.283333	669.000000	1023.000000	1023.000000	2046.000000
9.100000	0.033989	20.087225	3.478939	4.128520	2.544627	9.935139	0.000000	-10.000000	0.050000	-5.266667	669.000000	1023.000000	1023.000000	2046.000000
9.120000	0.034344	20.297245	3.602369	4.105543	2.600304	9.989029	0.000000	-10.000000	0.050000	-5.283333	669.000000	1023.000000	1023.000000	2046.000000
9.140000	0.034857	20.600399	3.781330	4.084953	2.676547	10.057570	0.000000	-10.000000	0.050000	-5.166667	669.000000	1023.000000	1023.000000	2046.000000
9.160000	0.035676	21.084242	3.990863	4.171909	2.815655	10.105815	0.000000	-10.000000	0.050000	-4.983334	662.000000	1023.000000	1023.000000	2046.000000
9.180000	0.037030	21.884708	4.221330	4.258547	2.995348	10.409484	0.000000	-10.000000	0.050000	-4.750000	654.500000	1023.000000	1023.000000	2046.000000
9.200000	0.038025	22.472601	4.417925	4.416279	3.071411	10.566986	0.000000	-10.000000	0.050000	-4.533333	646.500000	1023.000000	1023.000000	2046.000000
9.220000	0.038828	22.947407	4.490615	4.580645	3.203485	10.672661	0.000000	-10.000000	0.050000	-4.333333	645.000000	1023.000000	1023.000000	2046.000000
9.240000	0.039660	23.439096	4.575859	4.579029	3.330765	10.953444	0.000000	-10.000000	0.050000	-4.400000	643.500000	1023.000000	1023.000000	2046.000000
9.260000	0.040425	23.890919	4.558462	4.728429	3.501273	11.102754	0.000000	-10.000000	0.050000	-4.866667	642.000000	1023.000000	1023.000000	2046.000000
9.280000	0.040727	24.069763	4.757452	4.900375	3.375706	11.036230	0.000000	-10.000000	0.058333	-5.616667	640.333313	1023.000000	1023.000000	2046.000000
9.300000	0.041826	24.719055	4.834169	5.331215	3.599505	10.954166	0.000000	-10.000000	0.075000	-6.450000	638.500000	1023.000000	1023.000000	2046.000000
9.320000	0.041500	24.526230	4.819456	5.326365	3.641022	10.739388	0.000000	-10.000000	0.091667	-7.233334	636.333313	1023.000000	1023.000000	2046.000000
9.340000	0.039794	23.518042	4.590606	5.033588	3.546435	10.347413	0.000000	-10.000000	0.100000	-7.950000	634.000000	1023.000000	1023.000000	2046.000000
9.360000	0.037183	21.975241	4.195012	4.692513	3.227768	9.859947	0.000000	-10.000000	0.091667	-8.350000	631.333313	1023.000000	1023.000000	2046.000000
9.380000	0.033859	20.010883	3.646937	4.310273	2.861600	9.192074	0.000000	-10.000000	0.091667	-8.616667	628.500000	1023.000000	1023.000000	2046.000000
9.400000	0.030478	18.012560	3.165674	3.961495	2.333223	8.552168	0.000000	-10.000000	0.091667	-8.683333	625.500000	1023.000000	1023.000000	2046.000000
9.420000	0.027999	16.547415	2.699136	3.756682	2.030685	8.060912	0.000000	-10.000000	0.100000	-8.850000	622.500000	1023.000000	1023.000000	2046.000000
9.440000	0.026577	15.706843	2.353700	3.688363	1.840378	7.824402	0.000000	-10.000000	0.100000	-8.850000	619.500000	1023.000000	1023.000000	2046.000000
9.460000	0.025583	15.119624	2.108344	3.738645	1.660853	7.611782	0.000000	-10.000000	0.100000	-8.850000	616.666687	1023.000000	1023.000000	2046.000000
9.480000	0.024668	14.578542	1.871655	3.840791	1.534657	7.331439	0.000000	-10.000000	0.108333	-9.000000	613.833313	1023.000000	1023.000000	2046.000000
9.500000	0.023706	14.010230	1.649422	3.968739	1.343591	7.048478	0.000000	-10.000000	0.116667	-9.450000	610.833313	1023.000000	1023.000000	2046.000000
9.520000	0.022850	13.504313	1.479375	3.984551	1.146886	6.893502	0.000000	-10.000000	0.125000	-10.233334	607.500000	1023.000000	1023.000000	2046.000000
9.540000	0.022060	13.037504	1.294861	4.046652	0.984016	6.711975	0.000000	-10.000000	0.125000	-11.100000	604.166687	1023.000000	1023.000000	2046.000000
9.560000	0.021588	12.758555	1.120745	4.138106	0.931213	6.568491	0.000000	-10.000000	0.133333	-12.016667	600.500000	1023.000000	1023.000000	2046.000000
9.580000	0.021240	12.552935	1.030649	4.162169	0.853318	6.506798	0.000000	-10.000000	0.141667	-12.883333	596.500000	1023.000000	1023.000000	2046.000000
9.600000	0.020763	12.271076	0.997380	4.125429	0.773552	6.374715	0.000000	-10.000000	0.175000	-13.766666	592.000000	1023.000000	1023.000000	2046.000000
9.620000	0.020409	12.061698	1.032554	3.883473	0.741484	6.404187	0.000000	-10.000000	0.200000	-14.566667	587.500000	1023.000000	1023.000000	2046.000000
9.640000	0.020303	11.999160	1.114714	3.584150	0.863961	6.436335	0.000000	-10.000000	0.233333	-15.483334	582.666687	1023.000000	1023.000000	2046.000000
9.660000	0.019968	11.801214	1.315597	3.150302	0.882026	6.453289	0.000000	-10.000000	0.250000	-16.266666	577.666687	1023.000000	1023.000000	2046.000000
9.680000	0.019581	11.572221	1.559320	2.759475	0.933564	6.319861	0.000000	-10.000000	0.258333	-17.083334	572.166687	1023.000000	1023.000000	2046.000000
9.700000	0.018895	11.167139	1.807428	2.183146	0.984723	6.191842	0.000000	-10.000000	0.275000	-17.750000	566.500000	1023.000000	1023.000000	2046.000000
9.720000	0.017400	10.283321	1.957092	1.484021	0.954605	5.887604	0.000000	-10.000000	0.300000	-18.450001	560.500000	1023.000000	1023.000000	2046.000000
9.740000	0.015600	9.219327	2.024176	0.715713	0.841959	5.637478	0.000000	-10.000000	0.341667	-19.166666	554.333313	1023.000000	1023.000000	2046.000000
9.760000	0.013834	8.175603	2.070300	0.087689	0.723399	5.294215	0.000000	-10.000000	0.366667	-19.733334	548.000000	1023.000000	1023.000000	2046.000000
9.780000	0.012098	7.150197	2.118323	-0.426639	0.553708	4.904805	0.000000	-10.000000	0.375000	-20.133333	541.333313	1023.000000	1023.000000	2046.000000
9.800000	0.010529	6.222592	2.044011	-0.839184	0.439541	4.578225	0.000000	-10.000000	0.375000	-20.483334	534.500000	1023.000000	1023.000000	2046.000000
9.820000	0.009379	5.543280	2.008586	-1.023774	0.299910	4.258557	0.000000	-10.000000	0.383333	-20.616667	527.666687	1023.000000	1023.000000	2046.000000
9.840000	0.008540	5.047375	1.938156	-1.095764	0.228960	3.976022	0.000000	-10.000000	0.391667	-21.016666	520.833313	1023.000000	1023.000000	2046.000000
9.860000	0.007928	4.685561	1.993475	-1.297718	0.114381	3.875423	0.000000	-10.000000	0.400000	-21.350000	514.000000	1023.000000	1023.000000	2046.000000
9.880000	0.007654	4.523338	2.062020	-1.336540	0.120682	3.677176	0.000000	-10.000000	0.400000	-21.850000	506.833344	1023.000000	1023.000000	2046.000000
9.900000	0.007348	4.342911	2.160841	-1.480020	0.107447	3.554642	0.000000	-10.000000	0.400000	-22.000000	499.500000	1023.000000	1023.000000	2046.000000
9.920000	0.007471	4.415483	2.348080	-1.533807	0.100803	3.500408	0.000000	-10.000000	0.400000	-21.950001	492.000000	1023.000000	1023.000000	2046.000000
9.940000	0.007819	4.621176	2.497599	-1.563211	0.121658	3.565130	0.000000	-10.000000	0.400000	-21.799999	484.666656	1023.000000	1023.000000	2046.000000
9.960000	0.007936	4.690010	2.543036	-1.521967	0.138047	3.530895	0.000000	-10.000000	0.400000	-21.716667	477.333344	1023.000000	1023.000000	2046.000000
9.980000	0.007811	4.616416	2.559312	-1.532821	0.094946	3.494981	0.000000	-10.000000	0.408333	-21.733334	470.166656	1023.000000	1023.000000	2046.000000
10.000000	0.008312	4.912199	2.494990	-1.496572	0.276074	3.637707	0.000000	-10.000000	0.416667	-21.883333	462.833344	1023.000000	1023.000000	2046.000000
10.020000	0.007389	4.366777	2.372988	-1.670323	0.082989	3.581123	0.000000	-10.000000	0.416667	-22.066668	455.500000	1023.000000	1023.000000	2046.000000
10.040000	0.007348	4.342518	2.493089	-1.343903	0.053206	3.140127	0.000000	-10.000000	0.416667	-22.366667	448.166656	1023.000000	1023.000000	2046.000000
10.060000	0.006648	3.928967	2.401796	-1.299202	-0.029912	2.856284	0.000000	-10.000000	0.425000	-22.700001	440.666656	1023.000000	1023.000000	2046.000000
10.080000	0.004743	2.803118	2.169802	-1.539170	-0.251719	2.424205	0.000000	-10.000000	0.425000	-22.883333	433.166656	1023.000000	1023.000000	2046.000000
10.100000	0.002066	1.220952	1.744246	-1.954574	-0.611885	2.043165	0.000000	-10.000000	0.416667	-22.966667	425.500000	1023.000000	1023.000000	2046.000000
10.120000	-0.000962	-0.568744	1.219872	-2.272640	-0.961227	1.445251	0.000000	-10.000000	0.416667	-22.733334	417.833344	1023.000000	1023.000000	2046.000000
10.140000	-0.004041	-2.388438	0.712392	-2.517399	-1.418278	0.834846	0.000000	-10.000000	0.425000	-22.733334	410.333344	1023.000000	1023.000000	2046.000000
10.160000	-0.006879	-4.065602	0.173469	-2.704882	-1.796382	0.262193	0.000000	-10.000000	0.425000	-22.366667	402.666656	1023.000000	1023.000000	2046.000000
10.180000	-0.009168	-5.418022	-0.351211	-2.789556	-2.074595	-0.202660	0.000000	-10.000000	0.408333	-22.216667	395.333344	1023.000000	1023.000000	2046.000000
10.200000	-0.010796	-6.380505	-0.799477	-2.783539	-2.265710	-0.531780	0.000000	-10.000000	0.391667	-21.966667	387.833344	1023.000000	1023.000000	2046.000000
10.220000	-0.012224	-7.224334	-1.224779	-2.753594	-2.389876	-0.856084	0.000000	-10.000000	0.391667	-21.816668	380.500000	1023.000000	1023.000000	2046.000000
10.240000	-0.013609	-8.042691	-1.496200	-2.730443	-2.674596	-1.141452	0.000000	-10.000000	0.383333	-21.683334	373.166656	1023.000000	1023.000000	2046.000000
10.260000	-0.014852	-8.777467	-1.873331	-2.742882	-2.824602	-1.336652	0.000000	-10.000000	0.391667	-21.366667	366.000000	1023.000000	1023.000000	2046.000000
10.280000	-0.015982	-9.445518	-2.154800	-2.741461	-3.032635	-1.516622	0.000000	-10.000000	0.383333	-21.433334	358.833344	1023.000000	1023.000000	2046.000000
10.300000	-0.016865	-9.967225	-2.395210	-2.728041	-3.208658	-1.635315	0.000000	-10.000000	0.375000	-21.266666	351.666656	1023.000000	1023.000000	2046.000000
10.320000	-0.017644	-10.427511	-2.608329	-2.743078	-3.390487	-1.685617	0.000000	-10.000000	0.358333	-21.033335	344.500000	1023.000000	1023.000000	2046.000000
10.340000	-0.018152	-10.727823	-2.828419	-2.668499	-3.444781	-1.786124	0.000000	-10.000000	0.350000	-20.550001	337.500000	1023.000000	1023.000000	2046.000000
10.360000	-0.018716	-11.060969	-2.904350	-2.779019	-3.608453	-1.769147	0.000000	-10.000000	0.358333	-20.316668	330.666656	1023.000000	1023.000000	2046.000000
10.380000	-0.018996	-11.226788	-2.908356	-2.971851	-3.650195	-1.696386	0.000000	-10.000000	0.358333	-20.166666	323.833344	1023.000000	1023.000000	2046.000000
10.400000	-0.019292	-11.401434	-2.835381	-3.404546	-3.694750	-1.466758	0.000000	-10.000000	0.366667	-19.983334	317.166656	1023.000000	1023.000000	2046.000000
10.420000	-0.019703	-11.644312	-2.800515	-3.757199	-3.666684	-1.419913	0.000000	-10.000000	0.358333	-19.750000	310.333344	1023.000000	1023.000000	2046.000000
10.440000	-0.020340	-12.020844	-2.712431	-4.229311	-3.695600	-1.383502	0.000000	-10.000000	0.358333	-19.683334	303.833344	1023.000000	1023.000000	2046.000000
10.460000	-0.021323	-12.602091	-2.650610	-4.779582	-3.769933	-1.401967	0.000000	-10.000000	0.358333	-19.700001	297.166656	1023.000000	1023.000000	2046.000000
10.480000	-0.022795	-13.471956	-2.660395	-5.356199	-3.876222	-1.579140	0.000000	-10.000000	0.358333	-19.700001	290.666656	1023.000000	1023.000000	2046.000000
10.500000	-0.024523	-14.493136	-2.785711	-5.958658	-4.047773	-1.700994	0.000000	-10.000000	0.358333	-19.616667	281.833344	1023.000000	1023.000000	2046.000000
10.520000	-0.026080	-15.413255	-2.906020	-6.315911	-4.208342	-1.982982	0.000000	-10.000000	0.350000	-19.383333	273.166656	1023.000000	1023.000000	2046.000000
10.540000	-0.027596	-16.309471	-3.017322	-6.670899	-4.419450	-2.201800	0.000000	-10.000000	0.350000	-19.150002	266.666656	1023.000000	1023.000000	2046.000000
10.560000	-0.028889	-17.073595	-3.191140	-6.922329	-4.624471	-2.335654	0.000000	-10.000000	0.350000	-18.983334	262.500000	1023.000000	1023.000000	2046.000000
10.580000	-0.029908	-17.675369	-3.419887	-7.012182	-4.793462	-2.449838	0.000000	-10.000000	0.350000	-18.833334	258.166656	1023.000000	1023.000000	2046.000000
10.600000	-0.030677	-18.130217	-3.669113	-7.052381	-4.951591	-2.457133	0.000000	-10.000000	0.350000	-18.750000	251.833328	1023.000000	1023.000000	2046.000000
10.620000	-0.031100	-18.379808	-3.791861	-7.053812	-5.078239	-2.455897	0.000000	-10.000000	0.350000	-18.716667	245.500000	1023.000000	1023.000000	2046.000000
10.640000	-0.031330	-18.515747	-3.889082	-7.048936	-5.176778	-2.400951	0.000000	-10.000000	0.350000	-18.700001	239.500000	1023.000000	1023.000000	2046.000000
10.660000	-0.031248	-18.467369	-3.930207	-6.991197	-5.238986	-2.306981	0.000000	-10.000000	0.350000	-18.500000	233.166672	1023.000000	1023.000000	2046.000000
10.680000	-0.030818	-18.213604	-3.947013	-6.934938	-5.206404	-2.125249	0.000000	-10.000000	0.316667	-17.950001	226.833328	1023.000000	1023.000000	2046.000000
10.700000	-0.030366	-17.946127	-4.022307	-6.840263	-5.169170	-1.914387	0.000000	-10.000000	0.283333	-17.533335	220.833328	1023.000000	1023.000000	2046.000000
10.720000	-0.030193	-17.844126	-4.167686	-6.777628	-5.203195	-1.695615	0.000000	-10.000000	0.258333	-17.016668	215.166672	1023.000000	1023.000000	2046.000000
10.740000	-0.030054	-17.761786	-4.293685	-6.645530	-5.268845	-1.553724	0.000000	-10.000000	0.258333	-16.733334	209.500000	1023.000000	1023.000000	2046.000000
10.760000	-0.030074	-17.773663	-4.492392	-6.738965	-5.340429	-1.201878	0.000000	-10.000000	0.241667	-16.383333	203.833328	1023.000000	1023.000000	2046.000000
10.780000	-0.030965	-18.300486	-4.579306	-6.626551	-5.689052	-1.405577	0.000000	-10.000000	0.233333	-16.333334	198.333328	1023.000000	1023.000000	2046.000000
10.800000	-0.030379	-17.954165	-4.729865	-6.193185	-5.515840	-1.515274	0.000000	-10.000000	0.233333	-16.316666	193.000000	1023.000000	1023.000000	2046.000000
10.820000	-0.031449	-18.586273	-4.997327	-6.209728	-5.602435	-1.776784	0.000000	-10.000000	0.241667	-16.466667	187.500000	1023.000000	1023.000000	2046.000000
10.840000	-0.033416	-19.749008	-5.436124	-6.413467	-5.822722	-2.076694	0.000000	-10.000000	0.233333	-16.483334	182.000000	1023.000000	1023.000000	2046.000000
10.860000	-0.035862	-21.194395	-5.940257	-6.621335	-6.187223	-2.445580	0.000000	-10.000000	0.233333	-16.416668	176.500000	1023.000000	1023.000000	2046.000000
10.880000	-0.038376	-22.679956	-6.491352	-6.840910	-6.553841	-2.793854	0.000000	-10.000000	0.241667	-16.316668	171.000000	1023.000000	1023.000000	2046.000000
10.900000	-0.040947	-24.199745	-7.083681	-6.908334	-6.928562	-3.279169	0.000000	-10.000000	0.233333	-16.000000	165.500000	1023.000000	1023.000000	2046.000000
10.920000	-0.042937	-25.375910	-7.675251	-6.878306	-7.179135	-3.643217	0.000000	-10.000000	0.216667	-15.666667	160.166672	1023.000000	1023.000000	2046.000000
10.940000	-0.044390	-26.234661	-8.161385	-6.831521	-7.400822	-3.840932	0.000000	-10.000000	0.208333	-15.300000	155.000000	1023.000000	1023.000000	2046.000000
10.960000	-0.045788	-27.060505	-8.619606	-6.770503	-7.621377	-4.049019	0.000000	-10.000000	0.216667	-15.200000	150.000000	1023.000000	1023.000000	2046.000000
10.980000	-0.046885	-27.709152	-9.007277	-6.646481	-7.799075	-4.256320	0.000000	-10.000000	0.225000	-15.150000	144.833328	1023.000000	1023.000000	2046.000000
11.000000	-0.047855	-28.282185	-9.359605	-6.577874	-7.959584	-4.385122	0.000000	-10.000000	0.216667	-15.033334	139.666672	1023.000000	1023.000000	2046.000000
11.020000	-0.048916	-28.909580	-9.663762	-6.569579	-8.259559	-4.416682	0.000000	-10.000000	0.225000	-14.916667	134.500000	1023.000000	1023.000000	2046.000000
11.040000	-0.049580	-29.301950	-9.984260	-6.463531	-8.392980	-4.461181	0.000000	-10.000000	0.216667	-14.800000	129.666672	1023.000000	1023.000000	2046.000000
11.060000	-0.049984	-29.540691	-10.286295	-6.345977	-8.459806	-4.448614	0.000000	-10.000000	0.225000	-14.750000	124.833336	1023.000000	1023.000000	2046.000000
11.080000	-0.050283	-29.717167	-10.535346	-6.217766	-8.560237	-4.403819	0.000000	-10.000000	0.208333	-14.616667	120.000000	1023.000000	1023.000000	2046.000000
11.100000	-0.050556	-29.878321	-10.752192	-6.131052	-8.609140	-4.385936	0.000000	-10.000000	0.208333	-14.466666	115.000000	1023.000000	1023.000000	2046.000000
11.120000	-0.050713	-29.971478	-10.813416	-6.190527	-8.682849	-4.284685	0.000000	-10.000000	0.208333	-14.250000	110.000000	1023.000000	1023.000000	2046.000000
11.140000	-0.050560	-29.880732	-10.769620	-6.410286	-8.685732	-4.015093	0.000000	-10.000000	0.208333	-14.083333	105.166664	1023.000000	1023.000000	2046.000000
11.160000	-0.050599	-29.903753	-10.647532	-6.684960	-8.712069	-3.859192	0.000000	-10.000000	0.208333	-13.933333	100.500000	1023.000000	1023.000000	2046.000000
11.180000	-0.050743	-29.989325	-10.558914	-7.033521	-8.695853	-3.701037	0.000000	-10.000000	0.200000	-13.733334	95.833336	1023.000000	1023.000000	2046.000000
11.200000	-0.051160	-30.235336	-10.442405	-7.492856	-8.721254	-3.578821	0.000000	-10.000000	0.208333	-13.633333	91.333336	1023.000000	1023.000000	2046.000000
11.220000	-0.052099	-30.790588	-10.400069	-7.917977	-8.769560	-3.702983	0.000000	-10.000000	0.208333	-13.550000	86.666664	1023.000000	1023.000000	2046.000000
11.240000	-0.053378	-31.546618	-10.461846	-8.336061	-8.903573	-3.845137	0.000000	-10.000000	0.200000	-13.500000	82.333336	1023.000000	1023.000000	2046.000000
11.260000	-0.054714	-32.335735	-10.575931	-8.708281	-9.051593	-3.999933	0.000000	-10.000000	0.183333	-13.283334	77.666664	1023.000000	1023.000000	2046.000000
11.280000	-0.056034	-33.116123	-10.719889	-8.967163	-9.231785	-4.197287	0.000000	-10.000000	0.158333	-12.850000	73.333336	1023.000000	1023.000000	2046.000000
11.300000	-0.057135	-33.766865	-10.890924	-9.125619	-9.361042	-4.389282	0.000000	-10.000000	0.133333	-12.316667	69.000000	1023.000000	1023.000000	2046.000000
11.320000	-0.058084	-34.327679	-11.066682	-9.283780	-9.582410	-4.394809	0.000000	-10.000000	0.125000	-11.733334	65.000000	1023.000000	1023.000000	2046.000000
11.340000	-0.058637	-34.654171	-11.266863	-9.251707	-9.702070	-4.433532	0.000000	-10.000000	0.125000	-11.450000	61.000000	1023.000000	1023.000000	2046.000000
11.360000	-0.058916	-34.819592	-11.413365	-9.205830	-9.783434	-4.416965	0.000000	-10.000000	0.133333	-11.216667	57.000000	1023.000000	1023.000000	2046.000000
11.380000	-0.058736	-34.713009	-11.529210	-9.085382	-9.762210	-4.336206	0.000000	-10.000000	0.116667	-11.116667	53.333332	1023.000000	1023.000000	2046.000000
11.400000	-0.058557	-34.607380	-11.497252	-9.017049	-9.847935	-4.245147	0.000000	-10.000000	0.108333	-10.766666	49.666668	1023.000000	1023.000000	2046.000000
11.420000	-0.058084	-34.327621	-11.508235	-8.980423	-9.811929	-4.027034	0.000000	-10.000000	0.100000	-10.483334	46.166668	1023.000000	1023.000000	2046.000000
11.440000	-0.057300	-33.864098	-11.547649	-8.848734	-9.705218	-3.762496	0.000000	-10.000000	0.100000	-10.050000	42.500000	1023.000000	1023.000000	2046.000000
11.460000	-0.056818	-33.579239	-11.570862	-8.740191	-9.743350	-3.524835	0.000000	-10.000000	0.091667	-9.750000	39.166668	1023.000000	1023.000000	2046.000000
11.480000	-0.056412	-33.339756	-11.632496	-8.593549	-9.737038	-3.376674	0.000000	-10.000000	0.091667	-9.350000	36.000000	1023.000000	1023.000000	2046.000000
11.500000	-0.055335	-32.702862	-11.736837	-8.379198	-9.510338	-3.076489	0.000000	-10.000000	0.091667	-8.983334	32.833332	1023.000000	1023.000000	2046.000000
11.520000	-0.055697	-32.916775	-11.835818	-8.489950	-9.717067	-2.873940	0.000000	-10.000000	0.100000	-8.700000	29.833334	1023.000000	1023.000000	2046.000000
11.540000	-0.055439	-32.764404	-11.743427	-8.066628	-9.799992	-3.154357	0.000000	-10.000000	0.100000	-8.583334	26.833334	1023.000000	1023.000000	2046.000000
11.560000	-0.055436	-32.762901	-11.976948	-7.703168	-9.611026	-3.471761	0.000000	-10.000000	0.100000	-8.666667	24.000000	1023.000000	1023.000000	2046.000000
11.580000	-0.056812	-33.575783	-12.195258	-7.871464	-9.862224	-3.646838	0.000000	-10.000000	0.100000	-8.650001	21.000000	1023.000000	1023.000000	2046.000000
11.600000	-0.058508	-34.578243	-12.556510	-8.069427	-10.129813	-3.822491	0.000000	-10.000000	0.083333	-8.450000	18.166666	1023.000000	1023.000000	2046.000000
11.620000	-0.060481	-35.744350	-12.936766	-8.238360	-10.461723	-4.107499	0.000000	-10.000000	0.075000	-8.016666	15.333333	1023.000000	1023.000000	2046.000000
11.640000	-0.062433	-36.897831	-13.341937	-8.278242	-10.697197	-4.580457	0.000000	-10.000000	0.075000	-7.666667	12.666667	1023.000000	1023.000000	2046.000000
11.660000	-0.064326	-38.016781	-13.757415	-8.314020	-10.984076	-4.961269	0.000000	-10.000000	0.083333	-7.233334	10.000000	1023.000000	1023.000000	2046.000000
11.680000	-0.065855	-38.920284	-14.146442	-8.348377	-11.259327	-5.166138	0.000000	-10.000000	0.075000	-6.883334	7.666667	1023.000000	1023.000000	2046.000000
11.700000	-0.066678	-39.406673	-14.427873	-8.228650	-11.398851	-5.351299	0.000000	-10.000000	0.075000	-6.450000	5.500000	1023.000000	1023.000000	2046.000000
11.720000	-0.067262	-39.751823	-14.719110	-8.134451	-11.434846	-5.463417	0.000000	-10.000000	0.066667	-6.233334	3.500000	1023.000000	1023.000000	2046.000000
11.740000	-0.067914	-40.136906	-14.980025	-8.067555	-11.584174	-5.505151	0.000000	-10.000000	0.066667	-6.000000	1.666667	1023.000000	1023.000000	2046.000000
11.760000	-0.068344	-40.391029	-15.213633	-7.891908	-11.679678	-5.605812	0.000000	-10.000000	0.050000	-5.800000	0.000000	1023.000000	1023.000000	2046.000000
11.780000	-0.068708	-40.606190	-15.379040	-7.803409	-11.830468	-5.593274	0.000000	-10.000000	0.050000	-5.566667	-1.666667	1023.000000	1023.000000	2046.000000
11.800000	-0.068877	-40.706257	-15.540118	-7.673050	-11.926654	-5.566435	0.000000	-10.000000	0.058333	-5.316667	-3.500000	1023.000000	1023.000000	2046.000000
11.820000	-0.068798	-40.659901	-15.636986	-7.508785	-11.992224	-5.521905	0.000000	-10.000000	0.058333	-5.050000	-5.500000	1023.000000	1023.000000	2046.000000
11.840000	-0.068655	-40.575153	-15.765122	-7.376211	-11.955324	-5.478496	0.000000	-10.000000	0.058333	-4.816667	-7.166667	1023.000000	1023.000000	2046.000000
11.860000	-0.068411	-40.431187	-15.731957	-7.388569	-11.970618	-5.340040	0.000000	-10.000000	0.050000	-4.516667	-8.833333	1023.000000	1023.000000	2046.000000
11.880000	-0.068035	-40.208885	-15.617426	-7.486185	-11.953004	-5.152271	0.000000	-10.000000	0.050000	-4.200000	-10.166667	1023.000000	1023.000000	2046.000000
11.900000	-0.067478	-39.879307	-15.462226	-7.657990	-11.847544	-4.911547	0.000000	-10.000000	0.050000	-3.966667	-11.666667	1023.000000	1023.000000	2046.000000
11.920000	-0.066976	-39.582607	-15.219457	-7.887206	-11.732004	-4.743943	0.000000	-10.000000	0.050000	-4.016667	-13.000000	1023.000000	1023.000000	2046.000000
11.940000	-0.066913	-39.545826	-14.953229	-8.298562	-11.694717	-4.599319	0.000000	-10.000000	0.050000	-4.166667	-14.333333	1023.000000	1023.000000	2046.000000
11.960000	-0.067192	-39.710247	-14.689517	-8.689789	-11.720857	-4.610085	0.000000	-10.000000	0.050000	-4.383333	-15.833333	1023.000000	1023.000000	2046.000000
11.980000	-0.067652	-39.982391	-14.586352	-9.065001	-11.676522	-4.654514	0.000000	-10.000000	0.050000	-4.533333	-17.166666	1023.000000	1023.000000	2046.000000
12.000000	-0.068580	-40.530899	-14.550228	-9.442337	-11.779896	-4.758438	0.000000	-10.000000	0.058333	-4.700000	-18.833334	1023.000000	1023.000000	2046.000000
12.020000	-0.069476	-41.060314	-14.510508	-9.713594	-11.912177	-4.924035	0.000000	-10.000000	0.058333	-4.516667	-20.333334	1023.000000	1023.000000	2046.000000
12.040000	-0.070228	-41.504642	-14.551522	-9.867655	-11.971111	-5.114356	0.000000	-10.000000	0.058333	-4.116667	-22.000000	1023.000000	1023.000000	2046.000000
12.060000	-0.070872	-41.885101	-14.512325	-10.003535	-12.195363	-5.173876	0.000000	-10.000000	0.050000	-3.533333	-23.333334	1023.000000	1023.000000	2046.000000
12.080000	-0.071109	-42.025703	-14.600957	-9.993269	-12.240922	-5.190558	0.000000	-10.000000	0.050000	-3.150000	-24.500000	1023.000000	1023.000000	2046.000000
12.100000	-0.071051	-41.991112	-14.654383	-9.874341	-12.256270	-5.206117	0.000000	-10.000000	0.050000	-2.966667	-25.500000	1023.000000	1023.000000	2046.000000
12.120000	-0.070655	-41.757133	-14.598066	-9.809118	-12.284864	-5.065084	0.000000	-10.000000	0.050000	-2.900000	-26.500000	1023.000000	1023.000000	2046.000000
12.140000	-0.070083	-41.418873	-14.541513	-9.715881	-12.209106	-4.952371	0.000000	-10.000000	0.050000	-2.750000	-27.500000	1023.000000	1023.000000	2046.000000
12.160000	-0.069286	-40.948162	-14.369667	-9.634462	-12.156850	-4.787183	0.000000	-10.000000	0.050000	-2.266667	-28.333334	1023.000000	1023.000000	2046.000000
12.180000	-0.068173	-40.290089	-14.182088	-9.553126	-12.058053	-4.496824	0.000000	-10.000000	0.050000	-1.316667	-28.833334	1023.000000	1023.000000	2046.000000
12.200000	-0.067043	-39.622707	-14.007857	-9.418836	-11.985574	-4.210441	0.000000	-10.000000	0.050000	-0.216667	-29.000000	1023.000000	1023.000000	2046.000000
12.220000	-0.066018	-39.016693	-13.916430	-9.213259	-11.876694	-4.010311	0.000000	-10.000000	0.050000	0.966667	-29.000000	1023.000000	1023.000000	2046.000000
12.240000	-0.064707	-38.241863	-13.688526	-9.049567	-11.755432	-3.748337	0.000000	-10.000000	0.041667	2.000000	-29.000000	1023.000000	1023.000000	2046.000000
12.260000	-0.063706	-37.650272	-13.559472	-9.004844	-11.603728	-3.482228	0.000000	-10.000000	0.033333	3.133333	-29.000000	1023.000000	1023.000000	2046.000000
12.280000	-0.063762	-37.683277	-13.268845	-8.916527	-11.842018	-3.655886	0.000000	-10.000000	0.016667	4.166667	-29.000000	1023.000000	1023.000000	2046.000000
12.300000	-0.062724	-37.070000	-13.104127	-8.533734	-11.650528	-3.781611	0.000000	-10.000000	0.008333	5.216667	-29.000000	1023.000000	1023.000000	2046.000000
12.320000	-0.063051	-37.263325	-13.008115	-8.476259	-11.780264	-3.998686	0.000000	-10.000000	0.000000	6.266667	-29.000000	1023.000000	1023.000000	2046.000000
12.340000	-0.063776	-37.691559	-13.061905	-8.604387	-11.909873	-4.115394	0.000000	-10.000000	0.000000	7.466667	-29.000000	1023.000000	1023.000000	2046.000000
12.360000	-0.064533	-38.138992	-13.083101	-8.733968	-12.039806	-4.282115	0.000000	-10.000000	-0.008333	8.733334	-29.000000	1023.000000	1023.000000	2046.000000
12.380000	-0.065762	-38.865479	-13.187305	-8.875170	-12.245049	-4.557953	0.000000	-10.000000	-0.016667	9.916667	-29.000000	1023.000000	1023.000000	2046.000000
12.400000	-0.066871	-39.521019	-13.338837	-8.859188	-12.389762	-4.933232	0.000000	-10.000000	-0.041667	11.133333	-29.000000	1023.000000	1023.000000	2046.000000
12.420000	-0.067559	-39.927513	-13.414568	-8.828436	-12.516496	-5.168014	0.000000	-10.000000	-0.066667	12.100000	-12.000000	1023.000000	1023.000000	2046.000000
12.440000	-0.067718	-40.021400	-13.561811	-8.673058	-12.478994	-5.307536	0.000000	-10.000000	-0.100000	13.266666	7.500000	1023.000000	1023.000000	2046.000000
12.460000	-0.067483	-39.882481	-13.567339	-8.575949	-12.412044	-5.327147	0.000000	-10.000000	-0.116667	13.950000	27.000000	1023.000000	1023.000000	2046.000000
12.480000	-0.067157	-39.689720	-13.608822	-8.402684	-12.322978	-5.355235	0.000000	-10.000000	-0.116667	14.483334	31.166666	1023.000000	1023.000000	2046.000000
12.500000	-0.066786	-39.470448	-13.553366	-8.243242	-12.309137	-5.364704	0.000000	-10.000000	-0.116667	14.516666	34.333332	1023.000000	1023.000000	2046.000000
12.520000	-0.066149	-39.094185	-13.577755	-7.978297	-12.218634	-5.319499	0.000000	-10.000000	-0.125000	14.833334	39.166668	1023.000000	1023.000000	2046.000000
12.540000	-0.065390	-38.645699	-13.503144	-7.856120	-12.152676	-5.133760	0.000000	-10.000000	-0.125000	15.250000	44.000000	1023.000000	1023.000000	2046.000000
12.560000	-0.064326	-38.016445	-13.364974	-7.626143	-12.034873	-4.990457	0.000000	-10.000000	-0.116667	15.733334	49.166668	1023.000000	1023.000000	2046.000000
12.580000	-0.063288	-37.403229	-13.253186	-7.407343	-11.897385	-4.845315	0.000000	-10.000000	-0.116667	16.016666	54.333332	1023.000000	1023.000000	2046.000000
12.600000	-0.061988	-36.634624	-13.053030	-7.227530	-11.666327	-4.687737	0.000000	-10.000000	-0.125000	16.316668	59.666668	1023.000000	1023.000000	2046.000000
12.620000	-0.060547	-35.783527	-12.804296	-7.167634	-11.411930	-4.399668	0.000000	-10.000000	-0.150000	16.816668	65.000000	1023.000000	1023.000000	2046.000000
12.640000	-0.058834	-34.770969	-12.398892	-7.153015	-11.086792	-4.132270	0.000000	-10.000000	-0.158333	17.483334	70.666664	1023.000000	1023.000000	2046.000000
12.660000	-0.057187	-33.797318	-11.946699	-7.311150	-10.778212	-3.761258	0.000000	-10.000000	-0.183333	18.299999	76.500000	1023.000000	1023.000000	2046.000000
12.680000	-0.055759	-32.953705	-11.435666	-7.529125	-10.521314	-3.467600	0.000000	-10.000000	-0.191667	18.816668	82.500000	1023.000000	1023.000000	2046.000000
12.700000	-0.054690	-32.321720	-10.936253	-7.815461	-10.266693	-3.303312	0.000000	-10.000000	-0.216667	19.300001	88.500000	1023.000000	1023.000000	2046.000000
12.720000	-0.053962	-31.891516	-10.515334	-8.125476	-10.041953	-3.208753	0.000000	-10.000000	-0.233333	19.566668	94.833336	1023.000000	1023.000000	2046.000000
12.740000	-0.053413	-31.567272	-10.177838	-8.355126	-9.887417	-3.146889	0.000000	-10.000000	-0.250000	19.966667	101.333336	1023.000000	1023.000000	2046.000000
12.760000	-0.052925	-31.278915	-9.891938	-8.546007	-9.745416	-3.095554	0.000000	-10.000000	-0.266667	20.583334	108.000000	1023.000000	1023.000000	2046.000000
12.780000	-0.052209	-30.855764	-9.677914	-8.520476	-9.544937	-3.112437	0.000000	-10.000000	-0.283333	21.300001	114.666664	1023.000000	1023.000000	2046.000000
12.800000	-0.051415	-30.386293	-9.535691	-8.427152	-9.383369	-3.040081	0.000000	-10.000000	-0.308333	22.016666	121.666664	1023.000000	1023.000000	2046.000000
12.820000	-0.050323	-29.740723	-9.328495	-8.248527	-9.275703	-2.887999	0.000000	-10.000000	-0.308333	22.600000	128.833328	1023.000000	1023.000000	2046.000000
12.840000	-0.048851	-28.870680	-9.174386	-7.961906	-9.078444	-2.655944	0.000000	-10.000000	-0.316667	23.016666	136.333328	1023.000000	1023.000000	2046.000000
12.860000	-0.047171	-27.877934	-8.837514	-7.710779	-8.937196	-2.392444	0.000000	-10.000000	-0.325000	23.366667	144.000000	1023.000000	1023.000000	2046.000000
12.880000	-0.045209	-26.718725	-8.602801	-7.405429	-8.547099	-2.163396	0.000000	-10.000000	-0.341667	23.583334	151.833328	1023.000000	1023.000000	2046.000000
12.900000	-0.043229	-25.548323	-8.206132	-7.185756	-8.291213	-1.865221	0.000000	-10.000000	-0.358333	23.766666	159.500000	1023.000000	1023.000000	2046.000000
12.920000	-0.041036	-24.252247	-7.794191	-7.044514	-8.015490	-1.398053	0.000000	-10.000000	-0.366667	24.033333	167.166672	1023.000000	1023.000000	2046.000000
12.940000	-0.038627	-22.828279	-7.428373	-6.746197	-7.623861	-1.029847	0.000000	-10.000000	-0.383333	24.250000	175.000000	1023.000000	1023.000000	2046.000000
12.960000	-0.036664	-21.668320	-7.099294	-6.520112	-7.422023	-0.626890	0.000000	-10.000000	-0.391667	24.683334	183.333328	1023.000000	1023.000000	2046.000000
12.980000	-0.034766	-20.546646	-6.870791	-6.203364	-7.118035	-0.354455	0.000000	-10.000000	-0.400000	24.966667	191.666672	1023.000000	1023.000000	2046.000000
13.000000	-0.032059	-18.946808	-6.612082	-5.820009	-6.615507	0.100790	0.000000	-10.000000	-0.400000	25.200001	200.000000	1023.000000	1023.000000	2046.000000
13.020000	-0.031248	-18.467766	-6.325612	-5.787080	-6.755527	0.400454	0.000000	-10.000000	-0.400000	25.266666	208.333328	1023.000000	1023.000000	2046.000000
13.040000	-0.028394	-16.780569	-5.989661	-5.030736	-6.255143	0.494971	0.000000	-10.000000	-0.400000	25.366667	214.000000	1023.000000	1023.000000	2046.000000
13.060000	-0.026554	-15.693173	-5.844359	-4.469134	-5.911004	0.531324	0.000000	-10.000000	-0.383333	25.033333	222.666672	1023.000000	1023.000000	2046.000000
13.080000	-0.026119	-15.436531	-5.741681	-4.433448	-5.824162	0.562761	0.000000	-10.000000	-0.366667	24.650000	231.000000	1023.000000	1023.000000	2046.000000
13.100000	-0.026371	-15.585122	-5.782120	-4.456082	-5.796613	0.449693	0.000000	-10.000000	-0.350000	24.150000	242.000000	1023.000000	1023.000000	2046.000000
13.120000	-0.027205	-16.078236	-5.956517	-4.455040	-5.819025	0.152347	0.000000	-10.000000	-0.350000	24.183332	250.000000	1023.000000	1023.000000	2046.000000
13.140000	-0.028620	-16.914301	-6.167051	-4.499667	-6.039214	-0.208368	0.000000	-10.000000	-0.350000	24.116667	258.000000	1023.000000	1023.000000	2046.000000
13.160000	-0.029454	-17.407074	-6.396317	-4.380412	-6.190500	-0.439846	0.000000	-10.000000	-0.350000	23.950001	266.000000	1023.000000	1023.000000	2046.000000
13.180000	-0.029396	-17.373016	-6.526297	-4.185566	-6.147225	-0.513929	0.000000	-10.000000	-0.358333	23.833334	274.000000	1023.000000	1023.000000	2046.000000
13.200000	-0.028720	-16.973284	-6.528061	-3.946135	-6.067173	-0.431915	0.000000	-10.000000	-0.350000	23.783333	282.000000	1023.000000	1023.000000	2046.000000
13.220000	-0.027818	-16.440462	-6.564184	-3.650298	-5.891964	-0.334016	0.000000	-10.000000	-0.333333	23.800001	290.000000	1023.000000	1023.000000	2046.000000
13.240000	-0.026983	-15.947231	-6.531484	-3.325938	-5.850406	-0.239404	0.000000	-10.000000	-0.325000	23.650000	298.000000	1023.000000	1023.000000	2046.000000
13.260000	-0.026078	-15.411862	-6.508866	-3.008964	-5.756757	-0.137274	0.000000	-10.000000	-0.333333	23.600000	305.833344	1023.000000	1023.000000	2046.000000
13.280000	-0.024993	-14.770898	-6.466093	-2.661541	-5.659001	0.015737	0.000000	-10.000000	-0.350000	23.650000	313.500000	1023.000000	1023.000000	2046.000000
13.300000	-0.023579	-13.935204	-6.362134	-2.274580	-5.544337	0.245846	0.000000	-10.000000	-0.333333	23.533333	321.166656	1023.000000	1023.000000	2046.000000
13.320000	-0.021942	-12.967602	-6.269016	-1.869578	-5.347117	0.518110	0.000000	-10.000000	-0.325000	23.400000	329.000000	1023.000000	1023.000000	2046.000000
13.340000	-0.020359	-12.031992	-6.103713	-1.474251	-5.159526	0.705498	0.000000	-10.000000	-0.316667	23.416666	337.000000	1023.000000	1023.000000	2046.000000
13.360000	-0.018743	-11.076938	-5.849898	-1.272155	-4.968709	1.013825	0.000000	-10.000000	-0.325000	23.549999	345.000000	1023.000000	1023.000000	2046.000000
13.380000	-0.017033	-10.066536	-5.512472	-1.230211	-4.714868	1.391014	0.000000	-10.000000	-0.316667	23.516666	353.000000	1023.000000	1023.000000	2046.000000
13.400000	-0.015218	-8.993736	-5.112656	-1.238000	-4.398085	1.755005	0.000000	-10.000000	-0.308333	23.299999	360.833344	1023.000000	1023.000000	2046.000000
13.420000	-0.013761	-8.133004	-4.593602	-1.322585	-4.220617	2.003799	0.000000	-10.000000	-0.300000	22.950001	368.500000	1023.000000	1023.000000	2046.000000
13.440000	-0.012308	-7.273965	-4.106158	-1.477567	-3.893074	2.202834	0.000000	-10.000000	-0.283333	22.650000	376.166656	1023.000000	1023.000000	2046.000000
13.460000	-0.011142	-6.585065	-3.605389	-1.749194	-3.606719	2.376236	0.000000	-10.000000	-0.283333	22.050001	383.833344	1023.000000	1023.000000	2046.000000
13.480000	-0.010402	-6.147757	-3.258634	-2.028841	-3.392424	2.532142	0.000000	-10.000000	-0.266667	21.783335	391.333344	1023.000000	1023.000000	2046.000000
13.500000	-0.009753	-5.763938	-3.049369	-2.192297	-3.126311	2.604039	0.000000	-10.000000	-0.250000	21.233334	398.666656	1023.000000	1023.000000	2046.000000
13.520000	-0.009283	-5.486289	-2.810760	-2.351456	-2.970214	2.646142	0.000000	-10.000000	-0.216667	21.083334	405.833344	1023.000000	1023.000000	2046.000000
13.540000	-0.008826	-5.216456	-2.578173	-2.412206	-2.956679	2.730601	0.000000	-10.000000	-0.216667	20.666668	413.000000	1023.000000	1023.000000	2046.000000
13.560000	-0.007941	-4.693116	-2.353830	-2.291045	-2.921032	2.872791	0.000000	-10.000000	-0.216667	20.800001	419.833344	1023.000000	1023.000000	2046.000000
13.580000	-0.006620	-3.912490	-2.180934	-1.989463	-2.748760	3.006667	0.000000	-10.000000	-0.233333	20.550001	426.666656	1023.000000	1023.000000	2046.000000
13.600000	-0.004956	-2.929080	-1.921023	-1.703635	-2.567239	3.262818	0.000000	-10.000000	-0.225000	20.300001	433.500000	1023.000000	1023.000000	2046.000000
13.620000	-0.003210	-1.896865	-1.637671	-1.458637	-2.341892	3.541335	0.000000	-10.000000	-0.241667	20.050001	440.500000	1023.000000	1023.000000	2046.000000
13.640000	-0.001257	-0.742909	-1.379719	-1.206743	-2.047352	3.890905	0.000000	-10.000000	-0.250000	20.133333	447.333344	1023.000000	1023.000000	2046.000000
13.660000	0.000693	0.409424	-0.980327	-0.964483	-1.896452	4.250686	0.000000	-10.000000	-0.258333	20.183334	454.000000	1023.000000	1023.000000	2046.000000
13.680000	0.002935	1.734832	-0.651372	-0.569611	-1.601990	4.557805	0.000000	-10.000000	-0.258333	20.133333	460.666656	1023.000000	1023.000000	2046.000000
13.700000	0.005137	3.035883	-0.359457	-0.190460	-1.351063	4.936863	0.000000	-10.000000	-0.250000	20.166668	467.333344	1023.000000	1023.000000	2046.000000
13.720000	0.007078	4.183032	-0.167080	0.177424	-1.123845	5.296533	0.000000	-10.000000	-0.241667	20.250000	474.166656	1023.000000	1023.000000	2046.000000
13.740000	0.009295	5.493525	0.086291	0.623198	-0.853015	5.637051	0.000000	-10.000000	-0.225000	19.900000	480.833344	1023.000000	1023.000000	2046.000000
13.760000	0.011893	7.028911	0.133260	1.025201	-0.315886	6.186336	0.000000	-10.000000	-0.200000	19.233334	487.666656	1023.000000	1023.000000	2046.000000
13.780000	0.012862	7.601665	0.399147	1.308860	-0.464976	6.358634	0.000000	-10.000000	-0.191667	18.533333	494.166656	1023.000000	1023.000000	2046.000000
13.800000	0.015543	9.186147	0.601910	2.070251	-0.063130	6.577116	0.000000	-10.000000	-0.183333	18.100000	500.500000	1023.000000	1023.000000	2046.000000
13.820000	0.016565	9.790043	0.676647	2.430277	0.061894	6.621225	0.000000	-10.000000	-0.166667	17.633333	506.500000	1023.000000	1023.000000	2046.000000
13.840000	0.016428	9.709241	0.642027	2.460147	0.066700	6.540367	0.000000	-10.000000	-0.150000	17.033335	512.500000	1023.000000	1023.000000	2046.000000
13.860000	0.015440	9.124838	0.389608	2.433302	0.022463	6.279464	0.000000	-10.000000	-0.141667	16.766668	518.333313	1023.000000	1023.000000	2046.000000
13.880000	0.013678	8.083902	0.047357	2.390901	-0.211167	5.856812	0.000000	-10.000000	-0.141667	16.650002	524.000000	1023.000000	1023.000000	2046.000000
13.900000	0.011790	6.967947	-0.352861	2.387031	-0.522655	5.456431	0.000000	-10.000000	-0.141667	16.750000	529.666687	1023.000000	1023.000000	2046.000000
13.920000	0.010852	6.413454	-0.606075	2.411204	-0.732990	5.341315	0.000000	-10.000000	-0.133333	16.416668	535.166687	1023.000000	1023.000000	2046.000000
13.940000	0.010779	6.370296	-0.726908	2.583018	-0.852644	5.366829	0.000000	-10.000000	-0.141667	16.266666	540.666687	1023.000000	1023.000000	2046.000000
13.960000	0.011263	6.656380	-0.790658	2.866215	-0.896453	5.477275	0.000000	-10.000000	-0.133333	16.200001	546.000000	1023.000000	1023.000000	2046.000000
13.980000	0.012059	7.127029	-0.867473	3.232164	-0.801822	5.564159	0.000000	-10.000000	-0.141667	16.250000	551.500000	1023.000000	1023.000000	2046.000000
14.000000	0.012768	7.545920	-0.980999	3.601840	-0.677925	5.603005	0.000000	-10.000000	-0.133333	16.283333	557.000000	1023.000000	1023.000000	2046.000000
14.020000	0.013415	7.928127	-1.056394	3.942210	-0.653469	5.695779	0.000000	-10.000000	-0.125000	16.300001	562.333313	1023.000000	1023.000000	2046.000000
14.040000	0.014261	8.428139	-0.988759	4.217838	-0.747264	5.946323	0.000000	-10.000000	-0.116667	16.250000	567.833313	1023.000000	1023.000000	2046.000000
14.060000	0.015470	9.142859	-0.993704	4.665176	-0.655907	6.127294	0.000000	-10.000000	-0.108333	16.083334	573.166687	1023.000000	1023.000000	2046.000000
14.080000	0.016629	9.827465	-0.919825	5.039974	-0.629338	6.336655	0.000000	-10.000000	-0.108333	15.683333	578.666687	1023.000000	1023.000000	2046.000000
14.100000	0.018056	10.671280	-0.849753	5.309916	-0.435285	6.646402	0.000000	-10.000000	-0.116667	15.133333	583.833313	1023.000000	1023.000000	2046.000000
14.120000	0.019446	11.492437	-0.683002	5.533891	-0.227304	6.868853	0.000000	-10.000000	-0.116667	14.733334	589.000000	1023.000000	1023.000000	2046.000000
14.140000	0.020889	12.345621	-0.349347	5.485631	-0.062934	7.272270	0.000000	-10.000000	-0.091667	14.483334	594.000000	1023.000000	1023.000000	2046.000000
14.160000	0.022265	13.158733	-0.011505	5.403064	0.165210	7.601964	0.000000	-10.000000	-0.066667	14.316667	599.000000	1023.000000	1023.000000	2046.000000
14.180000	0.023617	13.957742	0.420192	5.298593	0.411806	7.827150	0.000000	-10.000000	-0.066667	14.033334	603.833313	1023.000000	1023.000000	2046.000000
14.200000	0.024569	14.520381	0.764069	5.065317	0.681996	8.009000	0.000000	-10.000000	-0.075000	13.450000	608.500000	1023.000000	1023.000000	2046.000000
14.220000	0.025085	14.825305	1.113018	4.709119	0.863891	8.139277	0.000000	-10.000000	-0.066667	12.850000	613.166687	1023.000000	1023.000000	2046.000000
14.240000	0.025099	14.833364	1.240336	4.406620	1.030987	8.155421	0.000000	-10.000000	-0.050000	11.966667	617.666687	1023.000000	1023.000000	2046.000000
14.260000	0.025074	14.818727	1.426749	4.074498	1.065656	8.251824	0.000000	-10.000000	-0.041667	11.233334	622.000000	1023.000000	1023.000000	2046.000000
14.280000	0.024877	14.702394	1.559868	3.841409	1.087364	8.213754	0.000000	-10.000000	-0.025000	10.366667	625.666687	1023.000000	1023.000000	2046.000000
14.300000	0.024930	14.733385	1.619965	3.770751	1.138508	8.204162	0.000000	-10.000000	-0.008333	9.583333	629.166687	1023.000000	1023.000000	2046.000000
14.320000	0.025326	14.967429	1.677851	3.792980	1.180494	8.316104	0.000000	-10.000000	0.000000	8.700000	632.333313	1023.000000	1023.000000	2046.000000
14.340000	0.026010	15.371939	1.722138	3.890774	1.265317	8.493710	0.000000	-10.000000	0.000000	7.816667	635.500000	1023.000000	1023.000000	2046.000000
14.360000	0.026940	15.921578	1.848034	3.991255	1.391266	8.691024	0.000000	-10.000000	0.000000	7.000000	638.166687	1023.000000	1023.000000	2046.000000
14.380000	0.027977	16.534679	2.018744	4.153595	1.487907	8.874434	0.000000	-10.000000	0.000000	6.233333	640.833313	1023.000000	1023.000000	2046.000000
14.400000	0.028990	17.132933	2.276319	4.197615	1.492367	9.166631	0.000000	-10.000000	0.000000	5.500000	643.166687	1023.000000	1023.000000	2046.000000
14.420000	0.030587	18.076771	2.491388	4.478900	1.762208	9.344275	0.000000	-10.000000	0.000000	4.850000	645.166687	1023.000000	1023.000000	2046.000000
14.440000	0.032039	18.934822	2.780030	4.614398	1.832765	9.707630	0.000000	-10.000000	0.000000	4.266667	646.833313	1023.000000	1023.000000	2046.000000
14.460000	0.033296	19.677883	2.987326	4.782532	1.905848	10.002177	0.000000	-10.000000	0.016667	3.783334	648.166687	1023.000000	1023.000000	2046.000000
14.480000	0.034088	20.146080	3.069132	4.919348	1.946872	10.210729	0.000000	-10.000000	0.025000	3.000000	649.666687	1023.000000	1023.000000	2046.000000
14.500000	0.035354	20.893969	3.265971	4.944273	2.005847	10.677878	0.000000	-10.000000	0.041667	1.716667	650.833313	1023.000000	1023.000000	2046.000000
14.520000	0.035906	21.220446	3.265357	5.163283	2.055601	10.736205	0.000000	-10.000000	0.041667	0.350000	651.666687	1023.000000	1023.000000	2046.000000
14.540000	0.036865	21.787483	3.534257	5.456650	2.028341	10.768235	0.000000	-10.000000	0.050000	-1.050000	652.000000	1023.000000	1023.000000	2046.000000
14.560000	0.037959	22.433653	3.551534	5.817791	2.274425	10.789903	0.000000	-10.000000	0.050000	-2.100000	652.000000	1023.000000	1023.000000	2046.000000
14.580000	0.037394	22.099642	3.556696	5.764842	2.253833	10.524271	0.000000	-10.000000	0.058333	-3.183333	652.000000	1023.000000	1023.000000	2046.000000
14.600000	0.035736	21.120199	3.322160	5.497596	2.073543	10.226901	0.000000	-10.000000	0.058333	-3.850000	652.000000	1023.000000	1023.000000	2046.000000
14.620000	0.032996	19.500389	2.927098	5.074399	1.691329	9.807563	0.000000	-10.000000	0.058333	-4.166667	652.000000	1023.000000	1023.000000	2046.000000
14.640000	0.029797	17.609825	2.411208	4.793409	1.304350	9.100858	0.000000	-10.000000	0.041667	-4.283333	652.000000	1023.000000	1023.000000	2046.000000
14.660000	0.026727	15.795737	1.977029	4.432359	0.776772	8.609577	0.000000	-10.000000	0.041667	-4.216667	652.000000	1023.000000	1023.000000	2046.000000
14.680000	0.025064	14.812799	1.611064	4.272284	0.562545	8.366905	0.000000	-10.000000	0.033333	-4.066667	652.000000	1023.000000	1023.000000	2046.000000
14.700000	0.024162	14.279961	1.326476	4.309895	0.424342	8.219249	0.000000	-10.000000	0.041667	-3.500000	652.000000	1023.000000	1023.000000	2046.000000
14.720000	0.023809	14.071185	1.124262	4.457032	0.407423	8.082467	0.000000	-10.000000	0.033333	-3.016667	652.000000	1023.000000	1023.000000	2046.000000
14.740000	0.023545	13.915240	0.929201	4.634319	0.391036	7.960684	0.000000	-10.000000	0.041667	-2.500000	652.000000	1023.000000	1023.000000	2046.000000
14.760000	0.023264	13.749048	0.700152	4.758899	0.379929	7.910068	0.000000	-10.000000	0.041667	-2.300000	652.000000	1023.000000	1023.000000	2046.000000
14.780000	0.022979	13.580814	0.504696	4.900340	0.317683	7.858095	0.000000	-10.000000	0.050000	-2.233333	652.000000	1023.000000	1023.000000	2046.000000
14.800000	0.022884	13.524710	0.388976	5.055141	0.230890	7.849703	0.000000	-10.000000	0.050000	-2.483333	652.000000	1023.000000	1023.000000	2046.000000
14.820000	0.023149	13.681068	0.301123	5.255180	0.211424	7.913341	0.000000	-10.000000	0.050000	-2.850000	652.000000	1023.000000	1023.000000	2046.000000
14.840000	0.023452	13.859903	0.207780	5.421387	0.251258	7.979477	0.000000	-10.000000	0.050000	-3.316667	652.000000	1023.000000	1023.000000	2046.000000
14.860000	0.023571	13.930678	0.254972	5.448904	0.189966	8.036837	0.000000	-10.000000	0.050000	-3.866667	652.000000	1023.000000	1023.000000	2046.000000
14.880000	0.024083	14.232829	0.356730	5.371207	0.325731	8.179161	0.000000	-10.000000	0.050000	-4.450000	652.000000	1023.000000	1023.000000	2046.000000
14.900000	0.024559	14.514277	0.517593	5.112754	0.509596	8.374333	0.000000	-10.000000	0.058333	-5.116667	644.833313	1023.000000	1023.000000	2046.000000
14.920000	0.024904	14.718465	0.745517	4.793770	0.628524	8.550653	0.000000	-10.000000	0.066667	-5.816667	637.166687	1023.000000	1023.000000	2046.000000
14.940000	0.025026	14.790249	1.016252	4.412459	0.776821	8.584718	0.000000	-10.000000	0.075000	-6.550000	628.666687	1023.000000	1023.000000	2046.000000
14.960000	0.024891	14.710726	1.256637	3.957182	0.966718	8.530189	0.000000	-10.000000	0.083333	-7.383333	626.666687	1023.000000	1023.000000	2046.000000
14.980000	0.023968	14.165363	1.500234	3.310476	0.954772	8.399879	0.000000	-10.000000	0.091667	-8.016666	624.166687	1023.000000	1023.000000	2046.000000
15.000000	0.022871	13.516897	1.580220	2.694072	0.976910	8.265696	0.000000	-10.000000	0.100000	-8.500000	621.500000	1023.000000	1023.000000	2046.000000
15.020000	0.021775	12.868752	1.603547	2.219770	1.038446	8.006989	0.000000	-10.000000	0.100000	-8.616667	618.666687	1023.000000	1023.000000	2046.000000
15.040000	0.020655	12.207372	1.618941	1.788005	1.020947	7.779480	0.000000	-10.000000	0.100000	-8.650001	615.833313	1023.000000	1023.000000	2046.000000
15.060000	0.019856	11.735164	1.649202	1.542619	0.920847	7.622497	0.000000	-10.000000	0.100000	-8.683333	613.000000	1023.000000	1023.000000	2046.000000
15.080000	0.019493	11.520353	1.634400	1.497797	0.867617	7.520540	0.000000	-10.000000	0.100000	-8.766667	610.000000	1023.000000	1023.000000	2046.000000
15.100000	0.019466	11.504663	1.682062	1.473894	0.844621	7.504085	0.000000	-10.000000	0.100000	-9.033334	607.000000	1023.000000	1023.000000	2046.000000
15.120000	0.019653	11.615100	1.777608	1.445874	0.868199	7.523419	0.000000	-10.000000	0.091667	-9.200001	604.000000	1023.000000	1023.000000	2046.000000
15.140000	0.019982	11.809081	1.887233	1.430364	0.954424	7.537061	0.000000	-10.000000	0.091667	-9.333334	601.000000	1023.000000	1023.000000	2046.000000
15.160000	0.020400	12.056410	1.997602	1.450513	1.055293	7.553003	0.000000	-10.000000	0.091667	-9.266666	597.833313	1023.000000	1023.000000	2046.000000
15.180000	0.021148	12.498693	2.233238	1.442154	1.120061	7.703240	0.000000	-10.000000	0.108333	-9.316667	594.666687	1023.000000	1023.000000	2046.000000
15.200000	0.022059	13.036906	2.388538	1.545370	1.247248	7.855750	0.000000	-10.000000	0.108333	-9.333333	591.500000	1023.000000	1023.000000	2046.000000
15.220000	0.022735	13.436534	2.415015	1.695305	1.383658	7.942556	0.000000	-10.000000	0.108333	-9.566667	588.500000	1023.000000	1023.000000	2046.000000
15.240000	0.022995	13.589785	2.440009	1.816911	1.402145	7.930719	0.000000	-10.000000	0.100000	-10.050000	585.333313	1023.000000	1023.000000	2046.000000
15.260000	0.024107	14.247489	2.458419	1.943297	1.630195	8.215579	0.000000	-10.000000	0.108333	-10.866667	581.833313	1023.000000	1023.000000	2046.000000
15.280000	0.023497	13.886658	2.430007	1.735161	1.437450	8.284040	0.000000	-10.000000	0.125000	-12.000000	578.000000	1023.000000	1023.000000	2046.000000
15.300000	0.023988	14.176896	2.555566	2.161477	1.589773	7.870081	0.000000	-10.000000	0.158333	-13.266666	574.000000	1023.000000	1023.000000	2046.000000
15.320000	0.023620	13.959314	2.544184	2.245554	1.580400	7.589177	0.000000	-10.000000	0.200000	-14.616667	569.666687	1023.000000	1023.000000	2046.000000
15.340000	0.021693	12.820568	2.403981	1.869538	1.395125	7.151924	0.000000	-10.000000	0.233333	-15.933333	564.833313	1023.000000	1023.000000	2046.000000
15.360000	0.019007	11.233260	2.034614	1.403177	1.122761	6.672708	0.000000	-10.000000	0.258333	-16.950001	559.500000	1023.000000	1023.000000	2046.000000
15.380000	0.015717	9.288876	1.597428	1.006514	0.710243	5.974689	0.000000	-10.000000	0.275000	-17.966667	553.833313	1023.000000	1023.000000	2046.000000
15.400000	0.012096	7.148777	1.067557	0.606038	0.262131	5.213051	0.000000	-10.000000	0.308333	-18.700001	547.833313	1023.000000	1023.000000	2046.000000
15.420000	0.008952	5.290681	0.570741	0.370785	-0.107406	4.456561	0.000000	-10.000000	0.333333	-19.366667	541.666687	1023.000000	1023.000000	2046.000000
15.440000	0.006557	3.875205	0.146863	0.193736	-0.421251	3.955857	0.000000	-10.000000	0.350000	-19.700001	535.166687	1023.000000	1023.000000	2046.000000
15.460000	0.004955	2.928521	-0.141475	0.175009	-0.662837	3.557824	0.000000	-10.000000	0.350000	-19.950001	528.666687	1023.000000	1023.000000	2046.000000
15.480000	0.003532	2.087229	-0.380868	0.126023	-0.911445	3.253518	0.000000	-10.000000	0.350000	-20.266666	522.000000	1023.000000	1023.000000	2046.000000
15.500000	0.002192	1.295201	-0.537464	0.166393	-1.197323	2.863596	0.000000	-10.000000	0.358333	-20.533335	515.333313	1023.000000	1023.000000	2046.000000
15.520000	0.000921	0.544030	-0.731594	0.131029	-1.416283	2.560879	0.000000	-10.000000	0.375000	-20.916668	508.500000	1023.000000	1023.000000	2046.000000
15.540000	-0.000219	-0.129314	-0.874847	0.090948	-1.669054	2.323639	0.000000	-10.000000	0.383333	-21.283335	501.333344	1023.000000	1023.000000	2046.000000
15.560000	-0.001173	-0.693180	-1.047254	0.061912	-1.826853	2.119015	0.000000	-10.000000	0.391667	-21.683334	494.166656	1023.000000	1023.000000	2046.000000
15.580000	-0.001991	-1.176594	-1.139321	0.095796	-2.025412	1.892343	0.000000	-10.000000	0.391667	-21.900000	487.000000	1023.000000	1023.000000	2046.000000
15.600000	-0.002563	-1.514934	-1.236899	0.035844	-2.115604	1.801725	0.000000	-10.000000	0.400000	-22.000000	479.666656	1023.000000	1023.000000	2046.000000
15.620000	-0.003272	-1.933786	-1.237890	-0.101160	-2.242114	1.647378	0.000000	-10.000000	0.400000	-22.050001	472.333344	1023.000000	1023.000000	2046.000000
15.640000	-0.003664	-2.165405	-1.154897	-0.433715	-2.268731	1.691938	0.000000	-10.000000	0.400000	-22.050001	464.833344	1023.000000	1023.000000	2046.000000
15.660000	-0.004048	-2.392489	-1.004809	-0.848320	-2.270635	1.731275	0.000000	-10.000000	0.400000	-22.050001	457.500000	1023.000000	1023.000000	2046.000000
15.680000	-0.004524	-2.673538	-0.848334	-1.296269	-2.264642	1.735707	0.000000	-10.000000	0.400000	-22.016666	450.166656	1023.000000	1023.000000	2046.000000
15.700000	-0.005016	-2.964669	-0.653932	-1.762028	-2.227544	1.678835	0.000000	-10.000000	0.400000	-21.966667	442.833344	1023.000000	1023.000000	2046.000000
15.720000	-0.006023	-3.559636	-0.494748	-2.328049	-2.226013	1.489174	0.000000	-10.000000	0.400000	-21.983334	435.500000	1023.000000	1023.000000	2046.000000
15.740000	-0.007409	-4.378511	-0.411484	-2.954462	-2.233454	1.220889	0.000000	-10.000000	0.400000	-21.900000	428.166656	1023.000000	1023.000000	2046.000000
15.760000	-0.009109	-5.383597	-0.489382	-3.529397	-2.271420	0.906602	0.000000	-10.000000	0.391667	-21.716667	420.833344	1023.000000	1023.000000	2046.000000
15.780000	-0.010643	-6.289798	-0.528010	-4.019290	-2.339647	0.597149	0.000000	-10.000000	0.375000	-21.400002	413.666656	1023.000000	1023.000000	2046.000000
15.800000	-0.012018	-7.102623	-0.660977	-4.399495	-2.325853	0.283702	0.000000	-10.000000	0.358333	-21.150002	406.500000	1023.000000	1023.000000	2046.000000
15.820000	-0.013272	-7.843462	-0.673133	-4.658021	-2.579570	0.067262	0.000000	-10.000000	0.350000	-20.883333	399.500000	1023.000000	1023.000000	2046.000000
15.840000	-0.014076	-8.319095	-0.815444	-4.674889	-2.655784	-0.172977	0.000000	-10.000000	0.350000	-20.683334	392.500000	1023.000000	1023.000000	2046.000000
15.860000	-0.014541	-8.593481	-0.988097	-4.697093	-2.637303	-0.270989	0.000000	-10.000000	0.350000	-20.566668	385.500000	1023.000000	1023.000000	2046.000000
15.880000	-0.014894	-8.802361	-1.060376	-4.680165	-2.619116	-0.442704	0.000000	-10.000000	0.350000	-20.633333	378.666656	1023.000000	1023.000000	2046.000000
15.900000	-0.015117	-8.934357	-1.058794	-4.716507	-2.628210	-0.530845	0.000000	-10.000000	0.350000	-20.266666	371.833344	1023.000000	1023.000000	2046.000000
15.920000	-0.015310	-9.048035	-1.035451	-4.784963	-2.684681	-0.542940	0.000000	-10.000000	0.350000	-19.933334	365.166656	1023.000000	1023.000000	2046.000000
15.940000	-0.014996	-8.862892	-0.990080	-4.759496	-2.618824	-0.494493	0.000000	-10.000000	0.350000	-19.450001	358.333344	1023.000000	1023.000000	2046.000000
15.960000	-0.014748	-8.715910	-0.925124	-4.622769	-2.705251	-0.462766	0.000000	-10.000000	0.350000	-19.266666	351.833344	1023.000000	1023.000000	2046.000000
15.980000	-0.014623	-8.642229	-1.008980	-4.606295	-2.709642	-0.317312	0.000000	-10.000000	0.333333	-18.983334	345.333344	1023.000000	1023.000000	2046.000000
16.000000	-0.014726	-8.703049	-1.008399	-4.515361	-2.876250	-0.303039	0.000000	-10.000000	0.316667	-18.750000	339.000000	1023.000000	1023.000000	2046.000000
16.020000	-0.014748	-8.716337	-1.093324	-4.664889	-2.981752	0.023627	0.000000	-10.000000	0.300000	-18.700001	332.666656	1023.000000	1023.000000	2046.000000
16.040001	-0.015759	-9.313784	-1.125298	-4.562490	-3.338605	-0.287391	0.000000	-10.000000	0.300000	-18.716667	328.500000	1023.000000	1023.000000	2046.000000
16.059999	-0.015250	-9.012727	-1.245508	-4.169184	-3.180595	-0.417440	0.000000	-10.000000	0.316667	-18.833334	322.500000	1023.000000	1023.000000	2046.000000
16.080000	-0.016353	-9.664397	-1.428182	-4.220290	-3.309376	-0.706549	0.000000	-10.000000	0.316667	-18.833334	316.166656	1023.000000	1023.000000	2046.000000
16.100000	-0.018370	-10.856591	-1.801159	-4.517429	-3.553573	-0.984430	0.000000	-10.000000	0.316667	-18.833334	307.833344	1023.000000	1023.000000	2046.000000
16.120001	-0.020986	-12.402696	-2.272408	-4.822861	-3.970327	-1.337100	0.000000	-10.000000	0.300000	-18.650002	301.500000	1023.000000	1023.000000	2046.000000
16.139999	-0.023887	-14.117373	-2.765655	-5.169627	-4.478818	-1.703273	0.000000	-10.000000	0.283333	-18.516666	295.500000	1023.000000	1023.000000	2046.000000
16.160000	-0.026778	-15.825867	-3.343528	-5.356080	-4.924489	-2.201769	0.000000	-10.000000	0.266667	-18.150000	289.166656	1023.000000	1023.000000	2046.000000
16.180000	-0.029028	-17.155525	-3.899732	-5.460014	-5.217892	-2.577888	0.000000	-10.000000	0.250000	-17.916666	283.000000	1023.000000	1023.000000	2046.000000
16.200001	-0.030707	-18.147728	-4.473531	-5.436764	-5.397315	-2.840118	0.000000	-10.000000	0.250000	-17.583334	277.000000	1023.000000	1023.000000	2046.000000
16.219999	-0.032029	-18.929079	-4.922085	-5.404197	-5.576840	-3.025956	0.000000	-10.000000	0.250000	-17.466667	271.333344	1023.000000	1023.000000	2046.000000
16.240000	-0.033100	-19.561829	-5.414848	-5.313688	-5.616623	-3.216669	0.000000	-10.000000	0.250000	-17.366667	265.500000	1023.000000	1023.000000	2046.000000
16.260000	-0.034285	-20.262285	-5.901505	-5.241024	-5.713388	-3.406368	0.000000	-10.000000	0.250000	-17.300001	259.500000	1023.000000	1023.000000	2046.000000
16.280001	-0.035278	-20.849537	-6.300515	-5.194576	-5.855835	-3.498610	0.000000	-10.000000	0.241667	-17.266666	253.666672	1023.000000	1023.000000	2046.000000
16.299999	-0.036081	-21.323841	-6.611926	-5.110252	-6.031065	-3.570598	0.000000	-10.000000	0.241667	-17.250000	248.000000	1023.000000	1023.000000	2046.000000
16.320000	-0.036677	-21.675993	-6.881967	-5.017230	-6.166352	-3.610443	0.000000	-10.000000	0.241667	-17.116667	242.333328	1023.000000	1023.000000	2046.000000
16.340000	-0.037229	-22.002581	-7.138886	-4.936406	-6.281828	-3.645460	0.000000	-10.000000	0.241667	-16.916668	236.500000	1023.000000	1023.000000	2046.000000
16.360001	-0.037629	-22.238907	-7.280729	-4.958009	-6.426627	-3.573542	0.000000	-10.000000	0.225000	-16.566668	230.833328	1023.000000	1023.000000	2046.000000
16.379999	-0.037797	-22.337862	-7.360071	-5.021265	-6.501738	-3.454788	0.000000	-10.000000	0.216667	-16.416666	225.166672	1023.000000	1023.000000	2046.000000
16.400000	-0.037917	-22.408691	-7.341837	-5.213317	-6.538441	-3.315097	0.000000	-10.000000	0.225000	-16.150000	219.833328	1023.000000	1023.000000	2046.000000
16.420000	-0.037944	-22.424900	-7.208481	-5.541801	-6.581138	-3.093479	0.000000	-10.000000	0.225000	-16.016666	214.333328	1023.000000	1023.000000	2046.000000
16.440001	-0.038162	-22.553967	-7.042781	-5.902126	-6.657622	-2.951437	0.000000	-10.000000	0.225000	-15.716667	209.000000	1023.000000	1023.000000	2046.000000
16.459999	-0.038679	-22.859371	-6.908955	-6.339916	-6.701966	-2.908534	0.000000	-10.000000	0.216667	-15.583333	203.666672	1023.000000	1023.000000	2046.000000
16.480000	-0.039762	-23.499226	-6.858378	-6.827133	-6.797533	-3.016181	0.000000	-10.000000	0.216667	-15.366667	198.500000	1023.000000	1023.000000	2046.000000
16.500000	-0.041056	-24.264368	-6.813543	-7.361825	-6.970024	-3.118976	0.000000	-10.000000	0.208333	-15.150000	191.833328	1023.000000	1023.000000	2046.000000
16.520000	-0.042527	-25.133484	-6.860340	-7.818121	-7.196385	-3.258637	0.000000	-10.000000	0.200000	-14.933333	186.833328	1023.000000	1023.000000	2046.000000
16.540001	-0.043967	-25.984522	-6.959842	-8.161958	-7.410542	-3.452180	0.000000	-10.000000	0.200000	-14.650001	181.833328	1023.000000	1023.000000	2046.000000
16.559999	-0.045157	-26.687647	-7.068278	-8.470364	-7.616151	-3.532854	0.000000	-10.000000	0.200000	-14.383333	178.500000	1023.000000	1023.000000	2046.000000
16.580000	-0.046074	-27.229849	-7.187243	-8.571790	-7.822105	-3.648711	0.000000	-10.000000	0.200000	-13.950000	173.666672	1023.000000	1023.000000	2046.000000
16.600000	-0.046615	-27.549700	-7.395008	-8.573109	-7.915034	-3.666549	0.000000	-10.000000	0.191667	-13.683333	168.833328	1023.000000	1023.000000	2046.000000
16.620001	-0.046908	-27.722679	-7.588102	-8.519793	-7.948422	-3.666363	0.000000	-10.000000	0.183333	-13.366667	164.333328	1023.000000	1023.000000	2046.000000
16.639999	-0.046879	-27.705246	-7.667574	-8.480491	-7.974182	-3.582999	0.000000	-10.000000	0.175000	-13.216667	159.833328	1023.000000	1023.000000	2046.000000
16.660000	-0.046638	-27.563292	-7.715242	-8.445354	-7.951687	-3.451007	0.000000	-10.000000	0.150000	-12.783334	155.500000	1023.000000	1023.000000	2046.000000
16.680000	-0.046171	-27.286964	-7.755724	-8.338054	-7.879669	-3.313517	0.000000	-10.000000	0.125000	-12.333333	151.166672	1023.000000	1023.000000	2046.000000
16.700001	-0.045476	-26.876297	-7.748915	-8.209191	-7.798765	-3.119425	0.000000	-10.000000	0.100000	-11.866667	147.000000	1023.000000	1023.000000	2046.000000
16.719999	-0.044859	-26.511827	-7.853333	-8.065060	-7.688209	-2.905226	0.000000	-10.000000	0.100000	-11.450000	143.000000	1023.000000	1023.000000	2046.000000
16.740000	-0.044596	-26.356272	-7.963859	-7.925434	-7.705956	-2.761024	0.000000	-10.000000	0.100000	-11.116667	139.166672	1023.000000	1023.000000	2046.000000
16.760000	-0.043739	-25.849585	-7.912642	-7.878324	-7.696233	-2.362386	0.000000	-10.000000	0.100000	-10.733334	135.500000	1023.000000	1023.000000	2046.000000
16.780001	-0.044347	-26.209360	-7.985510	-7.970387	-8.036745	-2.216717	0.000000	-10.000000	0.100000	-10.466666	131.833328	1023.000000	1023.000000	2046.000000
16.799999	-0.043455	-25.682058	-8.054697	-7.350187	-7.702555	-2.574619	0.000000	-10.000000	0.100000	-10.300000	128.333328	1023.000000	1023.000000	2046.000000
16.820000	-0.043450	-25.679104	-8.224648	-7.081247	-7.643815	-2.729394	0.000000	-10.000000	0.100000	-10.183333	124.833336	1023.000000	1023.000000	2046.000000
16.840000	-0.044709	-26.423311	-8.458801	-7.169338	-7.748125	-3.047047	0.000000	-10.000000	0.100000	-10.083334	121.500000	1023.000000	1023.000000	2046.000000
16.860001	-0.046497	-27.479612	-8.850809	-7.325974	-7.966904	-3.335924	0.000000	-10.000000	0.091667	-9.750000	118.166664	1023.000000	1023.000000	2046.000000
16.879999	-0.048548	-28.691868	-9.220312	-7.505280	-8.316751	-3.649526	0.000000	-10.000000	0.091667	-9.383333	114.833336	1023.000000	1023.000000	2046.000000
16.900000	-0.050774	-30.007650	-9.636109	-7.642047	-8.686999	-4.042494	0.000000	-10.000000	0.083333	-8.966667	111.666664	1023.000000	1023.000000	2046.000000
16.920000	-0.052885	-31.255144	-10.021484	-7.674602	-9.070901	-4.488156	0.000000	-10.000000	0.083333	-8.516666	108.500000	1023.000000	1023.000000	2046.000000
16.940001	-0.054284	-32.081623	-10.391491	-7.619016	-9.300982	-4.770133	0.000000	-10.000000	0.066667	-8.083334	105.833336	1023.000000	1023.000000	2046.000000
16.959999	-0.055434	-32.761299	-10.682496	-7.488260	-9.605372	-4.985172	0.000000	-10.000000	0.066667	-7.733333	103.166664	1023.000000	1023.000000	2046.000000
16.980000	-0.056285	-33.264336	-10.891477	-7.480933	-9.877483	-5.014443	0.000000	-10.000000	0.075000	-7.666667	100.666664	1023.000000	1023.000000	2046.000000
17.000000	-0.056971	-33.669868	-11.091452	-7.448790	-10.071329	-5.058300	0.000000	-10.000000	0.091667	-7.533333	98.000000	1023.000000	1023.000000	2046.000000
17.020000	-0.057522	-33.995243	-11.286223	-7.322944	-10.269421	-5.116654	0.000000	-10.000000	0.091667	-7.416667	95.500000	1023.000000	1023.000000	2046.000000
17.040001	-0.057863	-34.197254	-11.523086	-7.186333	-10.354121	-5.133716	0.000000	-10.000000	0.083333	-7.283333	93.833336	1023.000000	1023.000000	2046.000000
17.059999	-0.058055	-34.310265	-11.790044	-7.063735	-10.346153	-5.110333	0.000000	-10.000000	0.066667	-7.100000	91.500000	1023.000000	1023.000000	2046.000000
17.080000	-0.058122	-34.350010	-12.017731	-6.964128	-10.353996	-5.014153	0.000000	-10.000000	0.058333	-6.883333	89.000000	1023.000000	1023.000000	2046.000000
17.100000	-0.057921	-34.231083	-12.222699	-6.806217	-10.224692	-4.977476	0.000000	-10.000000	0.050000	-6.566667	85.833336	1023.000000	1023.000000	2046.000000
17.120001	-0.057793	-34.155483	-12.250834	-6.798280	-10.257677	-4.848694	0.000000	-10.000000	0.050000	-6.300000	83.500000	1023.000000	1023.000000	2046.000000
17.139999	-0.057356	-33.897224	-12.197837	-6.888010	-10.170525	-4.640854	0.000000	-10.000000	0.050000	-6.066667	81.500000	1023.000000	1023.000000	2046.000000
17.160000	-0.056874	-33.612556	-12.074718	-7.037506	-10.040698	-4.459635	0.000000	-10.000000	0.050000	-5.966667	79.500000	1023.000000	1023.000000	2046.000000
17.180000	-0.056451	-33.362785	-11.878461	-7.307067	-9.914580	-4.262677	0.000000	-10.000000	0.050000	-5.950000	77.500000	1023.000000	1023.000000	2046.000000
17.200001	-0.056648	-33.478718	-11.678041	-7.687948	-9.900883	-4.211845	0.000000	-10.000000	0.050000	-5.950000	75.500000	1023.000000	1023.000000	2046.000000
17.219999	-0.056934	-33.648041	-11.455733	-8.158588	-9.886114	-4.147606	0.000000	-10.000000	0.050000	-6.016667	73.500000	1023.000000	1023.000000	2046.000000
17.240000	-0.057635	-34.062218	-11.395633	-8.552273	-9.846350	-4.267962	0.000000	-10.000000	0.050000	-6.100000	71.500000	1023.000000	1023.000000	2046.000000
17.260000	-0.058704	-34.694328	-11.339242	-8.916178	-10.014643	-4.424264	0.000000	-10.000000	0.050000	-6.116667	69.500000	1023.000000	1023.000000	2046.000000
17.280001	-0.059790	-35.335857	-11.384004	-9.187167	-10.151026	-4.613659	0.000000	-10.000000	0.050000	-5.850000	67.500000	1023.000000	1023.000000	2046.000000
17.299999	-0.060484	-35.746101	-11.307743	-9.325207	-10.274671	-4.838480	0.000000	-10.000000	0.050000	-5.450000	65.500000	1023.000000	1023.000000	2046.000000
17.320000	-0.061195	-36.166393	-11.327008	-9.514381	-10.458314	-4.866689	0.000000	-10.000000	0.050000	-5.016667	63.666668	1023.000000	1023.000000	2046.000000
17.340000	-0.061557	-36.380135	-11.334373	-9.518393	-10.635766	-4.891602	0.000000	-10.000000	0.041667	-4.683333	62.000000	1023.000000	1023.000000	2046.000000
17.360001	-0.061729	-36.481983	-11.327940	-9.512016	-10.800717	-4.841308	0.000000	-10.000000	0.041667	-4.516667	60.500000	1023.000000	1023.000000	2046.000000
17.379999	-0.061540	-36.370075	-11.392661	-9.429583	-10.766342	-4.781489	0.000000	-10.000000	0.041667	-4.483334	59.000000	1023.000000	1023.000000	2046.000000
17.400000	-0.061097	-36.108280	-11.389076	-9.352386	-10.722204	-4.644614	0.000000	-10.000000	0.050000	-4.416667	57.500000	1023.000000	1023.000000	2046.000000
17.420000	-0.060506	-35.759281	-11.299234	-9.270299	-10.685559	-4.504187	0.000000	-10.000000	0.050000	-4.200000	56.000000	1023.000000	1023.000000	2046.000000
17.440001	-0.059583	-35.213280	-11.156747	-9.191758	-10.657225	-4.207551	0.000000	-10.000000	0.050000	-3.783334	54.500000	1023.000000	1023.000000	2046.000000
17.459999	-0.058567	-34.612808	-11.073740	-8.988154	-10.551566	-3.999349	0.000000	-10.000000	0.050000	-3.300000	53.166668	1023.000000	1023.000000	2046.000000
17.480000	-0.057700	-34.100983	-11.068226	-8.830367	-10.454725	-3.747663	0.000000	-10.000000	0.050000	-2.800000	52.000000	1023.000000	1023.000000	2046.000000
17.500000	-0.056819	-33.579735	-10.952744	-8.726724	-10.435001	-3.465264	0.000000	-10.000000	0.041667	-2.416667	51.166668	1023.000000	1023.000000	2046.000000
17.520000	-0.056131	-33.173439	-10.937082	-8.621560	-10.395183	-3.219615	0.000000	-10.000000	0.041667	-2.216667	50.333332	1023.000000	1023.000000	2046.000000
17.540001	-0.056187	-33.206696	-10.956684	-8.414571	-10.373153	-3.462288	0.000000	-10.000000	0.041667	-2.216667	49.666668	1023.000000	1023.000000	2046.000000
17.559999	-0.055359	-32.717415	-11.020388	-8.035593	-10.131694	-3.529740	0.000000	-10.000000	0.050000	-2.350000	48.833332	1023.000000	1023.000000	2046.000000
17.580000	-0.055854	-33.009598	-11.158284	-7.963764	-10.116701	-3.770848	0.000000	-10.000000	0.041667	-2.500000	48.000000	1023.000000	1023.000000	2046.000000
17.600000	-0.056962	-33.664524	-11.400568	-8.082088	-10.227285	-3.954584	0.000000	-10.000000	0.041667	-2.350000	47.166668	1023.000000	1023.000000	2046.000000
17.620001	-0.058445	-34.540787	-11.705859	-8.194411	-10.395501	-4.245014	0.000000	-10.000000	0.050000	-1.500000	46.500000	1023.000000	1023.000000	2046.000000
17.639999	-0.060123	-35.532799	-11.927527	-8.321087	-10.723468	-4.560716	0.000000	-10.000000	0.041667	-0.633333	46.166668	1023.000000	1023.000000	2046.000000
17.660000	-0.061711	-36.470997	-12.186633	-8.393589	-10.999855	-4.890922	0.000000	-10.000000	0.025000	0.666667	46.000000	1023.000000	1023.000000	2046.000000
17.680000	-0.062914	-37.182468	-12.409626	-8.392616	-11.257570	-5.122655	0.000000	-10.000000	0.000000	1.500000	46.000000	1023.000000	1023.000000	2046.000000
17.700001	-0.063663	-37.624840	-12.592230	-8.354680	-11.458629	-5.219301	0.000000	-10.000000	0.008333	2.700000	46.000000	1023.000000	1023.000000	2046.000000
17.719999	-0.064052	-37.854973	-12.760614	-8.270405	-11.530673	-5.293280	0.000000	-10.000000	0.008333	3.483333	46.000000	1023.000000	1023.000000	2046.000000
17.740000	-0.064319	-38.012325	-12.803430	-8.171821	-11.696952	-5.340122	0.000000	-10.000000	0.000000	4.433333	46.000000	1023.000000	1023.000000	2046.000000
17.760000	-0.064392	-38.055908	-12.931097	-8.001932	-11.718445	-5.404432	0.000000	-10.000000	-0.025000	5.400000	46.000000	1023.000000	1023.000000	2046.000000
17.780001	-0.064169	-37.923641	-12.926478	-7.787147	-11.788907	-5.421111	0.000000	-10.000000	-0.025000	6.450000	46.000000	1023.000000	1023.000000	2046.000000
17.799999	-0.063847	-37.733746	-12.887638	-7.654587	-11.837644	-5.353875	0.000000	-10.000000	-0.016667	7.516667	46.000000	1023.000000	1023.000000	2046.000000
17.820000	-0.063378	-37.456654	-12.874427	-7.525166	-11.822284	-5.234776	0.000000	-10.000000	-0.008333	8.566667	46.000000	1023.000000	1023.000000	2046.000000
17.840000	-0.062604	-36.999146	-12.790952	-7.364559	-11.783826	-5.059810	0.000000	-10.000000	-0.016667	9.583334	46.000000	1023.000000	1023.000000	2046.000000
17.860001	-0.061845	-36.550457	-12.723127	-7.214088	-11.668533	-4.944707	0.000000	-10.000000	-0.033333	10.433333	46.000000	1023.000000	1023.000000	2046.000000
17.879999	-0.060827	-35.948956	-12.488114	-7.199747	-11.544929	-4.716166	0.000000	-10.000000	-0.050000	11.316667	38.000000	1023.000000	1023.000000	2046.000000
17.900000	-0.059584	-35.213860	-12.139425	-7.292473	-11.362184	-4.419778	0.000000	-10.000000	-0.075000	12.133333	31.000000	1023.000000	1023.000000	2046.000000
17.920000	-0.058450	-34.543743	-11.684804	-7.455478	-11.247195	-4.156265	0.000000	-10.000000	-0.100000	12.966667	25.333334	1023.000000	1023.000000	2046.000000
17.940001	-0.057322	-33.877045	-11.252318	-7.700212	-11.036199	-3.888314	0.000000	-10.000000	-0.125000	13.683333	29.333334	1023.000000	1023.000000	2046.000000
17.959999	-0.056452	-33.363407	-10.781196	-7.991253	-10.830205	-3.760753	0.000000	-10.000000	-0.141667	14.216667	33.833332	1023.000000	1023.000000	2046.000000
17.980000	-0.055829	-32.995087	-10.474544	-8.283142	-10.539674	-3.697729	0.000000	-10.000000	-0.150000	14.950000	38.666668	1023.000000	1023.000000	2046.000000
18.000000	-0.055597	-32.857628	-10.169580	-8.612252	-10.440650	-3.635146	0.000000	-10.000000	-0.166667	15.483334	43.500000	1023.000000	1023.000000	2046.000000
18.020000	-0.055532	-32.819294	-9.905791	-8.873648	-10.391963	-3.647890	0.000000	-10.000000	-0.183333	16.433334	48.500000	1023.000000	1023.000000	2046.000000
18.040001	-0.055406	-32.744930	-9.694941	-8.998589	-10.352097	-3.699305	0.000000	-10.000000	-0.200000	16.983334	51.833332	1023.000000	1023.000000	2046.000000
18.059999	-0.054851	-32.417164	-9.552652	-8.989633	-10.179631	-3.695247	0.000000	-10.000000	-0.208333	17.933334	57.500000	1023.000000	1023.000000	2046.000000
18.080000	-0.054063	-31.951464	-9.414457	-8.845865	-10.071343	-3.619798	0.000000	-10.000000	-0.216667	18.600000	63.500000	1023.000000	1023.000000	2046.000000
18.100000	-0.053048	-31.351467	-9.271748	-8.660767	-9.984261	-3.434693	0.000000	-10.000000	-0.233333	19.566668	71.666664	1023.000000	1023.000000	2046.000000
18.120001	-0.051608	-30.500597	-9.044680	-8.437043	-9.837146	-3.181728	0.000000	-10.000000	-0.241667	19.933334	78.000000	1023.000000	1023.000000	2046.000000
18.139999	-0.049906	-29.494442	-8.822148	-8.145517	-9.594275	-2.932503	0.000000	-10.000000	-0.266667	20.533333	84.666664	1023.000000	1023.000000	2046.000000
18.160000	-0.047931	-28.327314	-8.484550	-7.930972	-9.312131	-2.599662	0.000000	-10.000000	-0.300000	21.016666	91.500000	1023.000000	1023.000000	2046.000000
18.180000	-0.045765	-27.047260	-8.099927	-7.708501	-9.061643	-2.177190	0.000000	-10.000000	-0.325000	21.866667	98.500000	1023.000000	1023.000000	2046.000000
18.200001	-0.043554	-25.740496	-7.727768	-7.472144	-8.786833	-1.753752	0.000000	-10.000000	-0.341667	22.616667	105.666664	1023.000000	1023.000000	2046.000000
18.219999	-0.041446	-24.494501	-7.447817	-7.148295	-8.488408	-1.409980	0.000000	-10.000000	-0.341667	23.400000	113.166664	1023.000000	1023.000000	2046.000000
18.240000	-0.039551	-23.374905	-7.202355	-6.866105	-8.264945	-1.041501	0.000000	-10.000000	-0.366667	23.983334	121.000000	1023.000000	1023.000000	2046.000000
18.260000	-0.037015	-21.875734	-6.949687	-6.507474	-7.867409	-0.551165	0.000000	-10.000000	-0.366667	24.233334	129.000000	1023.000000	1023.000000	2046.000000
18.280001	-0.036002	-21.277393	-6.703668	-6.318264	-7.918569	-0.336894	0.000000	-10.000000	-0.375000	24.466667	137.000000	1023.000000	1023.000000	2046.000000
18.299999	-0.033337	-19.702425	-6.416260	-5.663924	-7.482388	-0.139854	0.000000	-10.000000	-0.366667	24.650000	142.333328	1023.000000	1023.000000	2046.000000
18.320000	-0.031783	-18.783758	-6.274924	-5.190220	-7.215183	-0.103432	0.000000	-10.000000	-0.375000	24.883333	150.333328	1023.000000	1023.000000	2046.000000
18.340000	-0.031264	-18.476749	-6.235605	-5.023561	-7.044683	-0.172901	0.000000	-10.000000	-0.375000	24.916668	155.666672	1023.000000	1023.000000	2046.000000
18.360001	-0.031509	-18.622053	-6.278351	-5.127954	-7.020216	-0.195533	0.000000	-10.000000	-0.366667	24.833334	166.333328	1023.000000	1023.000000	2046.000000
18.379999	-0.032256	-19.063431	-6.431867	-5.146033	-7.012434	-0.473097	0.000000	-10.000000	-0.366667	24.516666	174.333328	1023.000000	1023.000000	2046.000000
18.400000	-0.033460	-19.775009	-6.676924	-5.145452	-7.143829	-0.808805	0.000000	-10.000000	-0.366667	24.300001	185.333328	1023.000000	1023.000000	2046.000000
18.420000	-0.034094	-20.149818	-6.902671	-5.050020	-7.233184	-0.963943	0.000000	-10.000000	-0.375000	24.283335	193.666672	1023.000000	1023.000000	2046.000000
18.440001	-0.033934	-20.054731	-7.078344	-4.796718	-7.143944	-1.035725	0.000000	-10.000000	-0.383333	24.533335	202.000000	1023.000000	1023.000000	2046.000000
18.459999	-0.033191	-19.615656	-7.154013	-4.506335	-7.017116	-0.938192	0.000000	-10.000000	-0.391667	24.616667	210.000000	1023.000000	1023.000000	2046.000000
18.480000	-0.032217	-19.040106	-7.242130	-4.157649	-6.771297	-0.869031	0.000000	-10.000000	-0.400000	24.816668	218.000000	1023.000000	1023.000000	2046.000000
18.500000	-0.031287	-18.490631	-7.270454	-3.848548	-6.615200	-0.756428	0.000000	-10.000000	-0.400000	24.900000	226.166672	1023.000000	1023.000000	2046.000000
18.520000	-0.030293	-17.903101	-7.305897	-3.491494	-6.434495	-0.671214	0.000000	-10.000000	-0.400000	25.049999	234.500000	1023.000000	1023.000000	2046.000000
18.540001	-0.029046	-17.166080	-7.298292	-3.128215	-6.263455	-0.476119	0.000000	-10.000000	-0.400000	25.000000	242.833328	1023.000000	1023.000000	2046.000000
18.559999	-0.027628	-16.328165	-7.279087	-2.748904	-6.078322	-0.221853	0.000000	-10.000000	-0.400000	25.000000	248.333328	1023.000000	1023.000000	2046.000000
18.580000	-0.026169	-15.465836	-7.238714	-2.350433	-5.862007	-0.014682	0.000000	-10.000000	-0.400000	24.933334	256.666656	1023.000000	1023.000000	2046.000000
18.600000	-0.024601	-14.539035	-7.065858	-2.015912	-5.717943	0.260678	0.000000	-10.000000	-0.400000	24.916668	265.000000	1023.000000	1023.000000	2046.000000
18.620001	-0.022915	-13.542966	-6.819748	-1.845364	-5.502135	0.624281	0.000000	-10.000000	-0.400000	25.000000	276.333344	1023.000000	1023.000000	2046.000000
18.639999	-0.020828	-12.309117	-6.457615	-1.708976	-5.148749	1.006223	0.000000	-10.000000	-0.400000	25.100000	284.666656	1023.000000	1023.000000	2046.000000
18.660000	-0.019138	-11.310616	-5.977134	-1.767679	-4.941968	1.376166	0.000000	-10.000000	-0.400000	25.150000	290.333344	1023.000000	1023.000000	2046.000000
18.680000	-0.017472	-10.326217	-5.501288	-1.841539	-4.627026	1.643637	0.000000	-10.000000	-0.391667	24.900000	295.833344	1023.000000	1023.000000	2046.000000
18.700001	-0.016014	-9.464105	-4.924739	-2.050802	-4.344507	1.855943	0.000000	-10.000000	-0.375000	24.383333	304.166656	1023.000000	1023.000000	2046.000000
18.719999	-0.014604	-8.631247	-4.462904	-2.271912	-3.949833	2.053402	0.000000	-10.000000	-0.358333	23.950001	315.166656	1023.000000	1023.000000	2046.000000
18.740000	-0.013755	-8.129085	-4.053648	-2.435282	-3.762114	2.121959	0.000000	-10.000000	-0.350000	23.716667	323.333344	1023.000000	1023.000000	2046.000000
18.760000	-0.013093	-7.738015	-3.766309	-2.642939	-3.579720	2.250952	0.000000	-10.000000	-0.333333	23.600000	328.666656	1023.000000	1023.000000	2046.000000
18.780001	-0.012515	-7.396619	-3.502718	-2.787953	-3.443257	2.337309	0.000000	-10.000000	-0.316667	23.383333	336.333344	1023.000000	1023.000000	2046.000000
18.799999	-0.011711	-6.920940	-3.308979	-2.729701	-3.289670	2.407410	0.000000	-10.000000	-0.308333	22.950001	346.666656	1023.000000	1023.000000	2046.000000
18.820000	-0.010611	-6.270822	-3.129606	-2.559182	-3.160527	2.578494	0.000000	-10.000000	-0.316667	22.716667	354.333344	1023.000000	1023.000000	2046.000000
18.840000	-0.009087	-5.370467	-2.921829	-2.207538	-2.978377	2.737276	0.000000	-10.000000	-0.316667	22.466667	359.666656	1023.000000	1023.000000	2046.000000
18.860001	-0.007225	-4.269856	-2.631582	-1.882850	-2.758643	3.003219	0.000000	-10.000000	-0.308333	22.516666	364.666656	1023.000000	1023.000000	2046.000000
18.879999	-0.005349	-3.161444	-2.373806	-1.612197	-2.478375	3.302935	0.000000	-10.000000	-0.300000	22.633333	372.333344	1023.000000	1023.000000	2046.000000
18.900000	-0.003352	-1.980992	-2.036261	-1.361001	-2.242431	3.658701	0.000000	-10.000000	-0.300000	22.583334	382.333344	1023.000000	1023.000000	2046.000000
18.920000	-0.001110	-0.656172	-1.710561	-1.005362	-1.878427	3.938177	0.000000	-10.000000	-0.300000	22.450001	390.000000	1023.000000	1023.000000	2046.000000
18.940001	0.001154	0.682090	-1.321892	-0.667087	-1.621981	4.293050	0.000000	-10.000000	-0.291667	22.466667	400.000000	1023.000000	1023.000000	2046.000000
18.959999	0.003492	2.063680	-1.012812	-0.324181	-1.339275	4.739948	0.000000	-10.000000	-0.283333	22.683332	405.000000	1023.000000	1023.000000	2046.000000
18.980000	0.005367	3.171868	-0.759723	-0.021850	-1.187324	5.140765	0.000000	-10.000000	-0.275000	22.683332	412.333344	1023.000000	1023.000000	2046.000000
19.000000	0.007677	4.537124	-0.520154	0.296774	-0.910334	5.670838	0.000000	-10.000000	-0.275000	22.466667	417.333344	1023.000000	1023.000000	2046.000000
19.020000	0.009721	5.744986	-0.361668	0.823246	-0.621394	5.904802	0.000000	-10.000000	-0.250000	21.750000	427.166656	1023.000000	1023.000000	2046.000000
19.040001	0.011143	6.585355	-0.024244	1.182482	-0.727515	6.154631	0.000000	-10.000000	-0.225000	21.250000	434.666656	1023.000000	1023.000000	2046.000000
19.059999	0.013595	8.034474	0.117733	1.856252	-0.334650	6.395139	0.000000	-10.000000	-0.216667	20.283333	441.833344	1023.000000	1023.000000	2046.000000
19.080000	0.014507	8.573818	0.184670	2.127256	-0.158445	6.420337	0.000000	-10.000000	-0.225000	19.600000	446.500000	1023.000000	1023.000000	2046.000000
19.100000	0.014206	8.395854	0.086433	2.125167	-0.115524	6.299778	0.000000	-10.000000	-0.233333	18.916668	455.166656	1023.000000	1023.000000	2046.000000
19.120001	0.013227	7.817033	-0.141097	2.091844	-0.179472	6.045758	0.000000	-10.000000	-0.225000	18.700001	461.500000	1023.000000	1023.000000	2046.000000
19.139999	0.011591	6.850142	-0.439882	2.022138	-0.428920	5.696806	0.000000	-10.000000	-0.216667	18.483334	467.833344	1023.000000	1023.000000	2046.000000
19.160000	0.009964	5.888788	-0.764127	2.060920	-0.757166	5.349161	0.000000	-10.000000	-0.208333	18.300001	474.166656	1023.000000	1023.000000	2046.000000
19.180000	0.009257	5.470906	-1.035071	2.141413	-0.907389	5.271953	0.000000	-10.000000	-0.191667	17.783333	482.500000	1023.000000	1023.000000	2046.000000
19.200001	0.009476	5.600395	-1.151264	2.360979	-0.945636	5.336317	0.000000	-10.000000	-0.183333	17.799999	490.500000	1023.000000	1023.000000	2046.000000
19.219999	0.010088	5.961880	-1.269041	2.717238	-0.844167	5.357850	0.000000	-10.000000	-0.175000	17.783333	494.500000	1023.000000	1023.000000	2046.000000
19.240000	0.010700	6.323457	-1.310901	2.981937	-0.856171	5.508592	0.000000	-10.000000	-0.183333	17.850000	498.333344	1023.000000	1023.000000	2046.000000
19.260000	0.011290	6.672114	-1.403352	3.364303	-0.811989	5.523152	0.000000	-10.000000	-0.183333	17.650000	504.000000	1023.000000	1023.000000	2046.000000
19.280001	0.012034	7.112299	-1.378054	3.692376	-0.875658	5.673635	0.000000	-10.000000	-0.183333	17.450001	509.666656	1023.000000	1023.000000	2046.000000
19.299999	0.013123	7.755936	-1.293411	4.095875	-0.940598	5.894070	0.000000	-10.000000	-0.166667	17.383333	515.500000	1023.000000	1023.000000	2046.000000
19.320000	0.014358	8.485323	-1.187165	4.532725	-0.981472	6.121234	0.000000	-10.000000	-0.158333	17.283333	519.500000	1023.000000	1023.000000	2046.000000
19.340000	0.015697	9.276889	-1.102893	4.927085	-0.920652	6.373350	0.000000	-10.000000	-0.133333	16.900000	525.500000	1023.000000	1023.000000	2046.000000
19.360001	0.017085	10.097490	-0.930757	5.262707	-0.842195	6.607735	0.000000	-10.000000	-0.158333	16.466667	533.000000	1023.000000	1023.000000	2046.000000
19.379999	0.018457	10.908290	-0.697126	5.356368	-0.692473	6.941522	0.000000	-10.000000	-0.183333	16.016666	538.500000	1023.000000	1023.000000	2046.000000
19.400000	0.020089	11.872485	-0.374063	5.354553	-0.421932	7.313928	0.000000	-10.000000	-0.200000	15.666667	543.833313	1023.000000	1023.000000	2046.000000
19.420000	0.021469	12.687936	-0.003082	5.268627	-0.188957	7.611348	0.000000	-10.000000	-0.166667	15.383333	547.333313	1023.000000	1023.000000	2046.000000
19.440001	0.022912	13.540969	0.369332	5.182858	0.143706	7.845072	0.000000	-10.000000	-0.116667	14.733334	554.166687	1023.000000	1023.000000	2046.000000
19.459999	0.023851	14.096065	0.780599	4.914435	0.397327	8.003703	0.000000	-10.000000	-0.091667	14.266667	559.166687	1023.000000	1023.000000	2046.000000
19.480000	0.024420	14.432470	1.049460	4.587648	0.684949	8.110414	0.000000	-10.000000	-0.083333	13.483334	564.166687	1023.000000	1023.000000	2046.000000
19.500000	0.024613	14.546546	1.283309	4.270980	0.819119	8.173138	0.000000	-10.000000	-0.091667	13.016667	567.333313	1023.000000	1023.000000	2046.000000
19.520000	0.024637	14.560471	1.463565	4.019062	0.906237	8.171607	0.000000	-10.000000	-0.100000	12.583334	571.833313	1023.000000	1023.000000	2046.000000
19.540001	0.024830	14.674554	1.495668	3.841473	1.185942	8.151472	0.000000	-10.000000	-0.083333	12.300000	576.000000	1023.000000	1023.000000	2046.000000
19.559999	0.024985	14.766291	1.630142	3.741141	1.204128	8.190881	0.000000	-10.000000	-0.066667	12.050000	580.000000	1023.000000	1023.000000	2046.000000
19.580000	0.025640	15.153208	1.705229	3.873717	1.259495	8.314767	0.000000	-10.000000	-0.050000	11.550000	584.000000	1023.000000	1023.000000	2046.000000
19.600000	0.026627	15.736474	1.780348	4.053277	1.419929	8.482920	0.000000	-10.000000	-0.041667	11.050000	588.000000	1023.000000	1023.000000	2046.000000
19.620001	0.027741	16.394798	1.898621	4.222623	1.591753	8.681801	0.000000	-10.000000	-0.033333	10.283334	592.000000	1023.000000	1023.000000	2046.000000
19.639999	0.029022	17.152157	2.066792	4.399136	1.784165	8.902064	0.000000	-10.000000	-0.016667	9.533334	595.666687	1023.000000	1023.000000	2046.000000
19.660000	0.030398	17.965462	2.268181	4.534828	1.962336	9.200116	0.000000	-10.000000	-0.008333	8.866667	599.000000	1023.000000	1023.000000	2046.000000
19.680000	0.032004	18.914656	2.499241	4.775390	2.187451	9.452574	0.000000	-10.000000	0.000000	8.333334	602.000000	1023.000000	1023.000000	2046.000000
19.700001	0.033677	19.903036	2.716990	4.980116	2.393646	9.812284	0.000000	-10.000000	0.000000	7.833333	604.833313	1023.000000	1023.000000	2046.000000
19.719999	0.035118	20.754824	2.866553	5.124676	2.545267	10.218328	0.000000	-10.000000	0.000000	7.300000	607.666687	1023.000000	1023.000000	2046.000000
19.740000	0.035930	21.234514	2.959346	5.342736	2.574173	10.358260	0.000000	-10.000000	0.000000	6.616667	610.166687	1023.000000	1023.000000	2046.000000
19.760000	0.037607	22.225796	3.061599	5.544800	2.821213	10.798184	0.000000	-10.000000	0.008333	5.683333	612.500000	1023.000000	1023.000000	2046.000000
19.780001	0.037876	22.384617	3.199383	5.450116	2.581898	11.153220	0.000000	-10.000000	0.016667	4.583333	614.500000	1023.000000	1023.000000	2046.000000
19.799999	0.039687	23.454933	3.356542	6.054505	2.924548	11.119338	0.000000	-10.000000	0.033333	3.250000	616.166687	1023.000000	1023.000000	2046.000000
19.820000	0.040596	23.992346	3.399895	6.384013	3.121508	11.086929	0.000000	-10.000000	0.041667	1.733333	617.333313	1023.000000	1023.000000	2046.000000
19.840000	0.039836	23.543083	3.367134	6.260589	3.070061	10.845298	0.000000	-10.000000	0.050000	0.316667	617.833313	1023.000000	1023.000000	2046.000000
19.860001	0.038103	22.518751	3.056079	5.906528	2.946373	10.609770	0.000000	-10.000000	0.041667	-0.816667	618.000000	1023.000000	1023.000000	2046.000000
19.879999	0.035587	21.032000	2.613118	5.656160	2.671065	10.091658	0.000000	-10.000000	0.033333	-1.233333	618.000000	1023.000000	1023.000000	2046.000000
19.900000	0.032426	19.163931	2.102780	5.341850	2.219916	9.499385	0.000000	-10.000000	0.033333	-1.600000	618.000000	1023.000000	1023.000000	2046.000000
19.920000	0.029998	17.729088	1.638289	5.139491	1.917346	9.033961	0.000000	-10.000000	0.033333	-1.550000	618.000000	1023.000000	1023.000000	2046.000000
19.940001	0.028572	16.885927	1.302618	5.124584	1.724087	8.734637	0.000000	-10.000000	0.033333	-1.600000	618.000000	1023.000000	1023.000000	2046.000000
19.959999	0.027936	16.510302	1.082028	5.156139	1.595671	8.676464	0.000000	-10.000000	0.033333	-0.950000	618.000000	1023.000000	1023.000000	2046.000000
19.980000	0.027535	16.272934	0.927535	5.320768	1.503000	8.521631	0.000000	-10.000000	0.033333	-0.466667	618.000000	1023.000000	1023.000000	2046.000000
20.000000	0.027287	16.126898	0.764768	5.489217	1.414578	8.458336	0.000000	-10.000000	0.025000	0.000000	618.000000	1023.000000	1023.000000	2046.000000
20.020000	0.027033	15.976344	0.679072	5.680061	1.265667	8.351543	0.000000	-10.000000	0.008333	0.000000	618.000000	1023.000000	1023.000000	2046.000000
20.040001	0.026762	15.816393	0.544239	5.826370	1.103908	8.341876	0.000000	-10.000000	0.008333	0.000000	618.000000	1023.000000	1023.000000	2046.000000
20.059999	0.026713	15.787378	0.468530	6.013674	0.977055	8.328119	0.000000	-10.000000	0.016667	0.000000	618.000000	1023.000000	1023.000000	2046.000000
20.080000	0.027012	15.964092	0.504679	6.218292	0.853575	8.387546	0.000000	-10.000000	0.025000	0.000000	618.000000	1023.000000	1023.000000	2046.000000
20.100000	0.027344	16.160400	0.486036	6.334795	0.862955	8.476614	0.000000	-10.000000	0.025000	-0.366667	618.000000	1023.000000	1023.000000	2046.000000
20.120001	0.027494	16.249037	0.586821	6.319780	0.778945	8.563490	0.000000	-10.000000	0.033333	-1.233333	618.000000	1023.000000	1023.000000	2046.000000
20.139999	0.028054	16.579897	0.744160	6.156082	0.912078	8.767577	0.000000	-10.000000	0.033333	-2.383333	618.000000	1023.000000	1023.000000	2046.000000
20.160000	0.028566	16.882433	0.924375	5.904588	1.100624	8.952847	0.000000	-10.000000	0.041667	-3.500000	618.000000	1023.000000	1023.000000	2046.000000
20.180000	0.028860	17.056488	1.217427	5.622424	1.174937	9.041699	0.000000	-10.000000	0.041667	-4.566667	618.000000	1023.000000	1023.000000	2046.000000
20.200001	0.028968	17.119932	1.456465	5.222791	1.393745	9.046930	0.000000	-10.000000	0.050000	-5.766667	618.000000	1023.000000	1023.000000	2046.000000
20.219999	0.028411	16.791119	1.766451	4.644702	1.432612	8.947353	0.000000	-10.000000	0.066667	-7.183333	618.000000	1023.000000	1023.000000	2046.000000
20.240000	0.027485	16.243725	1.905819	3.977233	1.523318	8.837356	0.000000	-10.000000	0.083333	-8.500000	618.000000	1023.000000	1023.000000	2046.000000
20.260000	0.026379	15.590075	1.985437	3.421389	1.552883	8.630365	0.000000	-10.000000	0.100000	-9.533334	618.000000	1023.000000	1023.000000	2046.000000
20.280001	0.025231	14.911758	1.992687	2.897109	1.609794	8.412168	0.000000	-10.000000	0.091667	-10.066667	618.000000	1023.000000	1023.000000	2046.000000
20.299999	0.024085	14.234300	2.005899	2.524539	1.554200	8.149660	0.000000	-10.000000	0.091667	-10.566667	608.666687	1023.000000	1023.000000	2046.000000
20.320000	0.023379	13.817159	1.956573	2.326600	1.560743	7.973243	0.000000	-10.000000	0.091667	-10.933333	599.333313	1023.000000	1023.000000	2046.000000
20.340000	0.022877	13.520474	1.944856	2.236371	1.459625	7.879623	0.000000	-10.000000	0.100000	-11.250000	590.000000	1023.000000	1023.000000	2046.000000
20.360001	0.022802	13.475875	1.959516	2.200028	1.513013	7.803319	0.000000	-10.000000	0.100000	-11.333333	588.666687	1023.000000	1023.000000	2046.000000
20.379999	0.022711	13.421994	2.031443	2.123494	1.503663	7.763394	0.000000	-10.000000	0.100000	-11.600000	586.000000	1023.000000	1023.000000	2046.000000
20.400000	0.022830	13.492541	2.142931	2.049284	1.530707	7.769619	0.000000	-10.000000	0.108333	-11.816667	582.000000	1023.000000	1023.000000	2046.000000
20.420000	0.023043	13.618123	2.325170	2.000270	1.546573	7.746110	0.000000	-10.000000	0.108333	-12.100000	578.000000	1023.000000	1023.000000	2046.000000
20.440001	0.023636	13.969014	2.488993	2.063589	1.638111	7.778322	0.000000	-10.000000	0.116667	-12.416667	574.000000	1023.000000	1023.000000	2046.000000
20.459999	0.024137	14.265138	2.611247	2.086162	1.665015	7.902714	0.000000	-10.000000	0.125000	-12.883333	570.000000	1023.000000	1023.000000	2046.000000
20.480000	0.024338	14.383471	2.654040	2.059947	1.672999	7.996486	0.000000	-10.000000	0.158333	-13.383333	565.833313	1023.000000	1023.000000	2046.000000
20.500000	0.024541	14.503670	2.676611	2.072531	1.738483	8.016045	0.000000	-10.000000	0.191667	-14.166667	561.500000	1023.000000	1023.000000	2046.000000
20.520000	0.024461	14.456477	2.704704	1.939751	1.691153	8.120870	0.000000	-10.000000	0.216667	-15.216667	556.666687	1023.000000	1023.000000	2046.000000
20.540001	0.023375	13.814356	2.805340	1.901711	1.398615	7.708691	0.000000	-10.000000	0.241667	-16.583334	551.666687	1023.000000	1023.000000	2046.000000
20.559999	0.023626	13.963232	2.682563	2.120322	1.734000	7.426347	0.000000	-10.000000	0.283333	-18.000000	546.166687	1023.000000	1023.000000	2046.000000
20.580000	0.022346	13.206611	2.601179	1.906557	1.677500	7.021375	0.000000	-10.000000	0.333333	-19.383333	540.166687	1023.000000	1023.000000	2046.000000
20.600000	0.019711	11.649304	2.282081	1.436283	1.446058	6.484882	0.000000	-10.000000	0.375000	-20.683334	533.666687	1023.000000	1023.000000	2046.000000
20.620001	0.016536	9.772516	1.935644	0.973891	0.980831	5.882150	0.000000	-10.000000	0.391667	-21.716667	526.666687	1023.000000	1023.000000	2046.000000
20.639999	0.012963	7.661270	1.464960	0.543807	0.501507	5.150996	0.000000	-10.000000	0.416667	-22.600000	519.500000	1023.000000	1023.000000	2046.000000
20.660000	0.009494	5.610894	0.991995	0.233149	0.046412	4.339338	0.000000	-10.000000	0.433333	-23.183334	511.833344	1023.000000	1023.000000	2046.000000
20.680000	0.006416	3.791909	0.593868	-0.048214	-0.443555	3.689810	0.000000	-10.000000	0.450000	-23.583334	504.000000	1023.000000	1023.000000	2046.000000
20.700001	0.004336	2.562696	0.244279	-0.114333	-0.745067	3.177817	0.000000	-10.000000	0.466667	-23.966667	496.000000	1023.000000	1023.000000	2046.000000
20.719999	0.002764	1.633658	-0.080671	-0.147841	-0.944625	2.806795	0.000000	-10.000000	0.483333	-24.216667	488.000000	1023.000000	1023.000000	2046.000000
20.740000	0.001373	0.811715	-0.310656	-0.105751	-1.175724	2.403845	0.000000	-10.000000	0.500000	-24.549999	480.000000	1023.000000	1023.000000	2046.000000
20.760000	0.000162	0.095817	-0.597812	-0.091394	-1.289796	2.074819	0.000000	-10.000000	0.516667	-24.549999	472.000000	1023.000000	1023.000000	2046.000000
20.780001	-0.001022	-0.603824	-0.801018	-0.072445	-1.478705	1.748344	0.000000	-10.000000	0.516667	-24.733334	463.833344	1023.000000	1023.000000	2046.000000
20.799999	-0.001880	-1.111213	-1.042239	-0.064738	-1.532169	1.527933	0.000000	-10.000000	0.525000	-24.799999	455.500000	1023.000000	1023.000000	2046.000000
20.820000	-0.002745	-1.622270	-1.180240	-0.024431	-1.656990	1.239391	0.000000	-10.000000	0.525000	-25.083334	447.166656	1023.000000	1023.000000	2046.000000
20.840000	-0.003640	-2.151173	-1.331662	-0.035563	-1.794342	1.010393	0.000000	-10.000000	0.533333	-25.150000	438.666656	1023.000000	1023.000000	2046.000000
20.860001	-0.004472	-2.643236	-1.389163	-0.137504	-1.947073	0.830504	0.000000	-10.000000	0.533333	-25.183334	430.333344	1023.000000	1023.000000	2046.000000
20.879999	-0.005029	-2.972263	-1.456278	-0.362954	-1.945804	0.792772	0.000000	-10.000000	0.525000	-25.050001	422.000000	1023.000000	1023.000000	2046.000000
20.900000	-0.005455	-3.223674	-1.426997	-0.749559	-1.888125	0.841008	0.000000	-10.000000	0.516667	-25.033335	413.666656	1023.000000	1023.000000	2046.000000
20.920000	-0.006007	-3.550435	-1.270513	-1.210999	-1.903334	0.834412	0.000000	-10.000000	0.508333	-24.750000	405.333344	1023.000000	1023.000000	2046.000000
20.940001	-0.006800	-4.018646	-1.095316	-1.683306	-1.968612	0.728588	0.000000	-10.000000	0.500000	-24.600000	397.000000	1023.000000	1023.000000	2046.000000
20.959999	-0.007723	-4.564356	-0.926522	-2.189466	-2.000411	0.552043	0.000000	-10.000000	0.500000	-24.400000	389.000000	1023.000000	1023.000000	2046.000000
20.980000	-0.009055	-5.351644	-0.853979	-2.843904	-2.007776	0.354016	0.000000	-10.000000	0.500000	-24.333334	381.000000	1023.000000	1023.000000	2046.000000
21.000000	-0.010946	-6.469066	-0.867539	-3.474272	-2.153023	0.025769	0.000000	-10.000000	0.500000	-24.183334	372.666656	1023.000000	1023.000000	2046.000000
21.020000	-0.012786	-7.556653	-0.909091	-3.999273	-2.339054	-0.309235	0.000000	-10.000000	0.491667	-24.066668	364.333344	1023.000000	1023.000000	2046.000000
21.040001	-0.014374	-8.494974	-0.993584	-4.450864	-2.430562	-0.619964	0.000000	-10.000000	0.475000	-23.733334	356.000000	1023.000000	1023.000000	2046.000000
21.059999	-0.015835	-9.358339	-1.091506	-4.817614	-2.592540	-0.856679	0.000000	-10.000000	0.466667	-23.500000	348.333344	1023.000000	1023.000000	2046.000000
21.080000	-0.016989	-10.040642	-1.265434	-4.993100	-2.724921	-1.057186	0.000000	-10.000000	0.441667	-22.966667	340.666656	1023.000000	1023.000000	2046.000000
21.100000	-0.017987	-10.630249	-1.381825	-5.103015	-2.946458	-1.198951	0.000000	-10.000000	0.425000	-22.766666	333.000000	1023.000000	1023.000000	2046.000000
21.120001	-0.018529	-10.950756	-1.483978	-5.107868	-2.998222	-1.360688	0.000000	-10.000000	0.400000	-22.350000	325.333344	1023.000000	1023.000000	2046.000000
21.139999	-0.018960	-11.205286	-1.532611	-5.190414	-3.087436	-1.394825	0.000000	-10.000000	0.400000	-22.200001	317.833344	1023.000000	1023.000000	2046.000000
21.160000	-0.019297	-11.404396	-1.554033	-5.286816	-3.183731	-1.379817	0.000000	-10.000000	0.400000	-22.016666	310.500000	1023.000000	1023.000000	2046.000000
21.180000	-0.019322	-11.419052	-1.588130	-5.302634	-3.211473	-1.316814	0.000000	-10.000000	0.400000	-21.783335	303.166656	1023.000000	1023.000000	2046.000000
21.200001	-0.019090	-11.281991	-1.563656	-5.287593	-3.264198	-1.166544	0.000000	-10.000000	0.391667	-21.516666	295.833344	1023.000000	1023.000000	2046.000000
21.219999	-0.019086	-11.279646	-1.688198	-5.269588	-3.300248	-1.021611	0.000000	-10.000000	0.375000	-21.100000	288.666656	1023.000000	1023.000000	2046.000000
21.240000	-0.019317	-11.416467	-1.867380	-5.154714	-3.380119	-1.014253	0.000000	-10.000000	0.358333	-20.733334	281.500000	1023.000000	1023.000000	2046.000000
21.260000	-0.019419	-11.476882	-1.909745	-5.247281	-3.586657	-0.733199	0.000000	-10.000000	0.358333	-20.483334	274.666656	1023.000000	1023.000000	2046.000000
21.280001	-0.020585	-12.165444	-2.198156	-5.489514	-3.865792	-0.611982	0.000000	-10.000000	0.358333	-20.416668	267.833344	1023.000000	1023.000000	2046.000000
21.299999	-0.019998	-11.819041	-2.350476	-4.971935	-3.641578	-0.855051	0.000000	-10.000000	0.366667	-20.533335	261.000000	1023.000000	1023.000000	2046.000000
21.320000	-0.020169	-11.920024	-2.593048	-4.759705	-3.600915	-0.966356	0.000000	-10.000000	0.366667	-20.583334	254.166672	1023.000000	1023.000000	2046.000000
21.340000	-0.021755	-12.857389	-2.943109	-4.936634	-3.761872	-1.215775	0.000000	-10.000000	0.366667	-20.650000	247.333328	1023.000000	1023.000000	2046.000000
21.360001	-0.024043	-14.209118	-3.390790	-5.199218	-4.103390	-1.515720	0.000000	-10.000000	0.358333	-20.733334	240.500000	1023.000000	1023.000000	2046.000000
21.379999	-0.026814	-15.846972	-3.923454	-5.475131	-4.572834	-1.875553	0.000000	-10.000000	0.358333	-20.633333	233.500000	1023.000000	1023.000000	2046.000000
21.400000	-0.029747	-17.580511	-4.548785	-5.700702	-5.022995	-2.308031	0.000000	-10.000000	0.358333	-20.500000	226.500000	1023.000000	1023.000000	2046.000000
21.420000	-0.032281	-19.078102	-5.153579	-5.782756	-5.388978	-2.752790	0.000000	-10.000000	0.358333	-20.200001	219.666672	1023.000000	1023.000000	2046.000000
21.440001	-0.034495	-20.386358	-5.696099	-5.843048	-5.781055	-3.066156	0.000000	-10.000000	0.350000	-19.916666	213.000000	1023.000000	1023.000000	2046.000000
21.459999	-0.036115	-21.343899	-6.180742	-5.795758	-6.036108	-3.331291	0.000000	-10.000000	0.350000	-19.450001	206.333328	1023.000000	1023.000000	2046.000000
21.480000	-0.037477	-22.148912	-6.586813	-5.732599	-6.301498	-3.528003	0.000000	-10.000000	0.350000	-19.233334	199.833328	1023.000000	1023.000000	2046.000000
21.500000	-0.038496	-22.751205	-7.040560	-5.640862	-6.404693	-3.665089	0.000000	-10.000000	0.333333	-19.033333	193.333328	1023.000000	1023.000000	2046.000000
21.520000	-0.039623	-23.416922	-7.352989	-5.609831	-6.680591	-3.773511	0.000000	-10.000000	0.333333	-18.933332	187.000000	1023.000000	1023.000000	2046.000000
21.540001	-0.040364	-23.855141	-7.706341	-5.431683	-6.779687	-3.937430	0.000000	-10.000000	0.316667	-18.733334	180.666672	1023.000000	1023.000000	2046.000000
21.559999	-0.041052	-24.261686	-7.977033	-5.326684	-6.983713	-3.974256	0.000000	-10.000000	0.308333	-18.316666	174.500000	1023.000000	1023.000000	2046.000000
21.580000	-0.041504	-24.528601	-8.262669	-5.250083	-7.061580	-3.954269	0.000000	-10.000000	0.283333	-18.000000	168.500000	1023.000000	1023.000000	2046.000000
21.600000	-0.041817	-24.714071	-8.407282	-5.213192	-7.223802	-3.869796	0.000000	-10.000000	0.266667	-17.616667	162.500000	1023.000000	1023.000000	2046.000000
21.620001	-0.042088	-24.874222	-8.620675	-5.189219	-7.229704	-3.834624	0.000000	-10.000000	0.258333	-17.500000	156.500000	1023.000000	1023.000000	2046.000000
21.639999	-0.042022	-24.835119	-8.673461	-5.308770	-7.218548	-3.634341	0.000000	-10.000000	0.250000	-17.200001	150.500000	1023.000000	1023.000000	2046.000000
21.660000	-0.041904	-24.765230	-8.661568	-5.567500	-7.115035	-3.421129	0.000000	-10.000000	0.250000	-16.733334	144.833328	1023.000000	1023.000000	2046.000000
21.680000	-0.041944	-24.788834	-8.526529	-5.933709	-7.135739	-3.192856	0.000000	-10.000000	0.250000	-16.483334	139.166672	1023.000000	1023.000000	2046.000000
21.700001	-0.042295	-24.996439	-8.427742	-6.283356	-7.143492	-3.141849	0.000000	-10.000000	0.250000	-16.283335	133.833328	1023.000000	1023.000000	2046.000000
21.719999	-0.043042	-25.437769	-8.372915	-6.756501	-7.109971	-3.198383	0.000000	-10.000000	0.250000	-16.200001	128.333328	1023.000000	1023.000000	2046.000000
21.740000	-0.044215	-26.131111	-8.433782	-7.281718	-7.147005	-3.268607	0.000000	-10.000000	0.250000	-15.950001	123.000000	1023.000000	1023.000000	2046.000000
21.760000	-0.045619	-26.960884	-8.512802	-7.632381	-7.308433	-3.507269	0.000000	-10.000000	0.250000	-15.666667	117.666664	1023.000000	1023.000000	2046.000000
21.780001	-0.046994	-27.773308	-8.636624	-8.044366	-7.458361	-3.633957	0.000000	-10.000000	0.241667	-15.400001	112.333336	1023.000000	1023.000000	2046.000000
21.799999	-0.048314	-28.553434	-8.736354	-8.324217	-7.677231	-3.815634	0.000000	-10.000000	0.225000	-14.983334	107.166664	1023.000000	1023.000000	2046.000000
21.820000	-0.049383	-29.185249	-8.862883	-8.471296	-7.868613	-3.982458	0.000000	-10.000000	0.208333	-14.516666	102.166664	1023.000000	1023.000000	2046.000000
21.840000	-0.050199	-29.667496	-9.051302	-8.512611	-8.025124	-4.078459	0.000000	-10.000000	0.200000	-14.033334	97.500000	1023.000000	1023.000000	2046.000000
21.860001	-0.050756	-29.996954	-9.242931	-8.503093	-8.144019	-4.106910	0.000000	-10.000000	0.191667	-13.633333	92.833336	1023.000000	1023.000000	2046.000000
21.879999	-0.050918	-30.092512	-9.345555	-8.487711	-8.226538	-4.032709	0.000000	-10.000000	0.191667	-13.316667	88.333336	1023.000000	1023.000000	2046.000000
21.900000	-0.050922	-30.094614	-9.400620	-8.426298	-8.305970	-3.961725	0.000000	-10.000000	0.191667	-13.116667	83.666664	1023.000000	1023.000000	2046.000000
21.920000	-0.050567	-29.885086	-9.428789	-8.361852	-8.273069	-3.821375	0.000000	-10.000000	0.166667	-12.766666	79.333336	1023.000000	1023.000000	2046.000000
21.940001	-0.049979	-29.537432	-9.343754	-8.342723	-8.310922	-3.540035	0.000000	-10.000000	0.150000	-12.350000	75.000000	1023.000000	1023.000000	2046.000000
21.959999	-0.049342	-29.160879	-9.349580	-8.215452	-8.283514	-3.312333	0.000000	-10.000000	0.116667	-11.816667	71.000000	1023.000000	1023.000000	2046.000000
21.980000	-0.048975	-28.944427	-9.420630	-8.080534	-8.316085	-3.127179	0.000000	-10.000000	0.116667	-11.266667	67.000000	1023.000000	1023.000000	2046.000000
22.000000	-0.048544	-28.689468	-9.380044	-8.002238	-8.425648	-2.881539	0.000000	-10.000000	0.100000	-10.800000	63.166668	1023.000000	1023.000000	2046.000000
22.020000	-0.048061	-28.404018	-9.522560	-7.900279	-8.367090	-2.614090	0.000000	-10.000000	0.100000	-10.416667	59.500000	1023.000000	1023.000000	2046.000000
22.040001	-0.048447	-28.631947	-9.488845	-7.691466	-8.600544	-2.851091	0.000000	-10.000000	0.100000	-10.200000	56.166668	1023.000000	1023.000000	2046.000000
22.059999	-0.047683	-28.180475	-9.648218	-7.317736	-8.357985	-2.856535	0.000000	-10.000000	0.108333	-10.033334	52.666668	1023.000000	1023.000000	2046.000000
22.080000	-0.048486	-28.655191	-9.788914	-7.295048	-8.483458	-3.087772	0.000000	-10.000000	0.100000	-9.900001	49.333332	1023.000000	1023.000000	2046.000000
22.100000	-0.050074	-29.593891	-10.115196	-7.417934	-8.703323	-3.357437	0.000000	-10.000000	0.083333	-9.833334	46.000000	1023.000000	1023.000000	2046.000000
22.120001	-0.052065	-30.770411	-10.513571	-7.557803	-9.007854	-3.691184	0.000000	-10.000000	0.083333	-9.650001	42.833332	1023.000000	1023.000000	2046.000000
22.139999	-0.054282	-32.080902	-10.924266	-7.696178	-9.360097	-4.100361	0.000000	-10.000000	0.091667	-9.516666	39.666668	1023.000000	1023.000000	2046.000000
22.160000	-0.056445	-33.358929	-11.363463	-7.824584	-9.694893	-4.475989	0.000000	-10.000000	0.091667	-9.250000	36.333332	1023.000000	1023.000000	2046.000000
22.180000	-0.058126	-34.352455	-11.821667	-7.796414	-9.919506	-4.814868	0.000000	-10.000000	0.083333	-8.950000	33.166668	1023.000000	1023.000000	2046.000000
22.200001	-0.059254	-35.018902	-12.223015	-7.677231	-10.068154	-5.050500	0.000000	-10.000000	0.083333	-8.633333	30.166666	1023.000000	1023.000000	2046.000000
22.219999	-0.060232	-35.596905	-12.559526	-7.577885	-10.219754	-5.239739	0.000000	-10.000000	0.091667	-8.400001	27.333334	1023.000000	1023.000000	2046.000000
22.240000	-0.061112	-36.117046	-12.849546	-7.499701	-10.400935	-5.366864	0.000000	-10.000000	0.083333	-8.333333	24.500000	1023.000000	1023.000000	2046.000000
22.260000	-0.061723	-36.478298	-13.079093	-7.387818	-10.560068	-5.451320	0.000000	-10.000000	0.075000	-8.116667	21.666666	1023.000000	1023.000000	2046.000000
22.280001	-0.062327	-36.835541	-13.292121	-7.299827	-10.737025	-5.506567	0.000000	-10.000000	0.075000	-7.933333	19.000000	1023.000000	1023.000000	2046.000000
22.299999	-0.062672	-37.039207	-13.476272	-7.186439	-10.869316	-5.507180	0.000000	-10.000000	0.075000	-7.633333	16.333334	1023.000000	1023.000000	2046.000000
22.320000	-0.062862	-37.151707	-13.648567	-7.028188	-10.973193	-5.501758	0.000000	-10.000000	0.066667	-7.333333	13.833333	1023.000000	1023.000000	2046.000000
22.340000	-0.062859	-37.149784	-13.754456	-6.888560	-11.056226	-5.450543	0.000000	-10.000000	0.058333	-6.966667	11.333333	1023.000000	1023.000000	2046.000000
22.360001	-0.062711	-37.062263	-13.796588	-6.829293	-11.083001	-5.353383	0.000000	-10.000000	0.041667	-6.616667	9.000000	1023.000000	1023.000000	2046.000000
22.379999	-0.062405	-36.881126	-13.741129	-6.924720	-11.087790	-5.127488	0.000000	-10.000000	0.041667	-6.266667	6.666667	1023.000000	1023.000000	2046.000000
22.400000	-0.061782	-36.512943	-13.642897	-7.022593	-10.928334	-4.919122	0.000000	-10.000000	0.050000	-5.933333	4.500000	1023.000000	1023.000000	2046.000000
22.420000	-0.061278	-36.215500	-13.430913	-7.273647	-10.819849	-4.691091	0.000000	-10.000000	0.058333	-5.700000	2.500000	1023.000000	1023.000000	2046.000000
22.440001	-0.061017	-36.060989	-13.196003	-7.646759	-10.719231	-4.498995	0.000000	-10.000000	0.058333	-5.600000	0.833333	1023.000000	1023.000000	2046.000000
22.459999	-0.060969	-36.032902	-12.990574	-7.961174	-10.578926	-4.502230	0.000000	-10.000000	0.050000	-5.583333	-0.666667	1023.000000	1023.000000	2046.000000
22.480000	-0.061579	-36.393299	-12.875787	-8.410258	-10.554267	-4.552988	0.000000	-10.000000	0.050000	-5.716667	-2.000000	1023.000000	1023.000000	2046.000000
22.500000	-0.062371	-36.860973	-12.816805	-8.793441	-10.620416	-4.630313	0.000000	-10.000000	0.050000	-5.516667	-5.000000	1023.000000	1023.000000	2046.000000
22.520000	-0.063495	-37.525604	-12.848519	-9.115145	-10.752176	-4.809763	0.000000	-10.000000	0.050000	-5.316667	-7.500000	1023.000000	1023.000000	2046.000000
22.540001	-0.064451	-38.090645	-12.926114	-9.379357	-10.828358	-4.956816	0.000000	-10.000000	0.050000	-5.000000	-9.500000	1023.000000	1023.000000	2046.000000
22.559999	-0.065191	-38.527664	-12.956294	-9.570629	-10.959483	-5.041258	0.000000	-10.000000	0.050000	-4.850000	-10.166667	1023.000000	1023.000000	2046.000000
22.580000	-0.065656	-38.802650	-13.049821	-9.622719	-11.027477	-5.102633	0.000000	-10.000000	0.050000	-4.600000	-11.333333	1023.000000	1023.000000	2046.000000
22.600000	-0.065860	-38.923313	-13.109528	-9.595201	-11.117309	-5.101277	0.000000	-10.000000	0.050000	-4.266667	-13.000000	1023.000000	1023.000000	2046.000000
22.620001	-0.065780	-38.876259	-13.176612	-9.556884	-11.134353	-5.008410	0.000000	-10.000000	0.050000	-4.133333	-14.333333	1023.000000	1023.000000	2046.000000
22.639999	-0.065451	-38.681557	-13.125516	-9.446980	-11.172332	-4.936728	0.000000	-10.000000	0.050000	-4.083333	-15.666667	1023.000000	1023.000000	2046.000000
22.660000	-0.064819	-38.307739	-13.089675	-9.333907	-11.088087	-4.796069	0.000000	-10.000000	0.050000	-4.016666	-17.000000	1023.000000	1023.000000	2046.000000
22.680000	-0.063977	-37.810528	-13.026435	-9.266431	-10.993041	-4.524622	0.000000	-10.000000	0.050000	-3.766667	-18.333334	1023.000000	1023.000000	2046.000000
22.700001	-0.063044	-37.259007	-12.872438	-9.121166	-10.948631	-4.316772	0.000000	-10.000000	0.041667	-3.333333	-19.666666	1023.000000	1023.000000	2046.000000
22.719999	-0.062120	-36.712940	-12.829244	-9.012217	-10.881964	-3.989515	0.000000	-10.000000	0.041667	-2.733333	-20.833334	1023.000000	1023.000000	2046.000000
22.740000	-0.061385	-36.278347	-12.714070	-8.831160	-10.877601	-3.855517	0.000000	-10.000000	0.033333	-2.166667	-21.666666	1023.000000	1023.000000	2046.000000
22.760000	-0.060318	-35.648094	-12.692144	-8.738871	-10.757011	-3.460070	0.000000	-10.000000	0.041667	-1.700000	-22.000000	1023.000000	1023.000000	2046.000000
22.780001	-0.060814	-35.940811	-12.609384	-8.737424	-11.027480	-3.566521	0.000000	-10.000000	0.041667	-1.500000	-22.000000	1023.000000	1023.000000	2046.000000
22.799999	-0.059591	-35.218533	-12.542596	-8.335573	-10.704997	-3.635368	0.000000	-10.000000	0.050000	-1.466667	-22.000000	1023.000000	1023.000000	2046.000000
22.820000	-0.059568	-35.204704	-12.607260	-8.083072	-10.671886	-3.842488	0.000000	-10.000000	0.050000	-1.550000	-22.000000	1023.000000	1023.000000	2046.000000
22.840000	-0.060725	-35.888767	-12.769277	-8.193431	-10.844972	-4.081088	0.000000	-10.000000	0.041667	-1.466667	-22.000000	1023.000000	1023.000000	2046.000000
22.860001	-0.061983	-36.631950	-13.017434	-8.386763	-11.015165	-4.212588	0.000000	-10.000000	0.041667	-0.933333	-22.000000	1023.000000	1023.000000	2046.000000
22.879999	-0.063448	-37.497959	-13.215868	-8.495627	-11.247477	-4.538988	0.000000	-10.000000	0.033333	0.183333	-22.000000	1023.000000	1023.000000	2046.000000
22.900000	-0.065013	-38.422508	-13.483238	-8.579231	-11.459776	-4.900264	0.000000	-10.000000	0.025000	1.416667	-22.000000	1023.000000	1023.000000	2046.000000
22.920000	-0.066318	-39.193756	-13.643874	-8.666105	-11.731251	-5.152524	0.000000	-10.000000	0.000000	3.016667	-22.000000	1023.000000	1023.000000	2046.000000
22.940001	-0.067015	-39.605946	-13.894175	-8.536628	-11.785422	-5.389720	0.000000	-10.000000	-0.016667	4.783333	-22.000000	1023.000000	1023.000000	2046.000000
22.959999	-0.067301	-39.775021	-13.976347	-8.490364	-11.897604	-5.410706	0.000000	-10.000000	-0.016667	6.866667	-22.000000	1023.000000	1023.000000	2046.000000
22.980000	-0.067286	-39.765926	-13.998135	-8.359801	-11.962912	-5.445078	0.000000	-10.000000	-0.025000	8.600000	-22.000000	1023.000000	1023.000000	2046.000000
23.000000	-0.067062	-39.633774	-14.054231	-8.182534	-11.913599	-5.483408	0.000000	-10.000000	-0.033333	10.166667	-22.000000	1023.000000	1023.000000	2046.000000
23.020000	-0.066603	-39.362167	-14.027627	-7.960972	-11.910818	-5.462752	0.000000	-10.000000	-0.066667	11.566667	-22.000000	1023.000000	1023.000000	2046.000000
23.040001	-0.066124	-39.079426	-13.968173	-7.745677	-11.931973	-5.433601	0.000000	-10.000000	-0.091667	12.983334	-22.000000	1023.000000	1023.000000	2046.000000
23.059999	-0.065129	-38.491230	-13.932492	-7.518584	-11.782126	-5.258027	0.000000	-10.000000	-0.133333	14.300000	-7.000000	1023.000000	1023.000000	2046.000000
23.080000	-0.064143	-37.908550	-13.834478	-7.299557	-11.695944	-5.078573	0.000000	-10.000000	-0.150000	15.716667	9.166667	1023.000000	1023.000000	2046.000000
23.100000	-0.062979	-37.220539	-13.632310	-7.057806	-11.603724	-4.926700	0.000000	-10.000000	-0.166667	16.916668	27.000000	1023.000000	1023.000000	2046.000000
23.120001	-0.061740	-36.488403	-13.405768	-6.973570	-11.431739	-4.677328	0.000000	-10.000000	-0.183333	18.000000	31.833334	1023.000000	1023.000000	2046.000000
23.139999	-0.060070	-35.501503	-13.065860	-6.965373	-11.155307	-4.314964	0.000000	-10.000000	-0.216667	18.866667	37.500000	1023.000000	1023.000000	2046.000000
23.160000	-0.058568	-34.613495	-12.574270	-7.061937	-10.957720	-4.019567	0.000000	-10.000000	-0.241667	19.549999	43.833332	1023.000000	1023.000000	2046.000000
23.180000	-0.057010	-33.693165	-12.111096	-7.255251	-10.665686	-3.661133	0.000000	-10.000000	-0.266667	20.100000	50.333332	1023.000000	1023.000000	2046.000000
23.200001	-0.055814	-32.986298	-11.597403	-7.553707	-10.419685	-3.415503	0.000000	-10.000000	-0.283333	20.600000	57.000000	1023.000000	1023.000000	2046.000000
23.219999	-0.054963	-32.482872	-11.185939	-7.895081	-10.164080	-3.237773	0.000000	-10.000000	-0.275000	21.233334	63.833332	1023.000000	1023.000000	2046.000000
23.240000	-0.054160	-32.008770	-10.840087	-8.097580	-9.896583	-3.174520	0.000000	-10.000000	-0.275000	21.650002	70.833336	1023.000000	1023.000000	2046.000000
23.260000	-0.053751	-31.766933	-10.503011	-8.319069	-9.833059	-3.111794	0.000000	-10.000000	-0.291667	21.916668	78.000000	1023.000000	1023.000000	2046.000000
23.280001	-0.053268	-31.481161	-10.288044	-8.384628	-9.678373	-3.130116	0.000000	-10.000000	-0.325000	22.150000	85.166664	1023.000000	1023.000000	2046.000000
23.299999	-0.052731	-31.164192	-10.074874	-8.449492	-9.572155	-3.067672	0.000000	-10.000000	-0.341667	22.666666	92.500000	1023.000000	1023.000000	2046.000000
23.320000	-0.051639	-30.518663	-9.945246	-8.255799	-9.333783	-2.983835	0.000000	-10.000000	-0.350000	23.300001	100.166664	1023.000000	1023.000000	2046.000000
23.340000	-0.050393	-29.782011	-9.735631	-8.069599	-9.222158	-2.754622	0.000000	-10.000000	-0.366667	23.816668	108.000000	1023.000000	1023.000000	2046.000000
23.360001	-0.048651	-28.752752	-9.515107	-7.719032	-8.990358	-2.528255	0.000000	-10.000000	-0.383333	24.300001	116.000000	1023.000000	1023.000000	2046.000000
23.379999	-0.046856	-27.691614	-9.222765	-7.471298	-8.748521	-2.249030	0.000000	-10.000000	-0.391667	24.616667	124.000000	1023.000000	1023.000000	2046.000000
23.400000	-0.044949	-26.564953	-8.872444	-7.223165	-8.511708	-1.957636	0.000000	-10.000000	-0.400000	24.883333	132.000000	1023.000000	1023.000000	2046.000000
23.420000	-0.042634	-25.196472	-8.470444	-7.009723	-8.162417	-1.553888	0.000000	-10.000000	-0.416667	25.083334	140.166672	1023.000000	1023.000000	2046.000000
23.440001	-0.040407	-23.880733	-8.038236	-6.742013	-7.883061	-1.217424	0.000000	-10.000000	-0.425000	25.616667	148.500000	1023.000000	1023.000000	2046.000000
23.459999	-0.038203	-22.578232	-7.704608	-6.469265	-7.565468	-0.838891	0.000000	-10.000000	-0.433333	25.950001	157.000000	1023.000000	1023.000000	2046.000000
23.480000	-0.036365	-21.491604	-7.375457	-6.242697	-7.402013	-0.471437	0.000000	-10.000000	-0.425000	26.166668	165.500000	1023.000000	1023.000000	2046.000000
23.500000	-0.034151	-20.183409	-7.002138	-6.016768	-7.201823	0.037319	0.000000	-10.000000	-0.433333	26.066668	174.166672	1023.000000	1023.000000	2046.000000
23.520000	-0.033025	-19.517582	-6.797116	-5.895606	-7.186810	0.361949	0.000000	-10.000000	-0.425000	26.066668	183.000000	1023.000000	1023.000000	2046.000000
23.540001	-0.030147	-17.816748	-6.482291	-5.113230	-6.653862	0.432636	0.000000	-10.000000	-0.408333	26.033335	191.833328	1023.000000	1023.000000	2046.000000
23.559999	-0.027977	-16.534142	-6.314929	-4.524738	-6.259719	0.565245	0.000000	-10.000000	-0.391667	25.750000	200.500000	1023.000000	1023.000000	2046.000000
23.580000	-0.027302	-16.135611	-6.214459	-4.444646	-6.073527	0.597022	0.000000	-10.000000	-0.400000	25.600000	209.166672	1023.000000	1023.000000	2046.000000
23.600000	-0.027367	-16.174166	-6.185519	-4.532671	-6.010392	0.554416	0.000000	-10.000000	-0.408333	25.083334	217.666672	1023.000000	1023.000000	2046.000000
23.620001	-0.028005	-16.551250	-6.355430	-4.564569	-5.926007	0.294755	0.000000	-10.000000	-0.408333	24.850000	226.000000	1023.000000	1023.000000	2046.000000
23.639999	-0.029218	-17.267757	-6.533772	-4.572349	-6.064629	-0.097008	0.000000	-10.000000	-0.391667	24.566668	234.333328	1023.000000	1023.000000	2046.000000
23.660000	-0.030142	-17.814133	-6.782136	-4.454976	-6.186327	-0.390693	0.000000	-10.000000	-0.391667	24.733334	242.666672	1023.000000	1023.000000	2046.000000
23.680000	-0.030154	-17.821251	-6.854112	-4.260836	-6.237068	-0.469234	0.000000	-10.000000	-0.375000	24.633333	251.000000	1023.000000	1023.000000	2046.000000
23.700001	-0.029490	-17.428524	-6.918020	-4.004727	-6.129046	-0.376731	0.000000	-10.000000	-0.375000	24.816668	259.000000	1023.000000	1023.000000	2046.000000
23.719999	-0.028536	-16.864836	-6.887185	-3.623162	-6.010362	-0.344127	0.000000	-10.000000	-0.366667	24.800001	267.333344	1023.000000	1023.000000	2046.000000
23.740000	-0.027411	-16.200127	-6.851227	-3.254229	-5.864964	-0.229706	0.000000	-10.000000	-0.383333	24.933334	275.666656	1023.000000	1023.000000	2046.000000
23.760000	-0.026336	-15.564387	-6.835349	-2.879574	-5.759538	-0.089926	0.000000	-10.000000	-0.391667	25.083334	284.000000	1023.000000	1023.000000	2046.000000
23.780001	-0.025074	-14.818437	-6.753545	-2.552824	-5.676620	0.164552	0.000000	-10.000000	-0.408333	25.283335	292.333344	1023.000000	1023.000000	2046.000000
23.799999	-0.023579	-13.935232	-6.698592	-2.150308	-5.526231	0.439898	0.000000	-10.000000	-0.400000	25.266668	300.666656	1023.000000	1023.000000	2046.000000
23.820000	-0.022040	-13.025453	-6.598159	-1.729163	-5.357966	0.659835	0.000000	-10.000000	-0.400000	25.066668	309.333344	1023.000000	1023.000000	2046.000000
23.840000	-0.020344	-12.023539	-6.465573	-1.324658	-5.163013	0.929705	0.000000	-10.000000	-0.391667	24.966667	317.666656	1023.000000	1023.000000	2046.000000
23.860001	-0.018637	-11.014406	-6.274681	-1.062779	-4.946298	1.269351	0.000000	-10.000000	-0.400000	25.166666	326.000000	1023.000000	1023.000000	2046.000000
23.879999	-0.016805	-9.931730	-5.953416	-0.986202	-4.641096	1.648983	0.000000	-10.000000	-0.391667	25.033333	334.333344	1023.000000	1023.000000	2046.000000
23.900000	-0.014873	-8.790134	-5.531589	-0.875422	-4.327359	1.944237	0.000000	-10.000000	-0.375000	24.800001	342.666656	1023.000000	1023.000000	2046.000000
23.920000	-0.013272	-7.843701	-5.083160	-0.978683	-4.043028	2.261170	0.000000	-10.000000	-0.366667	24.266668	351.000000	1023.000000	1023.000000	2046.000000
23.940001	-0.011664	-6.893658	-4.592301	-1.112276	-3.695753	2.506672	0.000000	-10.000000	-0.358333	24.100000	359.000000	1023.000000	1023.000000	2046.000000
23.959999	-0.010214	-6.036694	-4.059402	-1.341734	-3.374079	2.738521	0.000000	-10.000000	-0.350000	23.783335	367.000000	1023.000000	1023.000000	2046.000000
23.980000	-0.009369	-5.537315	-3.602821	-1.550082	-3.198996	2.814584	0.000000	-10.000000	-0.333333	23.500000	375.000000	1023.000000	1023.000000	2046.000000
24.000000	-0.008682	-5.130866	-3.316506	-1.767677	-3.021414	2.974732	0.000000	-10.000000	-0.333333	23.300001	383.000000	1023.000000	1023.000000	2046.000000
24.020000	-0.008133	-4.806759	-3.097295	-1.903409	-2.852282	3.046227	0.000000	-10.000000	-0.325000	23.050001	391.000000	1023.000000	1023.000000	2046.000000
24.040001	-0.007478	-4.419385	-2.831170	-1.879537	-2.747436	3.038758	0.000000	-10.000000	-0.316667	22.883333	398.666656	1023.000000	1023.000000	2046.000000
24.059999	-0.006440	-3.806205	-2.616998	-1.728786	-2.662272	3.201852	0.000000	-10.000000	-0.291667	22.483334	406.333344	1023.000000	1023.000000	2046.000000
24.080000	-0.005073	-2.998099	-2.449816	-1.448077	-2.489953	3.389747	0.000000	-10.000000	-0.283333	22.333334	413.833344	1023.000000	1023.000000	2046.000000
24.100000	-0.003417	-2.019573	-2.219408	-1.124192	-2.314522	3.638550	0.000000	-10.000000	-0.283333	22.316668	421.500000	1023.000000	1023.000000	2046.000000
24.120001	-0.001532	-0.905364	-1.853953	-0.871108	-2.148363	3.968061	0.000000	-10.000000	-0.283333	22.366667	428.833344	1023.000000	1023.000000	2046.000000
24.139999	0.000572	0.338119	-1.520863	-0.526487	-1.870723	4.256192	0.000000	-10.000000	-0.275000	22.350000	436.333344	1023.000000	1023.000000	2046.000000
24.160000	0.002728	1.612050	-1.094654	-0.251671	-1.637611	4.595986	0.000000	-10.000000	-0.275000	22.333334	443.666656	1023.000000	1023.000000	2046.000000
24.180000	0.005225	3.087689	-0.707124	0.135580	-1.300600	4.959834	0.000000	-10.000000	-0.275000	22.400000	451.166656	1023.000000	1023.000000	2046.000000
24.200001	0.007708	4.555482	-0.401502	0.528608	-0.974773	5.403150	0.000000	-10.000000	-0.291667	22.600000	458.500000	1023.000000	1023.000000	2046.000000
24.219999	0.009835	5.812497	-0.156797	0.953015	-0.706976	5.723254	0.000000	-10.000000	-0.300000	22.633333	466.166656	1023.000000	1023.000000	2046.000000
24.240000	0.011806	6.977389	0.088859	1.298082	-0.543484	6.133932	0.000000	-10.000000	-0.300000	22.683334	473.666656	1023.000000	1023.000000	2046.000000
24.260000	0.013909	8.220188	0.311721	1.561844	-0.335992	6.682615	0.000000	-10.000000	-0.300000	22.400000	481.333344	1023.000000	1023.000000	2046.000000
24.280001	0.015724	9.292940	0.613114	2.119563	-0.223609	6.783871	0.000000	-10.000000	-0.275000	22.233334	488.666656	1023.000000	1023.000000	2046.000000
24.299999	0.018674	11.036313	0.858962	2.789905	0.172760	7.214686	0.000000	-10.000000	-0.266667	21.716667	496.166656	1023.000000	1023.000000	2046.000000
24.320000	0.020088	11.871924	0.988402	3.292568	0.400559	7.190395	0.000000	-10.000000	-0.266667	21.250000	503.500000	1023.000000	1023.000000	2046.000000
24.340000	0.020197	11.936646	0.982029	3.323581	0.467372	7.163664	0.000000	-10.000000	-0.283333	20.766666	510.833344	1023.000000	1023.000000	2046.000000
24.360001	0.019211	11.353956	0.801954	3.233254	0.390375	6.928373	0.000000	-10.000000	-0.291667	20.633333	517.833313	1023.000000	1023.000000	2046.000000
24.379999	0.017444	10.309316	0.472767	3.129567	0.133560	6.573423	0.000000	-10.000000	-0.275000	20.416668	524.666687	1023.000000	1023.000000	2046.000000
24.400000	0.015556	9.193610	0.112585	3.076389	-0.208001	6.212637	0.000000	-10.000000	-0.258333	20.116667	531.500000	1023.000000	1023.000000	2046.000000
24.420000	0.014677	8.674221	-0.161909	3.171340	-0.384521	6.049311	0.000000	-10.000000	-0.241667	19.583334	538.333313	1023.000000	1023.000000	2046.000000
24.440001	0.014609	8.633988	-0.340609	3.341718	-0.431501	6.064380	0.000000	-10.000000	-0.241667	19.400000	545.000000	1023.000000	1023.000000	2046.000000
24.459999	0.015165	8.962623	-0.447201	3.693118	-0.377850	6.094556	0.000000	-10.000000	-0.241667	19.416666	551.500000	1023.000000	1023.000000	2046.000000
24.480000	0.015897	9.395226	-0.506970	3.972962	-0.311984	6.241218	0.000000	-10.000000	-0.250000	19.716667	558.000000	1023.000000	1023.000000	2046.000000
24.500000	0.016552	9.782016	-0.662065	4.360128	-0.200477	6.284429	0.000000	-10.000000	-0.233333	19.616667	564.500000	1023.000000	1023.000000	2046.000000
24.520000	0.017312	10.231588	-0.716177	4.749806	-0.185504	6.383463	0.000000	-10.000000	-0.225000	19.616667	571.000000	1023.000000	1023.000000	2046.000000
24.540001	0.018351	10.845526	-0.781868	5.162328	-0.092212	6.557277	0.000000	-10.000000	-0.200000	19.133333	577.500000	1023.000000	1023.000000	2046.000000
24.559999	0.019588	11.576566	-0.722731	5.553805	-0.062178	6.807669	0.000000	-10.000000	-0.200000	18.783333	584.000000	1023.000000	1023.000000	2046.000000
24.580000	0.020828	12.309420	-0.661502	5.912268	-0.017612	7.076266	0.000000	-10.000000	-0.175000	18.116667	590.333313	1023.000000	1023.000000	2046.000000
24.600000	0.022251	13.150063	-0.638478	6.292268	0.233264	7.263009	0.000000	-10.000000	-0.166667	17.600000	596.500000	1023.000000	1023.000000	2046.000000
24.620001	0.023521	13.900724	-0.424500	6.368883	0.319807	7.636535	0.000000	-10.000000	-0.141667	17.216667	602.500000	1023.000000	1023.000000	2046.000000
24.639999	0.024917	14.726046	-0.155202	6.328933	0.519569	8.032745	0.000000	-10.000000	-0.125000	16.600000	608.333313	1023.000000	1023.000000	2046.000000
24.660000	0.026369	15.583892	0.125222	6.314916	0.859537	8.284218	0.000000	-10.000000	-0.108333	15.716666	614.000000	1023.000000	1023.000000	2046.000000
24.680000	0.027495	16.249439	0.505214	6.139499	1.057165	8.547561	0.000000	-10.000000	-0.100000	14.516666	619.333313	1023.000000	1023.000000	2046.000000
24.700001	0.028393	16.780069	0.904311	5.870048	1.291331	8.714381	0.000000	-10.000000	-0.075000	13.183333	624.333313	1023.000000	1023.000000	2046.000000
24.719999	0.028789	17.014200	1.227174	5.496035	1.502947	8.788045	0.000000	-10.000000	-0.041667	11.716667	628.833313	1023.000000	1023.000000	2046.000000
24.740000	0.028914	17.088127	1.414020	5.114648	1.667157	8.892303	0.000000	-10.000000	-0.008333	10.400001	633.000000	1023.000000	1023.000000	2046.000000
24.760000	0.028677	16.948004	1.607919	4.720853	1.697950	8.921282	0.000000	-10.000000	0.000000	9.266667	636.833313	1023.000000	1023.000000	2046.000000
24.780001	0.028634	16.922804	1.681656	4.459117	1.892561	8.889471	0.000000	-10.000000	0.000000	8.600000	640.333313	1023.000000	1023.000000	2046.000000
24.799999	0.028666	16.941666	1.825595	4.298270	1.851809	8.965993	0.000000	-10.000000	0.000000	8.000000	643.333313	1023.000000	1023.000000	2046.000000
24.820000	0.029095	17.195372	1.878876	4.347059	1.970300	8.999136	0.000000	-10.000000	0.000000	7.583333	646.000000	1023.000000	1023.000000	2046.000000
24.840000	0.029821	17.624025	1.961467	4.477764	2.001671	9.183125	0.000000	-10.000000	0.000000	7.200000	648.666687	1023.000000	1023.000000	2046.000000
24.860001	0.030770	18.184843	2.150471	4.595275	2.067602	9.371496	0.000000	-10.000000	0.000000	6.933333	651.166687	1023.000000	1023.000000	2046.000000
24.879999	0.031897	18.851061	2.373469	4.663411	2.177939	9.636242	0.000000	-10.000000	0.000000	6.666667	653.500000	1023.000000	1023.000000	2046.000000
24.900000	0.033164	19.599752	2.586375	4.855564	2.358364	9.799449	0.000000	-10.000000	0.000000	6.333333	655.500000	1023.000000	1023.000000	2046.000000
24.920000	0.034834	20.586754	2.790909	5.107459	2.606145	10.082241	0.000000	-10.000000	0.000000	5.933333	657.833313	1023.000000	1023.000000	2046.000000
24.940001	0.036569	21.612022	3.044727	5.347965	2.820019	10.399312	0.000000	-10.000000	0.000000	5.650000	659.833313	1023.000000	1023.000000	2046.000000
24.959999	0.038061	22.493895	3.243368	5.551427	2.954413	10.744687	0.000000	-10.000000	0.000000	5.483334	661.833313	1023.000000	1023.000000	2046.000000
24.980000	0.039157	23.141914	3.375987	5.734387	3.038102	10.993439	0.000000	-10.000000	0.000000	5.183333	663.500000	1023.000000	1023.000000	2046.000000
25.000000	0.040125	23.713621	3.560764	5.728962	3.016485	11.407410	0.000000	-10.000000	0.000000	4.483334	665.500000	1023.000000	1023.000000	2046.000000
25.020000	0.041234	24.369221	3.496634	5.951246	3.321409	11.599931	0.000000	-10.000000	0.000000	3.350000	667.166687	1023.000000	1023.000000	2046.000000
25.040001	0.042620	25.188677	3.836316	6.359246	3.308161	11.684954	0.000000	-10.000000	0.016667	1.800000	668.333313	1023.000000	1023.000000	2046.000000
25.059999	0.043919	25.955925	3.948929	6.789741	3.528857	11.688397	0.000000	-10.000000	0.033333	0.666667	668.833313	1023.000000	1023.000000	2046.000000
25.080000	0.043544	25.734606	3.935167	6.704969	3.576435	11.518034	0.000000	-10.000000	0.050000	-0.750000	669.000000	1023.000000	1023.000000	2046.000000
25.100000	0.042123	24.894518	3.697066	6.485298	3.467561	11.244593	0.000000	-10.000000	0.050000	-1.733333	669.000000	1023.000000	1023.000000	2046.000000
25.120001	0.039500	23.344421	3.278463	6.098481	3.150003	10.817473	0.000000	-10.000000	0.041667	-2.766667	669.000000	1023.000000	1023.000000	2046.000000
25.139999	0.036184	21.384901	2.689732	5.807528	2.782931	10.104712	0.000000	-10.000000	0.033333	-3.166667	669.000000	1023.000000	1023.000000	2046.000000
25.160000	0.033230	19.639196	2.232804	5.477356	2.316764	9.612272	0.000000	-10.000000	0.033333	-3.233333	669.000000	1023.000000	1023.000000	2046.000000
25.180000	0.031511	18.622717	1.887787	5.375485	2.090380	9.269065	0.000000	-10.000000	0.033333	-3.250000	669.000000	1023.000000	1023.000000	2046.000000
25.200001	0.030527	18.041210	1.683612	5.352470	1.857761	9.147367	0.000000	-10.000000	0.041667	-2.816667	669.000000	1023.000000	1023.000000	2046.000000
25.219999	0.030165	17.827732	1.472781	5.579963	1.852210	8.922780	0.000000	-10.000000	0.033333	-2.400000	669.000000	1023.000000	1023.000000	2046.000000
25.240000	0.029791	17.606216	1.270115	5.724302	1.771332	8.840466	0.000000	-10.000000	0.033333	-1.950000	669.000000	1023.000000	1023.000000	2046.000000
25.260000	0.029475	17.419729	1.096259	5.949019	1.711611	8.662839	0.000000	-10.000000	0.033333	-1.900000	669.000000	1023.000000	1023.000000	2046.000000
25.280001	0.029238	17.279850	0.915510	6.087193	1.652164	8.624982	0.000000	-10.000000	0.041667	-2.150000	669.000000	1023.000000	1023.000000	2046.000000
25.299999	0.029120	17.209707	0.794133	6.238919	1.559527	8.617129	0.000000	-10.000000	0.058333	-2.650000	669.000000	1023.000000	1023.000000	2046.000000
25.320000	0.029242	17.282120	0.680555	6.446879	1.536151	8.618533	0.000000	-10.000000	0.058333	-3.400000	669.000000	1023.000000	1023.000000	2046.000000
25.340000	0.029418	17.386044	0.621277	6.588703	1.533758	8.642305	0.000000	-10.000000	0.066667	-4.266666	669.000000	1023.000000	1023.000000	2046.000000
25.360001	0.029387	17.367640	0.646984	6.547110	1.469290	8.704256	0.000000	-10.000000	0.075000	-5.233334	669.000000	1023.000000	1023.000000	2046.000000
25.379999	0.029513	17.441978	0.736870	6.407227	1.518468	8.779414	0.000000	-10.000000	0.083333	-6.083333	669.000000	1023.000000	1023.000000	2046.000000
25.400000	0.029843	17.637077	0.923120	6.093926	1.645022	8.975009	0.000000	-10.000000	0.091667	-6.850000	669.000000	1023.000000	1023.000000	2046.000000
25.420000	0.029982	17.719336	1.137356	5.749456	1.771896	9.060627	0.000000	-10.000000	0.091667	-7.616667	669.000000	1023.000000	1023.000000	2046.000000
25.440001	0.030010	17.735617	1.436874	5.363770	1.895493	9.039479	0.000000	-10.000000	0.091667	-8.333333	669.000000	1023.000000	1023.000000	2046.000000
25.459999	0.029443	17.400599	1.710512	4.796901	1.943884	8.949303	0.000000	-10.000000	0.091667	-9.166667	669.000000	1023.000000	1023.000000	2046.000000
25.480000	0.028619	16.913687	1.946599	4.151041	2.001926	8.814121	0.000000	-10.000000	0.091667	-9.850000	661.833313	1023.000000	1023.000000	2046.000000
25.500000	0.027308	16.138947	2.038817	3.569755	1.958598	8.571776	0.000000	-10.000000	0.100000	-10.383333	653.500000	1023.000000	1023.000000	2046.000000
25.520000	0.026338	15.565887	2.036151	3.046078	2.060525	8.423133	0.000000	-10.000000	0.100000	-10.566667	644.000000	1023.000000	1023.000000	2046.000000
25.540001	0.025251	14.923442	2.065468	2.638728	2.026890	8.192356	0.000000	-10.000000	0.108333	-10.616667	640.500000	1023.000000	1023.000000	2046.000000
25.559999	0.024292	14.356375	2.040277	2.366513	1.916814	8.032771	0.000000	-10.000000	0.108333	-10.683333	637.000000	1023.000000	1023.000000	2046.000000
25.580000	0.023931	14.143365	2.044514	2.320694	1.902588	7.875568	0.000000	-10.000000	0.108333	-10.600000	633.500000	1023.000000	1023.000000	2046.000000
25.600000	0.023940	14.148432	2.113342	2.286832	1.853316	7.894941	0.000000	-10.000000	0.091667	-10.483334	629.833313	1023.000000	1023.000000	2046.000000
25.620001	0.024288	14.354063	2.249729	2.330917	1.885363	7.888054	0.000000	-10.000000	0.075000	-10.033334	626.333313	1023.000000	1023.000000	2046.000000
25.639999	0.024622	14.551722	2.436066	2.317139	1.888514	7.910002	0.000000	-10.000000	0.066667	-9.450001	623.000000	1023.000000	1023.000000	2046.000000
25.660000	0.025111	14.840634	2.683469	2.282983	1.855848	8.018334	0.000000	-10.000000	0.066667	-8.566668	620.000000	1023.000000	1023.000000	2046.000000
25.680000	0.026127	15.440977	2.898443	2.422772	2.024849	8.094913	0.000000	-10.000000	0.066667	-7.800000	617.166687	1023.000000	1023.000000	2046.000000
25.700001	0.027142	16.041027	3.110894	2.593035	2.074884	8.262215	0.000000	-10.000000	0.058333	-7.050000	614.333313	1023.000000	1023.000000	2046.000000
25.719999	0.028030	16.565495	3.213637	2.714385	2.195698	8.441775	0.000000	-10.000000	0.050000	-6.516666	611.833313	1023.000000	1023.000000	2046.000000
25.740000	0.028297	16.723589	3.306631	2.763084	2.137291	8.516583	0.000000	-10.000000	0.066667	-6.483333	609.500000	1023.000000	1023.000000	2046.000000
25.760000	0.028635	16.923098	3.314358	2.728198	2.164205	8.716337	0.000000	-10.000000	0.075000	-7.183333	607.500000	1023.000000	1023.000000	2046.000000
25.780001	0.028427	16.800196	3.416645	2.768138	2.037029	8.578384	0.000000	-10.000000	0.091667	-8.516666	605.166687	1023.000000	1023.000000	2046.000000
25.799999	0.029472	17.418156	3.487256	3.175957	2.323337	8.431606	0.000000	-10.000000	0.108333	-10.166667	602.333313	1023.000000	1023.000000	2046.000000
25.820000	0.029177	17.243416	3.438217	3.228467	2.460636	8.116095	0.000000	-10.000000	0.150000	-11.866667	598.833313	1023.000000	1023.000000	2046.000000
25.840000	0.027140	16.039677	3.245475	2.832030	2.283678	7.678493	0.000000	-10.000000	0.200000	-13.516666	594.833313	1023.000000	1023.000000	2046.000000
25.860001	0.024501	14.479836	2.882064	2.448510	2.033981	7.115282	0.000000	-10.000000	0.233333	-14.916667	590.333313	1023.000000	1023.000000	2046.000000
25.879999	0.020844	12.318850	2.348414	1.929593	1.595204	6.445639	0.000000	-10.000000	0.258333	-16.116667	585.500000	1023.000000	1023.000000	2046.000000
25.900000	0.017152	10.136823	1.810642	1.512365	1.145388	5.668427	0.000000	-10.000000	0.275000	-17.066666	580.166687	1023.000000	1023.000000	2046.000000
25.920000	0.013972	8.257565	1.320988	1.247136	0.740128	4.949311	0.000000	-10.000000	0.291667	-17.850000	574.500000	1023.000000	1023.000000	2046.000000
25.940001	0.011798	6.972676	0.927148	1.079104	0.471442	4.494983	0.000000	-10.000000	0.300000	-18.433332	568.500000	1023.000000	1023.000000	2046.000000
25.959999	0.010211	6.034885	0.633360	1.062594	0.273517	4.065415	0.000000	-10.000000	0.308333	-18.950001	562.333313	1023.000000	1023.000000	2046.000000
25.980000	0.008966	5.299170	0.352411	1.081763	0.177174	3.687822	0.000000	-10.000000	0.333333	-19.583334	556.000000	1023.000000	1023.000000	2046.000000
26.000000	0.007772	4.593521	0.100542	1.131130	0.058951	3.302897	0.000000	-10.000000	0.366667	-20.250000	549.333313	1023.000000	1023.000000	2046.000000
26.020000	0.006714	3.967842	-0.073252	1.166230	-0.114548	2.989413	0.000000	-10.000000	0.391667	-20.916666	542.666687	1023.000000	1023.000000	2046.000000
26.040001	0.005739	3.391950	-0.212390	1.117201	-0.291934	2.779072	0.000000	-10.000000	0.400000	-21.483334	535.666687	1023.000000	1023.000000	2046.000000
26.059999	0.005002	2.956289	-0.411394	1.156166	-0.336134	2.547651	0.000000	-10.000000	0.400000	-21.883333	531.000000	1023.000000	1023.000000	2046.000000
26.080000	0.004322	2.554514	-0.544719	1.151493	-0.438200	2.385940	0.000000	-10.000000	0.416667	-22.350000	523.666687	1023.000000	1023.000000	2046.000000
26.100000	0.003678	2.173640	-0.595825	1.112716	-0.583646	2.240396	0.000000	-10.000000	0.433333	-22.633333	516.166687	1023.000000	1023.000000	2046.000000
26.120001	0.003043	1.798265	-0.579145	0.928422	-0.699729	2.148716	0.000000	-10.000000	0.450000	-23.200001	506.000000	1023.000000	1023.000000	2046.000000
26.139999	0.002632	1.555232	-0.553592	0.610023	-0.675990	2.174790	0.000000	-10.000000	0.441667	-23.350000	498.000000	1023.000000	1023.000000	2046.000000
26.160000	0.002076	1.227018	-0.409692	0.221091	-0.699247	2.114866	0.000000	-10.000000	0.441667	-23.683334	490.166656	1023.000000	1023.000000	2046.000000
26.180000	0.001266	0.748121	-0.219571	-0.222273	-0.809349	1.999314	0.000000	-10.000000	0.466667	-23.850000	482.333344	1023.000000	1023.000000	2046.000000
26.200001	0.000411	0.242779	-0.042021	-0.784675	-0.828882	1.898358	0.000000	-10.000000	0.491667	-24.150002	474.333344	1023.000000	1023.000000	2046.000000
26.219999	-0.000819	-0.484211	0.110220	-1.376378	-0.879256	1.661203	0.000000	-10.000000	0.508333	-24.266668	466.166656	1023.000000	1023.000000	2046.000000
26.240000	-0.002628	-1.553022	0.220239	-2.122669	-1.050673	1.400080	0.000000	-10.000000	0.508333	-24.316668	458.000000	1023.000000	1023.000000	2046.000000
26.260000	-0.004499	-2.659024	0.142765	-2.673884	-1.155867	1.027962	0.000000	-10.000000	0.508333	-24.383333	450.000000	1023.000000	1023.000000	2046.000000
26.280001	-0.006424	-3.796566	0.171782	-3.237339	-1.436179	0.705169	0.000000	-10.000000	0.508333	-24.450001	442.000000	1023.000000	1023.000000	2046.000000
26.299999	-0.008176	-4.832232	0.140530	-3.619281	-1.671274	0.317793	0.000000	-10.000000	0.500000	-24.516666	434.000000	1023.000000	1023.000000	2046.000000
26.320000	-0.009551	-5.644693	0.085197	-3.881364	-1.928319	0.079792	0.000000	-10.000000	0.500000	-24.466667	425.833344	1023.000000	1023.000000	2046.000000
26.340000	-0.010568	-6.245656	-0.099783	-3.986641	-2.027345	-0.131886	0.000000	-10.000000	0.500000	-24.350000	417.500000	1023.000000	1023.000000	2046.000000
26.360001	-0.011107	-6.564160	-0.172662	-4.034159	-2.087226	-0.270113	0.000000	-10.000000	0.491667	-24.233334	409.166656	1023.000000	1023.000000	2046.000000
26.379999	-0.011675	-6.900033	-0.172074	-4.107469	-2.222669	-0.397821	0.000000	-10.000000	0.491667	-24.300001	401.000000	1023.000000	1023.000000	2046.000000
26.400000	-0.011917	-7.042714	-0.208094	-4.183281	-2.244240	-0.407098	0.000000	-10.000000	0.483333	-24.100000	393.000000	1023.000000	1023.000000	2046.000000
26.420000	-0.012005	-7.094754	-0.184969	-4.230463	-2.268491	-0.410831	0.000000	-10.000000	0.491667	-23.883333	385.000000	1023.000000	1023.000000	2046.000000
26.440001	-0.011785	-6.964900	-0.164603	-4.212968	-2.293459	-0.293871	0.000000	-10.000000	0.475000	-23.333334	377.000000	1023.000000	1023.000000	2046.000000
26.459999	-0.011602	-6.856511	-0.191437	-4.211576	-2.315653	-0.137845	0.000000	-10.000000	0.450000	-23.166668	369.333344	1023.000000	1023.000000	2046.000000
26.480000	-0.011653	-6.886654	-0.365464	-4.111446	-2.282729	-0.127015	0.000000	-10.000000	0.416667	-22.766668	361.666656	1023.000000	1023.000000	2046.000000
26.500000	-0.011800	-6.973901	-0.411478	-4.221150	-2.485543	0.144271	0.000000	-10.000000	0.400000	-22.783335	354.166656	1023.000000	1023.000000	2046.000000
26.520000	-0.012249	-7.239017	-0.736721	-4.172234	-2.408001	0.077939	0.000000	-10.000000	0.400000	-22.483334	346.500000	1023.000000	1023.000000	2046.000000
26.540001	-0.012168	-7.191167	-0.715798	-3.888833	-2.520088	-0.066448	0.000000	-10.000000	0.400000	-22.366667	339.000000	1023.000000	1023.000000	2046.000000
26.559999	-0.012429	-7.345456	-0.919686	-3.729811	-2.504603	-0.191356	0.000000	-10.000000	0.400000	-22.150000	331.500000	1023.000000	1023.000000	2046.000000
26.580000	-0.013894	-8.211608	-1.181577	-3.904870	-2.664292	-0.460869	0.000000	-10.000000	0.400000	-22.150000	324.166656	1023.000000	1023.000000	2046.000000
26.600000	-0.016221	-9.586540	-1.665917	-4.191233	-2.957373	-0.772017	0.000000	-10.000000	0.400000	-22.316668	316.666656	1023.000000	1023.000000	2046.000000
26.620001	-0.018914	-11.178258	-2.222504	-4.447184	-3.352274	-1.156296	0.000000	-10.000000	0.400000	-22.150000	309.333344	1023.000000	1023.000000	2046.000000
26.639999	-0.021887	-12.934930	-2.801759	-4.679095	-3.820426	-1.633650	0.000000	-10.000000	0.400000	-22.100000	301.833344	1023.000000	1023.000000	2046.000000
26.660000	-0.024445	-14.446836	-3.438813	-4.754858	-4.133938	-2.119227	0.000000	-10.000000	0.391667	-21.583334	294.500000	1023.000000	1023.000000	2046.000000
26.680000	-0.026664	-15.758559	-3.985939	-4.807497	-4.506906	-2.458218	0.000000	-10.000000	0.375000	-21.233334	287.166656	1023.000000	1023.000000	2046.000000
26.700001	-0.028154	-16.639105	-4.513928	-4.739251	-4.704662	-2.681264	0.000000	-10.000000	0.358333	-20.850000	280.000000	1023.000000	1023.000000	2046.000000
26.719999	-0.029583	-17.483820	-4.958502	-4.746674	-4.910879	-2.867765	0.000000	-10.000000	0.350000	-20.549999	273.166656	1023.000000	1023.000000	2046.000000
26.740000	-0.030719	-18.154737	-5.369090	-4.705960	-5.054786	-3.024902	0.000000	-10.000000	0.350000	-20.316668	266.333344	1023.000000	1023.000000	2046.000000
26.760000	-0.031840	-18.817163	-5.741282	-4.628583	-5.248797	-3.198502	0.000000	-10.000000	0.350000	-19.950001	259.666656	1023.000000	1023.000000	2046.000000
26.780001	-0.032917	-19.453842	-6.059693	-4.580085	-5.508369	-3.305696	0.000000	-10.000000	0.350000	-19.766666	253.000000	1023.000000	1023.000000	2046.000000
26.799999	-0.033557	-19.832075	-6.389602	-4.481648	-5.629265	-3.331561	0.000000	-10.000000	0.350000	-19.383333	246.333328	1023.000000	1023.000000	2046.000000
26.820000	-0.034152	-20.183624	-6.663309	-4.468127	-5.753086	-3.299103	0.000000	-10.000000	0.333333	-19.016666	239.833328	1023.000000	1023.000000	2046.000000
26.840000	-0.034686	-20.499668	-6.902760	-4.413339	-5.929443	-3.254126	0.000000	-10.000000	0.316667	-18.616667	233.500000	1023.000000	1023.000000	2046.000000
26.860001	-0.034992	-20.680349	-7.064467	-4.443169	-5.980778	-3.191935	0.000000	-10.000000	0.283333	-18.266666	227.500000	1023.000000	1023.000000	2046.000000
26.879999	-0.035340	-20.885969	-7.086969	-4.596235	-6.089509	-3.113256	0.000000	-10.000000	0.266667	-17.766666	221.500000	1023.000000	1023.000000	2046.000000
26.900000	-0.035525	-20.994993	-7.049821	-4.974447	-6.137107	-2.833618	0.000000	-10.000000	0.250000	-17.266666	215.500000	1023.000000	1023.000000	2046.000000
26.920000	-0.035662	-21.076529	-6.946159	-5.295607	-6.157445	-2.677318	0.000000	-10.000000	0.241667	-16.650000	209.500000	1023.000000	1023.000000	2046.000000
26.940001	-0.035956	-21.249763	-6.849074	-5.681865	-6.118726	-2.600099	0.000000	-10.000000	0.225000	-15.866667	203.833328	1023.000000	1023.000000	2046.000000
26.959999	-0.036649	-21.659267	-6.714716	-6.143933	-6.189566	-2.611052	0.000000	-10.000000	0.208333	-14.866667	198.500000	1023.000000	1023.000000	2046.000000
26.980000	-0.037760	-22.316097	-6.690564	-6.622027	-6.220361	-2.783145	0.000000	-10.000000	0.200000	-14.150001	193.666672	1023.000000	1023.000000	2046.000000
27.000000	-0.039100	-23.108250	-6.730289	-7.103247	-6.377464	-2.897250	0.000000	-10.000000	0.200000	-13.750000	188.833328	1023.000000	1023.000000	2046.000000
27.020000	-0.040558	-23.969532	-6.824629	-7.523735	-6.533444	-3.087724	0.000000	-10.000000	0.200000	-13.633333	184.333328	1023.000000	1023.000000	2046.000000
27.040001	-0.041949	-24.791636	-6.913852	-7.795917	-6.744413	-3.337453	0.000000	-10.000000	0.183333	-13.533334	179.666672	1023.000000	1023.000000	2046.000000
27.059999	-0.043019	-25.424505	-7.110567	-7.935797	-6.849865	-3.528275	0.000000	-10.000000	0.166667	-13.483334	176.666672	1023.000000	1023.000000	2046.000000
27.080000	-0.043863	-25.923237	-7.261816	-8.023916	-7.009346	-3.628159	0.000000	-10.000000	0.166667	-13.400000	172.000000	1023.000000	1023.000000	2046.000000
27.100000	-0.044288	-26.174053	-7.414697	-8.007149	-7.143402	-3.608807	0.000000	-10.000000	0.183333	-13.400000	167.666672	1023.000000	1023.000000	2046.000000
27.120001	-0.044551	-26.329596	-7.569462	-8.007220	-7.195976	-3.556937	0.000000	-10.000000	0.200000	-13.416667	161.666672	1023.000000	1023.000000	2046.000000
27.139999	-0.044647	-26.386265	-7.609462	-7.991227	-7.293774	-3.491802	0.000000	-10.000000	0.200000	-13.450000	157.333328	1023.000000	1023.000000	2046.000000
27.160000	-0.044474	-26.284159	-7.602636	-7.975437	-7.368788	-3.337297	0.000000	-10.000000	0.191667	-13.333334	152.666672	1023.000000	1023.000000	2046.000000
27.180000	-0.044150	-26.092596	-7.449664	-7.968940	-7.555912	-3.118080	0.000000	-10.000000	0.166667	-13.016667	148.333328	1023.000000	1023.000000	2046.000000
27.200001	-0.043532	-25.727676	-7.447299	-7.848742	-7.548862	-2.882772	0.000000	-10.000000	0.133333	-12.650001	144.000000	1023.000000	1023.000000	2046.000000
27.219999	-0.043126	-25.487293	-7.547419	-7.725622	-7.548892	-2.665361	0.000000	-10.000000	0.108333	-12.200000	140.000000	1023.000000	1023.000000	2046.000000
27.240000	-0.042740	-25.259247	-7.616190	-7.618279	-7.575221	-2.449558	0.000000	-10.000000	0.100000	-11.816667	136.000000	1023.000000	1023.000000	2046.000000
27.260000	-0.042512	-25.124414	-7.702531	-7.699366	-7.649113	-2.073406	0.000000	-10.000000	0.100000	-11.400001	132.000000	1023.000000	1023.000000	2046.000000
27.280001	-0.042645	-25.203011	-7.690344	-7.374266	-7.825933	-2.312468	0.000000	-10.000000	0.100000	-11.116667	128.000000	1023.000000	1023.000000	2046.000000
27.299999	-0.041932	-24.781860	-7.805126	-7.022235	-7.619204	-2.335295	0.000000	-10.000000	0.100000	-10.850000	124.166664	1023.000000	1023.000000	2046.000000
27.320000	-0.042678	-25.222515	-7.954544	-6.885496	-7.739687	-2.642788	0.000000	-10.000000	0.091667	-10.583334	120.500000	1023.000000	1023.000000	2046.000000
27.340000	-0.044238	-26.144556	-8.314202	-7.017199	-7.895564	-2.917590	0.000000	-10.000000	0.091667	-10.166667	117.000000	1023.000000	1023.000000	2046.000000
27.360001	-0.046278	-27.350071	-8.622967	-7.240038	-8.328889	-3.158178	0.000000	-10.000000	0.091667	-9.716667	113.500000	1023.000000	1023.000000	2046.000000
27.379999	-0.048566	-28.702711	-9.111116	-7.342106	-8.693254	-3.556234	0.000000	-10.000000	0.100000	-9.400001	110.166664	1023.000000	1023.000000	2046.000000
27.400000	-0.050728	-29.980251	-9.553846	-7.366844	-9.082229	-3.977332	0.000000	-10.000000	0.100000	-9.266666	107.000000	1023.000000	1023.000000	2046.000000
27.420000	-0.052363	-30.946657	-10.079664	-7.309055	-9.236225	-4.321712	0.000000	-10.000000	0.091667	-9.183333	104.000000	1023.000000	1023.000000	2046.000000
27.440001	-0.053670	-31.719048	-10.514460	-7.220288	-9.430375	-4.553924	0.000000	-10.000000	0.091667	-9.066667	101.000000	1023.000000	1023.000000	2046.000000
27.459999	-0.054592	-32.263870	-10.876905	-7.148683	-9.592750	-4.645531	0.000000	-10.000000	0.075000	-8.916667	98.000000	1023.000000	1023.000000	2046.000000
27.480000	-0.055400	-32.741283	-11.230928	-7.037249	-9.678695	-4.794411	0.000000	-10.000000	0.083333	-8.950000	95.000000	1023.000000	1023.000000	2046.000000
27.500000	-0.056116	-33.164772	-11.443499	-6.877387	-9.881971	-4.961915	0.000000	-10.000000	0.083333	-9.116667	92.000000	1023.000000	1023.000000	2046.000000
27.520000	-0.056620	-33.462181	-11.673227	-6.809361	-10.026458	-4.953134	0.000000	-10.000000	0.100000	-9.383333	89.000000	1023.000000	1023.000000	2046.000000
27.540001	-0.057084	-33.736454	-11.921288	-6.677464	-10.154330	-4.983371	0.000000	-10.000000	0.100000	-9.550000	85.833336	1023.000000	1023.000000	2046.000000
27.559999	-0.057198	-33.803722	-12.122852	-6.582783	-10.207411	-4.890677	0.000000	-10.000000	0.100000	-9.583334	82.666664	1023.000000	1023.000000	2046.000000
27.580000	-0.057358	-33.898762	-12.313236	-6.437951	-10.278766	-4.868807	0.000000	-10.000000	0.100000	-9.550000	79.333336	1023.000000	1023.000000	2046.000000
27.600000	-0.057283	-33.854164	-12.429752	-6.371378	-10.283181	-4.769853	0.000000	-10.000000	0.091667	-9.466667	76.166664	1023.000000	1023.000000	2046.000000
27.620001	-0.057232	-33.824184	-12.438601	-6.492606	-10.327738	-4.565241	0.000000	-10.000000	0.083333	-9.283334	73.000000	1023.000000	1023.000000	2046.000000
27.639999	-0.056803	-33.570301	-12.450034	-6.575388	-10.143003	-4.401876	0.000000	-10.000000	0.091667	-9.166667	70.000000	1023.000000	1023.000000	2046.000000
27.660000	-0.056460	-33.367859	-12.347967	-6.817165	-10.003675	-4.199049	0.000000	-10.000000	0.108333	-9.116667	67.000000	1023.000000	1023.000000	2046.000000
27.680000	-0.056289	-33.266956	-12.141630	-7.170693	-9.957857	-3.996776	0.000000	-10.000000	0.116667	-9.200000	63.833332	1023.000000	1023.000000	2046.000000
27.700001	-0.056493	-33.387096	-11.909667	-7.549741	-9.970288	-3.957400	0.000000	-10.000000	0.108333	-9.283334	60.666668	1023.000000	1023.000000	2046.000000
27.719999	-0.057051	-33.716900	-11.883259	-7.965478	-9.872681	-3.995483	0.000000	-10.000000	0.091667	-9.333334	57.500000	1023.000000	1023.000000	2046.000000
27.740000	-0.057967	-34.258644	-11.897867	-8.348953	-9.871396	-4.140427	0.000000	-10.000000	0.091667	-9.316667	54.333332	1023.000000	1023.000000	2046.000000
27.760000	-0.059079	-34.915749	-11.966284	-8.688071	-9.960460	-4.300936	0.000000	-10.000000	0.075000	-9.083333	51.166668	1023.000000	1023.000000	2046.000000
27.780001	-0.060147	-35.547142	-12.076670	-8.921122	-10.022911	-4.526440	0.000000	-10.000000	0.075000	-8.666667	48.166668	1023.000000	1023.000000	2046.000000
27.799999	-0.061027	-36.066868	-12.152440	-9.138809	-10.110887	-4.664733	0.000000	-10.000000	0.058333	-8.183333	45.333332	1023.000000	1023.000000	2046.000000
27.820000	-0.061699	-36.464100	-12.264015	-9.296052	-10.238513	-4.665519	0.000000	-10.000000	0.058333	-7.716667	42.666668	1023.000000	1023.000000	2046.000000
27.840000	-0.062287	-36.811501	-12.365757	-9.344794	-10.441039	-4.659909	0.000000	-10.000000	0.050000	-7.433333	40.000000	1023.000000	1023.000000	2046.000000
27.860001	-0.062390	-36.872711	-12.473179	-9.233867	-10.491090	-4.674577	0.000000	-10.000000	0.050000	-7.250000	37.500000	1023.000000	1023.000000	2046.000000
27.879999	-0.062287	-36.811630	-12.449742	-9.247732	-10.583261	-4.530896	0.000000	-10.000000	0.050000	-7.150000	35.000000	1023.000000	1023.000000	2046.000000
27.900000	-0.061918	-36.593781	-12.486654	-9.108207	-10.526208	-4.472712	0.000000	-10.000000	0.050000	-6.950000	32.666668	1023.000000	1023.000000	2046.000000
27.920000	-0.061240	-36.193054	-12.427019	-9.006608	-10.462321	-4.297106	0.000000	-10.000000	0.050000	-6.650000	30.500000	1023.000000	1023.000000	2046.000000
27.940001	-0.060239	-35.600990	-12.369469	-8.833541	-10.331736	-4.066247	0.000000	-10.000000	0.050000	-6.183333	28.166666	1023.000000	1023.000000	2046.000000
27.959999	-0.059601	-35.224339	-12.332473	-8.698928	-10.341741	-3.851198	0.000000	-10.000000	0.041667	-5.650000	26.166666	1023.000000	1023.000000	2046.000000
27.980000	-0.059019	-34.880253	-12.336239	-8.546298	-10.333838	-3.663877	0.000000	-10.000000	0.033333	-5.100000	24.166666	1023.000000	1023.000000	2046.000000
28.000000	-0.058453	-34.545925	-12.258089	-8.517962	-10.434251	-3.335624	0.000000	-10.000000	0.033333	-4.716667	22.500000	1023.000000	1023.000000	2046.000000
28.020000	-0.058657	-34.666462	-12.354972	-8.572123	-10.547502	-3.191866	0.000000	-10.000000	0.041667	-4.533333	20.833334	1023.000000	1023.000000	2046.000000
28.040001	-0.057583	-34.031658	-12.206573	-8.004654	-10.370602	-3.449829	0.000000	-10.000000	0.050000	-4.533333	19.166666	1023.000000	1023.000000	2046.000000
28.059999	-0.057449	-33.952126	-12.264590	-7.665255	-10.352668	-3.669612	0.000000	-10.000000	0.050000	-4.650000	17.833334	1023.000000	1023.000000	2046.000000
28.080000	-0.058461	-34.550472	-12.439705	-7.739120	-10.489864	-3.881782	0.000000	-10.000000	0.041667	-4.733334	16.166666	1023.000000	1023.000000	2046.000000
28.100000	-0.059943	-35.426594	-12.695527	-7.905108	-10.775850	-4.050107	0.000000	-10.000000	0.041667	-4.583333	14.666667	1023.000000	1023.000000	2046.000000
28.120001	-0.061706	-36.468102	-12.976790	-8.113988	-11.097746	-4.279578	0.000000	-10.000000	0.041667	-4.316667	13.000000	1023.000000	1023.000000	2046.000000
28.139999	-0.063628	-37.604099	-13.317598	-8.294903	-11.415890	-4.575708	0.000000	-10.000000	0.050000	-4.033333	11.666667	1023.000000	1023.000000	2046.000000
28.160000	-0.065377	-38.638008	-13.656651	-8.326856	-11.694587	-4.959913	0.000000	-10.000000	0.050000	-3.666667	10.333333	1023.000000	1023.000000	2046.000000
28.180000	-0.066749	-39.448669	-13.996509	-8.281758	-11.909826	-5.260575	0.000000	-10.000000	0.041667	-3.366667	9.166667	1023.000000	1023.000000	2046.000000
28.200001	-0.067651	-39.981880	-14.257447	-8.276903	-12.107369	-5.340158	0.000000	-10.000000	0.041667	-3.116667	8.000000	1023.000000	1023.000000	2046.000000
28.219999	-0.068297	-40.363571	-14.539982	-8.200751	-12.171025	-5.451814	0.000000	-10.000000	0.033333	-3.166667	7.000000	1023.000000	1023.000000	2046.000000
28.240000	-0.068669	-40.583534	-14.802388	-8.065977	-12.179137	-5.536032	0.000000	-10.000000	0.041667	-3.183333	5.833333	1023.000000	1023.000000	2046.000000
28.260000	-0.069029	-40.796124	-14.966872	-7.937707	-12.287558	-5.603984	0.000000	-10.000000	0.041667	-3.233333	4.666667	1023.000000	1023.000000	2046.000000
28.280001	-0.069193	-40.892921	-15.148388	-7.793211	-12.341221	-5.610101	0.000000	-10.000000	0.041667	-3.200000	3.500000	1023.000000	1023.000000	2046.000000
28.299999	-0.069124	-40.852253	-15.345210	-7.673545	-12.336169	-5.497330	0.000000	-10.000000	0.041667	-3.133333	2.500000	1023.000000	1023.000000	2046.000000
28.320000	-0.068824	-40.675243	-15.525949	-7.492157	-12.212847	-5.444292	0.000000	-10.000000	0.041667	-3.016667	1.500000	1023.000000	1023.000000	2046.000000
28.340000	-0.068658	-40.576721	-15.644619	-7.365929	-12.190548	-5.375626	0.000000	-10.000000	0.050000	-2.866667	0.666667	1023.000000	1023.000000	2046.000000
28.360001	-0.068307	-40.369270	-15.621751	-7.296684	-12.150462	-5.300375	0.000000	-10.000000	0.041667	-2.700000	0.000000	1023.000000	1023.000000	2046.000000
28.379999	-0.067772	-40.053356	-15.540236	-7.370994	-12.045540	-5.096585	0.000000	-10.000000	0.041667	-2.433333	-0.500000	1023.000000	1023.000000	2046.000000
28.400000	-0.067166	-39.694843	-15.330793	-7.539755	-11.938261	-4.886032	0.000000	-10.000000	0.033333	-2.333333	-1.166667	1023.000000	1023.000000	2046.000000
28.420000	-0.066707	-39.423977	-15.058382	-7.854380	-11.872128	-4.639089	0.000000	-10.000000	0.041667	-2.400000	-2.000000	1023.000000	1023.000000	2046.000000
28.440001	-0.066300	-39.183250	-14.774628	-8.151446	-11.750383	-4.506794	0.000000	-10.000000	0.041667	-2.566667	-2.833333	1023.000000	1023.000000	2046.000000
28.459999	-0.066374	-39.227112	-14.533188	-8.549006	-11.657134	-4.487782	0.000000	-10.000000	0.050000	-2.800000	-3.666667	1023.000000	1023.000000	2046.000000
28.480000	-0.066834	-39.499062	-14.370291	-8.960960	-11.639811	-4.527999	0.000000	-10.000000	0.050000	-2.933333	-4.500000	1023.000000	1023.000000	2046.000000
28.500000	-0.067611	-39.958038	-14.320927	-9.230774	-11.680997	-4.725340	0.000000	-10.000000	0.041667	-2.533333	-5.666667	1023.000000	1023.000000	2046.000000
28.520000	-0.068467	-40.464027	-14.314399	-9.538252	-11.731103	-4.880272	0.000000	-10.000000	0.033333	-1.983333	-6.500000	1023.000000	1023.000000	2046.000000
28.540001	-0.069170	-40.879368	-14.345902	-9.756897	-11.735758	-5.040811	0.000000	-10.000000	0.025000	-0.966667	-7.000000	1023.000000	1023.000000	2046.000000
28.559999	-0.069785	-41.242939	-14.330977	-9.908292	-11.867025	-5.136643	0.000000	-10.000000	0.025000	-0.483333	-7.000000	1023.000000	1023.000000	2046.000000
28.580000	-0.070095	-41.425964	-14.298923	-9.937790	-11.993263	-5.195990	0.000000	-10.000000	0.033333	0.000000	-7.000000	1023.000000	1023.000000	2046.000000
28.600000	-0.069852	-41.282806	-14.202468	-9.818673	-12.085871	-5.175796	0.000000	-10.000000	0.033333	0.000000	-7.000000	1023.000000	1023.000000	2046.000000
28.620001	-0.069382	-41.004768	-14.027875	-9.762925	-12.167913	-5.046057	0.000000	-10.000000	0.041667	0.283333	-7.000000	1023.000000	1023.000000	2046.000000
28.639999	-0.068519	-40.494457	-13.826911	-9.656934	-12.092111	-4.918501	0.000000	-10.000000	0.033333	1.050000	-7.000000	1023.000000	1023.000000	2046.000000
28.660000	-0.067477	-39.879135	-13.556656	-9.617435	-12.031309	-4.673736	0.000000	-10.000000	0.025000	2.183333	-7.000000	1023.000000	1023.000000	2046.000000
28.680000	-0.066212	-39.131058	-13.238924	-9.548927	-11.985887	-4.357321	0.000000	-10.000000	0.008333	3.500000	-7.000000	1023.000000	1023.000000	2046.000000
28.700001	-0.064937	-38.378059	-13.002744	-9.390265	-11.885673	-4.099380	0.000000	-10.000000	0.000000	4.816667	-7.000000	1023.000000	1023.000000	2046.000000
28.719999	-0.063645	-37.613907	-12.778986	-9.283003	-11.772086	-3.779831	0.000000	-10.000000	-0.008333	6.116667	-7.000000	1023.000000	1023.000000	2046.000000
28.740000	-0.062421	-36.890598	-12.568280	-9.126370	-11.679766	-3.516181	0.000000	-10.000000	-0.008333	7.150000	-7.000000	1023.000000	1023.000000	2046.000000
28.760000	-0.061251	-36.199406	-12.336120	-9.077431	-11.618853	-3.167004	0.000000	-10.000000	-0.008333	7.966667	-7.000000	1023.000000	1023.000000	2046.000000
28.780001	-0.060879	-35.979259	-12.077045	-8.910298	-11.675408	-3.316508	0.000000	-10.000000	0.000000	8.533333	-7.000000	1023.000000	1023.000000	2046.000000
28.799999	-0.059463	-35.142429	-11.984087	-8.528019	-11.298777	-3.331549	0.000000	-10.000000	0.000000	9.016666	-7.000000	1023.000000	1023.000000	2046.000000
28.820000	-0.059153	-34.959503	-12.003658	-8.316004	-11.142761	-3.497079	0.000000	-10.000000	0.000000	9.466667	-7.000000	1023.000000	1023.000000	2046.000000
28.840000	-0.059564	-35.202400	-12.169830	-8.350633	-11.067614	-3.614323	0.000000	-10.000000	-0.016667	10.200000	2.666667	1023.000000	1023.000000	2046.000000
28.860001	-0.060198	-35.576969	-12.290719	-8.458636	-11.151964	-3.675649	0.000000	-10.000000	-0.066667	12.100000	17.500000	1023.000000	1023.000000	2046.000000
28.879999	-0.060930	-36.009533	-12.389539	-8.463413	-11.241489	-3.915090	0.000000	-10.000000	-0.116667	13.766666	32.333332	1023.000000	1023.000000	2046.000000
28.900000	-0.061802	-36.524963	-12.581110	-8.421336	-11.308384	-4.214132	0.000000	-10.000000	-0.150000	15.050000	37.500000	1023.000000	1023.000000	2046.000000
28.920000	-0.062466	-36.917572	-12.818635	-8.382364	-11.276452	-4.440121	0.000000	-10.000000	-0.150000	15.050000	37.500000	1023.000000	1023.000000	2046.000000
28.940001	-0.062647	-37.024448	-13.008910	-8.189115	-11.216447	-4.609976	0.000000	-10.000000	-0.158333	15.200000	39.166668	1023.000000	1023.000000	2046.000000
28.959999	-0.062226	-36.775764	-13.093170	-8.058508	-11.079654	-4.544430	0.000000	-10.000000	-0.175000	15.683333	42.500000	1023.000000	1023.000000	2046.000000
28.980000	-0.061763	-36.501865	-13.150418	-7.846928	-10.953057	-4.551462	0.000000	-10.000000	-0.191667	16.316668	47.500000	1023.000000	1023.000000	2046.000000
29.000000	-0.061128	-36.126492	-13.060477	-7.663651	-10.944036	-4.458328	0.000000	-10.000000	-0.200000	17.266666	52.833332	1023.000000	1023.000000	2046.000000
29.020000	-0.060210	-35.583958	-12.989342	-7.354589	-10.848234	-4.391792	0.000000	-10.000000	-0.208333	18.016666	58.500000	1023.000000	1023.000000	2046.000000
29.040001	-0.059199	-34.986469	-12.856854	-7.113069	-10.797060	-4.219487	0.000000	-10.000000	-0.208333	18.733334	64.500000	1023.000000	1023.000000	2046.000000
29.059999	-0.057948	-34.247162	-12.759108	-6.801626	-10.640173	-4.046255	0.000000	-10.000000	-0.208333	18.983334	68.500000	1023.000000	1023.000000	2046.000000
29.080000	-0.056680	-33.497887	-12.618265	-6.556330	-10.520443	-3.802847	0.000000	-10.000000	-0.216667	19.333334	74.833336	1023.000000	1023.000000	2046.000000
29.100000	-0.055199	-32.622654	-12.429648	-6.312251	-10.282900	-3.597857	0.000000	-10.000000	-0.233333	19.633333	81.333336	1023.000000	1023.000000	2046.000000
29.120001	-0.053687	-31.729069	-12.138709	-6.196735	-10.060850	-3.332774	0.000000	-10.000000	-0.266667	20.333334	90.000000	1023.000000	1023.000000	2046.000000
29.139999	-0.052088	-30.783764	-11.771198	-6.230262	-9.783714	-2.998589	0.000000	-10.000000	-0.266667	21.016666	96.666664	1023.000000	1023.000000	2046.000000
29.160000	-0.050515	-29.854301	-11.290057	-6.377237	-9.530533	-2.656474	0.000000	-10.000000	-0.291667	21.416668	103.500000	1023.000000	1023.000000	2046.000000
29.180000	-0.049013	-28.966410	-10.772318	-6.581800	-9.251864	-2.360429	0.000000	-10.000000	-0.300000	21.783335	110.666664	1023.000000	1023.000000	2046.000000
29.200001	-0.047641	-28.155632	-10.240078	-6.900292	-8.924082	-2.091180	0.000000	-10.000000	-0.308333	21.833334	117.833336	1023.000000	1023.000000	2046.000000
29.219999	-0.046740	-27.623556	-9.727431	-7.194002	-8.706847	-1.995276	0.000000	-10.000000	-0.300000	22.133333	125.166664	1023.000000	1023.000000	2046.000000
29.240000	-0.046151	-27.275425	-9.308539	-7.439623	-8.572429	-1.954835	0.000000	-10.000000	-0.283333	22.066668	132.500000	1023.000000	1023.000000	2046.000000
29.260000	-0.045667	-26.989155	-8.993028	-7.614819	-8.440747	-1.940562	0.000000	-10.000000	-0.316667	22.466667	139.833328	1023.000000	1023.000000	2046.000000
29.280001	-0.045051	-26.624933	-8.754499	-7.721672	-8.258766	-1.889996	0.000000	-10.000000	-0.333333	23.000000	147.333328	1023.000000	1023.000000	2046.000000
29.299999	-0.044289	-26.174767	-8.520144	-7.659804	-8.155779	-1.839040	0.000000	-10.000000	-0.366667	23.633333	155.000000	1023.000000	1023.000000	2046.000000
29.320000	-0.043132	-25.490950	-8.370204	-7.475112	-7.934370	-1.711264	0.000000	-10.000000	-0.366667	23.916668	163.000000	1023.000000	1023.000000	2046.000000
29.340000	-0.041772	-24.687330	-8.183623	-7.165217	-7.773612	-1.564879	0.000000	-10.000000	-0.366667	23.966667	171.000000	1023.000000	1023.000000	2046.000000
29.360001	-0.040107	-23.703039	-7.894712	-6.868426	-7.601228	-1.338672	0.000000	-10.000000	-0.358333	24.066668	179.000000	1023.000000	1023.000000	2046.000000
29.379999	-0.038160	-22.552322	-7.581755	-6.611692	-7.344779	-1.014095	0.000000	-10.000000	-0.366667	24.166668	187.000000	1023.000000	1023.000000	2046.000000
29.400000	-0.036202	-21.395142	-7.188263	-6.387207	-7.077618	-0.742055	0.000000	-10.000000	-0.383333	24.400002	195.000000	1023.000000	1023.000000	2046.000000
29.420000	-0.033894	-20.031263	-6.766873	-6.111753	-6.754107	-0.398530	0.000000	-10.000000	-0.416667	24.633333	203.000000	1023.000000	1023.000000	2046.000000
29.440001	-0.031540	-18.640070	-6.360732	-5.838256	-6.448348	0.007266	0.000000	-10.000000	-0.416667	25.000000	211.000000	1023.000000	1023.000000	2046.000000
29.459999	-0.029350	-17.345690	-6.048327	-5.559473	-6.111868	0.373977	0.000000	-10.000000	-0.416667	25.233334	219.333328	1023.000000	1023.000000	2046.000000
29.480000	-0.027447	-16.221319	-5.736852	-5.248940	-5.922090	0.686564	0.000000	-10.000000	-0.408333	25.483334	227.666672	1023.000000	1023.000000	2046.000000
29.500000	-0.025084	-14.824567	-5.407882	-4.962089	-5.617602	1.163006	0.000000	-10.000000	-0.425000	25.633333	236.166672	1023.000000	1023.000000	2046.000000
29.520000	-0.023781	-14.054335	-5.172944	-4.922242	-5.547812	1.588663	0.000000	-10.000000	-0.433333	25.783333	244.500000	1023.000000	1023.000000	2046.000000
29.540001	-0.021030	-12.428462	-4.766937	-4.041556	-5.124551	1.504583	0.000000	-10.000000	-0.425000	25.550001	253.166672	1023.000000	1023.000000	2046.000000
29.559999	-0.019095	-11.285095	-4.578695	-3.509262	-4.806889	1.609750	0.000000	-10.000000	-0.408333	25.150002	261.666656	1023.000000	1023.000000	2046.000000
29.580000	-0.018421	-10.886595	-4.479670	-3.356380	-4.674475	1.623930	0.000000	-10.000000	-0.391667	24.766668	270.333344	1023.000000	1023.000000	2046.000000
29.600000	-0.018430	-10.892302	-4.418204	-3.382316	-4.698076	1.606294	0.000000	-10.000000	-0.391667	24.550001	278.666656	1023.000000	1023.000000	2046.000000
29.620001	-0.019142	-11.312990	-4.575644	-3.400492	-4.671520	1.334667	0.000000	-10.000000	-0.391667	24.716667	287.000000	1023.000000	1023.000000	2046.000000
29.639999	-0.020497	-12.113905	-4.858082	-3.342736	-4.772767	0.859680	0.000000	-10.000000	-0.391667	24.666666	295.000000	1023.000000	1023.000000	2046.000000
29.660000	-0.021464	-12.684977	-5.194533	-3.192262	-4.872419	0.574238	0.000000	-10.000000	-0.375000	24.666666	303.333344	1023.000000	1023.000000	2046.000000
29.680000	-0.021607	-12.769974	-5.378234	-3.077161	-4.875624	0.561046	0.000000	-10.000000	-0.358333	24.216667	311.666656	1023.000000	1023.000000	2046.000000
29.700001	-0.021117	-12.479899	-5.468828	-2.825905	-4.782168	0.597002	0.000000	-10.000000	-0.350000	24.066668	320.000000	1023.000000	1023.000000	2046.000000
29.719999	-0.020323	-12.011173	-5.537112	-2.515735	-4.668213	0.709887	0.000000	-10.000000	-0.350000	23.816668	328.000000	1023.000000	1023.000000	2046.000000
29.740000	-0.019472	-11.507883	-5.557869	-2.243541	-4.542598	0.836126	0.000000	-10.000000	-0.350000	23.883333	336.000000	1023.000000	1023.000000	2046.000000
29.760000	-0.018578	-10.979551	-5.565937	-1.892324	-4.492435	0.971145	0.000000	-10.000000	-0.350000	23.800001	344.000000	1023.000000	1023.000000	2046.000000
29.780001	-0.017480	-10.330435	-5.492681	-1.553665	-4.460625	1.176536	0.000000	-10.000000	-0.341667	23.683334	352.000000	1023.000000	1023.000000	2046.000000
29.799999	-0.016144	-9.541101	-5.447268	-1.147889	-4.361072	1.415128	0.000000	-10.000000	-0.333333	23.433334	359.833344	1023.000000	1023.000000	2046.000000
29.820000	-0.014703	-8.689673	-5.341372	-0.718343	-4.249480	1.619522	0.000000	-10.000000	-0.325000	23.100000	367.500000	1023.000000	1023.000000	2046.000000
29.840000	-0.013261	-7.837222	-5.286517	-0.343939	-4.065979	1.859213	0.000000	-10.000000	-0.325000	23.116667	375.166656	1023.000000	1023.000000	2046.000000
29.860001	-0.011728	-6.931166	-5.082648	-0.099353	-3.895549	2.146384	0.000000	-10.000000	-0.325000	23.033335	383.000000	1023.000000	1023.000000	2046.000000
29.879999	-0.010078	-5.956067	-4.836588	-0.011753	-3.610070	2.502345	0.000000	-10.000000	-0.316667	23.116667	390.666656	1023.000000	1023.000000	2046.000000
29.900000	-0.008411	-4.970651	-4.425424	-0.032700	-3.376437	2.863910	0.000000	-10.000000	-0.300000	22.833334	398.333344	1023.000000	1023.000000	2046.000000
29.920000	-0.006715	-3.968473	-3.961663	-0.071469	-3.092176	3.156835	0.000000	-10.000000	-0.283333	22.583334	406.000000	1023.000000	1023.000000	2046.000000
29.940001	-0.005098	-3.012800	-3.455761	-0.182500	-2.763097	3.388558	0.000000	-10.000000	-0.258333	22.183334	413.666656	1023.000000	1023.000000	2046.000000
29.959999	-0.003821	-2.257984	-2.941201	-0.411419	-2.513160	3.607796	0.000000	-10.000000	-0.250000	21.483334	421.166656	1023.000000	1023.000000	2046.000000
29.980000	-0.003009	-1.778196	-2.544717	-0.669884	-2.325092	3.761498	0.000000	-10.000000	-0.241667	21.033333	428.333344	1023.000000	1023.000000	2046.000000
30.000000	-0.002377	-1.404994	-2.276906	-0.912203	-2.113293	3.897407	0.000000	-10.000000	-0.250000	20.500000	435.500000	1023.000000	1023.000000	2046.000000
30.020000	-0.001937	-1.144715	-2.058033	-1.009726	-1.967107	3.890151	0.000000	-10.000000	-0.250000	20.483334	442.500000	1023.000000	1023.000000	2046.000000
30.040001	-0.001425	-0.842021	-1.914466	-1.029060	-1.797096	3.898601	0.000000	-10.000000	-0.241667	20.000000	449.333344	1023.000000	1023.000000	2046.000000
30.059999	-0.000440	-0.260244	-1.717081	-0.890532	-1.673318	4.020687	0.000000	-10.000000	-0.241667	19.850000	456.000000	1023.000000	1023.000000	2046.000000
30.080000	0.000833	0.492477	-1.560352	-0.640327	-1.522134	4.215290	0.000000	-10.000000	-0.233333	19.716667	462.666656	1023.000000	1023.000000	2046.000000
30.100000	0.002348	1.387869	-1.301460	-0.367761	-1.421268	4.478358	0.000000	-10.000000	-0.241667	19.950001	469.333344	1023.000000	1023.000000	2046.000000
30.120001	0.004167	2.462412	-1.055953	-0.056370	-1.167860	4.742595	0.000000	-10.000000	-0.233333	19.900002	476.000000	1023.000000	1023.000000	2046.000000
30.139999	0.005997	3.544288	-0.716420	0.147952	-0.996737	5.109493	0.000000	-10.000000	-0.241667	19.900002	482.666656	1023.000000	1023.000000	2046.000000
30.160000	0.008159	4.822071	-0.368366	0.482858	-0.727283	5.434862	0.000000	-10.000000	-0.241667	19.866667	489.166656	1023.000000	1023.000000	2046.000000
30.180000	0.010470	6.187911	0.056760	0.780677	-0.511292	5.861766	0.000000	-10.000000	-0.250000	19.916668	495.833344	1023.000000	1023.000000	2046.000000
30.200001	0.012806	7.568380	0.379174	1.203304	-0.278838	6.264740	0.000000	-10.000000	-0.250000	19.916668	502.333344	1023.000000	1023.000000	2046.000000
30.219999	0.014728	8.703958	0.523044	1.576783	-0.006388	6.610518	0.000000	-10.000000	-0.241667	19.766666	509.000000	1023.000000	1023.000000	2046.000000
30.240000	0.016688	9.862636	0.814461	1.852900	0.133463	7.061811	0.000000	-10.000000	-0.216667	19.566668	515.666687	1023.000000	1023.000000	2046.000000
30.260000	0.018968	11.210286	0.952026	2.268839	0.499026	7.490396	0.000000	-10.000000	-0.200000	19.116667	522.166687	1023.000000	1023.000000	2046.000000
30.280001	0.020271	11.980206	1.286240	2.627980	0.411373	7.654613	0.000000	-10.000000	-0.191667	18.650000	528.833313	1023.000000	1023.000000	2046.000000
30.299999	0.022542	13.322107	1.438299	3.280095	0.796043	7.807670	0.000000	-10.000000	-0.191667	18.066668	535.166687	1023.000000	1023.000000	2046.000000
30.320000	0.023419	13.840901	1.508270	3.544821	0.963150	7.824660	0.000000	-10.000000	-0.175000	17.550001	541.500000	1023.000000	1023.000000	2046.000000
30.340000	0.023022	13.605815	1.464298	3.492684	0.943848	7.704985	0.000000	-10.000000	-0.158333	17.050001	547.333313	1023.000000	1023.000000	2046.000000
30.360001	0.021802	12.884728	1.248743	3.367855	0.779068	7.489062	0.000000	-10.000000	-0.133333	16.766666	553.000000	1023.000000	1023.000000	2046.000000
30.379999	0.019936	11.781925	0.865491	3.330734	0.564042	7.021657	0.000000	-10.000000	-0.116667	16.299999	558.666687	1023.000000	1023.000000	2046.000000
30.400000	0.018096	10.695001	0.449783	3.333665	0.296141	6.615412	0.000000	-10.000000	-0.100000	16.049999	564.166687	1023.000000	1023.000000	2046.000000
30.420000	0.017169	10.146824	0.154724	3.375014	0.151532	6.465554	0.000000	-10.000000	-0.091667	15.683333	569.666687	1023.000000	1023.000000	2046.000000
30.440001	0.017036	10.068077	-0.046622	3.543137	0.101739	6.469823	0.000000	-10.000000	-0.091667	15.800000	574.833313	1023.000000	1023.000000	2046.000000
30.459999	0.017435	10.303915	-0.136186	3.801296	0.065852	6.572954	0.000000	-10.000000	-0.091667	15.700000	580.166687	1023.000000	1023.000000	2046.000000
30.480000	0.018101	10.697927	-0.263047	4.189348	0.178299	6.593326	0.000000	-10.000000	-0.100000	15.916667	585.333313	1023.000000	1023.000000	2046.000000
30.500000	0.018647	11.020303	-0.354112	4.513205	0.181195	6.680015	0.000000	-10.000000	-0.100000	16.033333	590.666687	1023.000000	1023.000000	2046.000000
30.520000	0.019473	11.508364	-0.364454	4.891312	0.182359	6.799147	0.000000	-10.000000	-0.116667	16.100000	596.000000	1023.000000	1023.000000	2046.000000
30.540001	0.020536	12.136485	-0.396382	5.311114	0.221134	7.000619	0.000000	-10.000000	-0.116667	16.116667	601.333313	1023.000000	1023.000000	2046.000000
30.559999	0.021764	12.862327	-0.370521	5.679393	0.274075	7.279380	0.000000	-10.000000	-0.133333	16.033333	606.666687	1023.000000	1023.000000	2046.000000
30.580000	0.023099	13.651444	-0.267458	6.131517	0.285636	7.501750	0.000000	-10.000000	-0.116667	16.100000	612.000000	1023.000000	1023.000000	2046.000000
30.600000	0.024607	14.542498	-0.142430	6.411328	0.424512	7.849088	0.000000	-10.000000	-0.133333	16.183334	617.500000	1023.000000	1023.000000	2046.000000
30.620001	0.025919	15.318090	0.063034	6.536792	0.543980	8.174284	0.000000	-10.000000	-0.116667	16.066668	623.000000	1023.000000	1023.000000	2046.000000
30.639999	0.027371	16.176109	0.420802	6.573941	0.685653	8.495713	0.000000	-10.000000	-0.125000	15.633333	628.333313	1023.000000	1023.000000	2046.000000
30.660000	0.028542	16.868177	0.754311	6.421799	0.884464	8.807603	0.000000	-10.000000	-0.091667	14.900001	633.666687	1023.000000	1023.000000	2046.000000
30.680000	0.029739	17.575874	1.156930	6.278117	1.103967	9.036860	0.000000	-10.000000	-0.083333	13.833334	638.666687	1023.000000	1023.000000	2046.000000
30.700001	0.030561	18.061275	1.581355	6.032500	1.288839	9.158582	0.000000	-10.000000	-0.058333	12.616667	643.500000	1023.000000	1023.000000	2046.000000
30.719999	0.030909	18.267370	1.920763	5.630990	1.465516	9.250101	0.000000	-10.000000	-0.050000	11.433333	647.833313	1023.000000	1023.000000	2046.000000
30.740000	0.031008	18.325491	2.152416	5.278942	1.591987	9.302147	0.000000	-10.000000	-0.025000	10.350000	652.000000	1023.000000	1023.000000	2046.000000
30.760000	0.030889	18.255527	2.312561	4.906250	1.679714	9.357002	0.000000	-10.000000	-0.008333	9.466667	655.666687	1023.000000	1023.000000	2046.000000
30.780001	0.030760	18.179375	2.443229	4.668855	1.772049	9.295240	0.000000	-10.000000	0.000000	8.633333	659.000000	1023.000000	1023.000000	2046.000000
30.799999	0.030843	18.227983	2.506676	4.582734	1.833670	9.304904	0.000000	-10.000000	0.000000	8.166667	661.833313	1023.000000	1023.000000	2046.000000
30.820000	0.031278	18.485052	2.619121	4.612230	1.847923	9.405778	0.000000	-10.000000	0.000000	7.833333	664.666687	1023.000000	1023.000000	2046.000000
30.840000	0.031995	18.909264	2.706656	4.735948	1.943314	9.523344	0.000000	-10.000000	0.000000	7.533333	667.333313	1023.000000	1023.000000	2046.000000
30.860001	0.033029	19.520302	2.856140	4.875765	2.077668	9.710729	0.000000	-10.000000	0.000000	7.066667	670.000000	1023.000000	1023.000000	2046.000000
30.879999	0.034145	20.179562	2.989832	4.989660	2.273463	9.926606	0.000000	-10.000000	0.000000	6.750000	672.333313	1023.000000	1023.000000	2046.000000
30.900000	0.035445	20.948074	3.210111	5.085076	2.464489	10.188397	0.000000	-10.000000	0.000000	6.450000	674.666687	1023.000000	1023.000000	2046.000000
30.920000	0.037201	21.985893	3.438432	5.334241	2.740073	10.473146	0.000000	-10.000000	0.000000	6.283333	677.000000	1023.000000	1023.000000	2046.000000
30.940001	0.039002	23.050388	3.692238	5.576985	2.953421	10.827744	0.000000	-10.000000	0.000000	6.150000	679.333313	1023.000000	1023.000000	2046.000000
30.959999	0.040602	23.995682	3.821586	5.820059	3.204110	11.149926	0.000000	-10.000000	0.000000	5.850000	681.500000	1023.000000	1023.000000	2046.000000
30.980000	0.041802	24.704985	3.897896	6.023689	3.362413	11.420988	0.000000	-10.000000	0.000000	5.266667	683.500000	1023.000000	1023.000000	2046.000000
31.000000	0.043572	25.751076	3.945282	6.229559	3.718493	11.857740	0.000000	-10.000000	0.008333	4.250000	685.333313	1023.000000	1023.000000	2046.000000
31.020000	0.043972	25.987656	4.059457	6.168930	3.536472	12.222796	0.000000	-10.000000	0.025000	2.983333	686.833313	1023.000000	1023.000000	2046.000000
31.040001	0.045893	27.122681	4.340858	6.869455	3.755015	12.157351	0.000000	-10.000000	0.033333	1.566667	687.666687	1023.000000	1023.000000	2046.000000
31.059999	0.046870	27.700445	4.399083	7.187949	3.952410	12.161002	0.000000	-10.000000	0.033333	0.533333	688.000000	1023.000000	1023.000000	2046.000000
31.080000	0.046124	27.259016	4.387132	7.077628	3.894549	11.899707	0.000000	-10.000000	0.033333	-0.583333	688.000000	1023.000000	1023.000000	2046.000000
31.100000	0.044389	26.233904	4.055418	6.829813	3.766059	11.582612	0.000000	-10.000000	0.025000	-0.983333	688.000000	1023.000000	1023.000000	2046.000000
31.120001	0.041710	24.650623	3.549057	6.464310	3.494622	11.142634	0.000000	-10.000000	0.025000	-1.516667	688.000000	1023.000000	1023.000000	2046.000000
31.139999	0.038482	22.742573	3.031604	6.178372	3.032788	10.499809	0.000000	-10.000000	0.016667	-1.116667	688.000000	1023.000000	1023.000000	2046.000000
31.160000	0.035913	21.224768	2.558022	5.942137	2.652890	10.071717	0.000000	-10.000000	0.025000	-0.716667	688.000000	1023.000000	1023.000000	2046.000000
31.180000	0.034842	20.591883	2.251115	5.964557	2.538883	9.837329	0.000000	-10.000000	0.016667	0.116667	688.000000	1023.000000	1023.000000	2046.000000
31.200001	0.034347	20.299118	2.070765	6.096431	2.418168	9.713755	0.000000	-10.000000	0.016667	0.933333	688.000000	1023.000000	1023.000000	2046.000000
31.219999	0.034137	20.174936	1.929289	6.266741	2.341023	9.637883	0.000000	-10.000000	0.008333	1.650000	688.000000	1023.000000	1023.000000	2046.000000
31.240000	0.034033	20.113441	1.761477	6.493562	2.308677	9.549726	0.000000	-10.000000	0.025000	2.183333	688.166687	1023.000000	1023.000000	2046.000000
31.260000	0.033841	20.000216	1.642454	6.708714	2.176959	9.472088	0.000000	-10.000000	0.025000	2.283333	688.666687	1023.000000	1023.000000	2046.000000
31.280001	0.033918	20.045670	1.495383	6.909653	2.131329	9.509304	0.000000	-10.000000	0.033333	2.166667	689.333313	1023.000000	1023.000000	2046.000000
31.299999	0.034099	20.152433	1.407869	7.169750	2.045579	9.529237	0.000000	-10.000000	0.025000	1.550000	689.833313	1023.000000	1023.000000	2046.000000
31.320000	0.034588	20.441282	1.349768	7.396895	2.048834	9.645786	0.000000	-10.000000	0.033333	0.816667	690.000000	1023.000000	1023.000000	2046.000000
31.340000	0.035062	20.721399	1.326827	7.588847	2.088106	9.717619	0.000000	-10.000000	0.033333	0.216667	690.000000	1023.000000	1023.000000	2046.000000
31.360001	0.035576	21.025585	1.311028	7.639001	2.201285	9.874271	0.000000	-10.000000	0.025000	0.000000	690.000000	1023.000000	1023.000000	2046.000000
31.379999	0.036038	21.298285	1.489931	7.531198	2.240866	10.036289	0.000000	-10.000000	0.025000	-0.600000	690.000000	1023.000000	1023.000000	2046.000000
31.400000	0.036678	21.676525	1.685818	7.296796	2.413333	10.280579	0.000000	-10.000000	0.025000	-1.566667	690.000000	1023.000000	1023.000000	2046.000000
31.420000	0.037174	21.969742	1.945460	7.038916	2.572172	10.413195	0.000000	-10.000000	0.041667	-2.816667	690.000000	1023.000000	1023.000000	2046.000000
31.440001	0.037444	22.129219	2.263809	6.684621	2.719481	10.461307	0.000000	-10.000000	0.041667	-3.833333	690.000000	1023.000000	1023.000000	2046.000000
31.459999	0.037215	21.994164	2.517390	6.147830	2.850989	10.477954	0.000000	-10.000000	0.050000	-4.683333	690.000000	1023.000000	1023.000000	2046.000000
31.480000	0.036438	21.534916	2.707543	5.561086	2.883794	10.382493	0.000000	-10.000000	0.050000	-5.233334	690.000000	1023.000000	1023.000000	2046.000000
31.500000	0.035513	20.988226	2.822232	5.014377	2.898523	10.253095	0.000000	-10.000000	0.050000	-5.366667	690.000000	1023.000000	1023.000000	2046.000000
31.520000	0.034609	20.453995	2.886876	4.513008	2.927255	10.126855	0.000000	-10.000000	0.050000	-5.050000	690.000000	1023.000000	1023.000000	2046.000000
31.540001	0.033816	19.985510	2.960498	4.175213	2.890630	9.959168	0.000000	-10.000000	0.050000	-4.666667	690.000000	1023.000000	1023.000000	2046.000000
31.559999	0.033181	19.609682	2.971989	3.956751	2.821874	9.859067	0.000000	-10.000000	0.050000	-4.216667	690.000000	1023.000000	1023.000000	2046.000000
31.580000	0.033297	19.678656	3.000761	4.024828	2.889033	9.764033	0.000000	-10.000000	0.050000	-4.000000	690.000000	1023.000000	1023.000000	2046.000000
31.600000	0.033659	19.892603	3.044797	4.063062	2.981892	9.802852	0.000000	-10.000000	0.050000	-3.883333	690.000000	1023.000000	1023.000000	2046.000000
31.620001	0.034207	20.216312	3.151447	4.106943	3.096595	9.861327	0.000000	-10.000000	0.050000	-3.783334	690.000000	1023.000000	1023.000000	2046.000000
31.639999	0.034957	20.659452	3.343422	4.153135	3.191334	9.971561	0.000000	-10.000000	0.050000	-3.566667	690.000000	1023.000000	1023.000000	2046.000000
31.660000	0.035856	21.190815	3.610183	4.201493	3.257075	10.122065	0.000000	-10.000000	0.050000	-3.283333	690.000000	1023.000000	1023.000000	2046.000000
31.680000	0.037067	21.906504	3.937230	4.313765	3.314100	10.341409	0.000000	-10.000000	0.050000	-3.100000	690.000000	1023.000000	1023.000000	2046.000000
31.700001	0.038208	22.581059	4.108329	4.530480	3.451859	10.490390	0.000000	-10.000000	0.050000	-2.716667	683.166687	1023.000000	1023.000000	2046.000000
31.719999	0.038973	23.032999	4.178962	4.632347	3.575922	10.645768	0.000000	-10.000000	0.050000	-2.583333	676.166687	1023.000000	1023.000000	2046.000000
31.740000	0.039810	23.527939	4.310638	4.797909	3.658189	10.761204	0.000000	-10.000000	0.050000	-2.450000	669.166687	1023.000000	1023.000000	2046.000000
31.760000	0.040716	24.062950	4.291446	4.898291	3.881382	10.991831	0.000000	-10.000000	0.050000	-3.466667	668.333313	1023.000000	1023.000000	2046.000000
31.780001	0.040789	24.106184	4.494127	4.994791	3.667546	10.949721	0.000000	-10.000000	0.058333	-4.833333	667.166687	1023.000000	1023.000000	2046.000000
31.799999	0.042044	24.848122	4.602483	5.412522	3.906782	10.926334	0.000000	-10.000000	0.066667	-6.650000	665.166687	1023.000000	1023.000000	2046.000000
31.820000	0.041570	24.568001	4.623114	5.407334	3.937367	10.600184	0.000000	-10.000000	0.083333	-8.083334	663.000000	1023.000000	1023.000000	2046.000000
31.840000	0.039759	23.497437	4.338883	5.083816	3.853711	10.221025	0.000000	-10.000000	0.091667	-9.183333	660.166687	1023.000000	1023.000000	2046.000000
31.860001	0.036932	21.826572	3.964922	4.652318	3.492128	9.717204	0.000000	-10.000000	0.100000	-10.000000	657.166687	1023.000000	1023.000000	2046.000000
31.879999	0.033359	19.715330	3.411810	4.244459	3.062292	8.996771	0.000000	-10.000000	0.100000	-10.616667	653.666687	1023.000000	1023.000000	2046.000000
31.900000	0.029903	17.672564	2.916966	3.829111	2.548220	8.378267	0.000000	-10.000000	0.100000	-11.000000	650.166687	1023.000000	1023.000000	2046.000000
31.920000	0.027264	16.113283	2.449761	3.597386	2.200785	7.865351	0.000000	-10.000000	0.100000	-11.450000	646.500000	1023.000000	1023.000000	2046.000000
31.940001	0.025564	15.108135	2.132225	3.508909	1.936582	7.530418	0.000000	-10.000000	0.108333	-11.550000	642.833313	1023.000000	1023.000000	2046.000000
31.959999	0.024298	14.360243	1.865840	3.545177	1.717887	7.231339	0.000000	-10.000000	0.108333	-11.900001	639.000000	1023.000000	1023.000000	2046.000000
31.980000	0.023289	13.764081	1.639992	3.617525	1.566103	6.940461	0.000000	-10.000000	0.116667	-12.133333	635.000000	1023.000000	1023.000000	2046.000000
32.000000	0.022338	13.201524	1.472684	3.641013	1.348415	6.739411	0.000000	-10.000000	0.116667	-12.483334	632.333313	1023.000000	1023.000000	2046.000000
32.020000	0.021442	12.672485	1.257438	3.701510	1.198518	6.515019	0.000000	-10.000000	0.133333	-12.950001	628.000000	1023.000000	1023.000000	2046.000000
32.040001	0.020629	12.191481	1.049882	3.738154	1.015639	6.387806	0.000000	-10.000000	0.141667	-13.466667	623.666687	1023.000000	1023.000000	2046.000000
32.060001	0.020152	11.909833	0.927381	3.843921	0.904831	6.233700	0.000000	-10.000000	0.150000	-13.983334	619.333313	1023.000000	1023.000000	2046.000000
32.080002	0.019633	11.602989	0.855831	3.905698	0.741687	6.099772	0.000000	-10.000000	0.158333	-14.266667	616.333313	1023.000000	1023.000000	2046.000000
32.099998	0.019146	11.315396	0.787923	3.926174	0.693690	5.907610	0.000000	-10.000000	0.191667	-14.716667	613.000000	1023.000000	1023.000000	2046.000000
32.119999	0.018632	11.011612	0.754745	3.702150	0.678061	5.876656	0.000000	-10.000000	0.225000	-15.466666	608.000000	1023.000000	1023.000000	2046.000000
32.139999	0.018221	10.768349	0.853986	3.321856	0.726998	5.865508	0.000000	-10.000000	0.266667	-16.916666	600.833313	1023.000000	1023.000000	2046.000000
32.160000	0.017664	10.439143	1.078221	2.820327	0.696572	5.844023	0.000000	-10.000000	0.283333	-18.033333	595.333313	1023.000000	1023.000000	2046.000000
32.180000	0.017155	10.138558	1.324444	2.358359	0.778004	5.677751	0.000000	-10.000000	0.316667	-19.283333	589.500000	1023.000000	1023.000000	2046.000000
32.200001	0.016176	9.560162	1.623511	1.663008	0.755184	5.518458	0.000000	-10.000000	0.358333	-20.416666	582.833313	1023.000000	1023.000000	2046.000000
32.220001	0.014705	8.690670	1.747293	0.943115	0.830714	5.169548	0.000000	-10.000000	0.408333	-21.883333	573.666687	1023.000000	1023.000000	2046.000000
32.240002	0.012794	7.560968	1.803622	0.198872	0.800335	4.758141	0.000000	-10.000000	0.441667	-22.916666	566.500000	1023.000000	1023.000000	2046.000000
32.259998	0.010925	6.456797	1.792139	-0.532687	0.744215	4.453130	0.000000	-10.000000	0.441667	-23.283333	561.333313	1023.000000	1023.000000	2046.000000
32.279999	0.009202	5.438373	1.850732	-1.012143	0.619231	3.980553	0.000000	-10.000000	0.458333	-23.516666	553.666687	1023.000000	1023.000000	2046.000000
32.299999	0.007584	4.481857	1.829082	-1.368172	0.472291	3.548657	0.000000	-10.000000	0.475000	-23.800001	543.333313	1023.000000	1023.000000	2046.000000
32.320000	0.006311	3.729573	1.718608	-1.609111	0.397285	3.222790	0.000000	-10.000000	0.500000	-24.050001	535.666687	1023.000000	1023.000000	2046.000000
32.340000	0.005535	3.271402	1.653887	-1.705617	0.316550	3.006582	0.000000	-10.000000	0.500000	-24.150000	530.166687	1023.000000	1023.000000	2046.000000
32.360001	0.005041	2.979416	1.684649	-1.783448	0.270564	2.807650	0.000000	-10.000000	0.491667	-24.033333	524.500000	1023.000000	1023.000000	2046.000000
32.380001	0.004605	2.721663	1.764352	-1.920587	0.204044	2.673854	0.000000	-10.000000	0.483333	-24.033333	513.500000	1023.000000	1023.000000	2046.000000
32.400002	0.004273	2.525308	1.872916	-2.028276	0.143284	2.537384	0.000000	-10.000000	0.475000	-23.983334	505.333344	1023.000000	1023.000000	2046.000000
32.419998	0.004359	2.576219	2.028068	-2.084914	0.158561	2.474503	0.000000	-10.000000	0.483333	-23.950001	497.333344	1023.000000	1023.000000	2046.000000
32.439999	0.004531	2.677523	2.149769	-2.114661	0.146319	2.496096	0.000000	-10.000000	0.483333	-23.766666	489.333344	1023.000000	1023.000000	2046.000000
32.459999	0.004640	2.742078	2.153638	-2.072144	0.191289	2.469294	0.000000	-10.000000	0.483333	-23.666668	479.000000	1023.000000	1023.000000	2046.000000
32.480000	0.004174	2.466898	2.125838	-2.137101	0.040757	2.437405	0.000000	-10.000000	0.475000	-23.716667	468.666656	1023.000000	1023.000000	2046.000000
32.500000	0.004609	2.724207	1.951737	-2.080383	0.312588	2.540265	0.000000	-10.000000	0.475000	-23.800001	463.666656	1023.000000	1023.000000	2046.000000
32.520000	0.003500	2.068788	1.864895	-2.255651	0.005418	2.454126	0.000000	-10.000000	0.475000	-23.733334	458.333344	1023.000000	1023.000000	2046.000000
32.540001	0.003356	1.983528	1.966335	-1.991952	-0.004684	2.013829	0.000000	-10.000000	0.483333	-24.000000	450.333344	1023.000000	1023.000000	2046.000000
32.560001	0.002415	1.427218	1.829263	-1.928216	-0.124623	1.650794	0.000000	-10.000000	0.491667	-24.366667	439.333344	1023.000000	1023.000000	2046.000000
32.580002	0.000343	0.202901	1.547790	-2.268528	-0.327309	1.250948	0.000000	-10.000000	0.500000	-24.799999	431.000000	1023.000000	1023.000000	2046.000000
32.599998	-0.002266	-1.339490	1.037766	-2.632989	-0.597321	0.853054	0.000000	-10.000000	0.500000	-24.900000	425.333344	1023.000000	1023.000000	2046.000000
32.619999	-0.005405	-3.194628	0.555944	-2.947200	-1.094003	0.290631	0.000000	-10.000000	0.491667	-24.549999	420.000000	1023.000000	1023.000000	2046.000000
32.639999	-0.008641	-5.106764	-0.009104	-3.203565	-1.579602	-0.314494	0.000000	-10.000000	0.491667	-24.333334	409.166656	1023.000000	1023.000000	2046.000000
32.660000	-0.011427	-6.753573	-0.594370	-3.351646	-1.972883	-0.834674	0.000000	-10.000000	0.483333	-24.050001	398.166656	1023.000000	1023.000000	2046.000000
32.680000	-0.013694	-8.093371	-1.136216	-3.399101	-2.284840	-1.273214	0.000000	-10.000000	0.483333	-24.083334	387.166656	1023.000000	1023.000000	2046.000000
32.700001	-0.015562	-9.197290	-1.597085	-3.443267	-2.583637	-1.573302	0.000000	-10.000000	0.475000	-23.983334	381.666656	1023.000000	1023.000000	2046.000000
32.720001	-0.017077	-10.092719	-2.059093	-3.436939	-2.767615	-1.829072	0.000000	-10.000000	0.475000	-23.850000	376.333344	1023.000000	1023.000000	2046.000000
32.740002	-0.018569	-10.974564	-2.471072	-3.434827	-2.989786	-2.078878	0.000000	-10.000000	0.475000	-23.866667	368.333344	1023.000000	1023.000000	2046.000000
32.759998	-0.020003	-11.821494	-2.843193	-3.465512	-3.260397	-2.252392	0.000000	-10.000000	0.475000	-23.883333	360.333344	1023.000000	1023.000000	2046.000000
32.779999	-0.021015	-12.419615	-3.211245	-3.451503	-3.414363	-2.342504	0.000000	-10.000000	0.475000	-23.816668	352.333344	1023.000000	1023.000000	2046.000000
32.799999	-0.021958	-12.977313	-3.510446	-3.438315	-3.620315	-2.408238	0.000000	-10.000000	0.483333	-23.633333	347.333344	1023.000000	1023.000000	2046.000000
32.820000	-0.022692	-13.410827	-3.809763	-3.408774	-3.747289	-2.445000	0.000000	-10.000000	0.475000	-23.350000	339.666656	1023.000000	1023.000000	2046.000000
32.840000	-0.023299	-13.769659	-4.027137	-3.394400	-3.900262	-2.447860	0.000000	-10.000000	0.450000	-23.083334	332.000000	1023.000000	1023.000000	2046.000000
32.860001	-0.023809	-14.070968	-4.139555	-3.479543	-4.029874	-2.421997	0.000000	-10.000000	0.416667	-22.816666	324.166656	1023.000000	1023.000000	2046.000000
32.880001	-0.024102	-14.244445	-4.147665	-3.776549	-4.116410	-2.203821	0.000000	-10.000000	0.400000	-22.466667	316.500000	1023.000000	1023.000000	2046.000000
32.900002	-0.024421	-14.432931	-4.135881	-4.143417	-4.156837	-1.996796	0.000000	-10.000000	0.400000	-22.250000	306.500000	1023.000000	1023.000000	2046.000000
32.919998	-0.024819	-14.668272	-4.026495	-4.543230	-4.230529	-1.868017	0.000000	-10.000000	0.400000	-22.033333	299.000000	1023.000000	1023.000000	2046.000000
32.939999	-0.025347	-14.980000	-4.024958	-4.968554	-4.209789	-1.776698	0.000000	-10.000000	0.400000	-21.950001	291.666656	1023.000000	1023.000000	2046.000000
32.959999	-0.026472	-15.644783	-3.961348	-5.492384	-4.326351	-1.864700	0.000000	-10.000000	0.383333	-21.733334	286.833344	1023.000000	1023.000000	2046.000000
32.980000	-0.027953	-16.520111	-4.061521	-6.012405	-4.414231	-2.031954	0.000000	-10.000000	0.366667	-21.483334	279.666656	1023.000000	1023.000000	2046.000000
33.000000	-0.029771	-17.594513	-4.201723	-6.554275	-4.645664	-2.192851	0.000000	-10.000000	0.366667	-21.233334	272.500000	1023.000000	1023.000000	2046.000000
33.020000	-0.031417	-18.567699	-4.359200	-6.998654	-4.848984	-2.360862	0.000000	-10.000000	0.366667	-21.050001	265.333344	1023.000000	1023.000000	2046.000000
33.040001	-0.032893	-19.439808	-4.524495	-7.271256	-5.052808	-2.591249	0.000000	-10.000000	0.366667	-20.750000	258.333344	1023.000000	1023.000000	2046.000000
33.060001	-0.033987	-20.086399	-4.712479	-7.471313	-5.208811	-2.693795	0.000000	-10.000000	0.350000	-20.466667	251.333328	1023.000000	1023.000000	2046.000000
33.080002	-0.034880	-20.614254	-4.904594	-7.545462	-5.430197	-2.734001	0.000000	-10.000000	0.350000	-20.250000	244.500000	1023.000000	1023.000000	2046.000000
33.099998	-0.035480	-20.968876	-5.134165	-7.505953	-5.535965	-2.792794	0.000000	-10.000000	0.350000	-20.049999	237.666672	1023.000000	1023.000000	2046.000000
33.119999	-0.035764	-21.136383	-5.206090	-7.490925	-5.669854	-2.769515	0.000000	-10.000000	0.350000	-20.000000	231.000000	1023.000000	1023.000000	2046.000000
33.139999	-0.035896	-21.214539	-5.218241	-7.468729	-5.802840	-2.724729	0.000000	-10.000000	0.341667	-19.866667	224.333328	1023.000000	1023.000000	2046.000000
33.160000	-0.035718	-21.109068	-5.283700	-7.389680	-5.768661	-2.667027	0.000000	-10.000000	0.325000	-19.616667	217.666672	1023.000000	1023.000000	2046.000000
33.180000	-0.035236	-20.824694	-5.238446	-7.293189	-5.801313	-2.491745	0.000000	-10.000000	0.291667	-19.166666	211.000000	1023.000000	1023.000000	2046.000000
33.200001	-0.034764	-20.545254	-5.336833	-7.191558	-5.736540	-2.280322	0.000000	-10.000000	0.266667	-18.650000	204.666672	1023.000000	1023.000000	2046.000000
33.220001	-0.034707	-20.511866	-5.478814	-7.091587	-5.801599	-2.139866	0.000000	-10.000000	0.250000	-18.233334	198.500000	1023.000000	1023.000000	2046.000000
33.240002	-0.033867	-20.015688	-5.542008	-6.938499	-5.683616	-1.851564	0.000000	-10.000000	0.250000	-17.833334	192.500000	1023.000000	1023.000000	2046.000000
33.259998	-0.033982	-20.083485	-5.846539	-6.841113	-5.614379	-1.781454	0.000000	-10.000000	0.250000	-17.466667	186.500000	1023.000000	1023.000000	2046.000000
33.279999	-0.034578	-20.435392	-5.805345	-6.769576	-5.968537	-1.891936	0.000000	-10.000000	0.250000	-17.233334	180.500000	1023.000000	1023.000000	2046.000000
33.299999	-0.034322	-20.284309	-5.940414	-6.379885	-5.889419	-2.074592	0.000000	-10.000000	0.241667	-17.000000	174.833328	1023.000000	1023.000000	2046.000000
33.320000	-0.035622	-21.052561	-6.232208	-6.416257	-6.017797	-2.386298	0.000000	-10.000000	0.241667	-16.816668	169.166672	1023.000000	1023.000000	2046.000000
33.340000	-0.037458	-22.137815	-6.642505	-6.665467	-6.247184	-2.582659	0.000000	-10.000000	0.233333	-16.533335	163.666672	1023.000000	1023.000000	2046.000000
33.360001	-0.039934	-23.601124	-7.109104	-6.886142	-6.688786	-2.917091	0.000000	-10.000000	0.233333	-16.166668	158.000000	1023.000000	1023.000000	2046.000000
33.380001	-0.042534	-25.137596	-7.653921	-7.070271	-7.091140	-3.322264	0.000000	-10.000000	0.216667	-15.750000	152.666672	1023.000000	1023.000000	2046.000000
33.400002	-0.044871	-26.518597	-8.217676	-7.175103	-7.420252	-3.705565	0.000000	-10.000000	0.200000	-15.216667	147.333328	1023.000000	1023.000000	2046.000000
33.419998	-0.046808	-27.663603	-8.710571	-7.091711	-7.722311	-4.139009	0.000000	-10.000000	0.183333	-14.650001	142.333328	1023.000000	1023.000000	2046.000000
33.439999	-0.048115	-28.436041	-9.192504	-7.037324	-7.898735	-4.307477	0.000000	-10.000000	0.183333	-14.050000	137.333328	1023.000000	1023.000000	2046.000000
33.459999	-0.049309	-29.141424	-9.602694	-6.945231	-8.085858	-4.507641	0.000000	-10.000000	0.191667	-13.650001	132.666672	1023.000000	1023.000000	2046.000000
33.480000	-0.050416	-29.795887	-9.919335	-6.957580	-8.341628	-4.577343	0.000000	-10.000000	0.191667	-13.366667	128.166672	1023.000000	1023.000000	2046.000000
33.500000	-0.051521	-30.448982	-10.270861	-6.860680	-8.571070	-4.746370	0.000000	-10.000000	0.183333	-13.133333	123.666664	1023.000000	1023.000000	2046.000000
33.520000	-0.052168	-30.831470	-10.577053	-6.794347	-8.709232	-4.750836	0.000000	-10.000000	0.158333	-12.866667	119.333336	1023.000000	1023.000000	2046.000000
33.540001	-0.052750	-31.175314	-10.815460	-6.735261	-8.907288	-4.717304	0.000000	-10.000000	0.133333	-12.483334	115.000000	1023.000000	1023.000000	2046.000000
33.560001	-0.053041	-31.347153	-11.048264	-6.577063	-9.007826	-4.714000	0.000000	-10.000000	0.108333	-12.166667	111.000000	1023.000000	1023.000000	2046.000000
33.580002	-0.053238	-31.463861	-11.201339	-6.503275	-9.091362	-4.667885	0.000000	-10.000000	0.091667	-11.850000	107.000000	1023.000000	1023.000000	2046.000000
33.599998	-0.053414	-31.567940	-11.309693	-6.454797	-9.191973	-4.611477	0.000000	-10.000000	0.091667	-11.616667	103.000000	1023.000000	1023.000000	2046.000000
33.619999	-0.053356	-31.533155	-11.327481	-6.581214	-9.211040	-4.413421	0.000000	-10.000000	0.083333	-11.333334	99.000000	1023.000000	1023.000000	2046.000000
33.639999	-0.053072	-31.365582	-11.221533	-6.763487	-9.172881	-4.207681	0.000000	-10.000000	0.091667	-10.950000	95.000000	1023.000000	1023.000000	2046.000000
33.660000	-0.052888	-31.256807	-11.079501	-7.002232	-9.144255	-4.030819	0.000000	-10.000000	0.091667	-10.683333	91.333336	1023.000000	1023.000000	2046.000000
33.680000	-0.052947	-31.291466	-10.886121	-7.409768	-9.157756	-3.837822	0.000000	-10.000000	0.100000	-10.466667	87.666664	1023.000000	1023.000000	2046.000000
33.700001	-0.053354	-31.532339	-10.744833	-7.819643	-9.126491	-3.841374	0.000000	-10.000000	0.100000	-10.433333	84.333336	1023.000000	1023.000000	2046.000000
33.720001	-0.054273	-32.075497	-10.738314	-8.257065	-9.109031	-3.971086	0.000000	-10.000000	0.091667	-10.366667	80.666664	1023.000000	1023.000000	2046.000000
33.740002	-0.055479	-32.788052	-10.775974	-8.680307	-9.245333	-4.086437	0.000000	-10.000000	0.083333	-10.450001	77.333336	1023.000000	1023.000000	2046.000000
33.759998	-0.056810	-33.574505	-10.908848	-9.016501	-9.395831	-4.253324	0.000000	-10.000000	0.075000	-10.383333	73.666664	1023.000000	1023.000000	2046.000000
33.779999	-0.057922	-34.231949	-11.011941	-9.253698	-9.521024	-4.445287	0.000000	-10.000000	0.083333	-10.150001	70.333336	1023.000000	1023.000000	2046.000000
33.799999	-0.058819	-34.762016	-11.135530	-9.372054	-9.638335	-4.616098	0.000000	-10.000000	0.083333	-9.633333	67.000000	1023.000000	1023.000000	2046.000000
33.820000	-0.059548	-35.192947	-11.261133	-9.422110	-9.824655	-4.685052	0.000000	-10.000000	0.083333	-9.150001	63.833332	1023.000000	1023.000000	2046.000000
33.840000	-0.059993	-35.455898	-11.476717	-9.399139	-9.877807	-4.702234	0.000000	-10.000000	0.075000	-8.716667	60.666668	1023.000000	1023.000000	2046.000000
33.860001	-0.060138	-35.541344	-11.549973	-9.374013	-9.992312	-4.625046	0.000000	-10.000000	0.066667	-8.450000	57.666668	1023.000000	1023.000000	2046.000000
33.880001	-0.059843	-35.367458	-11.660944	-9.246155	-9.913360	-4.546999	0.000000	-10.000000	0.066667	-8.216667	55.000000	1023.000000	1023.000000	2046.000000
33.900002	-0.059446	-35.132618	-11.663062	-9.115396	-9.868871	-4.485287	0.000000	-10.000000	0.058333	-8.000000	52.333332	1023.000000	1023.000000	2046.000000
33.919998	-0.058681	-34.680733	-11.632179	-9.092094	-9.784259	-4.172201	0.000000	-10.000000	0.058333	-7.816667	49.666668	1023.000000	1023.000000	2046.000000
33.939999	-0.057807	-34.163841	-11.626633	-8.874214	-9.706125	-3.956872	0.000000	-10.000000	0.050000	-7.516667	47.000000	1023.000000	1023.000000	2046.000000
33.959999	-0.057040	-33.710739	-11.676443	-8.711186	-9.633786	-3.689325	0.000000	-10.000000	0.050000	-7.150000	44.500000	1023.000000	1023.000000	2046.000000
33.980000	-0.056358	-33.307819	-11.656839	-8.518260	-9.638466	-3.494256	0.000000	-10.000000	0.050000	-6.666667	42.000000	1023.000000	1023.000000	2046.000000
34.000000	-0.055558	-32.834953	-11.704169	-8.481615	-9.562628	-3.086542	0.000000	-10.000000	0.050000	-6.300000	39.666668	1023.000000	1023.000000	2046.000000
34.020000	-0.056282	-33.262676	-11.706992	-8.420568	-9.863385	-3.271730	0.000000	-10.000000	0.050000	-6.100000	37.500000	1023.000000	1023.000000	2046.000000
34.040001	-0.055526	-32.816158	-11.616771	-8.044269	-9.815345	-3.339775	0.000000	-10.000000	0.050000	-5.950000	35.500000	1023.000000	1023.000000	2046.000000
34.060001	-0.055937	-33.058582	-11.762507	-7.886889	-9.831073	-3.578114	0.000000	-10.000000	0.050000	-5.883333	33.500000	1023.000000	1023.000000	2046.000000
34.080002	-0.057140	-33.769676	-12.031964	-7.973452	-9.945476	-3.818785	0.000000	-10.000000	0.050000	-5.750000	31.500000	1023.000000	1023.000000	2046.000000
34.099998	-0.058814	-34.758968	-12.346913	-8.150746	-10.215319	-4.045990	0.000000	-10.000000	0.050000	-5.466667	29.500000	1023.000000	1023.000000	2046.000000
34.119999	-0.060719	-35.884682	-12.661817	-8.319796	-10.539237	-4.363834	0.000000	-10.000000	0.033333	-4.966667	27.833334	1023.000000	1023.000000	2046.000000
34.139999	-0.062546	-36.964733	-12.973380	-8.391033	-10.846922	-4.753398	0.000000	-10.000000	0.033333	-4.483334	26.166666	1023.000000	1023.000000	2046.000000
34.160000	-0.064097	-37.881176	-13.363859	-8.370055	-11.033296	-5.113967	0.000000	-10.000000	0.025000	-3.833333	24.833334	1023.000000	1023.000000	2046.000000
34.180000	-0.065245	-38.559803	-13.689547	-8.337348	-11.193418	-5.339490	0.000000	-10.000000	0.025000	-3.266667	23.333334	1023.000000	1023.000000	2046.000000
34.200001	-0.065965	-38.985386	-13.996801	-8.248182	-11.284120	-5.456282	0.000000	-10.000000	0.025000	-2.700000	22.333334	1023.000000	1023.000000	2046.000000
34.220001	-0.066664	-39.398129	-14.211896	-8.251573	-11.434298	-5.500361	0.000000	-10.000000	0.033333	-2.566667	21.333334	1023.000000	1023.000000	2046.000000
34.240002	-0.067193	-39.711235	-14.387675	-8.150356	-11.591986	-5.581215	0.000000	-10.000000	0.041667	-2.466667	20.500000	1023.000000	1023.000000	2046.000000
34.259998	-0.067624	-39.965618	-14.539844	-8.058541	-11.741337	-5.625898	0.000000	-10.000000	0.033333	-2.433333	19.666666	1023.000000	1023.000000	2046.000000
34.279999	-0.067690	-40.004593	-14.674110	-7.900033	-11.785031	-5.645417	0.000000	-10.000000	0.033333	-2.116667	18.833334	1023.000000	1023.000000	2046.000000
34.299999	-0.067492	-39.887478	-14.735469	-7.800266	-11.824173	-5.527570	0.000000	-10.000000	0.033333	-1.700000	18.333334	1023.000000	1023.000000	2046.000000
34.320000	-0.067098	-39.655205	-14.804205	-7.663548	-11.776434	-5.411016	0.000000	-10.000000	0.033333	-0.916667	18.000000	1023.000000	1023.000000	2046.000000
34.340000	-0.066830	-39.496281	-14.782186	-7.609402	-11.785170	-5.319526	0.000000	-10.000000	0.016667	-0.366667	18.000000	1023.000000	1023.000000	2046.000000
34.360001	-0.066308	-39.187843	-14.681596	-7.574550	-11.715549	-5.216148	0.000000	-10.000000	0.016667	0.316667	18.000000	1023.000000	1023.000000	2046.000000
34.380001	-0.065424	-38.665302	-14.409450	-7.682628	-11.611699	-4.961525	0.000000	-10.000000	0.008333	1.200000	18.000000	1023.000000	1023.000000	2046.000000
34.400002	-0.064607	-38.182899	-14.046469	-7.901556	-11.501474	-4.733401	0.000000	-10.000000	0.008333	2.533333	18.000000	1023.000000	1023.000000	2046.000000
34.419998	-0.063783	-37.695610	-13.644143	-8.164316	-11.344376	-4.542778	0.000000	-10.000000	-0.016667	4.050000	18.000000	1023.000000	1023.000000	2046.000000
34.439999	-0.063261	-37.387531	-13.242641	-8.520705	-11.205052	-4.419133	0.000000	-10.000000	-0.025000	5.683333	18.000000	1023.000000	1023.000000	2046.000000
34.459999	-0.063161	-37.328300	-12.895298	-8.946220	-11.101667	-4.385114	0.000000	-10.000000	-0.025000	7.216667	18.000000	1023.000000	1023.000000	2046.000000
34.480000	-0.063241	-37.375202	-12.623042	-9.299969	-11.053791	-4.398399	0.000000	-10.000000	-0.025000	8.533334	18.000000	1023.000000	1023.000000	2046.000000
34.500000	-0.063365	-37.448582	-12.457756	-9.551729	-10.976461	-4.462636	0.000000	-10.000000	-0.033333	9.416667	18.000000	1023.000000	1023.000000	2046.000000
34.520000	-0.063319	-37.421253	-12.321458	-9.694994	-10.847610	-4.557191	0.000000	-10.000000	-0.050000	10.416667	18.000000	1023.000000	1023.000000	2046.000000
34.540001	-0.063154	-37.324142	-12.159386	-9.801908	-10.793840	-4.569009	0.000000	-10.000000	-0.075000	11.966667	22.000000	1023.000000	1023.000000	2046.000000
34.560001	-0.062689	-37.049007	-12.033216	-9.719082	-10.735018	-4.561691	0.000000	-10.000000	-0.100000	13.266667	26.000000	1023.000000	1023.000000	2046.000000
34.580002	-0.061889	-36.576172	-11.935197	-9.555282	-10.604975	-4.480721	0.000000	-10.000000	-0.125000	14.100000	30.000000	1023.000000	1023.000000	2046.000000
34.599998	-0.061047	-36.078804	-11.735326	-9.409108	-10.603333	-4.331037	0.000000	-10.000000	-0.125000	14.100000	30.000000	1023.000000	1023.000000	2046.000000
34.619999	-0.059894	-35.397652	-11.415015	-9.275172	-10.590220	-4.117245	0.000000	-10.000000	-0.133333	14.100000	31.333334	1023.000000	1023.000000	2046.000000
34.639999	-0.058661	-34.668556	-11.075653	-9.155087	-10.518289	-3.919529	0.000000	-10.000000	-0.141667	14.383333	34.333332	1023.000000	1023.000000	2046.000000
34.660000	-0.056990	-33.681282	-10.678871	-9.025750	-10.354356	-3.622305	0.000000	-10.000000	-0.150000	14.766666	39.000000	1023.000000	1023.000000	2046.000000
34.680000	-0.055206	-32.626511	-10.305783	-8.827915	-10.152899	-3.339916	0.000000	-10.000000	-0.166667	15.433333	44.000000	1023.000000	1023.000000	2046.000000
34.700001	-0.053249	-31.469952	-9.988247	-8.559749	-9.871195	-3.050762	0.000000	-10.000000	-0.183333	16.133333	49.000000	1023.000000	1023.000000	2046.000000
34.720001	-0.051593	-30.491373	-9.664645	-8.408185	-9.680504	-2.738039	0.000000	-10.000000	-0.200000	17.100000	54.166668	1023.000000	1023.000000	2046.000000
34.740002	-0.049135	-29.039066	-9.358318	-8.225407	-9.244395	-2.210945	0.000000	-10.000000	-0.200000	17.916668	59.666668	1023.000000	1023.000000	2046.000000
34.759998	-0.048071	-28.409883	-9.198559	-8.211577	-9.145478	-1.854270	0.000000	-10.000000	-0.216667	18.416668	65.500000	1023.000000	1023.000000	2046.000000
34.779999	-0.046032	-27.205122	-8.890353	-7.527289	-8.801005	-1.986474	0.000000	-10.000000	-0.233333	18.850000	71.500000	1023.000000	1023.000000	2046.000000
34.799999	-0.044256	-26.155369	-8.850448	-6.947046	-8.343545	-2.014330	0.000000	-10.000000	-0.250000	19.216667	77.833336	1023.000000	1023.000000	2046.000000
34.820000	-0.043755	-25.859150	-8.811219	-6.793407	-8.207137	-2.047388	0.000000	-10.000000	-0.266667	19.833334	84.166664	1023.000000	1023.000000	2046.000000
34.840000	-0.043740	-25.850567	-8.924957	-6.754736	-8.076007	-2.094867	0.000000	-10.000000	-0.283333	20.383333	90.833336	1023.000000	1023.000000	2046.000000
34.860001	-0.044332	-26.200039	-9.012595	-6.772634	-8.132029	-2.282781	0.000000	-10.000000	-0.308333	21.100000	97.500000	1023.000000	1023.000000	2046.000000
34.880001	-0.045266	-26.752356	-9.260368	-6.690484	-8.193201	-2.608302	0.000000	-10.000000	-0.300000	21.700001	104.500000	1023.000000	1023.000000	2046.000000
34.900002	-0.045977	-27.172243	-9.442881	-6.579504	-8.291005	-2.858855	0.000000	-10.000000	-0.316667	22.183334	111.666664	1023.000000	1023.000000	2046.000000
34.919998	-0.046005	-27.188869	-9.601471	-6.391280	-8.289666	-2.906453	0.000000	-10.000000	-0.316667	22.650002	119.000000	1023.000000	1023.000000	2046.000000
34.939999	-0.045593	-26.945305	-9.690947	-6.198442	-8.290068	-2.765849	0.000000	-10.000000	-0.358333	23.050001	126.500000	1023.000000	1023.000000	2046.000000
34.959999	-0.044964	-26.573826	-9.653980	-5.925544	-8.317889	-2.676412	0.000000	-10.000000	-0.375000	23.550001	134.166672	1023.000000	1023.000000	2046.000000
34.980000	-0.044106	-26.066448	-9.642833	-5.585571	-8.255989	-2.582055	0.000000	-10.000000	-0.400000	23.850000	142.000000	1023.000000	1023.000000	2046.000000
35.000000	-0.043278	-25.577431	-9.614300	-5.272842	-8.203236	-2.487054	0.000000	-10.000000	-0.400000	24.183334	150.000000	1023.000000	1023.000000	2046.000000
35.020000	-0.042351	-25.029318	-9.532282	-5.044328	-8.206701	-2.246006	0.000000	-10.000000	-0.400000	24.383333	158.000000	1023.000000	1023.000000	2046.000000
35.040001	-0.041107	-24.294357	-9.448665	-4.675914	-8.100179	-2.069600	0.000000	-10.000000	-0.408333	24.700001	166.000000	1023.000000	1023.000000	2046.000000
35.060001	-0.039714	-23.470781	-9.278854	-4.366482	-8.046461	-1.778985	0.000000	-10.000000	-0.400000	24.633333	174.166672	1023.000000	1023.000000	2046.000000
35.080002	-0.038053	-22.489590	-9.144382	-3.976439	-7.846794	-1.521976	0.000000	-10.000000	-0.400000	24.750000	182.500000	1023.000000	1023.000000	2046.000000
35.099998	-0.036462	-21.549299	-8.906261	-3.740692	-7.655194	-1.247151	0.000000	-10.000000	-0.391667	24.816668	190.833328	1023.000000	1023.000000	2046.000000
35.119999	-0.034648	-20.476799	-8.526327	-3.652028	-7.396832	-0.901612	0.000000	-10.000000	-0.408333	25.283333	199.000000	1023.000000	1023.000000	2046.000000
35.139999	-0.032833	-19.404455	-8.041144	-3.678221	-7.141125	-0.543965	0.000000	-10.000000	-0.391667	25.433334	207.333328	1023.000000	1023.000000	2046.000000
35.160000	-0.031200	-18.439243	-7.517667	-3.811725	-6.853015	-0.256836	0.000000	-10.000000	-0.400000	25.166668	215.666672	1023.000000	1023.000000	2046.000000
35.180000	-0.029733	-17.572130	-6.971019	-4.084622	-6.554642	0.038152	0.000000	-10.000000	-0.383333	24.933334	224.333328	1023.000000	1023.000000	2046.000000
35.200001	-0.028531	-16.861710	-6.410704	-4.441187	-6.274523	0.264705	0.000000	-10.000000	-0.383333	24.466667	232.666672	1023.000000	1023.000000	2046.000000
35.220001	-0.027680	-16.359035	-6.022170	-4.670618	-6.002233	0.335985	0.000000	-10.000000	-0.358333	24.250000	241.000000	1023.000000	1023.000000	2046.000000
35.240002	-0.026971	-15.939824	-5.700889	-4.903326	-5.805777	0.470168	0.000000	-10.000000	-0.350000	23.933334	249.000000	1023.000000	1023.000000	2046.000000
35.259998	-0.026324	-15.557235	-5.453197	-4.994105	-5.620756	0.510824	0.000000	-10.000000	-0.333333	23.783335	257.000000	1023.000000	1023.000000	2046.000000
35.279999	-0.025569	-15.111350	-5.231043	-4.896081	-5.474277	0.490052	0.000000	-10.000000	-0.325000	23.650000	265.000000	1023.000000	1023.000000	2046.000000
35.299999	-0.024618	-14.549254	-5.061628	-4.782501	-5.341037	0.635911	0.000000	-10.000000	-0.325000	23.516666	273.000000	1023.000000	1023.000000	2046.000000
35.320000	-0.023224	-13.725604	-4.818315	-4.472631	-5.213369	0.778712	0.000000	-10.000000	-0.350000	23.533333	281.000000	1023.000000	1023.000000	2046.000000
35.340000	-0.021614	-12.773868	-4.568559	-4.197521	-5.018528	1.010740	0.000000	-10.000000	-0.358333	23.716667	288.666656	1023.000000	1023.000000	2046.000000
35.360001	-0.019600	-11.583637	-4.296518	-3.887659	-4.690461	1.291001	0.000000	-10.000000	-0.366667	23.800001	296.333344	1023.000000	1023.000000	2046.000000
35.380001	-0.017460	-10.318926	-3.975481	-3.612123	-4.323479	1.592158	0.000000	-10.000000	-0.358333	23.916668	304.000000	1023.000000	1023.000000	2046.000000
35.400002	-0.015040	-8.888577	-3.561346	-3.343717	-3.955714	1.972199	0.000000	-10.000000	-0.358333	23.883333	312.000000	1023.000000	1023.000000	2046.000000
35.419998	-0.012527	-7.403622	-3.188994	-2.990555	-3.564350	2.340277	0.000000	-10.000000	-0.366667	24.033333	320.000000	1023.000000	1023.000000	2046.000000
35.439999	-0.010086	-5.960642	-2.856930	-2.654802	-3.213300	2.764390	0.000000	-10.000000	-0.383333	24.250000	328.000000	1023.000000	1023.000000	2046.000000
35.459999	-0.008029	-4.745156	-2.681209	-2.281647	-2.870113	3.087814	0.000000	-10.000000	-0.400000	24.650000	336.333344	1023.000000	1023.000000	2046.000000
35.480000	-0.005562	-3.287274	-2.386786	-2.013387	-2.529721	3.642620	0.000000	-10.000000	-0.400000	24.783333	344.666656	1023.000000	1023.000000	2046.000000
35.500000	-0.003143	-1.857612	-2.348426	-1.501886	-1.984797	3.977497	0.000000	-10.000000	-0.391667	24.766666	353.000000	1023.000000	1023.000000	2046.000000
35.520000	-0.001680	-0.992837	-2.016599	-1.024977	-2.035891	4.084630	0.000000	-10.000000	-0.375000	24.416666	361.000000	1023.000000	1023.000000	2046.000000
35.540001	0.001024	0.604994	-1.839196	-0.283664	-1.610028	4.337882	0.000000	-10.000000	-0.358333	24.033333	369.333344	1023.000000	1023.000000	2046.000000
35.560001	0.002036	1.203026	-1.702802	0.072903	-1.497646	4.330571	0.000000	-10.000000	-0.333333	23.633333	377.333344	1023.000000	1023.000000	2046.000000
35.580002	0.001906	1.126459	-1.651933	0.114333	-1.571311	4.235371	0.000000	-10.000000	-0.316667	23.083334	385.333344	1023.000000	1023.000000	2046.000000
35.599998	0.001035	0.611656	-1.769614	0.000214	-1.645235	4.026291	0.000000	-10.000000	-0.300000	22.933334	393.000000	1023.000000	1023.000000	2046.000000
35.619999	-0.000585	-0.345789	-2.057281	0.007466	-1.874830	3.578856	0.000000	-10.000000	-0.300000	22.516666	400.833344	1023.000000	1023.000000	2046.000000
35.639999	-0.002059	-1.216712	-2.344870	0.064072	-2.151004	3.215090	0.000000	-10.000000	-0.300000	22.583334	408.500000	1023.000000	1023.000000	2046.000000
35.660000	-0.002636	-1.557643	-2.556414	0.147052	-2.315575	3.167294	0.000000	-10.000000	-0.291667	22.350000	416.000000	1023.000000	1023.000000	2046.000000
35.680000	-0.002384	-1.409079	-2.620281	0.407013	-2.378754	3.182942	0.000000	-10.000000	-0.291667	22.150002	423.500000	1023.000000	1023.000000	2046.000000
35.700001	-0.001693	-1.000827	-2.619344	0.687106	-2.395652	3.327062	0.000000	-10.000000	-0.300000	22.083334	431.000000	1023.000000	1023.000000	2046.000000
35.720001	-0.000874	-0.516577	-2.666857	0.997510	-2.317795	3.470564	0.000000	-10.000000	-0.291667	21.950001	438.500000	1023.000000	1023.000000	2046.000000
35.740002	-0.000201	-0.118678	-2.679361	1.384173	-2.316855	3.493365	0.000000	-10.000000	-0.283333	22.100000	445.833344	1023.000000	1023.000000	2046.000000
35.759998	0.000682	0.403352	-2.668239	1.717196	-2.315915	3.670310	0.000000	-10.000000	-0.258333	21.900000	453.166656	1023.000000	1023.000000	2046.000000
35.779999	0.001844	1.089526	-2.601297	2.098787	-2.294866	3.886902	0.000000	-10.000000	-0.258333	21.616667	460.500000	1023.000000	1023.000000	2046.000000
35.799999	0.003140	1.855594	-2.524406	2.518572	-2.257272	4.118700	0.000000	-10.000000	-0.250000	21.416666	467.833344	1023.000000	1023.000000	2046.000000
35.820000	0.004657	2.752345	-2.432164	2.849554	-2.138486	4.473441	0.000000	-10.000000	-0.266667	21.066668	475.000000	1023.000000	1023.000000	2046.000000
35.840000	0.006104	3.607486	-2.262246	3.193386	-2.015167	4.691514	0.000000	-10.000000	-0.266667	20.866667	482.000000	1023.000000	1023.000000	2046.000000
35.860001	0.007794	4.606140	-2.005440	3.325720	-1.781760	5.067620	0.000000	-10.000000	-0.266667	20.616667	489.000000	1023.000000	1023.000000	2046.000000
35.880001	0.009444	5.581329	-1.654313	3.380974	-1.541813	5.396480	0.000000	-10.000000	-0.250000	20.483334	496.000000	1023.000000	1023.000000	2046.000000
35.900002	0.010826	6.398117	-1.204376	3.262038	-1.384537	5.724991	0.000000	-10.000000	-0.233333	20.083334	502.833344	1023.000000	1023.000000	2046.000000
35.919998	0.012283	7.259343	-0.786806	3.162470	-1.056681	5.940360	0.000000	-10.000000	-0.216667	19.600000	509.666656	1023.000000	1023.000000	2046.000000
35.939999	0.013474	7.963161	-0.345366	2.918252	-0.784420	6.174695	0.000000	-10.000000	-0.200000	19.016668	516.166687	1023.000000	1023.000000	2046.000000
35.959999	0.014089	8.326548	0.050534	2.571376	-0.608375	6.313013	0.000000	-10.000000	-0.183333	18.383333	522.666687	1023.000000	1023.000000	2046.000000
35.980000	0.014556	8.602873	0.323860	2.279120	-0.444606	6.444499	0.000000	-10.000000	-0.166667	17.800001	528.833313	1023.000000	1023.000000	2046.000000
36.000000	0.014971	8.847919	0.570614	2.040612	-0.279749	6.516442	0.000000	-10.000000	-0.158333	17.533333	534.833313	1023.000000	1023.000000	2046.000000
36.020000	0.015311	9.048836	0.673428	1.872892	-0.073337	6.575852	0.000000	-10.000000	-0.175000	17.633333	540.666687	1023.000000	1023.000000	2046.000000
36.040001	0.016008	9.460463	0.756307	1.950878	0.125634	6.627643	0.000000	-10.000000	-0.191667	18.083334	546.500000	1023.000000	1023.000000	2046.000000
36.060001	0.017250	10.194646	0.852990	2.177568	0.346540	6.817547	0.000000	-10.000000	-0.200000	18.400002	552.500000	1023.000000	1023.000000	2046.000000
36.080002	0.018748	11.080043	0.970971	2.495915	0.602673	7.010484	0.000000	-10.000000	-0.200000	18.516668	558.666687	1023.000000	1023.000000	2046.000000
36.099998	0.020437	12.077991	1.143863	2.784277	0.833393	7.316458	0.000000	-10.000000	-0.200000	18.250000	565.000000	1023.000000	1023.000000	2046.000000
36.119999	0.022205	13.123142	1.346009	3.076749	1.100209	7.600175	0.000000	-10.000000	-0.191667	18.100000	571.333313	1023.000000	1023.000000	2046.000000
36.139999	0.023981	14.173022	1.629951	3.417490	1.288972	7.836609	0.000000	-10.000000	-0.191667	18.049999	577.500000	1023.000000	1023.000000	2046.000000
36.160000	0.026279	15.531136	1.930413	3.765993	1.591037	8.243692	0.000000	-10.000000	-0.191667	18.183332	583.500000	1023.000000	1023.000000	2046.000000
36.180000	0.028437	16.806009	2.252189	4.177797	1.816658	8.559365	0.000000	-10.000000	-0.200000	18.183332	589.500000	1023.000000	1023.000000	2046.000000
36.200001	0.030443	17.991785	2.524350	4.480563	1.944954	9.041918	0.000000	-10.000000	-0.200000	18.433332	595.500000	1023.000000	1023.000000	2046.000000
36.220001	0.031935	18.873556	2.738032	4.866105	2.002364	9.267056	0.000000	-10.000000	-0.191667	18.383333	601.500000	1023.000000	1023.000000	2046.000000
36.240002	0.034221	20.224874	2.973439	5.202466	2.248114	9.800857	0.000000	-10.000000	-0.175000	18.166666	607.500000	1023.000000	1023.000000	2046.000000
36.259998	0.035175	20.788145	3.267908	5.227500	1.958905	10.333832	0.000000	-10.000000	-0.150000	17.516666	613.500000	1023.000000	1023.000000	2046.000000
36.279999	0.037890	22.393126	3.524357	6.027549	2.409621	10.431599	0.000000	-10.000000	-0.116667	16.766666	619.500000	1023.000000	1023.000000	2046.000000
36.299999	0.039721	23.475271	3.704035	6.447268	2.618743	10.705226	0.000000	-10.000000	-0.083333	15.816667	625.333313	1023.000000	1023.000000	2046.000000
36.320000	0.040080	23.687241	3.689862	6.522256	2.823190	10.651933	0.000000	-10.000000	-0.075000	14.550000	630.833313	1023.000000	1023.000000	2046.000000
36.340000	0.039170	23.149645	3.456594	6.392761	2.871963	10.428328	0.000000	-10.000000	-0.066667	13.316667	636.000000	1023.000000	1023.000000	2046.000000
36.360001	0.036890	21.801702	3.017469	6.142266	2.630193	10.011773	0.000000	-10.000000	-0.058333	12.116667	640.666687	1023.000000	1023.000000	2046.000000
36.380001	0.034246	20.239204	2.484748	5.963490	2.306800	9.484167	0.000000	-10.000000	-0.025000	11.133333	645.000000	1023.000000	1023.000000	2046.000000
36.400002	0.032273	19.073530	2.004878	5.830923	2.046263	9.191465	0.000000	-10.000000	-0.016667	10.283334	648.833313	1023.000000	1023.000000	2046.000000
36.419998	0.031314	18.506632	1.671843	5.845858	1.927505	9.061424	0.000000	-10.000000	-0.008333	9.600000	652.333313	1023.000000	1023.000000	2046.000000
36.439999	0.031262	18.475677	1.462390	6.021037	1.945808	9.046444	0.000000	-10.000000	-0.008333	9.316667	655.666687	1023.000000	1023.000000	2046.000000
36.459999	0.031372	18.541046	1.360256	6.237227	1.917684	9.025879	0.000000	-10.000000	0.000000	8.950001	658.833313	1023.000000	1023.000000	2046.000000
36.480000	0.031390	18.551554	1.204553	6.424637	1.886690	9.035673	0.000000	-10.000000	0.000000	8.616667	662.000000	1023.000000	1023.000000	2046.000000
36.500000	0.031423	18.570724	1.078350	6.721839	1.801626	8.968909	0.000000	-10.000000	0.000000	8.283334	664.833313	1023.000000	1023.000000	2046.000000
36.520000	0.031652	18.706163	0.969268	6.953031	1.755666	9.028198	0.000000	-10.000000	0.000000	7.783334	667.666687	1023.000000	1023.000000	2046.000000
36.540001	0.032128	18.987936	0.894669	7.237741	1.724883	9.130645	0.000000	-10.000000	0.000000	7.233334	670.166687	1023.000000	1023.000000	2046.000000
36.560001	0.032657	19.300007	0.882018	7.461405	1.635355	9.321230	0.000000	-10.000000	0.000000	6.333333	672.833313	1023.000000	1023.000000	2046.000000
36.580002	0.033285	19.671541	0.843712	7.715463	1.702466	9.409901	0.000000	-10.000000	0.000000	5.450000	675.166687	1023.000000	1023.000000	2046.000000
36.599998	0.033863	20.013136	0.925419	7.770676	1.732267	9.584775	0.000000	-10.000000	0.000000	4.383333	677.166687	1023.000000	1023.000000	2046.000000
36.619999	0.034760	20.543165	1.050282	7.692470	1.931015	9.869398	0.000000	-10.000000	0.008333	3.200000	678.666687	1023.000000	1023.000000	2046.000000
36.639999	0.035461	20.957628	1.393035	7.477836	1.936863	10.149894	0.000000	-10.000000	0.025000	1.700000	679.833313	1023.000000	1023.000000	2046.000000
36.660000	0.036074	21.319691	1.663269	7.235456	2.094695	10.326271	0.000000	-10.000000	0.041667	-0.050000	680.666687	1023.000000	1023.000000	2046.000000
36.680000	0.036522	21.584242	1.970198	6.962026	2.281114	10.370903	0.000000	-10.000000	0.050000	-1.583333	681.000000	1023.000000	1023.000000	2046.000000
36.700001	0.036392	21.507462	2.310970	6.441200	2.348671	10.406621	0.000000	-10.000000	0.050000	-3.100000	681.000000	1023.000000	1023.000000	2046.000000
36.720001	0.035684	21.089249	2.534153	5.831032	2.344305	10.379758	0.000000	-10.000000	0.050000	-4.133333	681.000000	1023.000000	1023.000000	2046.000000
36.740002	0.034764	20.545525	2.632555	5.275362	2.346492	10.291115	0.000000	-10.000000	0.050000	-4.883333	681.000000	1023.000000	1023.000000	2046.000000
36.759998	0.033773	19.960028	2.728115	4.781047	2.352906	10.097959	0.000000	-10.000000	0.050000	-5.000000	681.000000	1023.000000	1023.000000	2046.000000
36.779999	0.032979	19.490545	2.765682	4.350185	2.350812	10.023866	0.000000	-10.000000	0.050000	-4.933333	681.000000	1023.000000	1023.000000	2046.000000
36.799999	0.032416	19.157890	2.705940	4.159054	2.376316	9.916581	0.000000	-10.000000	0.050000	-4.916667	681.000000	1023.000000	1023.000000	2046.000000
36.820000	0.032485	19.198458	2.713483	4.137928	2.418988	9.928058	0.000000	-10.000000	0.050000	-4.933333	681.000000	1023.000000	1023.000000	2046.000000
36.840000	0.032821	19.396976	2.716738	4.207249	2.572073	9.900917	0.000000	-10.000000	0.050000	-4.950000	681.000000	1023.000000	1023.000000	2046.000000
36.860001	0.033215	19.630106	2.873158	4.213999	2.591522	9.951427	0.000000	-10.000000	0.050000	-4.933333	681.000000	1023.000000	1023.000000	2046.000000
36.880001	0.033838	19.998507	2.990114	4.216674	2.767156	10.024564	0.000000	-10.000000	0.050000	-4.766667	681.000000	1023.000000	1023.000000	2046.000000
36.900002	0.034667	20.488071	3.138739	4.313189	2.962351	10.073792	0.000000	-10.000000	0.050000	-4.533333	681.000000	1023.000000	1023.000000	2046.000000
36.919998	0.035969	21.257830	3.376981	4.456355	3.148492	10.276002	0.000000	-10.000000	0.041667	-4.216667	681.000000	1023.000000	1023.000000	2046.000000
36.939999	0.037091	21.920681	3.474069	4.628387	3.381263	10.436961	0.000000	-10.000000	0.041667	-3.850000	674.000000	1023.000000	1023.000000	2046.000000
36.959999	0.037951	22.428783	3.619720	4.799551	3.414769	10.594744	0.000000	-10.000000	0.041667	-3.400000	666.666687	1023.000000	1023.000000	2046.000000
36.980000	0.038770	22.912912	3.711601	4.824485	3.509886	10.866940	0.000000	-10.000000	0.050000	-3.133333	659.000000	1023.000000	1023.000000	2046.000000
37.000000	0.039658	23.437626	3.781816	5.015598	3.644522	10.995691	0.000000	-10.000000	0.050000	-3.283333	658.000000	1023.000000	1023.000000	2046.000000
37.020000	0.039325	23.241051	3.902047	5.029209	3.364593	10.945202	0.000000	-10.000000	0.058333	-3.866667	656.833313	1023.000000	1023.000000	2046.000000
37.040001	0.040955	24.204264	3.987828	5.513152	3.741734	10.961549	0.000000	-10.000000	0.058333	-4.666667	655.666687	1023.000000	1023.000000	2046.000000
37.060001	0.040825	24.127338	3.977585	5.576202	3.816143	10.757408	0.000000	-10.000000	0.058333	-5.483334	654.166687	1023.000000	1023.000000	2046.000000
37.080002	0.039450	23.314974	3.841190	5.392443	3.742100	10.339242	0.000000	-10.000000	0.050000	-6.200000	652.500000	1023.000000	1023.000000	2046.000000
37.099998	0.036988	21.860161	3.514483	5.028697	3.400247	9.916734	0.000000	-10.000000	0.058333	-6.516667	650.166687	1023.000000	1023.000000	2046.000000
37.119999	0.033648	19.885803	2.956186	4.659468	3.037320	9.232830	0.000000	-10.000000	0.058333	-6.633333	647.833313	1023.000000	1023.000000	2046.000000
37.139999	0.030334	17.927214	2.439587	4.282578	2.589723	8.615327	0.000000	-10.000000	0.058333	-6.516667	645.500000	1023.000000	1023.000000	2046.000000
37.160000	0.027798	16.428362	1.994041	4.030830	2.243306	8.160186	0.000000	-10.000000	0.050000	-6.383333	643.500000	1023.000000	1023.000000	2046.000000
37.180000	0.026387	15.594462	1.683814	4.042128	1.999041	7.869480	0.000000	-10.000000	0.050000	-6.033333	641.500000	1023.000000	1023.000000	2046.000000
37.200001	0.025633	15.148916	1.451025	4.146424	1.845319	7.706148	0.000000	-10.000000	0.050000	-5.516667	639.500000	1023.000000	1023.000000	2046.000000
37.220001	0.025023	14.788633	1.238952	4.252883	1.730485	7.566313	0.000000	-10.000000	0.066667	-5.083333	637.500000	1023.000000	1023.000000	2046.000000
37.240002	0.024450	14.450058	1.090413	4.417304	1.545123	7.397217	0.000000	-10.000000	0.066667	-4.750000	635.833313	1023.000000	1023.000000	2046.000000
37.259998	0.024022	14.196851	0.913081	4.542060	1.379482	7.362227	0.000000	-10.000000	0.066667	-4.616667	634.166687	1023.000000	1023.000000	2046.000000
37.279999	0.023888	14.117732	0.744860	4.745687	1.320474	7.306711	0.000000	-10.000000	0.050000	-4.616667	632.666687	1023.000000	1023.000000	2046.000000
37.299999	0.023800	14.066048	0.623090	4.914926	1.224590	7.303443	0.000000	-10.000000	0.050000	-4.716667	631.000000	1023.000000	1023.000000	2046.000000
37.320000	0.023977	14.170663	0.526920	5.081374	1.207841	7.354527	0.000000	-10.000000	0.050000	-4.883333	629.333313	1023.000000	1023.000000	2046.000000
37.340000	0.024024	14.198465	0.507829	5.119720	1.165561	7.405356	0.000000	-10.000000	0.058333	-5.066667	627.833313	1023.000000	1023.000000	2046.000000
37.360001	0.024240	14.325595	0.515884	5.056742	1.217385	7.535584	0.000000	-10.000000	0.058333	-5.350000	626.166687	1023.000000	1023.000000	2046.000000
37.380001	0.024659	14.573221	0.714206	4.825474	1.310439	7.723102	0.000000	-10.000000	0.058333	-5.700000	624.500000	1023.000000	1023.000000	2046.000000
37.400002	0.024886	14.707690	0.888025	4.513456	1.412571	7.893638	0.000000	-10.000000	0.058333	-6.216667	622.500000	1023.000000	1023.000000	2046.000000
37.419998	0.025005	14.778217	1.155796	4.122871	1.493289	8.006260	0.000000	-10.000000	0.058333	-6.833333	620.333313	1023.000000	1023.000000	2046.000000
37.439999	0.024781	14.645355	1.456363	3.676384	1.560907	7.951702	0.000000	-10.000000	0.075000	-7.650000	618.000000	1023.000000	1023.000000	2046.000000
37.459999	0.023871	14.107873	1.701281	3.050600	1.547399	7.808593	0.000000	-10.000000	0.083333	-8.550000	615.333313	1023.000000	1023.000000	2046.000000
37.480000	0.022643	13.381997	1.773313	2.377650	1.579290	7.651744	0.000000	-10.000000	0.100000	-9.450000	612.500000	1023.000000	1023.000000	2046.000000
37.500000	0.021214	12.537282	1.820429	1.780399	1.487746	7.448708	0.000000	-10.000000	0.100000	-10.283334	609.333313	1023.000000	1023.000000	2046.000000
37.520000	0.019916	11.770400	1.803763	1.354844	1.471734	7.140059	0.000000	-10.000000	0.108333	-10.833333	605.833313	1023.000000	1023.000000	2046.000000
37.540001	0.018699	11.050819	1.829899	0.987917	1.313455	6.919549	0.000000	-10.000000	0.125000	-11.516666	602.333313	1023.000000	1023.000000	2046.000000
37.560001	0.017845	10.546143	1.770164	0.880677	1.201086	6.694216	0.000000	-10.000000	0.141667	-12.100000	598.500000	1023.000000	1023.000000	2046.000000
37.580002	0.017414	10.291702	1.691596	0.832888	1.200765	6.566453	0.000000	-10.000000	0.150000	-12.916667	594.500000	1023.000000	1023.000000	2046.000000
37.599998	0.017071	10.089057	1.767418	0.717539	1.138047	6.466053	0.000000	-10.000000	0.175000	-13.683333	590.000000	1023.000000	1023.000000	2046.000000
37.619999	0.016902	9.988890	1.900209	0.637473	1.102901	6.348307	0.000000	-10.000000	0.200000	-14.466667	585.333313	1023.000000	1023.000000	2046.000000
37.639999	0.016676	9.855725	1.985922	0.532025	1.117826	6.219953	0.000000	-10.000000	0.225000	-15.133333	580.500000	1023.000000	1023.000000	2046.000000
37.660000	0.016854	9.960865	2.177384	0.413778	1.181535	6.188168	0.000000	-10.000000	0.233333	-15.683333	575.500000	1023.000000	1023.000000	2046.000000
37.680000	0.017361	10.260410	2.329330	0.438036	1.306382	6.186663	0.000000	-10.000000	0.241667	-16.200001	570.333313	1023.000000	1023.000000	2046.000000
37.700001	0.017725	10.475525	2.405506	0.467800	1.377982	6.224237	0.000000	-10.000000	0.250000	-16.516666	565.000000	1023.000000	1023.000000	2046.000000
37.720001	0.017737	10.482713	2.478593	0.461248	1.349762	6.193110	0.000000	-10.000000	0.250000	-16.983334	559.333313	1023.000000	1023.000000	2046.000000
37.740002	0.018002	10.639071	2.670295	0.345166	1.279698	6.343914	0.000000	-10.000000	0.250000	-17.549999	553.500000	1023.000000	1023.000000	2046.000000
37.759998	0.017060	10.082194	2.598833	0.199435	1.152289	6.131638	0.000000	-10.000000	0.275000	-18.366667	547.500000	1023.000000	1023.000000	2046.000000
37.779999	0.017101	10.106946	2.551627	0.497672	1.403223	5.654424	0.000000	-10.000000	0.308333	-19.033333	541.500000	1023.000000	1023.000000	2046.000000
37.799999	0.016510	9.757369	2.514572	0.582248	1.401331	5.259217	0.000000	-10.000000	0.350000	-19.633333	535.333313	1023.000000	1023.000000	2046.000000
37.820000	0.014422	8.523514	2.292736	0.228610	1.197527	4.804641	0.000000	-10.000000	0.366667	-20.150000	528.833313	1023.000000	1023.000000	2046.000000
37.840000	0.011544	6.822493	1.932224	-0.227768	0.874943	4.243093	0.000000	-10.000000	0.383333	-20.583334	522.166687	1023.000000	1023.000000	2046.000000
37.860001	0.008393	4.960380	1.431747	-0.616949	0.523088	3.622494	0.000000	-10.000000	0.375000	-20.866667	515.333313	1023.000000	1023.000000	2046.000000
37.880001	0.004835	2.857278	0.963865	-1.010647	0.001130	2.902931	0.000000	-10.000000	0.383333	-21.100000	508.500000	1023.000000	1023.000000	2046.000000
37.900002	0.001650	0.975062	0.487871	-1.311448	-0.436356	2.234996	0.000000	-10.000000	0.383333	-21.250000	501.333344	1023.000000	1023.000000	2046.000000
37.919998	-0.000851	-0.502986	0.000051	-1.466692	-0.725191	1.688846	0.000000	-10.000000	0.400000	-21.450001	494.166656	1023.000000	1023.000000	2046.000000
37.939999	-0.002675	-1.581149	-0.346590	-1.537808	-0.975496	1.278745	0.000000	-10.000000	0.400000	-21.549999	487.000000	1023.000000	1023.000000	2046.000000
37.959999	-0.004192	-2.477222	-0.682972	-1.552696	-1.188128	0.946574	0.000000	-10.000000	0.400000	-21.666666	479.833344	1023.000000	1023.000000	2046.000000
37.980000	-0.005548	-3.279092	-0.962196	-1.560043	-1.381767	0.624914	0.000000	-10.000000	0.400000	-21.799999	472.500000	1023.000000	1023.000000	2046.000000
38.000000	-0.006940	-4.101435	-1.211604	-1.602286	-1.645023	0.357479	0.000000	-10.000000	0.400000	-21.799999	465.166656	1023.000000	1023.000000	2046.000000
38.020000	-0.008063	-4.765494	-1.396473	-1.570087	-1.914241	0.115307	0.000000	-10.000000	0.400000	-22.016666	458.000000	1023.000000	1023.000000	2046.000000
38.040001	-0.008921	-5.272268	-1.565770	-1.572371	-2.120140	-0.013987	0.000000	-10.000000	0.400000	-22.200001	450.666656	1023.000000	1023.000000	2046.000000
38.060001	-0.009578	-5.660778	-1.700905	-1.509719	-2.293201	-0.156954	0.000000	-10.000000	0.400000	-22.250000	443.333344	1023.000000	1023.000000	2046.000000
38.080002	-0.010217	-6.038478	-1.831788	-1.533361	-2.453264	-0.220065	0.000000	-10.000000	0.400000	-22.166668	435.833344	1023.000000	1023.000000	2046.000000
38.099998	-0.010725	-6.338494	-1.899277	-1.632945	-2.560509	-0.245763	0.000000	-10.000000	0.400000	-22.016666	428.500000	1023.000000	1023.000000	2046.000000
38.119999	-0.010945	-6.468450	-1.902820	-1.815167	-2.565078	-0.185385	0.000000	-10.000000	0.391667	-21.700001	421.000000	1023.000000	1023.000000	2046.000000
38.139999	-0.011129	-6.577443	-1.780316	-2.215919	-2.580088	-0.001119	0.000000	-10.000000	0.391667	-21.533333	413.666656	1023.000000	1023.000000	2046.000000
38.160000	-0.011440	-6.761194	-1.630975	-2.576749	-2.588423	0.034954	0.000000	-10.000000	0.383333	-21.166666	406.500000	1023.000000	1023.000000	2046.000000
38.180000	-0.011958	-7.066970	-1.449676	-3.001088	-2.639148	0.022942	0.000000	-10.000000	0.375000	-21.100000	399.500000	1023.000000	1023.000000	2046.000000
38.200001	-0.012775	-7.549831	-1.275404	-3.542871	-2.674031	-0.057524	0.000000	-10.000000	0.366667	-20.833334	392.500000	1023.000000	1023.000000	2046.000000
38.220001	-0.014042	-8.298965	-1.207747	-4.169672	-2.721503	-0.200044	0.000000	-10.000000	0.366667	-20.666666	385.500000	1023.000000	1023.000000	2046.000000
38.240002	-0.015671	-9.261758	-1.291999	-4.740911	-2.828115	-0.400733	0.000000	-10.000000	0.366667	-20.633333	378.500000	1023.000000	1023.000000	2046.000000
38.259998	-0.017261	-10.201163	-1.412146	-5.165351	-2.918114	-0.705551	0.000000	-10.000000	0.358333	-20.416668	371.666656	1023.000000	1023.000000	2046.000000
38.279999	-0.018708	-11.056404	-1.488114	-5.603886	-3.109685	-0.854720	0.000000	-10.000000	0.350000	-20.166668	364.833344	1023.000000	1023.000000	2046.000000
38.299999	-0.020009	-11.825272	-1.610447	-5.855967	-3.310831	-1.048026	0.000000	-10.000000	0.350000	-20.000000	358.166656	1023.000000	1023.000000	2046.000000
38.320000	-0.020914	-12.360307	-1.822265	-5.865227	-3.417358	-1.255456	0.000000	-10.000000	0.350000	-19.716667	351.333344	1023.000000	1023.000000	2046.000000
38.340000	-0.021575	-12.750587	-1.975457	-6.004757	-3.549346	-1.221027	0.000000	-10.000000	0.350000	-19.633333	344.833344	1023.000000	1023.000000	2046.000000
38.360001	-0.021800	-12.883748	-2.043926	-5.968937	-3.588140	-1.282745	0.000000	-10.000000	0.350000	-19.416666	338.166656	1023.000000	1023.000000	2046.000000
38.380001	-0.022123	-13.074969	-2.047885	-6.015338	-3.713555	-1.298191	0.000000	-10.000000	0.350000	-19.283333	331.833344	1023.000000	1023.000000	2046.000000
38.400002	-0.022087	-13.053537	-2.096853	-6.048855	-3.706300	-1.201530	0.000000	-10.000000	0.316667	-19.066668	325.333344	1023.000000	1023.000000	2046.000000
38.419998	-0.021598	-12.764265	-2.105575	-5.969476	-3.620919	-1.068295	0.000000	-10.000000	0.283333	-18.683334	319.000000	1023.000000	1023.000000	2046.000000
38.439999	-0.021305	-12.591406	-2.108189	-5.918461	-3.646423	-0.918332	0.000000	-10.000000	0.250000	-18.366667	312.666656	1023.000000	1023.000000	2046.000000
38.459999	-0.021003	-12.412499	-2.240989	-5.834799	-3.611882	-0.724829	0.000000	-10.000000	0.250000	-17.916666	306.500000	1023.000000	1023.000000	2046.000000
38.480000	-0.020927	-12.368053	-2.300675	-5.716149	-3.683049	-0.668181	0.000000	-10.000000	0.258333	-17.783333	300.500000	1023.000000	1023.000000	2046.000000
38.500000	-0.021018	-12.421446	-2.421953	-5.848478	-3.815575	-0.335439	0.000000	-10.000000	0.258333	-17.600000	294.500000	1023.000000	1023.000000	2046.000000
38.520000	-0.021672	-12.808020	-2.503353	-5.737862	-4.054277	-0.512527	0.000000	-10.000000	0.266667	-17.666668	288.500000	1023.000000	1023.000000	2046.000000
38.540001	-0.021075	-12.455544	-2.695219	-5.317415	-3.823117	-0.619794	0.000000	-10.000000	0.258333	-17.666668	282.666656	1023.000000	1023.000000	2046.000000
38.560001	-0.021888	-12.936079	-2.892414	-5.285790	-3.888946	-0.868930	0.000000	-10.000000	0.266667	-17.833334	277.000000	1023.000000	1023.000000	2046.000000
38.580002	-0.023796	-14.063187	-3.329491	-5.559146	-4.071210	-1.103338	0.000000	-10.000000	0.266667	-18.033335	271.333344	1023.000000	1023.000000	2046.000000
38.599998	-0.026322	-15.556173	-3.831832	-5.798485	-4.450521	-1.475335	0.000000	-10.000000	0.275000	-18.000000	265.166656	1023.000000	1023.000000	2046.000000
38.619999	-0.029111	-17.204639	-4.367848	-6.060553	-4.896426	-1.879811	0.000000	-10.000000	0.266667	-18.083334	258.833344	1023.000000	1023.000000	2046.000000
38.639999	-0.031757	-18.768293	-4.964903	-6.165895	-5.269202	-2.368293	0.000000	-10.000000	0.258333	-17.900000	252.500000	1023.000000	1023.000000	2046.000000
38.660000	-0.033996	-20.091717	-5.509529	-6.264502	-5.592549	-2.725137	0.000000	-10.000000	0.250000	-17.800001	246.666672	1023.000000	1023.000000	2046.000000
38.680000	-0.035677	-21.085089	-6.019731	-6.231530	-5.852777	-2.981049	0.000000	-10.000000	0.250000	-17.316668	241.000000	1023.000000	1023.000000	2046.000000
38.700001	-0.036947	-21.835430	-6.452064	-6.175668	-6.054296	-3.153403	0.000000	-10.000000	0.250000	-17.100000	235.333328	1023.000000	1023.000000	2046.000000
38.720001	-0.038034	-22.478245	-6.819297	-6.141003	-6.199140	-3.318805	0.000000	-10.000000	0.241667	-16.900000	229.500000	1023.000000	1023.000000	2046.000000
38.740002	-0.039108	-23.113073	-7.188180	-6.039693	-6.424571	-3.460630	0.000000	-10.000000	0.241667	-16.900000	223.833328	1023.000000	1023.000000	2046.000000
38.759998	-0.040101	-23.699499	-7.479649	-5.987435	-6.662531	-3.569885	0.000000	-10.000000	0.241667	-16.766666	218.166672	1023.000000	1023.000000	2046.000000
38.779999	-0.040877	-24.158398	-7.785683	-5.874160	-6.842681	-3.655873	0.000000	-10.000000	0.250000	-16.633333	212.666672	1023.000000	1023.000000	2046.000000
38.799999	-0.041241	-24.373611	-8.025621	-5.739616	-6.939850	-3.668523	0.000000	-10.000000	0.241667	-16.583334	207.000000	1023.000000	1023.000000	2046.000000
38.820000	-0.041582	-24.574881	-8.324814	-5.632316	-6.961141	-3.656610	0.000000	-10.000000	0.233333	-16.383333	201.500000	1023.000000	1023.000000	2046.000000
38.840000	-0.041849	-24.732706	-8.427707	-5.630962	-7.120466	-3.553572	0.000000	-10.000000	0.225000	-16.350000	196.000000	1023.000000	1023.000000	2046.000000
38.860001	-0.041964	-24.800985	-8.542159	-5.722918	-7.133162	-3.402746	0.000000	-10.000000	0.225000	-16.066668	190.500000	1023.000000	1023.000000	2046.000000
38.880001	-0.041853	-24.735281	-8.505653	-5.924070	-7.130985	-3.174573	0.000000	-10.000000	0.225000	-15.883333	185.166672	1023.000000	1023.000000	2046.000000
38.900002	-0.041961	-24.798763	-8.432311	-6.219419	-7.132395	-3.014637	0.000000	-10.000000	0.225000	-15.700000	179.833328	1023.000000	1023.000000	2046.000000
38.919998	-0.042050	-24.851704	-8.265922	-6.567054	-7.139056	-2.879672	0.000000	-10.000000	0.225000	-15.616667	174.666672	1023.000000	1023.000000	2046.000000
38.939999	-0.042565	-25.155703	-8.155406	-6.992488	-7.140400	-2.867408	0.000000	-10.000000	0.216667	-15.633333	169.333328	1023.000000	1023.000000	2046.000000
38.959999	-0.043546	-25.735880	-8.113006	-7.523813	-7.200329	-2.898733	0.000000	-10.000000	0.216667	-15.616667	164.166672	1023.000000	1023.000000	2046.000000
38.980000	-0.044785	-26.468016	-8.163565	-7.993576	-7.295704	-3.015171	0.000000	-10.000000	0.208333	-15.483334	158.833328	1023.000000	1023.000000	2046.000000
39.000000	-0.046181	-27.293024	-8.268096	-8.381110	-7.486303	-3.157516	0.000000	-10.000000	0.216667	-15.233334	153.666672	1023.000000	1023.000000	2046.000000
39.020000	-0.047475	-28.057772	-8.358375	-8.647102	-7.640603	-3.411693	0.000000	-10.000000	0.216667	-14.816667	148.500000	1023.000000	1023.000000	2046.000000
39.040001	-0.048624	-28.736874	-8.452823	-8.851520	-7.865640	-3.566891	0.000000	-10.000000	0.216667	-14.383333	143.666672	1023.000000	1023.000000	2046.000000
39.060001	-0.049462	-29.232269	-8.600793	-8.929794	-8.024635	-3.677047	0.000000	-10.000000	0.208333	-13.933333	138.833328	1023.000000	1023.000000	2046.000000
39.080002	-0.049921	-29.503080	-8.765911	-8.893271	-8.123806	-3.720093	0.000000	-10.000000	0.191667	-13.500000	134.333328	1023.000000	1023.000000	2046.000000
39.099998	-0.050092	-29.604441	-8.925080	-8.813202	-8.185889	-3.680270	0.000000	-10.000000	0.183333	-13.300000	129.666672	1023.000000	1023.000000	2046.000000
39.119999	-0.050097	-29.607302	-8.983038	-8.784953	-8.243842	-3.595470	0.000000	-10.000000	0.183333	-13.133333	125.333336	1023.000000	1023.000000	2046.000000
39.139999	-0.049813	-29.439602	-8.991013	-8.735496	-8.252785	-3.460309	0.000000	-10.000000	0.166667	-12.916667	120.833336	1023.000000	1023.000000	2046.000000
39.160000	-0.049194	-29.073824	-8.976027	-8.653526	-8.201412	-3.242857	0.000000	-10.000000	0.141667	-12.583333	116.500000	1023.000000	1023.000000	2046.000000
39.180000	-0.048630	-28.740154	-8.973791	-8.531077	-8.181464	-3.053823	0.000000	-10.000000	0.108333	-12.183333	112.166664	1023.000000	1023.000000	2046.000000
39.200001	-0.047958	-28.343277	-9.036598	-8.332976	-8.080585	-2.893117	0.000000	-10.000000	0.100000	-11.766666	108.000000	1023.000000	1023.000000	2046.000000
39.220001	-0.047625	-28.146223	-9.074347	-8.224174	-8.132838	-2.714864	0.000000	-10.000000	0.100000	-11.450000	104.166664	1023.000000	1023.000000	2046.000000
39.240002	-0.047055	-27.809322	-9.128237	-8.179204	-8.120395	-2.381487	0.000000	-10.000000	0.100000	-11.166667	100.500000	1023.000000	1023.000000	2046.000000
39.259998	-0.048003	-28.369904	-9.086539	-8.225877	-8.607276	-2.450212	0.000000	-10.000000	0.100000	-11.083333	96.833336	1023.000000	1023.000000	2046.000000
39.279999	-0.046723	-27.613220	-9.159492	-7.716640	-8.226347	-2.510741	0.000000	-10.000000	0.100000	-11.050000	93.000000	1023.000000	1023.000000	2046.000000
39.299999	-0.047070	-27.818600	-9.327820	-7.495395	-8.234847	-2.760539	0.000000	-10.000000	0.100000	-11.083334	89.333336	1023.000000	1023.000000	2046.000000
39.320000	-0.048475	-28.648449	-9.574190	-7.643113	-8.458065	-2.973080	0.000000	-10.000000	0.100000	-11.000000	85.666664	1023.000000	1023.000000	2046.000000
39.340000	-0.050241	-29.692335	-10.021992	-7.832081	-8.631958	-3.206305	0.000000	-10.000000	0.100000	-10.650001	82.166664	1023.000000	1023.000000	2046.000000
39.360001	-0.052536	-31.048635	-10.395830	-8.023807	-9.051971	-3.577028	0.000000	-10.000000	0.100000	-10.350000	78.500000	1023.000000	1023.000000	2046.000000
39.380001	-0.054770	-32.369160	-10.803596	-8.135637	-9.425028	-4.004897	0.000000	-10.000000	0.091667	-10.000000	75.000000	1023.000000	1023.000000	2046.000000
39.400002	-0.056622	-33.463886	-11.258044	-8.140556	-9.676773	-4.388511	0.000000	-10.000000	0.091667	-9.666667	71.666664	1023.000000	1023.000000	2046.000000
39.419998	-0.058163	-34.374367	-11.670626	-8.123928	-9.954206	-4.625606	0.000000	-10.000000	0.083333	-9.216667	68.500000	1023.000000	1023.000000	2046.000000
39.439999	-0.059105	-34.930946	-12.044340	-8.093341	-10.092756	-4.700508	0.000000	-10.000000	0.091667	-8.833334	65.500000	1023.000000	1023.000000	2046.000000
39.459999	-0.059997	-35.458260	-12.350035	-7.965936	-10.271320	-4.870969	0.000000	-10.000000	0.083333	-8.700000	62.500000	1023.000000	1023.000000	2046.000000
39.480000	-0.060500	-35.755390	-12.673716	-7.810343	-10.280320	-4.991011	0.000000	-10.000000	0.091667	-8.533334	59.500000	1023.000000	1023.000000	2046.000000
39.500000	-0.061096	-36.107613	-12.857466	-7.691627	-10.507163	-5.051355	0.000000	-10.000000	0.075000	-8.350000	56.500000	1023.000000	1023.000000	2046.000000
39.520000	-0.061377	-36.273857	-13.138028	-7.574707	-10.526934	-5.034189	0.000000	-10.000000	0.066667	-7.966667	53.666668	1023.000000	1023.000000	2046.000000
39.540001	-0.061517	-36.356415	-13.267101	-7.432963	-10.671676	-4.984676	0.000000	-10.000000	0.058333	-7.650000	51.000000	1023.000000	1023.000000	2046.000000
39.560001	-0.061588	-36.398552	-13.405561	-7.302063	-10.726473	-4.964454	0.000000	-10.000000	0.058333	-7.266667	48.666668	1023.000000	1023.000000	2046.000000
39.580002	-0.061359	-36.262959	-13.560307	-7.163175	-10.646559	-4.892919	0.000000	-10.000000	0.058333	-6.966667	46.166668	1023.000000	1023.000000	2046.000000
39.599998	-0.061234	-36.189381	-13.552439	-7.187274	-10.697840	-4.751830	0.000000	-10.000000	0.050000	-6.616667	43.833332	1023.000000	1023.000000	2046.000000
39.619999	-0.060849	-35.962044	-13.460245	-7.268378	-10.657120	-4.576301	0.000000	-10.000000	0.050000	-6.316667	41.500000	1023.000000	1023.000000	2046.000000
39.639999	-0.060454	-35.728516	-13.223422	-7.531697	-10.643530	-4.329866	0.000000	-10.000000	0.050000	-6.166667	39.500000	1023.000000	1023.000000	2046.000000
39.660000	-0.060267	-35.617538	-12.990879	-7.824998	-10.621809	-4.179853	0.000000	-10.000000	0.050000	-6.116667	37.500000	1023.000000	1023.000000	2046.000000
39.680000	-0.060331	-35.655907	-12.771619	-8.236913	-10.582936	-4.064437	0.000000	-10.000000	0.050000	-6.216667	35.500000	1023.000000	1023.000000	2046.000000
39.700001	-0.060690	-35.867889	-12.618010	-8.634941	-10.506674	-4.108265	0.000000	-10.000000	0.050000	-6.416667	33.500000	1023.000000	1023.000000	2046.000000
39.720001	-0.061428	-36.303696	-12.550932	-9.009405	-10.520762	-4.222596	0.000000	-10.000000	0.050000	-6.533333	31.166666	1023.000000	1023.000000	2046.000000
39.740002	-0.062446	-36.905315	-12.571387	-9.398027	-10.649676	-4.286226	0.000000	-10.000000	0.058333	-6.750000	28.833334	1023.000000	1023.000000	2046.000000
39.759998	-0.063295	-37.407616	-12.635442	-9.661886	-10.667569	-4.442718	0.000000	-10.000000	0.058333	-6.633334	26.500000	1023.000000	1023.000000	2046.000000
39.779999	-0.064033	-37.843231	-12.614816	-9.862966	-10.776256	-4.589195	0.000000	-10.000000	0.058333	-6.550000	24.500000	1023.000000	1023.000000	2046.000000
39.799999	-0.064574	-38.163059	-12.630481	-9.966559	-10.930548	-4.635472	0.000000	-10.000000	0.050000	-6.100000	22.500000	1023.000000	1023.000000	2046.000000
39.820000	-0.064824	-38.310722	-12.767926	-9.941833	-10.939388	-4.661574	0.000000	-10.000000	0.050000	-5.583333	20.500000	1023.000000	1023.000000	2046.000000
39.840000	-0.064749	-38.266438	-12.841906	-9.815151	-10.947697	-4.661684	0.000000	-10.000000	0.050000	-5.100000	18.500000	1023.000000	1023.000000	2046.000000
39.860001	-0.064391	-38.055222	-12.842676	-9.748527	-10.918321	-4.545699	0.000000	-10.000000	0.050000	-4.716667	16.666666	1023.000000	1023.000000	2046.000000
39.880001	-0.063861	-37.741825	-12.808815	-9.702615	-10.845419	-4.384976	0.000000	-10.000000	0.050000	-4.400000	15.000000	1023.000000	1023.000000	2046.000000
39.900002	-0.063009	-37.238228	-12.689602	-9.588161	-10.779150	-4.181316	0.000000	-10.000000	0.050000	-3.850000	13.500000	1023.000000	1023.000000	2046.000000
39.919998	-0.062143	-36.726444	-12.622094	-9.460068	-10.668314	-3.975969	0.000000	-10.000000	0.041667	-3.083333	12.166667	1023.000000	1023.000000	2046.000000
39.939999	-0.061240	-36.193058	-12.535329	-9.347354	-10.631873	-3.678501	0.000000	-10.000000	0.033333	-1.966667	11.333333	1023.000000	1023.000000	2046.000000
39.959999	-0.060672	-35.856953	-12.490681	-9.158491	-10.641899	-3.565884	0.000000	-10.000000	0.025000	-0.916667	11.000000	1023.000000	1023.000000	2046.000000
39.980000	-0.059536	-35.185696	-12.334261	-9.120598	-10.612248	-3.118587	0.000000	-10.000000	0.033333	-0.200000	11.000000	1023.000000	1023.000000	2046.000000
40.000000	-0.059964	-35.438896	-12.217866	-9.365469	-11.001357	-2.854203	0.000000	-10.000000	0.041667	0.000000	11.000000	1023.000000	1023.000000	2046.000000
40.020000	-0.058659	-34.667309	-12.216211	-8.764967	-10.567664	-3.118467	0.000000	-10.000000	0.050000	0.000000	11.000000	1023.000000	1023.000000	2046.000000
40.040001	-0.058412	-34.521481	-12.306206	-8.447188	-10.462880	-3.305204	0.000000	-10.000000	0.050000	0.000000	11.000000	1023.000000	1023.000000	2046.000000
40.060001	-0.059255	-35.019539	-12.473772	-8.490563	-10.508537	-3.546665	0.000000	-10.000000	0.050000	0.000000	11.000000	1023.000000	1023.000000	2046.000000
40.080002	-0.060648	-35.843140	-12.703868	-8.611505	-10.746634	-3.781132	0.000000	-10.000000	0.050000	0.000000	11.000000	1023.000000	1023.000000	2046.000000
40.099998	-0.062087	-36.693237	-12.982352	-8.747594	-10.944566	-4.018727	0.000000	-10.000000	0.050000	0.000000	11.000000	1023.000000	1023.000000	2046.000000
40.119999	-0.063753	-37.677994	-13.279053	-8.795318	-11.178087	-4.425535	0.000000	-10.000000	0.041667	0.000000	11.000000	1023.000000	1023.000000	2046.000000
40.139999	-0.065407	-38.655647	-13.655299	-8.857525	-11.389058	-4.753765	0.000000	-10.000000	0.033333	0.000000	11.000000	1023.000000	1023.000000	2046.000000
40.160000	-0.066477	-39.288086	-13.987481	-8.788221	-11.502954	-5.009430	0.000000	-10.000000	0.033333	0.000000	11.000000	1023.000000	1023.000000	2046.000000
40.180000	-0.067189	-39.708447	-14.224456	-8.672355	-11.661888	-5.149749	0.000000	-10.000000	0.025000	0.000000	11.000000	1023.000000	1023.000000	2046.000000
40.200001	-0.067779	-40.057144	-14.403355	-8.656591	-11.801127	-5.196070	0.000000	-10.000000	0.025000	0.000000	11.000000	1023.000000	1023.000000	2046.000000
40.220001	-0.068159	-40.282070	-14.514578	-8.567551	-11.939386	-5.260557	0.000000	-10.000000	0.008333	0.000000	11.000000	1023.000000	1023.000000	2046.000000
40.240002	-0.068301	-40.365997	-14.654867	-8.376104	-11.983799	-5.351227	0.000000	-10.000000	0.016667	0.700000	11.000000	1023.000000	1023.000000	2046.000000
40.259998	-0.068201	-40.306637	-14.635221	-8.260303	-12.107882	-5.303231	0.000000	-10.000000	0.016667	1.733333	11.000000	1023.000000	1023.000000	2046.000000
40.279999	-0.067893	-40.124477	-14.604295	-8.071272	-12.136694	-5.312217	0.000000	-10.000000	0.016667	3.250000	11.000000	1023.000000	1023.000000	2046.000000
40.299999	-0.067372	-39.816719	-14.544165	-7.905257	-12.162719	-5.204580	0.000000	-10.000000	0.008333	4.600000	11.000000	1023.000000	1023.000000	2046.000000
40.320000	-0.066654	-39.392502	-14.404348	-7.777132	-12.150449	-5.060571	0.000000	-10.000000	-0.016667	6.183333	11.000000	1023.000000	1023.000000	2046.000000
40.340000	-0.065801	-38.888218	-14.233504	-7.658907	-12.039885	-4.955923	0.000000	-10.000000	-0.033333	7.900000	11.000000	1023.000000	1023.000000	2046.000000
40.360001	-0.064715	-38.246761	-13.915547	-7.707890	-11.907479	-4.715844	0.000000	-10.000000	-0.058333	9.750000	11.000000	1023.000000	1023.000000	2046.000000
40.380001	-0.063448	-37.497612	-13.535559	-7.855723	-11.695065	-4.411266	0.000000	-10.000000	-0.075000	11.433333	11.000000	1023.000000	1023.000000	2046.000000
40.400002	-0.062264	-36.797901	-13.068707	-8.053772	-11.544058	-4.131365	0.000000	-10.000000	-0.100000	12.783334	11.000000	1023.000000	1023.000000	2046.000000
40.419998	-0.061176	-36.154785	-12.617537	-8.399106	-11.294636	-3.843505	0.000000	-10.000000	-0.125000	13.883333	14.666667	1023.000000	1023.000000	2046.000000
40.439999	-0.060535	-35.776337	-12.167562	-8.703303	-11.115044	-3.790426	0.000000	-10.000000	-0.125000	14.950000	21.333334	1023.000000	1023.000000	2046.000000
40.459999	-0.060248	-35.606689	-11.818763	-9.054217	-10.998835	-3.734874	0.000000	-10.000000	-0.116667	15.733334	28.000000	1023.000000	1023.000000	2046.000000
40.480000	-0.060066	-35.498772	-11.536068	-9.267646	-10.888473	-3.806586	0.000000	-10.000000	-0.116667	16.150000	32.666668	1023.000000	1023.000000	2046.000000
40.500000	-0.059883	-35.390972	-11.267164	-9.448274	-10.802083	-3.873450	0.000000	-10.000000	-0.133333	16.683334	38.166668	1023.000000	1023.000000	2046.000000
40.520000	-0.059626	-35.238831	-11.031034	-9.627576	-10.740108	-3.840112	0.000000	-10.000000	-0.166667	17.200001	45.333332	1023.000000	1023.000000	2046.000000
40.540001	-0.059188	-34.980183	-10.842849	-9.591757	-10.672371	-3.873205	0.000000	-10.000000	-0.183333	17.666666	50.833332	1023.000000	1023.000000	2046.000000
40.560001	-0.058365	-34.493679	-10.673946	-9.486008	-10.580257	-3.753465	0.000000	-10.000000	-0.200000	17.933332	54.500000	1023.000000	1023.000000	2046.000000
40.580002	-0.057097	-33.744141	-10.520036	-9.229469	-10.360896	-3.633739	0.000000	-10.000000	-0.200000	18.383333	58.500000	1023.000000	1023.000000	2046.000000
40.599998	-0.055671	-32.901684	-10.212786	-9.094166	-10.227057	-3.367676	0.000000	-10.000000	-0.200000	18.783333	64.833336	1023.000000	1023.000000	2046.000000
40.619999	-0.054041	-31.938406	-9.937419	-8.833487	-9.942601	-3.224900	0.000000	-10.000000	-0.208333	19.000000	71.166664	1023.000000	1023.000000	2046.000000
40.639999	-0.052116	-30.800484	-9.511984	-8.682094	-9.694843	-2.911563	0.000000	-10.000000	-0.225000	19.283333	77.500000	1023.000000	1023.000000	2046.000000
40.660000	-0.050038	-29.572433	-9.213425	-8.391837	-9.307974	-2.659198	0.000000	-10.000000	-0.233333	19.483334	83.833336	1023.000000	1023.000000	2046.000000
40.680000	-0.047997	-28.366140	-8.812428	-8.189839	-9.066050	-2.297823	0.000000	-10.000000	-0.241667	19.933334	90.333336	1023.000000	1023.000000	2046.000000
40.700001	-0.046326	-27.378796	-8.515410	-7.969650	-8.851495	-2.042241	0.000000	-10.000000	-0.250000	20.233334	97.000000	1023.000000	1023.000000	2046.000000
40.720001	-0.044385	-26.231585	-8.144629	-7.794223	-8.633837	-1.658896	0.000000	-10.000000	-0.275000	20.716667	103.666664	1023.000000	1023.000000	2046.000000
40.740002	-0.042620	-25.188381	-8.052468	-7.523226	-8.222055	-1.390632	0.000000	-10.000000	-0.291667	21.066668	110.500000	1023.000000	1023.000000	2046.000000
40.759998	-0.040987	-24.223539	-7.685290	-7.074450	-8.038086	-1.425714	0.000000	-10.000000	-0.275000	21.050001	117.500000	1023.000000	1023.000000	2046.000000
40.779999	-0.039025	-23.063974	-7.509010	-6.542461	-7.683423	-1.329080	0.000000	-10.000000	-0.241667	20.733334	124.500000	1023.000000	1023.000000	2046.000000
40.799999	-0.038421	-22.706944	-7.411353	-6.395368	-7.512138	-1.388085	0.000000	-10.000000	-0.225000	20.216667	131.500000	1023.000000	1023.000000	2046.000000
40.820000	-0.038544	-22.779560	-7.428944	-6.378458	-7.470901	-1.501258	0.000000	-10.000000	-0.233333	20.133333	138.333328	1023.000000	1023.000000	2046.000000
40.840000	-0.039112	-23.115082	-7.513289	-6.509021	-7.466639	-1.626133	0.000000	-10.000000	-0.258333	20.283333	145.000000	1023.000000	1023.000000	2046.000000
40.860001	-0.040181	-23.747150	-7.715924	-6.519804	-7.561096	-1.950326	0.000000	-10.000000	-0.258333	20.283333	151.666672	1023.000000	1023.000000	2046.000000
40.880001	-0.041140	-24.313620	-7.939199	-6.407155	-7.646735	-2.320531	0.000000	-10.000000	-0.258333	20.133333	158.500000	1023.000000	1023.000000	2046.000000
40.900002	-0.041558	-24.560818	-8.142601	-6.261826	-7.668325	-2.488067	0.000000	-10.000000	-0.258333	20.150000	165.333328	1023.000000	1023.000000	2046.000000
40.919998	-0.041178	-24.336058	-8.265069	-6.038805	-7.552231	-2.479952	0.000000	-10.000000	-0.258333	20.333334	172.000000	1023.000000	1023.000000	2046.000000
40.939999	-0.040676	-24.039673	-8.327197	-5.762924	-7.437658	-2.511894	0.000000	-10.000000	-0.266667	20.650002	178.666672	1023.000000	1023.000000	2046.000000
40.959999	-0.039813	-23.529415	-8.323592	-5.521597	-7.303765	-2.380461	0.000000	-10.000000	-0.258333	20.766668	185.500000	1023.000000	1023.000000	2046.000000
40.980000	-0.038916	-22.999517	-8.323203	-5.228650	-7.201858	-2.245807	0.000000	-10.000000	-0.275000	21.050001	192.500000	1023.000000	1023.000000	2046.000000
41.000000	-0.037975	-22.443304	-8.277256	-4.880433	-7.148086	-2.137529	0.000000	-10.000000	-0.291667	21.283333	199.500000	1023.000000	1023.000000	2046.000000
41.020000	-0.036635	-21.651318	-8.220632	-4.538834	-7.004378	-1.887474	0.000000	-10.000000	-0.325000	21.616667	206.666672	1023.000000	1023.000000	2046.000000
41.040001	-0.035212	-20.810005	-8.102365	-4.205136	-6.888702	-1.613802	0.000000	-10.000000	-0.333333	21.933334	213.833328	1023.000000	1023.000000	2046.000000
41.060001	-0.033570	-19.839876	-7.964487	-3.798262	-6.713431	-1.363697	0.000000	-10.000000	-0.333333	22.433334	221.166672	1023.000000	1023.000000	2046.000000
41.080002	-0.031965	-18.891043	-7.738734	-3.528418	-6.540076	-1.083815	0.000000	-10.000000	-0.333333	23.116667	228.500000	1023.000000	1023.000000	2046.000000
41.099998	-0.030141	-17.813564	-7.388335	-3.401614	-6.315639	-0.707976	0.000000	-10.000000	-0.341667	23.533333	236.166672	1023.000000	1023.000000	2046.000000
41.119999	-0.028233	-16.685772	-6.944523	-3.365627	-6.050890	-0.324731	0.000000	-10.000000	-0.350000	23.750000	244.000000	1023.000000	1023.000000	2046.000000
41.139999	-0.026519	-15.672821	-6.515521	-3.444240	-5.713717	0.000656	0.000000	-10.000000	-0.350000	23.666668	252.000000	1023.000000	1023.000000	2046.000000
41.160000	-0.024696	-14.595056	-6.041584	-3.543656	-5.320931	0.311114	0.000000	-10.000000	-0.350000	23.833334	260.000000	1023.000000	1023.000000	2046.000000
41.180000	-0.023236	-13.732656	-5.543864	-3.733964	-4.973696	0.518869	0.000000	-10.000000	-0.350000	23.900000	268.000000	1023.000000	1023.000000	2046.000000
41.200001	-0.022108	-13.065891	-5.097155	-3.960096	-4.709575	0.700936	0.000000	-10.000000	-0.341667	24.016666	276.000000	1023.000000	1023.000000	2046.000000
41.220001	-0.021354	-12.620111	-4.689352	-4.158518	-4.600141	0.827901	0.000000	-10.000000	-0.333333	23.733334	284.000000	1023.000000	1023.000000	2046.000000
41.240002	-0.020766	-12.272985	-4.466150	-4.317196	-4.415858	0.926219	0.000000	-10.000000	-0.333333	23.716667	291.833344	1023.000000	1023.000000	2046.000000
41.259998	-0.019892	-11.756088	-4.203280	-4.285825	-4.256845	0.989862	0.000000	-10.000000	-0.333333	23.700001	299.500000	1023.000000	1023.000000	2046.000000
41.279999	-0.018896	-11.167784	-3.986522	-4.089773	-4.170219	1.078729	0.000000	-10.000000	-0.341667	23.783333	307.166656	1023.000000	1023.000000	2046.000000
41.299999	-0.017540	-10.366329	-3.743786	-3.869268	-4.062317	1.309042	0.000000	-10.000000	-0.350000	23.783333	315.000000	1023.000000	1023.000000	2046.000000
41.320000	-0.015803	-9.339377	-3.499393	-3.538046	-3.883902	1.581964	0.000000	-10.000000	-0.366667	23.533333	323.000000	1023.000000	1023.000000	2046.000000
41.340000	-0.013895	-8.211820	-3.217016	-3.243092	-3.630770	1.879057	0.000000	-10.000000	-0.366667	23.833334	331.000000	1023.000000	1023.000000	2046.000000
41.360001	-0.011994	-7.088355	-2.832449	-2.983312	-3.475114	2.202519	0.000000	-10.000000	-0.358333	23.783333	339.000000	1023.000000	1023.000000	2046.000000
41.380001	-0.009830	-5.809564	-2.455576	-2.728149	-3.175978	2.550139	0.000000	-10.000000	-0.350000	24.066668	347.000000	1023.000000	1023.000000	2046.000000
41.400002	-0.007254	-4.286888	-2.042510	-2.347810	-2.838046	2.941477	0.000000	-10.000000	-0.350000	24.050001	355.000000	1023.000000	1023.000000	2046.000000
41.419998	-0.004810	-2.842693	-1.683759	-1.964312	-2.533289	3.338667	0.000000	-10.000000	-0.350000	24.183334	363.000000	1023.000000	1023.000000	2046.000000
41.439999	-0.002571	-1.519266	-1.361174	-1.623399	-2.324781	3.790088	0.000000	-10.000000	-0.358333	24.566668	371.000000	1023.000000	1023.000000	2046.000000
41.459999	-0.000513	-0.303065	-1.076510	-1.216191	-2.123667	4.113303	0.000000	-10.000000	-0.366667	24.683334	379.166656	1023.000000	1023.000000	2046.000000
41.480000	0.002014	1.190412	-0.837574	-0.770009	-1.777254	4.575249	0.000000	-10.000000	-0.375000	24.750000	387.500000	1023.000000	1023.000000	2046.000000
41.500000	0.003858	2.279850	-0.532803	-0.290326	-1.649686	4.752664	0.000000	-10.000000	-0.366667	24.533333	395.833344	1023.000000	1023.000000	2046.000000
41.520000	0.006692	3.955052	-0.310044	0.410651	-1.217718	5.072163	0.000000	-10.000000	-0.358333	24.366667	404.000000	1023.000000	1023.000000	2046.000000
41.540001	0.008136	4.808659	-0.155882	0.833048	-1.009844	5.141337	0.000000	-10.000000	-0.333333	24.083334	412.000000	1023.000000	1023.000000	2046.000000
41.560001	0.008508	5.028456	-0.162703	0.913227	-0.868785	5.146718	0.000000	-10.000000	-0.316667	23.600000	420.000000	1023.000000	1023.000000	2046.000000
41.580002	0.007906	4.672526	-0.283058	0.891133	-0.899181	4.963631	0.000000	-10.000000	-0.308333	23.466667	428.000000	1023.000000	1023.000000	2046.000000
41.599998	0.006709	3.964781	-0.573662	0.882966	-0.985982	4.641459	0.000000	-10.000000	-0.308333	23.233334	436.000000	1023.000000	1023.000000	2046.000000
41.619999	0.005140	3.037957	-0.943684	0.928247	-1.215288	4.268682	0.000000	-10.000000	-0.308333	23.300001	444.000000	1023.000000	1023.000000	2046.000000
41.639999	0.004466	2.639415	-1.205643	1.083188	-1.381855	4.143725	0.000000	-10.000000	-0.300000	22.966667	451.666656	1023.000000	1023.000000	2046.000000
41.660000	0.004555	2.691972	-1.301119	1.301510	-1.465010	4.156592	0.000000	-10.000000	-0.300000	22.850000	459.333344	1023.000000	1023.000000	2046.000000
41.680000	0.005281	3.121032	-1.362793	1.612057	-1.415410	4.287179	0.000000	-10.000000	-0.300000	22.600000	466.833344	1023.000000	1023.000000	2046.000000
41.700001	0.006226	3.679483	-1.400894	1.998761	-1.335606	4.417222	0.000000	-10.000000	-0.300000	22.683334	474.500000	1023.000000	1023.000000	2046.000000
41.720001	0.007020	4.148984	-1.433673	2.368329	-1.309872	4.524200	0.000000	-10.000000	-0.300000	22.916668	482.166656	1023.000000	1023.000000	2046.000000
41.740002	0.008089	4.780647	-1.420432	2.769645	-1.262887	4.694321	0.000000	-10.000000	-0.300000	23.033335	489.666656	1023.000000	1023.000000	2046.000000
41.759998	0.009215	5.445789	-1.411961	3.209339	-1.235419	4.883830	0.000000	-10.000000	-0.300000	22.800001	497.333344	1023.000000	1023.000000	2046.000000
41.779999	0.010631	6.282681	-1.320495	3.610358	-1.202732	5.195550	0.000000	-10.000000	-0.300000	22.616667	505.000000	1023.000000	1023.000000	2046.000000
41.799999	0.012243	7.235551	-1.267726	4.092117	-1.061853	5.473013	0.000000	-10.000000	-0.283333	22.183334	512.666687	1023.000000	1023.000000	2046.000000
41.820000	0.013714	8.105155	-1.115375	4.394959	-0.958632	5.784204	0.000000	-10.000000	-0.283333	22.000000	520.166687	1023.000000	1023.000000	2046.000000
41.840000	0.015264	9.020845	-0.913015	4.613794	-0.769380	6.089447	0.000000	-10.000000	-0.258333	21.650002	527.500000	1023.000000	1023.000000	2046.000000
41.860001	0.017166	10.144828	-0.578077	4.698864	-0.517289	6.541330	0.000000	-10.000000	-0.241667	21.366667	534.833313	1023.000000	1023.000000	2046.000000
41.880001	0.018849	11.140044	-0.242355	4.668348	-0.212088	6.926138	0.000000	-10.000000	-0.208333	20.983334	542.000000	1023.000000	1023.000000	2046.000000
41.900002	0.020434	12.076269	0.228323	4.622731	-0.000181	7.225395	0.000000	-10.000000	-0.208333	20.483334	549.000000	1023.000000	1023.000000	2046.000000
41.919998	0.021828	12.900505	0.599315	4.472587	0.338485	7.490117	0.000000	-10.000000	-0.191667	19.750000	555.833313	1023.000000	1023.000000	2046.000000
41.939999	0.022578	13.343744	0.990114	4.191689	0.542896	7.619045	0.000000	-10.000000	-0.175000	18.533333	562.666687	1023.000000	1023.000000	2046.000000
41.959999	0.023241	13.735146	1.250519	3.937206	0.725855	7.821566	0.000000	-10.000000	-0.150000	17.583334	569.166687	1023.000000	1023.000000	2046.000000
41.980000	0.023661	13.983853	1.433912	3.720550	0.889242	7.940148	0.000000	-10.000000	-0.158333	17.250000	575.166687	1023.000000	1023.000000	2046.000000
42.000000	0.024124	14.257427	1.595634	3.679529	1.055682	7.926581	0.000000	-10.000000	-0.166667	17.466667	580.833313	1023.000000	1023.000000	2046.000000
42.020000	0.024914	14.724009	1.708877	3.727319	1.221122	8.066691	0.000000	-10.000000	-0.175000	17.633333	586.500000	1023.000000	1023.000000	2046.000000
42.040001	0.025853	15.279263	1.834401	3.892804	1.307561	8.244496	0.000000	-10.000000	-0.175000	17.666666	592.500000	1023.000000	1023.000000	2046.000000
42.060001	0.027339	16.157328	1.993580	4.197427	1.467952	8.498370	0.000000	-10.000000	-0.175000	17.616667	598.500000	1023.000000	1023.000000	2046.000000
42.080002	0.029081	17.187035	2.237497	4.546494	1.656091	8.746953	0.000000	-10.000000	-0.175000	17.533333	602.500000	1023.000000	1023.000000	2046.000000
42.099998	0.031108	18.384977	2.528343	4.850181	1.863453	9.143000	0.000000	-10.000000	-0.183333	17.799999	608.500000	1023.000000	1023.000000	2046.000000
42.119999	0.033358	19.714628	2.867656	5.191992	2.125528	9.529453	0.000000	-10.000000	-0.191667	18.183332	614.500000	1023.000000	1023.000000	2046.000000
42.139999	0.035936	21.237900	3.225032	5.613708	2.466571	9.932589	0.000000	-10.000000	-0.208333	18.666666	622.500000	1023.000000	1023.000000	2046.000000
42.160000	0.038545	22.780384	3.596796	6.061632	2.715790	10.406167	0.000000	-10.000000	-0.216667	19.066668	628.500000	1023.000000	1023.000000	2046.000000
42.180000	0.040857	24.146526	3.848395	6.497162	2.961027	10.839943	0.000000	-10.000000	-0.233333	19.716667	634.833313	1023.000000	1023.000000	2046.000000
42.200001	0.042795	25.292040	4.009719	6.956305	3.152817	11.173199	0.000000	-10.000000	-0.241667	20.200001	641.333313	1023.000000	1023.000000	2046.000000
42.220001	0.044905	26.539141	4.081695	7.280573	3.411869	11.765004	0.000000	-10.000000	-0.233333	20.133333	648.000000	1023.000000	1023.000000	2046.000000
42.240002	0.045984	27.176306	4.400702	7.531538	3.161083	12.082982	0.000000	-10.000000	-0.200000	19.200001	654.666687	1023.000000	1023.000000	2046.000000
42.259998	0.049556	29.287865	4.581980	8.430191	3.823297	12.452397	0.000000	-10.000000	-0.166667	18.216667	661.166687	1023.000000	1023.000000	2046.000000
42.279999	0.051548	30.464985	4.740451	8.930542	4.091650	12.702341	0.000000	-10.000000	-0.125000	17.066668	667.500000	1023.000000	1023.000000	2046.000000
42.299999	0.052131	30.809618	4.869700	9.082391	4.197771	12.659756	0.000000	-10.000000	-0.108333	16.216667	673.333313	1023.000000	1023.000000	2046.000000
42.320000	0.051283	30.308432	4.691944	8.950211	4.183317	12.482960	0.000000	-10.000000	-0.075000	15.300000	679.000000	1023.000000	1023.000000	2046.000000
42.340000	0.049050	28.988672	4.291370	8.730668	3.941775	12.024858	0.000000	-10.000000	-0.075000	14.616667	684.333313	1023.000000	1023.000000	2046.000000
42.360001	0.046349	27.392395	3.800490	8.513854	3.521847	11.556203	0.000000	-10.000000	-0.075000	14.050000	689.333313	1023.000000	1023.000000	2046.000000
42.380001	0.044697	26.415665	3.391992	8.486503	3.272946	11.264223	0.000000	-10.000000	-0.083333	13.600000	694.166687	1023.000000	1023.000000	2046.000000
42.400002	0.043957	25.978336	3.200822	8.577383	3.052878	11.147252	0.000000	-10.000000	-0.100000	13.450000	698.666687	1023.000000	1023.000000	2046.000000
42.419998	0.044015	26.012651	3.027120	8.781493	3.056491	11.147549	0.000000	-10.000000	-0.100000	13.583333	703.166687	1023.000000	1023.000000	2046.000000
42.439999	0.044402	26.241388	3.008333	9.036031	2.995851	11.201174	0.000000	-10.000000	-0.116667	13.816667	707.500000	1023.000000	1023.000000	2046.000000
42.459999	0.044962	26.572596	2.888329	9.305939	3.098286	11.280042	0.000000	-10.000000	-0.100000	13.816667	712.166687	1023.000000	1023.000000	2046.000000
42.480000	0.045562	26.927414	2.868343	9.692568	3.097280	11.269223	0.000000	-10.000000	-0.083333	13.433333	716.833313	1023.000000	1023.000000	2046.000000
42.500000	0.046303	27.364910	2.821584	10.030867	3.147531	11.364928	0.000000	-10.000000	-0.058333	12.850000	721.500000	1023.000000	1023.000000	2046.000000
42.520000	0.047040	27.800600	2.813501	10.326121	3.136992	11.523986	0.000000	-10.000000	-0.050000	12.016666	725.833313	1023.000000	1023.000000	2046.000000
42.540001	0.047826	28.265064	2.820271	10.556024	3.152695	11.736074	0.000000	-10.000000	-0.033333	11.200000	730.000000	1023.000000	1023.000000	2046.000000
42.560001	0.048643	28.748005	2.912692	10.770219	3.159754	11.905340	0.000000	-10.000000	-0.016667	10.066667	733.833313	1023.000000	1023.000000	2046.000000
42.580002	0.049517	29.264545	2.974715	10.808848	3.304626	12.176355	0.000000	-10.000000	0.000000	8.666667	737.500000	1023.000000	1023.000000	2046.000000
42.599998	0.050724	29.978111	3.145352	10.732654	3.575413	12.524693	0.000000	-10.000000	0.008333	6.900000	740.666687	1023.000000	1023.000000	2046.000000
42.619999	0.051630	30.513489	3.348357	10.572963	3.744598	12.847570	0.000000	-10.000000	0.016667	4.966667	743.333313	1023.000000	1023.000000	2046.000000
42.639999	0.052361	30.945068	3.567417	10.384908	3.947032	13.045712	0.000000	-10.000000	0.033333	2.916667	745.333313	1023.000000	1023.000000	2046.000000
42.660000	0.052970	31.305529	3.831820	10.115560	4.164135	13.194013	0.000000	-10.000000	0.041667	0.883333	746.500000	1023.000000	1023.000000	2046.000000
42.680000	0.052922	31.276747	4.076920	9.686526	4.253570	13.259730	0.000000	-10.000000	0.050000	-0.966667	747.000000	1023.000000	1023.000000	2046.000000
42.700001	0.052336	30.930798	4.226103	9.208736	4.292581	13.203378	0.000000	-10.000000	0.058333	-2.233333	747.000000	1023.000000	1023.000000	2046.000000
42.720001	0.051489	30.429886	4.258033	8.693257	4.324974	13.153624	0.000000	-10.000000	0.058333	-3.183333	747.000000	1023.000000	1023.000000	2046.000000
42.740002	0.050482	29.834749	4.325872	8.198452	4.306642	13.003784	0.000000	-10.000000	0.058333	-3.733333	747.000000	1023.000000	1023.000000	2046.000000
42.759998	0.049715	29.381821	4.367679	7.761002	4.294580	12.958561	0.000000	-10.000000	0.050000	-4.116667	747.000000	1023.000000	1023.000000	2046.000000
42.779999	0.049227	29.093285	4.372264	7.590588	4.255013	12.875419	0.000000	-10.000000	0.058333	-4.350000	747.000000	1023.000000	1023.000000	2046.000000
42.799999	0.049075	29.003216	4.348400	7.501450	4.255982	12.897384	0.000000	-10.000000	0.066667	-4.633333	747.000000	1023.000000	1023.000000	2046.000000
42.820000	0.049263	29.114180	4.408683	7.509302	4.294833	12.901361	0.000000	-10.000000	0.075000	-4.933333	747.000000	1023.000000	1023.000000	2046.000000
42.840000	0.049691	29.367132	4.531589	7.501179	4.364388	12.969976	0.000000	-10.000000	0.075000	-5.233334	747.000000	1023.000000	1023.000000	2046.000000
42.860001	0.050293	29.723255	4.718669	7.478709	4.441869	13.084008	0.000000	-10.000000	0.066667	-5.366667	747.000000	1023.000000	1023.000000	2046.000000
42.880001	0.051157	30.233646	4.968761	7.494858	4.523780	13.246248	0.000000	-10.000000	0.058333	-5.333333	747.000000	1023.000000	1023.000000	2046.000000
42.900002	0.052209	30.855688	5.178965	7.662269	4.635310	13.379145	0.000000	-10.000000	0.050000	-5.100000	747.000000	1023.000000	1023.000000	2046.000000
42.919998	0.053253	31.472734	5.396314	7.725086	4.718622	13.632713	0.000000	-10.000000	0.050000	-4.750000	747.000000	1023.000000	1023.000000	2046.000000
42.939999	0.053773	31.779953	5.437328	7.829710	4.805253	13.707662	0.000000	-10.000000	0.058333	-4.683333	743.666687	1023.000000	1023.000000	2046.000000
42.959999	0.054380	32.138786	5.594983	7.725455	4.749145	14.069203	0.000000	-10.000000	0.058333	-4.966667	736.500000	1023.000000	1023.000000	2046.000000
42.980000	0.054563	32.246727	5.510281	7.862126	4.846046	14.028275	0.000000	-10.000000	0.058333	-5.750000	728.666687	1023.000000	1023.000000	2046.000000
43.000000	0.055836	32.998817	5.803471	8.148488	4.909642	14.137216	0.000000	-10.000000	0.058333	-6.566667	723.500000	1023.000000	1023.000000	2046.000000
43.020000	0.056793	33.564636	5.867427	8.455619	5.119277	14.122313	0.000000	-10.000000	0.066667	-7.216667	721.333313	1023.000000	1023.000000	2046.000000
43.040001	0.056200	33.214146	5.923878	8.337364	5.139180	13.813724	0.000000	-10.000000	0.075000	-7.400000	719.000000	1023.000000	1023.000000	2046.000000
43.060001	0.054527	32.225468	5.669073	8.026928	5.123488	13.405977	0.000000	-10.000000	0.058333	-6.583333	716.500000	1023.000000	1023.000000	2046.000000
43.080002	0.051835	30.634678	5.288661	7.644503	4.839107	12.862409	0.000000	-10.000000	0.041667	-4.766667	714.333313	1023.000000	1023.000000	2046.000000
43.099998	0.048254	28.518253	4.802671	7.173127	4.348674	12.193781	0.000000	-10.000000	0.033333	-2.166667	712.833313	1023.000000	1023.000000	2046.000000
43.119999	0.045167	26.693924	4.300445	6.843923	3.972876	11.576680	0.000000	-10.000000	0.041667	-1.466667	712.166687	1023.000000	1023.000000	2046.000000
43.139999	0.043120	25.483929	3.945363	6.606263	3.669742	11.262561	0.000000	-10.000000	0.050000	-2.216667	711.666687	1023.000000	1023.000000	2046.000000
43.160000	0.041921	24.775518	3.684018	6.611993	3.449412	11.030094	0.000000	-10.000000	0.058333	-4.316667	710.833313	1023.000000	1023.000000	2046.000000
43.180000	0.041350	24.437756	3.446037	6.731871	3.409476	10.850370	0.000000	-10.000000	0.075000	-5.533333	709.333313	1023.000000	1023.000000	2046.000000
43.200001	0.040765	24.092094	3.288838	6.896324	3.304975	10.601958	0.000000	-10.000000	0.091667	-6.816667	707.500000	1023.000000	1023.000000	2046.000000
43.220001	0.040229	23.775263	3.143683	7.011465	3.181770	10.438345	0.000000	-10.000000	0.100000	-8.100000	705.166687	1023.000000	1023.000000	2046.000000
43.240002	0.040076	23.684750	3.038664	7.127906	3.125429	10.392751	0.000000	-10.000000	0.116667	-9.433333	702.500000	1023.000000	1023.000000	2046.000000
43.259998	0.040009	23.645491	2.954883	7.239159	3.089711	10.361737	0.000000	-10.000000	0.125000	-10.433333	699.333313	1023.000000	1023.000000	2046.000000
43.279999	0.040370	23.858910	2.891421	7.380044	3.154097	10.433348	0.000000	-10.000000	0.091667	-9.633333	695.833313	1023.000000	1023.000000	2046.000000
43.299999	0.041061	24.266882	2.840500	7.578762	3.350128	10.497491	0.000000	-10.000000	0.066667	-4.466667	692.666687	1023.000000	1023.000000	2046.000000
43.320000	0.041546	24.553684	2.933709	7.587542	3.399552	10.632881	0.000000	-10.000000	0.041667	-1.733333	690.666687	1023.000000	1023.000000	2046.000000
43.340000	0.042300	24.999035	3.108101	7.462983	3.528920	10.899032	0.000000	-10.000000	0.058333	1.266667	690.000000	1023.000000	1023.000000	2046.000000
43.360001	0.043304	25.592419	3.376867	7.305934	3.710712	11.198904	0.000000	-10.000000	0.041667	-0.600000	690.000000	1023.000000	1023.000000	2046.000000
43.380001	0.044203	26.123878	3.673901	7.100890	3.886836	11.462253	0.000000	-10.000000	0.041667	0.416667	690.000000	1023.000000	1023.000000	2046.000000
43.400002	0.045029	26.612244	3.985716	6.892504	4.144447	11.589577	0.000000	-10.000000	0.033333	-0.200000	690.000000	1023.000000	1023.000000	2046.000000
43.419998	0.045474	26.875324	4.301107	6.533217	4.371756	11.669245	0.000000	-10.000000	0.033333	0.000000	690.000000	1023.000000	1023.000000	2046.000000
43.439999	0.045296	26.769827	4.572322	6.054363	4.497509	11.645634	0.000000	-10.000000	0.025000	0.000000	690.000000	1023.000000	1023.000000	2046.000000
43.459999	0.044760	26.453108	4.753222	5.568727	4.520782	11.610377	0.000000	-10.000000	0.033333	0.000000	690.000000	1023.000000	1023.000000	2046.000000
43.480000	0.044433	26.259661	4.806380	5.193329	4.715739	11.544211	0.000000	-10.000000	0.033333	0.000000	690.000000	1023.000000	1023.000000	2046.000000
43.500000	0.043804	25.888046	4.874815	4.906437	4.726073	11.380721	0.000000	-10.000000	0.033333	0.000000	690.000000	1023.000000	1023.000000	2046.000000
43.520000	0.043472	25.692156	4.920837	4.752833	4.710436	11.308049	0.000000	-10.000000	0.033333	0.000000	690.000000	1023.000000	1023.000000	2046.000000
43.540001	0.043428	25.665693	4.989546	4.723562	4.667347	11.285238	0.000000	-10.000000	0.041667	0.000000	690.000000	1023.000000	1023.000000	2046.000000
43.560001	0.043649	25.796692	5.056707	4.744390	4.680918	11.314677	0.000000	-10.000000	0.050000	0.000000	690.000000	1023.000000	1023.000000	2046.000000
43.580002	0.043900	25.944904	5.285000	4.684498	4.616916	11.358491	0.000000	-10.000000	0.041667	0.000000	690.000000	1023.000000	1023.000000	2046.000000
43.599998	0.044445	26.266838	5.457531	4.702070	4.681301	11.425938	0.000000	-10.000000	0.041667	0.000000	690.000000	1023.000000	1023.000000	2046.000000
43.619999	0.045153	26.685377	5.701182	4.673457	4.753660	11.557078	0.000000	-10.000000	0.041667	0.000000	690.000000	1023.000000	1023.000000	2046.000000
43.639999	0.046247	27.332087	6.066734	4.721306	4.797018	11.747028	0.000000	-10.000000	0.041667	0.000000	690.000000	1023.000000	1023.000000	2046.000000
43.660000	0.047624	28.145695	6.418422	4.900476	4.901135	11.925663	0.000000	-10.000000	0.041667	0.000000	690.000000	1023.000000	1023.000000	2046.000000
43.680000	0.048549	28.692293	6.608375	4.965732	5.007234	12.110952	0.000000	-10.000000	0.041667	0.000000	690.000000	1023.000000	1023.000000	2046.000000
43.700001	0.049355	29.168957	6.821312	4.984490	5.032557	12.330597	0.000000	-10.000000	0.050000	0.000000	690.000000	1023.000000	1023.000000	2046.000000
43.720001	0.049932	29.509926	6.914714	4.914972	5.057624	12.622616	0.000000	-10.000000	0.050000	0.000000	690.000000	1023.000000	1023.000000	2046.000000
43.740002	0.050627	29.920570	7.059519	5.216842	5.175723	12.468487	0.000000	-10.000000	0.041667	0.000000	690.000000	1023.000000	1023.000000	2046.000000
43.759998	0.052161	30.826971	7.186925	5.538758	5.528577	12.572711	0.000000	-10.000000	0.033333	0.400000	690.000000	1023.000000	1023.000000	2046.000000
43.779999	0.052263	30.887182	7.192241	5.579418	5.783993	12.331532	0.000000	-10.000000	0.025000	1.266667	690.000000	1023.000000	1023.000000	2046.000000
43.799999	0.050839	30.046097	7.047271	5.231943	5.788777	11.978106	0.000000	-10.000000	0.016667	2.566667	690.000000	1023.000000	1023.000000	2046.000000
43.820000	0.048720	28.793669	6.708921	4.924284	5.643918	11.516546	0.000000	-10.000000	0.008333	4.300000	690.000000	1023.000000	1023.000000	2046.000000
43.840000	0.045738	27.031435	6.257663	4.572754	5.309824	10.891194	0.000000	-10.000000	0.016667	5.166667	690.000000	1023.000000	1023.000000	2046.000000
43.860001	0.042814	25.303057	5.720807	4.285733	5.003748	10.292768	0.000000	-10.000000	0.041667	4.350000	690.000000	1023.000000	1023.000000	2046.000000
43.880001	0.040234	23.778509	5.220220	4.048286	4.697530	9.812473	0.000000	-10.000000	0.075000	1.283333	690.000000	1023.000000	1023.000000	2046.000000
43.900002	0.038285	22.626255	4.753314	4.028804	4.462092	9.382046	0.000000	-10.000000	0.133333	-3.833333	689.500000	1023.000000	1023.000000	2046.000000
43.919998	0.036767	21.729111	4.396132	4.094314	4.197812	9.040854	0.000000	-10.000000	0.200000	-9.900001	688.000000	1023.000000	1023.000000	2046.000000
43.939999	0.035444	20.947403	4.036742	4.141545	3.996000	8.773116	0.000000	-10.000000	0.291667	-15.500000	684.500000	1023.000000	1023.000000	2046.000000
43.959999	0.034097	20.151432	3.742679	4.228535	3.739617	8.440600	0.000000	-10.000000	0.350000	-19.033333	679.500000	1023.000000	1023.000000	2046.000000
43.980000	0.032814	19.392998	3.448212	4.267350	3.541805	8.135631	0.000000	-10.000000	0.391667	-20.550001	673.166687	1023.000000	1023.000000	2046.000000
44.000000	0.031594	18.672247	3.208458	4.251991	3.318010	7.893788	0.000000	-10.000000	0.416667	-21.483334	666.333313	1023.000000	1023.000000	2046.000000
44.020000	0.030408	17.971390	3.019461	4.202974	3.098512	7.650442	0.000000	-10.000000	0.433333	-22.216667	659.166687	1023.000000	1023.000000	2046.000000
44.040001	0.029413	17.383116	2.879995	4.187140	2.916822	7.399159	0.000000	-10.000000	0.458333	-23.083334	651.666687	1023.000000	1023.000000	2046.000000
44.060001	0.028402	16.785841	2.775023	4.079356	2.793221	7.138241	0.000000	-10.000000	0.483333	-23.850000	644.000000	1023.000000	1023.000000	2046.000000
44.080002	0.027362	16.170650	2.753905	3.726188	2.680933	7.009625	0.000000	-10.000000	0.508333	-24.433334	638.666687	1023.000000	1023.000000	2046.000000
44.099998	0.026557	15.695042	2.815170	3.322275	2.669902	6.887696	0.000000	-10.000000	0.541667	-25.150002	630.333313	1023.000000	1023.000000	2046.000000
44.119999	0.025693	15.184669	2.936660	2.792574	2.661209	6.794227	0.000000	-10.000000	0.566667	-25.866667	621.833313	1023.000000	1023.000000	2046.000000
44.139999	0.024780	14.644725	3.088341	2.289853	2.647035	6.619497	0.000000	-10.000000	0.600000	-26.766666	610.333313	1023.000000	1023.000000	2046.000000
44.160000	0.023504	13.890596	3.282537	1.682088	2.591268	6.334702	0.000000	-10.000000	0.633333	-27.450001	601.500000	1023.000000	1023.000000	2046.000000
44.180000	0.021802	12.884983	3.379421	0.931412	2.544405	6.029745	0.000000	-10.000000	0.666667	-27.866667	592.500000	1023.000000	1023.000000	2046.000000
44.200001	0.019746	11.669872	3.427162	0.133018	2.408542	5.701150	0.000000	-10.000000	0.691667	-28.283333	583.166687	1023.000000	1023.000000	2046.000000
44.220001	0.017595	10.398479	3.440232	-0.568588	2.189255	5.337580	0.000000	-10.000000	0.691667	-28.650000	573.833313	1023.000000	1023.000000	2046.000000
44.240002	0.015604	9.221811	3.367535	-1.073319	2.064650	4.862945	0.000000	-10.000000	0.683333	-28.933334	564.166687	1023.000000	1023.000000	2046.000000
44.259998	0.013882	8.204206	3.318964	-1.455194	1.869076	4.471360	0.000000	-10.000000	0.683333	-29.050001	554.500000	1023.000000	1023.000000	2046.000000
44.279999	0.012308	7.274200	3.272788	-1.719954	1.591823	4.129542	0.000000	-10.000000	0.691667	-28.966667	544.833313	1023.000000	1023.000000	2046.000000
44.299999	0.011260	6.654558	3.163981	-1.867210	1.491238	3.866548	0.000000	-10.000000	0.700000	-29.000000	535.166687	1023.000000	1023.000000	2046.000000
44.320000	0.010406	6.149959	3.141075	-1.981547	1.359590	3.630841	0.000000	-10.000000	0.700000	-29.100000	525.500000	1023.000000	1023.000000	2046.000000
44.340000	0.009786	5.783472	3.144199	-2.075002	1.290659	3.423616	0.000000	-10.000000	0.691667	-28.933334	515.666687	1023.000000	1023.000000	2046.000000
44.360001	0.009380	5.543520	3.216182	-2.183516	1.205196	3.305658	0.000000	-10.000000	0.683333	-28.733334	506.000000	1023.000000	1023.000000	2046.000000
44.380001	0.009240	5.460992	3.367034	-2.302737	1.124726	3.271969	0.000000	-10.000000	0.666667	-28.250000	496.500000	1023.000000	1023.000000	2046.000000
44.400002	0.009420	5.567097	3.419535	-2.241639	1.201215	3.187986	0.000000	-10.000000	0.658333	-27.916668	487.000000	1023.000000	1023.000000	2046.000000
44.419998	0.009355	5.528573	3.422156	-2.316240	1.173569	3.249088	0.000000	-10.000000	0.650000	-27.500000	477.666656	1023.000000	1023.000000	2046.000000
44.439999	0.009154	5.410100	3.357565	-2.296671	1.173177	3.176029	0.000000	-10.000000	0.616667	-27.266666	468.500000	1023.000000	1023.000000	2046.000000
44.459999	0.008670	5.123852	3.294697	-2.487181	0.965345	3.350991	0.000000	-10.000000	0.616667	-27.033333	459.500000	1023.000000	1023.000000	2046.000000
44.480000	0.007986	4.719637	3.233716	-2.293662	0.812632	2.966951	0.000000	-10.000000	0.600000	-26.950001	450.500000	1023.000000	1023.000000	2046.000000
44.500000	0.008410	4.970197	3.056321	-1.913186	1.050978	2.776083	0.000000	-10.000000	0.633333	-26.983334	441.500000	1023.000000	1023.000000	2046.000000
44.520000	0.007559	4.467374	2.891783	-1.878578	1.054894	2.399276	0.000000	-10.000000	0.633333	-26.966667	432.500000	1023.000000	1023.000000	2046.000000
44.540001	0.005409	3.196982	2.552650	-2.170856	0.866676	1.948511	0.000000	-10.000000	0.650000	-26.866667	423.500000	1023.000000	1023.000000	2046.000000
44.560001	0.002479	1.465148	2.103694	-2.621765	0.486099	1.497120	0.000000	-10.000000	0.625000	-26.566668	414.500000	1023.000000	1023.000000	2046.000000
44.580002	-0.000871	-0.514790	1.518650	-2.932936	0.022592	0.876903	0.000000	-10.000000	0.591667	-26.416666	405.666656	1023.000000	1023.000000	2046.000000
44.599998	-0.004248	-2.510441	0.872054	-3.163178	-0.456875	0.237557	0.000000	-10.000000	0.558333	-25.883333	396.833344	1023.000000	1023.000000	2046.000000
44.619999	-0.007146	-4.223189	0.257741	-3.355108	-0.864691	-0.261132	0.000000	-10.000000	0.550000	-25.783335	388.166656	1023.000000	1023.000000	2046.000000
44.639999	-0.009449	-5.584641	-0.309638	-3.385255	-1.216031	-0.673717	0.000000	-10.000000	0.541667	-25.450001	379.500000	1023.000000	1023.000000	2046.000000
44.660000	-0.011231	-6.637784	-0.774722	-3.365391	-1.502478	-0.995193	0.000000	-10.000000	0.541667	-25.583334	371.000000	1023.000000	1023.000000	2046.000000
44.680000	-0.012953	-7.655282	-1.187225	-3.454390	-1.787173	-1.226493	0.000000	-10.000000	0.533333	-25.233334	362.500000	1023.000000	1023.000000	2046.000000
44.700001	-0.014400	-8.510171	-1.629367	-3.386933	-1.975983	-1.517888	0.000000	-10.000000	0.541667	-25.116667	354.166656	1023.000000	1023.000000	2046.000000
44.720001	-0.015858	-9.371895	-1.898654	-3.404049	-2.356462	-1.712730	0.000000	-10.000000	0.525000	-24.900000	345.666656	1023.000000	1023.000000	2046.000000
44.740002	-0.016858	-9.963353	-2.234894	-3.365969	-2.553040	-1.809451	0.000000	-10.000000	0.525000	-24.783333	337.333344	1023.000000	1023.000000	2046.000000
44.759998	-0.017884	-10.569735	-2.527954	-3.377727	-2.773436	-1.890617	0.000000	-10.000000	0.516667	-24.616667	329.000000	1023.000000	1023.000000	2046.000000
44.779999	-0.018767	-11.091512	-2.775381	-3.353075	-3.009524	-1.953531	0.000000	-10.000000	0.516667	-24.283333	321.000000	1023.000000	1023.000000	2046.000000
44.799999	-0.019605	-11.586522	-2.965692	-3.396812	-3.251323	-1.972694	0.000000	-10.000000	0.491667	-23.966667	313.000000	1023.000000	1023.000000	2046.000000
44.820000	-0.020191	-11.933165	-3.055724	-3.538807	-3.429575	-1.909058	0.000000	-10.000000	0.475000	-23.516668	305.000000	1023.000000	1023.000000	2046.000000
44.840000	-0.020762	-12.270241	-3.051491	-3.860819	-3.579951	-1.777980	0.000000	-10.000000	0.450000	-23.250000	297.000000	1023.000000	1023.000000	2046.000000
44.860001	-0.021301	-12.588733	-3.124666	-4.187183	-3.587063	-1.689821	0.000000	-10.000000	0.433333	-23.050001	289.000000	1023.000000	1023.000000	2046.000000
44.880001	-0.021948	-12.971216	-3.101411	-4.604335	-3.646214	-1.619255	0.000000	-10.000000	0.408333	-22.916666	281.333344	1023.000000	1023.000000	2046.000000
44.900002	-0.022629	-13.373864	-3.097422	-5.068885	-3.632581	-1.574976	0.000000	-10.000000	0.400000	-22.666666	273.666656	1023.000000	1023.000000	2046.000000
44.919998	-0.023782	-14.054990	-3.226193	-5.591149	-3.584662	-1.652986	0.000000	-10.000000	0.400000	-22.233334	266.333344	1023.000000	1023.000000	2046.000000
44.939999	-0.025322	-14.965077	-3.397802	-6.142137	-3.650323	-1.774815	0.000000	-10.000000	0.400000	-21.950001	261.333344	1023.000000	1023.000000	2046.000000
44.959999	-0.026957	-15.931406	-3.546062	-6.618705	-3.843038	-1.923601	0.000000	-10.000000	0.400000	-21.733334	254.000000	1023.000000	1023.000000	2046.000000
44.980000	-0.028479	-16.831369	-3.771464	-6.955600	-3.967999	-2.136308	0.000000	-10.000000	0.383333	-21.450001	246.666672	1023.000000	1023.000000	2046.000000
45.000000	-0.029903	-17.672699	-3.964810	-7.258624	-4.138830	-2.310435	0.000000	-10.000000	0.375000	-20.983334	237.000000	1023.000000	1023.000000	2046.000000
45.020000	-0.031149	-18.408829	-4.196198	-7.411539	-4.359697	-2.441395	0.000000	-10.000000	0.358333	-20.566668	230.000000	1023.000000	1023.000000	2046.000000
45.040001	-0.032018	-18.922691	-4.491648	-7.439457	-4.463909	-2.527678	0.000000	-10.000000	0.358333	-20.299999	223.166672	1023.000000	1023.000000	2046.000000
45.060001	-0.032624	-19.280970	-4.699501	-7.447699	-4.607545	-2.526225	0.000000	-10.000000	0.358333	-20.166666	216.333328	1023.000000	1023.000000	2046.000000
45.080002	-0.033050	-19.532736	-4.860919	-7.451731	-4.724368	-2.495718	0.000000	-10.000000	0.366667	-20.049999	211.833328	1023.000000	1023.000000	2046.000000
45.099998	-0.033179	-19.608616	-4.935749	-7.455380	-4.798728	-2.418759	0.000000	-10.000000	0.350000	-19.650000	205.166672	1023.000000	1023.000000	2046.000000
45.119999	-0.033107	-19.566509	-4.999272	-7.401841	-4.844311	-2.321085	0.000000	-10.000000	0.325000	-19.200001	198.666672	1023.000000	1023.000000	2046.000000
45.139999	-0.032880	-19.432123	-5.036505	-7.348374	-4.898058	-2.149186	0.000000	-10.000000	0.300000	-18.533333	190.000000	1023.000000	1023.000000	2046.000000
45.160000	-0.032590	-19.260649	-5.160326	-7.224258	-4.878800	-1.997266	0.000000	-10.000000	0.283333	-18.216667	183.666672	1023.000000	1023.000000	2046.000000
45.180000	-0.032571	-19.249331	-5.259892	-7.189878	-5.009910	-1.789650	0.000000	-10.000000	0.266667	-17.799999	177.500000	1023.000000	1023.000000	2046.000000
45.200001	-0.032487	-19.199564	-5.494904	-7.176508	-4.996250	-1.531901	0.000000	-10.000000	0.250000	-17.549999	171.500000	1023.000000	1023.000000	2046.000000
45.220001	-0.032953	-19.475393	-5.490862	-7.028150	-5.357724	-1.598657	0.000000	-10.000000	0.250000	-17.183332	165.833328	1023.000000	1023.000000	2046.000000
45.240002	-0.032172	-19.013535	-5.721623	-6.480831	-5.119809	-1.691272	0.000000	-10.000000	0.250000	-17.016666	162.166672	1023.000000	1023.000000	2046.000000
45.259998	-0.032730	-19.343639	-5.927369	-6.312461	-5.202323	-1.901487	0.000000	-10.000000	0.250000	-17.000000	156.500000	1023.000000	1023.000000	2046.000000
45.279999	-0.034376	-20.316011	-6.276112	-6.546680	-5.362885	-2.130335	0.000000	-10.000000	0.250000	-17.033333	150.666672	1023.000000	1023.000000	2046.000000
45.299999	-0.036625	-21.645304	-6.746153	-6.803785	-5.661275	-2.434091	0.000000	-10.000000	0.250000	-16.983334	143.000000	1023.000000	1023.000000	2046.000000
45.320000	-0.039378	-23.272326	-7.247449	-7.013423	-6.136443	-2.875011	0.000000	-10.000000	0.250000	-16.833334	139.333328	1023.000000	1023.000000	2046.000000
45.340000	-0.042028	-24.838734	-7.793936	-7.154464	-6.569681	-3.320654	0.000000	-10.000000	0.250000	-16.466667	133.833328	1023.000000	1023.000000	2046.000000
45.360001	-0.044315	-26.190069	-8.282887	-7.219701	-6.982160	-3.705321	0.000000	-10.000000	0.250000	-16.049999	128.333328	1023.000000	1023.000000	2046.000000
45.380001	-0.045908	-27.131792	-8.763486	-7.158098	-7.275357	-3.934851	0.000000	-10.000000	0.241667	-15.716667	121.000000	1023.000000	1023.000000	2046.000000
45.400002	-0.047092	-27.831282	-9.141708	-7.082314	-7.501860	-4.105400	0.000000	-10.000000	0.241667	-15.533334	115.666664	1023.000000	1023.000000	2046.000000
45.419998	-0.048165	-28.465473	-9.443574	-6.979269	-7.800291	-4.242340	0.000000	-10.000000	0.233333	-15.383333	110.500000	1023.000000	1023.000000	2046.000000
45.439999	-0.048991	-28.953611	-9.711042	-6.887186	-8.047894	-4.307489	0.000000	-10.000000	0.225000	-15.133333	105.500000	1023.000000	1023.000000	2046.000000
45.459999	-0.049723	-29.386517	-10.029861	-6.770596	-8.204826	-4.381231	0.000000	-10.000000	0.208333	-15.016666	102.166664	1023.000000	1023.000000	2046.000000
45.480000	-0.050450	-29.815681	-10.311528	-6.649374	-8.409462	-4.445318	0.000000	-10.000000	0.200000	-14.800000	97.166664	1023.000000	1023.000000	2046.000000
45.500000	-0.050792	-30.018063	-10.539254	-6.556705	-8.526312	-4.395791	0.000000	-10.000000	0.200000	-14.516667	92.166664	1023.000000	1023.000000	2046.000000
45.520000	-0.051053	-30.172564	-10.751637	-6.438445	-8.644961	-4.337521	0.000000	-10.000000	0.200000	-14.150001	85.666664	1023.000000	1023.000000	2046.000000
45.540001	-0.051282	-30.307680	-10.889691	-6.443758	-8.739085	-4.235147	0.000000	-10.000000	0.200000	-13.983334	82.500000	1023.000000	1023.000000	2046.000000
45.560001	-0.051284	-30.308960	-10.940085	-6.498161	-8.777968	-4.092746	0.000000	-10.000000	0.191667	-13.600000	78.000000	1023.000000	1023.000000	2046.000000
45.580002	-0.051030	-30.158918	-10.880390	-6.658701	-8.734563	-3.885265	0.000000	-10.000000	0.191667	-13.250000	73.333336	1023.000000	1023.000000	2046.000000
45.599998	-0.050873	-30.065926	-10.792048	-6.914853	-8.658174	-3.700850	0.000000	-10.000000	0.183333	-12.850000	67.333336	1023.000000	1023.000000	2046.000000
45.619999	-0.050950	-30.111359	-10.635345	-7.292970	-8.693989	-3.489054	0.000000	-10.000000	0.183333	-12.750000	64.333336	1023.000000	1023.000000	2046.000000
45.639999	-0.051213	-30.266891	-10.465246	-7.631699	-8.707919	-3.462029	0.000000	-10.000000	0.166667	-12.633333	61.666668	1023.000000	1023.000000	2046.000000
45.660000	-0.052008	-30.736631	-10.399137	-8.114898	-8.736772	-3.485826	0.000000	-10.000000	0.158333	-12.550000	57.333332	1023.000000	1023.000000	2046.000000
45.680000	-0.053100	-31.382145	-10.442694	-8.568068	-8.817358	-3.554025	0.000000	-10.000000	0.133333	-12.333333	51.666668	1023.000000	1023.000000	2046.000000
45.700001	-0.054435	-32.170994	-10.496511	-8.880843	-9.084960	-3.708679	0.000000	-10.000000	0.116667	-12.183333	47.333332	1023.000000	1023.000000	2046.000000
45.720001	-0.055669	-32.900219	-10.617811	-9.166340	-9.211282	-3.904785	0.000000	-10.000000	0.108333	-11.933333	44.666668	1023.000000	1023.000000	2046.000000
45.740002	-0.056772	-33.552258	-10.672748	-9.381703	-9.428736	-4.069070	0.000000	-10.000000	0.108333	-11.400000	41.000000	1023.000000	1023.000000	2046.000000
45.759998	-0.057498	-33.981071	-10.841007	-9.422918	-9.535135	-4.182009	0.000000	-10.000000	0.108333	-10.716666	36.000000	1023.000000	1023.000000	2046.000000
45.779999	-0.057946	-34.246162	-10.976389	-9.423698	-9.682028	-4.164047	0.000000	-10.000000	0.100000	-10.183333	31.333334	1023.000000	1023.000000	2046.000000
45.799999	-0.058065	-34.316288	-11.120914	-9.351471	-9.712463	-4.131439	0.000000	-10.000000	0.100000	-9.983334	27.833334	1023.000000	1023.000000	2046.000000
45.820000	-0.058001	-34.278786	-11.193401	-9.277449	-9.715776	-4.092160	0.000000	-10.000000	0.091667	-9.783334	24.500000	1023.000000	1023.000000	2046.000000
45.840000	-0.057542	-34.007576	-11.203156	-9.200084	-9.683580	-3.920756	0.000000	-10.000000	0.091667	-9.366667	21.166666	1023.000000	1023.000000	2046.000000
45.860001	-0.056848	-33.597355	-11.164238	-9.067630	-9.600221	-3.765265	0.000000	-10.000000	0.083333	-8.833334	18.000000	1023.000000	1023.000000	2046.000000
45.880001	-0.056129	-33.172226	-11.187575	-8.997446	-9.506689	-3.480515	0.000000	-10.000000	0.083333	-8.450000	16.000000	1023.000000	1023.000000	2046.000000
45.900002	-0.055531	-32.818855	-11.237339	-8.855182	-9.435366	-3.290969	0.000000	-10.000000	0.066667	-7.933333	14.166667	1023.000000	1023.000000	2046.000000
45.919998	-0.055027	-32.520931	-11.263640	-8.802629	-9.421821	-3.032840	0.000000	-10.000000	0.066667	-7.333333	11.666667	1023.000000	1023.000000	2046.000000
45.939999	-0.054697	-32.325970	-11.444879	-8.753053	-9.283317	-2.844721	0.000000	-10.000000	0.066667	-6.750000	8.500000	1023.000000	1023.000000	2046.000000
45.959999	-0.054353	-32.122910	-11.262439	-8.453888	-9.481581	-2.925004	0.000000	-10.000000	0.075000	-6.483334	6.166667	1023.000000	1023.000000	2046.000000
45.980000	-0.053872	-31.838411	-11.490797	-8.046783	-9.196527	-3.104304	0.000000	-10.000000	0.066667	-6.600000	3.833333	1023.000000	1023.000000	2046.000000
46.000000	-0.054745	-32.354034	-11.688433	-8.108749	-9.254394	-3.302460	0.000000	-10.000000	0.058333	-6.700000	2.166667	1023.000000	1023.000000	2046.000000
46.020000	-0.056288	-33.266331	-11.978633	-8.292457	-9.487586	-3.507654	0.000000	-10.000000	0.050000	-6.783333	0.166667	1023.000000	1023.000000	2046.000000
46.040001	-0.058157	-34.371056	-12.330397	-8.502764	-9.771205	-3.766690	0.000000	-10.000000	0.050000	-6.583333	-0.833333	1023.000000	1023.000000	2046.000000
46.060001	-0.060122	-35.532215	-12.661798	-8.672976	-10.097979	-4.099463	0.000000	-10.000000	0.058333	-6.366667	-2.500000	1023.000000	1023.000000	2046.000000
46.080002	-0.062041	-36.666363	-13.004680	-8.733138	-10.476071	-4.452472	0.000000	-10.000000	0.058333	-6.050000	-4.500000	1023.000000	1023.000000	2046.000000
46.099998	-0.063567	-37.568043	-13.391840	-8.697104	-10.681975	-4.797122	0.000000	-10.000000	0.066667	-5.650000	-7.166667	1023.000000	1023.000000	2046.000000
46.119999	-0.064492	-38.114491	-13.773976	-8.602997	-10.797583	-4.939936	0.000000	-10.000000	0.066667	-5.266667	-9.166667	1023.000000	1023.000000	2046.000000
46.139999	-0.065203	-38.534767	-13.972196	-8.517479	-11.014984	-5.030109	0.000000	-10.000000	0.066667	-4.983334	-11.166667	1023.000000	1023.000000	2046.000000
46.160000	-0.065695	-38.825882	-14.179005	-8.372518	-11.140819	-5.133539	0.000000	-10.000000	0.058333	-5.016667	-12.166667	1023.000000	1023.000000	2046.000000
46.180000	-0.066176	-39.109898	-14.341654	-8.233492	-11.336207	-5.198545	0.000000	-10.000000	0.050000	-4.966667	-13.833333	1023.000000	1023.000000	2046.000000
46.200001	-0.066604	-39.363201	-14.456962	-8.088449	-11.551968	-5.265822	0.000000	-10.000000	0.050000	-4.866667	-15.500000	1023.000000	1023.000000	2046.000000
46.220001	-0.066715	-39.428291	-14.563512	-7.976785	-11.696900	-5.191093	0.000000	-10.000000	0.058333	-4.616667	-17.166666	1023.000000	1023.000000	2046.000000
46.240002	-0.066674	-39.404091	-14.632039	-7.851984	-11.791704	-5.128366	0.000000	-10.000000	0.066667	-4.333333	-18.833334	1023.000000	1023.000000	2046.000000
46.259998	-0.066488	-39.294491	-14.701418	-7.657534	-11.821529	-5.114008	0.000000	-10.000000	0.066667	-4.066667	-20.166666	1023.000000	1023.000000	2046.000000
46.279999	-0.066284	-39.174000	-14.734831	-7.645814	-11.815059	-4.978296	0.000000	-10.000000	0.066667	-3.783333	-21.666666	1023.000000	1023.000000	2046.000000
46.299999	-0.065774	-38.872421	-14.620881	-7.704823	-11.766761	-4.779956	0.000000	-10.000000	0.058333	-3.466667	-22.833334	1023.000000	1023.000000	2046.000000
46.320000	-0.065202	-38.534523	-14.431805	-7.838865	-11.674709	-4.589143	0.000000	-10.000000	0.058333	-3.116667	-24.000000	1023.000000	1023.000000	2046.000000
46.340000	-0.064646	-38.205990	-14.210804	-8.036775	-11.542639	-4.415772	0.000000	-10.000000	0.050000	-2.950000	-25.000000	1023.000000	1023.000000	2046.000000
46.360001	-0.064172	-37.925880	-13.997887	-8.340156	-11.348914	-4.238924	0.000000	-10.000000	0.058333	-2.983333	-26.000000	1023.000000	1023.000000	2046.000000
46.380001	-0.064284	-37.991802	-13.704465	-8.778315	-11.328198	-4.180823	0.000000	-10.000000	0.058333	-3.200000	-27.000000	1023.000000	1023.000000	2046.000000
46.400002	-0.064729	-38.254715	-13.579414	-9.191821	-11.273345	-4.210133	0.000000	-10.000000	0.058333	-3.500000	-28.166666	1023.000000	1023.000000	2046.000000
46.419998	-0.065490	-38.704750	-13.509882	-9.548469	-11.353066	-4.293333	0.000000	-10.000000	0.050000	-3.766667	-29.333334	1023.000000	1023.000000	2046.000000
46.439999	-0.066402	-39.243679	-13.514509	-9.836123	-11.465899	-4.427149	0.000000	-10.000000	0.050000	-3.766667	-30.666666	1023.000000	1023.000000	2046.000000
46.459999	-0.067174	-39.699600	-13.524637	-10.082371	-11.488775	-4.603816	0.000000	-10.000000	0.041667	-3.350000	-31.833334	1023.000000	1023.000000	2046.000000
46.480000	-0.067730	-40.028168	-13.536667	-10.190981	-11.600488	-4.700031	0.000000	-10.000000	0.033333	-2.733333	-33.000000	1023.000000	1023.000000	2046.000000
46.500000	-0.067966	-40.167717	-13.545784	-10.209754	-11.675326	-4.736852	0.000000	-10.000000	0.033333	-2.083333	-33.666668	1023.000000	1023.000000	2046.000000
46.520000	-0.067965	-40.167156	-13.612035	-10.149548	-11.720281	-4.685292	0.000000	-10.000000	0.041667	-1.700000	-34.000000	1023.000000	1023.000000	2046.000000
46.540001	-0.067667	-39.991234	-13.559663	-10.077498	-11.736079	-4.617995	0.000000	-10.000000	0.050000	-1.500000	-34.000000	1023.000000	1023.000000	2046.000000
46.560001	-0.067233	-39.734413	-13.470155	-9.986046	-11.755536	-4.522676	0.000000	-10.000000	0.050000	-1.516667	-34.000000	1023.000000	1023.000000	2046.000000
46.580002	-0.066450	-39.271694	-13.364434	-9.895865	-11.667122	-4.344274	0.000000	-10.000000	0.050000	-1.216667	-34.000000	1023.000000	1023.000000	2046.000000
46.599998	-0.065462	-38.688190	-13.217582	-9.790876	-11.567043	-4.112688	0.000000	-10.000000	0.050000	-0.716667	-34.000000	1023.000000	1023.000000	2046.000000
46.619999	-0.064459	-38.095352	-13.066199	-9.636673	-11.529802	-3.862677	0.000000	-10.000000	0.050000	-0.200000	-34.000000	1023.000000	1023.000000	2046.000000
46.639999	-0.063449	-37.498203	-13.042716	-9.472221	-11.359262	-3.624002	0.000000	-10.000000	0.050000	0.000000	-34.000000	1023.000000	1023.000000	2046.000000
46.660000	-0.062585	-36.987656	-12.916028	-9.404117	-11.330078	-3.337434	0.000000	-10.000000	0.058333	0.000000	-34.000000	1023.000000	1023.000000	2046.000000
46.680000	-0.061663	-36.442959	-12.817939	-9.357969	-11.261940	-3.005111	0.000000	-10.000000	0.050000	0.000000	-34.000000	1023.000000	1023.000000	2046.000000
46.700001	-0.061391	-36.282345	-12.668518	-9.029091	-11.320999	-3.263737	0.000000	-10.000000	0.066667	0.000000	-34.000000	1023.000000	1023.000000	2046.000000
46.720001	-0.060323	-35.650898	-12.660637	-8.627074	-11.083286	-3.279901	0.000000	-10.000000	0.058333	0.000000	-34.000000	1023.000000	1023.000000	2046.000000
46.740002	-0.060466	-35.735336	-12.760506	-8.499256	-11.019443	-3.456131	0.000000	-10.000000	0.066667	0.000000	-34.000000	1023.000000	1023.000000	2046.000000
46.759998	-0.061541	-36.370895	-12.952338	-8.636500	-11.127003	-3.655055	0.000000	-10.000000	0.050000	0.000000	-34.000000	1023.000000	1023.000000	2046.000000
46.779999	-0.063060	-37.268257	-13.185576	-8.845476	-11.375891	-3.861315	0.000000	-10.000000	0.050000	0.000000	-34.000000	1023.000000	1023.000000	2046.000000
46.799999	-0.064691	-38.232586	-13.502803	-8.990379	-11.567990	-4.171412	0.000000	-10.000000	0.050000	0.000000	-34.000000	1023.000000	1023.000000	2046.000000
46.820000	-0.066666	-39.399406	-13.887111	-9.066051	-11.810563	-4.635683	0.000000	-10.000000	0.050000	0.000000	-34.000000	1023.000000	1023.000000	2046.000000
46.840000	-0.068127	-40.262886	-14.198960	-9.088331	-12.050020	-4.925576	0.000000	-10.000000	0.050000	0.000000	-34.000000	1023.000000	1023.000000	2046.000000
46.860001	-0.069100	-40.838249	-14.535102	-9.060990	-12.158794	-5.083362	0.000000	-10.000000	0.050000	0.000000	-34.000000	1023.000000	1023.000000	2046.000000
46.880001	-0.069650	-41.163170	-14.781780	-8.988400	-12.217500	-5.175490	0.000000	-10.000000	0.050000	0.000000	-34.000000	1023.000000	1023.000000	2046.000000
46.900002	-0.070041	-41.394192	-14.971486	-8.816030	-12.308833	-5.297842	0.000000	-10.000000	0.041667	0.000000	-34.000000	1023.000000	1023.000000	2046.000000
46.919998	-0.070321	-41.559929	-15.138979	-8.709820	-12.363269	-5.347862	0.000000	-10.000000	0.041667	0.000000	-34.000000	1023.000000	1023.000000	2046.000000
46.939999	-0.070444	-41.632111	-15.176328	-8.602164	-12.525049	-5.328569	0.000000	-10.000000	0.033333	0.000000	-34.000000	1023.000000	1023.000000	2046.000000
46.959999	-0.070459	-41.641068	-15.255588	-8.462209	-12.587293	-5.335977	0.000000	-10.000000	0.041667	0.333333	-34.000000	1023.000000	1023.000000	2046.000000
46.980000	-0.070179	-41.475830	-15.244716	-8.334573	-12.642170	-5.254371	0.000000	-10.000000	0.033333	1.266667	-34.000000	1023.000000	1023.000000	2046.000000
47.000000	-0.069707	-41.196777	-15.205186	-8.153172	-12.629791	-5.208627	0.000000	-10.000000	0.025000	2.700000	-34.000000	1023.000000	1023.000000	2046.000000
47.020000	-0.068994	-40.775345	-15.050905	-8.100871	-12.557628	-5.065940	0.000000	-10.000000	0.000000	4.383333	-34.000000	1023.000000	1023.000000	2046.000000
47.040001	-0.068130	-40.264740	-14.867010	-8.105873	-12.397592	-4.894266	0.000000	-10.000000	-0.008333	6.216667	-34.000000	1023.000000	1023.000000	2046.000000
47.060001	-0.066908	-39.542877	-14.447898	-8.170249	-12.244441	-4.680287	0.000000	-10.000000	-0.016667	8.250000	-34.000000	1023.000000	1023.000000	2046.000000
47.080002	-0.065849	-38.916725	-14.071895	-8.373920	-12.045103	-4.425807	0.000000	-10.000000	-0.033333	10.250000	-34.000000	1023.000000	1023.000000	2046.000000
47.099998	-0.064730	-38.255211	-13.511778	-8.640463	-11.921117	-4.181853	0.000000	-10.000000	-0.075000	12.050000	-34.000000	1023.000000	1023.000000	2046.000000
47.119999	-0.063918	-37.775368	-13.034399	-8.989982	-11.711457	-4.039529	0.000000	-10.000000	-0.116667	13.666667	-34.000000	1023.000000	1023.000000	2046.000000
47.139999	-0.063351	-37.440453	-12.656630	-9.287469	-11.471432	-4.024920	0.000000	-10.000000	-0.150000	15.616667	-11.833333	1023.000000	1023.000000	2046.000000
47.160000	-0.063107	-37.296478	-12.330145	-9.615382	-11.360509	-3.990444	0.000000	-10.000000	-0.166667	17.016666	10.333333	1023.000000	1023.000000	2046.000000
47.180000	-0.062786	-37.106503	-12.104439	-9.847674	-11.166797	-3.987592	0.000000	-10.000000	-0.175000	17.900000	32.500000	1023.000000	1023.000000	2046.000000
47.200001	-0.062511	-36.944073	-11.854478	-9.962974	-11.072953	-4.053668	0.000000	-10.000000	-0.200000	18.366667	34.500000	1023.000000	1023.000000	2046.000000
47.220001	-0.061795	-36.521049	-11.640133	-9.975473	-10.886138	-4.019304	0.000000	-10.000000	-0.233333	19.400000	38.500000	1023.000000	1023.000000	2046.000000
47.240002	-0.060807	-35.936745	-11.404380	-9.814114	-10.815604	-3.902648	0.000000	-10.000000	-0.266667	20.750000	44.666668	1023.000000	1023.000000	2046.000000
47.259998	-0.059436	-35.126789	-11.183717	-9.590823	-10.697585	-3.654663	0.000000	-10.000000	-0.283333	21.616667	51.333332	1023.000000	1023.000000	2046.000000
47.279999	-0.057779	-34.147301	-10.925622	-9.318913	-10.498364	-3.404401	0.000000	-10.000000	-0.316667	22.216667	58.500000	1023.000000	1023.000000	2046.000000
47.299999	-0.055957	-33.070454	-10.600327	-9.019307	-10.254473	-3.196345	0.000000	-10.000000	-0.333333	22.850000	65.833336	1023.000000	1023.000000	2046.000000
47.320000	-0.053898	-31.853827	-10.188561	-8.774386	-10.028345	-2.862534	0.000000	-10.000000	-0.358333	23.683334	73.333336	1023.000000	1023.000000	2046.000000
47.340000	-0.051558	-30.470655	-9.651832	-8.565358	-9.831392	-2.422074	0.000000	-10.000000	-0.366667	24.450001	81.000000	1023.000000	1023.000000	2046.000000
47.360001	-0.049316	-29.145819	-9.299885	-8.320225	-9.480681	-2.045027	0.000000	-10.000000	-0.391667	24.916666	89.000000	1023.000000	1023.000000	2046.000000
47.380001	-0.047070	-27.818409	-8.993045	-7.984756	-9.137358	-1.703250	0.000000	-10.000000	-0.408333	25.316668	97.333336	1023.000000	1023.000000	2046.000000
47.400002	-0.044942	-26.560791	-8.695594	-7.684808	-8.827765	-1.352624	0.000000	-10.000000	-0.416667	25.550001	105.666664	1023.000000	1023.000000	2046.000000
47.419998	-0.042719	-25.246960	-8.414374	-7.499298	-8.505443	-0.827846	0.000000	-10.000000	-0.416667	25.933334	114.333336	1023.000000	1023.000000	2046.000000
47.439999	-0.041446	-24.494402	-8.057756	-7.258296	-8.562252	-0.616098	0.000000	-10.000000	-0.408333	26.150000	122.833336	1023.000000	1023.000000	2046.000000
47.459999	-0.038226	-22.591858	-7.695006	-6.458714	-8.001097	-0.437040	0.000000	-10.000000	-0.400000	26.450001	131.500000	1023.000000	1023.000000	2046.000000
47.480000	-0.036209	-21.399487	-7.523259	-5.934350	-7.618711	-0.323166	0.000000	-10.000000	-0.400000	26.316668	140.166672	1023.000000	1023.000000	2046.000000
47.500000	-0.035609	-21.044786	-7.428466	-5.864485	-7.443153	-0.308682	0.000000	-10.000000	-0.400000	26.250000	149.000000	1023.000000	1023.000000	2046.000000
47.520000	-0.035775	-21.142967	-7.426022	-5.929869	-7.358464	-0.428613	0.000000	-10.000000	-0.391667	26.016666	157.833328	1023.000000	1023.000000	2046.000000
47.540001	-0.036720	-21.701670	-7.566462	-6.031837	-7.419275	-0.684097	0.000000	-10.000000	-0.391667	26.250000	166.500000	1023.000000	1023.000000	2046.000000
47.560001	-0.037990	-22.452337	-7.869630	-6.012270	-7.502515	-1.067922	0.000000	-10.000000	-0.383333	26.333334	175.166672	1023.000000	1023.000000	2046.000000
47.580002	-0.038631	-22.830912	-7.993020	-5.950324	-7.658433	-1.229135	0.000000	-10.000000	-0.391667	26.366667	184.000000	1023.000000	1023.000000	2046.000000
47.599998	-0.038348	-22.663719	-8.089633	-5.755842	-7.599036	-1.219208	0.000000	-10.000000	-0.391667	26.183334	192.833328	1023.000000	1023.000000	2046.000000
47.619999	-0.037579	-22.209196	-8.092387	-5.488065	-7.521360	-1.107383	0.000000	-10.000000	-0.400000	26.466667	201.666672	1023.000000	1023.000000	2046.000000
47.639999	-0.036465	-21.550806	-8.114738	-5.172893	-7.280750	-0.982426	0.000000	-10.000000	-0.400000	26.600000	210.500000	1023.000000	1023.000000	2046.000000
47.660000	-0.035407	-20.925507	-8.076033	-4.832978	-7.136627	-0.879868	0.000000	-10.000000	-0.416667	26.816668	219.333328	1023.000000	1023.000000	2046.000000
47.680000	-0.034203	-20.213779	-8.010475	-4.489228	-7.008024	-0.706053	0.000000	-10.000000	-0.425000	26.833334	228.166672	1023.000000	1023.000000	2046.000000
47.700001	-0.032597	-19.264828	-7.933665	-4.073083	-6.809611	-0.448468	0.000000	-10.000000	-0.441667	26.916668	237.000000	1023.000000	1023.000000	2046.000000
47.720001	-0.030925	-18.276949	-7.819726	-3.602784	-6.629459	-0.224980	0.000000	-10.000000	-0.441667	26.933334	246.000000	1023.000000	1023.000000	2046.000000
47.740002	-0.029116	-17.207634	-7.596392	-3.138196	-6.514726	0.041681	0.000000	-10.000000	-0.441667	27.000000	255.000000	1023.000000	1023.000000	2046.000000
47.759998	-0.027334	-16.154545	-7.350629	-2.804264	-6.344715	0.345062	0.000000	-10.000000	-0.425000	27.299999	264.000000	1023.000000	1023.000000	2046.000000
47.779999	-0.025532	-15.089692	-7.100603	-2.507217	-6.075046	0.593173	0.000000	-10.000000	-0.408333	27.350000	273.166656	1023.000000	1023.000000	2046.000000
47.799999	-0.023445	-13.855810	-6.732498	-2.377593	-5.694073	0.948354	0.000000	-10.000000	-0.408333	27.400000	282.333344	1023.000000	1023.000000	2046.000000
47.820000	-0.021590	-12.759726	-6.236336	-2.397585	-5.412010	1.286205	0.000000	-10.000000	-0.408333	27.150000	291.500000	1023.000000	1023.000000	2046.000000
47.840000	-0.019913	-11.768821	-5.726868	-2.520356	-5.111434	1.589836	0.000000	-10.000000	-0.408333	27.216667	300.500000	1023.000000	1023.000000	2046.000000
47.860001	-0.018282	-10.804880	-5.218276	-2.713421	-4.750469	1.877285	0.000000	-10.000000	-0.391667	26.733334	309.500000	1023.000000	1023.000000	2046.000000
47.880001	-0.017002	-10.048157	-4.726081	-2.984155	-4.441893	2.103972	0.000000	-10.000000	-0.375000	26.450001	318.500000	1023.000000	1023.000000	2046.000000
47.900002	-0.016084	-9.505364	-4.302066	-3.167292	-4.279068	2.243061	0.000000	-10.000000	-0.350000	25.783335	327.333344	1023.000000	1023.000000	2046.000000
47.919998	-0.015315	-9.050874	-4.033606	-3.301120	-4.100702	2.384554	0.000000	-10.000000	-0.350000	25.283335	336.166656	1023.000000	1023.000000	2046.000000
47.939999	-0.014608	-8.633301	-3.793384	-3.374594	-3.952630	2.487309	0.000000	-10.000000	-0.358333	25.066668	344.666656	1023.000000	1023.000000	2046.000000
47.959999	-0.013620	-8.049686	-3.596309	-3.255383	-3.781374	2.583380	0.000000	-10.000000	-0.375000	24.850000	353.166656	1023.000000	1023.000000	2046.000000
47.980000	-0.012189	-7.203718	-3.397896	-2.930360	-3.575451	2.699989	0.000000	-10.000000	-0.383333	25.000000	361.500000	1023.000000	1023.000000	2046.000000
48.000000	-0.010539	-6.228427	-3.154054	-2.630068	-3.436203	2.991897	0.000000	-10.000000	-0.383333	24.700001	369.833344	1023.000000	1023.000000	2046.000000
48.020000	-0.008439	-4.987406	-2.838982	-2.290057	-3.160199	3.301832	0.000000	-10.000000	-0.383333	24.716667	378.000000	1023.000000	1023.000000	2046.000000
48.040001	-0.006397	-3.780877	-2.446054	-1.996978	-2.943012	3.605167	0.000000	-10.000000	-0.366667	24.500000	386.333344	1023.000000	1023.000000	2046.000000
48.060001	-0.004365	-2.579500	-2.092764	-1.691780	-2.712877	3.917922	0.000000	-10.000000	-0.366667	24.533333	394.666656	1023.000000	1023.000000	2046.000000
48.080002	-0.002003	-1.184028	-1.655176	-1.340346	-2.408877	4.220371	0.000000	-10.000000	-0.366667	24.766666	403.000000	1023.000000	1023.000000	2046.000000
48.099998	0.000526	0.311023	-1.225323	-1.041148	-2.121313	4.698807	0.000000	-10.000000	-0.375000	25.000000	411.000000	1023.000000	1023.000000	2046.000000
48.119999	0.002806	1.658577	-0.980120	-0.645210	-1.787618	5.071526	0.000000	-10.000000	-0.383333	25.216667	419.333344	1023.000000	1023.000000	2046.000000
48.139999	0.004687	2.770221	-0.697565	-0.281799	-1.648482	5.398067	0.000000	-10.000000	-0.383333	25.016666	427.666656	1023.000000	1023.000000	2046.000000
48.160000	0.007334	4.334418	-0.464523	0.122466	-1.211421	5.887897	0.000000	-10.000000	-0.375000	24.750000	436.166656	1023.000000	1023.000000	2046.000000
48.180000	0.008552	5.054250	-0.308552	0.225481	-1.208308	6.345628	0.000000	-10.000000	-0.358333	24.400002	444.500000	1023.000000	1023.000000	2046.000000
48.200001	0.011397	6.735817	0.058272	1.090123	-0.827607	6.415030	0.000000	-10.000000	-0.350000	24.216667	452.833344	1023.000000	1023.000000	2046.000000
48.220001	0.013606	8.041349	0.273105	1.742122	-0.560553	6.586676	0.000000	-10.000000	-0.333333	23.816668	461.000000	1023.000000	1023.000000	2046.000000
48.240002	0.014420	8.521936	0.412347	1.881141	-0.446617	6.675066	0.000000	-10.000000	-0.308333	23.316668	469.000000	1023.000000	1023.000000	2046.000000
48.259998	0.014070	8.315374	0.366472	1.793702	-0.418556	6.573758	0.000000	-10.000000	-0.275000	22.766666	476.666656	1023.000000	1023.000000	2046.000000
48.279999	0.012630	7.464133	0.131591	1.730338	-0.540185	6.142389	0.000000	-10.000000	-0.275000	22.600000	484.333344	1023.000000	1023.000000	2046.000000
48.299999	0.010684	6.314219	-0.254839	1.724105	-0.797890	5.642842	0.000000	-10.000000	-0.266667	22.200001	491.833344	1023.000000	1023.000000	2046.000000
48.320000	0.009465	5.593915	-0.619239	1.792282	-0.986650	5.407523	0.000000	-10.000000	-0.266667	22.033333	499.500000	1023.000000	1023.000000	2046.000000
48.340000	0.009283	5.486145	-0.777759	1.939041	-1.045868	5.370731	0.000000	-10.000000	-0.250000	21.549999	506.833344	1023.000000	1023.000000	2046.000000
48.360001	0.009904	5.853155	-0.823887	2.289079	-1.019714	5.407677	0.000000	-10.000000	-0.250000	21.600000	514.000000	1023.000000	1023.000000	2046.000000
48.380001	0.010705	6.326905	-0.819419	2.593559	-1.010644	5.563409	0.000000	-10.000000	-0.258333	21.516666	521.166687	1023.000000	1023.000000	2046.000000
48.400002	0.011539	6.819612	-0.824041	2.984899	-0.968550	5.627305	0.000000	-10.000000	-0.266667	21.549999	528.333313	1023.000000	1023.000000	2046.000000
48.419998	0.012389	7.321930	-0.850513	3.430831	-0.947003	5.688615	0.000000	-10.000000	-0.275000	21.516666	535.666687	1023.000000	1023.000000	2046.000000
48.439999	0.013658	8.071927	-0.852185	3.820429	-0.837769	5.941452	0.000000	-10.000000	-0.258333	21.533335	542.833313	1023.000000	1023.000000	2046.000000
48.459999	0.014951	8.835922	-0.782497	4.251551	-0.818397	6.185265	0.000000	-10.000000	-0.250000	21.566668	550.000000	1023.000000	1023.000000	2046.000000
48.480000	0.016528	9.768278	-0.700447	4.727547	-0.715585	6.456764	0.000000	-10.000000	-0.225000	21.433334	557.166687	1023.000000	1023.000000	2046.000000
48.500000	0.018025	10.652857	-0.592743	5.119544	-0.594337	6.720392	0.000000	-10.000000	-0.216667	21.066668	564.333313	1023.000000	1023.000000	2046.000000
48.520000	0.019500	11.524603	-0.443628	5.340157	-0.413269	7.041344	0.000000	-10.000000	-0.208333	20.750000	571.500000	1023.000000	1023.000000	2046.000000
48.540001	0.021280	12.576457	-0.130305	5.429741	-0.150627	7.427648	0.000000	-10.000000	-0.216667	20.383333	578.500000	1023.000000	1023.000000	2046.000000
48.560001	0.023010	13.598783	0.240463	5.467215	0.094999	7.796104	0.000000	-10.000000	-0.200000	20.100000	585.333313	1023.000000	1023.000000	2046.000000
48.580002	0.024520	14.491233	0.631619	5.355542	0.338521	8.165550	0.000000	-10.000000	-0.183333	19.666668	592.000000	1023.000000	1023.000000	2046.000000
48.599998	0.025958	15.341193	1.076625	5.295261	0.622859	8.346448	0.000000	-10.000000	-0.175000	19.216667	598.666687	1023.000000	1023.000000	2046.000000
48.619999	0.027040	15.980462	1.466902	5.104695	0.895437	8.513428	0.000000	-10.000000	-0.175000	18.533335	605.166687	1023.000000	1023.000000	2046.000000
48.639999	0.027766	16.409702	1.742530	4.832590	1.129550	8.705032	0.000000	-10.000000	-0.175000	18.133333	611.500000	1023.000000	1023.000000	2046.000000
48.660000	0.028084	16.597744	1.979306	4.569062	1.245329	8.804047	0.000000	-10.000000	-0.158333	17.883333	617.500000	1023.000000	1023.000000	2046.000000
48.680000	0.028312	16.732225	2.189537	4.388133	1.372432	8.782124	0.000000	-10.000000	-0.158333	17.783333	623.500000	1023.000000	1023.000000	2046.000000
48.700001	0.028618	16.912947	2.340001	4.315056	1.470663	8.787227	0.000000	-10.000000	-0.150000	17.466667	629.500000	1023.000000	1023.000000	2046.000000
48.720001	0.029234	17.277332	2.473140	4.408679	1.528153	8.867361	0.000000	-10.000000	-0.141667	16.966667	635.500000	1023.000000	1023.000000	2046.000000
48.740002	0.030484	18.015856	2.589617	4.658061	1.719094	9.049084	0.000000	-10.000000	-0.125000	16.733334	641.166687	1023.000000	1023.000000	2046.000000
48.759998	0.031891	18.847778	2.748165	4.878928	1.903239	9.317447	0.000000	-10.000000	-0.108333	16.300001	646.833313	1023.000000	1023.000000	2046.000000
48.779999	0.033664	19.895609	2.978088	5.144147	2.168528	9.604847	0.000000	-10.000000	-0.100000	15.950001	652.333313	1023.000000	1023.000000	2046.000000
48.799999	0.035511	20.986816	3.296099	5.316807	2.367061	10.006849	0.000000	-10.000000	-0.100000	15.316668	657.833313	1023.000000	1023.000000	2046.000000
48.820000	0.037523	22.176178	3.577377	5.611543	2.678033	10.309225	0.000000	-10.000000	-0.100000	15.033334	663.000000	1023.000000	1023.000000	2046.000000
48.840000	0.039618	23.414148	3.983711	5.853482	2.796329	10.780626	0.000000	-10.000000	-0.083333	14.616667	668.000000	1023.000000	1023.000000	2046.000000
48.860001	0.041606	24.588902	4.215243	6.177942	3.058481	11.137235	0.000000	-10.000000	-0.066667	14.300000	673.000000	1023.000000	1023.000000	2046.000000
48.880001	0.043259	25.565866	4.367862	6.478875	3.271263	11.447867	0.000000	-10.000000	-0.066667	13.900001	677.833313	1023.000000	1023.000000	2046.000000
48.900002	0.045082	26.643728	4.465898	6.661376	3.537446	11.979009	0.000000	-10.000000	-0.066667	13.516666	682.500000	1023.000000	1023.000000	2046.000000
48.919998	0.046639	27.563816	4.456503	7.102145	3.890808	12.114360	0.000000	-10.000000	-0.066667	13.016666	687.166687	1023.000000	1023.000000	2046.000000
48.939999	0.048050	28.397661	4.906085	7.397965	3.679173	12.414439	0.000000	-10.000000	-0.050000	12.250000	691.666687	1023.000000	1023.000000	2046.000000
48.959999	0.050284	29.717674	5.093794	7.962627	3.948313	12.712939	0.000000	-10.000000	-0.033333	11.350000	696.000000	1023.000000	1023.000000	2046.000000
48.980000	0.050998	30.140100	5.203722	8.108850	4.098690	12.728838	0.000000	-10.000000	-0.016667	10.433333	699.833313	1023.000000	1023.000000	2046.000000
49.000000	0.050358	29.761671	5.103801	7.993349	4.132505	12.532016	0.000000	-10.000000	0.000000	9.516666	703.500000	1023.000000	1023.000000	2046.000000
49.020000	0.048269	28.526905	4.709219	7.742252	3.968990	12.106443	0.000000	-10.000000	0.000000	8.916667	706.833313	1023.000000	1023.000000	2046.000000
49.040001	0.045132	26.672985	4.184818	7.405795	3.571498	11.510875	0.000000	-10.000000	0.000000	8.250000	709.833313	1023.000000	1023.000000	2046.000000
49.060001	0.042645	25.203356	3.717537	7.218866	3.204128	11.062824	0.000000	-10.000000	0.000000	7.833333	712.666687	1023.000000	1023.000000	2046.000000
49.080002	0.041276	24.394232	3.357256	7.148450	3.038608	10.849917	0.000000	-10.000000	0.000000	7.350000	715.333313	1023.000000	1023.000000	2046.000000
49.099998	0.040947	24.199425	3.174331	7.204003	2.957748	10.863341	0.000000	-10.000000	0.000000	7.316667	718.000000	1023.000000	1023.000000	2046.000000
49.119999	0.040985	24.222393	3.026843	7.451267	2.925776	10.818507	0.000000	-10.000000	0.000000	7.616667	720.333313	1023.000000	1023.000000	2046.000000
49.139999	0.041153	24.321697	2.912059	7.721718	2.907212	10.780709	0.000000	-10.000000	0.000000	7.983334	722.833313	1023.000000	1023.000000	2046.000000
49.160000	0.041251	24.379063	2.892180	8.015535	2.739838	10.731509	0.000000	-10.000000	0.000000	8.183333	725.500000	1023.000000	1023.000000	2046.000000
49.180000	0.041475	24.511963	2.792003	8.243417	2.688735	10.787808	0.000000	-10.000000	0.000000	8.000000	728.333313	1023.000000	1023.000000	2046.000000
49.200001	0.041874	24.747791	2.742617	8.464356	2.621358	10.919460	0.000000	-10.000000	0.000000	7.650000	731.000000	1023.000000	1023.000000	2046.000000
49.220001	0.042464	25.096075	2.690413	8.766539	2.648132	10.990993	0.000000	-10.000000	0.000000	7.066667	733.500000	1023.000000	1023.000000	2046.000000
49.240002	0.043054	25.445061	2.678738	8.967632	2.657028	11.141662	0.000000	-10.000000	0.000000	6.450000	736.000000	1023.000000	1023.000000	2046.000000
49.259998	0.043656	25.800665	2.735736	9.107278	2.694573	11.263077	0.000000	-10.000000	0.000000	5.750000	738.333313	1023.000000	1023.000000	2046.000000
49.279999	0.044520	26.311054	2.814660	9.038100	2.922761	11.535532	0.000000	-10.000000	0.016667	4.916667	740.500000	1023.000000	1023.000000	2046.000000
49.299999	0.045413	26.838808	3.023076	8.894136	3.076724	11.844873	0.000000	-10.000000	0.033333	3.850000	742.166687	1023.000000	1023.000000	2046.000000
49.320000	0.046084	27.235678	3.273064	8.705486	3.217047	12.040079	0.000000	-10.000000	0.050000	2.183333	743.666687	1023.000000	1023.000000	2046.000000
49.340000	0.046635	27.561460	3.517472	8.492988	3.409312	12.141688	0.000000	-10.000000	0.050000	0.866667	744.500000	1023.000000	1023.000000	2046.000000
49.360001	0.046681	27.588678	3.765504	8.101564	3.558986	12.162622	0.000000	-10.000000	0.058333	-0.816667	745.000000	1023.000000	1023.000000	2046.000000
49.380001	0.046228	27.321026	3.904551	7.610723	3.691718	12.114035	0.000000	-10.000000	0.058333	-1.833333	745.000000	1023.000000	1023.000000	2046.000000
49.400002	0.045363	26.809431	4.005714	7.072654	3.667708	12.063355	0.000000	-10.000000	0.058333	-3.000000	745.000000	1023.000000	1023.000000	2046.000000
49.419998	0.044550	26.329327	4.025609	6.636344	3.734694	11.932678	0.000000	-10.000000	0.050000	-3.366667	745.000000	1023.000000	1023.000000	2046.000000
49.439999	0.043719	25.837812	4.080992	6.255549	3.741096	11.760174	0.000000	-10.000000	0.041667	-3.516667	745.000000	1023.000000	1023.000000	2046.000000
49.459999	0.043126	25.487637	4.149130	6.033511	3.634531	11.670464	0.000000	-10.000000	0.041667	-3.600000	745.000000	1023.000000	1023.000000	2046.000000
49.480000	0.042893	25.349583	4.107994	6.005420	3.657743	11.578424	0.000000	-10.000000	0.041667	-3.650000	745.000000	1023.000000	1023.000000	2046.000000
49.500000	0.043114	25.480646	4.211215	6.061963	3.646629	11.560841	0.000000	-10.000000	0.050000	-3.750000	745.000000	1023.000000	1023.000000	2046.000000
49.520000	0.043534	25.728619	4.382362	6.009326	3.638369	11.698562	0.000000	-10.000000	0.041667	-3.783333	745.000000	1023.000000	1023.000000	2046.000000
49.540001	0.044277	26.167627	4.500818	6.069040	3.794354	11.803416	0.000000	-10.000000	0.041667	-3.766667	745.000000	1023.000000	1023.000000	2046.000000
49.560001	0.045141	26.678282	4.700050	6.130515	3.916743	11.930974	0.000000	-10.000000	0.041667	-3.616667	745.000000	1023.000000	1023.000000	2046.000000
49.580002	0.046445	27.449177	5.002254	6.244406	4.035110	12.167408	0.000000	-10.000000	0.041667	-3.333333	745.000000	1023.000000	1023.000000	2046.000000
49.599998	0.047751	28.220701	5.211037	6.444348	4.199588	12.365727	0.000000	-10.000000	0.033333	-2.866667	745.000000	1023.000000	1023.000000	2046.000000
49.619999	0.048928	28.916430	5.353050	6.601280	4.329602	12.632497	0.000000	-10.000000	0.033333	-2.000000	745.000000	1023.000000	1023.000000	2046.000000
49.639999	0.049665	29.352293	5.383369	6.757529	4.482284	12.729110	0.000000	-10.000000	0.041667	-1.000000	745.000000	1023.000000	1023.000000	2046.000000
49.660000	0.050751	29.993879	5.379572	6.858464	4.688511	13.067333	0.000000	-10.000000	0.050000	-0.533333	745.000000	1023.000000	1023.000000	2046.000000
49.680000	0.050495	29.842463	5.525319	6.797383	4.381630	13.138131	0.000000	-10.000000	0.050000	-1.100000	745.000000	1023.000000	1023.000000	2046.000000
49.700001	0.052237	30.872169	5.678403	7.322947	4.603923	13.266897	0.000000	-10.000000	0.050000	-2.250000	745.000000	1023.000000	1023.000000	2046.000000
49.720001	0.052975	31.308094	5.754218	7.575861	4.737314	13.240702	0.000000	-10.000000	0.050000	-3.416667	745.000000	1023.000000	1023.000000	2046.000000
49.740002	0.052170	30.832289	5.638835	7.433912	4.796290	12.963252	0.000000	-10.000000	0.050000	-4.400000	745.000000	1023.000000	1023.000000	2046.000000
49.759998	0.050190	29.662207	5.323141	7.130388	4.684094	12.524585	0.000000	-10.000000	0.050000	-5.116667	745.000000	1023.000000	1023.000000	2046.000000
49.779999	0.046883	27.707655	4.768499	6.731203	4.360711	11.847240	0.000000	-10.000000	0.066667	-5.583333	745.000000	1023.000000	1023.000000	2046.000000
49.799999	0.043278	25.577204	4.148437	6.332635	3.938524	11.157607	0.000000	-10.000000	0.075000	-5.866667	745.000000	1023.000000	1023.000000	2046.000000
49.820000	0.040492	23.930511	3.709291	6.012108	3.524975	10.684136	0.000000	-10.000000	0.083333	-6.083333	745.000000	1023.000000	1023.000000	2046.000000
49.840000	0.038829	22.948112	3.351300	5.904748	3.300520	10.391543	0.000000	-10.000000	0.066667	-6.250000	745.000000	1023.000000	1023.000000	2046.000000
49.860001	0.037927	22.415091	3.081074	6.042143	3.172791	10.119082	0.000000	-10.000000	0.058333	-6.083333	745.000000	1023.000000	1023.000000	2046.000000
49.880001	0.037319	22.055452	2.901901	6.167387	3.049871	9.936294	0.000000	-10.000000	0.050000	-6.066667	745.000000	1023.000000	1023.000000	2046.000000
49.900002	0.036647	21.658205	2.721198	6.296719	2.920372	9.719915	0.000000	-10.000000	0.050000	-6.100000	741.666687	1023.000000	1023.000000	2046.000000
49.919998	0.035963	21.254377	2.516705	6.438747	2.766413	9.532512	0.000000	-10.000000	0.058333	-6.366667	734.500000	1023.000000	1023.000000	2046.000000
49.939999	0.035491	20.975260	2.381934	6.554269	2.619847	9.419209	0.000000	-10.000000	0.058333	-6.566667	726.666687	1023.000000	1023.000000	2046.000000
49.959999	0.035340	20.886215	2.271955	6.689400	2.531770	9.393089	0.000000	-10.000000	0.066667	-6.816667	721.333313	1023.000000	1023.000000	2046.000000
49.980000	0.035291	20.857265	2.172840	6.831327	2.474635	9.378464	0.000000	-10.000000	0.066667	-7.166667	719.000000	1023.000000	1023.000000	2046.000000
50.000000	0.035213	20.810900	2.161949	6.900326	2.421569	9.327056	0.000000	-10.000000	0.083333	-7.700000	716.500000	1023.000000	1023.000000	2046.000000
50.020000	0.035167	20.783943	2.128710	6.793645	2.519516	9.342071	0.000000	-10.000000	0.091667	-8.483334	713.833313	1023.000000	1023.000000	2046.000000
50.040001	0.035136	20.765263	2.277067	6.516939	2.547337	9.423920	0.000000	-10.000000	0.100000	-9.450000	711.000000	1023.000000	1023.000000	2046.000000
50.060001	0.035128	20.760588	2.466266	6.123935	2.652275	9.518112	0.000000	-10.000000	0.116667	-10.600000	707.833313	1023.000000	1023.000000	2046.000000
50.080002	0.034843	20.592333	2.715237	5.705074	2.696184	9.475837	0.000000	-10.000000	0.133333	-11.833334	704.333313	1023.000000	1023.000000	2046.000000
50.099998	0.034290	20.265688	2.966854	5.156021	2.742177	9.400636	0.000000	-10.000000	0.183333	-13.116667	700.333313	1023.000000	1023.000000	2046.000000
50.119999	0.033183	19.611076	3.125838	4.537515	2.814652	9.133072	0.000000	-10.000000	0.216667	-14.383334	696.000000	1023.000000	1023.000000	2046.000000
50.139999	0.031623	18.689238	3.246187	3.734130	2.773868	8.935051	0.000000	-10.000000	0.250000	-15.500000	691.166687	1023.000000	1023.000000	2046.000000
50.160000	0.029765	17.591246	3.192378	3.077143	2.749777	8.571946	0.000000	-10.000000	0.250000	-16.350000	686.000000	1023.000000	1023.000000	2046.000000
50.180000	0.028061	16.584339	3.252464	2.433395	2.603240	8.295240	0.000000	-10.000000	0.250000	-16.983334	680.500000	1023.000000	1023.000000	2046.000000
50.200001	0.026440	15.625954	3.220670	1.976784	2.499602	7.928897	0.000000	-10.000000	0.266667	-17.516666	675.000000	1023.000000	1023.000000	2046.000000
50.220001	0.025154	14.866177	3.229961	1.695895	2.322063	7.618257	0.000000	-10.000000	0.283333	-18.150002	669.166687	1023.000000	1023.000000	2046.000000
50.240002	0.024323	14.374673	3.164891	1.597699	2.262197	7.349885	0.000000	-10.000000	0.308333	-18.700001	663.000000	1023.000000	1023.000000	2046.000000
50.259998	0.023665	13.985843	3.168862	1.477257	2.229006	7.110717	0.000000	-10.000000	0.333333	-19.333334	656.666687	1023.000000	1023.000000	2046.000000
50.279999	0.023208	13.715679	3.262374	1.342611	2.178152	6.932541	0.000000	-10.000000	0.366667	-19.916668	650.166687	1023.000000	1023.000000	2046.000000
50.299999	0.022851	13.505042	3.377010	1.165693	2.150681	6.811658	0.000000	-10.000000	0.391667	-20.450001	643.666687	1023.000000	1023.000000	2046.000000
50.320000	0.022793	13.470532	3.550725	1.076113	2.161512	6.682182	0.000000	-10.000000	0.400000	-20.816668	636.833313	1023.000000	1023.000000	2046.000000
50.340000	0.023206	13.715006	3.739090	1.070400	2.211398	6.694117	0.000000	-10.000000	0.400000	-21.133333	630.000000	1023.000000	1023.000000	2046.000000
50.360001	0.023622	13.960349	3.865979	1.100747	2.224783	6.768840	0.000000	-10.000000	0.400000	-21.250000	622.833313	1023.000000	1023.000000	2046.000000
50.380001	0.023723	14.020283	3.900364	1.072762	2.184665	6.862493	0.000000	-10.000000	0.383333	-21.283333	615.666687	1023.000000	1023.000000	2046.000000
50.400002	0.024321	14.373440	3.938662	0.973016	2.221484	7.240278	0.000000	-10.000000	0.383333	-21.350000	608.500000	1023.000000	1023.000000	2046.000000
50.419998	0.023606	13.950966	3.749536	0.972598	2.081405	7.147428	0.000000	-10.000000	0.383333	-21.450001	601.333313	1023.000000	1023.000000	2046.000000
50.439999	0.023815	14.074553	3.818795	1.226850	1.948943	7.079964	0.000000	-10.000000	0.400000	-21.683334	594.166687	1023.000000	1023.000000	2046.000000
50.459999	0.024010	14.190064	3.670722	1.491275	2.023318	7.004750	0.000000	-10.000000	0.400000	-21.866667	587.000000	1023.000000	1023.000000	2046.000000
50.480000	0.022296	13.176951	3.352838	1.285114	1.848936	6.690063	0.000000	-10.000000	0.400000	-22.250000	579.666687	1023.000000	1023.000000	2046.000000
50.500000	0.019693	11.638427	2.947549	0.851972	1.466033	6.372873	0.000000	-10.000000	0.408333	-22.533333	572.333313	1023.000000	1023.000000	2046.000000
50.520000	0.016449	9.721478	2.418770	0.375370	0.957893	5.969444	0.000000	-10.000000	0.425000	-22.583334	564.666687	1023.000000	1023.000000	2046.000000
50.540001	0.013060	7.718203	1.823915	0.028777	0.465135	5.400375	0.000000	-10.000000	0.433333	-22.616667	557.333313	1023.000000	1023.000000	2046.000000
50.560001	0.009921	5.863491	1.247665	-0.280102	0.005547	4.890379	0.000000	-10.000000	0.433333	-22.700001	549.666687	1023.000000	1023.000000	2046.000000
50.580002	0.007291	4.308759	0.739586	-0.472684	-0.433094	4.474951	0.000000	-10.000000	0.425000	-22.850000	542.000000	1023.000000	1023.000000	2046.000000
50.599998	0.005519	3.261985	0.293107	-0.536209	-0.724032	4.229119	0.000000	-10.000000	0.425000	-22.500000	534.333313	1023.000000	1023.000000	2046.000000
50.619999	0.003979	2.351660	-0.089959	-0.529752	-0.960146	3.931517	0.000000	-10.000000	0.425000	-22.266666	526.833313	1023.000000	1023.000000	2046.000000
50.639999	0.002681	1.584249	-0.465155	-0.462691	-1.159942	3.672036	0.000000	-10.000000	0.416667	-21.883333	519.500000	1023.000000	1023.000000	2046.000000
50.660000	0.001444	0.853394	-0.729205	-0.486926	-1.442544	3.512069	0.000000	-10.000000	0.408333	-21.900002	512.166687	1023.000000	1023.000000	2046.000000
50.680000	0.000338	0.199901	-1.010659	-0.438431	-1.651991	3.300983	0.000000	-10.000000	0.400000	-21.883333	504.833344	1023.000000	1023.000000	2046.000000
50.700001	-0.000547	-0.323351	-1.241577	-0.439176	-1.842879	3.200281	0.000000	-10.000000	0.400000	-22.033333	497.500000	1023.000000	1023.000000	2046.000000
50.720001	-0.001385	-0.818547	-1.466190	-0.469714	-2.001916	3.119273	0.000000	-10.000000	0.400000	-22.233334	490.166656	1023.000000	1023.000000	2046.000000
50.740002	-0.002037	-1.203628	-1.606132	-0.467790	-2.155020	3.025314	0.000000	-10.000000	0.400000	-22.183334	482.666656	1023.000000	1023.000000	2046.000000
50.759998	-0.002535	-1.498307	-1.723957	-0.508596	-2.201727	2.935974	0.000000	-10.000000	0.408333	-22.216667	475.333344	1023.000000	1023.000000	2046.000000
50.779999	-0.003028	-1.789567	-1.760500	-0.737063	-2.233677	2.941673	0.000000	-10.000000	0.408333	-22.150000	467.833344	1023.000000	1023.000000	2046.000000
50.799999	-0.003342	-1.975183	-1.600998	-1.098872	-2.237450	2.962137	0.000000	-10.000000	0.416667	-22.183334	460.500000	1023.000000	1023.000000	2046.000000
50.820000	-0.003875	-2.290263	-1.446752	-1.575653	-2.275443	3.007584	0.000000	-10.000000	0.416667	-22.233334	453.166656	1023.000000	1023.000000	2046.000000
50.840000	-0.004596	-2.716425	-1.244741	-2.075547	-2.305564	2.909427	0.000000	-10.000000	0.425000	-22.200001	445.666656	1023.000000	1023.000000	2046.000000
50.860001	-0.005632	-3.328767	-1.076144	-2.664299	-2.338070	2.749747	0.000000	-10.000000	0.425000	-22.200001	438.333344	1023.000000	1023.000000	2046.000000
50.880001	-0.007265	-4.293819	-1.021447	-3.342669	-2.423157	2.493454	0.000000	-10.000000	0.416667	-22.066668	430.833344	1023.000000	1023.000000	2046.000000
50.900002	-0.009213	-5.444749	-1.076834	-4.002973	-2.532523	2.167580	0.000000	-10.000000	0.416667	-22.150000	423.500000	1023.000000	1023.000000	2046.000000
50.919998	-0.011163	-6.597429	-1.128446	-4.560483	-2.722589	1.814088	0.000000	-10.000000	0.408333	-22.049999	416.166656	1023.000000	1023.000000	2046.000000
50.939999	-0.012775	-7.550250	-1.214778	-4.946427	-2.817999	1.428954	0.000000	-10.000000	0.408333	-21.966667	408.833344	1023.000000	1023.000000	2046.000000
50.959999	-0.014297	-8.449243	-1.291737	-5.258493	-3.023699	1.124687	0.000000	-10.000000	0.400000	-21.716667	401.500000	1023.000000	1023.000000	2046.000000
50.980000	-0.015220	-8.995121	-1.453164	-5.274828	-3.069830	0.802702	0.000000	-10.000000	0.400000	-21.533333	394.166656	1023.000000	1023.000000	2046.000000
51.000000	-0.015998	-9.454688	-1.636115	-5.358045	-3.156118	0.695590	0.000000	-10.000000	0.400000	-21.300001	387.000000	1023.000000	1023.000000	2046.000000
51.020000	-0.016436	-9.713452	-1.724013	-5.402386	-3.152497	0.565444	0.000000	-10.000000	0.391667	-21.200001	379.833344	1023.000000	1023.000000	2046.000000
51.040001	-0.016754	-9.901815	-1.738671	-5.454317	-3.169853	0.461026	0.000000	-10.000000	0.383333	-21.050001	372.666656	1023.000000	1023.000000	2046.000000
51.060001	-0.016949	-10.017016	-1.741657	-5.485329	-3.185163	0.395133	0.000000	-10.000000	0.375000	-20.933334	365.500000	1023.000000	1023.000000	2046.000000
51.080002	-0.016557	-9.785336	-1.649307	-5.473902	-3.083834	0.421706	0.000000	-10.000000	0.375000	-20.666666	358.500000	1023.000000	1023.000000	2046.000000
51.099998	-0.016311	-9.639831	-1.641932	-5.443114	-3.018278	0.463493	0.000000	-10.000000	0.366667	-20.333334	351.666656	1023.000000	1023.000000	2046.000000
51.119999	-0.016270	-9.615652	-1.667856	-5.441217	-3.058439	0.551860	0.000000	-10.000000	0.350000	-20.016666	345.000000	1023.000000	1023.000000	2046.000000
51.139999	-0.016039	-9.478916	-1.750343	-5.354918	-3.007063	0.633408	0.000000	-10.000000	0.341667	-19.500000	338.333344	1023.000000	1023.000000	2046.000000
51.160000	-0.015965	-9.435545	-1.905858	-5.389362	-2.974463	0.834137	0.000000	-10.000000	0.341667	-19.450001	331.833344	1023.000000	1023.000000	2046.000000
51.180000	-0.016941	-10.012324	-2.007553	-5.322029	-3.256987	0.574244	0.000000	-10.000000	0.350000	-19.233334	325.166656	1023.000000	1023.000000	2046.000000
51.200001	-0.016161	-9.550864	-2.159774	-4.881024	-3.012248	0.502181	0.000000	-10.000000	0.350000	-19.466667	318.833344	1023.000000	1023.000000	2046.000000
51.220001	-0.017052	-10.077522	-2.388162	-4.830438	-3.039576	0.180655	0.000000	-10.000000	0.358333	-19.483334	312.333344	1023.000000	1023.000000	2046.000000
51.240002	-0.019131	-11.306376	-2.765860	-5.097805	-3.258745	-0.183967	0.000000	-10.000000	0.350000	-19.666668	306.000000	1023.000000	1023.000000	2046.000000
51.259998	-0.021794	-12.880057	-3.179869	-5.426788	-3.701260	-0.572140	0.000000	-10.000000	0.350000	-19.583334	299.333344	1023.000000	1023.000000	2046.000000
51.279999	-0.024519	-14.490769	-3.797549	-5.610090	-4.022320	-1.060810	0.000000	-10.000000	0.341667	-19.450001	292.833344	1023.000000	1023.000000	2046.000000
51.299999	-0.027358	-16.168369	-4.348345	-5.797704	-4.498335	-1.523984	0.000000	-10.000000	0.333333	-19.183334	286.166656	1023.000000	1023.000000	2046.000000
51.320000	-0.029799	-17.611254	-4.831939	-5.880929	-4.954477	-1.943909	0.000000	-10.000000	0.300000	-18.900000	279.833344	1023.000000	1023.000000	2046.000000
51.340000	-0.031625	-18.690090	-5.337723	-5.877559	-5.258028	-2.216780	0.000000	-10.000000	0.283333	-18.433334	273.500000	1023.000000	1023.000000	2046.000000
51.360001	-0.033028	-19.519430	-5.721342	-5.819111	-5.526037	-2.452940	0.000000	-10.000000	0.266667	-18.316668	267.500000	1023.000000	1023.000000	2046.000000
51.380001	-0.034416	-20.339787	-6.101378	-5.829458	-5.772946	-2.636005	0.000000	-10.000000	0.266667	-18.266666	261.500000	1023.000000	1023.000000	2046.000000
51.400002	-0.035725	-21.113377	-6.418662	-5.772724	-6.053744	-2.868247	0.000000	-10.000000	0.250000	-18.350000	255.333328	1023.000000	1023.000000	2046.000000
51.419998	-0.036901	-21.808702	-6.687655	-5.740725	-6.367328	-3.012996	0.000000	-10.000000	0.266667	-18.166668	249.000000	1023.000000	1023.000000	2046.000000
51.439999	-0.037578	-22.208752	-7.020690	-5.628694	-6.440749	-3.118619	0.000000	-10.000000	0.275000	-17.983334	242.666672	1023.000000	1023.000000	2046.000000
51.459999	-0.038254	-22.607857	-7.262854	-5.599663	-6.619737	-3.125602	0.000000	-10.000000	0.275000	-17.766666	236.666672	1023.000000	1023.000000	2046.000000
51.480000	-0.038674	-22.856073	-7.452700	-5.510633	-6.761950	-3.130791	0.000000	-10.000000	0.258333	-17.500000	231.000000	1023.000000	1023.000000	2046.000000
51.500000	-0.038971	-23.032150	-7.625415	-5.515822	-6.831645	-3.059268	0.000000	-10.000000	0.250000	-17.250000	225.333328	1023.000000	1023.000000	2046.000000
51.520000	-0.039368	-23.266199	-7.638237	-5.687331	-7.028141	-2.912491	0.000000	-10.000000	0.250000	-16.883333	219.500000	1023.000000	1023.000000	2046.000000
51.540001	-0.039236	-23.188316	-7.648890	-5.822472	-6.918242	-2.798711	0.000000	-10.000000	0.241667	-16.683334	213.833328	1023.000000	1023.000000	2046.000000
51.560001	-0.039293	-23.222054	-7.568163	-6.150193	-6.906390	-2.597308	0.000000	-10.000000	0.233333	-16.316668	208.166672	1023.000000	1023.000000	2046.000000
51.580002	-0.039476	-23.330362	-7.389036	-6.524770	-6.978675	-2.437880	0.000000	-10.000000	0.225000	-16.116667	202.833328	1023.000000	1023.000000	2046.000000
51.599998	-0.039883	-23.570709	-7.267720	-6.923582	-6.962606	-2.416802	0.000000	-10.000000	0.225000	-15.900001	197.333328	1023.000000	1023.000000	2046.000000
[truncated: 1,154,865 more chars]
