# Supplementary material for: Effect of Electrode Belt and Body Positions on Regional Pulmonary Ventilation- and Perfusion-Related Impedance Changes Measured by Electric Impedance Tomography
Source: PLoS One. 2016 Jun 2;11(6):e0155913. doi: 10.1371/journal.pone.0155913 (PMC4890811; doi:10.1371/journal.pone.0155913)
Supplement: S1 Dataset — (ZIP) [file pone.0155913.s001.zip › Dataset/Fp11-mage-2i.txt]

Patient Name:	Fp11
Registry:	Fp11
Investigator:	 
Diagnosys:	 
Notes:	mage2i              
Sample Rate [Hz]:	50.08
Time Base 	Pixels Mean 	Pixels Sum 	UPPER RIGHT		UPPER LEFT		LOWER RIGHT		LOWER LEFT		QRS	ETCO2	Paw	Flow (L/min)	Volume	Analog1	Analog2	AnalogSum
0.000000	0.035587	21.031654	5.636045	5.421962	4.667875	5.305771	0.000000	-10.000000	0.000000	0.000000	0.000000	1023.000000	1023.000000	2046.000000
0.020000	0.032580	19.254755	5.289807	4.945130	4.019547	5.000270	0.000000	-10.000000	0.000000	0.000000	0.000000	1023.000000	1023.000000	2046.000000
0.040000	0.031042	18.346048	4.846612	4.674493	3.968821	4.856122	0.000000	-10.000000	0.000000	0.000000	0.000000	1023.000000	1023.000000	2046.000000
0.060000	0.030179	17.835669	4.566138	4.756937	3.902559	4.610035	0.000000	-10.000000	0.000000	0.000000	0.000000	1023.000000	1023.000000	2046.000000
0.080000	0.029753	17.583965	4.602753	4.590704	3.695475	4.695033	0.000000	-10.000000	0.000000	0.000000	0.000000	1023.000000	1023.000000	2046.000000
0.100000	0.029644	17.519642	4.369586	4.763014	3.849433	4.537609	0.000000	-10.000000	0.000000	0.000000	0.000000	1023.000000	1023.000000	2046.000000
0.120000	0.029578	17.480360	4.568491	4.720297	3.562690	4.628881	0.000000	-10.000000	0.000000	0.000000	0.000000	1023.000000	1023.000000	2046.000000
0.140000	0.029880	17.658823	4.434986	4.808072	3.752702	4.663064	0.000000	-10.000000	0.000000	0.000000	0.000000	1023.000000	1023.000000	2046.000000
0.160000	0.030653	18.116156	4.623297	5.081297	3.733806	4.677755	0.000000	-10.000000	0.000000	0.000000	0.000000	1023.000000	1023.000000	2046.000000
0.180000	0.031514	18.624828	4.793692	5.053545	3.809774	4.967817	0.000000	-10.000000	0.000000	0.000000	0.000000	1023.000000	1023.000000	2046.000000
0.200000	0.032768	19.365692	4.926276	5.343812	4.031098	5.064506	0.000000	-10.000000	0.000000	0.000000	0.000000	1023.000000	1023.000000	2046.000000
0.220000	0.033800	19.975767	5.145965	5.332310	4.124802	5.372690	0.000000	-10.000000	0.000000	0.000000	0.000000	1023.000000	1023.000000	2046.000000
0.240000	0.034386	20.322119	5.083553	5.264314	4.318209	5.656044	0.000000	-10.000000	0.000000	0.000000	0.000000	1023.000000	1023.000000	2046.000000
0.260000	0.035103	20.745905	5.088890	5.289945	4.605862	5.761209	0.000000	-10.000000	0.000000	0.000000	0.000000	1023.000000	1023.000000	2046.000000
0.280000	0.035340	20.886118	5.055360	4.917876	4.785851	6.127031	0.000000	-10.000000	0.000000	0.000000	0.000000	1023.000000	1023.000000	2046.000000
0.300000	0.035012	20.692219	4.816982	4.748882	4.980671	6.145683	0.000000	-10.000000	0.000000	0.000000	0.000000	1023.000000	1023.000000	2046.000000
0.320000	0.034450	20.360044	4.810735	4.424091	4.921592	6.203625	0.000000	-10.000000	0.000000	0.000000	0.000000	1023.000000	1023.000000	2046.000000
0.340000	0.033529	19.815622	4.460433	4.261606	5.025961	6.067622	0.000000	-10.000000	0.000000	0.000000	0.000000	1023.000000	1023.000000	2046.000000
0.360000	0.032829	19.401775	4.491578	4.199023	4.896891	5.814283	0.000000	-10.000000	0.000000	0.000000	0.000000	1023.000000	1023.000000	2046.000000
0.380000	0.032256	19.063278	4.610571	3.945906	4.737633	5.769168	0.000000	-10.000000	0.000000	0.000000	0.000000	1023.000000	1023.000000	2046.000000
0.400000	0.032130	18.988682	4.628222	4.033512	4.772268	5.554679	0.000000	-10.000000	0.000000	0.000000	0.000000	1023.000000	1023.000000	2046.000000
0.420000	0.032565	19.245823	4.911229	3.979825	4.699794	5.654975	0.000000	-10.000000	0.000000	0.000000	0.000000	1023.000000	1023.000000	2046.000000
0.440000	0.033316	19.690008	4.915000	4.131003	4.849511	5.794494	0.000000	-10.000000	0.000000	0.000000	0.000000	1023.000000	1023.000000	2046.000000
0.460000	0.034612	20.455757	5.129789	4.362224	5.071123	5.892622	0.000000	-10.000000	0.000000	0.000000	0.000000	1023.000000	1023.000000	2046.000000
0.480000	0.036338	21.475986	5.627492	4.456436	5.183674	6.208383	0.000000	-10.000000	0.000000	0.000000	0.000000	1023.000000	1023.000000	2046.000000
0.500000	0.038220	22.588217	5.956713	4.740675	5.476698	6.414131	0.000000	-10.000000	0.000000	0.000000	0.000000	1023.000000	1023.000000	2046.000000
0.520000	0.040444	23.902420	6.468504	5.006122	5.805398	6.622396	0.000000	-10.000000	0.000000	0.000000	0.000000	1023.000000	1023.000000	2046.000000
0.540000	0.042389	25.051727	6.863801	5.162697	5.973485	7.051744	0.000000	-10.000000	0.000000	0.000000	0.000000	1023.000000	1023.000000	2046.000000
0.560000	0.043562	25.744850	6.970009	5.569407	6.224724	6.980711	0.000000	-10.000000	0.000000	0.000000	0.000000	1023.000000	1023.000000	2046.000000
0.580000	0.044616	26.367880	7.284659	5.570309	6.297703	7.215208	0.000000	-10.000000	0.000000	0.000000	0.000000	1023.000000	1023.000000	2046.000000
0.600000	0.045281	26.760777	7.281555	5.713087	6.411255	7.354880	0.000000	-10.000000	0.000000	0.000000	0.000000	1023.000000	1023.000000	2046.000000
0.620000	0.046084	27.235867	7.400852	6.039954	6.551338	7.243722	0.000000	-10.000000	0.000000	0.000000	0.000000	1023.000000	1023.000000	2046.000000
0.640000	0.047325	27.968801	7.608685	6.207724	6.513669	7.638723	0.000000	-10.000000	0.000000	0.000000	0.000000	1023.000000	1023.000000	2046.000000
0.660000	0.047618	28.142359	7.630979	6.606966	6.368263	7.536151	0.000000	-10.000000	0.000000	0.000000	0.000000	1023.000000	1023.000000	2046.000000
0.680000	0.045634	26.969532	7.341382	6.518660	6.068635	7.040856	0.000000	-10.000000	0.000000	0.000000	0.000000	1023.000000	1023.000000	2046.000000
0.700000	0.041132	24.308876	6.564387	5.752827	5.445493	6.546169	0.000000	-10.000000	0.000000	0.000000	0.000000	1023.000000	1023.000000	2046.000000
0.720000	0.035889	21.210670	5.636896	5.183495	4.747006	5.643274	0.000000	-10.000000	0.000000	0.000000	0.000000	1023.000000	1023.000000	2046.000000
0.740000	0.031454	18.589193	4.840217	4.609350	4.197345	4.942282	0.000000	-10.000000	0.000000	0.000000	0.000000	1023.000000	1023.000000	2046.000000
0.760000	0.028529	16.860842	4.338752	4.096064	3.712975	4.713050	0.000000	-10.000000	0.000000	0.000000	0.000000	1023.000000	1023.000000	2046.000000
0.780000	0.026756	15.813045	3.974583	4.016857	3.419595	4.402010	0.000000	-10.000000	0.000000	0.000000	0.000000	1023.000000	1023.000000	2046.000000
0.800000	0.025315	14.961443	3.584623	3.844752	3.356791	4.175276	0.000000	-10.000000	0.000000	0.000000	0.000000	1023.000000	1023.000000	2046.000000
0.820000	0.024355	14.393976	3.429808	3.699352	3.088803	4.176013	0.000000	-10.000000	0.000000	0.000000	0.000000	1023.000000	1023.000000	2046.000000
0.840000	0.023724	14.020661	3.342532	3.695582	2.904270	4.078277	0.000000	-10.000000	0.000000	0.000000	0.000000	1023.000000	1023.000000	2046.000000
0.860000	0.022942	13.558494	3.069050	3.649831	2.920157	3.919456	0.000000	-10.000000	0.000000	0.000000	0.000000	1023.000000	1023.000000	2046.000000
0.880000	0.022590	13.350611	3.087728	3.500940	2.695734	4.066210	0.000000	-10.000000	0.000000	0.000000	0.000000	1023.000000	1023.000000	2046.000000
0.900000	0.022678	13.402472	3.134533	3.596746	2.615247	4.055946	0.000000	-10.000000	0.000000	0.000000	0.000000	1023.000000	1023.000000	2046.000000
0.920000	0.022507	13.301697	2.953951	3.654327	2.761150	3.932269	0.000000	-10.000000	0.000000	0.000000	0.000000	1023.000000	1023.000000	2046.000000
0.940000	0.022828	13.491375	3.013012	3.526907	2.750839	4.200617	0.000000	-10.000000	0.000000	0.000000	0.000000	1023.000000	1023.000000	2046.000000
0.960000	0.023310	13.776112	3.051017	3.504030	2.839227	4.381837	0.000000	-10.000000	0.000000	0.000000	0.000000	1023.000000	1023.000000	2046.000000
0.980000	0.023199	13.710598	2.783584	3.342313	3.107142	4.477559	0.000000	-10.000000	0.000000	0.000000	0.000000	1023.000000	1023.000000	2046.000000
1.000000	0.023282	13.759902	2.853397	3.075978	3.106946	4.723582	0.000000	-10.000000	0.000000	0.000000	0.000000	1023.000000	1023.000000	2046.000000
1.020000	0.023090	13.646111	2.720038	2.779046	3.267411	4.879615	0.000000	-10.000000	0.000000	0.000000	0.000000	1023.000000	1023.000000	2046.000000
1.040000	0.021931	12.961359	2.277608	2.438308	3.452734	4.792709	0.000000	-10.000000	0.000000	0.000000	0.000000	1023.000000	1023.000000	2046.000000
1.060000	0.020757	12.267469	2.210877	2.083651	3.163245	4.809697	0.000000	-10.000000	0.000000	0.000000	0.000000	1023.000000	1023.000000	2046.000000
1.080000	0.019744	11.668531	2.032584	1.930351	3.148583	4.557013	0.000000	-10.000000	0.000000	0.000000	0.000000	1023.000000	1023.000000	2046.000000
1.100000	0.018265	10.794354	1.775948	1.716770	3.033250	4.268386	0.000000	-10.000000	0.000000	0.000000	0.000000	1023.000000	1023.000000	2046.000000
1.120000	0.017531	10.360717	1.969861	1.527322	2.681101	4.182433	0.000000	-10.000000	0.000000	0.000000	0.000000	1023.000000	1023.000000	2046.000000
1.140000	0.016796	9.926713	1.825646	1.415528	2.768793	3.916747	0.000000	-10.000000	0.000000	0.000000	0.000000	1023.000000	1023.000000	2046.000000
1.160000	0.016503	9.753092	1.840357	1.292783	2.612110	4.007842	0.000000	-10.000000	0.000000	0.000000	0.000000	1023.000000	1023.000000	2046.000000
1.180000	0.016941	10.012107	2.050434	1.296550	2.547595	4.117527	0.000000	-10.000000	0.000000	0.000000	0.000000	1023.000000	1023.000000	2046.000000
1.200000	0.017229	10.182165	2.028712	1.423913	2.698871	4.030670	0.000000	-10.000000	0.000000	0.000000	0.000000	1023.000000	1023.000000	2046.000000
1.220000	0.018382	10.863530	2.547801	1.436656	2.574577	4.304495	0.000000	-10.000000	0.000000	0.000000	0.000000	1023.000000	1023.000000	2046.000000
1.240000	0.019879	11.748620	2.789482	1.612063	3.010944	4.336131	0.000000	-10.000000	0.000000	0.000000	0.000000	1023.000000	1023.000000	2046.000000
1.260000	0.021506	12.710008	3.219090	1.799835	3.099396	4.591686	0.000000	-10.000000	0.000000	0.000000	0.000000	1023.000000	1023.000000	2046.000000
1.280000	0.023051	13.623341	3.523940	2.034553	3.259885	4.804964	0.000000	-10.000000	0.000000	0.000000	0.000000	1023.000000	1023.000000	2046.000000
1.300000	0.023522	13.901294	3.496831	2.199869	3.427799	4.776793	0.000000	-10.000000	0.000000	0.000000	0.000000	1023.000000	1023.000000	2046.000000
1.320000	0.023849	14.094750	3.747742	2.058949	3.191356	5.096703	0.000000	-10.000000	0.000000	0.000000	0.000000	1023.000000	1023.000000	2046.000000
1.340000	0.024097	14.241281	3.524587	2.240787	3.521875	4.954031	0.000000	-10.000000	0.000000	0.000000	0.000000	1023.000000	1023.000000	2046.000000
1.360000	0.024338	14.383571	3.654706	2.464530	3.256479	5.007856	0.000000	-10.000000	0.000000	0.000000	0.000000	1023.000000	1023.000000	2046.000000
1.380000	0.024334	14.381345	3.488915	2.706703	3.188373	4.997354	0.000000	-10.000000	0.000000	0.000000	0.000000	1023.000000	1023.000000	2046.000000
1.400000	0.022755	13.448224	3.251050	2.749186	2.751791	4.696197	0.000000	-10.000000	0.000000	0.000000	0.000000	1023.000000	1023.000000	2046.000000
1.420000	0.019193	11.343063	2.800027	2.319478	2.102858	4.120699	0.000000	-10.000000	0.000000	0.000000	0.000000	1023.000000	1023.000000	2046.000000
1.440000	0.014443	8.535638	1.884434	1.744168	1.688401	3.218636	0.000000	-10.000000	0.000000	0.000000	0.000000	1023.000000	1023.000000	2046.000000
1.460000	0.009842	5.816494	1.232876	1.063355	0.910439	2.609824	0.000000	-10.000000	0.000000	0.000000	0.000000	1023.000000	1023.000000	2046.000000
1.480000	0.005792	3.422986	0.444570	0.526958	0.487512	1.963946	0.000000	-10.000000	0.000000	0.000000	0.000000	1023.000000	1023.000000	2046.000000
1.500000	0.002738	1.618261	-0.123768	0.165717	0.045500	1.530811	0.000000	-10.000000	0.000000	0.000000	0.000000	1023.000000	1023.000000	2046.000000
1.520000	0.000428	0.252696	-0.558459	-0.235231	-0.274138	1.320523	0.000000	-10.000000	0.000000	0.000000	0.000000	1023.000000	1023.000000	2046.000000
1.540000	-0.001275	-0.753345	-1.038863	-0.343653	-0.395676	1.024847	0.000000	-10.000000	0.000000	0.000000	0.000000	1023.000000	1023.000000	2046.000000
1.560000	-0.002850	-1.684087	-1.213187	-0.584424	-0.788164	0.901688	0.000000	-10.000000	0.058333	-3.633333	0.000000	1023.000000	1023.000000	2046.000000
1.580000	-0.003981	-2.353065	-1.518203	-0.698170	-0.902829	0.766137	0.000000	-10.000000	0.191667	-10.933333	0.000000	1023.000000	1023.000000	2046.000000
1.600000	-0.004783	-2.826735	-1.627538	-0.739502	-1.132051	0.672357	0.000000	-10.000000	0.316667	-18.433334	0.000000	1023.000000	1023.000000	2046.000000
1.620000	-0.005388	-3.184305	-1.677092	-0.810516	-1.279793	0.583096	0.000000	-10.000000	0.391667	-22.416666	0.000000	1023.000000	1023.000000	2046.000000
1.640000	-0.005574	-3.294121	-1.822737	-0.784445	-1.259214	0.572274	0.000000	-10.000000	0.383333	-22.450001	0.000000	1023.000000	1023.000000	2046.000000
1.660000	-0.005447	-3.219462	-1.749829	-0.768844	-1.319420	0.618631	0.000000	-10.000000	0.391667	-22.383333	0.000000	1023.000000	1023.000000	2046.000000
1.680000	-0.005354	-3.164484	-1.786877	-0.896818	-1.218688	0.737899	0.000000	-10.000000	0.391667	-22.200001	0.000000	1023.000000	1023.000000	2046.000000
1.700000	-0.004964	-2.933793	-1.790557	-0.896152	-1.146936	0.899851	0.000000	-10.000000	0.400000	-22.233334	0.000000	1023.000000	1023.000000	2046.000000
1.720000	-0.004575	-2.703979	-1.670694	-1.028738	-1.060494	1.055947	0.000000	-10.000000	0.400000	-22.166668	0.000000	1023.000000	1023.000000	2046.000000
1.740000	-0.004581	-2.707166	-1.784930	-1.209142	-0.868189	1.155095	0.000000	-10.000000	0.383333	-22.166668	0.000000	1023.000000	1023.000000	2046.000000
1.760000	-0.004812	-2.843970	-1.819037	-1.356458	-0.880305	1.211831	0.000000	-10.000000	0.383333	-22.150002	0.000000	1023.000000	1023.000000	2046.000000
1.780000	-0.005768	-3.409104	-2.030490	-1.670211	-0.866209	1.157806	0.000000	-10.000000	0.375000	-22.150002	0.000000	1023.000000	1023.000000	2046.000000
1.800000	-0.006629	-3.917984	-2.151006	-1.776006	-1.027739	1.036766	0.000000	-10.000000	0.391667	-22.100000	0.000000	1023.000000	1023.000000	2046.000000
1.820000	-0.007440	-4.397303	-2.159918	-1.934462	-1.162602	0.859680	0.000000	-10.000000	0.391667	-22.150000	0.000000	1023.000000	1023.000000	2046.000000
1.840000	-0.008484	-5.014225	-2.280104	-2.054888	-1.319642	0.640409	0.000000	-10.000000	0.400000	-22.266666	0.000000	1023.000000	1023.000000	2046.000000
1.860000	-0.009306	-5.499592	-2.125524	-2.157588	-1.642420	0.425940	0.000000	-10.000000	0.400000	-22.200001	0.000000	1023.000000	1023.000000	2046.000000
1.880000	-0.010004	-5.912557	-2.236045	-2.273785	-1.676757	0.274031	0.000000	-10.000000	0.400000	-22.316668	0.000000	1023.000000	1023.000000	2046.000000
1.900000	-0.010057	-5.943856	-2.137745	-2.161090	-1.837698	0.192678	0.000000	-10.000000	0.400000	-22.333334	0.000000	1023.000000	1023.000000	2046.000000
1.920000	-0.009764	-5.770380	-1.943784	-2.155238	-1.885121	0.213763	0.000000	-10.000000	0.400000	-22.533335	0.000000	1023.000000	1023.000000	2046.000000
1.940000	-0.009269	-5.477870	-1.828767	-2.048179	-1.860332	0.259409	0.000000	-10.000000	0.400000	-22.533335	0.000000	1023.000000	1023.000000	2046.000000
1.960000	-0.008050	-4.757793	-1.243481	-1.899433	-1.942158	0.327278	0.000000	-10.000000	0.400000	-22.566668	0.000000	1023.000000	1023.000000	2046.000000
1.980000	-0.006550	-3.871139	-0.945267	-1.834722	-1.616776	0.525626	0.000000	-10.000000	0.400000	-22.733334	0.000000	1023.000000	1023.000000	2046.000000
2.000000	-0.005004	-2.957573	-0.549447	-1.524089	-1.609029	0.724992	0.000000	-10.000000	0.400000	-22.750000	0.000000	1023.000000	1023.000000	2046.000000
2.020000	-0.003968	-2.345207	-0.323562	-1.370760	-1.529366	0.878481	0.000000	-10.000000	0.400000	-22.733334	0.000000	1023.000000	1023.000000	2046.000000
2.040000	-0.003928	-2.321257	-0.492219	-1.379837	-1.396760	0.947559	0.000000	-10.000000	0.400000	-22.533335	0.000000	1023.000000	1023.000000	2046.000000
2.060000	-0.003255	-1.923631	-0.166976	-1.288231	-1.614342	1.145918	0.000000	-10.000000	0.416667	-22.716667	0.000000	1023.000000	1023.000000	2046.000000
2.080000	-0.003684	-2.177317	-0.456528	-1.184227	-1.467270	0.930709	0.000000	-10.000000	0.425000	-22.933334	0.000000	1023.000000	1023.000000	2046.000000
2.100000	-0.003361	-1.986069	-0.446794	-0.816030	-1.721958	0.998713	0.000000	-10.000000	0.433333	-23.166666	0.000000	1023.000000	1023.000000	2046.000000
2.120000	-0.003887	-2.297148	-0.533154	-0.667199	-2.002545	0.905751	0.000000	-10.000000	0.425000	-23.133333	0.000000	1023.000000	1023.000000	2046.000000
2.140000	-0.006458	-3.816705	-1.031125	-0.872540	-2.425787	0.512747	0.000000	-10.000000	0.416667	-23.150000	0.000000	1023.000000	1023.000000	2046.000000
2.160000	-0.010343	-6.112727	-1.471856	-1.288276	-3.170394	-0.182201	0.000000	-10.000000	0.408333	-23.016666	0.000000	1023.000000	1023.000000	2046.000000
2.180000	-0.014840	-8.770485	-2.402118	-1.959412	-3.458770	-0.950185	0.000000	-10.000000	0.400000	-22.866667	0.000000	1023.000000	1023.000000	2046.000000
2.200000	-0.019050	-11.258362	-3.075839	-2.523972	-4.184930	-1.473621	0.000000	-10.000000	0.391667	-22.333334	0.000000	1023.000000	1023.000000	2046.000000
2.220000	-0.022295	-13.176565	-3.637747	-2.946613	-4.630208	-1.961998	0.000000	-10.000000	0.391667	-21.716667	0.000000	1023.000000	1023.000000	2046.000000
2.240000	-0.025007	-14.779206	-4.304015	-3.286634	-4.834987	-2.353569	0.000000	-10.000000	0.391667	-21.233334	0.000000	1023.000000	1023.000000	2046.000000
2.260000	-0.026938	-15.920356	-4.575788	-3.538929	-5.301431	-2.504207	0.000000	-10.000000	0.400000	-21.200001	0.000000	1023.000000	1023.000000	2046.000000
2.280000	-0.028437	-16.806028	-4.974570	-3.705822	-5.361692	-2.763944	0.000000	-10.000000	0.400000	-21.533333	0.000000	1023.000000	1023.000000	2046.000000
2.300000	-0.029908	-17.675505	-5.182111	-3.871644	-5.739214	-2.882535	0.000000	-10.000000	0.400000	-21.783333	0.000000	1023.000000	1023.000000	2046.000000
2.320000	-0.030554	-18.057278	-5.277513	-3.906739	-5.868495	-3.004531	0.000000	-10.000000	0.391667	-21.833334	0.000000	1023.000000	1023.000000	2046.000000
2.340000	-0.031334	-18.518631	-5.488315	-3.990809	-6.000155	-3.039351	0.000000	-10.000000	0.391667	-21.750000	0.000000	1023.000000	1023.000000	2046.000000
2.360000	-0.031406	-18.560823	-5.358014	-3.895254	-6.238536	-3.069019	0.000000	-10.000000	0.383333	-21.616667	0.000000	1023.000000	1023.000000	2046.000000
2.380000	-0.031322	-18.511417	-5.546477	-3.867250	-6.028849	-3.068842	0.000000	-10.000000	0.383333	-21.433332	0.000000	1023.000000	1023.000000	2046.000000
2.400000	-0.031001	-18.321409	-5.245965	-3.925699	-6.298450	-2.851296	0.000000	-10.000000	0.366667	-21.166666	0.000000	1023.000000	1023.000000	2046.000000
2.420000	-0.030350	-17.937140	-5.396851	-3.973540	-5.861811	-2.704939	0.000000	-10.000000	0.358333	-20.799999	0.000000	1023.000000	1023.000000	2046.000000
2.440000	-0.029797	-17.609909	-5.157907	-4.018801	-5.959820	-2.473382	0.000000	-10.000000	0.350000	-20.716667	0.000000	1023.000000	1023.000000	2046.000000
2.460000	-0.029062	-17.175858	-4.946511	-4.121789	-5.821544	-2.286013	0.000000	-10.000000	0.350000	-20.533333	0.000000	1023.000000	1023.000000	2046.000000
2.480000	-0.028952	-17.110342	-5.163126	-4.301656	-5.511454	-2.134105	0.000000	-10.000000	0.350000	-20.516666	0.000000	1023.000000	1023.000000	2046.000000
2.500000	-0.029551	-17.464483	-4.986962	-4.430317	-5.871347	-2.175858	0.000000	-10.000000	0.358333	-20.533335	0.000000	1023.000000	1023.000000	2046.000000
2.520000	-0.030103	-17.790810	-5.278762	-4.622290	-5.643944	-2.245813	0.000000	-10.000000	0.375000	-20.900000	0.000000	1023.000000	1023.000000	2046.000000
2.540000	-0.030954	-18.293520	-5.292611	-4.772887	-5.929540	-2.298483	0.000000	-10.000000	0.391667	-21.350000	0.000000	1023.000000	1023.000000	2046.000000
2.560000	-0.031685	-18.726027	-5.238099	-4.932428	-6.097070	-2.458430	0.000000	-10.000000	0.400000	-21.550001	0.000000	1023.000000	1023.000000	2046.000000
2.580000	-0.032431	-19.166870	-5.345066	-4.970751	-6.180364	-2.670689	0.000000	-10.000000	0.400000	-21.616667	0.000000	1023.000000	1023.000000	2046.000000
2.600000	-0.033211	-19.627625	-5.023198	-5.111701	-6.725474	-2.767250	0.000000	-10.000000	0.391667	-21.466667	0.000000	1023.000000	1023.000000	2046.000000
2.620000	-0.033283	-19.670284	-5.264391	-5.116660	-6.416873	-2.872361	0.000000	-10.000000	0.383333	-21.233334	0.000000	1023.000000	1023.000000	2046.000000
2.640000	-0.033175	-19.606333	-4.978902	-5.113907	-6.724676	-2.788849	0.000000	-10.000000	0.375000	-21.033333	0.000000	1023.000000	1023.000000	2046.000000
2.660000	-0.032414	-19.156900	-4.692217	-5.082086	-6.688165	-2.694433	0.000000	-10.000000	0.375000	-20.783333	0.000000	1023.000000	1023.000000	2046.000000
2.680000	-0.031323	-18.511711	-4.480004	-4.840825	-6.463393	-2.727489	0.000000	-10.000000	0.366667	-20.650000	0.000000	1023.000000	1023.000000	2046.000000
2.700000	-0.029958	-17.705105	-3.755845	-4.836986	-6.638412	-2.473862	0.000000	-10.000000	0.341667	-20.133333	0.000000	1023.000000	1023.000000	2046.000000
2.720000	-0.028153	-16.638662	-3.619483	-4.527047	-6.171245	-2.320887	0.000000	-10.000000	0.316667	-19.666668	0.000000	1023.000000	1023.000000	2046.000000
2.740000	-0.027192	-16.070448	-3.249817	-4.357930	-6.317608	-2.145092	0.000000	-10.000000	0.283333	-18.866667	0.000000	1023.000000	1023.000000	2046.000000
2.760000	-0.026526	-15.677109	-3.324300	-4.379752	-5.999282	-1.973775	0.000000	-10.000000	0.266667	-18.450001	0.000000	1023.000000	1023.000000	2046.000000
2.780000	-0.026472	-15.644769	-3.143011	-4.230229	-6.271476	-2.000053	0.000000	-10.000000	0.250000	-17.950001	0.000000	1023.000000	1023.000000	2046.000000
2.800000	-0.026481	-15.649987	-3.166402	-4.250216	-6.243729	-1.989639	0.000000	-10.000000	0.258333	-17.733334	0.000000	1023.000000	1023.000000	2046.000000
2.820000	-0.025686	-15.180134	-3.374453	-3.810076	-5.970100	-2.025504	0.000000	-10.000000	0.258333	-17.483334	0.000000	1023.000000	1023.000000	2046.000000
2.840000	-0.025986	-15.357745	-3.262291	-3.691682	-6.429525	-1.974247	0.000000	-10.000000	0.250000	-17.216667	0.000000	1023.000000	1023.000000	2046.000000
2.860000	-0.027747	-16.398615	-3.638792	-3.759213	-6.648046	-2.352565	0.000000	-10.000000	0.233333	-16.783335	0.000000	1023.000000	1023.000000	2046.000000
2.880000	-0.031218	-18.450089	-4.283910	-4.092554	-7.068238	-3.005386	0.000000	-10.000000	0.216667	-16.283333	0.000000	1023.000000	1023.000000	2046.000000
2.900000	-0.035797	-21.155855	-4.881814	-4.883991	-7.766047	-3.624004	0.000000	-10.000000	0.208333	-15.883333	0.000000	1023.000000	1023.000000	2046.000000
2.920000	-0.039814	-23.529881	-5.766704	-5.352842	-8.090752	-4.319584	0.000000	-10.000000	0.191667	-15.066667	0.000000	1023.000000	1023.000000	2046.000000
2.940000	-0.042973	-25.397289	-6.307296	-5.739168	-8.607439	-4.743387	0.000000	-10.000000	0.166667	-13.900001	0.000000	1023.000000	1023.000000	2046.000000
2.960000	-0.045151	-26.683952	-6.718278	-6.123622	-8.893185	-4.948866	0.000000	-10.000000	0.133333	-12.516666	0.000000	1023.000000	1023.000000	2046.000000
2.980000	-0.046569	-27.522404	-7.220619	-6.108480	-8.927863	-5.265440	0.000000	-10.000000	0.108333	-11.650000	0.000000	1023.000000	1023.000000	2046.000000
3.000000	-0.047865	-28.288223	-7.284380	-6.315033	-9.334186	-5.354623	0.000000	-10.000000	0.100000	-11.083333	0.000000	1023.000000	1023.000000	2046.000000
3.020000	-0.048842	-28.865685	-7.647749	-6.404752	-9.334219	-5.478965	0.000000	-10.000000	0.100000	-10.700000	0.000000	1023.000000	1023.000000	2046.000000
3.040000	-0.049194	-29.073660	-7.702389	-6.324615	-9.447222	-5.599435	0.000000	-10.000000	0.091667	-10.200000	0.000000	1023.000000	1023.000000	2046.000000
3.060000	-0.049305	-29.139210	-7.570044	-6.397810	-9.655248	-5.516109	0.000000	-10.000000	0.091667	-9.650001	0.000000	1023.000000	1023.000000	2046.000000
3.080000	-0.049172	-29.060509	-7.737948	-6.299713	-9.520739	-5.502110	0.000000	-10.000000	0.083333	-8.966667	0.000000	1023.000000	1023.000000	2046.000000
3.100000	-0.048618	-28.732977	-7.516800	-6.177542	-9.607197	-5.431438	0.000000	-10.000000	0.075000	-8.250000	0.000000	1023.000000	1023.000000	2046.000000
3.120000	-0.047957	-28.342405	-7.438782	-6.264714	-9.482208	-5.156700	0.000000	-10.000000	0.066667	-7.450000	0.000000	1023.000000	1023.000000	2046.000000
3.140000	-0.047028	-27.793606	-7.422880	-6.095916	-9.219051	-5.055758	0.000000	-10.000000	0.066667	-6.900000	0.000000	1023.000000	1023.000000	2046.000000
3.160000	-0.046006	-27.189505	-7.078138	-6.130881	-9.176544	-4.803941	0.000000	-10.000000	0.075000	-6.750000	0.000000	1023.000000	1023.000000	2046.000000
3.180000	-0.045058	-26.629099	-6.937654	-6.326302	-8.905181	-4.459961	0.000000	-10.000000	0.075000	-6.916667	0.000000	1023.000000	1023.000000	2046.000000
3.200000	-0.044291	-26.176140	-6.906148	-6.285410	-8.629863	-4.354719	0.000000	-10.000000	0.083333	-7.150000	0.000000	1023.000000	1023.000000	2046.000000
3.220000	-0.044183	-26.112431	-6.758534	-6.516283	-8.614199	-4.223414	0.000000	-10.000000	0.083333	-7.366667	0.000000	1023.000000	1023.000000	2046.000000
3.240000	-0.044583	-26.348278	-6.892533	-6.613975	-8.570875	-4.270894	0.000000	-10.000000	0.091667	-7.450000	0.000000	1023.000000	1023.000000	2046.000000
3.260000	-0.045046	-26.621904	-6.986820	-6.605997	-8.573000	-4.456087	0.000000	-10.000000	0.083333	-7.416667	0.000000	1023.000000	1023.000000	2046.000000
3.280000	-0.045338	-26.794968	-6.842894	-6.871881	-8.700979	-4.379213	0.000000	-10.000000	0.075000	-7.316667	0.000000	1023.000000	1023.000000	2046.000000
3.300000	-0.045850	-27.097067	-6.827478	-6.889505	-8.826426	-4.553658	0.000000	-10.000000	0.058333	-7.066667	0.000000	1023.000000	1023.000000	2046.000000
3.320000	-0.046083	-27.234787	-6.776413	-6.779022	-8.887085	-4.792266	0.000000	-10.000000	0.050000	-6.766667	0.000000	1023.000000	1023.000000	2046.000000
3.340000	-0.045922	-27.139965	-6.572348	-6.878302	-8.928766	-4.760548	0.000000	-10.000000	0.050000	-6.350000	0.000000	1023.000000	1023.000000	2046.000000
3.360000	-0.045489	-26.883831	-6.400056	-6.869343	-8.951509	-4.662921	0.000000	-10.000000	0.050000	-6.066667	0.000000	1023.000000	1023.000000	2046.000000
3.380000	-0.044466	-26.279301	-6.259254	-6.561482	-8.771447	-4.687117	0.000000	-10.000000	0.050000	-5.850000	0.000000	1023.000000	1023.000000	2046.000000
3.400000	-0.043063	-25.450369	-5.778594	-6.523500	-8.677464	-4.470811	0.000000	-10.000000	0.041667	-5.450000	0.000000	1023.000000	1023.000000	2046.000000
3.420000	-0.041166	-24.328838	-5.194057	-6.409925	-8.542032	-4.182825	0.000000	-10.000000	0.041667	-4.816667	0.000000	1023.000000	1023.000000	2046.000000
3.440000	-0.039230	-23.185015	-4.822606	-5.980761	-8.296624	-4.085025	0.000000	-10.000000	0.033333	-3.833333	0.000000	1023.000000	1023.000000	2046.000000
3.460000	-0.037696	-22.278378	-4.545334	-5.767361	-8.071098	-3.894584	0.000000	-10.000000	0.041667	-2.766667	0.000000	1023.000000	1023.000000	2046.000000
3.480000	-0.036306	-21.456783	-4.314013	-5.789074	-7.944119	-3.409577	0.000000	-10.000000	0.041667	-2.033333	0.000000	1023.000000	1023.000000	2046.000000
3.500000	-0.036095	-21.331982	-4.350746	-5.583800	-7.869510	-3.527925	0.000000	-10.000000	0.050000	-1.716667	0.000000	1023.000000	1023.000000	2046.000000
3.520000	-0.035548	-21.008606	-4.281324	-5.396635	-7.768874	-3.561774	0.000000	-10.000000	0.050000	-1.850000	0.000000	1023.000000	1023.000000	2046.000000
3.540000	-0.034177	-20.198540	-4.239919	-5.200184	-7.621570	-3.136868	0.000000	-10.000000	0.050000	-1.966667	0.000000	1023.000000	1023.000000	2046.000000
3.560000	-0.033811	-19.982065	-4.283993	-4.744546	-7.748950	-3.204575	0.000000	-10.000000	0.041667	-2.050000	0.000000	1023.000000	1023.000000	2046.000000
3.580000	-0.034894	-20.622414	-4.431454	-4.677707	-7.974123	-3.539129	0.000000	-10.000000	0.033333	-1.866667	0.000000	1023.000000	1023.000000	2046.000000
3.600000	-0.037750	-22.310204	-4.894749	-5.174146	-8.359005	-3.882305	0.000000	-10.000000	0.016667	-1.166667	0.000000	1023.000000	1023.000000	2046.000000
3.620000	-0.041604	-24.588110	-5.588918	-5.644823	-8.808335	-4.546034	0.000000	-10.000000	0.016667	-0.500000	0.000000	1023.000000	1023.000000	2046.000000
3.640000	-0.045597	-26.947701	-6.386682	-6.185127	-9.177526	-5.198367	0.000000	-10.000000	0.025000	0.283333	0.000000	1023.000000	1023.000000	2046.000000
3.660000	-0.048631	-28.740652	-6.989362	-6.694048	-9.598109	-5.459133	0.000000	-10.000000	0.033333	0.816667	0.000000	1023.000000	1023.000000	2046.000000
3.680000	-0.050332	-29.746477	-7.313719	-6.825230	-9.906516	-5.701012	0.000000	-10.000000	0.033333	1.350000	0.000000	1023.000000	1023.000000	2046.000000
3.700000	-0.051713	-30.562588	-7.742399	-6.929752	-9.934345	-5.956091	0.000000	-10.000000	0.033333	1.316667	0.000000	1023.000000	1023.000000	2046.000000
3.720000	-0.052758	-31.180140	-8.004909	-7.089272	-10.080705	-6.005254	0.000000	-10.000000	0.041667	0.783333	0.000000	1023.000000	1023.000000	2046.000000
3.740000	-0.053193	-31.437243	-8.030331	-7.074438	-10.297994	-6.034480	0.000000	-10.000000	0.050000	0.250000	0.000000	1023.000000	1023.000000	2046.000000
3.760000	-0.053520	-31.630531	-8.212572	-6.979588	-10.248957	-6.189414	0.000000	-10.000000	0.041667	0.000000	0.000000	1023.000000	1023.000000	2046.000000
3.780000	-0.053686	-31.728657	-8.308904	-7.009876	-10.276061	-6.133816	0.000000	-10.000000	0.025000	0.000000	0.000000	1023.000000	1023.000000	2046.000000
3.800000	-0.053238	-31.463625	-8.147255	-6.925543	-10.399450	-5.991378	0.000000	-10.000000	0.016667	0.000000	0.000000	1023.000000	1023.000000	2046.000000
3.820000	-0.052609	-31.092087	-8.098743	-6.797230	-10.261613	-5.934501	0.000000	-10.000000	0.016667	0.000000	0.000000	1023.000000	1023.000000	2046.000000
3.840000	-0.051882	-30.662546	-8.026237	-6.749554	-10.123736	-5.763018	0.000000	-10.000000	0.025000	0.000000	0.000000	1023.000000	1023.000000	2046.000000
3.860000	-0.050281	-29.715897	-7.673339	-6.697435	-10.028792	-5.316330	0.000000	-10.000000	0.033333	0.000000	0.000000	1023.000000	1023.000000	2046.000000
3.880000	-0.049240	-29.100998	-7.654307	-6.639559	-9.636027	-5.171104	0.000000	-10.000000	0.033333	0.000000	0.000000	1023.000000	1023.000000	2046.000000
3.900000	-0.048238	-28.508745	-7.398044	-6.716222	-9.532439	-4.862040	0.000000	-10.000000	0.025000	0.000000	0.000000	1023.000000	1023.000000	2046.000000
3.920000	-0.046905	-27.720922	-7.047235	-6.778911	-9.370356	-4.524420	0.000000	-10.000000	0.025000	0.000000	0.000000	1023.000000	1023.000000	2046.000000
3.940000	-0.046441	-27.446730	-7.127680	-6.889470	-8.999182	-4.430399	0.000000	-10.000000	0.025000	0.000000	0.000000	1023.000000	1023.000000	2046.000000
3.960000	-0.046668	-27.580545	-7.168303	-7.002371	-9.011359	-4.398512	0.000000	-10.000000	0.033333	0.000000	0.000000	1023.000000	1023.000000	2046.000000
3.980000	-0.046527	-27.497725	-6.954963	-7.072413	-9.126721	-4.343627	0.000000	-10.000000	0.025000	0.000000	0.000000	1023.000000	1023.000000	2046.000000
4.000000	-0.046890	-27.712257	-7.100341	-7.065153	-8.953038	-4.593724	0.000000	-10.000000	0.025000	0.000000	0.000000	1023.000000	1023.000000	2046.000000
4.020000	-0.047249	-27.924223	-6.979227	-7.151665	-9.177021	-4.616309	0.000000	-10.000000	0.016667	0.000000	0.000000	1023.000000	1023.000000	2046.000000
4.040000	-0.047033	-27.796789	-6.723707	-7.183057	-9.276978	-4.613047	0.000000	-10.000000	0.008333	0.683333	0.000000	1023.000000	1023.000000	2046.000000
4.060000	-0.046779	-27.646421	-6.719759	-7.118722	-9.079185	-4.728756	0.000000	-10.000000	0.000000	1.666667	0.000000	1023.000000	1023.000000	2046.000000
4.080000	-0.046284	-27.353680	-6.577004	-7.015199	-9.078495	-4.682982	0.000000	-10.000000	-0.008333	3.050000	0.000000	1023.000000	1023.000000	2046.000000
4.100000	-0.044866	-26.516083	-6.070044	-6.883881	-9.123640	-4.438519	0.000000	-10.000000	-0.025000	4.250000	0.000000	1023.000000	1023.000000	2046.000000
4.120000	-0.043213	-25.538958	-5.744400	-6.682986	-8.793040	-4.318531	0.000000	-10.000000	-0.033333	5.716667	0.000000	1023.000000	1023.000000	2046.000000
4.140000	-0.040789	-24.106461	-5.256741	-6.458259	-8.398533	-3.992928	0.000000	-10.000000	-0.033333	7.400000	0.000000	1023.000000	1023.000000	2046.000000
4.160000	-0.038347	-22.662893	-4.599744	-6.141838	-8.238072	-3.683239	0.000000	-10.000000	-0.041667	9.266666	0.000000	1023.000000	1023.000000	2046.000000
4.180000	-0.036030	-21.293625	-4.287329	-5.844828	-7.802812	-3.358656	0.000000	-10.000000	-0.083333	11.600000	0.000000	1023.000000	1023.000000	2046.000000
4.200000	-0.034500	-20.389721	-4.115105	-5.647908	-7.557236	-3.069471	0.000000	-10.000000	-0.125000	13.816667	0.000000	1023.000000	1023.000000	2046.000000
4.220000	-0.033179	-19.608953	-3.843861	-5.524419	-7.459091	-2.781584	0.000000	-10.000000	-0.150000	15.883334	8.833333	1023.000000	1023.000000	2046.000000
4.240000	-0.032459	-19.183514	-3.790093	-5.347370	-7.212533	-2.833519	0.000000	-10.000000	-0.150000	16.916668	17.666666	1023.000000	1023.000000	2046.000000
4.260000	-0.030360	-17.943029	-3.680581	-4.927281	-6.807886	-2.527282	0.000000	-10.000000	-0.166667	17.683334	28.500000	1023.000000	1023.000000	2046.000000
4.280000	-0.028708	-16.966288	-3.377286	-4.509405	-6.864134	-2.215463	0.000000	-10.000000	-0.191667	18.083334	32.500000	1023.000000	1023.000000	2046.000000
4.300000	-0.028254	-16.697977	-3.410798	-4.280053	-6.739493	-2.267633	0.000000	-10.000000	-0.233333	19.000000	38.500000	1023.000000	1023.000000	2046.000000
4.320000	-0.029805	-17.614508	-3.733556	-4.364219	-6.925812	-2.590921	0.000000	-10.000000	-0.275000	20.066668	44.500000	1023.000000	1023.000000	2046.000000
4.340000	-0.033179	-19.609016	-4.188203	-4.869086	-7.386146	-3.165580	0.000000	-10.000000	-0.300000	21.216667	50.833332	1023.000000	1023.000000	2046.000000
4.360000	-0.036708	-21.694309	-5.047694	-5.400220	-7.514327	-3.732069	0.000000	-10.000000	-0.316667	22.000000	57.666668	1023.000000	1023.000000	2046.000000
4.380000	-0.039465	-23.323887	-5.634308	-5.734582	-7.827451	-4.127546	0.000000	-10.000000	-0.333333	22.516666	65.000000	1023.000000	1023.000000	2046.000000
4.400000	-0.041233	-24.368689	-5.884931	-5.991955	-8.130466	-4.361337	0.000000	-10.000000	-0.350000	22.900000	72.500000	1023.000000	1023.000000	2046.000000
4.420000	-0.041774	-24.688242	-6.172631	-6.073740	-8.007146	-4.434727	0.000000	-10.000000	-0.358333	23.283333	80.166664	1023.000000	1023.000000	2046.000000
4.440000	-0.041996	-24.819355	-6.416981	-6.016061	-7.921108	-4.465204	0.000000	-10.000000	-0.341667	23.483334	88.000000	1023.000000	1023.000000	2046.000000
4.460000	-0.041820	-24.715359	-6.336092	-5.925637	-7.995832	-4.457798	0.000000	-10.000000	-0.341667	23.550001	95.833336	1023.000000	1023.000000	2046.000000
4.480000	-0.041283	-24.398415	-6.357857	-5.831560	-7.813977	-4.395021	0.000000	-10.000000	-0.333333	23.383333	103.500000	1023.000000	1023.000000	2046.000000
4.500000	-0.040295	-23.814484	-6.310942	-5.568938	-7.663681	-4.270922	0.000000	-10.000000	-0.341667	23.533335	111.166664	1023.000000	1023.000000	2046.000000
4.520000	-0.039065	-23.087439	-6.016977	-5.352834	-7.616983	-4.100646	0.000000	-10.000000	-0.341667	23.666668	119.000000	1023.000000	1023.000000	2046.000000
4.540000	-0.037606	-22.225302	-5.899378	-5.170794	-7.307085	-3.848046	0.000000	-10.000000	-0.350000	23.950001	127.000000	1023.000000	1023.000000	2046.000000
4.560000	-0.035942	-21.241467	-5.685477	-4.867017	-7.066146	-3.622825	0.000000	-10.000000	-0.350000	23.883333	135.000000	1023.000000	1023.000000	2046.000000
4.580000	-0.034041	-20.118240	-5.305408	-4.710846	-6.849565	-3.252422	0.000000	-10.000000	-0.358333	24.050001	143.000000	1023.000000	1023.000000	2046.000000
4.600000	-0.032107	-18.975424	-5.192585	-4.547268	-6.364283	-2.871288	0.000000	-10.000000	-0.366667	24.083334	151.000000	1023.000000	1023.000000	2046.000000
4.620000	-0.030112	-17.796305	-4.757413	-4.403293	-6.113574	-2.522025	0.000000	-10.000000	-0.366667	24.299999	159.000000	1023.000000	1023.000000	2046.000000
4.640000	-0.028403	-16.786196	-4.568146	-4.467790	-5.592135	-2.158124	0.000000	-10.000000	-0.358333	24.116667	167.000000	1023.000000	1023.000000	2046.000000
4.660000	-0.026856	-15.871848	-4.336211	-4.414725	-5.308633	-1.812279	0.000000	-10.000000	-0.350000	24.050001	175.000000	1023.000000	1023.000000	2046.000000
4.680000	-0.025859	-15.282751	-4.167130	-4.409273	-5.030334	-1.676014	0.000000	-10.000000	-0.350000	23.733334	183.000000	1023.000000	1023.000000	2046.000000
4.700000	-0.025249	-14.922232	-4.187902	-4.407058	-4.785479	-1.541793	0.000000	-10.000000	-0.350000	23.750000	191.000000	1023.000000	1023.000000	2046.000000
4.720000	-0.024566	-14.518499	-3.894740	-4.295216	-4.768836	-1.559708	0.000000	-10.000000	-0.350000	23.633333	199.000000	1023.000000	1023.000000	2046.000000
4.740000	-0.024221	-14.314449	-3.819576	-4.331994	-4.605069	-1.557811	0.000000	-10.000000	-0.358333	23.983334	207.000000	1023.000000	1023.000000	2046.000000
4.760000	-0.023358	-13.804817	-3.522346	-4.182654	-4.596131	-1.503686	0.000000	-10.000000	-0.358333	24.150000	215.000000	1023.000000	1023.000000	2046.000000
4.780000	-0.022349	-13.208090	-3.199731	-4.046393	-4.438663	-1.523303	0.000000	-10.000000	-0.366667	24.350000	223.000000	1023.000000	1023.000000	2046.000000
4.800000	-0.020899	-12.351185	-2.968449	-3.872221	-4.213780	-1.296735	0.000000	-10.000000	-0.358333	24.200001	231.000000	1023.000000	1023.000000	2046.000000
4.820000	-0.018774	-11.095660	-2.419806	-3.511543	-4.082904	-1.081407	0.000000	-10.000000	-0.366667	24.066668	239.000000	1023.000000	1023.000000	2046.000000
4.840000	-0.016377	-9.679011	-2.054948	-3.303506	-3.631403	-0.689153	0.000000	-10.000000	-0.366667	24.083334	247.000000	1023.000000	1023.000000	2046.000000
4.860000	-0.013649	-8.066656	-1.408610	-2.952140	-3.367019	-0.338887	0.000000	-10.000000	-0.383333	24.216667	255.000000	1023.000000	1023.000000	2046.000000
4.880000	-0.010471	-6.188114	-0.678650	-2.530864	-2.934308	-0.044292	0.000000	-10.000000	-0.391667	24.600000	263.000000	1023.000000	1023.000000	2046.000000
4.900000	-0.008015	-4.736691	-0.371864	-2.232206	-2.467289	0.334668	0.000000	-10.000000	-0.400000	24.933334	271.333344	1023.000000	1023.000000	2046.000000
4.920000	-0.005910	-3.492732	0.066827	-1.849757	-2.311559	0.601757	0.000000	-10.000000	-0.400000	25.066668	279.666656	1023.000000	1023.000000	2046.000000
4.940000	-0.004066	-2.402938	0.341279	-1.577284	-1.948018	0.781086	0.000000	-10.000000	-0.400000	25.150000	288.166656	1023.000000	1023.000000	2046.000000
4.960000	-0.003024	-1.787404	0.346786	-1.455552	-1.692568	1.013929	0.000000	-10.000000	-0.383333	24.733334	296.500000	1023.000000	1023.000000	2046.000000
4.980000	-0.000667	-0.394025	0.901589	-0.924973	-1.611348	1.240708	0.000000	-10.000000	-0.358333	24.516666	304.833344	1023.000000	1023.000000	2046.000000
5.000000	0.001216	0.718777	0.899193	-0.494389	-1.228534	1.542507	0.000000	-10.000000	-0.341667	23.833334	313.000000	1023.000000	1023.000000	2046.000000
5.020000	0.002424	1.432376	1.207495	-0.038216	-1.408351	1.671448	0.000000	-10.000000	-0.333333	23.550001	321.000000	1023.000000	1023.000000	2046.000000
5.040000	0.002615	1.545602	1.401566	0.104591	-1.490831	1.530276	0.000000	-10.000000	-0.325000	23.233334	329.000000	1023.000000	1023.000000	2046.000000
5.060000	-0.000291	-0.172117	0.658128	-0.354967	-1.578428	1.103150	0.000000	-10.000000	-0.308333	23.033333	337.000000	1023.000000	1023.000000	2046.000000
5.080000	-0.004678	-2.764897	-0.003003	-0.869888	-2.344777	0.452771	0.000000	-10.000000	-0.291667	22.583334	344.666656	1023.000000	1023.000000	2046.000000
5.100000	-0.007938	-4.691291	-0.764452	-1.254921	-2.548305	-0.123613	0.000000	-10.000000	-0.275000	21.966667	354.666656	1023.000000	1023.000000	2046.000000
5.120000	-0.010253	-6.059471	-1.207863	-1.594142	-2.946086	-0.311380	0.000000	-10.000000	-0.258333	21.533333	362.000000	1023.000000	1023.000000	2046.000000
5.140000	-0.010910	-6.447799	-1.340631	-1.658681	-3.124126	-0.324361	0.000000	-10.000000	-0.250000	21.400000	369.333344	1023.000000	1023.000000	2046.000000
5.160000	-0.011042	-6.525802	-1.723792	-1.645608	-2.783431	-0.372970	0.000000	-10.000000	-0.250000	21.516666	374.166656	1023.000000	1023.000000	2046.000000
5.180000	-0.011050	-6.530460	-1.678079	-1.596063	-2.979131	-0.277187	0.000000	-10.000000	-0.233333	21.333334	381.333344	1023.000000	1023.000000	2046.000000
5.200000	-0.010434	-6.166252	-1.449500	-1.427932	-3.063031	-0.225789	0.000000	-10.000000	-0.216667	21.033333	388.500000	1023.000000	1023.000000	2046.000000
5.220000	-0.009750	-5.762279	-1.624556	-1.255237	-2.688855	-0.193630	0.000000	-10.000000	-0.208333	20.650000	395.500000	1023.000000	1023.000000	2046.000000
5.240000	-0.008979	-5.306439	-1.256446	-1.053326	-2.958329	-0.038338	0.000000	-10.000000	-0.233333	20.500000	402.500000	1023.000000	1023.000000	2046.000000
5.260000	-0.007314	-4.322509	-1.126176	-0.776596	-2.572201	0.152463	0.000000	-10.000000	-0.258333	20.483334	409.500000	1023.000000	1023.000000	2046.000000
5.280000	-0.005746	-3.395674	-0.958312	-0.495048	-2.304412	0.362099	0.000000	-10.000000	-0.283333	20.366667	416.333344	1023.000000	1023.000000	2046.000000
5.300000	-0.003928	-2.321654	-0.427557	-0.256166	-2.360698	0.722766	0.000000	-10.000000	-0.291667	20.633333	423.166656	1023.000000	1023.000000	2046.000000
5.320000	-0.002093	-1.236825	-0.442839	-0.064783	-1.741579	1.012375	0.000000	-10.000000	-0.283333	20.733334	430.000000	1023.000000	1023.000000	2046.000000
5.340000	-0.000654	-0.386797	-0.268044	0.021936	-1.500962	1.360273	0.000000	-10.000000	-0.283333	20.883333	437.000000	1023.000000	1023.000000	2046.000000
5.360000	0.000918	0.542483	0.125677	-0.048388	-1.330668	1.795862	0.000000	-10.000000	-0.258333	20.683334	443.833344	1023.000000	1023.000000	2046.000000
5.380000	0.002285	1.350403	-0.023330	-0.053899	-0.635824	2.063456	0.000000	-10.000000	-0.241667	20.283335	450.666656	1023.000000	1023.000000	2046.000000
5.400000	0.003085	1.823285	0.228642	-0.121585	-0.639401	2.355628	0.000000	-10.000000	-0.216667	19.850000	457.500000	1023.000000	1023.000000	2046.000000
5.420000	0.003627	2.143751	0.241429	-0.132948	-0.340526	2.375796	0.000000	-10.000000	-0.216667	19.466667	464.166656	1023.000000	1023.000000	2046.000000
5.440000	0.003738	2.208889	0.161674	-0.127941	-0.165122	2.340277	0.000000	-10.000000	-0.216667	19.233334	470.833344	1023.000000	1023.000000	2046.000000
5.460000	0.004076	2.408705	0.618927	-0.156184	-0.415399	2.361362	0.000000	-10.000000	-0.208333	18.933334	477.166656	1023.000000	1023.000000	2046.000000
5.480000	0.004614	2.727072	0.547866	-0.048353	0.000926	2.226632	0.000000	-10.000000	-0.200000	18.750000	483.666656	1023.000000	1023.000000	2046.000000
5.500000	0.005468	3.231551	1.003936	0.042115	-0.127787	2.313287	0.000000	-10.000000	-0.200000	18.700001	490.000000	1023.000000	1023.000000	2046.000000
5.520000	0.006716	3.969169	1.312438	0.180818	0.008893	2.467021	0.000000	-10.000000	-0.208333	18.750000	496.333344	1023.000000	1023.000000	2046.000000
5.540000	0.008607	5.086657	1.357111	0.578294	0.552681	2.598571	0.000000	-10.000000	-0.208333	18.683334	502.500000	1023.000000	1023.000000	2046.000000
5.560000	0.010820	6.394616	2.037183	0.845975	0.529046	2.982412	0.000000	-10.000000	-0.208333	18.650000	508.666656	1023.000000	1023.000000	2046.000000
5.580000	0.013557	8.012458	2.509536	1.086787	1.053611	3.362523	0.000000	-10.000000	-0.200000	18.750000	515.000000	1023.000000	1023.000000	2046.000000
5.600000	0.016352	9.663935	3.035739	1.523470	1.508783	3.595942	0.000000	-10.000000	-0.208333	19.066668	521.333313	1023.000000	1023.000000	2046.000000
5.620000	0.018825	11.125484	3.810526	1.751696	1.556267	4.006995	0.000000	-10.000000	-0.225000	19.383333	527.666687	1023.000000	1023.000000	2046.000000
5.640000	0.021082	12.459673	3.922070	2.176414	2.188058	4.173130	0.000000	-10.000000	-0.241667	19.766666	534.000000	1023.000000	1023.000000	2046.000000
5.660000	0.022765	13.454273	4.288538	2.547720	2.270381	4.347634	0.000000	-10.000000	-0.258333	20.083334	540.500000	1023.000000	1023.000000	2046.000000
5.680000	0.024189	14.295592	4.535480	2.611805	2.513300	4.635007	0.000000	-10.000000	-0.258333	20.250000	547.166687	1023.000000	1023.000000	2046.000000
5.700000	0.025520	15.082479	4.548299	3.055248	2.884024	4.594908	0.000000	-10.000000	-0.250000	20.233334	553.833313	1023.000000	1023.000000	2046.000000
5.720000	0.027868	16.469839	5.171121	3.454620	2.843489	5.000608	0.000000	-10.000000	-0.225000	19.600000	560.666687	1023.000000	1023.000000	2046.000000
5.740000	0.029669	17.534433	5.335677	3.861282	3.052279	5.285196	0.000000	-10.000000	-0.216667	19.433334	567.166687	1023.000000	1023.000000	2046.000000
5.760000	0.030531	18.043789	5.547808	4.382734	3.020193	5.093055	0.000000	-10.000000	-0.208333	18.866667	573.833313	1023.000000	1023.000000	2046.000000
5.780000	0.029206	17.260979	5.550390	4.122377	2.679349	4.908863	0.000000	-10.000000	-0.208333	18.883333	580.166687	1023.000000	1023.000000	2046.000000
5.800000	0.024957	14.749765	4.467148	3.638184	2.458949	4.185484	0.000000	-10.000000	-0.200000	18.450001	586.500000	1023.000000	1023.000000	2046.000000
5.820000	0.020511	12.122006	3.790499	3.157020	1.707766	3.466722	0.000000	-10.000000	-0.200000	18.533333	592.666687	1023.000000	1023.000000	2046.000000
5.840000	0.017546	10.369826	3.232837	2.660774	1.287675	3.188539	0.000000	-10.000000	-0.200000	18.416666	599.000000	1023.000000	1023.000000	2046.000000
5.860000	0.016082	9.504506	2.825398	2.590544	1.166429	2.922136	0.000000	-10.000000	-0.200000	18.366667	605.333313	1023.000000	1023.000000	2046.000000
5.880000	0.015565	9.198670	2.810707	2.469649	0.978741	2.939573	0.000000	-10.000000	-0.200000	18.583334	611.500000	1023.000000	1023.000000	2046.000000
5.900000	0.015491	9.155149	2.555598	2.555664	1.148233	2.895655	0.000000	-10.000000	-0.200000	18.533333	617.500000	1023.000000	1023.000000	2046.000000
5.920000	0.015933	9.416655	2.695393	2.732610	1.081339	2.907313	0.000000	-10.000000	-0.200000	18.500000	623.666687	1023.000000	1023.000000	2046.000000
5.940000	0.016552	9.782305	2.813272	2.718123	1.117493	3.133417	0.000000	-10.000000	-0.200000	18.366667	630.000000	1023.000000	1023.000000	2046.000000
5.960000	0.017454	10.315360	2.830538	3.100397	1.297228	3.087197	0.000000	-10.000000	-0.216667	18.750000	636.333313	1023.000000	1023.000000	2046.000000
5.980000	0.018718	11.062547	3.151687	3.266180	1.339700	3.304979	0.000000	-10.000000	-0.233333	19.116667	642.500000	1023.000000	1023.000000	2046.000000
6.000000	0.020105	11.882266	3.279945	3.504164	1.564329	3.533829	0.000000	-10.000000	-0.250000	19.416666	648.666687	1023.000000	1023.000000	2046.000000
6.020000	0.022067	13.041583	3.646753	3.876281	1.780437	3.738112	0.000000	-10.000000	-0.250000	19.783333	655.000000	1023.000000	1023.000000	2046.000000
6.040000	0.023842	14.090419	3.924827	3.962494	2.036001	4.167097	0.000000	-10.000000	-0.250000	20.299999	661.666687	1023.000000	1023.000000	2046.000000
6.060000	0.025314	14.960287	3.945356	4.200945	2.410407	4.403579	0.000000	-10.000000	-0.250000	20.316668	668.333313	1023.000000	1023.000000	2046.000000
6.080000	0.026691	15.774403	4.204474	4.129913	2.662097	4.777919	0.000000	-10.000000	-0.233333	19.900000	675.166687	1023.000000	1023.000000	2046.000000
6.100000	0.027608	16.316309	4.114376	4.059536	3.065880	5.076518	0.000000	-10.000000	-0.200000	19.033335	681.833313	1023.000000	1023.000000	2046.000000
6.120000	0.028249	16.695158	4.153598	3.978356	3.337228	5.225975	0.000000	-10.000000	-0.150000	17.950001	688.333313	1023.000000	1023.000000	2046.000000
6.140000	0.028532	16.862146	4.116400	3.735934	3.530326	5.479488	0.000000	-10.000000	-0.116667	16.583334	694.500000	1023.000000	1023.000000	2046.000000
6.160000	0.028269	16.706835	3.919303	3.820590	3.676530	5.290412	0.000000	-10.000000	-0.108333	15.300000	700.166687	1023.000000	1023.000000	2046.000000
6.180000	0.028197	16.664272	4.065940	3.703236	3.655632	5.239463	0.000000	-10.000000	-0.108333	14.216667	705.500000	1023.000000	1023.000000	2046.000000
6.200000	0.028130	16.624781	4.123928	3.596579	3.644632	5.259641	0.000000	-10.000000	-0.091667	13.233334	710.333313	1023.000000	1023.000000	2046.000000
6.220000	0.028395	16.781559	4.287943	3.755680	3.737627	5.000309	0.000000	-10.000000	-0.066667	12.366667	715.000000	1023.000000	1023.000000	2046.000000
6.240000	0.029288	17.309164	4.602971	3.688619	3.797218	5.220357	0.000000	-10.000000	-0.050000	11.616667	719.166687	1023.000000	1023.000000	2046.000000
6.260000	0.030332	17.926453	4.712391	3.906265	3.929939	5.377857	0.000000	-10.000000	-0.041667	10.966667	723.166687	1023.000000	1023.000000	2046.000000
6.280000	0.031787	18.786289	4.953801	4.197872	4.193842	5.440774	0.000000	-10.000000	-0.033333	10.166667	727.000000	1023.000000	1023.000000	2046.000000
6.300000	0.033674	19.901358	5.377687	4.264598	4.404272	5.854800	0.000000	-10.000000	-0.016667	9.550000	730.666687	1023.000000	1023.000000	2046.000000
6.320000	0.035740	21.122612	5.718017	4.642304	4.759557	6.002733	0.000000	-10.000000	-0.008333	9.083333	734.000000	1023.000000	1023.000000	2046.000000
6.340000	0.038080	22.505568	6.224420	4.842433	5.180181	6.258534	0.000000	-10.000000	0.000000	8.916667	737.000000	1023.000000	1023.000000	2046.000000
6.360000	0.040382	23.865704	6.712271	5.100290	5.417400	6.635742	0.000000	-10.000000	0.000000	8.783334	740.000000	1023.000000	1023.000000	2046.000000
6.380000	0.042002	24.823423	6.903605	5.505142	5.725207	6.689470	0.000000	-10.000000	0.000000	8.733334	743.000000	1023.000000	1023.000000	2046.000000
6.400000	0.043130	25.489765	7.111467	5.611353	5.937233	6.829711	0.000000	-10.000000	0.000000	8.400000	746.000000	1023.000000	1023.000000	2046.000000
6.420000	0.043991	25.998583	7.322134	5.687290	5.926753	7.062406	0.000000	-10.000000	0.000000	7.633333	748.833313	1023.000000	1023.000000	2046.000000
6.440000	0.045072	26.637560	7.356597	6.032225	6.272771	6.975967	0.000000	-10.000000	0.000000	6.683333	751.666687	1023.000000	1023.000000	2046.000000
6.460000	0.046379	27.410286	7.558887	6.224509	6.383176	7.243714	0.000000	-10.000000	0.000000	5.600000	754.166687	1023.000000	1023.000000	2046.000000
6.480000	0.047731	28.208956	7.848480	6.690148	6.278687	7.391641	0.000000	-10.000000	0.008333	4.550000	756.333313	1023.000000	1023.000000	2046.000000
6.500000	0.047148	27.864655	7.717713	6.777821	6.248576	7.120546	0.000000	-10.000000	0.025000	3.116667	757.833313	1023.000000	1023.000000	2046.000000
6.520000	0.043854	25.917702	7.228567	6.312191	5.693797	6.683148	0.000000	-10.000000	0.041667	1.633333	759.000000	1023.000000	1023.000000	2046.000000
6.540000	0.038506	22.757084	6.273881	5.694837	5.000786	5.787580	0.000000	-10.000000	0.050000	0.233333	759.666687	1023.000000	1023.000000	2046.000000
6.560000	0.033482	19.787848	5.269740	5.061944	4.491703	4.964459	0.000000	-10.000000	0.050000	-0.816667	760.000000	1023.000000	1023.000000	2046.000000
6.580000	0.030219	17.859715	4.732893	4.518151	3.932255	4.676416	0.000000	-10.000000	0.050000	-1.666667	760.000000	1023.000000	1023.000000	2046.000000
6.600000	0.028386	16.776058	4.371149	4.316199	3.705335	4.383376	0.000000	-10.000000	0.050000	-2.433333	760.000000	1023.000000	1023.000000	2046.000000
6.620000	0.026685	15.771070	3.864330	4.118035	3.677826	4.110878	0.000000	-10.000000	0.058333	-3.366667	760.000000	1023.000000	1023.000000	2046.000000
6.640000	0.025785	15.239070	3.753912	3.935289	3.424274	4.125595	0.000000	-10.000000	0.075000	-4.850000	760.000000	1023.000000	1023.000000	2046.000000
6.660000	0.025053	14.806517	3.619706	3.881357	3.293526	4.011927	0.000000	-10.000000	0.091667	-6.966667	760.000000	1023.000000	1023.000000	2046.000000
6.680000	0.023923	14.138690	3.247268	3.759443	3.291024	3.840956	0.000000	-10.000000	0.108333	-9.483334	760.000000	1023.000000	1023.000000	2046.000000
6.700000	0.023298	13.768906	3.256551	3.604150	3.004160	3.904045	0.000000	-10.000000	0.116667	-11.133333	760.000000	1023.000000	1023.000000	2046.000000
6.720000	0.023025	13.607650	3.149896	3.579182	2.992848	3.885724	0.000000	-10.000000	0.175000	-13.366667	760.000000	1023.000000	1023.000000	2046.000000
6.740000	0.022454	13.270171	2.901556	3.529063	3.037176	3.802377	0.000000	-10.000000	0.225000	-15.316668	752.166687	1023.000000	1023.000000	2046.000000
6.760000	0.022591	13.351237	3.062093	3.413104	2.838662	4.037378	0.000000	-10.000000	0.300000	-17.866667	740.333313	1023.000000	1023.000000	2046.000000
6.780000	0.022685	13.407019	2.894469	3.386462	3.101261	4.024828	0.000000	-10.000000	0.325000	-19.000000	728.500000	1023.000000	1023.000000	2046.000000
6.800000	0.022299	13.178952	2.657906	3.184228	3.176154	4.160665	0.000000	-10.000000	0.358333	-19.716667	722.333313	1023.000000	1023.000000	2046.000000
6.820000	0.022481	13.286207	2.828129	2.937891	3.071856	4.448331	0.000000	-10.000000	0.358333	-19.966667	718.000000	1023.000000	1023.000000	2046.000000
6.840000	0.021921	12.955495	2.374525	2.671676	3.471593	4.437701	0.000000	-10.000000	0.366667	-20.283335	711.333313	1023.000000	1023.000000	2046.000000
6.860000	0.021268	12.569666	2.390465	2.250435	3.249492	4.679273	0.000000	-10.000000	0.366667	-20.583334	704.500000	1023.000000	1023.000000	2046.000000
6.880000	0.020319	12.008373	1.998746	2.036622	3.473626	4.499380	0.000000	-10.000000	0.366667	-20.583334	697.500000	1023.000000	1023.000000	2046.000000
6.900000	0.018981	11.217790	1.854905	1.827131	3.209336	4.326417	0.000000	-10.000000	0.358333	-20.450001	690.666687	1023.000000	1023.000000	2046.000000
6.920000	0.018062	10.674927	1.820288	1.623124	3.063861	4.167654	0.000000	-10.000000	0.358333	-20.216667	683.833313	1023.000000	1023.000000	2046.000000
6.940000	0.016891	9.982359	1.598653	1.463045	3.078028	3.842633	0.000000	-10.000000	0.358333	-20.033333	677.166687	1023.000000	1023.000000	2046.000000
6.960000	0.016111	9.521762	1.815257	1.246156	2.680011	3.780337	0.000000	-10.000000	0.366667	-19.950001	670.333313	1023.000000	1023.000000	2046.000000
6.980000	0.015716	9.288414	1.639869	1.190806	2.861309	3.596430	0.000000	-10.000000	0.366667	-19.883333	663.833313	1023.000000	1023.000000	2046.000000
7.000000	0.015620	9.231405	1.721526	1.213448	2.691255	3.605176	0.000000	-10.000000	0.366667	-19.950001	657.166687	1023.000000	1023.000000	2046.000000
7.020000	0.016146	9.542421	1.907522	1.245724	2.736694	3.652481	0.000000	-10.000000	0.358333	-20.016666	650.500000	1023.000000	1023.000000	2046.000000
7.040000	0.016813	9.936607	1.946292	1.378383	2.948622	3.663310	0.000000	-10.000000	0.350000	-20.133333	643.666687	1023.000000	1023.000000	2046.000000
7.060000	0.017822	10.532891	2.427654	1.423200	2.869685	3.812351	0.000000	-10.000000	0.350000	-20.216667	637.000000	1023.000000	1023.000000	2046.000000
7.080000	0.019413	11.473014	2.742145	1.538883	3.234825	3.957161	0.000000	-10.000000	0.366667	-20.283335	630.333313	1023.000000	1023.000000	2046.000000
7.100000	0.020958	12.385922	3.000636	1.810483	3.460590	4.114213	0.000000	-10.000000	0.375000	-20.183334	623.666687	1023.000000	1023.000000	2046.000000
7.120000	0.021989	12.995369	3.316977	1.959541	3.428660	4.290191	0.000000	-10.000000	0.391667	-20.116667	616.833313	1023.000000	1023.000000	2046.000000
7.140000	0.022291	13.173915	3.300376	2.023202	3.603943	4.246395	0.000000	-10.000000	0.391667	-20.250000	610.166687	1023.000000	1023.000000	2046.000000
7.160000	0.022473	13.281757	3.310642	2.022560	3.560398	4.388157	0.000000	-10.000000	0.400000	-20.683334	603.333313	1023.000000	1023.000000	2046.000000
7.180000	0.022324	13.193516	3.315903	2.080076	3.531889	4.265647	0.000000	-10.000000	0.400000	-21.233334	596.500000	1023.000000	1023.000000	2046.000000
7.200000	0.022769	13.456344	3.241413	2.351985	3.572104	4.290843	0.000000	-10.000000	0.400000	-21.750000	589.333313	1023.000000	1023.000000	2046.000000
7.220000	0.022603	13.358496	3.150490	2.627391	3.320859	4.259756	0.000000	-10.000000	0.400000	-21.950001	582.166687	1023.000000	1023.000000	2046.000000
7.240000	0.020780	12.281157	2.978657	2.482612	2.809063	4.010827	0.000000	-10.000000	0.400000	-22.266666	574.666687	1023.000000	1023.000000	2046.000000
7.260000	0.016756	9.902832	2.207839	2.058193	2.340239	3.296561	0.000000	-10.000000	0.400000	-22.433332	567.333313	1023.000000	1023.000000	2046.000000
7.280000	0.011767	6.954141	1.464272	1.342999	1.625198	2.521673	0.000000	-10.000000	0.408333	-22.850000	559.666687	1023.000000	1023.000000	2046.000000
7.300000	0.006992	4.132449	0.621070	0.641961	1.064422	1.804995	0.000000	-10.000000	0.408333	-22.549999	552.166687	1023.000000	1023.000000	2046.000000
7.320000	0.003212	1.898446	-0.065690	0.194345	0.530361	1.239429	0.000000	-10.000000	0.408333	-22.283333	544.500000	1023.000000	1023.000000	2046.000000
7.340000	0.000297	0.175729	-0.528544	-0.286639	0.121070	0.869842	0.000000	-10.000000	0.400000	-21.850000	537.166687	1023.000000	1023.000000	2046.000000
7.360000	-0.001938	-1.145317	-1.121513	-0.657465	-0.053969	0.687630	0.000000	-10.000000	0.400000	-22.033335	529.833313	1023.000000	1023.000000	2046.000000
7.380000	-0.003561	-2.104329	-1.410479	-0.805993	-0.306637	0.418781	0.000000	-10.000000	0.416667	-22.433334	522.500000	1023.000000	1023.000000	2046.000000
7.400000	-0.005157	-3.047767	-1.706270	-1.096011	-0.531432	0.285945	0.000000	-10.000000	0.433333	-23.050001	514.833313	1023.000000	1023.000000	2046.000000
7.420000	-0.006139	-3.628434	-1.937384	-1.145730	-0.731985	0.186665	0.000000	-10.000000	0.466667	-23.733334	507.333344	1023.000000	1023.000000	2046.000000
7.440000	-0.006985	-4.128262	-1.974207	-1.259271	-0.987995	0.093211	0.000000	-10.000000	0.483333	-24.133333	499.333344	1023.000000	1023.000000	2046.000000
7.460000	-0.007575	-4.476657	-2.206687	-1.301454	-1.000816	0.032300	0.000000	-10.000000	0.491667	-24.216667	491.333344	1023.000000	1023.000000	2046.000000
7.480000	-0.007556	-4.465382	-2.116006	-1.223809	-1.159034	0.033467	0.000000	-10.000000	0.483333	-23.950001	483.000000	1023.000000	1023.000000	2046.000000
7.500000	-0.007543	-4.457983	-2.179512	-1.350470	-1.038370	0.110369	0.000000	-10.000000	0.466667	-23.766668	475.000000	1023.000000	1023.000000	2046.000000
7.520000	-0.007279	-4.302011	-2.140887	-1.378341	-1.067882	0.285098	0.000000	-10.000000	0.458333	-23.483334	467.333344	1023.000000	1023.000000	2046.000000
7.540000	-0.006836	-4.039883	-2.156984	-1.501300	-0.846099	0.464500	0.000000	-10.000000	0.450000	-23.433334	459.666656	1023.000000	1023.000000	2046.000000
7.560000	-0.006635	-3.921149	-2.134901	-1.595461	-0.769603	0.578815	0.000000	-10.000000	0.433333	-23.166666	452.000000	1023.000000	1023.000000	2046.000000
7.580000	-0.006556	-3.874336	-2.074214	-1.786972	-0.702305	0.689155	0.000000	-10.000000	0.416667	-22.966667	444.000000	1023.000000	1023.000000	2046.000000
7.600000	-0.007179	-4.242725	-2.316150	-2.043853	-0.659578	0.776856	0.000000	-10.000000	0.400000	-22.650000	436.333344	1023.000000	1023.000000	2046.000000
7.620000	-0.008087	-4.779601	-2.371906	-2.123929	-0.840912	0.557146	0.000000	-10.000000	0.400000	-22.333334	428.666656	1023.000000	1023.000000	2046.000000
7.640000	-0.009014	-5.327550	-2.628474	-2.371507	-0.823845	0.496276	0.000000	-10.000000	0.400000	-22.066668	421.333344	1023.000000	1023.000000	2046.000000
7.660000	-0.009849	-5.820603	-2.541317	-2.449087	-1.189073	0.358873	0.000000	-10.000000	0.391667	-21.916668	413.833344	1023.000000	1023.000000	2046.000000
7.680000	-0.010704	-6.326297	-2.627856	-2.630585	-1.223329	0.155474	0.000000	-10.000000	0.383333	-21.683334	406.500000	1023.000000	1023.000000	2046.000000
7.700000	-0.011686	-6.906338	-2.557225	-2.733902	-1.608359	-0.006852	0.000000	-10.000000	0.383333	-21.516666	399.166656	1023.000000	1023.000000	2046.000000
7.720000	-0.011971	-7.074893	-2.499708	-2.744338	-1.672779	-0.158068	0.000000	-10.000000	0.383333	-21.300001	392.000000	1023.000000	1023.000000	2046.000000
7.740000	-0.012230	-7.227899	-2.484491	-2.783532	-1.841511	-0.118366	0.000000	-10.000000	0.383333	-21.316668	385.000000	1023.000000	1023.000000	2046.000000
7.760000	-0.011700	-6.914443	-2.294863	-2.660712	-1.806917	-0.151950	0.000000	-10.000000	0.375000	-21.316668	378.000000	1023.000000	1023.000000	2046.000000
7.780000	-0.011198	-6.618283	-2.042800	-2.646014	-1.928233	-0.001235	0.000000	-10.000000	0.375000	-21.300001	370.833344	1023.000000	1023.000000	2046.000000
7.800000	-0.009817	-5.801815	-1.580660	-2.471779	-1.779276	0.029900	0.000000	-10.000000	0.366667	-20.950001	363.666656	1023.000000	1023.000000	2046.000000
7.820000	-0.008295	-4.902052	-1.173814	-2.344435	-1.656304	0.272502	0.000000	-10.000000	0.358333	-20.716667	356.666656	1023.000000	1023.000000	2046.000000
7.840000	-0.006552	-3.872160	-0.749046	-2.013278	-1.538580	0.428744	0.000000	-10.000000	0.350000	-20.316668	349.833344	1023.000000	1023.000000	2046.000000
7.860000	-0.005973	-3.530299	-0.755441	-1.953251	-1.430619	0.609013	0.000000	-10.000000	0.350000	-20.200001	343.166656	1023.000000	1023.000000	2046.000000
7.880000	-0.005627	-3.325696	-0.693996	-1.828266	-1.398376	0.594943	0.000000	-10.000000	0.350000	-20.083334	336.333344	1023.000000	1023.000000	2046.000000
7.900000	-0.005586	-3.301106	-0.599583	-1.909889	-1.590674	0.799040	0.000000	-10.000000	0.350000	-20.049999	329.500000	1023.000000	1023.000000	2046.000000
7.920000	-0.005529	-3.267694	-0.622491	-1.615742	-1.573536	0.544075	0.000000	-10.000000	0.350000	-20.133333	322.666656	1023.000000	1023.000000	2046.000000
7.940000	-0.005240	-3.096637	-0.738408	-1.368530	-1.630072	0.640372	0.000000	-10.000000	0.358333	-20.216667	316.000000	1023.000000	1023.000000	2046.000000
7.960000	-0.005409	-3.196473	-0.637888	-1.151897	-2.002026	0.595338	0.000000	-10.000000	0.366667	-20.366667	309.333344	1023.000000	1023.000000	2046.000000
7.980000	-0.007869	-4.650590	-1.229026	-1.359456	-2.312046	0.249937	0.000000	-10.000000	0.366667	-20.350000	302.500000	1023.000000	1023.000000	2046.000000
8.000000	-0.011781	-6.962855	-1.607871	-1.821402	-3.111075	-0.422507	0.000000	-10.000000	0.358333	-20.266666	295.666656	1023.000000	1023.000000	2046.000000
8.020000	-0.016380	-9.680593	-2.720775	-2.480690	-3.330798	-1.148331	0.000000	-10.000000	0.325000	-19.966667	289.000000	1023.000000	1023.000000	2046.000000
8.040000	-0.020656	-12.207788	-3.151331	-3.001567	-4.282939	-1.771950	0.000000	-10.000000	0.308333	-19.350000	282.333344	1023.000000	1023.000000	2046.000000
8.060000	-0.023991	-14.178738	-4.094351	-3.447664	-4.365620	-2.271103	0.000000	-10.000000	0.275000	-18.900002	275.833344	1023.000000	1023.000000	2046.000000
8.080000	-0.026319	-15.554716	-4.233729	-3.811089	-5.053490	-2.456407	0.000000	-10.000000	0.266667	-18.566668	269.500000	1023.000000	1023.000000	2046.000000
8.100000	-0.028052	-16.578804	-4.975818	-3.986567	-4.874516	-2.741903	0.000000	-10.000000	0.250000	-18.683334	263.500000	1023.000000	1023.000000	2046.000000
8.120000	-0.029666	-17.532589	-4.915189	-4.153858	-5.567024	-2.896519	0.000000	-10.000000	0.266667	-18.766668	257.166656	1023.000000	1023.000000	2046.000000
8.140000	-0.030702	-18.144592	-5.438265	-4.250486	-5.387866	-3.067975	0.000000	-10.000000	0.283333	-18.800001	250.833328	1023.000000	1023.000000	2046.000000
8.160000	-0.031565	-18.655064	-5.282749	-4.319808	-5.900916	-3.151592	0.000000	-10.000000	0.283333	-18.716667	244.500000	1023.000000	1023.000000	2046.000000
8.180000	-0.031925	-18.867838	-5.631220	-4.318056	-5.709482	-3.209079	0.000000	-10.000000	0.266667	-18.283333	238.500000	1023.000000	1023.000000	2046.000000
8.200000	-0.032215	-19.039234	-5.355153	-4.357612	-6.170445	-3.156023	0.000000	-10.000000	0.258333	-18.016666	232.500000	1023.000000	1023.000000	2046.000000
8.220000	-0.031744	-18.760489	-5.608238	-4.257792	-5.752805	-3.141655	0.000000	-10.000000	0.258333	-17.650000	226.500000	1023.000000	1023.000000	2046.000000
8.240000	-0.031513	-18.624218	-5.280214	-4.383260	-6.066381	-2.894363	0.000000	-10.000000	0.258333	-17.350000	220.500000	1023.000000	1023.000000	2046.000000
8.260000	-0.030829	-18.220001	-5.470434	-4.352938	-5.606766	-2.789863	0.000000	-10.000000	0.250000	-17.083334	214.500000	1023.000000	1023.000000	2046.000000
8.280000	-0.030248	-17.876503	-5.158855	-4.468227	-5.758519	-2.490902	0.000000	-10.000000	0.250000	-17.016666	208.833328	1023.000000	1023.000000	2046.000000
8.300000	-0.029580	-17.481836	-5.172770	-4.603737	-5.392326	-2.313003	0.000000	-10.000000	0.250000	-16.916668	203.166672	1023.000000	1023.000000	2046.000000
8.320000	-0.029482	-17.423803	-5.140812	-4.697373	-5.380484	-2.205135	0.000000	-10.000000	0.250000	-16.650000	197.500000	1023.000000	1023.000000	2046.000000
8.340000	-0.030024	-17.743933	-5.180475	-5.003146	-5.427301	-2.133012	0.000000	-10.000000	0.250000	-16.500000	191.833328	1023.000000	1023.000000	2046.000000
8.360000	-0.030727	-18.159798	-5.329546	-4.972641	-5.492873	-2.364738	0.000000	-10.000000	0.241667	-16.350000	186.166672	1023.000000	1023.000000	2046.000000
8.380000	-0.031371	-18.540461	-5.330575	-5.221759	-5.610765	-2.377362	0.000000	-10.000000	0.241667	-16.233334	180.833328	1023.000000	1023.000000	2046.000000
8.400000	-0.032056	-18.945343	-5.474209	-5.160035	-5.639254	-2.671845	0.000000	-10.000000	0.225000	-15.800000	175.333328	1023.000000	1023.000000	2046.000000
8.420000	-0.032800	-19.385061	-5.302341	-5.434555	-5.992992	-2.655173	0.000000	-10.000000	0.216667	-15.483334	170.166672	1023.000000	1023.000000	2046.000000
8.440000	-0.033166	-19.600996	-5.390514	-5.335323	-5.948633	-2.926525	0.000000	-10.000000	0.208333	-15.316668	165.000000	1023.000000	1023.000000	2046.000000
8.460000	-0.033406	-19.742863	-5.098382	-5.489419	-6.313370	-2.841691	0.000000	-10.000000	0.216667	-15.500000	159.833328	1023.000000	1023.000000	2046.000000
8.480000	-0.032851	-19.415154	-5.104435	-5.336233	-6.099321	-2.875164	0.000000	-10.000000	0.233333	-15.900001	154.666672	1023.000000	1023.000000	2046.000000
8.500000	-0.032081	-18.959808	-4.699028	-5.249887	-6.275509	-2.735384	0.000000	-10.000000	0.233333	-16.116667	149.333328	1023.000000	1023.000000	2046.000000
8.520000	-0.030891	-18.256779	-4.383600	-5.221269	-6.098789	-2.553120	0.000000	-10.000000	0.225000	-15.783334	144.000000	1023.000000	1023.000000	2046.000000
8.540000	-0.029119	-17.209087	-3.926166	-4.917231	-5.897882	-2.467808	0.000000	-10.000000	0.208333	-15.250000	138.666672	1023.000000	1023.000000	2046.000000
8.560000	-0.027353	-16.165609	-3.418669	-4.859680	-5.794068	-2.093192	0.000000	-10.000000	0.200000	-14.466666	133.666672	1023.000000	1023.000000	2046.000000
8.580000	-0.025912	-15.313902	-3.263274	-4.432284	-5.591827	-2.026518	0.000000	-10.000000	0.191667	-13.783334	128.833328	1023.000000	1023.000000	2046.000000
8.600000	-0.025193	-14.888975	-3.092100	-4.506787	-5.561094	-1.728993	0.000000	-10.000000	0.183333	-13.166667	124.333336	1023.000000	1023.000000	2046.000000
8.620000	-0.025348	-14.980581	-3.154836	-4.422601	-5.584157	-1.818986	0.000000	-10.000000	0.183333	-12.866667	119.833336	1023.000000	1023.000000	2046.000000
8.640000	-0.024936	-14.737229	-3.138198	-4.236794	-5.492288	-1.869949	0.000000	-10.000000	0.166667	-12.600000	115.500000	1023.000000	1023.000000	2046.000000
8.660000	-0.024145	-14.269463	-3.189640	-4.104611	-5.389759	-1.585452	0.000000	-10.000000	0.150000	-12.366667	111.166664	1023.000000	1023.000000	2046.000000
8.680000	-0.023884	-14.115264	-3.223933	-3.633672	-5.518881	-1.738777	0.000000	-10.000000	0.116667	-12.150001	107.000000	1023.000000	1023.000000	2046.000000
8.700000	-0.025110	-14.840034	-3.309697	-3.770849	-5.947364	-1.812125	0.000000	-10.000000	0.108333	-12.166667	104.333336	1023.000000	1023.000000	2046.000000
8.720000	-0.028316	-16.734829	-3.991142	-4.018526	-6.299924	-2.425238	0.000000	-10.000000	0.100000	-11.983334	100.333336	1023.000000	1023.000000	2046.000000
8.740000	-0.032606	-19.270287	-4.617580	-4.667286	-6.875175	-3.110247	0.000000	-10.000000	0.100000	-11.700001	96.333336	1023.000000	1023.000000	2046.000000
8.760000	-0.036913	-21.815472	-5.559232	-5.296716	-7.278335	-3.681190	0.000000	-10.000000	0.083333	-10.900001	91.000000	1023.000000	1023.000000	2046.000000
8.780000	-0.040273	-23.801466	-6.053467	-5.621388	-7.865117	-4.261494	0.000000	-10.000000	0.083333	-10.066667	87.333336	1023.000000	1023.000000	2046.000000
8.800000	-0.042406	-25.061789	-6.518211	-6.074354	-8.114575	-4.354648	0.000000	-10.000000	0.083333	-9.316667	84.000000	1023.000000	1023.000000	2046.000000
8.820000	-0.044134	-26.082932	-7.057264	-6.073709	-8.239674	-4.712285	0.000000	-10.000000	0.100000	-9.366667	81.000000	1023.000000	1023.000000	2046.000000
8.840000	-0.045328	-26.788876	-7.185471	-6.248067	-8.503746	-4.851592	0.000000	-10.000000	0.091667	-9.816667	77.833336	1023.000000	1023.000000	2046.000000
8.860000	-0.046483	-27.471170	-7.505984	-6.337477	-8.643507	-4.984202	0.000000	-10.000000	0.091667	-10.200000	74.500000	1023.000000	1023.000000	2046.000000
8.880000	-0.046929	-27.735298	-7.506828	-6.256558	-8.817286	-5.154625	0.000000	-10.000000	0.091667	-10.200000	71.166664	1023.000000	1023.000000	2046.000000
8.900000	-0.047112	-27.843227	-7.567372	-6.385921	-8.889689	-5.000244	0.000000	-10.000000	0.083333	-9.833334	67.833336	1023.000000	1023.000000	2046.000000
8.920000	-0.047299	-27.953775	-7.658125	-6.212067	-8.946296	-5.137289	0.000000	-10.000000	0.075000	-9.466667	64.500000	1023.000000	1023.000000	2046.000000
8.940000	-0.046560	-27.516916	-7.490252	-6.248557	-8.874208	-4.903900	0.000000	-10.000000	0.066667	-8.900001	61.333332	1023.000000	1023.000000	2046.000000
8.960000	-0.045998	-27.184601	-7.402209	-6.136862	-8.846678	-4.798852	0.000000	-10.000000	0.066667	-8.266666	58.333332	1023.000000	1023.000000	2046.000000
8.980000	-0.045157	-26.687727	-7.283888	-6.080914	-8.642461	-4.680464	0.000000	-10.000000	0.066667	-7.650000	55.666668	1023.000000	1023.000000	2046.000000
9.000000	-0.044037	-26.025898	-7.098888	-6.206399	-8.476373	-4.244238	0.000000	-10.000000	0.058333	-7.300000	53.000000	1023.000000	1023.000000	2046.000000
9.020000	-0.042960	-25.389599	-6.942241	-6.117898	-8.192132	-4.137328	0.000000	-10.000000	0.058333	-7.100000	50.666668	1023.000000	1023.000000	2046.000000
9.040000	-0.042211	-24.946859	-6.762393	-6.331169	-7.981339	-3.871959	0.000000	-10.000000	0.050000	-6.866667	48.166668	1023.000000	1023.000000	2046.000000
9.060000	-0.042000	-24.822083	-6.777214	-6.344429	-7.884016	-3.816423	0.000000	-10.000000	0.058333	-6.733334	45.833332	1023.000000	1023.000000	2046.000000
9.080000	-0.042350	-25.028591	-6.749372	-6.525943	-7.877209	-3.876067	0.000000	-10.000000	0.058333	-6.583333	43.500000	1023.000000	1023.000000	2046.000000
9.100000	-0.042505	-25.120413	-6.779492	-6.605279	-7.924678	-3.810964	0.000000	-10.000000	0.058333	-6.383334	41.500000	1023.000000	1023.000000	2046.000000
9.120000	-0.043107	-25.476175	-6.795123	-6.611137	-7.965653	-4.104262	0.000000	-10.000000	0.050000	-5.733334	39.500000	1023.000000	1023.000000	2046.000000
9.140000	-0.043534	-25.728477	-6.728717	-6.784935	-8.135169	-4.079657	0.000000	-10.000000	0.041667	-4.566667	37.500000	1023.000000	1023.000000	2046.000000
9.160000	-0.043779	-25.873432	-6.629836	-6.695234	-8.213226	-4.335136	0.000000	-10.000000	0.033333	-3.250000	35.833332	1023.000000	1023.000000	2046.000000
9.180000	-0.043915	-25.953482	-6.605484	-6.817048	-8.196959	-4.333992	0.000000	-10.000000	0.033333	-2.133333	34.666668	1023.000000	1023.000000	2046.000000
9.200000	-0.043136	-25.493637	-6.349003	-6.690658	-8.228977	-4.224998	0.000000	-10.000000	0.033333	-1.316667	34.166668	1023.000000	1023.000000	2046.000000
9.220000	-0.042235	-24.960924	-6.186577	-6.520597	-8.013295	-4.240454	0.000000	-10.000000	0.041667	-0.650000	34.000000	1023.000000	1023.000000	2046.000000
9.240000	-0.040875	-24.157362	-5.692809	-6.465562	-8.085837	-3.913154	0.000000	-10.000000	0.033333	0.116667	34.000000	1023.000000	1023.000000	2046.000000
9.260000	-0.038987	-23.041155	-5.262353	-6.158977	-7.765100	-3.854725	0.000000	-10.000000	0.025000	1.233333	34.000000	1023.000000	1023.000000	2046.000000
9.280000	-0.036945	-21.834362	-4.813765	-6.017306	-7.466618	-3.536674	0.000000	-10.000000	0.008333	2.883333	34.000000	1023.000000	1023.000000	2046.000000
9.300000	-0.034524	-20.403614	-4.288182	-5.652623	-7.284220	-3.178588	0.000000	-10.000000	-0.008333	4.950000	34.000000	1023.000000	1023.000000	2046.000000
9.320000	-0.033337	-19.702040	-4.258979	-5.460913	-6.917490	-3.064658	0.000000	-10.000000	-0.008333	6.716667	34.000000	1023.000000	1023.000000	2046.000000
9.340000	-0.032123	-18.984409	-3.965111	-5.383575	-6.900921	-2.734803	0.000000	-10.000000	-0.033333	8.116667	34.000000	1023.000000	1023.000000	2046.000000
9.360000	-0.031861	-18.830040	-4.015458	-5.107818	-6.707880	-2.998884	0.000000	-10.000000	-0.050000	9.383334	34.000000	1023.000000	1023.000000	2046.000000
9.380000	-0.029895	-17.667732	-3.735119	-4.871691	-6.557066	-2.503856	0.000000	-10.000000	-0.083333	10.833334	34.000000	1023.000000	1023.000000	2046.000000
9.400000	-0.028548	-16.871614	-3.818819	-4.344980	-6.250856	-2.456959	0.000000	-10.000000	-0.108333	12.483334	34.000000	1023.000000	1023.000000	2046.000000
9.420000	-0.028328	-16.741629	-3.711025	-4.189878	-6.491834	-2.348892	0.000000	-10.000000	-0.141667	14.250000	32.333332	1023.000000	1023.000000	2046.000000
9.440000	-0.029336	-17.337713	-3.922724	-4.239520	-6.563703	-2.611766	0.000000	-10.000000	-0.183333	16.183334	31.500000	1023.000000	1023.000000	2046.000000
9.460000	-0.032817	-19.394745	-4.605056	-4.738696	-6.882411	-3.168583	0.000000	-10.000000	-0.208333	17.583334	30.666666	1023.000000	1023.000000	2046.000000
9.480000	-0.036140	-21.358450	-5.124374	-5.216138	-7.312093	-3.705846	0.000000	-10.000000	-0.241667	18.750000	33.500000	1023.000000	1023.000000	2046.000000
9.500000	-0.039288	-23.219486	-5.918718	-5.656518	-7.456186	-4.188064	0.000000	-10.000000	-0.258333	19.350000	37.500000	1023.000000	1023.000000	2046.000000
9.520000	-0.040738	-24.075911	-6.048139	-5.922456	-7.866858	-4.238458	0.000000	-10.000000	-0.291667	20.383333	43.833332	1023.000000	1023.000000	2046.000000
9.540000	-0.041800	-24.704058	-6.562008	-5.996258	-7.649090	-4.496702	0.000000	-10.000000	-0.300000	21.033333	50.500000	1023.000000	1023.000000	2046.000000
9.560000	-0.042162	-24.917604	-6.584231	-6.033629	-7.867358	-4.432387	0.000000	-10.000000	-0.308333	21.533333	57.500000	1023.000000	1023.000000	2046.000000
9.580000	-0.041987	-24.814236	-6.741787	-5.914736	-7.620008	-4.537705	0.000000	-10.000000	-0.283333	21.400000	64.666664	1023.000000	1023.000000	2046.000000
9.600000	-0.041887	-24.755344	-6.831068	-5.826822	-7.607169	-4.490286	0.000000	-10.000000	-0.266667	21.166666	71.833336	1023.000000	1023.000000	2046.000000
9.620000	-0.040704	-24.056185	-6.555541	-5.694316	-7.561094	-4.245235	0.000000	-10.000000	-0.266667	20.983334	79.000000	1023.000000	1023.000000	2046.000000
9.640000	-0.039773	-23.505955	-6.649991	-5.402836	-7.214891	-4.238236	0.000000	-10.000000	-0.266667	21.200001	86.000000	1023.000000	1023.000000	2046.000000
9.660000	-0.038258	-22.610624	-6.161783	-5.212827	-7.336395	-3.899618	0.000000	-10.000000	-0.291667	21.666668	93.000000	1023.000000	1023.000000	2046.000000
9.680000	-0.036646	-21.657898	-6.150489	-5.000670	-6.795408	-3.711331	0.000000	-10.000000	-0.291667	22.250000	100.000000	1023.000000	1023.000000	2046.000000
9.700000	-0.034707	-20.511597	-5.744294	-4.802250	-6.693714	-3.271339	0.000000	-10.000000	-0.316667	22.933334	107.333336	1023.000000	1023.000000	2046.000000
9.720000	-0.032414	-19.156666	-5.482547	-4.625084	-6.167994	-2.881042	0.000000	-10.000000	-0.308333	23.416668	115.000000	1023.000000	1023.000000	2046.000000
9.740000	-0.030692	-18.139231	-5.253838	-4.481595	-5.827490	-2.576308	0.000000	-10.000000	-0.316667	23.466667	123.000000	1023.000000	1023.000000	2046.000000
9.760000	-0.028644	-16.928320	-4.806314	-4.524590	-5.518672	-2.078746	0.000000	-10.000000	-0.316667	23.333334	130.666672	1023.000000	1023.000000	2046.000000
9.780000	-0.027150	-16.045856	-4.785045	-4.452977	-4.965024	-1.842810	0.000000	-10.000000	-0.325000	23.000000	138.333328	1023.000000	1023.000000	2046.000000
9.800000	-0.026191	-15.478688	-4.487060	-4.487854	-4.925995	-1.577780	0.000000	-10.000000	-0.325000	23.083334	146.000000	1023.000000	1023.000000	2046.000000
9.820000	-0.025342	-14.977110	-4.514162	-4.445386	-4.509555	-1.508006	0.000000	-10.000000	-0.333333	23.150000	153.666672	1023.000000	1023.000000	2046.000000
9.840000	-0.024842	-14.681410	-4.369197	-4.394456	-4.480047	-1.437710	0.000000	-10.000000	-0.341667	23.416668	161.333328	1023.000000	1023.000000	2046.000000
9.860000	-0.024333	-14.380884	-4.123484	-4.361062	-4.426991	-1.469348	0.000000	-10.000000	-0.358333	23.566668	169.000000	1023.000000	1023.000000	2046.000000
9.880000	-0.023753	-14.037808	-3.999073	-4.231185	-4.287923	-1.519627	0.000000	-10.000000	-0.358333	23.866667	177.000000	1023.000000	1023.000000	2046.000000
9.900000	-0.022759	-13.450436	-3.554857	-4.215616	-4.327384	-1.352579	0.000000	-10.000000	-0.358333	24.000000	185.000000	1023.000000	1023.000000	2046.000000
9.920000	-0.021313	-12.595894	-3.427272	-3.972040	-3.918853	-1.277730	0.000000	-10.000000	-0.358333	24.300001	193.000000	1023.000000	1023.000000	2046.000000
9.940000	-0.019429	-11.482831	-2.851220	-3.704724	-3.898057	-1.028830	0.000000	-10.000000	-0.366667	24.216667	201.000000	1023.000000	1023.000000	2046.000000
9.960000	-0.017020	-10.059032	-2.477362	-3.426105	-3.436619	-0.718947	0.000000	-10.000000	-0.383333	24.400000	209.000000	1023.000000	1023.000000	2046.000000
9.980000	-0.014330	-8.468976	-1.883021	-3.035687	-3.130539	-0.419729	0.000000	-10.000000	-0.400000	24.666666	217.000000	1023.000000	1023.000000	2046.000000
10.000000	-0.011244	-6.645226	-1.151375	-2.761708	-2.694707	-0.037435	0.000000	-10.000000	-0.425000	25.083334	225.333328	1023.000000	1023.000000	2046.000000
10.020000	-0.008521	-5.036144	-0.783474	-2.365869	-2.198163	0.311362	0.000000	-10.000000	-0.458333	25.566668	233.666672	1023.000000	1023.000000	2046.000000
10.040000	-0.006266	-3.702977	-0.256441	-1.989580	-2.071237	0.614282	0.000000	-10.000000	-0.458333	25.750000	242.333328	1023.000000	1023.000000	2046.000000
10.060000	-0.004534	-2.679614	-0.081305	-1.835682	-1.681094	0.918467	0.000000	-10.000000	-0.466667	26.033333	250.833328	1023.000000	1023.000000	2046.000000
10.080000	-0.003090	-1.826364	0.043340	-1.504429	-1.405741	1.040466	0.000000	-10.000000	-0.433333	26.049999	259.500000	1023.000000	1023.000000	2046.000000
10.100000	-0.001070	-0.632486	0.441933	-1.192853	-1.201158	1.319592	0.000000	-10.000000	-0.441667	25.850000	268.166656	1023.000000	1023.000000	2046.000000
10.120000	0.001080	0.638023	0.608457	-0.691685	-0.906254	1.627505	0.000000	-10.000000	-0.433333	25.750000	276.666656	1023.000000	1023.000000	2046.000000
10.140000	0.002952	1.744383	1.002068	-0.046386	-0.939452	1.728153	0.000000	-10.000000	-0.450000	25.683334	285.333344	1023.000000	1023.000000	2046.000000
10.160000	0.003424	2.023481	1.110107	0.049084	-0.872124	1.736414	0.000000	-10.000000	-0.450000	25.800001	293.833344	1023.000000	1023.000000	2046.000000
10.180000	0.001452	0.858067	0.720082	-0.097813	-1.109427	1.345226	0.000000	-10.000000	-0.441667	25.683334	302.500000	1023.000000	1023.000000	2046.000000
10.200000	-0.002634	-1.556592	-0.081372	-0.632773	-1.494850	0.652402	0.000000	-10.000000	-0.425000	25.650000	311.166656	1023.000000	1023.000000	2046.000000
10.220000	-0.006432	-3.801095	-0.845893	-1.120815	-1.965640	0.131253	0.000000	-10.000000	-0.416667	25.633333	319.666656	1023.000000	1023.000000	2046.000000
10.240000	-0.008380	-4.952564	-1.108305	-1.370371	-2.382189	-0.091699	0.000000	-10.000000	-0.416667	25.466667	328.333344	1023.000000	1023.000000	2046.000000
10.260000	-0.009411	-5.561775	-1.571590	-1.507145	-2.259292	-0.223748	0.000000	-10.000000	-0.425000	25.300001	336.666656	1023.000000	1023.000000	2046.000000
10.280000	-0.009472	-5.598029	-1.615465	-1.453216	-2.370776	-0.158571	0.000000	-10.000000	-0.425000	25.400000	345.333344	1023.000000	1023.000000	2046.000000
10.300000	-0.009162	-5.414536	-1.652325	-1.327633	-2.241570	-0.193008	0.000000	-10.000000	-0.425000	25.383333	353.666656	1023.000000	1023.000000	2046.000000
10.320000	-0.008578	-5.069459	-1.661891	-1.222359	-2.124682	-0.060528	0.000000	-10.000000	-0.416667	25.350000	362.333344	1023.000000	1023.000000	2046.000000
10.340000	-0.007484	-4.423122	-1.363542	-0.944638	-2.174013	0.059070	0.000000	-10.000000	-0.408333	25.166668	370.666656	1023.000000	1023.000000	2046.000000
10.360000	-0.006253	-3.695360	-1.223720	-0.775596	-1.931366	0.235323	0.000000	-10.000000	-0.408333	25.166668	379.166656	1023.000000	1023.000000	2046.000000
10.380000	-0.004895	-2.893114	-1.082751	-0.493476	-1.767495	0.450609	0.000000	-10.000000	-0.416667	25.350000	387.500000	1023.000000	1023.000000	2046.000000
10.400000	-0.002912	-1.721262	-0.632311	-0.127234	-1.663282	0.701565	0.000000	-10.000000	-0.433333	25.350000	396.000000	1023.000000	1023.000000	2046.000000
10.420000	-0.000881	-0.520468	-0.471429	0.071671	-1.169062	1.048352	0.000000	-10.000000	-0.441667	25.500000	404.500000	1023.000000	1023.000000	2046.000000
10.440000	0.000933	0.551149	-0.190234	0.268288	-0.997537	1.470631	0.000000	-10.000000	-0.441667	25.683334	413.000000	1023.000000	1023.000000	2046.000000
10.460000	0.002739	1.618748	0.082938	0.477151	-0.674435	1.733095	0.000000	-10.000000	-0.425000	25.700001	421.500000	1023.000000	1023.000000	2046.000000
10.480000	0.004400	2.600542	0.195331	0.433844	-0.170659	2.142026	0.000000	-10.000000	-0.408333	25.400000	430.166656	1023.000000	1023.000000	2046.000000
10.500000	0.005887	3.479362	0.389137	0.449374	0.111481	2.529369	0.000000	-10.000000	-0.383333	24.733334	438.666656	1023.000000	1023.000000	2046.000000
10.520000	0.007249	4.284034	0.564449	0.467639	0.506635	2.745311	0.000000	-10.000000	-0.366667	24.066668	447.000000	1023.000000	1023.000000	2046.000000
10.540000	0.007495	4.429633	0.443701	0.369893	0.773676	2.842363	0.000000	-10.000000	-0.350000	23.650000	455.000000	1023.000000	1023.000000	2046.000000
10.560000	0.008297	4.903705	0.760279	0.457325	0.734382	2.951719	0.000000	-10.000000	-0.341667	23.150000	463.000000	1023.000000	1023.000000	2046.000000
10.580000	0.008690	5.135667	0.766526	0.476536	1.029077	2.863529	0.000000	-10.000000	-0.333333	23.000000	470.833344	1023.000000	1023.000000	2046.000000
10.600000	0.009060	5.354388	1.045720	0.551918	0.956722	2.800027	0.000000	-10.000000	-0.316667	22.766666	478.500000	1023.000000	1023.000000	2046.000000
10.620000	0.010309	6.092412	1.457994	0.727384	1.051154	2.855879	0.000000	-10.000000	-0.308333	22.716667	486.166656	1023.000000	1023.000000	2046.000000
10.640000	0.011465	6.776051	1.578489	0.874977	1.373564	2.949021	0.000000	-10.000000	-0.300000	22.483334	493.666656	1023.000000	1023.000000	2046.000000
10.660000	0.013291	7.854737	2.044374	1.167617	1.380703	3.262043	0.000000	-10.000000	-0.291667	22.266666	501.333344	1023.000000	1023.000000	2046.000000
10.680000	0.015811	9.344355	2.461383	1.532037	1.795382	3.555553	0.000000	-10.000000	-0.291667	22.133333	508.666656	1023.000000	1023.000000	2046.000000
10.700000	0.018270	10.797396	2.809019	1.809209	2.316607	3.862560	0.000000	-10.000000	-0.291667	22.100000	513.666687	1023.000000	1023.000000	2046.000000
10.720000	0.021092	12.465171	3.652946	2.174462	2.430678	4.207086	0.000000	-10.000000	-0.300000	22.316666	521.000000	1023.000000	1023.000000	2046.000000
10.740000	0.024303	14.362862	4.181972	2.567919	3.054565	4.558405	0.000000	-10.000000	-0.308333	22.799999	528.666687	1023.000000	1023.000000	2046.000000
10.760000	0.026374	15.586822	4.436807	2.938904	3.440927	4.770183	0.000000	-10.000000	-0.316667	23.116667	538.666687	1023.000000	1023.000000	2046.000000
10.780000	0.028248	16.694548	4.957367	3.252860	3.424280	5.060040	0.000000	-10.000000	-0.325000	23.416668	546.333313	1023.000000	1023.000000	2046.000000
10.800000	0.029953	17.702475	4.957909	3.534505	4.050701	5.159359	0.000000	-10.000000	-0.325000	23.150002	554.000000	1023.000000	1023.000000	2046.000000
10.820000	0.030822	18.215899	5.297718	3.795509	3.911326	5.211346	0.000000	-10.000000	-0.308333	23.016668	562.000000	1023.000000	1023.000000	2046.000000
10.840000	0.033464	19.777212	5.790833	4.266083	4.189781	5.530517	0.000000	-10.000000	-0.300000	22.450001	569.666687	1023.000000	1023.000000	2046.000000
10.860000	0.035610	21.045582	5.852447	4.763817	4.627766	5.801551	0.000000	-10.000000	-0.291667	22.116667	577.333313	1023.000000	1023.000000	2046.000000
10.880000	0.037163	21.963116	6.500351	5.182725	4.299736	5.980304	0.000000	-10.000000	-0.283333	21.883333	584.666687	1023.000000	1023.000000	2046.000000
10.900000	0.036804	21.751371	6.248940	5.240879	4.529902	5.731650	0.000000	-10.000000	-0.283333	21.633333	592.166687	1023.000000	1023.000000	2046.000000
10.920000	0.032802	19.386189	5.556993	4.800244	3.931231	5.097721	0.000000	-10.000000	-0.250000	21.300001	599.333313	1023.000000	1023.000000	2046.000000
10.940000	0.028051	16.578228	4.829386	4.168548	3.155022	4.425272	0.000000	-10.000000	-0.250000	20.533335	606.500000	1023.000000	1023.000000	2046.000000
10.960000	0.024918	14.726491	4.001666	3.876675	2.972687	3.875463	0.000000	-10.000000	-0.233333	20.150002	613.500000	1023.000000	1023.000000	2046.000000
10.980000	0.023426	13.845035	3.837572	3.642992	2.547375	3.817096	0.000000	-10.000000	-0.250000	19.866667	620.333313	1023.000000	1023.000000	2046.000000
11.000000	0.022872	13.517633	3.655756	3.564656	2.557188	3.740034	0.000000	-10.000000	-0.258333	19.783335	627.000000	1023.000000	1023.000000	2046.000000
11.020000	0.022878	13.520804	3.389582	3.717164	2.740107	3.673953	0.000000	-10.000000	-0.258333	19.750000	633.666687	1023.000000	1023.000000	2046.000000
11.040000	0.023053	13.624037	3.679664	3.718480	2.410156	3.815737	0.000000	-10.000000	-0.250000	19.550001	640.166687	1023.000000	1023.000000	2046.000000
11.060000	0.023679	13.994319	3.597053	3.870680	2.687253	3.839333	0.000000	-10.000000	-0.241667	19.666668	646.833313	1023.000000	1023.000000	2046.000000
11.080000	0.024397	14.418789	3.618288	4.122131	2.778587	3.899781	0.000000	-10.000000	-0.225000	19.233334	653.166687	1023.000000	1023.000000	2046.000000
11.100000	0.024973	14.758775	3.869365	4.184579	2.620879	4.083951	0.000000	-10.000000	-0.191667	18.333334	661.833313	1023.000000	1023.000000	2046.000000
11.120000	0.026203	15.485823	3.893108	4.387638	2.943888	4.261189	0.000000	-10.000000	-0.150000	17.283333	668.166687	1023.000000	1023.000000	2046.000000
11.140000	0.027610	16.317478	4.009841	4.707191	3.196253	4.404193	0.000000	-10.000000	-0.116667	16.316666	674.333313	1023.000000	1023.000000	2046.000000
11.160000	0.028879	17.067261	4.379461	4.759867	3.187680	4.740252	0.000000	-10.000000	-0.100000	15.333333	678.000000	1023.000000	1023.000000	2046.000000
11.180000	0.030075	17.774042	4.439383	4.770761	3.489436	5.074462	0.000000	-10.000000	-0.075000	13.783334	683.333313	1023.000000	1023.000000	2046.000000
11.200000	0.031053	18.352251	4.336148	4.866691	3.916796	5.232616	0.000000	-10.000000	-0.041667	11.750000	688.333313	1023.000000	1023.000000	2046.000000
11.220000	0.031526	18.631685	4.485492	4.632053	3.969213	5.544928	0.000000	-10.000000	-0.016667	9.616667	692.500000	1023.000000	1023.000000	2046.000000
11.240000	0.031734	18.755026	4.322558	4.339216	4.304973	5.788279	0.000000	-10.000000	0.000000	6.900000	696.166687	1023.000000	1023.000000	2046.000000
11.260000	0.031676	18.720720	4.190786	4.277975	4.495318	5.756641	0.000000	-10.000000	0.008333	4.666667	698.833313	1023.000000	1023.000000	2046.000000
11.280000	0.031054	18.353069	4.175090	4.029891	4.377680	5.770409	0.000000	-10.000000	0.025000	2.466667	700.833313	1023.000000	1023.000000	2046.000000
11.300000	0.030519	18.036730	3.964842	3.883797	4.537821	5.650269	0.000000	-10.000000	0.041667	1.183333	701.666687	1023.000000	1023.000000	2046.000000
11.320000	0.030091	17.783796	4.056874	3.946285	4.413788	5.366850	0.000000	-10.000000	0.050000	0.233333	702.000000	1023.000000	1023.000000	2046.000000
11.340000	0.029738	17.575138	4.257682	3.672429	4.273869	5.371158	0.000000	-10.000000	0.050000	0.000000	702.000000	1023.000000	1023.000000	2046.000000
11.360000	0.029906	17.674208	4.220387	3.797603	4.489131	5.167086	0.000000	-10.000000	0.050000	-0.616667	702.000000	1023.000000	1023.000000	2046.000000
11.380000	0.030601	18.085215	4.544702	3.908887	4.370439	5.261189	0.000000	-10.000000	0.050000	-1.483333	702.000000	1023.000000	1023.000000	2046.000000
11.400000	0.031498	18.615393	4.639539	3.921762	4.536229	5.517862	0.000000	-10.000000	0.050000	-2.550000	702.000000	1023.000000	1023.000000	2046.000000
11.420000	0.032837	19.406870	4.765299	4.265830	4.831771	5.543969	0.000000	-10.000000	0.050000	-2.916667	702.000000	1023.000000	1023.000000	2046.000000
11.440000	0.034500	20.389376	5.320802	4.346750	4.890945	5.830878	0.000000	-10.000000	0.050000	-2.800000	702.000000	1023.000000	1023.000000	2046.000000
11.460000	0.036564	21.609179	5.716652	4.496937	5.250762	6.144827	0.000000	-10.000000	0.033333	-2.183333	702.000000	1023.000000	1023.000000	2046.000000
11.480000	0.038681	22.860313	6.082550	4.906802	5.589233	6.281729	0.000000	-10.000000	0.016667	-1.200000	702.000000	1023.000000	1023.000000	2046.000000
11.500000	0.040329	23.834204	6.492263	5.065670	5.716678	6.559594	0.000000	-10.000000	0.016667	-0.450000	702.000000	1023.000000	1023.000000	2046.000000
11.520000	0.041376	24.453415	6.551835	5.208942	5.944459	6.748178	0.000000	-10.000000	0.025000	-0.283333	702.000000	1023.000000	1023.000000	2046.000000
11.540000	0.042095	24.878286	6.707779	5.430488	6.037592	6.702427	0.000000	-10.000000	0.041667	-1.133333	702.000000	1023.000000	1023.000000	2046.000000
11.560000	0.042812	25.301908	6.872229	5.452598	6.090556	6.886525	0.000000	-10.000000	0.041667	-2.433333	702.000000	1023.000000	1023.000000	2046.000000
11.580000	0.043745	25.853540	6.906532	5.836692	6.217741	6.892575	0.000000	-10.000000	0.050000	-3.933333	702.000000	1023.000000	1023.000000	2046.000000
11.600000	0.044675	26.402805	7.130479	6.072276	6.106894	7.093158	0.000000	-10.000000	0.050000	-5.183333	702.000000	1023.000000	1023.000000	2046.000000
11.620000	0.044056	26.037195	7.021705	6.176549	5.900701	6.938241	0.000000	-10.000000	0.058333	-6.350000	702.000000	1023.000000	1023.000000	2046.000000
11.640000	0.041207	24.353119	6.550307	6.013827	5.502549	6.286437	0.000000	-10.000000	0.066667	-7.433333	702.000000	1023.000000	1023.000000	2046.000000
11.660000	0.035852	21.188284	5.706741	5.174328	4.740588	5.566626	0.000000	-10.000000	0.083333	-8.600000	702.000000	1023.000000	1023.000000	2046.000000
11.680000	0.030484	18.016167	4.653899	4.548540	4.068005	4.745723	0.000000	-10.000000	0.091667	-9.416667	702.000000	1023.000000	1023.000000	2046.000000
11.700000	0.026632	15.739720	4.068940	3.966155	3.477517	4.227108	0.000000	-10.000000	0.100000	-9.833334	702.000000	1023.000000	1023.000000	2046.000000
11.720000	0.024007	14.188019	3.532021	3.555841	3.089394	4.010763	0.000000	-10.000000	0.091667	-9.883333	695.000000	1023.000000	1023.000000	2046.000000
11.740000	0.022107	13.065382	3.062853	3.424017	2.947249	3.631263	0.000000	-10.000000	0.091667	-10.066667	686.833313	1023.000000	1023.000000	2046.000000
11.760000	0.020786	12.284636	2.884237	3.098806	2.668156	3.633438	0.000000	-10.000000	0.091667	-10.600000	677.500000	1023.000000	1023.000000	2046.000000
11.780000	0.019706	11.646454	2.567890	3.065200	2.532377	3.480986	0.000000	-10.000000	0.100000	-11.533334	673.833313	1023.000000	1023.000000	2046.000000
11.800000	0.018767	11.091410	2.424957	2.975749	2.395274	3.295429	0.000000	-10.000000	0.116667	-12.666667	670.000000	1023.000000	1023.000000	2046.000000
11.820000	0.018109	10.702616	2.297183	2.765079	2.221656	3.418697	0.000000	-10.000000	0.141667	-13.716667	665.666687	1023.000000	1023.000000	2046.000000
11.840000	0.017789	10.513062	2.166210	2.865103	2.166596	3.315153	0.000000	-10.000000	0.183333	-14.633333	661.166687	1023.000000	1023.000000	2046.000000
11.860000	0.017646	10.428925	2.134302	2.730206	2.150901	3.413516	0.000000	-10.000000	0.208333	-15.383334	656.333313	1023.000000	1023.000000	2046.000000
11.880000	0.017799	10.519056	2.177188	2.710071	2.073983	3.557814	0.000000	-10.000000	0.233333	-16.016666	651.166687	1023.000000	1023.000000	2046.000000
11.900000	0.017764	10.498680	2.077739	2.705933	2.199066	3.515942	0.000000	-10.000000	0.250000	-16.533335	645.833313	1023.000000	1023.000000	2046.000000
11.920000	0.017784	10.510171	1.974073	2.419940	2.275230	3.840928	0.000000	-10.000000	0.258333	-17.183334	640.166687	1023.000000	1023.000000	2046.000000
11.940000	0.018021	10.650288	1.980564	2.382466	2.350955	3.936302	0.000000	-10.000000	0.275000	-17.900000	634.500000	1023.000000	1023.000000	2046.000000
11.960000	0.017650	10.431159	1.787639	2.022687	2.592574	4.028260	0.000000	-10.000000	0.291667	-18.600000	628.500000	1023.000000	1023.000000	2046.000000
11.980000	0.017241	10.189258	1.729961	1.680452	2.550764	4.228081	0.000000	-10.000000	0.325000	-19.250000	622.333313	1023.000000	1023.000000	2046.000000
12.000000	0.016159	9.549870	1.371526	1.465739	2.671291	4.041315	0.000000	-10.000000	0.350000	-19.683334	616.000000	1023.000000	1023.000000	2046.000000
12.020000	0.015079	8.911761	1.263641	1.084722	2.486923	4.076475	0.000000	-10.000000	0.358333	-20.166668	609.333313	1023.000000	1023.000000	2046.000000
12.040000	0.013956	8.248276	1.100596	0.998888	2.380799	3.767993	0.000000	-10.000000	0.375000	-20.483334	602.666687	1023.000000	1023.000000	2046.000000
12.060000	0.012549	7.416260	0.898473	0.703652	2.276026	3.538109	0.000000	-10.000000	0.375000	-20.933334	595.833313	1023.000000	1023.000000	2046.000000
12.080000	0.011886	7.024811	1.117140	0.547558	1.927227	3.432886	0.000000	-10.000000	0.391667	-21.250000	588.833313	1023.000000	1023.000000	2046.000000
12.100000	0.011069	6.541742	0.928386	0.475720	1.988949	3.148687	0.000000	-10.000000	0.391667	-21.616667	581.666687	1023.000000	1023.000000	2046.000000
12.120000	0.010754	6.355333	1.029895	0.362033	1.768862	3.194543	0.000000	-10.000000	0.408333	-22.116667	574.333313	1023.000000	1023.000000	2046.000000
12.140000	0.011228	6.635489	1.153486	0.472071	1.782955	3.226976	0.000000	-10.000000	0.408333	-22.600000	567.000000	1023.000000	1023.000000	2046.000000
12.160000	0.011356	6.711588	1.190585	0.511776	1.814278	3.194949	0.000000	-10.000000	0.408333	-22.933334	562.000000	1023.000000	1023.000000	2046.000000
12.180000	0.012655	7.479368	1.699658	0.595679	1.758146	3.425885	0.000000	-10.000000	0.400000	-23.000000	557.000000	1023.000000	1023.000000	2046.000000
12.200000	0.013801	8.156371	1.864415	0.755149	2.123474	3.413332	0.000000	-10.000000	0.400000	-22.750000	549.500000	1023.000000	1023.000000	2046.000000
12.220000	0.015931	9.415453	2.497589	0.960831	2.115750	3.841283	0.000000	-10.000000	0.400000	-22.333334	539.333313	1023.000000	1023.000000	2046.000000
12.240000	0.017098	10.104875	2.509270	1.271783	2.509457	3.814364	0.000000	-10.000000	0.408333	-21.900000	529.333313	1023.000000	1023.000000	2046.000000
12.260000	0.017526	10.357879	2.767045	1.292008	2.288939	4.009886	0.000000	-10.000000	0.408333	-21.850000	522.000000	1023.000000	1023.000000	2046.000000
12.280000	0.017546	10.369946	2.656721	1.291244	2.424769	3.997212	0.000000	-10.000000	0.408333	-22.033335	514.666687	1023.000000	1023.000000	2046.000000
12.300000	0.017406	10.286999	2.587782	1.365309	2.372621	3.961286	0.000000	-10.000000	0.400000	-22.416668	507.333344	1023.000000	1023.000000	2046.000000
12.320000	0.018042	10.663010	2.716612	1.652972	2.320305	3.973121	0.000000	-10.000000	0.400000	-22.700001	499.666656	1023.000000	1023.000000	2046.000000
12.340000	0.017736	10.481990	2.441872	1.889404	2.248208	3.902505	0.000000	-10.000000	0.400000	-22.833334	492.166656	1023.000000	1023.000000	2046.000000
12.360000	0.016452	9.723112	2.498510	1.848701	1.609622	3.766279	0.000000	-10.000000	0.400000	-23.150002	484.500000	1023.000000	1023.000000	2046.000000
12.380000	0.012819	7.576250	1.740595	1.520294	1.300362	3.014999	0.000000	-10.000000	0.416667	-23.433334	476.833344	1023.000000	1023.000000	2046.000000
12.400000	0.007957	4.702374	0.994099	0.865576	0.574749	2.267950	0.000000	-10.000000	0.416667	-23.500000	469.000000	1023.000000	1023.000000	2046.000000
12.420000	0.003419	2.020894	0.283542	0.207232	-0.059943	1.590062	0.000000	-10.000000	0.416667	-23.200001	463.666656	1023.000000	1023.000000	2046.000000
12.440000	-0.000682	-0.403179	-0.596898	-0.274675	-0.455762	0.924157	0.000000	-10.000000	0.400000	-22.700001	456.000000	1023.000000	1023.000000	2046.000000
12.460000	-0.003601	-2.127894	-0.982135	-0.736335	-1.055897	0.646474	0.000000	-10.000000	0.400000	-22.316668	448.500000	1023.000000	1023.000000	2046.000000
12.480000	-0.006058	-3.580047	-1.634930	-1.013702	-1.153691	0.222275	0.000000	-10.000000	0.400000	-22.116667	438.500000	1023.000000	1023.000000	2046.000000
12.500000	-0.007915	-4.677875	-1.929124	-1.237044	-1.569709	0.058002	0.000000	-10.000000	0.400000	-22.316668	431.166656	1023.000000	1023.000000	2046.000000
12.520000	-0.009405	-5.558591	-2.301385	-1.405592	-1.656182	-0.195431	0.000000	-10.000000	0.416667	-22.733334	423.666656	1023.000000	1023.000000	2046.000000
12.540000	-0.010672	-6.307147	-2.545419	-1.539740	-1.908112	-0.313876	0.000000	-10.000000	0.433333	-23.083334	416.000000	1023.000000	1023.000000	2046.000000
12.560000	-0.011354	-6.710473	-2.624066	-1.676443	-2.079480	-0.330484	0.000000	-10.000000	0.441667	-23.216667	408.333344	1023.000000	1023.000000	2046.000000
12.580000	-0.011901	-7.033411	-2.812548	-1.663188	-2.132906	-0.424769	0.000000	-10.000000	0.441667	-23.433334	400.666656	1023.000000	1023.000000	2046.000000
12.600000	-0.012024	-7.105939	-2.696100	-1.688058	-2.318681	-0.403101	0.000000	-10.000000	0.441667	-23.533333	395.666656	1023.000000	1023.000000	2046.000000
12.620000	-0.012091	-7.145483	-2.865161	-1.700208	-2.162221	-0.417893	0.000000	-10.000000	0.433333	-23.350000	387.666656	1023.000000	1023.000000	2046.000000
12.640000	-0.011914	-7.041070	-2.675932	-1.806560	-2.310260	-0.248319	0.000000	-10.000000	0.416667	-23.150000	380.000000	1023.000000	1023.000000	2046.000000
12.660000	-0.011580	-6.844041	-2.827623	-1.867982	-2.054468	-0.093968	0.000000	-10.000000	0.408333	-23.000000	369.666656	1023.000000	1023.000000	2046.000000
12.680000	-0.011241	-6.643281	-2.607758	-2.009045	-2.107852	0.081375	0.000000	-10.000000	0.416667	-23.150002	364.666656	1023.000000	1023.000000	2046.000000
12.700000	-0.011160	-6.595362	-2.769781	-2.178674	-1.802318	0.155412	0.000000	-10.000000	0.416667	-23.183334	359.333344	1023.000000	1023.000000	2046.000000
12.720000	-0.011459	-6.772335	-2.688628	-2.388592	-1.948617	0.253501	0.000000	-10.000000	0.416667	-23.216667	354.166656	1023.000000	1023.000000	2046.000000
12.740000	-0.012392	-7.323465	-2.981335	-2.601079	-1.883538	0.142486	0.000000	-10.000000	0.408333	-23.050001	343.833344	1023.000000	1023.000000	2046.000000
12.760000	-0.013273	-7.844191	-3.025144	-2.765433	-2.108529	0.054915	0.000000	-10.000000	0.416667	-23.100000	333.500000	1023.000000	1023.000000	2046.000000
12.780000	-0.014300	-8.451009	-3.149348	-2.965426	-2.218068	-0.118167	0.000000	-10.000000	0.408333	-22.950001	323.166656	1023.000000	1023.000000	2046.000000
12.800000	-0.015192	-8.978381	-3.133435	-2.991594	-2.472247	-0.381104	0.000000	-10.000000	0.416667	-22.966667	315.500000	1023.000000	1023.000000	2046.000000
12.820000	-0.016180	-9.562512	-3.117417	-3.239151	-2.688200	-0.517744	0.000000	-10.000000	0.408333	-22.850000	307.833344	1023.000000	1023.000000	2046.000000
12.840000	-0.016766	-9.908803	-3.095052	-3.249419	-2.898627	-0.665706	0.000000	-10.000000	0.416667	-23.000000	300.333344	1023.000000	1023.000000	2046.000000
12.860000	-0.017002	-10.048244	-2.994172	-3.340238	-3.025774	-0.688060	0.000000	-10.000000	0.416667	-23.366667	292.666656	1023.000000	1023.000000	2046.000000
12.880000	-0.016822	-9.941819	-2.899475	-3.236044	-3.142237	-0.664062	0.000000	-10.000000	0.433333	-23.633333	285.000000	1023.000000	1023.000000	2046.000000
12.900000	-0.016359	-9.668261	-2.640680	-3.212431	-3.152724	-0.662425	0.000000	-10.000000	0.441667	-23.783333	279.666656	1023.000000	1023.000000	2046.000000
12.920000	-0.015215	-8.991882	-2.265603	-3.041595	-3.119325	-0.565359	0.000000	-10.000000	0.450000	-23.650000	271.666656	1023.000000	1023.000000	2046.000000
12.940000	-0.013643	-8.063156	-1.750915	-2.927529	-3.003171	-0.381541	0.000000	-10.000000	0.433333	-23.400000	263.666656	1023.000000	1023.000000	2046.000000
12.960000	-0.012124	-7.165171	-1.456534	-2.646100	-2.904960	-0.157577	0.000000	-10.000000	0.416667	-23.150000	255.666672	1023.000000	1023.000000	2046.000000
12.980000	-0.011226	-6.634307	-1.188768	-2.524908	-2.902683	-0.017948	0.000000	-10.000000	0.416667	-23.049999	250.500000	1023.000000	1023.000000	2046.000000
13.000000	-0.011237	-6.641184	-1.307190	-2.534454	-2.864987	0.065447	0.000000	-10.000000	0.416667	-23.116667	245.500000	1023.000000	1023.000000	2046.000000
13.020000	-0.010592	-6.260067	-1.140023	-2.490842	-2.879875	0.250672	0.000000	-10.000000	0.416667	-23.066668	235.166672	1023.000000	1023.000000	2046.000000
13.040000	-0.011310	-6.684453	-1.363414	-2.336916	-2.960334	-0.023789	0.000000	-10.000000	0.400000	-22.966667	225.000000	1023.000000	1023.000000	2046.000000
13.060000	-0.010770	-6.365191	-1.196174	-2.008293	-3.172197	0.011474	0.000000	-10.000000	0.400000	-22.850000	217.333328	1023.000000	1023.000000	2046.000000
13.080000	-0.011469	-6.778200	-1.516179	-1.944001	-3.307599	-0.010420	0.000000	-10.000000	0.400000	-22.766666	212.333328	1023.000000	1023.000000	2046.000000
13.100000	-0.013436	-7.940395	-1.738326	-1.971964	-3.835747	-0.394358	0.000000	-10.000000	0.400000	-22.400000	204.666672	1023.000000	1023.000000	2046.000000
13.120000	-0.017567	-10.381853	-2.485289	-2.535537	-4.296944	-1.064083	0.000000	-10.000000	0.400000	-22.033333	197.000000	1023.000000	1023.000000	2046.000000
13.140000	-0.022013	-13.009833	-3.181913	-3.106755	-4.949611	-1.771555	0.000000	-10.000000	0.400000	-21.833334	189.666672	1023.000000	1023.000000	2046.000000
13.160000	-0.026159	-15.460197	-4.030069	-3.733027	-5.336025	-2.361077	0.000000	-10.000000	0.383333	-21.250000	182.500000	1023.000000	1023.000000	2046.000000
13.180000	-0.029571	-17.476404	-4.586395	-4.064699	-5.969408	-2.855903	0.000000	-10.000000	0.358333	-20.616667	173.166672	1023.000000	1023.000000	2046.000000
13.200000	-0.032003	-18.914042	-5.220052	-4.438142	-6.079970	-3.175877	0.000000	-10.000000	0.333333	-19.900000	166.166672	1023.000000	1023.000000	2046.000000
13.220000	-0.034001	-20.094818	-5.546803	-4.636708	-6.547926	-3.363382	0.000000	-10.000000	0.333333	-19.850000	161.833328	1023.000000	1023.000000	2046.000000
13.240000	-0.035450	-20.951054	-5.943225	-4.854737	-6.600502	-3.552588	0.000000	-10.000000	0.341667	-20.000000	157.333328	1023.000000	1023.000000	2046.000000
13.260000	-0.036675	-21.675056	-6.053447	-4.954579	-7.029439	-3.637590	0.000000	-10.000000	0.350000	-20.200001	150.666672	1023.000000	1023.000000	2046.000000
13.280000	-0.037339	-22.067297	-6.288478	-5.027782	-7.005800	-3.745237	0.000000	-10.000000	0.350000	-20.150002	141.666672	1023.000000	1023.000000	2046.000000
13.300000	-0.037900	-22.399065	-6.269034	-5.065529	-7.353024	-3.711478	0.000000	-10.000000	0.350000	-19.950001	135.000000	1023.000000	1023.000000	2046.000000
13.320000	-0.037880	-22.387171	-6.320371	-4.985878	-7.286864	-3.794058	0.000000	-10.000000	0.341667	-19.733334	128.166672	1023.000000	1023.000000	2046.000000
13.340000	-0.037840	-22.363207	-6.341843	-5.003824	-7.336321	-3.681220	0.000000	-10.000000	0.308333	-19.483334	121.500000	1023.000000	1023.000000	2046.000000
13.360000	-0.037388	-22.096054	-6.205135	-5.004009	-7.310709	-3.576201	0.000000	-10.000000	0.275000	-19.233334	114.833336	1023.000000	1023.000000	2046.000000
13.380000	-0.037006	-21.870445	-6.216949	-5.081417	-7.192569	-3.379511	0.000000	-10.000000	0.250000	-18.916668	108.500000	1023.000000	1023.000000	2046.000000
13.400000	-0.036134	-21.355099	-5.998049	-5.057834	-7.072316	-3.226899	0.000000	-10.000000	0.266667	-18.800001	104.500000	1023.000000	1023.000000	2046.000000
13.420000	-0.035815	-21.166759	-5.976289	-5.176711	-6.909050	-3.104710	0.000000	-10.000000	0.266667	-18.583334	98.166664	1023.000000	1023.000000	2046.000000
13.440000	-0.035367	-20.901691	-5.799959	-5.321491	-6.863709	-2.916531	0.000000	-10.000000	0.266667	-18.166668	91.833336	1023.000000	1023.000000	2046.000000
13.460000	-0.035974	-21.260637	-6.021955	-5.577038	-6.781099	-2.880545	0.000000	-10.000000	0.250000	-17.800001	85.500000	1023.000000	1023.000000	2046.000000
13.480000	-0.036450	-21.541788	-5.923028	-5.643897	-6.993794	-2.981068	0.000000	-10.000000	0.241667	-17.333334	79.666664	1023.000000	1023.000000	2046.000000
13.500000	-0.037319	-22.055332	-6.220309	-5.814237	-6.876839	-3.143948	0.000000	-10.000000	0.225000	-16.933332	74.000000	1023.000000	1023.000000	2046.000000
13.520000	-0.037977	-22.444342	-5.946643	-5.906534	-7.304470	-3.286693	0.000000	-10.000000	0.208333	-16.216667	68.500000	1023.000000	1023.000000	2046.000000
13.540000	-0.038696	-22.869360	-6.157678	-5.995391	-7.211115	-3.505176	0.000000	-10.000000	0.191667	-15.116667	63.166668	1023.000000	1023.000000	2046.000000
13.560000	-0.039172	-23.150789	-5.787710	-6.110599	-7.688185	-3.564296	0.000000	-10.000000	0.158333	-13.600000	58.000000	1023.000000	1023.000000	2046.000000
13.580000	-0.039141	-23.132616	-5.957631	-6.096942	-7.431973	-3.646070	0.000000	-10.000000	0.125000	-12.166667	53.333332	1023.000000	1023.000000	2046.000000
13.600000	-0.038727	-22.887760	-5.511805	-6.067780	-7.748417	-3.559758	0.000000	-10.000000	0.100000	-10.916667	48.000000	1023.000000	1023.000000	2046.000000
13.620000	-0.037692	-22.275713	-5.515954	-5.905151	-7.360600	-3.494008	0.000000	-10.000000	0.100000	-10.250000	44.333332	1023.000000	1023.000000	2046.000000
13.640000	-0.036427	-21.528561	-4.803474	-5.842103	-7.629506	-3.253479	0.000000	-10.000000	0.083333	-9.583334	41.000000	1023.000000	1023.000000	2046.000000
13.660000	-0.034433	-20.349693	-4.622469	-5.536810	-7.007520	-3.182893	0.000000	-10.000000	0.075000	-9.133333	39.000000	1023.000000	1023.000000	2046.000000
13.680000	-0.032657	-19.300247	-3.970827	-5.324091	-7.140729	-2.864599	0.000000	-10.000000	0.058333	-8.416667	36.000000	1023.000000	1023.000000	2046.000000
13.700000	-0.031102	-18.381308	-3.992875	-5.020014	-6.630169	-2.738249	0.000000	-10.000000	0.058333	-7.833333	33.166668	1023.000000	1023.000000	2046.000000
13.720000	-0.030447	-17.994019	-3.769190	-5.033854	-6.730215	-2.460759	0.000000	-10.000000	0.066667	-7.550000	30.333334	1023.000000	1023.000000	2046.000000
13.740000	-0.029859	-17.646948	-3.652515	-4.973826	-6.653990	-2.366617	0.000000	-10.000000	0.083333	-7.650000	27.833334	1023.000000	1023.000000	2046.000000
13.760000	-0.029723	-17.566545	-3.669314	-4.805063	-6.683417	-2.408752	0.000000	-10.000000	0.083333	-7.916667	25.166666	1023.000000	1023.000000	2046.000000
13.780000	-0.028774	-17.005331	-3.783612	-4.491971	-6.403019	-2.326727	0.000000	-10.000000	0.075000	-8.183333	22.666666	1023.000000	1023.000000	2046.000000
13.800000	-0.028682	-16.950932	-3.673942	-4.214860	-6.771544	-2.290585	0.000000	-10.000000	0.058333	-8.350000	19.833334	1023.000000	1023.000000	2046.000000
13.820000	-0.029875	-17.656271	-4.099797	-4.241802	-6.789574	-2.525097	0.000000	-10.000000	0.075000	-8.583333	17.000000	1023.000000	1023.000000	2046.000000
13.840000	-0.033152	-19.593014	-4.390373	-4.647865	-7.538674	-3.016102	0.000000	-10.000000	0.083333	-8.683333	14.166667	1023.000000	1023.000000	2046.000000
13.860000	-0.037258	-22.019693	-5.399442	-5.172340	-7.661753	-3.786158	0.000000	-10.000000	0.083333	-8.750000	11.333333	1023.000000	1023.000000	2046.000000
13.880000	-0.041308	-24.413200	-5.994418	-5.739235	-8.372428	-4.307120	0.000000	-10.000000	0.058333	-8.100000	8.500000	1023.000000	1023.000000	2046.000000
13.900000	-0.044296	-26.178902	-6.739366	-6.155895	-8.580770	-4.702870	0.000000	-10.000000	0.033333	-6.966667	5.833333	1023.000000	1023.000000	2046.000000
13.920000	-0.046315	-27.372221	-6.990757	-6.394940	-9.064939	-4.921587	0.000000	-10.000000	0.033333	-5.666667	3.500000	1023.000000	1023.000000	2046.000000
13.940000	-0.047721	-28.203283	-7.477983	-6.607866	-9.048410	-5.069023	0.000000	-10.000000	0.041667	-4.983334	1.666667	1023.000000	1023.000000	2046.000000
13.960000	-0.048763	-28.818684	-7.670054	-6.607919	-9.292783	-5.247928	0.000000	-10.000000	0.041667	-5.000000	0.333333	1023.000000	1023.000000	2046.000000
13.980000	-0.049602	-29.314730	-7.871961	-6.792417	-9.390177	-5.260177	0.000000	-10.000000	0.041667	-5.200000	-1.000000	1023.000000	1023.000000	2046.000000
14.000000	-0.050049	-29.579079	-7.973060	-6.598212	-9.526688	-5.481120	0.000000	-10.000000	0.041667	-5.316667	-2.500000	1023.000000	1023.000000	2046.000000
14.020000	-0.050125	-29.623968	-8.020034	-6.783426	-9.541878	-5.278631	0.000000	-10.000000	0.050000	-5.066667	-4.500000	1023.000000	1023.000000	2046.000000
14.040000	-0.049677	-29.359114	-7.920805	-6.523745	-9.598788	-5.315774	0.000000	-10.000000	0.050000	-4.533333	-6.166667	1023.000000	1023.000000	2046.000000
14.060000	-0.049193	-29.072842	-7.929699	-6.588645	-9.467701	-5.086796	0.000000	-10.000000	0.033333	-3.850000	-7.666667	1023.000000	1023.000000	2046.000000
14.080000	-0.048221	-28.498671	-7.669322	-6.387513	-9.425709	-5.016127	0.000000	-10.000000	0.016667	-3.033333	-8.833333	1023.000000	1023.000000	2046.000000
14.100000	-0.047295	-27.951366	-7.691650	-6.459033	-9.121077	-4.679607	0.000000	-10.000000	0.016667	-2.300000	-10.000000	1023.000000	1023.000000	2046.000000
14.120000	-0.046010	-27.192057	-7.300800	-6.319784	-9.049153	-4.522320	0.000000	-10.000000	0.033333	-1.883333	-10.666667	1023.000000	1023.000000	2046.000000
14.140000	-0.044880	-26.523928	-7.239157	-6.429592	-8.647303	-4.207877	0.000000	-10.000000	0.050000	-1.933333	-11.000000	1023.000000	1023.000000	2046.000000
14.160000	-0.043975	-25.988970	-6.894468	-6.514182	-8.588981	-3.991339	0.000000	-10.000000	0.041667	-2.150000	-11.333333	1023.000000	1023.000000	2046.000000
14.180000	-0.043759	-25.861689	-7.060863	-6.629484	-8.297504	-3.873837	0.000000	-10.000000	0.033333	-2.266667	-12.000000	1023.000000	1023.000000	2046.000000
14.200000	-0.043736	-25.847746	-6.903616	-6.794475	-8.336175	-3.813479	0.000000	-10.000000	0.033333	-2.250000	-12.833333	1023.000000	1023.000000	2046.000000
14.220000	-0.044093	-26.059093	-7.067537	-6.785196	-8.265345	-3.941015	0.000000	-10.000000	0.041667	-2.266667	-13.666667	1023.000000	1023.000000	2046.000000
14.240000	-0.044241	-26.146690	-6.904489	-6.961092	-8.347842	-3.933268	0.000000	-10.000000	0.050000	-2.216667	-14.333333	1023.000000	1023.000000	2046.000000
14.260000	-0.044631	-26.377022	-6.960116	-6.876375	-8.355947	-4.184585	0.000000	-10.000000	0.041667	-1.883333	-15.166667	1023.000000	1023.000000	2046.000000
14.280000	-0.044692	-26.412958	-6.701599	-7.032597	-8.531290	-4.147471	0.000000	-10.000000	0.033333	-1.650000	-15.666667	1023.000000	1023.000000	2046.000000
14.300000	-0.044624	-26.372793	-6.638804	-6.903398	-8.520303	-4.310289	0.000000	-10.000000	0.025000	-1.566667	-16.000000	1023.000000	1023.000000	2046.000000
14.320000	-0.044146	-26.090311	-6.548829	-6.941757	-8.450126	-4.149600	0.000000	-10.000000	0.025000	-1.816667	-16.000000	1023.000000	1023.000000	2046.000000
14.340000	-0.043050	-25.442616	-6.185665	-6.717276	-8.416493	-4.123180	0.000000	-10.000000	0.033333	-2.116667	-16.000000	1023.000000	1023.000000	2046.000000
14.360000	-0.041906	-24.766417	-5.921462	-6.564637	-8.279024	-4.001294	0.000000	-10.000000	0.041667	-2.316667	-16.333334	1023.000000	1023.000000	2046.000000
14.380000	-0.039706	-23.466219	-5.269487	-6.473688	-8.089057	-3.633986	0.000000	-10.000000	0.033333	-2.183333	-17.000000	1023.000000	1023.000000	2046.000000
14.400000	-0.037677	-22.267303	-4.821513	-6.104058	-7.816144	-3.525588	0.000000	-10.000000	0.025000	-1.350000	-17.666666	1023.000000	1023.000000	2046.000000
14.420000	-0.035783	-21.147770	-4.589239	-5.898501	-7.549027	-3.111002	0.000000	-10.000000	0.008333	-0.550000	-18.000000	1023.000000	1023.000000	2046.000000
14.440000	-0.034484	-20.380062	-4.307384	-5.719764	-7.419546	-2.933367	0.000000	-10.000000	0.008333	0.000000	-18.000000	1023.000000	1023.000000	2046.000000
14.460000	-0.033982	-20.083464	-4.433208	-5.598191	-7.201784	-2.850280	0.000000	-10.000000	0.008333	0.000000	-18.000000	1023.000000	1023.000000	2046.000000
14.480000	-0.033510	-19.804295	-4.222990	-5.503472	-7.264552	-2.813281	0.000000	-10.000000	0.008333	0.000000	-18.000000	1023.000000	1023.000000	2046.000000
14.500000	-0.032147	-18.999105	-4.260589	-5.085308	-6.987770	-2.665439	0.000000	-10.000000	0.016667	0.633333	-18.000000	1023.000000	1023.000000	2046.000000
14.520000	-0.031370	-18.539690	-4.236266	-4.857733	-7.062530	-2.383162	0.000000	-10.000000	0.008333	1.583333	-18.000000	1023.000000	1023.000000	2046.000000
14.540000	-0.032103	-18.973068	-4.297411	-4.656588	-7.265052	-2.754018	0.000000	-10.000000	0.008333	2.850000	-18.000000	1023.000000	1023.000000	2046.000000
14.560000	-0.034235	-20.233154	-4.646160	-4.961998	-7.624804	-3.000191	0.000000	-10.000000	0.000000	3.883333	-18.000000	1023.000000	1023.000000	2046.000000
14.580000	-0.037970	-22.440516	-5.376608	-5.471539	-7.877665	-3.714703	0.000000	-10.000000	-0.016667	5.150000	-18.000000	1023.000000	1023.000000	2046.000000
14.600000	-0.041344	-24.434418	-6.006849	-5.858228	-8.282257	-4.287083	0.000000	-10.000000	-0.041667	6.883333	-18.000000	1023.000000	1023.000000	2046.000000
14.620000	-0.044226	-26.137514	-6.566711	-6.418355	-8.636537	-4.515911	0.000000	-10.000000	-0.075000	9.200000	-18.000000	1023.000000	1023.000000	2046.000000
14.640000	-0.045907	-27.131174	-7.006815	-6.491136	-8.721311	-4.911912	0.000000	-10.000000	-0.108333	11.550000	-18.000000	1023.000000	1023.000000	2046.000000
14.660000	-0.046668	-27.580511	-7.182099	-6.654696	-8.891472	-4.852243	0.000000	-10.000000	-0.133333	13.483334	-18.000000	1023.000000	1023.000000	2046.000000
14.680000	-0.047244	-27.921137	-7.480540	-6.726783	-8.769656	-4.944159	0.000000	-10.000000	-0.150000	14.600000	-11.000000	1023.000000	1023.000000	2046.000000
14.700000	-0.047075	-27.821196	-7.482549	-6.631211	-8.782705	-4.924731	0.000000	-10.000000	-0.158333	15.550000	3.333333	1023.000000	1023.000000	2046.000000
14.720000	-0.047081	-27.825031	-7.584129	-6.591131	-8.695541	-4.954231	0.000000	-10.000000	-0.175000	16.533333	19.500000	1023.000000	1023.000000	2046.000000
14.740000	-0.046139	-27.268419	-7.460765	-6.399593	-8.563498	-4.844563	0.000000	-10.000000	-0.200000	17.483334	30.500000	1023.000000	1023.000000	2046.000000
14.760000	-0.045161	-26.689999	-7.283563	-6.321620	-8.498299	-4.586518	0.000000	-10.000000	-0.233333	18.650000	36.000000	1023.000000	1023.000000	2046.000000
14.780000	-0.043678	-25.813641	-7.150601	-6.005876	-8.150751	-4.506412	0.000000	-10.000000	-0.275000	19.700001	42.000000	1023.000000	1023.000000	2046.000000
14.800000	-0.042037	-24.843765	-6.762405	-5.906830	-8.083124	-4.091407	0.000000	-10.000000	-0.308333	21.066668	48.333332	1023.000000	1023.000000	2046.000000
14.820000	-0.040066	-23.679237	-6.672665	-5.634895	-7.486151	-3.885527	0.000000	-10.000000	-0.316667	21.950001	55.333332	1023.000000	1023.000000	2046.000000
14.840000	-0.038049	-22.486853	-6.225780	-5.519687	-7.324553	-3.416831	0.000000	-10.000000	-0.308333	22.633333	62.500000	1023.000000	1023.000000	2046.000000
14.860000	-0.036005	-21.278774	-6.021535	-5.366333	-6.711823	-3.179084	0.000000	-10.000000	-0.316667	22.933334	70.000000	1023.000000	1023.000000	2046.000000
14.880000	-0.033886	-20.026474	-5.520526	-5.360898	-6.463413	-2.681637	0.000000	-10.000000	-0.341667	23.316668	77.500000	1023.000000	1023.000000	2046.000000
14.900000	-0.032770	-19.367277	-5.588978	-5.336054	-5.929316	-2.512929	0.000000	-10.000000	-0.358333	23.700001	85.166664	1023.000000	1023.000000	2046.000000
14.920000	-0.031515	-18.625645	-5.234504	-5.321579	-5.831203	-2.238361	0.000000	-10.000000	-0.375000	24.116667	93.000000	1023.000000	1023.000000	2046.000000
14.940000	-0.031229	-18.456106	-5.292756	-5.314575	-5.628081	-2.220694	0.000000	-10.000000	-0.383333	24.516666	101.000000	1023.000000	1023.000000	2046.000000
14.960000	-0.030352	-17.938122	-5.103167	-5.252955	-5.427128	-2.154873	0.000000	-10.000000	-0.400000	24.966667	109.166664	1023.000000	1023.000000	2046.000000
14.980000	-0.029969	-17.711740	-4.839873	-5.242090	-5.525400	-2.104378	0.000000	-10.000000	-0.416667	25.266668	117.500000	1023.000000	1023.000000	2046.000000
15.000000	-0.029026	-17.154423	-4.701005	-5.052545	-5.198034	-2.202839	0.000000	-10.000000	-0.433333	25.366667	125.833336	1023.000000	1023.000000	2046.000000
15.020000	-0.027841	-16.453951	-4.193306	-4.977787	-5.324564	-1.958292	0.000000	-10.000000	-0.441667	25.616667	134.333328	1023.000000	1023.000000	2046.000000
15.040000	-0.026390	-15.596292	-4.126955	-4.728945	-4.817764	-1.922629	0.000000	-10.000000	-0.425000	25.833334	142.833328	1023.000000	1023.000000	2046.000000
15.060000	-0.024145	-14.269877	-3.499125	-4.499746	-4.754114	-1.516893	0.000000	-10.000000	-0.425000	25.833334	151.500000	1023.000000	1023.000000	2046.000000
15.080000	-0.021979	-12.989447	-3.171159	-4.164052	-4.325223	-1.329012	0.000000	-10.000000	-0.425000	25.800001	160.166672	1023.000000	1023.000000	2046.000000
15.100000	-0.018780	-11.099158	-2.446180	-3.837154	-3.886715	-0.929110	0.000000	-10.000000	-0.433333	25.750000	168.666672	1023.000000	1023.000000	2046.000000
15.120000	-0.015980	-9.444337	-1.822604	-3.508344	-3.566928	-0.546461	0.000000	-10.000000	-0.441667	25.966667	177.333328	1023.000000	1023.000000	2046.000000
15.140000	-0.013131	-7.760628	-1.451003	-3.046378	-2.974967	-0.288280	0.000000	-10.000000	-0.441667	26.233334	185.833328	1023.000000	1023.000000	2046.000000
15.160000	-0.011220	-6.630940	-1.008778	-2.764472	-2.917893	0.060202	0.000000	-10.000000	-0.458333	26.483334	194.666672	1023.000000	1023.000000	2046.000000
15.180000	-0.009291	-5.490908	-0.852294	-2.545088	-2.414193	0.320667	0.000000	-10.000000	-0.450000	26.900000	203.333328	1023.000000	1023.000000	2046.000000
15.200000	-0.008406	-4.967739	-0.559188	-2.250931	-2.506916	0.349297	0.000000	-10.000000	-0.450000	26.633333	212.333328	1023.000000	1023.000000	2046.000000
15.220000	-0.005889	-3.480586	-0.461930	-1.863291	-1.898072	0.742707	0.000000	-10.000000	-0.425000	26.633333	221.166672	1023.000000	1023.000000	2046.000000
15.240000	-0.003751	-2.216909	-0.008517	-1.355465	-1.965590	1.112663	0.000000	-10.000000	-0.416667	26.050001	230.166672	1023.000000	1023.000000	2046.000000
15.260000	-0.002559	-1.512462	0.106565	-0.897531	-1.806855	1.085359	0.000000	-10.000000	-0.416667	25.883333	239.000000	1023.000000	1023.000000	2046.000000
15.280000	-0.002930	-1.731922	0.156491	-0.944296	-1.968621	1.024504	0.000000	-10.000000	-0.416667	25.233334	247.666672	1023.000000	1023.000000	2046.000000
15.300000	-0.006289	-3.716731	-0.511092	-1.281154	-2.340290	0.415805	0.000000	-10.000000	-0.408333	25.216667	256.333344	1023.000000	1023.000000	2046.000000
15.320000	-0.010268	-6.068644	-1.385564	-1.892587	-2.633323	-0.157169	0.000000	-10.000000	-0.400000	24.800001	264.666656	1023.000000	1023.000000	2046.000000
15.340000	-0.013421	-7.932033	-1.882979	-2.260287	-3.226573	-0.562194	0.000000	-10.000000	-0.400000	24.883333	273.000000	1023.000000	1023.000000	2046.000000
15.360000	-0.015052	-8.895522	-2.426831	-2.499263	-3.227184	-0.742244	0.000000	-10.000000	-0.400000	24.733334	281.166656	1023.000000	1023.000000	2046.000000
15.380000	-0.015741	-9.302881	-2.508955	-2.484397	-3.464922	-0.844607	0.000000	-10.000000	-0.400000	24.833334	289.500000	1023.000000	1023.000000	2046.000000
15.400000	-0.015711	-9.285162	-2.838540	-2.478781	-3.198669	-0.769172	0.000000	-10.000000	-0.383333	24.616667	297.833344	1023.000000	1023.000000	2046.000000
15.420000	-0.015427	-9.117165	-2.669988	-2.382594	-3.372443	-0.692139	0.000000	-10.000000	-0.366667	24.233334	306.000000	1023.000000	1023.000000	2046.000000
15.440000	-0.014836	-8.768203	-2.779268	-2.188194	-3.155780	-0.644961	0.000000	-10.000000	-0.341667	23.916668	314.000000	1023.000000	1023.000000	2046.000000
15.460000	-0.013955	-8.247472	-2.523526	-2.068922	-3.186838	-0.468186	0.000000	-10.000000	-0.333333	23.583334	322.000000	1023.000000	1023.000000	2046.000000
15.480000	-0.012724	-7.519706	-2.451838	-1.825435	-2.990231	-0.252202	0.000000	-10.000000	-0.333333	23.516666	330.000000	1023.000000	1023.000000	2046.000000
15.500000	-0.010965	-6.480376	-2.121029	-1.547888	-2.802910	-0.008549	0.000000	-10.000000	-0.341667	23.566668	338.000000	1023.000000	1023.000000	2046.000000
15.520000	-0.009339	-5.519554	-1.902337	-1.263311	-2.611025	0.257119	0.000000	-10.000000	-0.350000	23.766666	346.000000	1023.000000	1023.000000	2046.000000
15.540000	-0.007419	-4.384617	-1.620086	-1.035341	-2.282216	0.553026	0.000000	-10.000000	-0.350000	23.783335	354.000000	1023.000000	1023.000000	2046.000000
15.560000	-0.005621	-3.321755	-1.446834	-0.855407	-1.969931	0.950416	0.000000	-10.000000	-0.358333	23.866667	362.000000	1023.000000	1023.000000	2046.000000
15.580000	-0.003807	-2.249719	-1.132924	-0.713052	-1.615712	1.211970	0.000000	-10.000000	-0.350000	23.733334	370.000000	1023.000000	1023.000000	2046.000000
15.600000	-0.002154	-1.272790	-1.000526	-0.695682	-1.201147	1.624565	0.000000	-10.000000	-0.341667	23.466667	377.833344	1023.000000	1023.000000	2046.000000
15.620000	-0.000641	-0.378864	-0.828911	-0.760057	-0.742117	1.952220	0.000000	-10.000000	-0.316667	23.016666	385.500000	1023.000000	1023.000000	2046.000000
15.640000	0.000207	0.122540	-0.695669	-0.777294	-0.606927	2.202429	0.000000	-10.000000	-0.308333	22.650000	393.166656	1023.000000	1023.000000	2046.000000
15.660000	0.000753	0.444800	-0.727382	-0.755992	-0.257959	2.186134	0.000000	-10.000000	-0.316667	22.283335	400.833344	1023.000000	1023.000000	2046.000000
15.680000	0.001072	0.633443	-0.541271	-0.703456	-0.318303	2.196473	0.000000	-10.000000	-0.325000	21.833334	408.500000	1023.000000	1023.000000	2046.000000
15.700000	0.001581	0.934384	-0.417075	-0.691240	-0.088484	2.131182	0.000000	-10.000000	-0.325000	21.716667	415.833344	1023.000000	1023.000000	2046.000000
15.720000	0.002295	1.356145	-0.014771	-0.538377	-0.184249	2.093541	0.000000	-10.000000	-0.291667	21.733334	423.000000	1023.000000	1023.000000	2046.000000
15.740000	0.003372	1.992682	0.137987	-0.473083	0.150744	2.177034	0.000000	-10.000000	-0.266667	21.866667	430.166656	1023.000000	1023.000000	2046.000000
15.760000	0.004978	2.942010	0.661916	-0.153319	0.113306	2.320107	0.000000	-10.000000	-0.250000	21.766666	437.500000	1023.000000	1023.000000	2046.000000
15.780000	0.006743	3.984999	0.806500	0.042917	0.545216	2.590366	0.000000	-10.000000	-0.250000	21.716667	444.833344	1023.000000	1023.000000	2046.000000
15.800000	0.009307	5.500480	1.469009	0.471400	0.673332	2.886739	0.000000	-10.000000	-0.258333	21.466667	452.166656	1023.000000	1023.000000	2046.000000
15.820000	0.011989	7.085506	1.881388	0.705212	1.263857	3.235048	0.000000	-10.000000	-0.283333	21.383333	459.333344	1023.000000	1023.000000	2046.000000
15.840000	0.015032	8.883842	2.706543	1.157096	1.463087	3.557115	0.000000	-10.000000	-0.316667	21.466667	466.500000	1023.000000	1023.000000	2046.000000
15.860000	0.017665	10.439889	3.001412	1.439395	2.084732	3.914350	0.000000	-10.000000	-0.341667	21.916666	473.666656	1023.000000	1023.000000	2046.000000
15.880000	0.019678	11.629724	3.518358	1.832428	2.097249	4.181688	0.000000	-10.000000	-0.333333	22.433334	480.833344	1023.000000	1023.000000	2046.000000
15.900000	0.021435	12.667877	3.615239	2.098118	2.610088	4.344432	0.000000	-10.000000	-0.316667	22.550001	488.333344	1023.000000	1023.000000	2046.000000
15.920000	0.022585	13.347508	3.962041	2.341133	2.523783	4.520551	0.000000	-10.000000	-0.283333	22.550001	495.666656	1023.000000	1023.000000	2046.000000
15.940000	0.024483	14.469687	4.117365	2.714359	3.024799	4.613165	0.000000	-10.000000	-0.275000	21.900000	503.333344	1023.000000	1023.000000	2046.000000
15.960000	0.026698	15.778513	4.604058	3.158541	2.983090	5.032824	0.000000	-10.000000	-0.275000	21.583334	510.666656	1023.000000	1023.000000	2046.000000
15.980000	0.028622	16.915842	4.697844	3.696125	3.392969	5.128905	0.000000	-10.000000	-0.275000	21.233334	518.000000	1023.000000	1023.000000	2046.000000
16.000000	0.029172	17.240776	5.172799	3.944767	3.014996	5.108214	0.000000	-10.000000	-0.258333	20.966667	525.000000	1023.000000	1023.000000	2046.000000
16.020000	0.026869	15.879287	4.520372	3.661050	3.030119	4.667745	0.000000	-10.000000	-0.241667	20.433334	532.166687	1023.000000	1023.000000	2046.000000
16.040001	0.022162	13.097564	3.810092	3.161958	2.234017	3.891496	0.000000	-10.000000	-0.241667	19.933334	539.166687	1023.000000	1023.000000	2046.000000
16.059999	0.017819	10.531300	2.836648	2.580226	1.833024	3.281402	0.000000	-10.000000	-0.250000	19.583334	546.000000	1023.000000	1023.000000	2046.000000
16.080000	0.015596	9.217356	2.606415	2.308652	1.278314	3.023975	0.000000	-10.000000	-0.233333	19.400000	552.500000	1023.000000	1023.000000	2046.000000
16.100000	0.014235	8.413013	2.075746	2.141955	1.329852	2.865459	0.000000	-10.000000	-0.233333	19.133333	559.000000	1023.000000	1023.000000	2046.000000
16.120001	0.014045	8.300737	2.115576	2.109530	1.156447	2.919184	0.000000	-10.000000	-0.233333	19.333334	565.333313	1023.000000	1023.000000	2046.000000
16.139999	0.013880	8.203089	1.970875	2.189261	1.165342	2.877611	0.000000	-10.000000	-0.233333	19.333334	571.833313	1023.000000	1023.000000	2046.000000
16.160000	0.014615	8.637358	2.007843	2.340434	1.333620	2.955461	0.000000	-10.000000	-0.216667	19.200001	578.166687	1023.000000	1023.000000	2046.000000
16.180000	0.014798	8.745841	2.128813	2.415646	1.137092	3.064290	0.000000	-10.000000	-0.200000	18.783333	584.833313	1023.000000	1023.000000	2046.000000
16.200001	0.016201	9.574591	2.182602	2.697929	1.534130	3.159930	0.000000	-10.000000	-0.191667	18.450001	591.166687	1023.000000	1023.000000	2046.000000
16.219999	0.017091	10.100783	2.473531	2.927653	1.387426	3.312175	0.000000	-10.000000	-0.191667	18.350000	597.500000	1023.000000	1023.000000	2046.000000
16.240000	0.019059	11.263618	2.628553	3.252370	1.863725	3.518969	0.000000	-10.000000	-0.191667	18.383333	603.500000	1023.000000	1023.000000	2046.000000
16.260000	0.020606	12.178108	3.130193	3.485312	1.745078	3.817525	0.000000	-10.000000	-0.216667	18.816668	609.500000	1023.000000	1023.000000	2046.000000
16.280001	0.022663	13.393668	3.089566	3.727064	2.473408	4.103631	0.000000	-10.000000	-0.233333	19.266666	615.666687	1023.000000	1023.000000	2046.000000
16.299999	0.023951	14.154771	3.531602	3.764630	2.353091	4.505448	0.000000	-10.000000	-0.250000	19.850000	622.000000	1023.000000	1023.000000	2046.000000
16.320000	0.025482	15.060024	3.435447	3.822388	3.042216	4.759973	0.000000	-10.000000	-0.250000	20.016666	628.666687	1023.000000	1023.000000	2046.000000
16.340000	0.026398	15.601492	3.763795	3.616559	3.049445	5.171693	0.000000	-10.000000	-0.241667	20.000000	635.333313	1023.000000	1023.000000	2046.000000
16.360001	0.027325	16.149014	3.534302	3.644234	3.669634	5.300843	0.000000	-10.000000	-0.208333	19.183332	642.000000	1023.000000	1023.000000	2046.000000
16.379999	0.027410	16.199505	3.827225	3.449895	3.438362	5.484023	0.000000	-10.000000	-0.175000	18.483334	648.333313	1023.000000	1023.000000	2046.000000
16.400000	0.027616	16.321054	3.569837	3.527955	3.888547	5.334715	0.000000	-10.000000	-0.133333	17.400000	654.500000	1023.000000	1023.000000	2046.000000
16.420000	0.027354	16.166243	3.869173	3.391119	3.582201	5.323750	0.000000	-10.000000	-0.108333	16.316666	660.500000	1023.000000	1023.000000	2046.000000
16.440001	0.027535	16.273428	3.775273	3.462602	3.907945	5.127609	0.000000	-10.000000	-0.083333	14.966667	666.333313	1023.000000	1023.000000	2046.000000
16.459999	0.027878	16.475868	4.181642	3.376920	3.706017	5.211290	0.000000	-10.000000	-0.066667	13.433333	671.666687	1023.000000	1023.000000	2046.000000
16.480000	0.028785	17.011837	4.180860	3.629785	4.032443	5.168750	0.000000	-10.000000	-0.041667	11.783334	676.500000	1023.000000	1023.000000	2046.000000
16.500000	0.029714	17.561054	4.576298	3.668742	3.884506	5.431507	0.000000	-10.000000	-0.016667	9.816667	680.666687	1023.000000	1023.000000	2046.000000
16.520000	0.031304	18.500631	4.654134	3.987087	4.294209	5.565201	0.000000	-10.000000	0.000000	7.866667	684.333313	1023.000000	1023.000000	2046.000000
16.540001	0.032952	19.474642	5.195768	4.078849	4.305799	5.894226	0.000000	-10.000000	0.000000	6.350000	687.166687	1023.000000	1023.000000	2046.000000
16.559999	0.035079	20.731537	5.483676	4.409373	4.848498	5.989989	0.000000	-10.000000	0.000000	5.083333	689.500000	1023.000000	1023.000000	2046.000000
16.580000	0.037396	22.100849	6.135724	4.581759	5.001050	6.382317	0.000000	-10.000000	0.000000	4.266667	691.500000	1023.000000	1023.000000	2046.000000
16.600000	0.039175	23.152145	6.201417	4.871863	5.515917	6.562948	0.000000	-10.000000	0.000000	3.633333	693.166687	1023.000000	1023.000000	2046.000000
16.620001	0.040308	23.822269	6.611656	5.120028	5.409420	6.681164	0.000000	-10.000000	0.000000	3.066667	694.500000	1023.000000	1023.000000	2046.000000
16.639999	0.041217	24.359354	6.570726	5.187994	5.775720	6.824914	0.000000	-10.000000	0.000000	1.900000	695.500000	1023.000000	1023.000000	2046.000000
16.660000	0.041729	24.661957	6.841430	5.379906	5.639584	6.801038	0.000000	-10.000000	0.008333	0.816667	696.333313	1023.000000	1023.000000	2046.000000
16.680000	0.043008	25.417906	6.875595	5.595900	5.982924	6.963488	0.000000	-10.000000	0.016667	-0.266667	696.833313	1023.000000	1023.000000	2046.000000
16.700001	0.044208	26.127127	7.180769	5.979334	5.883391	7.083632	0.000000	-10.000000	0.025000	-0.850000	697.000000	1023.000000	1023.000000	2046.000000
16.719999	0.044498	26.298492	7.101665	6.205166	5.920105	7.071557	0.000000	-10.000000	0.025000	-1.483333	697.000000	1023.000000	1023.000000	2046.000000
16.740000	0.042687	25.228075	7.104251	6.090971	5.366102	6.666750	0.000000	-10.000000	0.033333	-2.100000	697.000000	1023.000000	1023.000000	2046.000000
16.760000	0.037927	22.415112	5.976318	5.501996	5.024056	5.912743	0.000000	-10.000000	0.041667	-2.633333	697.000000	1023.000000	1023.000000	2046.000000
16.780001	0.032628	19.283270	5.271966	4.755895	4.093275	5.162135	0.000000	-10.000000	0.041667	-3.483334	697.000000	1023.000000	1023.000000	2046.000000
16.799999	0.028440	16.808325	4.342517	4.253408	3.653414	4.558986	0.000000	-10.000000	0.041667	-4.150000	697.000000	1023.000000	1023.000000	2046.000000
16.820000	0.025624	15.143644	3.971694	3.848174	3.108525	4.215252	0.000000	-10.000000	0.050000	-4.483334	697.000000	1023.000000	1023.000000	2046.000000
16.840000	0.023921	14.137535	3.393888	3.720141	3.076904	3.946603	0.000000	-10.000000	0.058333	-4.233334	697.000000	1023.000000	1023.000000	2046.000000
16.860001	0.022945	13.560755	3.303878	3.505352	2.812968	3.938556	0.000000	-10.000000	0.058333	-4.050000	697.000000	1023.000000	1023.000000	2046.000000
16.879999	0.022065	13.040543	2.968392	3.512127	2.797978	3.762045	0.000000	-10.000000	0.050000	-4.516666	697.000000	1023.000000	1023.000000	2046.000000
16.900000	0.021397	12.645666	2.914971	3.257607	2.619398	3.853690	0.000000	-10.000000	0.066667	-5.583333	697.000000	1023.000000	1023.000000	2046.000000
16.920000	0.020860	12.328259	2.793145	3.383472	2.507212	3.644429	0.000000	-10.000000	0.083333	-6.966667	697.000000	1023.000000	1023.000000	2046.000000
16.940001	0.020580	12.162724	2.692847	3.217070	2.439389	3.813418	0.000000	-10.000000	0.100000	-8.166667	697.000000	1023.000000	1023.000000	2046.000000
16.959999	0.020530	12.133170	2.684403	3.413419	2.398019	3.637330	0.000000	-10.000000	0.100000	-9.300000	693.500000	1023.000000	1023.000000	2046.000000
16.980000	0.020780	12.281059	2.654664	3.270768	2.464071	3.891557	0.000000	-10.000000	0.116667	-11.000000	683.166687	1023.000000	1023.000000	2046.000000
17.000000	0.020979	12.398416	2.703597	3.348251	2.504487	3.842080	0.000000	-10.000000	0.133333	-12.333334	672.833313	1023.000000	1023.000000	2046.000000
17.020000	0.021076	12.456112	2.574508	3.100119	2.586756	4.194729	0.000000	-10.000000	0.150000	-13.350000	666.000000	1023.000000	1023.000000	2046.000000
17.040001	0.020963	12.389233	2.467508	3.051503	2.721748	4.148474	0.000000	-10.000000	0.166667	-13.916667	664.500000	1023.000000	1023.000000	2046.000000
17.059999	0.020868	12.332854	2.363726	2.666850	2.828889	4.473390	0.000000	-10.000000	0.191667	-14.866667	661.333313	1023.000000	1023.000000	2046.000000
17.080000	0.020355	12.030086	2.221282	2.394306	2.933088	4.481410	0.000000	-10.000000	0.225000	-16.200001	656.333313	1023.000000	1023.000000	2046.000000
17.100000	0.019574	11.567944	1.990899	2.014915	2.952227	4.609902	0.000000	-10.000000	0.275000	-17.783335	646.666687	1023.000000	1023.000000	2046.000000
17.120001	0.018292	10.810294	1.773647	1.705280	2.908679	4.422688	0.000000	-10.000000	0.316667	-18.983334	638.666687	1023.000000	1023.000000	2046.000000
17.139999	0.016943	10.013478	1.478687	1.518604	2.798261	4.217927	0.000000	-10.000000	0.350000	-19.800001	632.500000	1023.000000	1023.000000	2046.000000
17.160000	0.015641	9.243979	1.423095	1.169944	2.614643	4.036296	0.000000	-10.000000	0.333333	-19.800001	630.333313	1023.000000	1023.000000	2046.000000
17.180000	0.014605	8.631695	1.331101	1.119614	2.479050	3.701930	0.000000	-10.000000	0.350000	-20.200001	626.000000	1023.000000	1023.000000	2046.000000
17.200001	0.013730	8.114716	1.372429	0.782416	2.287221	3.672649	0.000000	-10.000000	0.366667	-20.766666	619.333313	1023.000000	1023.000000	2046.000000
17.219999	0.013447	7.947353	1.317723	0.886822	2.258810	3.483998	0.000000	-10.000000	0.400000	-21.666666	612.333313	1023.000000	1023.000000	2046.000000
17.240000	0.013462	7.955784	1.393922	0.735063	2.162920	3.663880	0.000000	-10.000000	0.400000	-22.466667	605.166687	1023.000000	1023.000000	2046.000000
17.260000	0.013742	8.121637	1.480634	0.897064	2.194104	3.549836	0.000000	-10.000000	0.416667	-23.250000	597.666687	1023.000000	1023.000000	2046.000000
17.280001	0.014475	8.554796	1.796134	0.800570	2.160622	3.797470	0.000000	-10.000000	0.441667	-23.716667	590.000000	1023.000000	1023.000000	2046.000000
17.299999	0.015633	9.239255	2.077547	1.020360	2.400910	3.740437	0.000000	-10.000000	0.466667	-24.166666	582.000000	1023.000000	1023.000000	2046.000000
17.320000	0.017193	10.161016	2.541707	1.030565	2.484187	4.104557	0.000000	-10.000000	0.483333	-24.283333	574.000000	1023.000000	1023.000000	2046.000000
17.340000	0.018591	10.987342	2.681113	1.371305	2.784555	4.150367	0.000000	-10.000000	0.483333	-24.366667	566.000000	1023.000000	1023.000000	2046.000000
17.360001	0.019296	11.403663	2.968719	1.405326	2.617418	4.412200	0.000000	-10.000000	0.483333	-24.066668	558.000000	1023.000000	1023.000000	2046.000000
17.379999	0.019173	11.331525	2.776353	1.471241	2.810738	4.273193	0.000000	-10.000000	0.483333	-24.250000	550.000000	1023.000000	1023.000000	2046.000000
17.400000	0.019544	11.550716	2.863379	1.419653	2.698773	4.568912	0.000000	-10.000000	0.491667	-24.666666	541.666687	1023.000000	1023.000000	2046.000000
17.420000	0.019202	11.348457	2.653559	1.695377	2.782355	4.217166	0.000000	-10.000000	0.500000	-25.116667	533.333313	1023.000000	1023.000000	2046.000000
17.440001	0.019519	11.535689	2.755396	1.902030	2.455226	4.423037	0.000000	-10.000000	0.500000	-25.333334	524.833313	1023.000000	1023.000000	2046.000000
17.459999	0.017848	10.548257	2.367857	1.956576	2.180972	4.042851	0.000000	-10.000000	0.508333	-25.466667	516.500000	1023.000000	1023.000000	2046.000000
17.480000	0.015046	8.892103	2.076412	1.735723	1.561795	3.518172	0.000000	-10.000000	0.525000	-25.833334	507.833344	1023.000000	1023.000000	2046.000000
17.500000	0.010244	6.054090	1.331516	1.043372	0.889552	2.789649	0.000000	-10.000000	0.541667	-26.316668	499.166656	1023.000000	1023.000000	2046.000000
17.520000	0.005476	3.236341	0.438262	0.456027	0.399701	1.942351	0.000000	-10.000000	0.541667	-26.550001	490.333344	1023.000000	1023.000000	2046.000000
17.540001	0.001318	0.778820	-0.143479	-0.149780	-0.355331	1.427410	0.000000	-10.000000	0.525000	-26.316668	481.666656	1023.000000	1023.000000	2046.000000
17.559999	-0.002214	-1.308713	-0.987938	-0.564631	-0.576827	0.820683	0.000000	-10.000000	0.508333	-25.916666	472.833344	1023.000000	1023.000000	2046.000000
17.580000	-0.004594	-2.715185	-1.237466	-0.940622	-1.159711	0.622614	0.000000	-10.000000	0.500000	-25.383333	464.333344	1023.000000	1023.000000	2046.000000
17.600000	-0.007015	-4.145650	-1.944365	-1.216886	-1.235910	0.251510	0.000000	-10.000000	0.516667	-25.400000	455.666656	1023.000000	1023.000000	2046.000000
17.620001	-0.008433	-4.983687	-2.117822	-1.420388	-1.573782	0.128304	0.000000	-10.000000	0.525000	-25.366667	447.333344	1023.000000	1023.000000	2046.000000
17.639999	-0.010089	-5.962488	-2.441097	-1.657667	-1.865723	0.001999	0.000000	-10.000000	0.541667	-25.750000	438.666656	1023.000000	1023.000000	2046.000000
17.660000	-0.010927	-6.457946	-2.710244	-1.666830	-1.863705	-0.217168	0.000000	-10.000000	0.525000	-25.950001	430.166656	1023.000000	1023.000000	2046.000000
17.680000	-0.011840	-6.997659	-2.740321	-1.783883	-2.271494	-0.201961	0.000000	-10.000000	0.516667	-25.983334	421.500000	1023.000000	1023.000000	2046.000000
17.700001	-0.012210	-7.216131	-3.002896	-1.737056	-2.077354	-0.398825	0.000000	-10.000000	0.500000	-25.866667	412.833344	1023.000000	1023.000000	2046.000000
17.719999	-0.012135	-7.171636	-2.752966	-1.851918	-2.429561	-0.137192	0.000000	-10.000000	0.500000	-25.433334	404.333344	1023.000000	1023.000000	2046.000000
17.740000	-0.012221	-7.222420	-2.995432	-1.882812	-2.157999	-0.186177	0.000000	-10.000000	0.500000	-25.200001	395.666656	1023.000000	1023.000000	2046.000000
17.760000	-0.011725	-6.929550	-2.802917	-1.979874	-2.241701	0.094941	0.000000	-10.000000	0.491667	-24.716667	387.333344	1023.000000	1023.000000	2046.000000
17.780001	-0.011835	-6.994664	-2.856702	-2.108855	-2.180860	0.151752	0.000000	-10.000000	0.500000	-24.616667	379.000000	1023.000000	1023.000000	2046.000000
17.799999	-0.011470	-6.778887	-2.819062	-2.234217	-1.970342	0.244734	0.000000	-10.000000	0.500000	-24.500000	371.000000	1023.000000	1023.000000	2046.000000
17.820000	-0.011755	-6.946987	-2.794536	-2.493582	-2.098372	0.439503	0.000000	-10.000000	0.508333	-24.600000	362.666656	1023.000000	1023.000000	2046.000000
17.840000	-0.012617	-7.456700	-3.137331	-2.637474	-1.950591	0.268696	0.000000	-10.000000	0.500000	-24.483334	354.333344	1023.000000	1023.000000	2046.000000
17.860001	-0.013533	-7.998207	-3.057027	-2.883613	-2.331071	0.273504	0.000000	-10.000000	0.500000	-24.300001	346.000000	1023.000000	1023.000000	2046.000000
17.879999	-0.014552	-8.600299	-3.258421	-3.007678	-2.398755	0.064555	0.000000	-10.000000	0.500000	-24.300001	338.000000	1023.000000	1023.000000	2046.000000
17.900000	-0.015479	-9.147861	-3.267592	-3.164412	-2.588648	-0.127210	0.000000	-10.000000	0.491667	-24.350000	330.000000	1023.000000	1023.000000	2046.000000
17.920000	-0.016604	-9.813026	-3.202198	-3.280269	-2.959600	-0.370959	0.000000	-10.000000	0.483333	-24.366667	322.000000	1023.000000	1023.000000	2046.000000
17.940001	-0.017322	-10.237330	-3.287661	-3.431684	-3.022681	-0.495305	0.000000	-10.000000	0.483333	-24.350000	314.000000	1023.000000	1023.000000	2046.000000
17.959999	-0.017702	-10.461906	-3.078016	-3.495476	-3.361794	-0.526620	0.000000	-10.000000	0.491667	-24.400000	305.833344	1023.000000	1023.000000	2046.000000
17.980000	-0.017564	-10.380343	-3.105650	-3.388413	-3.323397	-0.562884	0.000000	-10.000000	0.500000	-24.383333	297.500000	1023.000000	1023.000000	2046.000000
18.000000	-0.017222	-10.177939	-2.858629	-3.361266	-3.437866	-0.520177	0.000000	-10.000000	0.491667	-24.233334	289.166656	1023.000000	1023.000000	2046.000000
18.020000	-0.016326	-9.648899	-2.456437	-3.249485	-3.512263	-0.430713	0.000000	-10.000000	0.483333	-23.883335	281.000000	1023.000000	1023.000000	2046.000000
18.040001	-0.014955	-8.838347	-2.083081	-3.139884	-3.323004	-0.292378	0.000000	-10.000000	0.466667	-23.733334	273.000000	1023.000000	1023.000000	2046.000000
18.059999	-0.013184	-7.791996	-1.520586	-2.912194	-3.286283	-0.072933	0.000000	-10.000000	0.450000	-23.316668	265.166656	1023.000000	1023.000000	2046.000000
18.080000	-0.011963	-7.070071	-1.388439	-2.655191	-3.117783	0.091342	0.000000	-10.000000	0.425000	-22.950001	257.500000	1023.000000	1023.000000	2046.000000
18.100000	-0.011736	-6.936215	-1.311769	-2.589856	-3.135073	0.100482	0.000000	-10.000000	0.408333	-22.700001	249.833328	1023.000000	1023.000000	2046.000000
18.120001	-0.011825	-6.988626	-1.297915	-2.619138	-3.303968	0.232395	0.000000	-10.000000	0.400000	-22.683334	242.333328	1023.000000	1023.000000	2046.000000
18.139999	-0.012005	-7.094950	-1.462650	-2.579798	-3.212812	0.160310	0.000000	-10.000000	0.400000	-22.883333	234.666672	1023.000000	1023.000000	2046.000000
18.160000	-0.011549	-6.825703	-1.330080	-2.313554	-3.319546	0.137477	0.000000	-10.000000	0.400000	-22.883333	227.166672	1023.000000	1023.000000	2046.000000
18.180000	-0.011479	-6.783945	-1.496155	-2.057751	-3.428306	0.198267	0.000000	-10.000000	0.400000	-22.900002	219.500000	1023.000000	1023.000000	2046.000000
18.200001	-0.012678	-7.492515	-1.638384	-2.049148	-3.820141	0.015158	0.000000	-10.000000	0.400000	-22.850000	211.833328	1023.000000	1023.000000	2046.000000
18.219999	-0.015793	-9.333663	-2.112725	-2.318983	-4.405818	-0.496136	0.000000	-10.000000	0.400000	-22.716667	204.166672	1023.000000	1023.000000	2046.000000
18.240000	-0.020314	-12.005628	-2.970886	-2.959410	-4.828753	-1.246580	0.000000	-10.000000	0.400000	-22.566668	196.500000	1023.000000	1023.000000	2046.000000
18.260000	-0.024582	-14.527883	-3.563633	-3.556408	-5.508593	-1.899248	0.000000	-10.000000	0.391667	-22.016666	189.000000	1023.000000	1023.000000	2046.000000
18.280001	-0.028545	-16.870140	-4.354765	-4.046497	-6.032851	-2.436025	0.000000	-10.000000	0.375000	-21.450001	181.666672	1023.000000	1023.000000	2046.000000
18.299999	-0.031372	-18.540596	-4.959810	-4.444450	-6.309884	-2.826453	0.000000	-10.000000	0.358333	-20.883333	174.500000	1023.000000	1023.000000	2046.000000
18.320000	-0.033432	-19.758507	-5.211828	-4.644054	-6.785497	-3.117127	0.000000	-10.000000	0.358333	-20.799999	167.500000	1023.000000	1023.000000	2046.000000
18.340000	-0.035214	-20.811209	-5.817907	-4.858583	-6.822809	-3.311909	0.000000	-10.000000	0.366667	-20.766666	160.500000	1023.000000	1023.000000	2046.000000
18.360001	-0.036451	-21.542770	-5.958377	-5.007270	-7.093507	-3.483617	0.000000	-10.000000	0.366667	-20.900000	153.500000	1023.000000	1023.000000	2046.000000
18.379999	-0.037484	-22.152845	-6.054655	-5.061121	-7.460022	-3.577046	0.000000	-10.000000	0.358333	-20.766666	146.666672	1023.000000	1023.000000	2046.000000
18.400000	-0.038097	-22.515490	-6.322229	-5.165951	-7.413511	-3.613798	0.000000	-10.000000	0.350000	-20.783335	139.833328	1023.000000	1023.000000	2046.000000
18.420000	-0.038321	-22.647745	-6.152788	-5.102124	-7.735061	-3.657772	0.000000	-10.000000	0.341667	-20.483334	133.000000	1023.000000	1023.000000	2046.000000
18.440001	-0.038448	-22.722588	-6.313138	-5.137672	-7.673793	-3.597983	0.000000	-10.000000	0.333333	-20.283333	126.166664	1023.000000	1023.000000	2046.000000
18.459999	-0.038007	-22.461847	-6.171810	-5.099864	-7.635527	-3.554646	0.000000	-10.000000	0.316667	-19.866667	119.333336	1023.000000	1023.000000	2046.000000
18.480000	-0.037506	-22.165865	-6.029798	-5.123107	-7.685497	-3.327462	0.000000	-10.000000	0.291667	-19.483334	112.666664	1023.000000	1023.000000	2046.000000
18.500000	-0.036872	-21.791574	-6.090728	-5.219365	-7.367743	-3.113739	0.000000	-10.000000	0.283333	-18.950001	106.000000	1023.000000	1023.000000	2046.000000
18.520000	-0.035929	-21.233763	-5.677958	-5.235173	-7.409540	-2.911092	0.000000	-10.000000	0.266667	-18.566668	99.666664	1023.000000	1023.000000	2046.000000
18.540001	-0.035808	-21.162371	-5.671275	-5.401361	-7.325548	-2.764188	0.000000	-10.000000	0.266667	-18.216667	93.500000	1023.000000	1023.000000	2046.000000
18.559999	-0.035812	-21.165051	-5.756238	-5.585121	-7.107438	-2.716254	0.000000	-10.000000	0.250000	-18.066668	87.500000	1023.000000	1023.000000	2046.000000
18.580000	-0.036374	-21.496912	-5.744942	-5.685478	-7.293584	-2.772907	0.000000	-10.000000	0.250000	-17.850000	81.500000	1023.000000	1023.000000	2046.000000
18.600000	-0.037332	-22.063160	-6.008309	-5.951765	-7.238611	-2.864475	0.000000	-10.000000	0.241667	-17.616667	75.500000	1023.000000	1023.000000	2046.000000
18.620001	-0.037968	-22.438969	-5.890575	-6.003944	-7.489191	-3.055257	0.000000	-10.000000	0.233333	-17.299999	69.500000	1023.000000	1023.000000	2046.000000
18.639999	-0.039031	-23.067427	-5.933337	-6.194714	-7.756177	-3.183198	0.000000	-10.000000	0.216667	-16.750000	63.833332	1023.000000	1023.000000	2046.000000
18.660000	-0.039607	-23.407558	-5.982987	-6.188895	-7.763947	-3.471729	0.000000	-10.000000	0.216667	-16.233334	58.166668	1023.000000	1023.000000	2046.000000
18.680000	-0.039929	-23.597950	-5.743783	-6.283702	-8.119979	-3.450485	0.000000	-10.000000	0.208333	-15.683333	52.833332	1023.000000	1023.000000	2046.000000
18.700001	-0.040049	-23.668798	-5.882561	-6.259312	-7.960392	-3.566533	0.000000	-10.000000	0.208333	-15.533334	47.500000	1023.000000	1023.000000	2046.000000
18.719999	-0.039186	-23.158838	-5.530119	-6.114377	-8.005096	-3.509245	0.000000	-10.000000	0.200000	-15.316667	42.333332	1023.000000	1023.000000	2046.000000
18.740000	-0.038504	-22.755894	-5.201582	-6.064612	-8.126990	-3.362709	0.000000	-10.000000	0.200000	-15.266666	37.166668	1023.000000	1023.000000	2046.000000
18.760000	-0.036757	-21.723175	-4.883799	-5.838809	-7.682015	-3.318552	0.000000	-10.000000	0.191667	-14.900000	32.000000	1023.000000	1023.000000	2046.000000
18.780001	-0.035165	-20.782297	-4.182250	-5.698208	-7.874384	-3.027454	0.000000	-10.000000	0.191667	-14.516666	27.000000	1023.000000	1023.000000	2046.000000
18.799999	-0.033554	-19.830662	-4.179717	-5.415792	-7.352880	-2.882273	0.000000	-10.000000	0.183333	-13.933333	22.166666	1023.000000	1023.000000	2046.000000
18.820000	-0.032702	-19.326994	-3.861862	-5.271251	-7.456815	-2.737066	0.000000	-10.000000	0.183333	-13.633333	17.500000	1023.000000	1023.000000	2046.000000
18.840000	-0.032501	-19.208277	-3.903773	-5.277525	-7.401729	-2.625250	0.000000	-10.000000	0.175000	-13.550000	13.000000	1023.000000	1023.000000	2046.000000
18.860001	-0.032040	-18.935400	-3.887234	-5.169964	-7.260863	-2.617339	0.000000	-10.000000	0.183333	-13.600000	8.500000	1023.000000	1023.000000	2046.000000
18.879999	-0.031555	-18.649023	-3.739296	-4.976378	-7.410506	-2.522843	0.000000	-10.000000	0.183333	-13.516667	4.166667	1023.000000	1023.000000	2046.000000
18.900000	-0.030938	-18.284277	-3.971250	-4.575963	-7.173160	-2.563905	0.000000	-10.000000	0.166667	-13.200000	0.000000	1023.000000	1023.000000	2046.000000
18.920000	-0.031591	-18.670431	-3.889651	-4.516360	-7.647968	-2.616452	0.000000	-10.000000	0.133333	-12.616667	-4.000000	1023.000000	1023.000000	2046.000000
18.940001	-0.034047	-20.121714	-4.338145	-4.711518	-8.058910	-3.013140	0.000000	-10.000000	0.108333	-12.083333	-8.000000	1023.000000	1023.000000	2046.000000
18.959999	-0.037758	-22.315086	-5.149043	-5.283945	-8.224544	-3.657554	0.000000	-10.000000	0.091667	-11.383333	-12.000000	1023.000000	1023.000000	2046.000000
18.980000	-0.042284	-24.989603	-5.681350	-5.891208	-9.103376	-4.313669	0.000000	-10.000000	0.075000	-10.416667	-15.833333	1023.000000	1023.000000	2046.000000
19.000000	-0.045818	-27.078245	-6.694989	-6.274346	-9.174828	-4.934082	0.000000	-10.000000	0.058333	-9.016666	-19.333334	1023.000000	1023.000000	2046.000000
19.020000	-0.048575	-28.708107	-6.943947	-6.719866	-9.861205	-5.183089	0.000000	-10.000000	0.050000	-7.900000	-22.500000	1023.000000	1023.000000	2046.000000
19.040001	-0.050242	-29.693243	-7.536638	-6.811158	-9.893111	-5.452335	0.000000	-10.000000	0.050000	-7.166667	-25.166666	1023.000000	1023.000000	2046.000000
19.059999	-0.051462	-30.414232	-7.782857	-7.036434	-10.062216	-5.532726	0.000000	-10.000000	0.050000	-6.983334	-27.500000	1023.000000	1023.000000	2046.000000
19.080000	-0.052522	-31.040543	-7.904797	-7.007346	-10.402423	-5.725977	0.000000	-10.000000	0.050000	-6.866667	-29.833334	1023.000000	1023.000000	2046.000000
19.100000	-0.053003	-31.324976	-8.239651	-6.988793	-10.227226	-5.869308	0.000000	-10.000000	0.050000	-6.650000	-32.166668	1023.000000	1023.000000	2046.000000
19.120001	-0.053386	-31.551384	-8.075290	-7.051105	-10.622854	-5.802135	0.000000	-10.000000	0.041667	-6.033333	-34.500000	1023.000000	1023.000000	2046.000000
19.139999	-0.053085	-31.373289	-8.183142	-6.863954	-10.477612	-5.848583	0.000000	-10.000000	0.041667	-4.983333	-36.500000	1023.000000	1023.000000	2046.000000
19.160000	-0.052775	-31.190193	-8.038138	-6.908593	-10.543554	-5.699909	0.000000	-10.000000	0.033333	-3.816667	-38.166668	1023.000000	1023.000000	2046.000000
19.180000	-0.051873	-30.656651	-7.953077	-6.660029	-10.377830	-5.665716	0.000000	-10.000000	0.025000	-2.400000	-39.333332	1023.000000	1023.000000	2046.000000
19.200001	-0.050890	-30.076216	-7.886137	-6.756963	-10.086708	-5.346408	0.000000	-10.000000	0.016667	-1.150000	-39.833332	1023.000000	1023.000000	2046.000000
19.219999	-0.049768	-29.412605	-7.524914	-6.709703	-10.126196	-5.051794	0.000000	-10.000000	0.008333	-0.283333	-40.000000	1023.000000	1023.000000	2046.000000
19.240000	-0.048469	-28.644999	-7.469217	-6.607778	-9.663321	-4.904681	0.000000	-10.000000	0.016667	0.000000	-40.000000	1023.000000	1023.000000	2046.000000
19.260000	-0.047413	-28.021307	-7.150377	-6.801180	-9.531032	-4.538718	0.000000	-10.000000	0.016667	0.000000	-40.000000	1023.000000	1023.000000	2046.000000
19.280001	-0.046499	-27.481127	-7.050090	-6.718343	-9.253359	-4.459334	0.000000	-10.000000	0.016667	0.366667	-40.000000	1023.000000	1023.000000	2046.000000
19.299999	-0.046197	-27.302469	-7.126183	-6.930652	-8.987113	-4.258522	0.000000	-10.000000	0.016667	1.283333	-40.000000	1023.000000	1023.000000	2046.000000
19.320000	-0.046423	-27.435890	-6.950162	-6.938132	-9.181664	-4.365931	0.000000	-10.000000	0.008333	2.566667	-40.000000	1023.000000	1023.000000	2046.000000
19.340000	-0.046567	-27.521368	-7.118029	-7.019618	-8.976247	-4.407474	0.000000	-10.000000	0.000000	4.000000	-40.000000	1023.000000	1023.000000	2046.000000
19.360001	-0.046674	-27.584259	-6.835285	-7.114445	-9.200867	-4.433663	0.000000	-10.000000	-0.033333	5.566667	-40.000000	1023.000000	1023.000000	2046.000000
19.379999	-0.046542	-27.506565	-6.825326	-6.975963	-9.085613	-4.619663	0.000000	-10.000000	-0.050000	7.400000	-40.000000	1023.000000	1023.000000	2046.000000
19.400000	-0.046218	-27.314611	-6.637533	-7.103370	-9.077780	-4.495928	0.000000	-10.000000	-0.066667	9.266666	-40.000000	1023.000000	1023.000000	2046.000000
19.420000	-0.045344	-26.798525	-6.404580	-6.873892	-8.980831	-4.539221	0.000000	-10.000000	-0.066667	10.883333	-40.000000	1023.000000	1023.000000	2046.000000
19.440001	-0.044088	-26.055962	-6.279907	-6.801871	-8.673875	-4.300308	0.000000	-10.000000	-0.091667	12.133333	-40.000000	1023.000000	1023.000000	2046.000000
19.459999	-0.042294	-24.995893	-5.626894	-6.528178	-8.689613	-4.151209	0.000000	-10.000000	-0.116667	13.400001	-29.500000	1023.000000	1023.000000	2046.000000
19.480000	-0.040034	-23.660299	-5.297620	-6.305839	-8.198102	-3.858739	0.000000	-10.000000	-0.150000	14.783334	-8.166667	1023.000000	1023.000000	2046.000000
19.500000	-0.037313	-22.052120	-4.549099	-6.057723	-7.926140	-3.519159	0.000000	-10.000000	-0.175000	16.549999	15.000000	1023.000000	1023.000000	2046.000000
19.520000	-0.034567	-20.429256	-4.192680	-5.589426	-7.422275	-3.224877	0.000000	-10.000000	-0.216667	18.083334	29.666666	1023.000000	1023.000000	2046.000000
19.540001	-0.032498	-19.206224	-3.841809	-5.431726	-7.167072	-2.765618	0.000000	-10.000000	-0.258333	19.633333	35.500000	1023.000000	1023.000000	2046.000000
19.559999	-0.030663	-18.121571	-3.613734	-5.089604	-6.827237	-2.590996	0.000000	-10.000000	-0.291667	20.566668	41.666668	1023.000000	1023.000000	2046.000000
19.580000	-0.029745	-17.579355	-3.418991	-5.000116	-6.764085	-2.396163	0.000000	-10.000000	-0.308333	21.316668	48.333332	1023.000000	1023.000000	2046.000000
19.600000	-0.028071	-16.589687	-3.276958	-4.598422	-6.420168	-2.294139	0.000000	-10.000000	-0.308333	21.683334	55.333332	1023.000000	1023.000000	2046.000000
19.620001	-0.026062	-15.402457	-3.200262	-4.211165	-6.110225	-1.880805	0.000000	-10.000000	-0.316667	22.083334	62.666668	1023.000000	1023.000000	2046.000000
19.639999	-0.024790	-14.651164	-2.906409	-3.710968	-6.152897	-1.880890	0.000000	-10.000000	-0.308333	22.433334	69.833336	1023.000000	1023.000000	2046.000000
19.660000	-0.025143	-14.859655	-3.032359	-3.722065	-6.258078	-1.847152	0.000000	-10.000000	-0.316667	22.800001	77.333336	1023.000000	1023.000000	2046.000000
19.680000	-0.027320	-16.146322	-3.382989	-3.970579	-6.482237	-2.310517	0.000000	-10.000000	-0.325000	23.200001	84.833336	1023.000000	1023.000000	2046.000000
19.700001	-0.031081	-18.368860	-4.269366	-4.488724	-6.708271	-2.902500	0.000000	-10.000000	-0.358333	23.733334	92.500000	1023.000000	1023.000000	2046.000000
19.719999	-0.034033	-20.113533	-4.780738	-4.978279	-7.043537	-3.310979	0.000000	-10.000000	-0.400000	24.383333	100.166664	1023.000000	1023.000000	2046.000000
19.740000	-0.036205	-21.397272	-5.356706	-5.163057	-7.207077	-3.670432	0.000000	-10.000000	-0.433333	25.033335	108.166664	1023.000000	1023.000000	2046.000000
19.760000	-0.036967	-21.847296	-5.530455	-5.371805	-7.285538	-3.659498	0.000000	-10.000000	-0.441667	25.466667	116.500000	1023.000000	1023.000000	2046.000000
19.780001	-0.037204	-21.987349	-5.801348	-5.232366	-7.184434	-3.769201	0.000000	-10.000000	-0.425000	25.716667	125.000000	1023.000000	1023.000000	2046.000000
19.799999	-0.036995	-21.863897	-5.852657	-5.315020	-7.093783	-3.602437	0.000000	-10.000000	-0.408333	25.600000	133.500000	1023.000000	1023.000000	2046.000000
19.820000	-0.036443	-21.537962	-5.848646	-4.997101	-6.997257	-3.694958	0.000000	-10.000000	-0.416667	25.600000	142.166672	1023.000000	1023.000000	2046.000000
19.840000	-0.035477	-20.966619	-5.701877	-4.943579	-6.886215	-3.434948	0.000000	-10.000000	-0.433333	25.516666	150.666672	1023.000000	1023.000000	2046.000000
19.860001	-0.034411	-20.336626	-5.592075	-4.612664	-6.726064	-3.405822	0.000000	-10.000000	-0.441667	25.866667	159.333328	1023.000000	1023.000000	2046.000000
19.879999	-0.032915	-19.452505	-5.309634	-4.512013	-6.604597	-3.026263	0.000000	-10.000000	-0.441667	26.183334	167.833328	1023.000000	1023.000000	2046.000000
19.900000	-0.031117	-18.389956	-5.079081	-4.054962	-6.284575	-2.971338	0.000000	-10.000000	-0.441667	26.633333	176.666672	1023.000000	1023.000000	2046.000000
19.920000	-0.029082	-17.187292	-4.755401	-3.952579	-6.028870	-2.450442	0.000000	-10.000000	-0.458333	26.916668	185.333328	1023.000000	1023.000000	2046.000000
19.940001	-0.026988	-15.949837	-4.561378	-3.653252	-5.550752	-2.184455	0.000000	-10.000000	-0.475000	27.000000	194.333328	1023.000000	1023.000000	2046.000000
19.959999	-0.024778	-14.644076	-4.174695	-3.630703	-5.273185	-1.565493	0.000000	-10.000000	-0.475000	26.966667	203.333328	1023.000000	1023.000000	2046.000000
19.980000	-0.022824	-13.488865	-3.947644	-3.480246	-4.715973	-1.345003	0.000000	-10.000000	-0.466667	26.866667	212.500000	1023.000000	1023.000000	2046.000000
20.000000	-0.021106	-12.473481	-3.638403	-3.599917	-4.458378	-0.776783	0.000000	-10.000000	-0.441667	26.750000	221.500000	1023.000000	1023.000000	2046.000000
20.020000	-0.019931	-11.779097	-3.667394	-3.490185	-3.932761	-0.688757	0.000000	-10.000000	-0.425000	26.566668	230.333328	1023.000000	1023.000000	2046.000000
20.040001	-0.018863	-11.147859	-3.369035	-3.541759	-3.896715	-0.340351	0.000000	-10.000000	-0.416667	26.433334	239.166672	1023.000000	1023.000000	2046.000000
20.059999	-0.018350	-10.844600	-3.426674	-3.419864	-3.532793	-0.465270	0.000000	-10.000000	-0.408333	26.316668	248.000000	1023.000000	1023.000000	2046.000000
20.080000	-0.017708	-10.465566	-3.084400	-3.452788	-3.648774	-0.279604	0.000000	-10.000000	-0.408333	26.200001	256.833344	1023.000000	1023.000000	2046.000000
20.100000	-0.017077	-10.092215	-2.996727	-3.237676	-3.372504	-0.485309	0.000000	-10.000000	-0.400000	26.066668	265.500000	1023.000000	1023.000000	2046.000000
20.120001	-0.015857	-9.371457	-2.506389	-3.211931	-3.422969	-0.230169	0.000000	-10.000000	-0.400000	26.033333	274.166656	1023.000000	1023.000000	2046.000000
20.139999	-0.014585	-8.619680	-2.367585	-2.938600	-3.049836	-0.263659	0.000000	-10.000000	-0.400000	25.833334	282.833344	1023.000000	1023.000000	2046.000000
20.160000	-0.012509	-7.393085	-1.801773	-2.712252	-2.998533	0.119472	0.000000	-10.000000	-0.408333	25.516666	291.500000	1023.000000	1023.000000	2046.000000
20.180000	-0.010508	-6.210347	-1.632456	-2.378157	-2.492983	0.293250	0.000000	-10.000000	-0.408333	25.233334	300.166656	1023.000000	1023.000000	2046.000000
20.200001	-0.007319	-4.325718	-0.837205	-2.025265	-2.223305	0.760056	0.000000	-10.000000	-0.425000	25.250000	308.666656	1023.000000	1023.000000	2046.000000
20.219999	-0.004753	-2.809170	-0.333291	-1.767401	-1.770422	1.061943	0.000000	-10.000000	-0.416667	25.683334	317.166656	1023.000000	1023.000000	2046.000000
20.240000	-0.001486	-0.878137	0.354906	-1.308716	-1.350043	1.425716	0.000000	-10.000000	-0.425000	26.116667	325.500000	1023.000000	1023.000000	2046.000000
20.260000	0.000442	0.261109	0.657744	-1.002778	-1.124629	1.730772	0.000000	-10.000000	-0.408333	26.433334	334.166656	1023.000000	1023.000000	2046.000000
20.280001	0.002587	1.528891	1.014145	-0.631593	-0.786576	1.932915	0.000000	-10.000000	-0.400000	26.283333	343.000000	1023.000000	1023.000000	2046.000000
20.299999	0.003954	2.336548	1.157646	-0.397104	-0.547839	2.123844	0.000000	-10.000000	-0.391667	25.933332	351.833344	1023.000000	1023.000000	2046.000000
20.320000	0.005729	3.385725	1.463792	0.007044	-0.258298	2.173185	0.000000	-10.000000	-0.383333	25.466667	360.500000	1023.000000	1023.000000	2046.000000
20.340000	0.008075	4.772457	1.877483	0.397217	-0.181967	2.679723	0.000000	-10.000000	-0.391667	25.100000	369.166656	1023.000000	1023.000000	2046.000000
20.360001	0.010194	6.024495	2.008862	0.986926	0.182916	2.845791	0.000000	-10.000000	-0.391667	25.083334	377.666656	1023.000000	1023.000000	2046.000000
20.379999	0.010945	6.468605	2.377630	1.254082	-0.078351	2.915243	0.000000	-10.000000	-0.400000	25.033335	386.000000	1023.000000	1023.000000	2046.000000
20.400000	0.009995	5.907193	2.067968	1.223453	0.072464	2.543308	0.000000	-10.000000	-0.400000	25.166668	394.333344	1023.000000	1023.000000	2046.000000
20.420000	0.005896	3.484461	1.387125	0.659726	-0.590554	2.028164	0.000000	-10.000000	-0.383333	24.783335	402.666656	1023.000000	1023.000000	2046.000000
20.440001	0.001928	1.139678	0.394690	0.199727	-0.765955	1.311217	0.000000	-10.000000	-0.375000	24.500000	411.000000	1023.000000	1023.000000	2046.000000
20.459999	-0.000626	-0.370023	0.149100	-0.184488	-1.462338	1.127703	0.000000	-10.000000	-0.366667	24.200001	419.000000	1023.000000	1023.000000	2046.000000
20.480000	-0.001973	-1.166284	-0.411304	-0.272105	-1.327319	0.844443	0.000000	-10.000000	-0.383333	24.383333	427.000000	1023.000000	1023.000000	2046.000000
20.500000	-0.001986	-1.173640	-0.340722	-0.333473	-1.514739	1.015295	0.000000	-10.000000	-0.391667	24.616667	435.333344	1023.000000	1023.000000	2046.000000
20.520000	-0.002098	-1.239795	-0.519397	-0.213528	-1.450458	0.943589	0.000000	-10.000000	-0.400000	24.683334	443.666656	1023.000000	1023.000000	2046.000000
20.540001	-0.001213	-0.716698	-0.449596	-0.104439	-1.292350	1.129688	0.000000	-10.000000	-0.383333	24.483334	452.000000	1023.000000	1023.000000	2046.000000
20.559999	-0.000578	-0.341343	-0.325905	0.090487	-1.305767	1.199842	0.000000	-10.000000	-0.358333	24.250000	460.000000	1023.000000	1023.000000	2046.000000
20.580000	0.000542	0.320445	-0.249998	0.303018	-1.033591	1.301015	0.000000	-10.000000	-0.350000	23.983334	468.000000	1023.000000	1023.000000	2046.000000
20.600000	0.001865	1.102246	0.148714	0.558173	-1.148904	1.544262	0.000000	-10.000000	-0.358333	23.966667	476.000000	1023.000000	1023.000000	2046.000000
20.620001	0.003482	2.057911	0.222756	0.862417	-0.745928	1.718666	0.000000	-10.000000	-0.383333	24.133333	484.000000	1023.000000	1023.000000	2046.000000
20.639999	0.005463	3.228518	0.714093	1.116968	-0.659115	2.056572	0.000000	-10.000000	-0.383333	24.400000	492.000000	1023.000000	1023.000000	2046.000000
20.660000	0.007288	4.307268	0.871439	1.410926	-0.287122	2.312026	0.000000	-10.000000	-0.391667	24.766666	500.333344	1023.000000	1023.000000	2046.000000
20.680000	0.009158	5.412259	1.074103	1.495690	0.096209	2.746257	0.000000	-10.000000	-0.383333	24.733334	508.666656	1023.000000	1023.000000	2046.000000
20.700001	0.010686	6.315665	1.281610	1.587005	0.389057	3.057993	0.000000	-10.000000	-0.375000	24.583334	517.000000	1023.000000	1023.000000	2046.000000
20.719999	0.012209	7.215342	1.349421	1.506759	0.905895	3.453267	0.000000	-10.000000	-0.350000	23.966667	525.000000	1023.000000	1023.000000	2046.000000
20.740000	0.013221	7.813682	1.544328	1.450171	1.108912	3.710270	0.000000	-10.000000	-0.333333	23.416668	533.000000	1023.000000	1023.000000	2046.000000
20.760000	0.014025	8.288735	1.481907	1.455858	1.508284	3.842686	0.000000	-10.000000	-0.308333	22.933334	541.000000	1023.000000	1023.000000	2046.000000
20.780001	0.014347	8.479086	1.672115	1.434221	1.509735	3.863014	0.000000	-10.000000	-0.300000	22.700001	548.833313	1023.000000	1023.000000	2046.000000
20.799999	0.014680	8.676091	1.749552	1.450663	1.613775	3.862101	0.000000	-10.000000	-0.283333	22.549999	556.500000	1023.000000	1023.000000	2046.000000
20.820000	0.015273	9.026504	2.008849	1.531923	1.710873	3.774860	0.000000	-10.000000	-0.300000	22.299999	564.000000	1023.000000	1023.000000	2046.000000
20.840000	0.016188	9.567060	2.345346	1.680859	1.781810	3.759045	0.000000	-10.000000	-0.308333	22.183334	571.500000	1023.000000	1023.000000	2046.000000
20.860001	0.017607	10.405517	2.518294	1.817896	2.128128	3.941199	0.000000	-10.000000	-0.308333	22.000000	578.833313	1023.000000	1023.000000	2046.000000
20.879999	0.019351	11.436575	3.037471	2.149733	2.155706	4.093665	0.000000	-10.000000	-0.291667	22.033335	586.333313	1023.000000	1023.000000	2046.000000
20.900000	0.021426	12.662963	3.301359	2.468217	2.479976	4.413411	0.000000	-10.000000	-0.266667	21.883333	593.666687	1023.000000	1023.000000	2046.000000
20.920000	0.024032	14.202844	3.779956	2.819817	2.901723	4.701347	0.000000	-10.000000	-0.283333	21.833334	601.166687	1023.000000	1023.000000	2046.000000
20.940001	0.027106	16.019918	4.538512	3.235737	3.188312	5.057357	0.000000	-10.000000	-0.308333	21.766666	608.333313	1023.000000	1023.000000	2046.000000
20.959999	0.029879	17.658611	4.899038	3.498674	3.806981	5.453918	0.000000	-10.000000	-0.325000	21.983334	615.666687	1023.000000	1023.000000	2046.000000
20.980000	0.032309	19.094748	5.491837	3.910466	4.018212	5.674232	0.000000	-10.000000	-0.316667	22.166666	622.833313	1023.000000	1023.000000	2046.000000
21.000000	0.033902	20.035898	5.720762	4.223319	4.219923	5.871893	0.000000	-10.000000	-0.300000	22.566668	630.333313	1023.000000	1023.000000	2046.000000
21.020000	0.035572	21.022779	5.874371	4.441717	4.625291	6.081401	0.000000	-10.000000	-0.283333	22.350000	637.666687	1023.000000	1023.000000	2046.000000
21.040001	0.036980	21.855137	6.317978	4.785971	4.626130	6.125058	0.000000	-10.000000	-0.258333	22.100000	645.333313	1023.000000	1023.000000	2046.000000
21.059999	0.038499	22.752804	6.403944	5.072416	4.955585	6.320858	0.000000	-10.000000	-0.233333	21.283333	652.666687	1023.000000	1023.000000	2046.000000
21.080000	0.041007	24.235010	6.879858	5.547733	5.176240	6.631178	0.000000	-10.000000	-0.233333	20.549999	660.000000	1023.000000	1023.000000	2046.000000
21.100000	0.042853	25.326342	7.275060	6.063199	5.127516	6.860566	0.000000	-10.000000	-0.208333	19.466667	666.833313	1023.000000	1023.000000	2046.000000
21.120001	0.043005	25.415970	7.193699	6.198434	5.239848	6.783988	0.000000	-10.000000	-0.175000	18.283333	673.666687	1023.000000	1023.000000	2046.000000
21.139999	0.040289	23.811041	6.752635	5.943682	4.905231	6.209494	0.000000	-10.000000	-0.116667	16.750000	680.000000	1023.000000	1023.000000	2046.000000
21.160000	0.034921	20.638599	5.775668	5.242637	4.132510	5.487785	0.000000	-10.000000	-0.083333	14.933333	686.000000	1023.000000	1023.000000	2046.000000
21.180000	0.030360	17.942995	4.868667	4.667038	3.639737	4.767554	0.000000	-10.000000	-0.050000	12.766666	691.166687	1023.000000	1023.000000	2046.000000
21.200001	0.027644	16.337374	4.519398	4.352565	3.026225	4.439186	0.000000	-10.000000	-0.033333	10.933333	695.833313	1023.000000	1023.000000	2046.000000
21.219999	0.025759	15.223514	3.963535	4.031598	2.935473	4.292908	0.000000	-10.000000	-0.016667	9.333333	699.666687	1023.000000	1023.000000	2046.000000
21.240000	0.025150	14.863556	3.775994	4.003152	2.914618	4.169793	0.000000	-10.000000	-0.008333	8.216667	703.000000	1023.000000	1023.000000	2046.000000
21.260000	0.024615	14.547254	3.685560	3.914821	2.707505	4.239367	0.000000	-10.000000	0.000000	6.933333	705.833313	1023.000000	1023.000000	2046.000000
21.280001	0.024356	14.394174	3.471428	3.927312	2.854105	4.141328	0.000000	-10.000000	0.000000	5.933333	708.333313	1023.000000	1023.000000	2046.000000
21.299999	0.024508	14.484220	3.606759	4.009362	2.692872	4.175226	0.000000	-10.000000	0.000000	5.083333	710.500000	1023.000000	1023.000000	2046.000000
21.320000	0.024353	14.392786	3.548771	4.004694	2.628888	4.210433	0.000000	-10.000000	0.008333	4.533333	712.500000	1023.000000	1023.000000	2046.000000
21.340000	0.025299	14.951743	3.535143	4.204675	2.929395	4.282530	0.000000	-10.000000	0.008333	4.100000	714.166687	1023.000000	1023.000000	2046.000000
21.360001	0.026020	15.377562	3.834428	4.378077	2.747098	4.417959	0.000000	-10.000000	0.008333	3.766667	715.666687	1023.000000	1023.000000	2046.000000
21.379999	0.026825	15.853644	3.848382	4.356467	2.993824	4.654971	0.000000	-10.000000	0.008333	3.550000	716.833313	1023.000000	1023.000000	2046.000000
21.400000	0.028202	16.667446	3.995032	4.532718	3.298474	4.841221	0.000000	-10.000000	0.008333	3.166667	718.166687	1023.000000	1023.000000	2046.000000
21.420000	0.028671	16.944607	4.097483	4.463565	3.245535	5.138025	0.000000	-10.000000	0.025000	2.166667	719.333313	1023.000000	1023.000000	2046.000000
21.440001	0.029284	17.307072	3.895491	4.388834	3.789390	5.233356	0.000000	-10.000000	0.025000	1.033333	720.333313	1023.000000	1023.000000	2046.000000
21.459999	0.029588	17.486382	4.059983	4.164782	3.743748	5.517869	0.000000	-10.000000	0.041667	-0.583333	720.833313	1023.000000	1023.000000	2046.000000
21.480000	0.029213	17.264812	3.738541	3.836701	4.057942	5.631627	0.000000	-10.000000	0.041667	-1.733333	721.000000	1023.000000	1023.000000	2046.000000
21.500000	0.028857	17.054432	3.747500	3.666161	4.038054	5.602716	0.000000	-10.000000	0.033333	-2.683333	721.000000	1023.000000	1023.000000	2046.000000
21.520000	0.027970	16.530407	3.597901	3.460475	3.936538	5.535494	0.000000	-10.000000	0.033333	-2.866667	721.000000	1023.000000	1023.000000	2046.000000
21.540001	0.027496	16.250193	3.474733	3.428401	4.089846	5.257213	0.000000	-10.000000	0.016667	-2.816667	721.000000	1023.000000	1023.000000	2046.000000
21.559999	0.026922	15.911006	3.787511	3.309036	3.693117	5.121341	0.000000	-10.000000	0.033333	-2.766667	721.000000	1023.000000	1023.000000	2046.000000
21.580000	0.026824	15.853010	3.706349	3.237532	3.907883	5.001246	0.000000	-10.000000	0.025000	-2.766667	721.000000	1023.000000	1023.000000	2046.000000
21.600000	0.027487	16.245070	3.950604	3.360663	3.926044	5.007759	0.000000	-10.000000	0.041667	-2.966667	721.000000	1023.000000	1023.000000	2046.000000
21.620001	0.028021	16.560421	4.126230	3.422420	3.836800	5.174971	0.000000	-10.000000	0.033333	-3.383333	721.000000	1023.000000	1023.000000	2046.000000
21.639999	0.029545	17.460810	4.173283	3.655186	4.313420	5.318921	0.000000	-10.000000	0.041667	-3.666667	721.000000	1023.000000	1023.000000	2046.000000
21.660000	0.030789	18.196020	4.749368	3.762336	4.110448	5.573868	0.000000	-10.000000	0.041667	-3.650000	721.000000	1023.000000	1023.000000	2046.000000
21.680000	0.032673	19.309456	4.869138	4.013339	4.732175	5.694805	0.000000	-10.000000	0.050000	-3.450000	721.000000	1023.000000	1023.000000	2046.000000
21.700001	0.034766	20.546820	5.614898	4.142801	4.713679	6.075443	0.000000	-10.000000	0.050000	-3.366667	721.000000	1023.000000	1023.000000	2046.000000
21.719999	0.036422	21.525503	5.798014	4.472818	5.064242	6.190429	0.000000	-10.000000	0.050000	-3.416667	721.000000	1023.000000	1023.000000	2046.000000
21.740000	0.037865	22.378092	6.005336	4.706164	5.337311	6.329281	0.000000	-10.000000	0.050000	-3.700000	721.000000	1023.000000	1023.000000	2046.000000
21.760000	0.038485	22.744698	6.297738	4.766913	5.166025	6.514020	0.000000	-10.000000	0.050000	-4.483334	721.000000	1023.000000	1023.000000	2046.000000
21.780001	0.038701	22.872112	6.023738	4.834340	5.592153	6.421882	0.000000	-10.000000	0.066667	-5.933333	721.000000	1023.000000	1023.000000	2046.000000
21.799999	0.039063	23.086363	6.428092	4.948872	5.203393	6.506006	0.000000	-10.000000	0.083333	-7.683333	713.833313	1023.000000	1023.000000	2046.000000
21.820000	0.040140	23.723005	6.254160	5.244608	5.618347	6.605890	0.000000	-10.000000	0.116667	-9.316667	705.666687	1023.000000	1023.000000	2046.000000
21.840000	0.040138	23.721811	6.431614	5.407555	5.215178	6.667463	0.000000	-10.000000	0.116667	-10.633333	696.333313	1023.000000	1023.000000	2046.000000
21.860001	0.038801	22.931524	6.164297	5.460443	4.986916	6.319868	0.000000	-10.000000	0.133333	-11.700000	692.833313	1023.000000	1023.000000	2046.000000
21.879999	0.034914	20.634348	5.546820	4.839846	4.441686	5.805997	0.000000	-10.000000	0.133333	-12.700000	689.000000	1023.000000	1023.000000	2046.000000
21.900000	0.029233	17.276489	4.634166	4.233967	3.584951	4.823404	0.000000	-10.000000	0.166667	-13.783334	684.666687	1023.000000	1023.000000	2046.000000
21.920000	0.024280	14.349319	3.598831	3.454834	3.131169	4.164485	0.000000	-10.000000	0.183333	-14.400000	680.000000	1023.000000	1023.000000	2046.000000
21.940001	0.020580	12.162878	3.111133	2.981568	2.373536	3.696641	0.000000	-10.000000	0.200000	-14.783334	675.166687	1023.000000	1023.000000	2046.000000
21.959999	0.018044	10.664122	2.422039	2.582784	2.277234	3.382064	0.000000	-10.000000	0.200000	-14.683333	670.333313	1023.000000	1023.000000	2046.000000
21.980000	0.016099	9.514545	2.203475	2.348543	1.785772	3.176756	0.000000	-10.000000	0.200000	-14.966667	665.500000	1023.000000	1023.000000	2046.000000
22.000000	0.014592	8.624053	1.665244	2.166313	1.820706	2.971791	0.000000	-10.000000	0.208333	-15.350000	660.500000	1023.000000	1023.000000	2046.000000
22.020000	0.013334	7.880292	1.640546	1.924421	1.391731	2.923594	0.000000	-10.000000	0.225000	-16.133333	655.333313	1023.000000	1023.000000	2046.000000
22.040001	0.012419	7.339388	1.290288	1.914405	1.411705	2.722989	0.000000	-10.000000	0.241667	-16.833334	650.000000	1023.000000	1023.000000	2046.000000
22.059999	0.011661	6.891361	1.211675	1.679739	1.190762	2.809185	0.000000	-10.000000	0.250000	-17.650002	644.333313	1023.000000	1023.000000	2046.000000
22.080000	0.011493	6.792282	1.162460	1.868132	1.110039	2.651651	0.000000	-10.000000	0.258333	-18.116667	638.500000	1023.000000	1023.000000	2046.000000
22.100000	0.011196	6.616820	1.017226	1.658973	1.129449	2.811173	0.000000	-10.000000	0.258333	-18.400002	632.500000	1023.000000	1023.000000	2046.000000
22.120001	0.011385	6.728758	1.146334	1.745117	1.020343	2.816965	0.000000	-10.000000	0.258333	-18.500000	626.333313	1023.000000	1023.000000	2046.000000
22.139999	0.011482	6.786098	0.917607	1.534823	1.255619	3.078049	0.000000	-10.000000	0.266667	-18.483334	620.000000	1023.000000	1023.000000	2046.000000
22.160000	0.011407	6.741651	1.037727	1.414488	1.083856	3.205580	0.000000	-10.000000	0.300000	-18.983334	613.666687	1023.000000	1023.000000	2046.000000
22.180000	0.011412	6.744296	0.765118	1.215161	1.429165	3.334851	0.000000	-10.000000	0.333333	-19.450001	607.333313	1023.000000	1023.000000	2046.000000
22.200001	0.011245	6.645976	0.889234	0.888121	1.332276	3.536345	0.000000	-10.000000	0.358333	-20.216667	601.000000	1023.000000	1023.000000	2046.000000
22.219999	0.010576	6.250233	0.515842	0.708034	1.542628	3.483729	0.000000	-10.000000	0.358333	-20.500000	594.333313	1023.000000	1023.000000	2046.000000
22.240000	0.009536	5.635559	0.384679	0.299003	1.427322	3.524554	0.000000	-10.000000	0.366667	-20.816668	587.500000	1023.000000	1023.000000	2046.000000
22.260000	0.008594	5.078900	0.239864	0.236452	1.325344	3.277240	0.000000	-10.000000	0.366667	-21.049999	580.500000	1023.000000	1023.000000	2046.000000
22.280001	0.007296	4.312183	-0.033705	-0.119539	1.274243	3.191184	0.000000	-10.000000	0.375000	-21.333334	573.333313	1023.000000	1023.000000	2046.000000
22.299999	0.006287	3.715678	0.172831	-0.186990	0.864302	2.865536	0.000000	-10.000000	0.375000	-21.549999	566.166687	1023.000000	1023.000000	2046.000000
22.320000	0.005351	3.162703	-0.074023	-0.335408	0.890043	2.682091	0.000000	-10.000000	0.383333	-21.733334	559.000000	1023.000000	1023.000000	2046.000000
22.340000	0.005018	2.965748	0.200538	-0.501610	0.563160	2.703660	0.000000	-10.000000	0.400000	-22.133333	551.833313	1023.000000	1023.000000	2046.000000
22.360001	0.004920	2.907764	-0.022351	-0.389384	0.707438	2.612062	0.000000	-10.000000	0.416667	-22.600000	544.500000	1023.000000	1023.000000	2046.000000
22.379999	0.005179	3.060643	0.160722	-0.457340	0.577087	2.780175	0.000000	-10.000000	0.425000	-23.183334	536.833313	1023.000000	1023.000000	2046.000000
22.400000	0.005696	3.366619	0.434288	-0.261015	0.534180	2.659166	0.000000	-10.000000	0.433333	-23.550001	529.000000	1023.000000	1023.000000	2046.000000
22.420000	0.006483	3.831241	0.601435	-0.265082	0.684908	2.809981	0.000000	-10.000000	0.458333	-23.883333	521.000000	1023.000000	1023.000000	2046.000000
22.440001	0.008032	4.747026	1.176200	-0.117658	0.758336	2.930148	0.000000	-10.000000	0.483333	-24.066668	513.000000	1023.000000	1023.000000	2046.000000
22.459999	0.009473	5.598706	1.353391	0.156685	1.005707	3.082924	0.000000	-10.000000	0.500000	-24.283333	505.000000	1023.000000	1023.000000	2046.000000
22.480000	0.010529	6.222590	1.603228	0.239765	1.010934	3.368663	0.000000	-10.000000	0.508333	-24.500000	497.000000	1023.000000	1023.000000	2046.000000
22.500000	0.010898	6.440470	1.646395	0.436947	1.102853	3.254274	0.000000	-10.000000	0.525000	-25.150002	489.000000	1023.000000	1023.000000	2046.000000
22.520000	0.010266	6.067465	1.508486	0.173937	0.969833	3.415209	0.000000	-10.000000	0.558333	-26.166668	480.666656	1023.000000	1023.000000	2046.000000
22.540001	0.009982	5.899188	1.443951	0.406223	0.968250	3.080764	0.000000	-10.000000	0.608333	-27.433334	471.833344	1023.000000	1023.000000	2046.000000
22.559999	0.010146	5.996344	1.427093	0.537480	0.792020	3.239752	0.000000	-10.000000	0.641667	-28.233334	462.666656	1023.000000	1023.000000	2046.000000
22.580000	0.009659	5.708495	1.320362	0.768763	0.547711	3.071660	0.000000	-10.000000	0.675000	-28.916668	453.166656	1023.000000	1023.000000	2046.000000
22.600000	0.007693	4.546450	0.946860	0.784351	0.082592	2.732647	0.000000	-10.000000	0.666667	-29.166668	443.500000	1023.000000	1023.000000	2046.000000
22.620001	0.003817	2.255722	0.391511	0.263657	-0.524545	2.125099	0.000000	-10.000000	0.675000	-29.516666	433.666656	1023.000000	1023.000000	2046.000000
22.639999	-0.000873	-0.516007	-0.399513	-0.261311	-1.096955	1.241772	0.000000	-10.000000	0.658333	-29.433334	424.000000	1023.000000	1023.000000	2046.000000
22.660000	-0.005351	-3.162285	-1.094090	-1.005415	-1.797472	0.734692	0.000000	-10.000000	0.658333	-29.166668	414.333344	1023.000000	1023.000000	2046.000000
22.680000	-0.009366	-5.535365	-1.859406	-1.387851	-2.242916	-0.045191	0.000000	-10.000000	0.641667	-28.683334	404.500000	1023.000000	1023.000000	2046.000000
22.700001	-0.012274	-7.253957	-2.306968	-1.801473	-2.795232	-0.350284	0.000000	-10.000000	0.625000	-28.033335	394.833344	1023.000000	1023.000000	2046.000000
22.719999	-0.014819	-8.757879	-2.864139	-2.233565	-3.056424	-0.603752	0.000000	-10.000000	0.616667	-27.883333	385.500000	1023.000000	1023.000000	2046.000000
22.740000	-0.016890	-9.982118	-3.348220	-2.367864	-3.286519	-0.979515	0.000000	-10.000000	0.608333	-27.700001	376.333344	1023.000000	1023.000000	2046.000000
22.760000	-0.018525	-10.948128	-3.582308	-2.653994	-3.689357	-1.022469	0.000000	-10.000000	0.608333	-27.733334	367.000000	1023.000000	1023.000000	2046.000000
22.780001	-0.020123	-11.892709	-3.970416	-2.772678	-3.824864	-1.324751	0.000000	-10.000000	0.616667	-27.583334	357.666656	1023.000000	1023.000000	2046.000000
22.799999	-0.020679	-12.221040	-4.021557	-2.864938	-4.069493	-1.265052	0.000000	-10.000000	0.633333	-27.583334	348.500000	1023.000000	1023.000000	2046.000000
22.820000	-0.021632	-12.784337	-4.217569	-2.979214	-4.221791	-1.365763	0.000000	-10.000000	0.633333	-27.483334	339.333344	1023.000000	1023.000000	2046.000000
22.840000	-0.021638	-12.787848	-4.207084	-2.886876	-4.280113	-1.413775	0.000000	-10.000000	0.600000	-27.350000	330.166656	1023.000000	1023.000000	2046.000000
22.860001	-0.021721	-12.836981	-4.109879	-3.030897	-4.453383	-1.242822	0.000000	-10.000000	0.566667	-26.983334	321.000000	1023.000000	1023.000000	2046.000000
22.879999	-0.021717	-12.834799	-4.300897	-3.038371	-4.218178	-1.277352	0.000000	-10.000000	0.550000	-26.700001	312.000000	1023.000000	1023.000000	2046.000000
22.900000	-0.021137	-12.492002	-4.094773	-3.184001	-4.304045	-0.909182	0.000000	-10.000000	0.550000	-26.166668	303.000000	1023.000000	1023.000000	2046.000000
22.920000	-0.021167	-12.509845	-4.221406	-3.337372	-4.070146	-0.880923	0.000000	-10.000000	0.541667	-25.933334	294.333344	1023.000000	1023.000000	2046.000000
22.940001	-0.020806	-12.296582	-3.991583	-3.456564	-4.169815	-0.678620	0.000000	-10.000000	0.525000	-25.750000	285.666656	1023.000000	1023.000000	2046.000000
22.959999	-0.021599	-12.765223	-4.218800	-3.750644	-4.137984	-0.657794	0.000000	-10.000000	0.525000	-25.616667	277.166656	1023.000000	1023.000000	2046.000000
22.980000	-0.022442	-13.263515	-4.405855	-3.844910	-4.157824	-0.854926	0.000000	-10.000000	0.525000	-25.433334	268.500000	1023.000000	1023.000000	2046.000000
23.000000	-0.023229	-13.728428	-4.330930	-4.084415	-4.482088	-0.830994	0.000000	-10.000000	0.525000	-25.100000	260.166656	1023.000000	1023.000000	2046.000000
23.020000	-0.024361	-14.397552	-4.635585	-4.175767	-4.437268	-1.148932	0.000000	-10.000000	0.508333	-24.766666	251.666672	1023.000000	1023.000000	2046.000000
23.040001	-0.025056	-14.808051	-4.397750	-4.289876	-4.834561	-1.285864	0.000000	-10.000000	0.500000	-24.533333	243.333328	1023.000000	1023.000000	2046.000000
23.059999	-0.026218	-15.495069	-4.459256	-4.454362	-5.073918	-1.507533	0.000000	-10.000000	0.500000	-24.383333	235.000000	1023.000000	1023.000000	2046.000000
23.080000	-0.026501	-15.662092	-4.425371	-4.443009	-5.099849	-1.693864	0.000000	-10.000000	0.500000	-24.383333	227.000000	1023.000000	1023.000000	2046.000000
23.100000	-0.026598	-15.719220	-4.222897	-4.496504	-5.408197	-1.591622	0.000000	-10.000000	0.491667	-24.116667	216.333328	1023.000000	1023.000000	2046.000000
23.120001	-0.026372	-15.585903	-4.334548	-4.376798	-5.181876	-1.692682	0.000000	-10.000000	0.483333	-23.950001	208.333328	1023.000000	1023.000000	2046.000000
23.139999	-0.025329	-14.969497	-3.783059	-4.272500	-5.418020	-1.495919	0.000000	-10.000000	0.466667	-23.650002	200.333328	1023.000000	1023.000000	2046.000000
23.160000	-0.024424	-14.434475	-3.474447	-4.141214	-5.323220	-1.495594	0.000000	-10.000000	0.475000	-23.600000	195.000000	1023.000000	1023.000000	2046.000000
23.180000	-0.022392	-13.233903	-3.011482	-3.919994	-5.034992	-1.267435	0.000000	-10.000000	0.475000	-23.733334	187.000000	1023.000000	1023.000000	2046.000000
23.200001	-0.020999	-12.410266	-2.565666	-3.724521	-5.160093	-0.959985	0.000000	-10.000000	0.491667	-23.833334	179.000000	1023.000000	1023.000000	2046.000000
23.219999	-0.020360	-12.032792	-2.634728	-3.496679	-4.851003	-1.050381	0.000000	-10.000000	0.483333	-23.916666	171.000000	1023.000000	1023.000000	2046.000000
23.240000	-0.020263	-11.975317	-2.392687	-3.593687	-5.133568	-0.855375	0.000000	-10.000000	0.483333	-23.766666	163.000000	1023.000000	1023.000000	2046.000000
23.260000	-0.020206	-11.941510	-2.632061	-3.581973	-4.911987	-0.815490	0.000000	-10.000000	0.475000	-23.633333	155.000000	1023.000000	1023.000000	2046.000000
23.280001	-0.020269	-11.979247	-2.563301	-3.420108	-5.007667	-0.988171	0.000000	-10.000000	0.483333	-23.416666	147.000000	1023.000000	1023.000000	2046.000000
23.299999	-0.019923	-11.774512	-2.491462	-3.151465	-5.215063	-0.916523	0.000000	-10.000000	0.458333	-23.066668	139.333328	1023.000000	1023.000000	2046.000000
23.320000	-0.020205	-11.940911	-2.681449	-2.913857	-5.246391	-1.099215	0.000000	-10.000000	0.433333	-22.750000	131.666672	1023.000000	1023.000000	2046.000000
23.340000	-0.022308	-13.184311	-2.898831	-3.109147	-5.882393	-1.293940	0.000000	-10.000000	0.400000	-22.416668	124.166664	1023.000000	1023.000000	2046.000000
23.360001	-0.026428	-15.618895	-3.785048	-3.563080	-6.174863	-2.095903	0.000000	-10.000000	0.400000	-22.116667	116.500000	1023.000000	1023.000000	2046.000000
23.379999	-0.031041	-18.345249	-4.445242	-4.258292	-6.871747	-2.769967	0.000000	-10.000000	0.383333	-21.400000	109.166664	1023.000000	1023.000000	2046.000000
23.400000	-0.035333	-20.881674	-5.328500	-4.821476	-7.324769	-3.406928	0.000000	-10.000000	0.366667	-20.266666	102.166664	1023.000000	1023.000000	2046.000000
23.420000	-0.038567	-22.792917	-5.934938	-5.198366	-7.726036	-3.933576	0.000000	-10.000000	0.333333	-19.299999	95.333336	1023.000000	1023.000000	2046.000000
23.440001	-0.040968	-24.211853	-6.321491	-5.431391	-8.149426	-4.309546	0.000000	-10.000000	0.316667	-18.733334	88.833336	1023.000000	1023.000000	2046.000000
23.459999	-0.042662	-25.213190	-6.833896	-5.638858	-8.209104	-4.531332	0.000000	-10.000000	0.300000	-18.683334	82.500000	1023.000000	1023.000000	2046.000000
23.480000	-0.044124	-26.077173	-6.974347	-5.764699	-8.588676	-4.749450	0.000000	-10.000000	0.283333	-18.433334	76.500000	1023.000000	1023.000000	2046.000000
23.500000	-0.045140	-26.677639	-7.356825	-5.804600	-8.569025	-4.947188	0.000000	-10.000000	0.266667	-18.116667	70.500000	1023.000000	1023.000000	2046.000000
23.520000	-0.045685	-26.999609	-7.338097	-5.853956	-8.810700	-4.996856	0.000000	-10.000000	0.250000	-17.600000	64.500000	1023.000000	1023.000000	2046.000000
23.540001	-0.046050	-27.215389	-7.450572	-5.749368	-8.880678	-5.134772	0.000000	-10.000000	0.250000	-17.133333	58.500000	1023.000000	1023.000000	2046.000000
23.559999	-0.046108	-27.249571	-7.481776	-5.722091	-8.890125	-5.155578	0.000000	-10.000000	0.241667	-16.750000	52.666668	1023.000000	1023.000000	2046.000000
23.580000	-0.045776	-27.053389	-7.355643	-5.628455	-8.956355	-5.112937	0.000000	-10.000000	0.241667	-16.333334	47.000000	1023.000000	1023.000000	2046.000000
23.600000	-0.045212	-26.720173	-7.403628	-5.658594	-8.730294	-4.927655	0.000000	-10.000000	0.225000	-15.900001	41.500000	1023.000000	1023.000000	2046.000000
23.620001	-0.044480	-26.287741	-7.134088	-5.747125	-8.712318	-4.694211	0.000000	-10.000000	0.216667	-15.316667	36.166668	1023.000000	1023.000000	2046.000000
23.639999	-0.043691	-25.821180	-7.024388	-5.738612	-8.524205	-4.533976	0.000000	-10.000000	0.200000	-14.850000	31.000000	1023.000000	1023.000000	2046.000000
23.660000	-0.043131	-25.490520	-6.942943	-5.905924	-8.296350	-4.345304	0.000000	-10.000000	0.191667	-14.300000	26.166666	1023.000000	1023.000000	2046.000000
23.680000	-0.042776	-25.280710	-6.710600	-6.062652	-8.328301	-4.179156	0.000000	-10.000000	0.191667	-13.966667	21.500000	1023.000000	1023.000000	2046.000000
23.700001	-0.043082	-25.461607	-6.933692	-6.208370	-8.153140	-4.166406	0.000000	-10.000000	0.175000	-13.450000	16.833334	1023.000000	1023.000000	2046.000000
23.719999	-0.043745	-25.853069	-6.945931	-6.409383	-8.252556	-4.245199	0.000000	-10.000000	0.150000	-13.000000	12.333333	1023.000000	1023.000000	2046.000000
23.740000	-0.044301	-26.181877	-6.860283	-6.393954	-8.475283	-4.452358	0.000000	-10.000000	0.116667	-12.400000	8.000000	1023.000000	1023.000000	2046.000000
23.760000	-0.045015	-26.603680	-7.020648	-6.566689	-8.459634	-4.556709	0.000000	-10.000000	0.091667	-11.683333	4.166667	1023.000000	1023.000000	2046.000000
23.780001	-0.045415	-26.840553	-6.787379	-6.569361	-8.722723	-4.761090	0.000000	-10.000000	0.091667	-10.933333	0.500000	1023.000000	1023.000000	2046.000000
23.799999	-0.045942	-27.151569	-6.848415	-6.662879	-8.796821	-4.843455	0.000000	-10.000000	0.083333	-10.200000	-2.833333	1023.000000	1023.000000	2046.000000
23.820000	-0.045812	-27.074656	-6.649217	-6.674743	-8.851734	-4.898962	0.000000	-10.000000	0.091667	-9.616667	-6.166667	1023.000000	1023.000000	2046.000000
23.840000	-0.045322	-26.785130	-6.492492	-6.567092	-8.886982	-4.838564	0.000000	-10.000000	0.083333	-9.200000	-9.333333	1023.000000	1023.000000	2046.000000
23.860001	-0.044334	-26.201529	-6.302860	-6.492094	-8.680947	-4.725627	0.000000	-10.000000	0.075000	-8.600000	-12.500000	1023.000000	1023.000000	2046.000000
23.879999	-0.042800	-25.294956	-5.677394	-6.329063	-8.760987	-4.527512	0.000000	-10.000000	0.058333	-7.716667	-15.500000	1023.000000	1023.000000	2046.000000
23.900000	-0.040879	-24.159416	-5.335166	-6.158319	-8.355336	-4.310595	0.000000	-10.000000	0.041667	-6.400000	-18.166666	1023.000000	1023.000000	2046.000000
23.920000	-0.038775	-22.915951	-4.740792	-5.862704	-8.233586	-4.078868	0.000000	-10.000000	0.041667	-4.900000	-20.333334	1023.000000	1023.000000	2046.000000
23.940001	-0.037578	-22.208834	-4.598588	-5.630645	-8.099586	-3.880014	0.000000	-10.000000	0.041667	-3.516667	-21.833334	1023.000000	1023.000000	2046.000000
23.959999	-0.036830	-21.766247	-4.568951	-5.548239	-7.811229	-3.837827	0.000000	-10.000000	0.041667	-2.450000	-23.000000	1023.000000	1023.000000	2046.000000
23.980000	-0.035638	-21.062229	-4.193028	-5.448654	-7.945094	-3.475454	0.000000	-10.000000	0.025000	-1.883333	-23.666666	1023.000000	1023.000000	2046.000000
24.000000	-0.035753	-21.129896	-4.547139	-5.313960	-7.624334	-3.644464	0.000000	-10.000000	0.016667	-1.633333	-24.000000	1023.000000	1023.000000	2046.000000
24.020000	-0.034432	-20.349283	-4.277813	-4.858454	-7.669568	-3.543448	0.000000	-10.000000	0.016667	-1.466667	-24.000000	1023.000000	1023.000000	2046.000000
24.040001	-0.034447	-20.357973	-4.329707	-4.586580	-7.915398	-3.526289	0.000000	-10.000000	0.025000	-1.450000	-24.000000	1023.000000	1023.000000	2046.000000
24.059999	-0.035743	-21.124123	-4.659266	-4.703737	-8.015857	-3.745262	0.000000	-10.000000	0.025000	-1.483333	-24.000000	1023.000000	1023.000000	2046.000000
24.080000	-0.038941	-23.014158	-5.077294	-5.067932	-8.575839	-4.293093	0.000000	-10.000000	0.016667	-1.783333	-24.000000	1023.000000	1023.000000	2046.000000
24.100000	-0.043505	-25.711676	-6.062896	-5.750692	-8.945605	-4.952481	0.000000	-10.000000	0.016667	-1.550000	-24.000000	1023.000000	1023.000000	2046.000000
24.120001	-0.047207	-27.899527	-6.742196	-6.213946	-9.374081	-5.569305	0.000000	-10.000000	0.008333	-1.016667	-24.000000	1023.000000	1023.000000	2046.000000
24.139999	-0.050015	-29.558994	-7.228612	-6.562863	-9.892715	-5.874806	0.000000	-10.000000	0.025000	-0.283333	-24.000000	1023.000000	1023.000000	2046.000000
24.160000	-0.051883	-30.663124	-7.844647	-6.815015	-9.874093	-6.129369	0.000000	-10.000000	0.033333	-0.366667	-24.000000	1023.000000	1023.000000	2046.000000
24.180000	-0.052779	-31.192266	-7.949776	-6.884470	-10.132566	-6.225455	0.000000	-10.000000	0.050000	-1.400000	-24.166666	1023.000000	1023.000000	2046.000000
24.200001	-0.053967	-31.894751	-8.248193	-7.035341	-10.329113	-6.282105	0.000000	-10.000000	0.050000	-2.716667	-24.666666	1023.000000	1023.000000	2046.000000
24.219999	-0.054399	-32.149796	-8.494153	-7.057756	-10.249151	-6.348735	0.000000	-10.000000	0.050000	-3.783334	-25.666666	1023.000000	1023.000000	2046.000000
24.240000	-0.054557	-32.243336	-8.314579	-7.006701	-10.580356	-6.341701	0.000000	-10.000000	0.050000	-4.166667	-27.000000	1023.000000	1023.000000	2046.000000
24.260000	-0.054870	-32.427948	-8.490843	-7.041108	-10.586694	-6.309305	0.000000	-10.000000	0.050000	-4.133333	-28.500000	1023.000000	1023.000000	2046.000000
24.280001	-0.054328	-32.107941	-8.471343	-6.834561	-10.439669	-6.362370	0.000000	-10.000000	0.041667	-3.866667	-30.000000	1023.000000	1023.000000	2046.000000
24.299999	-0.053838	-31.818462	-8.201846	-6.790755	-10.633899	-6.191962	0.000000	-10.000000	0.041667	-3.416667	-31.333334	1023.000000	1023.000000	2046.000000
24.320000	-0.053098	-31.380882	-8.321111	-6.733820	-10.258075	-6.067875	0.000000	-10.000000	0.041667	-3.000000	-32.500000	1023.000000	1023.000000	2046.000000
24.340000	-0.051758	-30.588869	-8.073415	-6.652086	-10.062696	-5.800673	0.000000	-10.000000	0.050000	-2.850000	-33.500000	1023.000000	1023.000000	2046.000000
24.360001	-0.050831	-30.040869	-7.749758	-6.711011	-10.105438	-5.474660	0.000000	-10.000000	0.041667	-3.016667	-34.500000	1023.000000	1023.000000	2046.000000
24.379999	-0.049500	-29.254499	-7.788561	-6.750705	-9.457624	-5.257609	0.000000	-10.000000	0.025000	-3.000000	-35.500000	1023.000000	1023.000000	2046.000000
24.400000	-0.048710	-28.787781	-7.338877	-6.827904	-9.573881	-5.047119	0.000000	-10.000000	0.016667	-2.450000	-36.333332	1023.000000	1023.000000	2046.000000
24.420000	-0.048682	-28.771324	-7.444234	-6.982831	-9.393038	-4.951221	0.000000	-10.000000	0.016667	-1.316667	-36.833332	1023.000000	1023.000000	2046.000000
24.440001	-0.048493	-28.659090	-7.457217	-7.002007	-9.203601	-4.996265	0.000000	-10.000000	0.016667	-0.200000	-37.000000	1023.000000	1023.000000	2046.000000
24.459999	-0.048823	-28.854527	-7.301068	-7.155282	-9.441503	-4.956675	0.000000	-10.000000	0.008333	1.133333	-37.000000	1023.000000	1023.000000	2046.000000
24.480000	-0.048997	-28.957073	-7.519591	-7.119192	-9.123512	-5.194779	0.000000	-10.000000	-0.008333	2.683333	-37.000000	1023.000000	1023.000000	2046.000000
24.500000	-0.049036	-28.980152	-7.134291	-7.207818	-9.450674	-5.187369	0.000000	-10.000000	-0.025000	4.600000	-37.000000	1023.000000	1023.000000	2046.000000
24.520000	-0.049190	-29.071135	-7.168797	-7.160547	-9.394120	-5.347671	0.000000	-10.000000	-0.025000	6.516667	-37.000000	1023.000000	1023.000000	2046.000000
24.540001	-0.048502	-28.664530	-7.008769	-7.130048	-9.215618	-5.310094	0.000000	-10.000000	-0.033333	8.250000	-37.000000	1023.000000	1023.000000	2046.000000
24.559999	-0.047741	-28.214758	-6.619260	-7.098863	-9.368370	-5.128265	0.000000	-10.000000	-0.041667	9.783334	-37.000000	1023.000000	1023.000000	2046.000000
24.580000	-0.046225	-27.318781	-6.559377	-6.802945	-8.853145	-5.103314	0.000000	-10.000000	-0.075000	11.016667	-37.000000	1023.000000	1023.000000	2046.000000
24.600000	-0.044294	-26.177767	-5.965212	-6.682847	-8.721409	-4.808298	0.000000	-10.000000	-0.091667	11.966667	-37.000000	1023.000000	1023.000000	2046.000000
24.620001	-0.041914	-24.771254	-5.326114	-6.432121	-8.514997	-4.498023	0.000000	-10.000000	-0.108333	12.933333	-26.833334	1023.000000	1023.000000	2046.000000
24.639999	-0.039133	-23.127335	-5.042445	-6.046764	-7.801888	-4.236236	0.000000	-10.000000	-0.141667	13.916667	-6.166667	1023.000000	1023.000000	2046.000000
24.660000	-0.037245	-22.011620	-4.447104	-5.848829	-7.875728	-3.839959	0.000000	-10.000000	-0.166667	15.200001	16.000000	1023.000000	1023.000000	2046.000000
24.680000	-0.035730	-21.116322	-4.465955	-5.534518	-7.400511	-3.715338	0.000000	-10.000000	-0.175000	16.183334	29.666666	1023.000000	1023.000000	2046.000000
24.700001	-0.034513	-20.397039	-4.330947	-5.530520	-7.121699	-3.413873	0.000000	-10.000000	-0.158333	16.983334	34.833332	1023.000000	1023.000000	2046.000000
24.719999	-0.033537	-19.820238	-3.990246	-5.305642	-7.246900	-3.277450	0.000000	-10.000000	-0.150000	17.266666	38.500000	1023.000000	1023.000000	2046.000000
24.740000	-0.031805	-18.796509	-4.114015	-4.825009	-6.692210	-3.165275	0.000000	-10.000000	-0.158333	17.450001	44.333332	1023.000000	1023.000000	2046.000000
24.760000	-0.030408	-17.970999	-3.855929	-4.522760	-6.730310	-2.862000	0.000000	-10.000000	-0.158333	17.466667	50.000000	1023.000000	1023.000000	2046.000000
24.780001	-0.030159	-17.823858	-3.844446	-4.225118	-6.835994	-2.918300	0.000000	-10.000000	-0.166667	17.450001	57.666668	1023.000000	1023.000000	2046.000000
24.799999	-0.031849	-18.822598	-4.298162	-4.410748	-6.863709	-3.249978	0.000000	-10.000000	-0.175000	17.850000	63.500000	1023.000000	1023.000000	2046.000000
24.820000	-0.035577	-21.025789	-4.817260	-5.003075	-7.448290	-3.757166	0.000000	-10.000000	-0.200000	18.416666	69.500000	1023.000000	1023.000000	2046.000000
24.840000	-0.039116	-23.117729	-5.739528	-5.390018	-7.556424	-4.431758	0.000000	-10.000000	-0.233333	19.533333	75.500000	1023.000000	1023.000000	2046.000000
24.860001	-0.041822	-24.717001	-6.250617	-5.925691	-7.884696	-4.655997	0.000000	-10.000000	-0.266667	20.233334	81.833336	1023.000000	1023.000000	2046.000000
24.879999	-0.043257	-25.564962	-6.491866	-6.016056	-8.166139	-4.890903	0.000000	-10.000000	-0.300000	20.983334	88.500000	1023.000000	1023.000000	2046.000000
24.900000	-0.043935	-25.965776	-6.959332	-6.045500	-7.950480	-5.010464	0.000000	-10.000000	-0.291667	21.366667	95.500000	1023.000000	1023.000000	2046.000000
24.920000	-0.044099	-26.062494	-6.996505	-6.168926	-8.023413	-4.873650	0.000000	-10.000000	-0.308333	21.716667	102.666664	1023.000000	1023.000000	2046.000000
24.940001	-0.043821	-25.898029	-6.902742	-5.936697	-8.121048	-4.937543	0.000000	-10.000000	-0.316667	22.133333	109.833336	1023.000000	1023.000000	2046.000000
24.959999	-0.043093	-25.467976	-6.972470	-5.761838	-7.867100	-4.866569	0.000000	-10.000000	-0.350000	22.400000	117.166664	1023.000000	1023.000000	2046.000000
24.980000	-0.042201	-24.940552	-6.759671	-5.695524	-7.858432	-4.626924	0.000000	-10.000000	-0.350000	22.816666	124.500000	1023.000000	1023.000000	2046.000000
25.000000	-0.040804	-24.115120	-6.520115	-5.321941	-7.746017	-4.527046	0.000000	-10.000000	-0.358333	23.183332	132.166672	1023.000000	1023.000000	2046.000000
25.020000	-0.039321	-23.238762	-6.494094	-5.131732	-7.333745	-4.279191	0.000000	-10.000000	-0.383333	23.883333	139.833328	1023.000000	1023.000000	2046.000000
25.040001	-0.037473	-22.146662	-6.040290	-4.957250	-7.225904	-3.923218	0.000000	-10.000000	-0.416667	24.616667	147.833328	1023.000000	1023.000000	2046.000000
25.059999	-0.035258	-20.837370	-5.802764	-4.597505	-6.794558	-3.642543	0.000000	-10.000000	-0.433333	25.100000	155.833328	1023.000000	1023.000000	2046.000000
25.080000	-0.033389	-19.732924	-5.665497	-4.557356	-6.346791	-3.163280	0.000000	-10.000000	-0.425000	25.266666	164.000000	1023.000000	1023.000000	2046.000000
25.100000	-0.031199	-18.438728	-5.133874	-4.481925	-6.086033	-2.736897	0.000000	-10.000000	-0.408333	25.016666	172.333328	1023.000000	1023.000000	2046.000000
25.120001	-0.029356	-17.349268	-4.940267	-4.347106	-5.597545	-2.464351	0.000000	-10.000000	-0.391667	24.833334	180.666672	1023.000000	1023.000000	2046.000000
25.139999	-0.028018	-16.558495	-4.867344	-4.504841	-5.151195	-2.035114	0.000000	-10.000000	-0.391667	24.383333	189.000000	1023.000000	1023.000000	2046.000000
25.160000	-0.027030	-15.974612	-4.537221	-4.421189	-5.092123	-1.924079	0.000000	-10.000000	-0.383333	24.316666	197.000000	1023.000000	1023.000000	2046.000000
25.180000	-0.026518	-15.672035	-4.667697	-4.339149	-4.731469	-1.933720	0.000000	-10.000000	-0.375000	23.916666	205.333328	1023.000000	1023.000000	2046.000000
25.200001	-0.026074	-15.409674	-4.496854	-4.434393	-4.681300	-1.797127	0.000000	-10.000000	-0.358333	23.966667	213.500000	1023.000000	1023.000000	2046.000000
25.219999	-0.025525	-15.085098	-4.125784	-4.252740	-4.759693	-1.946881	0.000000	-10.000000	-0.366667	23.866667	221.500000	1023.000000	1023.000000	2046.000000
25.240000	-0.024773	-14.640770	-4.042928	-4.145159	-4.521791	-1.930892	0.000000	-10.000000	-0.383333	24.233334	229.166672	1023.000000	1023.000000	2046.000000
25.260000	-0.023372	-13.812925	-3.568207	-4.101051	-4.456043	-1.687625	0.000000	-10.000000	-0.400000	24.400002	237.333328	1023.000000	1023.000000	2046.000000
25.280001	-0.021852	-12.914408	-3.277680	-3.677366	-4.231952	-1.727410	0.000000	-10.000000	-0.391667	24.416668	245.666672	1023.000000	1023.000000	2046.000000
25.299999	-0.019744	-11.668607	-2.945790	-3.528858	-3.914904	-1.279056	0.000000	-10.000000	-0.391667	24.333334	254.000000	1023.000000	1023.000000	2046.000000
25.320000	-0.017154	-10.138243	-2.319323	-3.151056	-3.643455	-1.024408	0.000000	-10.000000	-0.391667	24.250000	262.000000	1023.000000	1023.000000	2046.000000
25.340000	-0.014267	-8.431977	-1.826041	-2.831756	-3.126989	-0.647191	0.000000	-10.000000	-0.400000	24.450001	270.000000	1023.000000	1023.000000	2046.000000
25.360001	-0.011061	-6.537259	-1.036236	-2.531331	-2.773980	-0.195712	0.000000	-10.000000	-0.416667	24.783335	278.000000	1023.000000	1023.000000	2046.000000
25.379999	-0.008550	-5.053227	-0.612420	-2.019169	-2.381645	-0.039993	0.000000	-10.000000	-0.441667	25.283335	286.333344	1023.000000	1023.000000	2046.000000
25.400000	-0.006588	-3.893542	-0.437977	-1.757500	-2.037852	0.339787	0.000000	-10.000000	-0.458333	25.583334	294.666656	1023.000000	1023.000000	2046.000000
25.420000	-0.004491	-2.654195	-0.010117	-1.552617	-1.775600	0.684139	0.000000	-10.000000	-0.458333	25.683334	303.333344	1023.000000	1023.000000	2046.000000
25.440001	-0.003377	-1.995600	0.143731	-1.130905	-1.658198	0.649772	0.000000	-10.000000	-0.450000	25.500000	311.833344	1023.000000	1023.000000	2046.000000
25.459999	-0.000899	-0.531345	0.397861	-0.926537	-1.260283	1.257614	0.000000	-10.000000	-0.433333	25.183334	320.500000	1023.000000	1023.000000	2046.000000
25.480000	0.001074	0.634537	0.700687	-0.270666	-1.139472	1.343988	0.000000	-10.000000	-0.400000	24.766666	328.833344	1023.000000	1023.000000	2046.000000
25.500000	0.002268	1.340402	0.870432	0.091136	-1.096677	1.475511	0.000000	-10.000000	-0.366667	24.333334	337.000000	1023.000000	1023.000000	2046.000000
25.520000	0.001761	1.040508	0.926844	-0.062543	-1.297849	1.474055	0.000000	-10.000000	-0.350000	24.066668	345.000000	1023.000000	1023.000000	2046.000000
25.540001	-0.001604	-0.947731	0.170461	-0.352740	-1.509269	0.743817	0.000000	-10.000000	-0.350000	23.816668	353.000000	1023.000000	1023.000000	2046.000000
25.559999	-0.005856	-3.460827	-0.688994	-0.911666	-2.032684	0.172517	0.000000	-10.000000	-0.350000	23.716667	361.000000	1023.000000	1023.000000	2046.000000
25.580000	-0.008876	-5.245763	-1.230932	-1.391836	-2.483791	-0.139205	0.000000	-10.000000	-0.333333	23.383333	369.000000	1023.000000	1023.000000	2046.000000
25.600000	-0.010560	-6.241173	-1.661068	-1.485552	-2.629087	-0.465466	0.000000	-10.000000	-0.333333	23.250000	377.000000	1023.000000	1023.000000	2046.000000
25.620001	-0.010936	-6.463367	-1.828552	-1.610292	-2.715454	-0.309069	0.000000	-10.000000	-0.333333	23.150000	385.000000	1023.000000	1023.000000	2046.000000
25.639999	-0.010960	-6.477648	-1.927679	-1.565052	-2.661851	-0.323066	0.000000	-10.000000	-0.333333	23.266666	392.833344	1023.000000	1023.000000	2046.000000
25.660000	-0.010587	-6.256623	-1.955591	-1.321288	-2.567934	-0.411810	0.000000	-10.000000	-0.325000	23.266666	400.500000	1023.000000	1023.000000	2046.000000
25.680000	-0.009713	-5.740646	-1.728539	-1.248195	-2.630077	-0.133836	0.000000	-10.000000	-0.325000	23.183334	408.166656	1023.000000	1023.000000	2046.000000
25.700001	-0.008857	-5.234387	-1.693353	-1.003419	-2.412405	-0.125211	0.000000	-10.000000	-0.350000	23.283335	416.000000	1023.000000	1023.000000	2046.000000
25.719999	-0.007368	-4.354547	-1.395213	-0.690290	-2.346086	0.077043	0.000000	-10.000000	-0.366667	23.400002	421.333344	1023.000000	1023.000000	2046.000000
25.740000	-0.005837	-3.449590	-1.125695	-0.490228	-2.225939	0.392271	0.000000	-10.000000	-0.375000	23.800001	429.333344	1023.000000	1023.000000	2046.000000
25.760000	-0.003883	-2.295064	-0.962746	-0.060449	-1.798902	0.527032	0.000000	-10.000000	-0.383333	24.166668	437.333344	1023.000000	1023.000000	2046.000000
25.780001	-0.001629	-0.962523	-0.521108	0.157917	-1.605727	1.006395	0.000000	-10.000000	-0.383333	24.550001	448.000000	1023.000000	1023.000000	2046.000000
25.799999	-0.000004	-0.002322	-0.414253	0.289699	-1.216810	1.339041	0.000000	-10.000000	-0.391667	24.750000	456.000000	1023.000000	1023.000000	2046.000000
25.820000	0.001710	1.010374	-0.190130	0.476980	-0.843215	1.566738	0.000000	-10.000000	-0.383333	24.666666	464.000000	1023.000000	1023.000000	2046.000000
25.840000	0.003348	1.978853	0.065870	0.356267	-0.549942	2.106657	0.000000	-10.000000	-0.375000	24.333334	472.333344	1023.000000	1023.000000	2046.000000
25.860001	0.004665	2.756920	0.058264	0.373405	0.014047	2.311204	0.000000	-10.000000	-0.341667	23.483334	480.666656	1023.000000	1023.000000	2046.000000
25.879999	0.005932	3.505543	0.401305	0.365377	0.079908	2.658952	0.000000	-10.000000	-0.316667	22.783335	488.666656	1023.000000	1023.000000	2046.000000
25.900000	0.005952	3.517618	0.230158	0.303694	0.350067	2.633699	0.000000	-10.000000	-0.291667	22.216667	496.333344	1023.000000	1023.000000	2046.000000
25.920000	0.006474	3.825857	0.392274	0.399722	0.454351	2.579509	0.000000	-10.000000	-0.275000	21.983334	503.666656	1023.000000	1023.000000	2046.000000
25.940001	0.006748	3.988153	0.705907	0.388875	0.297928	2.595443	0.000000	-10.000000	-0.266667	21.600000	511.166656	1023.000000	1023.000000	2046.000000
25.959999	0.007407	4.377462	0.742337	0.561964	0.654784	2.418377	0.000000	-10.000000	-0.275000	21.416666	518.333313	1023.000000	1023.000000	2046.000000
25.980000	0.008962	5.296539	1.317110	0.703567	0.625087	2.650775	0.000000	-10.000000	-0.291667	21.183334	525.666687	1023.000000	1023.000000	2046.000000
26.000000	0.010249	6.057034	1.562785	0.890753	0.748136	2.855360	0.000000	-10.000000	-0.291667	20.950001	532.833313	1023.000000	1023.000000	2046.000000
26.020000	0.012358	7.303697	1.740148	1.294763	1.242252	3.026534	0.000000	-10.000000	-0.291667	20.583334	539.833313	1023.000000	1023.000000	2046.000000
26.040001	0.014913	8.813295	2.383174	1.555593	1.370203	3.504326	0.000000	-10.000000	-0.291667	20.383333	544.333313	1023.000000	1023.000000	2046.000000
26.059999	0.017221	10.177459	2.858948	1.849305	1.693766	3.775440	0.000000	-10.000000	-0.300000	20.516666	551.166687	1023.000000	1023.000000	2046.000000
26.080000	0.020417	12.066302	3.408246	2.262240	2.307709	4.088108	0.000000	-10.000000	-0.300000	20.816668	558.166687	1023.000000	1023.000000	2046.000000
26.100000	0.023135	13.673033	4.065879	2.567663	2.487782	4.551709	0.000000	-10.000000	-0.300000	21.350000	567.500000	1023.000000	1023.000000	2046.000000
26.120001	0.024482	14.469089	4.209871	2.869171	2.733738	4.656309	0.000000	-10.000000	-0.300000	21.716667	574.500000	1023.000000	1023.000000	2046.000000
26.139999	0.026122	15.438308	4.375455	3.210612	3.111993	4.740248	0.000000	-10.000000	-0.283333	21.966667	581.666687	1023.000000	1023.000000	2046.000000
26.160000	0.027530	16.270092	4.792878	3.353983	3.090647	5.032583	0.000000	-10.000000	-0.266667	21.616667	588.833313	1023.000000	1023.000000	2046.000000
26.180000	0.028507	16.847729	4.904807	3.716718	3.286956	4.939247	0.000000	-10.000000	-0.250000	21.266666	593.666687	1023.000000	1023.000000	2046.000000
26.200001	0.031478	18.603418	5.301291	4.133510	3.750424	5.418195	0.000000	-10.000000	-0.250000	20.583334	600.833313	1023.000000	1023.000000	2046.000000
26.219999	0.033579	19.844957	5.777616	4.637734	3.709068	5.720541	0.000000	-10.000000	-0.250000	20.266666	605.666687	1023.000000	1023.000000	2046.000000
26.240000	0.034154	20.184937	5.783753	4.950037	3.909807	5.541339	0.000000	-10.000000	-0.225000	19.433334	614.833313	1023.000000	1023.000000	2046.000000
26.260000	0.031836	18.814859	5.424877	4.710514	3.549402	5.130065	0.000000	-10.000000	-0.191667	18.483334	621.500000	1023.000000	1023.000000	2046.000000
26.280001	0.026472	15.644817	4.515903	4.085324	2.725109	4.318482	0.000000	-10.000000	-0.141667	16.950001	630.000000	1023.000000	1023.000000	2046.000000
26.299999	0.022129	13.078253	3.532330	3.580063	2.355215	3.610645	0.000000	-10.000000	-0.116667	15.933333	634.166687	1023.000000	1023.000000	2046.000000
26.320000	0.019682	11.632153	3.214084	3.210605	1.817502	3.389962	0.000000	-10.000000	-0.100000	14.700001	639.500000	1023.000000	1023.000000	2046.000000
26.340000	0.018144	10.723160	2.832486	3.007455	1.637646	3.245573	0.000000	-10.000000	-0.108333	13.966667	644.500000	1023.000000	1023.000000	2046.000000
26.360001	0.017694	10.456985	2.473142	2.940264	1.861998	3.181581	0.000000	-10.000000	-0.116667	13.233334	649.500000	1023.000000	1023.000000	2046.000000
26.379999	0.017431	10.301489	2.573699	2.900610	1.585353	3.241827	0.000000	-10.000000	-0.100000	12.500000	654.000000	1023.000000	1023.000000	2046.000000
26.400000	0.017320	10.235983	2.437853	2.982816	1.645267	3.170046	0.000000	-10.000000	-0.075000	11.750000	658.333313	1023.000000	1023.000000	2046.000000
26.420000	0.017733	10.480336	2.385207	3.065552	1.808725	3.220852	0.000000	-10.000000	-0.050000	10.850000	663.833313	1023.000000	1023.000000	2046.000000
26.440001	0.018194	10.752874	2.630023	3.184877	1.613273	3.324700	0.000000	-10.000000	-0.050000	10.600000	666.333313	1023.000000	1023.000000	2046.000000
26.459999	0.018930	11.187551	2.549962	3.366663	1.894701	3.376225	0.000000	-10.000000	-0.050000	10.450000	669.833313	1023.000000	1023.000000	2046.000000
26.480000	0.020261	11.974096	2.828912	3.523134	1.968683	3.653366	0.000000	-10.000000	-0.050000	10.500000	673.333313	1023.000000	1023.000000	2046.000000
26.500000	0.021585	12.756685	3.157511	3.728286	2.011198	3.859691	0.000000	-10.000000	-0.050000	10.550000	676.833313	1023.000000	1023.000000	2046.000000
26.520000	0.022944	13.559923	3.069803	3.837262	2.547634	4.105223	0.000000	-10.000000	-0.050000	10.500000	679.166687	1023.000000	1023.000000	2046.000000
26.540001	0.024008	14.188993	3.261969	3.868710	2.658401	4.399914	0.000000	-10.000000	-0.041667	9.866667	682.666687	1023.000000	1023.000000	2046.000000
26.559999	0.024811	14.663530	3.354427	3.810361	2.882688	4.616053	0.000000	-10.000000	-0.025000	8.866667	687.166687	1023.000000	1023.000000	2046.000000
26.580000	0.025379	14.999270	3.168674	3.619539	3.322939	4.888117	0.000000	-10.000000	-0.008333	7.383333	691.500000	1023.000000	1023.000000	2046.000000
26.600000	0.025549	15.099302	3.161893	3.358771	3.490094	5.088543	0.000000	-10.000000	0.000000	6.433333	693.500000	1023.000000	1023.000000	2046.000000
26.620001	0.025128	14.850883	3.123227	3.247041	3.470100	5.010514	0.000000	-10.000000	0.000000	5.450000	695.166687	1023.000000	1023.000000	2046.000000
26.639999	0.024601	14.538969	2.886377	3.100693	3.640319	4.911581	0.000000	-10.000000	0.000000	5.100000	697.000000	1023.000000	1023.000000	2046.000000
26.660000	0.024063	14.221460	2.981064	2.983324	3.503832	4.753240	0.000000	-10.000000	-0.008333	4.900000	699.333313	1023.000000	1023.000000	2046.000000
26.680000	0.023985	14.175017	3.173824	2.981121	3.433243	4.586830	0.000000	-10.000000	-0.016667	5.100000	701.000000	1023.000000	1023.000000	2046.000000
26.700001	0.024162	14.279916	3.205690	2.929857	3.571248	4.573121	0.000000	-10.000000	-0.025000	5.383333	702.166687	1023.000000	1023.000000	2046.000000
26.719999	0.024855	14.689147	3.410541	3.011059	3.650723	4.616825	0.000000	-10.000000	-0.016667	5.550000	703.500000	1023.000000	1023.000000	2046.000000
26.740000	0.025847	15.275689	3.685140	3.244054	3.637826	4.708668	0.000000	-10.000000	-0.008333	5.533333	705.333313	1023.000000	1023.000000	2046.000000
26.760000	0.027124	16.030005	3.757885	3.345755	3.929044	4.997320	0.000000	-10.000000	0.000000	5.266667	707.000000	1023.000000	1023.000000	2046.000000
26.780001	0.028872	17.063349	4.147440	3.592655	4.162761	5.160492	0.000000	-10.000000	-0.008333	4.750000	709.333313	1023.000000	1023.000000	2046.000000
26.799999	0.030946	18.289078	4.734407	3.850568	4.282958	5.421144	0.000000	-10.000000	-0.016667	4.416667	711.166687	1023.000000	1023.000000	2046.000000
26.820000	0.033052	19.533615	5.015721	4.033787	4.755834	5.728274	0.000000	-10.000000	-0.008333	4.066667	712.833313	1023.000000	1023.000000	2046.000000
26.840000	0.035083	20.733854	5.403728	4.368526	5.068628	5.892972	0.000000	-10.000000	0.000000	3.800000	713.666687	1023.000000	1023.000000	2046.000000
26.860001	0.036386	21.503851	5.734334	4.561010	5.104659	6.103848	0.000000	-10.000000	0.025000	2.666667	715.166687	1023.000000	1023.000000	2046.000000
26.879999	0.036915	21.816889	5.663155	4.591280	5.341126	6.221327	0.000000	-10.000000	0.033333	0.750000	716.333313	1023.000000	1023.000000	2046.000000
26.900000	0.037220	21.997112	5.866489	4.687527	5.295691	6.147404	0.000000	-10.000000	0.050000	-1.033333	717.000000	1023.000000	1023.000000	2046.000000
26.920000	0.037440	22.127081	5.914236	4.832165	5.287131	6.093550	0.000000	-10.000000	0.050000	-2.333333	717.000000	1023.000000	1023.000000	2046.000000
26.940001	0.038943	23.015133	6.091570	5.042960	5.543718	6.336884	0.000000	-10.000000	0.050000	-3.366667	717.000000	1023.000000	1023.000000	2046.000000
26.959999	0.040168	23.739302	6.454347	5.472404	5.412313	6.400237	0.000000	-10.000000	0.050000	-4.966667	717.000000	1023.000000	1023.000000	2046.000000
26.980000	0.039915	23.589828	6.288124	5.497735	5.420213	6.383756	0.000000	-10.000000	0.066667	-6.450000	717.000000	1023.000000	1023.000000	2046.000000
27.000000	0.036773	21.733076	5.833649	5.256309	4.905701	5.737418	0.000000	-10.000000	0.066667	-7.433333	717.000000	1023.000000	1023.000000	2046.000000
27.020000	0.030654	18.116329	4.783471	4.465478	3.985713	4.881667	0.000000	-10.000000	0.075000	-7.883334	717.000000	1023.000000	1023.000000	2046.000000
27.040001	0.025441	15.035870	3.764781	3.745947	3.429516	4.095625	0.000000	-10.000000	0.058333	-7.883334	717.000000	1023.000000	1023.000000	2046.000000
27.059999	0.022268	13.160585	3.392238	3.351797	2.741900	3.674650	0.000000	-10.000000	0.050000	-7.100000	717.000000	1023.000000	1023.000000	2046.000000
27.080000	0.020013	11.827554	2.837677	3.023203	2.502528	3.464146	0.000000	-10.000000	0.025000	-5.750000	717.000000	1023.000000	1023.000000	2046.000000
27.100000	0.019137	11.310120	2.558866	2.927698	2.517894	3.305662	0.000000	-10.000000	0.008333	-3.566667	717.000000	1023.000000	1023.000000	2046.000000
27.120001	0.018543	10.958890	2.547125	2.887484	2.213699	3.310582	0.000000	-10.000000	0.016667	-2.000000	717.000000	1023.000000	1023.000000	2046.000000
27.139999	0.017887	10.571101	2.235105	2.849061	2.298365	3.188570	0.000000	-10.000000	0.025000	-1.300000	717.000000	1023.000000	1023.000000	2046.000000
27.160000	0.017918	10.589806	2.354152	2.900522	2.160144	3.174988	0.000000	-10.000000	0.041667	-1.800000	717.000000	1023.000000	1023.000000	2046.000000
27.180000	0.017616	10.411227	2.277031	2.852398	2.023391	3.258407	0.000000	-10.000000	0.033333	-2.583333	717.000000	1023.000000	1023.000000	2046.000000
27.200001	0.018122	10.710387	2.270705	2.947985	2.191727	3.299970	0.000000	-10.000000	0.041667	-3.250000	717.000000	1023.000000	1023.000000	2046.000000
27.219999	0.018557	10.967020	2.522692	3.089262	1.980650	3.374416	0.000000	-10.000000	0.041667	-3.933333	717.000000	1023.000000	1023.000000	2046.000000
27.240000	0.018898	11.168582	2.377798	3.068877	2.244919	3.476987	0.000000	-10.000000	0.050000	-4.566667	717.000000	1023.000000	1023.000000	2046.000000
27.260000	0.019714	11.650718	2.525500	3.043211	2.349238	3.732769	0.000000	-10.000000	0.050000	-5.333333	717.000000	1023.000000	1023.000000	2046.000000
27.280001	0.019792	11.697193	2.453824	2.903141	2.371074	3.969154	0.000000	-10.000000	0.066667	-6.500000	717.000000	1023.000000	1023.000000	2046.000000
27.299999	0.020256	11.971326	2.323114	2.777907	2.790457	4.079848	0.000000	-10.000000	0.083333	-8.200000	717.000000	1023.000000	1023.000000	2046.000000
27.320000	0.020014	11.828319	2.346332	2.483521	2.706357	4.292108	0.000000	-10.000000	0.108333	-10.166667	717.000000	1023.000000	1023.000000	2046.000000
27.340000	0.018910	11.175784	1.899339	2.067852	2.928500	4.280093	0.000000	-10.000000	0.125000	-12.150001	713.666687	1023.000000	1023.000000	2046.000000
27.360001	0.018062	10.674855	1.816114	1.793309	2.848014	4.217419	0.000000	-10.000000	0.175000	-14.083334	704.166687	1023.000000	1023.000000	2046.000000
27.379999	0.016255	9.606616	1.523160	1.449137	2.626820	4.007499	0.000000	-10.000000	0.216667	-15.400001	694.666687	1023.000000	1023.000000	2046.000000
27.400000	0.015426	9.116624	1.333603	1.298287	2.725796	3.758939	0.000000	-10.000000	0.250000	-16.366667	686.666687	1023.000000	1023.000000	2046.000000
27.420000	0.014115	8.342111	1.484275	1.081675	2.219608	3.556552	0.000000	-10.000000	0.250000	-16.750000	683.000000	1023.000000	1023.000000	2046.000000
27.440001	0.013352	7.891026	1.237860	0.906012	2.422142	3.325012	0.000000	-10.000000	0.250000	-17.233334	677.333313	1023.000000	1023.000000	2046.000000
27.459999	0.012992	7.678375	1.504189	0.825803	2.061780	3.286603	0.000000	-10.000000	0.250000	-17.850000	671.500000	1023.000000	1023.000000	2046.000000
27.480000	0.012740	7.529408	1.402128	0.748839	2.050779	3.327662	0.000000	-10.000000	0.258333	-18.450001	665.500000	1023.000000	1023.000000	2046.000000
27.500000	0.013304	7.862911	1.373081	0.897234	2.291007	3.301589	0.000000	-10.000000	0.291667	-19.116667	659.333313	1023.000000	1023.000000	2046.000000
27.520000	0.014021	8.286352	1.829925	0.897149	2.056639	3.502639	0.000000	-10.000000	0.291667	-19.400002	653.000000	1023.000000	1023.000000	2046.000000
27.540001	0.015032	8.884083	2.021351	0.946997	2.286572	3.629163	0.000000	-10.000000	0.300000	-19.366667	646.500000	1023.000000	1023.000000	2046.000000
27.559999	0.017101	10.106872	2.400880	1.179253	2.722671	3.804068	0.000000	-10.000000	0.266667	-19.083334	640.000000	1023.000000	1023.000000	2046.000000
27.580000	0.018684	11.041994	2.954755	1.382713	2.627906	4.076621	0.000000	-10.000000	0.266667	-18.633333	633.666687	1023.000000	1023.000000	2046.000000
27.600000	0.019715	11.651845	2.981286	1.594498	2.903129	4.172933	0.000000	-10.000000	0.250000	-18.166668	627.500000	1023.000000	1023.000000	2046.000000
27.620001	0.020645	12.201126	3.050897	1.645326	3.148806	4.356098	0.000000	-10.000000	0.250000	-17.816668	621.500000	1023.000000	1023.000000	2046.000000
27.639999	0.019891	11.755805	3.144039	1.581928	2.744915	4.284922	0.000000	-10.000000	0.250000	-17.650000	615.500000	1023.000000	1023.000000	2046.000000
27.660000	0.020348	12.025887	3.033657	1.749673	2.996854	4.245703	0.000000	-10.000000	0.250000	-17.916666	609.500000	1023.000000	1023.000000	2046.000000
27.680000	0.021019	12.422137	3.088917	1.924434	2.978658	4.430128	0.000000	-10.000000	0.258333	-18.250000	603.500000	1023.000000	1023.000000	2046.000000
27.700001	0.020448	12.084537	3.093024	2.116784	2.478209	4.396519	0.000000	-10.000000	0.291667	-18.833334	597.500000	1023.000000	1023.000000	2046.000000
27.719999	0.018673	11.035648	2.620741	2.098485	2.319311	3.997111	0.000000	-10.000000	0.325000	-19.083334	591.166687	1023.000000	1023.000000	2046.000000
27.740000	0.014825	8.761708	2.099943	1.569272	1.677916	3.414577	0.000000	-10.000000	0.350000	-19.466667	584.833313	1023.000000	1023.000000	2046.000000
27.760000	0.009799	5.791234	1.393217	0.935646	0.858830	2.603540	0.000000	-10.000000	0.358333	-19.566668	578.166687	1023.000000	1023.000000	2046.000000
27.780001	0.005416	3.200715	0.331656	0.351498	0.628082	1.889479	0.000000	-10.000000	0.358333	-19.750000	571.666687	1023.000000	1023.000000	2046.000000
27.799999	0.001588	0.938476	-0.173031	-0.301650	-0.088930	1.502087	0.000000	-10.000000	0.341667	-19.416668	565.000000	1023.000000	1023.000000	2046.000000
27.820000	-0.001241	-0.733437	-0.674862	-0.533358	-0.579547	1.054330	0.000000	-10.000000	0.300000	-18.883333	558.666687	1023.000000	1023.000000	2046.000000
27.840000	-0.003350	-1.979561	-1.390401	-0.879635	-0.512223	0.802698	0.000000	-10.000000	0.266667	-18.350000	552.500000	1023.000000	1023.000000	2046.000000
27.860001	-0.005064	-2.992680	-1.520734	-1.166403	-1.019689	0.714145	0.000000	-10.000000	0.283333	-18.250000	546.500000	1023.000000	1023.000000	2046.000000
27.879999	-0.006478	-3.828404	-1.872177	-1.164518	-1.196103	0.404393	0.000000	-10.000000	0.300000	-18.633333	540.166687	1023.000000	1023.000000	2046.000000
27.900000	-0.007343	-4.339684	-2.194011	-1.377422	-1.145655	0.377404	0.000000	-10.000000	0.333333	-19.250000	533.833313	1023.000000	1023.000000	2046.000000
27.920000	-0.008073	-4.771157	-2.111875	-1.473154	-1.557597	0.371468	0.000000	-10.000000	0.333333	-19.766666	527.166687	1023.000000	1023.000000	2046.000000
27.940001	-0.008373	-4.948224	-2.316245	-1.332467	-1.497503	0.197991	0.000000	-10.000000	0.350000	-20.066668	520.666687	1023.000000	1023.000000	2046.000000
27.959999	-0.008398	-4.963175	-2.290364	-1.457536	-1.568654	0.353379	0.000000	-10.000000	0.333333	-20.133333	514.000000	1023.000000	1023.000000	2046.000000
27.980000	-0.008240	-4.870111	-2.088664	-1.353527	-1.779860	0.351940	0.000000	-10.000000	0.316667	-19.983334	507.333344	1023.000000	1023.000000	2046.000000
28.000000	-0.007862	-4.646286	-2.308205	-1.447261	-1.423753	0.532934	0.000000	-10.000000	0.283333	-19.700001	500.666656	1023.000000	1023.000000	2046.000000
28.020000	-0.007435	-4.393812	-2.194017	-1.614530	-1.418541	0.833276	0.000000	-10.000000	0.300000	-19.299999	494.000000	1023.000000	1023.000000	2046.000000
28.040001	-0.006916	-4.087217	-1.992537	-1.576995	-1.401708	0.884022	0.000000	-10.000000	0.316667	-19.266666	487.666656	1023.000000	1023.000000	2046.000000
28.059999	-0.006945	-4.104335	-2.225066	-1.789137	-1.063233	0.973101	0.000000	-10.000000	0.350000	-19.266666	481.166656	1023.000000	1023.000000	2046.000000
28.080000	-0.007452	-4.404000	-2.219688	-2.133147	-1.176646	1.125481	0.000000	-10.000000	0.316667	-19.583334	474.833344	1023.000000	1023.000000	2046.000000
28.100000	-0.008231	-4.864804	-2.316769	-2.158154	-1.290398	0.900518	0.000000	-10.000000	0.316667	-19.549999	468.166656	1023.000000	1023.000000	2046.000000
28.120001	-0.009357	-5.529869	-2.671642	-2.398646	-1.208200	0.748619	0.000000	-10.000000	0.316667	-19.616667	461.833344	1023.000000	1023.000000	2046.000000
28.139999	-0.010260	-6.063604	-2.671549	-2.678604	-1.407712	0.694261	0.000000	-10.000000	0.333333	-19.500000	455.166656	1023.000000	1023.000000	2046.000000
28.160000	-0.011287	-6.670461	-2.501519	-2.678725	-1.808744	0.318527	0.000000	-10.000000	0.316667	-19.450001	448.833344	1023.000000	1023.000000	2046.000000
28.180000	-0.011986	-7.083680	-2.556950	-2.739050	-1.882312	0.094633	0.000000	-10.000000	0.300000	-19.316668	442.166656	1023.000000	1023.000000	2046.000000
28.200001	-0.012468	-7.368809	-2.697351	-2.916951	-1.849401	0.094895	0.000000	-10.000000	0.316667	-19.316668	435.833344	1023.000000	1023.000000	2046.000000
28.219999	-0.012457	-7.362323	-2.411341	-2.866797	-2.146650	0.062466	0.000000	-10.000000	0.333333	-19.383333	429.166656	1023.000000	1023.000000	2046.000000
28.240000	-0.012047	-7.119959	-2.261186	-2.680630	-2.163787	-0.014357	0.000000	-10.000000	0.333333	-19.483334	422.833344	1023.000000	1023.000000	2046.000000
28.260000	-0.011417	-6.747224	-2.228386	-2.696261	-1.968786	0.146209	0.000000	-10.000000	0.333333	-19.616667	416.166656	1023.000000	1023.000000	2046.000000
28.280001	-0.010129	-5.985971	-1.708761	-2.610047	-1.959340	0.292177	0.000000	-10.000000	0.333333	-19.883333	409.666656	1023.000000	1023.000000	2046.000000
28.299999	-0.008223	-4.859540	-1.061680	-2.260243	-1.898607	0.360989	0.000000	-10.000000	0.350000	-20.116667	403.000000	1023.000000	1023.000000	2046.000000
28.320000	-0.006471	-3.824383	-0.880832	-1.951192	-1.560704	0.568344	0.000000	-10.000000	0.350000	-20.183334	396.333344	1023.000000	1023.000000	2046.000000
28.340000	-0.005670	-3.351123	-0.786453	-1.936257	-1.474471	0.846058	0.000000	-10.000000	0.350000	-20.166668	389.666656	1023.000000	1023.000000	2046.000000
28.360001	-0.005359	-3.167452	-0.507064	-1.818596	-1.670779	0.828987	0.000000	-10.000000	0.350000	-20.316668	382.833344	1023.000000	1023.000000	2046.000000
28.379999	-0.005750	-3.398534	-0.823046	-1.814855	-1.528607	0.767974	0.000000	-10.000000	0.358333	-20.633333	376.000000	1023.000000	1023.000000	2046.000000
28.400000	-0.005652	-3.340544	-0.904914	-1.744597	-1.499065	0.808032	0.000000	-10.000000	0.375000	-21.100000	369.000000	1023.000000	1023.000000	2046.000000
28.420000	-0.005213	-3.080649	-0.761547	-1.449993	-1.727184	0.858075	0.000000	-10.000000	0.383333	-21.566668	362.000000	1023.000000	1023.000000	2046.000000
28.440001	-0.005848	-3.455949	-0.856846	-1.182152	-2.051001	0.634049	0.000000	-10.000000	0.383333	-21.900002	354.833344	1023.000000	1023.000000	2046.000000
28.459999	-0.008116	-4.796792	-1.317937	-1.385897	-2.429376	0.336418	0.000000	-10.000000	0.383333	-22.083334	347.500000	1023.000000	1023.000000	2046.000000
28.480000	-0.011893	-7.028715	-1.816308	-1.859165	-3.043496	-0.309747	0.000000	-10.000000	0.391667	-22.083334	340.166656	1023.000000	1023.000000	2046.000000
28.500000	-0.016243	-9.599778	-2.525484	-2.330659	-3.562837	-1.180799	0.000000	-10.000000	0.391667	-22.050001	332.833344	1023.000000	1023.000000	2046.000000
28.520000	-0.020398	-12.055026	-3.409871	-2.925568	-3.998799	-1.720787	0.000000	-10.000000	0.375000	-21.683334	325.500000	1023.000000	1023.000000	2046.000000
28.540001	-0.023622	-13.960638	-3.893989	-3.412064	-4.539888	-2.114697	0.000000	-10.000000	0.358333	-21.133333	318.166656	1023.000000	1023.000000	2046.000000
28.559999	-0.026297	-15.541343	-4.406452	-3.603703	-4.884488	-2.646700	0.000000	-10.000000	0.350000	-20.550001	311.166656	1023.000000	1023.000000	2046.000000
28.580000	-0.028275	-16.710293	-4.947072	-3.931243	-5.065727	-2.766250	0.000000	-10.000000	0.350000	-20.300001	304.333344	1023.000000	1023.000000	2046.000000
28.600000	-0.029872	-17.654457	-5.165864	-4.178544	-5.410104	-2.899946	0.000000	-10.000000	0.350000	-20.416668	297.500000	1023.000000	1023.000000	2046.000000
28.620001	-0.031228	-18.455944	-5.382041	-4.245165	-5.637310	-3.191428	0.000000	-10.000000	0.366667	-20.550001	290.666656	1023.000000	1023.000000	2046.000000
28.639999	-0.032189	-19.023535	-5.672640	-4.299539	-5.741344	-3.310012	0.000000	-10.000000	0.366667	-20.850000	283.833344	1023.000000	1023.000000	2046.000000
28.660000	-0.032609	-19.271915	-5.689553	-4.434442	-5.958549	-3.189372	0.000000	-10.000000	0.366667	-20.883333	277.000000	1023.000000	1023.000000	2046.000000
28.680000	-0.032835	-19.405609	-5.692348	-4.287995	-6.036772	-3.388495	0.000000	-10.000000	0.350000	-20.916668	270.000000	1023.000000	1023.000000	2046.000000
28.700001	-0.032695	-19.322866	-5.769204	-4.260009	-6.001066	-3.292587	0.000000	-10.000000	0.350000	-20.616667	263.000000	1023.000000	1023.000000	2046.000000
28.719999	-0.032146	-18.998449	-5.621105	-4.376273	-6.029419	-2.971651	0.000000	-10.000000	0.350000	-20.400002	256.166656	1023.000000	1023.000000	2046.000000
28.740000	-0.031752	-18.765198	-5.535789	-4.405294	-5.953847	-2.870268	0.000000	-10.000000	0.350000	-20.116667	249.333328	1023.000000	1023.000000	2046.000000
28.760000	-0.031019	-18.332077	-5.471614	-4.383637	-5.771160	-2.705665	0.000000	-10.000000	0.350000	-19.983334	242.500000	1023.000000	1023.000000	2046.000000
28.780001	-0.030366	-17.946083	-5.231583	-4.564360	-5.767238	-2.382902	0.000000	-10.000000	0.341667	-19.816668	235.833328	1023.000000	1023.000000	2046.000000
28.799999	-0.030450	-17.995913	-5.300073	-4.692683	-5.608876	-2.394280	0.000000	-10.000000	0.341667	-19.650000	229.166672	1023.000000	1023.000000	2046.000000
28.820000	-0.030839	-18.225601	-5.441614	-4.806419	-5.547536	-2.430032	0.000000	-10.000000	0.325000	-19.300001	222.833328	1023.000000	1023.000000	2046.000000
28.840000	-0.031649	-18.704756	-5.436781	-5.065658	-5.820079	-2.382237	0.000000	-10.000000	0.300000	-18.983334	216.166672	1023.000000	1023.000000	2046.000000
28.860001	-0.032557	-19.241055	-5.603650	-5.188758	-5.875207	-2.573439	0.000000	-10.000000	0.266667	-18.683334	209.833328	1023.000000	1023.000000	2046.000000
28.879999	-0.033330	-19.697748	-5.679955	-5.230719	-5.967593	-2.819480	0.000000	-10.000000	0.250000	-18.400000	203.500000	1023.000000	1023.000000	2046.000000
28.900000	-0.033900	-20.034832	-5.486674	-5.351364	-6.310161	-2.886633	0.000000	-10.000000	0.241667	-17.883333	197.500000	1023.000000	1023.000000	2046.000000
28.920000	-0.034646	-20.475529	-5.490604	-5.519031	-6.466836	-2.999056	0.000000	-10.000000	0.241667	-17.566668	191.500000	1023.000000	1023.000000	2046.000000
28.940001	-0.034896	-20.623611	-5.510277	-5.428498	-6.480194	-3.204643	0.000000	-10.000000	0.233333	-17.166668	185.500000	1023.000000	1023.000000	2046.000000
28.959999	-0.034381	-20.319071	-5.230582	-5.407048	-6.662524	-3.018916	0.000000	-10.000000	0.233333	-17.050001	179.833328	1023.000000	1023.000000	2046.000000
28.980000	-0.033870	-20.017029	-5.033721	-5.392426	-6.659836	-2.931046	0.000000	-10.000000	0.216667	-16.883333	174.166672	1023.000000	1023.000000	2046.000000
29.000000	-0.032840	-19.408731	-4.771669	-5.157212	-6.501774	-2.978078	0.000000	-10.000000	0.208333	-16.683334	168.666672	1023.000000	1023.000000	2046.000000
29.020000	-0.030927	-18.277719	-4.055644	-5.087314	-6.540259	-2.594503	0.000000	-10.000000	0.200000	-16.333334	163.000000	1023.000000	1023.000000	2046.000000
29.040001	-0.029294	-17.312544	-3.753308	-4.842272	-6.270879	-2.446085	0.000000	-10.000000	0.200000	-15.716667	157.666672	1023.000000	1023.000000	2046.000000
29.059999	-0.027931	-16.507208	-3.550993	-4.506550	-6.068346	-2.381318	0.000000	-10.000000	0.200000	-15.166667	152.333328	1023.000000	1023.000000	2046.000000
29.080000	-0.027214	-16.083488	-3.244311	-4.454907	-6.262056	-2.122214	0.000000	-10.000000	0.191667	-14.650001	147.166672	1023.000000	1023.000000	2046.000000
29.100000	-0.027569	-16.293406	-3.461663	-4.570145	-6.156165	-2.105432	0.000000	-10.000000	0.183333	-14.300000	140.666672	1023.000000	1023.000000	2046.000000
29.120001	-0.027319	-16.145330	-3.639535	-4.409214	-5.897199	-2.199382	0.000000	-10.000000	0.183333	-14.116667	134.333328	1023.000000	1023.000000	2046.000000
29.139999	-0.026513	-15.669390	-3.332282	-4.187606	-6.107651	-2.041851	0.000000	-10.000000	0.191667	-14.033334	129.666672	1023.000000	1023.000000	2046.000000
29.160000	-0.026346	-15.570593	-3.420237	-3.932300	-6.208869	-2.009188	0.000000	-10.000000	0.191667	-14.033334	126.500000	1023.000000	1023.000000	2046.000000
29.180000	-0.027177	-16.061785	-3.696621	-3.783493	-6.315193	-2.266478	0.000000	-10.000000	0.183333	-13.966667	123.333336	1023.000000	1023.000000	2046.000000
29.200001	-0.029661	-17.529581	-3.984295	-4.077324	-6.875421	-2.592541	0.000000	-10.000000	0.175000	-13.816667	118.666664	1023.000000	1023.000000	2046.000000
29.219999	-0.033987	-20.086388	-4.708426	-4.698396	-7.435133	-3.244434	0.000000	-10.000000	0.175000	-13.733334	114.000000	1023.000000	1023.000000	2046.000000
29.240000	-0.038360	-22.670797	-5.665388	-5.231516	-7.700458	-4.073436	0.000000	-10.000000	0.158333	-13.400001	109.500000	1023.000000	1023.000000	2046.000000
29.260000	-0.041604	-24.588234	-6.101566	-5.721106	-8.354719	-4.410842	0.000000	-10.000000	0.133333	-12.833334	105.166664	1023.000000	1023.000000	2046.000000
29.280001	-0.044578	-26.345781	-6.642890	-6.059776	-8.808542	-4.834572	0.000000	-10.000000	0.108333	-12.033334	101.000000	1023.000000	1023.000000	2046.000000
29.299999	-0.046484	-27.471804	-7.243579	-6.245578	-8.825737	-5.156909	0.000000	-10.000000	0.100000	-11.550000	97.000000	1023.000000	1023.000000	2046.000000
29.320000	-0.047558	-28.107002	-7.413587	-6.371788	-9.077750	-5.243877	0.000000	-10.000000	0.100000	-11.633333	93.000000	1023.000000	1023.000000	2046.000000
29.340000	-0.048785	-28.831680	-7.555791	-6.574748	-9.450751	-5.250390	0.000000	-10.000000	0.108333	-11.800000	89.000000	1023.000000	1023.000000	2046.000000
29.360001	-0.049625	-29.328234	-7.923440	-6.598116	-9.363921	-5.442756	0.000000	-10.000000	0.108333	-11.933333	85.000000	1023.000000	1023.000000	2046.000000
29.379999	-0.049735	-29.393440	-7.972971	-6.519662	-9.391890	-5.508918	0.000000	-10.000000	0.108333	-11.450000	81.000000	1023.000000	1023.000000	2046.000000
29.400000	-0.049722	-29.385880	-7.801275	-6.524150	-9.672311	-5.388144	0.000000	-10.000000	0.100000	-10.683333	77.166664	1023.000000	1023.000000	2046.000000
29.420000	-0.049614	-29.321701	-7.943837	-6.447639	-9.503298	-5.426928	0.000000	-10.000000	0.091667	-9.666667	73.500000	1023.000000	1023.000000	2046.000000
29.440001	-0.048812	-28.848063	-7.796554	-6.334978	-9.407911	-5.308619	0.000000	-10.000000	0.075000	-8.783334	70.333336	1023.000000	1023.000000	2046.000000
29.459999	-0.047947	-28.336405	-7.532397	-6.349198	-9.447030	-5.007780	0.000000	-10.000000	0.058333	-8.066667	67.333336	1023.000000	1023.000000	2046.000000
29.480000	-0.047148	-27.864330	-7.566849	-6.357291	-9.120506	-4.819684	0.000000	-10.000000	0.058333	-7.533333	64.833336	1023.000000	1023.000000	2046.000000
29.500000	-0.046031	-27.204241	-7.360323	-6.346832	-8.880336	-4.616751	0.000000	-10.000000	0.058333	-7.400000	62.166668	1023.000000	1023.000000	2046.000000
29.520000	-0.045192	-26.708500	-7.009603	-6.508420	-8.907245	-4.283232	0.000000	-10.000000	0.058333	-7.466667	59.833332	1023.000000	1023.000000	2046.000000
29.540001	-0.045061	-26.631184	-7.155460	-6.577448	-8.618221	-4.280055	0.000000	-10.000000	0.050000	-7.583333	57.166668	1023.000000	1023.000000	2046.000000
29.559999	-0.045177	-26.699436	-7.135540	-6.695892	-8.584641	-4.283362	0.000000	-10.000000	0.050000	-7.616667	54.666668	1023.000000	1023.000000	2046.000000
29.580000	-0.045585	-26.940712	-7.057291	-6.868856	-8.782604	-4.231961	0.000000	-10.000000	0.050000	-7.616667	52.000000	1023.000000	1023.000000	2046.000000
29.600000	-0.046187	-27.296703	-7.267025	-6.877221	-8.646038	-4.506419	0.000000	-10.000000	0.050000	-7.683333	49.500000	1023.000000	1023.000000	2046.000000
29.620001	-0.046605	-27.543566	-7.152444	-6.979356	-8.832347	-4.579419	0.000000	-10.000000	0.050000	-7.600000	47.000000	1023.000000	1023.000000	2046.000000
29.639999	-0.047039	-27.799925	-6.990158	-7.076458	-9.079947	-4.653361	0.000000	-10.000000	0.050000	-7.416667	44.333332	1023.000000	1023.000000	2046.000000
29.660000	-0.047146	-27.862995	-7.075614	-7.017283	-8.933184	-4.836914	0.000000	-10.000000	0.050000	-7.283333	41.833332	1023.000000	1023.000000	2046.000000
29.680000	-0.046924	-27.731876	-6.829709	-7.032601	-9.100890	-4.768677	0.000000	-10.000000	0.050000	-7.216667	39.333332	1023.000000	1023.000000	2046.000000
29.700001	-0.046238	-27.326599	-6.635554	-6.905092	-9.063876	-4.722078	0.000000	-10.000000	0.050000	-7.200000	37.000000	1023.000000	1023.000000	2046.000000
29.719999	-0.045049	-26.624222	-6.437606	-6.789639	-8.839888	-4.557090	0.000000	-10.000000	0.050000	-7.100000	34.666668	1023.000000	1023.000000	2046.000000
29.740000	-0.043424	-25.663368	-5.936176	-6.653647	-8.738658	-4.334887	0.000000	-10.000000	0.050000	-6.816667	32.166668	1023.000000	1023.000000	2046.000000
29.760000	-0.041427	-24.483461	-5.313977	-6.390132	-8.606043	-4.173310	0.000000	-10.000000	0.050000	-6.250000	29.833334	1023.000000	1023.000000	2046.000000
29.780001	-0.039479	-23.332365	-5.062881	-6.095643	-8.241308	-3.932534	0.000000	-10.000000	0.041667	-5.466667	27.666666	1023.000000	1023.000000	2046.000000
29.799999	-0.038410	-22.700228	-4.825695	-6.016946	-8.200068	-3.657520	0.000000	-10.000000	0.033333	-4.650000	26.000000	1023.000000	1023.000000	2046.000000
29.820000	-0.037890	-22.392708	-4.710979	-5.942105	-8.129485	-3.610139	0.000000	-10.000000	0.025000	-4.250000	24.500000	1023.000000	1023.000000	2046.000000
29.840000	-0.036734	-21.709578	-4.492897	-5.808661	-8.063353	-3.344667	0.000000	-10.000000	0.033333	-4.150000	23.000000	1023.000000	1023.000000	2046.000000
29.860001	-0.036720	-21.701319	-4.785477	-5.604191	-7.838342	-3.473310	0.000000	-10.000000	0.025000	-4.350000	21.666666	1023.000000	1023.000000	2046.000000
29.879999	-0.035733	-21.118387	-4.698546	-5.348536	-7.845782	-3.225522	0.000000	-10.000000	0.033333	-4.550000	20.166666	1023.000000	1023.000000	2046.000000
29.900000	-0.035898	-21.215668	-4.666764	-5.079686	-8.129230	-3.339989	0.000000	-10.000000	0.033333	-4.633334	18.666666	1023.000000	1023.000000	2046.000000
29.920000	-0.037522	-22.175262	-4.961671	-5.125218	-8.428744	-3.659629	0.000000	-10.000000	0.050000	-4.583333	17.000000	1023.000000	1023.000000	2046.000000
29.940001	-0.040876	-24.157642	-5.673215	-5.596488	-8.707121	-4.180818	0.000000	-10.000000	0.033333	-4.283333	15.500000	1023.000000	1023.000000	2046.000000
29.959999	-0.044965	-26.574297	-6.236263	-6.212648	-9.301661	-4.823724	0.000000	-10.000000	0.016667	-3.783333	14.000000	1023.000000	1023.000000	2046.000000
29.980000	-0.048752	-28.812416	-6.955879	-6.630064	-9.809464	-5.417009	0.000000	-10.000000	0.008333	-1.983333	12.833333	1023.000000	1023.000000	2046.000000
30.000000	-0.051367	-30.357777	-7.632121	-7.004409	-9.986547	-5.734701	0.000000	-10.000000	0.008333	0.116667	12.166667	1023.000000	1023.000000	2046.000000
30.020000	-0.052981	-31.311865	-7.928587	-7.219381	-10.202276	-5.961622	0.000000	-10.000000	0.008333	2.433333	12.000000	1023.000000	1023.000000	2046.000000
30.040001	-0.054058	-31.948511	-8.155354	-7.266750	-10.391857	-6.134550	0.000000	-10.000000	0.000000	3.750000	12.000000	1023.000000	1023.000000	2046.000000
30.059999	-0.054705	-32.330608	-8.489535	-7.352405	-10.342240	-6.146430	0.000000	-10.000000	-0.016667	4.833333	12.000000	1023.000000	1023.000000	2046.000000
30.080000	-0.054935	-32.466827	-8.520026	-7.363486	-10.380120	-6.203193	0.000000	-10.000000	-0.025000	5.850000	12.000000	1023.000000	1023.000000	2046.000000
30.100000	-0.054709	-32.333179	-8.371607	-7.289823	-10.534410	-6.137341	0.000000	-10.000000	-0.041667	6.966667	12.000000	1023.000000	1023.000000	2046.000000
30.120001	-0.054341	-32.115444	-8.546906	-7.179016	-10.311904	-6.077618	0.000000	-10.000000	-0.041667	8.416667	12.000000	1023.000000	1023.000000	2046.000000
30.139999	-0.053620	-31.689346	-8.408501	-7.083751	-10.203329	-5.993765	0.000000	-10.000000	-0.050000	9.800000	12.000000	1023.000000	1023.000000	2046.000000
30.160000	-0.052453	-30.999449	-8.065096	-6.906472	-10.183483	-5.844397	0.000000	-10.000000	-0.066667	11.166667	12.000000	1023.000000	1023.000000	2046.000000
30.180000	-0.051270	-30.300560	-8.015996	-6.763167	-9.858810	-5.662586	0.000000	-10.000000	-0.083333	12.116667	13.833333	1023.000000	1023.000000	2046.000000
30.200001	-0.049602	-29.314529	-7.896647	-6.699347	-9.388566	-5.329968	0.000000	-10.000000	-0.116667	13.216667	19.333334	1023.000000	1023.000000	2046.000000
30.219999	-0.047813	-28.257565	-7.408608	-6.564027	-9.250730	-5.034200	0.000000	-10.000000	-0.133333	13.883334	24.833334	1023.000000	1023.000000	2046.000000
30.240000	-0.046267	-27.343620	-7.260303	-6.555668	-8.829202	-4.698449	0.000000	-10.000000	-0.158333	14.550000	30.000000	1023.000000	1023.000000	2046.000000
30.260000	-0.044856	-26.509933	-7.112258	-6.610991	-8.356474	-4.430211	0.000000	-10.000000	-0.175000	14.850000	33.166668	1023.000000	1023.000000	2046.000000
30.280001	-0.043926	-25.960072	-6.832081	-6.544637	-8.275115	-4.308239	0.000000	-10.000000	-0.183333	15.316667	38.000000	1023.000000	1023.000000	2046.000000
30.299999	-0.043711	-25.832928	-6.969265	-6.649319	-8.039474	-4.174870	0.000000	-10.000000	-0.200000	15.900001	43.166668	1023.000000	1023.000000	2046.000000
30.320000	-0.043265	-25.569675	-6.880939	-6.627792	-7.847776	-4.213168	0.000000	-10.000000	-0.208333	16.549999	48.333332	1023.000000	1023.000000	2046.000000
30.340000	-0.042907	-25.357830	-6.580257	-6.522453	-7.944013	-4.311107	0.000000	-10.000000	-0.216667	17.300001	53.833332	1023.000000	1023.000000	2046.000000
30.360001	-0.042685	-25.226912	-6.529199	-6.533180	-7.844618	-4.319915	0.000000	-10.000000	-0.216667	17.850000	59.500000	1023.000000	1023.000000	2046.000000
30.379999	-0.041887	-24.755331	-6.393765	-6.492220	-7.601381	-4.267964	0.000000	-10.000000	-0.233333	18.633333	65.500000	1023.000000	1023.000000	2046.000000
30.400000	-0.040704	-24.055819	-5.913104	-6.291377	-7.632217	-4.219120	0.000000	-10.000000	-0.266667	19.400000	71.500000	1023.000000	1023.000000	2046.000000
30.420000	-0.039407	-23.289251	-5.696550	-6.160649	-7.449677	-3.982375	0.000000	-10.000000	-0.291667	20.066668	77.833336	1023.000000	1023.000000	2046.000000
30.440001	-0.037394	-22.099655	-5.473857	-5.870189	-6.931957	-3.823653	0.000000	-10.000000	-0.300000	20.566668	84.333336	1023.000000	1023.000000	2046.000000
30.459999	-0.034808	-20.571667	-4.776311	-5.506793	-6.732780	-3.555782	0.000000	-10.000000	-0.316667	20.966667	91.166664	1023.000000	1023.000000	2046.000000
30.480000	-0.032208	-19.034986	-4.151945	-5.279442	-6.427115	-3.176485	0.000000	-10.000000	-0.341667	21.633333	98.000000	1023.000000	1023.000000	2046.000000
30.500000	-0.029279	-17.303650	-3.774538	-4.902745	-5.768304	-2.858062	0.000000	-10.000000	-0.358333	22.366667	105.166664	1023.000000	1023.000000	2046.000000
30.520000	-0.026752	-15.810215	-3.238976	-4.480631	-5.483913	-2.606695	0.000000	-10.000000	-0.375000	23.300001	112.500000	1023.000000	1023.000000	2046.000000
30.540001	-0.025339	-14.975580	-2.980430	-4.281402	-5.387555	-2.326194	0.000000	-10.000000	-0.375000	24.000000	120.166664	1023.000000	1023.000000	2046.000000
30.559999	-0.024052	-14.214437	-2.955954	-4.158606	-4.966932	-2.132946	0.000000	-10.000000	-0.391667	24.333334	128.000000	1023.000000	1023.000000	2046.000000
30.580000	-0.022100	-13.061009	-2.655001	-3.918751	-4.649132	-1.838125	0.000000	-10.000000	-0.383333	24.000000	136.000000	1023.000000	1023.000000	2046.000000
30.600000	-0.020538	-12.137827	-2.398327	-3.490576	-4.537292	-1.711633	0.000000	-10.000000	-0.375000	23.816668	144.000000	1023.000000	1023.000000	2046.000000
30.620001	-0.018879	-11.157211	-2.212804	-3.034916	-4.465079	-1.444413	0.000000	-10.000000	-0.366667	23.666668	152.000000	1023.000000	1023.000000	2046.000000
30.639999	-0.017865	-10.557936	-2.205767	-2.707560	-4.197185	-1.447423	0.000000	-10.000000	-0.375000	23.933334	160.000000	1023.000000	1023.000000	2046.000000
30.660000	-0.018819	-11.121922	-2.214319	-2.787870	-4.505046	-1.614686	0.000000	-10.000000	-0.391667	24.333334	168.000000	1023.000000	1023.000000	2046.000000
30.680000	-0.022328	-13.195561	-2.899934	-3.300537	-4.881189	-2.113901	0.000000	-10.000000	-0.400000	24.533333	176.000000	1023.000000	1023.000000	2046.000000
30.700001	-0.026025	-15.381061	-3.832731	-3.774076	-5.005932	-2.768322	0.000000	-10.000000	-0.391667	24.616667	184.333328	1023.000000	1023.000000	2046.000000
30.719999	-0.028553	-16.874870	-4.236869	-4.072776	-5.415632	-3.149592	0.000000	-10.000000	-0.391667	24.450001	192.666672	1023.000000	1023.000000	2046.000000
30.740000	-0.030236	-17.869358	-4.524318	-4.332623	-5.765333	-3.247083	0.000000	-10.000000	-0.400000	24.316668	201.000000	1023.000000	1023.000000	2046.000000
30.760000	-0.030728	-18.160042	-4.967968	-4.327886	-5.506941	-3.357246	0.000000	-10.000000	-0.408333	24.383333	209.000000	1023.000000	1023.000000	2046.000000
30.780001	-0.030453	-17.997795	-4.960364	-4.274995	-5.496244	-3.266191	0.000000	-10.000000	-0.408333	24.383333	217.000000	1023.000000	1023.000000	2046.000000
30.799999	-0.030158	-17.823259	-4.785225	-4.210773	-5.713868	-3.113393	0.000000	-10.000000	-0.400000	24.566668	225.000000	1023.000000	1023.000000	2046.000000
30.820000	-0.029461	-17.411436	-4.904485	-4.039577	-5.423295	-3.044079	0.000000	-10.000000	-0.400000	24.683334	233.333328	1023.000000	1023.000000	2046.000000
30.840000	-0.028202	-16.667120	-4.757860	-3.785989	-5.221298	-2.901973	0.000000	-10.000000	-0.400000	24.766666	241.666672	1023.000000	1023.000000	2046.000000
30.860001	-0.026979	-15.944547	-4.367310	-3.583662	-5.365839	-2.627736	0.000000	-10.000000	-0.408333	24.833334	250.000000	1023.000000	1023.000000	2046.000000
30.879999	-0.025392	-15.006901	-4.257852	-3.263713	-5.052109	-2.433227	0.000000	-10.000000	-0.425000	24.850000	258.000000	1023.000000	1023.000000	2046.000000
30.900000	-0.023144	-13.677887	-4.091332	-2.918708	-4.497771	-2.170075	0.000000	-10.000000	-0.441667	25.100000	266.333344	1023.000000	1023.000000	2046.000000
30.920000	-0.021144	-12.495968	-3.605341	-2.735741	-4.403343	-1.751543	0.000000	-10.000000	-0.450000	25.266666	274.666656	1023.000000	1023.000000	2046.000000
30.940001	-0.019510	-11.530646	-3.388730	-2.593093	-4.183102	-1.365721	0.000000	-10.000000	-0.450000	25.466667	283.166656	1023.000000	1023.000000	2046.000000
30.959999	-0.017572	-10.385089	-3.312685	-2.405430	-3.551304	-1.115670	0.000000	-10.000000	-0.450000	25.400002	291.500000	1023.000000	1023.000000	2046.000000
30.980000	-0.015611	-9.225983	-3.078373	-2.421291	-3.065039	-0.661279	0.000000	-10.000000	-0.433333	25.466667	300.000000	1023.000000	1023.000000	2046.000000
31.000000	-0.014422	-8.523542	-2.700743	-2.504269	-3.056903	-0.261627	0.000000	-10.000000	-0.416667	25.100000	308.500000	1023.000000	1023.000000	2046.000000
31.020000	-0.013447	-7.947309	-2.822313	-2.417209	-2.535256	-0.172531	0.000000	-10.000000	-0.391667	24.783333	316.833344	1023.000000	1023.000000	2046.000000
31.040001	-0.012685	-7.496729	-2.763215	-2.414160	-2.242115	-0.077239	0.000000	-10.000000	-0.383333	24.116667	325.333344	1023.000000	1023.000000	2046.000000
31.059999	-0.012481	-7.376526	-2.399386	-2.455289	-2.486554	-0.035297	0.000000	-10.000000	-0.383333	24.033333	333.666656	1023.000000	1023.000000	2046.000000
31.080000	-0.011870	-7.015168	-2.236956	-2.288792	-2.355049	-0.134370	0.000000	-10.000000	-0.375000	23.983334	342.000000	1023.000000	1023.000000	2046.000000
31.100000	-0.010807	-6.387009	-2.119661	-2.129323	-1.960301	-0.177725	0.000000	-10.000000	-0.375000	24.200001	350.000000	1023.000000	1023.000000	2046.000000
31.120001	-0.009565	-5.653000	-1.672196	-2.095239	-1.929029	0.043464	0.000000	-10.000000	-0.366667	24.050001	358.000000	1023.000000	1023.000000	2046.000000
31.139999	-0.008075	-4.772078	-1.212979	-1.811887	-1.964292	0.217080	0.000000	-10.000000	-0.375000	23.900000	366.000000	1023.000000	1023.000000	2046.000000
31.160000	-0.005945	-3.513638	-1.017533	-1.414133	-1.488070	0.406098	0.000000	-10.000000	-0.375000	23.816668	374.000000	1023.000000	1023.000000	2046.000000
31.180000	-0.003333	-1.969606	-0.609298	-1.135792	-1.026064	0.801547	0.000000	-10.000000	-0.375000	23.783333	382.000000	1023.000000	1023.000000	2046.000000
31.200001	-0.000618	-0.365322	0.168826	-0.855745	-0.862407	1.184005	0.000000	-10.000000	-0.383333	24.066668	390.000000	1023.000000	1023.000000	2046.000000
31.219999	0.002423	1.431724	0.761685	-0.366158	-0.395231	1.431428	0.000000	-10.000000	-0.408333	24.433334	398.000000	1023.000000	1023.000000	2046.000000
31.240000	0.005153	3.045260	1.036323	0.005990	0.261902	1.741046	0.000000	-10.000000	-0.433333	25.050001	406.000000	1023.000000	1023.000000	2046.000000
31.260000	0.006845	4.045178	1.461946	0.204804	0.338675	2.039752	0.000000	-10.000000	-0.450000	25.416668	414.000000	1023.000000	1023.000000	2046.000000
31.280001	0.008602	5.083562	1.641654	0.589776	0.661559	2.190573	0.000000	-10.000000	-0.433333	25.483334	422.333344	1023.000000	1023.000000	2046.000000
31.299999	0.010081	5.958098	1.789981	0.820410	1.006749	2.340958	0.000000	-10.000000	-0.416667	25.216667	430.666656	1023.000000	1023.000000	2046.000000
31.320000	0.011798	6.972895	2.227685	1.095448	1.060210	2.589551	0.000000	-10.000000	-0.383333	24.750000	439.333344	1023.000000	1023.000000	2046.000000
31.340000	0.014120	8.344808	2.551229	1.669074	1.261265	2.863240	0.000000	-10.000000	-0.375000	24.333334	447.666656	1023.000000	1023.000000	2046.000000
31.360001	0.016008	9.460483	2.679916	2.171770	1.552830	3.055966	0.000000	-10.000000	-0.375000	24.133333	456.000000	1023.000000	1023.000000	2046.000000
31.379999	0.016478	9.738792	2.952522	2.261252	1.420430	3.104588	0.000000	-10.000000	-0.375000	23.733334	464.000000	1023.000000	1023.000000	2046.000000
31.400000	0.014296	8.449124	2.626567	2.128093	1.106701	2.587763	0.000000	-10.000000	-0.350000	23.333334	472.000000	1023.000000	1023.000000	2046.000000
31.420000	0.009758	5.766822	1.584725	1.597983	0.759974	1.824140	0.000000	-10.000000	-0.316667	22.800001	479.833344	1023.000000	1023.000000	2046.000000
31.440001	0.005875	3.472187	0.921402	0.980307	0.179652	1.390827	0.000000	-10.000000	-0.300000	22.466667	487.500000	1023.000000	1023.000000	2046.000000
31.459999	0.003494	2.065072	0.663034	0.740955	-0.377044	1.038126	0.000000	-10.000000	-0.283333	22.166668	495.000000	1023.000000	1023.000000	2046.000000
31.480000	0.002706	1.599424	0.239556	0.688587	-0.240727	0.912008	0.000000	-10.000000	-0.283333	21.850000	502.500000	1023.000000	1023.000000	2046.000000
31.500000	0.002365	1.397425	-0.003887	0.562296	-0.156356	0.995371	0.000000	-10.000000	-0.283333	21.733334	509.833344	1023.000000	1023.000000	2046.000000
31.520000	0.002691	1.590487	0.169615	0.620763	-0.307786	1.107894	0.000000	-10.000000	-0.291667	21.533333	517.166687	1023.000000	1023.000000	2046.000000
31.540001	0.003294	1.946460	0.346282	0.930774	-0.362829	1.032234	0.000000	-10.000000	-0.291667	21.366667	524.333313	1023.000000	1023.000000	2046.000000
31.559999	0.003910	2.310542	0.283137	1.056961	-0.160867	1.131311	0.000000	-10.000000	-0.291667	21.416666	531.500000	1023.000000	1023.000000	2046.000000
31.580000	0.005091	3.008988	0.515310	1.183902	-0.092416	1.402193	0.000000	-10.000000	-0.308333	21.333334	538.666687	1023.000000	1023.000000	2046.000000
31.600000	0.006693	3.955565	0.913420	1.586431	-0.069221	1.524935	0.000000	-10.000000	-0.316667	21.450001	545.833313	1023.000000	1023.000000	2046.000000
31.620001	0.008359	4.940027	1.054910	1.864693	0.255532	1.764892	0.000000	-10.000000	-0.333333	21.383333	553.000000	1023.000000	1023.000000	2046.000000
31.639999	0.010240	6.051685	1.306345	2.060244	0.564868	2.120229	0.000000	-10.000000	-0.341667	21.666668	560.000000	1023.000000	1023.000000	2046.000000
31.660000	0.012244	7.236031	1.715442	2.330096	0.746275	2.444217	0.000000	-10.000000	-0.333333	21.716667	567.166687	1023.000000	1023.000000	2046.000000
31.680000	0.013765	8.135265	1.735002	2.535560	1.176170	2.688534	0.000000	-10.000000	-0.316667	21.633333	574.500000	1023.000000	1023.000000	2046.000000
31.700001	0.015171	8.966010	1.783450	2.400690	1.624047	3.157823	0.000000	-10.000000	-0.291667	21.350000	581.833313	1023.000000	1023.000000	2046.000000
31.719999	0.016490	9.745438	2.119026	2.392811	1.783879	3.449720	0.000000	-10.000000	-0.275000	21.100000	589.000000	1023.000000	1023.000000	2046.000000
31.740000	0.017266	10.204161	2.017556	2.423497	2.203066	3.560042	0.000000	-10.000000	-0.266667	20.650000	596.000000	1023.000000	1023.000000	2046.000000
31.760000	0.017818	10.530442	1.959660	2.258831	2.504314	3.807637	0.000000	-10.000000	-0.258333	20.366667	603.000000	1023.000000	1023.000000	2046.000000
31.780001	0.018203	10.758262	2.248332	2.281820	2.421868	3.806242	0.000000	-10.000000	-0.258333	20.016666	609.833313	1023.000000	1023.000000	2046.000000
31.799999	0.018331	10.833434	2.235267	2.391356	2.591430	3.615380	0.000000	-10.000000	-0.258333	20.150000	616.666687	1023.000000	1023.000000	2046.000000
31.820000	0.018984	11.219827	2.395435	2.404232	2.750391	3.669769	0.000000	-10.000000	-0.275000	20.533335	623.333313	1023.000000	1023.000000	2046.000000
31.840000	0.020279	11.984848	2.913877	2.488811	2.793652	3.788509	0.000000	-10.000000	-0.300000	20.950001	630.166687	1023.000000	1023.000000	2046.000000
31.860001	0.021651	12.795590	3.161441	2.833787	2.997636	3.802726	0.000000	-10.000000	-0.325000	21.350000	637.000000	1023.000000	1023.000000	2046.000000
31.879999	0.023185	13.702128	3.321482	3.066216	3.225888	4.088543	0.000000	-10.000000	-0.308333	21.400002	644.000000	1023.000000	1023.000000	2046.000000
31.900000	0.025567	15.110369	3.753586	3.262529	3.550110	4.544145	0.000000	-10.000000	-0.275000	21.016666	651.166687	1023.000000	1023.000000	2046.000000
31.920000	0.027554	16.284220	4.203501	3.681617	3.778641	4.620461	0.000000	-10.000000	-0.241667	20.333334	658.333313	1023.000000	1023.000000	2046.000000
31.940001	0.030088	17.782082	4.553766	3.899850	4.256304	5.072160	0.000000	-10.000000	-0.208333	19.299999	665.333313	1023.000000	1023.000000	2046.000000
31.959999	0.032734	19.345888	5.180273	4.167109	4.570153	5.428353	0.000000	-10.000000	-0.183333	18.500000	672.000000	1023.000000	1023.000000	2046.000000
31.980000	0.034671	20.490282	5.521596	4.508620	4.887463	5.572603	0.000000	-10.000000	-0.150000	17.550001	678.333313	1023.000000	1023.000000	2046.000000
32.000000	0.036044	21.301975	5.593231	4.797767	5.215772	5.695206	0.000000	-10.000000	-0.133333	16.616667	684.333313	1023.000000	1023.000000	2046.000000
32.020000	0.037004	21.869133	5.821865	4.830276	5.274580	5.942413	0.000000	-10.000000	-0.100000	15.833334	690.000000	1023.000000	1023.000000	2046.000000
32.040001	0.037945	22.425619	6.046042	4.992136	5.438977	5.948462	0.000000	-10.000000	-0.083333	14.600000	695.333313	1023.000000	1023.000000	2046.000000
32.060001	0.039070	23.090628	6.234343	5.381033	5.596034	5.879218	0.000000	-10.000000	-0.083333	13.733334	700.333313	1023.000000	1023.000000	2046.000000
32.080002	0.041360	24.443720	6.503197	5.628018	5.903858	6.408647	0.000000	-10.000000	-0.091667	12.866667	705.166687	1023.000000	1023.000000	2046.000000
32.099998	0.042917	25.364046	6.832308	6.044625	5.948610	6.538502	0.000000	-10.000000	-0.091667	12.633333	709.666687	1023.000000	1023.000000	2046.000000
32.119999	0.043243	25.556482	6.960532	6.379546	5.929311	6.287092	0.000000	-10.000000	-0.075000	12.266667	714.000000	1023.000000	1023.000000	2046.000000
32.139999	0.040669	24.035124	6.449000	6.059823	5.621425	5.904876	0.000000	-10.000000	-0.066667	11.916667	718.000000	1023.000000	1023.000000	2046.000000
32.160000	0.035102	20.745171	5.434712	5.341466	4.891353	5.077639	0.000000	-10.000000	-0.041667	11.133333	722.000000	1023.000000	1023.000000	2046.000000
32.180000	0.030368	17.947454	4.572749	4.810527	4.285735	4.278444	0.000000	-10.000000	-0.033333	10.316667	726.000000	1023.000000	1023.000000	2046.000000
32.200001	0.027693	16.366356	4.033383	4.490143	3.922029	3.920801	0.000000	-10.000000	-0.025000	9.516667	729.666687	1023.000000	1023.000000	2046.000000
32.220001	0.026225	15.499067	3.739208	4.156963	3.689979	3.912918	0.000000	-10.000000	-0.033333	9.350000	733.000000	1023.000000	1023.000000	2046.000000
32.240002	0.025297	14.950447	3.446356	4.056627	3.691066	3.756398	0.000000	-10.000000	-0.025000	9.316667	736.000000	1023.000000	1023.000000	2046.000000
32.259998	0.024931	14.734469	3.316153	4.130016	3.679868	3.608433	0.000000	-10.000000	-0.016667	8.850000	739.166687	1023.000000	1023.000000	2046.000000
32.279999	0.025004	14.777271	3.342184	4.144681	3.591020	3.699386	0.000000	-10.000000	0.000000	8.000000	742.166687	1023.000000	1023.000000	2046.000000
32.299999	0.024998	14.773612	3.367481	4.120619	3.523250	3.762262	0.000000	-10.000000	0.000000	6.750000	745.000000	1023.000000	1023.000000	2046.000000
32.320000	0.025056	14.808288	3.356377	4.176919	3.517038	3.757955	0.000000	-10.000000	0.000000	5.466667	747.333313	1023.000000	1023.000000	2046.000000
32.340000	0.025430	15.028851	3.330828	4.356023	3.632501	3.709499	0.000000	-10.000000	0.008333	3.083333	749.500000	1023.000000	1023.000000	2046.000000
32.360001	0.026172	15.467795	3.524736	4.420672	3.559037	3.963351	0.000000	-10.000000	0.016667	0.233333	751.000000	1023.000000	1023.000000	2046.000000
32.380001	0.026377	15.588938	3.517863	4.362798	3.582900	4.125377	0.000000	-10.000000	0.041667	-2.883333	751.833313	1023.000000	1023.000000	2046.000000
32.400002	0.026839	15.861752	3.413479	4.363798	3.857249	4.227226	0.000000	-10.000000	0.066667	-6.050000	752.000000	1023.000000	1023.000000	2046.000000
32.419998	0.027166	16.055130	3.454991	4.257623	3.860162	4.482356	0.000000	-10.000000	0.100000	-9.300000	752.000000	1023.000000	1023.000000	2046.000000
32.439999	0.026917	15.907686	3.379203	3.901533	3.871065	4.755886	0.000000	-10.000000	0.141667	-12.633333	752.000000	1023.000000	1023.000000	2046.000000
32.459999	0.026401	15.603209	3.040072	3.683387	4.170765	4.708985	0.000000	-10.000000	0.191667	-15.266667	752.000000	1023.000000	1023.000000	2046.000000
32.480000	0.025877	15.293378	2.892129	3.333041	4.230160	4.838048	0.000000	-10.000000	0.266667	-17.650000	744.666687	1023.000000	1023.000000	2046.000000
32.500000	0.024754	14.629483	2.759456	2.977420	4.062235	4.830372	0.000000	-10.000000	0.300000	-19.316668	735.166687	1023.000000	1023.000000	2046.000000
32.520000	0.023272	13.753975	2.491617	2.670753	3.915407	4.676198	0.000000	-10.000000	0.341667	-20.616667	723.333313	1023.000000	1023.000000	2046.000000
32.540001	0.021991	12.996557	2.279536	2.498228	3.851347	4.367446	0.000000	-10.000000	0.341667	-21.133333	716.500000	1023.000000	1023.000000	2046.000000
32.560001	0.021280	12.576374	2.304274	2.375649	3.730585	4.165866	0.000000	-10.000000	0.350000	-21.233334	709.500000	1023.000000	1023.000000	2046.000000
32.580002	0.020781	12.281477	2.512866	2.171124	3.420798	4.176689	0.000000	-10.000000	0.341667	-20.816668	702.500000	1023.000000	1023.000000	2046.000000
32.599998	0.020126	11.894197	2.511032	2.052588	3.242131	4.088446	0.000000	-10.000000	0.341667	-20.400002	695.500000	1023.000000	1023.000000	2046.000000
32.619999	0.020277	11.983972	2.370778	2.102472	3.397194	4.113528	0.000000	-10.000000	0.341667	-20.366667	688.500000	1023.000000	1023.000000	2046.000000
32.639999	0.021022	12.423907	2.576559	2.222415	3.401065	4.223868	0.000000	-10.000000	0.341667	-20.550001	681.666687	1023.000000	1023.000000	2046.000000
32.660000	0.021744	12.850955	2.877647	2.213392	3.283644	4.476271	0.000000	-10.000000	0.341667	-20.716667	674.833313	1023.000000	1023.000000	2046.000000
32.680000	0.022475	13.282990	3.117414	2.294462	3.335949	4.535164	0.000000	-10.000000	0.350000	-20.583334	668.000000	1023.000000	1023.000000	2046.000000
32.700001	0.023915	14.133960	3.352219	2.485712	3.696412	4.599617	0.000000	-10.000000	0.350000	-20.333334	661.166687	1023.000000	1023.000000	2046.000000
32.720001	0.025815	15.256461	3.811687	2.656677	3.871622	4.916474	0.000000	-10.000000	0.350000	-20.116667	654.333313	1023.000000	1023.000000	2046.000000
32.740002	0.026929	15.914786	4.201710	2.753980	3.742981	5.216115	0.000000	-10.000000	0.341667	-20.016666	647.666687	1023.000000	1023.000000	2046.000000
32.759998	0.027081	16.005093	4.098116	2.854324	3.878500	5.174153	0.000000	-10.000000	0.341667	-20.033335	641.000000	1023.000000	1023.000000	2046.000000
32.779999	0.027436	16.214651	4.075791	2.874981	4.032036	5.231842	0.000000	-10.000000	0.341667	-20.283335	634.333313	1023.000000	1023.000000	2046.000000
32.799999	0.026922	15.910805	4.217501	2.896979	3.657692	5.138633	0.000000	-10.000000	0.358333	-20.816668	627.500000	1023.000000	1023.000000	2046.000000
32.820000	0.027336	16.155781	4.162438	2.925389	3.683552	5.384401	0.000000	-10.000000	0.375000	-21.633333	620.333313	1023.000000	1023.000000	2046.000000
32.840000	0.027100	16.015997	3.853515	3.173851	3.707164	5.281468	0.000000	-10.000000	0.391667	-22.350000	613.166687	1023.000000	1023.000000	2046.000000
32.860001	0.026077	15.411644	3.747293	3.215588	3.347567	5.101196	0.000000	-10.000000	0.408333	-23.083334	605.666687	1023.000000	1023.000000	2046.000000
32.880001	0.022655	13.389116	3.353145	2.806013	2.598676	4.631282	0.000000	-10.000000	0.416667	-23.616667	598.000000	1023.000000	1023.000000	2046.000000
32.900002	0.017451	10.313245	2.457120	2.117210	1.964637	3.774277	0.000000	-10.000000	0.450000	-24.150002	590.000000	1023.000000	1023.000000	2046.000000
32.919998	0.012423	7.341805	1.422505	1.454168	1.533965	2.931168	0.000000	-10.000000	0.466667	-24.500000	582.000000	1023.000000	1023.000000	2046.000000
32.939999	0.008331	4.923423	0.808296	0.847238	0.831657	2.436234	0.000000	-10.000000	0.475000	-24.400002	574.000000	1023.000000	1023.000000	2046.000000
32.959999	0.004847	2.864595	0.306670	0.359315	0.179066	2.019544	0.000000	-10.000000	0.458333	-24.100000	566.000000	1023.000000	1023.000000	2046.000000
32.980000	0.002159	1.275943	-0.410359	0.053701	0.032923	1.599679	0.000000	-10.000000	0.450000	-23.633333	558.000000	1023.000000	1023.000000	2046.000000
33.000000	0.000339	0.200631	-0.863416	-0.168272	-0.150120	1.382439	0.000000	-10.000000	0.450000	-23.550001	550.000000	1023.000000	1023.000000	2046.000000
33.020000	-0.001334	-0.788485	-1.083183	-0.419420	-0.552721	1.266839	0.000000	-10.000000	0.450000	-23.566668	542.000000	1023.000000	1023.000000	2046.000000
33.040001	-0.002872	-1.697473	-1.336511	-0.580880	-0.843171	1.063089	0.000000	-10.000000	0.450000	-23.716667	534.000000	1023.000000	1023.000000	2046.000000
33.060001	-0.003716	-2.195963	-1.727928	-0.652127	-0.733088	0.917180	0.000000	-10.000000	0.458333	-23.833334	526.000000	1023.000000	1023.000000	2046.000000
33.080002	-0.004230	-2.500017	-1.763363	-0.724277	-0.911946	0.899569	0.000000	-10.000000	0.475000	-24.083334	518.000000	1023.000000	1023.000000	2046.000000
33.099998	-0.004772	-2.820159	-1.689882	-0.724944	-1.238914	0.833581	0.000000	-10.000000	0.475000	-24.083334	510.000000	1023.000000	1023.000000	2046.000000
33.119999	-0.004925	-2.910966	-1.840471	-0.786066	-1.123155	0.838726	0.000000	-10.000000	0.475000	-24.233334	502.000000	1023.000000	1023.000000	2046.000000
33.139999	-0.004693	-2.773652	-1.925275	-0.845296	-0.967559	0.964477	0.000000	-10.000000	0.458333	-24.150000	494.000000	1023.000000	1023.000000	2046.000000
33.160000	-0.004448	-2.629005	-1.836166	-0.975399	-1.007780	1.190340	0.000000	-10.000000	0.466667	-24.000000	486.000000	1023.000000	1023.000000	2046.000000
33.180000	-0.004398	-2.598945	-1.776681	-1.095741	-1.029488	1.302966	0.000000	-10.000000	0.466667	-24.000000	478.000000	1023.000000	1023.000000	2046.000000
33.200001	-0.004343	-2.566550	-1.918165	-1.263324	-0.764771	1.379709	0.000000	-10.000000	0.475000	-23.850000	470.000000	1023.000000	1023.000000	2046.000000
33.220001	-0.004648	-2.747020	-2.102397	-1.514616	-0.606355	1.476348	0.000000	-10.000000	0.475000	-23.966667	462.000000	1023.000000	1023.000000	2046.000000
33.240002	-0.005585	-3.300778	-2.193335	-1.803025	-0.754268	1.449849	0.000000	-10.000000	0.466667	-23.666668	454.000000	1023.000000	1023.000000	2046.000000
33.259998	-0.006614	-3.908925	-2.284702	-1.954455	-0.937735	1.267967	0.000000	-10.000000	0.458333	-23.483334	446.000000	1023.000000	1023.000000	2046.000000
33.279999	-0.007537	-4.454363	-2.538390	-2.126590	-0.894635	1.105252	0.000000	-10.000000	0.441667	-23.233334	438.166656	1023.000000	1023.000000	2046.000000
33.299999	-0.008551	-5.053658	-2.538709	-2.306496	-1.097295	0.888842	0.000000	-10.000000	0.408333	-22.933334	430.500000	1023.000000	1023.000000	2046.000000
33.320000	-0.009487	-5.606570	-2.361323	-2.437363	-1.472283	0.664399	0.000000	-10.000000	0.383333	-22.733334	422.833344	1023.000000	1023.000000	2046.000000
33.340000	-0.010090	-5.963048	-2.431708	-2.501143	-1.514539	0.484342	0.000000	-10.000000	0.375000	-22.550001	415.333344	1023.000000	1023.000000	2046.000000
33.360001	-0.010268	-6.068487	-2.443018	-2.577968	-1.525199	0.477698	0.000000	-10.000000	0.391667	-22.616667	407.666656	1023.000000	1023.000000	2046.000000
33.380001	-0.010210	-6.034076	-2.208325	-2.504563	-1.751994	0.430807	0.000000	-10.000000	0.400000	-22.700001	400.166656	1023.000000	1023.000000	2046.000000
33.400002	-0.009956	-5.883875	-2.191557	-2.445217	-1.705532	0.458431	0.000000	-10.000000	0.391667	-22.966667	392.500000	1023.000000	1023.000000	2046.000000
33.419998	-0.009259	-5.472267	-2.067379	-2.422407	-1.549256	0.566774	0.000000	-10.000000	0.375000	-22.983334	384.833344	1023.000000	1023.000000	2046.000000
33.439999	-0.007938	-4.691206	-1.561301	-2.255195	-1.463889	0.589178	0.000000	-10.000000	0.358333	-22.933334	377.166656	1023.000000	1023.000000	2046.000000
33.459999	-0.006246	-3.691646	-0.995373	-2.047716	-1.410387	0.761830	0.000000	-10.000000	0.350000	-22.616667	369.500000	1023.000000	1023.000000	2046.000000
33.480000	-0.004886	-2.887702	-0.828849	-1.853461	-1.201687	0.996294	0.000000	-10.000000	0.358333	-22.350000	362.000000	1023.000000	1023.000000	2046.000000
33.500000	-0.004098	-2.421635	-0.716003	-1.677016	-1.089276	1.060659	0.000000	-10.000000	0.366667	-22.183334	354.500000	1023.000000	1023.000000	2046.000000
33.520000	-0.004112	-2.430231	-0.539068	-1.661833	-1.260118	1.030788	0.000000	-10.000000	0.383333	-22.366667	347.166656	1023.000000	1023.000000	2046.000000
33.540001	-0.005347	-3.160017	-0.740291	-1.644404	-1.467824	0.692502	0.000000	-10.000000	0.383333	-22.716667	339.666656	1023.000000	1023.000000	2046.000000
33.560001	-0.004778	-2.823777	-0.853783	-1.647568	-1.277119	0.954692	0.000000	-10.000000	0.391667	-23.066668	332.000000	1023.000000	1023.000000	2046.000000
33.580002	-0.004373	-2.584340	-0.782107	-1.299548	-1.390575	0.887890	0.000000	-10.000000	0.391667	-23.366667	324.333344	1023.000000	1023.000000	2046.000000
33.599998	-0.004907	-2.900173	-0.808399	-1.102136	-1.794122	0.804484	0.000000	-10.000000	0.425000	-23.800001	316.666656	1023.000000	1023.000000	2046.000000
33.619999	-0.007330	-4.332006	-1.364343	-1.272623	-2.167237	0.472196	0.000000	-10.000000	0.450000	-24.066668	309.000000	1023.000000	1023.000000	2046.000000
33.639999	-0.011248	-6.647558	-2.039263	-1.768349	-2.638848	-0.201099	0.000000	-10.000000	0.475000	-24.216667	300.833344	1023.000000	1023.000000	2046.000000
33.660000	-0.015794	-9.334266	-2.571516	-2.355297	-3.435090	-0.972362	0.000000	-10.000000	0.466667	-24.100000	292.500000	1023.000000	1023.000000	2046.000000
33.680000	-0.020177	-11.924382	-3.433990	-2.923236	-3.972344	-1.594812	0.000000	-10.000000	0.450000	-23.816668	284.166656	1023.000000	1023.000000	2046.000000
33.700001	-0.023684	-13.996963	-4.242362	-3.415552	-4.279652	-2.059396	0.000000	-10.000000	0.425000	-23.383333	276.333344	1023.000000	1023.000000	2046.000000
33.720001	-0.026144	-15.451329	-4.573302	-3.733914	-4.742679	-2.401434	0.000000	-10.000000	0.408333	-22.950001	268.666656	1023.000000	1023.000000	2046.000000
33.740002	-0.028335	-16.746229	-4.966712	-3.984819	-5.155796	-2.638902	0.000000	-10.000000	0.400000	-23.016666	261.000000	1023.000000	1023.000000	2046.000000
33.759998	-0.030228	-17.864468	-5.490835	-4.242550	-5.288109	-2.842972	0.000000	-10.000000	0.400000	-23.133333	253.333328	1023.000000	1023.000000	2046.000000
33.779999	-0.031389	-18.550745	-5.737567	-4.332965	-5.437700	-3.042513	0.000000	-10.000000	0.408333	-23.416668	245.666672	1023.000000	1023.000000	2046.000000
33.799999	-0.032181	-19.018791	-5.757714	-4.344018	-5.745741	-3.171318	0.000000	-10.000000	0.408333	-23.466667	238.000000	1023.000000	1023.000000	2046.000000
33.820000	-0.032994	-19.499508	-5.936452	-4.443119	-5.938773	-3.181165	0.000000	-10.000000	0.400000	-23.350000	230.000000	1023.000000	1023.000000	2046.000000
33.840000	-0.033289	-19.673653	-6.068291	-4.462245	-5.950155	-3.192963	0.000000	-10.000000	0.383333	-22.983334	222.166672	1023.000000	1023.000000	2046.000000
33.860001	-0.033065	-19.541653	-5.973725	-4.356529	-5.988975	-3.222424	0.000000	-10.000000	0.366667	-22.350000	214.500000	1023.000000	1023.000000	2046.000000
33.880001	-0.032764	-19.363512	-5.798448	-4.414590	-6.123090	-3.027384	0.000000	-10.000000	0.358333	-21.850000	207.000000	1023.000000	1023.000000	2046.000000
33.900002	-0.032495	-19.204395	-5.877990	-4.553009	-5.985288	-2.788108	0.000000	-10.000000	0.350000	-21.383333	199.666672	1023.000000	1023.000000	2046.000000
33.919998	-0.031903	-18.854809	-5.834746	-4.550660	-5.765007	-2.704396	0.000000	-10.000000	0.350000	-21.283335	192.500000	1023.000000	1023.000000	2046.000000
33.939999	-0.031224	-18.453184	-5.542050	-4.618910	-5.751094	-2.541131	0.000000	-10.000000	0.333333	-21.016666	185.500000	1023.000000	1023.000000	2046.000000
33.959999	-0.031300	-18.498503	-5.537175	-4.825302	-5.768344	-2.367681	0.000000	-10.000000	0.333333	-20.850000	178.500000	1023.000000	1023.000000	2046.000000
33.980000	-0.032031	-18.930275	-5.811774	-5.053480	-5.639453	-2.425569	0.000000	-10.000000	0.325000	-20.416668	171.500000	1023.000000	1023.000000	2046.000000
34.000000	-0.032531	-19.225826	-5.853411	-5.164738	-5.686520	-2.521158	0.000000	-10.000000	0.325000	-20.166668	164.666672	1023.000000	1023.000000	2046.000000
34.020000	-0.033234	-19.641512	-5.781872	-5.255795	-5.967079	-2.636767	0.000000	-10.000000	0.300000	-19.766666	158.000000	1023.000000	1023.000000	2046.000000
34.040001	-0.034320	-20.283411	-5.888888	-5.445858	-6.165515	-2.783150	0.000000	-10.000000	0.275000	-19.466667	151.333328	1023.000000	1023.000000	2046.000000
34.060001	-0.034955	-20.658623	-5.994056	-5.515557	-6.146067	-3.002942	0.000000	-10.000000	0.258333	-19.000000	144.833328	1023.000000	1023.000000	2046.000000
34.080002	-0.035579	-21.026955	-5.788173	-5.588790	-6.476086	-3.173905	0.000000	-10.000000	0.250000	-18.666666	138.500000	1023.000000	1023.000000	2046.000000
34.099998	-0.036051	-21.306337	-5.666490	-5.681311	-6.761421	-3.197115	0.000000	-10.000000	0.241667	-18.316668	132.500000	1023.000000	1023.000000	2046.000000
34.119999	-0.036064	-21.313608	-5.720198	-5.697762	-6.734517	-3.161132	0.000000	-10.000000	0.241667	-18.216667	126.500000	1023.000000	1023.000000	2046.000000
34.139999	-0.035353	-20.893810	-5.513504	-5.595062	-6.680031	-3.105213	0.000000	-10.000000	0.233333	-17.950001	120.500000	1023.000000	1023.000000	2046.000000
34.160000	-0.034306	-20.274973	-5.137760	-5.403293	-6.659138	-3.074783	0.000000	-10.000000	0.233333	-17.683334	114.500000	1023.000000	1023.000000	2046.000000
34.180000	-0.032898	-19.442612	-4.551506	-5.317748	-6.696575	-2.876782	0.000000	-10.000000	0.216667	-17.083334	108.500000	1023.000000	1023.000000	2046.000000
34.200001	-0.031209	-18.444576	-4.169716	-5.108354	-6.479616	-2.686889	0.000000	-10.000000	0.208333	-16.533333	102.666664	1023.000000	1023.000000	2046.000000
34.220001	-0.029679	-17.540020	-4.015563	-4.860179	-6.171212	-2.493067	0.000000	-10.000000	0.200000	-15.833333	97.000000	1023.000000	1023.000000	2046.000000
34.240002	-0.028771	-17.003489	-3.816665	-4.672637	-6.121961	-2.392226	0.000000	-10.000000	0.191667	-15.300000	91.666664	1023.000000	1023.000000	2046.000000
34.259998	-0.028850	-17.050386	-3.672806	-4.734227	-6.332219	-2.311134	0.000000	-10.000000	0.191667	-14.883333	86.500000	1023.000000	1023.000000	2046.000000
34.279999	-0.029480	-17.422554	-3.833337	-4.720881	-6.415821	-2.452515	0.000000	-10.000000	0.183333	-14.716667	81.500000	1023.000000	1023.000000	2046.000000
34.299999	-0.028380	-16.772644	-3.901622	-4.528035	-6.085693	-2.257294	0.000000	-10.000000	0.183333	-14.600000	76.500000	1023.000000	1023.000000	2046.000000
34.320000	-0.027858	-16.464148	-3.894430	-4.140283	-6.117280	-2.312155	0.000000	-10.000000	0.166667	-14.350000	71.666664	1023.000000	1023.000000	2046.000000
34.340000	-0.028557	-16.877380	-3.810245	-4.119837	-6.699041	-2.248256	0.000000	-10.000000	0.158333	-14.083334	66.833336	1023.000000	1023.000000	2046.000000
34.360001	-0.031225	-18.453693	-4.465824	-4.289694	-6.934772	-2.763403	0.000000	-10.000000	0.150000	-13.733334	62.166668	1023.000000	1023.000000	2046.000000
34.380001	-0.034790	-20.560982	-5.148261	-4.776535	-7.213443	-3.422742	0.000000	-10.000000	0.141667	-13.283334	57.500000	1023.000000	1023.000000	2046.000000
34.400002	-0.039175	-23.152639	-5.737457	-5.455698	-7.976186	-3.983298	0.000000	-10.000000	0.108333	-12.400001	53.166668	1023.000000	1023.000000	2046.000000
34.419998	-0.043252	-25.561884	-6.430514	-5.938123	-8.597863	-4.595384	0.000000	-10.000000	0.075000	-11.183333	49.000000	1023.000000	1023.000000	2046.000000
34.439999	-0.045627	-26.965363	-7.219765	-6.223904	-8.536617	-4.985076	0.000000	-10.000000	0.050000	-10.216667	45.333332	1023.000000	1023.000000	2046.000000
34.459999	-0.047398	-28.012400	-7.414389	-6.474427	-8.969227	-5.154357	0.000000	-10.000000	0.058333	-9.666667	41.833332	1023.000000	1023.000000	2046.000000
34.480000	-0.049069	-28.999846	-7.703426	-6.623407	-9.331790	-5.341222	0.000000	-10.000000	0.066667	-9.733334	38.666668	1023.000000	1023.000000	2046.000000
34.500000	-0.050186	-29.660023	-8.108304	-6.665056	-9.297731	-5.588933	0.000000	-10.000000	0.075000	-9.816667	35.333332	1023.000000	1023.000000	2046.000000
34.520000	-0.050511	-29.852287	-8.213495	-6.731608	-9.322947	-5.584237	0.000000	-10.000000	0.075000	-9.750000	32.166668	1023.000000	1023.000000	2046.000000
34.540001	-0.051220	-30.271025	-8.164198	-6.772175	-9.714263	-5.620389	0.000000	-10.000000	0.066667	-9.333334	28.833334	1023.000000	1023.000000	2046.000000
34.560001	-0.051305	-30.321358	-8.218890	-6.675705	-9.770371	-5.656392	0.000000	-10.000000	0.058333	-8.733334	25.666666	1023.000000	1023.000000	2046.000000
34.580002	-0.050784	-30.013264	-8.320734	-6.588107	-9.506549	-5.597873	0.000000	-10.000000	0.050000	-8.100000	22.666666	1023.000000	1023.000000	2046.000000
34.599998	-0.049999	-29.549156	-8.050714	-6.541250	-9.538625	-5.418567	0.000000	-10.000000	0.041667	-7.566667	20.000000	1023.000000	1023.000000	2046.000000
34.619999	-0.049426	-29.210911	-7.837177	-6.482430	-9.621025	-5.270279	0.000000	-10.000000	0.041667	-6.983333	17.666666	1023.000000	1023.000000	2046.000000
34.639999	-0.048302	-28.546638	-7.912969	-6.450733	-9.127006	-5.055931	0.000000	-10.000000	0.041667	-6.716667	15.166667	1023.000000	1023.000000	2046.000000
34.660000	-0.047169	-27.877056	-7.561136	-6.565753	-9.056218	-4.693949	0.000000	-10.000000	0.050000	-6.866667	12.833333	1023.000000	1023.000000	2046.000000
34.680000	-0.046326	-27.378841	-7.297347	-6.602043	-8.996698	-4.482753	0.000000	-10.000000	0.050000	-7.283333	10.500000	1023.000000	1023.000000	2046.000000
34.700001	-0.045863	-27.105026	-7.416639	-6.660888	-8.576469	-4.451029	0.000000	-10.000000	0.050000	-7.583333	8.166667	1023.000000	1023.000000	2046.000000
34.720001	-0.046026	-27.201206	-7.331834	-6.849705	-8.664456	-4.355212	0.000000	-10.000000	0.050000	-7.683333	5.666667	1023.000000	1023.000000	2046.000000
34.740002	-0.046551	-27.511869	-7.261382	-6.892379	-8.895415	-4.462693	0.000000	-10.000000	0.050000	-7.716667	3.000000	1023.000000	1023.000000	2046.000000
34.759998	-0.046942	-27.742762	-7.496454	-6.944749	-8.661513	-4.640045	0.000000	-10.000000	0.050000	-7.666667	0.666667	1023.000000	1023.000000	2046.000000
34.779999	-0.047377	-27.999769	-7.407753	-7.107596	-8.820190	-4.664228	0.000000	-10.000000	0.033333	-7.166667	-1.500000	1023.000000	1023.000000	2046.000000
34.799999	-0.047918	-28.319365	-7.177906	-7.137429	-9.176745	-4.827285	0.000000	-10.000000	0.025000	-6.533333	-3.500000	1023.000000	1023.000000	2046.000000
34.820000	-0.048133	-28.446442	-7.181103	-7.160563	-9.155081	-4.949695	0.000000	-10.000000	0.016667	-5.883333	-5.500000	1023.000000	1023.000000	2046.000000
34.840000	-0.047674	-28.175106	-7.174993	-7.155395	-8.965074	-4.879646	0.000000	-10.000000	0.025000	-5.566667	-7.500000	1023.000000	1023.000000	2046.000000
34.860001	-0.047238	-27.917740	-6.836306	-7.095050	-9.174399	-4.811986	0.000000	-10.000000	0.025000	-5.416667	-9.500000	1023.000000	1023.000000	2046.000000
34.880001	-0.046207	-27.308201	-6.512035	-6.868641	-9.185016	-4.742510	0.000000	-10.000000	0.025000	-5.200000	-11.500000	1023.000000	1023.000000	2046.000000
34.900002	-0.044730	-26.435415	-6.299246	-6.727766	-8.811756	-4.596647	0.000000	-10.000000	0.016667	-4.700000	-13.166667	1023.000000	1023.000000	2046.000000
34.919998	-0.042783	-25.284922	-5.762137	-6.708773	-8.582107	-4.231905	0.000000	-10.000000	0.008333	-3.716667	-14.666667	1023.000000	1023.000000	2046.000000
34.939999	-0.040816	-24.122013	-5.128918	-6.356153	-8.580128	-4.056814	0.000000	-10.000000	0.000000	-2.266667	-15.833333	1023.000000	1023.000000	2046.000000
34.959999	-0.039191	-23.162151	-4.977364	-6.080997	-8.232376	-3.871413	0.000000	-10.000000	0.000000	-0.966667	-16.666666	1023.000000	1023.000000	2046.000000
34.980000	-0.037988	-22.451176	-4.935363	-6.057179	-7.876119	-3.582515	0.000000	-10.000000	0.000000	0.116667	-17.000000	1023.000000	1023.000000	2046.000000
35.000000	-0.038144	-22.543085	-4.802691	-6.101095	-8.094420	-3.544878	0.000000	-10.000000	0.000000	1.050000	-17.000000	1023.000000	1023.000000	2046.000000
35.020000	-0.037217	-21.995518	-4.693757	-5.698798	-7.956157	-3.646807	0.000000	-10.000000	0.000000	2.183333	-17.000000	1023.000000	1023.000000	2046.000000
35.040001	-0.035770	-21.140024	-4.805744	-5.440989	-7.567074	-3.326217	0.000000	-10.000000	-0.016667	3.500000	-17.000000	1023.000000	1023.000000	2046.000000
35.060001	-0.035271	-20.845005	-4.595995	-5.155475	-7.876932	-3.216603	0.000000	-10.000000	-0.025000	4.850000	-17.000000	1023.000000	1023.000000	2046.000000
35.080002	-0.035782	-21.147175	-4.644344	-4.989311	-8.097411	-3.416108	0.000000	-10.000000	-0.058333	6.383333	-17.000000	1023.000000	1023.000000	2046.000000
35.099998	-0.038294	-22.631590	-5.257776	-5.416452	-8.168044	-3.789318	0.000000	-10.000000	-0.066667	8.133333	-17.000000	1023.000000	1023.000000	2046.000000
35.119999	-0.041884	-24.753296	-5.762633	-5.969379	-8.633760	-4.387524	0.000000	-10.000000	-0.100000	10.083333	-17.000000	1023.000000	1023.000000	2046.000000
35.139999	-0.045352	-26.803211	-6.401858	-6.321672	-9.009159	-5.070522	0.000000	-10.000000	-0.133333	12.433333	-17.000000	1023.000000	1023.000000	2046.000000
35.160000	-0.047899	-28.308393	-7.103426	-6.833081	-9.091367	-5.280521	0.000000	-10.000000	-0.191667	14.600000	-17.000000	1023.000000	1023.000000	2046.000000
35.180000	-0.049448	-29.223476	-7.296056	-7.013077	-9.410738	-5.503606	0.000000	-10.000000	-0.233333	16.650002	-3.000000	1023.000000	1023.000000	2046.000000
35.200001	-0.050058	-29.584209	-7.505208	-6.934004	-9.445511	-5.699487	0.000000	-10.000000	-0.258333	17.916668	12.500000	1023.000000	1023.000000	2046.000000
35.220001	-0.050247	-29.696253	-7.868208	-7.020405	-9.195174	-5.612466	0.000000	-10.000000	-0.275000	19.083334	30.000000	1023.000000	1023.000000	2046.000000
35.240002	-0.049972	-29.533588	-7.759252	-6.963684	-9.279211	-5.531442	0.000000	-10.000000	-0.300000	20.000000	35.500000	1023.000000	1023.000000	2046.000000
35.259998	-0.049538	-29.277046	-7.714624	-6.746604	-9.256037	-5.559782	0.000000	-10.000000	-0.325000	21.050001	41.833332	1023.000000	1023.000000	2046.000000
35.279999	-0.048654	-28.754568	-7.815655	-6.675977	-8.923659	-5.339277	0.000000	-10.000000	-0.350000	21.933334	48.666668	1023.000000	1023.000000	2046.000000
35.299999	-0.047447	-28.041445	-7.502830	-6.509479	-8.921474	-5.107663	0.000000	-10.000000	-0.375000	22.750000	55.833332	1023.000000	1023.000000	2046.000000
35.320000	-0.045875	-27.111849	-7.173210	-6.140023	-8.794004	-5.004612	0.000000	-10.000000	-0.391667	23.400002	63.333332	1023.000000	1023.000000	2046.000000
35.340000	-0.044169	-26.104073	-7.122188	-6.049039	-8.330903	-4.601942	0.000000	-10.000000	-0.408333	24.200001	71.000000	1023.000000	1023.000000	2046.000000
35.360001	-0.041957	-24.796576	-6.720684	-5.872456	-8.038928	-4.164507	0.000000	-10.000000	-0.416667	24.700001	79.000000	1023.000000	1023.000000	2046.000000
35.380001	-0.039764	-23.500465	-6.290840	-5.563608	-7.751018	-3.895000	0.000000	-10.000000	-0.433333	25.066668	87.333336	1023.000000	1023.000000	2046.000000
35.400002	-0.037757	-22.314360	-6.209065	-5.511674	-7.119357	-3.474263	0.000000	-10.000000	-0.450000	25.300001	95.666664	1023.000000	1023.000000	2046.000000
35.419998	-0.035724	-21.113098	-5.788166	-5.541266	-6.776697	-3.006970	0.000000	-10.000000	-0.458333	25.583334	104.166664	1023.000000	1023.000000	2046.000000
35.439999	-0.034423	-20.343801	-5.509972	-5.416777	-6.535850	-2.881204	0.000000	-10.000000	-0.450000	26.016666	112.500000	1023.000000	1023.000000	2046.000000
35.459999	-0.033509	-19.803669	-5.613427	-5.430587	-6.088907	-2.670748	0.000000	-10.000000	-0.441667	26.083334	121.166664	1023.000000	1023.000000	2046.000000
35.480000	-0.032857	-19.418484	-5.444641	-5.521829	-5.981048	-2.470966	0.000000	-10.000000	-0.450000	26.283333	129.833328	1023.000000	1023.000000	2046.000000
35.500000	-0.032266	-19.069113	-5.103135	-5.334735	-6.010311	-2.620932	0.000000	-10.000000	-0.458333	26.666666	138.500000	1023.000000	1023.000000	2046.000000
35.520000	-0.031691	-18.729637	-5.079558	-5.239884	-5.776681	-2.633514	0.000000	-10.000000	-0.458333	26.900000	147.333328	1023.000000	1023.000000	2046.000000
35.540001	-0.030655	-18.117388	-4.691754	-5.189796	-5.752371	-2.483468	0.000000	-10.000000	-0.458333	27.216667	156.333328	1023.000000	1023.000000	2046.000000
35.560001	-0.029264	-17.295141	-4.322211	-4.929739	-5.585954	-2.457237	0.000000	-10.000000	-0.458333	26.983334	165.500000	1023.000000	1023.000000	2046.000000
35.580002	-0.027646	-16.338739	-4.115434	-4.732689	-5.286514	-2.204103	0.000000	-10.000000	-0.466667	27.066668	174.500000	1023.000000	1023.000000	2046.000000
35.599998	-0.025462	-15.047936	-3.707330	-4.529126	-5.015746	-1.795735	0.000000	-10.000000	-0.475000	27.050001	183.500000	1023.000000	1023.000000	2046.000000
35.619999	-0.023070	-13.634426	-3.099298	-4.108109	-4.798026	-1.628994	0.000000	-10.000000	-0.483333	27.216667	192.500000	1023.000000	1023.000000	2046.000000
35.639999	-0.020168	-11.919427	-2.604177	-3.754155	-4.249449	-1.311645	0.000000	-10.000000	-0.491667	27.350000	201.500000	1023.000000	1023.000000	2046.000000
35.660000	-0.016890	-9.981926	-1.887721	-3.566170	-3.831855	-0.696180	0.000000	-10.000000	-0.508333	27.433334	210.500000	1023.000000	1023.000000	2046.000000
35.680000	-0.014259	-8.427236	-1.413222	-3.069368	-3.418027	-0.526618	0.000000	-10.000000	-0.533333	27.850000	219.666672	1023.000000	1023.000000	2046.000000
35.700001	-0.012258	-7.244702	-1.203263	-2.662247	-3.073834	-0.305358	0.000000	-10.000000	-0.541667	28.233334	229.000000	1023.000000	1023.000000	2046.000000
35.720001	-0.010028	-5.926568	-0.783292	-2.545773	-2.798323	0.200820	0.000000	-10.000000	-0.525000	28.250000	238.333328	1023.000000	1023.000000	2046.000000
35.740002	-0.008416	-4.973917	-0.591905	-2.184335	-2.490500	0.292824	0.000000	-10.000000	-0.500000	27.850000	247.833328	1023.000000	1023.000000	2046.000000
35.759998	-0.006680	-3.948012	-0.357694	-1.777958	-2.281571	0.469211	0.000000	-10.000000	-0.483333	27.550001	257.166656	1023.000000	1023.000000	2046.000000
35.779999	-0.004440	-2.624032	-0.051450	-1.320379	-2.108292	0.856088	0.000000	-10.000000	-0.483333	27.500000	266.500000	1023.000000	1023.000000	2046.000000
35.799999	-0.003026	-1.788506	0.193566	-0.750206	-2.039594	0.807728	0.000000	-10.000000	-0.491667	27.366667	275.500000	1023.000000	1023.000000	2046.000000
35.820000	-0.003035	-1.793857	0.246083	-0.672503	-2.117553	0.750116	0.000000	-10.000000	-0.483333	27.300001	284.666656	1023.000000	1023.000000	2046.000000
35.840000	-0.005663	-3.347003	-0.249192	-1.098018	-2.390054	0.390262	0.000000	-10.000000	-0.466667	27.166666	293.833344	1023.000000	1023.000000	2046.000000
35.860001	-0.010035	-5.930820	-1.123120	-1.594378	-2.791590	-0.421732	0.000000	-10.000000	-0.458333	26.883333	303.000000	1023.000000	1023.000000	2046.000000
35.880001	-0.013201	-7.801521	-1.830317	-1.966932	-3.150790	-0.853483	0.000000	-10.000000	-0.475000	26.500000	312.000000	1023.000000	1023.000000	2046.000000
35.900002	-0.014928	-8.822487	-2.098025	-2.305220	-3.507144	-0.912098	0.000000	-10.000000	-0.475000	26.283333	320.833344	1023.000000	1023.000000	2046.000000
35.919998	-0.015766	-9.317850	-2.406493	-2.339889	-3.501006	-1.070461	0.000000	-10.000000	-0.475000	26.466667	329.666656	1023.000000	1023.000000	2046.000000
35.939999	-0.015715	-9.287398	-2.589553	-2.206254	-3.348485	-1.143107	0.000000	-10.000000	-0.441667	26.450001	338.500000	1023.000000	1023.000000	2046.000000
35.959999	-0.015031	-8.883525	-2.501512	-2.099831	-3.329430	-0.952753	0.000000	-10.000000	-0.425000	26.316668	347.333344	1023.000000	1023.000000	2046.000000
35.980000	-0.014302	-8.452668	-2.399470	-2.046597	-3.264478	-0.742122	0.000000	-10.000000	-0.416667	26.133333	356.166656	1023.000000	1023.000000	2046.000000
36.000000	-0.013325	-7.874841	-2.341741	-1.754917	-3.030557	-0.747626	0.000000	-10.000000	-0.416667	26.066668	364.833344	1023.000000	1023.000000	2046.000000
36.020000	-0.011865	-7.012334	-2.076643	-1.481776	-2.917054	-0.536862	0.000000	-10.000000	-0.416667	26.066668	373.500000	1023.000000	1023.000000	2046.000000
36.040001	-0.010253	-6.059577	-1.739952	-1.255365	-2.863123	-0.201137	0.000000	-10.000000	-0.416667	26.250000	382.166656	1023.000000	1023.000000	2046.000000
36.060001	-0.008519	-5.034748	-1.508107	-0.899520	-2.562457	-0.064664	0.000000	-10.000000	-0.433333	26.283333	391.000000	1023.000000	1023.000000	2046.000000
36.080002	-0.006497	-3.839618	-1.298385	-0.606623	-2.176463	0.241853	0.000000	-10.000000	-0.450000	26.466667	399.833344	1023.000000	1023.000000	2046.000000
36.099998	-0.004408	-2.605397	-0.960589	-0.420502	-1.938520	0.714214	0.000000	-10.000000	-0.433333	26.299999	408.666656	1023.000000	1023.000000	2046.000000
36.119999	-0.002787	-1.647402	-0.713468	-0.381315	-1.648799	1.096180	0.000000	-10.000000	-0.416667	26.133333	417.333344	1023.000000	1023.000000	2046.000000
36.139999	-0.001386	-0.819418	-0.704618	-0.330086	-1.120150	1.335436	0.000000	-10.000000	-0.400000	25.616667	426.166656	1023.000000	1023.000000	2046.000000
36.160000	0.000194	0.114754	-0.508004	-0.302637	-0.747637	1.673033	0.000000	-10.000000	-0.391667	25.000000	434.666656	1023.000000	1023.000000	2046.000000
36.180000	0.001311	0.774909	-0.275394	-0.391874	-0.581656	2.023832	0.000000	-10.000000	-0.375000	24.316668	443.333344	1023.000000	1023.000000	2046.000000
36.200001	0.001689	0.998111	-0.330815	-0.421134	-0.321451	2.071511	0.000000	-10.000000	-0.358333	23.733334	451.666656	1023.000000	1023.000000	2046.000000
36.220001	0.001979	1.169490	-0.301015	-0.314750	-0.143726	1.928982	0.000000	-10.000000	-0.350000	23.333334	459.666656	1023.000000	1023.000000	2046.000000
36.240002	0.002669	1.577486	0.070669	-0.287114	-0.240287	2.034218	0.000000	-10.000000	-0.350000	23.200001	467.333344	1023.000000	1023.000000	2046.000000
36.259998	0.003079	1.819710	0.271845	-0.245253	-0.162782	1.955900	0.000000	-10.000000	-0.333333	22.916666	475.000000	1023.000000	1023.000000	2046.000000
36.279999	0.004066	2.402920	0.396874	-0.048171	0.158338	1.895879	0.000000	-10.000000	-0.333333	22.650000	482.833344	1023.000000	1023.000000	2046.000000
36.299999	0.005876	3.472461	0.820971	0.207275	0.301922	2.142292	0.000000	-10.000000	-0.333333	22.250000	490.500000	1023.000000	1023.000000	2046.000000
36.320000	0.007706	4.554480	1.267081	0.434126	0.383946	2.469326	0.000000	-10.000000	-0.333333	22.316668	498.000000	1023.000000	1023.000000	2046.000000
36.340000	0.009819	5.802861	1.458928	0.782944	0.891688	2.669301	0.000000	-10.000000	-0.350000	22.350000	505.500000	1023.000000	1023.000000	2046.000000
36.360001	0.012736	7.526795	2.041454	1.199850	1.312331	2.973160	0.000000	-10.000000	-0.358333	22.650000	512.833313	1023.000000	1023.000000	2046.000000
36.380001	0.015872	9.380634	2.890543	1.533334	1.525565	3.431193	0.000000	-10.000000	-0.391667	23.066668	520.333313	1023.000000	1023.000000	2046.000000
36.400002	0.018525	10.948116	3.364863	1.881096	1.959108	3.743049	0.000000	-10.000000	-0.383333	23.683334	528.000000	1023.000000	1023.000000	2046.000000
36.419998	0.020683	12.223717	3.585905	2.325737	2.478883	3.833192	0.000000	-10.000000	-0.375000	24.083334	536.000000	1023.000000	1023.000000	2046.000000
36.439999	0.022641	13.380714	4.016884	2.630920	2.614506	4.118404	0.000000	-10.000000	-0.366667	24.083334	544.000000	1023.000000	1023.000000	2046.000000
36.459999	0.024031	14.202295	4.337615	2.822971	2.709213	4.332497	0.000000	-10.000000	-0.358333	23.850000	552.000000	1023.000000	1023.000000	2046.000000
36.480000	0.025795	15.245077	4.476076	3.102850	3.127933	4.538219	0.000000	-10.000000	-0.350000	23.483334	560.000000	1023.000000	1023.000000	2046.000000
36.500000	0.027774	16.414648	4.754014	3.534634	3.451127	4.674874	0.000000	-10.000000	-0.341667	23.083334	567.833313	1023.000000	1023.000000	2046.000000
36.520000	0.030028	17.746845	5.267227	3.978526	3.379697	5.121397	0.000000	-10.000000	-0.325000	22.533333	575.500000	1023.000000	1023.000000	2046.000000
36.540001	0.031404	18.559879	5.451138	4.485704	3.540989	5.082047	0.000000	-10.000000	-0.333333	22.133333	583.000000	1023.000000	1023.000000	2046.000000
36.560001	0.031263	18.476471	5.461915	4.594007	3.536176	4.884373	0.000000	-10.000000	-0.333333	21.783333	590.500000	1023.000000	1023.000000	2046.000000
36.580002	0.028037	16.569866	4.930573	4.153845	3.037258	4.448190	0.000000	-10.000000	-0.333333	21.583334	597.833313	1023.000000	1023.000000	2046.000000
36.599998	0.022953	13.565372	4.048061	3.578264	2.311518	3.627528	0.000000	-10.000000	-0.325000	21.233334	605.166687	1023.000000	1023.000000	2046.000000
36.619999	0.019488	11.517166	3.215986	3.185455	2.033106	3.082619	0.000000	-10.000000	-0.308333	20.666668	612.333313	1023.000000	1023.000000	2046.000000
36.639999	0.017899	10.578048	2.881514	2.963637	1.810218	2.922679	0.000000	-10.000000	-0.300000	20.216667	619.500000	1023.000000	1023.000000	2046.000000
36.660000	0.017126	10.121303	2.818811	2.848023	1.499419	2.955050	0.000000	-10.000000	-0.283333	19.983334	626.166687	1023.000000	1023.000000	2046.000000
36.680000	0.016871	9.970654	2.657814	2.873906	1.549734	2.889200	0.000000	-10.000000	-0.266667	19.916668	632.833313	1023.000000	1023.000000	2046.000000
36.700001	0.017183	10.155368	2.521307	3.012886	1.744560	2.876616	0.000000	-10.000000	-0.258333	19.633333	639.333313	1023.000000	1023.000000	2046.000000
36.720001	0.017761	10.496698	2.627255	3.147423	1.748878	2.973142	0.000000	-10.000000	-0.250000	19.250000	646.000000	1023.000000	1023.000000	2046.000000
36.740002	0.018619	11.004064	2.979340	3.252051	1.555963	3.216709	0.000000	-10.000000	-0.250000	19.100000	652.500000	1023.000000	1023.000000	2046.000000
36.759998	0.019627	11.599316	3.088041	3.440440	1.706258	3.364577	0.000000	-10.000000	-0.258333	19.183334	659.000000	1023.000000	1023.000000	2046.000000
36.779999	0.021192	12.524276	3.158870	3.761112	2.091243	3.513050	0.000000	-10.000000	-0.275000	19.450001	665.333313	1023.000000	1023.000000	2046.000000
36.799999	0.022932	13.552622	3.485530	4.010146	2.256753	3.800194	0.000000	-10.000000	-0.291667	19.650000	671.833313	1023.000000	1023.000000	2046.000000
36.820000	0.024676	14.583521	3.934022	4.184655	2.300376	4.164467	0.000000	-10.000000	-0.291667	19.900000	678.333313	1023.000000	1023.000000	2046.000000
36.840000	0.025976	15.351672	3.989045	4.327808	2.629169	4.405650	0.000000	-10.000000	-0.266667	19.766666	685.000000	1023.000000	1023.000000	2046.000000
36.860001	0.027344	16.160297	3.937156	4.439183	3.125418	4.658542	0.000000	-10.000000	-0.225000	19.016666	691.666687	1023.000000	1023.000000	2046.000000
36.880001	0.028419	16.795368	4.049580	4.354155	3.378182	5.013452	0.000000	-10.000000	-0.175000	17.650000	698.166687	1023.000000	1023.000000	2046.000000
36.900002	0.029035	17.159451	4.189337	4.139971	3.448793	5.381350	0.000000	-10.000000	-0.125000	15.583334	704.333313	1023.000000	1023.000000	2046.000000
36.919998	0.029113	17.205801	4.003578	4.022490	3.760859	5.418874	0.000000	-10.000000	-0.091667	13.600000	709.833313	1023.000000	1023.000000	2046.000000
36.939999	0.028930	17.097448	3.787370	3.930845	3.993864	5.385368	0.000000	-10.000000	-0.058333	11.583333	714.666687	1023.000000	1023.000000	2046.000000
36.959999	0.028605	16.905293	3.811025	3.802681	3.938524	5.353063	0.000000	-10.000000	-0.041667	9.966666	719.000000	1023.000000	1023.000000	2046.000000
36.980000	0.028247	16.694010	3.936095	3.701245	3.815123	5.241547	0.000000	-10.000000	-0.016667	8.383333	722.500000	1023.000000	1023.000000	2046.000000
37.000000	0.028081	16.595655	4.008416	3.705526	3.883619	4.998095	0.000000	-10.000000	-0.008333	7.033333	725.666687	1023.000000	1023.000000	2046.000000
37.020000	0.028582	16.891781	4.110714	3.745175	4.038044	4.997847	0.000000	-10.000000	0.000000	5.916667	728.166687	1023.000000	1023.000000	2046.000000
37.040001	0.029319	17.327576	4.259435	3.797291	4.129756	5.141094	0.000000	-10.000000	0.000000	4.666667	730.500000	1023.000000	1023.000000	2046.000000
37.060001	0.030435	17.987103	4.533295	3.961661	4.165534	5.326614	0.000000	-10.000000	0.000000	3.516667	732.166687	1023.000000	1023.000000	2046.000000
37.080002	0.031687	18.727179	4.761827	4.204618	4.338457	5.422276	0.000000	-10.000000	0.000000	2.500000	733.500000	1023.000000	1023.000000	2046.000000
37.099998	0.033403	19.741262	4.987931	4.385009	4.725004	5.643317	0.000000	-10.000000	0.000000	1.850000	734.333313	1023.000000	1023.000000	2046.000000
37.119999	0.035299	20.861467	5.432017	4.541304	4.980510	5.907638	0.000000	-10.000000	0.000000	1.200000	734.833313	1023.000000	1023.000000	2046.000000
37.139999	0.037558	22.196875	6.013849	4.767257	5.203693	6.212075	0.000000	-10.000000	0.008333	0.600000	735.000000	1023.000000	1023.000000	2046.000000
37.160000	0.039210	23.172894	6.345700	5.050745	5.425772	6.350677	0.000000	-10.000000	0.008333	0.166667	735.000000	1023.000000	1023.000000	2046.000000
37.180000	0.040293	23.813089	6.421907	5.239122	5.673238	6.478822	0.000000	-10.000000	0.016667	-0.333333	735.000000	1023.000000	1023.000000	2046.000000
37.200001	0.040890	24.166195	6.436132	5.391541	5.870366	6.468156	0.000000	-10.000000	0.016667	-1.300000	735.000000	1023.000000	1023.000000	2046.000000
37.220001	0.041570	24.568165	6.649975	5.373071	5.854824	6.690295	0.000000	-10.000000	0.025000	-2.850000	735.000000	1023.000000	1023.000000	2046.000000
37.240002	0.042198	24.939241	6.813114	5.568904	5.897607	6.659616	0.000000	-10.000000	0.025000	-4.533333	735.000000	1023.000000	1023.000000	2046.000000
37.259998	0.043170	25.513224	6.871668	5.883452	5.989933	6.768168	0.000000	-10.000000	0.033333	-5.866667	735.000000	1023.000000	1023.000000	2046.000000
37.279999	0.043620	25.779587	6.853851	6.151812	5.973975	6.799949	0.000000	-10.000000	0.041667	-6.816667	735.000000	1023.000000	1023.000000	2046.000000
37.299999	0.042118	24.891993	6.741857	6.074363	5.594874	6.480898	0.000000	-10.000000	0.050000	-7.516667	735.000000	1023.000000	1023.000000	2046.000000
37.320000	0.037698	22.279688	6.063497	5.512799	4.907692	5.795700	0.000000	-10.000000	0.058333	-8.166667	735.000000	1023.000000	1023.000000	2046.000000
37.340000	0.031819	18.804976	4.871985	4.733436	4.262182	4.937374	0.000000	-10.000000	0.066667	-8.833334	735.000000	1023.000000	1023.000000	2046.000000
37.360001	0.027044	15.982796	4.037575	4.083737	3.607813	4.253672	0.000000	-10.000000	0.066667	-9.183333	735.000000	1023.000000	1023.000000	2046.000000
37.380001	0.024037	14.206157	3.597396	3.662008	3.099227	3.847526	0.000000	-10.000000	0.058333	-9.166667	727.833313	1023.000000	1023.000000	2046.000000
37.400002	0.022136	13.082524	3.257084	3.444087	2.789572	3.591781	0.000000	-10.000000	0.050000	-8.450000	719.666687	1023.000000	1023.000000	2046.000000
37.419998	0.020793	12.288649	2.810681	3.290997	2.721391	3.465579	0.000000	-10.000000	0.050000	-7.983334	710.666687	1023.000000	1023.000000	2046.000000
37.439999	0.019859	11.736726	2.539262	3.179101	2.648236	3.370127	0.000000	-10.000000	0.058333	-7.850000	708.000000	1023.000000	1023.000000	2046.000000
37.459999	0.019183	11.337024	2.538028	3.111628	2.412799	3.274569	0.000000	-10.000000	0.066667	-8.316667	705.333313	1023.000000	1023.000000	2046.000000
37.480000	0.018775	11.095980	2.583110	3.048666	2.164141	3.300063	0.000000	-10.000000	0.066667	-8.716667	702.500000	1023.000000	1023.000000	2046.000000
37.500000	0.018433	10.893826	2.328475	3.060370	2.211929	3.293053	0.000000	-10.000000	0.058333	-9.050000	699.500000	1023.000000	1023.000000	2046.000000
37.520000	0.018444	10.900686	2.257221	3.079879	2.259612	3.303976	0.000000	-10.000000	0.066667	-9.450000	696.500000	1023.000000	1023.000000	2046.000000
37.540001	0.018827	11.126702	2.456545	3.149976	2.179960	3.340220	0.000000	-10.000000	0.066667	-9.933333	693.333313	1023.000000	1023.000000	2046.000000
37.560001	0.019193	11.343184	2.565317	3.157318	2.149581	3.470968	0.000000	-10.000000	0.083333	-10.466666	690.166687	1023.000000	1023.000000	2046.000000
37.580002	0.019317	11.416212	2.270877	3.057228	2.435518	3.652590	0.000000	-10.000000	0.083333	-11.166667	686.666687	1023.000000	1023.000000	2046.000000
37.599998	0.019449	11.494117	2.211830	2.901490	2.578257	3.802539	0.000000	-10.000000	0.100000	-12.150001	683.000000	1023.000000	1023.000000	2046.000000
37.619999	0.019674	11.627350	2.311991	2.706517	2.626817	3.982024	0.000000	-10.000000	0.125000	-13.333334	678.833313	1023.000000	1023.000000	2046.000000
37.639999	0.019288	11.399431	2.226648	2.396949	2.647445	4.128390	0.000000	-10.000000	0.158333	-14.616667	674.333313	1023.000000	1023.000000	2046.000000
37.660000	0.018420	10.886303	1.918405	2.086881	2.737881	4.143135	0.000000	-10.000000	0.208333	-15.683333	669.500000	1023.000000	1023.000000	2046.000000
37.680000	0.017327	10.240464	1.582544	1.710367	2.793511	4.154043	0.000000	-10.000000	0.225000	-16.616667	664.166687	1023.000000	1023.000000	2046.000000
37.700001	0.016100	9.515060	1.394564	1.530551	2.711972	3.877973	0.000000	-10.000000	0.241667	-17.233334	658.666687	1023.000000	1023.000000	2046.000000
37.720001	0.015008	8.869659	1.376281	1.346549	2.485857	3.660972	0.000000	-10.000000	0.241667	-17.883333	653.000000	1023.000000	1023.000000	2046.000000
37.740002	0.013713	8.104673	1.360273	1.108360	2.191595	3.444446	0.000000	-10.000000	0.250000	-18.283335	649.333313	1023.000000	1023.000000	2046.000000
37.759998	0.012652	7.477471	1.243090	0.873047	2.073954	3.287380	0.000000	-10.000000	0.291667	-19.216667	643.166687	1023.000000	1023.000000	2046.000000
37.779999	0.012181	7.198764	1.143332	0.728243	2.078470	3.248719	0.000000	-10.000000	0.333333	-20.316668	636.500000	1023.000000	1023.000000	2046.000000
37.799999	0.012096	7.148477	1.185930	0.718771	2.009821	3.233954	0.000000	-10.000000	0.383333	-21.900002	627.333313	1023.000000	1023.000000	2046.000000
37.820000	0.012208	7.215225	1.375080	0.695721	1.826329	3.318095	0.000000	-10.000000	0.425000	-23.300001	619.833313	1023.000000	1023.000000	2046.000000
37.840000	0.012492	7.382569	1.472359	0.677157	1.815462	3.417590	0.000000	-10.000000	0.466667	-24.366667	612.000000	1023.000000	1023.000000	2046.000000
37.860001	0.013264	7.838748	1.633811	0.704569	1.990565	3.509802	0.000000	-10.000000	0.500000	-25.033335	604.000000	1023.000000	1023.000000	2046.000000
37.880001	0.014758	8.721756	1.997783	0.804636	2.223687	3.695650	0.000000	-10.000000	0.491667	-25.033335	595.666687	1023.000000	1023.000000	2046.000000
37.900002	0.016353	9.664686	2.392215	1.040315	2.379853	3.852303	0.000000	-10.000000	0.475000	-24.950001	587.333313	1023.000000	1023.000000	2046.000000
37.919998	0.017609	10.407163	2.661189	1.301390	2.453311	3.991272	0.000000	-10.000000	0.466667	-24.733334	579.000000	1023.000000	1023.000000	2046.000000
37.939999	0.018095	10.694248	2.763049	1.327969	2.444420	4.158811	0.000000	-10.000000	0.466667	-24.883333	570.833313	1023.000000	1023.000000	2046.000000
37.959999	0.018053	10.669065	2.800173	1.282927	2.308838	4.277126	0.000000	-10.000000	0.483333	-24.883333	562.500000	1023.000000	1023.000000	2046.000000
37.980000	0.017849	10.548557	2.541790	1.406418	2.474687	4.125662	0.000000	-10.000000	0.491667	-25.033335	554.166687	1023.000000	1023.000000	2046.000000
38.000000	0.018271	10.797882	2.477922	1.635605	2.486134	4.198221	0.000000	-10.000000	0.483333	-24.933334	545.833313	1023.000000	1023.000000	2046.000000
38.020000	0.017925	10.593526	2.498837	1.906770	2.098968	4.088950	0.000000	-10.000000	0.483333	-25.016666	537.500000	1023.000000	1023.000000	2046.000000
38.040001	0.015923	9.410550	2.350111	1.801962	1.445623	3.812854	0.000000	-10.000000	0.483333	-24.983334	529.166687	1023.000000	1023.000000	2046.000000
38.060001	0.011876	7.018562	1.602722	1.349097	0.938246	3.128496	0.000000	-10.000000	0.491667	-25.000000	520.833313	1023.000000	1023.000000	2046.000000
38.080002	0.007060	4.172284	0.664760	0.718834	0.494536	2.294154	0.000000	-10.000000	0.475000	-24.900000	512.500000	1023.000000	1023.000000	2046.000000
38.099998	0.002683	1.585553	-0.106218	0.110182	-0.042987	1.624576	0.000000	-10.000000	0.466667	-24.650000	504.166656	1023.000000	1023.000000	2046.000000
38.119999	-0.001166	-0.688991	-0.657714	-0.362788	-0.720168	1.051679	0.000000	-10.000000	0.466667	-24.500000	496.000000	1023.000000	1023.000000	2046.000000
38.139999	-0.004282	-2.530844	-1.186361	-0.844234	-1.208681	0.708432	0.000000	-10.000000	0.466667	-24.283333	488.000000	1023.000000	1023.000000	2046.000000
38.160000	-0.006826	-4.034396	-1.789175	-1.159394	-1.477652	0.391825	0.000000	-10.000000	0.458333	-24.333334	480.000000	1023.000000	1023.000000	2046.000000
38.180000	-0.008640	-5.106093	-2.310652	-1.324846	-1.553352	0.082757	0.000000	-10.000000	0.450000	-24.266666	471.666656	1023.000000	1023.000000	2046.000000
38.200001	-0.010058	-5.944451	-2.571624	-1.485008	-1.767738	-0.120081	0.000000	-10.000000	0.450000	-24.450001	463.333344	1023.000000	1023.000000	2046.000000
38.220001	-0.011231	-6.637559	-2.590797	-1.617879	-2.197551	-0.231333	0.000000	-10.000000	0.458333	-24.516666	455.000000	1023.000000	1023.000000	2046.000000
38.240002	-0.012299	-7.268781	-2.760541	-1.774507	-2.447611	-0.286121	0.000000	-10.000000	0.458333	-24.500000	447.000000	1023.000000	1023.000000	2046.000000
38.259998	-0.012946	-7.650983	-2.910815	-1.806172	-2.570727	-0.363269	0.000000	-10.000000	0.458333	-24.333334	439.000000	1023.000000	1023.000000	2046.000000
38.279999	-0.013129	-7.759482	-3.049631	-1.793623	-2.492066	-0.424163	0.000000	-10.000000	0.450000	-24.049999	431.000000	1023.000000	1023.000000	2046.000000
38.299999	-0.012943	-7.649532	-3.130350	-1.834574	-2.325768	-0.358840	0.000000	-10.000000	0.433333	-23.733334	423.000000	1023.000000	1023.000000	2046.000000
38.320000	-0.012682	-7.495216	-3.042031	-1.899503	-2.319415	-0.234268	0.000000	-10.000000	0.433333	-23.400000	415.000000	1023.000000	1023.000000	2046.000000
38.340000	-0.012478	-7.374597	-2.925073	-2.043252	-2.385295	-0.020977	0.000000	-10.000000	0.433333	-23.233334	407.000000	1023.000000	1023.000000	2046.000000
38.360001	-0.012309	-7.274528	-2.858759	-2.199685	-2.334404	0.118319	0.000000	-10.000000	0.433333	-23.216667	399.166656	1023.000000	1023.000000	2046.000000
38.380001	-0.012223	-7.223860	-3.003057	-2.317710	-2.034033	0.130941	0.000000	-10.000000	0.400000	-23.166666	391.500000	1023.000000	1023.000000	2046.000000
38.400002	-0.012485	-7.378500	-3.177421	-2.507346	-1.847708	0.153976	0.000000	-10.000000	0.383333	-22.933334	383.833344	1023.000000	1023.000000	2046.000000
38.419998	-0.013347	-7.887932	-3.194481	-2.762284	-2.057082	0.125914	0.000000	-10.000000	0.383333	-22.800001	376.166656	1023.000000	1023.000000	2046.000000
38.439999	-0.014327	-8.467209	-3.233595	-2.986350	-2.305110	0.057846	0.000000	-10.000000	0.400000	-22.633333	368.500000	1023.000000	1023.000000	2046.000000
38.459999	-0.015377	-9.087952	-3.408043	-3.069495	-2.394968	-0.215446	0.000000	-10.000000	0.400000	-22.700001	360.833344	1023.000000	1023.000000	2046.000000
38.480000	-0.016237	-9.596362	-3.568010	-3.126747	-2.373580	-0.528025	0.000000	-10.000000	0.391667	-22.450001	353.333344	1023.000000	1023.000000	2046.000000
38.500000	-0.017009	-10.052575	-3.455597	-3.295856	-2.615423	-0.685698	0.000000	-10.000000	0.391667	-22.550001	345.666656	1023.000000	1023.000000	2046.000000
38.520000	-0.017653	-10.433214	-3.286988	-3.423052	-2.970295	-0.752881	0.000000	-10.000000	0.391667	-22.566668	338.333344	1023.000000	1023.000000	2046.000000
38.540001	-0.017990	-10.631806	-3.210011	-3.447760	-3.183447	-0.790588	0.000000	-10.000000	0.400000	-22.800001	330.666656	1023.000000	1023.000000	2046.000000
38.560001	-0.017736	-10.482210	-3.225472	-3.315196	-3.088592	-0.852951	0.000000	-10.000000	0.391667	-22.933334	323.166656	1023.000000	1023.000000	2046.000000
38.580002	-0.017024	-10.061162	-3.071360	-3.215962	-2.955697	-0.818142	0.000000	-10.000000	0.391667	-22.900002	315.500000	1023.000000	1023.000000	2046.000000
38.599998	-0.015975	-9.441249	-2.624914	-3.142840	-2.946427	-0.727067	0.000000	-10.000000	0.383333	-22.800001	307.833344	1023.000000	1023.000000	2046.000000
38.619999	-0.014443	-8.535550	-2.007339	-3.014599	-3.011217	-0.502395	0.000000	-10.000000	0.383333	-22.450001	300.333344	1023.000000	1023.000000	2046.000000
38.639999	-0.012879	-7.611656	-1.684712	-2.728058	-2.858600	-0.340286	0.000000	-10.000000	0.375000	-22.266666	292.666656	1023.000000	1023.000000	2046.000000
38.660000	-0.011882	-7.022380	-1.620677	-2.472095	-2.650993	-0.278615	0.000000	-10.000000	0.375000	-21.900000	285.333344	1023.000000	1023.000000	2046.000000
38.680000	-0.011416	-6.746820	-1.739892	-2.454888	-2.393162	-0.158879	0.000000	-10.000000	0.375000	-21.816666	278.000000	1023.000000	1023.000000	2046.000000
38.700001	-0.011551	-6.826446	-1.518678	-2.525755	-2.733378	-0.048635	0.000000	-10.000000	0.375000	-21.783333	270.833344	1023.000000	1023.000000	2046.000000
38.720001	-0.011764	-6.952436	-1.628755	-2.404696	-2.790411	-0.128573	0.000000	-10.000000	0.383333	-22.200001	263.500000	1023.000000	1023.000000	2046.000000
38.740002	-0.011394	-6.733759	-1.624731	-2.048046	-2.925604	-0.135378	0.000000	-10.000000	0.391667	-22.450001	258.500000	1023.000000	1023.000000	2046.000000
38.759998	-0.011716	-6.924430	-1.903635	-1.784320	-2.964661	-0.271814	0.000000	-10.000000	0.400000	-22.633333	251.000000	1023.000000	1023.000000	2046.000000
38.779999	-0.013764	-8.134531	-2.269525	-1.962055	-3.351739	-0.551212	0.000000	-10.000000	0.383333	-22.549999	243.500000	1023.000000	1023.000000	2046.000000
38.799999	-0.017684	-10.451162	-2.722581	-2.515150	-4.111636	-1.101795	0.000000	-10.000000	0.375000	-22.516666	233.500000	1023.000000	1023.000000	2046.000000
38.820000	-0.022181	-13.109056	-3.452618	-3.055673	-4.714441	-1.886323	0.000000	-10.000000	0.358333	-22.183334	226.000000	1023.000000	1023.000000	2046.000000
38.840000	-0.026367	-15.582904	-4.348634	-3.540744	-5.100196	-2.593331	0.000000	-10.000000	0.358333	-21.900002	218.500000	1023.000000	1023.000000	2046.000000
38.860001	-0.029661	-17.529852	-5.112500	-4.030217	-5.389320	-2.997815	0.000000	-10.000000	0.341667	-21.416668	211.166672	1023.000000	1023.000000	2046.000000
38.880001	-0.032221	-19.042719	-5.563587	-4.411789	-5.825159	-3.242184	0.000000	-10.000000	0.358333	-21.350000	204.000000	1023.000000	1023.000000	2046.000000
38.900002	-0.034330	-20.289120	-5.854276	-4.602492	-6.303801	-3.528551	0.000000	-10.000000	0.375000	-21.616667	197.000000	1023.000000	1023.000000	2046.000000
38.919998	-0.035862	-21.194635	-6.202300	-4.654186	-6.529608	-3.808542	0.000000	-10.000000	0.391667	-22.100000	189.666672	1023.000000	1023.000000	2046.000000
38.939999	-0.037093	-21.922127	-6.545724	-4.726441	-6.607747	-4.042216	0.000000	-10.000000	0.383333	-22.200001	182.333328	1023.000000	1023.000000	2046.000000
38.959999	-0.037988	-22.450626	-6.761016	-4.900680	-6.699086	-4.089845	0.000000	-10.000000	0.366667	-22.016668	174.833328	1023.000000	1023.000000	2046.000000
38.980000	-0.038590	-22.806623	-6.826899	-5.015790	-6.896712	-4.067223	0.000000	-10.000000	0.358333	-21.483334	167.666672	1023.000000	1023.000000	2046.000000
39.000000	-0.038861	-22.966644	-6.689069	-4.933778	-7.185253	-4.158544	0.000000	-10.000000	0.350000	-21.100000	160.500000	1023.000000	1023.000000	2046.000000
39.020000	-0.038673	-22.855696	-6.596472	-4.818780	-7.245795	-4.194648	0.000000	-10.000000	0.333333	-20.500000	153.500000	1023.000000	1023.000000	2046.000000
39.040001	-0.038252	-22.607059	-6.636357	-4.800878	-7.043252	-4.126572	0.000000	-10.000000	0.316667	-19.950001	146.500000	1023.000000	1023.000000	2046.000000
39.060001	-0.037619	-22.232571	-6.662402	-4.918964	-6.790638	-3.860567	0.000000	-10.000000	0.291667	-19.366667	139.833328	1023.000000	1023.000000	2046.000000
39.080002	-0.037046	-21.894442	-6.487331	-5.133588	-6.732468	-3.541055	0.000000	-10.000000	0.275000	-18.783335	133.333328	1023.000000	1023.000000	2046.000000
39.099998	-0.036418	-21.523056	-6.205031	-5.232020	-6.721570	-3.364435	0.000000	-10.000000	0.250000	-18.350000	127.000000	1023.000000	1023.000000	2046.000000
39.119999	-0.036201	-21.394756	-6.072659	-5.280149	-6.708935	-3.333014	0.000000	-10.000000	0.233333	-17.850000	120.666664	1023.000000	1023.000000	2046.000000
39.139999	-0.036496	-21.569193	-6.172570	-5.426386	-6.622924	-3.347312	0.000000	-10.000000	0.216667	-17.516666	114.833336	1023.000000	1023.000000	2046.000000
39.160000	-0.037164	-21.963879	-6.358627	-5.587824	-6.585088	-3.432339	0.000000	-10.000000	0.225000	-17.233334	109.166664	1023.000000	1023.000000	2046.000000
39.180000	-0.037881	-22.387735	-6.511646	-5.858007	-6.604713	-3.413370	0.000000	-10.000000	0.216667	-16.933332	103.500000	1023.000000	1023.000000	2046.000000
39.200001	-0.038643	-22.837740	-6.517465	-6.007766	-6.768430	-3.544078	0.000000	-10.000000	0.216667	-16.433332	97.666664	1023.000000	1023.000000	2046.000000
39.220001	-0.039533	-23.363832	-6.317407	-6.034740	-7.173326	-3.838360	0.000000	-10.000000	0.200000	-15.950000	92.166664	1023.000000	1023.000000	2046.000000
39.240002	-0.040131	-23.717609	-6.254610	-6.043286	-7.350343	-4.069371	0.000000	-10.000000	0.191667	-15.533334	86.833336	1023.000000	1023.000000	2046.000000
39.259998	-0.040515	-23.944233	-6.409170	-6.169699	-7.272794	-4.092568	0.000000	-10.000000	0.183333	-15.300000	81.666664	1023.000000	1023.000000	2046.000000
39.279999	-0.040372	-23.860077	-6.314416	-6.256105	-7.312862	-3.976693	0.000000	-10.000000	0.175000	-15.016667	76.500000	1023.000000	1023.000000	2046.000000
39.299999	-0.039629	-23.420994	-5.944766	-6.116884	-7.440832	-3.918511	0.000000	-10.000000	0.183333	-14.866667	71.500000	1023.000000	1023.000000	2046.000000
39.320000	-0.038575	-22.797564	-5.483292	-5.884333	-7.505785	-3.924155	0.000000	-10.000000	0.175000	-14.566667	66.500000	1023.000000	1023.000000	2046.000000
39.340000	-0.037077	-21.912394	-5.118186	-5.713483	-7.241745	-3.838980	0.000000	-10.000000	0.166667	-13.966667	61.666668	1023.000000	1023.000000	2046.000000
39.360001	-0.035204	-20.805283	-4.850363	-5.629617	-6.861688	-3.463614	0.000000	-10.000000	0.133333	-13.283334	57.166668	1023.000000	1023.000000	2046.000000
39.380001	-0.033833	-19.995577	-4.532933	-5.434291	-6.782415	-3.245937	0.000000	-10.000000	0.116667	-12.566667	52.666668	1023.000000	1023.000000	2046.000000
39.400002	-0.032955	-19.476440	-4.321913	-5.324736	-6.781858	-3.047934	0.000000	-10.000000	0.100000	-12.233334	48.333332	1023.000000	1023.000000	2046.000000
39.419998	-0.033040	-19.526585	-4.182294	-5.251749	-6.957992	-3.134550	0.000000	-10.000000	0.100000	-11.833333	44.000000	1023.000000	1023.000000	2046.000000
39.439999	-0.033047	-19.530813	-4.165196	-5.034652	-6.984972	-3.345993	0.000000	-10.000000	0.100000	-11.616667	40.000000	1023.000000	1023.000000	2046.000000
39.459999	-0.032039	-18.935211	-4.396367	-4.905210	-6.566349	-3.067286	0.000000	-10.000000	0.100000	-11.383333	37.333332	1023.000000	1023.000000	2046.000000
39.480000	-0.031758	-18.768911	-4.445085	-4.676478	-6.658645	-2.988703	0.000000	-10.000000	0.083333	-11.183333	33.666668	1023.000000	1023.000000	2046.000000
39.500000	-0.032174	-19.014935	-4.385943	-4.552799	-7.021696	-3.054496	0.000000	-10.000000	0.066667	-10.733334	30.000000	1023.000000	1023.000000	2046.000000
39.520000	-0.034697	-20.505701	-4.694312	-4.709438	-7.529253	-3.572699	0.000000	-10.000000	0.050000	-10.283334	26.333334	1023.000000	1023.000000	2046.000000
39.540001	-0.038781	-22.919760	-5.604506	-5.260553	-7.817461	-4.237240	0.000000	-10.000000	0.041667	-9.600000	23.000000	1023.000000	1023.000000	2046.000000
39.560001	-0.043121	-25.484253	-6.480650	-5.935210	-8.247112	-4.821280	0.000000	-10.000000	0.041667	-8.716667	20.000000	1023.000000	1023.000000	2046.000000
39.580002	-0.046612	-27.547972	-7.017323	-6.487844	-8.816340	-5.226464	0.000000	-10.000000	0.041667	-7.566667	16.166666	1023.000000	1023.000000	2046.000000
39.599998	-0.049196	-29.074795	-7.456529	-6.707371	-9.223653	-5.687243	0.000000	-10.000000	0.050000	-6.783333	13.666667	1023.000000	1023.000000	2046.000000
39.619999	-0.050941	-30.105982	-7.926257	-6.870393	-9.367660	-5.941672	0.000000	-10.000000	0.050000	-6.483334	12.166667	1023.000000	1023.000000	2046.000000
39.639999	-0.052154	-30.822973	-8.381056	-7.022241	-9.403851	-6.015825	0.000000	-10.000000	0.050000	-7.066667	9.833333	1023.000000	1023.000000	2046.000000
39.660000	-0.053346	-31.527576	-8.537142	-7.186078	-9.701013	-6.103343	0.000000	-10.000000	0.050000	-7.750000	7.333333	1023.000000	1023.000000	2046.000000
39.680000	-0.053771	-31.778852	-8.508519	-7.148335	-9.908258	-6.213741	0.000000	-10.000000	0.041667	-8.333333	3.833333	1023.000000	1023.000000	2046.000000
39.700001	-0.053932	-31.873787	-8.566954	-7.044672	-9.935486	-6.326676	0.000000	-10.000000	0.025000	-7.950000	1.500000	1023.000000	1023.000000	2046.000000
39.720001	-0.053993	-31.909998	-8.710477	-7.014618	-9.907481	-6.277422	0.000000	-10.000000	0.008333	-7.500000	0.000000	1023.000000	1023.000000	2046.000000
39.740002	-0.053576	-31.663408	-8.605381	-7.012972	-9.942616	-6.102441	0.000000	-10.000000	0.000000	-6.750000	-1.333333	1023.000000	1023.000000	2046.000000
39.759998	-0.052674	-31.130198	-8.380067	-6.891528	-9.886100	-5.972503	0.000000	-10.000000	0.000000	-5.416667	-3.333333	1023.000000	1023.000000	2046.000000
39.779999	-0.051838	-30.636347	-8.235341	-6.767657	-9.753257	-5.880091	0.000000	-10.000000	0.000000	-4.083333	-5.333333	1023.000000	1023.000000	2046.000000
39.799999	-0.050583	-29.894266	-8.178676	-6.716469	-9.398282	-5.600839	0.000000	-10.000000	0.000000	-2.933333	-6.833333	1023.000000	1023.000000	2046.000000
39.820000	-0.049512	-29.261364	-7.935062	-6.809651	-9.252584	-5.264068	0.000000	-10.000000	0.008333	-2.950000	-7.833333	1023.000000	1023.000000	2046.000000
39.840000	-0.048335	-28.565891	-7.680869	-6.965271	-8.996679	-4.923073	0.000000	-10.000000	0.008333	-2.983333	-9.166667	1023.000000	1023.000000	2046.000000
39.860001	-0.047743	-28.216078	-7.511127	-7.028838	-8.862556	-4.813556	0.000000	-10.000000	0.008333	-3.300000	-10.500000	1023.000000	1023.000000	2046.000000
39.880001	-0.047894	-28.305614	-7.551665	-7.027388	-8.764546	-4.962015	0.000000	-10.000000	0.000000	-3.383333	-11.166667	1023.000000	1023.000000	2046.000000
39.900002	-0.048198	-28.484840	-7.664298	-7.136956	-8.692619	-4.990967	0.000000	-10.000000	0.000000	-3.416667	-11.833333	1023.000000	1023.000000	2046.000000
39.919998	-0.048436	-28.625793	-7.701277	-7.224867	-8.688533	-5.011117	0.000000	-10.000000	0.000000	-3.383333	-13.000000	1023.000000	1023.000000	2046.000000
39.939999	-0.048739	-28.804920	-7.636535	-7.366055	-8.804916	-4.997415	0.000000	-10.000000	0.016667	-3.366667	-14.500000	1023.000000	1023.000000	2046.000000
39.959999	-0.049116	-29.027485	-7.470642	-7.454082	-8.996839	-5.105923	0.000000	-10.000000	0.033333	-3.383333	-15.666667	1023.000000	1023.000000	2046.000000
39.980000	-0.049368	-29.176460	-7.453709	-7.398592	-9.003550	-5.320610	0.000000	-10.000000	0.033333	-3.550000	-16.500000	1023.000000	1023.000000	2046.000000
40.000000	-0.049099	-29.017757	-7.372888	-7.332949	-9.018705	-5.293215	0.000000	-10.000000	0.033333	-4.333333	-18.000000	1023.000000	1023.000000	2046.000000
40.020000	-0.048433	-28.623993	-7.158083	-7.324760	-9.051292	-5.089857	0.000000	-10.000000	0.033333	-5.416667	-20.166666	1023.000000	1023.000000	2046.000000
40.040001	-0.047453	-28.044830	-6.916081	-7.162449	-8.966650	-4.999650	0.000000	-10.000000	0.050000	-6.350000	-21.833334	1023.000000	1023.000000	2046.000000
40.060001	-0.046042	-27.210531	-6.553571	-6.956468	-8.785451	-4.915042	0.000000	-10.000000	0.050000	-6.600000	-23.166666	1023.000000	1023.000000	2046.000000
40.080002	-0.043809	-25.891220	-6.013184	-6.729249	-8.536720	-4.612067	0.000000	-10.000000	0.033333	-6.133333	-24.500000	1023.000000	1023.000000	2046.000000
40.099998	-0.041881	-24.751387	-5.550324	-6.553590	-8.392954	-4.254518	0.000000	-10.000000	0.016667	-4.550000	-26.833334	1023.000000	1023.000000	2046.000000
40.119999	-0.040588	-23.987516	-5.363819	-6.353665	-8.202194	-4.067838	0.000000	-10.000000	0.000000	-2.983333	-28.666666	1023.000000	1023.000000	2046.000000
40.139999	-0.039707	-23.467031	-5.250267	-6.203115	-8.049951	-3.963700	0.000000	-10.000000	0.000000	-1.833333	-29.833334	1023.000000	1023.000000	2046.000000
40.160000	-0.039403	-23.287283	-5.142660	-6.065672	-8.106780	-3.972172	0.000000	-10.000000	0.008333	-1.800000	-30.000000	1023.000000	1023.000000	2046.000000
40.180000	-0.038585	-22.804028	-5.151310	-6.026875	-7.956540	-3.669302	0.000000	-10.000000	0.008333	-1.916667	-30.000000	1023.000000	1023.000000	2046.000000
40.200001	-0.037842	-22.364477	-5.219550	-5.690060	-7.883381	-3.571487	0.000000	-10.000000	0.008333	-2.083333	-30.000000	1023.000000	1023.000000	2046.000000
40.220001	-0.037573	-22.205915	-5.334469	-5.315518	-7.877855	-3.678073	0.000000	-10.000000	0.000000	-2.100000	-30.333334	1023.000000	1023.000000	2046.000000
40.240002	-0.038693	-22.867517	-5.434659	-5.367145	-8.243461	-3.822254	0.000000	-10.000000	0.000000	-1.600000	-30.666666	1023.000000	1023.000000	2046.000000
40.259998	-0.041538	-24.549118	-5.842838	-5.800471	-8.701854	-4.203955	0.000000	-10.000000	0.000000	-0.833333	-31.000000	1023.000000	1023.000000	2046.000000
40.279999	-0.045778	-27.055073	-6.710110	-6.369419	-9.014222	-4.961323	0.000000	-10.000000	0.000000	0.700000	-31.000000	1023.000000	1023.000000	2046.000000
40.299999	-0.049451	-29.225393	-7.487064	-6.808510	-9.352506	-5.577314	0.000000	-10.000000	0.000000	1.833333	-31.000000	1023.000000	1023.000000	2046.000000
40.320000	-0.051886	-30.664883	-7.870672	-7.190484	-9.806104	-5.797623	0.000000	-10.000000	-0.008333	3.416667	-31.000000	1023.000000	1023.000000	2046.000000
40.340000	-0.053665	-31.716036	-8.245935	-7.431228	-10.075109	-5.963763	0.000000	-10.000000	-0.025000	4.566667	-31.000000	1023.000000	1023.000000	2046.000000
40.360001	-0.054935	-32.466442	-8.677884	-7.541478	-10.080722	-6.166357	0.000000	-10.000000	-0.041667	5.983334	-31.000000	1023.000000	1023.000000	2046.000000
40.380001	-0.055496	-32.798244	-8.890071	-7.509651	-10.066146	-6.332374	0.000000	-10.000000	-0.050000	6.700000	-31.000000	1023.000000	1023.000000	2046.000000
40.400002	-0.055564	-32.838398	-8.872315	-7.506299	-10.196400	-6.263382	0.000000	-10.000000	-0.066667	7.233334	-31.000000	1023.000000	1023.000000	2046.000000
40.419998	-0.055635	-32.880066	-8.899436	-7.515899	-10.265544	-6.199186	0.000000	-10.000000	-0.066667	7.983334	-31.000000	1023.000000	1023.000000	2046.000000
40.439999	-0.055342	-32.707180	-9.006756	-7.341258	-10.090452	-6.268713	0.000000	-10.000000	-0.075000	9.366667	-31.000000	1023.000000	1023.000000	2046.000000
40.459999	-0.054364	-32.129032	-8.915806	-7.137303	-9.903138	-6.172784	0.000000	-10.000000	-0.075000	10.716667	-31.000000	1023.000000	1023.000000	2046.000000
40.480000	-0.052994	-31.319672	-8.556591	-7.033918	-9.881877	-5.847285	0.000000	-10.000000	-0.108333	12.100000	-22.000000	1023.000000	1023.000000	2046.000000
40.500000	-0.051763	-30.591810	-8.375497	-6.988163	-9.678186	-5.549963	0.000000	-10.000000	-0.150000	13.733334	-2.000000	1023.000000	1023.000000	2046.000000
40.520000	-0.050282	-29.716913	-8.354643	-6.815057	-9.191983	-5.355230	0.000000	-10.000000	-0.183333	15.100000	18.000000	1023.000000	1023.000000	2046.000000
40.540001	-0.048335	-28.565918	-7.979743	-6.640305	-8.898513	-5.047357	0.000000	-10.000000	-0.183333	15.850000	30.833334	1023.000000	1023.000000	2046.000000
40.560001	-0.046567	-27.521149	-7.518981	-6.685689	-8.715887	-4.600592	0.000000	-10.000000	-0.166667	15.283334	34.333332	1023.000000	1023.000000	2046.000000
40.580002	-0.045311	-26.778648	-7.456474	-6.736713	-8.282172	-4.303288	0.000000	-10.000000	-0.158333	14.750000	39.500000	1023.000000	1023.000000	2046.000000
40.599998	-0.044103	-26.065119	-7.393454	-6.665740	-7.832564	-4.173362	0.000000	-10.000000	-0.158333	14.183333	44.333332	1023.000000	1023.000000	2046.000000
40.619999	-0.043402	-25.650848	-7.190836	-6.734618	-7.758257	-3.967136	0.000000	-10.000000	-0.175000	14.383333	49.166668	1023.000000	1023.000000	2046.000000
40.639999	-0.043126	-25.487301	-7.039502	-6.762644	-7.801634	-3.883523	0.000000	-10.000000	-0.183333	14.633333	54.000000	1023.000000	1023.000000	2046.000000
40.660000	-0.043188	-25.524168	-7.157884	-6.718431	-7.586460	-4.061393	0.000000	-10.000000	-0.200000	15.300000	58.833332	1023.000000	1023.000000	2046.000000
40.680000	-0.042428	-25.074820	-6.982297	-6.633420	-7.395699	-4.063405	0.000000	-10.000000	-0.200000	16.000000	63.833332	1023.000000	1023.000000	2046.000000
40.700001	-0.041892	-24.758375	-6.534040	-6.633244	-7.625176	-3.965916	0.000000	-10.000000	-0.216667	16.766666	69.000000	1023.000000	1023.000000	2046.000000
40.720001	-0.041146	-24.317421	-6.374702	-6.568957	-7.490816	-3.882946	0.000000	-10.000000	-0.225000	17.400000	74.666664	1023.000000	1023.000000	2046.000000
40.740002	-0.039716	-23.472019	-6.258058	-6.317364	-7.067094	-3.829504	0.000000	-10.000000	-0.241667	18.083334	80.500000	1023.000000	1023.000000	2046.000000
40.759998	-0.037487	-22.154881	-5.773917	-6.062284	-6.823107	-3.495573	0.000000	-10.000000	-0.258333	19.033333	86.500000	1023.000000	1023.000000	2046.000000
40.779999	-0.035229	-20.820066	-5.145818	-5.825308	-6.735896	-3.113045	0.000000	-10.000000	-0.300000	20.216667	92.500000	1023.000000	1023.000000	2046.000000
40.799999	-0.032702	-19.326687	-4.694531	-5.510710	-6.221098	-2.900348	0.000000	-10.000000	-0.350000	21.416666	98.833336	1023.000000	1023.000000	2046.000000
40.820000	-0.029464	-17.413176	-4.075731	-5.105091	-5.685763	-2.546591	0.000000	-10.000000	-0.391667	22.416666	105.666664	1023.000000	1023.000000	2046.000000
40.840000	-0.027097	-16.014502	-3.476531	-4.842318	-5.592320	-2.103332	0.000000	-10.000000	-0.425000	23.700001	113.166664	1023.000000	1023.000000	2046.000000
40.860001	-0.025595	-15.126617	-3.255515	-4.571036	-5.377131	-1.922935	0.000000	-10.000000	-0.441667	24.633333	121.000000	1023.000000	1023.000000	2046.000000
40.880001	-0.023962	-14.161273	-3.213095	-4.356917	-4.843821	-1.747440	0.000000	-10.000000	-0.458333	25.483334	129.000000	1023.000000	1023.000000	2046.000000
40.900002	-0.022965	-13.572163	-2.906658	-4.074743	-4.877158	-1.713604	0.000000	-10.000000	-0.475000	25.666668	137.333328	1023.000000	1023.000000	2046.000000
40.919998	-0.020628	-12.191152	-2.608878	-3.804640	-4.586070	-1.191564	0.000000	-10.000000	-0.475000	25.800001	145.833328	1023.000000	1023.000000	2046.000000
40.939999	-0.018629	-11.009977	-2.534191	-3.192696	-4.184288	-1.098804	0.000000	-10.000000	-0.483333	25.850000	154.500000	1023.000000	1023.000000	2046.000000
40.959999	-0.016707	-9.873603	-2.178761	-2.781378	-4.088820	-0.824644	0.000000	-10.000000	-0.450000	26.000000	163.166672	1023.000000	1023.000000	2046.000000
40.980000	-0.016815	-9.937706	-1.966398	-2.733471	-4.387226	-0.850611	0.000000	-10.000000	-0.450000	26.100000	171.833328	1023.000000	1023.000000	2046.000000
41.000000	-0.019756	-11.675712	-2.689506	-3.031151	-4.542275	-1.412780	0.000000	-10.000000	-0.433333	26.183334	180.500000	1023.000000	1023.000000	2046.000000
41.020000	-0.023895	-14.122114	-3.684331	-3.550596	-4.780691	-2.106496	0.000000	-10.000000	-0.450000	26.100000	189.166672	1023.000000	1023.000000	2046.000000
41.040001	-0.026975	-15.941984	-4.154483	-4.015012	-5.307655	-2.464833	0.000000	-10.000000	-0.450000	25.916668	197.833328	1023.000000	1023.000000	2046.000000
41.060001	-0.028881	-17.068413	-4.458599	-4.264431	-5.699030	-2.646353	0.000000	-10.000000	-0.450000	25.766666	206.500000	1023.000000	1023.000000	2046.000000
41.080002	-0.029618	-17.504524	-4.849494	-4.330356	-5.590151	-2.734524	0.000000	-10.000000	-0.450000	25.566668	215.166672	1023.000000	1023.000000	2046.000000
41.099998	-0.029495	-17.431318	-5.098769	-4.258381	-5.336626	-2.737542	0.000000	-10.000000	-0.433333	25.283333	229.333328	1023.000000	1023.000000	2046.000000
41.119999	-0.029246	-17.284323	-5.008004	-4.216331	-5.441188	-2.618801	0.000000	-10.000000	-0.416667	24.933334	240.666672	1023.000000	1023.000000	2046.000000
41.139999	-0.028680	-16.949736	-4.835540	-4.046722	-5.503929	-2.563545	0.000000	-10.000000	-0.400000	24.700001	249.000000	1023.000000	1023.000000	2046.000000
41.160000	-0.027791	-16.424223	-4.849141	-3.815010	-5.256462	-2.503612	0.000000	-10.000000	-0.400000	24.716667	251.666672	1023.000000	1023.000000	2046.000000
41.180000	-0.026452	-15.633083	-4.761889	-3.564911	-4.989866	-2.316417	0.000000	-10.000000	-0.400000	24.700001	257.333344	1023.000000	1023.000000	2046.000000
41.200001	-0.024695	-14.594618	-4.436165	-3.281436	-4.863559	-2.013458	0.000000	-10.000000	-0.400000	24.583334	265.666656	1023.000000	1023.000000	2046.000000
41.220001	-0.022932	-13.552993	-3.989125	-3.067508	-4.790749	-1.705611	0.000000	-10.000000	-0.416667	24.600000	274.000000	1023.000000	1023.000000	2046.000000
41.240002	-0.020916	-12.361092	-3.764986	-2.765090	-4.418621	-1.412396	0.000000	-10.000000	-0.425000	24.616667	282.000000	1023.000000	1023.000000	2046.000000
41.259998	-0.019048	-11.257197	-3.674493	-2.542509	-3.949359	-1.090836	0.000000	-10.000000	-0.425000	24.916668	290.166656	1023.000000	1023.000000	2046.000000
41.279999	-0.016989	-10.040217	-3.416714	-2.451895	-3.544464	-0.627144	0.000000	-10.000000	-0.400000	24.883333	298.500000	1023.000000	1023.000000	2046.000000
41.299999	-0.015337	-9.064178	-3.070924	-2.441574	-3.276967	-0.274713	0.000000	-10.000000	-0.391667	24.700001	306.833344	1023.000000	1023.000000	2046.000000
41.320000	-0.013955	-8.247173	-2.826017	-2.457170	-2.992422	0.028436	0.000000	-10.000000	-0.375000	24.116667	315.000000	1023.000000	1023.000000	2046.000000
41.340000	-0.012939	-7.647199	-2.823267	-2.448412	-2.586822	0.211303	0.000000	-10.000000	-0.366667	23.700001	323.000000	1023.000000	1023.000000	2046.000000
41.360001	-0.012221	-7.222744	-2.871524	-2.436115	-2.226792	0.311687	0.000000	-10.000000	-0.350000	23.433334	331.000000	1023.000000	1023.000000	2046.000000
41.380001	-0.011701	-6.915213	-2.707389	-2.465982	-2.144920	0.403079	0.000000	-10.000000	-0.350000	23.533335	339.000000	1023.000000	1023.000000	2046.000000
41.400002	-0.011365	-6.716738	-2.391563	-2.384712	-2.224324	0.283861	0.000000	-10.000000	-0.350000	23.516666	347.000000	1023.000000	1023.000000	2046.000000
41.419998	-0.010602	-6.265492	-2.028491	-2.291353	-2.201838	0.256191	0.000000	-10.000000	-0.350000	23.533333	355.000000	1023.000000	1023.000000	2046.000000
41.439999	-0.009546	-5.641830	-1.748818	-2.099619	-2.039322	0.245929	0.000000	-10.000000	-0.358333	23.566666	362.833344	1023.000000	1023.000000	2046.000000
41.459999	-0.007919	-4.680182	-1.514299	-1.917429	-1.751681	0.503227	0.000000	-10.000000	-0.366667	23.833334	370.500000	1023.000000	1023.000000	2046.000000
41.480000	-0.005925	-3.501546	-1.227115	-1.616982	-1.435397	0.777948	0.000000	-10.000000	-0.366667	23.966667	378.333344	1023.000000	1023.000000	2046.000000
41.500000	-0.003460	-2.044884	-0.735259	-1.312209	-1.135814	1.138398	0.000000	-10.000000	-0.375000	24.050001	386.333344	1023.000000	1023.000000	2046.000000
41.520000	-0.000881	-0.520530	-0.081042	-0.963671	-0.875790	1.399972	0.000000	-10.000000	-0.383333	24.133333	394.333344	1023.000000	1023.000000	2046.000000
41.540001	0.002247	1.328161	0.685574	-0.562687	-0.535377	1.740651	0.000000	-10.000000	-0.400000	24.233334	402.500000	1023.000000	1023.000000	2046.000000
41.560001	0.005038	2.977657	1.085209	-0.186179	-0.002365	2.080991	0.000000	-10.000000	-0.400000	24.416668	410.666656	1023.000000	1023.000000	2046.000000
41.580002	0.007219	4.266132	1.311415	0.121470	0.411824	2.421424	0.000000	-10.000000	-0.416667	24.616667	419.000000	1023.000000	1023.000000	2046.000000
41.599998	0.008865	5.239046	1.670956	0.455812	0.569111	2.543168	0.000000	-10.000000	-0.433333	25.183334	427.000000	1023.000000	1023.000000	2046.000000
41.619999	0.010456	6.179614	2.047318	0.711294	0.719492	2.701509	0.000000	-10.000000	-0.433333	25.200001	435.333344	1023.000000	1023.000000	2046.000000
41.639999	0.011544	6.822796	2.255927	1.005008	0.823384	2.738477	0.000000	-10.000000	-0.416667	25.000000	443.666656	1023.000000	1023.000000	2046.000000
41.660000	0.014078	8.320262	2.479831	1.374851	1.214233	3.251347	0.000000	-10.000000	-0.383333	24.283333	452.000000	1023.000000	1023.000000	2046.000000
41.680000	0.016151	9.545121	2.699594	1.921253	1.449235	3.475039	0.000000	-10.000000	-0.366667	23.650000	460.000000	1023.000000	1023.000000	2046.000000
41.700001	0.017273	10.208524	3.040975	2.272012	1.406862	3.488676	0.000000	-10.000000	-0.333333	23.066668	468.000000	1023.000000	1023.000000	2046.000000
41.720001	0.016033	9.475506	2.946488	2.204439	1.170405	3.154174	0.000000	-10.000000	-0.308333	22.383333	476.000000	1023.000000	1023.000000	2046.000000
41.740002	0.011993	7.088124	2.187545	1.725632	0.662745	2.512202	0.000000	-10.000000	-0.283333	21.766666	483.666656	1023.000000	1023.000000	2046.000000
41.759998	0.007449	4.402304	1.261348	1.118341	0.133552	1.889062	0.000000	-10.000000	-0.283333	21.233334	491.166656	1023.000000	1023.000000	2046.000000
41.779999	0.004528	2.676061	0.610536	0.776434	-0.193610	1.482701	0.000000	-10.000000	-0.283333	20.866667	498.166656	1023.000000	1023.000000	2046.000000
41.799999	0.003259	1.925806	0.330475	0.596262	-0.339712	1.338781	0.000000	-10.000000	-0.291667	20.633333	505.333344	1023.000000	1023.000000	2046.000000
41.820000	0.002910	1.720015	0.293546	0.598703	-0.458440	1.286207	0.000000	-10.000000	-0.291667	20.416668	512.166687	1023.000000	1023.000000	2046.000000
41.840000	0.003003	1.774776	0.280977	0.683770	-0.492100	1.302129	0.000000	-10.000000	-0.291667	20.550001	519.166687	1023.000000	1023.000000	2046.000000
41.860001	0.003222	1.904370	0.177409	0.742095	-0.421244	1.406110	0.000000	-10.000000	-0.275000	20.433334	525.833313	1023.000000	1023.000000	2046.000000
41.880001	0.003870	2.287273	0.137714	0.888587	-0.218519	1.479491	0.000000	-10.000000	-0.266667	20.450001	532.666687	1023.000000	1023.000000	2046.000000
41.900002	0.005068	2.995331	0.341847	1.102413	-0.049661	1.600731	0.000000	-10.000000	-0.266667	20.100000	539.500000	1023.000000	1023.000000	2046.000000
41.919998	0.006415	3.791248	0.746439	1.422488	-0.104288	1.726609	0.000000	-10.000000	-0.283333	20.400000	546.333313	1023.000000	1023.000000	2046.000000
41.939999	0.007826	4.624990	0.980578	1.683546	0.016611	1.944255	0.000000	-10.000000	-0.308333	20.666668	553.166687	1023.000000	1023.000000	2046.000000
41.959999	0.009609	5.678948	1.075072	1.906665	0.448836	2.248375	0.000000	-10.000000	-0.341667	21.416668	560.000000	1023.000000	1023.000000	2046.000000
41.980000	0.011730	6.932542	1.339583	2.160028	0.873623	2.559308	0.000000	-10.000000	-0.341667	21.883333	567.000000	1023.000000	1023.000000	2046.000000
42.000000	0.013357	7.894226	1.609463	2.384839	1.075927	2.823997	0.000000	-10.000000	-0.341667	22.283333	574.166687	1023.000000	1023.000000	2046.000000
42.020000	0.014773	8.730999	1.885452	2.431402	1.273059	3.141086	0.000000	-10.000000	-0.325000	22.216667	581.500000	1023.000000	1023.000000	2046.000000
42.040001	0.015981	9.444608	1.951573	2.356809	1.631043	3.505183	0.000000	-10.000000	-0.341667	22.116667	589.000000	1023.000000	1023.000000	2046.000000
42.060001	0.016827	9.944836	1.846952	2.295503	2.091763	3.710618	0.000000	-10.000000	-0.316667	21.633333	596.500000	1023.000000	1023.000000	2046.000000
42.080002	0.017582	10.391211	1.874799	2.231191	2.410376	3.874846	0.000000	-10.000000	-0.308333	21.233334	603.833313	1023.000000	1023.000000	2046.000000
42.099998	0.018005	10.640865	2.049811	2.272281	2.448001	3.870772	0.000000	-10.000000	-0.275000	20.783335	611.000000	1023.000000	1023.000000	2046.000000
42.119999	0.017860	10.555244	2.113467	2.242533	2.384691	3.814554	0.000000	-10.000000	-0.275000	20.383333	618.000000	1023.000000	1023.000000	2046.000000
42.139999	0.017891	10.573865	2.130833	2.236776	2.505742	3.700514	0.000000	-10.000000	-0.241667	19.616667	624.833313	1023.000000	1023.000000	2046.000000
42.160000	0.018567	10.973053	2.366142	2.297532	2.679484	3.629894	0.000000	-10.000000	-0.216667	18.616667	631.333313	1023.000000	1023.000000	2046.000000
42.180000	0.019643	11.608851	2.717789	2.443219	2.720116	3.727727	0.000000	-10.000000	-0.175000	17.483334	637.500000	1023.000000	1023.000000	2046.000000
42.200001	0.020829	12.310215	3.000394	2.643817	2.733412	3.932592	0.000000	-10.000000	-0.141667	16.400002	643.500000	1023.000000	1023.000000	2046.000000
42.220001	0.022209	13.125523	3.041474	2.813061	3.083780	4.187208	0.000000	-10.000000	-0.125000	15.266667	649.333313	1023.000000	1023.000000	2046.000000
42.240002	0.024344	14.387026	3.388216	3.163418	3.505912	4.329481	0.000000	-10.000000	-0.108333	14.150001	654.833313	1023.000000	1023.000000	2046.000000
42.259998	0.026897	15.896396	4.031079	3.545673	3.794377	4.525266	0.000000	-10.000000	-0.116667	13.433333	659.666687	1023.000000	1023.000000	2046.000000
42.279999	0.029575	17.478807	4.643713	3.871195	4.124008	4.839890	0.000000	-10.000000	-0.133333	13.333334	664.333313	1023.000000	1023.000000	2046.000000
42.299999	0.031705	18.737844	4.890344	4.136536	4.589761	5.121204	0.000000	-10.000000	-0.175000	14.316668	668.666687	1023.000000	1023.000000	2046.000000
42.320000	0.033403	19.741083	5.005451	4.511296	5.046227	5.178108	0.000000	-10.000000	-0.208333	16.083334	673.500000	1023.000000	1023.000000	2046.000000
42.340000	0.034745	20.534292	5.296311	4.825377	5.217711	5.194891	0.000000	-10.000000	-0.225000	17.666668	678.333313	1023.000000	1023.000000	2046.000000
42.360001	0.035586	21.031542	5.506706	4.999960	5.265651	5.259225	0.000000	-10.000000	-0.216667	18.300001	684.166687	1023.000000	1023.000000	2046.000000
42.380001	0.036285	21.444433	5.627523	5.190010	5.392838	5.234062	0.000000	-10.000000	-0.208333	18.050001	690.166687	1023.000000	1023.000000	2046.000000
42.400002	0.038820	22.942606	5.853113	5.603939	5.971473	5.514082	0.000000	-10.000000	-0.191667	17.216667	696.500000	1023.000000	1023.000000	2046.000000
42.419998	0.041123	24.303600	6.234289	6.190508	6.231600	5.647204	0.000000	-10.000000	-0.166667	16.216667	702.166687	1023.000000	1023.000000	2046.000000
42.439999	0.042037	24.844019	6.588812	6.432704	6.123332	5.699170	0.000000	-10.000000	-0.150000	15.099999	707.666687	1023.000000	1023.000000	2046.000000
42.459999	0.039159	23.142803	6.065713	6.118266	5.724601	5.234223	0.000000	-10.000000	-0.125000	13.916667	712.833313	1023.000000	1023.000000	2046.000000
42.480000	0.033521	19.810678	4.895648	5.457901	5.169855	4.287273	0.000000	-10.000000	-0.108333	12.650001	717.666687	1023.000000	1023.000000	2046.000000
42.500000	0.028929	17.096786	4.071177	4.901870	4.596629	3.527111	0.000000	-10.000000	-0.066667	11.066667	722.000000	1023.000000	1023.000000	2046.000000
42.520000	0.026056	15.399194	3.660308	4.451352	4.093247	3.194288	0.000000	-10.000000	-0.033333	9.716667	726.000000	1023.000000	1023.000000	2046.000000
42.540001	0.024195	14.299015	3.343623	4.170257	3.774036	3.011100	0.000000	-10.000000	-0.008333	8.666667	729.666687	1023.000000	1023.000000	2046.000000
42.560001	0.023326	13.785760	3.072004	4.042480	3.728736	2.942539	0.000000	-10.000000	0.000000	8.066667	732.833313	1023.000000	1023.000000	2046.000000
42.580002	0.023091	13.646667	2.825943	4.069204	3.913336	2.838183	0.000000	-10.000000	0.000000	7.516667	735.666687	1023.000000	1023.000000	2046.000000
42.599998	0.023297	13.768296	2.910990	4.147398	3.874989	2.834920	0.000000	-10.000000	0.000000	6.516667	738.166687	1023.000000	1023.000000	2046.000000
42.619999	0.023298	13.769173	3.025951	4.129536	3.680459	2.933226	0.000000	-10.000000	0.000000	5.350000	740.500000	1023.000000	1023.000000	2046.000000
42.639999	0.023352	13.801074	3.083759	4.197382	3.561923	2.958010	0.000000	-10.000000	0.008333	4.116667	742.500000	1023.000000	1023.000000	2046.000000
42.660000	0.023866	14.104943	3.026587	4.300915	3.751156	3.026285	0.000000	-10.000000	0.008333	3.183333	744.166687	1023.000000	1023.000000	2046.000000
42.680000	0.024902	14.717081	3.098646	4.512235	3.984056	3.122145	0.000000	-10.000000	0.008333	2.266667	745.333313	1023.000000	1023.000000	2046.000000
42.700001	0.025890	15.300768	3.376376	4.528885	3.974512	3.420995	0.000000	-10.000000	0.000000	1.200000	745.833313	1023.000000	1023.000000	2046.000000
42.720001	0.026824	15.853261	3.621910	4.555448	3.981682	3.694222	0.000000	-10.000000	0.016667	0.466667	746.000000	1023.000000	1023.000000	2046.000000
42.740002	0.027316	16.143948	3.519975	4.554832	4.212759	3.856382	0.000000	-10.000000	0.033333	-0.733333	746.000000	1023.000000	1023.000000	2046.000000
42.759998	0.028073	16.590940	3.434042	4.485733	4.637685	4.033480	0.000000	-10.000000	0.050000	-1.883333	746.000000	1023.000000	1023.000000	2046.000000
42.779999	0.028125	16.621866	3.482007	4.220311	4.623538	4.296010	0.000000	-10.000000	0.050000	-3.500000	746.000000	1023.000000	1023.000000	2046.000000
42.799999	0.027675	16.356012	3.342148	3.956179	4.649392	4.408293	0.000000	-10.000000	0.050000	-4.783333	746.000000	1023.000000	1023.000000	2046.000000
42.820000	0.027045	15.983580	3.009887	3.745146	4.879513	4.349033	0.000000	-10.000000	0.050000	-5.783333	746.000000	1023.000000	1023.000000	2046.000000
42.840000	0.026338	15.565632	2.842924	3.569510	4.891740	4.261457	0.000000	-10.000000	0.041667	-6.183333	746.000000	1023.000000	1023.000000	2046.000000
42.860001	0.025382	15.000670	2.920097	3.387343	4.539608	4.153622	0.000000	-10.000000	0.033333	-6.100000	746.000000	1023.000000	1023.000000	2046.000000
42.880001	0.024677	14.584311	2.989776	3.291878	4.348819	3.953838	0.000000	-10.000000	0.025000	-5.700000	746.000000	1023.000000	1023.000000	2046.000000
42.900002	0.024451	14.450251	2.892129	3.230960	4.524478	3.802683	0.000000	-10.000000	0.033333	-5.283333	746.000000	1023.000000	1023.000000	2046.000000
42.919998	0.024802	14.657767	3.055526	3.245238	4.547204	3.809799	0.000000	-10.000000	0.041667	-4.900000	746.000000	1023.000000	1023.000000	2046.000000
42.939999	0.025219	14.904363	3.335257	3.299245	4.305596	3.964266	0.000000	-10.000000	0.050000	-4.633334	746.000000	1023.000000	1023.000000	2046.000000
42.959999	0.026211	15.490683	3.466910	3.513891	4.454718	4.055163	0.000000	-10.000000	0.041667	-4.416667	746.000000	1023.000000	1023.000000	2046.000000
42.980000	0.027757	16.404507	3.558044	3.712825	4.920893	4.212745	0.000000	-10.000000	0.033333	-3.933333	746.000000	1023.000000	1023.000000	2046.000000
43.000000	0.029441	17.399439	4.029872	3.832261	5.075873	4.461433	0.000000	-10.000000	0.025000	-3.166667	739.166687	1023.000000	1023.000000	2046.000000
43.020000	0.031427	18.573452	4.649752	4.075970	5.116983	4.730748	0.000000	-10.000000	0.016667	-2.033333	732.166687	1023.000000	1023.000000	2046.000000
43.040001	0.033526	19.814125	4.963874	4.415532	5.512192	4.922528	0.000000	-10.000000	0.008333	-0.966667	725.166687	1023.000000	1023.000000	2046.000000
43.060001	0.034868	20.606949	5.003506	4.596470	5.924540	5.082433	0.000000	-10.000000	0.000000	-0.250000	725.000000	1023.000000	1023.000000	2046.000000
43.080002	0.035762	21.135496	5.352139	4.728738	5.797995	5.256625	0.000000	-10.000000	0.016667	-0.266667	725.000000	1023.000000	1023.000000	2046.000000
43.099998	0.035528	20.996784	5.424905	4.736142	5.624671	5.211065	0.000000	-10.000000	0.041667	-1.116667	725.000000	1023.000000	1023.000000	2046.000000
43.119999	0.035686	21.090189	5.372000	4.871007	5.747368	5.099814	0.000000	-10.000000	0.058333	-2.600000	724.833313	1023.000000	1023.000000	2046.000000
43.139999	0.036835	21.769583	5.392013	5.039768	6.046831	5.290971	0.000000	-10.000000	0.058333	-4.583333	724.000000	1023.000000	1023.000000	2046.000000
43.160000	0.037960	22.434332	5.618570	5.268167	6.039864	5.507731	0.000000	-10.000000	0.058333	-6.550000	722.500000	1023.000000	1023.000000	2046.000000
43.180000	0.037985	22.449080	5.879838	5.478121	5.648569	5.442551	0.000000	-10.000000	0.066667	-8.300000	720.333313	1023.000000	1023.000000	2046.000000
43.200001	0.035656	21.072433	5.437141	5.346893	5.307725	4.980673	0.000000	-10.000000	0.091667	-9.600000	717.666687	1023.000000	1023.000000	2046.000000
43.220001	0.030137	17.811094	4.235165	4.587729	4.808825	4.179377	0.000000	-10.000000	0.108333	-10.750000	714.500000	1023.000000	1023.000000	2046.000000
43.240002	0.024320	14.373226	3.158711	3.694136	4.090645	3.429734	0.000000	-10.000000	0.125000	-11.816668	710.833313	1023.000000	1023.000000	2046.000000
43.259998	0.019899	11.760438	2.574926	3.085035	3.238201	2.862275	0.000000	-10.000000	0.125000	-12.833334	707.000000	1023.000000	1023.000000	2046.000000
43.279999	0.017249	10.194286	2.157216	2.860472	2.789411	2.387187	0.000000	-10.000000	0.125000	-13.416667	702.666687	1023.000000	1023.000000	2046.000000
43.299999	0.015651	9.249990	1.630261	2.587753	2.801538	2.230437	0.000000	-10.000000	0.116667	-13.600000	698.333313	1023.000000	1023.000000	2046.000000
43.320000	0.014315	8.460052	1.287586	2.334350	2.686092	2.152023	0.000000	-10.000000	0.133333	-13.916667	693.666687	1023.000000	1023.000000	2046.000000
43.340000	0.013349	7.888965	1.287560	2.211325	2.323302	2.066778	0.000000	-10.000000	0.158333	-14.300000	689.000000	1023.000000	1023.000000	2046.000000
43.360001	0.012625	7.461534	1.209317	2.265980	2.145743	1.840494	0.000000	-10.000000	0.191667	-14.866667	684.166687	1023.000000	1023.000000	2046.000000
43.380001	0.012164	7.188888	1.006341	2.196461	2.181905	1.804182	0.000000	-10.000000	0.200000	-15.083334	679.333313	1023.000000	1023.000000	2046.000000
43.400002	0.011993	7.087813	0.879120	2.094738	2.199417	1.914538	0.000000	-10.000000	0.200000	-15.300000	674.333313	1023.000000	1023.000000	2046.000000
43.419998	0.012044	7.117924	1.043666	2.123265	2.001434	1.949559	0.000000	-10.000000	0.200000	-15.466667	669.166687	1023.000000	1023.000000	2046.000000
43.439999	0.012277	7.255988	1.185520	2.218631	1.905117	1.946720	0.000000	-10.000000	0.208333	-15.683333	663.833313	1023.000000	1023.000000	2046.000000
43.459999	0.012567	7.427116	1.037170	2.119031	2.165784	2.105131	0.000000	-10.000000	0.225000	-16.116667	658.666687	1023.000000	1023.000000	2046.000000
43.480000	0.012686	7.497604	0.843265	1.869803	2.395223	2.389313	0.000000	-10.000000	0.241667	-16.716667	653.166687	1023.000000	1023.000000	2046.000000
43.500000	0.012895	7.620839	1.037979	1.742556	2.297440	2.542864	0.000000	-10.000000	0.258333	-17.566668	647.500000	1023.000000	1023.000000	2046.000000
43.520000	0.012770	7.547019	1.017444	1.589801	2.384514	2.555259	0.000000	-10.000000	0.258333	-18.516666	641.500000	1023.000000	1023.000000	2046.000000
43.540001	0.012106	7.154503	0.650180	1.285874	2.629291	2.589158	0.000000	-10.000000	0.275000	-19.200001	635.500000	1023.000000	1023.000000	2046.000000
43.560001	0.011008	6.505576	0.286394	0.864469	2.730009	2.624705	0.000000	-10.000000	0.300000	-19.616667	629.166687	1023.000000	1023.000000	2046.000000
43.580002	0.009647	5.701170	0.172891	0.603819	2.458049	2.466413	0.000000	-10.000000	0.300000	-19.433334	622.833313	1023.000000	1023.000000	2046.000000
43.599998	0.008520	5.035109	0.235845	0.491196	2.132483	2.175584	0.000000	-10.000000	0.283333	-19.333334	616.166687	1023.000000	1023.000000	2046.000000
43.619999	0.007591	4.486551	0.104539	0.372501	2.111618	1.897893	0.000000	-10.000000	0.250000	-18.866667	609.833313	1023.000000	1023.000000	2046.000000
43.639999	0.006579	3.888372	-0.022003	0.106257	2.071147	1.732970	0.000000	-10.000000	0.250000	-18.633333	603.500000	1023.000000	1023.000000	2046.000000
43.660000	0.006200	3.663947	0.016177	-0.074826	1.973733	1.748863	0.000000	-10.000000	0.250000	-18.166668	597.500000	1023.000000	1023.000000	2046.000000
43.680000	0.006258	3.698660	0.209933	0.025531	1.822543	1.640652	0.000000	-10.000000	0.258333	-18.100000	591.500000	1023.000000	1023.000000	2046.000000
43.700001	0.006573	3.884354	0.323886	0.139790	1.821921	1.598757	0.000000	-10.000000	0.258333	-18.116667	585.500000	1023.000000	1023.000000	2046.000000
43.720001	0.007188	4.248243	0.315661	0.186843	2.060234	1.685505	0.000000	-10.000000	0.258333	-18.250000	579.166687	1023.000000	1023.000000	2046.000000
43.740002	0.008155	4.819442	0.515705	0.120370	2.243576	1.939791	0.000000	-10.000000	0.250000	-18.366667	572.833313	1023.000000	1023.000000	2046.000000
43.759998	0.009727	5.748770	1.132311	0.301997	2.253163	2.061300	0.000000	-10.000000	0.250000	-18.400000	566.500000	1023.000000	1023.000000	2046.000000
43.779999	0.011513	6.804056	1.614218	0.583713	2.385764	2.220362	0.000000	-10.000000	0.258333	-18.450001	560.500000	1023.000000	1023.000000	2046.000000
43.799999	0.012650	7.476439	1.684781	0.816917	2.628608	2.346133	0.000000	-10.000000	0.258333	-18.433334	554.500000	1023.000000	1023.000000	2046.000000
43.820000	0.013290	7.854628	1.656779	0.805284	2.830495	2.562070	0.000000	-10.000000	0.283333	-18.666668	548.500000	1023.000000	1023.000000	2046.000000
43.840000	0.012930	7.641762	1.576221	0.666996	2.792716	2.605828	0.000000	-10.000000	0.308333	-19.116667	542.166687	1023.000000	1023.000000	2046.000000
43.860001	0.012792	7.560303	1.613011	0.736349	2.663983	2.546961	0.000000	-10.000000	0.350000	-19.900002	535.666687	1023.000000	1023.000000	2046.000000
43.880001	0.013217	7.810959	1.794106	1.035282	2.551622	2.429950	0.000000	-10.000000	0.366667	-20.650002	528.833313	1023.000000	1023.000000	2046.000000
43.900002	0.013454	7.951500	1.712323	1.324515	2.487109	2.427554	0.000000	-10.000000	0.383333	-21.350000	522.000000	1023.000000	1023.000000	2046.000000
43.919998	0.012464	7.366227	1.467056	1.312628	2.211362	2.375181	0.000000	-10.000000	0.391667	-21.866667	515.000000	1023.000000	1023.000000	2046.000000
43.939999	0.009341	5.520536	0.912323	0.956188	1.741520	1.910506	0.000000	-10.000000	0.400000	-22.083334	507.666656	1023.000000	1023.000000	2046.000000
43.959999	0.004713	2.785645	0.218388	0.348072	1.050313	1.168872	0.000000	-10.000000	0.400000	-22.350000	500.333344	1023.000000	1023.000000	2046.000000
43.980000	-0.000160	-0.094830	-0.531869	-0.249036	0.371673	0.314402	0.000000	-10.000000	0.400000	-22.466667	492.666656	1023.000000	1023.000000	2046.000000
44.000000	-0.004379	-2.587877	-1.264564	-0.787870	-0.203826	-0.331617	0.000000	-10.000000	0.391667	-22.450001	485.333344	1023.000000	1023.000000	2046.000000
44.020000	-0.007524	-4.446882	-1.999269	-1.212272	-0.495511	-0.739830	0.000000	-10.000000	0.391667	-22.200001	477.833344	1023.000000	1023.000000	2046.000000
44.040001	-0.009984	-5.900298	-2.509972	-1.649861	-0.830522	-0.909942	0.000000	-10.000000	0.391667	-21.950001	470.500000	1023.000000	1023.000000	2046.000000
44.060001	-0.011780	-6.961993	-2.776573	-1.858790	-1.181252	-1.145377	0.000000	-10.000000	0.400000	-22.283335	463.166656	1023.000000	1023.000000	2046.000000
44.080002	-0.013370	-7.901500	-3.067622	-1.924584	-1.427347	-1.481947	0.000000	-10.000000	0.408333	-22.916668	455.666656	1023.000000	1023.000000	2046.000000
44.099998	-0.014638	-8.651261	-3.367347	-2.063647	-1.574450	-1.645817	0.000000	-10.000000	0.441667	-23.750000	448.000000	1023.000000	1023.000000	2046.000000
44.119999	-0.015468	-9.141290	-3.591091	-2.160556	-1.700452	-1.689191	0.000000	-10.000000	0.475000	-24.200001	440.000000	1023.000000	1023.000000	2046.000000
44.139999	-0.015920	-9.408974	-3.681357	-2.257150	-1.834968	-1.635498	0.000000	-10.000000	0.483333	-24.383333	432.000000	1023.000000	1023.000000	2046.000000
44.160000	-0.016181	-9.562841	-3.635687	-2.250715	-1.989976	-1.686463	0.000000	-10.000000	0.466667	-24.083334	424.000000	1023.000000	1023.000000	2046.000000
44.180000	-0.016123	-9.528965	-3.616535	-2.164382	-1.999214	-1.748835	0.000000	-10.000000	0.441667	-23.633335	416.000000	1023.000000	1023.000000	2046.000000
44.200001	-0.015876	-9.382871	-3.652301	-2.212667	-1.905350	-1.612553	0.000000	-10.000000	0.425000	-23.050001	408.000000	1023.000000	1023.000000	2046.000000
44.220001	-0.015391	-9.096096	-3.633020	-2.324897	-1.799804	-1.338374	0.000000	-10.000000	0.400000	-22.400002	400.333344	1023.000000	1023.000000	2046.000000
44.240002	-0.014993	-8.860899	-3.525014	-2.512653	-1.751401	-1.071831	0.000000	-10.000000	0.375000	-21.933334	392.833344	1023.000000	1023.000000	2046.000000
44.259998	-0.014771	-8.729494	-3.455896	-2.655482	-1.646991	-0.971125	0.000000	-10.000000	0.358333	-21.666666	385.500000	1023.000000	1023.000000	2046.000000
44.279999	-0.015238	-9.005844	-3.582254	-2.791104	-1.609089	-1.023397	0.000000	-10.000000	0.350000	-21.600000	378.166656	1023.000000	1023.000000	2046.000000
44.299999	-0.015977	-9.442129	-3.783557	-2.984781	-1.615717	-1.058074	0.000000	-10.000000	0.350000	-21.466667	371.000000	1023.000000	1023.000000	2046.000000
44.320000	-0.016986	-10.038597	-3.846065	-3.261582	-1.867454	-1.063497	0.000000	-10.000000	0.350000	-21.233334	364.000000	1023.000000	1023.000000	2046.000000
44.340000	-0.018004	-10.640423	-3.918995	-3.384468	-2.047102	-1.289858	0.000000	-10.000000	0.350000	-21.033335	356.833344	1023.000000	1023.000000	2046.000000
44.360001	-0.019213	-11.355047	-4.006692	-3.491388	-2.244321	-1.612647	0.000000	-10.000000	0.350000	-20.833334	349.833344	1023.000000	1023.000000	2046.000000
44.380001	-0.019974	-11.804439	-3.981783	-3.533090	-2.440121	-1.849444	0.000000	-10.000000	0.350000	-20.650000	342.833344	1023.000000	1023.000000	2046.000000
44.400002	-0.020466	-12.095646	-3.845626	-3.683351	-2.718280	-1.848390	0.000000	-10.000000	0.350000	-20.683332	336.000000	1023.000000	1023.000000	2046.000000
44.419998	-0.020743	-12.259106	-3.794801	-3.799412	-2.855958	-1.808935	0.000000	-10.000000	0.358333	-20.866667	329.000000	1023.000000	1023.000000	2046.000000
44.439999	-0.020634	-12.194486	-3.691947	-3.709894	-2.916664	-1.875980	0.000000	-10.000000	0.366667	-21.250000	322.000000	1023.000000	1023.000000	2046.000000
44.459999	-0.020213	-11.945777	-3.581937	-3.568499	-2.860722	-1.934618	0.000000	-10.000000	0.375000	-21.516666	315.000000	1023.000000	1023.000000	2046.000000
44.480000	-0.019129	-11.305391	-3.182395	-3.450581	-2.870033	-1.802383	0.000000	-10.000000	0.375000	-21.650000	307.833344	1023.000000	1023.000000	2046.000000
44.500000	-0.017532	-10.361257	-2.628931	-3.352135	-2.823455	-1.556736	0.000000	-10.000000	0.366667	-21.566668	300.500000	1023.000000	1023.000000	2046.000000
44.520000	-0.015694	-9.275152	-2.182217	-3.083690	-2.677765	-1.331481	0.000000	-10.000000	0.366667	-21.250000	293.166656	1023.000000	1023.000000	2046.000000
44.540001	-0.014476	-8.555526	-1.983693	-2.864146	-2.553121	-1.154566	0.000000	-10.000000	0.366667	-20.933332	286.000000	1023.000000	1023.000000	2046.000000
44.560001	-0.014147	-8.360805	-1.960799	-2.724891	-2.508984	-1.166130	0.000000	-10.000000	0.366667	-20.650000	279.166656	1023.000000	1023.000000	2046.000000
44.580002	-0.014154	-8.365187	-2.024197	-2.797353	-2.537086	-1.006551	0.000000	-10.000000	0.366667	-20.783333	272.333344	1023.000000	1023.000000	2046.000000
44.599998	-0.014188	-8.384944	-1.946966	-2.714041	-2.699424	-1.024513	0.000000	-10.000000	0.366667	-20.916668	265.500000	1023.000000	1023.000000	2046.000000
44.619999	-0.014002	-8.275329	-1.923981	-2.532284	-2.821397	-0.997667	0.000000	-10.000000	0.383333	-21.283333	258.500000	1023.000000	1023.000000	2046.000000
44.639999	-0.014017	-8.284299	-2.085449	-2.296490	-2.910693	-0.991667	0.000000	-10.000000	0.383333	-21.450001	251.333328	1023.000000	1023.000000	2046.000000
44.660000	-0.015324	-9.056296	-2.335742	-2.188976	-3.258924	-1.272653	0.000000	-10.000000	0.391667	-21.583334	244.166672	1023.000000	1023.000000	2046.000000
44.680000	-0.018223	-10.769502	-2.816484	-2.459436	-3.743314	-1.750268	0.000000	-10.000000	0.391667	-21.550001	237.000000	1023.000000	1023.000000	2046.000000
44.700001	-0.022239	-13.143013	-3.287286	-3.046762	-4.456159	-2.352806	0.000000	-10.000000	0.391667	-21.450001	229.833328	1023.000000	1023.000000	2046.000000
44.720001	-0.026616	-15.730042	-4.065187	-3.705139	-5.008360	-2.951355	0.000000	-10.000000	0.375000	-21.200001	222.666672	1023.000000	1023.000000	2046.000000
44.740002	-0.030521	-18.037777	-4.903159	-4.138736	-5.385333	-3.610548	0.000000	-10.000000	0.350000	-20.650000	215.500000	1023.000000	1023.000000	2046.000000
44.759998	-0.033191	-19.615606	-5.405595	-4.438227	-5.769876	-4.001909	0.000000	-10.000000	0.341667	-20.200001	208.500000	1023.000000	1023.000000	2046.000000
44.779999	-0.035096	-20.742002	-5.644783	-4.737382	-6.239193	-4.120643	0.000000	-10.000000	0.341667	-20.000000	201.666672	1023.000000	1023.000000	2046.000000
44.799999	-0.036919	-21.819271	-6.031332	-4.953562	-6.524601	-4.309776	0.000000	-10.000000	0.350000	-20.183334	195.000000	1023.000000	1023.000000	2046.000000
44.820000	-0.038580	-22.800913	-6.438995	-5.141767	-6.724080	-4.496071	0.000000	-10.000000	0.350000	-20.283335	188.333328	1023.000000	1023.000000	2046.000000
44.840000	-0.039586	-23.395159	-6.742107	-5.151476	-6.797640	-4.703937	0.000000	-10.000000	0.350000	-20.366667	181.500000	1023.000000	1023.000000	2046.000000
44.860001	-0.039964	-23.618713	-6.735468	-5.159283	-7.032466	-4.691497	0.000000	-10.000000	0.341667	-20.216667	174.666672	1023.000000	1023.000000	2046.000000
44.880001	-0.040307	-23.821508	-6.671034	-5.198398	-7.322499	-4.629577	0.000000	-10.000000	0.325000	-19.950001	168.000000	1023.000000	1023.000000	2046.000000
44.900002	-0.040478	-23.922642	-6.734147	-5.213097	-7.369563	-4.605835	0.000000	-10.000000	0.308333	-19.433334	161.333328	1023.000000	1023.000000	2046.000000
44.919998	-0.040291	-23.811832	-6.804737	-5.122895	-7.247762	-4.636438	0.000000	-10.000000	0.283333	-18.716667	154.833328	1023.000000	1023.000000	2046.000000
44.939999	-0.039549	-23.373621	-6.760494	-5.137881	-7.062558	-4.412689	0.000000	-10.000000	0.266667	-18.133333	148.500000	1023.000000	1023.000000	2046.000000
44.959999	-0.038763	-22.908642	-6.441713	-5.167503	-7.161007	-4.138419	0.000000	-10.000000	0.258333	-17.733334	142.500000	1023.000000	1023.000000	2046.000000
44.980000	-0.038178	-22.563274	-6.264232	-5.266035	-7.116403	-3.916604	0.000000	-10.000000	0.250000	-17.616667	136.500000	1023.000000	1023.000000	2046.000000
45.000000	-0.037765	-22.319340	-6.312061	-5.348022	-6.849014	-3.810243	0.000000	-10.000000	0.233333	-17.150000	130.500000	1023.000000	1023.000000	2046.000000
45.020000	-0.037795	-22.337000	-6.407117	-5.448007	-6.666083	-3.815795	0.000000	-10.000000	0.225000	-16.633333	124.833336	1023.000000	1023.000000	2046.000000
45.040001	-0.038117	-22.527069	-6.303123	-5.621536	-6.857002	-3.745407	0.000000	-10.000000	0.208333	-16.016666	119.333336	1023.000000	1023.000000	2046.000000
45.060001	-0.038961	-23.026205	-6.311811	-5.796210	-7.099320	-3.818864	0.000000	-10.000000	0.208333	-15.700001	114.166664	1023.000000	1023.000000	2046.000000
45.080002	-0.039851	-23.551811	-6.498708	-5.899167	-7.137112	-4.016826	0.000000	-10.000000	0.183333	-15.366667	108.833336	1023.000000	1023.000000	2046.000000
45.099998	-0.040561	-23.971756	-6.557581	-6.011125	-7.192821	-4.210228	0.000000	-10.000000	0.191667	-14.966667	103.666664	1023.000000	1023.000000	2046.000000
45.119999	-0.041179	-24.336733	-6.465165	-6.063472	-7.417909	-4.390187	0.000000	-10.000000	0.183333	-14.500000	98.666664	1023.000000	1023.000000	2046.000000
45.139999	-0.041499	-24.525787	-6.270252	-6.185299	-7.733504	-4.336732	0.000000	-10.000000	0.183333	-14.033334	93.833336	1023.000000	1023.000000	2046.000000
45.160000	-0.041652	-24.616552	-6.151614	-6.238666	-7.906511	-4.319763	0.000000	-10.000000	0.183333	-13.766667	89.166664	1023.000000	1023.000000	2046.000000
45.180000	-0.041207	-24.353058	-6.092077	-6.112418	-7.795507	-4.353056	0.000000	-10.000000	0.175000	-13.566668	84.500000	1023.000000	1023.000000	2046.000000
45.200001	-0.040227	-23.773998	-5.922936	-5.922911	-7.579803	-4.348349	0.000000	-10.000000	0.166667	-13.383334	80.000000	1023.000000	1023.000000	2046.000000
45.220001	-0.038772	-22.914011	-5.422430	-5.805941	-7.531425	-4.154216	0.000000	-10.000000	0.141667	-12.983334	75.500000	1023.000000	1023.000000	2046.000000
45.240002	-0.036843	-21.773989	-4.759110	-5.639539	-7.507698	-3.867642	0.000000	-10.000000	0.125000	-12.283334	71.166664	1023.000000	1023.000000	2046.000000
45.259998	-0.035228	-20.819736	-4.383787	-5.399539	-7.409984	-3.626426	0.000000	-10.000000	0.100000	-11.450000	67.000000	1023.000000	1023.000000	2046.000000
45.279999	-0.034166	-20.192272	-4.297550	-5.161681	-7.191864	-3.541177	0.000000	-10.000000	0.083333	-10.500000	63.333332	1023.000000	1023.000000	2046.000000
45.299999	-0.033699	-19.916027	-4.362698	-5.112494	-6.952542	-3.488293	0.000000	-10.000000	0.066667	-9.833334	59.833332	1023.000000	1023.000000	2046.000000
45.320000	-0.032852	-19.415470	-4.260437	-5.059355	-6.891151	-3.204526	0.000000	-10.000000	0.058333	-9.200000	56.666668	1023.000000	1023.000000	2046.000000
45.340000	-0.032951	-19.474295	-4.190971	-4.943995	-7.051496	-3.287833	0.000000	-10.000000	0.050000	-8.750000	53.500000	1023.000000	1023.000000	2046.000000
45.360001	-0.032219	-19.041523	-4.152551	-4.630527	-7.074135	-3.184311	0.000000	-10.000000	0.050000	-8.150000	50.500000	1023.000000	1023.000000	2046.000000
45.380001	-0.032282	-19.078886	-4.342526	-4.332959	-7.104211	-3.299190	0.000000	-10.000000	0.041667	-7.633333	47.833332	1023.000000	1023.000000	2046.000000
45.400002	-0.033735	-19.937099	-4.620961	-4.406573	-7.394268	-3.515297	0.000000	-10.000000	0.041667	-7.016667	45.166668	1023.000000	1023.000000	2046.000000
45.419998	-0.036939	-21.831121	-5.160685	-4.829096	-7.818500	-4.022840	0.000000	-10.000000	0.041667	-6.466667	42.833332	1023.000000	1023.000000	2046.000000
45.439999	-0.040901	-24.172318	-5.726346	-5.417522	-8.405664	-4.622785	0.000000	-10.000000	0.033333	-5.866667	40.500000	1023.000000	1023.000000	2046.000000
45.459999	-0.044738	-26.440081	-6.421875	-5.931969	-8.867108	-5.219129	0.000000	-10.000000	0.016667	-4.800000	38.666668	1023.000000	1023.000000	2046.000000
45.480000	-0.047586	-28.123613	-7.021984	-6.298945	-9.184664	-5.618021	0.000000	-10.000000	0.000000	-3.850000	37.166668	1023.000000	1023.000000	2046.000000
45.500000	-0.049426	-29.210968	-7.541060	-6.500474	-9.304214	-5.865219	0.000000	-10.000000	0.008333	-3.033333	36.000000	1023.000000	1023.000000	2046.000000
45.520000	-0.050732	-29.982445	-7.899859	-6.623192	-9.430163	-6.029230	0.000000	-10.000000	0.025000	-3.233333	34.833332	1023.000000	1023.000000	2046.000000
45.540001	-0.051681	-30.543764	-8.059712	-6.773275	-9.665453	-6.045324	0.000000	-10.000000	0.041667	-3.850000	33.666668	1023.000000	1023.000000	2046.000000
45.560001	-0.052419	-30.979584	-8.110588	-6.828336	-9.917297	-6.123363	0.000000	-10.000000	0.050000	-4.750000	32.166668	1023.000000	1023.000000	2046.000000
45.580002	-0.052860	-31.240328	-8.205597	-6.796361	-10.030355	-6.208014	0.000000	-10.000000	0.050000	-5.383333	30.666666	1023.000000	1023.000000	2046.000000
45.599998	-0.052865	-31.243029	-8.361465	-6.765676	-9.944310	-6.171579	0.000000	-10.000000	0.041667	-5.650000	29.000000	1023.000000	1023.000000	2046.000000
45.619999	-0.052563	-31.064871	-8.371675	-6.672938	-9.930017	-6.090240	0.000000	-10.000000	0.041667	-5.566667	27.333334	1023.000000	1023.000000	2046.000000
45.639999	-0.052075	-30.776152	-8.272714	-6.595846	-9.913921	-5.993670	0.000000	-10.000000	0.041667	-5.283333	25.500000	1023.000000	1023.000000	2046.000000
45.660000	-0.051251	-30.289455	-8.050034	-6.536919	-9.863110	-5.839393	0.000000	-10.000000	0.041667	-4.850000	23.500000	1023.000000	1023.000000	2046.000000
45.680000	-0.050240	-29.691685	-7.848465	-6.515615	-9.743222	-5.584382	0.000000	-10.000000	0.041667	-4.650000	21.833334	1023.000000	1023.000000	2046.000000
45.700001	-0.049237	-29.099176	-7.604825	-6.501616	-9.608413	-5.384322	0.000000	-10.000000	0.041667	-4.950000	20.166666	1023.000000	1023.000000	2046.000000
45.720001	-0.048118	-28.437817	-7.508306	-6.549918	-9.264565	-5.115029	0.000000	-10.000000	0.041667	-5.650000	18.500000	1023.000000	1023.000000	2046.000000
45.740002	-0.047356	-27.987370	-7.434422	-6.639072	-9.003960	-4.909916	0.000000	-10.000000	0.041667	-6.316667	16.500000	1023.000000	1023.000000	2046.000000
45.759998	-0.047225	-27.909966	-7.407058	-6.781851	-8.921062	-4.799994	0.000000	-10.000000	0.041667	-6.733334	14.500000	1023.000000	1023.000000	2046.000000
45.779999	-0.047445	-28.040216	-7.398836	-6.880025	-8.924443	-4.836912	0.000000	-10.000000	0.050000	-6.950000	12.333333	1023.000000	1023.000000	2046.000000
45.799999	-0.047935	-28.329771	-7.309340	-6.976655	-9.096781	-4.946995	0.000000	-10.000000	0.050000	-7.116667	10.000000	1023.000000	1023.000000	2046.000000
45.820000	-0.048474	-28.647924	-7.296319	-7.070483	-9.204513	-5.076610	0.000000	-10.000000	0.050000	-7.083333	7.666667	1023.000000	1023.000000	2046.000000
45.840000	-0.049089	-29.011368	-7.259577	-7.102229	-9.376604	-5.272958	0.000000	-10.000000	0.050000	-6.900000	5.166667	1023.000000	1023.000000	2046.000000
45.860001	-0.049403	-29.196922	-7.308097	-7.161872	-9.376653	-5.350299	0.000000	-10.000000	0.050000	-6.583333	2.833333	1023.000000	1023.000000	2046.000000
45.880001	-0.049413	-29.203299	-7.263892	-7.196402	-9.378242	-5.364763	0.000000	-10.000000	0.033333	-6.166667	0.833333	1023.000000	1023.000000	2046.000000
45.900002	-0.048770	-28.823065	-6.961954	-7.131491	-9.411158	-5.318462	0.000000	-10.000000	0.016667	-5.550000	-0.833333	1023.000000	1023.000000	2046.000000
45.919998	-0.047747	-28.218216	-6.652020	-6.926945	-9.376790	-5.262462	0.000000	-10.000000	0.000000	-4.600000	-2.333333	1023.000000	1023.000000	2046.000000
45.939999	-0.046426	-27.437840	-6.267307	-6.784122	-9.281821	-5.104589	0.000000	-10.000000	0.000000	-3.016667	-3.833333	1023.000000	1023.000000	2046.000000
45.959999	-0.044548	-26.327940	-5.853804	-6.564164	-8.980939	-4.929032	0.000000	-10.000000	-0.008333	-0.700000	-4.666667	1023.000000	1023.000000	2046.000000
45.980000	-0.042236	-24.961374	-5.444192	-6.302664	-8.598704	-4.615814	0.000000	-10.000000	-0.025000	1.716667	-5.000000	1023.000000	1023.000000	2046.000000
46.000000	-0.040563	-23.973024	-5.123831	-6.034080	-8.412505	-4.402609	0.000000	-10.000000	-0.041667	4.183333	-5.000000	1023.000000	1023.000000	2046.000000
46.020000	-0.039212	-23.174156	-4.844036	-5.811413	-8.248283	-4.270425	0.000000	-10.000000	-0.050000	6.183333	-5.000000	1023.000000	1023.000000	2046.000000
46.040001	-0.038291	-22.630079	-4.654144	-5.762637	-8.182513	-4.030785	0.000000	-10.000000	-0.033333	7.900000	-5.000000	1023.000000	1023.000000	2046.000000
46.060001	-0.037240	-22.009010	-4.603342	-5.587293	-7.973696	-3.844680	0.000000	-10.000000	-0.033333	8.983334	-5.000000	1023.000000	1023.000000	2046.000000
46.080002	-0.036178	-21.381470	-4.721528	-5.191986	-7.681886	-3.786069	0.000000	-10.000000	-0.041667	9.716666	-5.000000	1023.000000	1023.000000	2046.000000
46.099998	-0.035011	-20.691597	-4.678355	-4.834856	-7.610562	-3.567824	0.000000	-10.000000	-0.075000	10.750000	-5.000000	1023.000000	1023.000000	2046.000000
46.119999	-0.035176	-20.788841	-4.710883	-4.706502	-7.700562	-3.670894	0.000000	-10.000000	-0.100000	11.666667	-5.000000	1023.000000	1023.000000	2046.000000
46.139999	-0.037022	-21.880188	-4.911072	-4.862431	-8.034170	-4.072514	0.000000	-10.000000	-0.125000	13.000000	4.333333	1023.000000	1023.000000	2046.000000
46.160000	-0.040214	-23.766737	-5.448205	-5.356071	-8.372111	-4.590351	0.000000	-10.000000	-0.150000	14.066667	15.000000	1023.000000	1023.000000	2046.000000
46.180000	-0.043917	-25.954933	-6.164365	-5.886071	-8.781963	-5.122534	0.000000	-10.000000	-0.183333	15.333334	27.166666	1023.000000	1023.000000	2046.000000
46.200001	-0.046730	-27.617378	-6.813446	-6.282616	-9.008986	-5.512331	0.000000	-10.000000	-0.216667	16.250000	31.833334	1023.000000	1023.000000	2046.000000
46.220001	-0.048427	-28.620445	-7.307701	-6.525466	-9.067142	-5.720136	0.000000	-10.000000	-0.225000	17.166668	37.000000	1023.000000	1023.000000	2046.000000
46.240002	-0.049232	-29.095901	-7.598906	-6.629844	-9.040612	-5.826539	0.000000	-10.000000	-0.216667	17.683334	42.666668	1023.000000	1023.000000	2046.000000
46.259998	-0.049439	-29.218702	-7.642053	-6.579772	-9.093950	-5.902926	0.000000	-10.000000	-0.200000	17.883333	48.500000	1023.000000	1023.000000	2046.000000
46.279999	-0.049386	-29.187342	-7.578122	-6.529497	-9.200417	-5.879307	0.000000	-10.000000	-0.200000	17.800001	54.500000	1023.000000	1023.000000	2046.000000
46.299999	-0.049179	-29.064802	-7.583609	-6.485140	-9.227649	-5.768404	0.000000	-10.000000	-0.200000	17.800001	60.500000	1023.000000	1023.000000	2046.000000
46.320000	-0.048496	-28.661274	-7.617403	-6.356109	-9.039908	-5.647854	0.000000	-10.000000	-0.216667	18.283333	66.500000	1023.000000	1023.000000	2046.000000
46.340000	-0.047423	-28.026918	-7.589909	-6.166535	-8.773621	-5.496853	0.000000	-10.000000	-0.233333	18.766666	72.500000	1023.000000	1023.000000	2046.000000
46.360001	-0.046045	-27.212475	-7.375723	-5.909301	-8.583344	-5.344105	0.000000	-10.000000	-0.258333	19.483334	78.666664	1023.000000	1023.000000	2046.000000
46.380001	-0.044268	-26.162561	-7.013596	-5.653184	-8.384977	-5.110804	0.000000	-10.000000	-0.275000	19.833334	85.000000	1023.000000	1023.000000	2046.000000
46.400002	-0.042459	-25.093019	-6.651951	-5.502075	-8.216345	-4.722648	0.000000	-10.000000	-0.300000	20.516666	91.500000	1023.000000	1023.000000	2046.000000
46.419998	-0.040688	-24.046410	-6.450374	-5.348543	-7.874798	-4.372694	0.000000	-10.000000	-0.325000	21.166668	98.166664	1023.000000	1023.000000	2046.000000
46.439999	-0.038859	-22.965658	-6.288157	-5.274111	-7.383101	-4.020289	0.000000	-10.000000	-0.325000	21.733334	105.000000	1023.000000	1023.000000	2046.000000
46.459999	-0.036934	-21.828152	-6.053043	-5.279717	-6.864216	-3.631176	0.000000	-10.000000	-0.341667	22.050001	112.333336	1023.000000	1023.000000	2046.000000
46.480000	-0.035428	-20.938011	-5.851275	-5.245838	-6.461529	-3.379370	0.000000	-10.000000	-0.333333	22.316668	119.666664	1023.000000	1023.000000	2046.000000
46.500000	-0.034289	-20.264929	-5.632894	-5.184278	-6.239781	-3.207974	0.000000	-10.000000	-0.341667	22.733334	127.166664	1023.000000	1023.000000	2046.000000
46.520000	-0.033626	-19.873169	-5.446468	-5.144809	-6.166925	-3.114967	0.000000	-10.000000	-0.341667	23.166666	134.500000	1023.000000	1023.000000	2046.000000
46.540001	-0.033343	-19.705820	-5.317210	-5.158702	-6.147054	-3.082853	0.000000	-10.000000	-0.366667	23.783333	142.166672	1023.000000	1023.000000	2046.000000
46.560001	-0.032987	-19.495308	-5.272374	-5.141602	-6.004011	-3.077322	0.000000	-10.000000	-0.383333	24.100000	150.000000	1023.000000	1023.000000	2046.000000
46.580002	-0.032142	-18.995941	-5.089717	-4.992601	-5.791908	-3.121715	0.000000	-10.000000	-0.391667	24.666668	158.000000	1023.000000	1023.000000	2046.000000
46.599998	-0.030835	-18.223602	-4.752244	-4.824081	-5.591594	-3.055682	0.000000	-10.000000	-0.400000	24.916668	166.166672	1023.000000	1023.000000	2046.000000
46.619999	-0.029113	-17.205667	-4.318997	-4.579856	-5.424004	-2.882810	0.000000	-10.000000	-0.416667	25.283335	174.500000	1023.000000	1023.000000	2046.000000
46.639999	-0.027207	-16.079300	-3.826678	-4.353961	-5.341449	-2.557212	0.000000	-10.000000	-0.433333	25.350000	182.833328	1023.000000	1023.000000	2046.000000
46.660000	-0.024971	-14.758125	-3.449306	-4.040193	-5.005402	-2.263225	0.000000	-10.000000	-0.433333	25.600000	191.333328	1023.000000	1023.000000	2046.000000
46.680000	-0.022224	-13.134217	-2.994927	-3.727162	-4.460721	-1.951408	0.000000	-10.000000	-0.450000	25.916666	199.833328	1023.000000	1023.000000	2046.000000
46.700001	-0.018870	-11.152081	-2.312261	-3.334513	-3.933081	-1.572227	0.000000	-10.000000	-0.458333	26.333334	208.500000	1023.000000	1023.000000	2046.000000
46.720001	-0.016039	-9.479266	-1.826657	-2.915833	-3.488807	-1.247969	0.000000	-10.000000	-0.466667	26.816668	217.166672	1023.000000	1023.000000	2046.000000
46.740002	-0.014031	-8.292157	-1.397132	-2.557904	-3.313976	-1.023145	0.000000	-10.000000	-0.458333	27.166668	226.000000	1023.000000	1023.000000	2046.000000
46.759998	-0.012443	-7.353776	-1.169781	-2.420987	-3.081664	-0.681345	0.000000	-10.000000	-0.450000	27.450001	235.000000	1023.000000	1023.000000	2046.000000
46.779999	-0.010805	-6.385964	-0.782879	-2.171465	-3.022324	-0.409296	0.000000	-10.000000	-0.441667	27.233334	244.166672	1023.000000	1023.000000	2046.000000
46.799999	-0.009134	-5.398144	-0.823084	-1.758301	-2.469588	-0.347171	0.000000	-10.000000	-0.425000	26.866667	253.333328	1023.000000	1023.000000	2046.000000
46.820000	-0.006816	-4.028184	-0.563093	-1.197765	-2.190055	-0.077271	0.000000	-10.000000	-0.408333	26.383333	262.333344	1023.000000	1023.000000	2046.000000
46.840000	-0.005163	-3.051376	-0.272553	-0.703265	-2.117145	0.041587	0.000000	-10.000000	-0.416667	26.100000	271.166656	1023.000000	1023.000000	2046.000000
46.860001	-0.004855	-2.869414	-0.002754	-0.605417	-2.307211	0.045968	0.000000	-10.000000	-0.425000	25.866667	279.833344	1023.000000	1023.000000	2046.000000
46.880001	-0.007275	-4.299505	-0.401938	-0.925012	-2.644049	-0.328506	0.000000	-10.000000	-0.441667	25.816668	288.500000	1023.000000	1023.000000	2046.000000
46.900002	-0.011660	-6.890966	-1.315347	-1.455262	-3.086725	-1.033633	0.000000	-10.000000	-0.433333	25.583334	297.166656	1023.000000	1023.000000	2046.000000
46.919998	-0.015233	-9.002666	-2.150015	-1.861451	-3.391879	-1.599322	0.000000	-10.000000	-0.425000	25.316668	305.833344	1023.000000	1023.000000	2046.000000
46.939999	-0.017058	-10.081439	-2.620559	-2.060372	-3.528481	-1.872027	0.000000	-10.000000	-0.408333	24.866667	314.500000	1023.000000	1023.000000	2046.000000
46.959999	-0.017734	-10.480568	-2.956159	-2.192502	-3.453825	-1.878082	0.000000	-10.000000	-0.408333	24.850000	322.833344	1023.000000	1023.000000	2046.000000
46.980000	-0.017732	-10.479854	-3.044773	-2.162391	-3.440304	-1.832385	0.000000	-10.000000	-0.408333	25.000000	331.000000	1023.000000	1023.000000	2046.000000
47.000000	-0.017578	-10.388869	-2.951216	-2.094012	-3.608265	-1.735378	0.000000	-10.000000	-0.408333	25.116667	339.333344	1023.000000	1023.000000	2046.000000
47.020000	-0.017037	-10.068606	-2.812945	-1.971978	-3.651851	-1.631834	0.000000	-10.000000	-0.400000	24.883333	347.666656	1023.000000	1023.000000	2046.000000
47.040001	-0.016132	-9.533753	-2.721406	-1.738859	-3.517537	-1.555951	0.000000	-10.000000	-0.391667	24.566668	356.000000	1023.000000	1023.000000	2046.000000
47.060001	-0.014842	-8.771760	-2.601416	-1.460545	-3.251393	-1.458405	0.000000	-10.000000	-0.383333	24.200001	364.000000	1023.000000	1023.000000	2046.000000
47.080002	-0.013230	-7.819126	-2.465534	-1.160406	-2.933296	-1.259890	0.000000	-10.000000	-0.383333	23.916668	372.166656	1023.000000	1023.000000	2046.000000
47.099998	-0.011334	-6.698415	-2.141247	-0.875957	-2.714914	-0.966297	0.000000	-10.000000	-0.400000	24.066668	383.000000	1023.000000	1023.000000	2046.000000
47.119999	-0.009446	-5.582321	-1.724938	-0.663794	-2.594385	-0.599204	0.000000	-10.000000	-0.408333	24.350000	394.000000	1023.000000	1023.000000	2046.000000
47.139999	-0.007695	-4.547900	-1.427450	-0.431447	-2.415319	-0.273684	0.000000	-10.000000	-0.408333	24.650000	402.166656	1023.000000	1023.000000	2046.000000
47.160000	-0.006052	-3.576826	-1.321579	-0.302886	-2.021374	0.069012	0.000000	-10.000000	-0.400000	24.500000	407.666656	1023.000000	1023.000000	2046.000000
47.180000	-0.004372	-2.583751	-1.185576	-0.189678	-1.506445	0.297948	0.000000	-10.000000	-0.391667	24.316668	413.000000	1023.000000	1023.000000	2046.000000
47.200001	-0.002751	-1.625773	-1.159997	-0.242875	-0.924138	0.701236	0.000000	-10.000000	-0.366667	23.700001	421.000000	1023.000000	1023.000000	2046.000000
47.220001	-0.001691	-0.999221	-0.936629	-0.416124	-0.737108	1.090640	0.000000	-10.000000	-0.341667	23.300001	429.000000	1023.000000	1023.000000	2046.000000
47.240002	-0.001143	-0.675434	-0.763147	-0.447012	-0.693029	1.227753	0.000000	-10.000000	-0.316667	22.816668	437.000000	1023.000000	1023.000000	2046.000000
47.259998	-0.000882	-0.521477	-0.674572	-0.371460	-0.631589	1.156144	0.000000	-10.000000	-0.308333	22.650000	444.666656	1023.000000	1023.000000	2046.000000
47.279999	-0.000455	-0.269050	-0.527599	-0.237333	-0.542893	1.038774	0.000000	-10.000000	-0.300000	22.150000	452.333344	1023.000000	1023.000000	2046.000000
47.299999	0.000320	0.189074	-0.422971	-0.172771	-0.206508	0.991325	0.000000	-10.000000	-0.300000	21.833334	459.666656	1023.000000	1023.000000	2046.000000
47.320000	0.001235	0.729849	-0.142285	-0.145001	-0.047786	1.064920	0.000000	-10.000000	-0.300000	21.466667	467.166656	1023.000000	1023.000000	2046.000000
47.340000	0.002624	1.550642	0.250318	-0.025549	0.023486	1.302387	0.000000	-10.000000	-0.291667	21.333334	474.333344	1023.000000	1023.000000	2046.000000
47.360001	0.004302	2.542333	0.641744	0.317755	0.117013	1.465821	0.000000	-10.000000	-0.300000	21.166668	481.500000	1023.000000	1023.000000	2046.000000
47.380001	0.006518	3.851857	1.103992	0.676590	0.330147	1.741129	0.000000	-10.000000	-0.308333	21.283335	488.500000	1023.000000	1023.000000	2046.000000
47.400002	0.009278	5.483213	1.576581	1.087281	0.813704	2.005646	0.000000	-10.000000	-0.333333	21.550001	495.666656	1023.000000	1023.000000	2046.000000
47.419998	0.012315	7.278277	2.134593	1.457862	1.361089	2.324734	0.000000	-10.000000	-0.341667	21.916668	502.833344	1023.000000	1023.000000	2046.000000
47.439999	0.015245	9.010066	2.607691	1.781276	1.902070	2.719030	0.000000	-10.000000	-0.333333	22.283333	510.166656	1023.000000	1023.000000	2046.000000
47.459999	0.017310	10.230213	2.981335	2.042775	2.185418	3.020685	0.000000	-10.000000	-0.325000	22.683334	517.500000	1023.000000	1023.000000	2046.000000
47.480000	0.018934	11.189795	3.326594	2.295101	2.300905	3.267195	0.000000	-10.000000	-0.316667	22.983334	525.166687	1023.000000	1023.000000	2046.000000
47.500000	0.020577	12.160871	3.649377	2.621680	2.482582	3.407231	0.000000	-10.000000	-0.308333	22.733334	532.666687	1023.000000	1023.000000	2046.000000
47.520000	0.022121	13.073238	4.045451	2.993751	2.534296	3.499740	0.000000	-10.000000	-0.283333	22.233334	540.333313	1023.000000	1023.000000	2046.000000
47.540001	0.024219	14.313199	4.108075	3.439615	3.044337	3.721173	0.000000	-10.000000	-0.275000	21.450001	547.666687	1023.000000	1023.000000	2046.000000
47.560001	0.026097	15.423534	4.336970	3.841068	3.203906	4.041591	0.000000	-10.000000	-0.266667	20.966667	555.166687	1023.000000	1023.000000	2046.000000
47.580002	0.027203	16.076883	4.659408	4.133735	3.160942	4.122800	0.000000	-10.000000	-0.266667	20.416668	562.166687	1023.000000	1023.000000	2046.000000
47.599998	0.026066	15.405210	4.650048	4.043971	2.841603	3.869588	0.000000	-10.000000	-0.241667	19.950001	569.166687	1023.000000	1023.000000	2046.000000
47.619999	0.021981	12.990725	3.940431	3.679486	2.271314	3.099493	0.000000	-10.000000	-0.225000	19.350000	575.833313	1023.000000	1023.000000	2046.000000
47.639999	0.017548	10.370951	3.039478	3.144544	1.768065	2.418864	0.000000	-10.000000	-0.200000	18.666666	582.333313	1023.000000	1023.000000	2046.000000
47.660000	0.014521	8.581753	2.344925	2.786432	1.463677	1.986719	0.000000	-10.000000	-0.191667	18.083334	588.500000	1023.000000	1023.000000	2046.000000
47.680000	0.013045	7.709826	1.894393	2.480272	1.398083	1.937078	0.000000	-10.000000	-0.200000	17.883333	594.500000	1023.000000	1023.000000	2046.000000
47.700001	0.012434	7.348713	1.752912	2.387402	1.279623	1.928778	0.000000	-10.000000	-0.200000	18.033335	600.500000	1023.000000	1023.000000	2046.000000
47.720001	0.012591	7.441469	1.841837	2.514781	1.150288	1.934563	0.000000	-10.000000	-0.191667	18.100000	606.666687	1023.000000	1023.000000	2046.000000
47.740002	0.012902	7.625260	1.916355	2.695586	1.108062	1.905258	0.000000	-10.000000	-0.183333	18.100000	613.000000	1023.000000	1023.000000	2046.000000
47.759998	0.013294	7.856490	1.886691	2.843783	1.207536	1.918480	0.000000	-10.000000	-0.191667	18.000000	617.333313	1023.000000	1023.000000	2046.000000
47.779999	0.014124	8.347155	1.833253	2.956944	1.448721	2.108237	0.000000	-10.000000	-0.183333	17.816668	623.500000	1023.000000	1023.000000	2046.000000
47.799999	0.015092	8.919547	2.051403	3.070975	1.458892	2.338276	0.000000	-10.000000	-0.166667	17.600000	629.333313	1023.000000	1023.000000	2046.000000
47.820000	0.016437	9.714516	2.339514	3.394634	1.533085	2.447282	0.000000	-10.000000	-0.141667	17.266666	637.000000	1023.000000	1023.000000	2046.000000
47.840000	0.018048	10.666617	2.713693	3.663506	1.633489	2.655929	0.000000	-10.000000	-0.150000	16.799999	642.666687	1023.000000	1023.000000	2046.000000
47.860001	0.019731	11.661162	2.926623	3.889852	1.925569	2.919118	0.000000	-10.000000	-0.141667	16.033333	648.333313	1023.000000	1023.000000	2046.000000
47.880001	0.020885	12.343097	2.914611	3.982455	2.268497	3.177534	0.000000	-10.000000	-0.116667	15.083333	653.833313	1023.000000	1023.000000	2046.000000
47.900002	0.021963	12.980157	2.885106	3.887003	2.652659	3.555388	0.000000	-10.000000	-0.091667	14.250000	659.000000	1023.000000	1023.000000	2046.000000
47.919998	0.022769	13.456705	2.855917	3.659486	3.000993	3.940308	0.000000	-10.000000	-0.066667	13.050000	664.000000	1023.000000	1023.000000	2046.000000
47.939999	0.023511	13.895173	2.899787	3.510643	3.258494	4.226250	0.000000	-10.000000	-0.058333	11.633333	668.666687	1023.000000	1023.000000	2046.000000
47.959999	0.023530	13.906104	2.992669	3.417012	3.268410	4.228014	0.000000	-10.000000	-0.025000	10.150000	672.833313	1023.000000	1023.000000	2046.000000
47.980000	0.023305	13.773319	2.939884	3.351921	3.327731	4.153783	0.000000	-10.000000	-0.008333	9.116667	676.333313	1023.000000	1023.000000	2046.000000
48.000000	0.022842	13.499722	2.892301	3.324100	3.326242	3.957080	0.000000	-10.000000	0.000000	8.200001	679.500000	1023.000000	1023.000000	2046.000000
48.020000	0.022585	13.347721	2.784893	3.251657	3.486336	3.824834	0.000000	-10.000000	0.000000	7.516667	682.500000	1023.000000	1023.000000	2046.000000
48.040001	0.022587	13.348714	2.898952	3.167033	3.531383	3.751346	0.000000	-10.000000	0.000000	6.700000	685.166687	1023.000000	1023.000000	2046.000000
48.060001	0.023119	13.663128	3.071507	3.141366	3.608887	3.841367	0.000000	-10.000000	0.000000	6.116667	687.500000	1023.000000	1023.000000	2046.000000
48.080002	0.023957	14.158411	3.310624	3.272730	3.628724	3.946333	0.000000	-10.000000	0.000000	5.233334	689.500000	1023.000000	1023.000000	2046.000000
48.099998	0.025154	14.866201	3.552864	3.511758	3.756705	4.044875	0.000000	-10.000000	0.008333	4.333333	691.500000	1023.000000	1023.000000	2046.000000
48.119999	0.026488	15.654258	3.915514	3.735893	3.828975	4.173876	0.000000	-10.000000	0.008333	3.266667	693.166687	1023.000000	1023.000000	2046.000000
48.139999	0.028253	16.697668	4.117789	3.940118	4.257846	4.381915	0.000000	-10.000000	0.008333	2.283333	694.500000	1023.000000	1023.000000	2046.000000
48.160000	0.030189	17.841755	4.472382	4.103781	4.608462	4.657131	0.000000	-10.000000	0.016667	1.200000	695.333313	1023.000000	1023.000000	2046.000000
48.180000	0.032228	19.047028	4.867177	4.262997	4.911494	5.005360	0.000000	-10.000000	0.033333	0.450000	695.833313	1023.000000	1023.000000	2046.000000
48.200001	0.033813	19.983223	5.222196	4.473585	5.064999	5.222444	0.000000	-10.000000	0.033333	0.000000	696.000000	1023.000000	1023.000000	2046.000000
48.220001	0.034696	20.505474	5.448618	4.712560	5.128068	5.216227	0.000000	-10.000000	0.033333	-0.333333	696.000000	1023.000000	1023.000000	2046.000000
48.240002	0.035310	20.868378	5.544005	4.807160	5.259289	5.257924	0.000000	-10.000000	0.033333	-1.333333	696.000000	1023.000000	1023.000000	2046.000000
48.259998	0.035355	20.894751	5.605191	4.967385	5.224242	5.097934	0.000000	-10.000000	0.050000	-2.833333	696.000000	1023.000000	1023.000000	2046.000000
48.279999	0.036634	21.650810	5.652852	5.048089	5.474252	5.475617	0.000000	-10.000000	0.050000	-4.483334	696.000000	1023.000000	1023.000000	2046.000000
48.299999	0.037596	22.219172	5.810721	5.316156	5.442354	5.649940	0.000000	-10.000000	0.050000	-5.783333	696.000000	1023.000000	1023.000000	2046.000000
48.320000	0.037688	22.273352	5.908547	5.573163	5.302199	5.489443	0.000000	-10.000000	0.058333	-6.933333	696.000000	1023.000000	1023.000000	2046.000000
48.340000	0.035221	20.815327	5.468916	5.416068	4.952000	4.978343	0.000000	-10.000000	0.066667	-7.866667	696.000000	1023.000000	1023.000000	2046.000000
48.360001	0.030121	17.801626	4.471944	4.758950	4.366629	4.204103	0.000000	-10.000000	0.083333	-8.750000	696.000000	1023.000000	1023.000000	2046.000000
48.380001	0.024553	14.510767	3.498186	3.942357	3.588629	3.481594	0.000000	-10.000000	0.083333	-9.366667	696.000000	1023.000000	1023.000000	2046.000000
48.400002	0.020390	12.050632	2.779057	3.345492	2.962167	2.963915	0.000000	-10.000000	0.083333	-9.750000	696.000000	1023.000000	1023.000000	2046.000000
48.419998	0.017570	10.383790	2.319842	2.912759	2.519301	2.631887	0.000000	-10.000000	0.075000	-9.700001	688.500000	1023.000000	1023.000000	2046.000000
48.439999	0.015752	9.309412	1.927620	2.695791	2.307144	2.378857	0.000000	-10.000000	0.075000	-9.683333	678.833313	1023.000000	1023.000000	2046.000000
48.459999	0.014404	8.512640	1.606654	2.596193	2.169207	2.140586	0.000000	-10.000000	0.075000	-9.633333	669.166687	1023.000000	1023.000000	2046.000000
48.480000	0.013568	8.018905	1.379740	2.614371	2.062814	1.961979	0.000000	-10.000000	0.083333	-10.016666	666.000000	1023.000000	1023.000000	2046.000000
48.500000	0.012870	7.606325	1.267874	2.537782	1.889456	1.911212	0.000000	-10.000000	0.091667	-10.433333	663.666687	1023.000000	1023.000000	2046.000000
48.520000	0.012331	7.287593	1.225812	2.417922	1.691284	1.952574	0.000000	-10.000000	0.100000	-11.116667	660.333313	1023.000000	1023.000000	2046.000000
48.540001	0.012080	7.139441	1.150147	2.378077	1.628341	1.982877	0.000000	-10.000000	0.100000	-11.633333	656.666687	1023.000000	1023.000000	2046.000000
48.560001	0.012048	7.120525	1.129454	2.396770	1.607077	1.987224	0.000000	-10.000000	0.100000	-12.050000	653.000000	1023.000000	1023.000000	2046.000000
48.580002	0.012347	7.297374	1.107525	2.494728	1.735825	1.959296	0.000000	-10.000000	0.100000	-12.216667	649.000000	1023.000000	1023.000000	2046.000000
48.599998	0.012762	7.542593	1.151377	2.506297	1.821252	2.063667	0.000000	-10.000000	0.108333	-12.400001	644.833313	1023.000000	1023.000000	2046.000000
48.619999	0.013148	7.770339	1.176090	2.403965	1.866125	2.324160	0.000000	-10.000000	0.125000	-12.716667	640.500000	1023.000000	1023.000000	2046.000000
48.639999	0.013432	7.938457	1.176750	2.235655	1.941813	2.584239	0.000000	-10.000000	0.141667	-13.350000	636.166687	1023.000000	1023.000000	2046.000000
48.660000	0.013281	7.849316	1.098777	1.892238	2.076765	2.781537	0.000000	-10.000000	0.166667	-14.216666	631.666687	1023.000000	1023.000000	2046.000000
48.680000	0.012737	7.527841	0.827957	1.625847	2.271896	2.802141	0.000000	-10.000000	0.191667	-15.183333	627.000000	1023.000000	1023.000000	2046.000000
48.700001	0.011892	7.028281	0.559510	1.382229	2.362291	2.724251	0.000000	-10.000000	0.208333	-16.016666	621.833313	1023.000000	1023.000000	2046.000000
48.720001	0.010999	6.500483	0.389564	1.122994	2.325014	2.662910	0.000000	-10.000000	0.225000	-16.666668	616.500000	1023.000000	1023.000000	2046.000000
48.740002	0.009788	5.784895	0.236949	0.892026	2.187840	2.468081	0.000000	-10.000000	0.233333	-17.183334	611.000000	1023.000000	1023.000000	2046.000000
48.759998	0.008886	5.251462	0.279152	0.680342	1.947509	2.344459	0.000000	-10.000000	0.250000	-17.716667	605.333313	1023.000000	1023.000000	2046.000000
48.779999	0.007876	4.654768	0.259267	0.489540	1.775306	2.130654	0.000000	-10.000000	0.250000	-18.250000	599.500000	1023.000000	1023.000000	2046.000000
48.799999	0.006987	4.129219	0.251322	0.322669	1.620293	1.934936	0.000000	-10.000000	0.275000	-18.833334	593.333313	1023.000000	1023.000000	2046.000000
48.820000	0.006688	3.952749	0.206454	0.272772	1.607323	1.866199	0.000000	-10.000000	0.308333	-19.450001	587.000000	1023.000000	1023.000000	2046.000000
48.840000	0.006934	4.097930	0.165034	0.388300	1.716552	1.828045	0.000000	-10.000000	0.341667	-20.016666	580.500000	1023.000000	1023.000000	2046.000000
48.860001	0.007521	4.444751	0.350053	0.426560	1.724539	1.943598	0.000000	-10.000000	0.350000	-20.583334	573.833313	1023.000000	1023.000000	2046.000000
48.880001	0.008423	4.978236	0.692369	0.505505	1.729621	2.050741	0.000000	-10.000000	0.358333	-20.916666	567.000000	1023.000000	1023.000000	2046.000000
48.900002	0.009675	5.717869	1.161179	0.554042	1.768175	2.234473	0.000000	-10.000000	0.358333	-21.233334	560.000000	1023.000000	1023.000000	2046.000000
48.919998	0.011321	6.690973	1.562831	0.734232	1.954125	2.439785	0.000000	-10.000000	0.358333	-21.200001	553.000000	1023.000000	1023.000000	2046.000000
48.939999	0.012519	7.398769	1.693012	0.969565	2.196891	2.539302	0.000000	-10.000000	0.358333	-20.966667	545.833313	1023.000000	1023.000000	2046.000000
48.959999	0.013355	7.892701	1.811584	1.120135	2.308072	2.652910	0.000000	-10.000000	0.366667	-20.833334	538.833313	1023.000000	1023.000000	2046.000000
48.980000	0.013769	8.137212	1.816764	1.209259	2.432853	2.678336	0.000000	-10.000000	0.375000	-21.016668	531.833313	1023.000000	1023.000000	2046.000000
49.000000	0.013203	7.803175	1.825072	1.271564	2.220900	2.485639	0.000000	-10.000000	0.383333	-21.533335	524.833313	1023.000000	1023.000000	2046.000000
49.020000	0.013991	8.268965	1.950334	1.291444	2.203692	2.823494	0.000000	-10.000000	0.391667	-21.983334	517.500000	1023.000000	1023.000000	2046.000000
49.040001	0.014152	8.364054	1.889049	1.561307	2.057365	2.856333	0.000000	-10.000000	0.400000	-22.400000	510.166656	1023.000000	1023.000000	2046.000000
49.060001	0.013237	7.823247	1.770133	1.627350	1.666870	2.758894	0.000000	-10.000000	0.400000	-22.716667	502.666656	1023.000000	1023.000000	2046.000000
49.080002	0.010276	6.072865	1.293490	1.446797	1.171492	2.161086	0.000000	-10.000000	0.408333	-22.783335	495.166656	1023.000000	1023.000000	2046.000000
49.099998	0.005859	3.462967	0.467826	0.871032	0.712282	1.411826	0.000000	-10.000000	0.408333	-22.950001	487.500000	1023.000000	1023.000000	2046.000000
49.119999	0.001128	0.666807	-0.392823	0.300613	0.174908	0.584110	0.000000	-10.000000	0.400000	-22.850000	479.833344	1023.000000	1023.000000	2046.000000
49.139999	-0.002945	-1.740602	-1.103946	-0.282193	-0.397079	0.042615	0.000000	-10.000000	0.391667	-22.433334	472.333344	1023.000000	1023.000000	2046.000000
49.160000	-0.006234	-3.684430	-1.595227	-0.780550	-0.984805	-0.323849	0.000000	-10.000000	0.375000	-21.883333	464.833344	1023.000000	1023.000000	2046.000000
49.180000	-0.008927	-5.276029	-2.062199	-1.186063	-1.425190	-0.602576	0.000000	-10.000000	0.383333	-21.500000	457.500000	1023.000000	1023.000000	2046.000000
49.200001	-0.011126	-6.575514	-2.505816	-1.457524	-1.738569	-0.873605	0.000000	-10.000000	0.383333	-21.799999	450.166656	1023.000000	1023.000000	2046.000000
49.220001	-0.012885	-7.614946	-3.036817	-1.628692	-1.781577	-1.167860	0.000000	-10.000000	0.400000	-22.100000	443.000000	1023.000000	1023.000000	2046.000000
49.240002	-0.014089	-8.326659	-3.388653	-1.715535	-1.840481	-1.381990	0.000000	-10.000000	0.400000	-22.533335	435.666656	1023.000000	1023.000000	2046.000000
49.259998	-0.015105	-8.927039	-3.534731	-1.822196	-2.066536	-1.503576	0.000000	-10.000000	0.400000	-22.833334	428.166656	1023.000000	1023.000000	2046.000000
49.279999	-0.015581	-9.208231	-3.576108	-1.880017	-2.244945	-1.507160	0.000000	-10.000000	0.400000	-23.166668	420.500000	1023.000000	1023.000000	2046.000000
49.299999	-0.015914	-9.405011	-3.576657	-1.926994	-2.443734	-1.457626	0.000000	-10.000000	0.400000	-23.233334	412.833344	1023.000000	1023.000000	2046.000000
49.320000	-0.016194	-9.570778	-3.562177	-1.953365	-2.587634	-1.467603	0.000000	-10.000000	0.391667	-23.150000	405.000000	1023.000000	1023.000000	2046.000000
49.340000	-0.016119	-9.526109	-3.584445	-2.017935	-2.536429	-1.387300	0.000000	-10.000000	0.383333	-22.716667	397.333344	1023.000000	1023.000000	2046.000000
49.360001	-0.015878	-9.383927	-3.636888	-2.105135	-2.389908	-1.251996	0.000000	-10.000000	0.383333	-22.283333	389.666656	1023.000000	1023.000000	2046.000000
49.380001	-0.015574	-9.204063	-3.674942	-2.168733	-2.226166	-1.134221	0.000000	-10.000000	0.383333	-21.766666	382.333344	1023.000000	1023.000000	2046.000000
49.400002	-0.015072	-8.907814	-3.614016	-2.290856	-2.022534	-0.980407	0.000000	-10.000000	0.375000	-21.466667	375.000000	1023.000000	1023.000000	2046.000000
49.419998	-0.015031	-8.883236	-3.636571	-2.488591	-1.931417	-0.826658	0.000000	-10.000000	0.358333	-21.100000	367.833344	1023.000000	1023.000000	2046.000000
49.439999	-0.015569	-9.201509	-3.731151	-2.718574	-1.946914	-0.804871	0.000000	-10.000000	0.350000	-20.716667	360.833344	1023.000000	1023.000000	2046.000000
49.459999	-0.016492	-9.746785	-3.808707	-2.912307	-2.130694	-0.895078	0.000000	-10.000000	0.350000	-20.266666	353.833344	1023.000000	1023.000000	2046.000000
49.480000	-0.017532	-10.361259	-3.837473	-3.086815	-2.369482	-1.067490	0.000000	-10.000000	0.350000	-20.000000	347.166656	1023.000000	1023.000000	2046.000000
49.500000	-0.018360	-10.850728	-3.881665	-3.223602	-2.477480	-1.267980	0.000000	-10.000000	0.333333	-19.683334	340.333344	1023.000000	1023.000000	2046.000000
49.520000	-0.019338	-11.429037	-3.917830	-3.339686	-2.634835	-1.536687	0.000000	-10.000000	0.300000	-19.233334	333.833344	1023.000000	1023.000000	2046.000000
49.540001	-0.020013	-11.827432	-3.960973	-3.433709	-2.730075	-1.702674	0.000000	-10.000000	0.266667	-18.883333	327.500000	1023.000000	1023.000000	2046.000000
49.560001	-0.020275	-11.982674	-3.937603	-3.493373	-2.813340	-1.738357	0.000000	-10.000000	0.283333	-18.916666	321.166656	1023.000000	1023.000000	2046.000000
49.580002	-0.020102	-11.880513	-3.832889	-3.469671	-2.936117	-1.641836	0.000000	-10.000000	0.316667	-19.316668	314.833344	1023.000000	1023.000000	2046.000000
49.599998	-0.019718	-11.653408	-3.605707	-3.389792	-3.070409	-1.587499	0.000000	-10.000000	0.350000	-19.916668	308.166656	1023.000000	1023.000000	2046.000000
49.619999	-0.018992	-11.224492	-3.270562	-3.281089	-3.167893	-1.504948	0.000000	-10.000000	0.350000	-20.366667	301.666656	1023.000000	1023.000000	2046.000000
49.639999	-0.017883	-10.568834	-2.811161	-3.169644	-3.147408	-1.440621	0.000000	-10.000000	0.350000	-20.733334	294.833344	1023.000000	1023.000000	2046.000000
49.660000	-0.016073	-9.499292	-2.329410	-2.969986	-2.949284	-1.250612	0.000000	-10.000000	0.350000	-20.633333	288.000000	1023.000000	1023.000000	2046.000000
49.680000	-0.014365	-8.489502	-2.043175	-2.702173	-2.726084	-1.018069	0.000000	-10.000000	0.350000	-20.450001	281.166656	1023.000000	1023.000000	2046.000000
49.700001	-0.013631	-8.055847	-1.963490	-2.518471	-2.641897	-0.931988	0.000000	-10.000000	0.350000	-20.066668	274.333344	1023.000000	1023.000000	2046.000000
49.720001	-0.013359	-7.895319	-1.994064	-2.521606	-2.600951	-0.778699	0.000000	-10.000000	0.350000	-20.116667	267.666656	1023.000000	1023.000000	2046.000000
49.740002	-0.014129	-8.350257	-2.051985	-2.461419	-2.807319	-1.029533	0.000000	-10.000000	0.350000	-20.316668	260.833344	1023.000000	1023.000000	2046.000000
49.759998	-0.013387	-7.911665	-1.936334	-2.395427	-2.801424	-0.778481	0.000000	-10.000000	0.350000	-20.500000	254.000000	1023.000000	1023.000000	2046.000000
49.779999	-0.012998	-7.681537	-1.868799	-2.082728	-2.987485	-0.742525	0.000000	-10.000000	0.341667	-20.500000	247.166672	1023.000000	1023.000000	2046.000000
49.799999	-0.013674	-8.081472	-1.976488	-1.893361	-3.342226	-0.869397	0.000000	-10.000000	0.341667	-20.283333	240.333328	1023.000000	1023.000000	2046.000000
49.820000	-0.015927	-9.412628	-2.294873	-2.010241	-3.825323	-1.282191	0.000000	-10.000000	0.333333	-20.133333	233.500000	1023.000000	1023.000000	2046.000000
49.840000	-0.019761	-11.678959	-2.926390	-2.521862	-4.329185	-1.901523	0.000000	-10.000000	0.333333	-19.799999	226.833328	1023.000000	1023.000000	2046.000000
49.860001	-0.024085	-14.234491	-3.689550	-3.149139	-4.817755	-2.578048	0.000000	-10.000000	0.300000	-19.266666	220.166672	1023.000000	1023.000000	2046.000000
49.880001	-0.028176	-16.652096	-4.507167	-3.712984	-5.286675	-3.145269	0.000000	-10.000000	0.266667	-18.416666	213.833328	1023.000000	1023.000000	2046.000000
49.900002	-0.031566	-18.655464	-5.174872	-4.129143	-5.739513	-3.611936	0.000000	-10.000000	0.241667	-17.566668	207.500000	1023.000000	1023.000000	2046.000000
49.919998	-0.033964	-20.072891	-5.692470	-4.483892	-6.039327	-3.857203	0.000000	-10.000000	0.233333	-16.983334	201.666672	1023.000000	1023.000000	2046.000000
49.939999	-0.035700	-21.098673	-6.093468	-4.636775	-6.250518	-4.117911	0.000000	-10.000000	0.233333	-16.866667	196.000000	1023.000000	1023.000000	2046.000000
49.959999	-0.037177	-21.971701	-6.315381	-4.816250	-6.545256	-4.294814	0.000000	-10.000000	0.216667	-16.750000	190.333328	1023.000000	1023.000000	2046.000000
49.980000	-0.038354	-22.667494	-6.438195	-4.897171	-6.849365	-4.482763	0.000000	-10.000000	0.208333	-16.500000	184.833328	1023.000000	1023.000000	2046.000000
50.000000	-0.039035	-23.069977	-6.545768	-4.916672	-7.017503	-4.590033	0.000000	-10.000000	0.200000	-15.950000	179.333328	1023.000000	1023.000000	2046.000000
50.020000	-0.039328	-23.242783	-6.626337	-4.909605	-7.126535	-4.580305	0.000000	-10.000000	0.191667	-15.283334	174.166672	1023.000000	1023.000000	2046.000000
50.040001	-0.039372	-23.268635	-6.711638	-4.913764	-7.118451	-4.524782	0.000000	-10.000000	0.183333	-14.283334	169.000000	1023.000000	1023.000000	2046.000000
50.060001	-0.038973	-23.033144	-6.696110	-4.831620	-7.062570	-4.442844	0.000000	-10.000000	0.158333	-13.083333	164.333328	1023.000000	1023.000000	2046.000000
50.080002	-0.038181	-22.564716	-6.601182	-4.827773	-6.917691	-4.218071	0.000000	-10.000000	0.116667	-11.783334	160.000000	1023.000000	1023.000000	2046.000000
50.099998	-0.037337	-22.065922	-6.446517	-4.814072	-6.795066	-4.010266	0.000000	-10.000000	0.083333	-10.583334	156.000000	1023.000000	1023.000000	2046.000000
50.119999	-0.036232	-21.413021	-6.187573	-4.801349	-6.650133	-3.773965	0.000000	-10.000000	0.058333	-9.866667	152.333328	1023.000000	1023.000000	2046.000000
50.139999	-0.035254	-20.835115	-5.883054	-4.864328	-6.539780	-3.547954	0.000000	-10.000000	0.058333	-9.700001	149.000000	1023.000000	1023.000000	2046.000000
50.160000	-0.034650	-20.478132	-5.777268	-4.970859	-6.357004	-3.373002	0.000000	-10.000000	0.058333	-9.416667	145.833328	1023.000000	1023.000000	2046.000000
50.180000	-0.034617	-20.458517	-5.770106	-5.107495	-6.295965	-3.284951	0.000000	-10.000000	0.058333	-8.633333	142.666672	1023.000000	1023.000000	2046.000000
50.200001	-0.034798	-20.565477	-5.794886	-5.228734	-6.267687	-3.274171	0.000000	-10.000000	0.041667	-7.016667	139.833328	1023.000000	1023.000000	2046.000000
50.220001	-0.035225	-20.817789	-5.907491	-5.357515	-6.241966	-3.310817	0.000000	-10.000000	0.025000	-5.583333	137.500000	1023.000000	1023.000000	2046.000000
50.240002	-0.035632	-21.058743	-5.963457	-5.399407	-6.225691	-3.470187	0.000000	-10.000000	0.016667	-4.066667	135.666672	1023.000000	1023.000000	2046.000000
50.259998	-0.035982	-21.265265	-5.954569	-5.505048	-6.237050	-3.568597	0.000000	-10.000000	0.016667	-2.833333	134.166672	1023.000000	1023.000000	2046.000000
50.279999	-0.036014	-21.284285	-5.797220	-5.515287	-6.304142	-3.667636	0.000000	-10.000000	0.016667	-1.416667	133.333328	1023.000000	1023.000000	2046.000000
50.299999	-0.035740	-21.122494	-5.596228	-5.475265	-6.347775	-3.703228	0.000000	-10.000000	0.008333	-0.516667	133.000000	1023.000000	1023.000000	2046.000000
50.320000	-0.035065	-20.723469	-5.304513	-5.370412	-6.397390	-3.651153	0.000000	-10.000000	0.008333	0.000000	133.000000	1023.000000	1023.000000	2046.000000
50.340000	-0.034012	-20.101074	-4.995008	-5.220407	-6.385450	-3.500210	0.000000	-10.000000	0.000000	0.000000	133.000000	1023.000000	1023.000000	2046.000000
50.360001	-0.032653	-19.297754	-4.700205	-5.147985	-6.214242	-3.235321	0.000000	-10.000000	0.016667	-0.283333	133.000000	1023.000000	1023.000000	2046.000000
50.380001	-0.030778	-18.189676	-4.271571	-4.941296	-5.916061	-3.060748	0.000000	-10.000000	0.033333	-0.500000	133.000000	1023.000000	1023.000000	2046.000000
50.400002	-0.028431	-16.802534	-3.846057	-4.610581	-5.503331	-2.842565	0.000000	-10.000000	0.050000	-0.933333	133.000000	1023.000000	1023.000000	2046.000000
50.419998	-0.026594	-15.716897	-3.450549	-4.290154	-5.381163	-2.595032	0.000000	-10.000000	0.050000	-2.333333	132.833328	1023.000000	1023.000000	2046.000000
50.439999	-0.025840	-15.271702	-3.244705	-4.182390	-5.431753	-2.412854	0.000000	-10.000000	0.058333	-4.633334	132.000000	1023.000000	1023.000000	2046.000000
50.459999	-0.025838	-15.270271	-3.270911	-4.170696	-5.432590	-2.396074	0.000000	-10.000000	0.066667	-7.266667	130.500000	1023.000000	1023.000000	2046.000000
50.480000	-0.025943	-15.332572	-3.359217	-4.071881	-5.445177	-2.456298	0.000000	-10.000000	0.083333	-8.733334	128.166672	1023.000000	1023.000000	2046.000000
50.500000	-0.025026	-14.790468	-3.354242	-3.881865	-5.308382	-2.245981	0.000000	-10.000000	0.091667	-9.200000	125.333336	1023.000000	1023.000000	2046.000000
50.520000	-0.024409	-14.425900	-3.417465	-3.549221	-5.273721	-2.185493	0.000000	-10.000000	0.091667	-9.183333	122.166664	1023.000000	1023.000000	2046.000000
50.540001	-0.024876	-14.701774	-3.518762	-3.391393	-5.474881	-2.316737	0.000000	-10.000000	0.075000	-8.800000	119.000000	1023.000000	1023.000000	2046.000000
50.560001	-0.027224	-16.089636	-3.900293	-3.578165	-5.834718	-2.776460	0.000000	-10.000000	0.058333	-8.583334	116.166664	1023.000000	1023.000000	2046.000000
50.580002	-0.030897	-18.260313	-4.446292	-4.100891	-6.315053	-3.398077	0.000000	-10.000000	0.050000	-8.450000	113.333336	1023.000000	1023.000000	2046.000000
50.599998	-0.034724	-20.521656	-5.126742	-4.656666	-6.752656	-3.985593	0.000000	-10.000000	0.041667	-8.233334	110.500000	1023.000000	1023.000000	2046.000000
50.619999	-0.037882	-22.388075	-5.661810	-5.096212	-7.247775	-4.382278	0.000000	-10.000000	0.016667	-5.083333	107.833336	1023.000000	1023.000000	2046.000000
50.639999	-0.040095	-23.696199	-6.079520	-5.377865	-7.579465	-4.659348	0.000000	-10.000000	0.008333	-2.116667	106.000000	1023.000000	1023.000000	2046.000000
50.660000	-0.041320	-24.419956	-6.398538	-5.549342	-7.712945	-4.759130	0.000000	-10.000000	0.008333	0.483333	105.166664	1023.000000	1023.000000	2046.000000
50.680000	-0.042107	-24.885099	-6.712826	-5.589275	-7.684903	-4.898095	0.000000	-10.000000	0.025000	0.100000	105.000000	1023.000000	1023.000000	2046.000000
50.700001	-0.042540	-25.141235	-6.873520	-5.553216	-7.707454	-5.007047	0.000000	-10.000000	0.016667	0.050000	105.000000	1023.000000	1023.000000	2046.000000
50.720001	-0.042623	-25.190205	-6.999876	-5.509479	-7.642616	-5.038234	0.000000	-10.000000	0.008333	0.000000	105.000000	1023.000000	1023.000000	2046.000000
50.740002	-0.042248	-24.968714	-6.932631	-5.421698	-7.648629	-4.965758	0.000000	-10.000000	0.000000	0.000000	105.000000	1023.000000	1023.000000	2046.000000
50.759998	-0.041591	-24.580318	-6.809117	-5.330863	-7.620511	-4.819828	0.000000	-10.000000	0.000000	0.000000	105.000000	1023.000000	1023.000000	2046.000000
50.779999	-0.040945	-24.198713	-6.656637	-5.227421	-7.618613	-4.696043	0.000000	-10.000000	0.008333	0.000000	105.000000	1023.000000	1023.000000	2046.000000
50.799999	-0.040144	-23.725000	-6.466536	-5.135012	-7.577913	-4.545539	0.000000	-10.000000	0.008333	0.000000	105.000000	1023.000000	1023.000000	2046.000000
50.820000	-0.038697	-22.870070	-6.234485	-5.074039	-7.379623	-4.181922	0.000000	-10.000000	0.008333	0.000000	105.000000	1023.000000	1023.000000	2046.000000
50.840000	-0.037386	-22.095255	-6.039171	-5.043365	-7.128259	-3.884459	0.000000	-10.000000	0.000000	0.000000	105.000000	1023.000000	1023.000000	2046.000000
50.860001	-0.036046	-21.303034	-5.753384	-5.039623	-6.876093	-3.633933	0.000000	-10.000000	0.008333	0.000000	105.000000	1023.000000	1023.000000	2046.000000
50.880001	-0.034724	-20.522034	-5.568473	-5.136028	-6.488955	-3.328578	0.000000	-10.000000	0.016667	0.000000	105.000000	1023.000000	1023.000000	2046.000000
50.900002	-0.034040	-20.117350	-5.488285	-5.268557	-6.213670	-3.146837	0.000000	-10.000000	0.016667	0.000000	105.000000	1023.000000	1023.000000	2046.000000
50.919998	-0.033684	-19.907328	-5.453245	-5.349913	-6.015491	-3.088678	0.000000	-10.000000	0.008333	0.000000	105.000000	1023.000000	1023.000000	2046.000000
50.939999	-0.033829	-19.993065	-5.460415	-5.448072	-5.933080	-3.151496	0.000000	-10.000000	0.008333	0.000000	105.000000	1023.000000	1023.000000	2046.000000
50.959999	-0.033884	-20.025665	-5.406173	-5.491669	-5.914258	-3.213565	0.000000	-10.000000	0.016667	0.000000	105.000000	1023.000000	1023.000000	2046.000000
50.980000	-0.034122	-20.165976	-5.341828	-5.550499	-5.953506	-3.320142	0.000000	-10.000000	0.025000	0.000000	105.000000	1023.000000	1023.000000	2046.000000
51.000000	-0.034241	-20.236723	-5.224041	-5.608438	-6.000624	-3.403620	0.000000	-10.000000	0.016667	0.000000	105.000000	1023.000000	1023.000000	2046.000000
51.020000	-0.034057	-20.127703	-5.080879	-5.609653	-5.990602	-3.446569	0.000000	-10.000000	0.008333	0.000000	105.000000	1023.000000	1023.000000	2046.000000
51.040001	-0.033504	-19.800976	-4.950561	-5.540662	-5.908979	-3.400773	0.000000	-10.000000	0.000000	0.000000	105.000000	1023.000000	1023.000000	2046.000000
51.060001	-0.032581	-19.255600	-4.751901	-5.467067	-5.852317	-3.184315	0.000000	-10.000000	0.000000	0.000000	105.000000	1023.000000	1023.000000	2046.000000
51.080002	-0.031483	-18.606260	-4.433700	-5.318180	-5.832726	-3.021654	0.000000	-10.000000	0.008333	0.000000	105.000000	1023.000000	1023.000000	2046.000000
51.099998	-0.029806	-17.615458	-3.945142	-5.148380	-5.713716	-2.808221	0.000000	-10.000000	0.016667	0.000000	105.000000	1023.000000	1023.000000	2046.000000
51.119999	-0.027727	-16.386669	-3.361233	-4.968424	-5.515243	-2.541770	0.000000	-10.000000	0.025000	0.000000	105.000000	1023.000000	1023.000000	2046.000000
51.139999	-0.025544	-15.096373	-2.824414	-4.669768	-5.328446	-2.273745	0.000000	-10.000000	0.033333	0.000000	105.000000	1023.000000	1023.000000	2046.000000
51.160000	-0.024062	-14.220481	-2.574666	-4.440063	-5.163793	-2.041960	0.000000	-10.000000	0.033333	0.000000	105.000000	1023.000000	1023.000000	2046.000000
51.180000	-0.023012	-13.600200	-2.455223	-4.281320	-4.978817	-1.884839	0.000000	-10.000000	0.025000	0.000000	105.000000	1023.000000	1023.000000	2046.000000
51.200001	-0.022905	-13.536909	-2.510458	-4.205584	-4.912856	-1.908012	0.000000	-10.000000	0.008333	0.000000	105.000000	1023.000000	1023.000000	2046.000000
51.220001	-0.021769	-12.865590	-2.413934	-3.907247	-4.763947	-1.780462	0.000000	-10.000000	0.000000	0.300000	105.000000	1023.000000	1023.000000	2046.000000
51.240002	-0.021088	-12.462810	-2.549450	-3.578268	-4.700253	-1.634838	0.000000	-10.000000	0.000000	1.016667	105.000000	1023.000000	1023.000000	2046.000000
51.259998	-0.021254	-12.561361	-2.720474	-3.369252	-4.808992	-1.662644	0.000000	-10.000000	0.000000	2.050000	105.000000	1023.000000	1023.000000	2046.000000
51.279999	-0.022714	-13.423752	-2.950109	-3.519926	-5.045470	-1.908247	0.000000	-10.000000	-0.008333	3.050000	105.000000	1023.000000	1023.000000	2046.000000
51.299999	-0.025847	-15.275584	-3.506342	-3.971912	-5.415194	-2.382137	0.000000	-10.000000	-0.008333	4.366667	105.000000	1023.000000	1023.000000	2046.000000
51.320000	-0.029855	-17.644154	-4.294538	-4.540470	-5.819834	-2.989312	0.000000	-10.000000	-0.008333	4.383333	105.000000	1023.000000	1023.000000	2046.000000
51.340000	-0.033745	-19.943411	-5.067911	-5.061240	-6.306136	-3.508123	0.000000	-10.000000	-0.008333	4.783333	105.000000	1023.000000	1023.000000	2046.000000
51.360001	-0.036950	-21.837503	-5.650038	-5.430715	-6.815855	-3.940895	0.000000	-10.000000	-0.008333	4.216667	105.000000	1023.000000	1023.000000	2046.000000
51.380001	-0.039297	-23.224276	-6.086909	-5.675112	-7.207983	-4.254272	0.000000	-10.000000	0.025000	3.050000	105.000000	1023.000000	1023.000000	2046.000000
51.400002	-0.040839	-24.135670	-6.402425	-5.746726	-7.489491	-4.497027	0.000000	-10.000000	0.050000	-0.666667	105.000000	1023.000000	1023.000000	2046.000000
51.419998	-0.042181	-24.929132	-6.688963	-5.831481	-7.713056	-4.695633	0.000000	-10.000000	0.066667	-4.916667	104.166664	1023.000000	1023.000000	2046.000000
51.439999	-0.043122	-25.485256	-6.931653	-5.830700	-7.857879	-4.865024	0.000000	-10.000000	0.041667	-7.050000	102.333336	1023.000000	1023.000000	2046.000000
51.459999	-0.043707	-25.830896	-7.080367	-5.823018	-7.936113	-4.991398	0.000000	-10.000000	0.025000	-6.100000	99.833336	1023.000000	1023.000000	2046.000000
51.480000	-0.043615	-25.776472	-7.119559	-5.777876	-7.903275	-4.975761	0.000000	-10.000000	0.000000	-2.233333	98.000000	1023.000000	1023.000000	2046.000000
51.500000	-0.043140	-25.495623	-7.178606	-5.672821	-7.712744	-4.931451	0.000000	-10.000000	-0.033333	1.983333	97.166664	1023.000000	1023.000000	2046.000000
51.520000	-0.042087	-24.873516	-7.090522	-5.561509	-7.492902	-4.728584	0.000000	-10.000000	-0.066667	6.616667	97.000000	1023.000000	1023.000000	2046.000000
51.540001	-0.040576	-23.980259	-6.916431	-5.458717	-7.184919	-4.420191	0.000000	-10.000000	-0.125000	10.133333	97.000000	1023.000000	1023.000000	2046.000000
51.560001	-0.038863	-22.967749	-6.699283	-5.384828	-6.858061	-4.025578	0.000000	-10.000000	-0.175000	13.583333	97.000000	1023.000000	1023.000000	2046.000000
51.580002	-0.037243	-22.010633	-6.434142	-5.281871	-6.584577	-3.710044	0.000000	-10.000000	-0.225000	15.950001	97.000000	1023.000000	1023.000000	2046.000000
51.599998	-0.035375	-20.906425	-6.126071	-5.223180	-6.197452	-3.359724	0.000000	-10.000000	-0.250000	17.616667	84.833336	1023.000000	1023.000000	2046.000000
51.619999	-0.033750	-19.946140	-5.827842	-5.200604	-5.898316	-3.019377	0.000000	-10.000000	-0.258333	18.783335	61.000000	1023.000000	1023.000000	2046.000000
51.639999	-0.032526	-19.222673	-5.614889	-5.192508	-5.662192	-2.753084	0.000000	-10.000000	-0.275000	19.683334	39.166668	1023.000000	1023.000000	2046.000000
51.660000	-0.031706	-18.738102	-5.435013	-5.158200	-5.521638	-2.623251	0.000000	-10.000000	-0.291667	20.616667	31.833334	1023.000000	1023.000000	2046.000000
51.680000	-0.031221	-18.451618	-5.261404	-5.082210	-5.459429	-2.648576	0.000000	-10.000000	-0.308333	21.483334	38.333332	1023.000000	1023.000000	2046.000000
51.700001	-0.030751	-18.173759	-5.088718	-5.014338	-5.380841	-2.689863	0.000000	-10.000000	-0.341667	22.200001	45.333332	1023.000000	1023.000000	2046.000000
51.720001	-0.030209	-17.853315	-4.845213	-4.910337	-5.341002	-2.756762	0.000000	-10.000000	-0.350000	22.733334	52.500000	1023.000000	1023.000000	2046.000000
51.740002	-0.029337	-17.337881	-4.614154	-4.770845	-5.185403	-2.767478	0.000000	-10.000000	-0.375000	23.300001	60.166668	1023.000000	1023.000000	2046.000000
[truncated: 1,127,006 more chars]
