# Supplementary material for: Effect of Electrode Belt and Body Positions on Regional Pulmonary Ventilation- and Perfusion-Related Impedance Changes Measured by Electric Impedance Tomography
Source: PLoS One. 2016 Jun 2;11(6):e0155913. doi: 10.1371/journal.pone.0155913 (PMC4890811; doi:10.1371/journal.pone.0155913)
Supplement: S1 Dataset — (ZIP) [file pone.0155913.s001.zip › Dataset/Fp11-mage-4i.txt]

Patient Name:	Fp11
Registry:	Fp11
Investigator:	 
Diagnosys:	 
Notes:	mage4i              
Sample Rate [Hz]:	50.07
Time Base 	Pixels Mean 	Pixels Sum 	UPPER RIGHT		UPPER LEFT		LOWER RIGHT		LOWER LEFT		QRS	ETCO2	Paw	Flow (L/min)	Volume	Analog1	Analog2	AnalogSum
0.000000	0.016718	9.880136	2.084129	0.973446	3.753512	3.069050	0.000000	-10.000000	-0.250000	18.966667	681.000000	1023.000000	1023.000000	2046.000000
0.020000	0.018624	11.007035	2.404004	0.915968	4.253168	3.433896	0.000000	-10.000000	-0.225000	18.266666	687.333313	1023.000000	1023.000000	2046.000000
0.040000	0.019526	11.540097	2.641856	0.798831	4.558449	3.540960	0.000000	-10.000000	-0.208333	17.783333	693.500000	1023.000000	1023.000000	2046.000000
0.060000	0.020062	11.856795	3.035336	0.708408	4.503623	3.609429	0.000000	-10.000000	-0.175000	17.050001	699.500000	1023.000000	1023.000000	2046.000000
0.080000	0.020814	12.300818	3.229409	0.764977	4.702817	3.603615	0.000000	-10.000000	-0.175000	16.616667	705.500000	1023.000000	1023.000000	2046.000000
0.100000	0.021443	12.672817	3.513468	0.745536	4.839741	3.574072	0.000000	-10.000000	-0.183333	16.116667	711.166687	1023.000000	1023.000000	2046.000000
0.120000	0.021515	12.715431	3.822580	0.646387	4.745203	3.501261	0.000000	-10.000000	-0.208333	15.850000	716.666687	1023.000000	1023.000000	2046.000000
0.140000	0.022723	13.429119	4.130704	0.821674	4.865200	3.611541	0.000000	-10.000000	-0.208333	15.683333	721.833313	1023.000000	1023.000000	2046.000000
0.160000	0.024166	14.282020	4.328187	0.972444	5.159061	3.822328	0.000000	-10.000000	-0.208333	15.650001	727.166687	1023.000000	1023.000000	2046.000000
0.180000	0.025156	14.867111	4.688234	1.061813	5.183053	3.934011	0.000000	-10.000000	-0.166667	15.633333	732.333313	1023.000000	1023.000000	2046.000000
0.200000	0.027260	16.110397	5.224576	1.341058	5.316664	4.228099	0.000000	-10.000000	-0.166667	15.566667	737.666687	1023.000000	1023.000000	2046.000000
0.220000	0.029690	17.546926	5.626623	1.613923	5.790242	4.516140	0.000000	-10.000000	-0.150000	15.500000	742.833313	1023.000000	1023.000000	2046.000000
0.240000	0.032229	19.047556	6.274246	1.826573	6.128418	4.818319	0.000000	-10.000000	-0.166667	15.550000	748.000000	1023.000000	1023.000000	2046.000000
0.260000	0.034184	20.202784	6.840351	2.026573	6.239307	5.096552	0.000000	-10.000000	-0.166667	15.616667	753.166687	1023.000000	1023.000000	2046.000000
0.280000	0.036092	21.330507	7.164075	2.417116	6.434313	5.315004	0.000000	-10.000000	-0.166667	15.583333	758.333313	1023.000000	1023.000000	2046.000000
0.300000	0.037815	22.348524	7.335503	2.654760	6.771066	5.587195	0.000000	-10.000000	-0.166667	15.250000	763.666687	1023.000000	1023.000000	2046.000000
0.320000	0.039246	23.194403	7.502672	2.993873	7.114055	5.583803	0.000000	-10.000000	-0.141667	14.616667	768.833313	1023.000000	1023.000000	2046.000000
0.340000	0.039474	23.329374	7.699010	3.014471	6.902035	5.713859	0.000000	-10.000000	-0.133333	13.733334	774.000000	1023.000000	1023.000000	2046.000000
0.360000	0.042067	24.861853	7.909477	3.679810	7.175349	6.097218	0.000000	-10.000000	-0.116667	12.866667	778.666687	1023.000000	1023.000000	2046.000000
0.380000	0.044060	26.039616	7.961926	4.312033	7.425947	6.339708	0.000000	-10.000000	-0.108333	12.166667	783.000000	1023.000000	1023.000000	2046.000000
0.400000	0.043709	25.832188	8.027823	4.316098	7.170235	6.318030	0.000000	-10.000000	-0.083333	11.550000	787.000000	1023.000000	1023.000000	2046.000000
0.420000	0.042063	24.859461	7.685032	4.088071	6.887161	6.199198	0.000000	-10.000000	-0.066667	10.750000	791.000000	1023.000000	1023.000000	2046.000000
0.440000	0.039071	23.090944	6.766560	3.754943	6.819133	5.750308	0.000000	-10.000000	-0.050000	9.716667	794.833313	1023.000000	1023.000000	2046.000000
0.460000	0.034925	20.640711	5.889130	3.157381	6.396555	5.197646	0.000000	-10.000000	-0.041667	8.683333	798.333313	1023.000000	1023.000000	2046.000000
0.480000	0.031700	18.734915	5.398094	2.846586	5.772811	4.717424	0.000000	-10.000000	-0.025000	8.066667	801.333313	1023.000000	1023.000000	2046.000000
0.500000	0.030756	18.176579	4.874563	2.900025	5.843219	4.558771	0.000000	-10.000000	-0.025000	7.833333	804.000000	1023.000000	1023.000000	2046.000000
0.520000	0.030217	17.858282	4.482872	2.923497	5.918359	4.533554	0.000000	-10.000000	-0.016667	7.816667	806.666687	1023.000000	1023.000000	2046.000000
0.540000	0.029320	17.327995	4.325350	2.927239	5.668236	4.407169	0.000000	-10.000000	-0.016667	7.483334	809.333313	1023.000000	1023.000000	2046.000000
0.560000	0.029385	17.366432	4.221881	3.174784	5.579998	4.389771	0.000000	-10.000000	0.000000	7.083333	812.000000	1023.000000	1023.000000	2046.000000
0.580000	0.029322	17.329151	3.908215	3.348585	5.750810	4.321541	0.000000	-10.000000	0.000000	6.550000	814.333313	1023.000000	1023.000000	2046.000000
0.600000	0.028844	17.046541	3.835910	3.273688	5.575858	4.361086	0.000000	-10.000000	-0.016667	6.466667	816.500000	1023.000000	1023.000000	2046.000000
0.620000	0.029140	17.221907	3.925336	3.475347	5.396643	4.424581	0.000000	-10.000000	-0.033333	6.616667	818.666687	1023.000000	1023.000000	2046.000000
0.640000	0.030235	17.869072	3.941051	3.788392	5.601704	4.537926	0.000000	-10.000000	-0.050000	6.983334	821.000000	1023.000000	1023.000000	2046.000000
0.660000	0.031100	18.380228	4.035645	3.891733	5.733474	4.719376	0.000000	-10.000000	-0.033333	7.433333	823.333313	1023.000000	1023.000000	2046.000000
0.680000	0.031851	18.823652	4.436224	3.915233	5.579102	4.893095	0.000000	-10.000000	-0.050000	8.016666	825.833313	1023.000000	1023.000000	2046.000000
0.700000	0.033549	19.827257	4.570397	4.049804	6.037147	5.169909	0.000000	-10.000000	-0.050000	8.633333	828.333313	1023.000000	1023.000000	2046.000000
0.720000	0.034592	20.444050	4.648739	3.973327	6.374456	5.447528	0.000000	-10.000000	-0.066667	8.933333	831.166687	1023.000000	1023.000000	2046.000000
0.740000	0.035281	20.851007	5.166327	3.759912	6.260625	5.664144	0.000000	-10.000000	-0.033333	8.666667	834.000000	1023.000000	1023.000000	2046.000000
0.760000	0.036871	21.790541	5.339235	3.747664	6.781622	5.922021	0.000000	-10.000000	-0.016667	7.683333	837.000000	1023.000000	1023.000000	2046.000000
0.780000	0.037846	22.367155	5.488885	3.491609	7.234516	6.152146	0.000000	-10.000000	0.000000	6.383333	839.833313	1023.000000	1023.000000	2046.000000
0.800000	0.038002	22.459099	5.989849	3.246464	7.027127	6.195659	0.000000	-10.000000	-0.016667	5.250000	842.333313	1023.000000	1023.000000	2046.000000
0.820000	0.038425	22.709320	6.044698	3.261811	7.255061	6.147750	0.000000	-10.000000	-0.016667	4.483334	844.166687	1023.000000	1023.000000	2046.000000
0.840000	0.038670	22.854074	6.035479	3.195587	7.553703	6.069306	0.000000	-10.000000	-0.025000	4.000000	845.833313	1023.000000	1023.000000	2046.000000
0.860000	0.037977	22.444460	6.390331	2.968633	7.190903	5.894593	0.000000	-10.000000	-0.008333	3.650000	847.166687	1023.000000	1023.000000	2046.000000
0.880000	0.038070	22.499247	6.547019	2.970929	7.195948	5.785350	0.000000	-10.000000	-0.008333	3.533333	848.500000	1023.000000	1023.000000	2046.000000
0.900000	0.038783	22.920540	6.573520	3.093052	7.490735	5.763232	0.000000	-10.000000	0.000000	3.500000	849.666687	1023.000000	1023.000000	2046.000000
0.920000	0.039087	23.100611	6.865258	2.994183	7.348935	5.892236	0.000000	-10.000000	-0.016667	3.450000	850.833313	1023.000000	1023.000000	2046.000000
0.940000	0.039878	23.567698	7.222431	3.165296	7.233633	5.946339	0.000000	-10.000000	-0.025000	3.333333	852.000000	1023.000000	1023.000000	2046.000000
0.960000	0.041927	24.778988	7.436301	3.471275	7.775302	6.096110	0.000000	-10.000000	-0.041667	3.400000	853.166687	1023.000000	1023.000000	2046.000000
0.980000	0.043879	25.932566	8.106441	3.458696	7.958683	6.408746	0.000000	-10.000000	-0.033333	3.666667	854.333313	1023.000000	1023.000000	2046.000000
1.000000	0.046017	27.196253	8.854110	3.671715	7.973724	6.696703	0.000000	-10.000000	-0.041667	4.100000	855.500000	1023.000000	1023.000000	2046.000000
1.020000	0.048334	28.565641	9.143789	4.141595	8.404917	6.875341	0.000000	-10.000000	-0.033333	4.400000	856.833313	1023.000000	1023.000000	2046.000000
1.040000	0.049492	29.249807	9.294773	4.206059	8.607010	7.141965	0.000000	-10.000000	-0.025000	4.266667	858.166687	1023.000000	1023.000000	2046.000000
1.060000	0.050144	29.635025	9.675806	4.335989	8.378346	7.244883	0.000000	-10.000000	-0.008333	3.433333	859.666687	1023.000000	1023.000000	2046.000000
1.080000	0.051756	30.587831	9.548576	4.924788	8.959681	7.154786	0.000000	-10.000000	0.008333	1.916667	860.833313	1023.000000	1023.000000	2046.000000
1.100000	0.051810	30.619915	9.350372	4.792337	8.953578	7.523628	0.000000	-10.000000	0.008333	0.416667	861.666687	1023.000000	1023.000000	2046.000000
1.120000	0.052396	30.966076	9.445810	5.229922	8.619330	7.671014	0.000000	-10.000000	0.016667	-0.950000	862.000000	1023.000000	1023.000000	2046.000000
1.140000	0.052426	30.983799	9.220652	5.498503	8.625832	7.638813	0.000000	-10.000000	0.008333	-1.366667	718.333313	1023.000000	1023.000000	2046.000000
1.160000	0.051372	30.360567	8.952501	5.315725	8.632895	7.459444	0.000000	-10.000000	0.008333	-1.100000	431.000000	1023.000000	1023.000000	2046.000000
1.180000	0.048762	28.818195	8.658746	4.853738	8.156032	7.149679	0.000000	-10.000000	0.000000	-0.416667	143.666672	1023.000000	1023.000000	2046.000000
1.200000	0.045526	26.906109	7.979312	4.540611	7.741737	6.644449	0.000000	-10.000000	0.000000	0.000000	0.000000	1023.000000	1023.000000	2046.000000
1.220000	0.042422	25.071377	6.956344	4.301919	7.687315	6.125799	0.000000	-10.000000	0.000000	0.000000	0.000000	1023.000000	1023.000000	2046.000000
1.240000	0.039334	23.246103	6.364948	3.798509	7.240554	5.842092	0.000000	-10.000000	0.000000	0.000000	0.000000	1023.000000	1023.000000	2046.000000
1.260000	0.037377	22.089897	6.047934	3.721791	6.759431	5.560740	0.000000	-10.000000	0.000000	0.000000	0.000000	1023.000000	1023.000000	2046.000000
1.280000	0.036893	21.804039	5.426217	3.988542	7.060386	5.328895	0.000000	-10.000000	0.000000	0.000000	0.000000	1023.000000	1023.000000	2046.000000
1.300000	0.036019	21.287111	5.207432	3.883009	6.868350	5.328321	0.000000	-10.000000	0.000000	0.000000	0.000000	1023.000000	1023.000000	2046.000000
1.320000	0.034939	20.648748	5.111170	3.938468	6.437418	5.161693	0.000000	-10.000000	0.000000	0.000000	0.000000	1023.000000	1023.000000	2046.000000
1.340000	0.034491	20.384220	4.733742	4.147921	6.531065	4.971492	0.000000	-10.000000	0.000000	0.000000	0.000000	1023.000000	1023.000000	2046.000000
1.360000	0.034436	20.351536	4.499597	4.180632	6.600481	5.070826	0.000000	-10.000000	0.000000	0.000000	0.000000	1023.000000	1023.000000	2046.000000
1.380000	0.034075	20.138494	4.687200	4.212725	6.151244	5.087326	0.000000	-10.000000	0.000000	0.000000	0.000000	1023.000000	1023.000000	2046.000000
1.400000	0.034404	20.332739	4.499913	4.447883	6.324406	5.060538	0.000000	-10.000000	0.000000	0.000000	0.000000	1023.000000	1023.000000	2046.000000
1.420000	0.035215	20.812269	4.474650	4.544483	6.559812	5.233324	0.000000	-10.000000	0.000000	0.000000	0.000000	1023.000000	1023.000000	2046.000000
1.440000	0.035384	20.912025	4.867433	4.398675	6.240327	5.405590	0.000000	-10.000000	0.000000	0.000000	0.000000	1023.000000	1023.000000	2046.000000
1.460000	0.036203	21.396091	4.923712	4.412294	6.534253	5.525834	0.000000	-10.000000	0.000000	0.000000	0.000000	1023.000000	1023.000000	2046.000000
1.480000	0.037210	21.991032	4.930968	4.277212	6.940853	5.841999	0.000000	-10.000000	0.000000	0.000000	0.000000	1023.000000	1023.000000	2046.000000
1.500000	0.037445	22.129734	5.384303	3.972722	6.737324	6.035384	0.000000	-10.000000	0.000000	0.000000	0.000000	1023.000000	1023.000000	2046.000000
1.520000	0.037950	22.428719	5.547106	3.792607	6.969886	6.119120	0.000000	-10.000000	0.000000	0.000000	0.000000	1023.000000	1023.000000	2046.000000
1.540000	0.038558	22.787624	5.464118	3.608312	7.510597	6.204597	0.000000	-10.000000	0.000000	0.000000	0.000000	1023.000000	1023.000000	2046.000000
1.560000	0.038235	22.597095	5.637148	3.237734	7.472530	6.249684	0.000000	-10.000000	0.000000	0.000000	0.000000	1023.000000	1023.000000	2046.000000
1.580000	0.037608	22.226242	5.829064	3.013621	7.240486	6.143071	0.000000	-10.000000	0.000000	0.000000	0.000000	1023.000000	1023.000000	2046.000000
1.600000	0.036996	21.864830	5.645067	2.971265	7.436075	5.812423	0.000000	-10.000000	0.000000	0.000000	0.000000	1023.000000	1023.000000	2046.000000
1.620000	0.036434	21.532299	5.629081	2.732145	7.499596	5.671478	0.000000	-10.000000	0.000000	0.000000	0.000000	1023.000000	1023.000000	2046.000000
1.640000	0.036088	21.328068	6.114298	2.548977	7.199242	5.465550	0.000000	-10.000000	0.000000	0.000000	0.000000	1023.000000	1023.000000	2046.000000
1.660000	0.036390	21.506559	6.651456	2.554532	6.935745	5.364827	0.000000	-10.000000	0.000000	0.000000	0.000000	1023.000000	1023.000000	2046.000000
1.680000	0.037534	22.182358	6.792415	2.866358	7.270485	5.253100	0.000000	-10.000000	0.000000	0.000000	0.000000	1023.000000	1023.000000	2046.000000
1.700000	0.038785	22.922171	6.908483	2.961238	7.558372	5.494078	0.000000	-10.000000	0.000000	0.000000	0.000000	1023.000000	1023.000000	2046.000000
1.720000	0.039293	23.222403	7.230491	2.830403	7.427729	5.733781	0.000000	-10.000000	0.000000	0.000000	0.000000	1023.000000	1023.000000	2046.000000
1.740000	0.039328	23.243137	7.357531	2.824659	7.209134	5.851814	0.000000	-10.000000	0.000000	0.000000	0.000000	1023.000000	1023.000000	2046.000000
1.760000	0.039534	23.364338	6.966219	3.168079	7.505139	5.724900	0.000000	-10.000000	0.000000	0.000000	0.000000	1023.000000	1023.000000	2046.000000
1.780000	0.037942	22.423491	6.313143	2.987234	7.400171	5.722942	0.000000	-10.000000	0.000000	0.000000	0.000000	1023.000000	1023.000000	2046.000000
1.800000	0.037495	22.159672	6.079819	3.196375	7.113286	5.770191	0.000000	-10.000000	0.000000	0.000000	0.000000	1023.000000	1023.000000	2046.000000
1.820000	0.036264	21.432158	6.021011	3.258355	6.586586	5.566206	0.000000	-10.000000	0.000000	0.000000	0.000000	1023.000000	1023.000000	2046.000000
1.840000	0.034545	20.416052	5.671062	3.149110	6.430140	5.165739	0.000000	-10.000000	0.000000	0.000000	0.000000	1023.000000	1023.000000	2046.000000
1.860000	0.032576	19.252556	5.013422	2.906203	6.464773	4.868158	0.000000	-10.000000	0.000000	0.000000	0.000000	1023.000000	1023.000000	2046.000000
1.880000	0.029759	17.587723	4.491512	2.484534	6.013919	4.597759	0.000000	-10.000000	0.000000	0.000000	0.000000	1023.000000	1023.000000	2046.000000
1.900000	0.026131	15.443553	3.830645	2.140256	5.371518	4.101134	0.000000	-10.000000	0.000000	0.000000	0.000000	1023.000000	1023.000000	2046.000000
1.920000	0.022472	13.280976	2.972084	1.825292	4.954430	3.529170	0.000000	-10.000000	0.000000	0.000000	0.000000	1023.000000	1023.000000	2046.000000
1.940000	0.019454	11.497466	1.948013	1.686812	4.851945	3.010696	0.000000	-10.000000	0.000000	0.000000	0.000000	1023.000000	1023.000000	2046.000000
1.960000	0.017084	10.096787	1.203309	1.444860	4.633266	2.815352	0.000000	-10.000000	0.000000	0.000000	0.000000	1023.000000	1023.000000	2046.000000
1.980000	0.014760	8.723008	0.816357	1.405700	4.018067	2.482884	0.000000	-10.000000	0.000000	0.000000	0.000000	1023.000000	1023.000000	2046.000000
2.000000	0.012130	7.168770	0.214008	1.310809	3.579417	2.064536	0.000000	-10.000000	0.000000	0.000000	0.000000	1023.000000	1023.000000	2046.000000
2.020000	0.010081	5.957879	-0.652171	1.268975	3.586786	1.754290	0.000000	-10.000000	0.000000	0.000000	0.000000	1023.000000	1023.000000	2046.000000
2.040000	0.008285	4.896427	-0.956941	1.035896	3.127869	1.689602	0.000000	-10.000000	0.000000	0.000000	0.000000	1023.000000	1023.000000	2046.000000
2.060000	0.006612	3.907654	-1.176987	0.985209	2.678240	1.421192	0.000000	-10.000000	0.000000	0.000000	0.000000	1023.000000	1023.000000	2046.000000
2.080000	0.005560	3.285784	-1.774921	1.012300	2.846684	1.201721	0.000000	-10.000000	0.000000	0.000000	0.000000	1023.000000	1023.000000	2046.000000
2.100000	0.004604	2.721078	-1.883172	0.823497	2.579132	1.201622	0.000000	-10.000000	0.000000	0.000000	0.000000	1023.000000	1023.000000	2046.000000
2.120000	0.003675	2.172128	-1.834116	0.674857	2.204718	1.126669	0.000000	-10.000000	0.000000	0.000000	0.000000	1023.000000	1023.000000	2046.000000
2.140000	0.003049	1.802231	-2.199933	0.483380	2.441708	1.077075	0.000000	-10.000000	0.000000	0.000000	0.000000	1023.000000	1023.000000	2046.000000
2.160000	0.002287	1.351856	-2.308151	0.129807	2.313449	1.216752	0.000000	-10.000000	0.000000	0.000000	0.000000	1023.000000	1023.000000	2046.000000
2.180000	0.001538	0.909144	-2.097620	-0.093325	1.912502	1.187587	0.000000	-10.000000	0.000000	0.000000	0.000000	1023.000000	1023.000000	2046.000000
2.200000	0.000786	0.464764	-2.357031	-0.246979	2.048456	1.020318	0.000000	-10.000000	0.000000	0.000000	0.000000	1023.000000	1023.000000	2046.000000
2.220000	-0.000167	-0.098527	-2.600360	-0.581484	2.075141	1.008175	0.000000	-10.000000	0.000000	0.000000	0.000000	1023.000000	1023.000000	2046.000000
2.240000	-0.001326	-0.783895	-2.547644	-0.852072	1.676222	0.939598	0.000000	-10.000000	0.000000	0.000000	0.000000	1023.000000	1023.000000	2046.000000
2.260000	-0.002495	-1.474382	-2.518324	-0.980126	1.321388	0.702681	0.000000	-10.000000	0.000000	0.000000	0.000000	1023.000000	1023.000000	2046.000000
2.280000	-0.003980	-2.352406	-2.952526	-1.072785	1.331138	0.341767	0.000000	-10.000000	0.000000	0.000000	0.000000	1023.000000	1023.000000	2046.000000
2.300000	-0.005386	-3.182968	-3.157807	-1.321436	1.135804	0.160472	0.000000	-10.000000	0.000000	0.000000	0.000000	1023.000000	1023.000000	2046.000000
2.320000	-0.006776	-4.004665	-2.954076	-1.461725	0.460597	-0.049461	0.000000	-10.000000	0.000000	0.000000	0.000000	1023.000000	1023.000000	2046.000000
2.340000	-0.007821	-4.622141	-2.964782	-1.487610	0.216023	-0.385772	0.000000	-10.000000	0.000000	0.000000	0.000000	1023.000000	1023.000000	2046.000000
2.360000	-0.008011	-4.734448	-3.079690	-1.506582	0.368205	-0.516381	0.000000	-10.000000	0.000000	0.000000	0.000000	1023.000000	1023.000000	2046.000000
2.380000	-0.007386	-4.365290	-2.502548	-1.444071	-0.003979	-0.414692	0.000000	-10.000000	0.000000	0.000000	0.000000	1023.000000	1023.000000	2046.000000
2.400000	-0.006769	-4.000259	-2.087008	-1.284590	-0.275206	-0.353455	0.000000	-10.000000	0.000000	0.000000	0.000000	1023.000000	1023.000000	2046.000000
2.420000	-0.006537	-3.863452	-2.138783	-1.190831	-0.129026	-0.404813	0.000000	-10.000000	0.000000	0.000000	0.000000	1023.000000	1023.000000	2046.000000
2.440000	-0.006832	-4.037415	-2.232589	-1.344908	-0.194138	-0.265781	0.000000	-10.000000	0.000000	0.000000	0.000000	1023.000000	1023.000000	2046.000000
2.460000	-0.006406	-3.786006	-2.019698	-1.167204	-0.439775	-0.159329	0.000000	-10.000000	0.000000	0.000000	0.000000	1023.000000	1023.000000	2046.000000
2.480000	-0.007921	-4.681185	-2.447094	-1.112002	-0.709152	-0.412938	0.000000	-10.000000	0.000000	0.000000	0.000000	1023.000000	1023.000000	2046.000000
2.500000	-0.008722	-5.154613	-3.021427	-1.035795	-0.746910	-0.350481	0.000000	-10.000000	0.000000	0.000000	0.000000	1023.000000	1023.000000	2046.000000
2.520000	-0.010048	-5.938429	-3.462495	-0.918961	-1.034696	-0.522277	0.000000	-10.000000	0.000000	0.000000	0.000000	1023.000000	1023.000000	2046.000000
2.540000	-0.011836	-6.995333	-3.429137	-0.921419	-1.782848	-0.861928	0.000000	-10.000000	0.000000	0.000000	0.000000	1023.000000	1023.000000	2046.000000
2.560000	-0.014281	-8.439803	-3.840233	-1.187529	-2.078100	-1.333942	0.000000	-10.000000	0.000000	0.000000	0.000000	1023.000000	1023.000000	2046.000000
2.580000	-0.017087	-10.098541	-4.516417	-1.644627	-2.188375	-1.749123	0.000000	-10.000000	0.000000	0.000000	0.000000	1023.000000	1023.000000	2046.000000
2.600000	-0.019779	-11.689360	-4.844165	-2.020337	-2.761760	-2.063097	0.000000	-10.000000	0.000000	0.000000	0.000000	1023.000000	1023.000000	2046.000000
2.620000	-0.022320	-13.191081	-5.317159	-2.174048	-3.194016	-2.505858	0.000000	-10.000000	0.000000	0.000000	0.000000	1023.000000	1023.000000	2046.000000
2.640000	-0.025120	-14.846073	-6.216269	-2.343575	-3.254064	-3.032166	0.000000	-10.000000	0.000000	0.000000	0.000000	1023.000000	1023.000000	2046.000000
2.660000	-0.027436	-16.214924	-6.939801	-2.572697	-3.419493	-3.282933	0.000000	-10.000000	0.000000	0.000000	0.000000	1023.000000	1023.000000	2046.000000
2.680000	-0.029417	-17.385614	-7.286094	-2.549721	-3.916095	-3.633704	0.000000	-10.000000	0.000000	0.000000	0.000000	1023.000000	1023.000000	2046.000000
2.700000	-0.031329	-18.515587	-7.722150	-2.556649	-4.193540	-4.043249	0.000000	-10.000000	0.000000	0.000000	0.000000	1023.000000	1023.000000	2046.000000
2.720000	-0.033254	-19.653107	-8.460751	-2.608348	-4.175457	-4.408550	0.000000	-10.000000	0.000000	0.000000	0.000000	1023.000000	1023.000000	2046.000000
2.740000	-0.034771	-20.549591	-8.738799	-2.764941	-4.518714	-4.527137	0.000000	-10.000000	0.000000	0.000000	0.000000	1023.000000	1023.000000	2046.000000
2.760000	-0.035684	-21.089291	-8.783647	-2.683168	-4.926378	-4.696098	0.000000	-10.000000	0.000000	0.000000	0.000000	1023.000000	1023.000000	2046.000000
2.780000	-0.036429	-21.529251	-9.014174	-2.578161	-4.978112	-4.958803	0.000000	-10.000000	0.000000	0.000000	0.000000	1023.000000	1023.000000	2046.000000
2.800000	-0.037278	-22.031549	-9.364001	-2.714033	-4.907656	-5.045858	0.000000	-10.000000	0.000000	0.000000	0.000000	1023.000000	1023.000000	2046.000000
2.820000	-0.037371	-22.086147	-9.196256	-2.793527	-5.153165	-4.943200	0.000000	-10.000000	0.000000	0.000000	0.000000	1023.000000	1023.000000	2046.000000
2.840000	-0.037132	-21.944883	-8.866133	-2.849025	-5.310105	-4.919621	0.000000	-10.000000	0.000000	0.000000	0.000000	1023.000000	1023.000000	2046.000000
2.860000	-0.037271	-22.027128	-8.973556	-3.002267	-5.099648	-4.951658	0.000000	-10.000000	0.000000	0.000000	0.000000	1023.000000	1023.000000	2046.000000
2.880000	-0.037062	-21.903700	-8.874249	-3.227147	-5.003330	-4.798974	0.000000	-10.000000	0.000000	0.000000	0.000000	1023.000000	1023.000000	2046.000000
2.900000	-0.037015	-21.875786	-8.580982	-3.463652	-5.175793	-4.655359	0.000000	-10.000000	0.000000	0.000000	0.000000	1023.000000	1023.000000	2046.000000
2.920000	-0.037104	-21.928244	-8.318680	-3.582496	-5.299779	-4.727289	0.000000	-10.000000	0.000000	0.000000	0.000000	1023.000000	1023.000000	2046.000000
2.940000	-0.038047	-22.485838	-8.478179	-3.841936	-5.234578	-4.931144	0.000000	-10.000000	0.000000	0.000000	0.000000	1023.000000	1023.000000	2046.000000
2.960000	-0.039110	-23.114214	-8.674080	-4.151857	-5.178712	-5.109566	0.000000	-10.000000	0.000000	0.000000	0.000000	1023.000000	1023.000000	2046.000000
2.980000	-0.039910	-23.586575	-8.470681	-4.341903	-5.564603	-5.209387	0.000000	-10.000000	0.000000	0.000000	0.000000	1023.000000	1023.000000	2046.000000
3.000000	-0.040720	-24.065437	-8.327389	-4.329319	-5.911912	-5.496819	0.000000	-10.000000	0.000000	0.000000	0.000000	1023.000000	1023.000000	2046.000000
3.020000	-0.041950	-24.792656	-8.664955	-4.423691	-5.849725	-5.854283	0.000000	-10.000000	0.000000	0.000000	0.000000	1023.000000	1023.000000	2046.000000
3.040000	-0.043170	-25.513218	-8.687071	-4.662792	-6.164754	-5.998601	0.000000	-10.000000	0.000000	0.000000	0.000000	1023.000000	1023.000000	2046.000000
3.060000	-0.043637	-25.789627	-8.455731	-4.719050	-6.551681	-6.063165	0.000000	-10.000000	0.000000	0.000000	0.000000	1023.000000	1023.000000	2046.000000
3.080000	-0.043991	-25.998413	-8.484507	-4.638185	-6.587410	-6.288311	0.000000	-10.000000	0.000000	0.000000	0.000000	1023.000000	1023.000000	2046.000000
3.100000	-0.044420	-26.252188	-8.538472	-4.787651	-6.562021	-6.364044	0.000000	-10.000000	0.000000	0.000000	0.000000	1023.000000	1023.000000	2046.000000
3.120000	-0.043829	-25.903215	-8.074364	-4.728501	-6.756426	-6.343925	0.000000	-10.000000	0.000000	0.000000	0.000000	1023.000000	1023.000000	2046.000000
3.140000	-0.042507	-25.121508	-7.458930	-4.611785	-6.810675	-6.240117	0.000000	-10.000000	0.000000	0.000000	0.000000	1023.000000	1023.000000	2046.000000
3.160000	-0.041427	-24.483194	-7.193503	-4.454433	-6.648185	-6.187074	0.000000	-10.000000	0.000000	0.000000	0.000000	1023.000000	1023.000000	2046.000000
3.180000	-0.041157	-24.323612	-7.127976	-4.473368	-6.583944	-6.138323	0.000000	-10.000000	0.000000	0.000000	0.000000	1023.000000	1023.000000	2046.000000
3.200000	-0.040900	-24.171782	-6.802956	-4.496582	-6.864780	-6.007464	0.000000	-10.000000	0.000000	0.000000	0.000000	1023.000000	1023.000000	2046.000000
3.220000	-0.040973	-24.215303	-6.851363	-4.443171	-6.825825	-6.094944	0.000000	-10.000000	0.000000	0.000000	0.000000	1023.000000	1023.000000	2046.000000
3.240000	-0.041200	-24.349293	-7.127289	-4.401126	-6.623731	-6.197146	0.000000	-10.000000	0.000000	0.000000	0.000000	1023.000000	1023.000000	2046.000000
3.260000	-0.041900	-24.762650	-7.280667	-4.346460	-6.898615	-6.236907	0.000000	-10.000000	0.000000	0.000000	0.000000	1023.000000	1023.000000	2046.000000
3.280000	-0.041374	-24.452057	-7.415608	-3.935921	-7.048364	-6.052164	0.000000	-10.000000	0.000000	0.000000	0.000000	1023.000000	1023.000000	2046.000000
3.300000	-0.042628	-25.193089	-7.828790	-3.742220	-7.281350	-6.340729	0.000000	-10.000000	0.000000	0.000000	0.000000	1023.000000	1023.000000	2046.000000
3.320000	-0.045163	-26.691154	-8.294081	-4.201970	-7.594748	-6.600355	0.000000	-10.000000	0.000000	0.000000	0.000000	1023.000000	1023.000000	2046.000000
3.340000	-0.047494	-28.068691	-8.485834	-4.659138	-8.057505	-6.866216	0.000000	-10.000000	0.000000	0.000000	0.000000	1023.000000	1023.000000	2046.000000
3.360000	-0.050178	-29.655172	-8.981977	-4.958913	-8.335873	-7.378409	0.000000	-10.000000	0.000000	0.000000	0.000000	1023.000000	1023.000000	2046.000000
3.380000	-0.053253	-31.472618	-9.744776	-5.488328	-8.517330	-7.722184	0.000000	-10.000000	0.000000	0.000000	0.000000	1023.000000	1023.000000	2046.000000
3.400000	-0.055735	-32.939354	-10.231233	-5.769813	-8.950099	-7.988211	0.000000	-10.000000	0.000000	0.000000	0.000000	1023.000000	1023.000000	2046.000000
3.420000	-0.057798	-34.158695	-10.786183	-5.794073	-9.185617	-8.392822	0.000000	-10.000000	0.000000	0.000000	0.000000	1023.000000	1023.000000	2046.000000
3.440000	-0.059957	-35.434845	-11.490546	-5.963831	-9.245336	-8.735133	0.000000	-10.000000	0.000000	0.000000	0.000000	1023.000000	1023.000000	2046.000000
3.460000	-0.061669	-36.446453	-11.905472	-6.044337	-9.528407	-8.968238	0.000000	-10.000000	0.000000	0.000000	0.000000	1023.000000	1023.000000	2046.000000
3.480000	-0.062757	-37.089176	-12.111026	-6.027773	-9.833409	-9.116967	0.000000	-10.000000	0.000000	0.000000	0.000000	1023.000000	1023.000000	2046.000000
3.500000	-0.063678	-37.633907	-12.469199	-5.889317	-9.915817	-9.359575	0.000000	-10.000000	0.000000	0.000000	0.000000	1023.000000	1023.000000	2046.000000
3.520000	-0.064888	-38.348957	-12.824875	-5.969479	-10.052690	-9.501915	0.000000	-10.000000	0.000000	0.000000	0.000000	1023.000000	1023.000000	2046.000000
3.540000	-0.065768	-38.868855	-12.981050	-6.017579	-10.313025	-9.557203	0.000000	-10.000000	0.000000	0.000000	0.000000	1023.000000	1023.000000	2046.000000
3.560000	-0.065639	-38.792770	-12.834025	-5.869288	-10.530816	-9.558640	0.000000	-10.000000	0.000000	0.000000	0.000000	1023.000000	1023.000000	2046.000000
3.580000	-0.065427	-38.667358	-12.884607	-5.675333	-10.465823	-9.641595	0.000000	-10.000000	0.000000	0.000000	0.000000	1023.000000	1023.000000	2046.000000
3.600000	-0.065458	-38.685677	-12.875671	-5.823413	-10.404056	-9.582538	0.000000	-10.000000	0.000000	0.000000	0.000000	1023.000000	1023.000000	2046.000000
3.620000	-0.064936	-38.377460	-12.524734	-5.960760	-10.500628	-9.391338	0.000000	-10.000000	0.000000	0.000000	0.000000	1023.000000	1023.000000	2046.000000
3.640000	-0.064073	-37.867134	-12.221108	-5.880104	-10.458933	-9.306990	0.000000	-10.000000	0.000000	0.000000	0.000000	1023.000000	1023.000000	2046.000000
3.660000	-0.063667	-37.626984	-12.126503	-6.058592	-10.259441	-9.182446	0.000000	-10.000000	0.000000	0.000000	0.000000	1023.000000	1023.000000	2046.000000
3.680000	-0.063690	-37.641026	-11.975674	-6.349713	-10.218735	-9.096905	0.000000	-10.000000	0.000000	0.000000	0.000000	1023.000000	1023.000000	2046.000000
3.700000	-0.063517	-37.538326	-11.701539	-6.559820	-10.269315	-9.007653	0.000000	-10.000000	0.000000	0.000000	0.000000	1023.000000	1023.000000	2046.000000
3.720000	-0.063824	-37.719936	-11.646995	-6.657218	-10.277912	-9.137813	0.000000	-10.000000	0.000000	0.000000	0.000000	1023.000000	1023.000000	2046.000000
3.740000	-0.064670	-38.220039	-11.698018	-6.980839	-10.315262	-9.225921	0.000000	-10.000000	0.000000	0.000000	0.000000	1023.000000	1023.000000	2046.000000
3.760000	-0.065489	-38.704170	-11.631112	-7.120450	-10.559100	-9.393509	0.000000	-10.000000	0.000000	0.000000	0.000000	1023.000000	1023.000000	2046.000000
3.780000	-0.065824	-38.902016	-11.504329	-7.101838	-10.728364	-9.567485	0.000000	-10.000000	0.000000	0.000000	0.000000	1023.000000	1023.000000	2046.000000
3.800000	-0.066496	-39.298958	-11.590956	-7.176095	-10.797523	-9.734385	0.000000	-10.000000	0.000000	0.000000	0.000000	1023.000000	1023.000000	2046.000000
3.820000	-0.067406	-39.837093	-11.611051	-7.309843	-10.997509	-9.918692	0.000000	-10.000000	0.000000	0.000000	0.000000	1023.000000	1023.000000	2046.000000
3.840000	-0.067574	-39.936153	-11.447535	-7.400908	-11.195992	-9.891720	0.000000	-10.000000	0.000000	0.000000	0.000000	1023.000000	1023.000000	2046.000000
3.860000	-0.067218	-39.725990	-11.320796	-7.237072	-11.184810	-9.983314	0.000000	-10.000000	0.000000	0.000000	0.000000	1023.000000	1023.000000	2046.000000
3.880000	-0.067163	-39.693520	-11.306705	-7.331251	-11.127445	-9.928119	0.000000	-10.000000	0.000000	0.000000	0.000000	1023.000000	1023.000000	2046.000000
3.900000	-0.066930	-39.555481	-11.131540	-7.339461	-11.182059	-9.902420	0.000000	-10.000000	0.000000	0.000000	0.000000	1023.000000	1023.000000	2046.000000
3.920000	-0.066061	-39.042347	-10.807570	-7.287669	-11.188494	-9.758615	0.000000	-10.000000	0.000000	0.000000	0.000000	1023.000000	1023.000000	2046.000000
3.940000	-0.064835	-38.317535	-10.431108	-7.067474	-11.040626	-9.778328	0.000000	-10.000000	0.000000	0.000000	0.000000	1023.000000	1023.000000	2046.000000
3.960000	-0.063639	-37.610622	-10.051733	-7.031391	-10.906241	-9.621258	0.000000	-10.000000	0.000000	0.000000	0.000000	1023.000000	1023.000000	2046.000000
3.980000	-0.062703	-37.057709	-9.718808	-6.956616	-10.933295	-9.448988	0.000000	-10.000000	0.000000	0.000000	0.000000	1023.000000	1023.000000	2046.000000
4.000000	-0.062219	-36.771667	-9.573009	-6.811006	-10.985209	-9.402444	0.000000	-10.000000	0.000000	0.000000	0.000000	1023.000000	1023.000000	2046.000000
4.020000	-0.061997	-36.640514	-9.576066	-6.782470	-10.921484	-9.360497	0.000000	-10.000000	0.000000	0.000000	0.000000	1023.000000	1023.000000	2046.000000
4.040000	-0.061957	-36.616577	-9.588275	-6.580271	-10.893081	-9.554951	0.000000	-10.000000	0.000000	0.000000	0.000000	1023.000000	1023.000000	2046.000000
4.060000	-0.062062	-36.678654	-9.547139	-6.663202	-11.069436	-9.398875	0.000000	-10.000000	0.000000	0.000000	0.000000	1023.000000	1023.000000	2046.000000
4.080000	-0.060854	-35.964779	-9.730629	-6.065614	-10.867965	-9.300570	0.000000	-10.000000	0.000000	0.000000	0.000000	1023.000000	1023.000000	2046.000000
4.100000	-0.060858	-35.967117	-9.899976	-5.847728	-10.946692	-9.272720	0.000000	-10.000000	0.000000	0.000000	0.000000	1023.000000	1023.000000	2046.000000
4.120000	-0.062320	-36.831074	-10.224590	-6.081584	-11.212286	-9.312612	0.000000	-10.000000	0.000000	0.000000	0.000000	1023.000000	1023.000000	2046.000000
4.140000	-0.064503	-38.121307	-10.687293	-6.381075	-11.475353	-9.577584	0.000000	-10.000000	0.000000	0.000000	0.000000	1023.000000	1023.000000	2046.000000
4.160000	-0.067721	-40.022984	-11.369297	-6.934127	-11.729756	-9.989802	0.000000	-10.000000	0.000000	0.000000	0.000000	1023.000000	1023.000000	2046.000000
4.180000	-0.071111	-42.026859	-12.074778	-7.430025	-12.078908	-10.443151	0.000000	-10.000000	0.000000	0.000000	0.000000	1023.000000	1023.000000	2046.000000
4.200000	-0.073249	-43.290325	-12.636338	-7.610668	-12.260553	-10.782764	0.000000	-10.000000	0.000000	0.000000	0.000000	1023.000000	1023.000000	2046.000000
4.220000	-0.075009	-44.330250	-13.191827	-7.692375	-12.367704	-11.078345	0.000000	-10.000000	0.000000	0.000000	0.000000	1023.000000	1023.000000	2046.000000
4.240000	-0.076479	-45.198887	-13.607892	-7.747127	-12.553520	-11.290346	0.000000	-10.000000	0.000000	0.000000	0.000000	1023.000000	1023.000000	2046.000000
4.260000	-0.077314	-45.692543	-13.871097	-7.704308	-12.683098	-11.434039	0.000000	-10.000000	0.000000	0.000000	0.000000	1023.000000	1023.000000	2046.000000
4.280000	-0.077898	-46.037533	-14.185614	-7.548664	-12.699842	-11.603415	0.000000	-10.000000	0.000000	0.000000	0.000000	1023.000000	1023.000000	2046.000000
4.300000	-0.078623	-46.465981	-14.400838	-7.529551	-12.865103	-11.670488	0.000000	-10.000000	0.000000	0.000000	0.000000	1023.000000	1023.000000	2046.000000
4.320000	-0.079052	-46.719978	-14.560758	-7.439522	-12.953390	-11.766310	0.000000	-10.000000	0.000000	0.000000	0.000000	1023.000000	1023.000000	2046.000000
4.340000	-0.079079	-46.735565	-14.613907	-7.373261	-13.016960	-11.731438	0.000000	-10.000000	0.000000	0.000000	0.000000	1023.000000	1023.000000	2046.000000
4.360000	-0.078704	-46.514309	-14.665208	-7.172776	-12.956881	-11.719444	0.000000	-10.000000	0.000000	0.000000	0.000000	1023.000000	1023.000000	2046.000000
4.380000	-0.078259	-46.250946	-14.529819	-7.094712	-13.003427	-11.622989	0.000000	-10.000000	0.000000	0.000000	0.000000	1023.000000	1023.000000	2046.000000
4.400000	-0.077769	-45.961422	-14.309836	-7.133047	-13.022583	-11.495955	0.000000	-10.000000	0.000000	0.000000	0.000000	1023.000000	1023.000000	2046.000000
4.420000	-0.076277	-45.079628	-14.081817	-7.010334	-12.687579	-11.299901	0.000000	-10.000000	0.000000	0.000000	0.000000	1023.000000	1023.000000	2046.000000
4.440000	-0.075580	-44.667587	-13.798841	-7.133017	-12.637598	-11.098130	0.000000	-10.000000	0.000000	0.000000	0.000000	1023.000000	1023.000000	2046.000000
4.460000	-0.074677	-44.134315	-13.474051	-7.171790	-12.521499	-10.966977	0.000000	-10.000000	0.000000	0.000000	0.000000	1023.000000	1023.000000	2046.000000
4.480000	-0.074041	-43.758358	-13.148542	-7.394158	-12.432277	-10.783381	0.000000	-10.000000	0.000000	0.000000	0.000000	1023.000000	1023.000000	2046.000000
4.500000	-0.073517	-43.448612	-13.076925	-7.532468	-12.155629	-10.683592	0.000000	-10.000000	0.000000	0.000000	0.000000	1023.000000	1023.000000	2046.000000
4.520000	-0.073607	-43.501831	-12.970980	-7.651226	-12.096963	-10.782663	0.000000	-10.000000	0.000000	0.000000	0.000000	1023.000000	1023.000000	2046.000000
4.540000	-0.074049	-43.763042	-12.849736	-7.900729	-12.225089	-10.787487	0.000000	-10.000000	0.000000	0.000000	0.000000	1023.000000	1023.000000	2046.000000
4.560000	-0.074210	-43.858265	-12.733857	-7.986648	-12.254686	-10.883075	0.000000	-10.000000	0.000000	0.000000	0.000000	1023.000000	1023.000000	2046.000000
4.580000	-0.074439	-43.993378	-12.722503	-7.963604	-12.244087	-11.063182	0.000000	-10.000000	0.000000	0.000000	0.000000	1023.000000	1023.000000	2046.000000
4.600000	-0.074697	-44.146137	-12.695515	-7.998231	-12.283288	-11.169101	0.000000	-10.000000	0.000000	0.000000	0.000000	1023.000000	1023.000000	2046.000000
4.620000	-0.074959	-44.300766	-12.544597	-8.076144	-12.483459	-11.196567	0.000000	-10.000000	0.000000	0.000000	0.000000	1023.000000	1023.000000	2046.000000
4.640000	-0.074730	-44.165680	-12.385560	-8.056406	-12.475005	-11.248711	0.000000	-10.000000	0.000000	0.000000	0.000000	1023.000000	1023.000000	2046.000000
4.660000	-0.074172	-43.835659	-12.145003	-7.974188	-12.456671	-11.259798	0.000000	-10.000000	0.000000	0.000000	0.000000	1023.000000	1023.000000	2046.000000
4.680000	-0.073147	-43.229710	-11.877765	-7.949001	-12.294335	-11.108606	0.000000	-10.000000	0.000000	0.000000	0.000000	1023.000000	1023.000000	2046.000000
4.700000	-0.071837	-42.455673	-11.352695	-7.845085	-12.263235	-10.994658	0.000000	-10.000000	0.000000	0.000000	0.000000	1023.000000	1023.000000	2046.000000
4.720000	-0.070158	-41.463387	-10.825479	-7.767652	-12.138560	-10.731698	0.000000	-10.000000	0.000000	0.000000	0.000000	1023.000000	1023.000000	2046.000000
4.740000	-0.068920	-40.731518	-10.526728	-7.601792	-12.005766	-10.597234	0.000000	-10.000000	0.000000	0.000000	0.000000	1023.000000	1023.000000	2046.000000
4.760000	-0.068002	-40.189186	-10.396631	-7.543598	-11.848640	-10.400315	0.000000	-10.000000	0.000000	0.000000	0.000000	1023.000000	1023.000000	2046.000000
4.780000	-0.066693	-39.415745	-10.259208	-7.119525	-11.608268	-10.428745	0.000000	-10.000000	0.000000	0.000000	0.000000	1023.000000	1023.000000	2046.000000
4.800000	-0.066901	-39.538696	-10.196446	-7.221272	-11.791814	-10.329163	0.000000	-10.000000	0.000000	0.000000	0.000000	1023.000000	1023.000000	2046.000000
4.820000	-0.065525	-38.725197	-10.235739	-6.814470	-11.637468	-10.037519	0.000000	-10.000000	0.000000	0.000000	0.000000	1023.000000	1023.000000	2046.000000
4.840000	-0.064752	-38.268360	-10.536122	-6.299317	-11.527496	-9.905425	0.000000	-10.000000	0.000000	0.000000	0.000000	1023.000000	1023.000000	2046.000000
4.860000	-0.065665	-38.807743	-10.763193	-6.317458	-11.793027	-9.934067	0.000000	-10.000000	0.000000	0.000000	0.000000	1023.000000	1023.000000	2046.000000
4.880000	-0.067486	-39.884319	-11.072652	-6.637621	-12.027147	-10.146901	0.000000	-10.000000	0.000000	0.000000	0.000000	1023.000000	1023.000000	2046.000000
4.900000	-0.069785	-41.242657	-11.497421	-7.121256	-12.226439	-10.397542	0.000000	-10.000000	0.000000	0.000000	0.000000	1023.000000	1023.000000	2046.000000
4.920000	-0.072481	-42.836372	-12.111026	-7.469992	-12.393686	-10.861668	0.000000	-10.000000	0.000000	0.000000	0.000000	1023.000000	1023.000000	2046.000000
4.940000	-0.074896	-44.263607	-12.778395	-7.786961	-12.545152	-11.153099	0.000000	-10.000000	0.000000	0.000000	0.000000	1023.000000	1023.000000	2046.000000
4.960000	-0.076815	-45.397888	-13.305741	-7.969658	-12.759975	-11.362514	0.000000	-10.000000	0.000000	0.000000	0.000000	1023.000000	1023.000000	2046.000000
4.980000	-0.078016	-46.107426	-13.684231	-8.027467	-12.911203	-11.484525	0.000000	-10.000000	0.000000	0.000000	0.000000	1023.000000	1023.000000	2046.000000
5.000000	-0.078768	-46.551655	-14.012727	-7.901539	-12.950173	-11.687216	0.000000	-10.000000	0.000000	0.000000	0.000000	1023.000000	1023.000000	2046.000000
5.020000	-0.079268	-46.847118	-14.383632	-7.788553	-12.894645	-11.780288	0.000000	-10.000000	0.000000	0.000000	0.000000	1023.000000	1023.000000	2046.000000
5.040000	-0.079804	-47.164139	-14.599939	-7.666874	-13.023837	-11.873487	0.000000	-10.000000	0.000000	0.000000	0.000000	1023.000000	1023.000000	2046.000000
5.060000	-0.080205	-47.401047	-14.722865	-7.543969	-13.203320	-11.930892	0.000000	-10.000000	0.000000	0.000000	0.000000	1023.000000	1023.000000	2046.000000
5.080000	-0.080304	-47.459404	-14.802405	-7.508290	-13.275636	-11.873073	0.000000	-10.000000	0.000000	0.000000	0.000000	1023.000000	1023.000000	2046.000000
5.100000	-0.079932	-47.240009	-14.887707	-7.277597	-13.161634	-11.913071	0.000000	-10.000000	0.000000	0.000000	0.000000	1023.000000	1023.000000	2046.000000
5.120000	-0.079422	-46.938431	-14.823947	-7.234138	-13.126478	-11.753869	0.000000	-10.000000	0.000000	0.000000	0.000000	1023.000000	1023.000000	2046.000000
5.140000	-0.078714	-46.519772	-14.621917	-7.160421	-13.119251	-11.618183	0.000000	-10.000000	0.000000	0.000000	0.000000	1023.000000	1023.000000	2046.000000
5.160000	-0.077454	-45.775517	-14.290188	-7.149151	-12.961688	-11.374491	0.000000	-10.000000	0.000000	0.000000	0.000000	1023.000000	1023.000000	2046.000000
5.180000	-0.076347	-45.120953	-13.985601	-7.109183	-12.783824	-11.242344	0.000000	-10.000000	0.000000	0.000000	0.000000	1023.000000	1023.000000	2046.000000
5.200000	-0.075254	-44.475189	-13.686419	-7.193818	-12.592727	-11.002228	0.000000	-10.000000	0.000000	0.000000	0.000000	1023.000000	1023.000000	2046.000000
5.220000	-0.074027	-43.750095	-13.274889	-7.223983	-12.454443	-10.796779	0.000000	-10.000000	0.000000	0.000000	0.000000	1023.000000	1023.000000	2046.000000
5.240000	-0.073146	-43.229149	-12.963316	-7.374002	-12.254764	-10.637069	0.000000	-10.000000	0.000000	0.000000	0.000000	1023.000000	1023.000000	2046.000000
5.260000	-0.072779	-43.012566	-12.777516	-7.519539	-12.146772	-10.568738	0.000000	-10.000000	0.000000	0.000000	0.000000	1023.000000	1023.000000	2046.000000
5.280000	-0.072621	-42.919224	-12.684283	-7.687439	-11.997012	-10.550490	0.000000	-10.000000	0.000000	0.000000	0.000000	1023.000000	1023.000000	2046.000000
5.300000	-0.072397	-42.786530	-12.533195	-7.713821	-11.946966	-10.592546	0.000000	-10.000000	0.000000	0.000000	0.000000	1023.000000	1023.000000	2046.000000
5.320000	-0.072088	-42.604050	-12.324372	-7.748239	-11.955303	-10.576136	0.000000	-10.000000	0.000000	0.000000	0.000000	1023.000000	1023.000000	2046.000000
5.340000	-0.071935	-42.513531	-12.154832	-7.778783	-11.937559	-10.642357	0.000000	-10.000000	0.000000	0.000000	0.000000	1023.000000	1023.000000	2046.000000
5.360000	-0.071676	-42.360493	-11.987219	-7.755788	-11.898038	-10.719447	0.000000	-10.000000	0.000000	0.000000	0.000000	1023.000000	1023.000000	2046.000000
5.380000	-0.070755	-41.816360	-11.794342	-7.751681	-11.699391	-10.570947	0.000000	-10.000000	0.000000	0.000000	0.000000	1023.000000	1023.000000	2046.000000
5.400000	-0.069614	-41.142078	-11.378382	-7.647682	-11.680386	-10.435629	0.000000	-10.000000	0.000000	0.000000	0.000000	1023.000000	1023.000000	2046.000000
5.420000	-0.068010	-40.193653	-10.975353	-7.504457	-11.439445	-10.274399	0.000000	-10.000000	0.000000	0.000000	0.000000	1023.000000	1023.000000	2046.000000
5.440000	-0.066158	-39.099594	-10.427605	-7.373549	-11.194825	-10.103615	0.000000	-10.000000	0.000000	0.000000	0.000000	1023.000000	1023.000000	2046.000000
5.460000	-0.063832	-37.724899	-9.812710	-7.236519	-10.881642	-9.794029	0.000000	-10.000000	0.000000	0.000000	0.000000	1023.000000	1023.000000	2046.000000
5.480000	-0.061608	-36.410126	-9.296675	-7.074085	-10.645177	-9.394188	0.000000	-10.000000	0.000000	0.000000	0.000000	1023.000000	1023.000000	2046.000000
5.500000	-0.059946	-35.428219	-8.888986	-6.952682	-10.483674	-9.102876	0.000000	-10.000000	0.000000	0.000000	0.000000	1023.000000	1023.000000	2046.000000
5.520000	-0.058307	-34.459400	-8.555494	-6.786528	-10.248179	-8.869197	0.000000	-10.000000	0.000000	0.000000	0.000000	1023.000000	1023.000000	2046.000000
5.540000	-0.056743	-33.535320	-8.309247	-6.523251	-9.949892	-8.752931	0.000000	-10.000000	0.000000	0.000000	0.000000	1023.000000	1023.000000	2046.000000
5.560000	-0.055349	-32.711555	-8.256943	-6.345585	-9.684171	-8.424857	0.000000	-10.000000	0.000000	0.000000	0.000000	1023.000000	1023.000000	2046.000000
5.580000	-0.053328	-31.516609	-8.251868	-5.764252	-9.454268	-8.046219	0.000000	-10.000000	0.000000	0.000000	0.000000	1023.000000	1023.000000	2046.000000
5.600000	-0.052269	-30.891212	-8.190493	-5.390535	-9.463550	-7.846635	0.000000	-10.000000	0.000000	0.000000	0.000000	1023.000000	1023.000000	2046.000000
5.620000	-0.052834	-31.224768	-8.306111	-5.526550	-9.568604	-7.823501	0.000000	-10.000000	0.000000	0.000000	0.000000	1023.000000	1023.000000	2046.000000
5.640000	-0.054219	-32.043537	-8.625755	-5.957361	-9.583267	-7.877153	0.000000	-10.000000	0.000000	0.000000	0.000000	1023.000000	1023.000000	2046.000000
5.660000	-0.055943	-33.062046	-9.118703	-6.345895	-9.558559	-8.038890	0.000000	-10.000000	0.000000	0.000000	0.000000	1023.000000	1023.000000	2046.000000
5.680000	-0.057725	-34.115520	-9.629512	-6.682015	-9.609170	-8.194821	0.000000	-10.000000	0.000000	0.000000	0.000000	1023.000000	1023.000000	2046.000000
5.700000	-0.059025	-34.883625	-10.007054	-6.831789	-9.643290	-8.401491	0.000000	-10.000000	0.000000	0.000000	0.000000	1023.000000	1023.000000	2046.000000
5.720000	-0.059594	-35.219780	-10.309642	-6.800814	-9.581795	-8.527531	0.000000	-10.000000	0.000000	0.000000	0.000000	1023.000000	1023.000000	2046.000000
5.740000	-0.059445	-35.132126	-10.579083	-6.677799	-9.373986	-8.501259	0.000000	-10.000000	0.000000	0.000000	0.000000	1023.000000	1023.000000	2046.000000
5.760000	-0.059078	-34.915302	-10.688128	-6.493082	-9.329089	-8.405002	0.000000	-10.000000	0.000000	0.000000	0.000000	1023.000000	1023.000000	2046.000000
5.780000	-0.058624	-34.646675	-10.708544	-6.338480	-9.300534	-8.299115	0.000000	-10.000000	0.000000	0.000000	0.000000	1023.000000	1023.000000	2046.000000
5.800000	-0.057950	-34.248302	-10.696447	-6.117265	-9.167246	-8.267344	0.000000	-10.000000	0.000000	0.000000	0.000000	1023.000000	1023.000000	2046.000000
5.820000	-0.057168	-33.785995	-10.672832	-5.967809	-9.043051	-8.102305	0.000000	-10.000000	0.000000	0.000000	0.000000	1023.000000	1023.000000	2046.000000
5.840000	-0.056041	-33.120148	-10.580616	-5.749576	-8.903788	-7.886168	0.000000	-10.000000	0.000000	0.000000	0.000000	1023.000000	1023.000000	2046.000000
5.860000	-0.054453	-32.181908	-10.352098	-5.605241	-8.716797	-7.507773	0.000000	-10.000000	0.000000	0.000000	0.000000	1023.000000	1023.000000	2046.000000
5.880000	-0.052622	-31.099438	-10.085561	-5.270321	-8.412235	-7.331320	0.000000	-10.000000	0.000000	0.000000	0.000000	1023.000000	1023.000000	2046.000000
5.900000	-0.050743	-29.989077	-9.730277	-5.151092	-8.093932	-7.013775	0.000000	-10.000000	0.000000	0.000000	0.000000	1023.000000	1023.000000	2046.000000
5.920000	-0.048580	-28.710939	-9.310888	-5.028851	-7.721933	-6.649266	0.000000	-10.000000	0.000000	0.000000	0.000000	1023.000000	1023.000000	2046.000000
5.940000	-0.046324	-27.377649	-8.858329	-5.004706	-7.366117	-6.148498	0.000000	-10.000000	0.000000	0.000000	0.000000	1023.000000	1023.000000	2046.000000
5.960000	-0.044088	-26.056101	-8.302985	-4.993592	-6.938156	-5.821367	0.000000	-10.000000	0.000000	0.000000	0.000000	1023.000000	1023.000000	2046.000000
5.980000	-0.042264	-24.977848	-7.883080	-5.031403	-6.520852	-5.542512	0.000000	-10.000000	0.000000	0.000000	0.000000	1023.000000	1023.000000	2046.000000
6.000000	-0.040659	-24.029411	-7.536488	-5.173333	-6.101565	-5.218025	0.000000	-10.000000	0.000000	0.000000	0.000000	1023.000000	1023.000000	2046.000000
6.020000	-0.039296	-23.224060	-7.171367	-5.196395	-5.833702	-5.022595	0.000000	-10.000000	0.000000	0.000000	0.000000	1023.000000	1023.000000	2046.000000
6.040000	-0.038169	-22.557655	-6.896836	-5.254447	-5.569359	-4.837013	0.000000	-10.000000	0.000000	0.000000	0.000000	1023.000000	1023.000000	2046.000000
6.060000	-0.037215	-21.993937	-6.574974	-5.307322	-5.395159	-4.716481	0.000000	-10.000000	0.000000	0.000000	0.000000	1023.000000	1023.000000	2046.000000
6.080000	-0.036266	-21.433287	-6.278941	-5.186769	-5.212859	-4.754717	0.000000	-10.000000	0.000000	0.000000	0.000000	1023.000000	1023.000000	2046.000000
6.100000	-0.035290	-20.856684	-5.974656	-5.161448	-5.061086	-4.659494	0.000000	-10.000000	0.000000	0.000000	0.000000	1023.000000	1023.000000	2046.000000
6.120000	-0.033805	-19.978905	-5.546514	-5.058110	-4.918629	-4.455652	0.000000	-10.000000	0.000000	0.000000	0.000000	1023.000000	1023.000000	2046.000000
6.140000	-0.032001	-18.912443	-5.162282	-4.935667	-4.621343	-4.193152	0.000000	-10.000000	0.000000	0.000000	0.000000	1023.000000	1023.000000	2046.000000
6.160000	-0.029879	-17.658411	-4.681061	-4.687461	-4.294741	-3.995149	0.000000	-10.000000	0.000000	0.000000	0.000000	1023.000000	1023.000000	2046.000000
6.180000	-0.027712	-16.377567	-4.166358	-4.513127	-3.956150	-3.741931	0.000000	-10.000000	0.000000	0.000000	0.000000	1023.000000	1023.000000	2046.000000
6.200000	-0.024937	-14.737606	-3.464115	-4.364533	-3.604287	-3.304670	0.000000	-10.000000	0.000000	0.000000	0.000000	1023.000000	1023.000000	2046.000000
6.220000	-0.022015	-13.010990	-2.820061	-4.163727	-3.171937	-2.855265	0.000000	-10.000000	0.000000	0.000000	0.000000	1023.000000	1023.000000	2046.000000
6.240000	-0.019472	-11.507773	-2.374407	-3.885236	-2.741228	-2.506903	0.000000	-10.000000	0.000000	0.000000	0.000000	1023.000000	1023.000000	2046.000000
6.260000	-0.017906	-10.582606	-2.058023	-3.644426	-2.495448	-2.384709	0.000000	-10.000000	0.000000	0.000000	0.000000	1023.000000	1023.000000	2046.000000
6.280000	-0.015561	-9.196816	-1.711883	-3.209777	-2.088651	-2.186506	0.000000	-10.000000	0.000000	0.000000	0.000000	1023.000000	1023.000000	2046.000000
6.300000	-0.014112	-8.340205	-1.498316	-3.122895	-1.913986	-1.805008	0.000000	-10.000000	0.000000	0.000000	0.000000	1023.000000	1023.000000	2046.000000
6.320000	-0.011293	-6.673998	-1.315292	-2.606609	-1.491807	-1.260291	0.000000	-10.000000	0.000000	0.000000	0.000000	1023.000000	1023.000000	2046.000000
6.340000	-0.009425	-5.570446	-1.244527	-1.868230	-1.401227	-1.056462	0.000000	-10.000000	0.000000	0.000000	0.000000	1023.000000	1023.000000	2046.000000
6.360000	-0.008638	-5.105289	-1.086388	-1.687873	-1.389179	-0.941849	0.000000	-10.000000	0.000000	0.000000	0.000000	1023.000000	1023.000000	2046.000000
6.380000	-0.008778	-5.187606	-1.134463	-1.901491	-1.378935	-0.772718	0.000000	-10.000000	0.000000	0.000000	0.000000	1023.000000	1023.000000	2046.000000
6.400000	-0.010335	-6.107819	-1.622635	-2.302361	-1.308514	-0.874309	0.000000	-10.000000	0.000000	0.000000	0.000000	1023.000000	1023.000000	2046.000000
6.420000	-0.012957	-7.657338	-2.291983	-2.603966	-1.410696	-1.350693	0.000000	-10.000000	0.000000	0.000000	0.000000	1023.000000	1023.000000	2046.000000
6.440000	-0.015571	-9.202601	-2.833254	-2.929835	-1.701488	-1.738025	0.000000	-10.000000	0.000000	0.000000	0.000000	1023.000000	1023.000000	2046.000000
6.460000	-0.016452	-9.723069	-3.181247	-2.967740	-1.742100	-1.831982	0.000000	-10.000000	0.000000	0.000000	0.000000	1023.000000	1023.000000	2046.000000
6.480000	-0.016313	-9.641252	-3.446248	-2.865567	-1.569921	-1.759516	0.000000	-10.000000	0.000000	0.000000	0.000000	1023.000000	1023.000000	2046.000000
6.500000	-0.015832	-9.356578	-3.527097	-2.627415	-1.450964	-1.751102	0.000000	-10.000000	0.000000	0.000000	0.000000	1023.000000	1023.000000	2046.000000
6.520000	-0.015411	-9.107887	-3.605054	-2.433863	-1.316278	-1.752692	0.000000	-10.000000	0.000000	0.000000	0.000000	1023.000000	1023.000000	2046.000000
6.540000	-0.014946	-8.833179	-3.569831	-2.257676	-1.346526	-1.659146	0.000000	-10.000000	0.000000	0.000000	0.000000	1023.000000	1023.000000	2046.000000
6.560000	-0.013833	-8.175179	-3.483517	-2.037898	-1.173051	-1.480714	0.000000	-10.000000	0.000000	0.000000	0.000000	1023.000000	1023.000000	2046.000000
6.580000	-0.012659	-7.481543	-3.376727	-1.791917	-0.962041	-1.350858	0.000000	-10.000000	0.000000	0.000000	0.000000	1023.000000	1023.000000	2046.000000
6.600000	-0.011433	-6.757002	-3.178154	-1.520443	-0.824495	-1.233911	0.000000	-10.000000	0.000000	0.000000	0.000000	1023.000000	1023.000000	2046.000000
6.620000	-0.009784	-5.782267	-2.910529	-1.214154	-0.665299	-0.992285	0.000000	-10.000000	0.000000	0.000000	0.000000	1023.000000	1023.000000	2046.000000
6.640000	-0.007546	-4.459848	-2.581150	-1.025540	-0.312727	-0.540431	0.000000	-10.000000	0.000000	0.000000	0.000000	1023.000000	1023.000000	2046.000000
6.660000	-0.005451	-3.221743	-2.186986	-0.901011	0.054320	-0.188066	0.000000	-10.000000	0.000000	0.000000	0.000000	1023.000000	1023.000000	2046.000000
6.680000	-0.003695	-2.183451	-1.837591	-0.741660	0.383111	0.012689	0.000000	-10.000000	0.000000	0.000000	0.000000	1023.000000	1023.000000	2046.000000
6.700000	-0.001681	-0.993662	-1.363419	-0.755752	0.700174	0.425334	0.000000	-10.000000	0.000000	0.000000	0.000000	1023.000000	1023.000000	2046.000000
6.720000	0.000751	0.444114	-0.941817	-0.689799	1.228873	0.846857	0.000000	-10.000000	0.000000	0.000000	0.000000	1023.000000	1023.000000	2046.000000
6.740000	0.002879	1.701637	-0.450972	-0.762146	1.697420	1.217335	0.000000	-10.000000	0.000000	0.000000	0.000000	1023.000000	1023.000000	2046.000000
6.760000	0.004396	2.598143	-0.041416	-0.838732	2.047170	1.431122	0.000000	-10.000000	0.000000	0.000000	0.000000	1023.000000	1023.000000	2046.000000
6.780000	0.005557	3.284079	0.366205	-0.880302	2.202290	1.595885	0.000000	-10.000000	0.000000	0.000000	0.000000	1023.000000	1023.000000	2046.000000
6.800000	0.006752	3.990245	0.697116	-0.799415	2.385371	1.707173	0.000000	-10.000000	0.000000	0.000000	0.000000	1023.000000	1023.000000	2046.000000
6.820000	0.007941	4.693358	0.969169	-0.813182	2.694837	1.842535	0.000000	-10.000000	0.000000	0.000000	0.000000	1023.000000	1023.000000	2046.000000
6.840000	0.008814	5.208827	1.352448	-0.762556	2.827803	1.791132	0.000000	-10.000000	0.000000	0.000000	0.000000	1023.000000	1023.000000	2046.000000
6.860000	0.009895	5.847851	1.816464	-0.652627	2.826810	1.857203	0.000000	-10.000000	0.000000	0.000000	0.000000	1023.000000	1023.000000	2046.000000
6.880000	0.011695	6.911661	2.205807	-0.444952	3.022386	2.128419	0.000000	-10.000000	0.000000	0.000000	0.000000	1023.000000	1023.000000	2046.000000
6.900000	0.013958	8.249296	2.583012	-0.208070	3.443767	2.430588	0.000000	-10.000000	0.000000	0.000000	0.000000	1023.000000	1023.000000	2046.000000
6.920000	0.016031	9.474224	3.137887	0.024520	3.679879	2.631938	0.000000	-10.000000	0.000000	0.000000	0.000000	1023.000000	1023.000000	2046.000000
6.940000	0.018686	11.043589	3.874537	0.274254	3.939700	2.955098	0.000000	-10.000000	0.000000	0.000000	0.000000	1023.000000	1023.000000	2046.000000
6.960000	0.022091	13.055574	4.637649	0.629432	4.395292	3.393201	0.000000	-10.000000	0.000000	0.000000	0.000000	1023.000000	1023.000000	2046.000000
6.980000	0.025161	14.870326	5.162226	0.998251	4.918454	3.791394	0.000000	-10.000000	0.000000	0.000000	0.000000	1023.000000	1023.000000	2046.000000
7.000000	0.027030	15.974788	5.502287	1.242764	5.210691	4.019045	0.000000	-10.000000	0.000000	0.000000	0.000000	1023.000000	1023.000000	2046.000000
7.020000	0.028710	16.967674	5.896886	1.476832	5.326474	4.267483	0.000000	-10.000000	0.000000	0.000000	0.000000	1023.000000	1023.000000	2046.000000
7.040000	0.031240	18.463083	6.276917	1.896465	5.692395	4.597307	0.000000	-10.000000	0.000000	0.000000	0.000000	1023.000000	1023.000000	2046.000000
7.060000	0.033242	19.646286	6.409659	2.349904	6.085045	4.801678	0.000000	-10.000000	0.000000	0.000000	0.000000	1023.000000	1023.000000	2046.000000
7.080000	0.035373	20.905401	6.596662	2.922775	6.214459	5.171505	0.000000	-10.000000	0.000000	0.000000	0.000000	1023.000000	1023.000000	2046.000000
7.100000	0.037192	21.980564	6.838142	3.554549	6.214302	5.373570	0.000000	-10.000000	0.000000	0.000000	0.000000	1023.000000	1023.000000	2046.000000
7.120000	0.037762	22.317436	6.850910	3.519880	6.447491	5.499156	0.000000	-10.000000	0.000000	0.000000	0.000000	1023.000000	1023.000000	2046.000000
7.140000	0.036008	21.280500	6.446106	3.143586	6.407581	5.283227	0.000000	-10.000000	0.000000	0.000000	0.000000	1023.000000	1023.000000	2046.000000
7.160000	0.032866	19.423765	5.818024	2.845550	5.992949	4.767242	0.000000	-10.000000	0.000000	0.000000	0.000000	1023.000000	1023.000000	2046.000000
7.180000	0.030254	17.880283	5.016418	2.596718	5.876639	4.390508	0.000000	-10.000000	0.000000	0.000000	0.000000	1023.000000	1023.000000	2046.000000
7.200000	0.028621	16.914772	4.557414	2.452137	5.780792	4.124430	0.000000	-10.000000	0.000000	0.000000	0.000000	1023.000000	1023.000000	2046.000000
7.220000	0.027746	16.398035	4.356699	2.439539	5.647874	3.953922	0.000000	-10.000000	0.000000	0.000000	0.000000	1023.000000	1023.000000	2046.000000
7.240000	0.028177	16.652771	4.200740	2.707952	5.743517	4.000561	0.000000	-10.000000	0.000000	0.000000	0.000000	1023.000000	1023.000000	2046.000000
7.260000	0.028924	17.094036	4.026340	2.998285	6.042237	4.027174	0.000000	-10.000000	0.000000	0.000000	0.000000	1023.000000	1023.000000	2046.000000
7.280000	0.028863	17.057964	4.041129	3.030549	5.923078	4.063210	0.000000	-10.000000	0.000000	0.000000	0.000000	1023.000000	1023.000000	2046.000000
7.300000	0.029413	17.382948	4.174712	3.293354	5.796380	4.118503	0.000000	-10.000000	0.000000	0.000000	0.000000	1023.000000	1023.000000	2046.000000
7.320000	0.030654	18.116581	4.094905	3.581514	6.126071	4.314093	0.000000	-10.000000	0.000000	0.000000	0.000000	1023.000000	1023.000000	2046.000000
7.340000	0.031679	18.722574	4.234423	3.807085	6.247807	4.433260	0.000000	-10.000000	0.000000	0.000000	0.000000	1023.000000	1023.000000	2046.000000
7.360000	0.032877	19.430132	4.557095	4.030167	6.223374	4.619497	0.000000	-10.000000	0.000000	0.000000	0.000000	1023.000000	1023.000000	2046.000000
7.380000	0.034667	20.488352	4.905791	4.377493	6.347438	4.857630	0.000000	-10.000000	0.000000	0.000000	0.000000	1023.000000	1023.000000	2046.000000
7.400000	0.036797	21.747265	5.079020	4.592228	6.861120	5.214896	0.000000	-10.000000	0.000000	0.000000	0.000000	1023.000000	1023.000000	2046.000000
7.420000	0.038175	22.561178	5.359933	4.553256	7.101905	5.546083	0.000000	-10.000000	0.000000	0.000000	0.000000	1023.000000	1023.000000	2046.000000
7.440000	0.039529	23.361448	5.859449	4.622241	7.097887	5.781871	0.000000	-10.000000	0.000000	0.000000	0.000000	1023.000000	1023.000000	2046.000000
7.460000	0.041612	24.592808	6.103709	4.683310	7.636456	6.169333	0.000000	-10.000000	0.000000	0.000000	0.000000	1023.000000	1023.000000	2046.000000
7.480000	0.043369	25.631073	6.346535	4.566408	8.198312	6.519819	0.000000	-10.000000	0.000000	0.000000	0.000000	1023.000000	1023.000000	2046.000000
7.500000	0.044294	26.178011	6.824994	4.423934	8.267646	6.661438	0.000000	-10.000000	0.000000	0.000000	0.000000	1023.000000	1023.000000	2046.000000
7.520000	0.045429	26.848831	7.056349	4.440102	8.495194	6.857184	0.000000	-10.000000	0.000000	0.000000	0.000000	1023.000000	1023.000000	2046.000000
7.540000	0.046455	27.454721	7.109033	4.524189	8.921209	6.900290	0.000000	-10.000000	0.000000	0.000000	0.000000	1023.000000	1023.000000	2046.000000
7.560000	0.046750	27.629475	7.373044	4.426226	8.971746	6.858459	0.000000	-10.000000	0.000000	0.000000	0.000000	1023.000000	1023.000000	2046.000000
7.580000	0.046959	27.753038	7.812652	4.412323	8.743694	6.784369	0.000000	-10.000000	0.000000	0.000000	0.000000	1023.000000	1023.000000	2046.000000
7.600000	0.048085	28.418053	7.951864	4.576523	9.052652	6.837014	0.000000	-10.000000	0.000000	0.000000	0.000000	1023.000000	1023.000000	2046.000000
7.620000	0.048931	28.918404	8.078272	4.566748	9.263012	7.010372	0.000000	-10.000000	0.000000	0.000000	0.000000	1023.000000	1023.000000	2046.000000
7.640000	0.049815	29.440790	8.526212	4.615389	9.145619	7.153571	0.000000	-10.000000	0.000000	0.000000	0.000000	1023.000000	1023.000000	2046.000000
7.660000	0.051605	30.498356	8.887882	4.923921	9.341765	7.344788	0.000000	-10.000000	0.000000	0.000000	0.000000	1023.000000	1023.000000	2046.000000
7.680000	0.053992	31.909544	9.244304	5.182973	9.845752	7.636515	0.000000	-10.000000	0.000000	0.000000	0.000000	1023.000000	1023.000000	2046.000000
7.700000	0.055953	33.068272	9.891194	5.210814	10.063019	7.903242	0.000000	-10.000000	0.000000	0.000000	0.000000	1023.000000	1023.000000	2046.000000
7.720000	0.058490	34.567593	10.607118	5.602391	10.219941	8.138144	0.000000	-10.000000	0.000000	0.000000	0.000000	1023.000000	1023.000000	2046.000000
7.740000	0.061062	36.087811	10.923349	5.996413	10.701445	8.466602	0.000000	-10.000000	0.000000	0.000000	0.000000	1023.000000	1023.000000	2046.000000
7.760000	0.062287	36.811535	11.076364	6.106327	10.938627	8.690217	0.000000	-10.000000	0.000000	0.000000	0.000000	1023.000000	1023.000000	2046.000000
7.780000	0.063106	37.295605	11.431585	6.197040	10.868051	8.798928	0.000000	-10.000000	0.000000	0.000000	0.000000	1023.000000	1023.000000	2046.000000
7.800000	0.064237	37.964329	11.590968	6.626759	11.073389	8.673212	0.000000	-10.000000	-0.016667	3.500000	0.000000	1023.000000	1023.000000	2046.000000
7.820000	0.065853	38.918861	11.638645	6.872232	11.395335	9.012650	0.000000	-10.000000	-0.025000	6.700000	0.000000	1023.000000	1023.000000	2046.000000
7.840000	0.067889	40.122456	11.848892	7.304790	11.593084	9.375689	0.000000	-10.000000	-0.033333	9.516666	0.000000	1023.000000	1023.000000	2046.000000
7.860000	0.069156	40.871346	12.253267	7.768948	11.419776	9.429357	0.000000	-10.000000	-0.016667	8.600000	0.000000	1023.000000	1023.000000	2046.000000
7.880000	0.069195	40.893963	11.988024	7.887602	11.580758	9.437578	0.000000	-10.000000	-0.008333	7.983333	0.000000	1023.000000	1023.000000	2046.000000
7.900000	0.066706	39.423481	11.264055	7.473506	11.431435	9.254486	0.000000	-10.000000	0.000000	7.233334	0.000000	1023.000000	1023.000000	2046.000000
7.920000	0.061950	36.612228	10.474545	6.848429	10.666265	8.622989	0.000000	-10.000000	0.000000	6.716667	0.000000	1023.000000	1023.000000	2046.000000
7.940000	0.058209	34.401432	9.602123	6.565421	10.329687	7.904202	0.000000	-10.000000	-0.016667	6.083333	0.000000	1023.000000	1023.000000	2046.000000
7.960000	0.056243	33.239788	8.991033	6.348696	10.298203	7.601856	0.000000	-10.000000	-0.033333	6.116667	0.000000	1023.000000	1023.000000	2046.000000
7.980000	0.054955	32.478420	8.786470	6.192570	10.014604	7.484776	0.000000	-10.000000	-0.033333	6.350000	0.000000	1023.000000	1023.000000	2046.000000
8.000000	0.054520	32.221375	8.690613	6.429942	9.823897	7.276921	0.000000	-10.000000	-0.016667	6.700000	0.000000	1023.000000	1023.000000	2046.000000
8.020000	0.054618	32.279472	8.275193	6.686209	10.100389	7.217681	0.000000	-10.000000	0.000000	6.366667	0.000000	1023.000000	1023.000000	2046.000000
8.040000	0.054061	31.950211	8.174039	6.614880	9.927310	7.233982	0.000000	-10.000000	0.000000	5.833333	0.000000	1023.000000	1023.000000	2046.000000
8.060000	0.053730	31.754339	8.242671	6.773056	9.570461	7.168150	0.000000	-10.000000	-0.008333	5.066667	0.000000	1023.000000	1023.000000	2046.000000
8.080000	0.054101	31.973778	7.986530	7.010541	9.778652	7.198054	0.000000	-10.000000	-0.008333	4.283333	0.000000	1023.000000	1023.000000	2046.000000
8.100000	0.054350	32.121101	7.892089	7.122219	9.814605	7.292188	0.000000	-10.000000	-0.008333	3.316667	0.000000	1023.000000	1023.000000	2046.000000
8.120000	0.054500	32.209251	8.119182	7.167722	9.538173	7.384173	0.000000	-10.000000	0.000000	2.433333	0.000000	1023.000000	1023.000000	2046.000000
8.140000	0.055297	32.680305	8.160374	7.372551	9.655441	7.491939	0.000000	-10.000000	0.000000	1.916667	0.000000	1023.000000	1023.000000	2046.000000
8.160000	0.056377	33.318729	8.110030	7.392933	10.080436	7.735330	0.000000	-10.000000	0.008333	1.116667	0.000000	1023.000000	1023.000000	2046.000000
8.180000	0.056851	33.598675	8.410149	7.098124	10.018046	8.072357	0.000000	-10.000000	0.016667	0.466667	0.000000	1023.000000	1023.000000	2046.000000
8.200000	0.057128	33.762848	8.598694	6.976597	9.992204	8.195354	0.000000	-10.000000	0.016667	-0.300000	0.000000	1023.000000	1023.000000	2046.000000
8.220000	0.058268	34.436523	8.610411	6.907890	10.515889	8.402333	0.000000	-10.000000	0.016667	-0.966667	0.000000	1023.000000	1023.000000	2046.000000
8.240000	0.058852	34.781807	8.859462	6.561303	10.697948	8.663096	0.000000	-10.000000	0.008333	-1.783333	0.000000	1023.000000	1023.000000	2046.000000
8.260000	0.058730	34.709167	9.135441	6.287809	10.594746	8.691170	0.000000	-10.000000	0.008333	-2.116667	0.000000	1023.000000	1023.000000	2046.000000
8.280000	0.058800	34.751083	9.076952	6.228049	10.835377	8.610704	0.000000	-10.000000	0.000000	-1.900000	0.000000	1023.000000	1023.000000	2046.000000
8.300000	0.058791	34.745483	9.021300	6.079508	11.047511	8.597162	0.000000	-10.000000	0.000000	-1.533333	0.000000	1023.000000	1023.000000	2046.000000
8.320000	0.058326	34.470425	9.230083	5.875948	10.872952	8.491442	0.000000	-10.000000	-0.008333	-0.900000	0.000000	1023.000000	1023.000000	2046.000000
8.340000	0.057760	34.136452	9.454746	5.768124	10.619025	8.294555	0.000000	-10.000000	-0.008333	-0.450000	0.000000	1023.000000	1023.000000	2046.000000
8.360000	0.057695	34.097912	9.491641	5.819826	10.655177	8.131267	0.000000	-10.000000	-0.008333	0.000000	0.000000	1023.000000	1023.000000	2046.000000
8.380000	0.057847	34.187538	9.417191	5.773999	10.809735	8.186612	0.000000	-10.000000	0.000000	0.000000	0.000000	1023.000000	1023.000000	2046.000000
8.400000	0.058342	34.480366	9.649004	5.726953	10.764387	8.340021	0.000000	-10.000000	0.000000	-0.616667	0.000000	1023.000000	1023.000000	2046.000000
8.420000	0.059190	34.981537	10.086421	5.883965	10.634915	8.376235	0.000000	-10.000000	0.000000	-1.233333	0.000000	1023.000000	1023.000000	2046.000000
8.440000	0.060474	35.740086	10.422396	5.996274	10.826224	8.495192	0.000000	-10.000000	0.000000	-1.733333	0.000000	1023.000000	1023.000000	2046.000000
8.460000	0.062235	36.781017	10.746387	6.154159	11.208211	8.672259	0.000000	-10.000000	0.000000	-1.283333	0.000000	1023.000000	1023.000000	2046.000000
8.480000	0.064340	38.024693	11.243898	6.291487	11.493365	8.995940	0.000000	-10.000000	0.000000	-0.666667	0.000000	1023.000000	1023.000000	2046.000000
8.500000	0.065713	38.836254	11.753640	6.468048	11.368331	9.246235	0.000000	-10.000000	0.000000	-0.816667	0.000000	1023.000000	1023.000000	2046.000000
8.520000	0.066130	39.082829	11.859085	6.637724	11.335647	9.250374	0.000000	-10.000000	0.000000	-1.300000	0.000000	1023.000000	1023.000000	2046.000000
8.540000	0.067064	39.635082	11.679315	6.956490	11.779354	9.219925	0.000000	-10.000000	0.016667	-2.483333	0.000000	1023.000000	1023.000000	2046.000000
8.560000	0.066734	39.440067	11.618768	6.840973	11.734079	9.246248	0.000000	-10.000000	0.033333	-4.566667	0.000000	1023.000000	1023.000000	2046.000000
8.580000	0.067414	39.841869	11.903588	6.985707	11.465849	9.486726	0.000000	-10.000000	0.050000	-7.283333	0.000000	1023.000000	1023.000000	2046.000000
8.600000	0.068381	40.413013	11.867814	7.535574	11.516157	9.493467	0.000000	-10.000000	0.050000	-9.466667	0.000000	1023.000000	1023.000000	2046.000000
8.620000	0.068682	40.590988	11.569509	7.791013	11.739977	9.490491	0.000000	-10.000000	0.066667	-10.566667	0.000000	1023.000000	1023.000000	2046.000000
8.640000	0.066726	39.435223	11.135374	7.401409	11.396630	9.501811	0.000000	-10.000000	0.083333	-11.433333	0.000000	1023.000000	1023.000000	2046.000000
8.660000	0.062572	36.980057	10.399448	6.857997	10.696112	9.026500	0.000000	-10.000000	0.125000	-12.866667	0.000000	1023.000000	1023.000000	2046.000000
8.680000	0.057258	33.839481	9.212714	6.293720	10.178834	8.154212	0.000000	-10.000000	0.166667	-14.500000	0.000000	1023.000000	1023.000000	2046.000000
8.700000	0.052517	31.037668	8.061183	5.722761	9.824439	7.429284	0.000000	-10.000000	0.216667	-16.133333	0.000000	1023.000000	1023.000000	2046.000000
8.720000	0.049220	29.088821	7.450973	5.232991	9.316427	7.088430	0.000000	-10.000000	0.275000	-17.866667	0.000000	1023.000000	1023.000000	2046.000000
8.740000	0.046640	27.564297	7.027647	5.078491	8.791144	6.667014	0.000000	-10.000000	0.325000	-19.300001	0.000000	1023.000000	1023.000000	2046.000000
8.760000	0.044751	26.447960	6.249599	5.121924	8.798762	6.277676	0.000000	-10.000000	0.375000	-20.916668	0.000000	1023.000000	1023.000000	2046.000000
8.780000	0.042925	25.368582	5.623401	4.933170	8.703254	6.108757	0.000000	-10.000000	0.391667	-21.866667	0.000000	1023.000000	1023.000000	2046.000000
8.800000	0.040848	24.141260	5.330686	4.706042	8.180814	5.923718	0.000000	-10.000000	0.408333	-22.866667	0.000000	1023.000000	1023.000000	2046.000000
8.820000	0.038938	23.012527	5.058706	4.599577	7.706431	5.647813	0.000000	-10.000000	0.458333	-24.033335	0.000000	1023.000000	1023.000000	2046.000000
8.840000	0.037527	22.178366	4.408310	4.585433	7.783016	5.401607	0.000000	-10.000000	0.508333	-25.666668	0.000000	1023.000000	1023.000000	2046.000000
8.860000	0.036459	21.547089	4.121717	4.425180	7.609656	5.390534	0.000000	-10.000000	0.583333	-27.166668	0.000000	1023.000000	1023.000000	2046.000000
8.880000	0.035295	20.859447	4.120781	4.393331	7.109533	5.235802	0.000000	-10.000000	0.608333	-28.183334	0.000000	1023.000000	1023.000000	2046.000000
8.900000	0.034395	20.327387	3.806631	4.363093	7.105035	5.052627	0.000000	-10.000000	0.641667	-28.916668	0.000000	1023.000000	1023.000000	2046.000000
8.920000	0.033884	20.025515	3.486728	4.084779	7.288283	5.165724	0.000000	-10.000000	0.650000	-29.500000	0.000000	1023.000000	1023.000000	2046.000000
8.940000	0.033298	19.679113	3.451049	3.759047	7.179387	5.289630	0.000000	-10.000000	0.708333	-30.233334	0.000000	1023.000000	1023.000000	2046.000000
8.960000	0.032553	19.238863	3.559205	3.516023	6.864334	5.299300	0.000000	-10.000000	0.758333	-30.783335	0.000000	1023.000000	1023.000000	2046.000000
8.980000	0.031822	18.807009	3.306359	3.319007	7.073357	5.108287	0.000000	-10.000000	0.783333	-31.500002	0.000000	1023.000000	1023.000000	2046.000000
9.000000	0.030762	18.180437	2.938486	3.024681	7.210738	5.006532	0.000000	-10.000000	0.775000	-31.733334	0.000000	1023.000000	1023.000000	2046.000000
9.020000	0.029684	17.543144	3.103769	2.727126	6.753953	4.958297	0.000000	-10.000000	0.766667	-32.233334	0.000000	1023.000000	1023.000000	2046.000000
9.040000	0.028240	16.690113	2.771543	2.555894	6.713183	4.649492	0.000000	-10.000000	0.783333	-32.700001	0.000000	1023.000000	1023.000000	2046.000000
9.060000	0.027053	15.988489	2.455012	2.384413	6.713417	4.435647	0.000000	-10.000000	0.791667	-33.233334	0.000000	1023.000000	1023.000000	2046.000000
9.080000	0.025739	15.211926	2.557634	2.174762	6.181682	4.297847	0.000000	-10.000000	0.800000	-33.483334	0.000000	1023.000000	1023.000000	2046.000000
9.100000	0.024262	14.338850	2.458427	2.038677	5.832891	4.008854	0.000000	-10.000000	0.808333	-33.583332	0.000000	1023.000000	1023.000000	2046.000000
9.120000	0.022709	13.421082	1.967743	1.824412	5.847230	3.781697	0.000000	-10.000000	0.816667	-33.683334	0.000000	1023.000000	1023.000000	2046.000000
9.140000	0.021680	12.812707	1.900737	1.631274	5.583764	3.696932	0.000000	-10.000000	0.841667	-33.933334	0.000000	1023.000000	1023.000000	2046.000000
9.160000	0.020574	12.159267	2.016480	1.617544	5.063970	3.461274	0.000000	-10.000000	0.866667	-34.133335	0.000000	1023.000000	1023.000000	2046.000000
9.180000	0.019753	11.674139	1.844066	1.636153	4.963678	3.230242	0.000000	-10.000000	0.900000	-34.516666	0.000000	1023.000000	1023.000000	2046.000000
9.200000	0.019519	11.535875	1.690714	1.590813	5.085072	3.169276	0.000000	-10.000000	0.908333	-34.633335	0.000000	1023.000000	1023.000000	2046.000000
9.220000	0.019961	11.797146	2.181339	1.614208	4.822101	3.179498	0.000000	-10.000000	0.908333	-34.733334	0.000000	1023.000000	1023.000000	2046.000000
9.240000	0.020692	12.228687	2.591053	1.855131	4.651008	3.131495	0.000000	-10.000000	0.908333	-34.599998	0.000000	1023.000000	1023.000000	2046.000000
9.260000	0.021201	12.529507	2.472825	2.175262	4.850242	3.031178	0.000000	-10.000000	0.916667	-34.716667	0.000000	1023.000000	1023.000000	2046.000000
9.280000	0.020934	12.371790	2.249772	2.143565	4.893505	3.084948	0.000000	-10.000000	0.925000	-34.983334	0.000000	1023.000000	1023.000000	2046.000000
9.300000	0.020363	12.034567	2.083457	2.228468	4.722791	2.999850	0.000000	-10.000000	0.933333	-35.483334	0.000000	1023.000000	1023.000000	2046.000000
9.320000	0.018989	11.222706	1.987927	2.474424	4.243164	2.517191	0.000000	-10.000000	0.941667	-35.950001	0.000000	1023.000000	1023.000000	2046.000000
9.340000	0.019033	11.248730	1.528979	2.936588	4.464271	2.318892	0.000000	-10.000000	0.966667	-36.233334	0.000000	1023.000000	1023.000000	2046.000000
9.360000	0.018951	11.200072	1.011156	3.361887	4.663886	2.163142	0.000000	-10.000000	0.983333	-36.250000	0.000000	1023.000000	1023.000000	2046.000000
9.380000	0.017476	10.328399	0.631817	3.286337	4.276031	2.134213	0.000000	-10.000000	1.000000	-36.200001	0.000000	1023.000000	1023.000000	2046.000000
9.400000	0.014680	8.676160	0.262594	2.983270	3.613854	1.816442	0.000000	-10.000000	1.000000	-36.183334	0.000000	1023.000000	1023.000000	2046.000000
9.420000	0.010740	6.347404	-0.401293	2.457816	3.052967	1.237913	0.000000	-10.000000	0.991667	-36.066666	0.000000	1023.000000	1023.000000	2046.000000
9.440000	0.006453	3.813703	-1.421343	1.909822	2.757222	0.568003	0.000000	-10.000000	0.975000	-36.066666	0.000000	1023.000000	1023.000000	2046.000000
9.460000	0.002541	1.501701	-2.350927	1.425613	2.410668	0.016347	0.000000	-10.000000	0.933333	-35.666668	0.000000	1023.000000	1023.000000	2046.000000
9.480000	-0.000771	-0.455933	-2.817837	1.154849	1.689744	-0.482689	0.000000	-10.000000	0.925000	-35.550003	0.000000	1023.000000	1023.000000	2046.000000
9.500000	-0.003595	-2.124487	-3.289694	0.986044	1.165446	-0.986284	0.000000	-10.000000	0.908333	-35.116669	0.000000	1023.000000	1023.000000	2046.000000
9.520000	-0.006110	-3.611051	-4.130887	0.881865	1.096954	-1.458984	0.000000	-10.000000	0.933333	-35.300003	0.000000	1023.000000	1023.000000	2046.000000
9.540000	-0.008403	-4.966159	-4.733052	0.631031	0.882211	-1.746349	0.000000	-10.000000	0.916667	-35.300003	0.000000	1023.000000	1023.000000	2046.000000
9.560000	-0.010334	-6.107537	-4.889182	0.545394	0.274782	-2.038531	0.000000	-10.000000	0.916667	-35.350002	0.000000	1023.000000	1023.000000	2046.000000
9.580000	-0.012050	-7.121675	-5.051096	0.482919	-0.206115	-2.347383	0.000000	-10.000000	0.900000	-35.016666	0.000000	1023.000000	1023.000000	2046.000000
9.600000	-0.013615	-8.046597	-5.530949	0.418200	-0.276878	-2.656971	0.000000	-10.000000	0.858333	-34.299999	0.000000	1023.000000	1023.000000	2046.000000
9.620000	-0.014907	-8.810093	-5.951918	0.171603	-0.348998	-2.680780	0.000000	-10.000000	0.816667	-33.450001	0.000000	1023.000000	1023.000000	2046.000000
9.640000	-0.015925	-9.411409	-5.991263	0.067336	-0.764124	-2.723357	0.000000	-10.000000	0.775000	-32.716667	0.000000	1023.000000	1023.000000	2046.000000
9.660000	-0.016560	-9.787227	-5.897484	0.050280	-1.157148	-2.782874	0.000000	-10.000000	0.775000	-32.366669	0.000000	1023.000000	1023.000000	2046.000000
9.680000	-0.017113	-10.113846	-6.118477	-0.110407	-1.096276	-2.788686	0.000000	-10.000000	0.766667	-32.033333	0.000000	1023.000000	1023.000000	2046.000000
9.700000	-0.017486	-10.333964	-6.284034	-0.384768	-1.000264	-2.664899	0.000000	-10.000000	0.758333	-31.716667	0.000000	1023.000000	1023.000000	2046.000000
9.720000	-0.017788	-10.512543	-6.090497	-0.667378	-1.205115	-2.549553	0.000000	-10.000000	0.750000	-31.300001	0.000000	1023.000000	1023.000000	2046.000000
9.740000	-0.017882	-10.568491	-5.752914	-0.885532	-1.431820	-2.498225	0.000000	-10.000000	0.733333	-31.166668	0.000000	1023.000000	1023.000000	2046.000000
9.760000	-0.018586	-10.984272	-5.761627	-1.066939	-1.511194	-2.644512	0.000000	-10.000000	0.733333	-30.966667	0.000000	1023.000000	1023.000000	2046.000000
9.780000	-0.019909	-11.766145	-5.963421	-1.432202	-1.565374	-2.805147	0.000000	-10.000000	0.700000	-30.933334	0.000000	1023.000000	1023.000000	2046.000000
9.800000	-0.021184	-12.520015	-6.170158	-1.775642	-1.659727	-2.914488	0.000000	-10.000000	0.691667	-30.633333	0.000000	1023.000000	1023.000000	2046.000000
9.820000	-0.022283	-13.169450	-6.194880	-1.914125	-1.942028	-3.118418	0.000000	-10.000000	0.666667	-30.450001	0.000000	1023.000000	1023.000000	2046.000000
9.840000	-0.023567	-13.927967	-6.032445	-1.996837	-2.526550	-3.372134	0.000000	-10.000000	0.666667	-30.100000	0.000000	1023.000000	1023.000000	2046.000000
9.860000	-0.025004	-14.777655	-6.121761	-2.036797	-2.870095	-3.749002	0.000000	-10.000000	0.666667	-29.900002	0.000000	1023.000000	1023.000000	2046.000000
9.880000	-0.026334	-15.563422	-6.402410	-2.181483	-2.969866	-4.009664	0.000000	-10.000000	0.658333	-29.616667	0.000000	1023.000000	1023.000000	2046.000000
9.900000	-0.027419	-16.204388	-6.487135	-2.406444	-3.224303	-4.086506	0.000000	-10.000000	0.658333	-29.550001	0.000000	1023.000000	1023.000000	2046.000000
9.920000	-0.027981	-16.536898	-6.260242	-2.470399	-3.635712	-4.170546	0.000000	-10.000000	0.641667	-29.566668	0.000000	1023.000000	1023.000000	2046.000000
9.940000	-0.028278	-16.712444	-6.007621	-2.433569	-3.966842	-4.304413	0.000000	-10.000000	0.625000	-29.400000	0.000000	1023.000000	1023.000000	2046.000000
9.960000	-0.028243	-16.691385	-5.821749	-2.455853	-4.001560	-4.412223	0.000000	-10.000000	0.616667	-29.166666	0.000000	1023.000000	1023.000000	2046.000000
9.980000	-0.027742	-16.395493	-5.656030	-2.534542	-3.842211	-4.362710	0.000000	-10.000000	0.625000	-28.883333	0.000000	1023.000000	1023.000000	2046.000000
10.000000	-0.027225	-16.089985	-5.316668	-2.488258	-4.066247	-4.218812	0.000000	-10.000000	0.625000	-28.566668	0.000000	1023.000000	1023.000000	2046.000000
10.020000	-0.027201	-16.075768	-5.050243	-2.477705	-4.394815	-4.153003	0.000000	-10.000000	0.625000	-28.333334	0.000000	1023.000000	1023.000000	2046.000000
10.040000	-0.027093	-16.012051	-5.109490	-2.265895	-4.319672	-4.316993	0.000000	-10.000000	0.608333	-28.133333	0.000000	1023.000000	1023.000000	2046.000000
10.060000	-0.028172	-16.649538	-5.159314	-2.324154	-4.655017	-4.511053	0.000000	-10.000000	0.608333	-28.266666	0.000000	1023.000000	1023.000000	2046.000000
10.080000	-0.028222	-16.679483	-5.520334	-2.170063	-4.493789	-4.495298	0.000000	-10.000000	0.600000	-28.316668	0.000000	1023.000000	1023.000000	2046.000000
10.100000	-0.028248	-16.694515	-5.777556	-1.769961	-4.608496	-4.538503	0.000000	-10.000000	0.600000	-28.433334	0.000000	1023.000000	1023.000000	2046.000000
10.120000	-0.029321	-17.328905	-6.023797	-1.706063	-4.999846	-4.599200	0.000000	-10.000000	0.600000	-28.266666	0.000000	1023.000000	1023.000000	2046.000000
10.140000	-0.031916	-18.862213	-6.398711	-1.990156	-5.608648	-4.864697	0.000000	-10.000000	0.600000	-28.016666	0.000000	1023.000000	1023.000000	2046.000000
10.160000	-0.035178	-20.790321	-6.945421	-2.434941	-6.094890	-5.315069	0.000000	-10.000000	0.583333	-27.716667	0.000000	1023.000000	1023.000000	2046.000000
10.180000	-0.039021	-23.061169	-7.740226	-2.978959	-6.406618	-5.935367	0.000000	-10.000000	0.550000	-27.366667	0.000000	1023.000000	1023.000000	2046.000000
10.200000	-0.042666	-25.215679	-8.563512	-3.482787	-6.679535	-6.489845	0.000000	-10.000000	0.508333	-26.799999	0.000000	1023.000000	1023.000000	2046.000000
10.220000	-0.045849	-27.096563	-9.253501	-3.833175	-7.030230	-6.979658	0.000000	-10.000000	0.475000	-26.116667	0.000000	1023.000000	1023.000000	2046.000000
10.240000	-0.048165	-28.465399	-9.753950	-4.006515	-7.390564	-7.314369	0.000000	-10.000000	0.458333	-25.316668	0.000000	1023.000000	1023.000000	2046.000000
10.260000	-0.050158	-29.643515	-10.131844	-4.007908	-7.796891	-7.706871	0.000000	-10.000000	0.458333	-24.950001	0.000000	1023.000000	1023.000000	2046.000000
10.280000	-0.051976	-30.717543	-10.578934	-4.012101	-8.040659	-8.085848	0.000000	-10.000000	0.466667	-24.550001	0.000000	1023.000000	1023.000000	2046.000000
10.300000	-0.053524	-31.632559	-11.023359	-4.039387	-8.201341	-8.368472	0.000000	-10.000000	0.466667	-24.483334	0.000000	1023.000000	1023.000000	2046.000000
10.320000	-0.054954	-32.477951	-11.477936	-4.149678	-8.285391	-8.564947	0.000000	-10.000000	0.441667	-24.000000	0.000000	1023.000000	1023.000000	2046.000000
10.340000	-0.056074	-33.139828	-11.748794	-4.175059	-8.478972	-8.737002	0.000000	-10.000000	0.416667	-23.550001	0.000000	1023.000000	1023.000000	2046.000000
10.360000	-0.056841	-33.593166	-11.831425	-4.148994	-8.741570	-8.871176	0.000000	-10.000000	0.391667	-22.833334	0.000000	1023.000000	1023.000000	2046.000000
10.380000	-0.057227	-33.820869	-11.813196	-4.057316	-8.965177	-8.985182	0.000000	-10.000000	0.375000	-22.316668	0.000000	1023.000000	1023.000000	2046.000000
10.400000	-0.057271	-33.847160	-11.744111	-4.044194	-9.067300	-8.991556	0.000000	-10.000000	0.350000	-21.633333	0.000000	1023.000000	1023.000000	2046.000000
10.420000	-0.057113	-33.753582	-11.604161	-4.090456	-9.103024	-8.955939	0.000000	-10.000000	0.291667	-20.883333	0.000000	1023.000000	1023.000000	2046.000000
10.440000	-0.056874	-33.612366	-11.522910	-4.206581	-9.001819	-8.881058	0.000000	-10.000000	0.258333	-20.083334	0.000000	1023.000000	1023.000000	2046.000000
10.460000	-0.056843	-33.594090	-11.410627	-4.382705	-8.944199	-8.856560	0.000000	-10.000000	0.225000	-19.483334	0.000000	1023.000000	1023.000000	2046.000000
10.480000	-0.056599	-33.449959	-11.231677	-4.643682	-8.902033	-8.672565	0.000000	-10.000000	0.225000	-19.000000	0.000000	1023.000000	1023.000000	2046.000000
10.500000	-0.056723	-33.523247	-11.100841	-4.841317	-8.894363	-8.686727	0.000000	-10.000000	0.208333	-18.500000	0.000000	1023.000000	1023.000000	2046.000000
10.520000	-0.057289	-33.857559	-10.982361	-5.115235	-9.050156	-8.709807	0.000000	-10.000000	0.208333	-18.000000	0.000000	1023.000000	1023.000000	2046.000000
10.540000	-0.058116	-34.346313	-10.929159	-5.305204	-9.230095	-8.881853	0.000000	-10.000000	0.208333	-17.783333	0.000000	1023.000000	1023.000000	2046.000000
10.560000	-0.058836	-34.772106	-10.956850	-5.365276	-9.345605	-9.104377	0.000000	-10.000000	0.208333	-17.683334	0.000000	1023.000000	1023.000000	2046.000000
10.580000	-0.059503	-35.166210	-10.977392	-5.445925	-9.465271	-9.277620	0.000000	-10.000000	0.200000	-17.600000	0.000000	1023.000000	1023.000000	2046.000000
10.600000	-0.060681	-35.862518	-11.106163	-5.603413	-9.650571	-9.502371	0.000000	-10.000000	0.200000	-17.350000	0.000000	1023.000000	1023.000000	2046.000000
10.620000	-0.061793	-36.519745	-11.171298	-5.787748	-9.898801	-9.661897	0.000000	-10.000000	0.183333	-16.900000	0.000000	1023.000000	1023.000000	2046.000000
10.640000	-0.062406	-36.882149	-11.077832	-5.905111	-10.141431	-9.757773	0.000000	-10.000000	0.183333	-16.350000	0.000000	1023.000000	1023.000000	2046.000000
10.660000	-0.062434	-36.898525	-10.830949	-5.866622	-10.345752	-9.855204	0.000000	-10.000000	0.166667	-15.866667	0.000000	1023.000000	1023.000000	2046.000000
10.680000	-0.062036	-36.662998	-10.622108	-5.742522	-10.362116	-9.936253	0.000000	-10.000000	0.158333	-15.383333	0.000000	1023.000000	1023.000000	2046.000000
10.700000	-0.061577	-36.392120	-10.373650	-5.801595	-10.296564	-9.920312	0.000000	-10.000000	0.125000	-14.800000	0.000000	1023.000000	1023.000000	2046.000000
10.720000	-0.060567	-35.795116	-9.962779	-5.812059	-10.248250	-9.772029	0.000000	-10.000000	0.091667	-14.033334	0.000000	1023.000000	1023.000000	2046.000000
10.740000	-0.059720	-35.294464	-9.614526	-5.749922	-10.293055	-9.636963	0.000000	-10.000000	0.066667	-13.166667	0.000000	1023.000000	1023.000000	2046.000000
10.760000	-0.059307	-35.050156	-9.440896	-5.744225	-10.349980	-9.515055	0.000000	-10.000000	0.066667	-12.366667	0.000000	1023.000000	1023.000000	2046.000000
10.780000	-0.058506	-34.577133	-9.308730	-5.429230	-10.213145	-9.626028	0.000000	-10.000000	0.066667	-11.533334	0.000000	1023.000000	1023.000000	2046.000000
10.800000	-0.058924	-34.823849	-9.373809	-5.356770	-10.320475	-9.772796	0.000000	-10.000000	0.066667	-10.933333	0.000000	1023.000000	1023.000000	2046.000000
10.820000	-0.058501	-34.573933	-9.480221	-5.345155	-10.267089	-9.481466	0.000000	-10.000000	0.050000	-10.500000	0.000000	1023.000000	1023.000000	2046.000000
10.840000	-0.057820	-34.171459	-9.686455	-4.829355	-10.225405	-9.430244	0.000000	-10.000000	0.050000	-10.183333	0.000000	1023.000000	1023.000000	2046.000000
10.860000	-0.058560	-34.608700	-9.906251	-4.789177	-10.514581	-9.398689	0.000000	-10.000000	0.041667	-9.850000	0.000000	1023.000000	1023.000000	2046.000000
10.880000	-0.060340	-35.661137	-10.220655	-5.048125	-10.880577	-9.511779	0.000000	-10.000000	0.041667	-9.316667	0.000000	1023.000000	1023.000000	2046.000000
10.900000	-0.062966	-37.213142	-10.763283	-5.470944	-11.110916	-9.867997	0.000000	-10.000000	0.033333	-8.666667	0.000000	1023.000000	1023.000000	2046.000000
10.920000	-0.066011	-39.012428	-11.457202	-5.986109	-11.281870	-10.287249	0.000000	-10.000000	0.041667	-8.150000	0.000000	1023.000000	1023.000000	2046.000000
10.940000	-0.069211	-40.903801	-12.065588	-6.456974	-11.643787	-10.737450	0.000000	-10.000000	0.033333	-7.483334	0.000000	1023.000000	1023.000000	2046.000000
10.960000	-0.071730	-42.392365	-12.626181	-6.764928	-11.919175	-11.082081	0.000000	-10.000000	0.025000	-6.816667	0.000000	1023.000000	1023.000000	2046.000000
10.980000	-0.073348	-43.348499	-13.061238	-6.783165	-12.101316	-11.402779	0.000000	-10.000000	0.025000	-6.050000	0.000000	1023.000000	1023.000000	2046.000000
11.000000	-0.074387	-43.962982	-13.409929	-6.702954	-12.249150	-11.600947	0.000000	-10.000000	0.025000	-5.750000	0.000000	1023.000000	1023.000000	2046.000000
11.020000	-0.075437	-44.583111	-13.877459	-6.622016	-12.302255	-11.781382	0.000000	-10.000000	0.025000	-5.900000	0.000000	1023.000000	1023.000000	2046.000000
11.040000	-0.076357	-45.127182	-14.197223	-6.607194	-12.419486	-11.903281	0.000000	-10.000000	0.025000	-6.250000	0.000000	1023.000000	1023.000000	2046.000000
11.060000	-0.077038	-45.529610	-14.423615	-6.491354	-12.575747	-12.038895	0.000000	-10.000000	0.016667	-6.483333	0.000000	1023.000000	1023.000000	2046.000000
11.080000	-0.077565	-45.840736	-14.519350	-6.417279	-12.794728	-12.109379	0.000000	-10.000000	0.016667	-6.450000	0.000000	1023.000000	1023.000000	2046.000000
11.100000	-0.077709	-45.926281	-14.626019	-6.207975	-12.884084	-12.208203	0.000000	-10.000000	0.008333	-6.183333	0.000000	1023.000000	1023.000000	2046.000000
11.120000	-0.077765	-45.959396	-14.729429	-6.005486	-12.890005	-12.334477	0.000000	-10.000000	0.008333	-5.833333	0.000000	1023.000000	1023.000000	2046.000000
11.140000	-0.077476	-45.788315	-14.700643	-5.999303	-12.837088	-12.251280	0.000000	-10.000000	0.008333	-5.400000	0.000000	1023.000000	1023.000000	2046.000000
11.160000	-0.077062	-45.543705	-14.492558	-6.049949	-12.839009	-12.162188	0.000000	-10.000000	0.000000	-4.950000	0.000000	1023.000000	1023.000000	2046.000000
11.180000	-0.076330	-45.111137	-14.236165	-6.057987	-12.732593	-12.084393	0.000000	-10.000000	0.000000	-4.583333	0.000000	1023.000000	1023.000000	2046.000000
11.200000	-0.075557	-44.654472	-13.977086	-6.064068	-12.615174	-11.998142	0.000000	-10.000000	0.000000	-4.500000	0.000000	1023.000000	1023.000000	2046.000000
11.220000	-0.074856	-44.240108	-13.751306	-6.153569	-12.419124	-11.916111	0.000000	-10.000000	0.000000	-4.616667	0.000000	1023.000000	1023.000000	2046.000000
11.240000	-0.074527	-44.045567	-13.579117	-6.317898	-12.295301	-11.853251	0.000000	-10.000000	0.000000	-4.633334	0.000000	1023.000000	1023.000000	2046.000000
11.260000	-0.074520	-44.041435	-13.433091	-6.567025	-12.274732	-11.766588	0.000000	-10.000000	0.000000	-4.566667	0.000000	1023.000000	1023.000000	2046.000000
11.280000	-0.074534	-44.049503	-13.321800	-6.722110	-12.247894	-11.757700	0.000000	-10.000000	0.016667	-4.500000	0.000000	1023.000000	1023.000000	2046.000000
11.300000	-0.074866	-44.245968	-13.336954	-6.811990	-12.201761	-11.895263	0.000000	-10.000000	0.016667	-4.566667	0.000000	1023.000000	1023.000000	2046.000000
11.320000	-0.075409	-44.566990	-13.295055	-6.903231	-12.363545	-12.005159	0.000000	-10.000000	0.016667	-4.450000	0.000000	1023.000000	1023.000000	2046.000000
11.340000	-0.076049	-44.945084	-13.223589	-6.995545	-12.543529	-12.182423	0.000000	-10.000000	0.000000	-4.083333	0.000000	1023.000000	1023.000000	2046.000000
11.360000	-0.076286	-45.085232	-13.202991	-7.003636	-12.578072	-12.300531	0.000000	-10.000000	0.000000	-3.500000	0.000000	1023.000000	1023.000000	2046.000000
11.380000	-0.076425	-45.167095	-13.094678	-7.012369	-12.660378	-12.399672	0.000000	-10.000000	0.000000	-2.966667	0.000000	1023.000000	1023.000000	2046.000000
11.400000	-0.075895	-44.854130	-12.826321	-7.065566	-12.662348	-12.299897	0.000000	-10.000000	0.000000	-2.666667	0.000000	1023.000000	1023.000000	2046.000000
11.420000	-0.075012	-44.332153	-12.455027	-7.157017	-12.603425	-12.116683	0.000000	-10.000000	0.000000	-2.650000	0.000000	1023.000000	1023.000000	2046.000000
11.440000	-0.073747	-43.584736	-11.958610	-7.063391	-12.499405	-12.063331	0.000000	-10.000000	0.000000	-2.716667	0.000000	1023.000000	1023.000000	2046.000000
11.460000	-0.072043	-42.577564	-11.498216	-6.989583	-12.324240	-11.765524	0.000000	-10.000000	0.000000	-2.600000	0.000000	1023.000000	1023.000000	2046.000000
11.480000	-0.070552	-41.696503	-11.079002	-6.926452	-12.239294	-11.451755	0.000000	-10.000000	0.000000	-1.900000	0.000000	1023.000000	1023.000000	2046.000000
11.500000	-0.069645	-41.160355	-10.780449	-6.893623	-12.232985	-11.253298	0.000000	-10.000000	0.000000	-0.983333	0.000000	1023.000000	1023.000000	2046.000000
11.520000	-0.068375	-40.409359	-10.624559	-6.718528	-11.951625	-11.114648	0.000000	-10.000000	0.000000	-0.233333	0.000000	1023.000000	1023.000000	2046.000000
11.540000	-0.068103	-40.248878	-10.652853	-6.451296	-11.799210	-11.345519	0.000000	-10.000000	-0.008333	0.000000	0.000000	1023.000000	1023.000000	2046.000000
11.560000	-0.067226	-39.730812	-10.624624	-6.428317	-11.819657	-10.858212	0.000000	-10.000000	-0.008333	0.000000	0.000000	1023.000000	1023.000000	2046.000000
11.580000	-0.066425	-39.257347	-10.724524	-5.942701	-11.889115	-10.701009	0.000000	-10.000000	-0.008333	0.000000	0.000000	1023.000000	1023.000000	2046.000000
11.600000	-0.066867	-39.518127	-10.948367	-5.781838	-12.025674	-10.762247	0.000000	-10.000000	-0.008333	0.000000	0.000000	1023.000000	1023.000000	2046.000000
11.620000	-0.068520	-40.495613	-11.334968	-6.022283	-12.188975	-10.949386	0.000000	-10.000000	-0.016667	0.000000	0.000000	1023.000000	1023.000000	2046.000000
11.640000	-0.070782	-41.832123	-11.776005	-6.450880	-12.388122	-11.217117	0.000000	-10.000000	-0.016667	0.000000	0.000000	1023.000000	1023.000000	2046.000000
11.660000	-0.073432	-43.398499	-12.326097	-6.872071	-12.613535	-11.586794	0.000000	-10.000000	-0.016667	0.000000	0.000000	1023.000000	1023.000000	2046.000000
11.680000	-0.075994	-44.912323	-12.881915	-7.248223	-12.884928	-11.897255	0.000000	-10.000000	-0.016667	0.300000	0.000000	1023.000000	1023.000000	2046.000000
11.700000	-0.078060	-46.133629	-13.427838	-7.457252	-13.028872	-12.219666	0.000000	-10.000000	-0.016667	0.800000	0.000000	1023.000000	1023.000000	2046.000000
11.720000	-0.079420	-46.937073	-13.938116	-7.521423	-13.037904	-12.439630	0.000000	-10.000000	-0.008333	1.183333	0.000000	1023.000000	1023.000000	2046.000000
11.740000	-0.080262	-47.435123	-14.294989	-7.518858	-13.107862	-12.513413	0.000000	-10.000000	0.000000	0.883333	0.000000	1023.000000	1023.000000	2046.000000
11.760000	-0.080999	-47.870190	-14.602152	-7.419729	-13.198516	-12.649794	0.000000	-10.000000	0.000000	0.383333	0.000000	1023.000000	1023.000000	2046.000000
11.780000	-0.081618	-48.236313	-14.792465	-7.337646	-13.356199	-12.750002	0.000000	-10.000000	0.000000	0.000000	0.000000	1023.000000	1023.000000	2046.000000
11.800000	-0.082011	-48.468300	-14.912825	-7.280086	-13.463458	-12.811931	0.000000	-10.000000	0.000000	0.000000	0.000000	1023.000000	1023.000000	2046.000000
11.820000	-0.082085	-48.512321	-15.102871	-7.186738	-13.422660	-12.800053	0.000000	-10.000000	-0.008333	0.000000	0.000000	1023.000000	1023.000000	2046.000000
11.840000	-0.081926	-48.418259	-15.159848	-7.094968	-13.443688	-12.719755	0.000000	-10.000000	-0.016667	0.000000	0.000000	1023.000000	1023.000000	2046.000000
11.860000	-0.081551	-48.196880	-15.087805	-6.911781	-13.499903	-12.697393	0.000000	-10.000000	-0.016667	0.000000	0.000000	1023.000000	1023.000000	2046.000000
11.880000	-0.080961	-47.848137	-14.891594	-6.895773	-13.528442	-12.532329	0.000000	-10.000000	-0.016667	0.000000	0.000000	1023.000000	1023.000000	2046.000000
11.900000	-0.080047	-47.307999	-14.677508	-6.728406	-13.363042	-12.539044	0.000000	-10.000000	-0.008333	0.000000	0.000000	1023.000000	1023.000000	2046.000000
11.920000	-0.079041	-46.713432	-14.431973	-6.816546	-13.187316	-12.277596	0.000000	-10.000000	-0.008333	0.000000	0.000000	1023.000000	1023.000000	2046.000000
11.940000	-0.077945	-46.065216	-14.157536	-6.805218	-13.004041	-12.098421	0.000000	-10.000000	0.000000	0.000000	0.000000	1023.000000	1023.000000	2046.000000
11.960000	-0.077075	-45.551167	-13.802771	-6.911846	-12.940733	-11.895819	0.000000	-10.000000	0.000000	-0.483333	0.000000	1023.000000	1023.000000	2046.000000
11.980000	-0.076315	-45.102409	-13.484880	-7.092897	-12.819871	-11.704762	0.000000	-10.000000	0.000000	-1.033333	0.000000	1023.000000	1023.000000	2046.000000
12.000000	-0.076016	-44.925659	-13.298070	-7.225108	-12.719061	-11.683421	0.000000	-10.000000	0.000000	-1.683333	0.000000	1023.000000	1023.000000	2046.000000
12.020000	-0.075976	-44.902069	-13.277097	-7.365156	-12.583914	-11.675902	0.000000	-10.000000	-0.008333	-1.916667	0.000000	1023.000000	1023.000000	2046.000000
12.040000	-0.076039	-44.939316	-13.154759	-7.453499	-12.618674	-11.712381	0.000000	-10.000000	-0.025000	-1.916667	0.000000	1023.000000	1023.000000	2046.000000
12.060000	-0.076153	-45.006294	-13.105820	-7.523051	-12.647411	-11.730012	0.000000	-10.000000	-0.041667	-1.266667	0.000000	1023.000000	1023.000000	2046.000000
12.080000	-0.076255	-45.066578	-12.983865	-7.515469	-12.721721	-11.845524	0.000000	-10.000000	-0.033333	-0.266667	0.000000	1023.000000	1023.000000	2046.000000
12.100000	-0.076494	-45.208115	-12.879106	-7.530984	-12.799078	-11.998948	0.000000	-10.000000	-0.025000	0.983333	0.000000	1023.000000	1023.000000	2046.000000
12.120000	-0.076562	-45.248375	-12.829864	-7.552034	-12.781653	-12.084823	0.000000	-10.000000	-0.033333	2.266667	0.000000	1023.000000	1023.000000	2046.000000
12.140000	-0.076013	-44.923481	-12.619263	-7.492994	-12.750499	-12.060725	0.000000	-10.000000	-0.050000	3.816667	0.000000	1023.000000	1023.000000	2046.000000
12.160000	-0.075011	-44.331707	-12.318862	-7.451564	-12.658976	-11.902307	0.000000	-10.000000	-0.066667	5.416667	0.000000	1023.000000	1023.000000	2046.000000
12.180000	-0.073619	-43.508915	-11.809790	-7.334633	-12.582169	-11.782324	0.000000	-10.000000	-0.075000	6.800000	0.000000	1023.000000	1023.000000	2046.000000
12.200000	-0.071668	-42.355701	-11.171463	-7.218516	-12.415108	-11.550616	0.000000	-10.000000	-0.091667	7.983334	0.000000	1023.000000	1023.000000	2046.000000
12.220000	-0.069771	-41.234421	-10.678073	-7.055472	-12.159951	-11.340922	0.000000	-10.000000	-0.091667	9.116667	0.000000	1023.000000	1023.000000	2046.000000
12.240000	-0.068725	-40.616283	-10.430221	-7.039645	-12.030810	-11.115608	0.000000	-10.000000	-0.083333	10.050000	0.000000	1023.000000	1023.000000	2046.000000
12.260000	-0.067383	-39.823380	-10.268261	-6.983837	-11.797554	-10.773727	0.000000	-10.000000	-0.083333	10.700000	0.000000	1023.000000	1023.000000	2046.000000
12.280000	-0.065719	-38.840134	-10.114354	-6.539653	-11.544086	-10.642038	0.000000	-10.000000	-0.125000	12.316667	12.000000	1023.000000	1023.000000	2046.000000
12.300000	-0.064898	-38.354767	-9.961589	-6.501966	-11.572038	-10.319175	0.000000	-10.000000	-0.166667	13.766667	24.000000	1023.000000	1023.000000	2046.000000
12.320000	-0.063440	-37.492897	-9.996967	-5.870933	-11.406236	-10.218760	0.000000	-10.000000	-0.200000	15.150001	36.000000	1023.000000	1023.000000	2046.000000
12.340000	-0.063145	-37.318794	-10.158276	-5.562727	-11.436339	-10.161451	0.000000	-10.000000	-0.200000	15.150001	36.000000	1023.000000	1023.000000	2046.000000
12.360000	-0.063792	-37.700909	-10.332632	-5.712631	-11.511845	-10.143800	0.000000	-10.000000	-0.200000	15.150001	36.000000	1023.000000	1023.000000	2046.000000
12.380000	-0.065278	-38.579533	-10.537616	-6.052780	-11.667503	-10.321632	0.000000	-10.000000	-0.216667	15.700001	37.666668	1023.000000	1023.000000	2046.000000
12.400000	-0.067349	-39.803082	-10.926197	-6.461460	-11.805725	-10.609700	0.000000	-10.000000	-0.233333	16.633335	41.166668	1023.000000	1023.000000	2046.000000
12.420000	-0.069577	-41.119820	-11.537443	-6.753354	-11.870293	-10.958730	0.000000	-10.000000	-0.258333	17.800001	46.666668	1023.000000	1023.000000	2046.000000
12.440000	-0.071200	-42.079235	-12.100513	-6.969418	-11.845985	-11.163319	0.000000	-10.000000	-0.291667	19.066668	52.500000	1023.000000	1023.000000	2046.000000
12.460000	-0.071736	-42.396107	-12.407366	-6.914672	-11.821756	-11.252314	0.000000	-10.000000	-0.316667	20.016666	58.666668	1023.000000	1023.000000	2046.000000
12.480000	-0.071574	-42.300274	-12.589235	-6.826691	-11.726049	-11.158298	0.000000	-10.000000	-0.341667	21.116667	65.166664	1023.000000	1023.000000	2046.000000
12.500000	-0.071016	-41.970543	-12.621071	-6.703780	-11.601853	-11.043839	0.000000	-10.000000	-0.350000	21.533335	72.000000	1023.000000	1023.000000	2046.000000
12.520000	-0.070410	-41.612354	-12.652797	-6.547556	-11.424697	-10.987305	0.000000	-10.000000	-0.375000	21.900000	79.000000	1023.000000	1023.000000	2046.000000
12.540000	-0.069688	-41.185429	-12.642952	-6.523514	-11.226325	-10.792639	0.000000	-10.000000	-0.408333	22.066668	86.166664	1023.000000	1023.000000	2046.000000
12.560000	-0.068696	-40.599415	-12.506758	-6.366868	-11.110774	-10.615015	0.000000	-10.000000	-0.433333	22.466667	93.500000	1023.000000	1023.000000	2046.000000
12.580000	-0.067701	-40.011131	-12.397529	-6.232379	-10.938754	-10.442469	0.000000	-10.000000	-0.441667	23.283335	101.000000	1023.000000	1023.000000	2046.000000
12.600000	-0.066232	-39.143017	-12.099648	-5.942495	-10.776980	-10.323893	0.000000	-10.000000	-0.458333	24.250000	108.500000	1023.000000	1023.000000	2046.000000
12.620000	-0.064413	-38.068176	-11.865012	-5.694148	-10.440633	-10.068383	0.000000	-10.000000	-0.500000	25.333334	116.500000	1023.000000	1023.000000	2046.000000
12.640000	-0.062194	-36.756878	-11.471977	-5.519084	-10.090885	-9.674931	0.000000	-10.000000	-0.550000	26.533335	124.833336	1023.000000	1023.000000	2046.000000
12.660000	-0.059632	-35.242313	-10.967247	-5.402723	-9.716509	-9.155833	0.000000	-10.000000	-0.566667	27.566668	133.666672	1023.000000	1023.000000	2046.000000
12.680000	-0.057387	-33.915844	-10.452649	-5.182188	-9.342980	-8.938026	0.000000	-10.000000	-0.575000	28.200001	142.500000	1023.000000	1023.000000	2046.000000
12.700000	-0.055404	-32.743938	-10.074224	-5.325099	-8.853799	-8.490817	0.000000	-10.000000	-0.591667	28.366667	151.833328	1023.000000	1023.000000	2046.000000
12.720000	-0.053211	-31.447594	-9.594099	-5.371420	-8.445542	-8.036532	0.000000	-10.000000	-0.608333	28.616667	161.166672	1023.000000	1023.000000	2046.000000
12.740000	-0.051298	-30.316826	-9.139627	-5.453465	-8.092139	-7.631594	0.000000	-10.000000	-0.616667	29.183334	170.833328	1023.000000	1023.000000	2046.000000
12.760000	-0.049972	-29.533199	-8.834234	-5.464944	-7.775578	-7.458443	0.000000	-10.000000	-0.616667	29.650000	180.500000	1023.000000	1023.000000	2046.000000
12.780000	-0.048922	-28.912819	-8.637967	-5.499660	-7.491536	-7.283654	0.000000	-10.000000	-0.633333	29.733334	190.500000	1023.000000	1023.000000	2046.000000
12.800000	-0.047757	-28.224468	-8.373838	-5.402679	-7.321220	-7.126731	0.000000	-10.000000	-0.641667	29.966667	200.500000	1023.000000	1023.000000	2046.000000
12.820000	-0.046605	-27.543499	-8.092492	-5.336042	-7.159779	-6.955186	0.000000	-10.000000	-0.633333	30.200001	210.500000	1023.000000	1023.000000	2046.000000
12.840000	-0.045442	-26.855938	-7.676521	-5.234284	-7.038050	-6.907083	0.000000	-10.000000	-0.616667	30.433334	220.500000	1023.000000	1023.000000	2046.000000
12.860000	-0.044056	-26.037338	-7.340051	-5.214658	-6.774223	-6.708406	0.000000	-10.000000	-0.625000	30.583334	230.500000	1023.000000	1023.000000	2046.000000
12.880000	-0.042152	-24.911821	-6.894779	-5.072575	-6.475920	-6.468547	0.000000	-10.000000	-0.650000	30.600000	240.500000	1023.000000	1023.000000	2046.000000
12.900000	-0.039655	-23.436043	-6.365530	-4.861227	-6.158908	-6.050377	0.000000	-10.000000	-0.700000	30.816668	250.666672	1023.000000	1023.000000	2046.000000
12.920000	-0.036892	-21.803036	-5.767219	-4.590547	-5.724396	-5.720875	0.000000	-10.000000	-0.700000	30.866667	261.000000	1023.000000	1023.000000	2046.000000
12.940000	-0.033962	-20.071365	-5.030857	-4.368423	-5.318634	-5.353452	0.000000	-10.000000	-0.716667	31.166668	271.333344	1023.000000	1023.000000	2046.000000
12.960000	-0.031080	-18.368244	-4.378788	-4.125409	-4.931867	-4.932179	0.000000	-10.000000	-0.716667	31.700001	281.666656	1023.000000	1023.000000	2046.000000
12.980000	-0.028488	-16.836393	-3.926315	-3.940861	-4.538064	-4.431153	0.000000	-10.000000	-0.750000	32.250000	292.000000	1023.000000	1023.000000	2046.000000
13.000000	-0.026313	-15.550759	-3.549133	-3.712601	-4.172952	-4.116074	0.000000	-10.000000	-0.758333	32.550003	302.666656	1023.000000	1023.000000	2046.000000
13.020000	-0.023815	-14.074643	-3.305709	-3.243489	-3.573116	-3.952328	0.000000	-10.000000	-0.750000	32.700001	313.500000	1023.000000	1023.000000	2046.000000
13.040000	-0.022343	-13.204684	-3.034912	-3.121768	-3.470640	-3.577365	0.000000	-10.000000	-0.725000	32.233334	324.500000	1023.000000	1023.000000	2046.000000
13.060000	-0.019419	-11.476868	-2.820308	-2.507388	-3.184555	-2.964616	0.000000	-10.000000	-0.700000	31.800001	335.333344	1023.000000	1023.000000	2046.000000
13.080000	-0.017376	-10.268962	-2.755634	-1.872715	-3.015242	-2.625371	0.000000	-10.000000	-0.675000	31.266666	346.000000	1023.000000	1023.000000	2046.000000
13.100000	-0.016915	-9.996927	-2.645551	-1.813301	-3.005408	-2.532666	0.000000	-10.000000	-0.658333	30.916666	356.500000	1023.000000	1023.000000	2046.000000
13.120000	-0.017430	-10.301020	-2.771389	-2.053302	-2.964264	-2.512064	0.000000	-10.000000	-0.650000	30.833334	367.000000	1023.000000	1023.000000	2046.000000
13.140000	-0.018852	-11.141810	-3.266610	-2.395260	-2.911331	-2.568610	0.000000	-10.000000	-0.658333	30.549999	377.333344	1023.000000	1023.000000	2046.000000
13.160000	-0.021096	-12.467878	-3.880050	-2.700675	-2.955042	-2.932112	0.000000	-10.000000	-0.658333	30.500000	387.500000	1023.000000	1023.000000	2046.000000
13.180000	-0.023204	-13.713702	-4.368774	-2.927254	-3.142602	-3.275071	0.000000	-10.000000	-0.650000	30.100000	397.500000	1023.000000	1023.000000	2046.000000
13.200000	-0.023769	-14.047640	-4.655330	-2.960766	-3.105786	-3.325758	0.000000	-10.000000	-0.625000	29.766666	407.500000	1023.000000	1023.000000	2046.000000
13.220000	-0.023358	-13.804491	-4.862018	-2.783289	-2.918983	-3.240201	0.000000	-10.000000	-0.616667	29.350000	417.500000	1023.000000	1023.000000	2046.000000
13.240000	-0.022610	-13.362788	-4.956853	-2.533015	-2.685515	-3.187404	0.000000	-10.000000	-0.600000	29.350000	427.500000	1023.000000	1023.000000	2046.000000
13.260000	-0.022308	-13.183968	-4.993074	-2.371407	-2.632873	-3.186613	0.000000	-10.000000	-0.600000	29.000000	437.500000	1023.000000	1023.000000	2046.000000
13.280000	-0.021282	-12.577930	-4.940259	-2.129613	-2.514119	-2.993939	0.000000	-10.000000	-0.583333	28.866667	447.333344	1023.000000	1023.000000	2046.000000
13.300000	-0.020072	-11.862466	-4.885828	-1.951043	-2.246626	-2.778969	0.000000	-10.000000	-0.583333	28.366667	457.000000	1023.000000	1023.000000	2046.000000
13.320000	-0.018909	-11.175030	-4.708553	-1.661467	-2.107551	-2.697459	0.000000	-10.000000	-0.566667	28.516666	466.500000	1023.000000	1023.000000	2046.000000
13.340000	-0.017604	-10.404213	-4.533411	-1.427001	-1.952887	-2.490914	0.000000	-10.000000	-0.558333	28.266666	476.000000	1023.000000	1023.000000	2046.000000
13.360000	-0.015681	-9.267186	-4.257463	-1.151633	-1.699511	-2.158578	0.000000	-10.000000	-0.550000	28.166668	485.500000	1023.000000	1023.000000	2046.000000
13.380000	-0.013315	-7.869101	-3.915024	-0.955908	-1.280799	-1.717370	0.000000	-10.000000	-0.550000	27.966667	494.833344	1023.000000	1023.000000	2046.000000
13.400000	-0.011305	-6.681180	-3.535264	-0.817670	-0.920981	-1.407264	0.000000	-10.000000	-0.550000	28.016666	504.166656	1023.000000	1023.000000	2046.000000
13.420000	-0.009688	-5.725327	-3.134456	-0.779598	-0.682507	-1.128766	0.000000	-10.000000	-0.541667	27.866667	513.500000	1023.000000	1023.000000	2046.000000
13.440000	-0.007323	-4.328001	-2.612413	-0.688657	-0.297709	-0.729221	0.000000	-10.000000	-0.525000	27.549999	522.833313	1023.000000	1023.000000	2046.000000
13.460000	-0.004910	-2.901530	-2.157429	-0.761261	0.237453	-0.220293	0.000000	-10.000000	-0.500000	27.150000	532.166687	1023.000000	1023.000000	2046.000000
13.480000	-0.003047	-1.800861	-1.762479	-0.801382	0.725619	0.037380	0.000000	-10.000000	-0.491667	26.533335	541.333313	1023.000000	1023.000000	2046.000000
13.500000	-0.001687	-0.996796	-1.382311	-0.896165	1.010776	0.270904	0.000000	-10.000000	-0.483333	25.866667	550.333313	1023.000000	1023.000000	2046.000000
13.520000	-0.000478	-0.282643	-0.951933	-0.902636	1.125918	0.446008	0.000000	-10.000000	-0.475000	25.350000	559.000000	1023.000000	1023.000000	2046.000000
13.540000	0.000772	0.456512	-0.684980	-0.845587	1.425598	0.561482	0.000000	-10.000000	-0.466667	25.200001	567.500000	1023.000000	1023.000000	2046.000000
13.560000	0.001685	0.995697	-0.404934	-0.846312	1.667134	0.579809	0.000000	-10.000000	-0.458333	25.033333	575.833313	1023.000000	1023.000000	2046.000000
13.580000	0.002215	1.309307	-0.020191	-0.885455	1.652853	0.562100	0.000000	-10.000000	-0.450000	24.766666	584.333313	1023.000000	1023.000000	2046.000000
13.600000	0.003590	2.121932	0.435757	-0.775712	1.722014	0.739873	0.000000	-10.000000	-0.425000	24.416668	592.666687	1023.000000	1023.000000	2046.000000
13.620000	0.005529	3.267587	0.788903	-0.576202	2.019313	1.035573	0.000000	-10.000000	-0.416667	24.183334	601.000000	1023.000000	1023.000000	2046.000000
13.640000	0.007810	4.615940	1.189192	-0.278958	2.425835	1.279871	0.000000	-10.000000	-0.425000	24.316668	609.000000	1023.000000	1023.000000	2046.000000
13.660000	0.010044	5.936266	1.733339	-0.111705	2.735196	1.579436	0.000000	-10.000000	-0.441667	24.533335	617.000000	1023.000000	1023.000000	2046.000000
13.680000	0.012567	7.427196	2.526853	0.130517	2.948309	1.821517	0.000000	-10.000000	-0.458333	24.883333	625.000000	1023.000000	1023.000000	2046.000000
13.700000	0.015815	9.346684	3.319989	0.439459	3.320057	2.267180	0.000000	-10.000000	-0.466667	25.300001	633.333313	1023.000000	1023.000000	2046.000000
13.720000	0.018693	11.047836	3.730413	0.773467	3.874099	2.669858	0.000000	-10.000000	-0.475000	25.516666	641.666687	1023.000000	1023.000000	2046.000000
13.740000	0.020450	12.086110	4.067464	0.995897	4.163185	2.859564	0.000000	-10.000000	-0.466667	25.616667	650.333313	1023.000000	1023.000000	2046.000000
13.760000	0.022272	13.162636	4.494116	1.169824	4.338561	3.160135	0.000000	-10.000000	-0.458333	25.316668	658.666687	1023.000000	1023.000000	2046.000000
13.780000	0.024628	14.555305	4.914880	1.901125	4.688666	3.050634	0.000000	-10.000000	-0.441667	25.250000	667.333313	1023.000000	1023.000000	2046.000000
13.800000	0.026456	15.635370	5.042636	2.020718	4.987630	3.584385	0.000000	-10.000000	-0.425000	24.766666	675.666687	1023.000000	1023.000000	2046.000000
13.820000	0.029020	17.151058	5.205725	2.707101	5.258721	3.979511	0.000000	-10.000000	-0.408333	24.166666	684.000000	1023.000000	1023.000000	2046.000000
13.840000	0.030149	17.817932	5.392872	3.088782	5.208251	4.128027	0.000000	-10.000000	-0.383333	23.650000	692.000000	1023.000000	1023.000000	2046.000000
13.860000	0.030308	17.911970	5.531889	3.098517	5.114903	4.166660	0.000000	-10.000000	-0.366667	23.450001	700.000000	1023.000000	1023.000000	2046.000000
13.880000	0.028939	17.103149	5.060440	2.816297	5.219985	4.006428	0.000000	-10.000000	-0.350000	23.300001	708.000000	1023.000000	1023.000000	2046.000000
13.900000	0.025919	15.318134	4.245620	2.397156	5.117307	3.558052	0.000000	-10.000000	-0.333333	22.583334	716.000000	1023.000000	1023.000000	2046.000000
13.920000	0.022553	13.328854	3.639604	2.002781	4.634546	3.051924	0.000000	-10.000000	-0.308333	21.750000	723.666687	1023.000000	1023.000000	2046.000000
13.940000	0.020919	12.363062	3.279915	1.963868	4.368517	2.750762	0.000000	-10.000000	-0.291667	20.966667	731.000000	1023.000000	1023.000000	2046.000000
13.960000	0.020751	12.263783	2.869150	2.030527	4.616952	2.747154	0.000000	-10.000000	-0.283333	20.533333	738.000000	1023.000000	1023.000000	2046.000000
13.980000	0.020743	12.259190	2.628796	2.128883	4.748748	2.752762	0.000000	-10.000000	-0.275000	20.083334	745.000000	1023.000000	1023.000000	2046.000000
14.000000	0.020481	12.104260	2.578285	2.268074	4.624726	2.633175	0.000000	-10.000000	-0.258333	19.616667	751.833313	1023.000000	1023.000000	2046.000000
14.020000	0.020565	12.153642	2.582327	2.438827	4.475438	2.657050	0.000000	-10.000000	-0.233333	18.766666	758.500000	1023.000000	1023.000000	2046.000000
14.040000	0.021102	12.470995	2.369109	2.667935	4.728623	2.705328	0.000000	-10.000000	-0.216667	18.050001	765.000000	1023.000000	1023.000000	2046.000000
14.060000	0.021772	12.867004	2.377948	2.843762	4.832772	2.812522	0.000000	-10.000000	-0.200000	17.250000	771.166687	1023.000000	1023.000000	2046.000000
14.080000	0.022252	13.150985	2.398939	2.950822	4.895986	2.905237	0.000000	-10.000000	-0.200000	16.950001	777.000000	1023.000000	1023.000000	2046.000000
14.100000	0.023114	13.660623	2.689087	3.128712	4.799675	3.043150	0.000000	-10.000000	-0.216667	16.500000	782.666687	1023.000000	1023.000000	2046.000000
14.120000	0.024544	14.505547	2.965403	3.401438	4.909890	3.228815	0.000000	-10.000000	-0.233333	16.233334	788.166687	1023.000000	1023.000000	2046.000000
14.140000	0.026184	15.474712	3.218470	3.556570	5.174764	3.524909	0.000000	-10.000000	-0.233333	16.033333	793.666687	1023.000000	1023.000000	2046.000000
14.160000	0.027869	16.470760	3.374821	3.660996	5.613042	3.821902	0.000000	-10.000000	-0.216667	15.850000	799.000000	1023.000000	1023.000000	2046.000000
14.180000	0.029085	17.189295	3.571460	3.590570	5.934944	4.092322	0.000000	-10.000000	-0.183333	15.583333	804.333313	1023.000000	1023.000000	2046.000000
14.200000	0.030306	17.910828	3.985794	3.454986	6.099354	4.370693	0.000000	-10.000000	-0.166667	14.900000	809.666687	1023.000000	1023.000000	2046.000000
14.220000	0.031647	18.703110	4.401353	3.357780	6.322092	4.621884	0.000000	-10.000000	-0.150000	14.233334	814.833313	1023.000000	1023.000000	2046.000000
14.240000	0.032675	19.310661	4.617491	3.252465	6.610411	4.830295	0.000000	-10.000000	-0.133333	13.150000	819.666687	1023.000000	1023.000000	2046.000000
14.260000	0.033543	19.823795	4.754612	3.159999	6.925709	4.983476	0.000000	-10.000000	-0.116667	12.266666	824.333313	1023.000000	1023.000000	2046.000000
14.280000	0.034172	20.195431	4.892470	3.152216	7.163746	4.986999	0.000000	-10.000000	-0.091667	11.300000	828.333313	1023.000000	1023.000000	2046.000000
14.300000	0.034358	20.305838	5.096336	3.039373	7.228501	4.941628	0.000000	-10.000000	-0.091667	10.883333	832.333313	1023.000000	1023.000000	2046.000000
14.320000	0.034095	20.150414	5.423420	2.908749	7.022049	4.796194	0.000000	-10.000000	-0.091667	10.500000	836.000000	1023.000000	1023.000000	2046.000000
14.340000	0.034606	20.452087	5.754695	2.905902	6.967331	4.824158	0.000000	-10.000000	-0.091667	10.483334	839.666687	1023.000000	1023.000000	2046.000000
14.360000	0.035743	21.124228	5.911669	3.106728	7.242487	4.863344	0.000000	-10.000000	-0.075000	10.350000	843.333313	1023.000000	1023.000000	2046.000000
14.380000	0.037066	21.906229	6.068299	3.252318	7.539859	5.045754	0.000000	-10.000000	-0.066667	10.350000	846.666687	1023.000000	1023.000000	2046.000000
14.400000	0.038430	22.711933	6.446143	3.303036	7.675778	5.286977	0.000000	-10.000000	-0.058333	10.400001	850.166687	1023.000000	1023.000000	2046.000000
14.420000	0.039860	23.557013	6.993887	3.457191	7.657784	5.448151	0.000000	-10.000000	-0.066667	10.650001	853.500000	1023.000000	1023.000000	2046.000000
14.440000	0.042153	24.912497	7.611901	3.699208	7.899747	5.701640	0.000000	-10.000000	-0.075000	11.066667	857.166687	1023.000000	1023.000000	2046.000000
14.460000	0.044877	26.522238	8.121828	4.103341	8.330456	5.966612	0.000000	-10.000000	-0.091667	11.500000	860.666687	1023.000000	1023.000000	2046.000000
14.480000	0.047155	27.868593	8.446156	4.392644	8.735348	6.294446	0.000000	-10.000000	-0.108333	11.883333	864.333313	1023.000000	1023.000000	2046.000000
14.500000	0.048146	28.454107	8.707711	4.419968	8.754660	6.571767	0.000000	-10.000000	-0.108333	12.150000	868.000000	1023.000000	1023.000000	2046.000000
14.520000	0.049543	29.279842	9.150464	4.596493	8.715811	6.817075	0.000000	-10.000000	-0.108333	12.033334	872.333313	1023.000000	1023.000000	2046.000000
14.540000	0.050910	30.087580	9.197153	5.257760	9.095336	6.537332	0.000000	-10.000000	-0.083333	11.516667	876.666687	1023.000000	1023.000000	2046.000000
14.560000	0.052214	30.858660	9.302351	5.254588	9.215509	7.086212	0.000000	-10.000000	-0.066667	10.716667	880.666687	1023.000000	1023.000000	2046.000000
14.580000	0.054286	32.083065	9.340008	5.878723	9.451562	7.412773	0.000000	-10.000000	-0.050000	9.866667	884.333313	1023.000000	1023.000000	2046.000000
14.600000	0.055263	32.660328	9.483165	6.188228	9.391874	7.597062	0.000000	-10.000000	-0.050000	9.150001	887.666687	1023.000000	1023.000000	2046.000000
14.620000	0.054311	32.097900	9.478361	6.052988	9.036809	7.529742	0.000000	-10.000000	-0.050000	8.316667	891.000000	1023.000000	1023.000000	2046.000000
14.640000	0.051523	30.449959	8.860955	5.653385	8.707478	7.228142	0.000000	-10.000000	-0.033333	7.600000	893.833313	1023.000000	1023.000000	2046.000000
14.660000	0.047691	28.185383	7.971135	5.201958	8.349737	6.662553	0.000000	-10.000000	-0.016667	6.600000	896.333313	1023.000000	1023.000000	2046.000000
14.680000	0.044301	26.181725	7.128217	4.871994	8.058277	6.123237	0.000000	-10.000000	0.000000	5.983334	898.666687	1023.000000	1023.000000	2046.000000
14.700000	0.042273	24.983271	6.530128	4.648862	7.949431	5.854850	0.000000	-10.000000	0.000000	5.466667	900.666687	1023.000000	1023.000000	2046.000000
14.720000	0.040931	24.190495	6.123202	4.538816	7.828436	5.700040	0.000000	-10.000000	0.000000	5.566667	902.666687	1023.000000	1023.000000	2046.000000
14.740000	0.040221	23.770891	5.980082	4.605344	7.594755	5.590710	0.000000	-10.000000	0.000000	5.583333	904.500000	1023.000000	1023.000000	2046.000000
14.760000	0.039781	23.510433	5.804927	4.797457	7.461247	5.446803	0.000000	-10.000000	-0.008333	5.366667	906.500000	1023.000000	1023.000000	2046.000000
14.780000	0.039490	23.338806	5.536452	4.941828	7.501554	5.358973	0.000000	-10.000000	-0.016667	4.900000	908.500000	1023.000000	1023.000000	2046.000000
14.800000	0.039350	23.255787	5.264446	4.963573	7.593822	5.433946	0.000000	-10.000000	-0.033333	4.383334	910.166687	1023.000000	1023.000000	2046.000000
14.820000	0.039381	23.274334	5.248206	5.003062	7.514616	5.508451	0.000000	-10.000000	-0.041667	4.133333	911.666687	1023.000000	1023.000000	2046.000000
14.840000	0.039397	23.283499	5.368641	5.110657	7.245614	5.558586	0.000000	-10.000000	-0.041667	4.033333	913.000000	1023.000000	1023.000000	2046.000000
14.860000	0.039839	23.545105	5.408658	5.318316	7.220376	5.597755	0.000000	-10.000000	-0.041667	4.116667	914.333313	1023.000000	1023.000000	2046.000000
14.880000	0.040779	24.100599	5.508179	5.536367	7.373099	5.682954	0.000000	-10.000000	-0.041667	4.266667	915.833313	1023.000000	1023.000000	2046.000000
14.900000	0.041884	24.753647	5.538839	5.538776	7.709166	5.966866	0.000000	-10.000000	-0.050000	4.333333	917.166687	1023.000000	1023.000000	2046.000000
14.920000	0.042843	25.320312	5.668502	5.383955	7.936675	6.331180	0.000000	-10.000000	-0.033333	4.216667	918.833313	1023.000000	1023.000000	2046.000000
14.940000	0.043661	25.803917	6.018767	5.220584	7.948161	6.616405	0.000000	-10.000000	-0.016667	3.716667	920.166687	1023.000000	1023.000000	2046.000000
14.960000	0.044355	26.213928	6.351059	5.112087	8.010812	6.739970	0.000000	-10.000000	0.000000	2.850000	921.500000	1023.000000	1023.000000	2046.000000
14.980000	0.045108	26.658669	6.482722	4.959743	8.336628	6.879575	0.000000	-10.000000	0.000000	1.533333	922.333313	1023.000000	1023.000000	2046.000000
15.000000	0.045633	26.969143	6.466396	4.731154	8.745231	7.026362	0.000000	-10.000000	-0.008333	0.566667	922.833313	1023.000000	1023.000000	2046.000000
15.020000	0.045598	26.948139	6.529464	4.429287	8.869638	7.119751	0.000000	-10.000000	-0.008333	0.000000	923.000000	1023.000000	1023.000000	2046.000000
15.040000	0.045341	26.796820	6.759478	4.293746	8.711022	7.032573	0.000000	-10.000000	-0.008333	0.000000	923.000000	1023.000000	1023.000000	2046.000000
15.060000	0.044867	26.516462	6.965257	4.193578	8.507348	6.850279	0.000000	-10.000000	-0.008333	0.000000	923.000000	1023.000000	1023.000000	2046.000000
15.080000	0.044549	26.328444	7.017358	4.137614	8.564888	6.608583	0.000000	-10.000000	-0.008333	0.000000	923.000000	1023.000000	1023.000000	2046.000000
15.100000	0.044643	26.383978	6.957731	4.141501	8.782427	6.502318	0.000000	-10.000000	-0.016667	0.000000	923.000000	1023.000000	1023.000000	2046.000000
15.120000	0.044957	26.569313	7.106492	4.038542	8.775812	6.648467	0.000000	-10.000000	-0.008333	0.000000	923.000000	1023.000000	1023.000000	2046.000000
15.140000	0.045535	26.911135	7.550367	4.088879	8.517883	6.754006	0.000000	-10.000000	-0.016667	0.000000	923.000000	1023.000000	1023.000000	2046.000000
15.160000	0.046444	27.448395	7.767085	4.233167	8.600542	6.847602	0.000000	-10.000000	-0.008333	0.333333	923.000000	1023.000000	1023.000000	2046.000000
15.180000	0.048032	28.387148	7.911614	4.473741	9.065425	6.936367	0.000000	-10.000000	-0.016667	1.166667	923.166687	1023.000000	1023.000000	2046.000000
15.200000	0.049848	29.460289	8.433375	4.488712	9.276773	7.261427	0.000000	-10.000000	-0.025000	2.383333	923.500000	1023.000000	1023.000000	2046.000000
15.220000	0.052362	30.945663	9.277419	4.749797	9.327497	7.590949	0.000000	-10.000000	-0.041667	3.616667	924.166687	1023.000000	1023.000000	2046.000000
15.240000	0.054237	32.053837	9.760874	5.068769	9.401484	7.822709	0.000000	-10.000000	-0.050000	4.550000	925.166687	1023.000000	1023.000000	2046.000000
15.260000	0.055577	32.846203	9.804015	5.348892	9.765077	7.928219	0.000000	-10.000000	-0.041667	5.050000	926.666687	1023.000000	1023.000000	2046.000000
15.280000	0.056696	33.507538	9.793268	5.432943	10.110963	8.170362	0.000000	-10.000000	-0.025000	4.800000	928.333313	1023.000000	1023.000000	2046.000000
15.300000	0.057549	34.011608	9.984518	5.873301	10.200086	7.953702	0.000000	-10.000000	-0.008333	3.800000	930.000000	1023.000000	1023.000000	2046.000000
15.320000	0.057985	34.268921	10.317257	5.804932	9.827570	8.319163	0.000000	-10.000000	0.000000	2.316667	931.333313	1023.000000	1023.000000	2046.000000
15.340000	0.059751	35.312584	10.303205	6.433278	10.120663	8.455441	0.000000	-10.000000	0.000000	1.000000	932.333313	1023.000000	1023.000000	2046.000000
15.360000	0.060778	35.919998	10.162560	6.831985	10.362251	8.563203	0.000000	-10.000000	0.000000	0.233333	932.833313	1023.000000	1023.000000	2046.000000
15.380000	0.059717	35.292664	9.914316	6.689263	10.164050	8.525035	0.000000	-10.000000	0.000000	0.000000	933.000000	1023.000000	1023.000000	2046.000000
15.400000	0.056857	33.602413	9.335547	6.253955	9.750597	8.262313	0.000000	-10.000000	0.000000	-0.633333	933.000000	1023.000000	1023.000000	2046.000000
15.420000	0.052646	31.113705	8.598196	5.765184	9.131634	7.618690	0.000000	-10.000000	0.000000	-1.516667	933.000000	1023.000000	1023.000000	2046.000000
15.440000	0.048525	28.678349	7.798625	5.270753	8.612925	6.996046	0.000000	-10.000000	0.000000	-2.166667	933.000000	1023.000000	1023.000000	2046.000000
15.460000	0.045731	27.027140	7.070789	5.088326	8.435084	6.432940	0.000000	-10.000000	0.000000	-1.966667	933.000000	1023.000000	1023.000000	2046.000000
15.480000	0.044115	26.071764	6.432032	4.948805	8.406583	6.284344	0.000000	-10.000000	0.000000	-1.083333	933.000000	1023.000000	1023.000000	2046.000000
15.500000	0.043000	25.413044	5.986015	4.912696	8.345531	6.168803	0.000000	-10.000000	0.000000	-0.700000	933.000000	1023.000000	1023.000000	2046.000000
15.520000	0.042408	25.063036	5.893853	5.013045	8.090379	6.065760	0.000000	-10.000000	0.000000	-1.150000	933.000000	1023.000000	1023.000000	2046.000000
15.540000	0.041432	24.486113	5.731954	5.082078	7.753423	5.918656	0.000000	-10.000000	0.008333	-2.516667	933.000000	1023.000000	1023.000000	2046.000000
15.560000	0.040512	23.942579	5.431651	5.107284	7.650573	5.753071	0.000000	-10.000000	0.025000	-4.166667	933.000000	1023.000000	1023.000000	2046.000000
15.580000	0.039874	23.565775	5.030603	5.157876	7.713749	5.663547	0.000000	-10.000000	0.033333	-5.633333	933.000000	1023.000000	1023.000000	2046.000000
15.600000	0.039372	23.269077	4.712789	5.088116	7.744750	5.723423	0.000000	-10.000000	0.041667	-7.333333	933.000000	1023.000000	1023.000000	2046.000000
15.620000	0.039306	23.230108	4.761089	5.133628	7.570552	5.764838	0.000000	-10.000000	0.041667	-8.483334	933.000000	1023.000000	1023.000000	2046.000000
15.640000	0.039113	23.115911	4.847819	5.101224	7.336584	5.830285	0.000000	-10.000000	0.058333	-9.583333	933.000000	1023.000000	1023.000000	2046.000000
15.660000	0.039078	23.095270	4.915741	5.039433	7.299606	5.840489	0.000000	-10.000000	0.075000	-10.483334	933.000000	1023.000000	1023.000000	2046.000000
15.680000	0.039058	23.083452	4.771651	4.883719	7.563797	5.864285	0.000000	-10.000000	0.100000	-12.050000	929.500000	1023.000000	1023.000000	2046.000000
15.700000	0.038715	22.880701	4.534028	4.513459	7.775678	6.057537	0.000000	-10.000000	0.166667	-15.083334	917.333313	1023.000000	1023.000000	2046.000000
15.720000	0.038425	22.709253	4.494652	4.109473	7.892467	6.212661	0.000000	-10.000000	0.225000	-17.600000	905.166687	1023.000000	1023.000000	2046.000000
15.740000	0.038105	22.520197	4.744532	3.823835	7.693711	6.258119	0.000000	-10.000000	0.275000	-19.450001	896.500000	1023.000000	1023.000000	2046.000000
15.760000	0.037303	22.046244	4.721243	3.551726	7.720412	6.052862	0.000000	-10.000000	0.308333	-20.150002	894.500000	1023.000000	1023.000000	2046.000000
15.780000	0.035979	21.263704	4.475157	3.230077	7.779568	5.778903	0.000000	-10.000000	0.350000	-21.166668	890.000000	1023.000000	1023.000000	2046.000000
15.800000	0.034595	20.445499	4.200037	2.893313	7.864416	5.487733	0.000000	-10.000000	0.408333	-22.783335	883.166687	1023.000000	1023.000000	2046.000000
15.820000	0.033049	19.532026	4.125692	2.678487	7.650690	5.077157	0.000000	-10.000000	0.450000	-24.166668	875.500000	1023.000000	1023.000000	2046.000000
15.840000	0.031603	18.677122	4.170721	2.461601	7.333250	4.711551	0.000000	-10.000000	0.483333	-25.666668	867.500000	1023.000000	1023.000000	2046.000000
15.860000	0.030102	17.790138	4.179527	2.373932	7.004207	4.232472	0.000000	-10.000000	0.516667	-26.683334	858.833313	1023.000000	1023.000000	2046.000000
15.880000	0.028888	17.072760	3.945650	2.334410	6.990401	3.802298	0.000000	-10.000000	0.566667	-27.633333	849.833313	1023.000000	1023.000000	2046.000000
15.900000	0.027898	16.487738	3.626638	2.214571	7.128973	3.517555	0.000000	-10.000000	0.616667	-28.233334	840.666687	1023.000000	1023.000000	2046.000000
15.920000	0.027325	16.148821	3.614888	2.079365	7.057016	3.397551	0.000000	-10.000000	0.650000	-28.850000	831.166687	1023.000000	1023.000000	2046.000000
15.940000	0.027093	16.011854	3.883801	2.087071	6.771827	3.269157	0.000000	-10.000000	0.650000	-29.150002	821.666687	1023.000000	1023.000000	2046.000000
15.960000	0.027347	16.161808	4.237452	2.198970	6.691134	3.034251	0.000000	-10.000000	0.650000	-29.433334	812.000000	1023.000000	1023.000000	2046.000000
15.980000	0.027967	16.528564	4.340319	2.299861	6.966601	2.921783	0.000000	-10.000000	0.658333	-29.683334	802.333313	1023.000000	1023.000000	2046.000000
16.000000	0.028575	16.887871	4.390233	2.368906	7.144279	2.984453	0.000000	-10.000000	0.666667	-29.766666	792.500000	1023.000000	1023.000000	2046.000000
16.020000	0.028856	17.053640	4.525046	2.467313	7.005239	3.056043	0.000000	-10.000000	0.691667	-29.950001	782.500000	1023.000000	1023.000000	2046.000000
16.040001	0.028966	17.118645	4.671169	2.551147	6.741964	3.154365	0.000000	-10.000000	0.691667	-30.083334	772.500000	1023.000000	1023.000000	2046.000000
16.059999	0.028458	16.818712	4.367232	2.975069	6.823988	2.652424	0.000000	-10.000000	0.716667	-30.483334	762.500000	1023.000000	1023.000000	2046.000000
16.080000	0.027219	16.086485	3.960327	2.788861	6.605691	2.731606	0.000000	-10.000000	0.725000	-30.850000	752.166687	1023.000000	1023.000000	2046.000000
16.100000	0.026742	15.804551	3.427696	3.133882	6.544771	2.698202	0.000000	-10.000000	0.750000	-31.300001	741.833313	1023.000000	1023.000000	2046.000000
16.120001	0.025251	14.923530	3.069495	3.254522	5.991024	2.608488	0.000000	-10.000000	0.750000	-31.516668	731.166687	1023.000000	1023.000000	2046.000000
16.139999	0.022248	13.148504	2.675753	2.910545	5.195325	2.366880	0.000000	-10.000000	0.766667	-31.950001	720.833313	1023.000000	1023.000000	2046.000000
16.160000	0.018078	10.684127	1.980577	2.295631	4.593364	1.814554	0.000000	-10.000000	0.791667	-32.483334	710.166687	1023.000000	1023.000000	2046.000000
16.180000	0.013539	8.001586	0.996129	1.697874	4.232477	1.075106	0.000000	-10.000000	0.833333	-33.333336	699.333313	1023.000000	1023.000000	2046.000000
16.200001	0.008853	5.232053	-0.092938	0.968479	3.843544	0.512967	0.000000	-10.000000	0.866667	-33.683334	688.166687	1023.000000	1023.000000	2046.000000
16.219999	0.005013	2.962712	-0.862196	0.568617	3.231988	0.024303	0.000000	-10.000000	0.891667	-33.883335	676.833313	1023.000000	1023.000000	2046.000000
16.240000	0.001858	1.098134	-1.452579	0.415658	2.617837	-0.482782	0.000000	-10.000000	0.900000	-34.050003	665.500000	1023.000000	1023.000000	2046.000000
16.260000	-0.000952	-0.562802	-2.308568	0.325353	2.408293	-0.987879	0.000000	-10.000000	0.891667	-34.116669	654.166687	1023.000000	1023.000000	2046.000000
16.280001	-0.003887	-2.297314	-3.113753	0.004758	2.137481	-1.325800	0.000000	-10.000000	0.891667	-34.400002	642.833313	1023.000000	1023.000000	2046.000000
16.299999	-0.006284	-3.714048	-3.647391	-0.141641	1.689767	-1.614784	0.000000	-10.000000	0.891667	-34.200001	631.500000	1023.000000	1023.000000	2046.000000
16.320000	-0.008283	-4.895034	-3.913662	-0.202709	1.130751	-1.909413	0.000000	-10.000000	0.883333	-34.299999	620.000000	1023.000000	1023.000000	2046.000000
16.340000	-0.009798	-5.790877	-4.380488	-0.183255	0.923143	-2.150277	0.000000	-10.000000	0.875000	-33.900002	608.500000	1023.000000	1023.000000	2046.000000
16.360001	-0.011467	-6.776734	-4.924550	-0.323708	0.793657	-2.322134	0.000000	-10.000000	0.841667	-33.566666	597.166687	1023.000000	1023.000000	2046.000000
16.379999	-0.012924	-7.638162	-5.307591	-0.518093	0.592538	-2.405015	0.000000	-10.000000	0.825000	-33.116665	586.000000	1023.000000	1023.000000	2046.000000
16.400000	-0.013761	-8.132954	-5.348476	-0.625561	0.211588	-2.370504	0.000000	-10.000000	0.800000	-32.750000	575.000000	1023.000000	1023.000000	2046.000000
16.420000	-0.014019	-8.285284	-5.238729	-0.682700	-0.003791	-2.360063	0.000000	-10.000000	0.791667	-32.366669	564.000000	1023.000000	1023.000000	2046.000000
16.440001	-0.014467	-8.549928	-5.304779	-0.861851	-0.046847	-2.336451	0.000000	-10.000000	0.775000	-32.033333	553.166687	1023.000000	1023.000000	2046.000000
16.459999	-0.015202	-8.984584	-5.493003	-1.151404	-0.040889	-2.299288	0.000000	-10.000000	0.758333	-31.566668	542.333313	1023.000000	1023.000000	2046.000000
16.480000	-0.015692	-9.274137	-5.374623	-1.443769	-0.250382	-2.205362	0.000000	-10.000000	0.750000	-31.300001	531.833313	1023.000000	1023.000000	2046.000000
16.500000	-0.016103	-9.517111	-5.248822	-1.639670	-0.467735	-2.160883	0.000000	-10.000000	0.733333	-30.800001	521.500000	1023.000000	1023.000000	2046.000000
16.520000	-0.016880	-9.976331	-5.277885	-1.770219	-0.651494	-2.276731	0.000000	-10.000000	0.716667	-30.716667	511.333344	1023.000000	1023.000000	2046.000000
16.540001	-0.018325	-10.829977	-5.505920	-2.028836	-0.820610	-2.474611	0.000000	-10.000000	0.700000	-30.516668	501.000000	1023.000000	1023.000000	2046.000000
16.559999	-0.019501	-11.525184	-5.632054	-2.225592	-1.017861	-2.649678	0.000000	-10.000000	0.683333	-30.483334	490.666656	1023.000000	1023.000000	2046.000000
16.580000	-0.020860	-12.328337	-5.663846	-2.391556	-1.416633	-2.856301	0.000000	-10.000000	0.666667	-30.116667	480.500000	1023.000000	1023.000000	2046.000000
16.600000	-0.021973	-12.986148	-5.621906	-2.465977	-1.838273	-3.059991	0.000000	-10.000000	0.633333	-29.583334	470.500000	1023.000000	1023.000000	2046.000000
16.620001	-0.023237	-13.732938	-5.681711	-2.513741	-2.229888	-3.307598	0.000000	-10.000000	0.616667	-29.166668	460.500000	1023.000000	1023.000000	2046.000000
16.639999	-0.024407	-14.424371	-5.872063	-2.540990	-2.463204	-3.548114	0.000000	-10.000000	0.608333	-28.750000	450.833344	1023.000000	1023.000000	2046.000000
16.660000	-0.025501	-15.070832	-6.034359	-2.694043	-2.669249	-3.673182	0.000000	-10.000000	0.608333	-28.583334	441.166656	1023.000000	1023.000000	2046.000000
16.680000	-0.026233	-15.503418	-6.021610	-2.779348	-2.932467	-3.769993	0.000000	-10.000000	0.591667	-28.183334	431.833344	1023.000000	1023.000000	2046.000000
16.700001	-0.026535	-15.681964	-5.811441	-2.816825	-3.218673	-3.835026	0.000000	-10.000000	0.583333	-27.866667	422.333344	1023.000000	1023.000000	2046.000000
16.719999	-0.025930	-15.324654	-5.420556	-2.736200	-3.322730	-3.845167	0.000000	-10.000000	0.558333	-27.416666	413.166656	1023.000000	1023.000000	2046.000000
16.740000	-0.025129	-14.851097	-5.054162	-2.630999	-3.362653	-3.803283	0.000000	-10.000000	0.541667	-27.000000	404.000000	1023.000000	1023.000000	2046.000000
16.760000	-0.024891	-14.710791	-5.003279	-2.649348	-3.383171	-3.674993	0.000000	-10.000000	0.508333	-26.350000	395.000000	1023.000000	1023.000000	2046.000000
16.780001	-0.024970	-14.757552	-4.861571	-2.584276	-3.645313	-3.666393	0.000000	-10.000000	0.500000	-25.866667	386.166656	1023.000000	1023.000000	2046.000000
16.799999	-0.024649	-14.567307	-4.859591	-2.253948	-3.636504	-3.817264	0.000000	-10.000000	0.500000	-25.450001	377.500000	1023.000000	1023.000000	2046.000000
16.820000	-0.026070	-15.407098	-5.067452	-2.358339	-4.006322	-3.974984	0.000000	-10.000000	0.500000	-25.450001	369.000000	1023.000000	1023.000000	2046.000000
16.840000	-0.025841	-15.271777	-5.218929	-2.149833	-4.064333	-3.838682	0.000000	-10.000000	0.500000	-25.333334	360.500000	1023.000000	1023.000000	2046.000000
16.860001	-0.025746	-15.215629	-5.422832	-1.758946	-4.130035	-3.903816	0.000000	-10.000000	0.500000	-25.333334	352.166656	1023.000000	1023.000000	2046.000000
16.879999	-0.026676	-15.765575	-5.769333	-1.683360	-4.323666	-3.989216	0.000000	-10.000000	0.491667	-25.116667	343.666656	1023.000000	1023.000000	2046.000000
16.900000	-0.028985	-17.129850	-6.209322	-1.986792	-4.790569	-4.143166	0.000000	-10.000000	0.483333	-24.883333	335.333344	1023.000000	1023.000000	2046.000000
16.920000	-0.032295	-19.086542	-6.827055	-2.378628	-5.255496	-4.625363	0.000000	-10.000000	0.466667	-24.616667	327.000000	1023.000000	1023.000000	2046.000000
16.940001	-0.036254	-21.426188	-7.615854	-2.942591	-5.651531	-5.216212	0.000000	-10.000000	0.441667	-24.183334	319.000000	1023.000000	1023.000000	2046.000000
16.959999	-0.040124	-23.713440	-8.311248	-3.479682	-6.147839	-5.774673	0.000000	-10.000000	0.400000	-23.550001	311.000000	1023.000000	1023.000000	2046.000000
16.980000	-0.043037	-25.434940	-8.933969	-3.836360	-6.498865	-6.165746	0.000000	-10.000000	0.375000	-22.900000	303.000000	1023.000000	1023.000000	2046.000000
17.000000	-0.045136	-26.675474	-9.488731	-3.849682	-6.730071	-6.606990	0.000000	-10.000000	0.366667	-22.500000	295.166656	1023.000000	1023.000000	2046.000000
17.020000	-0.047017	-27.787079	-10.048114	-3.945221	-6.879942	-6.913801	0.000000	-10.000000	0.366667	-22.500000	287.500000	1023.000000	1023.000000	2046.000000
17.040001	-0.049057	-28.992647	-10.570670	-4.038464	-7.128068	-7.255446	0.000000	-10.000000	0.350000	-22.266666	280.000000	1023.000000	1023.000000	2046.000000
17.059999	-0.050681	-29.952377	-10.853121	-4.122370	-7.458673	-7.518214	0.000000	-10.000000	0.341667	-22.016666	272.500000	1023.000000	1023.000000	2046.000000
17.080000	-0.051660	-30.530886	-11.110372	-4.111792	-7.625706	-7.683016	0.000000	-10.000000	0.325000	-21.466667	265.166656	1023.000000	1023.000000	2046.000000
17.100000	-0.052356	-30.942219	-11.342280	-4.050080	-7.704516	-7.845342	0.000000	-10.000000	0.325000	-21.000000	258.000000	1023.000000	1023.000000	2046.000000
17.120001	-0.053168	-31.422443	-11.510893	-4.071507	-7.900716	-7.939327	0.000000	-10.000000	0.308333	-20.516666	251.166672	1023.000000	1023.000000	2046.000000
17.139999	-0.053638	-31.700094	-11.557284	-3.997585	-8.065322	-8.079905	0.000000	-10.000000	0.300000	-20.000000	244.333328	1023.000000	1023.000000	2046.000000
17.160000	-0.053595	-31.674849	-11.411115	-4.081118	-8.172795	-8.009820	0.000000	-10.000000	0.275000	-19.400000	237.666672	1023.000000	1023.000000	2046.000000
17.180000	-0.053276	-31.485924	-11.304635	-4.087657	-8.101157	-7.992474	0.000000	-10.000000	0.250000	-18.666666	231.000000	1023.000000	1023.000000	2046.000000
17.200001	-0.052864	-31.242773	-11.138538	-4.201260	-8.026746	-7.876228	0.000000	-10.000000	0.225000	-18.116667	224.666672	1023.000000	1023.000000	2046.000000
17.219999	-0.052755	-31.178244	-10.944301	-4.415451	-8.081046	-7.737447	0.000000	-10.000000	0.225000	-17.816668	218.500000	1023.000000	1023.000000	2046.000000
17.240000	-0.052527	-31.043537	-10.683270	-4.633730	-8.078229	-7.648308	0.000000	-10.000000	0.216667	-17.583334	212.500000	1023.000000	1023.000000	2046.000000
17.260000	-0.052564	-31.065033	-10.557800	-4.818059	-8.037649	-7.651524	0.000000	-10.000000	0.216667	-17.433334	206.833328	1023.000000	1023.000000	2046.000000
17.280001	-0.053047	-31.350597	-10.577430	-5.047082	-8.009475	-7.716611	0.000000	-10.000000	0.200000	-17.250000	201.166672	1023.000000	1023.000000	2046.000000
17.299999	-0.053691	-31.731270	-10.548274	-5.201453	-8.115468	-7.866075	0.000000	-10.000000	0.200000	-17.050001	195.500000	1023.000000	1023.000000	2046.000000
17.320000	-0.054423	-32.163967	-10.488353	-5.380698	-8.311312	-7.983605	0.000000	-10.000000	0.183333	-16.833334	189.666672	1023.000000	1023.000000	2046.000000
17.340000	-0.055495	-32.797543	-10.508755	-5.485880	-8.547874	-8.255031	0.000000	-10.000000	0.175000	-16.483334	184.000000	1023.000000	1023.000000	2046.000000
17.360001	-0.056345	-33.299881	-10.517478	-5.586283	-8.754807	-8.441312	0.000000	-10.000000	0.166667	-16.049999	178.500000	1023.000000	1023.000000	2046.000000
17.379999	-0.056867	-33.608231	-10.518648	-5.656227	-8.863229	-8.570126	0.000000	-10.000000	0.166667	-15.533334	173.166672	1023.000000	1023.000000	2046.000000
17.400000	-0.057525	-33.997353	-10.511349	-5.709194	-9.043592	-8.733217	0.000000	-10.000000	0.158333	-15.166667	168.000000	1023.000000	1023.000000	2046.000000
17.420000	-0.057740	-34.124054	-10.358671	-5.760992	-9.216796	-8.787594	0.000000	-10.000000	0.150000	-14.900001	163.000000	1023.000000	1023.000000	2046.000000
17.440001	-0.057594	-34.038136	-10.139880	-5.782864	-9.321871	-8.793521	0.000000	-10.000000	0.133333	-14.566667	158.000000	1023.000000	1023.000000	2046.000000
17.459999	-0.056963	-33.664906	-9.751364	-5.736454	-9.347172	-8.829916	0.000000	-10.000000	0.133333	-14.016667	153.000000	1023.000000	1023.000000	2046.000000
17.480000	-0.055937	-33.058811	-9.328317	-5.680672	-9.311023	-8.738799	0.000000	-10.000000	0.100000	-13.450001	148.333328	1023.000000	1023.000000	2046.000000
17.500000	-0.054949	-32.474567	-9.030941	-5.619997	-9.232312	-8.591319	0.000000	-10.000000	0.083333	-12.600000	144.000000	1023.000000	1023.000000	2046.000000
17.520000	-0.054429	-32.167419	-8.871734	-5.534124	-9.256824	-8.504739	0.000000	-10.000000	0.050000	-11.950001	140.000000	1023.000000	1023.000000	2046.000000
17.540001	-0.054005	-31.916706	-8.663451	-5.559367	-9.351736	-8.342152	0.000000	-10.000000	0.050000	-11.450001	137.333328	1023.000000	1023.000000	2046.000000
17.559999	-0.053906	-31.858297	-8.839391	-5.237450	-9.091283	-8.690173	0.000000	-10.000000	0.050000	-11.150001	133.333328	1023.000000	1023.000000	2046.000000
17.580000	-0.053683	-31.726765	-8.833034	-5.246247	-9.194296	-8.453188	0.000000	-10.000000	0.050000	-10.800000	129.666672	1023.000000	1023.000000	2046.000000
17.600000	-0.052936	-31.285004	-9.005657	-4.760942	-9.163589	-8.354816	0.000000	-10.000000	0.058333	-10.333334	124.666664	1023.000000	1023.000000	2046.000000
17.620001	-0.053262	-31.478008	-9.204183	-4.503618	-9.400359	-8.369848	0.000000	-10.000000	0.058333	-10.066667	121.333336	1023.000000	1023.000000	2046.000000
17.639999	-0.055114	-32.572277	-9.575058	-4.764505	-9.743084	-8.489629	0.000000	-10.000000	0.058333	-9.666667	117.833336	1023.000000	1023.000000	2046.000000
17.660000	-0.057905	-34.222008	-10.116511	-5.206367	-10.048568	-8.850564	0.000000	-10.000000	0.041667	-9.250000	114.666664	1023.000000	1023.000000	2046.000000
17.680000	-0.061055	-36.083443	-10.808557	-5.772697	-10.258770	-9.243420	0.000000	-10.000000	0.041667	-8.950000	111.500000	1023.000000	1023.000000	2046.000000
17.700001	-0.064175	-37.927383	-11.449422	-6.177763	-10.598304	-9.701895	0.000000	-10.000000	0.041667	-8.483334	108.500000	1023.000000	1023.000000	2046.000000
17.719999	-0.066705	-39.422859	-12.022076	-6.465240	-10.885978	-10.049567	0.000000	-10.000000	0.033333	-8.200000	105.666664	1023.000000	1023.000000	2046.000000
17.740000	-0.068554	-40.515507	-12.500957	-6.592933	-11.089357	-10.332260	0.000000	-10.000000	0.033333	-7.933333	103.000000	1023.000000	1023.000000	2046.000000
17.760000	-0.069867	-41.291309	-13.020506	-6.582063	-11.101448	-10.587291	0.000000	-10.000000	0.033333	-8.350000	100.333336	1023.000000	1023.000000	2046.000000
17.780001	-0.071091	-42.014782	-13.393440	-6.590308	-11.289062	-10.741970	0.000000	-10.000000	0.050000	-8.816667	97.500000	1023.000000	1023.000000	2046.000000
17.799999	-0.071882	-42.482105	-13.626832	-6.473423	-11.451502	-10.930349	0.000000	-10.000000	0.050000	-9.216667	94.500000	1023.000000	1023.000000	2046.000000
17.820000	-0.072615	-42.915531	-13.821362	-6.450278	-11.586099	-11.057795	0.000000	-10.000000	0.050000	-9.283334	91.500000	1023.000000	1023.000000	2046.000000
17.840000	-0.073031	-43.161228	-13.983985	-6.365251	-11.658021	-11.153971	0.000000	-10.000000	0.041667	-8.916667	88.500000	1023.000000	1023.000000	2046.000000
17.860001	-0.073187	-43.253658	-14.124847	-6.286190	-11.672932	-11.169690	0.000000	-10.000000	0.033333	-8.450000	85.500000	1023.000000	1023.000000	2046.000000
17.879999	-0.073225	-43.276154	-14.108187	-6.170622	-11.812019	-11.185326	0.000000	-10.000000	0.016667	-7.816667	82.666664	1023.000000	1023.000000	2046.000000
17.900000	-0.072895	-43.081165	-13.940570	-6.133976	-11.914483	-11.092138	0.000000	-10.000000	0.008333	-7.233334	80.000000	1023.000000	1023.000000	2046.000000
17.920000	-0.072406	-42.792110	-13.798372	-6.109068	-11.840371	-11.044299	0.000000	-10.000000	0.000000	-6.466667	77.666664	1023.000000	1023.000000	2046.000000
17.940001	-0.071592	-42.310993	-13.611559	-6.213738	-11.642895	-10.842801	0.000000	-10.000000	0.008333	-6.000000	75.500000	1023.000000	1023.000000	2046.000000
17.959999	-0.070787	-41.835045	-13.351778	-6.212392	-11.570817	-10.700059	0.000000	-10.000000	0.008333	-5.883333	73.500000	1023.000000	1023.000000	2046.000000
17.980000	-0.070011	-41.376785	-13.026503	-6.319425	-11.469448	-10.561410	0.000000	-10.000000	0.008333	-6.016667	71.500000	1023.000000	1023.000000	2046.000000
18.000000	-0.069410	-41.021412	-12.749595	-6.453567	-11.358482	-10.459767	0.000000	-10.000000	0.008333	-6.050000	69.500000	1023.000000	1023.000000	2046.000000
18.020000	-0.069430	-41.033413	-12.695287	-6.721246	-11.221376	-10.395502	0.000000	-10.000000	0.008333	-6.066667	67.500000	1023.000000	1023.000000	2046.000000
18.040001	-0.069707	-41.196941	-12.630830	-6.901231	-11.265353	-10.399526	0.000000	-10.000000	0.008333	-6.066667	65.500000	1023.000000	1023.000000	2046.000000
18.059999	-0.069997	-41.368069	-12.527115	-6.987905	-11.355124	-10.497927	0.000000	-10.000000	0.000000	-5.983334	63.500000	1023.000000	1023.000000	2046.000000
18.080000	-0.070395	-41.603416	-12.415858	-7.028944	-11.473383	-10.685232	0.000000	-10.000000	0.000000	-5.616667	61.500000	1023.000000	1023.000000	2046.000000
18.100000	-0.070868	-41.882973	-12.429807	-7.072602	-11.537080	-10.843483	0.000000	-10.000000	0.000000	-5.033333	59.500000	1023.000000	1023.000000	2046.000000
18.120001	-0.071292	-42.133659	-12.421458	-7.170022	-11.648184	-10.893993	0.000000	-10.000000	0.008333	-4.350000	57.833332	1023.000000	1023.000000	2046.000000
18.139999	-0.071355	-42.170521	-12.323221	-7.206745	-11.737473	-10.903083	0.000000	-10.000000	0.008333	-3.766667	56.333332	1023.000000	1023.000000	2046.000000
18.160000	-0.071180	-42.067623	-12.120241	-7.174042	-11.787273	-10.986070	0.000000	-10.000000	0.008333	-3.433333	55.166668	1023.000000	1023.000000	2046.000000
18.180000	-0.070729	-41.800587	-11.921341	-7.048778	-11.743207	-11.087263	0.000000	-10.000000	0.000000	-3.300000	53.833332	1023.000000	1023.000000	2046.000000
18.200001	-0.069904	-41.313515	-11.574832	-7.123694	-11.731035	-10.883956	0.000000	-10.000000	0.000000	-3.150000	52.666668	1023.000000	1023.000000	2046.000000
18.219999	-0.068366	-40.404232	-11.093069	-7.008217	-11.587979	-10.714967	0.000000	-10.000000	-0.008333	-2.700000	51.500000	1023.000000	1023.000000	2046.000000
18.240000	-0.066849	-39.507744	-10.560275	-6.876040	-11.505107	-10.566323	0.000000	-10.000000	-0.016667	-1.800000	50.666668	1023.000000	1023.000000	2046.000000
18.260000	-0.065980	-38.994274	-10.351158	-6.785929	-11.424489	-10.432700	0.000000	-10.000000	-0.016667	-0.850000	50.166668	1023.000000	1023.000000	2046.000000
18.280001	-0.065166	-38.512901	-10.234854	-6.760925	-11.323669	-10.193454	0.000000	-10.000000	-0.016667	-0.200000	50.000000	1023.000000	1023.000000	2046.000000
18.299999	-0.064313	-38.008831	-9.997938	-6.640456	-11.327251	-10.043184	0.000000	-10.000000	-0.008333	0.000000	50.000000	1023.000000	1023.000000	2046.000000
18.320000	-0.064123	-37.896713	-10.013837	-6.386024	-11.269546	-10.227307	0.000000	-10.000000	-0.008333	0.000000	50.000000	1023.000000	1023.000000	2046.000000
18.340000	-0.063033	-37.252556	-10.241398	-5.974288	-11.067136	-9.969734	0.000000	-10.000000	0.000000	0.000000	50.000000	1023.000000	1023.000000	2046.000000
18.360001	-0.062585	-36.987736	-10.435126	-5.559475	-11.147874	-9.845259	0.000000	-10.000000	0.000000	0.000000	50.000000	1023.000000	1023.000000	2046.000000
18.379999	-0.063500	-37.528648	-10.637137	-5.629221	-11.390082	-9.872209	0.000000	-10.000000	0.000000	0.000000	50.000000	1023.000000	1023.000000	2046.000000
18.400000	-0.065910	-38.952801	-11.092214	-6.053277	-11.655192	-10.152120	0.000000	-10.000000	0.000000	0.000000	50.000000	1023.000000	1023.000000	2046.000000
18.420000	-0.068723	-40.615356	-11.639738	-6.579754	-11.919791	-10.476073	0.000000	-10.000000	-0.008333	0.000000	50.000000	1023.000000	1023.000000	2046.000000
18.440001	-0.071430	-42.215225	-12.321454	-7.027381	-12.083514	-10.782876	0.000000	-10.000000	-0.016667	0.616667	50.000000	1023.000000	1023.000000	2046.000000
18.459999	-0.073735	-43.577488	-12.861328	-7.252292	-12.303581	-11.160288	0.000000	-10.000000	-0.016667	1.250000	50.000000	1023.000000	1023.000000	2046.000000
18.480000	-0.075732	-44.757851	-13.386264	-7.413898	-12.455816	-11.501874	0.000000	-10.000000	-0.016667	1.883333	50.000000	1023.000000	1023.000000	2046.000000
18.500000	-0.076595	-45.267601	-13.754619	-7.397677	-12.549170	-11.566135	0.000000	-10.000000	-0.008333	1.483333	50.000000	1023.000000	1023.000000	2046.000000
18.520000	-0.077161	-45.602089	-14.041175	-7.361384	-12.587963	-11.611567	0.000000	-10.000000	-0.008333	0.850000	50.000000	1023.000000	1023.000000	2046.000000
18.540001	-0.077768	-45.960754	-14.305741	-7.151711	-12.632022	-11.871282	0.000000	-10.000000	0.000000	0.216667	50.000000	1023.000000	1023.000000	2046.000000
18.559999	-0.078527	-46.409283	-14.529850	-7.187144	-12.771892	-11.920397	0.000000	-10.000000	-0.008333	0.000000	50.000000	1023.000000	1023.000000	2046.000000
18.580000	-0.078461	-46.370529	-14.652073	-7.035899	-12.808039	-11.874516	0.000000	-10.000000	-0.016667	0.616667	50.000000	1023.000000	1023.000000	2046.000000
18.600000	-0.078285	-46.266201	-14.710109	-6.925655	-12.802949	-11.827490	0.000000	-10.000000	-0.025000	1.550000	50.000000	1023.000000	1023.000000	2046.000000
18.620001	-0.078047	-46.125614	-14.687449	-6.742863	-12.820548	-11.874752	0.000000	-10.000000	-0.033333	2.800000	50.000000	1023.000000	1023.000000	2046.000000
18.639999	-0.077465	-45.781635	-14.556998	-6.659709	-12.788716	-11.776212	0.000000	-10.000000	-0.033333	3.766667	50.000000	1023.000000	1023.000000	2046.000000
18.660000	-0.076370	-45.134731	-14.334270	-6.562980	-12.689803	-11.547680	0.000000	-10.000000	-0.041667	4.716667	50.000000	1023.000000	1023.000000	2046.000000
18.680000	-0.074907	-44.269894	-13.989152	-6.539234	-12.465190	-11.276320	0.000000	-10.000000	-0.033333	5.400000	50.000000	1023.000000	1023.000000	2046.000000
18.700001	-0.073707	-43.560741	-13.668499	-6.455694	-12.268093	-11.168457	0.000000	-10.000000	-0.041667	5.600000	50.000000	1023.000000	1023.000000	2046.000000
18.719999	-0.072649	-42.935295	-13.310856	-6.581271	-12.111057	-10.932110	0.000000	-10.000000	-0.041667	5.433333	50.000000	1023.000000	1023.000000	2046.000000
18.740000	-0.071505	-42.259308	-12.949022	-6.648972	-11.963141	-10.698173	0.000000	-10.000000	-0.050000	5.216667	50.000000	1023.000000	1023.000000	2046.000000
18.760000	-0.070559	-41.700432	-12.738564	-6.789089	-11.709234	-10.463545	0.000000	-10.000000	-0.050000	5.000000	50.000000	1023.000000	1023.000000	2046.000000
18.780001	-0.070047	-41.397545	-12.581352	-6.905072	-11.532439	-10.378680	0.000000	-10.000000	-0.041667	4.850000	50.000000	1023.000000	1023.000000	2046.000000
18.799999	-0.070118	-41.439495	-12.431563	-7.068910	-11.518404	-10.420618	0.000000	-10.000000	-0.041667	4.800000	50.000000	1023.000000	1023.000000	2046.000000
18.820000	-0.070051	-41.400360	-12.218074	-7.116859	-11.631465	-10.433964	0.000000	-10.000000	-0.050000	5.383334	50.000000	1023.000000	1023.000000	2046.000000
18.840000	-0.069569	-41.115513	-12.131672	-7.120319	-11.474230	-10.389293	0.000000	-10.000000	-0.075000	6.350000	50.000000	1023.000000	1023.000000	2046.000000
18.860001	-0.069331	-40.974697	-11.983850	-7.110823	-11.454256	-10.425770	0.000000	-10.000000	-0.083333	7.566667	40.666668	1023.000000	1023.000000	2046.000000
18.879999	-0.069202	-40.898365	-11.840654	-7.108262	-11.428965	-10.520486	0.000000	-10.000000	-0.091667	8.633333	32.000000	1023.000000	1023.000000	2046.000000
18.900000	-0.068312	-40.372368	-11.509047	-7.045378	-11.427259	-10.390685	0.000000	-10.000000	-0.083333	9.633334	24.333334	1023.000000	1023.000000	2046.000000
18.920000	-0.066857	-39.512264	-11.213556	-6.957562	-11.157451	-10.183696	0.000000	-10.000000	-0.100000	10.833334	27.000000	1023.000000	1023.000000	2046.000000
18.940001	-0.065214	-38.541328	-10.756516	-6.834182	-10.918516	-10.032116	0.000000	-10.000000	-0.108333	11.983334	30.333334	1023.000000	1023.000000	2046.000000
18.959999	-0.063465	-37.508095	-10.087197	-6.759693	-10.787098	-9.874107	0.000000	-10.000000	-0.141667	13.166667	34.166668	1023.000000	1023.000000	2046.000000
18.980000	-0.061035	-36.071907	-9.418811	-6.498089	-10.557585	-9.597422	0.000000	-10.000000	-0.175000	14.400001	38.500000	1023.000000	1023.000000	2046.000000
19.000000	-0.058537	-34.595135	-8.992259	-6.363085	-10.124445	-9.115346	0.000000	-10.000000	-0.216667	15.550000	43.166668	1023.000000	1023.000000	2046.000000
19.020000	-0.057238	-33.827847	-8.671453	-6.221412	-9.941875	-8.993105	0.000000	-10.000000	-0.241667	16.583334	48.166668	1023.000000	1023.000000	2046.000000
19.040001	-0.055290	-32.676121	-8.259605	-5.768986	-9.702042	-8.945488	0.000000	-10.000000	-0.250000	17.366667	53.666668	1023.000000	1023.000000	2046.000000
19.059999	-0.054007	-31.917929	-8.053730	-5.665321	-9.490256	-8.708620	0.000000	-10.000000	-0.258333	18.033335	59.500000	1023.000000	1023.000000	2046.000000
19.080000	-0.051441	-30.401611	-7.881446	-5.370776	-9.007107	-8.142283	0.000000	-10.000000	-0.275000	18.783335	65.500000	1023.000000	1023.000000	2046.000000
19.100000	-0.049642	-29.338680	-7.841899	-4.783596	-8.813665	-7.899521	0.000000	-10.000000	-0.291667	19.366667	71.500000	1023.000000	1023.000000	2046.000000
19.120001	-0.048929	-28.917227	-7.729272	-4.544749	-8.936857	-7.706348	0.000000	-10.000000	-0.316667	20.266666	77.833336	1023.000000	1023.000000	2046.000000
19.139999	-0.049151	-29.048365	-7.949570	-4.669097	-8.851278	-7.578419	0.000000	-10.000000	-0.333333	20.983334	84.333336	1023.000000	1023.000000	2046.000000
19.160000	-0.050682	-29.952766	-8.370464	-5.121271	-8.809371	-7.651661	0.000000	-10.000000	-0.358333	21.716667	91.166664	1023.000000	1023.000000	2046.000000
19.180000	-0.052967	-31.303673	-8.869328	-5.570947	-8.922010	-7.941388	0.000000	-10.000000	-0.383333	22.450001	98.166664	1023.000000	1023.000000	2046.000000
19.200001	-0.054787	-32.379307	-9.254867	-5.843979	-9.123881	-8.156580	0.000000	-10.000000	-0.400000	23.200001	105.500000	1023.000000	1023.000000	2046.000000
19.219999	-0.055440	-32.765064	-9.663555	-5.956414	-8.948370	-8.196726	0.000000	-10.000000	-0.416667	24.116667	113.166664	1023.000000	1023.000000	2046.000000
19.240000	-0.055558	-32.835007	-9.960895	-5.887159	-8.748776	-8.238176	0.000000	-10.000000	-0.425000	24.466667	121.000000	1023.000000	1023.000000	2046.000000
19.260000	-0.055519	-32.812012	-10.063651	-5.759023	-8.718434	-8.270905	0.000000	-10.000000	-0.441667	24.683334	129.166672	1023.000000	1023.000000	2046.000000
19.280001	-0.054758	-32.361721	-10.100192	-5.447730	-8.621365	-8.192434	0.000000	-10.000000	-0.450000	24.650000	137.500000	1023.000000	1023.000000	2046.000000
19.299999	-0.053745	-31.763512	-10.229261	-5.195263	-8.289541	-8.049446	0.000000	-10.000000	-0.441667	24.816668	145.833328	1023.000000	1023.000000	2046.000000
19.320000	-0.053046	-31.350140	-10.171137	-5.151765	-8.146854	-7.880383	0.000000	-10.000000	-0.450000	25.033333	154.000000	1023.000000	1023.000000	2046.000000
19.340000	-0.052247	-30.877968	-9.940003	-4.898254	-8.286592	-7.753119	0.000000	-10.000000	-0.475000	25.450001	162.333328	1023.000000	1023.000000	2046.000000
19.360001	-0.050433	-29.805683	-9.948599	-4.603235	-7.838844	-7.415006	0.000000	-10.000000	-0.508333	25.933334	170.666672	1023.000000	1023.000000	2046.000000
19.379999	-0.048765	-28.820353	-9.749090	-4.415601	-7.538044	-7.117618	0.000000	-10.000000	-0.533333	26.450001	179.333328	1023.000000	1023.000000	2046.000000
19.400000	-0.047069	-27.817677	-9.304716	-4.263787	-7.440845	-6.808328	0.000000	-10.000000	-0.558333	26.933334	188.000000	1023.000000	1023.000000	2046.000000
19.420000	-0.044784	-26.467287	-8.815405	-4.000411	-7.177518	-6.473953	0.000000	-10.000000	-0.566667	27.416666	197.000000	1023.000000	1023.000000	2046.000000
19.440001	-0.042126	-24.896667	-8.486769	-3.823317	-6.600966	-5.985617	0.000000	-10.000000	-0.566667	27.866667	206.166672	1023.000000	1023.000000	2046.000000
19.459999	-0.039905	-23.583687	-8.091290	-3.827754	-6.088261	-5.576384	0.000000	-10.000000	-0.550000	27.966667	215.333328	1023.000000	1023.000000	2046.000000
19.480000	-0.037974	-22.442831	-7.486006	-3.930365	-5.816345	-5.210114	0.000000	-10.000000	-0.541667	28.033333	224.666672	1023.000000	1023.000000	2046.000000
19.500000	-0.035861	-21.193689	-6.935966	-3.902787	-5.499434	-4.855502	0.000000	-10.000000	-0.525000	27.566668	234.000000	1023.000000	1023.000000	2046.000000
19.520000	-0.033809	-19.981049	-6.705340	-3.918085	-4.878536	-4.479089	0.000000	-10.000000	-0.500000	27.316668	243.333328	1023.000000	1023.000000	2046.000000
19.540001	-0.032546	-19.234573	-6.364300	-4.068836	-4.585485	-4.215953	0.000000	-10.000000	-0.491667	26.933334	252.500000	1023.000000	1023.000000	2046.000000
19.559999	-0.031881	-18.841805	-5.951977	-4.118381	-4.581901	-4.189545	0.000000	-10.000000	-0.483333	27.000000	261.500000	1023.000000	1023.000000	2046.000000
19.580000	-0.030764	-18.181385	-5.769888	-4.052484	-4.271637	-4.087377	0.000000	-10.000000	-0.475000	26.800001	270.500000	1023.000000	1023.000000	2046.000000
19.600000	-0.029374	-17.359968	-5.531075	-4.006356	-3.935037	-3.887501	0.000000	-10.000000	-0.475000	26.666668	279.500000	1023.000000	1023.000000	2046.000000
19.620001	-0.028307	-16.729668	-5.113387	-4.009074	-3.825992	-3.781215	0.000000	-10.000000	-0.491667	26.766668	288.333344	1023.000000	1023.000000	2046.000000
19.639999	-0.026982	-15.946166	-4.577894	-3.844505	-3.846721	-3.677045	0.000000	-10.000000	-0.508333	26.916668	297.166656	1023.000000	1023.000000	2046.000000
19.660000	-0.024963	-14.753018	-4.220373	-3.571148	-3.502025	-3.459472	0.000000	-10.000000	-0.525000	26.816668	306.166656	1023.000000	1023.000000	2046.000000
19.680000	-0.022442	-13.263468	-3.875501	-3.262896	-2.981528	-3.143543	0.000000	-10.000000	-0.533333	26.733334	315.166656	1023.000000	1023.000000	2046.000000
19.700001	-0.019810	-11.707731	-3.254672	-3.207488	-2.555324	-2.690247	0.000000	-10.000000	-0.558333	26.733334	324.166656	1023.000000	1023.000000	2046.000000
19.719999	-0.017111	-10.112392	-2.402841	-3.042228	-2.314041	-2.353283	0.000000	-10.000000	-0.558333	27.450001	333.000000	1023.000000	1023.000000	2046.000000
19.740000	-0.014620	-8.640469	-1.738209	-2.797678	-2.117544	-1.987037	0.000000	-10.000000	-0.558333	27.916666	342.166656	1023.000000	1023.000000	2046.000000
19.760000	-0.012260	-7.245466	-1.429612	-2.478187	-1.652484	-1.685184	0.000000	-10.000000	-0.550000	28.200001	351.333344	1023.000000	1023.000000	2046.000000
19.780001	-0.010176	-6.014296	-1.253611	-2.273757	-1.154984	-1.331945	0.000000	-10.000000	-0.541667	27.950001	360.833344	1023.000000	1023.000000	2046.000000
19.799999	-0.007933	-4.688372	-0.863711	-2.097100	-0.772880	-0.954680	0.000000	-10.000000	-0.525000	27.616667	370.166656	1023.000000	1023.000000	2046.000000
19.820000	-0.006246	-3.691366	-0.448211	-1.681095	-0.771829	-0.790232	0.000000	-10.000000	-0.508333	27.383333	379.500000	1023.000000	1023.000000	2046.000000
19.840000	-0.003839	-2.268892	-0.286407	-1.000431	-0.601373	-0.380681	0.000000	-10.000000	-0.483333	27.016666	388.500000	1023.000000	1023.000000	2046.000000
19.860001	-0.001777	-1.050190	-0.346940	-0.295161	-0.267781	-0.140308	0.000000	-10.000000	-0.483333	26.400000	397.666656	1023.000000	1023.000000	2046.000000
19.879999	-0.001303	-0.770215	-0.337282	-0.329184	-0.091940	-0.011809	0.000000	-10.000000	-0.475000	25.883333	406.666656	1023.000000	1023.000000	2046.000000
19.900000	-0.002285	-1.350596	-0.554880	-0.698430	-0.062448	-0.034838	0.000000	-10.000000	-0.483333	25.650000	415.500000	1023.000000	1023.000000	2046.000000
19.920000	-0.004686	-2.769247	-1.039813	-1.049037	-0.299931	-0.380467	0.000000	-10.000000	-0.450000	25.550001	424.000000	1023.000000	1023.000000	2046.000000
19.940001	-0.007507	-4.436347	-1.744225	-1.320676	-0.500693	-0.870753	0.000000	-10.000000	-0.441667	25.116667	432.500000	1023.000000	1023.000000	2046.000000
19.959999	-0.009075	-5.363356	-2.424402	-1.494869	-0.371609	-1.072477	0.000000	-10.000000	-0.416667	24.566668	440.833344	1023.000000	1023.000000	2046.000000
19.980000	-0.009618	-5.684194	-2.681123	-1.625668	-0.339455	-1.037947	0.000000	-10.000000	-0.425000	24.083334	449.000000	1023.000000	1023.000000	2046.000000
20.000000	-0.009717	-5.742816	-2.738135	-1.393611	-0.442964	-1.168106	0.000000	-10.000000	-0.408333	23.983334	457.000000	1023.000000	1023.000000	2046.000000
20.020000	-0.009341	-5.520380	-2.941842	-1.161132	-0.259705	-1.157701	0.000000	-10.000000	-0.391667	23.516666	465.000000	1023.000000	1023.000000	2046.000000
20.040001	-0.008689	-5.135391	-3.174935	-0.927404	0.042709	-1.075761	0.000000	-10.000000	-0.366667	23.316668	473.000000	1023.000000	1023.000000	2046.000000
20.059999	-0.008119	-4.798439	-3.112016	-0.859902	0.095255	-0.921776	0.000000	-10.000000	-0.350000	22.916668	481.000000	1023.000000	1023.000000	2046.000000
20.080000	-0.007465	-4.411639	-2.888847	-0.718205	-0.031070	-0.773516	0.000000	-10.000000	-0.350000	22.866667	488.833344	1023.000000	1023.000000	2046.000000
20.100000	-0.006349	-3.752051	-2.704196	-0.350235	0.023690	-0.721310	0.000000	-10.000000	-0.350000	22.816668	496.500000	1023.000000	1023.000000	2046.000000
20.120001	-0.004806	-2.840404	-2.764703	-0.048612	0.476422	-0.503510	0.000000	-10.000000	-0.350000	22.866667	504.166656	1023.000000	1023.000000	2046.000000
20.139999	-0.003165	-1.870709	-2.493191	0.054745	0.694286	-0.126548	0.000000	-10.000000	-0.366667	22.983334	511.666656	1023.000000	1023.000000	2046.000000
20.160000	-0.001457	-0.861087	-1.928845	0.229725	0.693527	0.144506	0.000000	-10.000000	-0.383333	23.183334	519.333313	1023.000000	1023.000000	2046.000000
20.180000	0.000543	0.320633	-1.569077	0.431363	1.029596	0.428751	0.000000	-10.000000	-0.383333	23.133333	527.000000	1023.000000	1023.000000	2046.000000
20.200001	0.002452	1.449281	-1.407623	0.481290	1.570943	0.804671	0.000000	-10.000000	-0.358333	23.050001	535.000000	1023.000000	1023.000000	2046.000000
20.219999	0.004415	2.609552	-0.955693	0.401281	1.956636	1.207329	0.000000	-10.000000	-0.325000	22.533335	542.666687	1023.000000	1023.000000	2046.000000
20.240000	0.006290	3.717166	-0.253628	0.339454	2.093412	1.537928	0.000000	-10.000000	-0.300000	22.016666	550.333313	1023.000000	1023.000000	2046.000000
20.260000	0.007933	4.688549	0.118566	0.296998	2.521127	1.751857	0.000000	-10.000000	-0.300000	21.433334	557.666687	1023.000000	1023.000000	2046.000000
20.280001	0.009323	5.509819	0.277342	0.260984	3.017010	1.954483	0.000000	-10.000000	-0.300000	21.049999	565.000000	1023.000000	1023.000000	2046.000000
20.299999	0.010291	6.081802	0.541922	0.161188	3.256122	2.122571	0.000000	-10.000000	-0.316667	20.650000	572.000000	1023.000000	1023.000000	2046.000000
20.320000	0.010976	6.486911	0.989580	0.113079	3.203877	2.180375	0.000000	-10.000000	-0.308333	20.366667	578.833313	1023.000000	1023.000000	2046.000000
20.340000	0.011436	6.758931	1.415305	0.133039	3.129092	2.081494	0.000000	-10.000000	-0.308333	20.183334	585.666687	1023.000000	1023.000000	2046.000000
20.360001	0.012442	7.353386	1.530555	0.255476	3.512578	2.054778	0.000000	-10.000000	-0.300000	20.116667	592.500000	1023.000000	1023.000000	2046.000000
20.379999	0.013802	8.156869	1.826644	0.251413	3.765947	2.312865	0.000000	-10.000000	-0.300000	20.033333	599.333313	1023.000000	1023.000000	2046.000000
20.400000	0.015129	8.941229	2.402587	0.439444	3.633606	2.465592	0.000000	-10.000000	-0.300000	19.866667	606.000000	1023.000000	1023.000000	2046.000000
20.420000	0.016987	10.039585	2.894055	0.732311	3.797810	2.615410	0.000000	-10.000000	-0.300000	19.933334	612.666687	1023.000000	1023.000000	2046.000000
20.440001	0.019291	11.400775	3.202778	0.962708	4.315475	2.919814	0.000000	-10.000000	-0.300000	19.900002	619.333313	1023.000000	1023.000000	2046.000000
20.459999	0.021825	12.898785	3.751739	1.157073	4.757387	3.232586	0.000000	-10.000000	-0.300000	19.816668	626.000000	1023.000000	1023.000000	2046.000000
20.480000	0.024476	14.465311	4.593887	1.385873	4.884595	3.600956	0.000000	-10.000000	-0.291667	19.733334	632.666687	1023.000000	1023.000000	2046.000000
20.500000	0.026789	15.832402	5.233295	1.759050	4.977421	3.862636	0.000000	-10.000000	-0.283333	19.433334	639.166687	1023.000000	1023.000000	2046.000000
20.520000	0.028446	16.811813	5.484255	2.038879	5.259364	4.029315	0.000000	-10.000000	-0.266667	19.033333	645.833313	1023.000000	1023.000000	2046.000000
20.540001	0.029881	17.659422	5.581931	2.257078	5.616412	4.204001	0.000000	-10.000000	-0.241667	18.233334	652.166687	1023.000000	1023.000000	2046.000000
20.559999	0.031535	18.637299	5.593242	2.685209	6.120941	4.237906	0.000000	-10.000000	-0.200000	17.500000	658.500000	1023.000000	1023.000000	2046.000000
20.580000	0.033033	19.522505	5.968479	2.811719	6.005087	4.737219	0.000000	-10.000000	-0.183333	16.733334	664.500000	1023.000000	1023.000000	2046.000000
20.600000	0.035243	20.828743	6.229294	3.519792	6.030828	5.048829	0.000000	-10.000000	-0.183333	16.116667	670.166687	1023.000000	1023.000000	2046.000000
20.620001	0.036282	21.442680	6.334128	3.998795	6.063511	5.046247	0.000000	-10.000000	-0.183333	15.550000	675.666687	1023.000000	1023.000000	2046.000000
20.639999	0.035781	21.146822	6.130384	3.790461	6.176383	5.049594	0.000000	-10.000000	-0.166667	14.933333	680.833313	1023.000000	1023.000000	2046.000000
20.660000	0.033955	20.067188	5.654597	3.475365	6.046687	4.890540	0.000000	-10.000000	-0.150000	14.333333	686.000000	1023.000000	1023.000000	2046.000000
20.680000	0.030576	18.070316	5.060198	3.100431	5.479245	4.430443	0.000000	-10.000000	-0.141667	13.600000	690.833313	1023.000000	1023.000000	2046.000000
20.700001	0.027231	16.093409	4.247297	2.816492	5.228556	3.801065	0.000000	-10.000000	-0.125000	13.050000	695.500000	1023.000000	1023.000000	2046.000000
20.719999	0.025249	14.921883	3.499097	2.561368	5.285185	3.576232	0.000000	-10.000000	-0.116667	12.733334	699.833313	1023.000000	1023.000000	2046.000000
20.740000	0.024450	14.449785	3.320633	2.552481	5.075720	3.500952	0.000000	-10.000000	-0.125000	12.933333	704.166687	1023.000000	1023.000000	2046.000000
20.760000	0.024343	14.386965	3.277568	2.772207	4.906685	3.430504	0.000000	-10.000000	-0.133333	13.066667	708.500000	1023.000000	1023.000000	2046.000000
20.780001	0.024321	14.373635	3.213377	2.978728	4.854656	3.326874	0.000000	-10.000000	-0.133333	12.833334	712.833313	1023.000000	1023.000000	2046.000000
20.799999	0.024276	14.347329	2.921379	3.150097	5.030564	3.245290	0.000000	-10.000000	-0.116667	12.416667	717.166687	1023.000000	1023.000000	2046.000000
20.820000	0.024104	14.245287	2.675147	3.086745	5.098069	3.385326	0.000000	-10.000000	-0.108333	12.100000	721.500000	1023.000000	1023.000000	2046.000000
20.840000	0.024561	14.515404	2.754727	3.258657	4.997131	3.504888	0.000000	-10.000000	-0.108333	12.016667	725.833313	1023.000000	1023.000000	2046.000000
20.860001	0.025269	14.933838	3.001654	3.547089	4.833955	3.551138	0.000000	-10.000000	-0.116667	11.883333	730.000000	1023.000000	1023.000000	2046.000000
20.879999	0.026090	15.419235	3.065725	3.777110	4.945798	3.630603	0.000000	-10.000000	-0.125000	11.783334	734.000000	1023.000000	1023.000000	2046.000000
20.900000	0.026939	15.920962	2.957318	3.836593	5.320746	3.806306	0.000000	-10.000000	-0.116667	11.666667	737.833313	1023.000000	1023.000000	2046.000000
20.920000	0.028298	16.724041	3.338896	3.826095	5.371210	4.187840	0.000000	-10.000000	-0.108333	11.583333	740.333313	1023.000000	1023.000000	2046.000000
20.940001	0.029788	17.604702	3.814995	3.965970	5.388890	4.434847	0.000000	-10.000000	-0.083333	11.050000	744.000000	1023.000000	1023.000000	2046.000000
20.959999	0.030938	18.284498	4.014210	3.982560	5.658006	4.629721	0.000000	-10.000000	-0.066667	10.600000	747.833313	1023.000000	1023.000000	2046.000000
20.980000	0.032002	18.912928	4.049555	3.797500	6.201728	4.864144	0.000000	-10.000000	-0.050000	9.716667	752.666687	1023.000000	1023.000000	2046.000000
21.000000	0.033277	19.666885	4.478565	3.581234	6.366539	5.240548	0.000000	-10.000000	-0.050000	8.933333	756.166687	1023.000000	1023.000000	2046.000000
21.020000	0.034336	20.292582	4.933333	3.515939	6.475676	5.367634	0.000000	-10.000000	-0.050000	8.100000	759.166687	1023.000000	1023.000000	2046.000000
21.040001	0.034764	20.545267	4.916581	3.411048	6.850747	5.366891	0.000000	-10.000000	-0.050000	7.616667	762.000000	1023.000000	1023.000000	2046.000000
21.059999	0.034999	20.684278	5.017872	3.221618	6.995318	5.449469	0.000000	-10.000000	-0.041667	7.616667	764.666687	1023.000000	1023.000000	2046.000000
21.080000	0.035121	20.756649	5.458632	3.207366	6.748142	5.342509	0.000000	-10.000000	-0.041667	7.700000	767.166687	1023.000000	1023.000000	2046.000000
21.100000	0.035328	20.878817	5.622718	3.252095	6.829184	5.174820	0.000000	-10.000000	-0.033333	7.800000	769.833313	1023.000000	1023.000000	2046.000000
21.120001	0.035310	20.868505	5.573064	3.086315	7.050875	5.158250	0.000000	-10.000000	-0.025000	7.633334	772.333313	1023.000000	1023.000000	2046.000000
21.139999	0.035767	21.138445	5.873206	3.106073	6.898256	5.260909	0.000000	-10.000000	-0.025000	7.300000	775.000000	1023.000000	1023.000000	2046.000000
21.160000	0.036878	21.794687	6.253732	3.286325	6.839190	5.415441	0.000000	-10.000000	-0.033333	6.983334	777.333313	1023.000000	1023.000000	2046.000000
21.180000	0.038148	22.545275	6.368937	3.503828	7.131542	5.540967	0.000000	-10.000000	-0.033333	6.700000	779.833313	1023.000000	1023.000000	2046.000000
21.200001	0.039431	23.303431	6.642594	3.556302	7.375779	5.728756	0.000000	-10.000000	-0.016667	6.533333	782.166687	1023.000000	1023.000000	2046.000000
21.219999	0.041541	24.550831	7.329946	3.732665	7.445297	6.042922	0.000000	-10.000000	0.000000	6.383334	784.500000	1023.000000	1023.000000	2046.000000
21.240000	0.044216	26.131790	8.023534	4.127970	7.661151	6.319135	0.000000	-10.000000	0.000000	6.466667	786.500000	1023.000000	1023.000000	2046.000000
21.260000	0.046046	27.213430	8.229513	4.421931	8.004565	6.557421	0.000000	-10.000000	0.000000	6.533333	788.500000	1023.000000	1023.000000	2046.000000
21.280001	0.047177	27.881464	8.359086	4.558102	8.196732	6.767544	0.000000	-10.000000	0.000000	6.116667	790.833313	1023.000000	1023.000000	2046.000000
21.299999	0.048258	28.520645	8.622205	4.710840	8.214600	6.973001	0.000000	-10.000000	0.000000	4.750000	793.000000	1023.000000	1023.000000	2046.000000
21.320000	0.049308	29.140835	8.724441	5.222076	8.398866	6.795453	0.000000	-10.000000	0.000000	2.550000	794.833313	1023.000000	1023.000000	2046.000000
21.340000	0.050060	29.585402	8.731078	5.269398	8.452924	7.132003	0.000000	-10.000000	0.000000	0.250000	795.666687	1023.000000	1023.000000	2046.000000
21.360001	0.051683	30.544775	8.769002	5.773736	8.543975	7.458063	0.000000	-10.000000	-0.008333	-0.866667	796.000000	1023.000000	1023.000000	2046.000000
21.379999	0.052499	31.027166	8.992598	6.189535	8.316463	7.528570	0.000000	-10.000000	-0.008333	-0.866667	796.000000	1023.000000	1023.000000	2046.000000
21.400000	0.051391	30.372265	8.733669	6.152281	8.121069	7.365247	0.000000	-10.000000	-0.016667	0.333333	796.000000	1023.000000	1023.000000	2046.000000
21.420000	0.048250	28.515818	7.868721	5.643900	7.959819	7.043377	0.000000	-10.000000	-0.008333	1.033333	796.000000	1023.000000	1023.000000	2046.000000
21.440001	0.044213	26.129656	7.090608	5.173113	7.386854	6.479081	0.000000	-10.000000	-0.016667	1.033333	796.000000	1023.000000	1023.000000	2046.000000
21.459999	0.040801	24.113537	6.383166	4.933119	6.896705	5.900547	0.000000	-10.000000	-0.016667	0.450000	796.000000	1023.000000	1023.000000	2046.000000
21.480000	0.038049	22.486977	5.630189	4.594972	6.709979	5.551837	0.000000	-10.000000	-0.016667	0.000000	796.000000	1023.000000	1023.000000	2046.000000
21.500000	0.036431	21.530819	5.239530	4.488747	6.406254	5.396287	0.000000	-10.000000	-0.008333	-0.283333	796.000000	1023.000000	1023.000000	2046.000000
21.520000	0.035673	21.082474	4.926831	4.729800	6.268444	5.157400	0.000000	-10.000000	0.000000	-1.333333	796.000000	1023.000000	1023.000000	2046.000000
21.540001	0.034552	20.420008	4.483780	4.659991	6.185060	5.091177	0.000000	-10.000000	0.000000	-2.383333	796.000000	1023.000000	1023.000000	2046.000000
21.559999	0.033046	19.530043	4.141555	4.577557	5.890027	4.920905	0.000000	-10.000000	0.025000	-4.783333	796.000000	1023.000000	1023.000000	2046.000000
21.580000	0.031987	18.904051	3.890297	4.531557	5.622381	4.859815	0.000000	-10.000000	0.050000	-7.166667	796.000000	1023.000000	1023.000000	2046.000000
21.600000	0.030680	18.131742	3.445048	4.514657	5.444551	4.727486	0.000000	-10.000000	0.108333	-11.150001	796.000000	1023.000000	1023.000000	2046.000000
21.620001	0.029140	17.222019	2.890542	4.320212	5.340564	4.670702	0.000000	-10.000000	0.141667	-13.500000	796.000000	1023.000000	1023.000000	2046.000000
21.639999	0.027598	16.310232	2.465842	4.128197	5.063807	4.652385	0.000000	-10.000000	0.208333	-16.133333	796.000000	1023.000000	1023.000000	2046.000000
21.660000	0.026261	15.520369	2.037075	3.978213	4.851493	4.653588	0.000000	-10.000000	0.308333	-18.950001	787.833313	1023.000000	1023.000000	2046.000000
21.680000	0.024660	14.574025	1.547843	3.593769	4.715078	4.717335	0.000000	-10.000000	0.500000	-23.883333	777.000000	1023.000000	1023.000000	2046.000000
21.700001	0.023478	13.875244	1.149526	3.244802	4.670857	4.810059	0.000000	-10.000000	0.658333	-27.783333	766.166687	1023.000000	1023.000000	2046.000000
21.719999	0.022344	13.205561	0.940606	2.935413	4.412122	4.917418	0.000000	-10.000000	0.791667	-31.300001	760.166687	1023.000000	1023.000000	2046.000000
21.740000	0.021737	12.846341	0.853372	2.760013	4.269255	4.963701	0.000000	-10.000000	0.850000	-33.133335	753.000000	1023.000000	1023.000000	2046.000000
21.760000	0.020970	12.393216	0.594908	2.528041	4.254453	5.015815	0.000000	-10.000000	0.891667	-34.700001	738.166687	1023.000000	1023.000000	2046.000000
21.780001	0.019834	11.721956	0.393675	2.152224	4.129525	5.046533	0.000000	-10.000000	0.875000	-34.383335	722.833313	1023.000000	1023.000000	2046.000000
21.799999	0.018263	10.793583	0.187966	1.778347	3.824480	5.002789	0.000000	-10.000000	0.841667	-33.633335	711.333313	1023.000000	1023.000000	2046.000000
21.820000	0.017157	10.139646	-0.001507	1.695277	3.620758	4.825117	0.000000	-10.000000	0.833333	-33.083336	703.833313	1023.000000	1023.000000	2046.000000
21.840000	0.015366	9.081565	-0.198388	1.381933	3.242044	4.655976	0.000000	-10.000000	0.825000	-33.200001	692.833313	1023.000000	1023.000000	2046.000000
21.860001	0.013378	7.906108	-0.469027	1.125402	2.862163	4.387569	0.000000	-10.000000	0.825000	-33.183334	678.000000	1023.000000	1023.000000	2046.000000
21.879999	0.011569	6.837435	-0.610009	0.906359	2.379436	4.161649	0.000000	-10.000000	0.816667	-33.233334	666.833313	1023.000000	1023.000000	2046.000000
21.900000	0.009979	5.897378	-0.845914	0.783620	1.997723	3.961950	0.000000	-10.000000	0.825000	-33.083336	659.500000	1023.000000	1023.000000	2046.000000
21.920000	0.008467	5.004012	-1.147755	0.609296	1.741062	3.801408	0.000000	-10.000000	0.816667	-33.000000	652.166687	1023.000000	1023.000000	2046.000000
21.940001	0.007207	4.259614	-1.246951	0.512605	1.384091	3.609869	0.000000	-10.000000	0.808333	-32.850002	641.166687	1023.000000	1023.000000	2046.000000
21.959999	0.006190	3.658274	-1.200580	0.432148	1.008480	3.418226	0.000000	-10.000000	0.808333	-32.683334	630.166687	1023.000000	1023.000000	2046.000000
21.980000	0.005561	3.286830	-1.203291	0.487461	0.893129	3.109530	0.000000	-10.000000	0.891667	-33.866669	615.500000	1023.000000	1023.000000	2046.000000
22.000000	0.005140	3.037564	-1.110809	0.426172	0.742853	2.979348	0.000000	-10.000000	0.975000	-35.116669	604.500000	1023.000000	1023.000000	2046.000000
22.020000	0.004681	2.766618	-1.060182	0.468878	0.524404	2.833518	0.000000	-10.000000	1.091667	-37.466667	592.833313	1023.000000	1023.000000	2046.000000
22.040001	0.003699	2.185945	-1.174567	0.463532	0.277274	2.619707	0.000000	-10.000000	1.191667	-39.250000	584.333313	1023.000000	1023.000000	2046.000000
22.059999	0.002647	1.564353	-1.476680	0.475113	0.197445	2.368475	0.000000	-10.000000	1.383333	-42.600002	566.333313	1023.000000	1023.000000	2046.000000
22.080000	0.000642	0.379323	-1.915056	0.610703	-0.022174	1.705850	0.000000	-10.000000	1.550000	-45.166668	547.166687	1023.000000	1023.000000	2046.000000
22.100000	-0.000978	-0.577817	-2.142718	0.342090	-0.446407	1.669218	0.000000	-10.000000	1.658333	-47.016666	532.333313	1023.000000	1023.000000	2046.000000
22.120001	-0.001808	-1.068696	-2.480788	0.784245	-0.603807	1.231654	0.000000	-10.000000	1.666667	-47.200001	521.833313	1023.000000	1023.000000	2046.000000
22.139999	-0.003540	-2.091899	-2.921771	0.864300	-0.924530	0.890103	0.000000	-10.000000	1.683333	-47.433334	511.500000	1023.000000	1023.000000	2046.000000
22.160000	-0.007001	-4.137501	-3.541298	0.490619	-1.539304	0.452483	0.000000	-10.000000	1.733333	-47.883335	495.833344	1023.000000	1023.000000	2046.000000
22.180000	-0.011401	-6.737872	-4.287610	-0.076160	-2.158331	-0.215771	0.000000	-10.000000	1.816667	-48.750000	480.000000	1023.000000	1023.000000	2046.000000
22.200001	-0.016399	-9.691952	-5.194153	-0.677821	-2.804693	-1.015286	0.000000	-10.000000	1.875000	-49.316669	463.666656	1023.000000	1023.000000	2046.000000
22.219999	-0.021150	-12.499938	-6.051846	-1.255383	-3.482132	-1.710578	0.000000	-10.000000	1.900000	-49.833336	447.166656	1023.000000	1023.000000	2046.000000
22.240000	-0.025211	-14.899967	-6.795959	-1.626093	-4.054856	-2.423059	0.000000	-10.000000	1.900000	-49.850002	430.500000	1023.000000	1023.000000	2046.000000
22.260000	-0.028880	-17.067804	-7.578719	-1.886856	-4.512507	-3.089722	0.000000	-10.000000	1.900000	-49.950001	413.833344	1023.000000	1023.000000	2046.000000
22.280001	-0.032133	-18.990616	-8.313345	-2.121578	-4.914778	-3.640915	0.000000	-10.000000	1.908333	-49.766666	397.166656	1023.000000	1023.000000	2046.000000
22.299999	-0.034944	-20.652020	-8.863970	-2.340429	-5.374921	-4.072700	0.000000	-10.000000	1.908333	-49.900002	380.500000	1023.000000	1023.000000	2046.000000
22.320000	-0.037800	-22.339689	-9.362734	-2.506061	-5.825555	-4.645339	0.000000	-10.000000	1.916667	-50.116669	363.833344	1023.000000	1023.000000	2046.000000
22.340000	-0.040185	-23.749516	-9.838745	-2.680320	-6.179066	-5.051385	0.000000	-10.000000	1.908333	-50.200001	347.166656	1023.000000	1023.000000	2046.000000
22.360001	-0.042310	-25.005064	-10.261910	-2.789469	-6.498718	-5.454966	0.000000	-10.000000	1.908333	-50.100002	330.333344	1023.000000	1023.000000	2046.000000
22.379999	-0.044276	-26.167000	-10.469500	-2.894994	-6.999483	-5.803024	0.000000	-10.000000	1.866667	-49.416668	313.666656	1023.000000	1023.000000	2046.000000
22.400000	-0.045978	-27.173031	-10.745524	-2.957918	-7.295071	-6.174517	0.000000	-10.000000	1.825000	-49.166668	297.166656	1023.000000	1023.000000	2046.000000
22.420000	-0.047302	-27.955297	-10.940101	-3.139326	-7.545485	-6.330386	0.000000	-10.000000	1.766667	-48.583336	280.833344	1023.000000	1023.000000	2046.000000
22.440001	-0.048441	-28.628662	-10.871479	-3.403235	-7.918491	-6.435457	0.000000	-10.000000	1.733333	-48.350002	264.500000	1023.000000	1023.000000	2046.000000
22.459999	-0.049131	-29.036148	-10.739469	-3.702460	-8.066612	-6.527607	0.000000	-10.000000	1.691667	-47.533333	248.333328	1023.000000	1023.000000	2046.000000
22.480000	-0.049780	-29.419748	-10.661995	-4.000090	-8.166725	-6.590939	0.000000	-10.000000	1.666667	-47.200001	232.500000	1023.000000	1023.000000	2046.000000
22.500000	-0.050437	-29.808563	-10.508945	-4.276003	-8.360424	-6.663191	0.000000	-10.000000	1.625000	-46.350002	216.833328	1023.000000	1023.000000	2046.000000
22.520000	-0.051266	-30.298023	-10.442302	-4.506465	-8.541081	-6.808175	0.000000	-10.000000	1.558333	-45.633335	201.333328	1023.000000	1023.000000	2046.000000
22.540001	-0.052666	-31.125473	-10.469248	-4.774627	-8.772793	-7.108805	0.000000	-10.000000	1.466667	-44.283333	186.166672	1023.000000	1023.000000	2046.000000
22.559999	-0.054159	-32.008053	-10.635016	-5.062581	-8.984724	-7.325730	0.000000	-10.000000	1.375000	-43.216667	171.333328	1023.000000	1023.000000	2046.000000
22.580000	-0.055354	-32.714123	-10.647402	-5.240070	-9.264565	-7.562088	0.000000	-10.000000	1.291667	-41.933334	156.833328	1023.000000	1023.000000	2046.000000
22.600000	-0.056606	-33.454056	-10.640021	-5.281961	-9.539349	-7.992724	0.000000	-10.000000	1.183333	-40.283333	142.833328	1023.000000	1023.000000	2046.000000
22.620001	-0.058087	-34.329647	-10.782398	-5.490331	-9.789597	-8.267323	0.000000	-10.000000	1.041667	-37.950001	129.666672	1023.000000	1023.000000	2046.000000
22.639999	-0.059167	-34.967892	-10.736657	-5.637780	-10.120157	-8.473297	0.000000	-10.000000	0.891667	-34.900002	117.166664	1023.000000	1023.000000	2046.000000
22.660000	-0.060197	-35.576561	-10.749620	-5.738999	-10.327111	-8.760829	0.000000	-10.000000	0.758333	-32.450001	105.500000	1023.000000	1023.000000	2046.000000
22.680000	-0.060802	-35.933846	-10.799107	-5.849549	-10.398117	-8.887073	0.000000	-10.000000	0.666667	-30.216667	94.666664	1023.000000	1023.000000	2046.000000
22.700001	-0.060811	-35.939110	-10.602441	-5.836408	-10.585319	-8.914943	0.000000	-10.000000	0.616667	-28.883333	84.500000	1023.000000	1023.000000	2046.000000
22.719999	-0.060741	-35.897831	-10.337192	-5.820995	-10.709531	-9.030111	0.000000	-10.000000	0.600000	-27.916668	74.833336	1023.000000	1023.000000	2046.000000
22.740000	-0.060202	-35.579178	-9.952211	-5.801133	-10.717535	-9.108296	0.000000	-10.000000	0.600000	-27.583334	65.333336	1023.000000	1023.000000	2046.000000
22.760000	-0.059533	-35.184059	-9.656304	-5.840646	-10.679632	-9.007478	0.000000	-10.000000	0.600000	-27.566668	56.166668	1023.000000	1023.000000	2046.000000
22.780001	-0.058993	-34.865051	-9.472143	-5.748630	-10.752852	-8.891425	0.000000	-10.000000	0.600000	-27.500000	46.833332	1023.000000	1023.000000	2046.000000
22.799999	-0.058974	-34.853573	-9.434433	-5.685833	-10.779036	-8.954271	0.000000	-10.000000	0.600000	-27.750000	37.666668	1023.000000	1023.000000	2046.000000
22.820000	-0.059131	-34.946400	-9.600362	-5.572835	-10.692246	-9.080956	0.000000	-10.000000	0.608333	-28.133333	28.333334	1023.000000	1023.000000	2046.000000
22.840000	-0.060125	-35.533596	-9.712555	-5.581454	-10.978032	-9.261555	0.000000	-10.000000	0.608333	-28.616667	19.000000	1023.000000	1023.000000	2046.000000
22.860001	-0.059523	-35.178104	-9.920796	-5.193079	-10.918658	-9.145571	0.000000	-10.000000	0.616667	-28.833334	9.500000	1023.000000	1023.000000	2046.000000
22.879999	-0.059899	-35.400185	-10.219903	-4.741109	-11.074993	-9.364180	0.000000	-10.000000	0.616667	-28.683334	0.333333	1023.000000	1023.000000	2046.000000
22.900000	-0.062061	-36.678089	-10.763302	-4.922278	-11.426685	-9.565825	0.000000	-10.000000	0.616667	-28.516666	-9.000000	1023.000000	1023.000000	2046.000000
22.920000	-0.065020	-38.426567	-11.396549	-5.366838	-11.840532	-9.822646	0.000000	-10.000000	0.591667	-27.966667	-18.166666	1023.000000	1023.000000	2046.000000
22.940001	-0.068773	-40.645027	-12.012911	-5.980453	-12.311892	-10.339773	0.000000	-10.000000	0.550000	-27.633333	-27.666666	1023.000000	1023.000000	2046.000000
22.959999	-0.072460	-42.823673	-12.759912	-6.408200	-12.656163	-10.999400	0.000000	-10.000000	0.525000	-26.983334	-36.833332	1023.000000	1023.000000	2046.000000
22.980000	-0.075863	-44.834953	-13.540859	-6.857671	-12.950198	-11.486227	0.000000	-10.000000	0.491667	-26.516668	-46.000000	1023.000000	1023.000000	2046.000000
23.000000	-0.078388	-46.327278	-14.197727	-7.123122	-13.236648	-11.769779	0.000000	-10.000000	0.483333	-25.766668	-54.666668	1023.000000	1023.000000	2046.000000
23.020000	-0.080373	-47.500267	-14.725295	-7.214355	-13.488077	-12.072540	0.000000	-10.000000	0.458333	-25.200001	-63.333332	1023.000000	1023.000000	2046.000000
23.040001	-0.082015	-48.470699	-15.154403	-7.203313	-13.666754	-12.446231	0.000000	-10.000000	0.458333	-24.900000	-71.666664	1023.000000	1023.000000	2046.000000
23.059999	-0.083777	-49.512291	-15.540032	-7.293544	-13.930187	-12.748528	0.000000	-10.000000	0.450000	-24.666666	-80.000000	1023.000000	1023.000000	2046.000000
23.080000	-0.085045	-50.261387	-15.867785	-7.290254	-14.114983	-12.988364	0.000000	-10.000000	0.450000	-24.150000	-88.000000	1023.000000	1023.000000	2046.000000
23.100000	-0.086025	-50.840557	-16.116590	-7.293777	-14.315737	-13.114452	0.000000	-10.000000	0.416667	-23.450001	-96.000000	1023.000000	1023.000000	2046.000000
23.120001	-0.086773	-51.283070	-16.266893	-7.282850	-14.510200	-13.223128	0.000000	-10.000000	0.383333	-22.650002	-104.000000	1023.000000	1023.000000	2046.000000
23.139999	-0.087382	-51.642754	-16.338114	-7.201806	-14.684372	-13.418462	0.000000	-10.000000	0.341667	-21.783335	-111.666664	1023.000000	1023.000000	2046.000000
23.160000	-0.087643	-51.797165	-16.416338	-7.143707	-14.738786	-13.498335	0.000000	-10.000000	0.325000	-20.833334	-119.000000	1023.000000	1023.000000	2046.000000
23.180000	-0.087319	-51.605782	-16.287306	-7.181142	-14.792891	-13.344442	0.000000	-10.000000	0.300000	-19.900002	-125.833336	1023.000000	1023.000000	2046.000000
23.200001	-0.086818	-51.309635	-16.142143	-7.269387	-14.656704	-13.241401	0.000000	-10.000000	0.258333	-19.066668	-132.500000	1023.000000	1023.000000	2046.000000
23.219999	-0.086538	-51.143776	-15.914783	-7.329491	-14.651435	-13.248068	0.000000	-10.000000	0.225000	-18.233334	-139.000000	1023.000000	1023.000000	2046.000000
23.240000	-0.086398	-51.061481	-15.683624	-7.542093	-14.684259	-13.151505	0.000000	-10.000000	0.200000	-17.750000	-145.000000	1023.000000	1023.000000	2046.000000
23.260000	-0.085942	-50.792007	-15.487783	-7.685380	-14.614973	-13.003871	0.000000	-10.000000	0.200000	-17.483334	-150.833328	1023.000000	1023.000000	2046.000000
23.280001	-0.086111	-50.891537	-15.394491	-7.858725	-14.582347	-13.055975	0.000000	-10.000000	0.200000	-17.400000	-156.500000	1023.000000	1023.000000	2046.000000
23.299999	-0.087011	-51.423687	-15.405866	-8.074116	-14.714640	-13.229066	0.000000	-10.000000	0.191667	-17.250000	-162.500000	1023.000000	1023.000000	2046.000000
23.320000	-0.087912	-51.955845	-15.391274	-8.260433	-14.898564	-13.405575	0.000000	-10.000000	0.191667	-16.816668	-168.333328	1023.000000	1023.000000	2046.000000
23.340000	-0.088542	-52.328205	-15.439068	-8.367104	-15.004891	-13.517143	0.000000	-10.000000	0.183333	-16.366667	-174.000000	1023.000000	1023.000000	2046.000000
23.360001	-0.089200	-52.717220	-15.492593	-8.447222	-15.081364	-13.696041	0.000000	-10.000000	0.175000	-15.533334	-179.333328	1023.000000	1023.000000	2046.000000
23.379999	-0.090375	-53.411335	-15.521331	-8.519465	-15.365089	-14.005448	0.000000	-10.000000	0.158333	-14.816667	-184.500000	1023.000000	1023.000000	2046.000000
23.400000	-0.091018	-53.791546	-15.535172	-8.585347	-15.523052	-14.147976	0.000000	-10.000000	0.133333	-13.750000	-189.333328	1023.000000	1023.000000	2046.000000
23.420000	-0.091160	-53.875526	-15.472062	-8.559948	-15.623068	-14.220448	0.000000	-10.000000	0.100000	-12.683333	-194.166672	1023.000000	1023.000000	2046.000000
23.440001	-0.090706	-53.607449	-15.326984	-8.526837	-15.552778	-14.200848	0.000000	-10.000000	0.066667	-11.500000	-198.333328	1023.000000	1023.000000	2046.000000
23.459999	-0.090512	-53.492325	-15.104931	-8.523761	-15.588369	-14.275265	0.000000	-10.000000	0.050000	-10.300000	-202.333328	1023.000000	1023.000000	2046.000000
23.480000	-0.089659	-52.988312	-14.701334	-8.496266	-15.600588	-14.190123	0.000000	-10.000000	0.033333	-9.066667	-205.666672	1023.000000	1023.000000	2046.000000
23.500000	-0.087997	-52.006432	-14.250342	-8.374970	-15.421791	-13.959328	0.000000	-10.000000	0.016667	-7.650000	-208.833328	1023.000000	1023.000000	2046.000000
23.520000	-0.086738	-51.261894	-13.983934	-8.258030	-15.197005	-13.822926	0.000000	-10.000000	0.000000	-5.983334	-211.333328	1023.000000	1023.000000	2046.000000
23.540001	-0.086458	-51.096630	-13.832731	-8.241740	-15.231833	-13.790327	0.000000	-10.000000	-0.008333	-4.416667	-213.333328	1023.000000	1023.000000	2046.000000
23.559999	-0.085262	-50.389690	-13.589226	-7.893853	-15.115882	-13.790730	0.000000	-10.000000	-0.016667	-3.116667	-214.833328	1023.000000	1023.000000	2046.000000
23.580000	-0.085212	-50.360455	-13.735689	-7.986445	-14.977628	-13.660692	0.000000	-10.000000	-0.016667	-2.450000	-216.000000	1023.000000	1023.000000	2046.000000
23.600000	-0.084483	-49.929703	-13.716419	-7.755325	-14.905714	-13.552243	0.000000	-10.000000	-0.008333	-2.200000	-216.833328	1023.000000	1023.000000	2046.000000
23.620001	-0.083918	-49.595287	-13.808926	-7.336730	-15.022198	-13.427434	0.000000	-10.000000	0.000000	-2.216667	-217.500000	1023.000000	1023.000000	2046.000000
23.639999	-0.084170	-49.744328	-14.028758	-7.185271	-15.188531	-13.341769	0.000000	-10.000000	-0.008333	-2.000000	-218.166672	1023.000000	1023.000000	2046.000000
23.660000	-0.085738	-50.670937	-14.500427	-7.409530	-15.246642	-13.514339	0.000000	-10.000000	-0.008333	-1.233333	-218.666672	1023.000000	1023.000000	2046.000000
23.680000	-0.088740	-52.445049	-15.006489	-8.000768	-15.576025	-13.861769	0.000000	-10.000000	-0.008333	-0.466667	-219.000000	1023.000000	1023.000000	2046.000000
23.700001	-0.091701	-54.195473	-15.513356	-8.538734	-15.979606	-14.163775	0.000000	-10.000000	-0.008333	0.000000	-219.000000	1023.000000	1023.000000	2046.000000
23.719999	-0.093915	-55.503784	-16.145935	-8.801847	-16.090454	-14.465550	0.000000	-10.000000	-0.008333	0.000000	-219.000000	1023.000000	1023.000000	2046.000000
23.740000	-0.095566	-56.479385	-16.701588	-9.008524	-16.082287	-14.686988	0.000000	-10.000000	-0.008333	0.000000	-219.000000	1023.000000	1023.000000	2046.000000
23.760000	-0.096987	-57.319302	-17.117279	-9.120209	-16.209169	-14.872643	0.000000	-10.000000	-0.016667	0.000000	-219.000000	1023.000000	1023.000000	2046.000000
23.780001	-0.097888	-57.851864	-17.327921	-9.056376	-16.459154	-15.008411	0.000000	-10.000000	-0.016667	0.000000	-219.000000	1023.000000	1023.000000	2046.000000
23.799999	-0.098261	-58.071995	-17.685596	-8.921288	-16.385229	-15.079880	0.000000	-10.000000	-0.025000	0.000000	-219.000000	1023.000000	1023.000000	2046.000000
23.820000	-0.098507	-58.217384	-17.969017	-8.816660	-16.300524	-15.131185	0.000000	-10.000000	-0.008333	0.000000	-219.000000	1023.000000	1023.000000	2046.000000
23.840000	-0.099437	-58.767044	-18.019829	-8.873153	-16.632072	-15.241991	0.000000	-10.000000	-0.016667	0.000000	-219.000000	1023.000000	1023.000000	2046.000000
23.860001	-0.099454	-58.777035	-18.049044	-8.698385	-16.767147	-15.262460	0.000000	-10.000000	-0.008333	0.000000	-219.000000	1023.000000	1023.000000	2046.000000
23.879999	-0.098789	-58.384075	-18.152447	-8.528585	-16.572702	-15.130340	0.000000	-10.000000	-0.008333	0.000000	-219.000000	1023.000000	1023.000000	2046.000000
23.900000	-0.098495	-58.210331	-18.148855	-8.473514	-16.512945	-15.075018	0.000000	-10.000000	-0.008333	0.000000	-219.000000	1023.000000	1023.000000	2046.000000
23.920000	-0.098188	-58.029335	-17.838423	-8.442054	-16.720865	-15.027994	0.000000	-10.000000	-0.008333	0.000000	-219.000000	1023.000000	1023.000000	2046.000000
23.940001	-0.097136	-57.407204	-17.512583	-8.371377	-16.688841	-14.834405	0.000000	-10.000000	-0.016667	0.000000	-219.000000	1023.000000	1023.000000	2046.000000
23.959999	-0.095763	-56.595837	-17.381462	-8.236832	-16.274517	-14.703026	0.000000	-10.000000	-0.008333	0.000000	-219.000000	1023.000000	1023.000000	2046.000000
23.980000	-0.095056	-56.177940	-17.063879	-8.390875	-16.191172	-14.532014	0.000000	-10.000000	-0.008333	0.000000	-219.000000	1023.000000	1023.000000	2046.000000
24.000000	-0.094370	-55.772911	-16.637655	-8.463872	-16.222345	-14.449038	0.000000	-10.000000	0.000000	0.000000	-219.000000	1023.000000	1023.000000	2046.000000
24.020000	-0.093452	-55.230206	-16.397577	-8.524734	-16.027176	-14.280717	0.000000	-10.000000	-0.008333	0.000000	-219.000000	1023.000000	1023.000000	2046.000000
24.040001	-0.092879	-54.891788	-16.314241	-8.549104	-15.756720	-14.271724	0.000000	-10.000000	-0.016667	0.000000	-219.000000	1023.000000	1023.000000	2046.000000
24.059999	-0.092921	-54.916512	-16.242632	-8.793081	-15.665436	-14.215363	0.000000	-10.000000	-0.025000	0.000000	-219.000000	1023.000000	1023.000000	2046.000000
24.080000	-0.093649	-55.346828	-16.066565	-8.975556	-15.921364	-14.383343	0.000000	-10.000000	-0.025000	0.000000	-219.000000	1023.000000	1023.000000	2046.000000
24.100000	-0.093915	-55.504017	-15.980366	-8.953953	-16.052368	-14.517328	0.000000	-10.000000	-0.016667	0.000000	-219.000000	1023.000000	1023.000000	2046.000000
24.120001	-0.093889	-55.488342	-16.019251	-8.933462	-15.956782	-14.578847	0.000000	-10.000000	-0.025000	0.000000	-219.000000	1023.000000	1023.000000	2046.000000
24.139999	-0.093892	-55.490269	-16.052637	-8.981821	-15.858215	-14.597597	0.000000	-10.000000	-0.033333	0.366667	-219.000000	1023.000000	1023.000000	2046.000000
24.160000	-0.094070	-55.595509	-15.897513	-9.082970	-15.962043	-14.652983	0.000000	-10.000000	-0.050000	1.233333	-219.000000	1023.000000	1023.000000	2046.000000
24.180000	-0.093736	-55.397842	-15.577538	-9.014168	-16.147772	-14.658363	0.000000	-10.000000	-0.050000	2.500000	-219.000000	1023.000000	1023.000000	2046.000000
24.200001	-0.092555	-54.700115	-15.410872	-8.912029	-15.892824	-14.484387	0.000000	-10.000000	-0.050000	3.916667	-219.000000	1023.000000	1023.000000	2046.000000
24.219999	-0.091160	-53.875278	-15.146554	-8.815033	-15.595624	-14.318069	0.000000	-10.000000	-0.058333	5.150000	-219.000000	1023.000000	1023.000000	2046.000000
24.240000	-0.089945	-53.157776	-14.482526	-8.898727	-15.719392	-14.057132	0.000000	-10.000000	-0.058333	6.150000	-219.000000	1023.000000	1023.000000	2046.000000
24.260000	-0.088191	-52.120914	-13.931368	-8.631869	-15.638853	-13.918823	0.000000	-10.000000	-0.058333	6.733334	-219.000000	1023.000000	1023.000000	2046.000000
24.280001	-0.086551	-51.151554	-13.839121	-8.448886	-15.205657	-13.657892	0.000000	-10.000000	-0.033333	7.150000	-219.000000	1023.000000	1023.000000	2046.000000
24.299999	-0.085433	-50.490986	-13.704389	-8.466134	-14.976310	-13.344153	0.000000	-10.000000	-0.016667	7.300000	-219.000000	1023.000000	1023.000000	2046.000000
24.320000	-0.084214	-49.770481	-13.328938	-8.134846	-14.963197	-13.343501	0.000000	-10.000000	0.000000	7.183333	-219.000000	1023.000000	1023.000000	2046.000000
24.340000	-0.084367	-49.861141	-13.260747	-8.132637	-15.189879	-13.277878	0.000000	-10.000000	0.000000	6.683333	-219.000000	1023.000000	1023.000000	2046.000000
24.360001	-0.082701	-48.876587	-13.513200	-7.527383	-14.776992	-13.059014	0.000000	-10.000000	0.000000	6.000000	-219.000000	1023.000000	1023.000000	2046.000000
24.379999	-0.082263	-48.617405	-13.810743	-7.200894	-14.666595	-12.939173	0.000000	-10.000000	0.000000	5.483334	-138.500000	1023.000000	1023.000000	2046.000000
24.400000	-0.083312	-49.237270	-13.939649	-7.430565	-14.946278	-12.920780	0.000000	-10.000000	0.000000	5.200000	-58.000000	1023.000000	1023.000000	2046.000000
24.420000	-0.085439	-50.494373	-14.172066	-7.774260	-15.345951	-13.202097	0.000000	-10.000000	0.000000	5.450000	23.166666	1023.000000	1023.000000	2046.000000
24.440001	-0.087609	-51.777176	-14.731111	-8.134339	-15.390234	-13.521493	0.000000	-10.000000	0.000000	5.866667	24.500000	1023.000000	1023.000000	2046.000000
24.459999	-0.089741	-53.036865	-15.474663	-8.484212	-15.269897	-13.808094	0.000000	-10.000000	-0.033333	6.583333	26.500000	1023.000000	1023.000000	2046.000000
24.480000	-0.091563	-54.113762	-15.991295	-8.821872	-15.327170	-13.973426	0.000000	-10.000000	-0.058333	7.550000	28.500000	1023.000000	1023.000000	2046.000000
24.500000	-0.092825	-54.859524	-16.099401	-8.952819	-15.685803	-14.121501	0.000000	-10.000000	-0.083333	8.583334	30.666666	1023.000000	1023.000000	2046.000000
24.520000	-0.093281	-55.129208	-16.426910	-8.880436	-15.583230	-14.238630	0.000000	-10.000000	-0.083333	9.583334	33.166668	1023.000000	1023.000000	2046.000000
24.540001	-0.093024	-54.977280	-16.794981	-8.550965	-15.230178	-14.401153	0.000000	-10.000000	-0.091667	10.400001	36.166668	1023.000000	1023.000000	2046.000000
24.559999	-0.092861	-54.880913	-16.961676	-8.507097	-15.078960	-14.333179	0.000000	-10.000000	-0.108333	11.283334	39.500000	1023.000000	1023.000000	2046.000000
24.580000	-0.092804	-54.847141	-16.788879	-8.381227	-15.321125	-14.355911	0.000000	-10.000000	-0.133333	12.500000	43.166668	1023.000000	1023.000000	2046.000000
24.600000	-0.092418	-54.618782	-16.761839	-8.203196	-15.323614	-14.330132	0.000000	-10.000000	-0.175000	14.050000	47.166668	1023.000000	1023.000000	2046.000000
24.620001	-0.091287	-53.950466	-16.878080	-7.842232	-14.920321	-14.309834	0.000000	-10.000000	-0.233333	15.716667	51.666668	1023.000000	1023.000000	2046.000000
24.639999	-0.090017	-53.200207	-16.819065	-7.716351	-14.603561	-14.061229	0.000000	-10.000000	-0.283333	17.450001	56.666668	1023.000000	1023.000000	2046.000000
24.660000	-0.088637	-52.384609	-16.472265	-7.596687	-14.521616	-13.794043	0.000000	-10.000000	-0.308333	18.716667	62.333332	1023.000000	1023.000000	2046.000000
24.680000	-0.086995	-51.413986	-15.897070	-7.429719	-14.500882	-13.586316	0.000000	-10.000000	-0.325000	20.100000	68.333336	1023.000000	1023.000000	2046.000000
24.700001	-0.085121	-50.306267	-15.494013	-7.259597	-14.171676	-13.380980	0.000000	-10.000000	-0.333333	20.783333	74.833336	1023.000000	1023.000000	2046.000000
24.719999	-0.082833	-48.954285	-15.255582	-7.103449	-13.559730	-13.035522	0.000000	-10.000000	-0.350000	21.316668	81.500000	1023.000000	1023.000000	2046.000000
24.740000	-0.081022	-47.883884	-14.876668	-7.232235	-13.156117	-12.618866	0.000000	-10.000000	-0.350000	21.216667	88.666664	1023.000000	1023.000000	2046.000000
24.760000	-0.079181	-46.795933	-14.140031	-7.281662	-13.095504	-12.278735	0.000000	-10.000000	-0.350000	21.416668	95.833336	1023.000000	1023.000000	2046.000000
24.780001	-0.077988	-46.090874	-13.788989	-7.366715	-12.868081	-12.067087	0.000000	-10.000000	-0.333333	21.466667	103.000000	1023.000000	1023.000000	2046.000000
24.799999	-0.076772	-45.372066	-13.750737	-7.354875	-12.318910	-11.947545	0.000000	-10.000000	-0.341667	21.800001	110.000000	1023.000000	1023.000000	2046.000000
24.820000	-0.075860	-44.833279	-13.501072	-7.531051	-12.076311	-11.724844	0.000000	-10.000000	-0.341667	21.816668	117.166664	1023.000000	1023.000000	2046.000000
24.840000	-0.075160	-44.419453	-13.028140	-7.534103	-12.203060	-11.654150	0.000000	-10.000000	-0.350000	22.033333	124.500000	1023.000000	1023.000000	2046.000000
24.860001	-0.074506	-44.033016	-12.768867	-7.519571	-12.122584	-11.621994	0.000000	-10.000000	-0.325000	22.016666	131.833328	1023.000000	1023.000000	2046.000000
24.879999	-0.073567	-43.477886	-12.729639	-7.413184	-11.738965	-11.596100	0.000000	-10.000000	-0.341667	22.116667	139.166672	1023.000000	1023.000000	2046.000000
24.900000	-0.072562	-42.884068	-12.484272	-7.445735	-11.571009	-11.383054	0.000000	-10.000000	-0.333333	22.016666	146.500000	1023.000000	1023.000000	2046.000000
24.920000	-0.071263	-42.116287	-11.941091	-7.386097	-11.623332	-11.165769	0.000000	-10.000000	-0.350000	21.950001	153.833328	1023.000000	1023.000000	2046.000000
24.940001	-0.069497	-41.072475	-11.451268	-7.188525	-11.483769	-10.948912	0.000000	-10.000000	-0.341667	21.783335	161.166672	1023.000000	1023.000000	2046.000000
24.959999	-0.067486	-39.884060	-11.042856	-6.991388	-11.150155	-10.699658	0.000000	-10.000000	-0.366667	21.866667	168.500000	1023.000000	1023.000000	2046.000000
24.980000	-0.065153	-38.505653	-10.633390	-6.772678	-10.649578	-10.450006	0.000000	-10.000000	-0.366667	22.100000	175.833328	1023.000000	1023.000000	2046.000000
25.000000	-0.062546	-36.964401	-10.017984	-6.746152	-10.273856	-9.926409	0.000000	-10.000000	-0.383333	22.516666	183.333328	1023.000000	1023.000000	2046.000000
25.020000	-0.060073	-35.503029	-9.311289	-6.467840	-10.150593	-9.573307	0.000000	-10.000000	-0.383333	23.050001	190.666672	1023.000000	1023.000000	2046.000000
25.040001	-0.058521	-34.585659	-8.893229	-6.277187	-10.063378	-9.351866	0.000000	-10.000000	-0.391667	23.316668	198.333328	1023.000000	1023.000000	2046.000000
25.059999	-0.056477	-33.378014	-8.759793	-6.051893	-9.519640	-9.046688	0.000000	-10.000000	-0.366667	23.516668	206.000000	1023.000000	1023.000000	2046.000000
25.080000	-0.055154	-32.595905	-8.857290	-5.719162	-8.960512	-9.058941	0.000000	-10.000000	-0.350000	23.216667	214.000000	1023.000000	1023.000000	2046.000000
25.100000	-0.053294	-31.496874	-8.483063	-5.577040	-8.972515	-8.464256	0.000000	-10.000000	-0.325000	22.883335	221.833328	1023.000000	1023.000000	2046.000000
25.120001	-0.051211	-30.265564	-8.318247	-4.886382	-8.938806	-8.122129	0.000000	-10.000000	-0.341667	22.400002	229.500000	1023.000000	1023.000000	2046.000000
25.139999	-0.050300	-29.727440	-8.302964	-4.474975	-8.901872	-8.047629	0.000000	-10.000000	-0.366667	22.200001	237.000000	1023.000000	1023.000000	2046.000000
25.160000	-0.050770	-30.005243	-8.679595	-4.644788	-8.700274	-7.980586	0.000000	-10.000000	-0.383333	22.450001	244.500000	1023.000000	1023.000000	2046.000000
25.180000	-0.052276	-30.895401	-9.131640	-5.125145	-8.677800	-7.960815	0.000000	-10.000000	-0.366667	22.650002	251.833328	1023.000000	1023.000000	2046.000000
25.200001	-0.054462	-32.187180	-9.579235	-5.523499	-8.926142	-8.158304	0.000000	-10.000000	-0.350000	22.716667	259.333344	1023.000000	1023.000000	2046.000000
25.219999	-0.056533	-33.411243	-9.938913	-5.842910	-9.205473	-8.423945	0.000000	-10.000000	-0.366667	22.350000	266.833344	1023.000000	1023.000000	2046.000000
25.240000	-0.057826	-34.175362	-10.359484	-5.940148	-9.226758	-8.648972	0.000000	-10.000000	-0.383333	22.300001	274.500000	1023.000000	1023.000000	2046.000000
25.260000	-0.058338	-34.477703	-10.895668	-5.865944	-8.894233	-8.821856	0.000000	-10.000000	-0.383333	22.300001	281.833344	1023.000000	1023.000000	2046.000000
25.280001	-0.058246	-34.423222	-11.229259	-5.835268	-8.691111	-8.667583	0.000000	-10.000000	-0.366667	22.466667	289.333344	1023.000000	1023.000000	2046.000000
25.299999	-0.057729	-34.117825	-11.139918	-5.606145	-8.819053	-8.552711	0.000000	-10.000000	-0.358333	22.150000	296.666656	1023.000000	1023.000000	2046.000000
25.320000	-0.057281	-33.853336	-11.096045	-5.394991	-8.828333	-8.533967	0.000000	-10.000000	-0.358333	21.966667	304.333344	1023.000000	1023.000000	2046.000000
25.340000	-0.056705	-33.512630	-11.244619	-5.209926	-8.600638	-8.457446	0.000000	-10.000000	-0.375000	21.716667	311.666656	1023.000000	1023.000000	2046.000000
25.360001	-0.055858	-33.012215	-11.353307	-5.095904	-8.278601	-8.284402	0.000000	-10.000000	-0.400000	22.233334	319.000000	1023.000000	1023.000000	2046.000000
25.379999	-0.054320	-32.103390	-10.978675	-4.858715	-8.306538	-7.959461	0.000000	-10.000000	-0.425000	22.933334	326.333344	1023.000000	1023.000000	2046.000000
25.400000	-0.052624	-31.100801	-10.659503	-4.543056	-8.187059	-7.711184	0.000000	-10.000000	-0.441667	24.016666	334.000000	1023.000000	1023.000000	2046.000000
25.420000	-0.051096	-30.198030	-10.583706	-4.341163	-7.785969	-7.487192	0.000000	-10.000000	-0.450000	24.750000	342.000000	1023.000000	1023.000000	2046.000000
25.440001	-0.049324	-29.150740	-10.395282	-4.334362	-7.345287	-7.075809	0.000000	-10.000000	-0.466667	25.300001	350.000000	1023.000000	1023.000000	2046.000000
25.459999	-0.047033	-27.796320	-9.830788	-4.191113	-7.168819	-6.605599	0.000000	-10.000000	-0.466667	25.216667	358.333344	1023.000000	1023.000000	2046.000000
25.480000	-0.044803	-26.478352	-9.222395	-4.054051	-6.944721	-6.257184	0.000000	-10.000000	-0.458333	25.100000	366.666656	1023.000000	1023.000000	2046.000000
25.500000	-0.042976	-25.398973	-9.032949	-4.069111	-6.291507	-6.005406	0.000000	-10.000000	-0.433333	24.850000	375.000000	1023.000000	1023.000000	2046.000000
25.520000	-0.041278	-24.395481	-8.643209	-4.265812	-5.887376	-5.599084	0.000000	-10.000000	-0.400000	24.566668	383.333344	1023.000000	1023.000000	2046.000000
25.540001	-0.039535	-23.364979	-8.052649	-4.329213	-5.740981	-5.242136	0.000000	-10.000000	-0.366667	23.966667	391.666656	1023.000000	1023.000000	2046.000000
25.559999	-0.038273	-22.619438	-7.752228	-4.351388	-5.444961	-5.070860	0.000000	-10.000000	-0.350000	23.383333	400.000000	1023.000000	1023.000000	2046.000000
25.580000	-0.037547	-22.190096	-7.620003	-4.487704	-5.097722	-4.984668	0.000000	-10.000000	-0.350000	23.133333	407.666656	1023.000000	1023.000000	2046.000000
25.600000	-0.037011	-21.873533	-7.400006	-4.617932	-4.952844	-4.902751	0.000000	-10.000000	-0.350000	23.100000	415.333344	1023.000000	1023.000000	2046.000000
25.620001	-0.035622	-21.052547	-6.833827	-4.480861	-4.975034	-4.762827	0.000000	-10.000000	-0.375000	22.866667	423.000000	1023.000000	1023.000000	2046.000000
25.639999	-0.034345	-20.297981	-6.480773	-4.250279	-4.796345	-4.770584	0.000000	-10.000000	-0.400000	23.033333	430.666656	1023.000000	1023.000000	2046.000000
25.660000	-0.033381	-19.728291	-6.320861	-4.318423	-4.513941	-4.575065	0.000000	-10.000000	-0.400000	22.966667	438.333344	1023.000000	1023.000000	2046.000000
25.680000	-0.031748	-18.762812	-5.900049	-4.187559	-4.353243	-4.321960	0.000000	-10.000000	-0.408333	23.266666	446.000000	1023.000000	1023.000000	2046.000000
25.700001	-0.029411	-17.381979	-5.289046	-3.927578	-4.171613	-3.993742	0.000000	-10.000000	-0.408333	23.183334	453.833344	1023.000000	1023.000000	2046.000000
25.719999	-0.027109	-16.021259	-4.782329	-3.677110	-3.820215	-3.741606	0.000000	-10.000000	-0.425000	23.550001	461.500000	1023.000000	1023.000000	2046.000000
25.740000	-0.024479	-14.467113	-4.248953	-3.514489	-3.266134	-3.437538	0.000000	-10.000000	-0.408333	23.816668	469.166656	1023.000000	1023.000000	2046.000000
25.760000	-0.021974	-12.986445	-3.607017	-3.360027	-2.978431	-3.040970	0.000000	-10.000000	-0.416667	24.133333	477.000000	1023.000000	1023.000000	2046.000000
25.780001	-0.019628	-11.600180	-3.056722	-3.110778	-2.778410	-2.654270	0.000000	-10.000000	-0.450000	24.400002	485.000000	1023.000000	1023.000000	2046.000000
25.799999	-0.017749	-10.489706	-2.726324	-2.759119	-2.517084	-2.487180	0.000000	-10.000000	-0.466667	24.766668	493.166656	1023.000000	1023.000000	2046.000000
25.820000	-0.015444	-9.127294	-2.621587	-2.363885	-1.808116	-2.333705	0.000000	-10.000000	-0.450000	24.766668	501.500000	1023.000000	1023.000000	2046.000000
25.840000	-0.014730	-8.705392	-2.355647	-2.414848	-1.878384	-2.056513	0.000000	-10.000000	-0.416667	24.633333	509.833344	1023.000000	1023.000000	2046.000000
25.860001	-0.011990	-7.086096	-1.995039	-1.834464	-1.697938	-1.558655	0.000000	-10.000000	-0.400000	24.050001	518.000000	1023.000000	1023.000000	2046.000000
25.879999	-0.009787	-5.784038	-1.959306	-1.052842	-1.488251	-1.283639	0.000000	-10.000000	-0.400000	23.633333	526.000000	1023.000000	1023.000000	2046.000000
25.900000	-0.009355	-5.528858	-2.039204	-0.954477	-1.340203	-1.194974	0.000000	-10.000000	-0.383333	23.166668	534.000000	1023.000000	1023.000000	2046.000000
25.920000	-0.010159	-6.004208	-2.152825	-1.262250	-1.420388	-1.168745	0.000000	-10.000000	-0.383333	22.783335	542.000000	1023.000000	1023.000000	2046.000000
25.940001	-0.011957	-7.066725	-2.589960	-1.596361	-1.540621	-1.339784	0.000000	-10.000000	-0.358333	22.433334	549.666687	1023.000000	1023.000000	2046.000000
25.959999	-0.014825	-8.761325	-3.298584	-1.879111	-1.718935	-1.864694	0.000000	-10.000000	-0.358333	21.750000	557.333313	1023.000000	1023.000000	2046.000000
25.980000	-0.017423	-10.297089	-4.013948	-2.263521	-1.839543	-2.180076	0.000000	-10.000000	-0.341667	21.366667	564.666687	1023.000000	1023.000000	2046.000000
26.000000	-0.018680	-11.040042	-4.421300	-2.358937	-1.868034	-2.391771	0.000000	-10.000000	-0.341667	20.916666	572.000000	1023.000000	1023.000000	2046.000000
26.020000	-0.018714	-11.060213	-4.505317	-2.286458	-1.929814	-2.338624	0.000000	-10.000000	-0.325000	20.833334	579.000000	1023.000000	1023.000000	2046.000000
26.040001	-0.018303	-10.816844	-4.698168	-2.023285	-1.753746	-2.341644	0.000000	-10.000000	-0.308333	20.566668	586.000000	1023.000000	1023.000000	2046.000000
26.059999	-0.018094	-10.693307	-4.867475	-1.824857	-1.643751	-2.357224	0.000000	-10.000000	-0.291667	20.283335	592.833313	1023.000000	1023.000000	2046.000000
26.080000	-0.017854	-10.551913	-4.944153	-1.748049	-1.577338	-2.282374	0.000000	-10.000000	-0.275000	19.766666	599.666687	1023.000000	1023.000000	2046.000000
26.100000	-0.017526	-10.358064	-4.903265	-1.634482	-1.578750	-2.241567	0.000000	-10.000000	-0.266667	19.533333	606.166687	1023.000000	1023.000000	2046.000000
26.120001	-0.016679	-9.857033	-4.735092	-1.435720	-1.580261	-2.105961	0.000000	-10.000000	-0.258333	19.299999	612.833313	1023.000000	1023.000000	2046.000000
26.139999	-0.015362	-9.079070	-4.666983	-1.123691	-1.333076	-1.955319	0.000000	-10.000000	-0.258333	19.316668	619.166687	1023.000000	1023.000000	2046.000000
26.160000	-0.014087	-8.325354	-4.498429	-0.951480	-1.127152	-1.748292	0.000000	-10.000000	-0.250000	19.116667	625.833313	1023.000000	1023.000000	2046.000000
26.180000	-0.012825	-7.579742	-4.262527	-0.847300	-0.954022	-1.515893	0.000000	-10.000000	-0.258333	19.150002	632.166687	1023.000000	1023.000000	2046.000000
26.200001	-0.010911	-6.448246	-3.846788	-0.743151	-0.690419	-1.167889	0.000000	-10.000000	-0.258333	19.166668	638.666687	1023.000000	1023.000000	2046.000000
26.219999	-0.009193	-5.433092	-3.538821	-0.632713	-0.357080	-0.904477	0.000000	-10.000000	-0.258333	19.066668	645.000000	1023.000000	1023.000000	2046.000000
26.240000	-0.007774	-4.594300	-3.236648	-0.761688	-0.003792	-0.592172	0.000000	-10.000000	-0.233333	18.483334	651.333313	1023.000000	1023.000000	2046.000000
26.260000	-0.006156	-3.637988	-2.758486	-0.858156	0.310361	-0.331706	0.000000	-10.000000	-0.225000	17.733334	657.500000	1023.000000	1023.000000	2046.000000
26.280001	-0.004446	-2.627745	-2.337965	-0.927638	0.677209	-0.039350	0.000000	-10.000000	-0.208333	16.616667	663.500000	1023.000000	1023.000000	2046.000000
26.299999	-0.003346	-1.977286	-2.065715	-1.021597	0.993734	0.116292	0.000000	-10.000000	-0.191667	15.883333	669.333313	1023.000000	1023.000000	2046.000000
26.320000	-0.002866	-1.693866	-1.787004	-1.242699	1.065272	0.270565	0.000000	-10.000000	-0.166667	14.966667	674.833313	1023.000000	1023.000000	2046.000000
26.340000	-0.002211	-1.306976	-1.501812	-1.261859	1.218181	0.238513	0.000000	-10.000000	-0.150000	14.433333	680.000000	1023.000000	1023.000000	2046.000000
26.360001	-0.001867	-1.103268	-1.318694	-1.261910	1.335403	0.141933	0.000000	-10.000000	-0.150000	14.050000	685.000000	1023.000000	1023.000000	2046.000000
26.379999	-0.001346	-0.795494	-0.983889	-1.270903	1.341682	0.117616	0.000000	-10.000000	-0.150000	13.916667	689.833313	1023.000000	1023.000000	2046.000000
26.400000	-0.000680	-0.401982	-0.673171	-1.292958	1.387824	0.176322	0.000000	-10.000000	-0.150000	14.166667	694.500000	1023.000000	1023.000000	2046.000000
26.420000	0.000422	0.249343	-0.388904	-1.146245	1.525037	0.259456	0.000000	-10.000000	-0.150000	14.216667	699.166687	1023.000000	1023.000000	2046.000000
26.440001	0.001732	1.023440	-0.125316	-0.978770	1.711962	0.415564	0.000000	-10.000000	-0.158333	14.316667	703.833313	1023.000000	1023.000000	2046.000000
26.459999	0.003407	2.013682	0.230312	-0.838692	1.954772	0.667290	0.000000	-10.000000	-0.175000	14.383333	708.666687	1023.000000	1023.000000	2046.000000
26.480000	0.005412	3.198371	0.813466	-0.659297	2.123415	0.920787	0.000000	-10.000000	-0.183333	14.633333	713.333313	1023.000000	1023.000000	2046.000000
26.500000	0.007728	4.566996	1.503962	-0.516796	2.375530	1.204301	0.000000	-10.000000	-0.183333	14.816667	718.166687	1023.000000	1023.000000	2046.000000
26.520000	0.010229	6.045251	2.015758	-0.241807	2.746424	1.524876	0.000000	-10.000000	-0.183333	14.916667	723.000000	1023.000000	1023.000000	2046.000000
26.540001	0.012054	7.124094	2.318909	0.067166	3.014077	1.723942	0.000000	-10.000000	-0.191667	15.233334	728.000000	1023.000000	1023.000000	2046.000000
26.559999	0.013548	8.007051	2.569238	0.226458	3.206387	2.004968	0.000000	-10.000000	-0.200000	15.500000	733.166687	1023.000000	1023.000000	2046.000000
26.580000	0.015183	8.973205	2.902861	0.541825	3.367060	2.161458	0.000000	-10.000000	-0.175000	15.516666	738.333313	1023.000000	1023.000000	2046.000000
26.600000	0.016092	9.510569	3.036261	0.816672	3.447906	2.209730	0.000000	-10.000000	-0.158333	14.950000	743.500000	1023.000000	1023.000000	2046.000000
26.620001	0.018262	10.793127	3.050255	1.361337	3.748302	2.633234	0.000000	-10.000000	-0.141667	14.566667	748.500000	1023.000000	1023.000000	2046.000000
26.639999	0.019859	11.736803	3.136090	1.929501	3.770648	2.900564	0.000000	-10.000000	-0.150000	14.200000	753.500000	1023.000000	1023.000000	2046.000000
26.660000	0.019883	11.750654	3.176569	1.961102	3.650650	2.962333	0.000000	-10.000000	-0.150000	14.050000	758.333313	1023.000000	1023.000000	2046.000000
26.680000	0.018230	10.773890	2.879302	1.680432	3.485222	2.728935	0.000000	-10.000000	-0.141667	13.716667	763.166687	1023.000000	1023.000000	2046.000000
26.700001	0.015259	9.018180	2.053709	1.262271	3.376290	2.325910	0.000000	-10.000000	-0.133333	13.300000	767.666687	1023.000000	1023.000000	2046.000000
26.719999	0.011748	6.943086	1.276390	0.783353	3.008638	1.874705	0.000000	-10.000000	-0.116667	12.583334	772.333313	1023.000000	1023.000000	2046.000000
26.740000	0.009342	5.521295	0.743687	0.558770	2.704070	1.514768	0.000000	-10.000000	-0.108333	12.000000	776.666687	1023.000000	1023.000000	2046.000000
26.760000	0.008164	4.825072	0.443210	0.533588	2.536375	1.311900	0.000000	-10.000000	-0.100000	11.583334	781.000000	1023.000000	1023.000000	2046.000000
26.780001	0.007851	4.639754	0.171983	0.696964	2.581401	1.189406	0.000000	-10.000000	-0.091667	11.433333	784.833313	1023.000000	1023.000000	2046.000000
26.799999	0.007508	4.437416	-0.083427	0.831007	2.607701	1.082135	0.000000	-10.000000	-0.091667	11.100000	788.500000	1023.000000	1023.000000	2046.000000
26.820000	0.007428	4.389886	-0.282397	0.901888	2.634121	1.136274	0.000000	-10.000000	-0.075000	10.516666	792.166687	1023.000000	1023.000000	2046.000000
26.840000	0.007362	4.351220	-0.341835	1.100935	2.533200	1.058920	0.000000	-10.000000	-0.075000	10.066667	795.833313	1023.000000	1023.000000	2046.000000
26.860001	0.007521	4.444886	-0.304164	1.154320	2.405491	1.189239	0.000000	-10.000000	-0.075000	9.933333	799.333313	1023.000000	1023.000000	2046.000000
26.879999	0.008245	4.872535	-0.271623	1.406305	2.502063	1.235790	0.000000	-10.000000	-0.083333	10.000000	802.666687	1023.000000	1023.000000	2046.000000
26.900000	0.009106	5.381735	-0.193686	1.666607	2.603229	1.305585	0.000000	-10.000000	-0.083333	10.183333	805.833313	1023.000000	1023.000000	2046.000000
26.920000	0.010046	5.936920	-0.065210	1.804701	2.703873	1.493555	0.000000	-10.000000	-0.083333	10.350000	809.333313	1023.000000	1023.000000	2046.000000
26.940001	0.011391	6.731924	0.170686	1.924427	2.859718	1.777093	0.000000	-10.000000	-0.083333	10.516666	812.666687	1023.000000	1023.000000	2046.000000
26.959999	0.012637	7.468596	0.454281	1.972077	3.004097	2.038142	0.000000	-10.000000	-0.075000	10.483334	816.333313	1023.000000	1023.000000	2046.000000
26.980000	0.013760	8.131891	0.685449	2.012223	3.191733	2.242486	0.000000	-10.000000	-0.050000	10.050000	819.666687	1023.000000	1023.000000	2046.000000
27.000000	0.014825	8.761429	0.888132	1.908774	3.524271	2.440251	0.000000	-10.000000	-0.033333	9.333334	823.166687	1023.000000	1023.000000	2046.000000
27.020000	0.015835	9.358664	1.121591	1.725360	3.808303	2.703409	0.000000	-10.000000	-0.025000	8.333334	826.333313	1023.000000	1023.000000	2046.000000
27.040001	0.016635	9.831202	1.373970	1.476166	4.023116	2.957951	0.000000	-10.000000	-0.016667	7.200000	829.500000	1023.000000	1023.000000	2046.000000
27.059999	0.017245	10.191954	1.592053	1.355366	4.184848	3.059687	0.000000	-10.000000	-0.008333	6.283333	832.166687	1023.000000	1023.000000	2046.000000
27.080000	0.017550	10.372009	1.828451	1.267913	4.229032	3.046613	0.000000	-10.000000	0.000000	5.600000	834.500000	1023.000000	1023.000000	2046.000000
27.100000	0.017491	10.337090	1.894606	1.234867	4.319335	2.888280	0.000000	-10.000000	-0.008333	5.233334	836.500000	1023.000000	1023.000000	2046.000000
27.120001	0.017423	10.296827	2.063646	1.167429	4.302125	2.763627	0.000000	-10.000000	-0.016667	4.966667	838.166687	1023.000000	1023.000000	2046.000000
27.139999	0.017582	10.391254	2.253476	1.098608	4.260575	2.778594	0.000000	-10.000000	-0.033333	4.683333	839.833313	1023.000000	1023.000000	2046.000000
27.160000	0.017897	10.576913	2.463570	1.106791	4.230018	2.776534	0.000000	-10.000000	-0.033333	4.416667	841.333313	1023.000000	1023.000000	2046.000000
27.180000	0.018619	11.003706	2.647086	1.218719	4.304234	2.833666	0.000000	-10.000000	-0.041667	4.066667	843.000000	1023.000000	1023.000000	2046.000000
27.200001	0.019603	11.585658	2.864985	1.349969	4.427462	2.943243	0.000000	-10.000000	-0.033333	3.916667	844.333313	1023.000000	1023.000000	2046.000000
27.219999	0.020838	12.315270	3.170986	1.434851	4.561284	3.148149	0.000000	-10.000000	-0.033333	4.000000	845.666687	1023.000000	1023.000000	2046.000000
27.240000	0.022545	13.323928	3.642262	1.572331	4.758077	3.351259	0.000000	-10.000000	-0.033333	4.416667	847.000000	1023.000000	1023.000000	2046.000000
27.260000	0.024801	14.657198	4.267599	1.759853	4.968405	3.661342	0.000000	-10.000000	-0.041667	4.850000	848.500000	1023.000000	1023.000000	2046.000000
27.280001	0.027044	15.982996	4.764352	2.036367	5.250907	3.931370	0.000000	-10.000000	-0.050000	5.316667	850.000000	1023.000000	1023.000000	2046.000000
27.299999	0.028375	16.769821	5.016083	2.295789	5.424169	4.033780	0.000000	-10.000000	-0.050000	5.733334	851.666687	1023.000000	1023.000000	2046.000000
27.320000	0.029433	17.394926	5.145655	2.353279	5.549819	4.346172	0.000000	-10.000000	-0.050000	6.000000	853.500000	1023.000000	1023.000000	2046.000000
27.340000	0.030460	18.001886	5.347418	2.587882	5.638445	4.428142	0.000000	-10.000000	-0.050000	5.983334	855.500000	1023.000000	1023.000000	2046.000000
27.360001	0.031313	18.506187	5.465092	2.781805	5.720596	4.538694	0.000000	-10.000000	-0.050000	5.600000	857.500000	1023.000000	1023.000000	2046.000000
27.379999	0.033102	19.563555	5.506242	3.343110	5.958365	4.755837	0.000000	-10.000000	-0.041667	5.000000	859.500000	1023.000000	1023.000000	2046.000000
27.400000	0.034154	20.185127	5.520036	3.756678	5.989961	4.918452	0.000000	-10.000000	-0.025000	4.183333	861.333313	1023.000000	1023.000000	2046.000000
27.420000	0.033795	19.972733	5.390861	3.798399	5.834222	4.949251	0.000000	-10.000000	-0.008333	3.200000	863.000000	1023.000000	1023.000000	2046.000000
27.440001	0.031358	18.532843	4.891920	3.380171	5.483556	4.777195	0.000000	-10.000000	0.000000	2.333333	864.166687	1023.000000	1023.000000	2046.000000
27.459999	0.027564	16.290253	3.991894	2.931880	5.200482	4.165996	0.000000	-10.000000	0.000000	1.250000	864.833313	1023.000000	1023.000000	2046.000000
27.480000	0.023456	13.862474	3.173044	2.419558	4.723682	3.546190	0.000000	-10.000000	-0.016667	0.550000	865.000000	1023.000000	1023.000000	2046.000000
27.500000	0.020598	12.173626	2.527947	2.096878	4.368486	3.180315	0.000000	-10.000000	-0.016667	0.000000	865.000000	1023.000000	1023.000000	2046.000000
27.520000	0.018963	11.207276	2.031325	2.033829	4.213381	2.928741	0.000000	-10.000000	-0.016667	0.000000	865.000000	1023.000000	1023.000000	2046.000000
27.540001	0.018193	10.752210	1.659744	2.010927	4.175228	2.906311	0.000000	-10.000000	0.000000	0.000000	865.000000	1023.000000	1023.000000	2046.000000
27.559999	0.017437	10.305416	1.399509	2.164982	4.076256	2.664669	0.000000	-10.000000	-0.008333	0.000000	865.000000	1023.000000	1023.000000	2046.000000
27.580000	0.016574	9.795312	1.108492	2.220947	3.944298	2.521574	0.000000	-10.000000	-0.008333	-0.266667	865.000000	1023.000000	1023.000000	2046.000000
27.600000	0.015961	9.433208	0.874703	2.311753	3.795481	2.451270	0.000000	-10.000000	-0.008333	-0.933333	865.000000	1023.000000	1023.000000	2046.000000
27.620001	0.015739	9.301970	0.746714	2.418059	3.669099	2.468099	0.000000	-10.000000	0.000000	-1.633333	865.000000	1023.000000	1023.000000	2046.000000
27.639999	0.015851	9.368213	0.646751	2.529146	3.667522	2.524794	0.000000	-10.000000	0.000000	-2.066667	865.000000	1023.000000	1023.000000	2046.000000
27.660000	0.016004	9.458568	0.623731	2.622661	3.632413	2.579762	0.000000	-10.000000	0.000000	-2.216667	865.000000	1023.000000	1023.000000	2046.000000
27.680000	0.016186	9.565762	0.620822	2.709917	3.652826	2.582197	0.000000	-10.000000	0.000000	-2.450000	865.000000	1023.000000	1023.000000	2046.000000
27.700001	0.016505	9.754250	0.719257	2.684509	3.640785	2.709699	0.000000	-10.000000	0.000000	-2.950000	865.000000	1023.000000	1023.000000	2046.000000
27.719999	0.017107	10.110506	0.783910	2.584104	3.780405	2.962087	0.000000	-10.000000	0.008333	-3.816667	865.000000	1023.000000	1023.000000	2046.000000
27.740000	0.017704	10.462991	0.859168	2.393714	3.991606	3.218503	0.000000	-10.000000	0.025000	-5.283334	865.000000	1023.000000	1023.000000	2046.000000
27.760000	0.017868	10.559767	0.924182	2.088426	4.184008	3.363151	0.000000	-10.000000	0.050000	-7.166667	865.000000	1023.000000	1023.000000	2046.000000
27.780001	0.017838	10.542434	0.983081	1.772438	4.345440	3.441475	0.000000	-10.000000	0.066667	-9.100000	865.000000	1023.000000	1023.000000	2046.000000
27.799999	0.017524	10.356893	1.048052	1.463697	4.388621	3.456522	0.000000	-10.000000	0.075000	-10.766666	865.000000	1023.000000	1023.000000	2046.000000
27.820000	0.017051	10.077155	1.068076	1.153233	4.361226	3.494621	0.000000	-10.000000	0.083333	-12.183333	861.666687	1023.000000	1023.000000	2046.000000
27.840000	0.016271	9.616061	0.972293	0.911632	4.335574	3.396562	0.000000	-10.000000	0.100000	-13.483334	853.666687	1023.000000	1023.000000	2046.000000
27.860001	0.015587	9.211868	0.878888	0.733488	4.331080	3.268413	0.000000	-10.000000	0.141667	-14.650000	844.166687	1023.000000	1023.000000	2046.000000
27.879999	0.014354	8.483359	0.798458	0.543641	4.149896	2.991364	0.000000	-10.000000	0.175000	-15.616667	836.166687	1023.000000	1023.000000	2046.000000
27.900000	0.013080	7.730344	0.677233	0.321911	3.965983	2.765217	0.000000	-10.000000	0.200000	-16.466667	831.000000	1023.000000	1023.000000	2046.000000
27.920000	0.012028	7.108461	0.615632	0.202636	3.736253	2.553939	0.000000	-10.000000	0.208333	-17.300001	825.333313	1023.000000	1023.000000	2046.000000
27.940001	0.011451	6.767794	0.604251	0.193111	3.515485	2.454947	0.000000	-10.000000	0.225000	-18.250000	819.500000	1023.000000	1023.000000	2046.000000
27.959999	0.011237	6.640828	0.588587	0.209815	3.417154	2.425272	0.000000	-10.000000	0.241667	-19.000000	813.500000	1023.000000	1023.000000	2046.000000
27.980000	0.011405	6.740159	0.655608	0.233335	3.375411	2.475805	0.000000	-10.000000	0.250000	-19.466667	807.166687	1023.000000	1023.000000	2046.000000
28.000000	0.011930	7.050539	0.831345	0.210766	3.462407	2.546021	0.000000	-10.000000	0.266667	-19.633333	800.833313	1023.000000	1023.000000	2046.000000
28.020000	0.012637	7.468305	1.150399	0.242511	3.504387	2.571007	0.000000	-10.000000	0.283333	-19.933334	794.166687	1023.000000	1023.000000	2046.000000
28.040001	0.013444	7.945231	1.445188	0.387539	3.455279	2.657225	0.000000	-10.000000	0.316667	-20.300001	787.666687	1023.000000	1023.000000	2046.000000
28.059999	0.013939	8.238015	1.599205	0.569067	3.329217	2.740527	0.000000	-10.000000	0.333333	-20.933334	780.833313	1023.000000	1023.000000	2046.000000
28.080000	0.013975	8.259258	1.502139	0.687988	3.275528	2.793603	0.000000	-10.000000	0.400000	-22.400000	768.666687	1023.000000	1023.000000	2046.000000
28.100000	0.013860	8.191464	1.367888	0.776194	3.255354	2.792029	0.000000	-10.000000	0.450000	-23.783333	758.666687	1023.000000	1023.000000	2046.000000
28.120001	0.013434	7.939434	1.085891	0.962478	3.218684	2.672379	0.000000	-10.000000	0.500000	-24.850000	751.000000	1023.000000	1023.000000	2046.000000
28.139999	0.013077	7.728271	0.754469	1.326210	3.023931	2.623662	0.000000	-10.000000	0.500000	-25.033333	748.333313	1023.000000	1023.000000	2046.000000
28.160000	0.012103	7.152821	0.496875	1.682383	2.530206	2.443358	0.000000	-10.000000	0.500000	-25.433334	742.666687	1023.000000	1023.000000	2046.000000
28.180000	0.009704	5.734820	0.050682	1.538525	1.995843	2.149769	0.000000	-10.000000	0.508333	-25.933334	734.166687	1023.000000	1023.000000	2046.000000
28.200001	0.006198	3.662849	-0.714954	1.006801	1.665934	1.705067	0.000000	-10.000000	0.516667	-26.250000	725.500000	1023.000000	1023.000000	2046.000000
28.219999	0.002039	1.204965	-1.446759	0.408149	1.175412	1.068163	0.000000	-10.000000	0.516667	-26.583334	716.833313	1023.000000	1023.000000	2046.000000
28.240000	-0.002247	-1.327951	-2.222371	-0.095565	0.602753	0.387231	0.000000	-10.000000	0.508333	-26.516666	708.000000	1023.000000	1023.000000	2046.000000
28.260000	-0.006099	-3.604252	-2.914187	-0.393969	-0.056947	-0.239149	0.000000	-10.000000	0.500000	-26.400000	699.000000	1023.000000	1023.000000	2046.000000
28.280001	-0.008987	-5.311606	-3.699458	-0.562887	-0.345691	-0.703571	0.000000	-10.000000	0.500000	-26.000000	690.166687	1023.000000	1023.000000	2046.000000
28.299999	-0.011207	-6.623187	-4.454675	-0.616951	-0.467167	-1.084394	0.000000	-10.000000	0.500000	-25.833334	681.500000	1023.000000	1023.000000	2046.000000
28.320000	-0.013534	-7.998654	-5.087115	-0.774476	-0.709368	-1.427695	0.000000	-10.000000	0.500000	-26.000000	672.833313	1023.000000	1023.000000	2046.000000
28.340000	-0.015817	-9.347837	-5.459644	-0.847377	-1.227063	-1.813754	0.000000	-10.000000	0.500000	-26.416666	664.166687	1023.000000	1023.000000	2046.000000
28.360001	-0.017819	-10.531124	-5.843778	-0.900133	-1.685029	-2.102184	0.000000	-10.000000	0.508333	-26.966667	655.333313	1023.000000	1023.000000	2046.000000
28.379999	-0.019107	-11.292295	-6.342320	-0.869303	-1.779167	-2.301504	0.000000	-10.000000	0.516667	-27.166668	646.500000	1023.000000	1023.000000	2046.000000
28.400000	-0.020125	-11.894086	-6.727382	-0.867257	-1.874348	-2.425101	0.000000	-10.000000	0.533333	-27.316668	637.500000	1023.000000	1023.000000	2046.000000
28.420000	-0.021408	-12.651868	-6.953695	-1.034270	-2.152184	-2.511719	0.000000	-10.000000	0.533333	-27.433334	628.333313	1023.000000	1023.000000	2046.000000
28.440001	-0.022336	-13.200410	-7.019258	-1.048309	-2.501088	-2.631754	0.000000	-10.000000	0.533333	-27.433334	619.166687	1023.000000	1023.000000	2046.000000
28.459999	-0.022856	-13.508072	-7.060453	-1.133536	-2.694607	-2.619475	0.000000	-10.000000	0.516667	-27.233334	610.000000	1023.000000	1023.000000	2046.000000
28.480000	-0.023078	-13.638958	-7.139116	-1.220933	-2.681169	-2.597739	0.000000	-10.000000	0.508333	-26.983334	601.000000	1023.000000	1023.000000	2046.000000
28.500000	-0.023171	-13.694251	-7.258126	-1.449399	-2.554380	-2.432346	0.000000	-10.000000	0.500000	-27.000000	592.000000	1023.000000	1023.000000	2046.000000
28.520000	-0.023635	-13.968509	-7.206454	-1.745378	-2.623959	-2.392717	0.000000	-10.000000	0.508333	-26.883333	583.000000	1023.000000	1023.000000	2046.000000
28.540001	-0.024253	-14.333714	-7.035506	-2.038898	-2.929533	-2.329777	0.000000	-10.000000	0.508333	-26.716667	574.000000	1023.000000	1023.000000	2046.000000
28.559999	-0.025023	-14.788387	-6.956610	-2.196290	-3.183317	-2.452171	0.000000	-10.000000	0.508333	-26.466667	568.000000	1023.000000	1023.000000	2046.000000
28.580000	-0.025997	-15.364370	-7.151186	-2.390027	-3.208387	-2.614769	0.000000	-10.000000	0.500000	-26.333334	559.000000	1023.000000	1023.000000	2046.000000
28.600000	-0.027002	-15.958325	-7.406187	-2.598317	-3.202334	-2.751487	0.000000	-10.000000	0.508333	-26.300001	550.166687	1023.000000	1023.000000	2046.000000
28.620001	-0.028194	-16.662422	-7.281909	-2.886336	-3.629489	-2.864688	0.000000	-10.000000	0.508333	-26.183334	538.333313	1023.000000	1023.000000	2046.000000
28.639999	-0.029575	-17.478630	-7.219246	-2.959844	-4.113138	-3.186403	0.000000	-10.000000	0.500000	-26.116667	529.666687	1023.000000	1023.000000	2046.000000
28.660000	-0.030980	-18.309361	-7.363982	-3.005746	-4.415867	-3.523765	0.000000	-10.000000	0.483333	-25.916668	520.833313	1023.000000	1023.000000	2046.000000
28.680000	-0.031833	-18.813156	-7.587610	-3.064924	-4.455215	-3.705408	0.000000	-10.000000	0.466667	-25.416668	512.333313	1023.000000	1023.000000	2046.000000
28.700001	-0.032520	-19.219063	-7.684322	-3.181786	-4.537219	-3.815735	0.000000	-10.000000	0.458333	-25.116667	503.833344	1023.000000	1023.000000	2046.000000
28.719999	-0.033150	-19.591688	-7.468475	-3.298636	-4.933197	-3.891380	0.000000	-10.000000	0.450000	-24.700001	495.500000	1023.000000	1023.000000	2046.000000
28.740000	-0.033531	-19.816771	-7.209249	-3.276202	-5.263022	-4.068297	0.000000	-10.000000	0.450000	-24.633333	487.166656	1023.000000	1023.000000	2046.000000
28.760000	-0.033066	-19.542282	-6.950224	-3.157477	-5.244955	-4.189627	0.000000	-10.000000	0.450000	-24.200001	479.000000	1023.000000	1023.000000	2046.000000
28.780001	-0.032028	-18.928616	-6.713069	-3.086221	-5.014841	-4.114484	0.000000	-10.000000	0.416667	-23.900002	471.000000	1023.000000	1023.000000	2046.000000
28.799999	-0.031524	-18.630751	-6.424791	-3.076451	-5.129324	-4.000183	0.000000	-10.000000	0.383333	-23.316668	463.000000	1023.000000	1023.000000	2046.000000
28.820000	-0.031555	-18.648741	-6.179318	-3.069749	-5.434326	-3.965348	0.000000	-10.000000	0.350000	-22.883333	455.166656	1023.000000	1023.000000	2046.000000
28.840000	-0.031511	-18.622976	-6.322577	-2.889635	-5.314673	-4.096090	0.000000	-10.000000	0.350000	-22.600000	447.500000	1023.000000	1023.000000	2046.000000
28.860001	-0.032387	-19.140690	-6.503826	-2.838632	-5.451554	-4.346678	0.000000	-10.000000	0.350000	-22.383333	440.000000	1023.000000	1023.000000	2046.000000
28.879999	-0.032073	-18.955166	-6.722923	-2.658727	-5.324913	-4.248603	0.000000	-10.000000	0.350000	-22.283335	432.500000	1023.000000	1023.000000	2046.000000
28.900000	-0.031710	-18.740559	-6.722948	-2.155187	-5.512879	-4.349544	0.000000	-10.000000	0.350000	-21.916668	425.000000	1023.000000	1023.000000	2046.000000
28.920000	-0.032744	-19.351723	-6.872321	-2.097859	-5.930079	-4.451464	0.000000	-10.000000	0.350000	-21.833334	417.666656	1023.000000	1023.000000	2046.000000
28.940001	-0.034978	-20.671846	-7.429477	-2.304447	-6.200181	-4.737741	0.000000	-10.000000	0.350000	-21.516666	410.333344	1023.000000	1023.000000	2046.000000
28.959999	-0.038223	-22.589916	-8.193354	-2.767222	-6.434603	-5.194737	0.000000	-10.000000	0.333333	-21.350000	403.166656	1023.000000	1023.000000	2046.000000
28.980000	-0.041972	-24.805328	-8.932459	-3.468868	-6.795323	-5.608679	0.000000	-10.000000	0.316667	-21.016666	396.000000	1023.000000	1023.000000	2046.000000
29.000000	-0.045462	-26.867964	-9.419068	-3.939262	-7.369534	-6.140100	0.000000	-10.000000	0.266667	-20.450001	389.000000	1023.000000	1023.000000	2046.000000
29.020000	-0.048436	-28.625738	-9.934001	-4.189976	-7.860628	-6.641134	0.000000	-10.000000	0.258333	-19.783335	382.166656	1023.000000	1023.000000	2046.000000
29.040001	-0.050709	-29.968801	-10.574755	-4.240776	-8.031060	-7.122210	0.000000	-10.000000	0.233333	-19.133333	375.666656	1023.000000	1023.000000	2046.000000
29.059999	-0.052406	-30.971666	-11.264916	-4.307053	-8.035799	-7.363899	0.000000	-10.000000	0.250000	-19.016666	369.166656	1023.000000	1023.000000	2046.000000
29.080000	-0.054068	-31.954046	-11.768904	-4.407198	-8.158515	-7.619430	0.000000	-10.000000	0.241667	-19.066668	362.833344	1023.000000	1023.000000	2046.000000
29.100000	-0.055467	-32.780846	-12.010918	-4.461415	-8.499174	-7.809337	0.000000	-10.000000	0.250000	-19.266666	356.333344	1023.000000	1023.000000	2046.000000
29.120001	-0.056660	-33.485775	-12.204201	-4.431896	-8.832401	-8.017277	0.000000	-10.000000	0.250000	-19.316668	350.000000	1023.000000	1023.000000	2046.000000
29.139999	-0.057491	-33.977268	-12.264101	-4.396993	-9.137321	-8.178852	0.000000	-10.000000	0.250000	-19.366667	343.666656	1023.000000	1023.000000	2046.000000
29.160000	-0.058035	-34.298763	-12.470519	-4.319880	-9.182179	-8.326183	0.000000	-10.000000	0.250000	-19.066668	337.166656	1023.000000	1023.000000	2046.000000
29.180000	-0.058444	-34.540234	-12.726082	-4.293086	-9.127399	-8.393668	0.000000	-10.000000	0.233333	-18.750000	330.833344	1023.000000	1023.000000	2046.000000
29.200001	-0.058468	-34.554874	-12.726286	-4.350341	-9.150986	-8.327262	0.000000	-10.000000	0.225000	-18.150000	324.500000	1023.000000	1023.000000	2046.000000
29.219999	-0.058254	-34.428345	-12.437629	-4.454812	-9.305795	-8.230108	0.000000	-10.000000	0.216667	-17.816668	318.500000	1023.000000	1023.000000	2046.000000
29.240000	-0.057919	-34.230412	-12.079567	-4.547352	-9.443720	-8.159774	0.000000	-10.000000	0.225000	-17.666668	312.500000	1023.000000	1023.000000	2046.000000
29.260000	-0.057510	-33.988159	-11.939512	-4.612838	-9.312412	-8.123399	0.000000	-10.000000	0.216667	-17.900002	306.500000	1023.000000	1023.000000	2046.000000
29.280001	-0.057362	-33.900661	-11.972274	-4.906065	-9.042583	-7.979742	0.000000	-10.000000	0.216667	-18.083334	300.500000	1023.000000	1023.000000	2046.000000
29.299999	-0.057360	-33.899635	-11.776532	-5.169077	-9.055651	-7.898375	0.000000	-10.000000	0.208333	-18.250000	294.500000	1023.000000	1023.000000	2046.000000
29.320000	-0.057934	-34.239048	-11.560856	-5.384819	-9.322567	-7.970808	0.000000	-10.000000	0.225000	-18.433334	288.500000	1023.000000	1023.000000	2046.000000
29.340000	-0.058719	-34.702812	-11.432667	-5.523117	-9.551723	-8.195308	0.000000	-10.000000	0.233333	-18.866667	282.333344	1023.000000	1023.000000	2046.000000
29.360001	-0.059498	-35.163067	-11.541481	-5.606453	-9.551131	-8.464002	0.000000	-10.000000	0.250000	-19.266666	276.000000	1023.000000	1023.000000	2046.000000
29.379999	-0.060427	-35.712250	-11.747605	-5.772814	-9.518368	-8.673464	0.000000	-10.000000	0.250000	-19.683334	269.500000	1023.000000	1023.000000	2046.000000
29.400000	-0.061585	-36.396442	-11.788689	-5.951048	-9.794695	-8.862010	0.000000	-10.000000	0.250000	-19.883333	263.000000	1023.000000	1023.000000	2046.000000
29.420000	-0.062490	-36.931332	-11.666960	-6.101323	-10.179747	-8.983301	0.000000	-10.000000	0.250000	-19.933334	256.333344	1023.000000	1023.000000	2046.000000
29.440001	-0.062985	-37.223965	-11.469621	-6.061417	-10.469422	-9.223506	0.000000	-10.000000	0.250000	-19.933334	249.666672	1023.000000	1023.000000	2046.000000
29.459999	-0.063186	-37.342693	-11.389074	-6.078267	-10.538051	-9.337302	0.000000	-10.000000	0.250000	-19.850000	243.000000	1023.000000	1023.000000	2046.000000
29.480000	-0.063163	-37.329269	-11.388078	-6.150674	-10.421459	-9.369061	0.000000	-10.000000	0.250000	-19.683334	236.333328	1023.000000	1023.000000	2046.000000
29.500000	-0.062747	-37.083195	-11.099525	-6.168616	-10.444468	-9.370584	0.000000	-10.000000	0.250000	-19.316668	229.833328	1023.000000	1023.000000	2046.000000
29.520000	-0.061925	-36.597492	-10.552324	-6.175376	-10.637078	-9.232714	0.000000	-10.000000	0.241667	-18.783335	223.333328	1023.000000	1023.000000	2046.000000
29.540001	-0.060913	-35.999653	-10.099614	-6.048833	-10.753165	-9.098042	0.000000	-10.000000	0.225000	-18.250000	217.000000	1023.000000	1023.000000	2046.000000
29.559999	-0.060566	-35.794254	-10.015420	-5.986806	-10.746458	-9.045569	0.000000	-10.000000	0.208333	-17.816668	212.666672	1023.000000	1023.000000	2046.000000
29.580000	-0.060448	-35.724716	-10.295919	-6.020169	-10.418019	-8.990607	0.000000	-10.000000	0.191667	-17.383333	206.833328	1023.000000	1023.000000	2046.000000
29.600000	-0.060905	-35.994640	-10.303564	-5.965472	-10.578547	-9.147057	0.000000	-10.000000	0.191667	-16.900000	201.166672	1023.000000	1023.000000	2046.000000
29.620001	-0.060278	-35.624447	-10.187349	-5.658633	-10.775772	-9.002692	0.000000	-10.000000	0.191667	-16.466667	193.833328	1023.000000	1023.000000	2046.000000
29.639999	-0.059808	-35.346302	-10.328544	-5.088672	-10.877067	-9.052022	0.000000	-10.000000	0.183333	-16.216667	188.333328	1023.000000	1023.000000	2046.000000
29.660000	-0.061025	-36.065491	-10.739304	-5.087907	-11.097414	-9.140865	0.000000	-10.000000	0.175000	-15.933333	183.000000	1023.000000	1023.000000	2046.000000
29.680000	-0.063501	-37.529194	-11.378948	-5.579958	-11.273444	-9.296844	0.000000	-10.000000	0.158333	-15.450000	177.666672	1023.000000	1023.000000	2046.000000
29.700001	-0.066582	-39.349689	-11.853814	-6.108305	-11.692195	-9.695375	0.000000	-10.000000	0.158333	-15.000000	172.500000	1023.000000	1023.000000	2046.000000
29.719999	-0.069822	-41.264786	-12.360697	-6.547876	-12.147524	-10.208691	0.000000	-10.000000	0.150000	-14.400001	167.500000	1023.000000	1023.000000	2046.000000
29.740000	-0.072623	-42.920166	-12.975077	-6.848489	-12.423271	-10.673330	0.000000	-10.000000	0.133333	-13.866667	162.666672	1023.000000	1023.000000	2046.000000
29.760000	-0.075069	-44.365509	-13.655333	-7.111698	-12.550578	-11.047900	0.000000	-10.000000	0.116667	-13.250000	158.000000	1023.000000	1023.000000	2046.000000
29.780001	-0.077106	-45.569565	-14.250709	-7.328236	-12.689382	-11.301238	0.000000	-10.000000	0.100000	-12.883333	153.500000	1023.000000	1023.000000	2046.000000
29.799999	-0.078530	-46.411072	-14.674825	-7.354846	-12.844930	-11.536470	0.000000	-10.000000	0.091667	-12.733334	149.166672	1023.000000	1023.000000	2046.000000
29.820000	-0.079600	-47.043419	-14.868519	-7.359169	-13.184237	-11.631494	0.000000	-10.000000	0.091667	-12.666667	145.000000	1023.000000	1023.000000	2046.000000
29.840000	-0.080430	-47.533844	-15.027833	-7.254627	-13.438562	-11.812820	0.000000	-10.000000	0.075000	-12.550000	141.000000	1023.000000	1023.000000	2046.000000
29.860001	-0.080963	-47.848881	-15.290214	-7.076993	-13.479296	-12.002379	0.000000	-10.000000	0.066667	-12.016667	136.833328	1023.000000	1023.000000	2046.000000
29.879999	-0.081557	-48.200317	-15.571818	-7.088087	-13.449573	-12.090839	0.000000	-10.000000	0.050000	-11.383333	132.833328	1023.000000	1023.000000	2046.000000
29.900000	-0.081841	-48.367744	-15.674501	-7.065928	-13.539702	-12.087612	0.000000	-10.000000	0.041667	-10.633333	128.833328	1023.000000	1023.000000	2046.000000
29.920000	-0.081741	-48.308899	-15.656380	-6.973145	-13.604928	-12.074446	0.000000	-10.000000	0.041667	-9.833334	125.333336	1023.000000	1023.000000	2046.000000
29.940001	-0.081300	-48.048233	-15.399699	-6.878449	-13.723829	-12.046257	0.000000	-10.000000	0.033333	-8.883333	122.000000	1023.000000	1023.000000	2046.000000
29.959999	-0.080539	-47.598423	-15.211550	-6.858821	-13.626283	-11.901768	0.000000	-10.000000	0.033333	-8.116667	119.166664	1023.000000	1023.000000	2046.000000
29.980000	-0.079931	-47.239342	-15.039209	-6.936869	-13.452993	-11.810272	0.000000	-10.000000	0.025000	-7.650000	116.333336	1023.000000	1023.000000	2046.000000
30.000000	-0.079229	-46.824070	-14.790579	-7.085135	-13.318987	-11.629372	0.000000	-10.000000	0.033333	-7.600000	113.666664	1023.000000	1023.000000	2046.000000
30.020000	-0.078715	-46.520424	-14.495289	-7.269900	-13.263292	-11.491943	0.000000	-10.000000	0.033333	-7.500000	111.000000	1023.000000	1023.000000	2046.000000
30.040001	-0.078360	-46.310547	-14.245902	-7.433434	-13.207983	-11.423228	0.000000	-10.000000	0.033333	-7.416667	108.500000	1023.000000	1023.000000	2046.000000
30.059999	-0.078296	-46.272743	-14.124360	-7.495830	-13.174379	-11.478171	0.000000	-10.000000	0.033333	-7.266667	106.000000	1023.000000	1023.000000	2046.000000
30.080000	-0.078621	-46.464993	-14.036702	-7.592896	-13.244577	-11.590816	0.000000	-10.000000	0.033333	-7.300000	103.666664	1023.000000	1023.000000	2046.000000
30.100000	-0.079107	-46.752045	-14.087008	-7.806045	-13.196184	-11.662807	0.000000	-10.000000	0.025000	-7.233334	101.166664	1023.000000	1023.000000	2046.000000
30.120001	-0.079765	-47.141407	-14.069945	-7.894534	-13.331347	-11.845582	0.000000	-10.000000	0.008333	-6.850000	98.833336	1023.000000	1023.000000	2046.000000
30.139999	-0.080422	-47.529194	-13.993095	-8.038985	-13.578085	-11.919030	0.000000	-10.000000	0.008333	-6.283333	96.500000	1023.000000	1023.000000	2046.000000
30.160000	-0.081043	-47.896210	-13.969594	-8.097701	-13.743837	-12.085077	0.000000	-10.000000	0.000000	-5.866667	94.500000	1023.000000	1023.000000	2046.000000
30.180000	-0.081078	-47.917286	-13.930405	-8.031025	-13.735828	-12.220027	0.000000	-10.000000	0.008333	-5.866667	92.500000	1023.000000	1023.000000	2046.000000
30.200001	-0.080922	-47.824829	-13.757412	-8.109485	-13.755893	-12.202039	0.000000	-10.000000	0.000000	-6.083333	90.500000	1023.000000	1023.000000	2046.000000
30.219999	-0.080681	-47.682491	-13.479693	-8.229530	-13.839826	-12.133444	0.000000	-10.000000	0.008333	-6.016666	88.500000	1023.000000	1023.000000	2046.000000
30.240000	-0.079729	-47.119736	-13.036759	-8.281578	-13.811948	-11.989450	0.000000	-10.000000	0.000000	-5.500000	86.500000	1023.000000	1023.000000	2046.000000
30.260000	-0.078150	-46.186466	-12.516553	-8.141113	-13.695064	-11.833735	0.000000	-10.000000	0.000000	-4.433333	84.666664	1023.000000	1023.000000	2046.000000
30.280001	-0.076950	-45.477516	-12.264442	-8.015706	-13.567849	-11.629518	0.000000	-10.000000	0.000000	-3.300000	83.166664	1023.000000	1023.000000	2046.000000
30.299999	-0.076275	-45.078491	-12.142797	-8.066724	-13.475324	-11.393647	0.000000	-10.000000	-0.008333	-2.516667	82.000000	1023.000000	1023.000000	2046.000000
30.320000	-0.075504	-44.622574	-12.160132	-7.935791	-13.231588	-11.295061	0.000000	-10.000000	-0.016667	-2.183333	81.000000	1023.000000	1023.000000	2046.000000
30.340000	-0.075483	-44.610226	-11.908131	-7.870088	-13.534988	-11.297021	0.000000	-10.000000	-0.016667	-2.216667	80.166664	1023.000000	1023.000000	2046.000000
30.360001	-0.074375	-43.955612	-12.068185	-7.376994	-13.346209	-11.164224	0.000000	-10.000000	-0.016667	-2.283333	79.500000	1023.000000	1023.000000	2046.000000
30.379999	-0.073887	-43.667080	-12.313476	-6.924723	-13.329966	-11.098915	0.000000	-10.000000	-0.008333	-2.316667	78.833336	1023.000000	1023.000000	2046.000000
30.400000	-0.074885	-44.256916	-12.550118	-7.009792	-13.622437	-11.074568	0.000000	-10.000000	-0.008333	-2.150000	78.000000	1023.000000	1023.000000	2046.000000
30.420000	-0.076862	-45.425385	-12.875852	-7.407382	-13.922030	-11.220119	0.000000	-10.000000	-0.008333	-1.350000	77.333336	1023.000000	1023.000000	2046.000000
30.440001	-0.079208	-46.812180	-13.386520	-7.743749	-14.050710	-11.631201	0.000000	-10.000000	-0.008333	-0.600000	77.000000	1023.000000	1023.000000	2046.000000
30.459999	-0.081975	-48.447464	-14.006909	-8.187955	-14.280181	-11.972420	0.000000	-10.000000	-0.016667	0.000000	77.000000	1023.000000	1023.000000	2046.000000
30.480000	-0.084590	-49.992920	-14.581065	-8.479873	-14.567852	-12.364128	0.000000	-10.000000	-0.016667	0.000000	77.000000	1023.000000	1023.000000	2046.000000
30.500000	-0.086314	-51.011299	-15.034809	-8.693109	-14.730754	-12.552629	0.000000	-10.000000	-0.016667	0.000000	77.000000	1023.000000	1023.000000	2046.000000
30.520000	-0.087320	-51.606304	-15.457794	-8.638292	-14.754989	-12.755228	0.000000	-10.000000	-0.008333	0.000000	77.000000	1023.000000	1023.000000	2046.000000
30.540001	-0.088126	-52.082180	-15.852308	-8.556416	-14.772626	-12.900831	0.000000	-10.000000	0.000000	-0.300000	77.000000	1023.000000	1023.000000	2046.000000
30.559999	-0.088982	-52.588211	-16.110600	-8.486432	-14.957397	-13.033785	0.000000	-10.000000	0.000000	-0.883333	77.000000	1023.000000	1023.000000	2046.000000
30.580000	-0.089325	-52.791279	-16.240471	-8.412787	-15.046962	-13.091060	0.000000	-10.000000	0.000000	-1.483333	77.000000	1023.000000	1023.000000	2046.000000
30.600000	-0.089491	-52.889061	-16.439684	-8.237673	-15.042805	-13.168898	0.000000	-10.000000	-0.016667	-1.350000	77.000000	1023.000000	1023.000000	2046.000000
30.620001	-0.089558	-52.928772	-16.506861	-8.161425	-15.138460	-13.122028	0.000000	-10.000000	-0.025000	-0.766667	77.000000	1023.000000	1023.000000	2046.000000
30.639999	-0.089319	-52.787704	-16.490187	-8.033441	-15.189748	-13.074329	0.000000	-10.000000	-0.033333	-0.166667	77.000000	1023.000000	1023.000000	2046.000000
30.660000	-0.088809	-52.486057	-16.376362	-7.911357	-15.180528	-13.017811	0.000000	-10.000000	-0.033333	0.000000	77.000000	1023.000000	1023.000000	2046.000000
30.680000	-0.088076	-52.053093	-16.258986	-7.800350	-15.059889	-12.933867	0.000000	-10.000000	-0.041667	0.666667	77.000000	1023.000000	1023.000000	2046.000000
30.700001	-0.087026	-51.432518	-16.026691	-7.785095	-14.883512	-12.737219	0.000000	-10.000000	-0.041667	1.333333	77.000000	1023.000000	1023.000000	2046.000000
30.719999	-0.085940	-50.790558	-15.687366	-7.817495	-14.780478	-12.505220	0.000000	-10.000000	-0.025000	1.566667	77.000000	1023.000000	1023.000000	2046.000000
30.740000	-0.084903	-50.177425	-15.273816	-7.888662	-14.671463	-12.343483	0.000000	-10.000000	-0.008333	0.900000	77.000000	1023.000000	1023.000000	2046.000000
30.760000	-0.083858	-49.559929	-15.046853	-7.921329	-14.359277	-12.232471	0.000000	-10.000000	-0.016667	0.233333	77.000000	1023.000000	1023.000000	2046.000000
30.780001	-0.083199	-49.170395	-14.809918	-8.082729	-14.227353	-12.050395	0.000000	-10.000000	-0.033333	0.000000	77.000000	1023.000000	1023.000000	2046.000000
30.799999	-0.083126	-49.127754	-14.648411	-8.256186	-14.212581	-12.010576	0.000000	-10.000000	-0.041667	0.000000	77.000000	1023.000000	1023.000000	2046.000000
30.820000	-0.083109	-49.117565	-14.511260	-8.369653	-14.171419	-12.065232	0.000000	-10.000000	-0.033333	0.616667	77.000000	1023.000000	1023.000000	2046.000000
30.840000	-0.083161	-49.147865	-14.474073	-8.453034	-14.088103	-12.132654	0.000000	-10.000000	-0.025000	1.600000	77.000000	1023.000000	1023.000000	2046.000000
30.860001	-0.083363	-49.267693	-14.411247	-8.516574	-14.121469	-12.218402	0.000000	-10.000000	-0.033333	2.916667	77.000000	1023.000000	1023.000000	2046.000000
30.879999	-0.083634	-49.427677	-14.318012	-8.562619	-14.261744	-12.285299	0.000000	-10.000000	-0.041667	3.850000	77.000000	1023.000000	1023.000000	2046.000000
30.900000	-0.083575	-49.392643	-14.175691	-8.550290	-14.301084	-12.365580	0.000000	-10.000000	-0.050000	4.583333	77.000000	1023.000000	1023.000000	2046.000000
30.920000	-0.083304	-49.232399	-14.023304	-8.501191	-14.271633	-12.436272	0.000000	-10.000000	-0.050000	5.133333	77.000000	1023.000000	1023.000000	2046.000000
30.940001	-0.082569	-48.798004	-13.784525	-8.519722	-14.162137	-12.331621	0.000000	-10.000000	-0.050000	5.616667	77.000000	1023.000000	1023.000000	2046.000000
30.959999	-0.081364	-48.085987	-13.384378	-8.385059	-14.088683	-12.227867	0.000000	-10.000000	-0.058333	6.116667	77.000000	1023.000000	1023.000000	2046.000000
30.980000	-0.079763	-47.140003	-12.887712	-8.285921	-13.924070	-12.042300	0.000000	-10.000000	-0.075000	6.683333	77.000000	1023.000000	1023.000000	2046.000000
31.000000	-0.077802	-45.981194	-12.308575	-8.178683	-13.749388	-11.744547	0.000000	-10.000000	-0.091667	7.433333	77.000000	1023.000000	1023.000000	2046.000000
31.020000	-0.076334	-45.113522	-11.965182	-8.042636	-13.575159	-11.530546	0.000000	-10.000000	-0.091667	8.283334	77.000000	1023.000000	1023.000000	2046.000000
31.040001	-0.075182	-44.432831	-11.786128	-7.889393	-13.400468	-11.356841	0.000000	-10.000000	-0.083333	9.100000	77.000000	1023.000000	1023.000000	2046.000000
31.059999	-0.073451	-43.409428	-11.660535	-7.531043	-12.991051	-11.226799	0.000000	-10.000000	-0.066667	9.616667	59.000000	1023.000000	1023.000000	2046.000000
31.080000	-0.073226	-43.276539	-11.473796	-7.529518	-13.136680	-11.136547	0.000000	-10.000000	-0.066667	9.883333	42.833332	1023.000000	1023.000000	2046.000000
31.100000	-0.071605	-42.318398	-11.456228	-7.100706	-12.932096	-10.829369	0.000000	-10.000000	-0.066667	9.966667	26.666666	1023.000000	1023.000000	2046.000000
31.120001	-0.070723	-41.797325	-11.688800	-6.634797	-12.815238	-10.658490	0.000000	-10.000000	-0.083333	10.050000	29.666666	1023.000000	1023.000000	2046.000000
31.139999	-0.071007	-41.965374	-11.754185	-6.622356	-12.994919	-10.593916	0.000000	-10.000000	-0.091667	10.366667	31.833334	1023.000000	1023.000000	2046.000000
31.160000	-0.072291	-42.723827	-11.959119	-6.933218	-13.144045	-10.687445	0.000000	-10.000000	-0.108333	11.150001	35.166668	1023.000000	1023.000000	2046.000000
31.180000	-0.073978	-43.721291	-12.281374	-7.323813	-13.175094	-10.941010	0.000000	-10.000000	-0.125000	12.166667	38.500000	1023.000000	1023.000000	2046.000000
31.200001	-0.075910	-44.863033	-12.779046	-7.714640	-13.187268	-11.182077	0.000000	-10.000000	-0.158333	13.250000	42.500000	1023.000000	1023.000000	2046.000000
31.219999	-0.077644	-45.887657	-13.244245	-7.993667	-13.303139	-11.346608	0.000000	-10.000000	-0.183333	14.166667	46.666668	1023.000000	1023.000000	2046.000000
31.240000	-0.078546	-46.420837	-13.554225	-8.089427	-13.275788	-11.501395	0.000000	-10.000000	-0.216667	15.250000	51.333332	1023.000000	1023.000000	2046.000000
31.260000	-0.079101	-46.748707	-13.836787	-8.001925	-13.207758	-11.702237	0.000000	-10.000000	-0.241667	16.366667	56.166668	1023.000000	1023.000000	2046.000000
31.280001	-0.078941	-46.654030	-14.002699	-7.901864	-13.111097	-11.638370	0.000000	-10.000000	-0.266667	17.433334	61.666668	1023.000000	1023.000000	2046.000000
31.299999	-0.078538	-46.416183	-14.055503	-7.769746	-13.063627	-11.527308	0.000000	-10.000000	-0.291667	18.516668	67.500000	1023.000000	1023.000000	2046.000000
31.320000	-0.078172	-46.199814	-14.042494	-7.549742	-13.032064	-11.575512	0.000000	-10.000000	-0.308333	19.650002	73.500000	1023.000000	1023.000000	2046.000000
31.340000	-0.077698	-45.919662	-14.043318	-7.440052	-12.951894	-11.484399	0.000000	-10.000000	-0.350000	20.816668	79.833336	1023.000000	1023.000000	2046.000000
31.360001	-0.076303	-45.095051	-13.915483	-7.170118	-12.774608	-11.234844	0.000000	-10.000000	-0.383333	21.866667	86.500000	1023.000000	1023.000000	2046.000000
31.379999	-0.075029	-44.342106	-13.725128	-6.999281	-12.645048	-10.972647	0.000000	-10.000000	-0.425000	22.966667	93.666664	1023.000000	1023.000000	2046.000000
31.400000	-0.073414	-43.387478	-13.479679	-6.670318	-12.407844	-10.829638	0.000000	-10.000000	-0.441667	23.933334	101.166664	1023.000000	1023.000000	2046.000000
31.420000	-0.071851	-42.463909	-13.189559	-6.615817	-12.187750	-10.470783	0.000000	-10.000000	-0.475000	24.950001	109.000000	1023.000000	1023.000000	2046.000000
31.440001	-0.069529	-41.091717	-12.783630	-6.472840	-11.804294	-10.030952	0.000000	-10.000000	-0.500000	25.750000	117.166664	1023.000000	1023.000000	2046.000000
31.459999	-0.067301	-39.775177	-12.294885	-6.402870	-11.443570	-9.633852	0.000000	-10.000000	-0.516667	26.049999	125.500000	1023.000000	1023.000000	2046.000000
31.480000	-0.065370	-38.633682	-11.781496	-6.399274	-11.131652	-9.321262	0.000000	-10.000000	-0.516667	26.266666	134.166672	1023.000000	1023.000000	2046.000000
31.500000	-0.063078	-37.279167	-11.278658	-6.437469	-10.677886	-8.885155	0.000000	-10.000000	-0.508333	26.033335	142.833328	1023.000000	1023.000000	2046.000000
31.520000	-0.061078	-36.096825	-10.868483	-6.505359	-10.270899	-8.452083	0.000000	-10.000000	-0.516667	26.333334	151.666672	1023.000000	1023.000000	2046.000000
31.540001	-0.059681	-35.271645	-10.547058	-6.516674	-9.953359	-8.254552	0.000000	-10.000000	-0.516667	26.316668	160.333328	1023.000000	1023.000000	2046.000000
31.559999	-0.058568	-34.613792	-10.257892	-6.545361	-9.718654	-8.091886	0.000000	-10.000000	-0.533333	26.600000	169.166672	1023.000000	1023.000000	2046.000000
31.580000	-0.057413	-33.931244	-10.002618	-6.521100	-9.514146	-7.893381	0.000000	-10.000000	-0.525000	27.050001	178.000000	1023.000000	1023.000000	2046.000000
31.600000	-0.056634	-33.470440	-9.781904	-6.520817	-9.331697	-7.836020	0.000000	-10.000000	-0.516667	27.250000	187.000000	1023.000000	1023.000000	2046.000000
31.620001	-0.055975	-33.081005	-9.513025	-6.525008	-9.260880	-7.782094	0.000000	-10.000000	-0.500000	27.333334	196.000000	1023.000000	1023.000000	2046.000000
31.639999	-0.054652	-32.299446	-9.162654	-6.406462	-9.163038	-7.567293	0.000000	-10.000000	-0.500000	27.016666	205.000000	1023.000000	1023.000000	2046.000000
31.660000	-0.052898	-31.262461	-8.819460	-6.301123	-8.834629	-7.307248	0.000000	-10.000000	-0.500000	27.016666	214.000000	1023.000000	1023.000000	2046.000000
31.680000	-0.051411	-30.384123	-8.400721	-6.161565	-8.647917	-7.173921	0.000000	-10.000000	-0.500000	27.066668	223.000000	1023.000000	1023.000000	2046.000000
31.700001	-0.049025	-28.973621	-7.839805	-5.898004	-8.368199	-6.867613	0.000000	-10.000000	-0.500000	27.250000	232.166672	1023.000000	1023.000000	2046.000000
31.719999	-0.045891	-27.121569	-7.183704	-5.704377	-7.892772	-6.340715	0.000000	-10.000000	-0.516667	27.550001	241.333328	1023.000000	1023.000000	2046.000000
31.740000	-0.043326	-25.605570	-6.550281	-5.440210	-7.550745	-6.064335	0.000000	-10.000000	-0.533333	27.850000	250.500000	1023.000000	1023.000000	2046.000000
31.760000	-0.041050	-24.260384	-6.070089	-5.252293	-7.284173	-5.653829	0.000000	-10.000000	-0.550000	28.133333	259.666656	1023.000000	1023.000000	2046.000000
31.780001	-0.038741	-22.895969	-5.784136	-4.966004	-6.884450	-5.261380	0.000000	-10.000000	-0.541667	28.016666	269.000000	1023.000000	1023.000000	2046.000000
31.799999	-0.035840	-21.181349	-5.530947	-4.378054	-6.185808	-5.086540	0.000000	-10.000000	-0.533333	27.916668	278.333344	1023.000000	1023.000000	2046.000000
31.820000	-0.035339	-20.885387	-5.457475	-4.499950	-6.193846	-4.734116	0.000000	-10.000000	-0.516667	27.500000	287.666656	1023.000000	1023.000000	2046.000000
31.840000	-0.032743	-19.350960	-5.232390	-3.867384	-6.051116	-4.200070	0.000000	-10.000000	-0.508333	27.366667	296.833344	1023.000000	1023.000000	2046.000000
31.860001	-0.030982	-18.310411	-5.251565	-3.269271	-5.861701	-3.927875	0.000000	-10.000000	-0.491667	27.016666	306.166656	1023.000000	1023.000000	2046.000000
31.879999	-0.030735	-18.164402	-5.141660	-3.270527	-5.880610	-3.871604	0.000000	-10.000000	-0.491667	26.683334	315.166656	1023.000000	1023.000000	2046.000000
31.900000	-0.031148	-18.408525	-5.124978	-3.469629	-5.992946	-3.820972	0.000000	-10.000000	-0.508333	26.383333	324.166656	1023.000000	1023.000000	2046.000000
31.920000	-0.032143	-18.996637	-5.582880	-3.774772	-5.812687	-3.826298	0.000000	-10.000000	-0.500000	26.183334	333.000000	1023.000000	1023.000000	2046.000000
31.940001	-0.034421	-20.342875	-6.284256	-4.030949	-5.802521	-4.225149	0.000000	-10.000000	-0.491667	25.983334	341.833344	1023.000000	1023.000000	2046.000000
31.959999	-0.036807	-21.752659	-6.750746	-4.336872	-6.146762	-4.518280	0.000000	-10.000000	-0.458333	25.466667	350.500000	1023.000000	1023.000000	2046.000000
31.980000	-0.037356	-22.077339	-7.158639	-4.380600	-6.041852	-4.496248	0.000000	-10.000000	-0.458333	24.933334	359.166656	1023.000000	1023.000000	2046.000000
32.000000	-0.037272	-22.027521	-7.440708	-4.242781	-5.815704	-4.528330	0.000000	-10.000000	-0.450000	24.650002	367.666656	1023.000000	1023.000000	2046.000000
32.020000	-0.037405	-22.106291	-7.581033	-4.115565	-5.830621	-4.579072	0.000000	-10.000000	-0.433333	24.450001	376.000000	1023.000000	1023.000000	2046.000000
32.040001	-0.036787	-21.741325	-7.588100	-3.899802	-5.797287	-4.456137	0.000000	-10.000000	-0.416667	24.266666	384.000000	1023.000000	1023.000000	2046.000000
32.060001	-0.035808	-21.162745	-7.644522	-3.624694	-5.595073	-4.298456	0.000000	-10.000000	-0.408333	23.966667	392.000000	1023.000000	1023.000000	2046.000000
32.080002	-0.034959	-20.660509	-7.647506	-3.447391	-5.388644	-4.176969	0.000000	-10.000000	-0.408333	23.866667	400.000000	1023.000000	1023.000000	2046.000000
32.099998	-0.034281	-20.259876	-7.575195	-3.339936	-5.304037	-4.040708	0.000000	-10.000000	-0.416667	24.033333	408.000000	1023.000000	1023.000000	2046.000000
32.119999	-0.032920	-19.455879	-7.317404	-3.088734	-5.242069	-3.807672	0.000000	-10.000000	-0.433333	24.483334	416.000000	1023.000000	1023.000000	2046.000000
32.139999	-0.030835	-18.223356	-7.106666	-2.711218	-4.878364	-3.527110	0.000000	-10.000000	-0.450000	24.900000	424.166656	1023.000000	1023.000000	2046.000000
32.160000	-0.028803	-17.022524	-6.852239	-2.503502	-4.418012	-3.248771	0.000000	-10.000000	-0.475000	25.433334	432.500000	1023.000000	1023.000000	2046.000000
32.180000	-0.027261	-16.111454	-6.438965	-2.517323	-4.206415	-2.948751	0.000000	-10.000000	-0.491667	25.816668	441.000000	1023.000000	1023.000000	2046.000000
32.200001	-0.025166	-14.872852	-5.909502	-2.371537	-3.951857	-2.639957	0.000000	-10.000000	-0.508333	25.966667	449.500000	1023.000000	1023.000000	2046.000000
32.220001	-0.022802	-13.475708	-5.489811	-2.347809	-3.404780	-2.233308	0.000000	-10.000000	-0.508333	25.800001	458.166656	1023.000000	1023.000000	2046.000000
32.240002	-0.020386	-12.048101	-5.038379	-2.336433	-2.760391	-1.912899	0.000000	-10.000000	-0.483333	25.450001	466.666656	1023.000000	1023.000000	2046.000000
32.259998	-0.019052	-11.259854	-4.570038	-2.579259	-2.491333	-1.619223	0.000000	-10.000000	-0.475000	25.333334	475.333344	1023.000000	1023.000000	2046.000000
32.279999	-0.017578	-10.388389	-4.064480	-2.630054	-2.313103	-1.380750	0.000000	-10.000000	-0.450000	25.049999	483.666656	1023.000000	1023.000000	2046.000000
32.299999	-0.016168	-9.555236	-3.836917	-2.600111	-1.884719	-1.233489	0.000000	-10.000000	-0.441667	24.816668	492.333344	1023.000000	1023.000000	2046.000000
32.320000	-0.015098	-8.922936	-3.617166	-2.640411	-1.520219	-1.145140	0.000000	-10.000000	-0.425000	24.616667	500.666656	1023.000000	1023.000000	2046.000000
32.340000	-0.014774	-8.731155	-3.276847	-2.801821	-1.515054	-1.137433	0.000000	-10.000000	-0.416667	24.383333	509.000000	1023.000000	1023.000000	2046.000000
32.360001	-0.013977	-8.260278	-2.795891	-2.722429	-1.568803	-1.173154	0.000000	-10.000000	-0.408333	24.183334	517.000000	1023.000000	1023.000000	2046.000000
32.380001	-0.012440	-7.352057	-2.514097	-2.533750	-1.235134	-1.069076	0.000000	-10.000000	-0.400000	23.966667	525.000000	1023.000000	1023.000000	2046.000000
32.400002	-0.010575	-6.249732	-2.215847	-2.285692	-0.818311	-0.929883	0.000000	-10.000000	-0.400000	23.733334	533.000000	1023.000000	1023.000000	2046.000000
32.419998	-0.009045	-5.345808	-1.680189	-2.222578	-0.754725	-0.688316	0.000000	-10.000000	-0.400000	23.516666	541.000000	1023.000000	1023.000000	2046.000000
32.439999	-0.006744	-3.985949	-0.970484	-1.992654	-0.635528	-0.387283	0.000000	-10.000000	-0.400000	23.266666	549.000000	1023.000000	1023.000000	2046.000000
32.459999	-0.003396	-2.006945	-0.346510	-1.668383	0.014897	-0.006949	0.000000	-10.000000	-0.408333	23.500000	556.833313	1023.000000	1023.000000	2046.000000
32.480000	-0.000731	-0.431939	0.206135	-1.475972	0.437757	0.400140	0.000000	-10.000000	-0.408333	23.750000	564.500000	1023.000000	1023.000000	2046.000000
32.500000	0.001171	0.691909	0.784882	-1.288675	0.491794	0.703908	0.000000	-10.000000	-0.408333	23.850000	572.166687	1023.000000	1023.000000	2046.000000
32.520000	0.002916	1.723650	1.076524	-0.960944	0.715954	0.892117	0.000000	-10.000000	-0.391667	23.483334	580.000000	1023.000000	1023.000000	2046.000000
32.540001	0.005855	3.460083	1.325897	-0.446495	1.429988	1.150693	0.000000	-10.000000	-0.375000	23.050001	588.000000	1023.000000	1023.000000	2046.000000
32.560001	0.006825	4.033422	1.328904	-0.367357	1.707517	1.364358	0.000000	-10.000000	-0.366667	22.666666	596.000000	1023.000000	1023.000000	2046.000000
32.580002	0.008387	4.956913	1.714327	0.021991	1.479647	1.740949	0.000000	-10.000000	-0.358333	22.333334	603.666687	1023.000000	1023.000000	2046.000000
32.599998	0.010304	6.089436	1.751710	0.730797	1.629817	1.977112	0.000000	-10.000000	-0.358333	21.916666	611.166687	1023.000000	1023.000000	2046.000000
32.619999	0.011117	6.569967	1.773250	0.904917	1.854439	2.037361	0.000000	-10.000000	-0.341667	21.516666	618.500000	1023.000000	1023.000000	2046.000000
32.639999	0.010553	6.236794	1.716094	0.639615	1.866243	2.014841	0.000000	-10.000000	-0.333333	20.983334	625.833313	1023.000000	1023.000000	2046.000000
32.660000	0.008460	4.999848	1.341981	0.269552	1.611914	1.776401	0.000000	-10.000000	-0.316667	20.483334	633.000000	1023.000000	1023.000000	2046.000000
32.680000	0.005467	3.231191	0.658970	-0.035601	1.285395	1.322428	0.000000	-10.000000	-0.291667	19.816668	639.833313	1023.000000	1023.000000	2046.000000
32.700001	0.003080	1.820138	-0.066379	-0.242329	1.166117	0.962729	0.000000	-10.000000	-0.266667	19.266666	646.666687	1023.000000	1023.000000	2046.000000
32.720001	0.002078	1.228092	-0.586988	-0.278216	1.293136	0.800159	0.000000	-10.000000	-0.250000	18.716667	653.166687	1023.000000	1023.000000	2046.000000
32.740002	0.001485	0.877811	-0.817103	-0.312936	1.241132	0.766718	0.000000	-10.000000	-0.250000	18.366667	659.500000	1023.000000	1023.000000	2046.000000
32.759998	0.001354	0.800257	-0.818025	-0.210084	1.049957	0.778408	0.000000	-10.000000	-0.241667	17.900000	665.500000	1023.000000	1023.000000	2046.000000
32.779999	0.001450	0.857177	-0.931759	-0.030231	1.034772	0.784395	0.000000	-10.000000	-0.233333	17.333334	671.500000	1023.000000	1023.000000	2046.000000
32.799999	0.001811	1.070416	-1.112421	0.232805	1.220912	0.729120	0.000000	-10.000000	-0.233333	16.600000	677.500000	1023.000000	1023.000000	2046.000000
32.820000	0.002318	1.369644	-1.242002	0.336993	1.441659	0.832994	0.000000	-10.000000	-0.241667	16.233334	683.166687	1023.000000	1023.000000	2046.000000
32.840000	0.002807	1.659019	-1.066932	0.412073	1.337397	0.976481	0.000000	-10.000000	-0.241667	16.049999	688.833313	1023.000000	1023.000000	2046.000000
32.860001	0.003401	2.010167	-0.781596	0.583914	1.143262	1.064587	0.000000	-10.000000	-0.241667	16.166668	694.166687	1023.000000	1023.000000	2046.000000
32.880001	0.004925	2.910581	-0.703875	0.915158	1.497352	1.201946	0.000000	-10.000000	-0.225000	16.483334	699.666687	1023.000000	1023.000000	2046.000000
32.900002	0.006542	3.866048	-0.666588	1.101979	1.945854	1.484804	0.000000	-10.000000	-0.233333	16.633333	705.000000	1023.000000	1023.000000	2046.000000
32.919998	0.007859	4.644878	-0.341653	1.034143	2.104716	1.847673	0.000000	-10.000000	-0.208333	16.500000	710.666687	1023.000000	1023.000000	2046.000000
32.939999	0.008997	5.317137	0.122660	1.045610	2.058164	2.090703	0.000000	-10.000000	-0.183333	15.716667	716.166687	1023.000000	1023.000000	2046.000000
32.959999	0.010123	5.982804	0.408703	1.029165	2.282896	2.262040	0.000000	-10.000000	-0.150000	14.933333	721.500000	1023.000000	1023.000000	2046.000000
32.980000	0.012024	7.106165	0.516376	1.083324	2.985060	2.521405	0.000000	-10.000000	-0.133333	13.966667	726.500000	1023.000000	1023.000000	2046.000000
33.000000	0.013489	7.972172	0.774815	0.869364	3.430604	2.897388	0.000000	-10.000000	-0.125000	13.100000	731.333313	1023.000000	1023.000000	2046.000000
33.020000	0.014162	8.369529	1.320795	0.680748	3.301607	3.066378	0.000000	-10.000000	-0.100000	12.350000	735.833313	1023.000000	1023.000000	2046.000000
33.040001	0.014632	8.647542	1.561360	0.602692	3.386134	3.097356	0.000000	-10.000000	-0.091667	11.883333	740.000000	1023.000000	1023.000000	2046.000000
33.060001	0.015332	9.061235	1.517420	0.657397	3.827458	3.058961	0.000000	-10.000000	-0.091667	11.650001	744.000000	1023.000000	1023.000000	2046.000000
33.080002	0.015549	9.189364	1.748482	0.545448	3.869392	3.026042	0.000000	-10.000000	-0.100000	11.500000	748.000000	1023.000000	1023.000000	2046.000000
33.099998	0.015681	9.267579	2.242403	0.467570	3.573594	2.984012	0.000000	-10.000000	-0.100000	11.433333	752.000000	1023.000000	1023.000000	2046.000000
33.119999	0.016041	9.480198	2.431674	0.546195	3.648417	2.853912	0.000000	-10.000000	-0.100000	11.366667	756.000000	1023.000000	1023.000000	2046.000000
33.139999	0.017296	10.222197	2.463553	0.688935	4.091361	2.978347	0.000000	-10.000000	-0.100000	11.233334	760.000000	1023.000000	1023.000000	2046.000000
33.160000	0.018670	11.034160	2.998707	0.779602	4.014400	3.241452	0.000000	-10.000000	-0.100000	11.166667	763.666687	1023.000000	1023.000000	2046.000000
33.180000	0.020281	11.986287	3.618607	0.990326	3.994839	3.382516	0.000000	-10.000000	-0.100000	11.100000	767.333313	1023.000000	1023.000000	2046.000000
33.200001	0.022449	13.267113	4.098258	1.231730	4.376005	3.561120	0.000000	-10.000000	-0.100000	11.200000	771.000000	1023.000000	1023.000000	2046.000000
33.220001	0.025019	14.786061	4.488098	1.469044	4.896359	3.932560	0.000000	-10.000000	-0.100000	11.433333	774.833313	1023.000000	1023.000000	2046.000000
33.240002	0.027065	15.995351	4.900342	1.657655	5.102988	4.334366	0.000000	-10.000000	-0.100000	11.733334	778.500000	1023.000000	1023.000000	2046.000000
33.259998	0.028407	16.788670	5.438532	1.870630	4.918715	4.560792	0.000000	-10.000000	-0.100000	11.650001	782.166687	1023.000000	1023.000000	2046.000000
33.279999	0.029956	17.704145	5.575133	2.150360	5.252992	4.725660	0.000000	-10.000000	-0.091667	11.033334	786.000000	1023.000000	1023.000000	2046.000000
33.299999	0.030971	18.303776	5.266358	2.617755	5.879404	4.540259	0.000000	-10.000000	-0.075000	10.083334	790.000000	1023.000000	1023.000000	2046.000000
33.320000	0.032196	19.028088	5.539324	2.658973	5.710313	5.119478	0.000000	-10.000000	-0.050000	9.150001	793.666687	1023.000000	1023.000000	2046.000000
33.340000	0.033753	19.948299	5.793534	3.298621	5.514893	5.341251	0.000000	-10.000000	-0.033333	8.166667	797.000000	1023.000000	1023.000000	2046.000000
33.360001	0.033617	19.867905	5.717829	3.451856	5.439994	5.258224	0.000000	-10.000000	-0.016667	7.283333	799.833313	1023.000000	1023.000000	2046.000000
33.380001	0.032119	18.982559	5.219287	3.272033	5.531380	4.959860	0.000000	-10.000000	-0.008333	6.283333	802.333313	1023.000000	1023.000000	2046.000000
33.400002	0.029653	17.524822	4.689777	2.759839	5.323046	4.752161	0.000000	-10.000000	-0.016667	5.350000	804.500000	1023.000000	1023.000000	2046.000000
33.419998	0.026422	15.615460	4.135846	2.408713	4.802623	4.268279	0.000000	-10.000000	-0.025000	4.200000	806.500000	1023.000000	1023.000000	2046.000000
33.439999	0.023319	13.781251	3.568375	2.085210	4.302341	3.825325	0.000000	-10.000000	-0.025000	3.400000	808.166687	1023.000000	1023.000000	2046.000000
33.459999	0.021202	12.530581	2.784965	2.001483	4.366168	3.377964	0.000000	-10.000000	-0.016667	2.900000	809.500000	1023.000000	1023.000000	2046.000000
33.480000	0.020095	11.876259	2.319403	1.871466	4.377487	3.307903	0.000000	-10.000000	-0.025000	3.100000	810.500000	1023.000000	1023.000000	2046.000000
33.500000	0.019659	11.618301	2.259047	1.967889	4.129523	3.261842	0.000000	-10.000000	-0.041667	3.183333	811.500000	1023.000000	1023.000000	2046.000000
33.520000	0.018987	11.221143	2.075591	2.117181	3.989332	3.039039	0.000000	-10.000000	-0.033333	3.183333	812.666687	1023.000000	1023.000000	2046.000000
33.540001	0.018343	10.840532	1.538052	2.179525	4.194335	2.928620	0.000000	-10.000000	-0.025000	2.950000	813.833313	1023.000000	1023.000000	2046.000000
33.560001	0.018140	10.720842	1.420595	2.232020	4.092126	2.976101	0.000000	-10.000000	-0.016667	2.900000	814.666687	1023.000000	1023.000000	2046.000000
33.580002	0.018205	10.759175	1.627428	2.344314	3.755887	3.031547	0.000000	-10.000000	-0.025000	2.916667	815.500000	1023.000000	1023.000000	2046.000000
33.599998	0.018555	10.965837	1.648213	2.577845	3.760266	2.979514	0.000000	-10.000000	-0.033333	2.816667	816.333313	1023.000000	1023.000000	2046.000000
33.619999	0.018924	11.184002	1.418080	2.705644	4.060481	2.999796	0.000000	-10.000000	-0.041667	2.766667	817.500000	1023.000000	1023.000000	2046.000000
33.639999	0.019614	11.591700	1.510828	2.691101	4.158186	3.231584	0.000000	-10.000000	-0.050000	2.750000	818.500000	1023.000000	1023.000000	2046.000000
33.660000	0.020573	12.158533	1.885086	2.687053	4.112822	3.473571	0.000000	-10.000000	-0.041667	2.650000	819.500000	1023.000000	1023.000000	2046.000000
33.680000	0.021483	12.696671	2.205444	2.666793	4.118916	3.705518	0.000000	-10.000000	-0.025000	1.950000	820.500000	1023.000000	1023.000000	2046.000000
33.700001	0.022188	13.113320	2.299710	2.627463	4.390530	3.795618	0.000000	-10.000000	-0.008333	1.016667	821.333313	1023.000000	1023.000000	2046.000000
33.720001	0.022804	13.477223	2.284714	2.339087	4.857156	3.996266	0.000000	-10.000000	0.000000	-0.066667	821.833313	1023.000000	1023.000000	2046.000000
33.740002	0.023511	13.895127	2.529210	2.121635	5.033615	4.210668	0.000000	-10.000000	0.000000	-0.950000	822.000000	1023.000000	1023.000000	2046.000000
33.759998	0.024031	14.202393	2.917451	1.902098	5.006454	4.376390	0.000000	-10.000000	0.000000	-1.650000	822.000000	1023.000000	1023.000000	2046.000000
33.779999	0.024104	14.245461	3.011530	1.878068	5.155015	4.200848	0.000000	-10.000000	0.000000	-2.183333	822.000000	1023.000000	1023.000000	2046.000000
33.799999	0.023584	13.938034	2.843296	1.634554	5.365899	4.094285	0.000000	-10.000000	0.000000	-2.133333	822.000000	1023.000000	1023.000000	2046.000000
33.820000	0.023329	13.787571	3.017873	1.540644	5.276278	3.952775	0.000000	-10.000000	0.000000	-1.433333	822.000000	1023.000000	1023.000000	2046.000000
33.840000	0.023242	13.736075	3.393559	1.472258	5.006423	3.863835	0.000000	-10.000000	-0.008333	-0.600000	822.000000	1023.000000	1023.000000	2046.000000
33.860001	0.023314	13.778766	3.492910	1.535806	5.056538	3.693511	0.000000	-10.000000	-0.025000	0.000000	822.000000	1023.000000	1023.000000	2046.000000
33.880001	0.023627	13.963639	3.511360	1.554234	5.243289	3.654757	0.000000	-10.000000	-0.025000	0.000000	822.000000	1023.000000	1023.000000	2046.000000
33.900002	0.024387	14.412579	3.786831	1.568677	5.249164	3.807907	0.000000	-10.000000	-0.016667	0.000000	822.000000	1023.000000	1023.000000	2046.000000
33.919998	0.025754	15.220730	4.286029	1.696568	5.220272	4.017860	0.000000	-10.000000	0.000000	0.000000	822.000000	1023.000000	1023.000000	2046.000000
33.939999	0.027586	16.303057	4.880536	1.870656	5.349341	4.202522	0.000000	-10.000000	-0.008333	0.000000	822.000000	1023.000000	1023.000000	2046.000000
33.959999	0.029680	17.541142	5.378219	2.133721	5.648022	4.381178	0.000000	-10.000000	-0.016667	0.550000	822.000000	1023.000000	1023.000000	2046.000000
33.980000	0.031193	18.435236	5.547900	2.268754	5.977335	4.641246	0.000000	-10.000000	-0.016667	0.816667	822.000000	1023.000000	1023.000000	2046.000000
34.000000	0.032095	18.968319	5.725804	2.366141	6.025065	4.851309	0.000000	-10.000000	-0.008333	0.416667	822.000000	1023.000000	1023.000000	2046.000000
34.020000	0.033140	19.585995	5.964855	2.502078	6.029500	5.089562	0.000000	-10.000000	0.000000	-1.233333	822.000000	1023.000000	1023.000000	2046.000000
34.040001	0.033896	20.032745	6.025393	3.012079	6.178689	4.816585	0.000000	-10.000000	0.016667	-3.600000	822.000000	1023.000000	1023.000000	2046.000000
34.060001	0.033450	19.768764	5.660738	2.921771	6.229195	4.957060	0.000000	-10.000000	0.041667	-6.466667	822.000000	1023.000000	1023.000000	2046.000000
34.080002	0.033845	20.002245	5.360773	3.296127	6.197065	5.148280	0.000000	-10.000000	0.075000	-9.600000	822.000000	1023.000000	1023.000000	2046.000000
34.099998	0.033221	19.633856	5.250923	3.451396	5.825379	5.106158	0.000000	-10.000000	0.125000	-12.566667	822.000000	1023.000000	1023.000000	2046.000000
34.119999	0.030783	18.192526	4.851349	3.225518	5.416632	4.699026	0.000000	-10.000000	0.183333	-15.200000	822.000000	1023.000000	1023.000000	2046.000000
34.139999	0.026998	15.955637	3.967542	2.676448	5.146255	4.165392	0.000000	-10.000000	0.266667	-17.733334	814.500000	1023.000000	1023.000000	2046.000000
34.160000	0.022335	13.200188	2.971803	2.019141	4.722161	3.487082	0.000000	-10.000000	0.325000	-19.950001	804.666687	1023.000000	1023.000000	2046.000000
34.180000	0.018108	10.701700	2.131706	1.552030	4.101836	2.916128	0.000000	-10.000000	0.366667	-21.783335	792.333313	1023.000000	1023.000000	2046.000000
34.200001	0.014948	8.833978	1.369226	1.331753	3.717592	2.415406	0.000000	-10.000000	0.391667	-23.033335	785.166687	1023.000000	1023.000000	2046.000000
34.220001	0.012033	7.111501	0.513567	1.181457	3.520810	1.895667	0.000000	-10.000000	0.433333	-23.983334	777.666687	1023.000000	1023.000000	2046.000000
34.240002	0.009452	5.586294	-0.201571	0.932219	3.256972	1.598673	0.000000	-10.000000	0.483333	-24.900002	769.666687	1023.000000	1023.000000	2046.000000
34.259998	0.007362	4.350930	-0.649936	0.871535	2.866149	1.263182	0.000000	-10.000000	0.525000	-26.016666	761.166687	1023.000000	1023.000000	2046.000000
34.279999	0.005495	3.247630	-1.130771	0.861811	2.577097	0.939494	0.000000	-10.000000	0.541667	-27.050001	752.333313	1023.000000	1023.000000	2046.000000
34.299999	0.003530	2.086437	-1.716178	0.824280	2.387680	0.590656	0.000000	-10.000000	0.575000	-28.000000	743.500000	1023.000000	1023.000000	2046.000000
34.320000	0.001823	1.077619	-2.196949	0.685578	2.193108	0.395882	0.000000	-10.000000	0.600000	-28.550001	734.166687	1023.000000	1023.000000	2046.000000
34.340000	0.000415	0.245331	-2.505142	0.573627	1.899576	0.277269	0.000000	-10.000000	0.633333	-28.933334	724.666687	1023.000000	1023.000000	2046.000000
34.360001	-0.000546	-0.322494	-2.631814	0.539240	1.579668	0.190411	0.000000	-10.000000	0.633333	-29.050001	715.000000	1023.000000	1023.000000	2046.000000
34.380001	-0.001091	-0.644813	-2.845368	0.672271	1.491023	0.037261	0.000000	-10.000000	0.625000	-29.000000	705.333313	1023.000000	1023.000000	2046.000000
34.400002	-0.001980	-1.170079	-3.094109	0.417556	1.472143	0.034331	0.000000	-10.000000	0.616667	-29.016666	695.500000	1023.000000	1023.000000	2046.000000
34.419998	-0.002623	-1.549897	-3.128164	0.144828	1.332359	0.101080	0.000000	-10.000000	0.616667	-29.133333	685.833313	1023.000000	1023.000000	2046.000000
34.439999	-0.003290	-1.944673	-3.124153	-0.092539	1.161375	0.110644	0.000000	-10.000000	0.633333	-29.299999	676.166687	1023.000000	1023.000000	2046.000000
34.459999	-0.003612	-2.134872	-3.160022	-0.240428	1.155366	0.110211	0.000000	-10.000000	0.641667	-29.500000	666.500000	1023.000000	1023.000000	2046.000000
34.480000	-0.004279	-2.528776	-3.275164	-0.484589	1.158724	0.072253	0.000000	-10.000000	0.641667	-29.516666	656.500000	1023.000000	1023.000000	2046.000000
34.500000	-0.005566	-3.289447	-3.432476	-0.774327	1.007834	-0.090477	0.000000	-10.000000	0.641667	-29.500000	646.500000	1023.000000	1023.000000	2046.000000
34.520000	-0.006743	-3.984834	-3.498772	-0.971420	0.764140	-0.278782	0.000000	-10.000000	0.633333	-29.333334	636.666687	1023.000000	1023.000000	2046.000000
34.540001	-0.007810	-4.615783	-3.565437	-1.111870	0.522327	-0.460803	0.000000	-10.000000	0.633333	-29.200001	627.000000	1023.000000	1023.000000	2046.000000
34.560001	-0.008938	-5.282300	-3.703714	-1.145368	0.353956	-0.787174	0.000000	-10.000000	0.625000	-29.133333	620.666687	1023.000000	1023.000000	2046.000000
34.580002	-0.010622	-6.277873	-3.869654	-1.277621	-0.009650	-1.120948	0.000000	-10.000000	0.633333	-28.933332	611.000000	1023.000000	1023.000000	2046.000000
34.599998	-0.012175	-7.195326	-3.985640	-1.471392	-0.369551	-1.368743	0.000000	-10.000000	0.633333	-28.883333	601.333313	1023.000000	1023.000000	2046.000000
34.619999	-0.013211	-7.807809	-4.039335	-1.566529	-0.680458	-1.521487	0.000000	-10.000000	0.633333	-28.783333	588.333313	1023.000000	1023.000000	2046.000000
34.639999	-0.013936	-8.236364	-4.113650	-1.527221	-0.866678	-1.728815	0.000000	-10.000000	0.616667	-28.800001	578.833313	1023.000000	1023.000000	2046.000000
34.660000	-0.014572	-8.611868	-4.175541	-1.585449	-1.050787	-1.800091	0.000000	-10.000000	0.608333	-28.650002	572.500000	1023.000000	1023.000000	2046.000000
34.680000	-0.014685	-8.679093	-3.975287	-1.546166	-1.256933	-1.900707	0.000000	-10.000000	0.600000	-28.500000	563.000000	1023.000000	1023.000000	2046.000000
34.700001	-0.014262	-8.428566	-3.575585	-1.571906	-1.426630	-1.854445	0.000000	-10.000000	0.600000	-28.333334	553.333313	1023.000000	1023.000000	2046.000000
34.720001	-0.013620	-8.049171	-3.331992	-1.484861	-1.501052	-1.731266	0.000000	-10.000000	0.583333	-28.016666	540.666687	1023.000000	1023.000000	2046.000000
34.740002	-0.013210	-7.807203	-3.246527	-1.278147	-1.570398	-1.712132	0.000000	-10.000000	0.550000	-27.666668	531.333313	1023.000000	1023.000000	2046.000000
34.759998	-0.013649	-8.066457	-3.343725	-1.306530	-1.735150	-1.681051	0.000000	-10.000000	0.550000	-27.433334	522.166687	1023.000000	1023.000000	2046.000000
34.779999	-0.014307	-8.455576	-3.525349	-1.272321	-1.887274	-1.770633	0.000000	-10.000000	0.566667	-27.583334	512.833313	1023.000000	1023.000000	2046.000000
34.799999	-0.015499	-9.159771	-3.722501	-1.240939	-2.128370	-2.067962	0.000000	-10.000000	0.600000	-27.666668	503.666656	1023.000000	1023.000000	2046.000000
34.820000	-0.014970	-8.847340	-3.953628	-0.910334	-2.040099	-1.943279	0.000000	-10.000000	0.600000	-27.766666	494.333344	1023.000000	1023.000000	2046.000000
34.840000	-0.015336	-9.063296	-4.193266	-0.578091	-2.289874	-2.002064	0.000000	-10.000000	0.583333	-27.616667	485.166656	1023.000000	1023.000000	2046.000000
34.860001	-0.017082	-10.095546	-4.558705	-0.669657	-2.746603	-2.120581	0.000000	-10.000000	0.550000	-27.350000	476.000000	1023.000000	1023.000000	2046.000000
34.880001	-0.020076	-11.864680	-5.026927	-1.062504	-3.283056	-2.492193	0.000000	-10.000000	0.516667	-27.116667	466.833344	1023.000000	1023.000000	2046.000000
34.900002	-0.023626	-13.963081	-5.700093	-1.593994	-3.651992	-3.017003	0.000000	-10.000000	0.491667	-26.566668	457.833344	1023.000000	1023.000000	2046.000000
34.919998	-0.027303	-16.136221	-6.351912	-2.129915	-4.125539	-3.528854	0.000000	-10.000000	0.483333	-26.283335	451.833344	1023.000000	1023.000000	2046.000000
34.939999	-0.030479	-18.013285	-6.998278	-2.450290	-4.511691	-4.053025	0.000000	-10.000000	0.458333	-25.316668	443.333344	1023.000000	1023.000000	2046.000000
34.959999	-0.033301	-19.681009	-7.584629	-2.740481	-4.887268	-4.468632	0.000000	-10.000000	0.450000	-24.666668	435.000000	1023.000000	1023.000000	2046.000000
34.980000	-0.035695	-21.096010	-8.258606	-2.844092	-5.092946	-4.900367	0.000000	-10.000000	0.441667	-23.966667	424.000000	1023.000000	1023.000000	2046.000000
35.000000	-0.037748	-22.308823	-8.750868	-2.982882	-5.379808	-5.195264	0.000000	-10.000000	0.450000	-23.900000	418.666656	1023.000000	1023.000000	2046.000000
35.020000	-0.039498	-23.343472	-9.174046	-3.040623	-5.665443	-5.463360	0.000000	-10.000000	0.450000	-23.900000	413.333344	1023.000000	1023.000000	2046.000000
35.040001	-0.041177	-24.335546	-9.483446	-3.116457	-6.006429	-5.729213	0.000000	-10.000000	0.416667	-23.783333	405.333344	1023.000000	1023.000000	2046.000000
35.060001	-0.042510	-25.123531	-9.800850	-3.133061	-6.223364	-5.966257	0.000000	-10.000000	0.400000	-23.666666	394.666656	1023.000000	1023.000000	2046.000000
35.080002	-0.043498	-25.707495	-10.113455	-3.085452	-6.325403	-6.183184	0.000000	-10.000000	0.366667	-23.316668	384.000000	1023.000000	1023.000000	2046.000000
35.099998	-0.044250	-26.151722	-10.273868	-3.116934	-6.520091	-6.240829	0.000000	-10.000000	0.366667	-23.133333	378.666656	1023.000000	1023.000000	2046.000000
35.119999	-0.044604	-26.360973	-10.298225	-3.037184	-6.694330	-6.331234	0.000000	-10.000000	0.350000	-22.516666	371.000000	1023.000000	1023.000000	2046.000000
35.139999	-0.044692	-26.412724	-10.175078	-3.092134	-6.820217	-6.325295	0.000000	-10.000000	0.341667	-22.050001	363.500000	1023.000000	1023.000000	2046.000000
35.160000	-0.044632	-26.377277	-10.124343	-3.187178	-6.748084	-6.317672	0.000000	-10.000000	0.341667	-21.366667	353.666656	1023.000000	1023.000000	2046.000000
35.180000	-0.044403	-26.241978	-9.945805	-3.401940	-6.727607	-6.166626	0.000000	-10.000000	0.341667	-21.116667	348.833344	1023.000000	1023.000000	2046.000000
35.200001	-0.044244	-26.148140	-9.677938	-3.575330	-6.857534	-6.037337	0.000000	-10.000000	0.333333	-20.533333	341.833344	1023.000000	1023.000000	2046.000000
35.220001	-0.044299	-26.180901	-9.529104	-3.801483	-6.870156	-5.980157	0.000000	-10.000000	0.283333	-19.816668	335.000000	1023.000000	1023.000000	2046.000000
35.240002	-0.044721	-26.429821	-9.480686	-4.009186	-6.870358	-6.069590	0.000000	-10.000000	0.233333	-18.666668	326.000000	1023.000000	1023.000000	2046.000000
35.259998	-0.045609	-26.955202	-9.534726	-4.292642	-6.925725	-6.202109	0.000000	-10.000000	0.200000	-17.883333	321.666656	1023.000000	1023.000000	2046.000000
35.279999	-0.046479	-27.469177	-9.584556	-4.496018	-7.058019	-6.330585	0.000000	-10.000000	0.200000	-17.466667	317.500000	1023.000000	1023.000000	2046.000000
35.299999	-0.047291	-27.949219	-9.574224	-4.597049	-7.257870	-6.520076	0.000000	-10.000000	0.200000	-16.933334	311.833344	1023.000000	1023.000000	2046.000000
35.320000	-0.048172	-28.469875	-9.528945	-4.666316	-7.520713	-6.753901	0.000000	-10.000000	0.183333	-16.283333	304.500000	1023.000000	1023.000000	2046.000000
35.340000	-0.049216	-29.086765	-9.603045	-4.719792	-7.699512	-7.064415	0.000000	-10.000000	0.166667	-15.616667	299.166656	1023.000000	1023.000000	2046.000000
35.360001	-0.050141	-29.633303	-9.622280	-4.855549	-7.901793	-7.253680	0.000000	-10.000000	0.133333	-15.150000	294.000000	1023.000000	1023.000000	2046.000000
35.380001	-0.050342	-29.751949	-9.523540	-4.857920	-8.057077	-7.313412	0.000000	-10.000000	0.133333	-14.566667	289.000000	1023.000000	1023.000000	2046.000000
35.400002	-0.050257	-29.702082	-9.329179	-4.867235	-8.176619	-7.329049	0.000000	-10.000000	0.116667	-14.033334	282.500000	1023.000000	1023.000000	2046.000000
35.419998	-0.049676	-29.358412	-8.951853	-4.821721	-8.252235	-7.332602	0.000000	-10.000000	0.116667	-13.850000	279.500000	1023.000000	1023.000000	2046.000000
35.439999	-0.048751	-28.811707	-8.536253	-4.717940	-8.226751	-7.330762	0.000000	-10.000000	0.083333	-13.616667	276.333344	1023.000000	1023.000000	2046.000000
35.459999	-0.047757	-28.224630	-8.205966	-4.661201	-8.166826	-7.190637	0.000000	-10.000000	0.066667	-13.250000	273.333344	1023.000000	1023.000000	2046.000000
35.480000	-0.046789	-27.652323	-7.966383	-4.565377	-8.131886	-6.988677	0.000000	-10.000000	0.050000	-12.616667	268.833344	1023.000000	1023.000000	2046.000000
35.500000	-0.046612	-27.547682	-7.887336	-4.636340	-8.169525	-6.854480	0.000000	-10.000000	0.050000	-12.216667	264.500000	1023.000000	1023.000000	2046.000000
35.520000	-0.046276	-27.349211	-7.819380	-4.484980	-8.169398	-6.875453	0.000000	-10.000000	0.050000	-11.866667	260.166656	1023.000000	1023.000000	2046.000000
35.540001	-0.046649	-27.569630	-7.899412	-4.273393	-8.237204	-7.159622	0.000000	-10.000000	0.058333	-11.866667	256.333344	1023.000000	1023.000000	2046.000000
35.560001	-0.045669	-26.990486	-8.063373	-3.949371	-8.076637	-6.901105	0.000000	-10.000000	0.058333	-11.933333	252.500000	1023.000000	1023.000000	2046.000000
35.580002	-0.045621	-26.962109	-8.308047	-3.554739	-8.200587	-6.898735	0.000000	-10.000000	0.066667	-12.100000	248.500000	1023.000000	1023.000000	2046.000000
35.599998	-0.046999	-27.776264	-8.608587	-3.668302	-8.537263	-6.962112	0.000000	-10.000000	0.066667	-12.133333	244.166672	1023.000000	1023.000000	2046.000000
35.619999	-0.049439	-29.218321	-8.974971	-4.097679	-8.906196	-7.239476	0.000000	-10.000000	0.083333	-11.816667	238.666672	1023.000000	1023.000000	2046.000000
35.639999	-0.052356	-30.942104	-9.504167	-4.556574	-9.124445	-7.756919	0.000000	-10.000000	0.091667	-11.433333	234.666672	1023.000000	1023.000000	2046.000000
35.660000	-0.055361	-32.718445	-10.057106	-5.054659	-9.455909	-8.150771	0.000000	-10.000000	0.083333	-11.183333	231.000000	1023.000000	1023.000000	2046.000000
35.680000	-0.057964	-34.256989	-10.734978	-5.349383	-9.666834	-8.505795	0.000000	-10.000000	0.066667	-10.666667	228.666672	1023.000000	1023.000000	2046.000000
35.700001	-0.060084	-35.509819	-11.272111	-5.562309	-9.894196	-8.781203	0.000000	-10.000000	0.041667	-10.066667	225.166672	1023.000000	1023.000000	2046.000000
35.720001	-0.061542	-36.371040	-11.746202	-5.567252	-10.011252	-9.046334	0.000000	-10.000000	0.041667	-9.566667	221.666672	1023.000000	1023.000000	2046.000000
35.740002	-0.063128	-37.308601	-12.177282	-5.586943	-10.209574	-9.334800	0.000000	-10.000000	0.050000	-10.016667	218.333328	1023.000000	1023.000000	2046.000000
35.759998	-0.064291	-37.996109	-12.586864	-5.593729	-10.305037	-9.510481	0.000000	-10.000000	0.066667	-10.783334	215.166672	1023.000000	1023.000000	2046.000000
35.779999	-0.065339	-38.615318	-12.793171	-5.598280	-10.609533	-9.614333	0.000000	-10.000000	0.083333	-11.583334	211.666672	1023.000000	1023.000000	2046.000000
35.799999	-0.065851	-38.917675	-12.998819	-5.534866	-10.670788	-9.713202	0.000000	-10.000000	0.091667	-12.050000	208.000000	1023.000000	1023.000000	2046.000000
35.820000	-0.066442	-39.266983	-13.214460	-5.379439	-10.729824	-9.943259	0.000000	-10.000000	0.083333	-12.233334	203.833328	1023.000000	1023.000000	2046.000000
35.840000	-0.066669	-39.401455	-13.271000	-5.366436	-10.865775	-9.898244	0.000000	-10.000000	0.075000	-12.083334	199.500000	1023.000000	1023.000000	2046.000000
35.860001	-0.066645	-39.387131	-13.312169	-5.278973	-10.916949	-9.879038	0.000000	-10.000000	0.058333	-11.916667	195.166672	1023.000000	1023.000000	2046.000000
35.880001	-0.066011	-39.012638	-13.161513	-5.228197	-10.825472	-9.797458	0.000000	-10.000000	0.058333	-11.650001	191.333328	1023.000000	1023.000000	2046.000000
35.900002	-0.065559	-38.745483	-12.906399	-5.248170	-10.802889	-9.788024	0.000000	-10.000000	0.050000	-11.333334	187.666672	1023.000000	1023.000000	2046.000000
35.919998	-0.064940	-38.379753	-12.677040	-5.330533	-10.737815	-9.634364	0.000000	-10.000000	0.058333	-10.983334	184.000000	1023.000000	1023.000000	2046.000000
35.939999	-0.064121	-37.895561	-12.402181	-5.401331	-10.662190	-9.429857	0.000000	-10.000000	0.058333	-10.833334	180.166672	1023.000000	1023.000000	2046.000000
35.959999	-0.063477	-37.515053	-12.160762	-5.549017	-10.483419	-9.321856	0.000000	-10.000000	0.058333	-10.766667	176.500000	1023.000000	1023.000000	2046.000000
35.980000	-0.063554	-37.560680	-12.015860	-5.747122	-10.446941	-9.350758	0.000000	-10.000000	0.050000	-10.616667	172.833328	1023.000000	1023.000000	2046.000000
36.000000	-0.063987	-37.816471	-11.952265	-5.964791	-10.489107	-9.410309	0.000000	-10.000000	0.050000	-10.466667	169.333328	1023.000000	1023.000000	2046.000000
36.020000	-0.064469	-38.100887	-11.880211	-6.087881	-10.630680	-9.502114	0.000000	-10.000000	0.050000	-10.366667	165.666672	1023.000000	1023.000000	2046.000000
36.040001	-0.064799	-38.296352	-11.888211	-6.241115	-10.621006	-9.546021	0.000000	-10.000000	0.041667	-10.300000	162.333328	1023.000000	1023.000000	2046.000000
36.060001	-0.065177	-38.519482	-11.860357	-6.268101	-10.677540	-9.713483	0.000000	-10.000000	0.041667	-9.983334	158.833328	1023.000000	1023.000000	2046.000000
36.080002	-0.066064	-39.043705	-11.807067	-6.321132	-10.909958	-10.005548	0.000000	-10.000000	0.041667	-9.500000	155.666672	1023.000000	1023.000000	2046.000000
36.099998	-0.066634	-39.380417	-11.726772	-6.418548	-11.107328	-10.127769	0.000000	-10.000000	0.033333	-8.866667	152.500000	1023.000000	1023.000000	2046.000000
36.119999	-0.066559	-39.336483	-11.613568	-6.391928	-11.154213	-10.176772	0.000000	-10.000000	0.033333	-8.183333	149.500000	1023.000000	1023.000000	2046.000000
36.139999	-0.065925	-38.961811	-11.371841	-6.347615	-11.136264	-10.106092	0.000000	-10.000000	0.025000	-7.466667	146.833328	1023.000000	1023.000000	2046.000000
36.160000	-0.065216	-38.542717	-11.075358	-6.278494	-11.052907	-10.135958	0.000000	-10.000000	0.025000	-6.916667	144.166672	1023.000000	1023.000000	2046.000000
36.180000	-0.064302	-38.002281	-10.571879	-6.258855	-11.088037	-10.083510	0.000000	-10.000000	0.008333	-6.383333	141.833328	1023.000000	1023.000000	2046.000000
36.200001	-0.062847	-37.142696	-10.108826	-6.079114	-11.064351	-9.890404	0.000000	-10.000000	0.000000	-5.800000	139.500000	1023.000000	1023.000000	2046.000000
36.220001	-0.061618	-36.416019	-9.841746	-5.906851	-10.997952	-9.669471	0.000000	-10.000000	0.000000	-4.950000	137.666672	1023.000000	1023.000000	2046.000000
36.240002	-0.060896	-35.989254	-9.752815	-5.874310	-10.826847	-9.535283	0.000000	-10.000000	0.000000	-4.216667	136.000000	1023.000000	1023.000000	2046.000000
36.259998	-0.060326	-35.652725	-9.766707	-5.659105	-10.602815	-9.624096	0.000000	-10.000000	0.000000	-3.800000	134.666672	1023.000000	1023.000000	2046.000000
36.279999	-0.060698	-35.872410	-9.678649	-5.631009	-10.888016	-9.674735	0.000000	-10.000000	0.000000	-3.800000	133.333328	1023.000000	1023.000000	2046.000000
36.299999	-0.059269	-35.027710	-9.796574	-5.217446	-10.714516	-9.299174	0.000000	-10.000000	0.000000	-4.100000	132.000000	1023.000000	1023.000000	2046.000000
36.320000	-0.058675	-34.676891	-10.058386	-4.740503	-10.646917	-9.231084	0.000000	-10.000000	0.008333	-4.516667	130.666672	1023.000000	1023.000000	2046.000000
36.340000	-0.060072	-35.502529	-10.320598	-4.907197	-10.926260	-9.348475	0.000000	-10.000000	0.008333	-4.833333	129.166672	1023.000000	1023.000000	2046.000000
36.360001	-0.062391	-36.873016	-10.646070	-5.244200	-11.304135	-9.678614	0.000000	-10.000000	0.016667	-4.850000	127.666664	1023.000000	1023.000000	2046.000000
36.380001	-0.064854	-38.328667	-11.088761	-5.646023	-11.571955	-10.021929	0.000000	-10.000000	0.008333	-4.750000	126.000000	1023.000000	1023.000000	2046.000000
36.400002	-0.067359	-39.809395	-11.712733	-6.093199	-11.707539	-10.295923	0.000000	-10.000000	0.000000	-4.716667	124.333336	1023.000000	1023.000000	2046.000000
36.419998	-0.069783	-41.241795	-12.387881	-6.403645	-11.834201	-10.616068	0.000000	-10.000000	-0.008333	-4.500000	122.833336	1023.000000	1023.000000	2046.000000
36.439999	-0.072030	-42.569870	-12.995501	-6.634786	-11.986328	-10.953255	0.000000	-10.000000	-0.008333	-4.316667	121.166664	1023.000000	1023.000000	2046.000000
36.459999	-0.073685	-43.547550	-13.394539	-6.694324	-12.214643	-11.244044	0.000000	-10.000000	0.000000	-4.466667	119.833336	1023.000000	1023.000000	2046.000000
36.480000	-0.075012	-44.332188	-13.775440	-6.604344	-12.427081	-11.525322	0.000000	-10.000000	0.000000	-5.400000	118.166664	1023.000000	1023.000000	2046.000000
36.500000	-0.075907	-44.861214	-14.101702	-6.571305	-12.586473	-11.601733	0.000000	-10.000000	0.000000	-6.733334	116.500000	1023.000000	1023.000000	2046.000000
36.520000	-0.076511	-45.218052	-14.367021	-6.497970	-12.645807	-11.707255	0.000000	-10.000000	0.016667	-7.750000	114.166664	1023.000000	1023.000000	2046.000000
36.540001	-0.076988	-45.500057	-14.649686	-6.401968	-12.625272	-11.823130	0.000000	-10.000000	0.016667	-8.316667	111.666664	1023.000000	1023.000000	2046.000000
36.560001	-0.077431	-45.761620	-14.785100	-6.372100	-12.722979	-11.881441	0.000000	-10.000000	0.016667	-8.250000	108.833336	1023.000000	1023.000000	2046.000000
36.580002	-0.077757	-45.954266	-14.739148	-6.291744	-12.955634	-11.967741	0.000000	-10.000000	0.000000	-7.850000	106.166664	1023.000000	1023.000000	2046.000000
36.599998	-0.077560	-45.837910	-14.702144	-6.151783	-13.035513	-11.948472	0.000000	-10.000000	0.000000	-7.166667	103.500000	1023.000000	1023.000000	2046.000000
36.619999	-0.076708	-45.334381	-14.562643	-6.041839	-12.949847	-11.780054	0.000000	-10.000000	0.000000	-6.250000	101.000000	1023.000000	1023.000000	2046.000000
36.639999	-0.075790	-44.791714	-14.411282	-6.054585	-12.700888	-11.624961	0.000000	-10.000000	-0.008333	-5.316667	98.833336	1023.000000	1023.000000	2046.000000
36.660000	-0.074895	-44.262730	-14.189090	-6.130472	-12.498031	-11.445138	0.000000	-10.000000	-0.008333	-4.566667	97.000000	1023.000000	1023.000000	2046.000000
36.680000	-0.074293	-43.906975	-13.823491	-6.195711	-12.521118	-11.366653	0.000000	-10.000000	-0.008333	-4.400000	95.666664	1023.000000	1023.000000	2046.000000
36.700001	-0.073598	-43.496204	-13.427992	-6.289042	-12.536289	-11.242883	0.000000	-10.000000	0.000000	-4.533333	94.166664	1023.000000	1023.000000	2046.000000
36.720001	-0.072943	-43.109547	-13.271810	-6.355254	-12.320606	-11.161877	0.000000	-10.000000	0.000000	-4.700000	92.666664	1023.000000	1023.000000	2046.000000
36.740002	-0.072823	-43.038639	-13.267515	-6.550508	-12.123507	-11.097107	0.000000	-10.000000	0.000000	-4.566667	91.000000	1023.000000	1023.000000	2046.000000
36.759998	-0.073123	-43.215813	-13.183294	-6.804729	-12.102612	-11.125179	0.000000	-10.000000	0.000000	-4.283333	89.500000	1023.000000	1023.000000	2046.000000
36.779999	-0.073681	-43.545334	-13.030657	-6.958835	-12.281473	-11.274370	0.000000	-10.000000	0.000000	-3.916667	88.000000	1023.000000	1023.000000	2046.000000
36.799999	-0.074099	-43.792522	-12.890626	-7.002428	-12.490453	-11.409015	0.000000	-10.000000	-0.008333	-3.466667	86.666664	1023.000000	1023.000000	2046.000000
36.820000	-0.074303	-43.913086	-12.860453	-6.968689	-12.516556	-11.567387	0.000000	-10.000000	-0.016667	-3.000000	85.500000	1023.000000	1023.000000	2046.000000
36.840000	-0.074116	-43.802788	-12.922864	-6.903025	-12.346119	-11.630778	0.000000	-10.000000	-0.033333	-2.533333	84.500000	1023.000000	1023.000000	2046.000000
36.860001	-0.074160	-43.828838	-12.786575	-7.065182	-12.372909	-11.604171	0.000000	-10.000000	-0.033333	-2.250000	83.666664	1023.000000	1023.000000	2046.000000
36.880001	-0.073849	-43.644627	-12.411517	-7.056870	-12.539414	-11.636827	0.000000	-10.000000	-0.033333	-2.066667	82.833336	1023.000000	1023.000000	2046.000000
36.900002	-0.072920	-43.095947	-12.026880	-6.915147	-12.555807	-11.598112	0.000000	-10.000000	-0.025000	-1.866667	82.333336	1023.000000	1023.000000	2046.000000
36.919998	-0.071376	-42.183502	-11.619494	-6.765914	-12.339236	-11.458858	0.000000	-10.000000	-0.025000	-1.166667	82.000000	1023.000000	1023.000000	2046.000000
36.939999	-0.069497	-41.072540	-11.264671	-6.662739	-12.002048	-11.143082	0.000000	-10.000000	-0.033333	-0.516667	82.000000	1023.000000	1023.000000	2046.000000
36.959999	-0.068252	-40.337173	-10.889076	-6.601964	-11.944312	-10.901821	0.000000	-10.000000	-0.041667	0.000000	82.000000	1023.000000	1023.000000	2046.000000
36.980000	-0.067628	-39.968391	-10.591911	-6.533798	-12.067184	-10.775499	0.000000	-10.000000	-0.041667	0.000000	82.000000	1023.000000	1023.000000	2046.000000
37.000000	-0.066959	-39.572926	-10.457056	-6.435130	-12.002003	-10.678738	0.000000	-10.000000	-0.025000	0.000000	82.000000	1023.000000	1023.000000	2046.000000
37.020000	-0.066020	-39.017677	-10.587269	-6.037570	-11.633046	-10.759790	0.000000	-10.000000	-0.008333	0.000000	82.000000	1023.000000	1023.000000	2046.000000
37.040001	-0.065344	-38.618073	-10.713605	-5.976799	-11.545020	-10.382647	0.000000	-10.000000	-0.008333	0.000000	82.000000	1023.000000	1023.000000	2046.000000
37.060001	-0.064844	-38.323013	-10.741327	-5.510899	-11.799415	-10.271374	0.000000	-10.000000	-0.016667	0.000000	82.000000	1023.000000	1023.000000	2046.000000
37.080002	-0.065574	-38.754341	-10.879292	-5.369410	-12.116186	-10.389452	0.000000	-10.000000	-0.016667	0.000000	82.000000	1023.000000	1023.000000	2046.000000
37.099998	-0.067075	-39.641064	-11.339888	-5.552108	-12.134829	-10.614240	0.000000	-10.000000	-0.016667	0.000000	82.000000	1023.000000	1023.000000	2046.000000
37.119999	-0.069162	-40.874596	-11.872251	-6.125416	-12.119335	-10.757593	0.000000	-10.000000	-0.025000	0.000000	82.000000	1023.000000	1023.000000	2046.000000
37.139999	-0.071649	-42.344650	-12.194319	-6.553441	-12.528961	-11.067931	0.000000	-10.000000	-0.033333	0.316667	82.000000	1023.000000	1023.000000	2046.000000
37.160000	-0.074183	-43.842026	-12.724721	-6.852299	-12.852564	-11.412442	0.000000	-10.000000	-0.033333	1.400000	82.000000	1023.000000	1023.000000	2046.000000
37.180000	-0.076002	-44.916954	-13.253429	-6.988539	-12.983896	-11.691089	0.000000	-10.000000	-0.033333	2.950000	82.000000	1023.000000	1023.000000	2046.000000
37.200001	-0.077084	-45.556488	-13.816569	-6.944497	-12.879512	-11.915910	0.000000	-10.000000	-0.041667	4.516667	82.000000	1023.000000	1023.000000	2046.000000
37.220001	-0.077743	-45.946117	-14.255875	-6.958864	-12.798526	-11.932853	0.000000	-10.000000	-0.050000	5.516667	82.000000	1023.000000	1023.000000	2046.000000
37.240002	-0.078298	-46.274105	-14.454168	-6.957122	-12.916022	-11.946792	0.000000	-10.000000	-0.066667	6.183333	82.000000	1023.000000	1023.000000	2046.000000
37.259998	-0.078424	-46.348568	-14.486697	-6.848598	-13.036880	-11.976391	0.000000	-10.000000	-0.083333	6.900000	82.000000	1023.000000	1023.000000	2046.000000
37.279999	-0.078355	-46.308079	-14.449635	-6.708528	-13.175006	-11.974910	0.000000	-10.000000	-0.100000	7.866667	82.000000	1023.000000	1023.000000	2046.000000
37.299999	-0.077763	-45.958229	-14.448263	-6.472072	-13.079358	-11.958538	0.000000	-10.000000	-0.108333	9.283334	82.000000	1023.000000	1023.000000	2046.000000
37.320000	-0.076847	-45.416348	-14.553811	-6.227648	-12.808414	-11.826473	0.000000	-10.000000	-0.133333	11.000000	82.000000	1023.000000	1023.000000	2046.000000
37.340000	-0.075742	-44.763546	-14.443467	-6.184409	-12.601342	-11.534327	0.000000	-10.000000	-0.166667	12.816667	72.166664	1023.000000	1023.000000	2046.000000
37.360001	-0.074328	-43.927914	-13.973994	-6.041500	-12.626149	-11.286272	0.000000	-10.000000	-0.208333	14.783334	53.000000	1023.000000	1023.000000	2046.000000
37.380001	-0.072733	-42.985138	-13.508841	-5.934215	-12.501346	-11.040736	0.000000	-10.000000	-0.225000	16.433334	35.500000	1023.000000	1023.000000	2046.000000
37.400002	-0.070712	-41.790951	-13.125799	-5.825710	-12.132830	-10.706613	0.000000	-10.000000	-0.241667	17.750000	29.833334	1023.000000	1023.000000	2046.000000
37.419998	-0.068736	-40.622993	-12.827860	-5.750158	-11.696433	-10.348544	0.000000	-10.000000	-0.250000	18.250000	35.500000	1023.000000	1023.000000	2046.000000
37.439999	-0.066797	-39.477055	-12.465297	-5.852784	-11.215439	-9.943535	0.000000	-10.000000	-0.275000	18.683334	41.500000	1023.000000	1023.000000	2046.000000
37.459999	-0.065133	-38.493710	-11.955120	-5.998312	-11.020709	-9.519570	0.000000	-10.000000	-0.283333	18.900002	47.833332	1023.000000	1023.000000	2046.000000
37.480000	-0.063925	-37.779850	-11.381406	-6.038907	-11.023673	-9.335863	0.000000	-10.000000	-0.291667	19.266666	54.166668	1023.000000	1023.000000	2046.000000
37.500000	-0.062945	-37.200275	-11.039492	-6.138021	-10.853081	-9.169683	0.000000	-10.000000	-0.291667	19.350000	60.666668	1023.000000	1023.000000	2046.000000
37.520000	-0.061948	-36.611244	-10.953569	-6.144415	-10.459215	-9.054044	0.000000	-10.000000	-0.300000	19.583334	67.000000	1023.000000	1023.000000	2046.000000
37.540001	-0.061166	-36.149239	-10.827063	-6.228283	-10.176885	-8.917009	0.000000	-10.000000	-0.308333	20.000000	73.500000	1023.000000	1023.000000	2046.000000
37.560001	-0.060378	-35.683369	-10.377462	-6.272479	-10.279262	-8.754167	0.000000	-10.000000	-0.333333	20.833334	80.166664	1023.000000	1023.000000	2046.000000
37.580002	-0.059335	-35.067226	-9.894914	-6.150472	-10.341668	-8.680172	0.000000	-10.000000	-0.358333	21.450001	87.000000	1023.000000	1023.000000	2046.000000
37.599998	-0.058010	-34.284031	-9.482330	-6.036546	-10.190575	-8.574578	0.000000	-10.000000	-0.375000	21.933334	94.166664	1023.000000	1023.000000	2046.000000
37.619999	-0.056347	-33.300938	-9.237529	-5.901410	-9.815239	-8.346762	0.000000	-10.000000	-0.366667	22.100000	101.333336	1023.000000	1023.000000	2046.000000
37.639999	-0.054383	-32.140625	-8.917852	-5.764535	-9.406595	-8.051643	0.000000	-10.000000	-0.358333	22.516666	108.666664	1023.000000	1023.000000	2046.000000
37.660000	-0.051925	-30.687738	-8.290435	-5.665761	-9.103706	-7.627836	0.000000	-10.000000	-0.350000	22.833334	116.166664	1023.000000	1023.000000	2046.000000
37.680000	-0.049130	-29.035599	-7.484343	-5.486564	-8.878339	-7.186352	0.000000	-10.000000	-0.375000	23.233334	123.666664	1023.000000	1023.000000	2046.000000
37.700001	-0.046691	-27.594633	-6.796495	-5.245572	-8.737875	-6.814692	0.000000	-10.000000	-0.391667	23.650000	131.333328	1023.000000	1023.000000	2046.000000
37.720001	-0.044612	-26.365595	-6.494309	-4.999487	-8.338254	-6.533545	0.000000	-10.000000	-0.416667	23.950001	139.000000	1023.000000	1023.000000	2046.000000
37.740002	-0.043082	-25.461378	-6.473570	-4.900487	-7.850245	-6.237075	0.000000	-10.000000	-0.408333	24.216667	147.000000	1023.000000	1023.000000	2046.000000
37.759998	-0.041175	-24.334166	-6.409444	-4.857777	-7.339044	-5.727901	0.000000	-10.000000	-0.391667	24.150002	155.000000	1023.000000	1023.000000	2046.000000
37.779999	-0.039597	-23.402063	-6.053718	-4.429771	-7.313780	-5.604795	0.000000	-10.000000	-0.383333	24.016668	163.000000	1023.000000	1023.000000	2046.000000
37.799999	-0.037134	-21.945963	-5.791722	-3.767018	-7.193441	-5.193783	0.000000	-10.000000	-0.375000	23.716667	171.000000	1023.000000	1023.000000	2046.000000
37.820000	-0.035386	-20.913269	-5.732156	-3.191274	-7.007452	-4.982388	0.000000	-10.000000	-0.383333	23.450001	179.000000	1023.000000	1023.000000	2046.000000
37.840000	-0.035094	-20.740623	-5.824861	-3.201809	-6.830822	-4.883131	0.000000	-10.000000	-0.383333	23.616667	187.000000	1023.000000	1023.000000	2046.000000
37.860001	-0.036039	-21.299288	-6.227844	-3.609778	-6.642695	-4.818971	0.000000	-10.000000	-0.391667	23.766666	195.000000	1023.000000	1023.000000	2046.000000
37.880001	-0.037782	-22.329041	-6.680727	-4.001651	-6.675957	-4.970705	0.000000	-10.000000	-0.416667	24.166668	203.000000	1023.000000	1023.000000	2046.000000
37.900002	-0.040008	-23.644611	-7.139165	-4.317670	-6.929407	-5.258370	0.000000	-10.000000	-0.425000	24.416668	211.000000	1023.000000	1023.000000	2046.000000
37.919998	-0.041506	-24.529760	-7.508655	-4.463398	-7.066828	-5.490879	0.000000	-10.000000	-0.441667	24.650002	219.000000	1023.000000	1023.000000	2046.000000
37.939999	-0.042126	-24.896444	-7.824754	-4.431049	-7.005999	-5.634642	0.000000	-10.000000	-0.441667	24.766668	227.166672	1023.000000	1023.000000	2046.000000
37.959999	-0.041966	-24.802063	-8.238393	-4.326108	-6.645073	-5.592489	0.000000	-10.000000	-0.450000	24.716667	235.500000	1023.000000	1023.000000	2046.000000
37.980000	-0.041535	-24.547153	-8.457538	-4.192451	-6.403692	-5.493473	0.000000	-10.000000	-0.458333	24.933334	243.833328	1023.000000	1023.000000	2046.000000
38.000000	-0.040889	-24.165356	-8.493529	-4.060265	-6.313469	-5.298091	0.000000	-10.000000	-0.466667	25.266666	252.000000	1023.000000	1023.000000	2046.000000
38.020000	-0.040012	-23.647310	-8.348045	-3.841088	-6.315376	-5.142802	0.000000	-10.000000	-0.483333	25.633333	260.333344	1023.000000	1023.000000	2046.000000
38.040001	-0.038955	-23.022438	-8.141970	-3.505798	-6.291857	-5.082814	0.000000	-10.000000	-0.500000	26.000000	268.833344	1023.000000	1023.000000	2046.000000
38.060001	-0.037701	-22.281441	-8.044606	-3.277961	-6.092912	-4.865963	0.000000	-10.000000	-0.525000	26.183334	277.500000	1023.000000	1023.000000	2046.000000
38.080002	-0.036353	-21.484335	-8.008382	-3.056738	-5.765205	-4.654010	0.000000	-10.000000	-0.541667	26.533335	286.166656	1023.000000	1023.000000	2046.000000
38.099998	-0.034672	-20.491343	-7.904573	-2.897911	-5.361379	-4.327480	0.000000	-10.000000	-0.550000	26.583334	295.000000	1023.000000	1023.000000	2046.000000
38.119999	-0.032692	-19.320898	-7.524286	-2.745219	-5.118279	-3.933113	0.000000	-10.000000	-0.558333	26.700001	304.000000	1023.000000	1023.000000	2046.000000
38.139999	-0.030491	-18.020054	-7.046788	-2.588752	-4.855777	-3.528737	0.000000	-10.000000	-0.558333	26.583334	312.833344	1023.000000	1023.000000	2046.000000
38.160000	-0.028446	-16.811560	-6.511709	-2.410874	-4.618501	-3.270475	0.000000	-10.000000	-0.541667	26.483334	321.666656	1023.000000	1023.000000	2046.000000
38.180000	-0.026302	-15.544769	-6.070842	-2.370865	-4.176719	-2.926343	0.000000	-10.000000	-0.500000	26.233334	330.500000	1023.000000	1023.000000	2046.000000
38.200001	-0.024236	-14.323189	-5.761794	-2.458574	-3.537263	-2.565558	0.000000	-10.000000	-0.466667	25.950001	339.333344	1023.000000	1023.000000	2046.000000
38.220001	-0.022463	-13.275887	-5.434134	-2.603872	-3.025722	-2.212160	0.000000	-10.000000	-0.441667	25.316668	348.166656	1023.000000	1023.000000	2046.000000
38.240002	-0.021239	-12.552381	-5.046980	-2.780223	-2.815142	-1.910035	0.000000	-10.000000	-0.433333	24.900000	356.666656	1023.000000	1023.000000	2046.000000
38.259998	-0.020138	-11.901374	-4.641556	-2.795403	-2.677421	-1.786994	0.000000	-10.000000	-0.425000	24.600000	365.000000	1023.000000	1023.000000	2046.000000
38.279999	-0.019093	-11.284237	-4.226634	-2.767814	-2.570861	-1.718929	0.000000	-10.000000	-0.433333	24.650002	373.166656	1023.000000	1023.000000	2046.000000
38.299999	-0.018216	-10.765696	-3.918605	-2.692306	-2.412524	-1.742261	0.000000	-10.000000	-0.425000	24.633333	381.500000	1023.000000	1023.000000	2046.000000
38.320000	-0.017256	-10.198329	-3.725357	-2.732177	-2.115113	-1.625681	0.000000	-10.000000	-0.425000	24.416668	389.833344	1023.000000	1023.000000	2046.000000
38.340000	-0.016020	-9.467733	-3.431134	-2.692944	-1.868535	-1.475120	0.000000	-10.000000	-0.408333	24.333334	398.000000	1023.000000	1023.000000	2046.000000
38.360001	-0.014227	-8.408031	-3.040709	-2.524082	-1.596067	-1.247173	0.000000	-10.000000	-0.416667	24.116667	406.000000	1023.000000	1023.000000	2046.000000
38.380001	-0.012191	-7.205045	-2.440907	-2.313041	-1.511832	-0.939264	0.000000	-10.000000	-0.416667	24.266666	414.000000	1023.000000	1023.000000	2046.000000
38.400002	-0.009572	-5.657324	-1.817517	-2.012994	-1.202632	-0.624181	0.000000	-10.000000	-0.450000	24.866667	422.000000	1023.000000	1023.000000	2046.000000
38.419998	-0.006618	-3.911411	-1.078598	-1.734900	-0.813246	-0.284667	0.000000	-10.000000	-0.483333	25.516666	430.333344	1023.000000	1023.000000	2046.000000
38.439999	-0.003637	-2.149719	-0.433147	-1.440995	-0.353460	0.077883	0.000000	-10.000000	-0.525000	26.233334	438.833344	1023.000000	1023.000000	2046.000000
38.459999	-0.001328	-0.785109	-0.072478	-1.261723	0.086398	0.462694	0.000000	-10.000000	-0.550000	26.733334	447.500000	1023.000000	1023.000000	2046.000000
38.480000	0.000499	0.295050	0.261750	-1.039238	0.334235	0.738303	0.000000	-10.000000	-0.541667	27.266666	456.333344	1023.000000	1023.000000	2046.000000
38.500000	0.002492	1.472712	0.624414	-0.878711	0.633658	1.093350	0.000000	-10.000000	-0.525000	27.666668	465.333344	1023.000000	1023.000000	2046.000000
38.520000	0.004882	2.884976	1.083541	-0.331812	0.901767	1.231480	0.000000	-10.000000	-0.483333	27.316668	474.500000	1023.000000	1023.000000	2046.000000
38.540001	0.006727	3.975588	1.328170	0.073820	1.045219	1.528380	0.000000	-10.000000	-0.483333	26.816668	483.666656	1023.000000	1023.000000	2046.000000
38.560001	0.009144	5.404361	1.326168	0.698166	1.399491	1.980536	0.000000	-10.000000	-0.483333	26.250000	492.666656	1023.000000	1023.000000	2046.000000
38.580002	0.010395	6.143566	1.412162	1.025626	1.523138	2.182640	0.000000	-10.000000	-0.500000	25.850000	501.666656	1023.000000	1023.000000	2046.000000
38.599998	0.010331	6.105741	1.571244	0.896653	1.411904	2.225940	0.000000	-10.000000	-0.483333	25.650000	510.333344	1023.000000	1023.000000	2046.000000
38.619999	0.009066	5.357851	1.292785	0.633352	1.313845	2.117869	0.000000	-10.000000	-0.458333	25.433334	519.000000	1023.000000	1023.000000	2046.000000
38.639999	0.006481	3.830451	0.588316	0.363034	1.193987	1.685114	0.000000	-10.000000	-0.433333	24.983334	527.500000	1023.000000	1023.000000	2046.000000
38.660000	0.003646	2.154877	-0.141242	0.042632	1.018265	1.235222	0.000000	-10.000000	-0.416667	24.383333	535.833313	1023.000000	1023.000000	2046.000000
38.680000	0.002118	1.251459	-0.571681	-0.152806	0.911779	1.064167	0.000000	-10.000000	-0.400000	23.799999	544.000000	1023.000000	1023.000000	2046.000000
38.700001	0.001793	1.059563	-0.830615	-0.167836	0.990654	1.067360	0.000000	-10.000000	-0.383333	23.516666	552.000000	1023.000000	1023.000000	2046.000000
38.720001	0.002143	1.266727	-0.872076	0.066063	1.034736	1.038004	0.000000	-10.000000	-0.375000	23.533333	560.000000	1023.000000	1023.000000	2046.000000
38.740002	0.002646	1.563943	-0.890447	0.298014	1.085538	1.070838	0.000000	-10.000000	-0.366667	23.266666	568.000000	1023.000000	1023.000000	2046.000000
38.759998	0.003136	1.853527	-0.913309	0.549158	1.156382	1.061296	0.000000	-10.000000	-0.358333	23.100000	575.833313	1023.000000	1023.000000	2046.000000
38.779999	0.003656	2.160783	-0.942694	0.734842	1.251830	1.116804	0.000000	-10.000000	-0.366667	22.583334	583.500000	1023.000000	1023.000000	2046.000000
38.799999	0.004469	2.641077	-0.855918	0.894572	1.324394	1.278030	0.000000	-10.000000	-0.383333	22.416666	591.000000	1023.000000	1023.000000	2046.000000
38.820000	0.005547	3.278111	-0.741878	1.094169	1.464610	1.461209	0.000000	-10.000000	-0.366667	22.250000	598.500000	1023.000000	1023.000000	2046.000000
38.840000	0.007070	4.178397	-0.432006	1.386623	1.598177	1.625604	0.000000	-10.000000	-0.333333	22.250000	606.000000	1023.000000	1023.000000	2046.000000
38.860001	0.008792	5.195923	-0.184633	1.683621	1.850252	1.846683	0.000000	-10.000000	-0.316667	21.966667	613.500000	1023.000000	1023.000000	2046.000000
38.880001	0.010516	6.215066	0.118261	1.839981	2.148751	2.108073	0.000000	-10.000000	-0.316667	21.833334	620.833313	1023.000000	1023.000000	2046.000000
38.900002	0.012262	7.246811	0.361579	1.907043	2.519697	2.458493	0.000000	-10.000000	-0.308333	21.400000	628.166687	1023.000000	1023.000000	2046.000000
38.919998	0.013791	8.150212	0.688065	1.921440	2.838330	2.702377	0.000000	-10.000000	-0.283333	20.683334	635.333313	1023.000000	1023.000000	2046.000000
38.939999	0.015597	9.217846	1.190626	1.828469	3.141888	3.056863	0.000000	-10.000000	-0.266667	19.683334	642.500000	1023.000000	1023.000000	2046.000000
38.959999	0.017430	10.301398	1.546504	1.846156	3.629354	3.279384	0.000000	-10.000000	-0.241667	18.783333	649.166687	1023.000000	1023.000000	2046.000000
38.980000	0.018909	11.175094	1.894542	1.706702	4.021354	3.552497	0.000000	-10.000000	-0.225000	18.150000	655.500000	1023.000000	1023.000000	2046.000000
39.000000	0.019925	11.775506	2.230058	1.609189	4.241478	3.694781	0.000000	-10.000000	-0.216667	17.766666	661.500000	1023.000000	1023.000000	2046.000000
39.020000	0.020603	12.176223	2.534923	1.574931	4.384994	3.681376	0.000000	-10.000000	-0.216667	17.633333	667.500000	1023.000000	1023.000000	2046.000000
39.040001	0.021358	12.622644	2.921515	1.593826	4.499675	3.607628	0.000000	-10.000000	-0.225000	17.800001	673.500000	1023.000000	1023.000000	2046.000000
39.060001	0.022087	13.053462	3.252978	1.648563	4.615903	3.536018	0.000000	-10.000000	-0.233333	18.233334	679.500000	1023.000000	1023.000000	2046.000000
39.080002	0.023073	13.636334	3.556373	1.731861	4.795966	3.552135	0.000000	-10.000000	-0.258333	18.666668	685.500000	1023.000000	1023.000000	2046.000000
39.099998	0.024418	14.430766	3.891809	1.855960	4.988131	3.694866	0.000000	-10.000000	-0.275000	18.933334	691.833313	1023.000000	1023.000000	2046.000000
39.119999	0.026067	15.405716	4.255527	2.030587	5.154049	3.965553	0.000000	-10.000000	-0.283333	19.233334	698.166687	1023.000000	1023.000000	2046.000000
39.139999	0.028162	16.643778	4.780212	2.258918	5.336617	4.268031	0.000000	-10.000000	-0.291667	19.566668	704.666687	1023.000000	1023.000000	2046.000000
39.160000	0.030546	18.052492	5.330641	2.490030	5.652575	4.579247	0.000000	-10.000000	-0.283333	19.933334	711.000000	1023.000000	1023.000000	2046.000000
39.180000	0.033193	19.617214	6.016167	2.739578	5.982889	4.878582	0.000000	-10.000000	-0.291667	20.000000	717.666687	1023.000000	1023.000000	2046.000000
39.200001	0.035915	21.225779	6.575823	3.101210	6.365433	5.183311	0.000000	-10.000000	-0.291667	20.066668	724.333313	1023.000000	1023.000000	2046.000000
39.220001	0.038065	22.496199	6.963299	3.438058	6.619728	5.475114	0.000000	-10.000000	-0.291667	20.016666	731.000000	1023.000000	1023.000000	2046.000000
39.240002	0.039329	23.243254	7.143819	3.638432	6.816055	5.644948	0.000000	-10.000000	-0.283333	19.833334	737.666687	1023.000000	1023.000000	2046.000000
39.259998	0.040582	23.983782	7.377294	3.687238	6.973465	5.945785	0.000000	-10.000000	-0.266667	19.283335	744.333313	1023.000000	1023.000000	2046.000000
39.279999	0.042298	24.998161	7.667377	4.213974	7.291396	5.825415	0.000000	-10.000000	-0.250000	18.783335	751.000000	1023.000000	1023.000000	2046.000000
39.299999	0.043680	25.814734	7.844997	4.371360	7.439610	6.158766	0.000000	-10.000000	-0.225000	17.866667	757.333313	1023.000000	1023.000000	2046.000000
39.320000	0.046312	27.370129	8.059843	5.009544	7.750428	6.550314	0.000000	-10.000000	-0.208333	17.266668	763.500000	1023.000000	1023.000000	2046.000000
39.340000	0.048107	28.431429	8.335807	5.512654	7.831309	6.751659	0.000000	-10.000000	-0.216667	16.733334	769.166687	1023.000000	1023.000000	2046.000000
39.360001	0.048093	28.423035	8.387253	5.492869	7.735156	6.807756	0.000000	-10.000000	-0.241667	16.833334	774.833313	1023.000000	1023.000000	2046.000000
39.380001	0.046335	27.383896	7.917480	5.222065	7.629482	6.614868	0.000000	-10.000000	-0.266667	17.000000	780.500000	1023.000000	1023.000000	2046.000000
39.400002	0.042811	25.301573	7.082099	4.882426	7.336205	6.000844	0.000000	-10.000000	-0.258333	17.333334	786.166687	1023.000000	1023.000000	2046.000000
39.419998	0.039529	23.361477	6.306289	4.450813	7.078466	5.525908	0.000000	-10.000000	-0.250000	17.916668	791.833313	1023.000000	1023.000000	2046.000000
39.439999	0.037954	22.430687	5.948211	4.353702	6.887209	5.241565	0.000000	-10.000000	-0.241667	18.266666	797.500000	1023.000000	1023.000000	2046.000000
39.459999	0.037599	22.220991	5.778260	4.332665	6.866910	5.243156	0.000000	-10.000000	-0.266667	18.950001	803.500000	1023.000000	1023.000000	2046.000000
39.480000	0.037860	22.375462	5.688095	4.578443	6.957214	5.151711	0.000000	-10.000000	-0.283333	19.366667	809.833313	1023.000000	1023.000000	2046.000000
39.500000	0.038252	22.607174	5.639036	4.829920	7.038707	5.099511	0.000000	-10.000000	-0.300000	19.933334	816.333313	1023.000000	1023.000000	2046.000000
39.520000	0.038449	22.723444	5.523519	4.981676	7.094491	5.123760	0.000000	-10.000000	-0.300000	19.883333	823.000000	1023.000000	1023.000000	2046.000000
39.540001	0.038795	22.927593	5.527075	5.121115	7.104881	5.174521	0.000000	-10.000000	-0.300000	19.916668	829.666687	1023.000000	1023.000000	2046.000000
39.560001	0.039599	23.402916	5.629217	5.372330	7.114798	5.286571	0.000000	-10.000000	-0.283333	19.716667	836.333313	1023.000000	1023.000000	2046.000000
39.580002	0.040584	23.985243	5.716065	5.552326	7.219880	5.496973	0.000000	-10.000000	-0.266667	19.516666	843.000000	1023.000000	1023.000000	2046.000000
39.599998	0.041823	24.717253	5.894081	5.837514	7.336351	5.649307	0.000000	-10.000000	-0.233333	18.716667	853.666687	1023.000000	1023.000000	2046.000000
39.619999	0.043352	25.620876	6.216662	6.032521	7.506294	5.865400	0.000000	-10.000000	-0.216667	18.133333	862.166687	1023.000000	1023.000000	2046.000000
39.639999	0.044957	26.569777	6.511031	6.108508	7.782260	6.167976	0.000000	-10.000000	-0.200000	17.700001	868.500000	1023.000000	1023.000000	2046.000000
39.660000	0.046647	27.568089	6.778516	6.165264	8.133383	6.490926	0.000000	-10.000000	-0.200000	17.650002	870.500000	1023.000000	1023.000000	2046.000000
39.680000	0.048205	28.489428	7.058189	6.146286	8.410321	6.874631	0.000000	-10.000000	-0.216667	17.333334	874.500000	1023.000000	1023.000000	2046.000000
39.700001	0.049797	29.429790	7.394578	6.092457	8.743265	7.199491	0.000000	-10.000000	-0.200000	16.966667	880.500000	1023.000000	1023.000000	2046.000000
39.720001	0.051106	30.203678	7.725060	5.983579	9.060078	7.434961	0.000000	-10.000000	-0.175000	16.299999	886.166687	1023.000000	1023.000000	2046.000000
39.740002	0.052107	30.795143	7.998360	5.822195	9.361327	7.613261	0.000000	-10.000000	-0.150000	15.550000	891.666687	1023.000000	1023.000000	2046.000000
39.759998	0.052733	31.165361	8.097364	5.714631	9.667957	7.685409	0.000000	-10.000000	-0.158333	14.883333	896.833313	1023.000000	1023.000000	2046.000000
39.779999	0.053248	31.469707	8.284864	5.660614	9.748434	7.775794	0.000000	-10.000000	-0.175000	14.483334	902.000000	1023.000000	1023.000000	2046.000000
39.799999	0.053694	31.733145	8.525020	5.673041	9.777909	7.757175	0.000000	-10.000000	-0.183333	14.433333	907.000000	1023.000000	1023.000000	2046.000000
39.820000	0.053873	31.839088	8.788733	5.693770	9.772696	7.583890	0.000000	-10.000000	-0.175000	14.400001	911.833313	1023.000000	1023.000000	2046.000000
39.840000	0.054317	32.101204	8.972027	5.716684	9.857791	7.554701	0.000000	-10.000000	-0.183333	14.433333	916.666687	1023.000000	1023.000000	2046.000000
39.860001	0.055032	32.523884	9.100319	5.726287	9.970891	7.726388	0.000000	-10.000000	-0.166667	14.166667	921.500000	1023.000000	1023.000000	2046.000000
39.880001	0.056280	33.261730	9.350437	5.870947	10.102467	7.937877	0.000000	-10.000000	-0.158333	13.983334	926.333313	1023.000000	1023.000000	2046.000000
39.900002	0.057985	34.269100	9.754835	6.072875	10.259892	8.181499	0.000000	-10.000000	-0.141667	13.483334	931.000000	1023.000000	1023.000000	2046.000000
39.919998	0.059838	35.364471	10.276926	6.300500	10.489587	8.297460	0.000000	-10.000000	-0.133333	12.833333	935.500000	1023.000000	1023.000000	2046.000000
39.939999	0.062070	36.683300	10.835771	6.494535	10.793202	8.559792	0.000000	-10.000000	-0.125000	11.950000	939.833313	1023.000000	1023.000000	2046.000000
39.959999	0.064558	38.153755	11.346233	6.776831	11.117022	8.913671	0.000000	-10.000000	-0.108333	11.316667	944.000000	1023.000000	1023.000000	2046.000000
39.980000	0.066376	39.228439	11.672071	7.045986	11.299365	9.211017	0.000000	-10.000000	-0.100000	11.166667	948.000000	1023.000000	1023.000000	2046.000000
40.000000	0.067527	39.908588	11.866909	7.318885	11.435527	9.287270	0.000000	-10.000000	-0.083333	11.000000	951.833313	1023.000000	1023.000000	2046.000000
40.020000	0.068284	40.355755	11.976298	7.434994	11.592735	9.351727	0.000000	-10.000000	-0.066667	10.583334	955.500000	1023.000000	1023.000000	2046.000000
40.040001	0.069235	40.917980	12.101707	7.735110	11.785663	9.295502	0.000000	-10.000000	-0.041667	9.650001	959.000000	1023.000000	1023.000000	2046.000000
40.060001	0.070049	41.398735	12.153639	7.770665	11.890064	9.584366	0.000000	-10.000000	-0.025000	8.666667	962.333313	1023.000000	1023.000000	2046.000000
40.080002	0.072397	42.786659	12.461292	8.366912	12.047764	9.910689	0.000000	-10.000000	-0.008333	7.433333	965.500000	1023.000000	1023.000000	2046.000000
40.099998	0.073974	43.718849	12.713364	8.795053	12.163484	10.046948	0.000000	-10.000000	-0.008333	6.333333	968.166687	1023.000000	1023.000000	2046.000000
40.119999	0.073966	43.713882	12.658541	8.830008	12.164182	10.061152	0.000000	-10.000000	-0.008333	4.966667	970.500000	1023.000000	1023.000000	2046.000000
40.139999	0.071969	42.533550	12.086134	8.541116	11.927551	9.978751	0.000000	-10.000000	-0.008333	3.250000	972.333313	1023.000000	1023.000000	2046.000000
40.160000	0.067409	39.838810	10.961768	7.990372	11.460184	9.426488	0.000000	-10.000000	0.000000	1.233333	973.500000	1023.000000	1023.000000	2046.000000
40.180000	0.062531	36.955971	10.028571	7.433314	10.872775	8.621309	0.000000	-10.000000	0.000000	-0.866667	974.000000	1023.000000	1023.000000	2046.000000
40.200001	0.059340	35.069714	9.406493	7.124891	10.460821	8.077510	0.000000	-10.000000	0.000000	-2.350000	974.000000	1023.000000	1023.000000	2046.000000
40.220001	0.057391	33.918159	8.967634	6.925003	10.178137	7.847385	0.000000	-10.000000	0.000000	-3.566667	974.000000	1023.000000	1023.000000	2046.000000
40.240002	0.056367	33.312885	8.544551	6.978564	10.096321	7.693450	0.000000	-10.000000	0.000000	-4.666667	974.000000	1023.000000	1023.000000	2046.000000
40.259998	0.055383	32.731647	8.198189	6.975840	9.921880	7.635741	0.000000	-10.000000	0.016667	-6.333333	974.000000	1023.000000	1023.000000	2046.000000
40.279999	0.054238	32.054379	7.891386	7.024254	9.701922	7.436815	0.000000	-10.000000	0.041667	-8.250000	974.000000	1023.000000	1023.000000	2046.000000
40.299999	0.052963	31.301321	7.601448	7.040009	9.459228	7.200636	0.000000	-10.000000	0.066667	-10.166667	974.000000	1023.000000	1023.000000	2046.000000
40.320000	0.051928	30.689646	7.308431	6.946881	9.263347	7.170988	0.000000	-10.000000	0.083333	-11.616667	974.000000	1023.000000	1023.000000	2046.000000
40.340000	0.051315	30.327133	7.062527	6.995325	9.130431	7.138851	0.000000	-10.000000	0.091667	-12.933333	970.500000	1023.000000	1023.000000	2046.000000
40.360001	0.050691	29.958176	6.859132	6.919689	8.993961	7.185394	0.000000	-10.000000	0.133333	-14.316667	962.166687	1023.000000	1023.000000	2046.000000
40.380001	0.050327	29.743401	6.753162	6.869184	8.913370	7.207683	0.000000	-10.000000	0.166667	-15.783334	952.166687	1023.000000	1023.000000	2046.000000
40.400002	0.049731	29.391245	6.627646	6.673209	8.850386	7.240004	0.000000	-10.000000	0.216667	-17.283333	943.833313	1023.000000	1023.000000	2046.000000
40.419998	0.049207	29.081257	6.572510	6.312900	8.798477	7.397370	0.000000	-10.000000	0.250000	-18.733334	938.166687	1023.000000	1023.000000	2046.000000
40.439999	0.048660	28.758099	6.462249	5.990386	8.755869	7.549594	0.000000	-10.000000	0.300000	-20.183334	931.833313	1023.000000	1023.000000	2046.000000
40.459999	0.048242	28.511251	6.399392	5.659680	8.763584	7.688595	0.000000	-10.000000	0.341667	-21.500000	925.000000	1023.000000	1023.000000	2046.000000
40.480000	0.047670	28.172997	6.287225	5.294629	8.853678	7.737465	0.000000	-10.000000	0.375000	-22.600000	917.666687	1023.000000	1023.000000	2046.000000
40.500000	0.046564	27.519396	6.150033	4.900929	8.853634	7.614800	0.000000	-10.000000	0.416667	-23.616667	910.333313	1023.000000	1023.000000	2046.000000
40.520000	0.045079	26.641788	6.025386	4.468792	8.659665	7.487947	0.000000	-10.000000	0.458333	-24.283333	902.333313	1023.000000	1023.000000	2046.000000
40.540001	0.043711	25.832922	5.891805	4.232224	8.417125	7.291768	0.000000	-10.000000	0.491667	-24.950001	894.333313	1023.000000	1023.000000	2046.000000
40.560001	0.042467	25.098043	5.740507	4.017818	8.255667	7.084053	0.000000	-10.000000	0.500000	-25.316668	885.833313	1023.000000	1023.000000	2046.000000
40.580002	0.040872	24.155621	5.613404	3.726852	7.975727	6.839637	0.000000	-10.000000	0.508333	-25.799999	877.500000	1023.000000	1023.000000	2046.000000
40.599998	0.039510	23.350357	5.477132	3.485313	7.789041	6.598870	0.000000	-10.000000	0.516667	-26.283333	868.833313	1023.000000	1023.000000	2046.000000
40.619999	0.038054	22.490089	5.281219	3.273522	7.571484	6.363865	0.000000	-10.000000	0.525000	-26.766666	860.000000	1023.000000	1023.000000	2046.000000
40.639999	0.036991	21.861458	5.160549	3.160884	7.288413	6.251613	0.000000	-10.000000	0.533333	-27.183334	851.000000	1023.000000	1023.000000	2046.000000
40.660000	0.036518	21.582329	5.082819	3.084980	7.151883	6.262647	0.000000	-10.000000	0.558333	-27.716667	842.000000	1023.000000	1023.000000	2046.000000
40.680000	0.036216	21.403751	5.053572	3.057214	7.062290	6.230675	0.000000	-10.000000	0.591667	-28.250000	832.833313	1023.000000	1023.000000	2046.000000
40.700001	0.036489	21.564840	5.221777	3.018708	7.066954	6.257401	0.000000	-10.000000	0.616667	-28.833334	823.333313	1023.000000	1023.000000	2046.000000
40.720001	0.037145	21.952574	5.488523	3.053788	7.098894	6.311369	0.000000	-10.000000	0.633333	-29.250000	813.833313	1023.000000	1023.000000	2046.000000
40.740002	0.037622	22.234846	5.714111	3.152756	7.010302	6.357677	0.000000	-10.000000	0.641667	-29.283333	804.166687	1023.000000	1023.000000	2046.000000
40.759998	0.037979	22.445826	5.750390	3.381365	6.942334	6.371737	0.000000	-10.000000	0.641667	-29.350000	794.500000	1023.000000	1023.000000	2046.000000
40.779999	0.037768	22.321083	5.634037	3.417608	6.812696	6.456742	0.000000	-10.000000	0.650000	-29.500000	784.500000	1023.000000	1023.000000	2046.000000
40.799999	0.037616	22.230759	5.383574	3.613417	6.909148	6.324619	0.000000	-10.000000	0.675000	-30.066668	774.500000	1023.000000	1023.000000	2046.000000
40.820000	0.036276	21.439405	5.041544	3.508645	6.722853	6.166364	0.000000	-10.000000	0.700000	-30.533333	764.500000	1023.000000	1023.000000	2046.000000
40.840000	0.036277	21.439917	4.856443	3.794860	6.573296	6.215318	0.000000	-10.000000	0.708333	-30.883333	754.500000	1023.000000	1023.000000	2046.000000
40.860001	0.035387	20.913681	4.509398	4.095992	6.259858	6.048433	0.000000	-10.000000	0.716667	-31.116667	744.166687	1023.000000	1023.000000	2046.000000
40.880001	0.033069	19.543791	4.085695	3.984129	5.700384	5.773584	0.000000	-10.000000	0.733333	-31.300001	733.833313	1023.000000	1023.000000	2046.000000
40.900002	0.029448	17.403791	3.401902	3.568775	5.150841	5.282274	0.000000	-10.000000	0.750000	-31.516666	723.166687	1023.000000	1023.000000	2046.000000
40.919998	0.025155	14.866502	2.590046	2.965983	4.628972	4.681501	0.000000	-10.000000	0.766667	-31.800001	712.666687	1023.000000	1023.000000	2046.000000
40.939999	0.020891	12.346469	1.652314	2.458858	4.209407	4.025890	0.000000	-10.000000	0.766667	-32.000000	702.000000	1023.000000	1023.000000	2046.000000
40.959999	0.016864	9.966677	0.797543	1.979040	3.719653	3.470440	0.000000	-10.000000	0.766667	-31.883333	691.333313	1023.000000	1023.000000	2046.000000
40.980000	0.013145	7.768813	0.008161	1.633988	3.235218	2.891446	0.000000	-10.000000	0.750000	-31.566668	680.833313	1023.000000	1023.000000	2046.000000
41.000000	0.010193	6.024308	-0.581357	1.474939	2.670332	2.460395	0.000000	-10.000000	0.750000	-31.250000	670.166687	1023.000000	1023.000000	2046.000000
41.020000	0.007921	4.681570	-1.185610	1.423492	2.363336	2.080352	0.000000	-10.000000	0.750000	-31.333334	659.833313	1023.000000	1023.000000	2046.000000
41.040001	0.005754	3.400618	-1.846314	1.355525	2.168041	1.723365	0.000000	-10.000000	0.750000	-31.550001	649.333313	1023.000000	1023.000000	2046.000000
41.060001	0.003667	2.167267	-2.436656	1.281848	1.959953	1.362121	0.000000	-10.000000	0.758333	-31.916668	639.000000	1023.000000	1023.000000	2046.000000
41.080002	0.001611	0.951896	-2.859890	1.081990	1.634684	1.095112	0.000000	-10.000000	0.758333	-32.083336	628.333313	1023.000000	1023.000000	2046.000000
41.099998	-0.000161	-0.094926	-3.131805	0.952947	1.230362	0.853571	0.000000	-10.000000	0.766667	-32.299999	617.500000	1023.000000	1023.000000	2046.000000
41.119999	-0.001287	-0.760505	-3.350675	0.962237	0.955944	0.671988	0.000000	-10.000000	0.758333	-32.150002	606.666687	1023.000000	1023.000000	2046.000000
41.139999	-0.002159	-1.275914	-3.581725	0.917633	0.809155	0.579023	0.000000	-10.000000	0.766667	-32.083332	596.000000	1023.000000	1023.000000	2046.000000
41.160000	-0.002624	-1.550912	-3.776348	0.835210	0.835058	0.555168	0.000000	-10.000000	0.750000	-31.683334	585.333313	1023.000000	1023.000000	2046.000000
41.180000	-0.003065	-1.811359	-3.815838	0.522519	0.852037	0.629922	0.000000	-10.000000	0.741667	-31.466667	574.833313	1023.000000	1023.000000	2046.000000
41.200001	-0.003906	-2.308185	-3.820004	0.203914	0.704851	0.603054	0.000000	-10.000000	0.716667	-31.050001	564.166687	1023.000000	1023.000000	2046.000000
41.220001	-0.004460	-2.636002	-3.658464	-0.027296	0.465627	0.584132	0.000000	-10.000000	0.691667	-30.783335	553.833313	1023.000000	1023.000000	2046.000000
41.240002	-0.004814	-2.845049	-3.633876	-0.226436	0.415087	0.600176	0.000000	-10.000000	0.666667	-30.566668	543.500000	1023.000000	1023.000000	2046.000000
41.259998	-0.005507	-3.254773	-3.826053	-0.418195	0.501630	0.487845	0.000000	-10.000000	0.650000	-30.299999	533.500000	1023.000000	1023.000000	2046.000000
41.279999	-0.006805	-4.021472	-4.016728	-0.721325	0.414158	0.302423	0.000000	-10.000000	0.641667	-29.883333	523.500000	1023.000000	1023.000000	2046.000000
41.299999	-0.008426	-4.979700	-4.155788	-1.089035	0.161915	0.103207	0.000000	-10.000000	0.625000	-29.416666	513.500000	1023.000000	1023.000000	2046.000000
41.320000	-0.009897	-5.849394	-4.163151	-1.243503	-0.269031	-0.173709	0.000000	-10.000000	0.616667	-29.116667	503.500000	1023.000000	1023.000000	2046.000000
41.340000	-0.011158	-6.594567	-4.303281	-1.271558	-0.527659	-0.492069	0.000000	-10.000000	0.608333	-28.850000	493.666656	1023.000000	1023.000000	2046.000000
41.360001	-0.012347	-7.297188	-4.502470	-1.265446	-0.701496	-0.827776	0.000000	-10.000000	0.608333	-28.683334	484.000000	1023.000000	1023.000000	2046.000000
41.380001	-0.013787	-8.147959	-4.784583	-1.496124	-0.888479	-0.978773	0.000000	-10.000000	0.583333	-28.300001	474.500000	1023.000000	1023.000000	2046.000000
41.400002	-0.015081	-8.912912	-4.761826	-1.629783	-1.328218	-1.193085	0.000000	-10.000000	0.566667	-28.050001	465.000000	1023.000000	1023.000000	2046.000000
41.419998	-0.016229	-9.591206	-4.699343	-1.720527	-1.827277	-1.344058	0.000000	-10.000000	0.550000	-27.733334	455.666656	1023.000000	1023.000000	2046.000000
41.439999	-0.016555	-9.784262	-4.656711	-1.646883	-2.033551	-1.447116	0.000000	-10.000000	0.550000	-27.900002	446.500000	1023.000000	1023.000000	2046.000000
41.459999	-0.016262	-9.610819	-4.544710	-1.573696	-1.982377	-1.510036	0.000000	-10.000000	0.566667	-27.783335	437.166656	1023.000000	1023.000000	2046.000000
41.480000	-0.015772	-9.321308	-4.243644	-1.673743	-2.007122	-1.396800	0.000000	-10.000000	0.550000	-27.800001	427.833344	1023.000000	1023.000000	2046.000000
41.500000	-0.015174	-8.967760	-3.899441	-1.532502	-2.171638	-1.364178	0.000000	-10.000000	0.550000	-27.216667	418.500000	1023.000000	1023.000000	2046.000000
41.520000	-0.015373	-9.085274	-3.757905	-1.551187	-2.470337	-1.305845	0.000000	-10.000000	0.516667	-27.066668	409.500000	1023.000000	1023.000000	2046.000000
41.540001	-0.015877	-9.383160	-3.747947	-1.581218	-2.781660	-1.272335	0.000000	-10.000000	0.525000	-26.766666	400.500000	1023.000000	1023.000000	2046.000000
41.560001	-0.016064	-9.493571	-3.969212	-1.250922	-2.700469	-1.572968	0.000000	-10.000000	0.508333	-26.816668	391.500000	1023.000000	1023.000000	2046.000000
41.580002	-0.017330	-10.242168	-4.386113	-1.321108	-2.807741	-1.727207	0.000000	-10.000000	0.516667	-26.683334	382.500000	1023.000000	1023.000000	2046.000000
41.599998	-0.016922	-10.001031	-4.577931	-0.984769	-2.802467	-1.635864	0.000000	-10.000000	0.516667	-26.650000	373.666656	1023.000000	1023.000000	2046.000000
41.619999	-0.017679	-10.448295	-4.747241	-0.731959	-3.217286	-1.751809	0.000000	-10.000000	0.525000	-26.616667	364.833344	1023.000000	1023.000000	2046.000000
41.639999	-0.019527	-11.540616	-5.057076	-0.879916	-3.737556	-1.866069	0.000000	-10.000000	0.525000	-26.550001	356.000000	1023.000000	1023.000000	2046.000000
41.660000	-0.022781	-13.463476	-5.589788	-1.324097	-4.300457	-2.249135	0.000000	-10.000000	0.516667	-26.533335	347.000000	1023.000000	1023.000000	2046.000000
41.680000	-0.026504	-15.664083	-6.310878	-1.790354	-4.690073	-2.872777	0.000000	-10.000000	0.500000	-26.250000	338.000000	1023.000000	1023.000000	2046.000000
41.700001	-0.030138	-17.811693	-7.130852	-2.287775	-4.957293	-3.435773	0.000000	-10.000000	0.475000	-25.916668	329.166656	1023.000000	1023.000000	2046.000000
41.720001	-0.033300	-19.680216	-7.868305	-2.717270	-5.212412	-3.882228	0.000000	-10.000000	0.458333	-25.166668	320.500000	1023.000000	1023.000000	2046.000000
41.740002	-0.036268	-21.434658	-8.471060	-3.043005	-5.637461	-4.283133	0.000000	-10.000000	0.433333	-24.516668	312.166656	1023.000000	1023.000000	2046.000000
41.759998	-0.038722	-22.884930	-8.895239	-3.172853	-6.099774	-4.717064	0.000000	-10.000000	0.416667	-24.150002	304.000000	1023.000000	1023.000000	2046.000000
41.779999	-0.040892	-24.167192	-9.348343	-3.240571	-6.464374	-5.113904	0.000000	-10.000000	0.416667	-24.250000	296.000000	1023.000000	1023.000000	2046.000000
41.799999	-0.042733	-25.255424	-9.858860	-3.290208	-6.651120	-5.455237	0.000000	-10.000000	0.408333	-24.216667	288.000000	1023.000000	1023.000000	2046.000000
41.820000	-0.044024	-26.018122	-10.392900	-3.225858	-6.640747	-5.758615	0.000000	-10.000000	0.408333	-24.150000	280.000000	1023.000000	1023.000000	2046.000000
41.840000	-0.045106	-26.657824	-10.676039	-3.273890	-6.792088	-5.915808	0.000000	-10.000000	0.391667	-23.700001	272.000000	1023.000000	1023.000000	2046.000000
41.860001	-0.046282	-27.352537	-10.768308	-3.360340	-7.163104	-6.060786	0.000000	-10.000000	0.391667	-23.416666	264.000000	1023.000000	1023.000000	2046.000000
41.880001	-0.047131	-27.854221	-10.753994	-3.371252	-7.525388	-6.203588	0.000000	-10.000000	0.375000	-22.766666	256.000000	1023.000000	1023.000000	2046.000000
41.900002	-0.047652	-28.162161	-10.823673	-3.339816	-7.684851	-6.313820	0.000000	-10.000000	0.358333	-22.366667	248.333328	1023.000000	1023.000000	2046.000000
41.919998	-0.047632	-28.150507	-10.906649	-3.303542	-7.561529	-6.378788	0.000000	-10.000000	0.341667	-21.900002	240.833328	1023.000000	1023.000000	2046.000000
41.939999	-0.047429	-28.030306	-10.900446	-3.486401	-7.407277	-6.236183	0.000000	-10.000000	0.333333	-21.733334	233.666672	1023.000000	1023.000000	2046.000000
41.959999	-0.047276	-27.939869	-10.662910	-3.644182	-7.513335	-6.119442	0.000000	-10.000000	0.325000	-21.450001	226.333328	1023.000000	1023.000000	2046.000000
41.980000	-0.047177	-27.881582	-10.306560	-3.834092	-7.684612	-6.056319	0.000000	-10.000000	0.325000	-21.200001	219.166672	1023.000000	1023.000000	2046.000000
42.000000	-0.047281	-27.943249	-10.102901	-3.987988	-7.772631	-6.079730	0.000000	-10.000000	0.325000	-20.900000	212.000000	1023.000000	1023.000000	2046.000000
42.020000	-0.047654	-28.163364	-10.163069	-4.138434	-7.661823	-6.200039	0.000000	-10.000000	0.316667	-20.716667	205.166672	1023.000000	1023.000000	2046.000000
42.040001	-0.048492	-28.658485	-10.304863	-4.395397	-7.630191	-6.328035	0.000000	-10.000000	0.316667	-20.716667	198.333328	1023.000000	1023.000000	2046.000000
42.060001	-0.049236	-29.098701	-10.297323	-4.629744	-7.719869	-6.451765	0.000000	-10.000000	0.291667	-20.583334	191.500000	1023.000000	1023.000000	2046.000000
42.080002	-0.050005	-29.552790	-10.133698	-4.748147	-8.048896	-6.622048	0.000000	-10.000000	0.291667	-20.416666	184.500000	1023.000000	1023.000000	2046.000000
42.099998	-0.051086	-30.192110	-10.017287	-4.872049	-8.457641	-6.845133	0.000000	-10.000000	0.258333	-19.866667	177.666672	1023.000000	1023.000000	2046.000000
42.119999	-0.052182	-30.839643	-10.064691	-4.894907	-8.686913	-7.193133	0.000000	-10.000000	0.250000	-19.616667	171.000000	1023.000000	1023.000000	2046.000000
42.139999	-0.052849	-31.233585	-10.199014	-4.914271	-8.735728	-7.384573	0.000000	-10.000000	0.225000	-19.116667	164.500000	1023.000000	1023.000000	2046.000000
42.160000	-0.053279	-31.487724	-10.310293	-4.959555	-8.724343	-7.493532	0.000000	-10.000000	0.216667	-19.033333	158.000000	1023.000000	1023.000000	2046.000000
42.180000	-0.053300	-31.500528	-10.159930	-5.016222	-8.840647	-7.483729	0.000000	-10.000000	0.216667	-18.700001	151.666672	1023.000000	1023.000000	2046.000000
42.200001	-0.053217	-31.451529	-9.800349	-5.032388	-9.150990	-7.467803	0.000000	-10.000000	0.216667	-18.516666	145.500000	1023.000000	1023.000000	2046.000000
42.220001	-0.052737	-31.167559	-9.326552	-4.983010	-9.328135	-7.529860	0.000000	-10.000000	0.216667	-18.083334	139.500000	1023.000000	1023.000000	2046.000000
42.240002	-0.051861	-30.649843	-8.921867	-4.882513	-9.309903	-7.535559	0.000000	-10.000000	0.200000	-17.500000	133.500000	1023.000000	1023.000000	2046.000000
42.259998	-0.050887	-30.074141	-8.808126	-4.739102	-9.051468	-7.475444	0.000000	-10.000000	0.175000	-16.833334	127.500000	1023.000000	1023.000000	2046.000000
42.279999	-0.050601	-29.905338	-8.802591	-4.753260	-8.976716	-7.372772	0.000000	-10.000000	0.166667	-16.216667	121.833336	1023.000000	1023.000000	2046.000000
42.299999	-0.050506	-29.848909	-8.698414	-4.875696	-9.059095	-7.215704	0.000000	-10.000000	0.158333	-15.683333	116.333336	1023.000000	1023.000000	2046.000000
42.320000	-0.050229	-29.685509	-8.510731	-4.546165	-9.167106	-7.461509	0.000000	-10.000000	0.158333	-15.366667	111.166664	1023.000000	1023.000000	2046.000000
42.340000	-0.050603	-29.906515	-8.527222	-4.570733	-9.396688	-7.411871	0.000000	-10.000000	0.150000	-15.033334	106.000000	1023.000000	1023.000000	2046.000000
42.360001	-0.049886	-29.482479	-8.787264	-3.998914	-9.262070	-7.434230	0.000000	-10.000000	0.150000	-15.016667	101.000000	1023.000000	1023.000000	2046.000000
42.380001	-0.050279	-29.715122	-9.141474	-3.740625	-9.313087	-7.519937	0.000000	-10.000000	0.150000	-14.816667	96.000000	1023.000000	1023.000000	2046.000000
42.400002	-0.052197	-30.848494	-9.650960	-4.072748	-9.539376	-7.585410	0.000000	-10.000000	0.150000	-14.533334	91.000000	1023.000000	1023.000000	2046.000000
42.419998	-0.055012	-32.512260	-10.039033	-4.544350	-10.014046	-7.914831	0.000000	-10.000000	0.150000	-14.133333	86.166664	1023.000000	1023.000000	2046.000000
42.439999	-0.058160	-34.372803	-10.441574	-5.057295	-10.522661	-8.351273	0.000000	-10.000000	0.133333	-13.533334	81.500000	1023.000000	1023.000000	2046.000000
42.459999	-0.061152	-36.140598	-11.125229	-5.411023	-10.719958	-8.884388	0.000000	-10.000000	0.100000	-12.633333	76.833336	1023.000000	1023.000000	2046.000000
42.480000	-0.063901	-37.765293	-11.893209	-5.645706	-10.839679	-9.386698	0.000000	-10.000000	0.066667	-11.500000	72.666664	1023.000000	1023.000000	2046.000000
42.500000	-0.065853	-38.919266	-12.554876	-5.887991	-10.908189	-9.568211	0.000000	-10.000000	0.050000	-10.650000	68.666664	1023.000000	1023.000000	2046.000000
42.520000	-0.067202	-39.716248	-12.940049	-5.921896	-11.065688	-9.788615	0.000000	-10.000000	0.050000	-10.433333	65.333336	1023.000000	1023.000000	2046.000000
42.540001	-0.068493	-40.479607	-13.109401	-5.901493	-11.488377	-9.980336	0.000000	-10.000000	0.058333	-10.550000	61.666668	1023.000000	1023.000000	2046.000000
42.560001	-0.069650	-41.162914	-13.370840	-5.854041	-11.694973	-10.243062	0.000000	-10.000000	0.058333	-10.850000	58.166668	1023.000000	1023.000000	2046.000000
42.580002	-0.070720	-41.795513	-13.768569	-5.758872	-11.750536	-10.517535	0.000000	-10.000000	0.058333	-10.666667	54.500000	1023.000000	1023.000000	2046.000000
42.599998	-0.071415	-42.206097	-14.132664	-5.802398	-11.687276	-10.583757	0.000000	-10.000000	0.041667	-10.200000	51.000000	1023.000000	1023.000000	2046.000000
42.619999	-0.071795	-42.430603	-14.252982	-5.800845	-11.802058	-10.574717	0.000000	-10.000000	0.033333	-9.450000	47.666668	1023.000000	1023.000000	2046.000000
42.639999	-0.071838	-42.456367	-14.115055	-5.744943	-12.049214	-10.547155	0.000000	-10.000000	0.016667	-8.866667	44.500000	1023.000000	1023.000000	2046.000000
42.660000	-0.071265	-42.117420	-13.903108	-5.606766	-12.140262	-10.467287	0.000000	-10.000000	0.008333	-8.100000	41.500000	1023.000000	1023.000000	2046.000000
42.680000	-0.070605	-41.727623	-13.634299	-5.519101	-12.149835	-10.424390	0.000000	-10.000000	0.000000	-7.283333	38.833332	1023.000000	1023.000000	2046.000000
42.700001	-0.069748	-41.221054	-13.445606	-5.512746	-11.955010	-10.307690	0.000000	-10.000000	0.008333	-6.600000	36.500000	1023.000000	1023.000000	2046.000000
42.720001	-0.069153	-40.869320	-13.330923	-5.565858	-11.755739	-10.216799	0.000000	-10.000000	0.008333	-6.383333	34.166668	1023.000000	1023.000000	2046.000000
42.740002	-0.068467	-40.464069	-13.115061	-5.748426	-11.554606	-10.045976	0.000000	-10.000000	0.025000	-6.400000	31.833334	1023.000000	1023.000000	2046.000000
42.759998	-0.067894	-40.125172	-12.863142	-5.925181	-11.451478	-9.885373	0.000000	-10.000000	0.016667	-6.433333	29.500000	1023.000000	1023.000000	2046.000000
42.779999	-0.067728	-40.027454	-12.676592	-6.148884	-11.409011	-9.792968	0.000000	-10.000000	0.016667	-6.283333	27.500000	1023.000000	1023.000000	2046.000000
42.799999	-0.067884	-40.119736	-12.405437	-6.296340	-11.588276	-9.829683	0.000000	-10.000000	0.008333	-6.016667	25.500000	1023.000000	1023.000000	2046.000000
42.820000	-0.068391	-40.418915	-12.357252	-6.399616	-11.655814	-10.006234	0.000000	-10.000000	0.008333	-5.550000	23.500000	1023.000000	1023.000000	2046.000000
42.840000	-0.068834	-40.681080	-12.539626	-6.527193	-11.465100	-10.149161	0.000000	-10.000000	0.008333	-4.833333	21.666666	1023.000000	1023.000000	2046.000000
42.860001	-0.069432	-41.034107	-12.573610	-6.693470	-11.509533	-10.257494	0.000000	-10.000000	0.000000	-3.983334	20.000000	1023.000000	1023.000000	2046.000000
42.880001	-0.069794	-41.248447	-12.405483	-6.752065	-11.782262	-10.308637	0.000000	-10.000000	0.000000	-3.133333	18.666666	1023.000000	1023.000000	2046.000000
42.900002	-0.069802	-41.253162	-12.185247	-6.734324	-11.947989	-10.385602	0.000000	-10.000000	0.000000	-2.416667	17.666666	1023.000000	1023.000000	2046.000000
42.919998	-0.069412	-41.022243	-11.869359	-6.640692	-12.099725	-10.412470	0.000000	-10.000000	0.000000	-1.783333	17.166666	1023.000000	1023.000000	2046.000000
42.939999	-0.068749	-40.630913	-11.719574	-6.562187	-11.944116	-10.405038	0.000000	-10.000000	-0.008333	-1.150000	17.000000	1023.000000	1023.000000	2046.000000
42.959999	-0.067927	-40.144909	-11.563762	-6.586121	-11.690558	-10.304470	0.000000	-10.000000	-0.016667	-0.566667	17.000000	1023.000000	1023.000000	2046.000000
42.980000	-0.066790	-39.472935	-11.137047	-6.581578	-11.603013	-10.151298	0.000000	-10.000000	-0.033333	0.233333	17.000000	1023.000000	1023.000000	2046.000000
43.000000	-0.065026	-38.430183	-10.459569	-6.467130	-11.626326	-9.877161	0.000000	-10.000000	-0.041667	1.600000	17.000000	1023.000000	1023.000000	2046.000000
43.020000	-0.063453	-37.500881	-9.996458	-6.247978	-11.612169	-9.644277	0.000000	-10.000000	-0.041667	3.283334	17.000000	1023.000000	1023.000000	2046.000000
43.040001	-0.062621	-37.008850	-9.960256	-6.123227	-11.391275	-9.534093	0.000000	-10.000000	-0.041667	4.766667	17.000000	1023.000000	1023.000000	2046.000000
43.060001	-0.061687	-36.457237	-9.874238	-6.062772	-11.148218	-9.372009	0.000000	-10.000000	-0.041667	5.450000	17.000000	1023.000000	1023.000000	2046.000000
43.080002	-0.061173	-36.153095	-9.971218	-5.782308	-10.908722	-9.490848	0.000000	-10.000000	-0.050000	5.583333	17.000000	1023.000000	1023.000000	2046.000000
43.099998	-0.060016	-35.469242	-9.699245	-5.654133	-11.123746	-8.992119	0.000000	-10.000000	-0.050000	5.316667	17.000000	1023.000000	1023.000000	2046.000000
43.119999	-0.058697	-34.689884	-9.865389	-4.928297	-11.004671	-8.891529	0.000000	-10.000000	-0.050000	5.033333	17.000000	1023.000000	1023.000000	2046.000000
43.139999	-0.059200	-34.987087	-10.167347	-4.805069	-11.067902	-8.946770	0.000000	-10.000000	-0.058333	4.883333	17.000000	1023.000000	1023.000000	2046.000000
43.160000	-0.060967	-36.031399	-10.521267	-5.182732	-11.309675	-9.017724	0.000000	-10.000000	-0.075000	5.250000	17.000000	1023.000000	1023.000000	2046.000000
43.180000	-0.062845	-37.141247	-10.797894	-5.648600	-11.543257	-9.151497	0.000000	-10.000000	-0.083333	5.933333	17.000000	1023.000000	1023.000000	2046.000000
43.200001	-0.064800	-38.296661	-11.217734	-5.954271	-11.677108	-9.447550	0.000000	-10.000000	-0.100000	6.933333	17.000000	1023.000000	1023.000000	2046.000000
43.220001	-0.066896	-39.535576	-11.881397	-6.204244	-11.699017	-9.750917	0.000000	-10.000000	-0.100000	8.283333	17.666666	1023.000000	1023.000000	2046.000000
43.240002	-0.068722	-40.614727	-12.445786	-6.501493	-11.719062	-9.948387	0.000000	-10.000000	-0.108333	9.700000	19.333334	1023.000000	1023.000000	2046.000000
43.259998	-0.069712	-41.199875	-12.765975	-6.543517	-11.808267	-10.082115	0.000000	-10.000000	-0.108333	10.866667	22.166666	1023.000000	1023.000000	2046.000000
43.279999	-0.069829	-41.268887	-12.922641	-6.448490	-11.818354	-10.079404	0.000000	-10.000000	-0.108333	11.416667	25.500000	1023.000000	1023.000000	2046.000000
43.299999	-0.069778	-41.238762	-13.117536	-6.246459	-11.739092	-10.135675	0.000000	-10.000000	-0.108333	11.750000	29.166666	1023.000000	1023.000000	2046.000000
43.320000	-0.069869	-41.292366	-13.269108	-6.185382	-11.701843	-10.136034	0.000000	-10.000000	-0.108333	11.966667	33.000000	1023.000000	1023.000000	2046.000000
43.340000	-0.069676	-41.178265	-13.350267	-6.110925	-11.646791	-10.070282	0.000000	-10.000000	-0.133333	12.500000	37.000000	1023.000000	1023.000000	2046.000000
43.360001	-0.069190	-40.891109	-13.346837	-5.968240	-11.575421	-10.000610	0.000000	-10.000000	-0.166667	13.150001	41.166668	1023.000000	1023.000000	2046.000000
43.380001	-0.068057	-40.221500	-13.188127	-5.757313	-11.459469	-9.816591	0.000000	-10.000000	-0.200000	14.183333	45.500000	1023.000000	1023.000000	2046.000000
43.400002	-0.066523	-39.315311	-12.895826	-5.505311	-11.328980	-9.585196	0.000000	-10.000000	-0.233333	15.433333	50.166668	1023.000000	1023.000000	2046.000000
43.419998	-0.064852	-38.327633	-12.641536	-5.301388	-11.041653	-9.343056	0.000000	-10.000000	-0.250000	16.816668	55.166668	1023.000000	1023.000000	2046.000000
43.439999	-0.063116	-37.301426	-12.318516	-5.277997	-10.698336	-9.006577	0.000000	-10.000000	-0.266667	18.133333	60.666668	1023.000000	1023.000000	2046.000000
43.459999	-0.061138	-36.132847	-11.880398	-5.233216	-10.377150	-8.642081	0.000000	-10.000000	-0.275000	19.066668	66.500000	1023.000000	1023.000000	2046.000000
43.480000	-0.059066	-34.907932	-11.329981	-5.221426	-10.117359	-8.239167	0.000000	-10.000000	-0.283333	19.716667	72.666664	1023.000000	1023.000000	2046.000000
43.500000	-0.056787	-33.560879	-10.802787	-5.149198	-9.698927	-7.909967	0.000000	-10.000000	-0.283333	19.683334	79.000000	1023.000000	1023.000000	2046.000000
43.520000	-0.055165	-32.602562	-10.515278	-5.222241	-9.220090	-7.644953	0.000000	-10.000000	-0.283333	19.799999	85.666664	1023.000000	1023.000000	2046.000000
43.540001	-0.054143	-31.998243	-10.215688	-5.465426	-8.974851	-7.342278	0.000000	-10.000000	-0.291667	19.616667	92.166664	1023.000000	1023.000000	2046.000000
43.560001	-0.053123	-31.395618	-9.858323	-5.592883	-8.834117	-7.110295	0.000000	-10.000000	-0.300000	19.833334	98.833336	1023.000000	1023.000000	2046.000000
43.580002	-0.051894	-30.669395	-9.610031	-5.503589	-8.509796	-7.045979	0.000000	-10.000000	-0.291667	19.800001	105.333336	1023.000000	1023.000000	2046.000000
43.599998	-0.051372	-30.361134	-9.406267	-5.646634	-8.376427	-6.931806	0.000000	-10.000000	-0.283333	20.016666	112.000000	1023.000000	1023.000000	2046.000000
43.619999	-0.050872	-30.065510	-9.175644	-5.653276	-8.310663	-6.925928	0.000000	-10.000000	-0.291667	20.250000	118.666664	1023.000000	1023.000000	2046.000000
43.639999	-0.049822	-29.444818	-8.823351	-5.572309	-8.201239	-6.847919	0.000000	-10.000000	-0.300000	20.350000	125.333336	1023.000000	1023.000000	2046.000000
43.660000	-0.048318	-28.556189	-8.467750	-5.377601	-7.997445	-6.713394	0.000000	-10.000000	-0.300000	20.333334	132.166672	1023.000000	1023.000000	2046.000000
43.680000	-0.046975	-27.762331	-8.187613	-5.343270	-7.763881	-6.467566	0.000000	-10.000000	-0.283333	20.016666	138.833328	1023.000000	1023.000000	2046.000000
43.700001	-0.045323	-26.785736	-7.818120	-5.155340	-7.527368	-6.284908	0.000000	-10.000000	-0.275000	19.800001	145.666672	1023.000000	1023.000000	2046.000000
43.720001	-0.043110	-25.477861	-7.216780	-5.005567	-7.312328	-5.943186	0.000000	-10.000000	-0.283333	19.716667	152.333328	1023.000000	1023.000000	2046.000000
43.740002	-0.040592	-23.989847	-6.664441	-4.772490	-6.889494	-5.663424	0.000000	-10.000000	-0.283333	19.500000	159.000000	1023.000000	1023.000000	2046.000000
43.759998	-0.038113	-22.524534	-6.092875	-4.637183	-6.526435	-5.268040	0.000000	-10.000000	-0.283333	19.633333	165.500000	1023.000000	1023.000000	2046.000000
43.779999	-0.036192	-21.389263	-5.733949	-4.468915	-6.265792	-4.920607	0.000000	-10.000000	-0.283333	19.666668	172.000000	1023.000000	1023.000000	2046.000000
43.799999	-0.034692	-20.502735	-5.395864	-4.355982	-6.089313	-4.661576	0.000000	-10.000000	-0.275000	19.800001	178.666672	1023.000000	1023.000000	2046.000000
43.820000	-0.033035	-19.523899	-5.124719	-4.165718	-5.821541	-4.411922	0.000000	-10.000000	-0.258333	19.300001	185.166672	1023.000000	1023.000000	2046.000000
43.840000	-0.031213	-18.446878	-5.087952	-3.566360	-5.273168	-4.519400	0.000000	-10.000000	-0.233333	18.600000	191.833328	1023.000000	1023.000000	2046.000000
43.860001	-0.030015	-17.739101	-4.933157	-3.512060	-5.329422	-3.964462	0.000000	-10.000000	-0.225000	17.916668	198.166672	1023.000000	1023.000000	2046.000000
43.880001	-0.028042	-16.572809	-4.966375	-2.822687	-5.147301	-3.636447	0.000000	-10.000000	-0.216667	17.483334	204.333328	1023.000000	1023.000000	2046.000000
43.900002	-0.027420	-16.205091	-4.888390	-2.566812	-5.224575	-3.525316	0.000000	-10.000000	-0.208333	17.333334	210.000000	1023.000000	1023.000000	2046.000000
43.919998	-0.027841	-16.454300	-4.996571	-2.751920	-5.203471	-3.502338	0.000000	-10.000000	-0.216667	17.333334	215.666672	1023.000000	1023.000000	2046.000000
43.939999	-0.029347	-17.343904	-5.445791	-3.109697	-5.168385	-3.620031	0.000000	-10.000000	-0.216667	17.566668	221.500000	1023.000000	1023.000000	2046.000000
43.959999	-0.031786	-18.785406	-6.067477	-3.504492	-5.303370	-3.910068	0.000000	-10.000000	-0.233333	17.600000	227.500000	1023.000000	1023.000000	2046.000000
43.980000	-0.034117	-20.163204	-6.641018	-3.867456	-5.487621	-4.167109	0.000000	-10.000000	-0.216667	17.783333	233.500000	1023.000000	1023.000000	2046.000000
44.000000	-0.035701	-21.099033	-7.056221	-4.019023	-5.605288	-4.418502	0.000000	-10.000000	-0.216667	17.533333	239.500000	1023.000000	1023.000000	2046.000000
44.020000	-0.036181	-21.383221	-7.444201	-3.938085	-5.457715	-4.543221	0.000000	-10.000000	-0.208333	17.516666	245.333328	1023.000000	1023.000000	2046.000000
44.040001	-0.035949	-21.246155	-7.658257	-3.773327	-5.346324	-4.468247	0.000000	-10.000000	-0.208333	17.433334	251.000000	1023.000000	1023.000000	2046.000000
44.060001	-0.035980	-21.264433	-7.761204	-3.623114	-5.411023	-4.469093	0.000000	-10.000000	-0.208333	17.450001	256.666656	1023.000000	1023.000000	2046.000000
44.080002	-0.035582	-21.028919	-7.815255	-3.463196	-5.340218	-4.410250	0.000000	-10.000000	-0.200000	17.450001	262.500000	1023.000000	1023.000000	2046.000000
44.099998	-0.034923	-20.639380	-7.783543	-3.182920	-5.228193	-4.444723	0.000000	-10.000000	-0.208333	17.483334	268.500000	1023.000000	1023.000000	2046.000000
44.119999	-0.034090	-20.147263	-7.793818	-3.009657	-5.048182	-4.295605	0.000000	-10.000000	-0.216667	17.783335	274.500000	1023.000000	1023.000000	2046.000000
44.139999	-0.033008	-19.507868	-7.692130	-2.812370	-4.931439	-4.071928	0.000000	-10.000000	-0.233333	18.000000	280.500000	1023.000000	1023.000000	2046.000000
44.160000	-0.031742	-18.759443	-7.489267	-2.574632	-4.813636	-3.881907	0.000000	-10.000000	-0.241667	18.516666	286.500000	1023.000000	1023.000000	2046.000000
44.180000	-0.030010	-17.735632	-7.162735	-2.350844	-4.584175	-3.637879	0.000000	-10.000000	-0.258333	18.816668	292.500000	1023.000000	1023.000000	2046.000000
44.200001	-0.028256	-16.699242	-6.886607	-2.240204	-4.211331	-3.361099	0.000000	-10.000000	-0.258333	19.166666	298.500000	1023.000000	1023.000000	2046.000000
44.220001	-0.026271	-15.525871	-6.525356	-2.112416	-3.869667	-3.018433	0.000000	-10.000000	-0.266667	19.283333	304.833344	1023.000000	1023.000000	2046.000000
44.240002	-0.024378	-14.407295	-6.159461	-2.098165	-3.503840	-2.645829	0.000000	-10.000000	-0.258333	19.233334	311.166656	1023.000000	1023.000000	2046.000000
44.259998	-0.022578	-13.343847	-5.698519	-2.159485	-3.144994	-2.340850	0.000000	-10.000000	-0.258333	18.933334	317.833344	1023.000000	1023.000000	2046.000000
44.279999	-0.020847	-12.320384	-5.209795	-2.202806	-2.800648	-2.107136	0.000000	-10.000000	-0.233333	18.233334	324.166656	1023.000000	1023.000000	2046.000000
44.299999	-0.019420	-11.477081	-4.862111	-2.393219	-2.391235	-1.830516	0.000000	-10.000000	-0.216667	17.766666	330.500000	1023.000000	1023.000000	2046.000000
44.320000	-0.018360	-10.850637	-4.642656	-2.496491	-2.036446	-1.675044	0.000000	-10.000000	-0.216667	17.183334	336.500000	1023.000000	1023.000000	2046.000000
44.340000	-0.017657	-10.435286	-4.312218	-2.555188	-1.971025	-1.596855	0.000000	-10.000000	-0.233333	17.016666	342.333344	1023.000000	1023.000000	2046.000000
44.360001	-0.017122	-10.119141	-3.984893	-2.669344	-1.903135	-1.561767	0.000000	-10.000000	-0.250000	16.833334	348.000000	1023.000000	1023.000000	2046.000000
44.380001	-0.016427	-9.708324	-3.688084	-2.635019	-1.770931	-1.614290	0.000000	-10.000000	-0.250000	16.983334	353.666656	1023.000000	1023.000000	2046.000000
44.400002	-0.015557	-9.194029	-3.362388	-2.629412	-1.621754	-1.580474	0.000000	-10.000000	-0.250000	16.900000	359.166656	1023.000000	1023.000000	2046.000000
44.419998	-0.014368	-8.491321	-3.039705	-2.529373	-1.492705	-1.429537	0.000000	-10.000000	-0.250000	16.966667	364.833344	1023.000000	1023.000000	2046.000000
44.439999	-0.012877	-7.610442	-2.623631	-2.383747	-1.367478	-1.235587	0.000000	-10.000000	-0.258333	17.033333	370.500000	1023.000000	1023.000000	2046.000000
44.459999	-0.011159	-6.595241	-2.245282	-2.153883	-1.107696	-1.088379	0.000000	-10.000000	-0.266667	17.333334	376.333344	1023.000000	1023.000000	2046.000000
44.480000	-0.008960	-5.295241	-1.827466	-2.041561	-0.685728	-0.740485	0.000000	-10.000000	-0.275000	17.733334	382.000000	1023.000000	1023.000000	2046.000000
44.500000	-0.006454	-3.814184	-1.113368	-1.848278	-0.407172	-0.445366	0.000000	-10.000000	-0.283333	18.333334	387.666656	1023.000000	1023.000000	2046.000000
44.520000	-0.003733	-2.205924	-0.419423	-1.641973	-0.073374	-0.071155	0.000000	-10.000000	-0.291667	19.050001	393.666656	1023.000000	1023.000000	2046.000000
44.540001	-0.001547	-0.914084	0.051447	-1.328646	0.227604	0.135510	0.000000	-10.000000	-0.300000	19.516668	400.000000	1023.000000	1023.000000	2046.000000
44.560001	-0.000242	-0.142738	0.285314	-1.145353	0.462687	0.254614	0.000000	-10.000000	-0.300000	19.933334	406.500000	1023.000000	1023.000000	2046.000000
44.580002	0.001302	0.769351	0.541106	-1.033020	0.732267	0.528998	0.000000	-10.000000	-0.291667	19.783335	413.000000	1023.000000	1023.000000	2046.000000
44.599998	0.003317	1.960357	0.985979	-0.612657	0.938368	0.648667	0.000000	-10.000000	-0.275000	19.400000	419.666656	1023.000000	1023.000000	2046.000000
44.619999	0.004772	2.820026	1.158538	-0.333226	1.097101	0.897613	0.000000	-10.000000	-0.258333	18.983334	426.166656	1023.000000	1023.000000	2046.000000
44.639999	0.007136	4.217288	1.202375	0.381212	1.444566	1.189135	0.000000	-10.000000	-0.250000	18.766666	432.666656	1023.000000	1023.000000	2046.000000
44.660000	0.008572	5.066260	1.402885	0.795085	1.531192	1.337098	0.000000	-10.000000	-0.275000	19.116667	439.000000	1023.000000	1023.000000	2046.000000
44.680000	0.008676	5.127661	1.532513	0.744348	1.483545	1.367255	0.000000	-10.000000	-0.308333	19.650000	445.333344	1023.000000	1023.000000	2046.000000
44.700001	0.007313	4.321740	1.183337	0.466036	1.451459	1.220908	0.000000	-10.000000	-0.341667	20.566668	451.833344	1023.000000	1023.000000	2046.000000
44.720001	0.004522	2.672669	0.476958	0.172419	1.311507	0.711785	0.000000	-10.000000	-0.341667	20.966667	458.500000	1023.000000	1023.000000	2046.000000
44.740002	0.001549	0.915646	-0.151556	-0.116948	1.021396	0.162754	0.000000	-10.000000	-0.325000	20.983334	465.500000	1023.000000	1023.000000	2046.000000
44.759998	-0.000183	-0.108039	-0.592382	-0.229985	0.918800	-0.204472	0.000000	-10.000000	-0.308333	20.400000	472.500000	1023.000000	1023.000000	2046.000000
44.779999	-0.000684	-0.404459	-0.847080	-0.236359	0.949007	-0.270027	0.000000	-10.000000	-0.300000	20.166668	479.500000	1023.000000	1023.000000	2046.000000
44.799999	-0.000301	-0.177976	-0.967932	-0.064047	1.096818	-0.242815	0.000000	-10.000000	-0.283333	19.716667	486.333344	1023.000000	1023.000000	2046.000000
44.820000	0.000175	0.103553	-0.966776	0.189452	1.222517	-0.341639	0.000000	-10.000000	-0.258333	19.333334	493.000000	1023.000000	1023.000000	2046.000000
44.840000	0.000419	0.247754	-1.006389	0.416609	1.291668	-0.454134	0.000000	-10.000000	-0.241667	18.566668	499.333344	1023.000000	1023.000000	2046.000000
44.860001	0.000667	0.394419	-1.023252	0.511184	1.352587	-0.446100	0.000000	-10.000000	-0.233333	18.033333	505.500000	1023.000000	1023.000000	2046.000000
44.880001	0.001493	0.882140	-0.918125	0.766156	1.417751	-0.383643	0.000000	-10.000000	-0.233333	17.783333	511.500000	1023.000000	1023.000000	2046.000000
44.900002	0.002703	1.597223	-0.754289	0.925212	1.589079	-0.162778	0.000000	-10.000000	-0.225000	17.733334	517.500000	1023.000000	1023.000000	2046.000000
44.919998	0.004140	2.446692	-0.537307	1.265740	1.813909	-0.095650	0.000000	-10.000000	-0.233333	17.950001	523.500000	1023.000000	1023.000000	2046.000000
44.939999	0.005537	3.272151	-0.275034	1.494969	2.024853	0.027363	0.000000	-10.000000	-0.241667	18.266666	529.500000	1023.000000	1023.000000	2046.000000
44.959999	0.007201	4.255942	-0.012825	1.618151	2.326953	0.323664	0.000000	-10.000000	-0.250000	18.583334	535.500000	1023.000000	1023.000000	2046.000000
44.980000	0.009101	5.378543	0.326988	1.722008	2.646398	0.683149	0.000000	-10.000000	-0.250000	18.633333	541.833313	1023.000000	1023.000000	2046.000000
45.000000	0.010706	6.327140	0.730598	1.713988	2.895783	0.986771	0.000000	-10.000000	-0.241667	18.450001	548.166687	1023.000000	1023.000000	2046.000000
45.020000	0.012400	7.328468	1.071264	1.704393	3.316959	1.235851	0.000000	-10.000000	-0.225000	18.016666	554.500000	1023.000000	1023.000000	2046.000000
45.040001	0.013980	8.262428	1.505867	1.588288	3.657939	1.510333	0.000000	-10.000000	-0.191667	17.350000	560.500000	1023.000000	1023.000000	2046.000000
45.060001	0.015199	8.982450	1.801699	1.439952	3.962350	1.778448	0.000000	-10.000000	-0.200000	16.766666	566.333313	1023.000000	1023.000000	2046.000000
45.080002	0.016297	9.631324	2.090369	1.402711	4.206797	1.931447	0.000000	-10.000000	-0.191667	16.216667	572.000000	1023.000000	1023.000000	2046.000000
45.099998	0.017010	10.052933	2.271416	1.339488	4.452821	1.989208	0.000000	-10.000000	-0.208333	15.900001	577.500000	1023.000000	1023.000000	2046.000000
45.119999	0.017309	10.229637	2.579423	1.410538	4.448004	1.791672	0.000000	-10.000000	-0.200000	15.733334	582.833313	1023.000000	1023.000000	2046.000000
45.139999	0.017592	10.396868	2.766912	1.325848	4.563219	1.740889	0.000000	-10.000000	-0.208333	15.650001	588.166687	1023.000000	1023.000000	2046.000000
45.160000	0.018293	10.810913	3.093815	1.369885	4.527750	1.819463	0.000000	-10.000000	-0.216667	15.633333	593.333313	1023.000000	1023.000000	2046.000000
45.180000	0.019439	11.488689	3.357836	1.499339	4.662095	1.969419	0.000000	-10.000000	-0.225000	15.683333	598.666687	1023.000000	1023.000000	2046.000000
45.200001	0.020708	12.238642	3.590978	1.627707	4.868770	2.151186	0.000000	-10.000000	-0.233333	15.933333	603.833313	1023.000000	1023.000000	2046.000000
45.220001	0.021990	12.995874	3.983535	1.833208	4.967579	2.211553	0.000000	-10.000000	-0.241667	16.350000	609.166687	1023.000000	1023.000000	2046.000000
45.240002	0.023963	14.162290	4.462007	2.022555	5.145134	2.532593	0.000000	-10.000000	-0.241667	16.466667	614.500000	1023.000000	1023.000000	2046.000000
45.259998	0.026532	15.680660	5.054961	2.194869	5.512450	2.918381	0.000000	-10.000000	-0.250000	16.650002	620.000000	1023.000000	1023.000000	2046.000000
45.279999	0.029370	17.357782	5.791030	2.499035	5.841039	3.226679	0.000000	-10.000000	-0.250000	16.583334	625.666687	1023.000000	1023.000000	2046.000000
45.299999	0.031364	18.536007	6.138175	2.760804	6.170836	3.466192	0.000000	-10.000000	-0.233333	16.883333	631.166687	1023.000000	1023.000000	2046.000000
45.320000	0.032757	19.359602	6.456794	3.001016	6.225753	3.676039	0.000000	-10.000000	-0.216667	16.850000	636.833313	1023.000000	1023.000000	2046.000000
45.340000	0.034125	20.167933	6.626746	3.184075	6.409827	3.947285	0.000000	-10.000000	-0.216667	16.466667	642.333313	1023.000000	1023.000000	2046.000000
45.360001	0.035610	21.045223	6.824850	3.335960	6.700597	4.183817	0.000000	-10.000000	-0.216667	15.983334	648.000000	1023.000000	1023.000000	2046.000000
45.380001	0.036467	21.552065	6.982419	3.665148	6.807615	4.096882	0.000000	-10.000000	-0.216667	15.450000	653.333313	1023.000000	1023.000000	2046.000000
45.400002	0.038721	22.884096	7.197344	4.125188	7.038445	4.523119	0.000000	-10.000000	-0.200000	15.233334	658.666687	1023.000000	1023.000000	2046.000000
45.419998	0.041051	24.260921	7.468369	4.756820	7.204990	4.830743	0.000000	-10.000000	-0.191667	14.800000	663.833313	1023.000000	1023.000000	2046.000000
45.439999	0.041761	24.680838	7.549335	4.846669	7.296498	4.988336	0.000000	-10.000000	-0.191667	14.683333	669.000000	1023.000000	1023.000000	2046.000000
45.459999	0.040131	23.717390	7.130440	4.580397	7.167145	4.839409	0.000000	-10.000000	-0.183333	14.616667	673.833313	1023.000000	1023.000000	2046.000000
45.480000	0.036548	21.600019	6.274019	4.164138	6.797058	4.364805	0.000000	-10.000000	-0.166667	14.250000	678.666687	1023.000000	1023.000000	2046.000000
45.500000	0.032678	19.312908	5.412467	3.743417	6.359998	3.797026	0.000000	-10.000000	-0.158333	14.050000	683.333313	1023.000000	1023.000000	2046.000000
45.520000	0.030530	18.042994	4.790598	3.451982	6.288702	3.511711	0.000000	-10.000000	-0.158333	13.800000	688.166687	1023.000000	1023.000000	2046.000000
45.540001	0.029249	17.286434	4.489388	3.382471	6.155123	3.259453	0.000000	-10.000000	-0.183333	14.233334	692.833313	1023.000000	1023.000000	2046.000000
45.560001	0.028923	17.093264	4.350887	3.485263	6.095450	3.161665	0.000000	-10.000000	-0.191667	14.366667	697.500000	1023.000000	1023.000000	2046.000000
45.580002	0.029311	17.323029	4.243190	3.729025	6.166212	3.184602	0.000000	-10.000000	-0.200000	14.600000	700.500000	1023.000000	1023.000000	2046.000000
45.599998	0.029571	17.476315	4.081722	3.926696	6.301659	3.166238	0.000000	-10.000000	-0.200000	14.683333	707.000000	1023.000000	1023.000000	2046.000000
45.619999	0.029340	17.339809	4.017290	3.991842	6.203128	3.127549	0.000000	-10.000000	-0.200000	14.816667	712.000000	1023.000000	1023.000000	2046.000000
45.639999	0.029683	17.542580	4.103977	4.217191	6.045812	3.175600	0.000000	-10.000000	-0.191667	14.883333	718.500000	1023.000000	1023.000000	2046.000000
45.660000	0.030799	18.202192	4.114001	4.499393	6.226000	3.362798	0.000000	-10.000000	-0.175000	14.600000	721.666687	1023.000000	1023.000000	2046.000000
45.680000	0.031695	18.731449	4.175713	4.696238	6.365989	3.493510	0.000000	-10.000000	-0.158333	14.100000	726.500000	1023.000000	1023.000000	2046.000000
45.700001	0.032567	19.247200	4.350429	4.835110	6.453846	3.607815	0.000000	-10.000000	-0.150000	13.566667	731.333313	1023.000000	1023.000000	2046.000000
45.720001	0.033769	19.957233	4.635502	4.916452	6.537283	3.867995	0.000000	-10.000000	-0.141667	13.050000	736.000000	1023.000000	1023.000000	2046.000000
45.740002	0.035359	20.896975	4.904739	4.920122	6.821694	4.250421	0.000000	-10.000000	-0.133333	12.600000	740.500000	1023.000000	1023.000000	2046.000000
45.759998	0.036726	21.705070	5.041275	4.908563	7.213159	4.542074	0.000000	-10.000000	-0.125000	12.033334	744.833313	1023.000000	1023.000000	2046.000000
45.779999	0.037611	22.228251	5.341945	4.720037	7.417989	4.748280	0.000000	-10.000000	-0.116667	11.466667	749.000000	1023.000000	1023.000000	2046.000000
45.799999	0.038853	22.961843	5.745386	4.676083	7.590280	4.950095	0.000000	-10.000000	-0.100000	10.800000	753.000000	1023.000000	1023.000000	2046.000000
45.820000	0.040058	23.674412	5.880274	4.545684	8.054224	5.194230	0.000000	-10.000000	-0.083333	10.366667	756.666687	1023.000000	1023.000000	2046.000000
45.840000	0.040987	24.223248	6.036568	4.417899	8.412925	5.355855	0.000000	-10.000000	-0.083333	10.450001	760.166687	1023.000000	1023.000000	2046.000000
45.860001	0.041219	24.360380	6.309405	4.274649	8.442808	5.333518	0.000000	-10.000000	-0.100000	10.933333	763.500000	1023.000000	1023.000000	2046.000000
45.880001	0.041431	24.485741	6.577837	4.299132	8.396184	5.212588	0.000000	-10.000000	-0.125000	11.633333	767.166687	1023.000000	1023.000000	2046.000000
45.900002	0.041721	24.657309	6.797019	4.345289	8.403803	5.111199	0.000000	-10.000000	-0.133333	12.150001	771.000000	1023.000000	1023.000000	2046.000000
45.919998	0.042417	25.068169	6.977910	4.367371	8.577123	5.145765	0.000000	-10.000000	-0.141667	12.516667	775.000000	1023.000000	1023.000000	2046.000000
45.939999	0.043204	25.533636	7.178188	4.409834	8.741342	5.204273	0.000000	-10.000000	-0.141667	12.683333	779.000000	1023.000000	1023.000000	2046.000000
45.959999	0.043989	25.997793	7.352752	4.478497	8.890224	5.276321	0.000000	-10.000000	-0.133333	12.716667	783.166687	1023.000000	1023.000000	2046.000000
45.980000	0.045104	26.656174	7.730255	4.590690	8.919335	5.415894	0.000000	-10.000000	-0.116667	12.566667	787.500000	1023.000000	1023.000000	2046.000000
46.000000	0.046676	27.585608	8.202628	4.849104	9.005435	5.528440	0.000000	-10.000000	-0.100000	12.200000	791.833313	1023.000000	1023.000000	2046.000000
46.020000	0.048830	28.858770	8.721172	5.067122	9.290895	5.779582	0.000000	-10.000000	-0.100000	11.800000	796.000000	1023.000000	1023.000000	2046.000000
46.040001	0.051400	30.377115	9.249891	5.303741	9.722548	6.100936	0.000000	-10.000000	-0.100000	11.650001	800.000000	1023.000000	1023.000000	2046.000000
46.060001	0.053723	31.750393	9.688312	5.544099	10.112883	6.405099	0.000000	-10.000000	-0.100000	11.550000	804.000000	1023.000000	1023.000000	2046.000000
46.080002	0.054984	32.495556	9.976863	5.759993	10.206873	6.551829	0.000000	-10.000000	-0.100000	11.516666	808.000000	1023.000000	1023.000000	2046.000000
46.099998	0.055645	32.886009	10.222107	5.868013	10.135014	6.660877	0.000000	-10.000000	-0.083333	11.133333	811.666687	1023.000000	1023.000000	2046.000000
46.119999	0.056665	33.489166	10.302032	6.208324	10.335985	6.642823	0.000000	-10.000000	-0.066667	10.650001	815.333313	1023.000000	1023.000000	2046.000000
46.139999	0.057632	34.060444	10.232042	6.513827	10.751620	6.562954	0.000000	-10.000000	-0.058333	10.100000	818.833313	1023.000000	1023.000000	2046.000000
46.160000	0.059058	34.903416	10.460023	6.466932	10.862973	7.113487	0.000000	-10.000000	-0.066667	9.583334	822.500000	1023.000000	1023.000000	2046.000000
46.180000	0.061206	36.172760	10.866503	7.064250	10.894893	7.347113	0.000000	-10.000000	-0.066667	9.400001	825.833313	1023.000000	1023.000000	2046.000000
46.200001	0.062924	37.188107	11.147796	7.529375	11.030182	7.480754	0.000000	-10.000000	-0.075000	9.416667	829.000000	1023.000000	1023.000000	2046.000000
46.220001	0.063378	37.456455	11.036457	7.623258	11.173099	7.623641	0.000000	-10.000000	-0.075000	9.800000	832.000000	1023.000000	1023.000000	2046.000000
46.240002	0.061215	36.177872	10.365891	7.228996	11.043042	7.539943	0.000000	-10.000000	-0.091667	10.233334	835.166687	1023.000000	1023.000000	2046.000000
46.259998	0.056920	33.639977	9.512285	6.672059	10.460262	6.995368	0.000000	-10.000000	-0.091667	10.700000	838.500000	1023.000000	1023.000000	2046.000000
46.279999	0.053163	31.419172	8.854343	6.339480	9.911580	6.313769	0.000000	-10.000000	-0.100000	11.083334	842.166687	1023.000000	1023.000000	2046.000000
46.299999	0.051768	30.594667	8.311527	6.269815	9.939374	6.073952	0.000000	-10.000000	-0.116667	11.783334	845.833313	1023.000000	1023.000000	2046.000000
46.320000	0.051109	30.205492	7.966315	6.222194	9.986832	6.030152	0.000000	-10.000000	-0.133333	12.483334	849.666687	1023.000000	1023.000000	2046.000000
46.340000	0.051001	30.141474	7.931408	6.380725	9.849054	5.980285	0.000000	-10.000000	-0.150000	13.050000	853.666687	1023.000000	1023.000000	2046.000000
46.360001	0.050953	30.112934	7.971878	6.649855	9.578319	5.912883	0.000000	-10.000000	-0.141667	13.000000	857.833313	1023.000000	1023.000000	2046.000000
46.380001	0.051484	30.427242	7.746637	6.984308	9.755286	5.941010	0.000000	-10.000000	-0.133333	12.750000	862.333313	1023.000000	1023.000000	2046.000000
46.400002	0.051792	30.609278	7.640692	7.067098	9.829165	6.072323	0.000000	-10.000000	-0.125000	12.533334	866.666687	1023.000000	1023.000000	2046.000000
46.419998	0.052131	30.809130	7.781747	7.222978	9.608733	6.195672	0.000000	-10.000000	-0.133333	12.416667	871.000000	1023.000000	1023.000000	2046.000000
46.439999	0.052817	31.214569	7.900525	7.495133	9.550974	6.267938	0.000000	-10.000000	-0.125000	12.150001	875.000000	1023.000000	1023.000000	2046.000000
46.459999	0.054005	31.917154	7.868607	7.796523	9.852437	6.399588	0.000000	-10.000000	-0.116667	11.916667	879.000000	1023.000000	1023.000000	2046.000000
46.480000	0.055170	32.605362	7.939406	7.813572	10.114451	6.737932	0.000000	-10.000000	-0.091667	11.466667	883.000000	1023.000000	1023.000000	2046.000000
46.500000	0.056216	33.223862	8.304961	7.700855	10.130062	7.087985	0.000000	-10.000000	-0.091667	11.183333	887.000000	1023.000000	1023.000000	2046.000000
46.520000	0.057128	33.762726	8.613838	7.651183	10.165904	7.331800	0.000000	-10.000000	-0.075000	10.500000	890.833313	1023.000000	1023.000000	2046.000000
46.540001	0.058508	34.578335	8.604565	7.641510	10.688352	7.643907	0.000000	-10.000000	-0.066667	9.833334	894.500000	1023.000000	1023.000000	2046.000000
46.560001	0.059702	35.283848	8.877513	7.413667	11.009871	7.982796	0.000000	-10.000000	-0.041667	9.016667	897.833313	1023.000000	1023.000000	2046.000000
46.580002	0.060577	35.801083	9.379827	7.220725	10.984899	8.215632	0.000000	-10.000000	-0.033333	8.633333	900.000000	1023.000000	1023.000000	2046.000000
46.599998	0.061199	36.168579	9.433217	7.147763	11.358088	8.229512	0.000000	-10.000000	-0.033333	8.366667	902.833313	1023.000000	1023.000000	2046.000000
46.619999	0.061765	36.503086	9.424465	7.008899	11.701612	8.368113	0.000000	-10.000000	-0.041667	8.350000	905.500000	1023.000000	1023.000000	2046.000000
46.639999	0.061983	36.631729	9.578933	6.892869	11.778727	8.381201	0.000000	-10.000000	-0.050000	8.566667	909.166687	1023.000000	1023.000000	2046.000000
46.660000	0.061887	36.574978	9.967030	6.848870	11.497773	8.261304	0.000000	-10.000000	-0.058333	9.166667	912.000000	1023.000000	1023.000000	2046.000000
46.680000	0.061995	36.639095	10.203734	6.849634	11.470065	8.115662	0.000000	-10.000000	-0.066667	9.633334	915.000000	1023.000000	1023.000000	2046.000000
46.700001	0.062434	36.898350	10.216474	6.920160	11.698363	8.063353	0.000000	-10.000000	-0.075000	9.850000	918.166687	1023.000000	1023.000000	2046.000000
46.720001	0.063149	37.321182	10.289065	6.920905	11.906862	8.204351	0.000000	-10.000000	-0.066667	9.616667	921.500000	1023.000000	1023.000000	2046.000000
46.740002	0.064032	37.843063	10.642306	6.966700	11.847711	8.386347	0.000000	-10.000000	-0.058333	9.216667	924.833313	1023.000000	1023.000000	2046.000000
46.759998	0.065284	38.582603	11.105949	7.108528	11.837716	8.530408	0.000000	-10.000000	-0.041667	8.766666	928.000000	1023.000000	1023.000000	2046.000000
46.779999	0.067058	39.631042	11.560889	7.295138	12.091475	8.683541	0.000000	-10.000000	-0.041667	8.266666	930.833313	1023.000000	1023.000000	2046.000000
46.799999	0.069216	40.906872	11.995089	7.557934	12.511668	8.842180	0.000000	-10.000000	-0.025000	7.666667	933.666687	1023.000000	1023.000000	2046.000000
46.820000	0.071577	42.302044	12.409616	7.745368	12.932340	9.214722	0.000000	-10.000000	-0.033333	7.150000	936.166687	1023.000000	1023.000000	2046.000000
46.840000	0.073328	43.337101	12.924667	7.990715	12.924490	9.497229	0.000000	-10.000000	-0.033333	6.883333	938.833313	1023.000000	1023.000000	2046.000000
46.860001	0.074104	43.795265	13.217392	8.144385	12.838719	9.594770	0.000000	-10.000000	-0.033333	6.766667	941.166687	1023.000000	1023.000000	2046.000000
46.880001	0.074809	44.212227	13.123062	8.409039	13.168129	9.511997	0.000000	-10.000000	-0.016667	6.316667	943.500000	1023.000000	1023.000000	2046.000000
46.900002	0.075384	44.551914	12.948676	8.627699	13.555005	9.420534	0.000000	-10.000000	0.000000	5.583333	945.500000	1023.000000	1023.000000	2046.000000
46.919998	0.076103	44.977116	13.375504	8.574795	13.220405	9.806413	0.000000	-10.000000	-0.008333	4.550000	947.500000	1023.000000	1023.000000	2046.000000
46.939999	0.077984	46.088623	13.591288	9.234828	13.368922	9.893586	0.000000	-10.000000	-0.008333	3.400000	949.333313	1023.000000	1023.000000	2046.000000
46.959999	0.079674	47.087158	13.630825	9.668024	13.734491	10.053820	0.000000	-10.000000	-0.016667	2.366667	950.833313	1023.000000	1023.000000	2046.000000
46.980000	0.079893	47.216713	13.498794	9.593038	13.853812	10.271071	0.000000	-10.000000	-0.008333	1.783333	951.666687	1023.000000	1023.000000	2046.000000
47.000000	0.077856	46.012871	13.115176	9.375817	13.407564	10.114314	0.000000	-10.000000	-0.008333	1.600000	952.000000	1023.000000	1023.000000	2046.000000
47.020000	0.073722	43.569477	12.317266	8.940996	12.817323	9.493892	0.000000	-10.000000	-0.008333	1.716667	952.000000	1023.000000	1023.000000	2046.000000
47.040001	0.069629	41.150982	11.380687	8.530186	12.488357	8.751753	0.000000	-10.000000	-0.008333	2.150000	952.000000	1023.000000	1023.000000	2046.000000
47.060001	0.067110	39.662209	10.655993	8.202699	12.407032	8.396483	0.000000	-10.000000	-0.025000	3.050000	952.333313	1023.000000	1023.000000	2046.000000
47.080002	0.066192	39.119595	10.448207	8.243463	12.178562	8.249362	0.000000	-10.000000	-0.033333	4.450000	953.000000	1023.000000	1023.000000	2046.000000
47.099998	0.065893	38.942772	10.453728	8.468781	11.898488	8.121778	0.000000	-10.000000	-0.050000	5.633333	954.166687	1023.000000	1023.000000	2046.000000
47.119999	0.065777	38.874359	10.289841	8.773389	11.856868	7.954264	0.000000	-10.000000	-0.058333	6.533333	955.833313	1023.000000	1023.000000	2046.000000
47.139999	0.065723	38.842369	10.011258	8.982844	11.917386	7.930880	0.000000	-10.000000	-0.041667	6.883334	958.000000	1023.000000	1023.000000	2046.000000
47.160000	0.065704	38.830875	9.813459	9.123147	11.964669	7.929598	0.000000	-10.000000	-0.025000	6.866667	960.333313	1023.000000	1023.000000	2046.000000
47.180000	0.066122	39.077911	9.896686	9.214315	11.797592	8.169319	0.000000	-10.000000	0.000000	6.416667	962.666687	1023.000000	1023.000000	2046.000000
47.200001	0.066406	39.246101	10.086268	9.478630	11.547939	8.133265	0.000000	-10.000000	-0.008333	5.416667	964.833313	1023.000000	1023.000000	2046.000000
47.220001	0.066932	39.556671	10.016930	9.716197	11.689061	8.134484	0.000000	-10.000000	-0.008333	4.183333	966.833313	1023.000000	1023.000000	2046.000000
47.240002	0.067525	39.907497	9.893294	9.738205	11.976066	8.299933	0.000000	-10.000000	-0.016667	2.833333	968.500000	1023.000000	1023.000000	2046.000000
47.259998	0.068188	40.299000	9.950254	9.586323	12.169792	8.592628	0.000000	-10.000000	-0.008333	1.433333	969.500000	1023.000000	1023.000000	2046.000000
47.279999	0.068818	40.671482	10.314573	9.398137	12.075498	8.883274	0.000000	-10.000000	-0.016667	0.516667	970.000000	1023.000000	1023.000000	2046.000000
47.299999	0.069380	41.003395	10.578175	9.218570	12.090755	9.115898	0.000000	-10.000000	0.000000	-0.550000	970.000000	1023.000000	1023.000000	2046.000000
47.320000	0.069961	41.346924	10.594025	9.011532	12.473456	9.267910	0.000000	-10.000000	0.000000	-1.316667	970.000000	1023.000000	1023.000000	2046.000000
47.340000	0.070371	41.589546	10.543229	8.694760	12.894279	9.457280	0.000000	-10.000000	0.025000	-2.500000	970.000000	1023.000000	1023.000000	2046.000000
47.360001	0.070257	41.521751	10.645184	8.342983	12.940335	9.593249	0.000000	-10.000000	0.016667	-3.600000	970.000000	1023.000000	1023.000000	2046.000000
47.380001	0.069664	41.171146	10.786187	8.098632	12.770947	9.515379	0.000000	-10.000000	0.033333	-5.050000	970.000000	1023.000000	1023.000000	2046.000000
47.400002	0.069142	40.862988	10.837230	7.962465	12.672340	9.390953	0.000000	-10.000000	0.033333	-6.783333	970.000000	1023.000000	1023.000000	2046.000000
47.419998	0.068047	40.215881	10.577957	7.739102	12.743535	9.155286	0.000000	-10.000000	0.066667	-8.733334	970.000000	1023.000000	1023.000000	2046.000000
47.439999	0.066826	39.494202	10.414783	7.474911	12.680581	8.923928	0.000000	-10.000000	0.091667	-10.766666	970.000000	1023.000000	1023.000000	2046.000000
47.459999	0.065617	38.779613	10.275308	7.170572	12.492456	8.841276	0.000000	-10.000000	0.125000	-12.716667	970.000000	1023.000000	1023.000000	2046.000000
47.480000	0.064784	38.287628	10.221118	6.986915	12.243969	8.835628	0.000000	-10.000000	0.166667	-14.583333	962.833313	1023.000000	1023.000000	2046.000000
47.500000	0.064170	37.924480	10.290569	6.948236	11.935025	8.750650	0.000000	-10.000000	0.208333	-16.416666	953.666687	1023.000000	1023.000000	2046.000000
47.520000	0.064138	37.905636	10.373980	6.958933	11.840117	8.732606	0.000000	-10.000000	0.241667	-17.933332	942.500000	1023.000000	1023.000000	2046.000000
47.540001	0.064165	37.921448	10.378182	6.892789	11.936619	8.713857	0.000000	-10.000000	0.250000	-19.033333	936.500000	1023.000000	1023.000000	2046.000000
47.560001	0.064576	38.164551	10.519015	6.780292	12.087520	8.777726	0.000000	-10.000000	0.266667	-19.550001	930.166687	1023.000000	1023.000000	2046.000000
47.580002	0.065602	38.770672	10.792780	6.799755	12.138395	9.039741	0.000000	-10.000000	0.283333	-19.766668	925.833313	1023.000000	1023.000000	2046.000000
47.599998	0.066205	39.127300	10.995690	6.940351	11.934772	9.256486	0.000000	-10.000000	0.316667	-20.350000	919.166687	1023.000000	1023.000000	2046.000000
47.619999	0.065809	38.893318	10.904380	6.880494	11.708148	9.400297	0.000000	-10.000000	0.358333	-21.400002	912.333313	1023.000000	1023.000000	2046.000000
47.639999	0.065427	38.667583	10.718832	6.996854	11.634709	9.317188	0.000000	-10.000000	0.433333	-23.216667	903.166687	1023.000000	1023.000000	2046.000000
47.660000	0.063954	37.796928	10.236768	6.892016	11.492914	9.175231	0.000000	-10.000000	0.508333	-25.150000	895.333313	1023.000000	1023.000000	2046.000000
47.680000	0.063281	37.398911	9.902573	6.680421	11.338905	9.477012	0.000000	-10.000000	0.575000	-26.950001	887.000000	1023.000000	1023.000000	2046.000000
47.700001	0.063341	37.434719	9.589085	6.952465	11.255285	9.637884	0.000000	-10.000000	0.616667	-28.350000	877.833313	1023.000000	1023.000000	2046.000000
47.720001	0.062683	37.045475	9.387153	7.145348	10.855750	9.657226	0.000000	-10.000000	0.641667	-29.016666	868.333313	1023.000000	1023.000000	2046.000000
47.740002	0.060665	35.852901	9.034476	7.035723	10.245616	9.537088	0.000000	-10.000000	0.650000	-29.666668	858.500000	1023.000000	1023.000000	2046.000000
47.759998	0.056956	33.660992	8.320173	6.681711	9.593287	9.065821	0.000000	-10.000000	0.666667	-29.833334	848.500000	1023.000000	1023.000000	2046.000000
47.779999	0.051840	30.637697	7.198164	5.926052	9.063239	8.450243	0.000000	-10.000000	0.683333	-30.316668	838.500000	1023.000000	1023.000000	2046.000000
47.799999	0.046860	27.694160	6.123149	5.288193	8.535793	7.747025	0.000000	-10.000000	0.683333	-30.116667	828.500000	1023.000000	1023.000000	2046.000000
47.820000	0.043028	25.429548	5.326621	4.861354	7.986572	7.255000	0.000000	-10.000000	0.666667	-30.016666	818.500000	1023.000000	1023.000000	2046.000000
47.840000	0.040255	23.790895	4.754263	4.656281	7.452200	6.928151	0.000000	-10.000000	0.650000	-29.433334	808.500000	1023.000000	1023.000000	2046.000000
47.860001	0.038068	22.498070	4.250863	4.644830	6.997115	6.605261	0.000000	-10.000000	0.658333	-29.316668	798.833313	1023.000000	1023.000000	2046.000000
47.880001	0.035895	21.214092	3.674443	4.602266	6.656531	6.280851	0.000000	-10.000000	0.658333	-29.250000	789.166687	1023.000000	1023.000000	2046.000000
47.900002	0.033736	19.938072	3.052446	4.462695	6.394617	6.028315	0.000000	-10.000000	0.666667	-29.650000	779.500000	1023.000000	1023.000000	2046.000000
47.919998	0.031661	18.711897	2.529332	4.259318	6.057775	5.865471	0.000000	-10.000000	0.675000	-30.100000	769.500000	1023.000000	1023.000000	2046.000000
47.939999	0.030018	17.740492	2.252186	4.143445	5.596869	5.747991	0.000000	-10.000000	0.683333	-30.483334	759.500000	1023.000000	1023.000000	2046.000000
47.959999	0.028808	17.025698	2.012131	4.159440	5.243212	5.610914	0.000000	-10.000000	0.708333	-30.783335	749.333313	1023.000000	1023.000000	2046.000000
47.980000	0.027639	16.334906	1.656248	4.086440	5.083429	5.508787	0.000000	-10.000000	0.725000	-30.850000	739.000000	1023.000000	1023.000000	2046.000000
48.000000	0.026584	15.711046	1.333428	3.914821	5.004117	5.458679	0.000000	-10.000000	0.750000	-31.200001	728.666687	1023.000000	1023.000000	2046.000000
48.020000	0.025516	15.079989	1.177017	3.568758	4.783713	5.550500	0.000000	-10.000000	0.758333	-31.183332	718.166687	1023.000000	1023.000000	2046.000000
48.040001	0.024962	14.752739	1.211404	3.335630	4.601079	5.604626	0.000000	-10.000000	0.775000	-31.616667	707.833313	1023.000000	1023.000000	2046.000000
48.060001	0.024451	14.450358	1.177693	3.136451	4.510024	5.626190	0.000000	-10.000000	0.783333	-31.550001	697.166687	1023.000000	1023.000000	2046.000000
48.080002	0.023887	14.116978	1.051677	2.832923	4.586272	5.646106	0.000000	-10.000000	0.791667	-32.100002	686.666687	1023.000000	1023.000000	2046.000000
48.099998	0.022948	13.562113	0.862416	2.444435	4.606517	5.648746	0.000000	-10.000000	0.775000	-32.183334	676.000000	1023.000000	1023.000000	2046.000000
48.119999	0.021632	12.784646	0.649616	2.099324	4.535725	5.499981	0.000000	-10.000000	0.775000	-32.483334	665.333313	1023.000000	1023.000000	2046.000000
48.139999	0.020234	11.958516	0.598639	1.759271	4.270797	5.329810	0.000000	-10.000000	0.758333	-32.250000	654.500000	1023.000000	1023.000000	2046.000000
48.160000	0.019019	11.240102	0.554085	1.598467	4.009377	5.078174	0.000000	-10.000000	0.758333	-31.916668	643.666687	1023.000000	1023.000000	2046.000000
48.180000	0.017817	10.529962	0.459182	1.557149	3.770734	4.742896	0.000000	-10.000000	0.750000	-31.450001	633.000000	1023.000000	1023.000000	2046.000000
48.200001	0.016013	9.463751	0.186887	1.345219	3.532723	4.398922	0.000000	-10.000000	0.750000	-31.266666	622.666687	1023.000000	1023.000000	2046.000000
48.220001	0.014211	8.398563	0.027005	1.159095	3.177692	4.034771	0.000000	-10.000000	0.750000	-31.050001	612.166687	1023.000000	1023.000000	2046.000000
48.240002	0.012821	7.577142	-0.043258	1.056396	2.794278	3.769725	0.000000	-10.000000	0.750000	-31.366667	601.833313	1023.000000	1023.000000	2046.000000
48.259998	0.012013	7.099654	-0.045297	1.082652	2.523069	3.539230	0.000000	-10.000000	0.750000	-31.483334	591.166687	1023.000000	1023.000000	2046.000000
48.279999	0.011411	6.743615	-0.092731	1.160845	2.339615	3.335886	0.000000	-10.000000	0.750000	-31.866667	580.833313	1023.000000	1023.000000	2046.000000
48.299999	0.011216	6.628759	0.020039	1.115613	2.217817	3.275290	0.000000	-10.000000	0.750000	-31.800001	570.166687	1023.000000	1023.000000	2046.000000
48.320000	0.011512	6.803370	0.402517	1.083170	2.053539	3.264143	0.000000	-10.000000	0.733333	-31.500000	559.666687	1023.000000	1023.000000	2046.000000
48.340000	0.012227	7.226263	0.804436	1.175763	1.912723	3.333341	0.000000	-10.000000	0.716667	-31.133333	552.500000	1023.000000	1023.000000	2046.000000
48.360001	0.012770	7.547300	0.984242	1.443197	1.818517	3.301345	0.000000	-10.000000	0.683333	-30.450001	542.166687	1023.000000	1023.000000	2046.000000
48.380001	0.012456	7.361772	0.912262	1.473130	1.666737	3.309643	0.000000	-10.000000	0.666667	-30.049999	532.000000	1023.000000	1023.000000	2046.000000
48.400002	0.011986	7.083542	0.554295	1.618047	1.801649	3.109552	0.000000	-10.000000	0.650000	-29.683332	518.500000	1023.000000	1023.000000	2046.000000
48.419998	0.010378	6.133661	0.419612	1.502309	1.361168	2.850573	0.000000	-10.000000	0.650000	-29.716667	511.833344	1023.000000	1023.000000	2046.000000
48.439999	0.010305	6.090401	0.226914	1.769748	1.268675	2.825064	0.000000	-10.000000	0.650000	-29.833334	501.833344	1023.000000	1023.000000	2046.000000
48.459999	0.010168	6.009571	0.010171	2.180414	1.108612	2.710375	0.000000	-10.000000	0.650000	-30.000000	491.833344	1023.000000	1023.000000	2046.000000
48.480000	0.008593	5.078568	-0.351535	2.243380	0.701690	2.485034	0.000000	-10.000000	0.658333	-30.216667	478.500000	1023.000000	1023.000000	2046.000000
48.500000	0.005637	3.331477	-0.983423	1.910854	0.304018	2.100028	0.000000	-10.000000	0.666667	-30.350000	471.833344	1023.000000	1023.000000	2046.000000
48.520000	0.001590	0.939882	-1.706046	1.361820	-0.182501	1.466610	0.000000	-10.000000	0.666667	-30.466667	461.833344	1023.000000	1023.000000	2046.000000
48.540001	-0.002688	-1.588511	-2.469669	0.738653	-0.677251	0.819757	0.000000	-10.000000	0.650000	-30.166666	451.833344	1023.000000	1023.000000	2046.000000
48.560001	-0.006550	-3.871026	-3.229796	0.252026	-1.110717	0.217461	0.000000	-10.000000	0.633333	-29.666666	438.500000	1023.000000	1023.000000	2046.000000
48.580002	-0.010026	-5.925188	-3.933526	-0.077420	-1.559904	-0.354339	0.000000	-10.000000	0.625000	-29.100000	431.833344	1023.000000	1023.000000	2046.000000
48.599998	-0.012646	-7.473631	-4.613531	-0.194521	-1.835669	-0.829910	0.000000	-10.000000	0.616667	-28.816666	425.166656	1023.000000	1023.000000	2046.000000
48.619999	-0.014991	-8.859788	-5.296918	-0.288518	-2.017277	-1.257075	0.000000	-10.000000	0.616667	-28.783333	415.500000	1023.000000	1023.000000	2046.000000
48.639999	-0.017251	-10.195631	-5.845584	-0.424599	-2.289972	-1.635476	0.000000	-10.000000	0.608333	-28.566668	402.666656	1023.000000	1023.000000	2046.000000
48.660000	-0.019411	-11.472005	-6.261204	-0.576182	-2.675660	-1.958959	0.000000	-10.000000	0.608333	-28.516666	390.000000	1023.000000	1023.000000	2046.000000
48.680000	-0.021147	-12.497772	-6.651994	-0.676498	-2.927260	-2.242020	0.000000	-10.000000	0.600000	-28.416666	383.666656	1023.000000	1023.000000	2046.000000
48.700001	-0.022477	-13.284066	-7.017458	-0.657891	-3.094273	-2.514445	0.000000	-10.000000	0.583333	-28.366667	374.166656	1023.000000	1023.000000	2046.000000
48.720001	-0.023584	-13.938106	-7.283406	-0.701240	-3.258245	-2.695215	0.000000	-10.000000	0.583333	-28.183334	364.833344	1023.000000	1023.000000	2046.000000
48.740002	-0.024467	-14.459788	-7.433364	-0.751790	-3.479687	-2.794946	0.000000	-10.000000	0.566667	-27.783335	352.333344	1023.000000	1023.000000	2046.000000
48.759998	-0.025169	-14.874882	-7.500973	-0.842061	-3.660368	-2.871479	0.000000	-10.000000	0.566667	-27.516668	346.166656	1023.000000	1023.000000	2046.000000
48.779999	-0.025550	-15.099977	-7.483018	-1.078006	-3.699552	-2.839401	0.000000	-10.000000	0.541667	-27.050001	340.000000	1023.000000	1023.000000	2046.000000
48.799999	-0.025623	-15.143482	-7.447483	-1.215298	-3.660264	-2.820437	0.000000	-10.000000	0.516667	-26.766668	331.000000	1023.000000	1023.000000	2046.000000
48.820000	-0.025738	-15.211055	-7.334466	-1.383850	-3.740593	-2.752144	0.000000	-10.000000	0.500000	-26.233334	319.166656	1023.000000	1023.000000	2046.000000
48.840000	-0.026053	-15.397330	-7.234344	-1.656279	-3.802072	-2.704636	0.000000	-10.000000	0.491667	-25.950001	310.333344	1023.000000	1023.000000	2046.000000
48.860001	-0.026641	-15.744673	-7.153900	-1.960712	-3.911574	-2.718488	0.000000	-10.000000	0.500000	-25.500000	301.666656	1023.000000	1023.000000	2046.000000
48.880001	-0.027785	-16.421030	-7.211956	-2.226975	-4.071075	-2.911024	0.000000	-10.000000	0.500000	-25.300001	295.833344	1023.000000	1023.000000	2046.000000
48.900002	-0.028877	-17.066563	-7.329288	-2.488813	-4.181986	-3.066477	0.000000	-10.000000	0.491667	-25.066668	287.333344	1023.000000	1023.000000	2046.000000
48.919998	-0.029960	-17.706171	-7.423090	-2.614188	-4.367640	-3.301253	0.000000	-10.000000	0.475000	-24.883333	282.000000	1023.000000	1023.000000	2046.000000
48.939999	-0.031115	-18.389174	-7.413863	-2.743236	-4.685092	-3.546982	0.000000	-10.000000	0.458333	-24.583334	271.000000	1023.000000	1023.000000	2046.000000
48.959999	-0.032473	-19.191502	-7.478678	-2.839737	-5.016237	-3.856849	0.000000	-10.000000	0.450000	-24.316668	262.666656	1023.000000	1023.000000	2046.000000
48.980000	-0.033825	-19.990385	-7.584315	-2.982467	-5.285550	-4.138053	0.000000	-10.000000	0.450000	-24.016666	254.333328	1023.000000	1023.000000	2046.000000
49.000000	-0.034709	-20.513046	-7.654282	-3.041581	-5.458947	-4.358236	0.000000	-10.000000	0.433333	-23.733334	246.333328	1023.000000	1023.000000	2046.000000
49.020000	-0.035369	-20.903212	-7.623725	-3.138354	-5.668888	-4.472245	0.000000	-10.000000	0.416667	-23.450001	238.333328	1023.000000	1023.000000	2046.000000
49.040001	-0.035594	-21.036055	-7.477922	-3.091644	-5.890224	-4.576263	0.000000	-10.000000	0.383333	-23.233334	230.500000	1023.000000	1023.000000	2046.000000
49.060001	-0.035295	-20.859625	-7.099619	-3.091775	-6.032894	-4.635337	0.000000	-10.000000	0.375000	-23.116667	225.500000	1023.000000	1023.000000	2046.000000
49.080002	-0.034463	-20.367832	-6.716218	-3.046057	-5.992821	-4.612736	0.000000	-10.000000	0.358333	-22.833334	217.833328	1023.000000	1023.000000	2046.000000
49.099998	-0.033898	-20.033747	-6.445430	-2.991442	-6.065427	-4.531448	0.000000	-10.000000	0.358333	-22.316668	210.166672	1023.000000	1023.000000	2046.000000
49.119999	-0.033712	-19.923506	-6.367316	-2.959592	-6.130216	-4.466381	0.000000	-10.000000	0.341667	-21.700001	202.666672	1023.000000	1023.000000	2046.000000
49.139999	-0.033604	-19.859947	-6.311744	-2.969652	-6.195022	-4.383529	0.000000	-10.000000	0.333333	-21.083334	195.500000	1023.000000	1023.000000	2046.000000
49.160000	-0.034129	-20.170191	-6.511933	-2.609228	-6.133680	-4.915349	0.000000	-10.000000	0.325000	-20.799999	188.500000	1023.000000	1023.000000	2046.000000
49.180000	-0.034406	-20.334099	-6.554069	-2.720560	-6.343928	-4.715541	0.000000	-10.000000	0.316667	-20.600000	181.500000	1023.000000	1023.000000	2046.000000
49.200001	-0.034000	-20.094040	-6.771374	-2.284231	-6.347837	-4.690599	0.000000	-10.000000	0.316667	-20.516666	174.500000	1023.000000	1023.000000	2046.000000
49.220001	-0.034664	-20.486401	-7.022812	-2.114089	-6.618237	-4.731261	0.000000	-10.000000	0.308333	-20.450001	167.666672	1023.000000	1023.000000	2046.000000
49.240002	-0.036732	-21.708721	-7.381677	-2.359600	-7.056595	-4.910849	0.000000	-10.000000	0.325000	-20.266666	160.833328	1023.000000	1023.000000	2046.000000
49.259998	-0.040004	-23.642422	-7.934932	-2.880869	-7.460559	-5.366061	0.000000	-10.000000	0.316667	-20.183332	154.166672	1023.000000	1023.000000	2046.000000
49.279999	-0.043650	-25.797174	-8.641968	-3.460363	-7.784050	-5.910793	0.000000	-10.000000	0.316667	-20.183332	147.333328	1023.000000	1023.000000	2046.000000
49.299999	-0.046882	-27.707502	-9.244678	-3.870976	-8.203794	-6.388054	0.000000	-10.000000	0.300000	-20.133333	140.666672	1023.000000	1023.000000	2046.000000
49.320000	-0.049708	-29.377420	-9.873302	-4.168280	-8.487097	-6.848740	0.000000	-10.000000	0.300000	-19.900000	134.000000	1023.000000	1023.000000	2046.000000
49.340000	-0.051966	-30.711924	-10.411331	-4.355323	-8.726727	-7.218543	0.000000	-10.000000	0.300000	-19.683334	127.333336	1023.000000	1023.000000	2046.000000
49.360001	-0.053886	-31.846537	-11.014002	-4.363303	-8.827641	-7.641592	0.000000	-10.000000	0.300000	-19.883333	120.666664	1023.000000	1023.000000	2046.000000
49.380001	-0.055437	-32.763363	-11.410071	-4.450058	-9.070879	-7.832356	0.000000	-10.000000	0.308333	-20.283333	114.000000	1023.000000	1023.000000	2046.000000
49.400002	-0.056993	-33.683105	-11.771880	-4.466869	-9.333025	-8.111331	0.000000	-10.000000	0.325000	-20.633333	107.333336	1023.000000	1023.000000	2046.000000
49.419998	-0.058180	-34.384399	-12.001485	-4.399454	-9.567226	-8.416234	0.000000	-10.000000	0.325000	-20.933334	100.500000	1023.000000	1023.000000	2046.000000
49.439999	-0.059287	-35.038368	-12.306411	-4.473994	-9.708645	-8.549320	0.000000	-10.000000	0.333333	-21.150002	93.500000	1023.000000	1023.000000	2046.000000
49.459999	-0.059952	-35.431778	-12.480757	-4.450813	-9.847740	-8.652469	0.000000	-10.000000	0.333333	-21.150002	86.500000	1023.000000	1023.000000	2046.000000
49.480000	-0.060306	-35.640743	-12.575386	-4.371169	-9.970081	-8.724109	0.000000	-10.000000	0.341667	-20.850000	79.500000	1023.000000	1023.000000	2046.000000
49.500000	-0.060337	-35.658978	-12.467926	-4.296938	-10.113043	-8.781069	0.000000	-10.000000	0.325000	-20.450001	72.500000	1023.000000	1023.000000	2046.000000
49.520000	-0.060155	-35.551903	-12.379093	-4.335397	-10.067603	-8.769808	0.000000	-10.000000	0.300000	-19.966667	65.500000	1023.000000	1023.000000	2046.000000
49.540001	-0.059963	-35.438213	-12.232933	-4.458526	-10.044445	-8.702311	0.000000	-10.000000	0.266667	-19.533333	58.833332	1023.000000	1023.000000	2046.000000
49.560001	-0.059405	-35.108601	-12.048319	-4.510446	-9.996264	-8.553569	0.000000	-10.000000	0.250000	-19.166666	52.333332	1023.000000	1023.000000	2046.000000
49.580002	-0.059116	-34.937366	-11.711465	-4.707406	-10.057259	-8.461235	0.000000	-10.000000	0.233333	-18.966667	46.000000	1023.000000	1023.000000	2046.000000
49.599998	-0.059118	-34.938660	-11.543501	-4.851408	-10.002861	-8.540893	0.000000	-10.000000	0.225000	-18.616667	39.666668	1023.000000	1023.000000	2046.000000
49.619999	-0.059684	-35.273006	-11.528223	-5.174963	-10.023118	-8.546703	0.000000	-10.000000	0.208333	-18.133333	33.500000	1023.000000	1023.000000	2046.000000
49.639999	-0.060264	-35.615856	-11.489713	-5.436854	-10.126747	-8.562541	0.000000	-10.000000	0.200000	-17.616667	27.500000	1023.000000	1023.000000	2046.000000
49.660000	-0.060881	-35.980766	-11.485525	-5.539545	-10.212265	-8.743431	0.000000	-10.000000	0.200000	-17.233334	21.500000	1023.000000	1023.000000	2046.000000
49.680000	-0.061704	-36.467354	-11.399152	-5.604837	-10.430500	-9.032866	0.000000	-10.000000	0.200000	-16.683334	15.666667	1023.000000	1023.000000	2046.000000
49.700001	-0.062808	-37.119801	-11.528245	-5.785647	-10.569386	-9.236520	0.000000	-10.000000	0.183333	-16.166668	10.000000	1023.000000	1023.000000	2046.000000
49.720001	-0.063578	-37.574585	-11.486628	-5.869163	-10.839453	-9.379343	0.000000	-10.000000	0.166667	-15.466667	4.833333	1023.000000	1023.000000	2046.000000
49.740002	-0.064099	-37.882633	-11.455203	-5.947032	-10.986721	-9.493678	0.000000	-10.000000	0.158333	-14.983334	0.000000	1023.000000	1023.000000	2046.000000
49.759998	-0.064225	-37.957260	-11.299001	-5.967892	-11.080575	-9.609792	0.000000	-10.000000	0.158333	-14.416667	-4.666667	1023.000000	1023.000000	2046.000000
49.779999	-0.064146	-37.910172	-11.117042	-5.915016	-11.145701	-9.732414	0.000000	-10.000000	0.158333	-14.016666	-9.333333	1023.000000	1023.000000	2046.000000
49.799999	-0.063637	-37.609364	-10.858221	-5.913560	-11.126092	-9.711489	0.000000	-10.000000	0.150000	-13.633333	-14.000000	1023.000000	1023.000000	2046.000000
49.820000	-0.062469	-36.919220	-10.398021	-5.824469	-11.077081	-9.619648	0.000000	-10.000000	0.125000	-13.016667	-18.500000	1023.000000	1023.000000	2046.000000
49.840000	-0.061307	-36.232407	-10.008899	-5.786159	-11.058637	-9.378712	0.000000	-10.000000	0.100000	-12.316667	-22.833334	1023.000000	1023.000000	2046.000000
49.860001	-0.060565	-35.793877	-9.782687	-5.676265	-11.031499	-9.303424	0.000000	-10.000000	0.066667	-11.416667	-27.000000	1023.000000	1023.000000	2046.000000
49.880001	-0.060360	-35.672646	-9.717508	-5.641088	-10.987325	-9.326727	0.000000	-10.000000	0.050000	-10.850000	-30.833334	1023.000000	1023.000000	2046.000000
49.900002	-0.059888	-35.394070	-9.725657	-5.555282	-10.862045	-9.251084	0.000000	-10.000000	0.041667	-10.283334	-34.500000	1023.000000	1023.000000	2046.000000
49.919998	-0.060471	-35.738392	-9.822261	-5.530940	-11.011757	-9.373433	0.000000	-10.000000	0.041667	-10.066667	-37.833332	1023.000000	1023.000000	2046.000000
49.939999	-0.059333	-35.065716	-9.881633	-5.100045	-10.957721	-9.126318	0.000000	-10.000000	0.058333	-9.933333	-41.166668	1023.000000	1023.000000	2046.000000
49.959999	-0.059200	-34.987061	-10.138858	-4.721049	-11.020794	-9.106360	0.000000	-10.000000	0.058333	-9.900000	-44.500000	1023.000000	1023.000000	2046.000000
49.980000	-0.060646	-35.841702	-10.413241	-4.777167	-11.327410	-9.323881	0.000000	-10.000000	0.050000	-9.716667	-47.833332	1023.000000	1023.000000	2046.000000
50.000000	-0.063328	-37.426617	-10.858120	-5.269473	-11.672750	-9.626275	0.000000	-10.000000	0.025000	-9.200000	-51.166668	1023.000000	1023.000000	2046.000000
50.020000	-0.066026	-39.021252	-11.378702	-5.666476	-11.925486	-10.050586	0.000000	-10.000000	0.025000	-8.550000	-54.166668	1023.000000	1023.000000	2046.000000
50.040001	-0.068712	-40.608505	-11.967314	-6.156179	-12.160061	-10.324951	0.000000	-10.000000	0.025000	-7.866667	-57.000000	1023.000000	1023.000000	2046.000000
50.060001	-0.071033	-41.980450	-12.605016	-6.468596	-12.309474	-10.597365	0.000000	-10.000000	0.025000	-6.966667	-59.666668	1023.000000	1023.000000	2046.000000
50.080002	-0.073022	-43.155769	-13.100780	-6.608790	-12.507090	-10.939110	0.000000	-10.000000	0.008333	-6.050000	-62.166668	1023.000000	1023.000000	2046.000000
50.099998	-0.074637	-44.110741	-13.547753	-6.631458	-12.654003	-11.277525	0.000000	-10.000000	0.008333	-5.366667	-64.166664	1023.000000	1023.000000	2046.000000
50.119999	-0.075964	-44.894764	-13.940683	-6.667656	-12.822342	-11.464084	0.000000	-10.000000	0.008333	-5.416667	-65.833336	1023.000000	1023.000000	2046.000000
50.139999	-0.076873	-45.431957	-14.218592	-6.594761	-13.013430	-11.605175	0.000000	-10.000000	0.016667	-5.900000	-67.500000	1023.000000	1023.000000	2046.000000
50.160000	-0.077498	-45.801525	-14.457435	-6.548307	-13.133955	-11.661830	0.000000	-10.000000	0.008333	-6.350000	-69.500000	1023.000000	1023.000000	2046.000000
50.180000	-0.077902	-46.039852	-14.693425	-6.449871	-13.151651	-11.744906	0.000000	-10.000000	0.016667	-6.516667	-71.666664	1023.000000	1023.000000	2046.000000
50.200001	-0.078061	-46.134144	-14.756523	-6.355943	-13.234436	-11.787244	0.000000	-10.000000	0.008333	-6.316667	-74.000000	1023.000000	1023.000000	2046.000000
50.220001	-0.078155	-46.189575	-14.791497	-6.318277	-13.298044	-11.781755	0.000000	-10.000000	0.008333	-5.900000	-76.333336	1023.000000	1023.000000	2046.000000
50.240002	-0.077988	-46.090794	-14.715129	-6.190566	-13.378185	-11.806914	0.000000	-10.000000	-0.008333	-5.333333	-78.333336	1023.000000	1023.000000	2046.000000
50.259998	-0.077341	-45.708241	-14.516166	-6.071118	-13.374120	-11.746840	0.000000	-10.000000	-0.008333	-4.683333	-80.000000	1023.000000	1023.000000	2046.000000
50.279999	-0.076288	-45.086044	-14.286191	-6.047583	-13.222287	-11.529984	0.000000	-10.000000	-0.008333	-4.050000	-81.500000	1023.000000	1023.000000	2046.000000
50.299999	-0.075108	-44.388622	-14.052608	-6.090124	-12.967526	-11.278362	0.000000	-10.000000	0.000000	-3.716667	-82.833336	1023.000000	1023.000000	2046.000000
50.320000	-0.074357	-43.944931	-13.754799	-6.181395	-12.834552	-11.174186	0.000000	-10.000000	0.000000	-3.883333	-84.166664	1023.000000	1023.000000	2046.000000
50.340000	-0.073966	-43.714054	-13.486478	-6.374850	-12.756053	-11.096672	0.000000	-10.000000	0.000000	-4.266667	-85.333336	1023.000000	1023.000000	2046.000000
50.360001	-0.073706	-43.560387	-13.227793	-6.543760	-12.759352	-11.029481	0.000000	-10.000000	0.000000	-4.566667	-86.833336	1023.000000	1023.000000	2046.000000
50.380001	-0.073459	-43.414501	-13.111322	-6.648220	-12.687454	-10.967505	0.000000	-10.000000	0.000000	-4.633333	-88.333336	1023.000000	1023.000000	2046.000000
50.400002	-0.073563	-43.475986	-13.079676	-6.806077	-12.604261	-10.985972	0.000000	-10.000000	-0.008333	-4.633333	-90.000000	1023.000000	1023.000000	2046.000000
50.419998	-0.074067	-43.773827	-13.082179	-6.993658	-12.596420	-11.101568	0.000000	-10.000000	-0.008333	-4.500000	-91.500000	1023.000000	1023.000000	2046.000000
50.439999	-0.074783	-44.196724	-13.011497	-7.172439	-12.766073	-11.246716	0.000000	-10.000000	-0.008333	-4.016667	-93.000000	1023.000000	1023.000000	2046.000000
50.459999	-0.075343	-44.527843	-12.910499	-7.143948	-13.013818	-11.459578	0.000000	-10.000000	0.008333	-3.316667	-94.333336	1023.000000	1023.000000	2046.000000
50.480000	-0.075310	-44.507915	-12.878882	-7.078635	-13.003409	-11.546988	0.000000	-10.000000	0.008333	-2.700000	-95.500000	1023.000000	1023.000000	2046.000000
50.500000	-0.075002	-44.325916	-12.766600	-7.085480	-12.916891	-11.556943	0.000000	-10.000000	0.008333	-2.350000	-96.333336	1023.000000	1023.000000	2046.000000
50.520000	-0.074794	-44.203136	-12.572142	-7.163123	-12.926769	-11.541101	0.000000	-10.000000	0.000000	-2.233333	-97.166664	1023.000000	1023.000000	2046.000000
50.540001	-0.074226	-43.867832	-12.173890	-7.127320	-13.038419	-11.528205	0.000000	-10.000000	0.000000	-2.116667	-97.833336	1023.000000	1023.000000	2046.000000
50.560001	-0.072774	-43.009670	-11.670268	-6.965231	-12.962232	-11.411939	0.000000	-10.000000	-0.008333	-1.650000	-98.500000	1023.000000	1023.000000	2046.000000
50.580002	-0.070861	-41.878910	-11.268976	-6.839707	-12.680744	-11.089485	0.000000	-10.000000	-0.025000	-0.916667	-98.833336	1023.000000	1023.000000	2046.000000
50.599998	-0.069527	-41.090313	-11.030213	-6.699622	-12.466691	-10.893788	0.000000	-10.000000	-0.025000	-0.250000	-99.000000	1023.000000	1023.000000	2046.000000
50.619999	-0.069257	-40.930622	-10.900093	-6.808399	-12.459719	-10.762412	0.000000	-10.000000	-0.016667	0.000000	-99.000000	1023.000000	1023.000000	2046.000000
50.639999	-0.068052	-40.218624	-10.523680	-6.517720	-12.512179	-10.665046	0.000000	-10.000000	0.000000	0.000000	-99.000000	1023.000000	1023.000000	2046.000000
50.660000	-0.067638	-39.973911	-10.730145	-6.209262	-12.217616	-10.816889	0.000000	-10.000000	0.000000	0.000000	-99.000000	1023.000000	1023.000000	2046.000000
50.680000	-0.066611	-39.367226	-10.828389	-6.038821	-12.088567	-10.411450	0.000000	-10.000000	0.000000	0.000000	-99.000000	1023.000000	1023.000000	2046.000000
50.700001	-0.066429	-39.259632	-10.946001	-5.675961	-12.290945	-10.346726	0.000000	-10.000000	0.000000	0.000000	-99.000000	1023.000000	1023.000000	2046.000000
50.720001	-0.067117	-39.666431	-11.035791	-5.520770	-12.676776	-10.433094	0.000000	-10.000000	0.000000	0.000000	-99.000000	1023.000000	1023.000000	2046.000000
50.740002	-0.068487	-40.475956	-11.458731	-5.778029	-12.665549	-10.573647	0.000000	-10.000000	0.000000	0.000000	-99.000000	1023.000000	1023.000000	2046.000000
50.759998	-0.070663	-41.761909	-11.948793	-6.275206	-12.726944	-10.810967	0.000000	-10.000000	0.000000	0.000000	-99.000000	1023.000000	1023.000000	2046.000000
50.779999	-0.073643	-43.523075	-12.377708	-6.777725	-13.172250	-11.195392	0.000000	-10.000000	0.000000	0.000000	-99.000000	1023.000000	1023.000000	2046.000000
50.799999	-0.075908	-44.861526	-12.962744	-6.980793	-13.392875	-11.525114	0.000000	-10.000000	-0.008333	0.316667	-99.000000	1023.000000	1023.000000	2046.000000
50.820000	-0.077551	-45.832935	-13.641133	-7.065603	-13.322669	-11.803529	0.000000	-10.000000	-0.016667	0.950000	-99.000000	1023.000000	1023.000000	2046.000000
50.840000	-0.079082	-46.737537	-14.136597	-7.299379	-13.404902	-11.896657	0.000000	-10.000000	-0.016667	1.483333	-99.000000	1023.000000	1023.000000	2046.000000
50.860001	-0.080197	-47.396225	-14.314535	-7.259667	-13.727013	-12.095009	0.000000	-10.000000	0.000000	1.166667	-99.000000	1023.000000	1023.000000	2046.000000
50.880001	-0.080905	-47.814873	-14.651538	-7.135109	-13.788872	-12.239354	0.000000	-10.000000	0.008333	0.533333	-99.000000	1023.000000	1023.000000	2046.000000
50.900002	-0.081214	-47.997631	-15.045338	-6.962034	-13.631786	-12.358474	0.000000	-10.000000	0.008333	-0.450000	-99.000000	1023.000000	1023.000000	2046.000000
50.919998	-0.081697	-48.282879	-15.243320	-6.978030	-13.684937	-12.376591	0.000000	-10.000000	-0.008333	-0.600000	-99.000000	1023.000000	1023.000000	2046.000000
50.939999	-0.082055	-48.494522	-15.163965	-6.873474	-14.024881	-12.432203	0.000000	-10.000000	-0.008333	-0.600000	-99.000000	1023.000000	1023.000000	2046.000000
50.959999	-0.082016	-48.471558	-15.208634	-6.740558	-14.107092	-12.415272	0.000000	-10.000000	-0.016667	-0.150000	-99.000000	1023.000000	1023.000000	2046.000000
50.980000	-0.081306	-48.052124	-15.292908	-6.543001	-13.889848	-12.326365	0.000000	-10.000000	-0.008333	0.000000	-99.000000	1023.000000	1023.000000	2046.000000
51.000000	-0.080515	-47.584568	-15.224950	-6.546505	-13.709276	-12.103838	0.000000	-10.000000	-0.016667	0.316667	-99.000000	1023.000000	1023.000000	2046.000000
51.020000	-0.079899	-47.220512	-14.887817	-6.580176	-13.769976	-11.982543	0.000000	-10.000000	-0.016667	1.083333	-99.000000	1023.000000	1023.000000	2046.000000
51.040001	-0.078895	-46.626904	-14.511142	-6.513528	-13.767060	-11.835175	0.000000	-10.000000	-0.016667	1.816667	-99.000000	1023.000000	1023.000000	2046.000000
51.060001	-0.077638	-45.883823	-14.303313	-6.437000	-13.459142	-11.684370	0.000000	-10.000000	0.000000	1.950000	-99.000000	1023.000000	1023.000000	2046.000000
51.080002	-0.076297	-45.091648	-14.102592	-6.492624	-13.059847	-11.436585	0.000000	-10.000000	0.008333	1.183333	-99.000000	1023.000000	1023.000000	2046.000000
51.099998	-0.075598	-44.678307	-13.768658	-6.733489	-12.939000	-11.237159	0.000000	-10.000000	0.008333	0.450000	-99.000000	1023.000000	1023.000000	2046.000000
51.119999	-0.075498	-44.619236	-13.414836	-6.918471	-13.123661	-11.162268	0.000000	-10.000000	-0.008333	0.000000	-99.000000	1023.000000	1023.000000	2046.000000
51.139999	-0.075441	-44.585541	-13.295747	-7.001919	-13.070131	-11.217745	0.000000	-10.000000	-0.008333	0.000000	-99.000000	1023.000000	1023.000000	2046.000000
51.160000	-0.075046	-44.351997	-13.366628	-6.975718	-12.743355	-11.266295	0.000000	-10.000000	-0.016667	0.716667	-99.000000	1023.000000	1023.000000	2046.000000
51.180000	-0.075222	-44.456371	-13.273387	-7.175798	-12.760002	-11.247186	0.000000	-10.000000	-0.025000	1.816667	-99.000000	1023.000000	1023.000000	2046.000000
51.200001	-0.075590	-44.673664	-13.021288	-7.260971	-13.039489	-11.351916	0.000000	-10.000000	-0.041667	3.283333	-99.000000	1023.000000	1023.000000	2046.000000
51.220001	-0.075569	-44.661491	-12.817914	-7.220334	-13.173262	-11.449982	0.000000	-10.000000	-0.050000	4.316667	-99.000000	1023.000000	1023.000000	2046.000000
51.240002	-0.075227	-44.459221	-12.719862	-7.186121	-13.110414	-11.442825	0.000000	-10.000000	-0.050000	5.116667	-99.000000	1023.000000	1023.000000	2046.000000
51.259998	-0.074338	-43.933525	-12.610739	-7.062973	-12.848786	-11.411027	0.000000	-10.000000	-0.050000	5.633334	-99.000000	1023.000000	1023.000000	2046.000000
51.279999	-0.073227	-43.276901	-12.275571	-7.055735	-12.719151	-11.226441	0.000000	-10.000000	-0.050000	5.966667	-99.000000	1023.000000	1023.000000	2046.000000
51.299999	-0.071801	-42.434265	-11.609076	-7.001253	-12.776528	-11.047406	0.000000	-10.000000	-0.050000	6.350000	-99.000000	1023.000000	1023.000000	2046.000000
51.320000	-0.069985	-41.361336	-10.957472	-6.837962	-12.728137	-10.837766	0.000000	-10.000000	-0.066667	7.000000	-99.000000	1023.000000	1023.000000	2046.000000
51.340000	-0.068041	-40.212276	-10.639334	-6.602307	-12.388961	-10.581675	0.000000	-10.000000	-0.075000	7.933333	-99.000000	1023.000000	1023.000000	2046.000000
51.360001	-0.066423	-39.255730	-10.522738	-6.465692	-12.020903	-10.246399	0.000000	-10.000000	-0.075000	8.850000	-99.000000	1023.000000	1023.000000	2046.000000
51.380001	-0.065115	-38.483070	-10.236373	-6.493737	-11.867834	-9.885127	0.000000	-10.000000	-0.066667	9.516667	-78.833336	1023.000000	1023.000000	2046.000000
51.400002	-0.063805	-37.708626	-9.853784	-6.181429	-11.878609	-9.794805	0.000000	-10.000000	-0.091667	10.950001	-33.500000	1023.000000	1023.000000	2046.000000
51.419998	-0.063369	-37.451180	-9.870027	-6.026254	-11.845794	-9.709104	0.000000	-10.000000	-0.125000	12.200001	11.833333	1023.000000	1023.000000	2046.000000
51.439999	-0.061335	-36.248985	-10.020729	-5.272108	-11.471259	-9.484889	0.000000	-10.000000	-0.150000	13.350000	37.000000	1023.000000	1023.000000	2046.000000
51.459999	-0.060634	-35.834778	-10.243742	-5.090020	-11.345531	-9.155484	0.000000	-10.000000	-0.150000	13.350000	37.000000	1023.000000	1023.000000	2046.000000
51.480000	-0.061260	-36.204426	-10.227412	-5.208072	-11.591863	-9.177077	0.000000	-10.000000	-0.150000	13.350000	37.000000	1023.000000	1023.000000	2046.000000
[truncated: 1,097,805 more chars]
