# Supplementary material for: Effect of Electrode Belt and Body Positions on Regional Pulmonary Ventilation- and Perfusion-Related Impedance Changes Measured by Electric Impedance Tomography
Source: PLoS One. 2016 Jun 2;11(6):e0155913. doi: 10.1371/journal.pone.0155913 (PMC4890811; doi:10.1371/journal.pone.0155913)
Supplement: S1 Dataset — (ZIP) [file pone.0155913.s001.zip › Dataset/Fp11-mage-6i.txt]

Patient Name:	Fp11
Registry:	Fp11
Investigator:	 
Diagnosys:	 
Notes:	mage6i              
Sample Rate [Hz]:	50.07
Time Base 	Pixels Mean 	Pixels Sum 	UPPER RIGHT		UPPER LEFT		LOWER RIGHT		LOWER LEFT		QRS	ETCO2	Paw	Flow (L/min)	Volume	Analog1	Analog2	AnalogSum
0.000000	0.048046	28.395388	7.599385	6.729884	6.333631	7.732488	0.000000	-10.000000	0.108333	-8.266666	877.833313	1023.000000	1023.000000	2046.000000
0.020000	0.046241	27.328623	7.197493	6.399296	6.059227	7.672607	0.000000	-10.000000	0.116667	-9.700000	875.000000	1023.000000	1023.000000	2046.000000
0.040000	0.043308	25.595095	6.699066	5.771144	5.727778	7.397107	0.000000	-10.000000	0.133333	-11.066667	871.666687	1023.000000	1023.000000	2046.000000
0.060000	0.039600	23.403723	5.993745	5.122159	5.284802	7.003016	0.000000	-10.000000	0.158333	-12.366667	868.000000	1023.000000	1023.000000	2046.000000
0.080000	0.035260	20.838575	5.143975	4.668591	4.746980	6.279030	0.000000	-10.000000	0.191667	-13.883333	863.833313	1023.000000	1023.000000	2046.000000
0.100000	0.031250	18.468987	4.305101	4.261213	4.353562	5.549111	0.000000	-10.000000	0.225000	-14.983334	859.333313	1023.000000	1023.000000	2046.000000
0.120000	0.028349	16.754053	3.556133	3.924449	4.118295	5.155175	0.000000	-10.000000	0.241667	-15.766667	854.333313	1023.000000	1023.000000	2046.000000
0.140000	0.026320	15.554918	2.861607	3.706959	4.032559	4.953793	0.000000	-10.000000	0.250000	-16.116667	849.000000	1023.000000	1023.000000	2046.000000
0.160000	0.024414	14.428538	2.355560	3.522674	3.819681	4.730623	0.000000	-10.000000	0.258333	-16.500000	843.500000	1023.000000	1023.000000	2046.000000
0.180000	0.022353	13.210397	1.840579	3.517519	3.553517	4.298781	0.000000	-10.000000	0.275000	-17.200001	838.000000	1023.000000	1023.000000	2046.000000
0.200000	0.020549	12.144244	1.296649	3.514051	3.400360	3.933185	0.000000	-10.000000	0.291667	-18.033333	832.333313	1023.000000	1023.000000	2046.000000
0.220000	0.019082	11.277728	0.843671	3.450326	3.256549	3.727182	0.000000	-10.000000	0.300000	-18.783333	826.333313	1023.000000	1023.000000	2046.000000
0.240000	0.018023	10.651822	0.460410	3.433643	3.145110	3.612659	0.000000	-10.000000	0.316667	-19.383333	820.000000	1023.000000	1023.000000	2046.000000
0.260000	0.017108	10.110700	0.136588	3.354244	3.040628	3.579240	0.000000	-10.000000	0.333333	-19.633333	813.500000	1023.000000	1023.000000	2046.000000
0.280000	0.016438	9.714909	-0.086852	3.346819	2.941663	3.513278	0.000000	-10.000000	0.350000	-19.683334	807.000000	1023.000000	1023.000000	2046.000000
0.300000	0.015939	9.419759	-0.255428	3.297590	2.877766	3.499831	0.000000	-10.000000	0.350000	-19.366667	800.500000	1023.000000	1023.000000	2046.000000
0.320000	0.015605	9.222438	-0.328787	3.231168	2.871396	3.448660	0.000000	-10.000000	0.350000	-18.916668	794.000000	1023.000000	1023.000000	2046.000000
0.340000	0.015308	9.047094	-0.376415	3.198563	2.842413	3.382534	0.000000	-10.000000	0.350000	-18.783333	787.666687	1023.000000	1023.000000	2046.000000
0.360000	0.014693	8.683687	-0.392277	3.070241	2.733155	3.272568	0.000000	-10.000000	0.333333	-18.783333	781.333313	1023.000000	1023.000000	2046.000000
0.380000	0.014200	8.391952	-0.423794	2.970248	2.707733	3.137764	0.000000	-10.000000	0.333333	-18.950001	775.000000	1023.000000	1023.000000	2046.000000
0.400000	0.013644	8.063495	-0.382763	2.763994	2.631100	3.051163	0.000000	-10.000000	0.333333	-19.233334	768.666687	1023.000000	1023.000000	2046.000000
0.420000	0.012817	7.574767	-0.454797	2.486307	2.551505	2.991752	0.000000	-10.000000	0.350000	-19.516666	762.166687	1023.000000	1023.000000	2046.000000
0.440000	0.011727	6.930734	-0.520954	2.138853	2.369529	2.943305	0.000000	-10.000000	0.358333	-19.950001	755.666687	1023.000000	1023.000000	2046.000000
0.460000	0.010214	6.036287	-0.572496	1.852721	2.074364	2.681698	0.000000	-10.000000	0.366667	-20.166666	749.000000	1023.000000	1023.000000	2046.000000
0.480000	0.008594	5.079089	-0.699009	1.681204	1.744211	2.352684	0.000000	-10.000000	0.366667	-20.333334	742.333313	1023.000000	1023.000000	2046.000000
0.500000	0.007039	4.160192	-0.822254	1.531907	1.413206	2.037333	0.000000	-10.000000	0.358333	-20.299999	735.500000	1023.000000	1023.000000	2046.000000
0.520000	0.005746	3.395991	-1.046109	1.477645	1.200749	1.763706	0.000000	-10.000000	0.358333	-20.233334	728.666687	1023.000000	1023.000000	2046.000000
0.540000	0.004771	2.819396	-1.171555	1.335157	0.958067	1.697727	0.000000	-10.000000	0.366667	-20.333334	722.000000	1023.000000	1023.000000	2046.000000
0.560000	0.003818	2.256450	-1.227079	1.185011	0.637188	1.661331	0.000000	-10.000000	0.383333	-20.550001	715.333313	1023.000000	1023.000000	2046.000000
0.580000	0.002867	1.694236	-1.356258	1.124711	0.417855	1.507928	0.000000	-10.000000	0.391667	-20.800001	708.500000	1023.000000	1023.000000	2046.000000
0.600000	0.001943	1.148276	-1.414055	1.111430	0.141837	1.309063	0.000000	-10.000000	0.400000	-20.916668	701.500000	1023.000000	1023.000000	2046.000000
0.620000	0.001533	0.906275	-1.454591	1.155910	0.023721	1.181236	0.000000	-10.000000	0.391667	-20.833334	694.500000	1023.000000	1023.000000	2046.000000
0.640000	0.001592	0.940580	-1.319963	1.186233	-0.109598	1.183907	0.000000	-10.000000	0.375000	-20.683334	687.500000	1023.000000	1023.000000	2046.000000
0.660000	0.001553	0.917611	-1.246043	1.177603	-0.261661	1.247712	0.000000	-10.000000	0.366667	-20.566668	680.500000	1023.000000	1023.000000	2046.000000
0.680000	0.001072	0.633544	-1.228973	1.181701	-0.515487	1.196303	0.000000	-10.000000	0.366667	-20.616667	673.666687	1023.000000	1023.000000	2046.000000
0.700000	0.000202	0.119419	-1.365616	1.185397	-0.757321	1.056958	0.000000	-10.000000	0.391667	-20.833334	666.833313	1023.000000	1023.000000	2046.000000
0.720000	-0.001100	-0.650171	-1.461756	0.997587	-1.080828	0.894826	0.000000	-10.000000	0.416667	-21.383333	660.000000	1023.000000	1023.000000	2046.000000
0.740000	-0.002212	-1.307429	-1.773556	1.070451	-1.146360	0.542036	0.000000	-10.000000	0.441667	-22.000000	652.833313	1023.000000	1023.000000	2046.000000
0.760000	-0.002930	-1.731516	-2.052185	1.109072	-1.333644	0.545241	0.000000	-10.000000	0.458333	-23.033335	645.500000	1023.000000	1023.000000	2046.000000
0.780000	-0.003998	-2.363024	-2.430548	1.211963	-1.648858	0.504419	0.000000	-10.000000	0.491667	-23.783335	637.833313	1023.000000	1023.000000	2046.000000
0.800000	-0.006481	-3.830054	-2.864501	0.985427	-2.113875	0.162894	0.000000	-10.000000	0.525000	-24.716667	630.000000	1023.000000	1023.000000	2046.000000
0.820000	-0.009936	-5.872458	-3.367170	0.442664	-2.574330	-0.373622	0.000000	-10.000000	0.558333	-25.483334	621.666687	1023.000000	1023.000000	2046.000000
0.840000	-0.013870	-8.197104	-3.931143	-0.198539	-3.071047	-0.996375	0.000000	-10.000000	0.558333	-26.233334	613.166687	1023.000000	1023.000000	2046.000000
0.860000	-0.018031	-10.656170	-4.712072	-0.843231	-3.560803	-1.540064	0.000000	-10.000000	0.558333	-26.900002	604.333313	1023.000000	1023.000000	2046.000000
0.880000	-0.022030	-13.019477	-5.510298	-1.402604	-4.033665	-2.072909	0.000000	-10.000000	0.583333	-27.066668	595.333313	1023.000000	1023.000000	2046.000000
0.900000	-0.025743	-15.214264	-6.242970	-1.838831	-4.493104	-2.639359	0.000000	-10.000000	0.616667	-27.250000	586.166687	1023.000000	1023.000000	2046.000000
0.920000	-0.028764	-16.999687	-6.954974	-2.032981	-4.803538	-3.208194	0.000000	-10.000000	0.650000	-27.266666	577.000000	1023.000000	1023.000000	2046.000000
0.940000	-0.031383	-18.547459	-7.625815	-2.187931	-5.020610	-3.713101	0.000000	-10.000000	0.666667	-27.716667	568.000000	1023.000000	1023.000000	2046.000000
0.960000	-0.033902	-20.036266	-8.275070	-2.435365	-5.296277	-4.029555	0.000000	-10.000000	0.691667	-28.366667	558.833313	1023.000000	1023.000000	2046.000000
0.980000	-0.036275	-21.438278	-8.934253	-2.734386	-5.541665	-4.227975	0.000000	-10.000000	0.716667	-29.266666	549.333313	1023.000000	1023.000000	2046.000000
1.000000	-0.038572	-22.795773	-9.489374	-2.883337	-5.833530	-4.589531	0.000000	-10.000000	0.750000	-30.066668	539.500000	1023.000000	1023.000000	2046.000000
1.020000	-0.040551	-23.965366	-9.953912	-2.979391	-6.094442	-4.937621	0.000000	-10.000000	0.775000	-30.550001	529.500000	1023.000000	1023.000000	2046.000000
1.040000	-0.042230	-24.957781	-10.287233	-3.128058	-6.408804	-5.133686	0.000000	-10.000000	0.791667	-30.850000	519.333313	1023.000000	1023.000000	2046.000000
1.060000	-0.043666	-25.806795	-10.620543	-3.318356	-6.685163	-5.182734	0.000000	-10.000000	0.791667	-30.750000	509.000000	1023.000000	1023.000000	2046.000000
1.080000	-0.044995	-26.592018	-10.835747	-3.461030	-6.958364	-5.336878	0.000000	-10.000000	0.783333	-30.700001	498.666656	1023.000000	1023.000000	2046.000000
1.100000	-0.045914	-27.135420	-10.850179	-3.580688	-7.202929	-5.501624	0.000000	-10.000000	0.775000	-30.433334	488.500000	1023.000000	1023.000000	2046.000000
1.120000	-0.046673	-27.583956	-10.818286	-3.717559	-7.438059	-5.610052	0.000000	-10.000000	0.741667	-30.233334	478.500000	1023.000000	1023.000000	2046.000000
1.140000	-0.047648	-28.159975	-10.896520	-3.972617	-7.700624	-5.590215	0.000000	-10.000000	0.716667	-29.916666	468.500000	1023.000000	1023.000000	2046.000000
1.160000	-0.048773	-28.824884	-10.918872	-4.202317	-8.007273	-5.696424	0.000000	-10.000000	0.700000	-29.549999	458.500000	1023.000000	1023.000000	2046.000000
1.180000	-0.050120	-29.620872	-10.912990	-4.438426	-8.388055	-5.881402	0.000000	-10.000000	0.691667	-29.283333	448.500000	1023.000000	1023.000000	2046.000000
1.200000	-0.051384	-30.368214	-10.855758	-4.641858	-8.756743	-6.113854	0.000000	-10.000000	0.683333	-28.983334	438.666656	1023.000000	1023.000000	2046.000000
1.220000	-0.052588	-31.079731	-10.786042	-4.801797	-9.182131	-6.309762	0.000000	-10.000000	0.683333	-28.816668	429.000000	1023.000000	1023.000000	2046.000000
1.240000	-0.053975	-31.898991	-10.845819	-5.091822	-9.576673	-6.384676	0.000000	-10.000000	0.675000	-28.616667	419.333344	1023.000000	1023.000000	2046.000000
1.260000	-0.055677	-32.905014	-10.932690	-5.362961	-9.978466	-6.630898	0.000000	-10.000000	0.666667	-28.400000	409.833344	1023.000000	1023.000000	2046.000000
1.280000	-0.057221	-33.817558	-10.991144	-5.408893	-10.399769	-7.017752	0.000000	-10.000000	0.650000	-27.950001	397.166656	1023.000000	1023.000000	2046.000000
1.300000	-0.058597	-34.631100	-11.076188	-5.467789	-10.807102	-7.280020	0.000000	-10.000000	0.650000	-27.533333	387.833344	1023.000000	1023.000000	2046.000000
1.320000	-0.059800	-35.341549	-11.219699	-5.562309	-11.185714	-7.373825	0.000000	-10.000000	0.650000	-27.299999	378.500000	1023.000000	1023.000000	2046.000000
1.340000	-0.060850	-35.962151	-11.286107	-5.760021	-11.525340	-7.390683	0.000000	-10.000000	0.633333	-27.183332	372.500000	1023.000000	1023.000000	2046.000000
1.360000	-0.061928	-36.599705	-11.301600	-5.866837	-11.869321	-7.561950	0.000000	-10.000000	0.616667	-27.166666	363.500000	1023.000000	1023.000000	2046.000000
1.380000	-0.062634	-37.016853	-11.264770	-5.919011	-12.081373	-7.751699	0.000000	-10.000000	0.583333	-27.016666	354.500000	1023.000000	1023.000000	2046.000000
1.400000	-0.063159	-37.326984	-11.119287	-5.975898	-12.344625	-7.887174	0.000000	-10.000000	0.583333	-27.033335	345.500000	1023.000000	1023.000000	2046.000000
1.420000	-0.063226	-37.366306	-10.992217	-6.049489	-12.501180	-7.823422	0.000000	-10.000000	0.566667	-26.816668	336.500000	1023.000000	1023.000000	2046.000000
1.440000	-0.063237	-37.372879	-10.774220	-6.108600	-12.688565	-7.801493	0.000000	-10.000000	0.583333	-26.600000	327.500000	1023.000000	1023.000000	2046.000000
1.460000	-0.063455	-37.502102	-10.608037	-6.085747	-12.905271	-7.903049	0.000000	-10.000000	0.566667	-26.266668	318.500000	1023.000000	1023.000000	2046.000000
1.480000	-0.063961	-37.801079	-10.579741	-6.097891	-13.139270	-7.984178	0.000000	-10.000000	0.575000	-26.183334	309.666656	1023.000000	1023.000000	2046.000000
1.500000	-0.064545	-38.146194	-10.550090	-6.257834	-13.372057	-7.966216	0.000000	-10.000000	0.575000	-26.266668	300.833344	1023.000000	1023.000000	2046.000000
1.520000	-0.065045	-38.441605	-10.670221	-6.291039	-13.404418	-8.075925	0.000000	-10.000000	0.608333	-26.733334	292.166656	1023.000000	1023.000000	2046.000000
1.540000	-0.065046	-38.442406	-10.763427	-6.120333	-13.442122	-8.116525	0.000000	-10.000000	0.633333	-27.100000	283.166656	1023.000000	1023.000000	2046.000000
1.560000	-0.065137	-38.495735	-10.931876	-5.853336	-13.520429	-8.190094	0.000000	-10.000000	0.658333	-27.516666	274.166656	1023.000000	1023.000000	2046.000000
1.580000	-0.066322	-39.196293	-11.062717	-5.985450	-13.902018	-8.246106	0.000000	-10.000000	0.666667	-27.666668	264.833344	1023.000000	1023.000000	2046.000000
1.600000	-0.068472	-40.467194	-11.432540	-6.423590	-14.154804	-8.456261	0.000000	-10.000000	0.675000	-27.850000	255.666672	1023.000000	1023.000000	2046.000000
1.620000	-0.071379	-42.185001	-11.759078	-7.111713	-14.545300	-8.768911	0.000000	-10.000000	0.666667	-27.950001	246.333328	1023.000000	1023.000000	2046.000000
1.640000	-0.074391	-43.965237	-12.226036	-7.480954	-14.871117	-9.387129	0.000000	-10.000000	0.658333	-27.916668	237.000000	1023.000000	1023.000000	2046.000000
1.660000	-0.077386	-45.734913	-12.751303	-7.816613	-15.278049	-9.888947	0.000000	-10.000000	0.600000	-26.800001	224.833328	1023.000000	1023.000000	2046.000000
1.680000	-0.079689	-47.096413	-13.296631	-8.085032	-15.553154	-10.161598	0.000000	-10.000000	0.558333	-25.600000	213.166672	1023.000000	1023.000000	2046.000000
1.700000	-0.081475	-48.151997	-13.751042	-8.329357	-15.675098	-10.396498	0.000000	-10.000000	0.516667	-24.533333	204.666672	1023.000000	1023.000000	2046.000000
1.720000	-0.083037	-49.074921	-14.146335	-8.388376	-15.822017	-10.718193	0.000000	-10.000000	0.516667	-24.299999	199.166672	1023.000000	1023.000000	2046.000000
1.740000	-0.084647	-50.026642	-14.580529	-8.443962	-15.964056	-11.038095	0.000000	-10.000000	0.508333	-24.100000	193.500000	1023.000000	1023.000000	2046.000000
1.760000	-0.085930	-50.784405	-14.934852	-8.533117	-16.131149	-11.185287	0.000000	-10.000000	0.500000	-23.716667	185.333328	1023.000000	1023.000000	2046.000000
1.780000	-0.086937	-51.379837	-15.244806	-8.691799	-16.141727	-11.301504	0.000000	-10.000000	0.475000	-23.283333	177.500000	1023.000000	1023.000000	2046.000000
1.800000	-0.087772	-51.873112	-15.365486	-8.703043	-16.271717	-11.532866	0.000000	-10.000000	0.441667	-22.533333	169.833328	1023.000000	1023.000000	2046.000000
1.820000	-0.088484	-52.293896	-15.432201	-8.711999	-16.460375	-11.689320	0.000000	-10.000000	0.400000	-21.616667	162.333328	1023.000000	1023.000000	2046.000000
1.840000	-0.088910	-52.545937	-15.503007	-8.741769	-16.603802	-11.697361	0.000000	-10.000000	0.383333	-20.816668	155.000000	1023.000000	1023.000000	2046.000000
1.860000	-0.089082	-52.647625	-15.444182	-8.844907	-16.708401	-11.650136	0.000000	-10.000000	0.366667	-20.150000	148.166672	1023.000000	1023.000000	2046.000000
1.880000	-0.089015	-52.607738	-15.177736	-8.908476	-16.768064	-11.753462	0.000000	-10.000000	0.358333	-19.800001	141.333328	1023.000000	1023.000000	2046.000000
1.900000	-0.088704	-52.423809	-14.954893	-8.844613	-16.798225	-11.826078	0.000000	-10.000000	0.350000	-19.350000	134.833328	1023.000000	1023.000000	2046.000000
1.920000	-0.088703	-52.423264	-14.742334	-8.922836	-16.965111	-11.792982	0.000000	-10.000000	0.350000	-19.183334	128.166672	1023.000000	1023.000000	2046.000000
1.940000	-0.088792	-52.476139	-14.554512	-9.132858	-17.016159	-11.772610	0.000000	-10.000000	0.350000	-18.933334	121.833336	1023.000000	1023.000000	2046.000000
1.960000	-0.089134	-52.678268	-14.370568	-9.269181	-17.141228	-11.897291	0.000000	-10.000000	0.333333	-18.833334	115.500000	1023.000000	1023.000000	2046.000000
1.980000	-0.089818	-53.082191	-14.292495	-9.393789	-17.353619	-12.042288	0.000000	-10.000000	0.333333	-18.566668	109.500000	1023.000000	1023.000000	2046.000000
2.000000	-0.090606	-53.548325	-14.307457	-9.575325	-17.551277	-12.114266	0.000000	-10.000000	0.316667	-18.266666	103.166664	1023.000000	1023.000000	2046.000000
2.020000	-0.091361	-53.994320	-14.300463	-9.779363	-17.686823	-12.227672	0.000000	-10.000000	0.308333	-18.166666	96.833336	1023.000000	1023.000000	2046.000000
2.040000	-0.092368	-54.589458	-14.294703	-9.903111	-17.919764	-12.471882	0.000000	-10.000000	0.283333	-17.950001	90.500000	1023.000000	1023.000000	2046.000000
2.060000	-0.093327	-55.156452	-14.317580	-9.906567	-18.182913	-12.749393	0.000000	-10.000000	0.275000	-17.966667	84.500000	1023.000000	1023.000000	2046.000000
2.080000	-0.094102	-55.614189	-14.336601	-9.969768	-18.451912	-12.855908	0.000000	-10.000000	0.266667	-17.600000	78.500000	1023.000000	1023.000000	2046.000000
2.100000	-0.094347	-55.759094	-14.390275	-10.005887	-18.512987	-12.849945	0.000000	-10.000000	0.258333	-17.450001	72.833336	1023.000000	1023.000000	2046.000000
2.120000	-0.094563	-55.886913	-14.268760	-10.108125	-18.626568	-12.883460	0.000000	-10.000000	0.250000	-17.200001	67.166664	1023.000000	1023.000000	2046.000000
2.140000	-0.094745	-55.994007	-14.205074	-10.077094	-18.716005	-12.995835	0.000000	-10.000000	0.250000	-17.050001	61.500000	1023.000000	1023.000000	2046.000000
2.160000	-0.094836	-56.048172	-14.094854	-9.984349	-18.852634	-13.116334	0.000000	-10.000000	0.241667	-16.716667	55.666668	1023.000000	1023.000000	2046.000000
2.180000	-0.094728	-55.984535	-13.978922	-10.029281	-18.915451	-13.060881	0.000000	-10.000000	0.233333	-16.200001	50.000000	1023.000000	1023.000000	2046.000000
2.200000	-0.094204	-55.674648	-13.741333	-10.014185	-18.930279	-12.988852	0.000000	-10.000000	0.225000	-15.666667	44.666668	1023.000000	1023.000000	2046.000000
2.220000	-0.093718	-55.387386	-13.428962	-10.006372	-19.042431	-12.909619	0.000000	-10.000000	0.216667	-14.833334	39.500000	1023.000000	1023.000000	2046.000000
2.240000	-0.093524	-55.272446	-13.240798	-9.924289	-19.163826	-12.943532	0.000000	-10.000000	0.200000	-14.066667	34.666668	1023.000000	1023.000000	2046.000000
2.260000	-0.093588	-55.310444	-13.179374	-9.907711	-19.275280	-12.948078	0.000000	-10.000000	0.183333	-13.183333	29.833334	1023.000000	1023.000000	2046.000000
2.280000	-0.093330	-55.157959	-13.109392	-9.984885	-19.190639	-12.873044	0.000000	-10.000000	0.150000	-12.483334	25.333334	1023.000000	1023.000000	2046.000000
2.300000	-0.093368	-55.180321	-13.029392	-9.892521	-19.286844	-12.971565	0.000000	-10.000000	0.125000	-11.716667	21.000000	1023.000000	1023.000000	2046.000000
2.320000	-0.092908	-54.908348	-13.188439	-9.567022	-19.251482	-12.901403	0.000000	-10.000000	0.100000	-11.083334	17.166666	1023.000000	1023.000000	2046.000000
2.340000	-0.093325	-55.155262	-13.447632	-9.383860	-19.397064	-12.926706	0.000000	-10.000000	0.100000	-10.400001	13.500000	1023.000000	1023.000000	2046.000000
2.360000	-0.094622	-55.921608	-13.683955	-9.717291	-19.580225	-12.940137	0.000000	-10.000000	0.091667	-9.500000	10.166667	1023.000000	1023.000000	2046.000000
2.380000	-0.096457	-57.006054	-13.882720	-10.214050	-19.766336	-13.142947	0.000000	-10.000000	0.075000	-8.216667	7.000000	1023.000000	1023.000000	2046.000000
2.400000	-0.098626	-58.287876	-14.157554	-10.566094	-20.053425	-13.510802	0.000000	-10.000000	0.058333	-6.583333	4.166667	1023.000000	1023.000000	2046.000000
2.420000	-0.100950	-59.661293	-14.687210	-10.800508	-20.267229	-13.906349	0.000000	-10.000000	0.033333	-3.800000	2.000000	1023.000000	1023.000000	2046.000000
2.440000	-0.102659	-60.671726	-15.201714	-11.014998	-20.348757	-14.106256	0.000000	-10.000000	0.008333	-0.150000	0.666667	1023.000000	1023.000000	2046.000000
2.460000	-0.103610	-61.233574	-15.544193	-11.182446	-20.345942	-14.160992	0.000000	-10.000000	-0.008333	3.783333	0.166667	1023.000000	1023.000000	2046.000000
2.480000	-0.104347	-61.669281	-15.791925	-11.105096	-20.392147	-14.380113	0.000000	-10.000000	-0.008333	6.766666	0.000000	1023.000000	1023.000000	2046.000000
2.500000	-0.104894	-61.992241	-16.093004	-11.064440	-20.356419	-14.478379	0.000000	-10.000000	0.000000	8.133333	0.000000	1023.000000	1023.000000	2046.000000
2.520000	-0.105274	-62.216949	-16.392841	-11.011069	-20.266834	-14.546202	0.000000	-10.000000	0.000000	8.550000	0.000000	1023.000000	1023.000000	2046.000000
2.540000	-0.105277	-62.218872	-16.594889	-10.953220	-20.142014	-14.528749	0.000000	-10.000000	0.000000	8.466667	0.000000	1023.000000	1023.000000	2046.000000
2.560000	-0.105055	-62.087399	-16.648979	-10.881238	-20.085064	-14.472118	0.000000	-10.000000	-0.008333	8.850000	0.000000	1023.000000	1023.000000	2046.000000
2.580000	-0.104886	-61.987823	-16.673853	-10.749495	-20.163919	-14.400558	0.000000	-10.000000	-0.025000	9.550000	0.000000	1023.000000	1023.000000	2046.000000
2.600000	-0.104412	-61.707771	-16.752136	-10.587017	-20.039415	-14.329205	0.000000	-10.000000	-0.041667	10.650000	3.833333	1023.000000	1023.000000	2046.000000
2.620000	-0.103499	-61.167706	-16.687750	-10.427264	-19.915049	-14.137642	0.000000	-10.000000	-0.083333	12.400000	13.166667	1023.000000	1023.000000	2046.000000
2.640000	-0.102196	-60.397655	-16.464418	-10.300778	-19.733202	-13.899257	0.000000	-10.000000	-0.116667	13.833333	22.500000	1023.000000	1023.000000	2046.000000
2.660000	-0.100807	-59.576790	-16.028038	-10.118082	-19.629387	-13.801284	0.000000	-10.000000	-0.133333	14.983334	29.500000	1023.000000	1023.000000	2046.000000
2.680000	-0.099286	-58.677944	-15.721865	-9.929854	-19.416073	-13.610152	0.000000	-10.000000	-0.125000	15.366667	32.666668	1023.000000	1023.000000	2046.000000
2.700000	-0.097935	-57.879799	-15.377821	-9.814795	-19.206482	-13.480700	0.000000	-10.000000	-0.141667	15.916667	37.500000	1023.000000	1023.000000	2046.000000
2.720000	-0.096489	-57.024940	-15.082245	-9.743510	-18.946781	-13.252406	0.000000	-10.000000	-0.158333	16.400000	42.833332	1023.000000	1023.000000	2046.000000
2.740000	-0.095161	-56.240242	-14.800344	-9.780795	-18.693447	-12.965657	0.000000	-10.000000	-0.166667	16.850000	48.166668	1023.000000	1023.000000	2046.000000
2.760000	-0.094263	-55.709526	-14.527619	-9.753432	-18.574533	-12.853939	0.000000	-10.000000	-0.150000	17.316668	53.833332	1023.000000	1023.000000	2046.000000
2.780000	-0.093502	-55.259804	-14.211099	-9.717280	-18.548903	-12.782520	0.000000	-10.000000	-0.158333	17.883333	59.500000	1023.000000	1023.000000	2046.000000
2.800000	-0.092796	-54.842422	-14.017801	-9.681293	-18.439260	-12.704068	0.000000	-10.000000	-0.183333	18.683334	65.500000	1023.000000	1023.000000	2046.000000
2.820000	-0.091886	-54.304890	-13.828590	-9.657242	-18.259737	-12.559319	0.000000	-10.000000	-0.216667	19.500000	71.500000	1023.000000	1023.000000	2046.000000
2.840000	-0.090781	-53.651749	-13.568412	-9.496515	-18.127829	-12.458994	0.000000	-10.000000	-0.258333	20.466667	77.833336	1023.000000	1023.000000	2046.000000
2.860000	-0.089498	-52.893105	-13.254033	-9.288386	-18.078501	-12.272185	0.000000	-10.000000	-0.291667	21.416666	84.500000	1023.000000	1023.000000	2046.000000
2.880000	-0.088066	-52.047123	-13.008453	-9.053761	-17.888521	-12.096390	0.000000	-10.000000	-0.316667	22.583334	91.666664	1023.000000	1023.000000	2046.000000
2.900000	-0.086195	-50.941051	-12.692922	-8.828782	-17.627531	-11.791817	0.000000	-10.000000	-0.333333	23.566668	99.000000	1023.000000	1023.000000	2046.000000
2.920000	-0.083973	-49.627930	-12.327426	-8.618426	-17.297663	-11.384414	0.000000	-10.000000	-0.366667	24.516666	106.833336	1023.000000	1023.000000	2046.000000
2.940000	-0.081760	-48.320400	-11.830853	-8.281004	-17.102922	-11.105620	0.000000	-10.000000	-0.416667	25.416668	114.833336	1023.000000	1023.000000	2046.000000
2.960000	-0.079251	-46.837605	-11.238739	-7.994121	-16.850929	-10.753816	0.000000	-10.000000	-0.450000	26.666668	123.166664	1023.000000	1023.000000	2046.000000
2.980000	-0.076471	-45.194160	-10.713297	-7.732868	-16.491249	-10.256748	0.000000	-10.000000	-0.483333	27.783335	131.666672	1023.000000	1023.000000	2046.000000
3.000000	-0.073896	-43.672714	-10.271239	-7.458487	-16.149155	-9.793834	0.000000	-10.000000	-0.508333	28.883333	140.833328	1023.000000	1023.000000	2046.000000
3.020000	-0.071810	-42.439541	-9.843956	-7.192121	-15.956062	-9.447400	0.000000	-10.000000	-0.533333	29.500000	150.166672	1023.000000	1023.000000	2046.000000
3.040000	-0.069942	-41.335899	-9.574649	-6.979976	-15.678765	-9.102509	0.000000	-10.000000	-0.541667	29.866667	159.833328	1023.000000	1023.000000	2046.000000
3.060000	-0.067574	-39.936096	-9.284004	-6.655509	-15.259790	-8.736792	0.000000	-10.000000	-0.541667	29.983334	169.500000	1023.000000	1023.000000	2046.000000
3.080000	-0.065326	-38.607620	-9.183315	-6.163317	-14.917091	-8.343898	0.000000	-10.000000	-0.550000	30.000000	179.500000	1023.000000	1023.000000	2046.000000
3.100000	-0.062946	-37.201241	-9.076796	-5.624898	-14.726439	-7.773108	0.000000	-10.000000	-0.558333	30.200001	189.500000	1023.000000	1023.000000	2046.000000
3.120000	-0.061257	-36.202744	-8.971583	-5.246349	-14.620950	-7.363863	0.000000	-10.000000	-0.558333	30.466667	199.666672	1023.000000	1023.000000	2046.000000
3.140000	-0.060679	-35.861084	-8.950090	-5.303248	-14.427768	-7.179977	0.000000	-10.000000	-0.566667	30.700001	210.000000	1023.000000	1023.000000	2046.000000
3.160000	-0.060341	-35.661602	-8.890311	-5.506434	-14.290890	-6.973966	0.000000	-10.000000	-0.575000	31.066668	220.333328	1023.000000	1023.000000	2046.000000
3.180000	-0.060749	-35.902500	-9.072103	-5.691988	-14.195856	-6.942551	0.000000	-10.000000	-0.608333	31.183334	230.666672	1023.000000	1023.000000	2046.000000
3.200000	-0.061543	-36.371628	-9.406258	-5.827471	-14.131308	-7.006590	0.000000	-10.000000	-0.616667	31.416666	241.000000	1023.000000	1023.000000	2046.000000
3.220000	-0.061863	-36.561165	-9.789156	-5.892386	-13.886171	-6.993453	0.000000	-10.000000	-0.616667	31.400000	251.500000	1023.000000	1023.000000	2046.000000
3.240000	-0.061218	-36.179981	-10.024591	-5.755952	-13.554050	-6.845385	0.000000	-10.000000	-0.600000	31.550001	262.000000	1023.000000	1023.000000	2046.000000
3.260000	-0.060197	-35.576675	-10.050544	-5.528360	-13.330430	-6.667342	0.000000	-10.000000	-0.600000	31.550001	272.500000	1023.000000	1023.000000	2046.000000
3.280000	-0.059366	-35.085159	-10.171485	-5.289065	-13.067266	-6.557343	0.000000	-10.000000	-0.600000	31.566668	283.000000	1023.000000	1023.000000	2046.000000
3.300000	-0.058264	-34.434101	-10.348723	-5.080125	-12.635571	-6.369680	0.000000	-10.000000	-0.591667	31.500000	293.500000	1023.000000	1023.000000	2046.000000
3.320000	-0.056885	-33.619007	-10.312137	-4.753354	-12.395010	-6.158508	0.000000	-10.000000	-0.575000	31.333334	304.000000	1023.000000	1023.000000	2046.000000
3.340000	-0.055399	-32.740578	-10.202282	-4.412318	-12.157640	-5.968336	0.000000	-10.000000	-0.558333	31.016666	314.500000	1023.000000	1023.000000	2046.000000
3.360000	-0.053954	-31.886869	-10.082541	-4.137638	-11.953475	-5.713215	0.000000	-10.000000	-0.550000	30.666668	325.000000	1023.000000	1023.000000	2046.000000
3.380000	-0.052096	-30.788902	-10.023113	-3.834379	-11.529479	-5.401930	0.000000	-10.000000	-0.550000	30.466667	335.333344	1023.000000	1023.000000	2046.000000
3.400000	-0.049994	-29.546497	-9.775996	-3.428000	-11.204443	-5.138058	0.000000	-10.000000	-0.558333	30.500000	345.500000	1023.000000	1023.000000	2046.000000
3.420000	-0.047671	-28.173719	-9.388690	-3.064387	-10.901793	-4.818849	0.000000	-10.000000	-0.566667	30.766666	355.500000	1023.000000	1023.000000	2046.000000
3.440000	-0.045426	-26.846912	-8.906577	-2.786242	-10.600927	-4.553165	0.000000	-10.000000	-0.566667	31.049999	365.666656	1023.000000	1023.000000	2046.000000
3.460000	-0.043156	-25.505217	-8.544901	-2.637431	-10.156351	-4.166532	0.000000	-10.000000	-0.550000	30.883333	376.000000	1023.000000	1023.000000	2046.000000
3.480000	-0.040796	-24.110411	-8.146494	-2.480155	-9.638729	-3.845033	0.000000	-10.000000	-0.533333	30.766666	386.333344	1023.000000	1023.000000	2046.000000
3.500000	-0.038428	-22.710711	-7.614800	-2.290751	-9.284188	-3.520971	0.000000	-10.000000	-0.516667	30.216667	396.666656	1023.000000	1023.000000	2046.000000
3.520000	-0.036260	-21.429464	-7.116897	-2.186312	-8.919950	-3.206306	0.000000	-10.000000	-0.508333	30.066668	407.000000	1023.000000	1023.000000	2046.000000
3.540000	-0.034497	-20.387932	-6.613164	-2.212592	-8.654471	-2.907705	0.000000	-10.000000	-0.500000	29.666668	417.000000	1023.000000	1023.000000	2046.000000
3.560000	-0.032901	-19.444670	-6.335644	-2.245270	-8.209877	-2.653879	0.000000	-10.000000	-0.508333	29.400002	426.833344	1023.000000	1023.000000	2046.000000
3.580000	-0.031403	-18.559267	-6.029960	-2.185743	-7.828468	-2.515095	0.000000	-10.000000	-0.508333	29.100000	436.500000	1023.000000	1023.000000	2046.000000
3.600000	-0.029835	-17.632460	-5.607242	-2.003298	-7.685956	-2.335965	0.000000	-10.000000	-0.508333	28.833334	446.500000	1023.000000	1023.000000	2046.000000
3.620000	-0.028022	-16.560776	-5.144436	-1.770982	-7.484685	-2.160672	0.000000	-10.000000	-0.491667	28.716667	456.166656	1023.000000	1023.000000	2046.000000
3.640000	-0.026196	-15.481950	-4.740191	-1.591907	-7.233963	-1.915889	0.000000	-10.000000	-0.491667	28.650000	465.833344	1023.000000	1023.000000	2046.000000
3.660000	-0.023995	-14.180994	-4.411223	-1.376734	-6.805768	-1.587269	0.000000	-10.000000	-0.491667	28.583334	475.333344	1023.000000	1023.000000	2046.000000
3.680000	-0.021696	-12.822511	-3.995949	-1.177415	-6.434464	-1.214683	0.000000	-10.000000	-0.500000	28.633333	485.000000	1023.000000	1023.000000	2046.000000
3.700000	-0.019136	-11.309617	-3.453628	-0.800259	-6.153754	-0.901976	0.000000	-10.000000	-0.500000	28.650000	494.666656	1023.000000	1023.000000	2046.000000
3.720000	-0.016449	-9.721445	-2.838255	-0.514920	-5.832152	-0.536117	0.000000	-10.000000	-0.508333	28.816668	504.166656	1023.000000	1023.000000	2046.000000
3.740000	-0.013514	-7.986773	-2.167660	-0.219255	-5.449442	-0.150416	0.000000	-10.000000	-0.525000	28.983334	513.833313	1023.000000	1023.000000	2046.000000
3.760000	-0.010328	-6.103558	-1.634732	0.101475	-4.923588	0.353288	0.000000	-10.000000	-0.558333	29.416668	523.333313	1023.000000	1023.000000	2046.000000
3.780000	-0.007812	-4.617155	-1.194354	0.418381	-4.522697	0.681516	0.000000	-10.000000	-0.583333	29.650000	533.000000	1023.000000	1023.000000	2046.000000
3.800000	-0.005808	-3.432408	-0.728254	0.732547	-4.374951	0.938250	0.000000	-10.000000	-0.583333	30.166666	542.666687	1023.000000	1023.000000	2046.000000
3.820000	-0.003789	-2.239235	-0.249950	0.949491	-4.191878	1.253102	0.000000	-10.000000	-0.558333	30.216667	552.666687	1023.000000	1023.000000	2046.000000
3.840000	-0.001707	-1.009052	0.076343	1.200275	-3.837571	1.551900	0.000000	-10.000000	-0.533333	30.083334	563.000000	1023.000000	1023.000000	2046.000000
3.860000	0.000215	0.126884	0.132462	1.490264	-3.467498	1.971655	0.000000	-10.000000	-0.516667	29.850000	573.333313	1023.000000	1023.000000	2046.000000
3.880000	0.002490	1.471652	0.132891	2.083117	-3.178930	2.434574	0.000000	-10.000000	-0.508333	29.550001	583.500000	1023.000000	1023.000000	2046.000000
3.900000	0.004051	2.394107	0.383468	2.585793	-3.208203	2.633048	0.000000	-10.000000	-0.475000	29.283335	593.166687	1023.000000	1023.000000	2046.000000
3.920000	0.004683	2.767411	0.778345	2.507706	-3.253361	2.734722	0.000000	-10.000000	-0.458333	28.600000	602.833313	1023.000000	1023.000000	2046.000000
3.940000	0.004834	2.856705	0.794865	2.153226	-3.028766	2.937380	0.000000	-10.000000	-0.441667	28.016666	612.333313	1023.000000	1023.000000	2046.000000
3.960000	0.004416	2.609583	0.484000	1.949315	-2.827765	3.004032	0.000000	-10.000000	-0.433333	27.633333	622.000000	1023.000000	1023.000000	2046.000000
3.980000	0.002975	1.758273	0.037006	1.828119	-2.827715	2.720862	0.000000	-10.000000	-0.416667	27.183334	631.333313	1023.000000	1023.000000	2046.000000
4.000000	0.001912	1.130280	-0.166195	1.859770	-2.976806	2.413511	0.000000	-10.000000	-0.391667	26.950001	640.500000	1023.000000	1023.000000	2046.000000
4.020000	0.001931	1.141451	-0.252585	1.905266	-2.895316	2.384086	0.000000	-10.000000	-0.375000	26.566668	649.500000	1023.000000	1023.000000	2046.000000
4.040000	0.002644	1.562638	-0.312868	1.999696	-2.630063	2.505873	0.000000	-10.000000	-0.358333	26.516666	658.333313	1023.000000	1023.000000	2046.000000
4.060000	0.003612	2.134944	-0.416367	2.133372	-2.263017	2.680955	0.000000	-10.000000	-0.358333	26.083334	667.166687	1023.000000	1023.000000	2046.000000
4.080000	0.004492	2.654870	-0.481816	2.359801	-1.985010	2.761894	0.000000	-10.000000	-0.358333	25.750000	676.000000	1023.000000	1023.000000	2046.000000
4.100000	0.005399	3.190764	-0.403194	2.691849	-1.898327	2.800436	0.000000	-10.000000	-0.341667	25.116667	684.666687	1023.000000	1023.000000	2046.000000
4.120000	0.006442	3.807310	-0.341927	2.997597	-1.782462	2.934102	0.000000	-10.000000	-0.316667	24.466667	693.333313	1023.000000	1023.000000	2046.000000
4.140000	0.007709	4.556161	-0.252647	3.183835	-1.545496	3.170468	0.000000	-10.000000	-0.300000	23.883333	701.500000	1023.000000	1023.000000	2046.000000
4.160000	0.009326	5.511937	-0.159412	3.451199	-1.190767	3.410917	0.000000	-10.000000	-0.291667	23.583334	709.500000	1023.000000	1023.000000	2046.000000
4.180000	0.011238	6.641444	0.099327	3.879342	-0.932876	3.595651	0.000000	-10.000000	-0.300000	23.466667	717.166687	1023.000000	1023.000000	2046.000000
4.200000	0.013019	7.693935	0.534402	4.224535	-0.842162	3.777160	0.000000	-10.000000	-0.300000	23.533333	725.000000	1023.000000	1023.000000	2046.000000
4.220000	0.015170	8.965596	0.944960	4.343941	-0.456417	4.133111	0.000000	-10.000000	-0.300000	23.366667	733.000000	1023.000000	1023.000000	2046.000000
4.240000	0.017360	10.259594	1.271548	4.412385	0.053082	4.522579	0.000000	-10.000000	-0.283333	23.400000	741.000000	1023.000000	1023.000000	2046.000000
4.260000	0.019608	11.588586	1.725692	4.564357	0.527001	4.771535	0.000000	-10.000000	-0.266667	22.983334	748.833313	1023.000000	1023.000000	2046.000000
4.280000	0.021857	12.917447	2.271599	4.762636	0.926863	4.956348	0.000000	-10.000000	-0.241667	22.500000	756.500000	1023.000000	1023.000000	2046.000000
4.300000	0.023851	14.095867	2.918698	4.801589	1.168415	5.207165	0.000000	-10.000000	-0.216667	21.616667	764.000000	1023.000000	1023.000000	2046.000000
4.320000	0.025598	15.128408	3.401279	4.674558	1.536746	5.515824	0.000000	-10.000000	-0.191667	20.983334	771.333313	1023.000000	1023.000000	2046.000000
4.340000	0.026988	15.949638	3.706689	4.473769	1.991689	5.777491	0.000000	-10.000000	-0.200000	20.400000	778.500000	1023.000000	1023.000000	2046.000000
4.360000	0.028367	16.764986	4.101648	4.428454	2.305177	5.929707	0.000000	-10.000000	-0.208333	20.283333	785.500000	1023.000000	1023.000000	2046.000000
4.380000	0.029420	17.386990	4.586211	4.554766	2.363333	5.882680	0.000000	-10.000000	-0.225000	20.166666	792.333313	1023.000000	1023.000000	2046.000000
4.400000	0.030816	18.212387	5.028259	4.785283	2.485223	5.913622	0.000000	-10.000000	-0.216667	20.266666	799.000000	1023.000000	1023.000000	2046.000000
4.420000	0.032441	19.172359	5.310212	4.806800	2.831707	6.223640	0.000000	-10.000000	-0.191667	19.983334	805.666687	1023.000000	1023.000000	2046.000000
4.440000	0.034219	20.223310	5.543354	4.906186	3.219728	6.554041	0.000000	-10.000000	-0.175000	19.466667	812.500000	1023.000000	1023.000000	2046.000000
4.460000	0.036039	21.299181	5.912287	5.187684	3.470967	6.728244	0.000000	-10.000000	-0.150000	18.533333	819.166687	1023.000000	1023.000000	2046.000000
4.480000	0.037713	22.288500	6.431008	5.507244	3.524255	6.825992	0.000000	-10.000000	-0.133333	17.600000	825.500000	1023.000000	1023.000000	2046.000000
4.500000	0.039632	23.422625	6.825034	5.635672	3.828978	7.132941	0.000000	-10.000000	-0.091667	16.333334	831.500000	1023.000000	1023.000000	2046.000000
4.520000	0.041948	24.791027	7.165895	5.784562	4.332561	7.508009	0.000000	-10.000000	-0.066667	15.166667	837.166687	1023.000000	1023.000000	2046.000000
4.540000	0.044344	26.207279	7.626159	6.081944	4.673638	7.825538	0.000000	-10.000000	-0.041667	13.700000	842.500000	1023.000000	1023.000000	2046.000000
4.560000	0.045847	27.095858	8.102348	6.451407	4.709715	7.832386	0.000000	-10.000000	-0.025000	12.533334	847.333313	1023.000000	1023.000000	2046.000000
4.580000	0.047013	27.784937	8.334538	6.525040	4.906963	8.018395	0.000000	-10.000000	-0.008333	11.216666	851.833313	1023.000000	1023.000000	2046.000000
4.600000	0.048108	28.431883	8.408994	6.438882	5.268050	8.315956	0.000000	-10.000000	0.000000	10.016666	855.833313	1023.000000	1023.000000	2046.000000
4.620000	0.049383	29.185442	8.499927	6.612550	5.639430	8.433535	0.000000	-10.000000	0.000000	8.583334	859.333313	1023.000000	1023.000000	2046.000000
4.640000	0.049818	29.442598	8.556754	6.999680	5.478583	8.407581	0.000000	-10.000000	0.016667	7.083333	862.333313	1023.000000	1023.000000	2046.000000
4.660000	0.050262	29.704802	8.425237	7.384365	5.361072	8.534128	0.000000	-10.000000	0.041667	5.483334	865.000000	1023.000000	1023.000000	2046.000000
4.680000	0.050306	29.730789	8.265054	7.437375	5.407120	8.621242	0.000000	-10.000000	0.058333	3.683333	867.000000	1023.000000	1023.000000	2046.000000
4.700000	0.049108	29.022669	8.063483	6.957849	5.441346	8.559990	0.000000	-10.000000	0.058333	1.866667	868.666687	1023.000000	1023.000000	2046.000000
4.720000	0.047353	27.985605	7.727497	6.533848	5.368248	8.356012	0.000000	-10.000000	0.050000	-0.100000	869.500000	1023.000000	1023.000000	2046.000000
4.740000	0.044849	26.505749	7.302057	6.276917	5.009444	7.917332	0.000000	-10.000000	0.041667	-1.550000	870.000000	1023.000000	1023.000000	2046.000000
4.760000	0.041694	24.640945	6.668195	6.028503	4.618852	7.325396	0.000000	-10.000000	0.041667	-2.583333	870.000000	1023.000000	1023.000000	2046.000000
4.780000	0.039270	23.208422	6.038733	5.602111	4.517145	7.050434	0.000000	-10.000000	0.033333	-2.866667	870.000000	1023.000000	1023.000000	2046.000000
4.800000	0.037874	22.383736	5.504405	5.308509	4.598067	6.972755	0.000000	-10.000000	0.041667	-2.950000	870.000000	1023.000000	1023.000000	2046.000000
4.820000	0.036961	21.843864	5.263397	5.349251	4.471034	6.760183	0.000000	-10.000000	0.041667	-2.733333	870.000000	1023.000000	1023.000000	2046.000000
4.840000	0.035895	21.213926	5.053272	5.491180	4.248416	6.421057	0.000000	-10.000000	0.050000	-2.900000	870.000000	1023.000000	1023.000000	2046.000000
4.860000	0.034939	20.649117	4.715291	5.488424	4.174343	6.271059	0.000000	-10.000000	0.050000	-3.450000	870.000000	1023.000000	1023.000000	2046.000000
4.880000	0.034373	20.314716	4.292668	5.373216	4.317485	6.331347	0.000000	-10.000000	0.058333	-4.350000	870.000000	1023.000000	1023.000000	2046.000000
4.900000	0.033937	20.056551	3.948178	5.406102	4.389007	6.313264	0.000000	-10.000000	0.058333	-5.033333	870.000000	1023.000000	1023.000000	2046.000000
4.920000	0.033506	19.801832	3.880165	5.646659	4.167045	6.107964	0.000000	-10.000000	0.058333	-5.283333	870.000000	1023.000000	1023.000000	2046.000000
4.940000	0.033141	19.586092	3.850763	5.788804	3.942698	6.003828	0.000000	-10.000000	0.050000	-5.016667	870.000000	1023.000000	1023.000000	2046.000000
4.960000	0.033314	19.688719	3.629771	5.786941	4.122633	6.149374	0.000000	-10.000000	0.050000	-4.333333	870.000000	1023.000000	1023.000000	2046.000000
4.980000	0.033790	19.970137	3.488088	5.769765	4.381163	6.331122	0.000000	-10.000000	0.050000	-3.516667	870.000000	1023.000000	1023.000000	2046.000000
5.000000	0.034323	20.285135	3.629211	5.840665	4.425698	6.389561	0.000000	-10.000000	0.058333	-2.933333	870.000000	1023.000000	1023.000000	2046.000000
5.020000	0.034627	20.464310	3.802964	5.970685	4.414766	6.275896	0.000000	-10.000000	0.058333	-2.866667	870.000000	1023.000000	1023.000000	2046.000000
5.040000	0.035013	20.692928	3.994616	5.934497	4.465433	6.298384	0.000000	-10.000000	0.058333	-3.350000	870.000000	1023.000000	1023.000000	2046.000000
5.060000	0.035830	21.175287	4.151369	5.664700	4.780087	6.579131	0.000000	-10.000000	0.058333	-4.333333	866.500000	1023.000000	1023.000000	2046.000000
5.080000	0.036314	21.461693	4.220507	5.387837	5.065355	6.787995	0.000000	-10.000000	0.066667	-5.300000	858.333313	1023.000000	1023.000000	2046.000000
5.100000	0.036300	21.453201	4.446335	5.218449	5.030880	6.757537	0.000000	-10.000000	0.075000	-5.950000	850.166687	1023.000000	1023.000000	2046.000000
5.120000	0.035796	21.155666	4.666243	5.120553	4.866036	6.502834	0.000000	-10.000000	0.083333	-6.233334	844.833313	1023.000000	1023.000000	2046.000000
5.140000	0.035289	20.855846	4.862249	4.891869	4.738196	6.363533	0.000000	-10.000000	0.083333	-6.250000	843.500000	1023.000000	1023.000000	2046.000000
5.160000	0.034993	20.680765	4.810951	4.622047	4.869783	6.377984	0.000000	-10.000000	0.091667	-6.216667	841.500000	1023.000000	1023.000000	2046.000000
5.180000	0.034843	20.592077	4.765638	4.445317	4.948532	6.432591	0.000000	-10.000000	0.083333	-6.133334	839.333313	1023.000000	1023.000000	2046.000000
5.200000	0.034630	20.466278	4.858326	4.400196	4.789803	6.417953	0.000000	-10.000000	0.091667	-6.300000	837.000000	1023.000000	1023.000000	2046.000000
5.220000	0.034497	20.387712	4.952034	4.545249	4.666838	6.223593	0.000000	-10.000000	0.091667	-6.566667	834.666687	1023.000000	1023.000000	2046.000000
5.240000	0.034465	20.368853	5.085450	4.589144	4.486706	6.207552	0.000000	-10.000000	0.100000	-6.800000	832.500000	1023.000000	1023.000000	2046.000000
5.260000	0.034831	20.585249	5.129068	4.573436	4.540100	6.342645	0.000000	-10.000000	0.091667	-6.716667	830.500000	1023.000000	1023.000000	2046.000000
5.280000	0.035521	20.992720	5.156689	4.487273	4.746228	6.602528	0.000000	-10.000000	0.091667	-6.500000	828.166687	1023.000000	1023.000000	2046.000000
5.300000	0.036540	21.595091	5.477097	4.674847	4.740265	6.702884	0.000000	-10.000000	0.091667	-6.250000	825.833313	1023.000000	1023.000000	2046.000000
5.320000	0.037418	22.113819	5.934661	5.040713	4.569581	6.568864	0.000000	-10.000000	0.100000	-6.233334	823.500000	1023.000000	1023.000000	2046.000000
5.340000	0.038072	22.500477	6.095329	5.148418	4.584346	6.672383	0.000000	-10.000000	0.100000	-6.233334	821.500000	1023.000000	1023.000000	2046.000000
5.360000	0.038514	22.761753	6.004772	5.055415	4.718593	6.982973	0.000000	-10.000000	0.100000	-6.583333	819.500000	1023.000000	1023.000000	2046.000000
5.380000	0.038216	22.585651	5.924699	5.026726	4.612763	7.021464	0.000000	-10.000000	0.108333	-7.450000	817.333313	1023.000000	1023.000000	2046.000000
5.400000	0.037729	22.297615	5.983659	5.179619	4.397050	6.737287	0.000000	-10.000000	0.125000	-9.050000	814.833313	1023.000000	1023.000000	2046.000000
5.420000	0.036899	21.807304	5.700155	5.303047	4.278996	6.525105	0.000000	-10.000000	0.175000	-11.050000	811.666687	1023.000000	1023.000000	2046.000000
5.440000	0.036508	21.576153	5.089450	5.420887	4.301321	6.764495	0.000000	-10.000000	0.216667	-13.066667	808.000000	1023.000000	1023.000000	2046.000000
5.460000	0.035180	20.791088	4.526948	5.478290	4.088783	6.697066	0.000000	-10.000000	0.266667	-15.100000	803.666687	1023.000000	1023.000000	2046.000000
5.480000	0.032135	18.991867	4.198969	5.056759	3.497056	6.239083	0.000000	-10.000000	0.283333	-17.000000	798.833313	1023.000000	1023.000000	2046.000000
5.500000	0.028413	16.792374	3.767224	4.461754	2.953128	5.610268	0.000000	-10.000000	0.333333	-18.866667	793.166687	1023.000000	1023.000000	2046.000000
5.520000	0.024427	14.436221	3.072508	3.862746	2.526145	4.974822	0.000000	-10.000000	0.375000	-20.450001	786.833313	1023.000000	1023.000000	2046.000000
5.540000	0.020455	12.088901	2.173908	3.338477	2.160814	4.415701	0.000000	-10.000000	0.408333	-21.566668	780.000000	1023.000000	1023.000000	2046.000000
5.560000	0.016838	9.951196	1.351941	2.749036	1.842787	4.007432	0.000000	-10.000000	0.408333	-22.100000	772.833313	1023.000000	1023.000000	2046.000000
5.580000	0.013619	8.048583	0.691008	2.399376	1.437596	3.520603	0.000000	-10.000000	0.400000	-22.200001	765.500000	1023.000000	1023.000000	2046.000000
5.600000	0.010874	6.426463	0.159892	2.338096	1.011885	2.916589	0.000000	-10.000000	0.408333	-22.283333	758.000000	1023.000000	1023.000000	2046.000000
5.620000	0.008425	4.978920	-0.488667	2.229025	0.821648	2.416913	0.000000	-10.000000	0.416667	-22.600000	750.500000	1023.000000	1023.000000	2046.000000
5.640000	0.006341	3.747611	-1.154767	1.974949	0.740966	2.186463	0.000000	-10.000000	0.441667	-23.300001	742.833313	1023.000000	1023.000000	2046.000000
5.660000	0.004545	2.686116	-1.716901	1.811852	0.663536	1.927630	0.000000	-10.000000	0.475000	-24.116667	735.000000	1023.000000	1023.000000	2046.000000
5.680000	0.002633	1.556316	-2.147113	1.694104	0.422836	1.586488	0.000000	-10.000000	0.516667	-24.916666	727.000000	1023.000000	1023.000000	2046.000000
5.700000	0.000807	0.476804	-2.484591	1.719729	0.126653	1.115014	0.000000	-10.000000	0.550000	-25.483334	718.833313	1023.000000	1023.000000	2046.000000
5.720000	-0.000709	-0.419303	-2.829674	1.637517	-0.038752	0.811606	0.000000	-10.000000	0.575000	-25.983334	710.500000	1023.000000	1023.000000	2046.000000
5.740000	-0.001858	-1.098061	-3.232856	1.429261	-0.064238	0.769772	0.000000	-10.000000	0.591667	-26.183334	701.833313	1023.000000	1023.000000	2046.000000
5.760000	-0.002871	-1.696879	-3.425852	1.276939	-0.146453	0.598487	0.000000	-10.000000	0.583333	-26.266666	693.000000	1023.000000	1023.000000	2046.000000
5.780000	-0.003913	-2.312376	-3.423141	1.167651	-0.361010	0.304124	0.000000	-10.000000	0.575000	-26.216667	684.166687	1023.000000	1023.000000	2046.000000
5.800000	-0.004819	-2.848300	-3.440698	1.050448	-0.495611	0.037560	0.000000	-10.000000	0.566667	-26.433334	675.333313	1023.000000	1023.000000	2046.000000
5.820000	-0.005675	-3.354193	-3.573392	0.816373	-0.502108	-0.095065	0.000000	-10.000000	0.566667	-26.450001	666.666687	1023.000000	1023.000000	2046.000000
5.840000	-0.006454	-3.814523	-3.634924	0.485865	-0.552891	-0.112573	0.000000	-10.000000	0.558333	-26.516666	657.833313	1023.000000	1023.000000	2046.000000
5.860000	-0.007471	-4.415513	-3.606029	0.201769	-0.730562	-0.280692	0.000000	-10.000000	0.541667	-26.216667	649.000000	1023.000000	1023.000000	2046.000000
5.880000	-0.008906	-5.263154	-3.575142	-0.027277	-1.054653	-0.606083	0.000000	-10.000000	0.541667	-26.100000	640.166687	1023.000000	1023.000000	2046.000000
5.900000	-0.010493	-6.201640	-3.592858	-0.201680	-1.364237	-1.042866	0.000000	-10.000000	0.525000	-25.750000	631.500000	1023.000000	1023.000000	2046.000000
5.920000	-0.012034	-7.112266	-3.747141	-0.508923	-1.541443	-1.314759	0.000000	-10.000000	0.533333	-25.566666	622.833313	1023.000000	1023.000000	2046.000000
5.940000	-0.013493	-7.974071	-3.931726	-0.925695	-1.706863	-1.409786	0.000000	-10.000000	0.516667	-25.216667	614.333313	1023.000000	1023.000000	2046.000000
5.960000	-0.015210	-8.988963	-3.991309	-1.103987	-2.125144	-1.768523	0.000000	-10.000000	0.525000	-24.950001	606.000000	1023.000000	1023.000000	2046.000000
5.980000	-0.016952	-10.018518	-4.098796	-1.160916	-2.555024	-2.203783	0.000000	-10.000000	0.516667	-24.666668	597.666687	1023.000000	1023.000000	2046.000000
6.000000	-0.018345	-10.841719	-4.330541	-1.244700	-2.742615	-2.523863	0.000000	-10.000000	0.525000	-24.550001	589.333313	1023.000000	1023.000000	2046.000000
6.020000	-0.019405	-11.468510	-4.554959	-1.520913	-2.877723	-2.514914	0.000000	-10.000000	0.516667	-24.483334	581.000000	1023.000000	1023.000000	2046.000000
6.040000	-0.020666	-12.213744	-4.632372	-1.645582	-3.219630	-2.716159	0.000000	-10.000000	0.508333	-24.400000	573.000000	1023.000000	1023.000000	2046.000000
6.060000	-0.021844	-12.909954	-4.681461	-1.721297	-3.549449	-2.957747	0.000000	-10.000000	0.500000	-24.300001	565.000000	1023.000000	1023.000000	2046.000000
6.080000	-0.022474	-13.282207	-4.752004	-1.731163	-3.663629	-3.135412	0.000000	-10.000000	0.500000	-24.150002	557.000000	1023.000000	1023.000000	2046.000000
6.100000	-0.022713	-13.423268	-4.704583	-1.853307	-3.824279	-3.041099	0.000000	-10.000000	0.500000	-24.000000	549.000000	1023.000000	1023.000000	2046.000000
6.120000	-0.022965	-13.572422	-4.653275	-1.894722	-4.000778	-3.023647	0.000000	-10.000000	0.500000	-23.750000	541.000000	1023.000000	1023.000000	2046.000000
6.140000	-0.023862	-14.102295	-4.654783	-1.858789	-4.390140	-3.198584	0.000000	-10.000000	0.491667	-23.466667	533.000000	1023.000000	1023.000000	2046.000000
6.160000	-0.025062	-14.811389	-4.809417	-1.896026	-4.680896	-3.425050	0.000000	-10.000000	0.491667	-23.466667	525.000000	1023.000000	1023.000000	2046.000000
6.180000	-0.026150	-15.454606	-4.975308	-2.156740	-4.901438	-3.421120	0.000000	-10.000000	0.491667	-23.666668	517.000000	1023.000000	1023.000000	2046.000000
6.200000	-0.026978	-15.943926	-5.283529	-2.150847	-4.915996	-3.593554	0.000000	-10.000000	0.508333	-24.100000	509.000000	1023.000000	1023.000000	2046.000000
6.220000	-0.027823	-16.443598	-5.513050	-2.052440	-5.239364	-3.638744	0.000000	-10.000000	0.508333	-24.300001	501.000000	1023.000000	1023.000000	2046.000000
6.240000	-0.028875	-17.065029	-5.887216	-1.823816	-5.525969	-3.828029	0.000000	-10.000000	0.508333	-24.483334	493.000000	1023.000000	1023.000000	2046.000000
6.260000	-0.030969	-18.302481	-6.260169	-2.126385	-5.946526	-3.969400	0.000000	-10.000000	0.516667	-24.816668	485.000000	1023.000000	1023.000000	2046.000000
6.280000	-0.033863	-20.012882	-6.725557	-2.802911	-6.360535	-4.123880	0.000000	-10.000000	0.533333	-25.000000	476.666656	1023.000000	1023.000000	2046.000000
6.300000	-0.037410	-22.109158	-7.244401	-3.538056	-6.850579	-4.476122	0.000000	-10.000000	0.550000	-25.416666	468.333344	1023.000000	1023.000000	2046.000000
6.320000	-0.041312	-24.415598	-7.794114	-3.987492	-7.493236	-5.140755	0.000000	-10.000000	0.541667	-25.350000	459.666656	1023.000000	1023.000000	2046.000000
6.340000	-0.044785	-26.468056	-8.469369	-4.286107	-7.930303	-5.782279	0.000000	-10.000000	0.525000	-25.083334	451.333344	1023.000000	1023.000000	2046.000000
6.360000	-0.047582	-28.121180	-9.099339	-4.657505	-8.266458	-6.097878	0.000000	-10.000000	0.508333	-24.650002	443.000000	1023.000000	1023.000000	2046.000000
6.380000	-0.049841	-29.455881	-9.635363	-4.967228	-8.563140	-6.290150	0.000000	-10.000000	0.508333	-24.333334	434.833344	1023.000000	1023.000000	2046.000000
6.400000	-0.052125	-30.805622	-10.209864	-5.060055	-8.834137	-6.701567	0.000000	-10.000000	0.525000	-24.616667	426.500000	1023.000000	1023.000000	2046.000000
6.420000	-0.054240	-32.056065	-10.697723	-5.143694	-9.125763	-7.088885	0.000000	-10.000000	0.541667	-24.950001	418.166656	1023.000000	1023.000000	2046.000000
6.440000	-0.056020	-33.108032	-11.222532	-5.290012	-9.269091	-7.326395	0.000000	-10.000000	0.550000	-25.233334	409.833344	1023.000000	1023.000000	2046.000000
6.460000	-0.057468	-33.963348	-11.636302	-5.451578	-9.460694	-7.414773	0.000000	-10.000000	0.550000	-25.433334	401.500000	1023.000000	1023.000000	2046.000000
6.480000	-0.058828	-34.767056	-11.965776	-5.511140	-9.665688	-7.624452	0.000000	-10.000000	0.550000	-25.350000	393.000000	1023.000000	1023.000000	2046.000000
6.500000	-0.060239	-35.601528	-12.189626	-5.511426	-9.995508	-7.904966	0.000000	-10.000000	0.550000	-25.250000	384.500000	1023.000000	1023.000000	2046.000000
6.520000	-0.061120	-36.121902	-12.337738	-5.495848	-10.192773	-8.095545	0.000000	-10.000000	0.533333	-24.966667	376.166656	1023.000000	1023.000000	2046.000000
6.540000	-0.061607	-36.409798	-12.373281	-5.629414	-10.381230	-8.025871	0.000000	-10.000000	0.525000	-24.666668	368.000000	1023.000000	1023.000000	2046.000000
6.560000	-0.062011	-36.648544	-12.264898	-5.782691	-10.562095	-8.038860	0.000000	-10.000000	0.508333	-24.483334	359.666656	1023.000000	1023.000000	2046.000000
6.580000	-0.062565	-36.975662	-12.181321	-5.851304	-10.778776	-8.164259	0.000000	-10.000000	0.516667	-24.299999	351.333344	1023.000000	1023.000000	2046.000000
6.600000	-0.062949	-37.203033	-12.114985	-5.926185	-10.875391	-8.286471	0.000000	-10.000000	0.508333	-24.233334	343.000000	1023.000000	1023.000000	2046.000000
6.620000	-0.063481	-37.517506	-12.048202	-6.134658	-11.057158	-8.277488	0.000000	-10.000000	0.508333	-24.200001	335.000000	1023.000000	1023.000000	2046.000000
6.640000	-0.064478	-38.106560	-11.921772	-6.369883	-11.403297	-8.411609	0.000000	-10.000000	0.500000	-24.050001	327.000000	1023.000000	1023.000000	2046.000000
6.660000	-0.065550	-38.739761	-11.864095	-6.538319	-11.718511	-8.618835	0.000000	-10.000000	0.500000	-23.850000	319.000000	1023.000000	1023.000000	2046.000000
6.680000	-0.066489	-39.294903	-11.869601	-6.737123	-11.929875	-8.758301	0.000000	-10.000000	0.500000	-23.600000	311.000000	1023.000000	1023.000000	2046.000000
6.700000	-0.067505	-39.895184	-11.890830	-6.932228	-12.197390	-8.874737	0.000000	-10.000000	0.491667	-23.483334	303.000000	1023.000000	1023.000000	2046.000000
6.720000	-0.068952	-40.750839	-11.912576	-7.116460	-12.609029	-9.112774	0.000000	-10.000000	0.483333	-23.333334	295.333344	1023.000000	1023.000000	2046.000000
6.740000	-0.070303	-41.548809	-11.979050	-7.189829	-12.972132	-9.407798	0.000000	-10.000000	0.466667	-23.183334	287.666656	1023.000000	1023.000000	2046.000000
6.760000	-0.071261	-42.115078	-12.069427	-7.233096	-13.236549	-9.576006	0.000000	-10.000000	0.441667	-22.916666	280.000000	1023.000000	1023.000000	2046.000000
6.780000	-0.071948	-42.521492	-12.111698	-7.388829	-13.492471	-9.528493	0.000000	-10.000000	0.433333	-22.800001	272.333344	1023.000000	1023.000000	2046.000000
6.800000	-0.072705	-42.968735	-12.122654	-7.449248	-13.741508	-9.655323	0.000000	-10.000000	0.416667	-22.700001	264.666656	1023.000000	1023.000000	2046.000000
6.820000	-0.073255	-43.293606	-12.096197	-7.454036	-13.951134	-9.792238	0.000000	-10.000000	0.433333	-22.666668	257.166656	1023.000000	1023.000000	2046.000000
6.840000	-0.073572	-43.481251	-11.997099	-7.491583	-14.121463	-9.871106	0.000000	-10.000000	0.425000	-22.683334	249.500000	1023.000000	1023.000000	2046.000000
6.860000	-0.073583	-43.487499	-11.833477	-7.576267	-14.242027	-9.835727	0.000000	-10.000000	0.441667	-22.833334	241.833328	1023.000000	1023.000000	2046.000000
6.880000	-0.073153	-43.233662	-11.505746	-7.615167	-14.356779	-9.755971	0.000000	-10.000000	0.441667	-22.950001	234.333328	1023.000000	1023.000000	2046.000000
6.900000	-0.072756	-42.998993	-11.193318	-7.609166	-14.484757	-9.711752	0.000000	-10.000000	0.450000	-23.150000	226.666672	1023.000000	1023.000000	2046.000000
6.920000	-0.072568	-42.887974	-10.943752	-7.631183	-14.587576	-9.725463	0.000000	-10.000000	0.450000	-23.133333	219.000000	1023.000000	1023.000000	2046.000000
6.940000	-0.072555	-42.880299	-10.753947	-7.698145	-14.677779	-9.750427	0.000000	-10.000000	0.433333	-23.116667	211.166672	1023.000000	1023.000000	2046.000000
6.960000	-0.072736	-42.986961	-10.587004	-7.901295	-14.801172	-9.697493	0.000000	-10.000000	0.416667	-22.700001	203.500000	1023.000000	1023.000000	2046.000000
6.980000	-0.072837	-43.046795	-10.583485	-7.754078	-14.749514	-9.959720	0.000000	-10.000000	0.408333	-22.350000	196.000000	1023.000000	1023.000000	2046.000000
7.000000	-0.072597	-42.904602	-10.645738	-7.608140	-14.763947	-9.886776	0.000000	-10.000000	0.408333	-22.000000	188.500000	1023.000000	1023.000000	2046.000000
7.020000	-0.072928	-43.100712	-10.854111	-7.425968	-14.835555	-9.985078	0.000000	-10.000000	0.408333	-21.850000	181.166672	1023.000000	1023.000000	2046.000000
7.040000	-0.074353	-43.942913	-11.051754	-7.640768	-15.046346	-10.204045	0.000000	-10.000000	0.400000	-21.683334	173.833328	1023.000000	1023.000000	2046.000000
7.060000	-0.076548	-45.239861	-11.312241	-8.247902	-15.332223	-10.347493	0.000000	-10.000000	0.391667	-21.450001	166.666672	1023.000000	1023.000000	2046.000000
7.080000	-0.079145	-46.774963	-11.702739	-8.802919	-15.600869	-10.668436	0.000000	-10.000000	0.383333	-21.216667	159.333328	1023.000000	1023.000000	2046.000000
7.100000	-0.081969	-48.443558	-12.200746	-9.146172	-15.942922	-11.153719	0.000000	-10.000000	0.366667	-20.616667	152.333328	1023.000000	1023.000000	2046.000000
7.120000	-0.084391	-49.875099	-12.712877	-9.340958	-16.197613	-11.623652	0.000000	-10.000000	0.358333	-19.866667	145.333328	1023.000000	1023.000000	2046.000000
7.140000	-0.086293	-50.999321	-13.215917	-9.575505	-16.355381	-11.852519	0.000000	-10.000000	0.333333	-18.900000	138.833328	1023.000000	1023.000000	2046.000000
7.160000	-0.087681	-51.819420	-13.639753	-9.715075	-16.462610	-12.001984	0.000000	-10.000000	0.308333	-18.266666	132.500000	1023.000000	1023.000000	2046.000000
7.180000	-0.089134	-52.678104	-14.075881	-9.763950	-16.527426	-12.310847	0.000000	-10.000000	0.275000	-18.050001	126.500000	1023.000000	1023.000000	2046.000000
7.200000	-0.090318	-53.378025	-14.391620	-9.782985	-16.584116	-12.619302	0.000000	-10.000000	0.266667	-17.983334	120.500000	1023.000000	1023.000000	2046.000000
7.220000	-0.091367	-53.997768	-14.693099	-9.780183	-16.688995	-12.835491	0.000000	-10.000000	0.266667	-17.816668	114.500000	1023.000000	1023.000000	2046.000000
7.240000	-0.092166	-54.470062	-15.020612	-9.853639	-16.720818	-12.874995	0.000000	-10.000000	0.266667	-17.433334	108.500000	1023.000000	1023.000000	2046.000000
7.260000	-0.092935	-54.924637	-15.263299	-9.844719	-16.774979	-13.041640	0.000000	-10.000000	0.258333	-16.816668	102.500000	1023.000000	1023.000000	2046.000000
7.280000	-0.093522	-55.271561	-15.372271	-9.808721	-16.890694	-13.199876	0.000000	-10.000000	0.241667	-16.216667	96.833336	1023.000000	1023.000000	2046.000000
7.300000	-0.093751	-55.407036	-15.419987	-9.761047	-16.985752	-13.240252	0.000000	-10.000000	0.225000	-15.500000	91.333336	1023.000000	1023.000000	2046.000000
7.320000	-0.093688	-55.369629	-15.350075	-9.806920	-17.066334	-13.146299	0.000000	-10.000000	0.216667	-14.833334	86.166664	1023.000000	1023.000000	2046.000000
7.340000	-0.093532	-55.277225	-15.149337	-9.837334	-17.120399	-13.170156	0.000000	-10.000000	0.216667	-14.200001	81.166664	1023.000000	1023.000000	2046.000000
7.360000	-0.093305	-55.143494	-14.951353	-9.798696	-17.132668	-13.260778	0.000000	-10.000000	0.225000	-13.883333	76.500000	1023.000000	1023.000000	2046.000000
7.380000	-0.093143	-55.047253	-14.723303	-9.831043	-17.224379	-13.268527	0.000000	-10.000000	0.216667	-13.616667	71.833336	1023.000000	1023.000000	2046.000000
7.400000	-0.093131	-55.040646	-14.585967	-9.996636	-17.300653	-13.157387	0.000000	-10.000000	0.208333	-13.450000	67.333336	1023.000000	1023.000000	2046.000000
7.420000	-0.093488	-55.251354	-14.496345	-10.184543	-17.384245	-13.186221	0.000000	-10.000000	0.200000	-13.133333	62.833332	1023.000000	1023.000000	2046.000000
7.440000	-0.094032	-55.572823	-14.428795	-10.322426	-17.481190	-13.340415	0.000000	-10.000000	0.200000	-13.083334	58.500000	1023.000000	1023.000000	2046.000000
7.460000	-0.094639	-55.931622	-14.343755	-10.429094	-17.670671	-13.488101	0.000000	-10.000000	0.191667	-12.883333	54.166668	1023.000000	1023.000000	2046.000000
7.480000	-0.095432	-56.400032	-14.344379	-10.613393	-17.871367	-13.570894	0.000000	-10.000000	0.175000	-12.550000	50.000000	1023.000000	1023.000000	2046.000000
7.500000	-0.096162	-56.831882	-14.348111	-10.753522	-18.055552	-13.674698	0.000000	-10.000000	0.158333	-12.016666	46.000000	1023.000000	1023.000000	2046.000000
7.520000	-0.096997	-57.325104	-14.365975	-10.832663	-18.269285	-13.857182	0.000000	-10.000000	0.141667	-11.566667	42.000000	1023.000000	1023.000000	2046.000000
7.540000	-0.097431	-57.581844	-14.291146	-10.856928	-18.440432	-13.993339	0.000000	-10.000000	0.125000	-11.016667	38.000000	1023.000000	1023.000000	2046.000000
7.560000	-0.097783	-57.789787	-14.290702	-10.854423	-18.545662	-14.099001	0.000000	-10.000000	0.125000	-10.533334	34.166668	1023.000000	1023.000000	2046.000000
7.580000	-0.097817	-57.810009	-14.181990	-10.881847	-18.682650	-14.063521	0.000000	-10.000000	0.116667	-10.083334	30.500000	1023.000000	1023.000000	2046.000000
7.600000	-0.097720	-57.752651	-14.078918	-10.952934	-18.760628	-13.960171	0.000000	-10.000000	0.125000	-9.616667	27.166666	1023.000000	1023.000000	2046.000000
7.620000	-0.097673	-57.724556	-14.015406	-10.920146	-18.792000	-13.997006	0.000000	-10.000000	0.108333	-8.933333	24.000000	1023.000000	1023.000000	2046.000000
7.640000	-0.097349	-57.533012	-13.769585	-10.899522	-18.843769	-14.020139	0.000000	-10.000000	0.108333	-8.033333	21.166666	1023.000000	1023.000000	2046.000000
7.660000	-0.096588	-57.083729	-13.445146	-10.745503	-18.882486	-14.010593	0.000000	-10.000000	0.091667	-7.000000	18.333334	1023.000000	1023.000000	2046.000000
7.680000	-0.095978	-56.722950	-13.241965	-10.670650	-18.915815	-13.894519	0.000000	-10.000000	0.083333	-6.016666	15.833333	1023.000000	1023.000000	2046.000000
7.700000	-0.095510	-56.446518	-13.096389	-10.664292	-18.958143	-13.727694	0.000000	-10.000000	0.075000	-5.166667	13.833333	1023.000000	1023.000000	2046.000000
7.720000	-0.095307	-56.326302	-13.045476	-10.708859	-18.974949	-13.597016	0.000000	-10.000000	0.075000	-4.750000	12.166667	1023.000000	1023.000000	2046.000000
7.740000	-0.095210	-56.269367	-12.876605	-10.787915	-19.102314	-13.502535	0.000000	-10.000000	0.066667	-4.466667	10.666667	1023.000000	1023.000000	2046.000000
7.760000	-0.094823	-56.040119	-12.957050	-10.396909	-18.892700	-13.793462	0.000000	-10.000000	0.058333	-4.316667	9.000000	1023.000000	1023.000000	2046.000000
7.780000	-0.094356	-55.764511	-13.035669	-10.189590	-18.940893	-13.598359	0.000000	-10.000000	0.058333	-3.900000	7.666667	1023.000000	1023.000000	2046.000000
7.800000	-0.094531	-55.867638	-13.237538	-10.019393	-19.114492	-13.496214	0.000000	-10.000000	0.058333	-3.216667	6.333333	1023.000000	1023.000000	2046.000000
7.820000	-0.095525	-56.455059	-13.436775	-10.321497	-19.234573	-13.462213	0.000000	-10.000000	0.058333	-2.083333	5.500000	1023.000000	1023.000000	2046.000000
7.840000	-0.097192	-57.440502	-13.593387	-10.795111	-19.398924	-13.653083	0.000000	-10.000000	0.041667	-0.966667	5.000000	1023.000000	1023.000000	2046.000000
7.860000	-0.099125	-58.582607	-13.879944	-11.125264	-19.562374	-14.015028	0.000000	-10.000000	0.050000	-0.233333	5.000000	1023.000000	1023.000000	2046.000000
7.880000	-0.101102	-59.751492	-14.391592	-11.319404	-19.732368	-14.308126	0.000000	-10.000000	0.041667	0.300000	5.000000	1023.000000	1023.000000	2046.000000
7.900000	-0.102787	-60.746998	-14.908198	-11.557389	-19.893814	-14.387596	0.000000	-10.000000	0.050000	0.833333	5.000000	1023.000000	1023.000000	2046.000000
7.920000	-0.104036	-61.485218	-15.352293	-11.692555	-19.894739	-14.545630	0.000000	-10.000000	0.041667	1.333333	5.000000	1023.000000	1023.000000	2046.000000
7.940000	-0.104845	-61.963673	-15.693300	-11.642122	-19.888197	-14.740056	0.000000	-10.000000	0.050000	1.033333	5.000000	1023.000000	1023.000000	2046.000000
7.960000	-0.105503	-62.352314	-15.986622	-11.599177	-19.875875	-14.890638	0.000000	-10.000000	0.050000	-0.150000	5.000000	1023.000000	1023.000000	2046.000000
7.980000	-0.106145	-62.731750	-16.301779	-11.593266	-19.905159	-14.931548	0.000000	-10.000000	0.050000	-1.366667	5.000000	1023.000000	1023.000000	2046.000000
8.000000	-0.106520	-62.953079	-16.564905	-11.623008	-19.867121	-14.898044	0.000000	-10.000000	0.058333	-2.233333	4.666667	1023.000000	1023.000000	2046.000000
8.020000	-0.106878	-63.164837	-16.746349	-11.563749	-19.822235	-15.032504	0.000000	-10.000000	0.066667	-2.483333	4.000000	1023.000000	1023.000000	2046.000000
8.040000	-0.106961	-63.213924	-16.818762	-11.425156	-19.859623	-15.110385	0.000000	-10.000000	0.066667	-2.516667	3.000000	1023.000000	1023.000000	2046.000000
8.060000	-0.107071	-63.278965	-16.893585	-11.333747	-19.891306	-15.160326	0.000000	-10.000000	0.058333	-2.250000	2.000000	1023.000000	1023.000000	2046.000000
8.080000	-0.106818	-63.129704	-16.888895	-11.296062	-19.925613	-15.019131	0.000000	-10.000000	0.050000	-1.816667	1.333333	1023.000000	1023.000000	2046.000000
8.100000	-0.106332	-62.841957	-16.766890	-11.268583	-19.893879	-14.912607	0.000000	-10.000000	0.050000	-1.516667	1.000000	1023.000000	1023.000000	2046.000000
8.120000	-0.105601	-62.410038	-16.539509	-11.274513	-19.771225	-14.824789	0.000000	-10.000000	0.050000	-1.450000	1.000000	1023.000000	1023.000000	2046.000000
8.140000	-0.104815	-61.945488	-16.216406	-11.132432	-19.745037	-14.851613	0.000000	-10.000000	0.050000	-1.433333	1.000000	1023.000000	1023.000000	2046.000000
8.160000	-0.104124	-61.537540	-15.919679	-11.072565	-19.757002	-14.788293	0.000000	-10.000000	0.050000	-1.150000	1.000000	1023.000000	1023.000000	2046.000000
8.180000	-0.103486	-61.160172	-15.683356	-11.148856	-19.687857	-14.640104	0.000000	-10.000000	0.058333	-0.616667	1.000000	1023.000000	1023.000000	2046.000000
8.200000	-0.103199	-60.990395	-15.480301	-11.321280	-19.598463	-14.590351	0.000000	-10.000000	0.058333	-0.166667	1.000000	1023.000000	1023.000000	2046.000000
8.220000	-0.103131	-60.950497	-15.291179	-11.391357	-19.616581	-14.651379	0.000000	-10.000000	0.058333	0.000000	1.000000	1023.000000	1023.000000	2046.000000
8.240000	-0.103307	-61.054729	-15.181781	-11.460813	-19.659988	-14.752151	0.000000	-10.000000	0.050000	0.000000	1.000000	1023.000000	1023.000000	2046.000000
8.260000	-0.103494	-61.164780	-15.187733	-11.544881	-19.681295	-14.750873	0.000000	-10.000000	0.050000	0.300000	1.000000	1023.000000	1023.000000	2046.000000
8.280000	-0.103642	-61.252251	-15.106071	-11.694694	-19.698565	-14.752922	0.000000	-10.000000	0.041667	1.150000	1.000000	1023.000000	1023.000000	2046.000000
8.300000	-0.103748	-61.314854	-14.947957	-11.671691	-19.792370	-14.902834	0.000000	-10.000000	0.033333	2.483333	1.000000	1023.000000	1023.000000	2046.000000
8.320000	-0.103770	-61.327839	-14.866764	-11.597996	-19.868792	-14.994287	0.000000	-10.000000	0.016667	4.033333	1.000000	1023.000000	1023.000000	2046.000000
8.340000	-0.103435	-61.129913	-14.795942	-11.567389	-19.842554	-14.924028	0.000000	-10.000000	0.008333	5.483334	1.000000	1023.000000	1023.000000	2046.000000
8.360000	-0.102716	-60.705296	-14.613173	-11.617393	-19.720621	-14.754107	0.000000	-10.000000	-0.008333	7.000000	1.000000	1023.000000	1023.000000	2046.000000
8.380000	-0.101872	-60.206234	-14.342441	-11.491994	-19.600037	-14.771763	0.000000	-10.000000	-0.033333	8.683333	1.000000	1023.000000	1023.000000	2046.000000
8.400000	-0.100716	-59.523392	-14.088276	-11.310591	-19.450621	-14.673903	0.000000	-10.000000	-0.058333	10.816667	1.000000	1023.000000	1023.000000	2046.000000
8.420000	-0.099220	-58.639259	-13.697898	-11.096765	-19.324772	-14.519825	0.000000	-10.000000	-0.108333	12.916667	1.000000	1023.000000	1023.000000	2046.000000
8.440000	-0.097414	-57.571590	-13.325433	-10.969684	-19.081722	-14.194751	0.000000	-10.000000	-0.141667	15.116667	4.666667	1023.000000	1023.000000	2046.000000
8.460000	-0.095772	-56.601387	-12.927263	-10.856874	-18.900423	-13.916828	0.000000	-10.000000	-0.191667	17.250000	14.500000	1023.000000	1023.000000	2046.000000
8.480000	-0.094240	-55.695633	-12.519277	-10.635084	-18.772915	-13.768357	0.000000	-10.000000	-0.208333	18.866667	24.333334	1023.000000	1023.000000	2046.000000
8.500000	-0.092731	-54.803791	-12.304279	-10.421350	-18.531200	-13.546962	0.000000	-10.000000	-0.233333	20.050001	32.666668	1023.000000	1023.000000	2046.000000
8.520000	-0.091414	-54.025753	-12.022173	-10.311661	-18.451559	-13.240362	0.000000	-10.000000	-0.233333	20.516666	37.166668	1023.000000	1023.000000	2046.000000
8.540000	-0.089593	-52.949554	-11.993680	-9.900956	-17.972088	-13.082830	0.000000	-10.000000	-0.225000	21.016666	44.000000	1023.000000	1023.000000	2046.000000
8.560000	-0.087940	-51.972260	-11.903624	-9.553065	-17.840061	-12.675512	0.000000	-10.000000	-0.216667	21.400000	51.000000	1023.000000	1023.000000	2046.000000
8.580000	-0.086823	-51.312191	-11.929753	-9.162859	-17.797770	-12.421811	0.000000	-10.000000	-0.233333	21.966667	58.000000	1023.000000	1023.000000	2046.000000
8.600000	-0.086720	-51.251648	-11.894014	-9.180746	-17.850349	-12.326539	0.000000	-10.000000	-0.266667	22.600000	65.166664	1023.000000	1023.000000	2046.000000
8.620000	-0.087144	-51.501827	-11.921540	-9.410748	-17.852955	-12.316581	0.000000	-10.000000	-0.291667	23.283335	72.500000	1023.000000	1023.000000	2046.000000
8.640000	-0.087532	-51.731365	-12.116153	-9.638890	-17.727774	-12.248548	0.000000	-10.000000	-0.308333	23.783335	80.166664	1023.000000	1023.000000	2046.000000
8.660000	-0.088129	-52.084030	-12.435961	-9.791875	-17.600317	-12.255879	0.000000	-10.000000	-0.333333	24.650002	88.000000	1023.000000	1023.000000	2046.000000
8.680000	-0.088595	-52.359467	-12.703568	-9.797322	-17.528702	-12.329873	0.000000	-10.000000	-0.366667	25.500000	96.166664	1023.000000	1023.000000	2046.000000
8.700000	-0.088504	-52.305775	-12.954987	-9.724713	-17.379393	-12.246684	0.000000	-10.000000	-0.391667	26.466667	104.500000	1023.000000	1023.000000	2046.000000
8.720000	-0.087713	-51.838615	-13.134141	-9.530146	-17.117794	-12.056536	0.000000	-10.000000	-0.408333	27.066668	113.166664	1023.000000	1023.000000	2046.000000
8.740000	-0.086900	-51.357769	-13.284904	-9.361965	-16.870134	-11.840768	0.000000	-10.000000	-0.416667	27.416668	122.166664	1023.000000	1023.000000	2046.000000
8.760000	-0.085844	-50.734077	-13.342500	-9.188373	-16.528917	-11.674286	0.000000	-10.000000	-0.433333	27.616667	131.333328	1023.000000	1023.000000	2046.000000
8.780000	-0.084791	-50.111340	-13.341367	-8.898579	-16.302088	-11.569307	0.000000	-10.000000	-0.450000	27.733334	140.500000	1023.000000	1023.000000	2046.000000
8.800000	-0.083387	-49.281734	-13.292793	-8.541023	-16.070494	-11.377425	0.000000	-10.000000	-0.466667	28.150002	149.666672	1023.000000	1023.000000	2046.000000
8.820000	-0.081936	-48.424370	-13.261060	-8.289738	-15.840170	-11.033402	0.000000	-10.000000	-0.483333	28.300001	159.000000	1023.000000	1023.000000	2046.000000
8.840000	-0.080208	-47.402897	-13.096210	-8.114065	-15.571901	-10.620719	0.000000	-10.000000	-0.500000	28.850000	168.500000	1023.000000	1023.000000	2046.000000
8.860000	-0.078358	-46.309765	-12.851146	-7.773270	-15.269299	-10.416050	0.000000	-10.000000	-0.508333	28.799999	178.000000	1023.000000	1023.000000	2046.000000
8.880000	-0.076106	-44.978729	-12.425961	-7.446688	-15.003704	-10.102374	0.000000	-10.000000	-0.533333	29.183332	187.666672	1023.000000	1023.000000	2046.000000
8.900000	-0.073671	-43.539799	-11.998856	-7.126065	-14.640082	-9.774796	0.000000	-10.000000	-0.541667	29.383333	197.333328	1023.000000	1023.000000	2046.000000
8.920000	-0.071184	-42.069649	-11.583918	-6.908947	-14.255428	-9.321357	0.000000	-10.000000	-0.550000	29.683334	207.000000	1023.000000	1023.000000	2046.000000
8.940000	-0.068711	-40.608013	-11.075761	-6.747985	-13.827950	-8.956319	0.000000	-10.000000	-0.516667	29.600000	216.666672	1023.000000	1023.000000	2046.000000
8.960000	-0.066366	-39.222393	-10.558611	-6.620275	-13.426671	-8.616836	0.000000	-10.000000	-0.491667	29.050001	226.500000	1023.000000	1023.000000	2046.000000
8.980000	-0.064190	-37.936481	-10.093621	-6.524514	-13.072908	-8.245440	0.000000	-10.000000	-0.475000	28.700001	236.500000	1023.000000	1023.000000	2046.000000
9.000000	-0.062377	-36.864719	-9.697007	-6.433428	-12.793551	-7.940734	0.000000	-10.000000	-0.475000	28.566668	246.166672	1023.000000	1023.000000	2046.000000
9.020000	-0.060625	-35.829559	-9.384211	-6.377250	-12.436260	-7.631840	0.000000	-10.000000	-0.475000	28.433334	255.833328	1023.000000	1023.000000	2046.000000
9.040000	-0.059035	-34.889782	-9.071009	-6.298382	-12.145962	-7.374428	0.000000	-10.000000	-0.466667	28.200001	265.333344	1023.000000	1023.000000	2046.000000
9.060000	-0.057578	-34.028545	-8.727315	-6.228852	-11.904451	-7.167928	0.000000	-10.000000	-0.458333	27.900002	274.833344	1023.000000	1023.000000	2046.000000
9.080000	-0.056055	-33.128605	-8.371123	-5.972328	-11.730380	-7.054772	0.000000	-10.000000	-0.450000	27.816668	284.166656	1023.000000	1023.000000	2046.000000
9.100000	-0.054165	-32.011627	-8.069254	-5.692911	-11.475550	-6.773914	0.000000	-10.000000	-0.450000	27.850000	293.333344	1023.000000	1023.000000	2046.000000
9.120000	-0.052282	-30.898926	-7.721004	-5.459437	-11.254710	-6.463774	0.000000	-10.000000	-0.450000	27.866667	302.666656	1023.000000	1023.000000	2046.000000
9.140000	-0.050160	-29.644485	-7.379222	-5.259568	-10.943336	-6.062360	0.000000	-10.000000	-0.466667	28.000000	312.000000	1023.000000	1023.000000	2046.000000
9.160000	-0.047726	-28.206116	-6.966347	-5.014618	-10.524081	-5.701070	0.000000	-10.000000	-0.483333	28.316668	321.333344	1023.000000	1023.000000	2046.000000
9.180000	-0.045225	-26.728119	-6.455887	-4.758989	-10.142684	-5.370559	0.000000	-10.000000	-0.500000	28.666668	330.833344	1023.000000	1023.000000	2046.000000
9.200000	-0.042408	-25.062838	-5.841870	-4.377316	-9.775187	-5.068464	0.000000	-10.000000	-0.508333	29.100000	340.166656	1023.000000	1023.000000	2046.000000
9.220000	-0.039480	-23.332836	-5.248808	-4.060471	-9.389055	-4.634503	0.000000	-10.000000	-0.516667	29.433334	349.833344	1023.000000	1023.000000	2046.000000
9.240000	-0.037014	-21.875452	-4.828444	-3.746283	-9.037474	-4.263250	0.000000	-10.000000	-0.508333	29.866667	359.500000	1023.000000	1023.000000	2046.000000
9.260000	-0.034807	-20.570814	-4.484256	-3.570879	-8.685739	-3.829941	0.000000	-10.000000	-0.491667	30.000000	369.500000	1023.000000	1023.000000	2046.000000
9.280000	-0.032470	-19.189825	-4.126889	-3.266446	-8.264045	-3.532445	0.000000	-10.000000	-0.475000	29.983334	379.500000	1023.000000	1023.000000	2046.000000
9.300000	-0.030367	-17.946873	-3.681594	-3.010543	-8.076909	-3.177827	0.000000	-10.000000	-0.483333	29.716667	389.500000	1023.000000	1023.000000	2046.000000
9.320000	-0.028035	-16.568724	-3.561502	-2.384278	-7.661858	-2.961085	0.000000	-10.000000	-0.491667	29.366667	399.500000	1023.000000	1023.000000	2046.000000
9.340000	-0.025929	-15.323999	-3.544048	-1.911737	-7.483838	-2.384377	0.000000	-10.000000	-0.500000	29.100000	409.500000	1023.000000	1023.000000	2046.000000
9.360000	-0.024177	-14.288843	-3.500347	-1.464809	-7.322112	-2.001574	0.000000	-10.000000	-0.500000	28.900000	419.166656	1023.000000	1023.000000	2046.000000
9.380000	-0.023192	-13.706702	-3.300594	-1.526849	-7.107040	-1.772219	0.000000	-10.000000	-0.500000	28.983334	428.833344	1023.000000	1023.000000	2046.000000
9.400000	-0.022768	-13.455974	-3.105720	-1.781105	-6.932788	-1.636360	0.000000	-10.000000	-0.475000	28.833334	438.500000	1023.000000	1023.000000	2046.000000
9.420000	-0.023017	-13.602806	-3.291847	-1.859282	-6.755126	-1.696551	0.000000	-10.000000	-0.475000	28.833334	448.166656	1023.000000	1023.000000	2046.000000
9.440000	-0.024098	-14.242033	-3.669091	-1.991912	-6.737841	-1.843188	0.000000	-10.000000	-0.458333	28.450001	457.833344	1023.000000	1023.000000	2046.000000
9.460000	-0.024837	-14.678530	-3.983531	-2.067657	-6.702629	-1.924712	0.000000	-10.000000	-0.466667	28.283335	467.333344	1023.000000	1023.000000	2046.000000
9.480000	-0.024563	-14.517024	-4.173618	-2.026824	-6.441718	-1.874864	0.000000	-10.000000	-0.466667	28.116667	477.000000	1023.000000	1023.000000	2046.000000
9.500000	-0.023621	-13.960158	-4.279651	-1.878612	-6.107377	-1.694518	0.000000	-10.000000	-0.466667	28.200001	486.333344	1023.000000	1023.000000	2046.000000
9.520000	-0.022546	-13.324826	-4.271306	-1.623099	-5.865704	-1.564717	0.000000	-10.000000	-0.458333	28.083334	495.666656	1023.000000	1023.000000	2046.000000
9.540000	-0.021457	-12.680840	-4.242579	-1.252935	-5.633558	-1.551769	0.000000	-10.000000	-0.433333	27.650002	505.000000	1023.000000	1023.000000	2046.000000
9.560000	-0.020235	-11.959097	-4.215511	-1.008662	-5.388426	-1.346498	0.000000	-10.000000	-0.425000	27.350000	514.333313	1023.000000	1023.000000	2046.000000
9.580000	-0.018966	-11.209200	-4.158494	-0.735573	-5.145702	-1.169431	0.000000	-10.000000	-0.416667	27.083334	523.500000	1023.000000	1023.000000	2046.000000
9.600000	-0.017461	-10.319737	-4.055849	-0.467245	-4.888097	-0.908547	0.000000	-10.000000	-0.416667	27.133333	532.500000	1023.000000	1023.000000	2046.000000
9.620000	-0.015626	-9.235248	-3.858654	-0.123260	-4.618478	-0.634856	0.000000	-10.000000	-0.433333	27.200001	541.500000	1023.000000	1023.000000	2046.000000
9.640000	-0.013727	-8.112867	-3.525938	0.244091	-4.413858	-0.417163	0.000000	-10.000000	-0.450000	27.650000	550.500000	1023.000000	1023.000000	2046.000000
9.660000	-0.011582	-6.845127	-3.148787	0.561231	-4.127080	-0.130491	0.000000	-10.000000	-0.458333	28.000000	556.500000	1023.000000	1023.000000	2046.000000
9.680000	-0.009186	-5.428860	-2.753142	0.802563	-3.697298	0.219016	0.000000	-10.000000	-0.450000	28.116667	565.833313	1023.000000	1023.000000	2046.000000
9.700000	-0.006831	-4.036988	-2.258105	0.977766	-3.324881	0.568232	0.000000	-10.000000	-0.450000	28.000000	575.166687	1023.000000	1023.000000	2046.000000
9.720000	-0.004385	-2.591295	-1.750887	1.149272	-2.883948	0.894268	0.000000	-10.000000	-0.433333	27.766666	587.666687	1023.000000	1023.000000	2046.000000
9.740000	-0.001567	-0.925968	-1.165185	1.347324	-2.348003	1.239896	0.000000	-10.000000	-0.408333	27.400000	597.000000	1023.000000	1023.000000	2046.000000
9.760000	0.000930	0.549908	-0.526628	1.431638	-1.935155	1.580053	0.000000	-10.000000	-0.375000	26.933334	606.333313	1023.000000	1023.000000	2046.000000
9.780000	0.002949	1.742906	0.088783	1.442258	-1.652617	1.864482	0.000000	-10.000000	-0.358333	26.383333	615.500000	1023.000000	1023.000000	2046.000000
9.800000	0.004681	2.766467	0.573602	1.440427	-1.345641	2.098079	0.000000	-10.000000	-0.375000	25.966667	624.333313	1023.000000	1023.000000	2046.000000
9.820000	0.006361	3.759079	1.025452	1.415095	-0.981442	2.299973	0.000000	-10.000000	-0.391667	25.600000	633.166687	1023.000000	1023.000000	2046.000000
9.840000	0.007893	4.664978	1.457123	1.486659	-0.721396	2.442592	0.000000	-10.000000	-0.408333	25.333334	641.666687	1023.000000	1023.000000	2046.000000
9.860000	0.009757	5.766222	1.896870	1.646293	-0.439131	2.662190	0.000000	-10.000000	-0.408333	25.366667	650.166687	1023.000000	1023.000000	2046.000000
9.880000	0.011816	6.983225	2.343166	1.870282	-0.126890	2.896668	0.000000	-10.000000	-0.408333	25.416668	658.500000	1023.000000	1023.000000	2046.000000
9.900000	0.014051	8.304224	2.787686	2.122742	0.206584	3.187212	0.000000	-10.000000	-0.391667	25.766666	667.000000	1023.000000	1023.000000	2046.000000
9.920000	0.016377	9.678774	3.294652	2.383776	0.523905	3.476441	0.000000	-10.000000	-0.391667	25.716667	675.500000	1023.000000	1023.000000	2046.000000
9.940000	0.018987	11.221216	3.779196	2.629136	0.958021	3.854863	0.000000	-10.000000	-0.391667	25.900000	684.166687	1023.000000	1023.000000	2046.000000
9.960000	0.021765	12.863352	4.315035	2.863636	1.408291	4.276390	0.000000	-10.000000	-0.408333	25.883333	692.833313	1023.000000	1023.000000	2046.000000
9.980000	0.024922	14.729175	4.949631	3.300369	1.885338	4.593836	0.000000	-10.000000	-0.400000	26.300001	701.500000	1023.000000	1023.000000	2046.000000
10.000000	0.028075	16.592611	5.583463	3.694960	2.349419	4.964769	0.000000	-10.000000	-0.391667	26.383333	710.166687	1023.000000	1023.000000	2046.000000
10.020000	0.030585	18.075583	6.141953	4.045594	2.656853	5.231182	0.000000	-10.000000	-0.391667	26.633333	719.000000	1023.000000	1023.000000	2046.000000
10.040000	0.032540	19.231430	6.570490	4.247718	2.916655	5.496566	0.000000	-10.000000	-0.391667	26.616667	727.833313	1023.000000	1023.000000	2046.000000
10.060000	0.034395	20.327192	6.927830	4.354455	3.259680	5.785226	0.000000	-10.000000	-0.391667	26.416666	736.666687	1023.000000	1023.000000	2046.000000
10.080000	0.036380	21.500418	7.285574	4.514437	3.622449	6.077958	0.000000	-10.000000	-0.400000	26.250000	745.500000	1023.000000	1023.000000	2046.000000
10.100000	0.039069	23.090015	7.579714	5.056270	4.142765	6.311267	0.000000	-10.000000	-0.383333	26.100000	754.333313	1023.000000	1023.000000	2046.000000
10.120000	0.041318	24.419037	7.742076	5.568888	4.408660	6.699413	0.000000	-10.000000	-0.375000	26.183334	763.166687	1023.000000	1023.000000	2046.000000
10.140000	0.043319	25.601559	7.942460	6.117698	4.496820	7.044580	0.000000	-10.000000	-0.350000	25.883333	771.833313	1023.000000	1023.000000	2046.000000
10.160000	0.043931	25.963371	8.179764	6.100979	4.558399	7.124228	0.000000	-10.000000	-0.341667	25.216667	780.500000	1023.000000	1023.000000	2046.000000
10.180000	0.043530	25.726404	8.161366	5.726388	4.705663	7.132987	0.000000	-10.000000	-0.316667	24.433334	788.833313	1023.000000	1023.000000	2046.000000
10.200000	0.041956	24.795952	7.762975	5.358966	4.730629	6.943382	0.000000	-10.000000	-0.258333	23.183334	797.000000	1023.000000	1023.000000	2046.000000
10.220000	0.039450	23.314754	7.229123	5.060532	4.591527	6.433572	0.000000	-10.000000	-0.183333	21.766666	805.000000	1023.000000	1023.000000	2046.000000
10.240000	0.037330	22.061951	6.825184	4.814871	4.458436	5.963459	0.000000	-10.000000	-0.133333	19.883333	812.666687	1023.000000	1023.000000	2046.000000
10.260000	0.036393	21.508165	6.637144	4.669945	4.469193	5.731884	0.000000	-10.000000	-0.100000	17.866667	819.833313	1023.000000	1023.000000	2046.000000
10.280000	0.036271	21.436157	6.442069	4.658736	4.708138	5.627215	0.000000	-10.000000	-0.083333	16.066668	826.166687	1023.000000	1023.000000	2046.000000
10.300000	0.036456	21.545675	6.288465	4.712714	4.975188	5.569308	0.000000	-10.000000	-0.050000	14.450001	831.833313	1023.000000	1023.000000	2046.000000
10.320000	0.036587	21.622976	6.132731	4.881704	5.187681	5.420860	0.000000	-10.000000	-0.033333	13.116667	837.000000	1023.000000	1023.000000	2046.000000
10.340000	0.036813	21.756260	6.026175	5.023117	5.380525	5.326443	0.000000	-10.000000	-0.016667	11.800000	841.666687	1023.000000	1023.000000	2046.000000
10.360000	0.036975	21.851936	6.031984	5.101648	5.442163	5.276140	0.000000	-10.000000	-0.008333	10.600000	845.833313	1023.000000	1023.000000	2046.000000
10.380000	0.037364	22.081886	5.975730	5.240705	5.598761	5.266690	0.000000	-10.000000	0.000000	9.666667	849.500000	1023.000000	1023.000000	2046.000000
10.400000	0.038022	22.471249	6.034410	5.428203	5.735685	5.272951	0.000000	-10.000000	0.000000	8.983334	852.833313	1023.000000	1023.000000	2046.000000
10.420000	0.038749	22.900539	6.089080	5.536835	5.905099	5.369526	0.000000	-10.000000	0.000000	8.450001	856.000000	1023.000000	1023.000000	2046.000000
10.440000	0.039638	23.425961	6.226728	5.643807	6.077406	5.478019	0.000000	-10.000000	0.000000	8.000000	858.833313	1023.000000	1023.000000	2046.000000
10.460000	0.040609	24.000124	6.396379	5.777623	6.275622	5.550500	0.000000	-10.000000	0.000000	7.350000	861.666687	1023.000000	1023.000000	2046.000000
10.480000	0.041745	24.671284	6.611767	5.882718	6.491117	5.685681	0.000000	-10.000000	0.008333	6.466667	864.166687	1023.000000	1023.000000	2046.000000
10.500000	0.042686	25.227261	6.889046	5.954655	6.672872	5.710690	0.000000	-10.000000	0.008333	5.200000	866.500000	1023.000000	1023.000000	2046.000000
10.520000	0.043755	25.859316	7.211906	5.891929	6.896185	5.859296	0.000000	-10.000000	0.016667	3.283333	868.333313	1023.000000	1023.000000	2046.000000
10.540000	0.044780	26.465046	7.586557	5.697104	7.120972	6.060413	0.000000	-10.000000	0.025000	1.516667	869.500000	1023.000000	1023.000000	2046.000000
10.560000	0.045520	26.902481	7.749456	5.502733	7.436876	6.213416	0.000000	-10.000000	0.041667	0.283333	870.000000	1023.000000	1023.000000	2046.000000
10.580000	0.045804	27.070316	7.968322	5.385874	7.508883	6.207237	0.000000	-10.000000	0.050000	0.000000	870.000000	1023.000000	1023.000000	2046.000000
10.600000	0.045730	27.026487	8.195468	5.226708	7.489716	6.114595	0.000000	-10.000000	0.050000	0.000000	870.000000	1023.000000	1023.000000	2046.000000
10.620000	0.045623	26.963339	8.406865	5.072335	7.478935	6.005204	0.000000	-10.000000	0.050000	0.000000	870.000000	1023.000000	1023.000000	2046.000000
10.640000	0.045476	26.876570	8.513446	4.898232	7.452351	6.012541	0.000000	-10.000000	0.050000	0.000000	870.000000	1023.000000	1023.000000	2046.000000
10.660000	0.045613	26.957012	8.503976	4.884540	7.562112	6.006384	0.000000	-10.000000	0.050000	0.000000	870.000000	1023.000000	1023.000000	2046.000000
10.680000	0.045823	27.081507	8.530204	4.978883	7.522203	6.050217	0.000000	-10.000000	0.050000	-0.500000	870.000000	1023.000000	1023.000000	2046.000000
10.700000	0.046443	27.447632	8.656071	5.091308	7.544027	6.156225	0.000000	-10.000000	0.041667	-0.700000	870.000000	1023.000000	1023.000000	2046.000000
10.720000	0.047116	27.845732	8.819045	5.126052	7.597660	6.302975	0.000000	-10.000000	0.025000	-0.700000	870.000000	1023.000000	1023.000000	2046.000000
10.740000	0.047908	28.313490	8.948462	5.157274	7.721642	6.486110	0.000000	-10.000000	0.016667	0.066667	870.000000	1023.000000	1023.000000	2046.000000
10.760000	0.049104	29.020479	9.173924	5.321193	7.851927	6.673434	0.000000	-10.000000	0.016667	0.866667	870.000000	1023.000000	1023.000000	2046.000000
10.780000	0.050638	29.927204	9.454957	5.649121	8.003633	6.819493	0.000000	-10.000000	0.016667	1.566667	870.166687	1023.000000	1023.000000	2046.000000
10.800000	0.052257	30.883665	9.850960	5.995260	8.071239	6.966208	0.000000	-10.000000	0.016667	2.233333	870.500000	1023.000000	1023.000000	2046.000000
10.820000	0.053419	31.570549	10.160128	6.115649	8.118475	7.176298	0.000000	-10.000000	0.008333	2.783333	871.166687	1023.000000	1023.000000	2046.000000
10.840000	0.054085	31.964052	10.296946	6.110265	8.157683	7.399158	0.000000	-10.000000	0.008333	3.116667	872.000000	1023.000000	1023.000000	2046.000000
10.860000	0.054352	32.122128	10.335032	6.035806	8.167899	7.583393	0.000000	-10.000000	0.008333	2.716667	873.000000	1023.000000	1023.000000	2046.000000
10.880000	0.054928	32.462646	10.329177	6.265940	8.319456	7.548073	0.000000	-10.000000	0.033333	1.566667	874.000000	1023.000000	1023.000000	2046.000000
10.900000	0.055519	32.811497	10.305019	6.564632	8.334232	7.607611	0.000000	-10.000000	0.050000	-0.116667	874.666687	1023.000000	1023.000000	2046.000000
10.920000	0.056173	33.198536	10.129230	6.987386	8.175671	7.906249	0.000000	-10.000000	0.058333	-1.500000	875.000000	1023.000000	1023.000000	2046.000000
10.940000	0.055901	33.037529	10.019558	7.130226	7.947004	7.940740	0.000000	-10.000000	0.050000	-2.666667	875.000000	1023.000000	1023.000000	2046.000000
10.960000	0.054111	31.979546	9.764573	6.717954	7.759351	7.737669	0.000000	-10.000000	0.050000	-3.600000	875.000000	1023.000000	1023.000000	2046.000000
10.980000	0.051671	30.537464	9.231371	6.110526	7.577529	7.618039	0.000000	-10.000000	0.058333	-4.633333	875.000000	1023.000000	1023.000000	2046.000000
11.000000	0.048391	28.598850	8.488309	5.657590	7.254622	7.198329	0.000000	-10.000000	0.058333	-5.383333	875.000000	1023.000000	1023.000000	2046.000000
11.020000	0.044977	26.581223	7.801243	5.308573	6.829618	6.641788	0.000000	-10.000000	0.058333	-5.183333	875.000000	1023.000000	1023.000000	2046.000000
11.040000	0.042394	25.054953	7.309352	5.025192	6.466851	6.253558	0.000000	-10.000000	0.041667	-4.283333	875.000000	1023.000000	1023.000000	2046.000000
11.060000	0.040671	24.036711	6.907894	4.869188	6.246734	6.012896	0.000000	-10.000000	0.041667	-2.866667	875.000000	1023.000000	1023.000000	2046.000000
11.080000	0.039612	23.410570	6.538240	4.814276	6.203059	5.854996	0.000000	-10.000000	0.041667	-2.233333	875.000000	1023.000000	1023.000000	2046.000000
11.100000	0.038656	22.845993	6.114398	4.762732	6.203891	5.764973	0.000000	-10.000000	0.050000	-2.350000	875.000000	1023.000000	1023.000000	2046.000000
11.120000	0.037788	22.332458	5.762741	4.770665	6.166810	5.632242	0.000000	-10.000000	0.050000	-3.350000	875.000000	1023.000000	1023.000000	2046.000000
11.140000	0.036985	21.857857	5.486966	4.852983	6.038483	5.479424	0.000000	-10.000000	0.050000	-4.516666	875.000000	1023.000000	1023.000000	2046.000000
11.160000	0.036477	21.558149	5.266581	5.051875	5.921918	5.317776	0.000000	-10.000000	0.058333	-5.633333	875.000000	1023.000000	1023.000000	2046.000000
11.180000	0.035940	21.240723	5.059476	5.116561	5.827767	5.236918	0.000000	-10.000000	0.058333	-6.516667	875.000000	1023.000000	1023.000000	2046.000000
11.200000	0.035622	21.052565	4.917289	5.094627	5.752195	5.288452	0.000000	-10.000000	0.066667	-7.033333	875.000000	1023.000000	1023.000000	2046.000000
11.220000	0.035452	20.951849	4.683644	5.110402	5.844909	5.312893	0.000000	-10.000000	0.075000	-7.300000	875.000000	1023.000000	1023.000000	2046.000000
11.240000	0.035383	20.911058	4.615072	5.068077	5.825119	5.402792	0.000000	-10.000000	0.091667	-7.666667	875.000000	1023.000000	1023.000000	2046.000000
11.260000	0.035567	21.020264	4.592716	5.083498	5.929339	5.414709	0.000000	-10.000000	0.108333	-8.416667	875.000000	1023.000000	1023.000000	2046.000000
11.280000	0.035483	20.970469	4.645761	5.114441	5.844529	5.365736	0.000000	-10.000000	0.116667	-9.116667	875.000000	1023.000000	1023.000000	2046.000000
11.300000	0.035573	21.023809	4.792339	4.996343	5.851755	5.383373	0.000000	-10.000000	0.133333	-10.433333	867.000000	1023.000000	1023.000000	2046.000000
11.320000	0.035547	21.008484	4.819767	4.771665	6.041621	5.375432	0.000000	-10.000000	0.141667	-11.850000	857.500000	1023.000000	1023.000000	2046.000000
11.340000	0.035155	20.776413	4.848138	4.390680	6.081429	5.456166	0.000000	-10.000000	0.158333	-13.533334	846.500000	1023.000000	1023.000000	2046.000000
11.360000	0.034425	20.345367	4.804661	4.152162	6.073076	5.315470	0.000000	-10.000000	0.166667	-14.333334	843.500000	1023.000000	1023.000000	2046.000000
11.380000	0.033324	19.694521	4.857854	3.944585	5.816683	5.075398	0.000000	-10.000000	0.200000	-15.233334	838.500000	1023.000000	1023.000000	2046.000000
11.400000	0.031944	18.878698	4.841094	3.686524	5.578577	4.772505	0.000000	-10.000000	0.225000	-16.033333	833.333313	1023.000000	1023.000000	2046.000000
11.420000	0.030652	18.115246	4.738998	3.488032	5.371137	4.517078	0.000000	-10.000000	0.258333	-17.183334	826.166687	1023.000000	1023.000000	2046.000000
11.440000	0.029364	17.354019	4.597290	3.287578	5.168547	4.300605	0.000000	-10.000000	0.275000	-17.933334	820.500000	1023.000000	1023.000000	2046.000000
11.460000	0.028247	16.694159	4.334122	3.113502	5.082721	4.163813	0.000000	-10.000000	0.291667	-18.516666	816.500000	1023.000000	1023.000000	2046.000000
11.480000	0.027274	16.118958	4.078509	2.966743	4.975567	4.098137	0.000000	-10.000000	0.316667	-19.183334	810.166687	1023.000000	1023.000000	2046.000000
11.500000	0.026314	15.551442	3.842479	2.939662	4.828447	3.940854	0.000000	-10.000000	0.333333	-19.600000	803.666687	1023.000000	1023.000000	2046.000000
11.520000	0.025404	15.013901	3.728545	2.993662	4.535153	3.756540	0.000000	-10.000000	0.350000	-20.133333	795.000000	1023.000000	1023.000000	2046.000000
11.540000	0.024792	14.652113	3.597710	3.055457	4.405959	3.592987	0.000000	-10.000000	0.350000	-20.233334	790.666687	1023.000000	1023.000000	2046.000000
11.560000	0.024244	14.328019	3.594584	2.953587	4.195301	3.584548	0.000000	-10.000000	0.375000	-20.483334	783.833313	1023.000000	1023.000000	2046.000000
11.580000	0.024131	14.261335	3.525056	2.935515	4.214644	3.586121	0.000000	-10.000000	0.400000	-20.616667	779.166687	1023.000000	1023.000000	2046.000000
11.600000	0.023950	14.154417	3.462676	3.025153	4.095326	3.571262	0.000000	-10.000000	0.416667	-20.900000	772.333313	1023.000000	1023.000000	2046.000000
11.620000	0.023312	13.777171	3.366744	3.176836	3.772531	3.461060	0.000000	-10.000000	0.425000	-21.683334	765.333313	1023.000000	1023.000000	2046.000000
11.640000	0.022281	13.168173	3.176162	3.317618	3.452188	3.222205	0.000000	-10.000000	0.450000	-22.900000	755.833313	1023.000000	1023.000000	2046.000000
11.660000	0.020948	12.380376	2.921278	3.112812	3.150643	3.195642	0.000000	-10.000000	0.483333	-23.966667	748.500000	1023.000000	1023.000000	2046.000000
11.680000	0.019766	11.681808	2.478909	3.108111	3.172025	2.922762	0.000000	-10.000000	0.516667	-24.633333	743.166687	1023.000000	1023.000000	2046.000000
11.700000	0.018594	10.989192	1.897605	3.101907	3.025906	2.963774	0.000000	-10.000000	0.533333	-25.400000	734.666687	1023.000000	1023.000000	2046.000000
11.720000	0.017027	10.063060	1.310718	3.222200	2.717656	2.812485	0.000000	-10.000000	0.550000	-26.216667	723.333313	1023.000000	1023.000000	2046.000000
11.740000	0.013960	8.250079	0.848126	2.869211	2.191572	2.341171	0.000000	-10.000000	0.550000	-26.800001	714.833313	1023.000000	1023.000000	2046.000000
11.760000	0.010102	5.970345	0.425430	2.221614	1.559686	1.763615	0.000000	-10.000000	0.558333	-26.933334	709.000000	1023.000000	1023.000000	2046.000000
11.780000	0.006157	3.638516	-0.159529	1.669232	1.036223	1.092590	0.000000	-10.000000	0.591667	-27.233334	702.833313	1023.000000	1023.000000	2046.000000
11.800000	0.002087	1.233456	-0.879880	1.160217	0.527020	0.426099	0.000000	-10.000000	0.591667	-27.050001	690.500000	1023.000000	1023.000000	2046.000000
11.820000	-0.001826	-1.079179	-1.703046	0.577651	0.179792	-0.133576	0.000000	-10.000000	0.583333	-26.600000	678.333313	1023.000000	1023.000000	2046.000000
11.840000	-0.005162	-3.050913	-2.485676	0.139616	-0.079437	-0.625416	0.000000	-10.000000	0.550000	-25.933334	669.333313	1023.000000	1023.000000	2046.000000
11.860000	-0.007747	-4.578559	-3.168313	-0.130953	-0.288800	-0.990493	0.000000	-10.000000	0.550000	-25.733334	660.833313	1023.000000	1023.000000	2046.000000
11.880000	-0.010396	-6.143926	-3.767477	-0.198685	-0.609619	-1.568145	0.000000	-10.000000	0.550000	-25.866667	652.333313	1023.000000	1023.000000	2046.000000
11.900000	-0.012998	-7.681909	-4.283349	-0.258721	-1.032234	-2.107605	0.000000	-10.000000	0.558333	-26.016666	640.833313	1023.000000	1023.000000	2046.000000
11.920000	-0.015160	-8.959670	-4.858856	-0.468646	-1.193078	-2.439089	0.000000	-10.000000	0.566667	-26.183334	635.000000	1023.000000	1023.000000	2046.000000
11.940000	-0.016952	-10.018832	-5.417318	-0.726752	-1.292153	-2.582609	0.000000	-10.000000	0.575000	-26.333334	629.166687	1023.000000	1023.000000	2046.000000
11.960000	-0.018611	-10.999310	-5.888347	-0.779224	-1.505818	-2.825920	0.000000	-10.000000	0.575000	-26.616667	620.333313	1023.000000	1023.000000	2046.000000
11.980000	-0.020208	-11.942857	-6.163856	-0.745122	-1.842166	-3.191712	0.000000	-10.000000	0.566667	-26.850000	608.500000	1023.000000	1023.000000	2046.000000
12.000000	-0.021485	-12.697750	-6.314310	-0.780289	-2.174285	-3.428866	0.000000	-10.000000	0.558333	-26.950001	599.500000	1023.000000	1023.000000	2046.000000
12.020000	-0.022473	-13.281782	-6.461543	-0.891034	-2.341389	-3.587817	0.000000	-10.000000	0.550000	-26.583334	590.500000	1023.000000	1023.000000	2046.000000
12.040000	-0.023215	-13.720057	-6.576121	-1.227947	-2.314323	-3.601665	0.000000	-10.000000	0.550000	-26.266666	584.500000	1023.000000	1023.000000	2046.000000
12.060000	-0.023902	-14.125834	-6.661293	-1.464078	-2.321831	-3.678632	0.000000	-10.000000	0.550000	-25.983334	572.666687	1023.000000	1023.000000	2046.000000
12.080000	-0.024830	-14.674643	-6.656631	-1.645351	-2.523554	-3.849106	0.000000	-10.000000	0.550000	-26.016668	566.833313	1023.000000	1023.000000	2046.000000
12.100000	-0.025890	-15.300834	-6.528561	-1.726019	-2.874684	-4.171569	0.000000	-10.000000	0.550000	-25.966667	558.166687	1023.000000	1023.000000	2046.000000
12.120000	-0.027097	-16.014069	-6.561684	-1.976347	-3.079726	-4.396310	0.000000	-10.000000	0.550000	-25.816668	552.500000	1023.000000	1023.000000	2046.000000
12.140000	-0.028406	-16.787680	-6.669000	-2.445951	-3.215148	-4.457580	0.000000	-10.000000	0.550000	-25.616667	544.000000	1023.000000	1023.000000	2046.000000
12.160000	-0.029930	-17.688591	-6.881111	-2.850317	-3.397639	-4.559525	0.000000	-10.000000	0.550000	-25.466667	535.500000	1023.000000	1023.000000	2046.000000
12.180000	-0.031629	-18.692738	-6.965747	-2.964122	-3.782946	-4.979922	0.000000	-10.000000	0.550000	-25.450001	527.000000	1023.000000	1023.000000	2046.000000
12.200000	-0.033622	-19.870499	-6.987649	-3.142464	-4.359687	-5.380699	0.000000	-10.000000	0.550000	-25.466667	518.500000	1023.000000	1023.000000	2046.000000
12.220000	-0.035510	-20.986320	-7.215688	-3.344333	-4.734957	-5.691342	0.000000	-10.000000	0.541667	-25.483334	507.166656	1023.000000	1023.000000	2046.000000
12.240000	-0.037094	-21.922821	-7.522816	-3.651096	-4.977003	-5.771906	0.000000	-10.000000	0.533333	-25.433332	498.666656	1023.000000	1023.000000	2046.000000
12.260000	-0.038730	-22.889435	-7.882205	-3.848228	-5.231286	-5.927717	0.000000	-10.000000	0.533333	-25.566666	490.000000	1023.000000	1023.000000	2046.000000
12.280000	-0.040286	-23.809084	-8.037634	-3.918851	-5.662646	-6.189953	0.000000	-10.000000	0.541667	-25.799999	484.166656	1023.000000	1023.000000	2046.000000
12.300000	-0.041768	-24.684729	-8.142802	-3.940969	-6.119156	-6.481802	0.000000	-10.000000	0.550000	-25.983334	475.500000	1023.000000	1023.000000	2046.000000
12.320000	-0.043057	-25.446606	-8.262977	-4.035106	-6.501090	-6.647434	0.000000	-10.000000	0.550000	-25.983334	464.000000	1023.000000	1023.000000	2046.000000
12.340000	-0.043935	-25.965313	-8.408848	-4.257594	-6.645275	-6.653597	0.000000	-10.000000	0.541667	-25.933334	452.500000	1023.000000	1023.000000	2046.000000
12.360000	-0.044470	-26.281574	-8.433384	-4.444237	-6.793890	-6.610063	0.000000	-10.000000	0.533333	-25.933334	443.833344	1023.000000	1023.000000	2046.000000
12.380000	-0.044687	-26.410271	-8.309497	-4.436300	-7.066706	-6.597768	0.000000	-10.000000	0.533333	-25.666668	438.000000	1023.000000	1023.000000	2046.000000
12.400000	-0.045288	-26.764975	-8.162020	-4.329160	-7.539236	-6.734559	0.000000	-10.000000	0.533333	-25.516666	432.333344	1023.000000	1023.000000	2046.000000
12.420000	-0.046205	-27.307343	-8.148589	-4.293309	-7.981323	-6.884120	0.000000	-10.000000	0.541667	-25.350000	423.666656	1023.000000	1023.000000	2046.000000
12.440000	-0.047342	-27.979174	-8.295023	-4.567393	-8.276269	-6.840489	0.000000	-10.000000	0.541667	-25.616667	415.333344	1023.000000	1023.000000	2046.000000
12.460000	-0.048086	-28.418888	-8.551286	-4.616127	-8.295337	-6.956139	0.000000	-10.000000	0.550000	-25.716667	406.666656	1023.000000	1023.000000	2046.000000
12.480000	-0.048575	-28.707876	-8.868524	-4.543827	-8.341495	-6.954032	0.000000	-10.000000	0.550000	-25.816668	395.333344	1023.000000	1023.000000	2046.000000
12.500000	-0.049057	-28.992796	-9.019524	-4.231467	-8.744956	-6.996850	0.000000	-10.000000	0.550000	-25.766666	386.666656	1023.000000	1023.000000	2046.000000
12.520000	-0.050659	-29.939383	-9.199011	-4.172387	-9.308613	-7.259372	0.000000	-10.000000	0.550000	-25.600000	378.000000	1023.000000	1023.000000	2046.000000
12.540000	-0.053191	-31.435661	-9.510114	-4.631420	-9.813280	-7.480846	0.000000	-10.000000	0.541667	-25.616667	372.333344	1023.000000	1023.000000	2046.000000
12.560000	-0.056228	-33.230873	-9.952446	-5.309653	-10.217321	-7.751452	0.000000	-10.000000	0.533333	-25.416668	363.666656	1023.000000	1023.000000	2046.000000
12.580000	-0.059556	-35.197403	-10.592193	-5.932009	-10.574208	-8.098992	0.000000	-10.000000	0.525000	-25.416668	355.333344	1023.000000	1023.000000	2046.000000
12.600000	-0.062663	-37.033745	-11.213774	-6.321958	-10.950854	-8.547158	0.000000	-10.000000	0.525000	-24.966667	346.833344	1023.000000	1023.000000	2046.000000
12.620000	-0.065303	-38.593880	-11.701899	-6.533436	-11.385438	-8.973105	0.000000	-10.000000	0.525000	-24.650002	338.500000	1023.000000	1023.000000	2046.000000
12.640000	-0.067442	-39.858025	-12.084943	-6.640947	-11.761456	-9.370678	0.000000	-10.000000	0.516667	-24.200001	330.166656	1023.000000	1023.000000	2046.000000
12.660000	-0.069261	-40.932980	-12.545879	-6.643011	-12.015698	-9.728394	0.000000	-10.000000	0.516667	-24.250000	322.000000	1023.000000	1023.000000	2046.000000
12.680000	-0.070800	-41.842770	-13.110356	-6.832883	-12.024041	-9.875490	0.000000	-10.000000	0.525000	-24.566668	314.000000	1023.000000	1023.000000	2046.000000
12.700000	-0.072275	-42.714733	-13.630022	-7.050761	-12.041740	-9.992208	0.000000	-10.000000	0.533333	-25.033333	305.833344	1023.000000	1023.000000	2046.000000
12.720000	-0.073487	-43.430714	-13.979714	-7.106452	-12.203873	-10.140676	0.000000	-10.000000	0.541667	-25.233334	297.500000	1023.000000	1023.000000	2046.000000
12.740000	-0.074578	-44.075706	-14.221866	-7.095709	-12.438735	-10.319399	0.000000	-10.000000	0.541667	-25.283335	289.166656	1023.000000	1023.000000	2046.000000
12.760000	-0.075695	-44.735985	-14.369314	-7.044835	-12.739325	-10.582513	0.000000	-10.000000	0.541667	-25.200001	280.666656	1023.000000	1023.000000	2046.000000
12.780000	-0.076534	-45.231316	-14.416548	-6.988336	-13.048849	-10.777584	0.000000	-10.000000	0.525000	-24.816668	272.333344	1023.000000	1023.000000	2046.000000
12.800000	-0.076925	-45.462566	-14.501534	-7.132572	-13.094022	-10.734441	0.000000	-10.000000	0.508333	-24.333334	264.000000	1023.000000	1023.000000	2046.000000
12.820000	-0.077026	-45.522186	-14.511359	-7.327167	-13.077573	-10.606088	0.000000	-10.000000	0.475000	-23.566668	256.000000	1023.000000	1023.000000	2046.000000
12.840000	-0.076900	-45.447922	-14.317604	-7.342305	-13.160679	-10.627333	0.000000	-10.000000	0.441667	-23.116667	248.000000	1023.000000	1023.000000	2046.000000
12.860000	-0.077286	-45.676086	-14.005359	-7.332208	-13.509355	-10.829167	0.000000	-10.000000	0.408333	-22.600000	240.333328	1023.000000	1023.000000	2046.000000
12.880000	-0.077676	-45.906342	-13.782180	-7.379190	-13.726300	-11.018673	0.000000	-10.000000	0.391667	-22.283335	232.666672	1023.000000	1023.000000	2046.000000
12.900000	-0.078135	-46.177628	-13.745855	-7.647497	-13.789709	-10.994567	0.000000	-10.000000	0.391667	-21.766666	225.333328	1023.000000	1023.000000	2046.000000
12.920000	-0.078746	-46.538918	-13.776916	-8.009842	-13.847367	-10.904791	0.000000	-10.000000	0.383333	-21.200001	218.000000	1023.000000	1023.000000	2046.000000
12.940000	-0.079523	-46.997841	-13.714778	-8.172119	-14.079021	-11.031921	0.000000	-10.000000	0.383333	-20.716667	211.000000	1023.000000	1023.000000	2046.000000
12.960000	-0.080435	-47.536945	-13.569304	-8.137054	-14.441525	-11.389059	0.000000	-10.000000	0.375000	-20.433334	204.000000	1023.000000	1023.000000	2046.000000
12.980000	-0.081581	-48.214500	-13.496429	-8.259088	-14.796458	-11.662526	0.000000	-10.000000	0.375000	-20.266666	197.166672	1023.000000	1023.000000	2046.000000
13.000000	-0.082643	-48.842018	-13.671639	-8.513954	-14.927540	-11.728883	0.000000	-10.000000	0.366667	-20.000000	190.333328	1023.000000	1023.000000	2046.000000
13.020000	-0.083409	-49.294624	-13.796827	-8.688220	-15.031135	-11.778443	0.000000	-10.000000	0.358333	-19.666668	183.666672	1023.000000	1023.000000	2046.000000
13.040000	-0.084055	-49.676563	-13.763853	-8.686570	-15.289157	-11.936982	0.000000	-10.000000	0.350000	-19.233334	177.000000	1023.000000	1023.000000	2046.000000
13.060000	-0.084706	-50.060955	-13.563239	-8.589767	-15.673645	-12.234303	0.000000	-10.000000	0.333333	-18.833334	170.666672	1023.000000	1023.000000	2046.000000
13.080000	-0.085106	-50.297428	-13.544432	-8.650770	-15.799053	-12.303172	0.000000	-10.000000	0.316667	-18.416668	164.500000	1023.000000	1023.000000	2046.000000
13.100000	-0.085313	-50.420208	-13.621103	-8.897994	-15.754878	-12.146232	0.000000	-10.000000	0.300000	-18.150000	158.500000	1023.000000	1023.000000	2046.000000
13.120000	-0.085378	-50.458561	-13.538481	-8.951594	-15.829835	-12.138651	0.000000	-10.000000	0.283333	-17.766666	152.500000	1023.000000	1023.000000	2046.000000
13.140000	-0.085376	-50.457260	-13.224030	-8.806795	-16.074806	-12.351629	0.000000	-10.000000	0.266667	-17.083334	146.500000	1023.000000	1023.000000	2046.000000
13.160000	-0.085247	-50.380852	-12.909502	-8.715701	-16.320002	-12.435649	0.000000	-10.000000	0.241667	-16.250000	140.666672	1023.000000	1023.000000	2046.000000
13.180000	-0.085009	-50.240543	-12.754699	-8.689569	-16.413307	-12.382966	0.000000	-10.000000	0.225000	-15.316667	135.166672	1023.000000	1023.000000	2046.000000
13.200000	-0.084906	-50.179554	-12.784366	-8.830790	-16.352533	-12.211865	0.000000	-10.000000	0.200000	-14.616667	130.000000	1023.000000	1023.000000	2046.000000
13.220000	-0.085023	-50.248493	-12.779119	-8.972031	-16.386889	-12.110456	0.000000	-10.000000	0.191667	-13.833334	125.166664	1023.000000	1023.000000	2046.000000
13.240000	-0.084998	-50.233997	-12.774775	-8.833510	-16.383392	-12.242323	0.000000	-10.000000	0.191667	-13.283334	120.500000	1023.000000	1023.000000	2046.000000
13.260000	-0.084957	-50.209743	-12.784201	-8.607328	-16.446402	-12.371814	0.000000	-10.000000	0.175000	-12.850000	116.166664	1023.000000	1023.000000	2046.000000
13.280000	-0.084837	-50.138435	-12.786678	-8.263681	-16.746613	-12.341463	0.000000	-10.000000	0.150000	-12.650001	111.833336	1023.000000	1023.000000	2046.000000
13.300000	-0.085564	-50.568516	-12.997695	-8.249690	-16.917738	-12.403393	0.000000	-10.000000	0.116667	-12.383333	107.500000	1023.000000	1023.000000	2046.000000
13.320000	-0.087248	-51.563328	-13.293808	-8.739211	-17.103643	-12.426667	0.000000	-10.000000	0.108333	-12.083333	103.166664	1023.000000	1023.000000	2046.000000
13.340000	-0.089430	-52.853222	-13.705796	-9.329471	-17.231165	-12.586791	0.000000	-10.000000	0.108333	-11.716666	99.000000	1023.000000	1023.000000	2046.000000
13.360000	-0.091724	-54.208607	-14.199789	-9.732077	-17.382603	-12.894138	0.000000	-10.000000	0.108333	-11.266666	95.166664	1023.000000	1023.000000	2046.000000
13.380000	-0.094206	-55.675911	-14.702137	-9.967309	-17.697819	-13.308648	0.000000	-10.000000	0.100000	-10.650001	91.500000	1023.000000	1023.000000	2046.000000
13.400000	-0.096270	-56.895771	-15.071570	-10.094266	-18.035633	-13.694303	0.000000	-10.000000	0.091667	-9.616667	88.000000	1023.000000	1023.000000	2046.000000
13.420000	-0.097709	-57.746101	-15.430058	-10.135672	-18.216101	-13.964270	0.000000	-10.000000	0.091667	-8.916667	84.833336	1023.000000	1023.000000	2046.000000
13.440000	-0.098791	-58.385544	-15.814360	-10.173521	-18.247175	-14.150487	0.000000	-10.000000	0.100000	-8.583334	81.833336	1023.000000	1023.000000	2046.000000
13.460000	-0.099656	-58.896751	-16.282354	-10.293676	-18.124849	-14.195872	0.000000	-10.000000	0.100000	-9.050000	79.000000	1023.000000	1023.000000	2046.000000
13.480000	-0.100327	-59.293152	-16.606224	-10.457002	-18.078487	-14.151440	0.000000	-10.000000	0.100000	-9.533334	76.000000	1023.000000	1023.000000	2046.000000
13.500000	-0.100960	-59.667568	-16.815639	-10.453844	-18.132017	-14.266065	0.000000	-10.000000	0.100000	-9.966667	72.833336	1023.000000	1023.000000	2046.000000
13.520000	-0.101384	-59.918022	-16.896458	-10.312350	-18.277788	-14.431425	0.000000	-10.000000	0.100000	-10.016667	69.500000	1023.000000	1023.000000	2046.000000
13.540000	-0.101724	-60.119133	-16.878633	-10.203800	-18.451456	-14.585244	0.000000	-10.000000	0.100000	-9.900001	66.166664	1023.000000	1023.000000	2046.000000
13.560000	-0.101969	-60.263924	-17.008303	-10.163506	-18.468252	-14.623866	0.000000	-10.000000	0.091667	-9.616667	62.833332	1023.000000	1023.000000	2046.000000
13.580000	-0.101600	-60.045326	-17.063551	-10.250408	-18.302750	-14.428616	0.000000	-10.000000	0.083333	-9.016667	59.666668	1023.000000	1023.000000	2046.000000
13.600000	-0.101088	-59.743259	-16.900003	-10.288229	-18.246788	-14.308238	0.000000	-10.000000	0.066667	-8.066667	56.500000	1023.000000	1023.000000	2046.000000
13.620000	-0.100534	-59.415363	-16.545265	-10.103334	-18.348684	-14.418077	0.000000	-10.000000	0.058333	-6.850000	53.833332	1023.000000	1023.000000	2046.000000
13.640000	-0.100145	-59.185917	-16.195154	-10.038911	-18.477634	-14.474217	0.000000	-10.000000	0.050000	-5.916667	50.833332	1023.000000	1023.000000	2046.000000
13.660000	-0.099777	-58.968235	-16.003380	-10.093196	-18.447639	-14.424021	0.000000	-10.000000	0.050000	-5.416667	48.833332	1023.000000	1023.000000	2046.000000
13.680000	-0.099528	-58.820782	-15.918541	-10.298616	-18.310232	-14.293390	0.000000	-10.000000	0.050000	-5.116667	46.833332	1023.000000	1023.000000	2046.000000
13.700000	-0.099442	-58.769970	-15.834787	-10.554753	-18.261646	-14.118785	0.000000	-10.000000	0.050000	-5.000000	45.833332	1023.000000	1023.000000	2046.000000
13.720000	-0.099581	-58.852226	-15.732801	-10.670284	-18.285093	-14.164048	0.000000	-10.000000	0.050000	-4.950000	44.166668	1023.000000	1023.000000	2046.000000
13.740000	-0.099973	-59.083775	-15.589532	-10.671315	-18.451126	-14.371799	0.000000	-10.000000	0.050000	-5.083333	42.500000	1023.000000	1023.000000	2046.000000
13.760000	-0.100675	-59.498760	-15.460629	-10.673436	-18.697083	-14.667611	0.000000	-10.000000	0.050000	-5.083333	40.833332	1023.000000	1023.000000	2046.000000
13.780000	-0.101184	-59.799675	-15.503242	-10.781674	-18.743988	-14.770769	0.000000	-10.000000	0.050000	-4.866667	39.166668	1023.000000	1023.000000	2046.000000
13.800000	-0.101427	-59.943268	-15.540984	-10.931708	-18.761889	-14.708687	0.000000	-10.000000	0.058333	-4.500000	37.666668	1023.000000	1023.000000	2046.000000
13.820000	-0.101488	-59.979668	-15.517593	-10.969594	-18.806625	-14.685857	0.000000	-10.000000	0.058333	-4.050000	36.000000	1023.000000	1023.000000	2046.000000
13.840000	-0.101470	-59.968483	-15.357869	-10.882847	-18.931799	-14.795968	0.000000	-10.000000	0.058333	-3.683333	34.666668	1023.000000	1023.000000	2046.000000
13.860000	-0.101351	-59.898727	-15.123693	-10.797706	-19.058483	-14.918846	0.000000	-10.000000	0.041667	-3.216667	33.333332	1023.000000	1023.000000	2046.000000
13.880000	-0.101062	-59.727539	-14.976346	-10.764335	-19.080112	-14.906746	0.000000	-10.000000	0.033333	-2.550000	32.500000	1023.000000	1023.000000	2046.000000
13.900000	-0.100393	-59.332466	-14.893394	-10.773912	-18.944593	-14.720566	0.000000	-10.000000	0.025000	-1.416667	32.000000	1023.000000	1023.000000	2046.000000
13.920000	-0.099509	-58.809818	-14.697689	-10.787793	-18.797020	-14.527316	0.000000	-10.000000	0.025000	-0.533333	32.000000	1023.000000	1023.000000	2046.000000
13.940000	-0.098465	-58.193039	-14.325834	-10.653945	-18.800213	-14.413048	0.000000	-10.000000	0.025000	0.300000	32.000000	1023.000000	1023.000000	2046.000000
13.960000	-0.097718	-57.751076	-13.948637	-10.508075	-18.951616	-14.342750	0.000000	-10.000000	0.016667	1.150000	32.000000	1023.000000	1023.000000	2046.000000
13.980000	-0.097303	-57.506130	-13.729416	-10.427361	-19.009321	-14.340030	0.000000	-10.000000	0.016667	2.200000	32.000000	1023.000000	1023.000000	2046.000000
14.000000	-0.096870	-57.250229	-13.713715	-10.425838	-18.895752	-14.214925	0.000000	-10.000000	0.025000	3.050000	32.000000	1023.000000	1023.000000	2046.000000
14.020000	-0.095987	-56.728466	-13.699544	-10.386127	-18.639429	-14.003364	0.000000	-10.000000	0.041667	3.250000	32.000000	1023.000000	1023.000000	2046.000000
14.040000	-0.095437	-56.403511	-13.834828	-10.113813	-18.500181	-13.954688	0.000000	-10.000000	0.041667	2.883333	32.000000	1023.000000	1023.000000	2046.000000
14.060000	-0.094713	-55.975632	-13.752924	-9.731867	-18.709702	-13.781140	0.000000	-10.000000	0.041667	1.733333	32.000000	1023.000000	1023.000000	2046.000000
14.080000	-0.095234	-56.283489	-13.888179	-9.567269	-18.885742	-13.942299	0.000000	-10.000000	0.041667	0.683333	32.000000	1023.000000	1023.000000	2046.000000
14.100000	-0.096437	-56.994415	-14.095176	-9.911016	-18.977844	-14.010380	0.000000	-10.000000	0.033333	0.000000	32.000000	1023.000000	1023.000000	2046.000000
14.120000	-0.097921	-57.871300	-14.379857	-10.447465	-18.991999	-14.051980	0.000000	-10.000000	0.033333	0.000000	32.000000	1023.000000	1023.000000	2046.000000
14.140000	-0.099454	-58.777378	-14.727837	-10.809971	-19.063129	-14.176442	0.000000	-10.000000	0.025000	0.266667	32.000000	1023.000000	1023.000000	2046.000000
14.160000	-0.101182	-59.798771	-15.110980	-10.910338	-19.299051	-14.478402	0.000000	-10.000000	0.025000	1.333333	32.000000	1023.000000	1023.000000	2046.000000
14.180000	-0.102601	-60.637169	-15.500631	-10.948327	-19.417484	-14.770724	0.000000	-10.000000	0.008333	3.300000	32.000000	1023.000000	1023.000000	2046.000000
14.200000	-0.103369	-61.090923	-15.848447	-11.005483	-19.392946	-14.844049	0.000000	-10.000000	0.000000	5.733334	32.000000	1023.000000	1023.000000	2046.000000
14.220000	-0.103298	-61.049328	-16.257971	-11.042321	-19.086370	-14.662665	0.000000	-10.000000	0.000000	7.683333	32.000000	1023.000000	1023.000000	2046.000000
14.240000	-0.103222	-61.004028	-16.459564	-11.012532	-18.943939	-14.587992	0.000000	-10.000000	-0.008333	8.916667	32.000000	1023.000000	1023.000000	2046.000000
14.260000	-0.103132	-60.950893	-16.504673	-10.822582	-18.964695	-14.658942	0.000000	-10.000000	-0.025000	9.766667	32.000000	1023.000000	1023.000000	2046.000000
14.280000	-0.103004	-60.875198	-16.595871	-10.621230	-18.910999	-14.747099	0.000000	-10.000000	-0.050000	10.833334	32.000000	1023.000000	1023.000000	2046.000000
14.300000	-0.102234	-60.420486	-16.743694	-10.465654	-18.635223	-14.575915	0.000000	-10.000000	-0.091667	12.350000	32.000000	1023.000000	1023.000000	2046.000000
14.320000	-0.101216	-59.818672	-16.801558	-10.393298	-18.359768	-14.264049	0.000000	-10.000000	-0.133333	13.933333	29.000000	1023.000000	1023.000000	2046.000000
14.340000	-0.100101	-59.159412	-16.609911	-10.147447	-18.271946	-14.130111	0.000000	-10.000000	-0.166667	15.500001	27.166666	1023.000000	1023.000000	2046.000000
14.360000	-0.098801	-58.391315	-16.239897	-9.843611	-18.255785	-14.052023	0.000000	-10.000000	-0.191667	17.466667	29.166666	1023.000000	1023.000000	2046.000000
14.380000	-0.097194	-57.441719	-15.877139	-9.583366	-18.025080	-13.956134	0.000000	-10.000000	-0.208333	19.016668	34.166668	1023.000000	1023.000000	2046.000000
14.400000	-0.095069	-56.186069	-15.495751	-9.413796	-17.652981	-13.623543	0.000000	-10.000000	-0.241667	20.366667	40.166668	1023.000000	1023.000000	2046.000000
14.420000	-0.092864	-54.882416	-15.116609	-9.285738	-17.250683	-13.229386	0.000000	-10.000000	-0.266667	20.850000	44.666668	1023.000000	1023.000000	2046.000000
14.440000	-0.090796	-53.660446	-14.604073	-9.207596	-16.984339	-12.864441	0.000000	-10.000000	-0.308333	21.533333	51.500000	1023.000000	1023.000000	2046.000000
14.460000	-0.088825	-52.495846	-14.136306	-9.086818	-16.701513	-12.571209	0.000000	-10.000000	-0.316667	22.300001	58.500000	1023.000000	1023.000000	2046.000000
14.480000	-0.087089	-51.469440	-13.721779	-8.910592	-16.450006	-12.387065	0.000000	-10.000000	-0.316667	22.700001	65.666664	1023.000000	1023.000000	2046.000000
14.500000	-0.085637	-50.611435	-13.400410	-8.774748	-16.201324	-12.234952	0.000000	-10.000000	-0.300000	23.100000	73.166664	1023.000000	1023.000000	2046.000000
14.520000	-0.084181	-49.750755	-13.107748	-8.730043	-15.944532	-11.968431	0.000000	-10.000000	-0.308333	23.216667	81.000000	1023.000000	1023.000000	2046.000000
14.540000	-0.082671	-48.858620	-12.877868	-8.726863	-15.634513	-11.619376	0.000000	-10.000000	-0.325000	23.783333	88.666664	1023.000000	1023.000000	2046.000000
14.560000	-0.081384	-48.097683	-12.586327	-8.673944	-15.460425	-11.376987	0.000000	-10.000000	-0.358333	24.400000	96.333336	1023.000000	1023.000000	2046.000000
14.580000	-0.080024	-47.294338	-12.260040	-8.438342	-15.381584	-11.214372	0.000000	-10.000000	-0.383333	24.983334	104.333336	1023.000000	1023.000000	2046.000000
14.600000	-0.078400	-46.334648	-11.896361	-8.117605	-15.260753	-11.059928	0.000000	-10.000000	-0.408333	25.483334	112.666664	1023.000000	1023.000000	2046.000000
14.620000	-0.076637	-45.292500	-11.557714	-7.870327	-15.057015	-10.807442	0.000000	-10.000000	-0.408333	26.083334	121.333336	1023.000000	1023.000000	2046.000000
14.640000	-0.074407	-43.974510	-11.243538	-7.647616	-14.693768	-10.389586	0.000000	-10.000000	-0.408333	26.683334	129.833328	1023.000000	1023.000000	2046.000000
14.660000	-0.071952	-42.523712	-10.926894	-7.488829	-14.248733	-9.859257	0.000000	-10.000000	-0.425000	27.200001	138.666672	1023.000000	1023.000000	2046.000000
14.680000	-0.069368	-40.996201	-10.447425	-7.237418	-13.888027	-9.423330	0.000000	-10.000000	-0.441667	27.533335	147.500000	1023.000000	1023.000000	2046.000000
14.700000	-0.066669	-39.401211	-9.785472	-6.922236	-13.627018	-9.066483	0.000000	-10.000000	-0.466667	27.816668	156.666672	1023.000000	1023.000000	2046.000000
14.720000	-0.063893	-37.760990	-9.104526	-6.564826	-13.406489	-8.685150	0.000000	-10.000000	-0.491667	28.383333	166.000000	1023.000000	1023.000000	2046.000000
14.740000	-0.061471	-36.329281	-8.712841	-6.252621	-13.047591	-8.316228	0.000000	-10.000000	-0.525000	28.916668	175.333328	1023.000000	1023.000000	2046.000000
14.760000	-0.059250	-35.016964	-8.391064	-6.052654	-12.714590	-7.858656	0.000000	-10.000000	-0.558333	29.366667	184.833328	1023.000000	1023.000000	2046.000000
14.780000	-0.057037	-33.708687	-8.159439	-5.891283	-12.300775	-7.357191	0.000000	-10.000000	-0.558333	29.600000	194.500000	1023.000000	1023.000000	2046.000000
14.800000	-0.054792	-32.382198	-7.837029	-5.532791	-11.972775	-7.039601	0.000000	-10.000000	-0.558333	29.666666	204.500000	1023.000000	1023.000000	2046.000000
14.820000	-0.052790	-31.198778	-7.787760	-4.966597	-11.678588	-6.765833	0.000000	-10.000000	-0.541667	29.466667	214.500000	1023.000000	1023.000000	2046.000000
14.840000	-0.050560	-29.880732	-7.661173	-4.374857	-11.569073	-6.275628	0.000000	-10.000000	-0.525000	29.100000	224.500000	1023.000000	1023.000000	2046.000000
14.860000	-0.049179	-29.064528	-7.611714	-4.112340	-11.412974	-5.927498	0.000000	-10.000000	-0.508333	28.633333	234.166672	1023.000000	1023.000000	2046.000000
14.880000	-0.048597	-28.721035	-7.503481	-4.252013	-11.265421	-5.700120	0.000000	-10.000000	-0.516667	28.633333	243.833328	1023.000000	1023.000000	2046.000000
14.900000	-0.048290	-28.539150	-7.502037	-4.572937	-11.018055	-5.446121	0.000000	-10.000000	-0.525000	28.833334	253.166672	1023.000000	1023.000000	2046.000000
14.920000	-0.048778	-28.827736	-7.679557	-4.709328	-10.929174	-5.509676	0.000000	-10.000000	-0.525000	29.050001	262.833344	1023.000000	1023.000000	2046.000000
14.940000	-0.049579	-29.301313	-8.060770	-4.779315	-10.802251	-5.658977	0.000000	-10.000000	-0.483333	28.933334	272.500000	1023.000000	1023.000000	2046.000000
14.960000	-0.049781	-29.420822	-8.281600	-4.745570	-10.633775	-5.759878	0.000000	-10.000000	-0.475000	28.616667	282.166656	1023.000000	1023.000000	2046.000000
14.980000	-0.049285	-29.127207	-8.435265	-4.571277	-10.347984	-5.772682	0.000000	-10.000000	-0.475000	28.566668	291.833344	1023.000000	1023.000000	2046.000000
15.000000	-0.048213	-28.493979	-8.523538	-4.359400	-10.028495	-5.582546	0.000000	-10.000000	-0.500000	28.650000	301.166656	1023.000000	1023.000000	2046.000000
15.020000	-0.046981	-27.765985	-8.642740	-4.059425	-9.621801	-5.442019	0.000000	-10.000000	-0.500000	28.683334	310.833344	1023.000000	1023.000000	2046.000000
15.040000	-0.045593	-26.945391	-8.651605	-3.872457	-9.287726	-5.133602	0.000000	-10.000000	-0.491667	28.500000	320.333344	1023.000000	1023.000000	2046.000000
15.060000	-0.044174	-26.106783	-8.584378	-3.627155	-8.998468	-4.896780	0.000000	-10.000000	-0.475000	28.183334	330.000000	1023.000000	1023.000000	2046.000000
15.080000	-0.042596	-25.174194	-8.500710	-3.330674	-8.696607	-4.646203	0.000000	-10.000000	-0.466667	27.966667	339.500000	1023.000000	1023.000000	2046.000000
15.100000	-0.041023	-24.244389	-8.256731	-2.940797	-8.547455	-4.499406	0.000000	-10.000000	-0.475000	28.150000	348.833344	1023.000000	1023.000000	2046.000000
15.120000	-0.039171	-23.150042	-8.062238	-2.569436	-8.268396	-4.249972	0.000000	-10.000000	-0.500000	28.483334	358.166656	1023.000000	1023.000000	2046.000000
15.140000	-0.037091	-21.920681	-7.712236	-2.177533	-8.004055	-4.026857	0.000000	-10.000000	-0.508333	28.850000	367.666656	1023.000000	1023.000000	2046.000000
15.160000	-0.034832	-20.585989	-7.356478	-1.892385	-7.587535	-3.749591	0.000000	-10.000000	-0.525000	28.983334	377.166656	1023.000000	1023.000000	2046.000000
15.180000	-0.032298	-19.088333	-6.858793	-1.630763	-7.199188	-3.399589	0.000000	-10.000000	-0.533333	29.266666	386.833344	1023.000000	1023.000000	2046.000000
15.200000	-0.029824	-17.625748	-6.405181	-1.373683	-6.729695	-3.117187	0.000000	-10.000000	-0.541667	29.183334	396.500000	1023.000000	1023.000000	2046.000000
15.220000	-0.027269	-16.115793	-5.796257	-1.191662	-6.297847	-2.830028	0.000000	-10.000000	-0.525000	28.866667	406.500000	1023.000000	1023.000000	2046.000000
15.240000	-0.024404	-14.422948	-5.252167	-1.068893	-5.722407	-2.379481	0.000000	-10.000000	-0.500000	28.350000	416.166656	1023.000000	1023.000000	2046.000000
15.260000	-0.021932	-12.961942	-4.674574	-1.044477	-5.266250	-1.976641	0.000000	-10.000000	-0.466667	27.950001	425.666656	1023.000000	1023.000000	2046.000000
15.280000	-0.019846	-11.729164	-4.207335	-1.045890	-4.867836	-1.608103	0.000000	-10.000000	-0.433333	27.600000	435.000000	1023.000000	1023.000000	2046.000000
15.300000	-0.018231	-10.774289	-3.731197	-1.078146	-4.593595	-1.371350	0.000000	-10.000000	-0.408333	27.200001	444.333344	1023.000000	1023.000000	2046.000000
15.320000	-0.016693	-9.865463	-3.261349	-0.994021	-4.370651	-1.239441	0.000000	-10.000000	-0.400000	26.816668	453.500000	1023.000000	1023.000000	2046.000000
15.340000	-0.015118	-8.934446	-2.827667	-0.788426	-4.174542	-1.143812	0.000000	-10.000000	-0.400000	26.616667	462.500000	1023.000000	1023.000000	2046.000000
15.360000	-0.013368	-7.900343	-2.410107	-0.528078	-3.930707	-1.031452	0.000000	-10.000000	-0.391667	26.533333	471.333344	1023.000000	1023.000000	2046.000000
15.380000	-0.011368	-6.718260	-1.977361	-0.324924	-3.663373	-0.752602	0.000000	-10.000000	-0.375000	26.450001	480.166656	1023.000000	1023.000000	2046.000000
15.400000	-0.009258	-5.471688	-1.589767	-0.083899	-3.362231	-0.435790	0.000000	-10.000000	-0.383333	26.066668	489.000000	1023.000000	1023.000000	2046.000000
15.420000	-0.006663	-3.937672	-1.146337	0.080096	-2.955444	0.084013	0.000000	-10.000000	-0.383333	25.883333	497.833344	1023.000000	1023.000000	2046.000000
15.440000	-0.004022	-2.377210	-0.587094	0.292678	-2.627730	0.544935	0.000000	-10.000000	-0.400000	26.066668	506.500000	1023.000000	1023.000000	2046.000000
15.460000	-0.001205	-0.711975	0.038231	0.621709	-2.279526	0.907611	0.000000	-10.000000	-0.408333	26.683334	515.166687	1023.000000	1023.000000	2046.000000
15.480000	0.001813	1.071580	0.725098	1.038413	-1.926080	1.234148	0.000000	-10.000000	-0.425000	26.950001	524.000000	1023.000000	1023.000000	2046.000000
15.500000	0.004742	2.802229	1.355056	1.416146	-1.578139	1.609166	0.000000	-10.000000	-0.441667	27.400000	533.000000	1023.000000	1023.000000	2046.000000
15.520000	0.007142	4.220898	1.828135	1.747682	-1.238936	1.884017	0.000000	-10.000000	-0.441667	27.566668	542.166687	1023.000000	1023.000000	2046.000000
15.540000	0.009206	5.440787	2.182859	1.963218	-0.932310	2.227020	0.000000	-10.000000	-0.458333	27.950001	551.333313	1023.000000	1023.000000	2046.000000
15.560000	0.011346	6.705249	2.537189	2.157424	-0.607359	2.617995	0.000000	-10.000000	-0.458333	27.900000	560.666687	1023.000000	1023.000000	2046.000000
15.580000	0.013653	8.069184	2.964932	2.416908	-0.245042	2.932387	0.000000	-10.000000	-0.433333	27.550001	570.000000	1023.000000	1023.000000	2046.000000
15.600000	0.015542	9.185195	3.158733	2.840038	-0.065002	3.251426	0.000000	-10.000000	-0.408333	27.333334	579.333313	1023.000000	1023.000000	2046.000000
15.620000	0.017906	10.582599	3.282397	3.438221	0.155696	3.706285	0.000000	-10.000000	-0.391667	26.783335	588.500000	1023.000000	1023.000000	2046.000000
15.640000	0.019451	11.495537	3.447725	3.866452	0.252216	3.929144	0.000000	-10.000000	-0.383333	26.266666	597.500000	1023.000000	1023.000000	2046.000000
15.660000	0.020066	11.858797	3.692095	3.785108	0.365420	4.016172	0.000000	-10.000000	-0.383333	25.783333	606.333313	1023.000000	1023.000000	2046.000000
15.680000	0.020233	11.957533	3.703137	3.496703	0.560021	4.197672	0.000000	-10.000000	-0.383333	25.500000	615.000000	1023.000000	1023.000000	2046.000000
15.700000	0.019129	11.305230	3.340693	3.234993	0.581688	4.147856	0.000000	-10.000000	-0.375000	25.216667	623.500000	1023.000000	1023.000000	2046.000000
15.720000	0.017455	10.315655	2.884149	3.049010	0.533760	3.848736	0.000000	-10.000000	-0.341667	24.483334	631.833313	1023.000000	1023.000000	2046.000000
15.740000	0.016337	9.655153	2.653307	2.961856	0.458028	3.581963	0.000000	-10.000000	-0.308333	23.816668	640.000000	1023.000000	1023.000000	2046.000000
15.760000	0.016419	9.703882	2.547542	3.033943	0.627698	3.494700	0.000000	-10.000000	-0.308333	23.533335	648.000000	1023.000000	1023.000000	2046.000000
15.780000	0.017158	10.140660	2.437054	3.243885	0.936848	3.522872	0.000000	-10.000000	-0.300000	23.333334	656.000000	1023.000000	1023.000000	2046.000000
15.800000	0.018220	10.768235	2.427937	3.405600	1.202953	3.731746	0.000000	-10.000000	-0.291667	23.300001	664.000000	1023.000000	1023.000000	2046.000000
15.820000	0.019023	11.242624	2.422922	3.577672	1.389845	3.852185	0.000000	-10.000000	-0.266667	22.733334	671.833313	1023.000000	1023.000000	2046.000000
15.840000	0.019698	11.641613	2.393253	3.783812	1.540747	3.923801	0.000000	-10.000000	-0.258333	22.283333	679.500000	1023.000000	1023.000000	2046.000000
15.860000	0.020574	12.159486	2.398616	4.095175	1.688919	3.976775	0.000000	-10.000000	-0.241667	21.450001	687.000000	1023.000000	1023.000000	2046.000000
15.880000	0.021568	12.746686	2.370684	4.374375	1.927343	4.074284	0.000000	-10.000000	-0.225000	20.750000	694.333313	1023.000000	1023.000000	2046.000000
15.900000	0.022869	13.515477	2.509474	4.645039	2.129900	4.231064	0.000000	-10.000000	-0.191667	19.766666	701.500000	1023.000000	1023.000000	2046.000000
15.920000	0.024508	14.484350	2.678509	4.901753	2.430810	4.473279	0.000000	-10.000000	-0.166667	18.783335	708.166687	1023.000000	1023.000000	2046.000000
15.940000	0.026231	15.502494	2.952033	5.053217	2.733882	4.763361	0.000000	-10.000000	-0.141667	17.983334	714.500000	1023.000000	1023.000000	2046.000000
15.960000	0.028020	16.559649	3.278008	5.230782	3.038312	5.012547	0.000000	-10.000000	-0.133333	17.200001	720.500000	1023.000000	1023.000000	2046.000000
15.980000	0.029780	17.600204	3.656485	5.381620	3.313675	5.248425	0.000000	-10.000000	-0.125000	16.833334	726.500000	1023.000000	1023.000000	2046.000000
16.000000	0.031792	18.789112	4.073314	5.571892	3.703309	5.440597	0.000000	-10.000000	-0.116667	16.400002	732.166687	1023.000000	1023.000000	2046.000000
16.020000	0.033814	19.984344	4.530621	5.651239	4.113827	5.688658	0.000000	-10.000000	-0.091667	16.083334	737.833313	1023.000000	1023.000000	2046.000000
16.040001	0.035676	21.084400	5.005212	5.627632	4.445910	6.005647	0.000000	-10.000000	-0.066667	15.283334	743.166687	1023.000000	1023.000000	2046.000000
16.059999	0.037121	21.938225	5.404238	5.552240	4.713160	6.268588	0.000000	-10.000000	-0.050000	14.733334	748.500000	1023.000000	1023.000000	2046.000000
16.080000	0.038265	22.614481	5.743051	5.374564	4.974048	6.522819	0.000000	-10.000000	-0.058333	13.883333	753.500000	1023.000000	1023.000000	2046.000000
16.100000	0.038976	23.034941	6.110348	5.269793	5.074419	6.580382	0.000000	-10.000000	-0.058333	13.566667	758.333313	1023.000000	1023.000000	2046.000000
16.120001	0.039716	23.471981	6.380718	5.229508	5.222339	6.639416	0.000000	-10.000000	-0.066667	12.966667	762.833313	1023.000000	1023.000000	2046.000000
16.139999	0.040669	24.035248	6.696093	5.364964	5.357098	6.617093	0.000000	-10.000000	-0.066667	12.900001	767.333313	1023.000000	1023.000000	2046.000000
16.160000	0.041684	24.635391	6.960965	5.486378	5.484512	6.703537	0.000000	-10.000000	-0.066667	12.300000	771.666687	1023.000000	1023.000000	2046.000000
16.180000	0.042975	25.398275	7.171302	5.615224	5.734354	6.877394	0.000000	-10.000000	-0.041667	11.750000	776.000000	1023.000000	1023.000000	2046.000000
16.200001	0.044271	26.164255	7.454442	5.756177	5.928226	7.025409	0.000000	-10.000000	-0.016667	10.816667	780.000000	1023.000000	1023.000000	2046.000000
16.219999	0.045745	27.035583	7.717120	5.855754	6.209187	7.253521	0.000000	-10.000000	0.000000	10.133333	783.666687	1023.000000	1023.000000	2046.000000
16.240000	0.047415	28.022127	8.062820	5.969408	6.469944	7.519955	0.000000	-10.000000	0.000000	9.450000	787.166687	1023.000000	1023.000000	2046.000000
16.260000	0.049152	29.049017	8.503083	6.108756	6.679334	7.757844	0.000000	-10.000000	0.000000	8.966667	790.333313	1023.000000	1023.000000	2046.000000
16.280001	0.050995	30.137819	8.917696	6.377204	6.930688	7.912230	0.000000	-10.000000	0.000000	8.416667	793.500000	1023.000000	1023.000000	2046.000000
16.299999	0.052768	31.185860	9.257342	6.662023	7.202328	8.064167	0.000000	-10.000000	0.000000	8.083333	796.500000	1023.000000	1023.000000	2046.000000
16.320000	0.053851	31.826067	9.533489	6.819791	7.310965	8.161821	0.000000	-10.000000	0.000000	7.900000	799.166687	1023.000000	1023.000000	2046.000000
16.340000	0.054723	32.341034	9.744093	6.889319	7.369418	8.338202	0.000000	-10.000000	0.000000	7.683333	801.833313	1023.000000	1023.000000	2046.000000
16.360001	0.055416	32.751080	9.908822	6.794705	7.473064	8.574490	0.000000	-10.000000	0.000000	6.883334	804.333313	1023.000000	1023.000000	2046.000000
16.379999	0.056068	33.136265	9.916157	6.983968	7.643885	8.592255	0.000000	-10.000000	0.008333	5.583333	807.000000	1023.000000	1023.000000	2046.000000
16.400000	0.056838	33.591450	9.772719	7.375353	7.696012	8.747366	0.000000	-10.000000	0.025000	4.016667	809.000000	1023.000000	1023.000000	2046.000000
16.420000	0.057233	33.824974	9.640150	7.809465	7.534125	8.841236	0.000000	-10.000000	0.041667	2.183333	810.666687	1023.000000	1023.000000	2046.000000
16.440001	0.056295	33.270397	9.504126	7.686884	7.355550	8.723837	0.000000	-10.000000	0.058333	0.150000	811.500000	1023.000000	1023.000000	2046.000000
16.459999	0.054545	32.236153	9.244497	7.209639	7.177544	8.604472	0.000000	-10.000000	0.058333	-1.650000	812.000000	1023.000000	1023.000000	2046.000000
16.480000	0.051894	30.669109	8.674616	6.645546	6.931839	8.417108	0.000000	-10.000000	0.058333	-3.033333	812.000000	1023.000000	1023.000000	2046.000000
16.500000	0.048337	28.566990	7.871621	6.234083	6.586133	7.875154	0.000000	-10.000000	0.050000	-4.216667	812.000000	1023.000000	1023.000000	2046.000000
16.520000	0.044945	26.562469	7.190126	5.883498	6.236515	7.252331	0.000000	-10.000000	0.050000	-5.100000	812.000000	1023.000000	1023.000000	2046.000000
16.540001	0.042806	25.298389	6.757524	5.599963	6.024547	6.916356	0.000000	-10.000000	0.050000	-5.533333	812.000000	1023.000000	1023.000000	2046.000000
16.559999	0.041631	24.604158	6.408480	5.559972	5.939436	6.696270	0.000000	-10.000000	0.050000	-5.133334	812.000000	1023.000000	1023.000000	2046.000000
16.580000	0.040859	24.147461	6.069277	5.563740	5.921247	6.593196	0.000000	-10.000000	0.050000	-4.583333	812.000000	1023.000000	1023.000000	2046.000000
16.600000	0.040084	23.689856	5.729790	5.583286	5.900525	6.476255	0.000000	-10.000000	0.050000	-4.216667	812.000000	1023.000000	1023.000000	2046.000000
16.620001	0.039343	23.251432	5.466298	5.553284	5.781791	6.450060	0.000000	-10.000000	0.050000	-4.183333	812.000000	1023.000000	1023.000000	2046.000000
16.639999	0.038734	22.891541	5.198158	5.616937	5.703299	6.373147	0.000000	-10.000000	0.050000	-4.316667	812.000000	1023.000000	1023.000000	2046.000000
16.660000	0.038412	22.701756	4.975950	5.723424	5.670054	6.332327	0.000000	-10.000000	0.050000	-4.183333	812.000000	1023.000000	1023.000000	2046.000000
16.680000	0.038268	22.616291	4.836033	5.861789	5.599805	6.318665	0.000000	-10.000000	0.050000	-3.866667	812.000000	1023.000000	1023.000000	2046.000000
16.700001	0.038293	22.631248	4.779986	6.030921	5.562514	6.257828	0.000000	-10.000000	0.050000	-3.200000	812.000000	1023.000000	1023.000000	2046.000000
16.719999	0.038653	22.843712	4.770664	6.096348	5.605045	6.371654	0.000000	-10.000000	0.050000	-2.466667	812.000000	1023.000000	1023.000000	2046.000000
16.740000	0.039172	23.150475	4.836511	6.159331	5.725946	6.428687	0.000000	-10.000000	0.050000	-1.866667	812.000000	1023.000000	1023.000000	2046.000000
16.760000	0.039894	23.577223	4.912026	6.181379	5.886364	6.597454	0.000000	-10.000000	0.050000	-1.800000	812.000000	1023.000000	1023.000000	2046.000000
16.780001	0.040480	23.923977	5.076100	6.059586	6.001103	6.787188	0.000000	-10.000000	0.050000	-2.183333	812.000000	1023.000000	1023.000000	2046.000000
16.799999	0.041044	24.256975	5.268588	5.911873	6.160455	6.916061	0.000000	-10.000000	0.050000	-2.966667	812.000000	1023.000000	1023.000000	2046.000000
16.820000	0.041438	24.489767	5.479251	5.737738	6.286181	6.986597	0.000000	-10.000000	0.050000	-4.100000	812.000000	1023.000000	1023.000000	2046.000000
16.840000	0.041513	24.534262	5.613255	5.560748	6.423616	6.936643	0.000000	-10.000000	0.050000	-5.133333	812.000000	1023.000000	1023.000000	2046.000000
16.860001	0.041258	24.383183	5.726399	5.334637	6.450580	6.871568	0.000000	-10.000000	0.050000	-6.066667	812.000000	1023.000000	1023.000000	2046.000000
16.879999	0.040708	24.058376	5.820233	5.123761	6.431030	6.683352	0.000000	-10.000000	0.066667	-6.683333	812.000000	1023.000000	1023.000000	2046.000000
16.900000	0.040028	23.656696	5.865157	4.942380	6.337085	6.512074	0.000000	-10.000000	0.083333	-7.316667	812.000000	1023.000000	1023.000000	2046.000000
16.920000	0.039405	23.288389	5.897256	4.853200	6.190410	6.347523	0.000000	-10.000000	0.100000	-7.900000	812.000000	1023.000000	1023.000000	2046.000000
16.940001	0.038982	23.038404	5.866109	4.721888	6.096436	6.353972	0.000000	-10.000000	0.100000	-8.616667	812.000000	1023.000000	1023.000000	2046.000000
16.959999	0.038576	22.798138	5.827688	4.618983	5.972137	6.379329	0.000000	-10.000000	0.108333	-9.600000	808.500000	1023.000000	1023.000000	2046.000000
16.980000	0.038196	22.573868	5.729444	4.526198	5.896933	6.421293	0.000000	-10.000000	0.125000	-10.716667	800.500000	1023.000000	1023.000000	2046.000000
17.000000	0.037706	22.284113	5.628212	4.523070	5.817894	6.314937	0.000000	-10.000000	0.141667	-11.683333	791.166687	1023.000000	1023.000000	2046.000000
17.020000	0.037470	22.144680	5.647355	4.518481	5.719894	6.258951	0.000000	-10.000000	0.150000	-12.400001	784.000000	1023.000000	1023.000000	2046.000000
17.040001	0.037391	22.097919	5.694413	4.577478	5.644701	6.181327	0.000000	-10.000000	0.150000	-12.916667	779.833313	1023.000000	1023.000000	2046.000000
17.059999	0.037597	22.219652	5.831955	4.701208	5.572084	6.114404	0.000000	-10.000000	0.158333	-13.633333	775.500000	1023.000000	1023.000000	2046.000000
17.080000	0.038082	22.506233	6.009498	4.822414	5.518706	6.155615	0.000000	-10.000000	0.175000	-14.316667	770.833313	1023.000000	1023.000000	2046.000000
17.100000	0.038404	22.697016	5.980589	4.920033	5.512534	6.283858	0.000000	-10.000000	0.208333	-15.050000	766.000000	1023.000000	1023.000000	2046.000000
17.120001	0.038277	22.621948	5.873237	4.886786	5.448927	6.412998	0.000000	-10.000000	0.233333	-15.366667	761.000000	1023.000000	1023.000000	2046.000000
17.139999	0.037566	22.201290	5.682539	4.805040	5.328446	6.385266	0.000000	-10.000000	0.250000	-15.900000	755.833313	1023.000000	1023.000000	2046.000000
17.160000	0.037017	21.876806	5.493607	4.872943	5.325707	6.184549	0.000000	-10.000000	0.258333	-16.416666	750.666687	1023.000000	1023.000000	2046.000000
17.180000	0.036129	21.352457	5.085452	5.036444	5.247363	5.983198	0.000000	-10.000000	0.258333	-17.183334	745.166687	1023.000000	1023.000000	2046.000000
17.200001	0.035573	21.023520	4.674436	5.246700	5.044127	6.058257	0.000000	-10.000000	0.275000	-17.833334	739.500000	1023.000000	1023.000000	2046.000000
17.219999	0.033904	20.037346	4.262512	5.267127	4.697381	5.810327	0.000000	-10.000000	0.283333	-18.550001	733.500000	1023.000000	1023.000000	2046.000000
17.240000	0.031068	18.361076	3.885316	4.764738	4.263545	5.447477	0.000000	-10.000000	0.316667	-19.183334	727.333313	1023.000000	1023.000000	2046.000000
17.260000	0.027685	16.361908	3.316673	4.104424	3.847325	5.093487	0.000000	-10.000000	0.333333	-19.650000	721.000000	1023.000000	1023.000000	2046.000000
17.280001	0.023825	14.080780	2.555555	3.510375	3.384779	4.630071	0.000000	-10.000000	0.358333	-20.116667	714.333313	1023.000000	1023.000000	2046.000000
17.299999	0.019856	11.734876	1.702724	2.999294	2.935125	4.097733	0.000000	-10.000000	0.358333	-20.383333	707.666687	1023.000000	1023.000000	2046.000000
17.320000	0.016292	9.628341	0.952393	2.574080	2.530946	3.570922	0.000000	-10.000000	0.358333	-20.450001	700.833313	1023.000000	1023.000000	2046.000000
17.340000	0.013466	7.958207	0.259380	2.315859	2.278468	3.104500	0.000000	-10.000000	0.350000	-20.200001	694.166687	1023.000000	1023.000000	2046.000000
17.360001	0.011240	6.642595	-0.353333	2.200090	2.082449	2.713389	0.000000	-10.000000	0.350000	-20.100000	687.333313	1023.000000	1023.000000	2046.000000
17.379999	0.009071	5.360884	-0.934950	2.142233	1.874969	2.278632	0.000000	-10.000000	0.366667	-20.433334	680.666687	1023.000000	1023.000000	2046.000000
17.400000	0.007090	4.190409	-1.462635	2.105027	1.688660	1.859357	0.000000	-10.000000	0.383333	-21.100000	673.833313	1023.000000	1023.000000	2046.000000
17.420000	0.005172	3.056648	-1.925664	1.999057	1.390829	1.592426	0.000000	-10.000000	0.416667	-21.916666	666.833313	1023.000000	1023.000000	2046.000000
17.440001	0.003672	2.170298	-2.367541	1.925884	1.183573	1.428382	0.000000	-10.000000	0.441667	-22.799999	659.500000	1023.000000	1023.000000	2046.000000
17.459999	0.002286	1.351315	-2.802728	1.867102	1.041188	1.245752	0.000000	-10.000000	0.475000	-23.366667	651.833313	1023.000000	1023.000000	2046.000000
17.480000	0.000942	0.556517	-3.104736	1.705152	0.781888	1.174214	0.000000	-10.000000	0.491667	-23.866667	644.000000	1023.000000	1023.000000	2046.000000
17.500000	-0.000152	-0.090108	-3.358351	1.736612	0.615235	0.916396	0.000000	-10.000000	0.500000	-24.100000	636.000000	1023.000000	1023.000000	2046.000000
17.520000	-0.000925	-0.546775	-3.465978	1.651668	0.481467	0.786069	0.000000	-10.000000	0.500000	-24.333334	628.000000	1023.000000	1023.000000	2046.000000
17.540001	-0.001468	-0.867605	-3.542801	1.574087	0.454611	0.646498	0.000000	-10.000000	0.500000	-24.450001	620.000000	1023.000000	1023.000000	2046.000000
17.559999	-0.002122	-1.254128	-3.523015	1.389965	0.291259	0.587663	0.000000	-10.000000	0.500000	-24.333334	611.666687	1023.000000	1023.000000	2046.000000
17.580000	-0.002871	-1.696985	-3.488541	1.198230	0.142797	0.450529	0.000000	-10.000000	0.500000	-24.316668	603.333313	1023.000000	1023.000000	2046.000000
17.600000	-0.003716	-2.196444	-3.456245	1.034210	-0.034793	0.260384	0.000000	-10.000000	0.500000	-24.250000	595.000000	1023.000000	1023.000000	2046.000000
17.620001	-0.004668	-2.758855	-3.451449	0.764099	-0.243759	0.172253	0.000000	-10.000000	0.500000	-24.266666	587.000000	1023.000000	1023.000000	2046.000000
17.639999	-0.005718	-3.379431	-3.445970	0.450164	-0.479617	0.095992	0.000000	-10.000000	0.508333	-24.133333	579.000000	1023.000000	1023.000000	2046.000000
17.660000	-0.007349	-4.343400	-3.521646	0.104975	-0.779654	-0.147076	0.000000	-10.000000	0.508333	-24.083334	571.000000	1023.000000	1023.000000	2046.000000
17.680000	-0.009066	-5.357851	-3.623325	-0.168698	-1.018609	-0.547220	0.000000	-10.000000	0.500000	-23.783333	563.000000	1023.000000	1023.000000	2046.000000
17.700001	-0.010795	-6.379867	-3.720429	-0.357209	-1.330367	-0.971862	0.000000	-10.000000	0.483333	-23.633333	555.000000	1023.000000	1023.000000	2046.000000
17.719999	-0.012517	-7.397604	-3.890977	-0.501620	-1.639537	-1.365470	0.000000	-10.000000	0.483333	-23.333334	547.000000	1023.000000	1023.000000	2046.000000
17.740000	-0.013959	-8.249492	-4.036254	-0.652599	-1.941635	-1.619004	0.000000	-10.000000	0.491667	-23.299999	539.333313	1023.000000	1023.000000	2046.000000
17.760000	-0.015275	-9.027744	-4.164332	-0.818958	-2.226275	-1.818180	0.000000	-10.000000	0.500000	-23.483334	531.666687	1023.000000	1023.000000	2046.000000
17.780001	-0.016615	-9.819534	-4.339540	-1.020776	-2.494008	-1.965210	0.000000	-10.000000	0.500000	-23.750000	524.000000	1023.000000	1023.000000	2046.000000
17.799999	-0.017837	-10.541904	-4.495342	-1.237794	-2.675570	-2.133198	0.000000	-10.000000	0.500000	-23.900002	516.000000	1023.000000	1023.000000	2046.000000
17.820000	-0.018991	-11.223973	-4.535759	-1.342525	-2.933181	-2.412508	0.000000	-10.000000	0.500000	-23.783335	508.000000	1023.000000	1023.000000	2046.000000
17.840000	-0.019657	-11.617116	-4.463131	-1.426684	-3.096917	-2.630384	0.000000	-10.000000	0.500000	-23.800001	500.000000	1023.000000	1023.000000	2046.000000
17.860001	-0.020019	-11.831144	-4.257807	-1.439347	-3.339636	-2.794355	0.000000	-10.000000	0.500000	-23.883333	492.000000	1023.000000	1023.000000	2046.000000
17.879999	-0.020407	-12.060673	-4.235594	-1.438149	-3.545509	-2.841421	0.000000	-10.000000	0.500000	-24.066668	484.000000	1023.000000	1023.000000	2046.000000
17.900000	-0.021075	-12.455050	-4.300473	-1.511936	-3.766776	-2.875865	0.000000	-10.000000	0.508333	-24.183334	476.000000	1023.000000	1023.000000	2046.000000
17.920000	-0.022197	-13.118519	-4.479066	-1.690071	-4.008464	-2.940918	0.000000	-10.000000	0.508333	-24.566668	468.000000	1023.000000	1023.000000	2046.000000
17.940001	-0.023356	-13.803578	-4.629370	-1.848098	-4.141955	-3.184155	0.000000	-10.000000	0.516667	-25.183334	459.666656	1023.000000	1023.000000	2046.000000
17.959999	-0.024772	-14.640228	-4.826318	-1.909037	-4.403454	-3.501420	0.000000	-10.000000	0.525000	-25.900000	451.333344	1023.000000	1023.000000	2046.000000
17.980000	-0.025229	-14.910414	-5.146283	-1.713955	-4.431642	-3.618535	0.000000	-10.000000	0.558333	-26.416666	442.666656	1023.000000	1023.000000	2046.000000
18.000000	-0.026385	-15.593343	-5.517243	-1.662577	-4.699858	-3.713666	0.000000	-10.000000	0.583333	-27.100000	434.000000	1023.000000	1023.000000	2046.000000
18.020000	-0.028757	-16.995611	-5.889594	-2.039704	-5.171774	-3.894540	0.000000	-10.000000	0.616667	-27.666668	424.833344	1023.000000	1023.000000	2046.000000
18.040001	-0.032012	-18.918865	-6.344073	-2.753253	-5.640069	-4.181468	0.000000	-10.000000	0.633333	-28.116667	415.666656	1023.000000	1023.000000	2046.000000
18.059999	-0.035850	-21.187386	-6.825547	-3.475756	-6.164284	-4.721799	0.000000	-10.000000	0.658333	-28.100000	406.166656	1023.000000	1023.000000	2046.000000
18.080000	-0.039577	-23.390179	-7.506404	-4.001882	-6.571653	-5.310239	0.000000	-10.000000	0.650000	-27.866667	396.833344	1023.000000	1023.000000	2046.000000
18.100000	-0.043086	-25.463882	-8.137784	-4.352751	-7.014850	-5.958498	0.000000	-10.000000	0.633333	-27.483334	387.500000	1023.000000	1023.000000	2046.000000
18.120001	-0.046313	-27.371008	-8.748158	-4.691329	-7.439376	-6.492145	0.000000	-10.000000	0.608333	-26.983334	378.500000	1023.000000	1023.000000	2046.000000
18.139999	-0.048804	-28.843315	-9.324970	-4.954023	-7.774357	-6.789965	0.000000	-10.000000	0.600000	-26.700001	369.500000	1023.000000	1023.000000	2046.000000
18.160000	-0.051118	-30.210985	-9.957889	-5.138628	-8.006312	-7.108156	0.000000	-10.000000	0.583333	-26.750000	360.500000	1023.000000	1023.000000	2046.000000
18.180000	-0.053395	-31.556210	-10.496048	-5.420608	-8.283188	-7.356368	0.000000	-10.000000	0.566667	-26.833334	351.500000	1023.000000	1023.000000	2046.000000
18.200001	-0.055340	-32.706161	-11.042965	-5.562801	-8.442757	-7.657639	0.000000	-10.000000	0.550000	-26.833334	342.500000	1023.000000	1023.000000	2046.000000
18.219999	-0.056923	-33.641235	-11.359998	-5.598982	-8.698210	-7.984046	0.000000	-10.000000	0.566667	-26.616667	333.500000	1023.000000	1023.000000	2046.000000
18.240000	-0.058452	-34.545025	-11.644590	-5.708934	-8.975110	-8.216393	0.000000	-10.000000	0.566667	-26.383333	324.666656	1023.000000	1023.000000	2046.000000
18.260000	-0.059666	-35.262421	-11.933384	-5.790284	-9.213537	-8.325213	0.000000	-10.000000	0.575000	-26.116667	315.833344	1023.000000	1023.000000	2046.000000
18.280001	-0.060603	-35.816101	-12.128719	-5.841230	-9.454806	-8.391345	0.000000	-10.000000	0.550000	-25.766668	307.166656	1023.000000	1023.000000	2046.000000
18.299999	-0.061339	-36.251621	-12.188975	-5.997924	-9.659813	-8.404909	0.000000	-10.000000	0.533333	-25.533335	298.500000	1023.000000	1023.000000	2046.000000
18.320000	-0.061823	-36.537163	-12.153415	-6.142178	-9.771285	-8.470284	0.000000	-10.000000	0.516667	-25.133333	290.166656	1023.000000	1023.000000	2046.000000
18.340000	-0.062313	-36.826763	-12.072413	-6.199446	-9.937444	-8.617459	0.000000	-10.000000	0.508333	-25.016666	281.666656	1023.000000	1023.000000	2046.000000
18.360001	-0.062883	-37.163815	-11.968023	-6.264753	-10.155710	-8.775329	0.000000	-10.000000	0.500000	-24.850000	273.333344	1023.000000	1023.000000	2046.000000
18.379999	-0.063691	-37.641487	-11.915234	-6.403928	-10.449586	-8.872741	0.000000	-10.000000	0.483333	-24.733334	265.000000	1023.000000	1023.000000	2046.000000
18.400000	-0.064480	-38.107800	-11.905456	-6.690157	-10.677072	-8.835115	0.000000	-10.000000	0.483333	-24.533333	256.833344	1023.000000	1023.000000	2046.000000
18.420000	-0.065620	-38.781433	-11.853192	-6.995287	-10.972281	-8.960674	0.000000	-10.000000	0.491667	-24.416666	248.500000	1023.000000	1023.000000	2046.000000
18.440001	-0.066750	-39.449314	-11.797831	-7.122125	-11.309090	-9.220270	0.000000	-10.000000	0.500000	-24.400000	240.166672	1023.000000	1023.000000	2046.000000
18.459999	-0.068029	-40.205296	-11.811395	-7.197804	-11.670105	-9.525993	0.000000	-10.000000	0.500000	-24.250000	232.000000	1023.000000	1023.000000	2046.000000
18.480000	-0.069494	-41.070988	-11.892687	-7.357248	-12.111335	-9.709719	0.000000	-10.000000	0.500000	-23.966667	224.000000	1023.000000	1023.000000	2046.000000
18.500000	-0.070735	-41.804668	-12.016916	-7.497112	-12.468196	-9.822445	0.000000	-10.000000	0.491667	-23.566666	216.000000	1023.000000	1023.000000	2046.000000
18.520000	-0.071909	-42.498116	-12.140347	-7.630612	-12.753917	-9.973241	0.000000	-10.000000	0.458333	-23.133333	208.166672	1023.000000	1023.000000	2046.000000
18.540001	-0.072812	-43.032097	-12.204848	-7.617906	-12.989569	-10.219774	0.000000	-10.000000	0.441667	-22.950001	200.500000	1023.000000	1023.000000	2046.000000
18.559999	-0.073723	-43.570583	-12.267274	-7.637538	-13.256723	-10.409046	0.000000	-10.000000	0.416667	-22.916668	192.833328	1023.000000	1023.000000	2046.000000
18.580000	-0.074388	-43.963070	-12.296335	-7.667356	-13.516718	-10.482661	0.000000	-10.000000	0.416667	-22.966667	185.166672	1023.000000	1023.000000	2046.000000
18.600000	-0.074979	-44.312824	-12.339911	-7.778485	-13.719673	-10.474755	0.000000	-10.000000	0.400000	-22.583334	177.500000	1023.000000	1023.000000	2046.000000
18.620001	-0.075287	-44.494579	-12.255050	-7.864637	-13.880447	-10.494445	0.000000	-10.000000	0.391667	-22.016666	170.000000	1023.000000	1023.000000	2046.000000
18.639999	-0.075255	-44.475727	-12.050244	-7.863790	-13.984580	-10.577115	0.000000	-10.000000	0.383333	-21.416668	162.666672	1023.000000	1023.000000	2046.000000
18.660000	-0.075124	-44.398270	-11.797813	-7.820368	-14.168533	-10.611553	0.000000	-10.000000	0.375000	-20.950001	155.500000	1023.000000	1023.000000	2046.000000
18.680000	-0.075300	-44.502159	-11.708337	-7.805659	-14.343679	-10.644485	0.000000	-10.000000	0.366667	-20.550001	148.500000	1023.000000	1023.000000	2046.000000
18.700001	-0.075809	-44.803123	-11.692256	-7.858825	-14.570287	-10.681754	0.000000	-10.000000	0.358333	-20.350000	141.666672	1023.000000	1023.000000	2046.000000
18.719999	-0.076130	-44.992901	-11.651086	-7.863887	-14.699065	-10.778863	0.000000	-10.000000	0.350000	-20.200001	134.833328	1023.000000	1023.000000	2046.000000
18.740000	-0.076552	-45.242229	-11.769208	-7.864709	-14.798528	-10.809784	0.000000	-10.000000	0.350000	-20.050001	128.166672	1023.000000	1023.000000	2046.000000
18.760000	-0.076424	-45.166409	-11.973902	-7.645372	-14.783158	-10.763976	0.000000	-10.000000	0.350000	-19.800001	121.333336	1023.000000	1023.000000	2046.000000
18.780001	-0.076770	-45.371021	-12.108431	-7.563999	-14.969374	-10.729216	0.000000	-10.000000	0.333333	-19.483334	114.833336	1023.000000	1023.000000	2046.000000
18.799999	-0.078171	-46.198994	-12.247360	-7.723286	-15.295089	-10.933258	0.000000	-10.000000	0.316667	-19.133333	108.166664	1023.000000	1023.000000	2046.000000
18.820000	-0.080511	-47.582039	-12.489147	-8.226542	-15.652155	-11.214193	0.000000	-10.000000	0.283333	-18.616667	101.833336	1023.000000	1023.000000	2046.000000
18.840000	-0.083172	-49.154453	-12.867239	-8.725053	-15.964025	-11.598138	0.000000	-10.000000	0.275000	-18.050001	95.500000	1023.000000	1023.000000	2046.000000
18.860001	-0.085826	-50.723339	-13.361541	-9.074953	-16.306799	-11.980045	0.000000	-10.000000	0.258333	-17.350000	89.500000	1023.000000	1023.000000	2046.000000
18.879999	-0.088286	-52.177017	-13.888171	-9.417315	-16.601852	-12.269678	0.000000	-10.000000	0.241667	-16.400002	83.833336	1023.000000	1023.000000	2046.000000
18.900000	-0.090099	-53.248596	-14.322742	-9.662018	-16.780098	-12.483738	0.000000	-10.000000	0.216667	-15.433333	78.333336	1023.000000	1023.000000	2046.000000
18.920000	-0.091547	-54.104008	-14.744340	-9.774405	-16.880167	-12.705094	0.000000	-10.000000	0.200000	-14.850000	73.333336	1023.000000	1023.000000	2046.000000
18.940001	-0.092836	-54.865883	-15.127864	-9.853818	-16.955292	-12.928910	0.000000	-10.000000	0.200000	-14.650001	68.333336	1023.000000	1023.000000	2046.000000
18.959999	-0.093932	-55.513519	-15.441045	-9.891415	-17.003937	-13.177125	0.000000	-10.000000	0.200000	-14.600000	63.500000	1023.000000	1023.000000	2046.000000
18.980000	-0.095004	-56.147499	-15.722878	-9.873087	-17.135233	-13.416301	0.000000	-10.000000	0.200000	-14.366667	58.500000	1023.000000	1023.000000	2046.000000
19.000000	-0.095738	-56.581184	-15.998861	-9.837435	-17.194777	-13.550112	0.000000	-10.000000	0.200000	-13.916667	53.666668	1023.000000	1023.000000	2046.000000
19.020000	-0.096319	-56.924721	-16.218525	-9.889056	-17.272127	-13.545011	0.000000	-10.000000	0.200000	-13.450000	49.000000	1023.000000	1023.000000	2046.000000
19.040001	-0.096628	-57.106907	-16.313074	-9.914849	-17.368244	-13.510741	0.000000	-10.000000	0.183333	-12.916667	44.500000	1023.000000	1023.000000	2046.000000
19.059999	-0.096778	-57.195515	-16.309771	-9.892582	-17.445972	-13.547189	0.000000	-10.000000	0.150000	-12.516666	40.166668	1023.000000	1023.000000	2046.000000
19.080000	-0.096535	-57.052197	-16.198313	-9.863472	-17.425371	-13.565041	0.000000	-10.000000	0.116667	-11.966667	36.000000	1023.000000	1023.000000	2046.000000
19.100000	-0.096126	-56.810440	-15.937383	-9.839123	-17.453962	-13.579971	0.000000	-10.000000	0.100000	-11.533334	32.000000	1023.000000	1023.000000	2046.000000
19.120001	-0.095614	-56.507736	-15.702415	-9.747820	-17.431929	-13.625572	0.000000	-10.000000	0.100000	-11.283334	28.000000	1023.000000	1023.000000	2046.000000
19.139999	-0.095323	-56.335930	-15.496989	-9.771166	-17.449213	-13.618562	0.000000	-10.000000	0.100000	-11.133333	24.333334	1023.000000	1023.000000	2046.000000
19.160000	-0.095076	-56.190182	-15.286407	-9.875649	-17.492874	-13.535252	0.000000	-10.000000	0.100000	-10.950001	20.666666	1023.000000	1023.000000	2046.000000
19.180000	-0.095162	-56.240612	-15.237780	-10.067197	-17.470381	-13.465254	0.000000	-10.000000	0.100000	-10.766667	17.166666	1023.000000	1023.000000	2046.000000
19.200001	-0.095562	-56.477215	-15.094066	-10.325142	-17.585051	-13.472959	0.000000	-10.000000	0.100000	-10.683333	13.500000	1023.000000	1023.000000	2046.000000
19.219999	-0.096106	-56.798878	-15.003178	-10.455544	-17.682693	-13.657462	0.000000	-10.000000	0.100000	-10.700000	9.833333	1023.000000	1023.000000	2046.000000
19.240000	-0.096711	-57.156487	-14.938955	-10.502439	-17.860485	-13.854609	0.000000	-10.000000	0.100000	-10.566667	6.333333	1023.000000	1023.000000	2046.000000
19.260000	-0.097528	-57.639011	-14.923401	-10.564495	-18.075546	-14.075571	0.000000	-10.000000	0.100000	-10.366667	2.833333	1023.000000	1023.000000	2046.000000
19.280001	-0.098161	-58.013161	-14.988848	-10.629434	-18.238804	-14.156075	0.000000	-10.000000	0.100000	-9.966667	-0.166667	1023.000000	1023.000000	2046.000000
19.299999	-0.098521	-58.226036	-14.994643	-10.623903	-18.364149	-14.243340	0.000000	-10.000000	0.100000	-9.566667	-3.333333	1023.000000	1023.000000	2046.000000
19.320000	-0.098662	-58.308975	-14.948812	-10.752495	-18.423338	-14.184332	0.000000	-10.000000	0.100000	-9.166667	-6.333333	1023.000000	1023.000000	2046.000000
19.340000	-0.098722	-58.344608	-14.874381	-10.773461	-18.433413	-14.263353	0.000000	-10.000000	0.100000	-9.000000	-9.500000	1023.000000	1023.000000	2046.000000
19.360001	-0.098712	-58.339081	-14.749278	-10.833631	-18.483652	-14.272519	0.000000	-10.000000	0.100000	-8.783334	-12.500000	1023.000000	1023.000000	2046.000000
19.379999	-0.098529	-58.230534	-14.576346	-10.709140	-18.561054	-14.383994	0.000000	-10.000000	0.091667	-8.483334	-15.500000	1023.000000	1023.000000	2046.000000
19.400000	-0.098161	-58.012936	-14.388599	-10.648416	-18.591524	-14.384397	0.000000	-10.000000	0.075000	-7.933333	-18.333334	1023.000000	1023.000000	2046.000000
19.420000	-0.097460	-57.598839	-14.128735	-10.612682	-18.614033	-14.243390	0.000000	-10.000000	0.058333	-7.333333	-21.000000	1023.000000	1023.000000	2046.000000
19.440001	-0.096707	-57.153934	-13.961385	-10.486400	-18.565029	-14.141121	0.000000	-10.000000	0.050000	-6.733334	-23.333334	1023.000000	1023.000000	2046.000000
19.459999	-0.096310	-56.919445	-13.799994	-10.532715	-18.609015	-13.977720	0.000000	-10.000000	0.058333	-6.266667	-25.500000	1023.000000	1023.000000	2046.000000
19.480000	-0.096226	-56.869747	-13.704016	-10.614100	-18.650070	-13.901563	0.000000	-10.000000	0.058333	-6.066667	-27.500000	1023.000000	1023.000000	2046.000000
19.500000	-0.095855	-56.650471	-13.514913	-10.601906	-18.634470	-13.899183	0.000000	-10.000000	0.058333	-6.050000	-29.500000	1023.000000	1023.000000	2046.000000
19.520000	-0.095898	-56.675819	-13.430529	-10.447424	-18.775482	-14.022387	0.000000	-10.000000	0.050000	-6.083333	-31.500000	1023.000000	1023.000000	2046.000000
19.540001	-0.095216	-56.272465	-13.644737	-10.073158	-18.621626	-13.932943	0.000000	-10.000000	0.050000	-6.050000	-33.500000	1023.000000	1023.000000	2046.000000
19.559999	-0.095263	-56.300480	-13.851403	-9.805702	-18.749256	-13.894120	0.000000	-10.000000	0.050000	-5.900000	-35.500000	1023.000000	1023.000000	2046.000000
19.580000	-0.096248	-56.882305	-14.067732	-10.062502	-18.913357	-13.838714	0.000000	-10.000000	0.050000	-5.650000	-37.500000	1023.000000	1023.000000	2046.000000
19.600000	-0.097929	-57.876289	-14.330277	-10.540407	-19.056274	-13.949329	0.000000	-10.000000	0.058333	-5.233334	-39.500000	1023.000000	1023.000000	2046.000000
19.620001	-0.099889	-59.034157	-14.593863	-10.914834	-19.254524	-14.270934	0.000000	-10.000000	0.058333	-4.933333	-41.333332	1023.000000	1023.000000	2046.000000
19.639999	-0.102009	-60.287239	-15.061516	-11.171293	-19.441170	-14.613258	0.000000	-10.000000	0.058333	-4.383333	-43.000000	1023.000000	1023.000000	2046.000000
19.660000	-0.103969	-61.445721	-15.521013	-11.388242	-19.624651	-14.911815	0.000000	-10.000000	0.041667	-3.216667	-44.500000	1023.000000	1023.000000	2046.000000
19.680000	-0.105386	-62.283070	-15.930307	-11.494052	-19.742849	-15.115859	0.000000	-10.000000	0.033333	-2.050000	-45.500000	1023.000000	1023.000000	2046.000000
19.700001	-0.106206	-62.767483	-16.279633	-11.523178	-19.756901	-15.207771	0.000000	-10.000000	0.033333	-1.333333	-46.000000	1023.000000	1023.000000	2046.000000
19.719999	-0.106970	-63.219379	-16.624624	-11.512711	-19.774879	-15.307164	0.000000	-10.000000	0.041667	-1.700000	-46.000000	1023.000000	1023.000000	2046.000000
19.740000	-0.107489	-63.526108	-16.947264	-11.532971	-19.702126	-15.343748	0.000000	-10.000000	0.050000	-2.150000	-46.333332	1023.000000	1023.000000	2046.000000
19.760000	-0.107965	-63.807545	-17.167429	-11.587152	-19.673389	-15.379573	0.000000	-10.000000	0.050000	-2.483333	-47.000000	1023.000000	1023.000000	2046.000000
19.780001	-0.108268	-63.986221	-17.295389	-11.490346	-19.707382	-15.493104	0.000000	-10.000000	0.050000	-2.550000	-48.000000	1023.000000	1023.000000	2046.000000
19.799999	-0.108429	-64.081329	-17.439280	-11.386351	-19.696310	-15.559391	0.000000	-10.000000	0.058333	-2.450000	-48.833332	1023.000000	1023.000000	2046.000000
19.820000	-0.108399	-64.064049	-17.496763	-11.317049	-19.744659	-15.505578	0.000000	-10.000000	0.058333	-2.333333	-49.666668	1023.000000	1023.000000	2046.000000
19.840000	-0.108230	-63.963856	-17.541666	-11.192623	-19.739698	-15.489869	0.000000	-10.000000	0.058333	-2.100000	-50.333332	1023.000000	1023.000000	2046.000000
19.860001	-0.107644	-63.617691	-17.432243	-11.206411	-19.641661	-15.337375	0.000000	-10.000000	0.050000	-1.900000	-50.833332	1023.000000	1023.000000	2046.000000
19.879999	-0.106836	-63.139961	-17.131948	-11.168809	-19.554937	-15.284266	0.000000	-10.000000	0.050000	-1.850000	-51.000000	1023.000000	1023.000000	2046.000000
19.900000	-0.106188	-62.756824	-16.899944	-11.093171	-19.489944	-15.273766	0.000000	-10.000000	0.050000	-2.166667	-51.166668	1023.000000	1023.000000	2046.000000
19.920000	-0.105536	-62.372059	-16.575794	-11.091776	-19.510458	-15.194030	0.000000	-10.000000	0.050000	-2.700000	-51.666668	1023.000000	1023.000000	2046.000000
19.940001	-0.105109	-62.119175	-16.329557	-11.101759	-19.512732	-15.175126	0.000000	-10.000000	0.050000	-3.200000	-52.500000	1023.000000	1023.000000	2046.000000
19.959999	-0.104780	-61.925217	-16.178925	-11.194412	-19.461540	-15.090341	0.000000	-10.000000	0.050000	-3.550000	-53.500000	1023.000000	1023.000000	2046.000000
19.980000	-0.104806	-61.940296	-16.077005	-11.424211	-19.423658	-15.015423	0.000000	-10.000000	0.050000	-3.850000	-54.666668	1023.000000	1023.000000	2046.000000
20.000000	-0.104948	-62.024540	-15.965424	-11.545765	-19.404329	-15.109021	0.000000	-10.000000	0.050000	-4.066667	-56.000000	1023.000000	1023.000000	2046.000000
20.020000	-0.105270	-62.214413	-15.849097	-11.569918	-19.519056	-15.276341	0.000000	-10.000000	0.050000	-3.983334	-57.333332	1023.000000	1023.000000	2046.000000
20.040001	-0.105776	-62.513500	-15.799983	-11.656881	-19.661837	-15.394798	0.000000	-10.000000	0.041667	-3.683333	-58.666668	1023.000000	1023.000000	2046.000000
20.059999	-0.106190	-62.758541	-15.811522	-11.658276	-19.762232	-15.526509	0.000000	-10.000000	0.041667	-3.350000	-59.833332	1023.000000	1023.000000	2046.000000
20.080000	-0.106412	-62.889446	-15.800908	-11.669856	-19.860222	-15.558462	0.000000	-10.000000	0.041667	-3.133333	-61.000000	1023.000000	1023.000000	2046.000000
20.100000	-0.106257	-62.797768	-15.737299	-11.681514	-19.874659	-15.504295	0.000000	-10.000000	0.050000	-3.033333	-62.000000	1023.000000	1023.000000	2046.000000
20.120001	-0.106081	-62.693851	-15.641373	-11.740281	-19.863869	-15.448329	0.000000	-10.000000	0.041667	-3.066667	-63.000000	1023.000000	1023.000000	2046.000000
20.139999	-0.105787	-62.520206	-15.478377	-11.751096	-19.876104	-15.414630	0.000000	-10.000000	0.033333	-3.050000	-64.166664	1023.000000	1023.000000	2046.000000
20.160000	-0.105362	-62.269100	-15.321654	-11.677911	-19.848309	-15.421227	0.000000	-10.000000	0.016667	-2.733333	-65.333336	1023.000000	1023.000000	2046.000000
20.180000	-0.104764	-61.915424	-15.062751	-11.597164	-19.855917	-15.399593	0.000000	-10.000000	0.008333	-1.350000	-66.333336	1023.000000	1023.000000	2046.000000
20.200001	-0.103824	-61.359806	-14.731445	-11.437263	-19.850557	-15.340539	0.000000	-10.000000	-0.008333	0.783333	-66.833336	1023.000000	1023.000000	2046.000000
20.219999	-0.102933	-60.833111	-14.472922	-11.324049	-19.817509	-15.218629	0.000000	-10.000000	-0.016667	3.833333	-67.000000	1023.000000	1023.000000	2046.000000
20.240000	-0.102149	-60.369999	-14.266227	-11.266587	-19.811884	-15.025300	0.000000	-10.000000	-0.033333	6.900000	-67.000000	1023.000000	1023.000000	2046.000000
20.260000	-0.101335	-59.888824	-14.116770	-11.171611	-19.707773	-14.892673	0.000000	-10.000000	-0.058333	9.633333	-67.000000	1023.000000	1023.000000	2046.000000
20.280001	-0.100311	-59.284035	-13.828794	-11.156075	-19.618088	-14.681079	0.000000	-10.000000	-0.100000	11.850000	-67.000000	1023.000000	1023.000000	2046.000000
20.299999	-0.099460	-58.781090	-13.650880	-10.977185	-19.540558	-14.612469	0.000000	-10.000000	-0.133333	13.433333	-67.000000	1023.000000	1023.000000	2046.000000
20.320000	-0.098064	-57.955799	-13.684371	-10.467325	-19.398428	-14.405678	0.000000	-10.000000	-0.166667	14.783334	-67.000000	1023.000000	1023.000000	2046.000000
20.340000	-0.097283	-57.494080	-13.781535	-10.104029	-19.363499	-14.245018	0.000000	-10.000000	-0.166667	15.883334	-36.666668	1023.000000	1023.000000	2046.000000
20.360001	-0.097371	-57.546341	-13.865880	-10.136014	-19.348942	-14.195504	0.000000	-10.000000	-0.208333	17.583334	-2.833333	1023.000000	1023.000000	2046.000000
20.379999	-0.098019	-57.929043	-13.967095	-10.499041	-19.331955	-14.130951	0.000000	-10.000000	-0.233333	18.983334	31.000000	1023.000000	1023.000000	2046.000000
20.400000	-0.098702	-58.332756	-14.142974	-10.750196	-19.226385	-14.213202	0.000000	-10.000000	-0.283333	20.483334	36.500000	1023.000000	1023.000000	2046.000000
20.420000	-0.099524	-58.818939	-14.390911	-10.864957	-19.233269	-14.329803	0.000000	-10.000000	-0.325000	21.466667	40.833332	1023.000000	1023.000000	2046.000000
20.440001	-0.100327	-59.293278	-14.709540	-10.903152	-19.243656	-14.436930	0.000000	-10.000000	-0.350000	22.850000	47.666668	1023.000000	1023.000000	2046.000000
20.459999	-0.100531	-59.413719	-14.962374	-10.903675	-19.113165	-14.434505	0.000000	-10.000000	-0.366667	23.816668	55.166668	1023.000000	1023.000000	2046.000000
20.480000	-0.100099	-59.158615	-15.134918	-10.771454	-18.939182	-14.313064	0.000000	-10.000000	-0.350000	24.550001	63.000000	1023.000000	1023.000000	2046.000000
20.500000	-0.099380	-58.733788	-15.366920	-10.521625	-18.623848	-14.221393	0.000000	-10.000000	-0.366667	24.766666	71.000000	1023.000000	1023.000000	2046.000000
20.520000	-0.098523	-58.227089	-15.489059	-10.409811	-18.372345	-13.955874	0.000000	-10.000000	-0.383333	25.150000	79.000000	1023.000000	1023.000000	2046.000000
20.540001	-0.097455	-57.595821	-15.503543	-10.229604	-18.158836	-13.703839	0.000000	-10.000000	-0.408333	25.183334	87.333336	1023.000000	1023.000000	2046.000000
20.559999	-0.096176	-56.840061	-15.440989	-9.928663	-17.923748	-13.546662	0.000000	-10.000000	-0.433333	25.583334	95.666664	1023.000000	1023.000000	2046.000000
20.580000	-0.094686	-55.959354	-15.363303	-9.570004	-17.683559	-13.342489	0.000000	-10.000000	-0.458333	26.150002	104.333336	1023.000000	1023.000000	2046.000000
20.600000	-0.093187	-55.073666	-15.213846	-9.268081	-17.544220	-13.047522	0.000000	-10.000000	-0.483333	27.083334	112.833336	1023.000000	1023.000000	2046.000000
20.620001	-0.091330	-53.975826	-15.031500	-8.909165	-17.270855	-12.764307	0.000000	-10.000000	-0.508333	28.100000	121.833336	1023.000000	1023.000000	2046.000000
20.639999	-0.089130	-52.675884	-14.728610	-8.689934	-16.961411	-12.295930	0.000000	-10.000000	-0.541667	28.833334	131.000000	1023.000000	1023.000000	2046.000000
20.660000	-0.086590	-51.174797	-14.311049	-8.459163	-16.527788	-11.876798	0.000000	-10.000000	-0.575000	29.383333	140.666672	1023.000000	1023.000000	2046.000000
20.680000	-0.084101	-49.703419	-13.805761	-8.193896	-16.158573	-11.545187	0.000000	-10.000000	-0.591667	29.666666	150.500000	1023.000000	1023.000000	2046.000000
20.700001	-0.081787	-48.336376	-13.258494	-7.963645	-15.851898	-11.262341	0.000000	-10.000000	-0.591667	29.966667	160.500000	1023.000000	1023.000000	2046.000000
20.719999	-0.079595	-47.040836	-12.791713	-7.881276	-15.519915	-10.847933	0.000000	-10.000000	-0.583333	30.133333	170.500000	1023.000000	1023.000000	2046.000000
20.740000	-0.077389	-45.736664	-12.392755	-7.790668	-15.079437	-10.473804	0.000000	-10.000000	-0.566667	30.233334	180.500000	1023.000000	1023.000000	2046.000000
20.760000	-0.075327	-44.518372	-12.076169	-7.697908	-14.647220	-10.097074	0.000000	-10.000000	-0.541667	29.983334	190.500000	1023.000000	1023.000000	2046.000000
20.780001	-0.073497	-43.436810	-11.716398	-7.668567	-14.292928	-9.758916	0.000000	-10.000000	-0.550000	29.816666	200.500000	1023.000000	1023.000000	2046.000000
20.799999	-0.072012	-42.558987	-11.330113	-7.617418	-14.109122	-9.502334	0.000000	-10.000000	-0.550000	29.600000	210.500000	1023.000000	1023.000000	2046.000000
20.820000	-0.070557	-41.698982	-10.969589	-7.448937	-13.923854	-9.356601	0.000000	-10.000000	-0.575000	29.549999	220.333328	1023.000000	1023.000000	2046.000000
20.840000	-0.068888	-40.712517	-10.698314	-7.199789	-13.665915	-9.148499	0.000000	-10.000000	-0.566667	29.600000	230.000000	1023.000000	1023.000000	2046.000000
20.860001	-0.067025	-39.611893	-10.372687	-6.968016	-13.411950	-8.859238	0.000000	-10.000000	-0.566667	29.550001	239.666672	1023.000000	1023.000000	2046.000000
20.879999	-0.064925	-38.370609	-10.015917	-6.682709	-13.078840	-8.593144	0.000000	-10.000000	-0.575000	29.733334	249.500000	1023.000000	1023.000000	2046.000000
20.900000	-0.062682	-37.045303	-9.670287	-6.485843	-12.709633	-8.179540	0.000000	-10.000000	-0.566667	29.783335	259.500000	1023.000000	1023.000000	2046.000000
20.920000	-0.060205	-35.581249	-9.274243	-6.281874	-12.322935	-7.702196	0.000000	-10.000000	-0.583333	30.050001	269.500000	1023.000000	1023.000000	2046.000000
20.940001	-0.057535	-34.003220	-8.785583	-5.990447	-11.877021	-7.350169	0.000000	-10.000000	-0.583333	30.116667	279.500000	1023.000000	1023.000000	2046.000000
20.959999	-0.054676	-32.313663	-8.160408	-5.716453	-11.508176	-6.928628	0.000000	-10.000000	-0.591667	30.333334	289.500000	1023.000000	1023.000000	2046.000000
20.980000	-0.051613	-30.503389	-7.541983	-5.345568	-11.076446	-6.539392	0.000000	-10.000000	-0.583333	30.416666	299.500000	1023.000000	1023.000000	2046.000000
21.000000	-0.048886	-28.891897	-6.992618	-4.974109	-10.770733	-6.154438	0.000000	-10.000000	-0.583333	30.433334	309.666656	1023.000000	1023.000000	2046.000000
21.020000	-0.046681	-27.588648	-6.615603	-4.724649	-10.460352	-5.788044	0.000000	-10.000000	-0.600000	30.616667	320.000000	1023.000000	1023.000000	2046.000000
21.040001	-0.044590	-26.352596	-6.252501	-4.458252	-10.158175	-5.483669	0.000000	-10.000000	-0.600000	30.650000	330.333344	1023.000000	1023.000000	2046.000000
21.059999	-0.042319	-25.010447	-5.934608	-4.231674	-9.767974	-5.076191	0.000000	-10.000000	-0.583333	30.716667	340.500000	1023.000000	1023.000000	2046.000000
21.080000	-0.040108	-23.703581	-5.789317	-3.833505	-9.388100	-4.692658	0.000000	-10.000000	-0.558333	30.233334	350.500000	1023.000000	1023.000000	2046.000000
21.100000	-0.037547	-22.190254	-5.770414	-3.242389	-9.015141	-4.162310	0.000000	-10.000000	-0.550000	30.150000	360.666656	1023.000000	1023.000000	2046.000000
21.120001	-0.035441	-20.945768	-5.659181	-2.710159	-8.876429	-3.699999	0.000000	-10.000000	-0.541667	29.850000	370.666656	1023.000000	1023.000000	2046.000000
21.139999	-0.034422	-20.343678	-5.416943	-2.591641	-8.822943	-3.512150	0.000000	-10.000000	-0.541667	29.616667	380.833344	1023.000000	1023.000000	2046.000000
21.160000	-0.034009	-20.099463	-5.248014	-2.763328	-8.726102	-3.362019	0.000000	-10.000000	-0.533333	29.250000	390.666656	1023.000000	1023.000000	2046.000000
21.180000	-0.034256	-20.245148	-5.390584	-2.940078	-8.590420	-3.324064	0.000000	-10.000000	-0.525000	28.966667	400.666656	1023.000000	1023.000000	2046.000000
21.200001	-0.035171	-20.785957	-5.864799	-3.098487	-8.399103	-3.423567	0.000000	-10.000000	-0.508333	28.700001	410.500000	1023.000000	1023.000000	2046.000000
21.219999	-0.035998	-21.274752	-6.230732	-3.223446	-8.320599	-3.499974	0.000000	-10.000000	-0.500000	28.383333	420.166656	1023.000000	1023.000000	2046.000000
21.240000	-0.035768	-21.139013	-6.409302	-3.193193	-8.072914	-3.463604	0.000000	-10.000000	-0.500000	28.216667	429.666656	1023.000000	1023.000000	2046.000000
21.260000	-0.034916	-20.635101	-6.447069	-3.034036	-7.830319	-3.323677	0.000000	-10.000000	-0.491667	28.266666	439.000000	1023.000000	1023.000000	2046.000000
21.280001	-0.033809	-19.981100	-6.527181	-2.717169	-7.475192	-3.261559	0.000000	-10.000000	-0.475000	28.033333	448.500000	1023.000000	1023.000000	2046.000000
21.299999	-0.032774	-19.369333	-6.516356	-2.414099	-7.254828	-3.184051	0.000000	-10.000000	-0.458333	27.816668	458.000000	1023.000000	1023.000000	2046.000000
21.320000	-0.031565	-18.654884	-6.508101	-2.126465	-6.990214	-3.030104	0.000000	-10.000000	-0.458333	27.533333	467.333344	1023.000000	1023.000000	2046.000000
21.340000	-0.030252	-17.878889	-6.491127	-1.857760	-6.705682	-2.824320	0.000000	-10.000000	-0.450000	27.250000	476.500000	1023.000000	1023.000000	2046.000000
21.360001	-0.028759	-16.996367	-6.409771	-1.600517	-6.455254	-2.530824	0.000000	-10.000000	-0.441667	26.916666	485.666656	1023.000000	1023.000000	2046.000000
21.379999	-0.026914	-15.905930	-6.205218	-1.254775	-6.181671	-2.264266	0.000000	-10.000000	-0.433333	27.000000	494.666656	1023.000000	1023.000000	2046.000000
21.400000	-0.025017	-14.784854	-5.941572	-0.903372	-5.952211	-1.987698	0.000000	-10.000000	-0.441667	27.183334	503.666656	1023.000000	1023.000000	2046.000000
21.420000	-0.022867	-13.514193	-5.554935	-0.561947	-5.701392	-1.695919	0.000000	-10.000000	-0.450000	27.300001	512.666687	1023.000000	1023.000000	2046.000000
21.440001	-0.020642	-12.199315	-5.155437	-0.318114	-5.360112	-1.365652	0.000000	-10.000000	-0.441667	27.250000	521.833313	1023.000000	1023.000000	2046.000000
21.459999	-0.018427	-10.890187	-4.743544	-0.064016	-4.985293	-1.097335	0.000000	-10.000000	-0.433333	27.150000	531.000000	1023.000000	1023.000000	2046.000000
21.480000	-0.016107	-9.519025	-4.292678	0.062877	-4.529073	-0.760151	0.000000	-10.000000	-0.416667	27.166666	540.000000	1023.000000	1023.000000	2046.000000
21.500000	-0.013590	-8.031579	-3.754965	0.236515	-4.077332	-0.435796	0.000000	-10.000000	-0.391667	26.533333	549.000000	1023.000000	1023.000000	2046.000000
21.520000	-0.011129	-6.577216	-3.176500	0.288952	-3.627656	-0.062011	0.000000	-10.000000	-0.383333	25.983334	558.000000	1023.000000	1023.000000	2046.000000
21.540001	-0.009090	-5.372396	-2.599978	0.234898	-3.309892	0.302577	0.000000	-10.000000	-0.375000	25.366667	566.833313	1023.000000	1023.000000	2046.000000
21.559999	-0.007686	-4.542181	-2.105882	0.222617	-3.094550	0.435634	0.000000	-10.000000	-0.375000	25.049999	575.500000	1023.000000	1023.000000	2046.000000
21.580000	-0.006291	-3.718066	-1.663629	0.219092	-2.856659	0.583130	0.000000	-10.000000	-0.358333	24.866667	583.833313	1023.000000	1023.000000	2046.000000
21.600000	-0.005139	-3.037328	-1.288133	0.308029	-2.671488	0.614264	0.000000	-10.000000	-0.350000	24.433334	592.000000	1023.000000	1023.000000	2046.000000
21.620001	-0.003523	-2.082194	-0.931218	0.416355	-2.368063	0.800732	0.000000	-10.000000	-0.350000	24.366667	600.333313	1023.000000	1023.000000	2046.000000
21.639999	-0.001717	-1.014859	-0.519287	0.565023	-2.110729	1.050135	0.000000	-10.000000	-0.350000	24.200001	608.666687	1023.000000	1023.000000	2046.000000
21.660000	0.000445	0.262886	-0.131354	0.774712	-1.817775	1.437303	0.000000	-10.000000	-0.350000	24.266668	617.000000	1023.000000	1023.000000	2046.000000
21.680000	0.002722	1.608714	0.372867	1.012125	-1.539869	1.763591	0.000000	-10.000000	-0.350000	24.100000	622.333313	1023.000000	1023.000000	2046.000000
21.700001	0.005060	2.990350	0.900743	1.285708	-1.283736	2.087636	0.000000	-10.000000	-0.375000	24.433334	630.333313	1023.000000	1023.000000	2046.000000
21.719999	0.007684	4.541009	1.442932	1.595991	-0.907657	2.409743	0.000000	-10.000000	-0.400000	24.966667	638.333313	1023.000000	1023.000000	2046.000000
21.740000	0.010466	6.185163	1.990213	1.916408	-0.484492	2.763034	0.000000	-10.000000	-0.433333	25.566668	649.333313	1023.000000	1023.000000	2046.000000
21.760000	0.013588	8.030592	2.588352	2.315738	-0.005730	3.132231	0.000000	-10.000000	-0.425000	26.033333	657.833313	1023.000000	1023.000000	2046.000000
21.780001	0.016196	9.571772	3.081759	2.606462	0.342148	3.541403	0.000000	-10.000000	-0.433333	26.333334	666.500000	1023.000000	1023.000000	2046.000000
21.799999	0.018432	10.893490	3.539361	2.887481	0.627783	3.838865	0.000000	-10.000000	-0.433333	26.616667	675.166687	1023.000000	1023.000000	2046.000000
21.820000	0.020382	12.045620	3.902742	3.043670	0.924149	4.175059	0.000000	-10.000000	-0.425000	26.433334	684.000000	1023.000000	1023.000000	2046.000000
21.840000	0.022133	13.080366	4.374124	3.259373	1.087852	4.359018	0.000000	-10.000000	-0.416667	26.200001	693.000000	1023.000000	1023.000000	2046.000000
21.860001	0.024416	14.429780	4.677421	3.683840	1.496705	4.571815	0.000000	-10.000000	-0.391667	25.800001	701.833313	1023.000000	1023.000000	2046.000000
21.879999	0.026566	15.700577	4.781613	4.127484	1.794824	4.996655	0.000000	-10.000000	-0.391667	25.033333	710.500000	1023.000000	1023.000000	2046.000000
21.900000	0.028767	17.001307	4.833914	4.690136	1.985907	5.491349	0.000000	-10.000000	-0.366667	24.583334	718.833313	1023.000000	1023.000000	2046.000000
21.920000	0.029935	17.691498	5.045844	4.867288	2.107388	5.670978	0.000000	-10.000000	-0.358333	24.216667	727.000000	1023.000000	1023.000000	2046.000000
21.940001	0.030264	17.886045	5.221488	4.639621	2.237663	5.787274	0.000000	-10.000000	-0.333333	24.133333	735.000000	1023.000000	1023.000000	2046.000000
21.959999	0.029574	17.477995	5.109802	4.431787	2.197963	5.738442	0.000000	-10.000000	-0.325000	23.633333	743.000000	1023.000000	1023.000000	2046.000000
21.980000	0.027953	16.520428	4.645387	4.215239	2.174108	5.485695	0.000000	-10.000000	-0.308333	23.233334	751.000000	1023.000000	1023.000000	2046.000000
22.000000	0.026386	15.594184	4.232749	4.050295	2.143627	5.167513	0.000000	-10.000000	-0.316667	23.116667	759.000000	1023.000000	1023.000000	2046.000000
22.020000	0.026018	15.376427	3.991562	4.017056	2.295727	5.072082	0.000000	-10.000000	-0.325000	23.216667	767.000000	1023.000000	1023.000000	2046.000000
22.040001	0.026801	15.839666	3.894122	4.163346	2.579035	5.203164	0.000000	-10.000000	-0.341667	23.466667	774.666687	1023.000000	1023.000000	2046.000000
22.059999	0.027824	16.444082	3.947334	4.434276	2.742109	5.320364	0.000000	-10.000000	-0.350000	23.633333	782.333313	1023.000000	1023.000000	2046.000000
22.080000	0.028684	16.952269	3.964613	4.663456	2.879857	5.444341	0.000000	-10.000000	-0.333333	23.666666	790.000000	1023.000000	1023.000000	2046.000000
22.100000	0.029506	17.438034	3.971342	4.920850	3.005325	5.540517	0.000000	-10.000000	-0.308333	23.299999	798.000000	1023.000000	1023.000000	2046.000000
22.120001	0.030298	17.906082	3.892693	5.158494	3.190762	5.664135	0.000000	-10.000000	-0.275000	22.733334	806.000000	1023.000000	1023.000000	2046.000000
22.139999	0.031238	18.461735	3.843735	5.370715	3.410783	5.836503	0.000000	-10.000000	-0.233333	21.800001	813.666687	1023.000000	1023.000000	2046.000000
22.160000	0.032374	19.133242	3.863936	5.645822	3.607145	6.016339	0.000000	-10.000000	-0.200000	20.566668	821.166687	1023.000000	1023.000000	2046.000000
22.180000	0.033621	19.870043	3.911390	5.929909	3.839837	6.188907	0.000000	-10.000000	-0.166667	19.350000	828.166687	1023.000000	1023.000000	2046.000000
22.200001	0.035038	20.707344	4.074608	6.155116	4.044451	6.433167	0.000000	-10.000000	-0.158333	18.233334	835.000000	1023.000000	1023.000000	2046.000000
22.219999	0.036579	21.618469	4.347081	6.297429	4.266607	6.707352	0.000000	-10.000000	-0.125000	17.083334	841.333313	1023.000000	1023.000000	2046.000000
22.240000	0.037990	22.452276	4.663649	6.383662	4.469064	6.935900	0.000000	-10.000000	-0.083333	15.883333	847.166687	1023.000000	1023.000000	2046.000000
22.260000	0.039462	23.321821	5.046991	6.477199	4.702291	7.095341	0.000000	-10.000000	-0.058333	14.466666	852.666687	1023.000000	1023.000000	2046.000000
22.280001	0.041034	24.251369	5.431509	6.501739	5.081325	7.236796	0.000000	-10.000000	-0.050000	13.150000	857.666687	1023.000000	1023.000000	2046.000000
22.299999	0.042627	25.192772	5.871641	6.392319	5.459255	7.469558	0.000000	-10.000000	-0.058333	11.666667	862.500000	1023.000000	1023.000000	2046.000000
22.320000	0.043955	25.977573	6.231578	6.237013	5.815790	7.693192	0.000000	-10.000000	-0.033333	10.750000	866.500000	1023.000000	1023.000000	2046.000000
22.340000	0.044984	26.585569	6.549686	6.117739	6.094373	7.823771	0.000000	-10.000000	-0.025000	10.133333	870.333313	1023.000000	1023.000000	2046.000000
22.360001	0.045730	27.026459	6.909881	5.964614	6.242020	7.909944	0.000000	-10.000000	-0.008333	9.966667	873.666687	1023.000000	1023.000000	2046.000000
22.379999	0.046287	27.355469	7.246648	5.912495	6.330525	7.865800	0.000000	-10.000000	-0.016667	9.733334	877.166687	1023.000000	1023.000000	2046.000000
22.400000	0.046744	27.625757	7.571085	5.879451	6.351145	7.824075	0.000000	-10.000000	-0.008333	9.566667	880.333313	1023.000000	1023.000000	2046.000000
22.420000	0.047442	28.038389	7.753772	5.966330	6.503407	7.814879	0.000000	-10.000000	-0.008333	9.183333	883.666687	1023.000000	1023.000000	2046.000000
22.440001	0.048358	28.579575	7.964405	6.046924	6.660618	7.907628	0.000000	-10.000000	0.000000	8.616667	886.666687	1023.000000	1023.000000	2046.000000
22.459999	0.049456	29.228760	8.126899	6.115643	6.853640	8.132578	0.000000	-10.000000	0.000000	7.850000	889.666687	1023.000000	1023.000000	2046.000000
22.480000	0.050800	30.022722	8.291057	6.260024	7.189066	8.282576	0.000000	-10.000000	0.000000	7.383333	892.333313	1023.000000	1023.000000	2046.000000
22.500000	0.052209	30.855230	8.586924	6.446203	7.360769	8.461335	0.000000	-10.000000	0.000000	7.133333	895.000000	1023.000000	1023.000000	2046.000000
22.520000	0.053953	31.886419	8.947584	6.645248	7.593912	8.699676	0.000000	-10.000000	0.000000	7.033333	897.333313	1023.000000	1023.000000	2046.000000
22.540001	0.055848	33.006111	9.383566	6.915582	7.784674	8.922291	0.000000	-10.000000	0.000000	6.816667	899.833313	1023.000000	1023.000000	2046.000000
22.559999	0.057750	34.130402	9.817487	7.151128	7.965997	9.195789	0.000000	-10.000000	0.000000	6.566667	902.166687	1023.000000	1023.000000	2046.000000
22.580000	0.059045	34.895435	10.177903	7.330710	8.010696	9.376127	0.000000	-10.000000	0.000000	6.450000	904.500000	1023.000000	1023.000000	2046.000000
22.600000	0.060004	35.462429	10.374990	7.429825	8.135710	9.521904	0.000000	-10.000000	0.000000	6.133333	906.500000	1023.000000	1023.000000	2046.000000
22.620001	0.060580	35.803047	10.471160	7.397602	8.257957	9.676329	0.000000	-10.000000	0.008333	5.250000	908.500000	1023.000000	1023.000000	2046.000000
22.639999	0.061438	36.309586	10.502465	7.591948	8.551077	9.664094	0.000000	-10.000000	0.016667	3.816667	910.500000	1023.000000	1023.000000	2046.000000
22.660000	0.062309	36.824577	10.539962	7.878994	8.599566	9.806055	0.000000	-10.000000	0.033333	1.950000	912.000000	1023.000000	1023.000000	2046.000000
22.680000	0.063309	37.415451	10.471216	8.308721	8.506931	10.128584	0.000000	-10.000000	0.041667	0.716667	912.833313	1023.000000	1023.000000	2046.000000
22.700001	0.063194	37.347610	10.397056	8.478072	8.330496	10.141986	0.000000	-10.000000	0.050000	-0.650000	913.000000	1023.000000	1023.000000	2046.000000
22.719999	0.061589	36.399155	10.278836	8.121346	8.074740	9.924232	0.000000	-10.000000	0.050000	-1.583333	913.000000	1023.000000	1023.000000	2046.000000
22.740000	0.059188	34.980316	9.821928	7.596673	7.869326	9.692389	0.000000	-10.000000	0.050000	-2.800000	913.000000	1023.000000	1023.000000	2046.000000
22.760000	0.055978	33.082813	9.045112	7.167106	7.651026	9.219570	0.000000	-10.000000	0.050000	-3.550000	913.000000	1023.000000	1023.000000	2046.000000
22.780001	0.052542	31.052288	8.298230	6.689926	7.347658	8.716474	0.000000	-10.000000	0.050000	-3.666667	913.000000	1023.000000	1023.000000	2046.000000
22.799999	0.050011	29.556684	7.805115	6.412577	7.053622	8.285371	0.000000	-10.000000	0.050000	-3.116667	913.000000	1023.000000	1023.000000	2046.000000
22.820000	0.048709	28.786921	7.410880	6.323953	6.998602	8.053486	0.000000	-10.000000	0.041667	-1.716667	913.000000	1023.000000	1023.000000	2046.000000
22.840000	0.047871	28.291641	7.086933	6.375254	6.928100	7.901354	0.000000	-10.000000	0.041667	-0.950000	913.000000	1023.000000	1023.000000	2046.000000
22.860001	0.047056	27.809868	6.808537	6.406263	6.843391	7.751677	0.000000	-10.000000	0.041667	-1.050000	913.000000	1023.000000	1023.000000	2046.000000
22.879999	0.046204	27.306286	6.585912	6.399419	6.702159	7.618794	0.000000	-10.000000	0.050000	-2.116667	913.000000	1023.000000	1023.000000	2046.000000
22.900000	0.045288	26.765478	6.298587	6.368545	6.606221	7.492126	0.000000	-10.000000	0.050000	-3.316667	913.000000	1023.000000	1023.000000	2046.000000
22.920000	0.044762	26.454134	6.057601	6.407906	6.560662	7.427964	0.000000	-10.000000	0.050000	-4.316667	913.000000	1023.000000	1023.000000	2046.000000
22.940001	0.044333	26.200605	5.795378	6.464140	6.554669	7.386418	0.000000	-10.000000	0.050000	-5.033333	913.000000	1023.000000	1023.000000	2046.000000
22.959999	0.044166	26.101973	5.604131	6.507670	6.577097	7.413075	0.000000	-10.000000	0.041667	-5.266667	913.000000	1023.000000	1023.000000	2046.000000
22.980000	0.044247	26.149874	5.541597	6.584918	6.573495	7.449863	0.000000	-10.000000	0.033333	-5.150000	913.000000	1023.000000	1023.000000	2046.000000
23.000000	0.044567	26.338972	5.549475	6.689322	6.610183	7.489991	0.000000	-10.000000	0.033333	-4.966667	913.000000	1023.000000	1023.000000	2046.000000
23.020000	0.044896	26.533823	5.666739	6.661721	6.590242	7.615120	0.000000	-10.000000	0.041667	-5.016667	913.000000	1023.000000	1023.000000	2046.000000
23.040001	0.045036	26.615986	5.753625	6.586481	6.626986	7.648895	0.000000	-10.000000	0.058333	-5.416667	913.000000	1023.000000	1023.000000	2046.000000
23.059999	0.045385	26.822418	5.818949	6.470594	6.822114	7.710761	0.000000	-10.000000	0.066667	-6.233334	913.000000	1023.000000	1023.000000	2046.000000
23.080000	0.045671	26.991381	5.939702	6.228266	7.027839	7.795574	0.000000	-10.000000	0.083333	-7.350000	913.000000	1023.000000	1023.000000	2046.000000
23.100000	0.045831	27.086308	6.052355	6.004638	7.183342	7.845972	0.000000	-10.000000	0.091667	-8.316667	906.000000	1023.000000	1023.000000	2046.000000
23.120001	0.045546	26.917557	6.209267	5.780991	7.102799	7.824501	0.000000	-10.000000	0.100000	-9.083334	898.000000	1023.000000	1023.000000	2046.000000
23.139999	0.045015	26.604132	6.403068	5.548368	6.982572	7.670123	0.000000	-10.000000	0.100000	-9.500000	888.833313	1023.000000	1023.000000	2046.000000
23.160000	0.044147	26.090845	6.469343	5.187340	6.872949	7.561212	0.000000	-10.000000	0.100000	-9.933333	885.500000	1023.000000	1023.000000	2046.000000
23.180000	0.043360	25.625757	6.472223	4.944783	6.831996	7.376755	0.000000	-10.000000	0.108333	-10.233334	882.166687	1023.000000	1023.000000	2046.000000
23.200001	0.042716	25.245180	6.385849	4.803073	6.776006	7.280253	0.000000	-10.000000	0.108333	-10.700000	878.666687	1023.000000	1023.000000	2046.000000
23.219999	0.042326	25.014406	6.328367	4.818542	6.716160	7.151339	0.000000	-10.000000	0.116667	-11.216667	875.333313	1023.000000	1023.000000	2046.000000
23.240000	0.042040	24.845675	6.318952	4.836050	6.547554	7.143117	0.000000	-10.000000	0.125000	-11.850000	871.666687	1023.000000	1023.000000	2046.000000
23.260000	0.041937	24.784779	6.379829	4.865251	6.371580	7.168119	0.000000	-10.000000	0.125000	-12.133334	867.833313	1023.000000	1023.000000	2046.000000
23.280001	0.041867	24.743319	6.436536	4.841174	6.277057	7.188552	0.000000	-10.000000	0.125000	-12.133334	863.500000	1023.000000	1023.000000	2046.000000
23.299999	0.042078	24.867891	6.534602	4.860887	6.244880	7.227523	0.000000	-10.000000	0.116667	-12.066668	859.166687	1023.000000	1023.000000	2046.000000
23.320000	0.042464	25.095999	6.627919	4.925659	6.252711	7.289709	0.000000	-10.000000	0.125000	-12.233334	855.000000	1023.000000	1023.000000	2046.000000
23.340000	0.043205	25.534275	6.831012	5.010376	6.288299	7.404589	0.000000	-10.000000	0.133333	-12.600000	851.000000	1023.000000	1023.000000	2046.000000
23.360001	0.043837	25.907740	6.893480	5.206488	6.333404	7.474366	0.000000	-10.000000	0.141667	-12.850000	847.000000	1023.000000	1023.000000	2046.000000
23.379999	0.043782	25.875126	6.906229	5.337089	6.182094	7.449714	0.000000	-10.000000	0.150000	-13.216667	842.833313	1023.000000	1023.000000	2046.000000
23.400000	0.043209	25.536705	6.862469	5.257354	5.965386	7.451495	0.000000	-10.000000	0.175000	-13.950000	838.500000	1023.000000	1023.000000	2046.000000
23.420000	0.042560	25.153175	6.749991	5.227475	5.869927	7.305781	0.000000	-10.000000	0.208333	-15.233334	833.666687	1023.000000	1023.000000	2046.000000
23.440001	0.041609	24.590641	6.486638	5.110413	5.770146	7.223444	0.000000	-10.000000	0.258333	-16.466667	828.666687	1023.000000	1023.000000	2046.000000
23.459999	0.041365	24.446833	5.937512	5.390552	5.858474	7.260294	0.000000	-10.000000	0.283333	-17.616667	823.166687	1023.000000	1023.000000	2046.000000
23.480000	0.040226	23.773373	5.398538	5.617393	5.669123	7.088318	0.000000	-10.000000	0.316667	-18.450001	817.500000	1023.000000	1023.000000	2046.000000
23.500000	0.037701	22.281397	5.026371	5.337311	5.181598	6.736116	0.000000	-10.000000	0.333333	-19.483334	811.166687	1023.000000	1023.000000	2046.000000
23.520000	0.034220	20.223946	4.554442	4.795541	4.638268	6.235696	0.000000	-10.000000	0.366667	-20.433334	804.666687	1023.000000	1023.000000	2046.000000
23.540001	0.030201	17.848829	3.856288	4.115631	4.117632	5.759278	0.000000	-10.000000	0.383333	-21.450001	797.666687	1023.000000	1023.000000	2046.000000
23.559999	0.025946	15.333951	2.997475	3.580072	3.639304	5.117100	0.000000	-10.000000	0.383333	-21.983334	790.500000	1023.000000	1023.000000	2046.000000
23.580000	0.022055	13.034395	2.115048	3.047216	3.253218	4.618913	0.000000	-10.000000	0.383333	-22.200001	783.166687	1023.000000	1023.000000	2046.000000
23.600000	0.018917	11.180033	1.328124	2.673640	2.986037	4.192231	0.000000	-10.000000	0.375000	-21.983334	775.833313	1023.000000	1023.000000	2046.000000
23.620001	0.016445	9.718700	0.613366	2.565783	2.787177	3.752375	0.000000	-10.000000	0.400000	-22.033333	768.500000	1023.000000	1023.000000	2046.000000
23.639999	0.014164	8.371115	-0.050867	2.471111	2.586040	3.364831	0.000000	-10.000000	0.416667	-22.400000	761.166687	1023.000000	1023.000000	2046.000000
23.660000	0.011936	7.053898	-0.655326	2.412841	2.312319	2.984064	0.000000	-10.000000	0.458333	-23.300001	753.666687	1023.000000	1023.000000	2046.000000
23.680000	0.009881	5.839498	-1.126593	2.352663	1.935577	2.677851	0.000000	-10.000000	0.483333	-23.983334	748.666687	1023.000000	1023.000000	2046.000000
23.700001	0.008110	4.792851	-1.628197	2.367100	1.671735	2.382213	0.000000	-10.000000	0.516667	-24.716667	740.500000	1023.000000	1023.000000	2046.000000
23.719999	0.006439	3.805622	-1.997925	2.274302	1.341415	2.187830	0.000000	-10.000000	0.533333	-25.100000	732.166687	1023.000000	1023.000000	2046.000000
23.740000	0.005019	2.966296	-2.398983	2.197798	1.106780	2.060701	0.000000	-10.000000	0.541667	-25.466667	721.000000	1023.000000	1023.000000	2046.000000
23.760000	0.003723	2.200209	-2.740393	2.121233	0.862823	1.956547	0.000000	-10.000000	0.533333	-25.416668	712.500000	1023.000000	1023.000000	2046.000000
23.780001	0.002858	1.688902	-2.994915	2.101726	0.743967	1.838124	0.000000	-10.000000	0.525000	-25.233334	704.000000	1023.000000	1023.000000	2046.000000
23.799999	0.002271	1.342441	-3.098883	1.938296	0.658379	1.844649	0.000000	-10.000000	0.533333	-25.266668	695.500000	1023.000000	1023.000000	2046.000000
23.820000	0.001688	0.997526	-3.257694	1.840618	0.636114	1.778489	0.000000	-10.000000	0.533333	-25.216667	687.000000	1023.000000	1023.000000	2046.000000
23.840000	0.000941	0.556213	-3.238254	1.685104	0.426332	1.683030	0.000000	-10.000000	0.533333	-25.333334	678.500000	1023.000000	1023.000000	2046.000000
23.860001	0.000094	0.055651	-3.162158	1.618294	0.137059	1.462456	0.000000	-10.000000	0.533333	-25.150000	670.166687	1023.000000	1023.000000	2046.000000
23.879999	-0.000956	-0.565229	-3.070509	1.358253	-0.209908	1.356936	0.000000	-10.000000	0.541667	-25.350000	661.833313	1023.000000	1023.000000	2046.000000
23.900000	-0.002283	-1.348968	-3.085943	1.027820	-0.468960	1.178114	0.000000	-10.000000	0.541667	-25.350000	653.500000	1023.000000	1023.000000	2046.000000
23.920000	-0.003878	-2.291691	-3.195663	0.640435	-0.720871	0.984408	0.000000	-10.000000	0.541667	-25.683334	644.833313	1023.000000	1023.000000	2046.000000
23.940001	-0.005674	-3.353392	-3.385388	0.320114	-0.957715	0.669598	0.000000	-10.000000	0.533333	-25.583334	636.333313	1023.000000	1023.000000	2046.000000
23.959999	-0.007387	-4.365504	-3.560874	0.081469	-1.230633	0.344534	0.000000	-10.000000	0.541667	-25.750000	627.666687	1023.000000	1023.000000	2046.000000
23.980000	-0.009264	-5.475155	-3.711292	-0.024012	-1.631671	-0.108180	0.000000	-10.000000	0.541667	-25.716667	619.166687	1023.000000	1023.000000	2046.000000
24.000000	-0.010980	-6.489183	-3.804321	-0.124461	-2.113947	-0.446455	0.000000	-10.000000	0.558333	-26.100000	610.500000	1023.000000	1023.000000	2046.000000
24.020000	-0.012634	-7.466435	-3.985681	-0.348658	-2.409026	-0.723071	0.000000	-10.000000	0.575000	-26.566668	601.833313	1023.000000	1023.000000	2046.000000
24.040001	-0.014110	-8.338927	-4.207026	-0.608344	-2.601308	-0.922248	0.000000	-10.000000	0.591667	-26.900000	593.000000	1023.000000	1023.000000	2046.000000
24.059999	-0.015546	-9.187605	-4.485784	-0.865486	-2.723813	-1.112522	0.000000	-10.000000	0.600000	-27.166666	584.000000	1023.000000	1023.000000	2046.000000
24.080000	-0.016786	-9.920433	-4.613438	-0.994997	-2.914814	-1.397184	0.000000	-10.000000	0.600000	-27.000000	575.000000	1023.000000	1023.000000	2046.000000
24.100000	-0.017906	-10.582363	-4.549012	-1.043501	-3.294740	-1.695110	0.000000	-10.000000	0.600000	-27.033333	566.000000	1023.000000	1023.000000	2046.000000
24.120001	-0.018425	-10.889026	-4.371833	-1.094985	-3.585599	-1.836609	0.000000	-10.000000	0.583333	-26.633333	557.000000	1023.000000	1023.000000	2046.000000
24.139999	-0.018861	-11.146589	-4.253744	-1.149144	-3.766671	-1.977031	0.000000	-10.000000	0.566667	-26.516666	548.000000	1023.000000	1023.000000	2046.000000
24.160000	-0.019564	-11.562144	-4.368340	-1.333568	-3.893040	-1.967197	0.000000	-10.000000	0.558333	-26.183334	539.166687	1023.000000	1023.000000	2046.000000
24.180000	-0.020622	-12.187342	-4.492848	-1.501204	-4.133242	-2.060047	0.000000	-10.000000	0.558333	-26.300001	530.333313	1023.000000	1023.000000	2046.000000
24.200001	-0.022066	-13.041205	-4.661223	-1.676605	-4.424778	-2.278600	0.000000	-10.000000	0.558333	-26.366667	521.666687	1023.000000	1023.000000	2046.000000
24.219999	-0.023364	-13.808094	-4.917316	-1.539835	-4.590886	-2.760057	0.000000	-10.000000	0.558333	-26.683334	512.833313	1023.000000	1023.000000	2046.000000
24.240000	-0.024389	-14.413651	-5.145273	-1.532670	-4.898489	-2.837218	0.000000	-10.000000	0.566667	-26.816668	504.000000	1023.000000	1023.000000	2046.000000
24.260000	-0.025412	-15.018672	-5.509091	-1.516999	-5.136726	-2.855856	0.000000	-10.000000	0.583333	-27.133333	495.000000	1023.000000	1023.000000	2046.000000
24.280001	-0.027522	-16.265638	-6.001902	-1.860566	-5.394326	-3.008843	0.000000	-10.000000	0.591667	-27.233334	485.833344	1023.000000	1023.000000	2046.000000
24.299999	-0.030756	-18.176544	-6.509481	-2.455566	-5.797018	-3.414479	0.000000	-10.000000	0.608333	-27.616667	476.666656	1023.000000	1023.000000	2046.000000
24.320000	-0.034570	-20.430847	-7.066030	-3.118306	-6.283410	-3.963101	0.000000	-10.000000	0.616667	-27.800001	467.500000	1023.000000	1023.000000	2046.000000
24.340000	-0.038586	-22.804377	-7.717313	-3.640403	-6.843505	-4.603155	0.000000	-10.000000	0.616667	-27.783335	458.333344	1023.000000	1023.000000	2046.000000
24.360001	-0.042342	-25.024038	-8.326310	-4.036024	-7.407109	-5.254595	0.000000	-10.000000	0.608333	-27.350000	449.166656	1023.000000	1023.000000	2046.000000
24.379999	-0.045621	-26.961807	-8.931673	-4.445942	-7.869170	-5.715022	0.000000	-10.000000	0.583333	-26.950001	440.000000	1023.000000	1023.000000	2046.000000
24.400000	-0.048437	-28.626131	-9.477158	-4.747395	-8.248173	-6.153406	0.000000	-10.000000	0.600000	-26.916668	431.000000	1023.000000	1023.000000	2046.000000
24.420000	-0.050770	-30.004866	-10.120749	-5.031063	-8.385709	-6.467344	0.000000	-10.000000	0.616667	-27.200001	422.000000	1023.000000	1023.000000	2046.000000
24.440001	-0.053001	-31.323854	-10.761962	-5.286836	-8.490358	-6.784699	0.000000	-10.000000	0.633333	-27.483334	412.833344	1023.000000	1023.000000	2046.000000
24.459999	-0.055010	-32.510941	-11.300801	-5.478389	-8.665050	-7.066700	0.000000	-10.000000	0.633333	-27.716667	403.666656	1023.000000	1023.000000	2046.000000
24.480000	-0.056792	-33.564091	-11.739564	-5.599609	-8.866909	-7.358009	0.000000	-10.000000	0.633333	-27.650002	394.333344	1023.000000	1023.000000	2046.000000
24.500000	-0.058381	-34.503044	-12.039294	-5.705474	-9.144265	-7.614011	0.000000	-10.000000	0.616667	-27.383333	385.166656	1023.000000	1023.000000	2046.000000
24.520000	-0.059865	-35.380077	-12.244568	-5.790049	-9.527265	-7.818195	0.000000	-10.000000	0.583333	-26.916666	376.000000	1023.000000	1023.000000	2046.000000
24.540001	-0.060983	-36.041241	-12.339735	-5.828332	-9.875484	-7.997689	0.000000	-10.000000	0.550000	-26.549999	367.000000	1023.000000	1023.000000	2046.000000
24.559999	-0.061764	-36.502415	-12.377029	-5.818995	-10.158415	-8.147973	0.000000	-10.000000	0.550000	-26.266666	358.166656	1023.000000	1023.000000	2046.000000
24.580000	-0.062296	-36.816826	-12.316523	-6.005447	-10.385314	-8.109541	0.000000	-10.000000	0.550000	-26.100000	349.333344	1023.000000	1023.000000	2046.000000
24.600000	-0.062723	-37.069077	-12.200521	-6.154067	-10.604623	-8.109866	0.000000	-10.000000	0.550000	-26.083334	340.666656	1023.000000	1023.000000	2046.000000
24.620001	-0.063446	-37.496513	-12.148347	-6.306817	-10.859567	-8.181784	0.000000	-10.000000	0.533333	-25.866667	331.833344	1023.000000	1023.000000	2046.000000
24.639999	-0.064142	-37.907658	-12.064803	-6.498796	-11.086656	-8.257403	0.000000	-10.000000	0.525000	-25.733334	323.333344	1023.000000	1023.000000	2046.000000
24.660000	-0.064983	-38.405102	-12.070221	-6.724242	-11.274583	-8.336056	0.000000	-10.000000	0.525000	-25.500000	314.666656	1023.000000	1023.000000	2046.000000
24.680000	-0.066076	-39.051033	-12.080422	-7.047123	-11.521188	-8.402298	0.000000	-10.000000	0.541667	-25.566668	309.000000	1023.000000	1023.000000	2046.000000
24.700001	-0.067051	-39.627132	-12.098791	-7.222254	-11.732826	-8.573262	0.000000	-10.000000	0.541667	-25.733334	300.333344	1023.000000	1023.000000	2046.000000
24.719999	-0.068236	-40.327435	-12.103631	-7.446138	-12.055150	-8.722517	0.000000	-10.000000	0.533333	-25.716667	291.666656	1023.000000	1023.000000	2046.000000
24.740000	-0.069617	-41.143471	-12.125524	-7.550583	-12.454785	-9.012578	0.000000	-10.000000	0.525000	-25.700001	283.000000	1023.000000	1023.000000	2046.000000
24.760000	-0.070986	-41.952713	-12.180164	-7.580296	-12.860893	-9.331358	0.000000	-10.000000	0.516667	-25.616667	274.333344	1023.000000	1023.000000	2046.000000
24.780001	-0.072177	-42.656769	-12.141380	-7.612009	-13.383160	-9.520221	0.000000	-10.000000	0.508333	-25.516666	265.833344	1023.000000	1023.000000	2046.000000
24.799999	-0.073161	-43.238255	-12.242995	-7.614705	-13.657136	-9.723416	0.000000	-10.000000	0.508333	-25.483334	254.500000	1023.000000	1023.000000	2046.000000
24.820000	-0.074170	-43.834763	-12.310000	-7.767668	-13.928645	-9.828448	0.000000	-10.000000	0.516667	-25.383333	248.833328	1023.000000	1023.000000	2046.000000
24.840000	-0.074905	-44.268871	-12.406020	-7.961396	-14.081621	-9.819833	0.000000	-10.000000	0.516667	-25.183334	240.333328	1023.000000	1023.000000	2046.000000
24.860001	-0.075414	-44.569862	-12.486300	-8.108325	-14.144786	-9.830452	0.000000	-10.000000	0.508333	-24.750000	232.000000	1023.000000	1023.000000	2046.000000
24.879999	-0.075635	-44.700420	-12.419449	-8.108665	-14.262267	-9.910038	0.000000	-10.000000	0.491667	-24.183332	221.000000	1023.000000	1023.000000	2046.000000
24.900000	-0.075692	-44.733917	-12.093390	-8.035796	-14.554774	-10.049956	0.000000	-10.000000	0.483333	-23.883333	215.666672	1023.000000	1023.000000	2046.000000
24.920000	-0.075644	-44.705666	-11.762298	-7.950803	-14.856644	-10.135921	0.000000	-10.000000	0.458333	-23.433334	210.333328	1023.000000	1023.000000	2046.000000
24.940001	-0.075693	-44.734802	-11.577481	-8.135044	-15.010856	-10.011421	0.000000	-10.000000	0.433333	-22.750000	202.666672	1023.000000	1023.000000	2046.000000
24.959999	-0.075999	-44.915459	-11.589466	-8.385653	-15.054646	-9.885695	0.000000	-10.000000	0.408333	-22.150002	192.500000	1023.000000	1023.000000	2046.000000
24.980000	-0.076291	-45.087982	-11.490377	-8.595727	-15.168141	-9.833735	0.000000	-10.000000	0.400000	-21.900002	182.500000	1023.000000	1023.000000	2046.000000
25.000000	-0.076507	-45.215729	-11.482116	-8.368434	-15.177591	-10.187589	0.000000	-10.000000	0.400000	-22.016668	177.500000	1023.000000	1023.000000	2046.000000
25.020000	-0.076661	-45.306553	-11.422714	-8.138458	-15.459137	-10.286244	0.000000	-10.000000	0.400000	-22.200001	170.166672	1023.000000	1023.000000	2046.000000
25.040001	-0.076561	-45.247482	-11.606570	-7.989752	-15.486204	-10.164955	0.000000	-10.000000	0.400000	-22.250000	162.833328	1023.000000	1023.000000	2046.000000
25.059999	-0.077437	-45.765129	-11.938191	-8.211809	-15.516771	-10.098356	0.000000	-10.000000	0.400000	-22.166668	153.000000	1023.000000	1023.000000	2046.000000
25.080000	-0.079313	-46.874218	-12.212851	-8.610175	-15.754670	-10.296523	0.000000	-10.000000	0.400000	-21.933334	148.000000	1023.000000	1023.000000	2046.000000
25.100000	-0.081944	-48.428932	-12.510962	-9.063898	-16.168564	-10.685508	0.000000	-10.000000	0.400000	-21.766668	140.666672	1023.000000	1023.000000	2046.000000
25.120001	-0.084944	-50.201717	-12.884105	-9.344276	-16.701172	-11.272164	0.000000	-10.000000	0.400000	-21.733334	135.833328	1023.000000	1023.000000	2046.000000
25.139999	-0.087556	-51.745770	-13.457395	-9.644352	-16.956114	-11.687908	0.000000	-10.000000	0.383333	-21.333334	128.666672	1023.000000	1023.000000	2046.000000
25.160000	-0.089732	-53.031361	-14.072078	-10.053075	-17.053406	-11.852803	0.000000	-10.000000	0.358333	-20.750000	121.833336	1023.000000	1023.000000	2046.000000
25.180000	-0.091240	-53.923038	-14.616858	-10.199024	-17.065710	-12.041444	0.000000	-10.000000	0.341667	-20.066668	112.666664	1023.000000	1023.000000	2046.000000
25.200001	-0.092672	-54.769279	-15.028570	-10.162476	-17.220150	-12.358085	0.000000	-10.000000	0.341667	-19.750000	105.833336	1023.000000	1023.000000	2046.000000
25.219999	-0.094176	-55.658051	-15.302968	-10.116623	-17.501917	-12.736544	0.000000	-10.000000	0.350000	-19.783333	101.333336	1023.000000	1023.000000	2046.000000
25.240000	-0.095307	-56.326244	-15.638725	-10.267798	-17.579208	-12.840513	0.000000	-10.000000	0.358333	-19.800001	97.000000	1023.000000	1023.000000	2046.000000
25.260000	-0.096060	-56.771240	-16.121908	-10.432982	-17.359365	-12.856982	0.000000	-10.000000	0.358333	-19.550001	88.333336	1023.000000	1023.000000	2046.000000
25.280001	-0.096756	-57.182533	-16.269552	-10.329374	-17.522982	-13.060624	0.000000	-10.000000	0.341667	-19.050001	79.500000	1023.000000	1023.000000	2046.000000
25.299999	-0.097587	-57.673771	-16.305590	-10.208714	-17.826321	-13.333146	0.000000	-10.000000	0.300000	-18.383333	70.833336	1023.000000	1023.000000	2046.000000
25.320000	-0.097948	-57.887047	-16.368877	-10.285442	-17.924635	-13.308093	0.000000	-10.000000	0.266667	-17.700001	64.500000	1023.000000	1023.000000	2046.000000
25.340000	-0.097971	-57.900978	-16.441473	-10.443263	-17.841606	-13.174635	0.000000	-10.000000	0.250000	-17.133333	60.500000	1023.000000	1023.000000	2046.000000
25.360001	-0.097719	-57.751740	-16.329552	-10.394914	-17.820606	-13.206669	0.000000	-10.000000	0.241667	-16.366667	54.833332	1023.000000	1023.000000	2046.000000
25.379999	-0.097494	-57.619194	-16.044334	-10.309192	-17.938967	-13.326699	0.000000	-10.000000	0.233333	-15.883334	51.166668	1023.000000	1023.000000	2046.000000
25.400000	-0.097526	-57.637802	-15.675100	-10.336977	-18.231756	-13.393968	0.000000	-10.000000	0.216667	-15.283334	44.166668	1023.000000	1023.000000	2046.000000
25.420000	-0.097413	-57.571335	-15.530988	-10.473367	-18.197580	-13.369399	0.000000	-10.000000	0.208333	-15.166667	40.833332	1023.000000	1023.000000	2046.000000
25.440001	-0.097521	-57.635178	-15.459139	-10.826122	-18.133038	-13.216880	0.000000	-10.000000	0.200000	-14.750000	35.833332	1023.000000	1023.000000	2046.000000
25.459999	-0.097962	-57.895691	-15.390075	-11.014646	-18.193518	-13.297453	0.000000	-10.000000	0.200000	-14.283334	31.000000	1023.000000	1023.000000	2046.000000
25.480000	-0.098698	-58.330311	-15.222863	-11.079637	-18.464138	-13.563674	0.000000	-10.000000	0.183333	-13.566668	24.666666	1023.000000	1023.000000	2046.000000
25.500000	-0.099595	-58.860767	-15.076949	-11.166786	-18.811602	-13.805429	0.000000	-10.000000	0.166667	-13.150001	20.000000	1023.000000	1023.000000	2046.000000
25.520000	-0.100315	-59.286339	-15.171813	-11.400976	-18.854511	-13.859038	0.000000	-10.000000	0.150000	-12.666667	17.000000	1023.000000	1023.000000	2046.000000
25.540001	-0.100878	-59.618889	-15.309952	-11.531582	-18.867416	-13.909940	0.000000	-10.000000	0.133333	-11.983334	12.833333	1023.000000	1023.000000	2046.000000
25.559999	-0.101483	-59.976215	-15.268406	-11.449637	-19.087881	-14.170291	0.000000	-10.000000	0.116667	-11.016666	7.666667	1023.000000	1023.000000	2046.000000
25.580000	-0.101889	-60.216450	-15.062221	-11.356559	-19.424759	-14.372911	0.000000	-10.000000	0.100000	-10.283334	4.000000	1023.000000	1023.000000	2046.000000
25.600000	-0.102102	-60.342175	-15.032555	-11.428596	-19.460714	-14.420312	0.000000	-10.000000	0.100000	-9.950000	2.000000	1023.000000	1023.000000	2046.000000
25.620001	-0.102037	-60.304150	-15.008743	-11.615641	-19.416073	-14.263693	0.000000	-10.000000	0.091667	-9.400001	-1.000000	1023.000000	1023.000000	2046.000000
25.639999	-0.101795	-60.160656	-14.997774	-11.642935	-19.333132	-14.186814	0.000000	-10.000000	0.075000	-8.233334	-5.833333	1023.000000	1023.000000	2046.000000
25.660000	-0.101478	-59.973385	-14.758167	-11.463444	-19.434528	-14.317246	0.000000	-10.000000	0.058333	-7.116667	-9.666667	1023.000000	1023.000000	2046.000000
25.680000	-0.101007	-59.695042	-14.369460	-11.309989	-19.602009	-14.413584	0.000000	-10.000000	0.050000	-6.500000	-11.500000	1023.000000	1023.000000	2046.000000
25.700001	-0.100227	-59.233990	-14.091260	-11.237225	-19.584578	-14.320927	0.000000	-10.000000	0.050000	-6.066667	-12.166667	1023.000000	1023.000000	2046.000000
25.719999	-0.099497	-58.802818	-14.015422	-11.397511	-19.396765	-13.993119	0.000000	-10.000000	0.050000	-5.133333	-13.833333	1023.000000	1023.000000	2046.000000
25.740000	-0.099113	-58.575836	-13.972618	-11.416035	-19.300661	-13.886523	0.000000	-10.000000	0.050000	-4.200000	-15.500000	1023.000000	1023.000000	2046.000000
25.760000	-0.098887	-58.442398	-13.744267	-11.466590	-19.441702	-13.789841	0.000000	-10.000000	0.050000	-3.616667	-16.833334	1023.000000	1023.000000	2046.000000
25.780001	-0.098519	-58.224586	-13.741933	-11.108981	-19.329533	-14.044142	0.000000	-10.000000	0.050000	-3.600000	-17.666666	1023.000000	1023.000000	2046.000000
25.799999	-0.098207	-58.040359	-13.752413	-10.802444	-19.456335	-14.029171	0.000000	-10.000000	0.050000	-3.716667	-18.833334	1023.000000	1023.000000	2046.000000
25.820000	-0.098006	-57.921673	-13.893408	-10.515627	-19.542440	-13.970198	0.000000	-10.000000	0.050000	-4.033333	-20.166666	1023.000000	1023.000000	2046.000000
25.840000	-0.098759	-58.366737	-14.170661	-10.761601	-19.557819	-13.876656	0.000000	-10.000000	0.050000	-4.283333	-21.500000	1023.000000	1023.000000	2046.000000
25.860001	-0.100302	-59.278492	-14.492221	-11.268362	-19.623289	-13.894620	0.000000	-10.000000	0.050000	-4.400000	-23.000000	1023.000000	1023.000000	2046.000000
25.879999	-0.102161	-60.377144	-14.784988	-11.637835	-19.783274	-14.171046	0.000000	-10.000000	0.058333	-4.383333	-24.500000	1023.000000	1023.000000	2046.000000
25.900000	-0.104188	-61.574886	-15.148917	-11.867438	-20.030323	-14.528208	0.000000	-10.000000	0.058333	-4.350000	-26.000000	1023.000000	1023.000000	2046.000000
25.920000	-0.106340	-62.847229	-15.578598	-11.959446	-20.323257	-14.985929	0.000000	-10.000000	0.058333	-3.883333	-27.333334	1023.000000	1023.000000	2046.000000
25.940001	-0.107937	-63.790691	-16.028513	-12.067779	-20.472042	-15.222361	0.000000	-10.000000	0.050000	-3.066667	-28.666666	1023.000000	1023.000000	2046.000000
25.959999	-0.108765	-64.279930	-16.477329	-12.265866	-20.382113	-15.154622	0.000000	-10.000000	0.050000	-2.350000	-29.500000	1023.000000	1023.000000	2046.000000
25.980000	-0.109424	-64.669289	-16.915529	-12.403122	-20.222281	-15.128361	0.000000	-10.000000	0.050000	-2.250000	-30.166666	1023.000000	1023.000000	2046.000000
26.000000	-0.110183	-65.118324	-17.231432	-12.334010	-20.244387	-15.308494	0.000000	-10.000000	0.033333	-2.600000	-30.666666	1023.000000	1023.000000	2046.000000
26.020000	-0.110748	-65.452354	-17.369461	-12.179315	-20.376627	-15.526950	0.000000	-10.000000	0.033333	-2.483333	-31.500000	1023.000000	1023.000000	2046.000000
26.040001	-0.111085	-65.651237	-17.463680	-12.044764	-20.475630	-15.667162	0.000000	-10.000000	0.033333	-2.050000	-32.333332	1023.000000	1023.000000	2046.000000
26.059999	-0.111174	-65.703773	-17.601603	-11.983417	-20.453205	-15.665550	0.000000	-10.000000	0.041667	-1.366667	-32.833332	1023.000000	1023.000000	2046.000000
26.080000	-0.110980	-65.589127	-17.781040	-12.100013	-20.272058	-15.436016	0.000000	-10.000000	0.033333	-0.766667	-33.000000	1023.000000	1023.000000	2046.000000
26.100000	-0.110851	-65.512680	-17.833982	-12.089964	-20.245260	-15.343476	0.000000	-10.000000	0.033333	-0.300000	-33.000000	1023.000000	1023.000000	2046.000000
26.120001	-0.110347	-65.214867	-17.663433	-11.908997	-20.276447	-15.365988	0.000000	-10.000000	0.033333	0.000000	-33.000000	1023.000000	1023.000000	2046.000000
26.139999	-0.109785	-64.882965	-17.372250	-11.830482	-20.315203	-15.365027	0.000000	-10.000000	0.033333	0.000000	-33.000000	1023.000000	1023.000000	2046.000000
26.160000	-0.109077	-64.464378	-17.017567	-11.676851	-20.358929	-15.411031	0.000000	-10.000000	0.041667	0.000000	-33.000000	1023.000000	1023.000000	2046.000000
26.180000	-0.108479	-64.111206	-16.725298	-11.625836	-20.358307	-15.401763	0.000000	-10.000000	0.050000	0.000000	-33.000000	1023.000000	1023.000000	2046.000000
26.200001	-0.107825	-63.724567	-16.482525	-11.747279	-20.273214	-15.221550	0.000000	-10.000000	0.058333	0.000000	-33.000000	1023.000000	1023.000000	2046.000000
26.219999	-0.107440	-63.497093	-16.441998	-11.992714	-20.055513	-15.006869	0.000000	-10.000000	0.050000	-0.283333	-33.000000	1023.000000	1023.000000	2046.000000
26.240000	-0.107272	-63.397835	-16.358160	-12.147022	-19.952496	-14.940155	0.000000	-10.000000	0.050000	-0.933333	-33.000000	1023.000000	1023.000000	2046.000000
26.260000	-0.107471	-63.515095	-16.196323	-12.194268	-20.072346	-15.052157	0.000000	-10.000000	0.050000	-1.683333	-33.000000	1023.000000	1023.000000	2046.000000
26.280001	-0.107986	-63.819843	-15.989156	-12.175478	-20.321405	-15.333802	0.000000	-10.000000	0.050000	-2.066667	-33.333332	1023.000000	1023.000000	2046.000000
26.299999	-0.108481	-64.112038	-15.926979	-12.243009	-20.458782	-15.483268	0.000000	-10.000000	0.050000	-1.833333	-33.666668	1023.000000	1023.000000	2046.000000
26.320000	-0.108657	-64.216255	-15.944397	-12.361494	-20.464493	-15.445868	0.000000	-10.000000	0.050000	-1.083333	-34.000000	1023.000000	1023.000000	2046.000000
26.340000	-0.108611	-64.189377	-16.018797	-12.491582	-20.368351	-15.310646	0.000000	-10.000000	0.058333	-0.416667	-34.000000	1023.000000	1023.000000	2046.000000
26.360001	-0.108442	-64.089462	-15.977302	-12.426744	-20.352169	-15.333249	0.000000	-10.000000	0.058333	0.000000	-34.000000	1023.000000	1023.000000	2046.000000
26.379999	-0.108358	-64.039650	-15.743368	-12.311268	-20.528984	-15.456035	0.000000	-10.000000	0.058333	0.000000	-34.000000	1023.000000	1023.000000	2046.000000
26.400000	-0.108162	-63.923737	-15.522071	-12.211207	-20.629841	-15.560617	0.000000	-10.000000	0.050000	0.000000	-34.000000	1023.000000	1023.000000	2046.000000
26.420000	-0.107576	-63.577374	-15.368152	-12.207261	-20.563776	-15.438183	0.000000	-10.000000	0.033333	0.333333	-34.000000	1023.000000	1023.000000	2046.000000
26.440001	-0.106500	-62.941212	-15.222423	-12.221686	-20.317963	-15.179137	0.000000	-10.000000	0.016667	1.583333	-34.000000	1023.000000	1023.000000	2046.000000
26.459999	-0.105272	-62.215611	-14.919000	-12.153190	-20.159407	-14.984015	0.000000	-10.000000	-0.008333	4.116667	-34.000000	1023.000000	1023.000000	2046.000000
26.480000	-0.103921	-61.417427	-14.476379	-11.900550	-20.157713	-14.882784	0.000000	-10.000000	-0.033333	7.500000	-34.000000	1023.000000	1023.000000	2046.000000
26.500000	-0.102901	-60.814423	-14.085180	-11.692806	-20.176647	-14.859791	0.000000	-10.000000	-0.075000	10.800000	-34.000000	1023.000000	1023.000000	2046.000000
26.520000	-0.101807	-60.167839	-13.805658	-11.542023	-20.119747	-14.700408	0.000000	-10.000000	-0.116667	13.533334	-34.000000	1023.000000	1023.000000	2046.000000
26.540001	-0.100359	-59.312340	-13.591066	-11.595758	-19.869442	-14.256073	0.000000	-10.000000	-0.150000	15.433333	-34.000000	1023.000000	1023.000000	2046.000000
26.559999	-0.098730	-58.349194	-13.585491	-11.332417	-19.386837	-14.044448	0.000000	-10.000000	-0.175000	16.983334	-24.333334	1023.000000	1023.000000	2046.000000
26.580000	-0.097179	-57.432716	-13.515004	-10.888590	-19.252438	-13.776685	0.000000	-10.000000	-0.191667	18.050001	-4.500000	1023.000000	1023.000000	2046.000000
26.600000	-0.095753	-56.590099	-13.421842	-10.280974	-19.261913	-13.625368	0.000000	-10.000000	-0.208333	18.716667	17.666666	1023.000000	1023.000000	2046.000000
26.620001	-0.095460	-56.416588	-13.363922	-10.136844	-19.346958	-13.568866	0.000000	-10.000000	-0.216667	19.100000	32.166668	1023.000000	1023.000000	2046.000000
26.639999	-0.095666	-56.538719	-13.500777	-10.463230	-19.216833	-13.357877	0.000000	-10.000000	-0.233333	19.416668	38.666668	1023.000000	1023.000000	2046.000000
26.660000	-0.096028	-56.752369	-13.676846	-10.853942	-19.056511	-13.165071	0.000000	-10.000000	-0.241667	19.983334	45.000000	1023.000000	1023.000000	2046.000000
26.680000	-0.096789	-57.202511	-13.932439	-10.945578	-19.034422	-13.290072	0.000000	-10.000000	-0.258333	20.450001	51.666668	1023.000000	1023.000000	2046.000000
26.700001	-0.097523	-57.635960	-14.145422	-10.927612	-19.079407	-13.483518	0.000000	-10.000000	-0.250000	21.183334	58.333332	1023.000000	1023.000000	2046.000000
26.719999	-0.097635	-57.702545	-14.288930	-10.798528	-18.996754	-13.618335	0.000000	-10.000000	-0.275000	21.866667	65.166664	1023.000000	1023.000000	2046.000000
26.740000	-0.097010	-57.333138	-14.569852	-10.755429	-18.608416	-13.399441	0.000000	-10.000000	-0.291667	22.850000	72.333336	1023.000000	1023.000000	2046.000000
26.760000	-0.096008	-56.740925	-14.754808	-10.692544	-18.190937	-13.102636	0.000000	-10.000000	-0.333333	23.350000	80.000000	1023.000000	1023.000000	2046.000000
26.780001	-0.095066	-56.183990	-14.805888	-10.474307	-17.928320	-12.975476	0.000000	-10.000000	-0.341667	23.983334	87.666664	1023.000000	1023.000000	2046.000000
26.799999	-0.094198	-55.671047	-14.775366	-10.102672	-17.785538	-13.007474	0.000000	-10.000000	-0.366667	24.100000	95.500000	1023.000000	1023.000000	2046.000000
26.820000	-0.093105	-55.024834	-14.746710	-9.776155	-17.556681	-12.945288	0.000000	-10.000000	-0.383333	24.583334	103.500000	1023.000000	1023.000000	2046.000000
26.840000	-0.091569	-54.117149	-14.679744	-9.571288	-17.262699	-12.603417	0.000000	-10.000000	-0.400000	24.933334	111.833336	1023.000000	1023.000000	2046.000000
26.860001	-0.089798	-53.070877	-14.639956	-9.423335	-16.876564	-12.131022	0.000000	-10.000000	-0.408333	25.716667	120.000000	1023.000000	1023.000000	2046.000000
26.879999	-0.088069	-52.048904	-14.400061	-9.117544	-16.681524	-11.849777	0.000000	-10.000000	-0.425000	26.433334	128.333328	1023.000000	1023.000000	2046.000000
26.900000	-0.086176	-50.929951	-14.075698	-8.672366	-16.474686	-11.707200	0.000000	-10.000000	-0.450000	27.049999	137.000000	1023.000000	1023.000000	2046.000000
26.920000	-0.083967	-49.624271	-13.569765	-8.392619	-16.235701	-11.426188	0.000000	-10.000000	-0.466667	27.700001	146.000000	1023.000000	1023.000000	2046.000000
26.940001	-0.081310	-48.053936	-13.195420	-8.198708	-15.746313	-10.913494	0.000000	-10.000000	-0.475000	28.066668	155.166672	1023.000000	1023.000000	2046.000000
26.959999	-0.078900	-46.629765	-12.782115	-8.133795	-15.306919	-10.406937	0.000000	-10.000000	-0.483333	28.566668	164.333328	1023.000000	1023.000000	2046.000000
26.980000	-0.076713	-45.337357	-12.298110	-8.020126	-14.976278	-10.042842	0.000000	-10.000000	-0.491667	28.516666	173.833328	1023.000000	1023.000000	2046.000000
27.000000	-0.074656	-44.121769	-11.805740	-7.848715	-14.676468	-9.790844	0.000000	-10.000000	-0.500000	28.583334	183.333328	1023.000000	1023.000000	2046.000000
27.020000	-0.072851	-43.055149	-11.349246	-7.753350	-14.399052	-9.553503	0.000000	-10.000000	-0.483333	28.350000	193.000000	1023.000000	1023.000000	2046.000000
27.040001	-0.071076	-42.005924	-10.974391	-7.698528	-14.069276	-9.263730	0.000000	-10.000000	-0.475000	28.200001	202.500000	1023.000000	1023.000000	2046.000000
27.059999	-0.069568	-41.114815	-10.717400	-7.711265	-13.758183	-8.927969	0.000000	-10.000000	-0.475000	28.100000	212.000000	1023.000000	1023.000000	2046.000000
27.080000	-0.067949	-40.157661	-10.427746	-7.689415	-13.475288	-8.565212	0.000000	-10.000000	-0.500000	28.333334	221.333328	1023.000000	1023.000000	2046.000000
27.100000	-0.066349	-39.211979	-10.070041	-7.482409	-13.274745	-8.384785	0.000000	-10.000000	-0.525000	28.783333	230.833328	1023.000000	1023.000000	2046.000000
27.120001	-0.064734	-38.257534	-9.703067	-7.174012	-13.119526	-8.260929	0.000000	-10.000000	-0.541667	29.083334	240.166672	1023.000000	1023.000000	2046.000000
27.139999	-0.063051	-37.263313	-9.298062	-6.872500	-12.974660	-8.118093	0.000000	-10.000000	-0.550000	29.300001	249.833328	1023.000000	1023.000000	2046.000000
27.160000	-0.060955	-36.024303	-8.997896	-6.644473	-12.593667	-7.788267	0.000000	-10.000000	-0.550000	29.316668	259.500000	1023.000000	1023.000000	2046.000000
27.180000	-0.058462	-34.550964	-8.677629	-6.445402	-12.156013	-7.271918	0.000000	-10.000000	-0.558333	29.583334	269.500000	1023.000000	1023.000000	2046.000000
27.200001	-0.055836	-32.998920	-8.270770	-6.281237	-11.703918	-6.742995	0.000000	-10.000000	-0.575000	29.766666	279.500000	1023.000000	1023.000000	2046.000000
27.219999	-0.053209	-31.446743	-7.718608	-5.959916	-11.358025	-6.410195	0.000000	-10.000000	-0.591667	30.166668	289.500000	1023.000000	1023.000000	2046.000000
27.240000	-0.050503	-29.847155	-7.032192	-5.528851	-11.117852	-6.168260	0.000000	-10.000000	-0.600000	30.600000	299.500000	1023.000000	1023.000000	2046.000000
27.260000	-0.047868	-28.290268	-6.487419	-5.136724	-10.775216	-5.890909	0.000000	-10.000000	-0.600000	31.000000	309.500000	1023.000000	1023.000000	2046.000000
27.280001	-0.045441	-26.855810	-6.170677	-4.971154	-10.322082	-5.391899	0.000000	-10.000000	-0.600000	31.383333	319.666656	1023.000000	1023.000000	2046.000000
27.299999	-0.043246	-25.558533	-5.852307	-4.861037	-9.935196	-4.909993	0.000000	-10.000000	-0.591667	31.383333	330.000000	1023.000000	1023.000000	2046.000000
27.320000	-0.041260	-24.384533	-5.444862	-4.655172	-9.660526	-4.623971	0.000000	-10.000000	-0.575000	31.083334	340.500000	1023.000000	1023.000000	2046.000000
27.340000	-0.039089	-23.101686	-5.216257	-4.012512	-9.241598	-4.631319	0.000000	-10.000000	-0.550000	30.616667	351.000000	1023.000000	1023.000000	2046.000000
27.360001	-0.036913	-21.815290	-5.110915	-3.535229	-9.001364	-4.167783	0.000000	-10.000000	-0.533333	29.966667	361.333344	1023.000000	1023.000000	2046.000000
27.379999	-0.034616	-20.458220	-5.134154	-3.083775	-8.725474	-3.514817	0.000000	-10.000000	-0.533333	29.600000	371.500000	1023.000000	1023.000000	2046.000000
27.400000	-0.033422	-19.752562	-4.971048	-3.051499	-8.564114	-3.165902	0.000000	-10.000000	-0.541667	29.333334	381.333344	1023.000000	1023.000000	2046.000000
27.420000	-0.033114	-19.570639	-4.723369	-3.163250	-8.528073	-3.155946	0.000000	-10.000000	-0.550000	29.466667	391.000000	1023.000000	1023.000000	2046.000000
27.440001	-0.033454	-19.771252	-4.836547	-3.309620	-8.384063	-3.241021	0.000000	-10.000000	-0.550000	29.600000	400.666656	1023.000000	1023.000000	2046.000000
27.459999	-0.034478	-20.376301	-5.282661	-3.460859	-8.241761	-3.391019	0.000000	-10.000000	-0.550000	29.616667	410.500000	1023.000000	1023.000000	2046.000000
27.480000	-0.035134	-20.764277	-5.710849	-3.657118	-8.028547	-3.367761	0.000000	-10.000000	-0.533333	29.550001	420.500000	1023.000000	1023.000000	2046.000000
27.500000	-0.035048	-20.713583	-5.837427	-3.674945	-7.882486	-3.318725	0.000000	-10.000000	-0.541667	29.566668	433.666656	1023.000000	1023.000000	2046.000000
27.520000	-0.034407	-20.334597	-5.905717	-3.472363	-7.650023	-3.306494	0.000000	-10.000000	-0.550000	29.666666	443.500000	1023.000000	1023.000000	2046.000000
27.540001	-0.033481	-19.787172	-5.907566	-3.143066	-7.460336	-3.276204	0.000000	-10.000000	-0.550000	29.650000	453.166656	1023.000000	1023.000000	2046.000000
27.559999	-0.032472	-19.190746	-5.938716	-2.821014	-7.170620	-3.260396	0.000000	-10.000000	-0.516667	29.466667	459.666656	1023.000000	1023.000000	2046.000000
27.580000	-0.031207	-18.443588	-5.938196	-2.550499	-6.869872	-3.085021	0.000000	-10.000000	-0.500000	29.233334	469.500000	1023.000000	1023.000000	2046.000000
27.600000	-0.029780	-17.599699	-5.902719	-2.266328	-6.581254	-2.849398	0.000000	-10.000000	-0.500000	29.016668	479.500000	1023.000000	1023.000000	2046.000000
27.620001	-0.028107	-16.611227	-5.799788	-2.029559	-6.298565	-2.483315	0.000000	-10.000000	-0.516667	28.816668	489.166656	1023.000000	1023.000000	2046.000000
27.639999	-0.026415	-15.611256	-5.647429	-1.749276	-6.016197	-2.198353	0.000000	-10.000000	-0.516667	28.866667	498.833344	1023.000000	1023.000000	2046.000000
27.660000	-0.024547	-14.507032	-5.370002	-1.350658	-5.804663	-1.981709	0.000000	-10.000000	-0.533333	29.033335	508.500000	1023.000000	1023.000000	2046.000000
27.680000	-0.022346	-13.206347	-4.965678	-0.943465	-5.527517	-1.769686	0.000000	-10.000000	-0.550000	29.433334	518.166687	1023.000000	1023.000000	2046.000000
27.700001	-0.019935	-11.781837	-4.526924	-0.599026	-5.105192	-1.550694	0.000000	-10.000000	-0.575000	29.683334	527.833313	1023.000000	1023.000000	2046.000000
27.719999	-0.017469	-10.324335	-4.044620	-0.404820	-4.688727	-1.186167	0.000000	-10.000000	-0.566667	30.050001	537.500000	1023.000000	1023.000000	2046.000000
27.740000	-0.014827	-8.762579	-3.575613	-0.291500	-4.152674	-0.742792	0.000000	-10.000000	-0.541667	30.066668	547.500000	1023.000000	1023.000000	2046.000000
27.760000	-0.012138	-7.173452	-2.953655	-0.218848	-3.682120	-0.318828	0.000000	-10.000000	-0.500000	30.000000	557.500000	1023.000000	1023.000000	2046.000000
27.780001	-0.009603	-5.675357	-2.340141	-0.122648	-3.224649	0.012080	0.000000	-10.000000	-0.491667	29.283333	567.500000	1023.000000	1023.000000	2046.000000
27.799999	-0.007649	-4.520400	-1.724507	-0.059275	-2.961582	0.224963	0.000000	-10.000000	-0.483333	28.600000	577.500000	1023.000000	1023.000000	2046.000000
27.820000	-0.005976	-3.531844	-1.199606	-0.069272	-2.703692	0.440725	0.000000	-10.000000	-0.466667	27.700001	587.166687	1023.000000	1023.000000	2046.000000
27.840000	-0.004484	-2.650294	-0.747450	-0.002127	-2.406613	0.505896	0.000000	-10.000000	-0.450000	27.350000	596.666687	1023.000000	1023.000000	2046.000000
27.860001	-0.002997	-1.771177	-0.321357	0.061010	-2.160326	0.649496	0.000000	-10.000000	-0.433333	27.150002	605.833313	1023.000000	1023.000000	2046.000000
27.879999	-0.001305	-0.771012	0.083725	0.155421	-1.921878	0.911721	0.000000	-10.000000	-0.425000	27.016666	615.000000	1023.000000	1023.000000	2046.000000
27.900000	0.000675	0.398725	0.459578	0.315659	-1.606017	1.229506	0.000000	-10.000000	-0.408333	26.883333	624.000000	1023.000000	1023.000000	2046.000000
27.920000	0.002701	1.596541	0.807755	0.513861	-1.321073	1.595998	0.000000	-10.000000	-0.391667	26.466667	633.000000	1023.000000	1023.000000	2046.000000
27.940001	0.004797	2.835007	1.198982	0.776465	-1.033803	1.893364	0.000000	-10.000000	-0.383333	26.183334	642.000000	1023.000000	1023.000000	2046.000000
27.959999	0.006972	4.120405	1.662004	1.093940	-0.771911	2.136371	0.000000	-10.000000	-0.375000	25.866667	650.833313	1023.000000	1023.000000	2046.000000
27.980000	0.009535	5.634962	2.185785	1.445379	-0.413042	2.416840	0.000000	-10.000000	-0.383333	25.833334	659.500000	1023.000000	1023.000000	2046.000000
28.000000	0.012288	7.262475	2.768003	1.757135	-0.076766	2.814103	0.000000	-10.000000	-0.383333	25.916668	668.166687	1023.000000	1023.000000	2046.000000
28.020000	0.015337	9.064384	3.355886	2.119711	0.342950	3.245837	0.000000	-10.000000	-0.391667	25.866667	676.666687	1023.000000	1023.000000	2046.000000
28.040001	0.018218	10.766650	3.880737	2.449743	0.729970	3.706201	0.000000	-10.000000	-0.400000	25.933334	685.333313	1023.000000	1023.000000	2046.000000
28.059999	0.020386	12.048002	4.253499	2.641350	1.031601	4.121553	0.000000	-10.000000	-0.416667	25.766668	693.833313	1023.000000	1023.000000	2046.000000
28.080000	0.021952	12.973370	4.597806	2.801265	1.210544	4.363754	0.000000	-10.000000	-0.425000	25.750000	702.500000	1023.000000	1023.000000	2046.000000
28.100000	0.023601	13.948264	4.994555	2.982201	1.381631	4.589877	0.000000	-10.000000	-0.408333	25.333334	711.166687	1023.000000	1023.000000	2046.000000
28.120001	0.025809	15.253352	5.302304	3.514915	1.774230	4.661902	0.000000	-10.000000	-0.383333	24.833334	719.666687	1023.000000	1023.000000	2046.000000
28.139999	0.027765	16.409397	5.415930	3.952224	2.030580	5.010662	0.000000	-10.000000	-0.358333	24.250000	728.000000	1023.000000	1023.000000	2046.000000
28.160000	0.029880	17.658934	5.499743	4.554683	2.128955	5.475553	0.000000	-10.000000	-0.333333	23.750000	736.000000	1023.000000	1023.000000	2046.000000
28.180000	0.030974	18.305716	5.598302	4.737041	2.241207	5.729166	0.000000	-10.000000	-0.308333	23.166668	744.000000	1023.000000	1023.000000	2046.000000
28.200001	0.031075	18.365316	5.724320	4.383592	2.311000	5.946404	0.000000	-10.000000	-0.283333	22.500000	752.000000	1023.000000	1023.000000	2046.000000
28.219999	0.030232	17.867371	5.489368	4.109135	2.386201	5.882667	0.000000	-10.000000	-0.266667	21.950001	759.666687	1023.000000	1023.000000	2046.000000
28.240000	0.028347	16.753197	4.967113	3.905074	2.362469	5.518539	0.000000	-10.000000	-0.250000	21.583334	767.166687	1023.000000	1023.000000	2046.000000
28.260000	0.026516	15.670802	4.588969	3.735771	2.193196	5.152866	0.000000	-10.000000	-0.225000	21.233334	774.333313	1023.000000	1023.000000	2046.000000
28.280001	0.025824	15.262032	4.403990	3.708532	2.203949	4.945561	0.000000	-10.000000	-0.225000	20.983334	781.500000	1023.000000	1023.000000	2046.000000
28.299999	0.026240	15.507690	4.335397	3.814285	2.373963	4.984046	0.000000	-10.000000	-0.250000	20.933334	788.500000	1023.000000	1023.000000	2046.000000
28.320000	0.027187	16.067656	4.271401	4.001925	2.680117	5.114212	0.000000	-10.000000	-0.275000	20.866667	795.500000	1023.000000	1023.000000	2046.000000
28.340000	0.028104	16.609697	4.230601	4.175315	2.952820	5.250962	0.000000	-10.000000	-0.275000	20.733334	802.500000	1023.000000	1023.000000	2046.000000
28.360001	0.028822	17.033915	4.194988	4.347427	3.132935	5.358564	0.000000	-10.000000	-0.258333	20.633333	809.500000	1023.000000	1023.000000	2046.000000
28.379999	0.029455	17.407879	4.153075	4.556876	3.290871	5.407056	0.000000	-10.000000	-0.241667	20.383333	816.500000	1023.000000	1023.000000	2046.000000
28.400000	0.030281	17.896248	4.176497	4.870760	3.443651	5.405339	0.000000	-10.000000	-0.216667	19.866667	823.500000	1023.000000	1023.000000	2046.000000
28.420000	0.031313	18.505951	4.247894	5.172139	3.633221	5.452697	0.000000	-10.000000	-0.183333	18.783333	830.166687	1023.000000	1023.000000	2046.000000
28.440001	0.032407	19.152481	4.358712	5.439498	3.806199	5.548072	0.000000	-10.000000	-0.150000	17.516666	836.500000	1023.000000	1023.000000	2046.000000
28.459999	0.033777	19.961973	4.516755	5.626858	4.059619	5.758741	0.000000	-10.000000	-0.125000	16.233334	842.500000	1023.000000	1023.000000	2046.000000
28.480000	0.035103	20.745697	4.746785	5.672461	4.291739	6.034713	0.000000	-10.000000	-0.091667	15.033334	848.166687	1023.000000	1023.000000	2046.000000
28.500000	0.036434	21.532373	4.947484	5.749521	4.623606	6.211762	0.000000	-10.000000	-0.066667	13.733334	853.500000	1023.000000	1023.000000	2046.000000
28.520000	0.037604	22.223808	5.297118	5.789263	4.817199	6.320229	0.000000	-10.000000	-0.041667	12.200000	858.333313	1023.000000	1023.000000	2046.000000
28.540001	0.038873	22.974066	5.616230	5.811478	5.162292	6.384065	0.000000	-10.000000	-0.025000	10.500000	862.833313	1023.000000	1023.000000	2046.000000
28.559999	0.040264	23.796154	6.021038	5.765481	5.513843	6.495794	0.000000	-10.000000	-0.008333	8.583334	866.666687	1023.000000	1023.000000	2046.000000
28.580000	0.041290	24.402550	6.386526	5.568946	5.804268	6.642809	0.000000	-10.000000	0.000000	6.900000	869.833313	1023.000000	1023.000000	2046.000000
28.600000	0.041943	24.788078	6.695355	5.380080	5.996421	6.716221	0.000000	-10.000000	0.000000	5.500000	872.333313	1023.000000	1023.000000	2046.000000
28.620001	0.042323	25.012983	7.016711	5.130557	6.104264	6.761451	0.000000	-10.000000	0.008333	4.550000	874.500000	1023.000000	1023.000000	2046.000000
28.639999	0.042372	25.041851	7.255836	4.949546	6.164675	6.671793	0.000000	-10.000000	0.016667	3.700000	876.166687	1023.000000	1023.000000	2046.000000
28.660000	0.042490	25.111506	7.448912	4.843624	6.245721	6.573248	0.000000	-10.000000	0.033333	2.866667	877.500000	1023.000000	1023.000000	2046.000000
28.680000	0.042622	25.189558	7.600142	4.889981	6.255286	6.444151	0.000000	-10.000000	0.041667	2.116667	878.333313	1023.000000	1023.000000	2046.000000
28.700001	0.042941	25.378292	7.697648	4.940915	6.268205	6.471523	0.000000	-10.000000	0.041667	1.150000	878.833313	1023.000000	1023.000000	2046.000000
28.719999	0.043584	25.758429	7.797282	5.015948	6.370841	6.574358	0.000000	-10.000000	0.050000	0.450000	879.000000	1023.000000	1023.000000	2046.000000
28.740000	0.044420	26.251980	7.909539	5.016008	6.494331	6.832102	0.000000	-10.000000	0.050000	0.000000	879.000000	1023.000000	1023.000000	2046.000000
28.760000	0.045390	26.825426	8.122786	5.099784	6.590894	7.011961	0.000000	-10.000000	0.058333	0.000000	879.000000	1023.000000	1023.000000	2046.000000
28.780001	0.046470	27.464001	8.382225	5.198293	6.655735	7.227748	0.000000	-10.000000	0.050000	0.000000	879.000000	1023.000000	1023.000000	2046.000000
28.799999	0.047754	28.222473	8.648974	5.425230	6.782799	7.365470	0.000000	-10.000000	0.041667	0.000000	879.000000	1023.000000	1023.000000	2046.000000
28.820000	0.049205	29.080040	8.966758	5.699305	6.899283	7.514695	0.000000	-10.000000	0.033333	0.000000	879.000000	1023.000000	1023.000000	2046.000000
28.840000	0.050243	29.693893	9.183960	5.882143	6.964590	7.663203	0.000000	-10.000000	0.025000	0.300000	879.000000	1023.000000	1023.000000	2046.000000
28.860001	0.050856	30.055847	9.355407	5.998806	6.958182	7.743453	0.000000	-10.000000	0.025000	0.916667	879.000000	1023.000000	1023.000000	2046.000000
28.879999	0.051125	30.214735	9.442467	5.971559	6.934047	7.866662	0.000000	-10.000000	0.033333	1.166667	879.000000	1023.000000	1023.000000	2046.000000
28.900000	0.051859	30.648777	9.482871	6.248575	7.108078	7.809253	0.000000	-10.000000	0.033333	0.866667	879.000000	1023.000000	1023.000000	2046.000000
28.920000	0.052331	30.927347	9.406279	6.393465	7.164134	7.963470	0.000000	-10.000000	0.041667	-0.050000	879.000000	1023.000000	1023.000000	2046.000000
28.940001	0.053172	31.424944	9.282227	6.770168	7.030246	8.342303	0.000000	-10.000000	0.041667	-1.050000	879.000000	1023.000000	1023.000000	2046.000000
28.959999	0.052788	31.197512	9.084830	6.884356	6.862353	8.365972	0.000000	-10.000000	0.050000	-2.083333	879.000000	1023.000000	1023.000000	2046.000000
28.980000	0.051120	30.211733	8.866529	6.474880	6.647542	8.222781	0.000000	-10.000000	0.050000	-3.100000	879.000000	1023.000000	1023.000000	2046.000000
29.000000	0.048540	28.687187	8.287037	5.988302	6.467583	7.944266	0.000000	-10.000000	0.050000	-3.883333	879.000000	1023.000000	1023.000000	2046.000000
29.020000	0.045201	26.713812	7.587362	5.607161	6.088562	7.430727	0.000000	-10.000000	0.050000	-4.616667	879.000000	1023.000000	1023.000000	2046.000000
29.040001	0.041728	24.660959	6.902554	5.173028	5.701134	6.884242	0.000000	-10.000000	0.050000	-5.133333	879.000000	1023.000000	1023.000000	2046.000000
29.059999	0.039128	23.124359	6.326633	4.807275	5.455400	6.535052	0.000000	-10.000000	0.050000	-5.266667	879.000000	1023.000000	1023.000000	2046.000000
29.080000	0.037463	22.140787	5.871501	4.652218	5.310031	6.307036	0.000000	-10.000000	0.050000	-4.950000	879.000000	1023.000000	1023.000000	2046.000000
29.100000	0.036482	21.561066	5.567538	4.653401	5.171529	6.168598	0.000000	-10.000000	0.050000	-4.283333	879.000000	1023.000000	1023.000000	2046.000000
29.120001	0.035360	20.897961	5.162756	4.597719	5.106898	6.030589	0.000000	-10.000000	0.050000	-4.116667	879.000000	1023.000000	1023.000000	2046.000000
29.139999	0.034404	20.332695	4.829906	4.641475	5.023758	5.837556	0.000000	-10.000000	0.050000	-4.516667	879.000000	1023.000000	1023.000000	2046.000000
29.160000	0.033535	19.819475	4.521977	4.685184	4.947526	5.664788	0.000000	-10.000000	0.058333	-5.516667	879.000000	1023.000000	1023.000000	2046.000000
29.180000	0.032893	19.439724	4.293846	4.736362	4.847195	5.562322	0.000000	-10.000000	0.066667	-6.416667	879.000000	1023.000000	1023.000000	2046.000000
29.200001	0.032620	19.278547	4.080704	4.815526	4.836211	5.546107	0.000000	-10.000000	0.066667	-6.933333	872.166687	1023.000000	1023.000000	2046.000000
29.219999	0.032523	19.221071	3.956376	4.889145	4.797697	5.577853	0.000000	-10.000000	0.066667	-6.983334	864.666687	1023.000000	1023.000000	2046.000000
29.240000	0.032552	19.238432	3.911561	4.891093	4.771734	5.664043	0.000000	-10.000000	0.066667	-6.583333	856.166687	1023.000000	1023.000000	2046.000000
29.260000	0.032798	19.383570	3.891291	4.945111	4.868402	5.678764	0.000000	-10.000000	0.066667	-6.150000	853.833313	1023.000000	1023.000000	2046.000000
29.280001	0.033210	19.626823	3.947876	4.966355	5.005354	5.707238	0.000000	-10.000000	0.058333	-5.866667	851.666687	1023.000000	1023.000000	2046.000000
29.299999	0.033616	19.866947	4.093221	4.960122	5.060933	5.752672	0.000000	-10.000000	0.058333	-5.850000	850.000000	1023.000000	1023.000000	2046.000000
29.320000	0.033980	20.081999	4.269038	4.876641	5.134428	5.801892	0.000000	-10.000000	0.075000	-6.150000	848.333313	1023.000000	1023.000000	2046.000000
29.340000	0.034404	20.333017	4.449039	4.707518	5.253779	5.922681	0.000000	-10.000000	0.091667	-6.833333	846.166687	1023.000000	1023.000000	2046.000000
29.360001	0.034495	20.386318	4.566533	4.437935	5.364034	6.017817	0.000000	-10.000000	0.091667	-7.733334	843.666687	1023.000000	1023.000000	2046.000000
29.379999	0.034211	20.218733	4.653368	4.152742	5.366806	6.045817	0.000000	-10.000000	0.091667	-8.516666	841.000000	1023.000000	1023.000000	2046.000000
29.400000	0.033654	19.889658	4.707883	3.934884	5.356415	5.890476	0.000000	-10.000000	0.091667	-9.050000	838.166687	1023.000000	1023.000000	2046.000000
29.420000	0.032793	19.380505	4.764724	3.745658	5.224726	5.645398	0.000000	-10.000000	0.100000	-9.333333	835.166687	1023.000000	1023.000000	2046.000000
29.440001	0.032162	19.007803	4.828227	3.600234	5.098734	5.480608	0.000000	-10.000000	0.100000	-9.500000	832.000000	1023.000000	1023.000000	2046.000000
29.459999	0.031597	18.673840	4.814376	3.556565	4.993681	5.309217	0.000000	-10.000000	0.100000	-9.683333	829.000000	1023.000000	1023.000000	2046.000000
29.480000	0.031233	18.458740	4.818068	3.464784	4.835382	5.340506	0.000000	-10.000000	0.100000	-10.050000	825.666687	1023.000000	1023.000000	2046.000000
29.500000	0.031055	18.353724	4.775472	3.432583	4.753448	5.392222	0.000000	-10.000000	0.100000	-10.416667	822.333313	1023.000000	1023.000000	2046.000000
29.520000	0.030888	18.254532	4.685621	3.403274	4.756034	5.409602	0.000000	-10.000000	0.100000	-10.650001	818.666687	1023.000000	1023.000000	2046.000000
29.540001	0.030917	18.271936	4.700778	3.403230	4.762568	5.405359	0.000000	-10.000000	0.100000	-10.683333	815.333313	1023.000000	1023.000000	2046.000000
29.559999	0.031137	18.401901	4.819962	3.461359	4.721326	5.399254	0.000000	-10.000000	0.100000	-10.666667	811.666687	1023.000000	1023.000000	2046.000000
29.580000	0.031632	18.694220	5.043401	3.611569	4.711151	5.328099	0.000000	-10.000000	0.100000	-10.666667	808.166687	1023.000000	1023.000000	2046.000000
29.600000	0.032428	19.164757	5.319585	3.770880	4.684167	5.390125	0.000000	-10.000000	0.100000	-10.683333	804.500000	1023.000000	1023.000000	2046.000000
29.620001	0.032922	19.456921	5.372629	3.919262	4.689376	5.475654	0.000000	-10.000000	0.108333	-10.866667	800.833313	1023.000000	1023.000000	2046.000000
29.639999	0.032857	19.418343	5.272093	3.874303	4.646373	5.625574	0.000000	-10.000000	0.125000	-11.233334	797.333313	1023.000000	1023.000000	2046.000000
29.660000	0.032142	18.996069	5.082029	3.743900	4.551730	5.618410	0.000000	-10.000000	0.158333	-12.050000	793.666687	1023.000000	1023.000000	2046.000000
29.680000	0.031513	18.624128	4.854324	3.907872	4.581236	5.280695	0.000000	-10.000000	0.183333	-13.316667	789.666687	1023.000000	1023.000000	2046.000000
29.700001	0.030603	18.086597	4.524730	3.990014	4.469779	5.102074	0.000000	-10.000000	0.216667	-14.849999	785.166687	1023.000000	1023.000000	2046.000000
29.719999	0.030072	17.772423	4.163432	4.198098	4.149495	5.261397	0.000000	-10.000000	0.233333	-16.366667	780.000000	1023.000000	1023.000000	2046.000000
29.740000	0.028540	16.867105	3.633599	4.177697	3.830843	5.224966	0.000000	-10.000000	0.275000	-17.783333	774.500000	1023.000000	1023.000000	2046.000000
29.760000	0.025540	15.093911	3.128912	3.628567	3.441083	4.895349	0.000000	-10.000000	0.316667	-18.916668	768.500000	1023.000000	1023.000000	2046.000000
29.780001	0.021891	12.937304	2.502748	3.046133	3.042727	4.345697	0.000000	-10.000000	0.366667	-19.900002	762.166687	1023.000000	1023.000000	2046.000000
29.799999	0.017890	10.573170	1.822842	2.505749	2.532808	3.711771	0.000000	-10.000000	0.391667	-20.650002	755.666687	1023.000000	1023.000000	2046.000000
29.820000	0.013905	8.217908	1.012142	2.019367	2.048024	3.138376	0.000000	-10.000000	0.383333	-21.266666	748.833313	1023.000000	1023.000000	2046.000000
29.840000	0.010340	6.111108	0.237159	1.546484	1.619276	2.708189	0.000000	-10.000000	0.366667	-21.316668	741.833313	1023.000000	1023.000000	2046.000000
29.860001	0.007493	4.428330	-0.411429	1.232763	1.256178	2.350819	0.000000	-10.000000	0.350000	-21.116667	734.666687	1023.000000	1023.000000	2046.000000
29.879999	0.005244	3.099070	-1.058628	1.126422	1.080300	1.950977	0.000000	-10.000000	0.350000	-20.700001	727.500000	1023.000000	1023.000000	2046.000000
29.900000	0.003145	1.858699	-1.643368	1.039129	0.885021	1.577916	0.000000	-10.000000	0.366667	-20.750000	720.500000	1023.000000	1023.000000	2046.000000
29.920000	0.001096	0.647558	-2.129103	1.019604	0.603805	1.153252	0.000000	-10.000000	0.375000	-20.866667	713.666687	1023.000000	1023.000000	2046.000000
29.940001	-0.000673	-0.397873	-2.662139	0.942671	0.349829	0.971766	0.000000	-10.000000	0.391667	-21.233334	706.666687	1023.000000	1023.000000	2046.000000
29.959999	-0.002055	-1.214443	-3.107018	0.862131	0.203047	0.827397	0.000000	-10.000000	0.391667	-21.666668	699.666687	1023.000000	1023.000000	2046.000000
29.980000	-0.003492	-2.063618	-3.515756	0.775049	0.031935	0.645155	0.000000	-10.000000	0.400000	-21.950001	692.333313	1023.000000	1023.000000	2046.000000
30.000000	-0.004717	-2.787783	-3.845780	0.792765	-0.132551	0.397783	0.000000	-10.000000	0.408333	-22.316668	685.166687	1023.000000	1023.000000	2046.000000
30.020000	-0.005818	-3.438222	-4.010122	0.820275	-0.385882	0.137507	0.000000	-10.000000	0.408333	-22.350000	677.666687	1023.000000	1023.000000	2046.000000
30.040001	-0.006584	-3.890951	-4.105261	0.734315	-0.537485	0.017480	0.000000	-10.000000	0.408333	-22.433334	670.333313	1023.000000	1023.000000	2046.000000
30.059999	-0.007163	-4.233178	-4.161129	0.560266	-0.672416	0.040101	0.000000	-10.000000	0.400000	-22.383333	662.666687	1023.000000	1023.000000	2046.000000
30.080000	-0.007677	-4.537115	-4.230796	0.330298	-0.739034	0.102417	0.000000	-10.000000	0.400000	-22.483334	655.333313	1023.000000	1023.000000	2046.000000
30.100000	-0.008396	-4.962284	-4.170966	0.150400	-0.855879	-0.085839	0.000000	-10.000000	0.391667	-22.550001	647.666687	1023.000000	1023.000000	2046.000000
30.120001	-0.009216	-5.446362	-4.114682	-0.041210	-0.997960	-0.292510	0.000000	-10.000000	0.400000	-22.716667	640.166687	1023.000000	1023.000000	2046.000000
30.139999	-0.010040	-5.933832	-4.032396	-0.237391	-1.165179	-0.498865	0.000000	-10.000000	0.400000	-22.650000	632.500000	1023.000000	1023.000000	2046.000000
30.160000	-0.011155	-6.592447	-4.026389	-0.501588	-1.410701	-0.653768	0.000000	-10.000000	0.416667	-22.650000	625.000000	1023.000000	1023.000000	2046.000000
30.180000	-0.012412	-7.335776	-4.019717	-0.831583	-1.689556	-0.794920	0.000000	-10.000000	0.400000	-22.516666	617.500000	1023.000000	1023.000000	2046.000000
30.200001	-0.013940	-8.238389	-4.114305	-1.127704	-1.913511	-1.082869	0.000000	-10.000000	0.400000	-22.400000	609.833313	1023.000000	1023.000000	2046.000000
30.219999	-0.015615	-9.228678	-4.190457	-1.334449	-2.220289	-1.483482	0.000000	-10.000000	0.391667	-22.283333	602.333313	1023.000000	1023.000000	2046.000000
30.240000	-0.017172	-10.148926	-4.274642	-1.437667	-2.546296	-1.890321	0.000000	-10.000000	0.400000	-22.166666	594.833313	1023.000000	1023.000000	2046.000000
30.260000	-0.018607	-10.996895	-4.421992	-1.581755	-2.846855	-2.146293	0.000000	-10.000000	0.400000	-22.266666	587.500000	1023.000000	1023.000000	2046.000000
30.280001	-0.019886	-11.752871	-4.569321	-1.756085	-3.130443	-2.297022	0.000000	-10.000000	0.408333	-22.450001	580.166687	1023.000000	1023.000000	2046.000000
30.299999	-0.021139	-12.492912	-4.745500	-1.935020	-3.352842	-2.459551	0.000000	-10.000000	0.408333	-22.733334	572.666687	1023.000000	1023.000000	2046.000000
30.320000	-0.022231	-13.138585	-4.867044	-2.109792	-3.515093	-2.646656	0.000000	-10.000000	0.416667	-22.933334	565.000000	1023.000000	1023.000000	2046.000000
30.340000	-0.023168	-13.692358	-4.916486	-2.256258	-3.649372	-2.870241	0.000000	-10.000000	0.408333	-23.016668	557.333313	1023.000000	1023.000000	2046.000000
30.360001	-0.023862	-14.102482	-4.789186	-2.276814	-3.865891	-3.170591	0.000000	-10.000000	0.408333	-23.083334	549.666687	1023.000000	1023.000000	2046.000000
30.379999	-0.024106	-14.246817	-4.721388	-2.279289	-3.971650	-3.274488	0.000000	-10.000000	0.400000	-23.133333	542.000000	1023.000000	1023.000000	2046.000000
30.400000	-0.024381	-14.409442	-4.693504	-2.326418	-4.166683	-3.222837	0.000000	-10.000000	0.408333	-23.066668	534.166687	1023.000000	1023.000000	2046.000000
30.420000	-0.025039	-14.797802	-4.716129	-2.434315	-4.427979	-3.219380	0.000000	-10.000000	0.416667	-22.933334	526.500000	1023.000000	1023.000000	2046.000000
30.440001	-0.026232	-15.503330	-4.895102	-2.559512	-4.641511	-3.407206	0.000000	-10.000000	0.425000	-23.033333	518.833313	1023.000000	1023.000000	2046.000000
30.459999	-0.027408	-16.198025	-5.061104	-2.515583	-4.839504	-3.781835	0.000000	-10.000000	0.450000	-23.266666	511.000000	1023.000000	1023.000000	2046.000000
30.480000	-0.028561	-16.879627	-5.327308	-2.461433	-4.972452	-4.118434	0.000000	-10.000000	0.466667	-23.716667	503.333344	1023.000000	1023.000000	2046.000000
30.500000	-0.029240	-17.280617	-5.609103	-2.359214	-5.253811	-4.058488	0.000000	-10.000000	0.491667	-24.116667	495.500000	1023.000000	1023.000000	2046.000000
30.520000	-0.030486	-18.017128	-6.007087	-2.357805	-5.545201	-4.107035	0.000000	-10.000000	0.508333	-24.500000	487.500000	1023.000000	1023.000000	2046.000000
30.540001	-0.032959	-19.478905	-6.390707	-2.816341	-5.993941	-4.277915	0.000000	-10.000000	0.525000	-24.833334	479.166656	1023.000000	1023.000000	2046.000000
30.559999	-0.036344	-21.479557	-6.808486	-3.510535	-6.459848	-4.700688	0.000000	-10.000000	0.533333	-25.000000	471.000000	1023.000000	1023.000000	2046.000000
30.580000	-0.040193	-23.753836	-7.329276	-4.135928	-7.001250	-5.287381	0.000000	-10.000000	0.533333	-25.266666	462.666656	1023.000000	1023.000000	2046.000000
30.600000	-0.043911	-25.951456	-7.950131	-4.582503	-7.486867	-5.931955	0.000000	-10.000000	0.525000	-25.233334	454.333344	1023.000000	1023.000000	2046.000000
30.620001	-0.047239	-27.918161	-8.552927	-4.976908	-7.947088	-6.441237	0.000000	-10.000000	0.516667	-25.133333	445.666656	1023.000000	1023.000000	2046.000000
30.639999	-0.050148	-29.637293	-9.227226	-5.243371	-8.278474	-6.888221	0.000000	-10.000000	0.508333	-24.866667	437.333344	1023.000000	1023.000000	2046.000000
30.660000	-0.052474	-31.012009	-9.869792	-5.505697	-8.531522	-7.104998	0.000000	-10.000000	0.508333	-24.750000	429.000000	1023.000000	1023.000000	2046.000000
30.680000	-0.054731	-32.345905	-10.474312	-5.734048	-8.743151	-7.394395	0.000000	-10.000000	0.516667	-25.083334	420.833344	1023.000000	1023.000000	2046.000000
30.700001	-0.056802	-33.569908	-10.974151	-5.863311	-8.957931	-7.774517	0.000000	-10.000000	0.525000	-25.600000	412.500000	1023.000000	1023.000000	2046.000000
30.719999	-0.058690	-34.685692	-11.433928	-5.998199	-9.136449	-8.117114	0.000000	-10.000000	0.541667	-26.100000	403.833344	1023.000000	1023.000000	2046.000000
30.740000	-0.060247	-35.605774	-11.853350	-6.098434	-9.302808	-8.351182	0.000000	-10.000000	0.550000	-26.350000	395.166656	1023.000000	1023.000000	2046.000000
30.760000	-0.061684	-36.455048	-12.148844	-6.145716	-9.577210	-8.583278	0.000000	-10.000000	0.550000	-26.433332	386.333344	1023.000000	1023.000000	2046.000000
30.780001	-0.062891	-37.168541	-12.423263	-6.212503	-9.817831	-8.714946	0.000000	-10.000000	0.541667	-26.583334	377.500000	1023.000000	1023.000000	2046.000000
30.799999	-0.063754	-37.678696	-12.600192	-6.272600	-10.062172	-8.743732	0.000000	-10.000000	0.541667	-26.250000	368.666656	1023.000000	1023.000000	2046.000000
30.820000	-0.064436	-38.081680	-12.683100	-6.363168	-10.246490	-8.788925	0.000000	-10.000000	0.533333	-26.033333	359.833344	1023.000000	1023.000000	2046.000000
30.840000	-0.064889	-38.349430	-12.596274	-6.518888	-10.398776	-8.835492	0.000000	-10.000000	0.525000	-25.450001	351.333344	1023.000000	1023.000000	2046.000000
30.860001	-0.065503	-38.712173	-12.558913	-6.646713	-10.549721	-8.956825	0.000000	-10.000000	0.508333	-25.433334	342.666656	1023.000000	1023.000000	2046.000000
30.879999	-0.066228	-39.140553	-12.445610	-6.755319	-10.819782	-9.119842	0.000000	-10.000000	0.500000	-25.166668	334.333344	1023.000000	1023.000000	2046.000000
30.900000	-0.067146	-39.683510	-12.390461	-6.909390	-11.123375	-9.260283	0.000000	-10.000000	0.500000	-25.066668	325.833344	1023.000000	1023.000000	2046.000000
30.920000	-0.068106	-40.250793	-12.387332	-7.164038	-11.395713	-9.303713	0.000000	-10.000000	0.500000	-24.533333	317.500000	1023.000000	1023.000000	2046.000000
30.940001	-0.069155	-40.870373	-12.361810	-7.512937	-11.652851	-9.342776	0.000000	-10.000000	0.491667	-24.233334	309.166656	1023.000000	1023.000000	2046.000000
30.959999	-0.070391	-41.600857	-12.337295	-7.694497	-11.977001	-9.592066	0.000000	-10.000000	0.491667	-24.000000	301.000000	1023.000000	1023.000000	2046.000000
30.980000	-0.071699	-42.374222	-12.297317	-7.819481	-12.373230	-9.884196	0.000000	-10.000000	0.475000	-23.716667	293.000000	1023.000000	1023.000000	2046.000000
31.000000	-0.073104	-43.204288	-12.345654	-7.943231	-12.765391	-10.150013	0.000000	-10.000000	0.458333	-23.366667	285.166656	1023.000000	1023.000000	2046.000000
31.020000	-0.074248	-43.880817	-12.470674	-8.024102	-13.096693	-10.289347	0.000000	-10.000000	0.433333	-22.983334	277.500000	1023.000000	1023.000000	2046.000000
31.040001	-0.075239	-44.466339	-12.560420	-8.102950	-13.406870	-10.396100	0.000000	-10.000000	0.416667	-22.783335	269.833344	1023.000000	1023.000000	2046.000000
31.059999	-0.076033	-44.935356	-12.598319	-8.261464	-13.652778	-10.422796	0.000000	-10.000000	0.408333	-22.800001	262.333344	1023.000000	1023.000000	2046.000000
31.080000	-0.076732	-45.348682	-12.616387	-8.282881	-13.856894	-10.592518	0.000000	-10.000000	0.408333	-22.850000	254.666672	1023.000000	1023.000000	2046.000000
31.100000	-0.077235	-45.645737	-12.587286	-8.272598	-14.068359	-10.717492	0.000000	-10.000000	0.425000	-23.250000	247.000000	1023.000000	1023.000000	2046.000000
31.120001	-0.077762	-45.957176	-12.528429	-8.313165	-14.285561	-10.830021	0.000000	-10.000000	0.466667	-23.650000	239.000000	1023.000000	1023.000000	2046.000000
31.139999	-0.077541	-45.826954	-12.420214	-8.234892	-14.336221	-10.835628	0.000000	-10.000000	0.508333	-24.616667	231.000000	1023.000000	1023.000000	2046.000000
31.160000	-0.077153	-45.597542	-12.227136	-8.258082	-14.441590	-10.670734	0.000000	-10.000000	0.558333	-25.666666	222.833328	1023.000000	1023.000000	2046.000000
31.180000	-0.076859	-45.423779	-12.084408	-8.245947	-14.495764	-10.597661	0.000000	-10.000000	0.600000	-26.933334	214.333328	1023.000000	1023.000000	2046.000000
31.200001	-0.077050	-45.536526	-11.971992	-8.251190	-14.656297	-10.657047	0.000000	-10.000000	0.641667	-27.700001	205.500000	1023.000000	1023.000000	2046.000000
31.219999	-0.077554	-45.834423	-11.984644	-8.289136	-14.810542	-10.750102	0.000000	-10.000000	0.658333	-28.283333	196.166672	1023.000000	1023.000000	2046.000000
31.240000	-0.077997	-46.096455	-12.010249	-8.150802	-14.914808	-11.020597	0.000000	-10.000000	0.658333	-28.350000	186.833328	1023.000000	1023.000000	2046.000000
31.260000	-0.078389	-46.328106	-12.195902	-8.137139	-14.929804	-11.065262	0.000000	-10.000000	0.633333	-28.183332	177.333328	1023.000000	1023.000000	2046.000000
31.280001	-0.078540	-46.416874	-12.399838	-7.943298	-15.126564	-10.947172	0.000000	-10.000000	0.608333	-27.633333	168.000000	1023.000000	1023.000000	2046.000000
31.299999	-0.079539	-47.007427	-12.640813	-7.982422	-15.349847	-11.034346	0.000000	-10.000000	0.575000	-27.200001	158.666672	1023.000000	1023.000000	2046.000000
31.320000	-0.081624	-48.239651	-12.883578	-8.412902	-15.667574	-11.275597	0.000000	-10.000000	0.558333	-26.700001	149.500000	1023.000000	1023.000000	2046.000000
31.340000	-0.084239	-49.785507	-13.192455	-8.949624	-16.039490	-11.603938	0.000000	-10.000000	0.533333	-26.166666	140.666672	1023.000000	1023.000000	2046.000000
31.360001	-0.087148	-51.504543	-13.598080	-9.379804	-16.454313	-12.072348	0.000000	-10.000000	0.508333	-25.416666	131.833328	1023.000000	1023.000000	2046.000000
31.379999	-0.089921	-53.143490	-14.143632	-9.721950	-16.798901	-12.479008	0.000000	-10.000000	0.466667	-24.366667	123.333336	1023.000000	1023.000000	2046.000000
31.400000	-0.092300	-54.549450	-14.629574	-9.919600	-17.111517	-12.888760	0.000000	-10.000000	0.416667	-23.183334	115.166664	1023.000000	1023.000000	2046.000000
31.420000	-0.094073	-55.597416	-15.177435	-10.092254	-17.240639	-13.087089	0.000000	-10.000000	0.391667	-22.066668	107.500000	1023.000000	1023.000000	2046.000000
31.440001	-0.095562	-56.477314	-15.592728	-10.154679	-17.397551	-13.332356	0.000000	-10.000000	0.358333	-21.366667	100.166664	1023.000000	1023.000000	2046.000000
31.459999	-0.096848	-57.237061	-15.986424	-10.312059	-17.478195	-13.460382	0.000000	-10.000000	0.366667	-21.016666	93.000000	1023.000000	1023.000000	2046.000000
31.480000	-0.098033	-57.937237	-16.370605	-10.479876	-17.466484	-13.620271	0.000000	-10.000000	0.358333	-20.900000	86.000000	1023.000000	1023.000000	2046.000000
31.500000	-0.099027	-58.524891	-16.687464	-10.550136	-17.460321	-13.826971	0.000000	-10.000000	0.375000	-20.900000	79.000000	1023.000000	1023.000000	2046.000000
31.520000	-0.099962	-59.077744	-16.924232	-10.581631	-17.530584	-14.041298	0.000000	-10.000000	0.375000	-20.966667	72.000000	1023.000000	1023.000000	2046.000000
31.540001	-0.100810	-59.578453	-17.092075	-10.637143	-17.662741	-14.186493	0.000000	-10.000000	0.366667	-21.066668	65.000000	1023.000000	1023.000000	2046.000000
31.559999	-0.101543	-60.012131	-17.260651	-10.653569	-17.784206	-14.313703	0.000000	-10.000000	0.358333	-20.966667	58.000000	1023.000000	1023.000000	2046.000000
31.580000	-0.101955	-60.255676	-17.273603	-10.706496	-17.943020	-14.332556	0.000000	-10.000000	0.341667	-20.616667	51.000000	1023.000000	1023.000000	2046.000000
31.600000	-0.102013	-60.289707	-17.147608	-10.746627	-18.073542	-14.321931	0.000000	-10.000000	0.333333	-19.966667	44.166668	1023.000000	1023.000000	2046.000000
31.620001	-0.101782	-60.153175	-16.977659	-10.823185	-18.077581	-14.274749	0.000000	-10.000000	0.300000	-19.316668	37.500000	1023.000000	1023.000000	2046.000000
31.639999	-0.101731	-60.123173	-16.748739	-10.904242	-18.138292	-14.331899	0.000000	-10.000000	0.275000	-18.716667	31.000000	1023.000000	1023.000000	2046.000000
31.660000	-0.101877	-60.209335	-16.556417	-11.017396	-18.226461	-14.409059	0.000000	-10.000000	0.250000	-18.150000	24.666666	1023.000000	1023.000000	2046.000000
31.680000	-0.102222	-60.413006	-16.418711	-11.122681	-18.332716	-14.538899	0.000000	-10.000000	0.250000	-17.683332	18.500000	1023.000000	1023.000000	2046.000000
31.700001	-0.102699	-60.694828	-16.294128	-11.340620	-18.500359	-14.559720	0.000000	-10.000000	0.233333	-17.083334	12.666667	1023.000000	1023.000000	2046.000000
31.719999	-0.103359	-61.085312	-16.238064	-11.496881	-18.684555	-14.665814	0.000000	-10.000000	0.216667	-16.483334	7.000000	1023.000000	1023.000000	2046.000000
31.740000	-0.104151	-61.553036	-16.253784	-11.666298	-18.837378	-14.795576	0.000000	-10.000000	0.200000	-15.633333	2.000000	1023.000000	1023.000000	2046.000000
31.760000	-0.104917	-62.005848	-16.278131	-11.873466	-18.976658	-14.877594	0.000000	-10.000000	0.191667	-14.933333	-2.833333	1023.000000	1023.000000	2046.000000
31.780001	-0.105731	-62.487198	-16.248245	-11.922868	-19.181780	-15.134304	0.000000	-10.000000	0.183333	-14.000000	-7.500000	1023.000000	1023.000000	2046.000000
31.799999	-0.106522	-62.954720	-16.276886	-11.959138	-19.367027	-15.351669	0.000000	-10.000000	0.175000	-13.333333	-12.333333	1023.000000	1023.000000	2046.000000
31.820000	-0.106773	-63.103077	-16.237478	-11.875033	-19.492601	-15.497965	0.000000	-10.000000	0.175000	-12.866667	-16.833334	1023.000000	1023.000000	2046.000000
31.840000	-0.106958	-63.212257	-16.195608	-11.924133	-19.601448	-15.491068	0.000000	-10.000000	0.150000	-12.516666	-21.000000	1023.000000	1023.000000	2046.000000
31.860001	-0.107006	-63.240765	-16.141176	-11.957426	-19.653589	-15.488574	0.000000	-10.000000	0.125000	-12.233334	-25.000000	1023.000000	1023.000000	2046.000000
31.879999	-0.106894	-63.174156	-16.121956	-11.975415	-19.623777	-15.453004	0.000000	-10.000000	0.100000	-11.800000	-29.000000	1023.000000	1023.000000	2046.000000
31.900000	-0.106515	-62.950417	-15.888224	-11.955368	-19.637810	-15.469016	0.000000	-10.000000	0.100000	-11.600000	-33.000000	1023.000000	1023.000000	2046.000000
31.920000	-0.106044	-62.671768	-15.579123	-11.848779	-19.730206	-15.513660	0.000000	-10.000000	0.100000	-11.183333	-37.000000	1023.000000	1023.000000	2046.000000
31.940001	-0.105390	-62.285652	-15.359071	-11.750325	-19.745108	-15.431149	0.000000	-10.000000	0.091667	-10.533334	-40.833332	1023.000000	1023.000000	2046.000000
31.959999	-0.105003	-62.056866	-15.229383	-11.713507	-19.746288	-15.367687	0.000000	-10.000000	0.075000	-9.750000	-44.500000	1023.000000	1023.000000	2046.000000
31.980000	-0.104768	-61.918072	-15.158124	-11.820834	-19.719484	-15.219631	0.000000	-10.000000	0.058333	-9.033334	-47.833332	1023.000000	1023.000000	2046.000000
32.000000	-0.104613	-61.826504	-14.995297	-11.854649	-19.771070	-15.205488	0.000000	-10.000000	0.066667	-8.666667	-50.833332	1023.000000	1023.000000	2046.000000
32.020000	-0.104463	-61.737499	-15.013458	-11.603868	-19.746531	-15.373644	0.000000	-10.000000	0.075000	-8.400000	-53.666668	1023.000000	1023.000000	2046.000000
32.040001	-0.104172	-61.565666	-15.160009	-11.388577	-19.686035	-15.331047	0.000000	-10.000000	0.075000	-8.250000	-56.500000	1023.000000	1023.000000	2046.000000
32.060001	-0.103975	-61.449474	-15.377355	-11.199620	-19.771925	-15.100575	0.000000	-10.000000	0.058333	-7.883333	-59.333332	1023.000000	1023.000000	2046.000000
32.080002	-0.104816	-61.946053	-15.610769	-11.254371	-19.909302	-15.171612	0.000000	-10.000000	0.050000	-7.350000	-62.000000	1023.000000	1023.000000	2046.000000
32.099998	-0.106496	-62.939255	-15.793919	-11.629159	-20.149883	-15.366296	0.000000	-10.000000	0.050000	-6.500000	-64.333336	1023.000000	1023.000000	2046.000000
32.119999	-0.108425	-64.079010	-16.005995	-12.058941	-20.381615	-15.632463	0.000000	-10.000000	0.041667	-5.333333	-66.500000	1023.000000	1023.000000	2046.000000
32.139999	-0.110441	-65.270409	-16.412180	-12.361533	-20.603642	-15.893054	0.000000	-10.000000	0.033333	-3.533334	-68.333336	1023.000000	1023.000000	2046.000000
32.160000	-0.112340	-66.392891	-16.854340	-12.595425	-20.824795	-16.118336	0.000000	-10.000000	0.025000	-1.133333	-69.500000	1023.000000	1023.000000	2046.000000
32.180000	-0.113684	-67.187035	-17.348156	-12.777291	-20.824196	-16.237394	0.000000	-10.000000	0.025000	0.683333	-70.000000	1023.000000	1023.000000	2046.000000
32.200001	-0.114474	-67.654144	-17.743446	-12.799929	-20.776005	-16.334766	0.000000	-10.000000	0.016667	1.700000	-70.000000	1023.000000	1023.000000	2046.000000
32.220001	-0.115067	-68.004349	-17.980850	-12.855823	-20.787975	-16.379698	0.000000	-10.000000	0.025000	1.316667	-70.000000	1023.000000	1023.000000	2046.000000
32.240002	-0.115779	-68.425499	-18.233538	-12.807353	-20.867020	-16.517590	0.000000	-10.000000	0.033333	0.800000	-70.000000	1023.000000	1023.000000	2046.000000
32.259998	-0.116241	-68.698463	-18.463015	-12.762857	-20.874733	-16.597860	0.000000	-10.000000	0.050000	0.200000	-70.000000	1023.000000	1023.000000	2046.000000
32.279999	-0.116505	-68.854492	-18.706667	-12.730162	-20.823505	-16.594154	0.000000	-10.000000	0.050000	0.000000	-70.000000	1023.000000	1023.000000	2046.000000
32.299999	-0.116615	-68.919540	-18.874754	-12.662170	-20.799002	-16.583618	0.000000	-10.000000	0.050000	0.000000	-70.000000	1023.000000	1023.000000	2046.000000
32.320000	-0.116595	-68.907661	-18.912968	-12.624380	-20.826908	-16.543406	0.000000	-10.000000	0.050000	0.000000	-70.000000	1023.000000	1023.000000	2046.000000
32.340000	-0.116512	-68.858788	-18.876110	-12.446452	-20.906290	-16.629940	0.000000	-10.000000	0.050000	0.000000	-70.000000	1023.000000	1023.000000	2046.000000
32.360001	-0.116151	-68.645409	-18.780010	-12.381494	-20.925650	-16.558252	0.000000	-10.000000	0.041667	0.000000	-70.000000	1023.000000	1023.000000	2046.000000
32.380001	-0.115499	-68.260178	-18.642864	-12.339658	-20.801235	-16.476421	0.000000	-10.000000	0.033333	0.000000	-70.000000	1023.000000	1023.000000	2046.000000
32.400002	-0.114659	-67.763283	-18.364874	-12.343634	-20.743694	-16.311079	0.000000	-10.000000	0.033333	-0.650000	-70.000000	1023.000000	1023.000000	2046.000000
32.419998	-0.113975	-67.359116	-18.065615	-12.287600	-20.700045	-16.305855	0.000000	-10.000000	0.041667	-1.550000	-70.166664	1023.000000	1023.000000	2046.000000
32.439999	-0.113371	-67.002258	-17.754047	-12.295888	-20.712835	-16.239487	0.000000	-10.000000	0.041667	-2.583333	-70.666664	1023.000000	1023.000000	2046.000000
32.459999	-0.113154	-66.873871	-17.585581	-12.417480	-20.681038	-16.189774	0.000000	-10.000000	0.041667	-3.133333	-71.500000	1023.000000	1023.000000	2046.000000
32.480000	-0.113174	-66.885849	-17.426289	-12.557908	-20.710144	-16.191505	0.000000	-10.000000	0.041667	-3.550000	-72.500000	1023.000000	1023.000000	2046.000000
32.500000	-0.113267	-66.940781	-17.361431	-12.677002	-20.702484	-16.199865	0.000000	-10.000000	0.050000	-3.900000	-73.666664	1023.000000	1023.000000	2046.000000
32.520000	-0.113549	-67.107513	-17.308813	-12.780611	-20.746035	-16.272055	0.000000	-10.000000	0.050000	-3.883333	-75.000000	1023.000000	1023.000000	2046.000000
32.540001	-0.113919	-67.326363	-17.252489	-12.800729	-20.813776	-16.459373	0.000000	-10.000000	0.033333	-3.433333	-76.333336	1023.000000	1023.000000	2046.000000
32.560001	-0.114449	-67.639130	-17.174059	-12.866411	-21.038502	-16.560158	0.000000	-10.000000	0.033333	-2.550000	-77.333336	1023.000000	1023.000000	2046.000000
32.580002	-0.114691	-67.782257	-17.121664	-12.937600	-21.156841	-16.566151	0.000000	-10.000000	0.025000	-1.366667	-77.833336	1023.000000	1023.000000	2046.000000
32.599998	-0.114623	-67.741959	-17.098337	-12.888042	-21.122887	-16.632692	0.000000	-10.000000	0.033333	-0.150000	-78.000000	1023.000000	1023.000000	2046.000000
32.619999	-0.114286	-67.543297	-16.964401	-12.921368	-21.108948	-16.548576	0.000000	-10.000000	0.016667	1.550000	-78.000000	1023.000000	1023.000000	2046.000000
32.639999	-0.113754	-67.228806	-16.736626	-12.841188	-21.135904	-16.515085	0.000000	-10.000000	-0.016667	4.150000	-78.000000	1023.000000	1023.000000	2046.000000
32.660000	-0.113079	-66.829872	-16.431448	-12.748338	-21.177691	-16.472397	0.000000	-10.000000	-0.058333	7.966667	-78.000000	1023.000000	1023.000000	2046.000000
32.680000	-0.112135	-66.271843	-16.004616	-12.654136	-21.246227	-16.366863	0.000000	-10.000000	-0.116667	11.650001	-78.000000	1023.000000	1023.000000	2046.000000
32.700001	-0.110870	-65.523933	-15.595320	-12.575181	-21.149721	-16.203709	0.000000	-10.000000	-0.158333	14.600000	-78.000000	1023.000000	1023.000000	2046.000000
32.720001	-0.109502	-64.715584	-15.242015	-12.430032	-21.035084	-16.008451	0.000000	-10.000000	-0.183333	16.383333	-78.000000	1023.000000	1023.000000	2046.000000
32.740002	-0.108279	-63.992634	-14.974885	-12.333534	-20.901157	-15.783058	0.000000	-10.000000	-0.191667	17.733334	-44.333332	1023.000000	1023.000000	2046.000000
32.759998	-0.107162	-63.332630	-14.705220	-12.181131	-20.794365	-15.651915	0.000000	-10.000000	-0.191667	18.583334	-5.000000	1023.000000	1023.000000	2046.000000
32.779999	-0.106115	-62.713848	-14.461200	-12.135734	-20.706812	-15.410103	0.000000	-10.000000	-0.200000	19.033335	34.333332	1023.000000	1023.000000	2046.000000
32.799999	-0.104707	-61.882122	-14.362484	-11.707710	-20.438019	-15.373910	0.000000	-10.000000	-0.200000	19.200001	40.000000	1023.000000	1023.000000	2046.000000
32.820000	-0.103389	-61.102932	-14.395266	-11.359348	-20.316204	-15.032116	0.000000	-10.000000	-0.208333	19.200001	42.166668	1023.000000	1023.000000	2046.000000
32.840000	-0.102502	-60.578941	-14.525893	-10.999186	-20.197548	-14.856313	0.000000	-10.000000	-0.216667	19.466667	46.333332	1023.000000	1023.000000	2046.000000
32.860001	-0.102740	-60.719318	-14.613872	-11.066137	-20.258755	-14.780557	0.000000	-10.000000	-0.225000	19.983334	52.833332	1023.000000	1023.000000	2046.000000
32.880001	-0.103093	-60.927761	-14.635351	-11.224075	-20.246126	-14.822207	0.000000	-10.000000	-0.250000	20.616667	59.333332	1023.000000	1023.000000	2046.000000
32.900002	-0.103649	-61.256729	-14.743237	-11.509709	-20.211754	-14.792030	0.000000	-10.000000	-0.275000	21.050001	66.166664	1023.000000	1023.000000	2046.000000
32.919998	-0.104368	-61.681564	-15.015298	-11.498457	-20.213762	-14.954048	0.000000	-10.000000	-0.300000	21.283335	73.000000	1023.000000	1023.000000	2046.000000
32.939999	-0.105073	-62.098354	-15.346528	-11.533639	-20.196592	-15.021596	0.000000	-10.000000	-0.308333	21.750000	80.166664	1023.000000	1023.000000	2046.000000
32.959999	-0.105451	-62.321278	-15.671412	-11.658999	-20.045898	-14.944966	0.000000	-10.000000	-0.325000	22.400000	87.500000	1023.000000	1023.000000	2046.000000
32.980000	-0.105223	-62.186886	-15.909972	-11.597620	-19.822155	-14.857141	0.000000	-10.000000	-0.333333	23.133333	94.833336	1023.000000	1023.000000	2046.000000
33.000000	-0.104617	-61.828873	-16.100552	-11.418681	-19.579851	-14.729789	0.000000	-10.000000	-0.325000	23.283333	102.333336	1023.000000	1023.000000	2046.000000
33.020000	-0.103909	-61.410461	-16.164740	-11.238976	-19.370066	-14.636681	0.000000	-10.000000	-0.325000	23.033333	110.000000	1023.000000	1023.000000	2046.000000
33.040001	-0.103220	-61.002983	-16.166393	-10.976437	-19.245481	-14.614672	0.000000	-10.000000	-0.316667	22.833334	117.833336	1023.000000	1023.000000	2046.000000
33.060001	-0.102280	-60.447605	-16.212893	-10.844825	-18.991434	-14.398454	0.000000	-10.000000	-0.325000	23.016666	125.500000	1023.000000	1023.000000	2046.000000
33.080002	-0.101169	-59.791077	-16.220098	-10.589547	-18.748247	-14.233185	0.000000	-10.000000	-0.316667	23.333334	133.166672	1023.000000	1023.000000	2046.000000
33.099998	-0.099892	-59.036045	-16.147799	-10.294388	-18.548841	-14.045017	0.000000	-10.000000	-0.333333	23.766666	141.000000	1023.000000	1023.000000	2046.000000
33.119999	-0.098324	-58.109413	-15.905749	-9.940835	-18.391083	-13.871744	0.000000	-10.000000	-0.341667	23.900000	149.000000	1023.000000	1023.000000	2046.000000
33.139999	-0.096651	-57.120743	-15.581265	-9.741158	-18.206650	-13.591668	0.000000	-10.000000	-0.350000	24.183334	157.000000	1023.000000	1023.000000	2046.000000
33.160000	-0.094460	-55.825665	-15.166510	-9.544983	-17.864386	-13.249784	0.000000	-10.000000	-0.358333	24.100000	165.000000	1023.000000	1023.000000	2046.000000
33.180000	-0.092349	-54.578022	-14.787230	-9.330274	-17.478693	-12.981827	0.000000	-10.000000	-0.366667	24.216667	173.000000	1023.000000	1023.000000	2046.000000
33.200001	-0.090101	-53.249912	-14.317536	-9.092537	-17.173529	-12.666311	0.000000	-10.000000	-0.375000	24.266666	181.000000	1023.000000	1023.000000	2046.000000
33.220001	-0.088189	-52.119892	-13.844378	-8.909135	-16.895834	-12.470547	0.000000	-10.000000	-0.383333	24.583334	189.000000	1023.000000	1023.000000	2046.000000
33.240002	-0.086402	-51.063805	-13.496883	-8.895381	-16.576742	-12.094798	0.000000	-10.000000	-0.391667	25.000000	197.000000	1023.000000	1023.000000	2046.000000
33.259998	-0.084812	-50.124035	-13.153921	-8.920476	-16.293303	-11.756335	0.000000	-10.000000	-0.408333	25.466667	205.333328	1023.000000	1023.000000	2046.000000
33.279999	-0.083363	-49.267380	-12.900239	-8.841240	-15.988843	-11.537058	0.000000	-10.000000	-0.416667	25.783333	213.833328	1023.000000	1023.000000	2046.000000
33.299999	-0.082091	-48.515606	-12.652633	-8.743138	-15.791153	-11.328682	0.000000	-10.000000	-0.433333	26.133333	222.500000	1023.000000	1023.000000	2046.000000
33.320000	-0.080755	-47.725933	-12.318561	-8.605044	-15.641875	-11.160453	0.000000	-10.000000	-0.450000	26.516666	231.166672	1023.000000	1023.000000	2046.000000
33.340000	-0.079415	-46.934135	-12.076316	-8.456210	-15.436115	-10.965495	0.000000	-10.000000	-0.458333	27.050001	239.833328	1023.000000	1023.000000	2046.000000
33.360001	-0.077825	-45.994709	-11.834652	-8.329143	-15.164054	-10.666861	0.000000	-10.000000	-0.458333	27.450001	248.833328	1023.000000	1023.000000	2046.000000
33.380001	-0.076059	-44.950680	-11.544248	-8.171783	-14.894647	-10.340001	0.000000	-10.000000	-0.458333	27.600000	257.833344	1023.000000	1023.000000	2046.000000
33.400002	-0.074031	-43.752567	-11.172736	-7.835744	-14.645052	-10.099034	0.000000	-10.000000	-0.475000	27.800001	267.166656	1023.000000	1023.000000	2046.000000
33.419998	-0.071788	-42.426903	-10.743287	-7.624999	-14.386539	-9.672078	0.000000	-10.000000	-0.500000	28.033335	276.333344	1023.000000	1023.000000	2046.000000
33.439999	-0.069352	-40.987026	-10.263229	-7.365513	-14.037349	-9.320935	0.000000	-10.000000	-0.508333	28.466667	285.666656	1023.000000	1023.000000	2046.000000
33.459999	-0.066696	-39.417187	-9.764467	-7.172187	-13.600402	-8.880131	0.000000	-10.000000	-0.525000	28.850000	295.000000	1023.000000	1023.000000	2046.000000
33.480000	-0.064012	-37.831158	-9.243989	-6.956902	-13.249028	-8.381236	0.000000	-10.000000	-0.550000	29.266666	304.666656	1023.000000	1023.000000	2046.000000
33.500000	-0.061691	-36.459305	-8.823419	-6.650975	-12.943101	-8.041812	0.000000	-10.000000	-0.583333	29.666668	314.500000	1023.000000	1023.000000	2046.000000
33.520000	-0.059665	-35.262264	-8.465188	-6.406203	-12.696541	-7.694335	0.000000	-10.000000	-0.591667	30.016666	324.500000	1023.000000	1023.000000	2046.000000
33.540001	-0.057551	-34.012493	-8.120925	-6.107585	-12.418631	-7.365352	0.000000	-10.000000	-0.566667	29.950001	334.500000	1023.000000	1023.000000	2046.000000
33.560001	-0.055487	-32.792873	-7.820601	-5.818791	-12.153705	-6.999777	0.000000	-10.000000	-0.541667	29.866667	344.500000	1023.000000	1023.000000	2046.000000
33.580002	-0.053409	-31.564522	-7.725411	-5.284708	-11.832629	-6.721773	0.000000	-10.000000	-0.500000	29.533333	354.500000	1023.000000	1023.000000	2046.000000
33.599998	-0.051195	-30.256355	-7.714906	-4.863871	-11.579210	-6.098367	0.000000	-10.000000	-0.508333	29.466667	364.333344	1023.000000	1023.000000	2046.000000
33.619999	-0.049609	-29.318966	-7.609358	-4.511576	-11.426461	-5.771570	0.000000	-10.000000	-0.508333	29.233334	374.000000	1023.000000	1023.000000	2046.000000
33.639999	-0.048885	-28.891012	-7.454833	-4.670267	-11.267374	-5.498538	0.000000	-10.000000	-0.533333	29.133333	383.666656	1023.000000	1023.000000	2046.000000
33.660000	-0.048513	-28.671099	-7.323821	-4.925718	-11.103141	-5.318419	0.000000	-10.000000	-0.533333	29.150000	393.500000	1023.000000	1023.000000	2046.000000
33.680000	-0.048762	-28.818169	-7.607727	-5.035944	-10.847334	-5.327164	0.000000	-10.000000	-0.541667	29.266666	403.166656	1023.000000	1023.000000	2046.000000
33.700001	-0.049480	-29.242731	-7.986733	-5.058333	-10.716566	-5.481097	0.000000	-10.000000	-0.533333	29.250000	412.833344	1023.000000	1023.000000	2046.000000
33.720001	-0.049849	-29.460527	-8.231560	-5.029113	-10.642671	-5.557184	0.000000	-10.000000	-0.541667	29.166668	422.500000	1023.000000	1023.000000	2046.000000
33.740002	-0.049583	-29.303270	-8.408238	-4.909898	-10.443814	-5.541320	0.000000	-10.000000	-0.541667	29.100000	432.500000	1023.000000	1023.000000	2046.000000
33.759998	-0.048567	-28.703346	-8.453872	-4.723479	-10.161155	-5.364841	0.000000	-10.000000	-0.575000	29.266666	442.166656	1023.000000	1023.000000	2046.000000
33.779999	-0.047442	-28.038218	-8.523851	-4.506054	-9.806812	-5.201500	0.000000	-10.000000	-0.566667	29.383333	451.833344	1023.000000	1023.000000	2046.000000
33.799999	-0.046252	-27.335138	-8.571097	-4.348627	-9.467810	-4.947604	0.000000	-10.000000	-0.566667	29.500000	461.500000	1023.000000	1023.000000	2046.000000
33.820000	-0.044992	-26.590536	-8.574779	-4.007270	-9.169293	-4.839194	0.000000	-10.000000	-0.550000	29.350000	471.500000	1023.000000	1023.000000	2046.000000
33.840000	-0.043546	-25.735926	-8.453349	-3.591251	-8.980900	-4.710427	0.000000	-10.000000	-0.541667	29.116667	481.500000	1023.000000	1023.000000	2046.000000
33.860001	-0.041856	-24.737013	-8.289514	-3.220453	-8.752168	-4.474878	0.000000	-10.000000	-0.550000	29.133333	491.166656	1023.000000	1023.000000	2046.000000
33.880001	-0.039957	-23.614634	-8.095851	-2.981196	-8.434241	-4.103345	0.000000	-10.000000	-0.566667	29.383333	500.833344	1023.000000	1023.000000	2046.000000
33.900002	-0.037885	-22.389915	-7.878426	-2.709343	-8.086425	-3.715722	0.000000	-10.000000	-0.591667	29.816668	510.500000	1023.000000	1023.000000	2046.000000
33.919998	-0.035697	-21.097067	-7.577345	-2.410129	-7.694465	-3.415127	0.000000	-10.000000	-0.600000	29.950001	520.500000	1023.000000	1023.000000	2046.000000
33.939999	-0.033372	-19.722597	-7.133628	-2.077580	-7.377936	-3.133454	0.000000	-10.000000	-0.575000	30.166668	530.500000	1023.000000	1023.000000	2046.000000
33.959999	-0.030928	-18.278416	-6.634142	-1.752301	-7.035289	-2.856683	0.000000	-10.000000	-0.541667	30.116667	540.500000	1023.000000	1023.000000	2046.000000
33.980000	-0.028449	-16.813257	-6.097151	-1.555888	-6.591644	-2.568575	0.000000	-10.000000	-0.541667	30.133333	550.500000	1023.000000	1023.000000	2046.000000
34.000000	-0.025904	-15.309308	-5.519513	-1.520644	-6.098061	-2.171089	0.000000	-10.000000	-0.525000	29.783333	560.500000	1023.000000	1023.000000	2046.000000
34.020000	-0.023339	-13.793190	-4.966569	-1.505821	-5.611169	-1.709630	0.000000	-10.000000	-0.525000	29.216667	570.500000	1023.000000	1023.000000	2046.000000
34.040001	-0.021235	-12.550094	-4.459717	-1.460811	-5.264919	-1.364646	0.000000	-10.000000	-0.483333	28.700001	580.500000	1023.000000	1023.000000	2046.000000
34.060001	-0.019658	-11.617616	-3.973244	-1.398018	-5.059235	-1.187119	0.000000	-10.000000	-0.483333	28.366667	590.166687	1023.000000	1023.000000	2046.000000
34.080002	-0.018162	-10.733910	-3.506737	-1.265129	-4.859712	-1.102331	0.000000	-10.000000	-0.466667	28.300001	599.833313	1023.000000	1023.000000	2046.000000
34.099998	-0.016643	-9.835743	-3.118649	-1.181720	-4.601833	-0.933542	0.000000	-10.000000	-0.475000	28.100000	609.166687	1023.000000	1023.000000	2046.000000
34.119999	-0.014903	-8.807446	-2.736643	-1.063323	-4.322749	-0.684730	0.000000	-10.000000	-0.466667	27.816668	618.666687	1023.000000	1023.000000	2046.000000
34.139999	-0.012901	-7.624489	-2.418577	-0.884647	-3.936549	-0.384716	0.000000	-10.000000	-0.475000	27.900000	627.833313	1023.000000	1023.000000	2046.000000
34.160000	-0.010757	-6.357572	-2.032931	-0.646540	-3.621382	-0.056719	0.000000	-10.000000	-0.458333	27.716667	637.166687	1023.000000	1023.000000	2046.000000
34.180000	-0.008447	-4.992406	-1.566885	-0.350717	-3.341248	0.266444	0.000000	-10.000000	-0.475000	27.916668	646.500000	1023.000000	1023.000000	2046.000000
34.200001	-0.006018	-3.556695	-0.990268	-0.037639	-3.102829	0.574041	0.000000	-10.000000	-0.466667	27.750000	655.833313	1023.000000	1023.000000	2046.000000
34.220001	-0.003268	-1.931162	-0.393548	0.319782	-2.781187	0.923791	0.000000	-10.000000	-0.475000	28.000000	665.166687	1023.000000	1023.000000	2046.000000
34.240002	-0.000240	-0.141978	0.261212	0.706945	-2.380787	1.270652	0.000000	-10.000000	-0.475000	28.016666	674.333313	1023.000000	1023.000000	2046.000000
34.259998	0.002770	1.636954	0.818324	0.994196	-1.911017	1.735451	0.000000	-10.000000	-0.491667	28.166668	683.666687	1023.000000	1023.000000	2046.000000
34.279999	0.005152	3.044551	1.206566	1.148439	-1.505838	2.195385	0.000000	-10.000000	-0.500000	28.433334	693.000000	1023.000000	1023.000000	2046.000000
34.299999	0.007164	4.233962	1.572600	1.336417	-1.224552	2.549498	0.000000	-10.000000	-0.475000	28.316668	702.500000	1023.000000	1023.000000	2046.000000
34.320000	0.009040	5.342583	1.962844	1.693036	-1.051616	2.738319	0.000000	-10.000000	-0.458333	28.133333	712.000000	1023.000000	1023.000000	2046.000000
34.340000	0.011329	6.695703	2.387346	2.156273	-0.806513	2.958597	0.000000	-10.000000	-0.433333	27.600000	721.333313	1023.000000	1023.000000	2046.000000
34.360001	0.013583	8.027756	2.602910	2.683659	-0.497267	3.238454	0.000000	-10.000000	-0.425000	27.133333	730.666687	1023.000000	1023.000000	2046.000000
34.380001	0.015827	9.353529	2.615559	3.024744	-0.171330	3.884556	0.000000	-10.000000	-0.400000	26.549999	739.833313	1023.000000	1023.000000	2046.000000
34.400002	0.017412	10.290760	2.794178	3.305264	-0.022062	4.213380	0.000000	-10.000000	-0.400000	25.883333	749.000000	1023.000000	1023.000000	2046.000000
34.419998	0.017985	10.629315	3.047992	3.226256	0.045095	4.309971	0.000000	-10.000000	-0.400000	25.583334	757.666687	1023.000000	1023.000000	2046.000000
34.439999	0.018049	10.666911	3.165460	3.162150	0.063491	4.275810	0.000000	-10.000000	-0.391667	25.233334	766.333313	1023.000000	1023.000000	2046.000000
34.459999	0.017079	10.093815	2.857068	3.036360	0.032895	4.167492	0.000000	-10.000000	-0.366667	25.016666	774.666687	1023.000000	1023.000000	2046.000000
34.480000	0.015396	9.099191	2.382521	2.762579	0.018531	3.935560	0.000000	-10.000000	-0.341667	24.266666	783.000000	1023.000000	1023.000000	2046.000000
34.500000	0.014386	8.502003	1.958000	2.495892	0.170444	3.877666	0.000000	-10.000000	-0.325000	23.716667	791.000000	1023.000000	1023.000000	2046.000000
34.520000	0.014604	8.630792	1.862508	2.558469	0.342060	3.867755	0.000000	-10.000000	-0.308333	23.233334	799.000000	1023.000000	1023.000000	2046.000000
34.540001	0.015239	9.006423	1.974784	2.905553	0.352707	3.773379	0.000000	-10.000000	-0.291667	23.016666	807.000000	1023.000000	1023.000000	2046.000000
34.560001	0.016122	9.528163	1.966492	3.145334	0.585888	3.830449	0.000000	-10.000000	-0.266667	22.716667	814.833313	1023.000000	1023.000000	2046.000000
34.580002	0.017077	10.092437	1.835541	3.190051	1.004939	4.061905	0.000000	-10.000000	-0.250000	22.166668	822.500000	1023.000000	1023.000000	2046.000000
34.599998	0.018048	10.666464	1.794882	3.399104	1.266938	4.205540	0.000000	-10.000000	-0.241667	21.816668	830.000000	1023.000000	1023.000000	2046.000000
34.619999	0.019193	11.342910	1.915796	3.753973	1.435706	4.237435	0.000000	-10.000000	-0.241667	21.549999	837.333313	1023.000000	1023.000000	2046.000000
34.639999	0.020542	12.140128	2.137950	4.190287	1.531308	4.280583	0.000000	-10.000000	-0.241667	21.716667	844.666687	1023.000000	1023.000000	2046.000000
34.660000	0.022113	13.068492	2.291430	4.391437	1.846359	4.539266	0.000000	-10.000000	-0.225000	21.566668	851.833313	1023.000000	1023.000000	2046.000000
34.680000	0.023734	14.026670	2.391839	4.530146	2.237819	4.866867	0.000000	-10.000000	-0.208333	21.483334	859.166687	1023.000000	1023.000000	2046.000000
34.700001	0.025583	15.119396	2.635444	4.724471	2.645037	5.114444	0.000000	-10.000000	-0.183333	21.200001	866.333313	1023.000000	1023.000000	2046.000000
34.720001	0.027355	16.166828	3.031294	5.000008	2.884449	5.251078	0.000000	-10.000000	-0.183333	20.583334	873.500000	1023.000000	1023.000000	2046.000000
34.740002	0.029135	17.218678	3.487730	5.261553	3.119211	5.350184	0.000000	-10.000000	-0.175000	19.433334	880.500000	1023.000000	1023.000000	2046.000000
34.759998	0.030826	18.218203	3.959890	5.374178	3.409096	5.475038	0.000000	-10.000000	-0.150000	18.050001	887.166687	1023.000000	1023.000000	2046.000000
34.779999	0.032718	19.336523	4.341942	5.218744	3.923892	5.851944	0.000000	-10.000000	-0.091667	16.616667	893.500000	1023.000000	1023.000000	2046.000000
34.799999	0.034383	20.320309	4.692267	5.040745	4.409092	6.178204	0.000000	-10.000000	-0.066667	15.233334	899.166687	1023.000000	1023.000000	2046.000000
34.820000	0.035765	21.136957	5.101888	5.015619	4.702886	6.316564	0.000000	-10.000000	-0.041667	13.716667	904.500000	1023.000000	1023.000000	2046.000000
34.840000	0.036426	21.527624	5.580613	5.019301	4.705703	6.222006	0.000000	-10.000000	-0.050000	12.666667	909.333313	1023.000000	1023.000000	2046.000000
34.860001	0.037081	21.915052	5.903138	4.943339	4.880457	6.188119	0.000000	-10.000000	-0.041667	12.016666	913.833313	1023.000000	1023.000000	2046.000000
34.880001	0.037685	22.271805	6.159537	4.719310	5.098744	6.294213	0.000000	-10.000000	-0.050000	11.550000	918.000000	1023.000000	1023.000000	2046.000000
34.900002	0.038497	22.751558	6.305761	4.674684	5.417213	6.353901	0.000000	-10.000000	-0.033333	11.100000	922.000000	1023.000000	1023.000000	2046.000000
34.919998	0.039514	23.352604	6.491762	4.722187	5.656292	6.482363	0.000000	-10.000000	-0.025000	10.533334	925.666687	1023.000000	1023.000000	2046.000000
34.939999	0.040798	24.111515	6.827802	4.930408	5.767053	6.586251	0.000000	-10.000000	-0.008333	10.066667	929.333313	1023.000000	1023.000000	2046.000000
34.959999	0.041970	24.804205	7.261081	5.169985	5.769355	6.603785	0.000000	-10.000000	-0.016667	9.916667	932.666687	1023.000000	1023.000000	2046.000000
34.980000	0.043512	25.715805	7.628597	5.378886	5.984234	6.724088	0.000000	-10.000000	-0.025000	9.866667	936.000000	1023.000000	1023.000000	2046.000000
35.000000	0.045310	26.778267	7.934627	5.434764	6.383266	7.025610	0.000000	-10.000000	-0.041667	10.200001	939.166687	1023.000000	1023.000000	2046.000000
35.020000	0.047488	28.065413	8.299392	5.533764	6.849163	7.383092	0.000000	-10.000000	-0.050000	10.616667	942.500000	1023.000000	1023.000000	2046.000000
35.040001	0.049733	29.392048	8.780366	5.844206	7.152545	7.614930	0.000000	-10.000000	-0.041667	10.966667	946.166687	1023.000000	1023.000000	2046.000000
35.060001	0.051516	30.445808	9.279866	6.131640	7.247296	7.787007	0.000000	-10.000000	-0.041667	11.483334	949.666687	1023.000000	1023.000000	2046.000000
35.080002	0.052561	31.063452	9.694957	6.396973	7.198870	7.772651	0.000000	-10.000000	-0.041667	11.466667	953.333313	1023.000000	1023.000000	2046.000000
35.099998	0.053495	31.615540	9.849631	6.479333	7.371278	7.915296	0.000000	-10.000000	-0.033333	11.116667	957.000000	1023.000000	1023.000000	2046.000000
35.119999	0.054620	32.280437	9.973665	6.451374	7.654551	8.200850	0.000000	-10.000000	-0.016667	9.983334	961.000000	1023.000000	1023.000000	2046.000000
35.139999	0.055586	32.851440	9.969501	6.647610	7.855857	8.378473	0.000000	-10.000000	0.000000	8.650001	964.666687	1023.000000	1023.000000	2046.000000
35.160000	0.056867	33.608154	9.810824	7.064651	8.007704	8.724977	0.000000	-10.000000	0.000000	7.266667	967.833313	1023.000000	1023.000000	2046.000000
35.180000	0.057228	33.821533	9.901345	7.451398	7.749916	8.718876	0.000000	-10.000000	0.000000	5.883334	970.333313	1023.000000	1023.000000	2046.000000
35.200001	0.056143	33.180569	9.987947	7.312141	7.448146	8.432335	0.000000	-10.000000	0.008333	4.716667	972.500000	1023.000000	1023.000000	2046.000000
35.220001	0.054446	32.177517	9.617910	6.920486	7.374388	8.264733	0.000000	-10.000000	0.016667	3.816667	974.333313	1023.000000	1023.000000	2046.000000
35.240002	0.051944	30.699112	8.947644	6.400483	7.261238	8.089746	0.000000	-10.000000	0.033333	2.933333	975.833313	1023.000000	1023.000000	2046.000000
35.259998	0.048970	28.941277	8.236749	5.944783	7.053638	7.706107	0.000000	-10.000000	0.025000	2.400000	977.000000	1023.000000	1023.000000	2046.000000
35.279999	0.046643	27.566023	7.702231	5.605540	6.876444	7.381808	0.000000	-10.000000	0.016667	2.233333	977.666687	1023.000000	1023.000000	2046.000000
35.299999	0.045389	26.824821	7.445983	5.551997	6.724714	7.102128	0.000000	-10.000000	0.000000	2.650000	978.333313	1023.000000	1023.000000	2046.000000
35.320000	0.044612	26.365610	7.316628	5.699967	6.525634	6.823382	0.000000	-10.000000	0.008333	3.050000	979.000000	1023.000000	1023.000000	2046.000000
35.340000	0.044154	26.094963	7.116915	5.789433	6.510528	6.678088	0.000000	-10.000000	0.016667	2.983333	980.000000	1023.000000	1023.000000	2046.000000
35.360001	0.043713	25.834459	6.733513	5.677765	6.702729	6.720452	0.000000	-10.000000	0.033333	2.366667	981.000000	1023.000000	1023.000000	2046.000000
35.380001	0.043405	25.652170	6.438317	5.677747	6.804224	6.731882	0.000000	-10.000000	0.033333	1.233333	981.666687	1023.000000	1023.000000	2046.000000
35.400002	0.043190	25.525331	6.286602	5.865225	6.728723	6.644781	0.000000	-10.000000	0.041667	0.466667	982.000000	1023.000000	1023.000000	2046.000000
35.419998	0.043016	25.422300	6.239310	6.092462	6.561276	6.529252	0.000000	-10.000000	0.041667	0.000000	982.000000	1023.000000	1023.000000	2046.000000
35.439999	0.042900	25.353807	6.220780	6.260311	6.413009	6.459707	0.000000	-10.000000	0.033333	0.000000	982.000000	1023.000000	1023.000000	2046.000000
35.459999	0.043110	25.478024	6.053368	6.333732	6.537823	6.553101	0.000000	-10.000000	0.016667	0.000000	982.000000	1023.000000	1023.000000	2046.000000
35.480000	0.043562	25.744934	5.932704	6.217436	6.762033	6.832760	0.000000	-10.000000	0.008333	-0.300000	982.000000	1023.000000	1023.000000	2046.000000
35.500000	0.044185	26.113377	6.030031	6.292956	6.821569	6.968821	0.000000	-10.000000	0.016667	-1.133333	982.000000	1023.000000	1023.000000	2046.000000
35.520000	0.044506	26.302877	6.212179	6.404396	6.779932	6.906370	0.000000	-10.000000	0.033333	-2.400000	982.000000	1023.000000	1023.000000	2046.000000
35.540001	0.044837	26.498486	6.332352	6.388451	6.915763	6.861919	0.000000	-10.000000	0.041667	-3.866667	982.000000	1023.000000	1023.000000	2046.000000
35.560001	0.045349	26.801048	6.401853	6.123723	7.195274	7.080198	0.000000	-10.000000	0.050000	-5.350000	982.000000	1023.000000	1023.000000	2046.000000
35.580002	0.045721	27.021074	6.513357	5.816507	7.387661	7.303549	0.000000	-10.000000	0.050000	-6.666667	982.000000	1023.000000	1023.000000	2046.000000
35.599998	0.045702	27.009859	6.677839	5.649868	7.385511	7.296642	0.000000	-10.000000	0.050000	-7.600000	982.000000	1023.000000	1023.000000	2046.000000
35.619999	0.045176	26.698721	6.951350	5.528049	7.156339	7.062984	0.000000	-10.000000	0.050000	-8.033334	982.000000	1023.000000	1023.000000	2046.000000
35.639999	0.044435	26.260933	6.987980	5.323638	7.093624	6.855690	0.000000	-10.000000	0.050000	-8.250000	982.000000	1023.000000	1023.000000	2046.000000
35.660000	0.043826	25.901196	6.861421	4.983826	7.178891	6.877057	0.000000	-10.000000	0.058333	-8.366667	982.000000	1023.000000	1023.000000	2046.000000
35.680000	0.043538	25.731083	6.783345	4.863369	7.240745	6.843624	0.000000	-10.000000	0.058333	-8.433333	978.666687	1023.000000	1023.000000	2046.000000
35.700001	0.043314	25.598793	6.894480	4.857265	7.046994	6.800055	0.000000	-10.000000	0.058333	-8.450000	975.333313	1023.000000	1023.000000	2046.000000
35.720001	0.043038	25.435572	6.997656	5.017415	6.830863	6.589638	0.000000	-10.000000	0.058333	-8.700000	966.833313	1023.000000	1023.000000	2046.000000
35.740002	0.043014	25.421131	6.934387	4.932037	6.856513	6.698195	0.000000	-10.000000	0.066667	-8.850000	960.666687	1023.000000	1023.000000	2046.000000
35.759998	0.043276	25.576000	6.828318	4.767023	7.033296	6.947363	0.000000	-10.000000	0.075000	-8.983334	953.500000	1023.000000	1023.000000	2046.000000
35.779999	0.043619	25.778627	6.936088	4.821060	7.017069	7.004409	0.000000	-10.000000	0.083333	-8.983334	950.500000	1023.000000	1023.000000	2046.000000
35.799999	0.044141	26.087299	7.241505	5.035975	6.855437	6.954382	0.000000	-10.000000	0.091667	-9.366667	947.333313	1023.000000	1023.000000	2046.000000
35.820000	0.044672	26.401075	7.535137	5.228764	6.707741	6.929434	0.000000	-10.000000	0.100000	-9.966667	944.166687	1023.000000	1023.000000	2046.000000
35.840000	0.045202	26.714291	7.444511	5.264256	6.885617	7.119905	0.000000	-10.000000	0.108333	-10.616667	940.666687	1023.000000	1023.000000	2046.000000
35.860001	0.045237	26.735262	7.338068	5.162954	6.883173	7.351066	0.000000	-10.000000	0.125000	-11.416667	937.333313	1023.000000	1023.000000	2046.000000
35.880001	0.044788	26.469944	7.206152	5.187427	6.748618	7.327747	0.000000	-10.000000	0.150000	-12.683333	933.500000	1023.000000	1023.000000	2046.000000
35.900002	0.044081	26.051882	7.117252	5.288258	6.573580	7.072793	0.000000	-10.000000	0.183333	-14.183333	929.333313	1023.000000	1023.000000	2046.000000
35.919998	0.043002	25.414043	6.816887	5.325206	6.317111	6.954838	0.000000	-10.000000	0.216667	-15.783334	924.500000	1023.000000	1023.000000	2046.000000
35.939999	0.042688	25.228830	6.151363	5.462397	6.408047	7.207024	0.000000	-10.000000	0.250000	-17.033333	919.166687	1023.000000	1023.000000	2046.000000
35.959999	0.041285	24.399458	5.713204	5.626200	5.972682	7.087371	0.000000	-10.000000	0.275000	-18.250000	913.500000	1023.000000	1023.000000	2046.000000
35.980000	0.038247	22.604206	5.349236	5.349499	5.387645	6.517826	0.000000	-10.000000	0.308333	-19.366667	907.333313	1023.000000	1023.000000	2046.000000
36.000000	0.034620	20.460470	4.624290	4.676542	5.055950	6.103687	0.000000	-10.000000	0.333333	-20.566668	900.833313	1023.000000	1023.000000	2046.000000
36.020000	0.031002	18.322002	3.789987	3.956583	4.756716	5.818717	0.000000	-10.000000	0.358333	-21.566668	894.000000	1023.000000	1023.000000	2046.000000
36.040001	0.026956	15.931252	3.045637	3.519772	4.179616	5.186226	0.000000	-10.000000	0.358333	-21.850000	886.833313	1023.000000	1023.000000	2046.000000
36.060001	0.023126	13.667437	2.370819	3.185062	3.633777	4.477778	0.000000	-10.000000	0.358333	-21.483334	879.666687	1023.000000	1023.000000	2046.000000
36.080002	0.020020	11.832034	1.555266	2.839311	3.396118	4.041339	0.000000	-10.000000	0.350000	-20.916668	872.500000	1023.000000	1023.000000	2046.000000
36.099998	0.017810	10.525439	0.798001	2.523154	3.327251	3.877033	0.000000	-10.000000	0.341667	-20.566668	865.500000	1023.000000	1023.000000	2046.000000
36.119999	0.015733	9.298500	0.290702	2.400952	3.048549	3.558298	0.000000	-10.000000	0.341667	-20.683334	858.500000	1023.000000	1023.000000	2046.000000
36.139999	0.013537	8.000557	-0.169348	2.401784	2.676266	3.091854	0.000000	-10.000000	0.341667	-21.016666	851.500000	1023.000000	1023.000000	2046.000000
36.160000	0.011436	6.758495	-0.670554	2.339076	2.360071	2.729902	0.000000	-10.000000	0.366667	-21.600000	844.500000	1023.000000	1023.000000	2046.000000
36.180000	0.009782	5.780896	-1.278791	2.239621	2.274788	2.545279	0.000000	-10.000000	0.383333	-22.183334	837.333313	1023.000000	1023.000000	2046.000000
36.200001	0.008396	4.962195	-1.747412	2.107617	2.141581	2.460410	0.000000	-10.000000	0.416667	-22.833334	829.833313	1023.000000	1023.000000	2046.000000
36.220001	0.006855	4.051038	-2.065509	1.986515	1.832958	2.297074	0.000000	-10.000000	0.425000	-23.450001	822.333313	1023.000000	1023.000000	2046.000000
36.240002	0.005499	3.249881	-2.210453	2.047681	1.438245	1.974407	0.000000	-10.000000	0.458333	-23.900000	814.666687	1023.000000	1023.000000	2046.000000
36.259998	0.004437	2.622493	-2.412253	2.076858	1.284956	1.672931	0.000000	-10.000000	0.475000	-24.049999	806.666687	1023.000000	1023.000000	2046.000000
36.279999	0.003746	2.213857	-2.633109	1.882304	1.316400	1.648262	0.000000	-10.000000	0.491667	-24.033333	798.333313	1023.000000	1023.000000	2046.000000
36.299999	0.003278	1.937252	-2.684746	1.582245	1.275180	1.764572	0.000000	-10.000000	0.483333	-24.166668	790.000000	1023.000000	1023.000000	2046.000000
36.320000	0.002362	1.396042	-2.687227	1.427121	1.082763	1.573385	0.000000	-10.000000	0.483333	-24.283335	782.000000	1023.000000	1023.000000	2046.000000
36.340000	0.001427	0.843471	-2.568351	1.324306	0.771275	1.316240	0.000000	-10.000000	0.483333	-24.350000	774.000000	1023.000000	1023.000000	2046.000000
36.360001	0.000174	0.102914	-2.635362	1.087821	0.576528	1.073927	0.000000	-10.000000	0.491667	-24.266666	766.000000	1023.000000	1023.000000	2046.000000
36.380001	-0.000901	-0.532382	-2.725116	0.817476	0.438053	0.937205	0.000000	-10.000000	0.483333	-24.183334	758.000000	1023.000000	1023.000000	2046.000000
36.400002	-0.002226	-1.315650	-2.845448	0.436750	0.276327	0.816722	0.000000	-10.000000	0.491667	-24.183334	750.000000	1023.000000	1023.000000	2046.000000
36.419998	-0.003874	-2.289526	-2.880870	0.174516	-0.073619	0.490447	0.000000	-10.000000	0.491667	-24.216667	742.000000	1023.000000	1023.000000	2046.000000
36.439999	-0.005782	-3.416993	-2.936970	0.038966	-0.490644	-0.028345	0.000000	-10.000000	0.500000	-24.266666	734.000000	1023.000000	1023.000000	2046.000000
36.459999	-0.007575	-4.477011	-3.171367	-0.149980	-0.746483	-0.409182	0.000000	-10.000000	0.500000	-24.166666	726.000000	1023.000000	1023.000000	2046.000000
36.480000	-0.008876	-5.245483	-3.459860	-0.358380	-0.871926	-0.555317	0.000000	-10.000000	0.500000	-24.100000	718.000000	1023.000000	1023.000000	2046.000000
36.500000	-0.010253	-6.059736	-3.599135	-0.595856	-1.107210	-0.757534	0.000000	-10.000000	0.500000	-24.166668	709.833313	1023.000000	1023.000000	2046.000000
36.520000	-0.011730	-6.932413	-3.673031	-0.703554	-1.437020	-1.118808	0.000000	-10.000000	0.500000	-24.366667	701.500000	1023.000000	1023.000000	2046.000000
36.540001	-0.013141	-7.766618	-3.808893	-0.798117	-1.691154	-1.468455	0.000000	-10.000000	0.500000	-24.366667	693.166687	1023.000000	1023.000000	2046.000000
36.560001	-0.014327	-8.467222	-3.929756	-0.910496	-1.860756	-1.766214	0.000000	-10.000000	0.500000	-24.366667	685.000000	1023.000000	1023.000000	2046.000000
36.580002	-0.014754	-8.719488	-4.006676	-1.033272	-1.853220	-1.826321	0.000000	-10.000000	0.500000	-24.300001	677.000000	1023.000000	1023.000000	2046.000000
36.599998	-0.014880	-8.793884	-3.858705	-1.142450	-1.967275	-1.825455	0.000000	-10.000000	0.500000	-24.316668	669.000000	1023.000000	1023.000000	2046.000000
36.619999	-0.015183	-8.972945	-3.655545	-1.110908	-2.273921	-1.932571	0.000000	-10.000000	0.491667	-24.049999	661.000000	1023.000000	1023.000000	2046.000000
36.639999	-0.015940	-9.420599	-3.671059	-1.074959	-2.539094	-2.135488	0.000000	-10.000000	0.491667	-23.850000	653.000000	1023.000000	1023.000000	2046.000000
36.660000	-0.017301	-10.224766	-3.875227	-1.201640	-2.789169	-2.358730	0.000000	-10.000000	0.483333	-23.700001	645.000000	1023.000000	1023.000000	2046.000000
36.680000	-0.018660	-11.027989	-4.124068	-1.539090	-2.982739	-2.382092	0.000000	-10.000000	0.491667	-24.066668	637.000000	1023.000000	1023.000000	2046.000000
36.700001	-0.020004	-11.822491	-4.504434	-1.611926	-3.021901	-2.684229	0.000000	-10.000000	0.491667	-24.433334	631.666687	1023.000000	1023.000000	2046.000000
36.720001	-0.020954	-12.383590	-4.741005	-1.564986	-3.307141	-2.770458	0.000000	-10.000000	0.516667	-25.133333	623.333313	1023.000000	1023.000000	2046.000000
36.740002	-0.022202	-13.121200	-5.094162	-1.397716	-3.655305	-2.974015	0.000000	-10.000000	0.533333	-25.733334	614.833313	1023.000000	1023.000000	2046.000000
36.759998	-0.024580	-14.527017	-5.547793	-1.668679	-4.058124	-3.252420	0.000000	-10.000000	0.550000	-26.400000	603.500000	1023.000000	1023.000000	2046.000000
36.779999	-0.027894	-16.485256	-6.094566	-2.306564	-4.495429	-3.588698	0.000000	-10.000000	0.550000	-26.816668	594.833313	1023.000000	1023.000000	2046.000000
36.799999	-0.031621	-18.688267	-6.676962	-3.034135	-4.933455	-4.043715	0.000000	-10.000000	0.550000	-27.133333	585.833313	1023.000000	1023.000000	2046.000000
36.820000	-0.035629	-21.056755	-7.292414	-3.618933	-5.508867	-4.636540	0.000000	-10.000000	0.550000	-27.049999	576.666687	1023.000000	1023.000000	2046.000000
36.840000	-0.039453	-23.316452	-7.909119	-4.005138	-6.114744	-5.287449	0.000000	-10.000000	0.550000	-26.799999	567.666687	1023.000000	1023.000000	2046.000000
36.860001	-0.042809	-25.299843	-8.617769	-4.324726	-6.459352	-5.897995	0.000000	-10.000000	0.550000	-26.416666	558.833313	1023.000000	1023.000000	2046.000000
36.880001	-0.045417	-26.841562	-9.232233	-4.606773	-6.746066	-6.256489	0.000000	-10.000000	0.550000	-26.466667	550.000000	1023.000000	1023.000000	2046.000000
36.900002	-0.047663	-28.169065	-9.890791	-4.871170	-6.916876	-6.490230	0.000000	-10.000000	0.566667	-26.816668	541.000000	1023.000000	1023.000000	2046.000000
36.919998	-0.049985	-29.541351	-10.426291	-5.109853	-7.198131	-6.807076	0.000000	-10.000000	0.583333	-27.183334	532.000000	1023.000000	1023.000000	2046.000000
36.939999	-0.052244	-30.875950	-10.909843	-5.280477	-7.563144	-7.122486	0.000000	-10.000000	0.600000	-27.583334	523.000000	1023.000000	1023.000000	2046.000000
36.959999	-0.054145	-31.999733	-11.362610	-5.329940	-7.817191	-7.489993	0.000000	-10.000000	0.608333	-27.766666	513.833313	1023.000000	1023.000000	2046.000000
36.980000	-0.055918	-33.047630	-11.772610	-5.409142	-8.080728	-7.785152	0.000000	-10.000000	0.616667	-27.850000	504.666656	1023.000000	1023.000000	2046.000000
37.000000	-0.057287	-33.856403	-12.160005	-5.520882	-8.267011	-7.908508	0.000000	-10.000000	0.616667	-27.816668	495.333344	1023.000000	1023.000000	2046.000000
37.020000	-0.058296	-34.452808	-12.389081	-5.665831	-8.480419	-7.917476	0.000000	-10.000000	0.608333	-27.583334	486.000000	1023.000000	1023.000000	2046.000000
37.040001	-0.059183	-34.976875	-12.478192	-5.741570	-8.743937	-8.013180	0.000000	-10.000000	0.600000	-27.316668	476.666656	1023.000000	1023.000000	2046.000000
37.060001	-0.059929	-35.417973	-12.421680	-5.806158	-9.043717	-8.146416	0.000000	-10.000000	0.616667	-27.083334	467.500000	1023.000000	1023.000000	2046.000000
37.080002	-0.060548	-35.784039	-12.423923	-5.905397	-9.222631	-8.232085	0.000000	-10.000000	0.600000	-27.016666	458.500000	1023.000000	1023.000000	2046.000000
37.099998	-0.061275	-36.213291	-12.445314	-5.980579	-9.427983	-8.359415	0.000000	-10.000000	0.600000	-27.083334	449.500000	1023.000000	1023.000000	2046.000000
37.119999	-0.061960	-36.618195	-12.440845	-6.178965	-9.651745	-8.346641	0.000000	-10.000000	0.566667	-27.050001	440.500000	1023.000000	1023.000000	2046.000000
37.139999	-0.062998	-37.231621	-12.384889	-6.447651	-9.993691	-8.405389	0.000000	-10.000000	0.566667	-26.933334	431.500000	1023.000000	1023.000000	2046.000000
37.160000	-0.064298	-37.999981	-12.350245	-6.699814	-10.397874	-8.552048	0.000000	-10.000000	0.550000	-26.883333	422.500000	1023.000000	1023.000000	2046.000000
37.180000	-0.065645	-38.796356	-12.349125	-6.822182	-10.797979	-8.827071	0.000000	-10.000000	0.550000	-26.716667	413.500000	1023.000000	1023.000000	2046.000000
37.200001	-0.066949	-39.566925	-12.436039	-6.950542	-11.090235	-9.090109	0.000000	-10.000000	0.550000	-26.666668	404.500000	1023.000000	1023.000000	2046.000000
37.220001	-0.068114	-40.255310	-12.480400	-7.159915	-11.425515	-9.189479	0.000000	-10.000000	0.550000	-26.383333	395.666656	1023.000000	1023.000000	2046.000000
37.240002	-0.069585	-41.124962	-12.572711	-7.354681	-11.855954	-9.341616	0.000000	-10.000000	0.533333	-26.150000	386.833344	1023.000000	1023.000000	2046.000000
37.259998	-0.070931	-41.920006	-12.679948	-7.379480	-12.277246	-9.583332	0.000000	-10.000000	0.525000	-25.866667	378.166656	1023.000000	1023.000000	2046.000000
37.279999	-0.072104	-42.613613	-12.840797	-7.367507	-12.547613	-9.857697	0.000000	-10.000000	0.508333	-25.516666	369.500000	1023.000000	1023.000000	2046.000000
37.299999	-0.072886	-43.075665	-12.927222	-7.451972	-12.777526	-9.918943	0.000000	-10.000000	0.508333	-25.383333	361.000000	1023.000000	1023.000000	2046.000000
37.320000	-0.073555	-43.471302	-12.927064	-7.594514	-13.037790	-9.911934	0.000000	-10.000000	0.500000	-24.866667	352.500000	1023.000000	1023.000000	2046.000000
37.340000	-0.074306	-43.914787	-12.915406	-7.703234	-13.292982	-10.003164	0.000000	-10.000000	0.483333	-24.600000	344.166656	1023.000000	1023.000000	2046.000000
37.360001	-0.074796	-44.204166	-12.799988	-7.734684	-13.528932	-10.140563	0.000000	-10.000000	0.466667	-24.033333	336.000000	1023.000000	1023.000000	2046.000000
37.380001	-0.074824	-44.220703	-12.643903	-7.683114	-13.608426	-10.285262	0.000000	-10.000000	0.450000	-23.716667	328.000000	1023.000000	1023.000000	2046.000000
37.400002	-0.074663	-44.125938	-12.481133	-7.720150	-13.754090	-10.170566	0.000000	-10.000000	0.433333	-22.983334	320.000000	1023.000000	1023.000000	2046.000000
37.419998	-0.074744	-44.173923	-12.317387	-7.772548	-13.970099	-10.113889	0.000000	-10.000000	0.416667	-22.483334	312.333344	1023.000000	1023.000000	2046.000000
37.439999	-0.075363	-44.539307	-12.314187	-7.835176	-14.220488	-10.169456	0.000000	-10.000000	0.383333	-21.933334	304.833344	1023.000000	1023.000000	2046.000000
37.459999	-0.076011	-44.922237	-12.288142	-7.947585	-14.378354	-10.308158	0.000000	-10.000000	0.366667	-21.733334	297.666656	1023.000000	1023.000000	2046.000000
37.480000	-0.076227	-45.050209	-12.428344	-7.798542	-14.317911	-10.505413	0.000000	-10.000000	0.358333	-21.500000	290.333344	1023.000000	1023.000000	2046.000000
37.500000	-0.076205	-45.037148	-12.534014	-7.725211	-14.406243	-10.371681	0.000000	-10.000000	0.358333	-21.233334	283.166656	1023.000000	1023.000000	2046.000000
37.520000	-0.076574	-45.255249	-12.735605	-7.493659	-14.594590	-10.431396	0.000000	-10.000000	0.366667	-21.150002	276.000000	1023.000000	1023.000000	2046.000000
37.540001	-0.077681	-45.909370	-12.968752	-7.517358	-14.800401	-10.622858	0.000000	-10.000000	0.358333	-21.083334	269.000000	1023.000000	1023.000000	2046.000000
37.560001	-0.079594	-47.040173	-13.261379	-7.976420	-15.094537	-10.707836	0.000000	-10.000000	0.375000	-21.316668	262.000000	1023.000000	1023.000000	2046.000000
37.580002	-0.082204	-48.582592	-13.627259	-8.558392	-15.429761	-10.967179	0.000000	-10.000000	0.366667	-21.433334	254.833328	1023.000000	1023.000000	2046.000000
37.599998	-0.085129	-50.311474	-14.058652	-8.906234	-15.859165	-11.487424	0.000000	-10.000000	0.366667	-21.200001	247.666672	1023.000000	1023.000000	2046.000000
37.619999	-0.087675	-51.816051	-14.591196	-9.170993	-16.083796	-11.970068	0.000000	-10.000000	0.350000	-20.783335	240.500000	1023.000000	1023.000000	2046.000000
37.639999	-0.089569	-52.935543	-15.079469	-9.366128	-16.245491	-12.244454	0.000000	-10.000000	0.350000	-20.316668	231.333328	1023.000000	1023.000000	2046.000000
37.660000	-0.090929	-53.739201	-15.519911	-9.575581	-16.305195	-12.338515	0.000000	-10.000000	0.350000	-20.216667	222.333328	1023.000000	1023.000000	2046.000000
37.680000	-0.092516	-54.677044	-15.909970	-9.671154	-16.484150	-12.611769	0.000000	-10.000000	0.350000	-20.216667	215.666672	1023.000000	1023.000000	2046.000000
37.700001	-0.093762	-55.413380	-16.257116	-9.706338	-16.515287	-12.934638	0.000000	-10.000000	0.350000	-20.250000	213.500000	1023.000000	1023.000000	2046.000000
37.720001	-0.094734	-55.987892	-16.560581	-9.732877	-16.553417	-13.141015	0.000000	-10.000000	0.350000	-20.033333	209.000000	1023.000000	1023.000000	2046.000000
37.740002	-0.095429	-56.398499	-16.776659	-9.839091	-16.610914	-13.171834	0.000000	-10.000000	0.350000	-19.700001	202.333328	1023.000000	1023.000000	2046.000000
37.759998	-0.096227	-56.870235	-16.946957	-9.910154	-16.760313	-13.252810	0.000000	-10.000000	0.316667	-19.083334	193.500000	1023.000000	1023.000000	2046.000000
37.779999	-0.096766	-57.188713	-17.074972	-9.856303	-16.833235	-13.424203	0.000000	-10.000000	0.283333	-18.400000	187.000000	1023.000000	1023.000000	2046.000000
37.799999	-0.097127	-57.401878	-17.097546	-9.825514	-16.928797	-13.550023	0.000000	-10.000000	0.241667	-17.683334	180.666672	1023.000000	1023.000000	2046.000000
37.820000	-0.096936	-57.289185	-17.000122	-9.844807	-17.000120	-13.444138	0.000000	-10.000000	0.233333	-17.033335	174.833328	1023.000000	1023.000000	2046.000000
37.840000	-0.096783	-57.198612	-16.818769	-9.945726	-17.049141	-13.384974	0.000000	-10.000000	0.225000	-16.583334	169.166672	1023.000000	1023.000000	2046.000000
37.860001	-0.096534	-57.051430	-16.622704	-9.924198	-17.075171	-13.429358	0.000000	-10.000000	0.216667	-16.366667	163.833328	1023.000000	1023.000000	2046.000000
37.880001	-0.096354	-56.945328	-16.329697	-9.918711	-17.166935	-13.529987	0.000000	-10.000000	0.208333	-16.250000	158.166672	1023.000000	1023.000000	2046.000000
37.900002	-0.096259	-56.888821	-16.186371	-9.975408	-17.142466	-13.584576	0.000000	-10.000000	0.208333	-16.183334	152.833328	1023.000000	1023.000000	2046.000000
37.919998	-0.096426	-56.987617	-16.038681	-10.222891	-17.282099	-13.443947	0.000000	-10.000000	0.208333	-15.966667	147.333328	1023.000000	1023.000000	2046.000000
37.939999	-0.096891	-57.262665	-15.982012	-10.479871	-17.368418	-13.432365	0.000000	-10.000000	0.208333	-15.866667	143.833328	1023.000000	1023.000000	2046.000000
37.959999	-0.097708	-57.745296	-15.949212	-10.607114	-17.556923	-13.632048	0.000000	-10.000000	0.200000	-15.633333	138.500000	1023.000000	1023.000000	2046.000000
37.980000	-0.098418	-58.165100	-15.900620	-10.685589	-17.723965	-13.854925	0.000000	-10.000000	0.191667	-15.233334	133.333328	1023.000000	1023.000000	2046.000000
38.000000	-0.099227	-58.643063	-15.885955	-10.737870	-17.914679	-14.104560	0.000000	-10.000000	0.183333	-14.550000	126.500000	1023.000000	1023.000000	2046.000000
38.020000	-0.099854	-59.013748	-15.913911	-10.860716	-18.107775	-14.131347	0.000000	-10.000000	0.166667	-13.850000	121.666664	1023.000000	1023.000000	2046.000000
38.040001	-0.100410	-59.342209	-15.962169	-10.920252	-18.245605	-14.214182	0.000000	-10.000000	0.150000	-12.983334	117.000000	1023.000000	1023.000000	2046.000000
38.060001	-0.100789	-59.566101	-15.863138	-10.947980	-18.459120	-14.295864	0.000000	-10.000000	0.125000	-12.283334	112.500000	1023.000000	1023.000000	2046.000000
38.080002	-0.100935	-59.652706	-15.779379	-10.914552	-18.501402	-14.457375	0.000000	-10.000000	0.108333	-11.566667	108.500000	1023.000000	1023.000000	2046.000000
38.099998	-0.100892	-59.627056	-15.663847	-10.906378	-18.577408	-14.479424	0.000000	-10.000000	0.083333	-10.783334	104.666664	1023.000000	1023.000000	2046.000000
38.119999	-0.100760	-59.549183	-15.540313	-10.991583	-18.667879	-14.349410	0.000000	-10.000000	0.066667	-9.633333	101.166664	1023.000000	1023.000000	2046.000000
38.139999	-0.100534	-59.415318	-15.394087	-11.050154	-18.685287	-14.285788	0.000000	-10.000000	0.050000	-8.000000	97.833336	1023.000000	1023.000000	2046.000000
38.160000	-0.099997	-59.098377	-15.138710	-10.930853	-18.654030	-14.374784	0.000000	-10.000000	0.050000	-6.283333	95.000000	1023.000000	1023.000000	2046.000000
38.180000	-0.099289	-58.679684	-14.821604	-10.846565	-18.682285	-14.329230	0.000000	-10.000000	0.050000	-4.633333	93.000000	1023.000000	1023.000000	2046.000000
38.200001	-0.098755	-58.364479	-14.601604	-10.820516	-18.745956	-14.196402	0.000000	-10.000000	0.041667	-3.450000	91.333336	1023.000000	1023.000000	2046.000000
38.220001	-0.098415	-58.163525	-14.505030	-10.869552	-18.782467	-14.006474	0.000000	-10.000000	0.041667	-2.866667	90.333336	1023.000000	1023.000000	2046.000000
38.240002	-0.098292	-58.090443	-14.410563	-10.963580	-18.791994	-13.924305	0.000000	-10.000000	0.041667	-2.766667	89.333336	1023.000000	1023.000000	2046.000000
38.259998	-0.097938	-57.881084	-14.441092	-10.755136	-18.591806	-14.093050	0.000000	-10.000000	0.050000	-3.066667	88.500000	1023.000000	1023.000000	2046.000000
38.279999	-0.097309	-57.509583	-14.479354	-10.432238	-18.560070	-14.037921	0.000000	-10.000000	0.050000	-3.483333	87.500000	1023.000000	1023.000000	2046.000000
38.299999	-0.096922	-57.280991	-14.683364	-10.135283	-18.628590	-13.833753	0.000000	-10.000000	0.050000	-3.983333	86.333336	1023.000000	1023.000000	2046.000000
38.320000	-0.097714	-57.749088	-14.921097	-10.285818	-18.723373	-13.818800	0.000000	-10.000000	0.050000	-4.383334	85.000000	1023.000000	1023.000000	2046.000000
38.340000	-0.099404	-58.748016	-15.131307	-10.650877	-18.930922	-14.034913	0.000000	-10.000000	0.050000	-4.700000	83.333336	1023.000000	1023.000000	2046.000000
38.360001	-0.101404	-59.929493	-15.369421	-11.133410	-19.166357	-14.260304	0.000000	-10.000000	0.050000	-4.866667	82.166664	1023.000000	1023.000000	2046.000000
38.380001	-0.103469	-61.149899	-15.850536	-11.330284	-19.294079	-14.675001	0.000000	-10.000000	0.050000	-4.800000	80.500000	1023.000000	1023.000000	2046.000000
38.400002	-0.105359	-62.267414	-16.378304	-11.541359	-19.444641	-14.903111	0.000000	-10.000000	0.050000	-4.650000	79.500000	1023.000000	1023.000000	2046.000000
38.419998	-0.106872	-63.161076	-16.876705	-11.735015	-19.544130	-15.005223	0.000000	-10.000000	0.050000	-4.416667	77.500000	1023.000000	1023.000000	2046.000000
38.439999	-0.107929	-63.786144	-17.254044	-11.871220	-19.584202	-15.076680	0.000000	-10.000000	0.050000	-4.533333	76.166664	1023.000000	1023.000000	2046.000000
38.459999	-0.108756	-64.274918	-17.639143	-11.798979	-19.496267	-15.340527	0.000000	-10.000000	0.050000	-4.866667	74.166664	1023.000000	1023.000000	2046.000000
38.480000	-0.109401	-64.656059	-17.882128	-11.788696	-19.475607	-15.509631	0.000000	-10.000000	0.050000	-5.333333	72.500000	1023.000000	1023.000000	2046.000000
38.500000	-0.109996	-65.007523	-18.057272	-11.762938	-19.571712	-15.615604	0.000000	-10.000000	0.050000	-5.600000	71.166664	1023.000000	1023.000000	2046.000000
38.520000	-0.110375	-65.231796	-18.281574	-11.777761	-19.616783	-15.555678	0.000000	-10.000000	0.050000	-5.450000	69.166664	1023.000000	1023.000000	2046.000000
38.540001	-0.110534	-65.325638	-18.498745	-11.777519	-19.546825	-15.502547	0.000000	-10.000000	0.058333	-5.100000	67.500000	1023.000000	1023.000000	2046.000000
38.560001	-0.110725	-65.438751	-18.574099	-11.678470	-19.580435	-15.605749	0.000000	-10.000000	0.066667	-4.750000	65.833336	1023.000000	1023.000000	2046.000000
38.580002	-0.110782	-65.472336	-18.521189	-11.590206	-19.660631	-15.700309	0.000000	-10.000000	0.066667	-4.183333	64.500000	1023.000000	1023.000000	2046.000000
38.599998	-0.110337	-65.209099	-18.387108	-11.483861	-19.691895	-15.646234	0.000000	-10.000000	0.058333	-3.550000	63.000000	1023.000000	1023.000000	2046.000000
38.619999	-0.109595	-64.770775	-18.219404	-11.499228	-19.598429	-15.453714	0.000000	-10.000000	0.050000	-2.916667	61.500000	1023.000000	1023.000000	2046.000000
38.639999	-0.108954	-64.391983	-17.957741	-11.520274	-19.543705	-15.370261	0.000000	-10.000000	0.050000	-2.750000	60.500000	1023.000000	1023.000000	2046.000000
38.660000	-0.108223	-63.959576	-17.623404	-11.436357	-19.523378	-15.376437	0.000000	-10.000000	0.033333	-2.750000	59.666668	1023.000000	1023.000000	2046.000000
38.680000	-0.107816	-63.719158	-17.365643	-11.436727	-19.523321	-15.393465	0.000000	-10.000000	0.025000	-2.433333	58.500000	1023.000000	1023.000000	2046.000000
38.700001	-0.107515	-63.541603	-17.195845	-11.550737	-19.508778	-15.286242	0.000000	-10.000000	0.016667	-2.066667	57.833332	1023.000000	1023.000000	2046.000000
38.720001	-0.107526	-63.547733	-17.076611	-11.777984	-19.498398	-15.194740	0.000000	-10.000000	0.033333	-1.166667	57.333332	1023.000000	1023.000000	2046.000000
38.740002	-0.107610	-63.597294	-16.935705	-11.889724	-19.513773	-15.258090	0.000000	-10.000000	0.041667	-0.583333	57.166668	1023.000000	1023.000000	2046.000000
38.759998	-0.107886	-63.760822	-16.852634	-11.857830	-19.559904	-15.490454	0.000000	-10.000000	0.050000	0.000000	57.000000	1023.000000	1023.000000	2046.000000
38.779999	-0.108249	-63.975395	-16.839697	-11.898496	-19.684549	-15.552653	0.000000	-10.000000	0.050000	0.000000	57.000000	1023.000000	1023.000000	2046.000000
38.799999	-0.108375	-64.049652	-16.823225	-12.040958	-19.697197	-15.488271	0.000000	-10.000000	0.041667	0.266667	57.000000	1023.000000	1023.000000	2046.000000
38.820000	-0.108501	-64.124336	-16.731365	-11.993931	-19.780466	-15.618573	0.000000	-10.000000	0.033333	1.066667	57.000000	1023.000000	1023.000000	2046.000000
38.840000	-0.108174	-63.930870	-16.588305	-11.861420	-19.801842	-15.679305	0.000000	-10.000000	0.033333	2.100000	57.000000	1023.000000	1023.000000	2046.000000
38.860001	-0.107857	-63.743610	-16.495335	-11.856865	-19.825811	-15.565598	0.000000	-10.000000	0.033333	3.116667	57.000000	1023.000000	1023.000000	2046.000000
38.880001	-0.107505	-63.535496	-16.371300	-11.908137	-19.758366	-15.497693	0.000000	-10.000000	0.033333	3.600000	57.000000	1023.000000	1023.000000	2046.000000
38.900002	-0.106739	-63.082802	-16.132757	-11.789125	-19.674940	-15.485978	0.000000	-10.000000	0.008333	4.766667	57.000000	1023.000000	1023.000000	2046.000000
38.919998	-0.105883	-62.577122	-15.868875	-11.624800	-19.659527	-15.423923	0.000000	-10.000000	0.000000	6.000000	57.000000	1023.000000	1023.000000	2046.000000
38.939999	-0.104551	-61.789909	-15.611997	-11.552592	-19.504522	-15.120797	0.000000	-10.000000	-0.008333	7.466667	57.000000	1023.000000	1023.000000	2046.000000
38.959999	-0.103206	-60.994991	-15.269230	-11.488456	-19.377104	-14.860202	0.000000	-10.000000	0.000000	8.016666	57.000000	1023.000000	1023.000000	2046.000000
38.980000	-0.102089	-60.334602	-14.941257	-11.377603	-19.260056	-14.755687	0.000000	-10.000000	-0.008333	8.666667	57.000000	1023.000000	1023.000000	2046.000000
39.000000	-0.101133	-59.769661	-14.728569	-11.155015	-19.187458	-14.698617	0.000000	-10.000000	-0.041667	10.066667	57.000000	1023.000000	1023.000000	2046.000000
39.020000	-0.100038	-59.122360	-14.596171	-11.133066	-18.992115	-14.401009	0.000000	-10.000000	-0.083333	11.950000	45.333332	1023.000000	1023.000000	2046.000000
39.040001	-0.098630	-58.290325	-14.435186	-10.906330	-18.618074	-14.330735	0.000000	-10.000000	-0.141667	14.116667	36.500000	1023.000000	1023.000000	2046.000000
39.060001	-0.097363	-57.541431	-14.319163	-10.524961	-18.512232	-14.185076	0.000000	-10.000000	-0.175000	15.300000	27.666666	1023.000000	1023.000000	2046.000000
39.080002	-0.096166	-56.833923	-14.384192	-10.118687	-18.465923	-13.865124	0.000000	-10.000000	-0.191667	16.200001	32.333332	1023.000000	1023.000000	2046.000000
39.099998	-0.095817	-56.627884	-14.471440	-10.007176	-18.483480	-13.665786	0.000000	-10.000000	-0.175000	16.883333	36.000000	1023.000000	1023.000000	2046.000000
39.119999	-0.096229	-56.871372	-14.563926	-10.261138	-18.478638	-13.567670	0.000000	-10.000000	-0.158333	17.566668	39.666668	1023.000000	1023.000000	2046.000000
39.139999	-0.096963	-57.305286	-14.735002	-10.533075	-18.437937	-13.599271	0.000000	-10.000000	-0.166667	18.566668	43.500000	1023.000000	1023.000000	2046.000000
39.160000	-0.098039	-57.940758	-15.032296	-10.639428	-18.473717	-13.795316	0.000000	-10.000000	-0.216667	19.700001	49.666668	1023.000000	1023.000000	2046.000000
39.180000	-0.098995	-58.505989	-15.435258	-10.726730	-18.463568	-13.880433	0.000000	-10.000000	-0.266667	20.833334	55.833332	1023.000000	1023.000000	2046.000000
39.200001	-0.099301	-58.687172	-15.745286	-10.809031	-18.370081	-13.762774	0.000000	-10.000000	-0.308333	21.766666	62.333332	1023.000000	1023.000000	2046.000000
39.220001	-0.098817	-58.401009	-15.956983	-10.800764	-18.109713	-13.533547	0.000000	-10.000000	-0.325000	22.666666	69.666664	1023.000000	1023.000000	2046.000000
39.240002	-0.098187	-58.028465	-16.063284	-10.619085	-17.856995	-13.489100	0.000000	-10.000000	-0.341667	23.566666	77.000000	1023.000000	1023.000000	2046.000000
39.259998	-0.097422	-57.576622	-16.149538	-10.357739	-17.637381	-13.431963	0.000000	-10.000000	-0.350000	24.266666	87.333336	1023.000000	1023.000000	2046.000000
39.279999	-0.096563	-57.068493	-16.252810	-10.094572	-17.399200	-13.321912	0.000000	-10.000000	-0.350000	24.400000	95.333336	1023.000000	1023.000000	2046.000000
39.299999	-0.095524	-56.454597	-16.263029	-9.864621	-17.279932	-13.047015	0.000000	-10.000000	-0.350000	24.533335	103.333336	1023.000000	1023.000000	2046.000000
39.320000	-0.094130	-55.630829	-16.285393	-9.663899	-17.007092	-12.674447	0.000000	-10.000000	-0.366667	24.616667	108.666664	1023.000000	1023.000000	2046.000000
39.340000	-0.092621	-54.738796	-16.190424	-9.396514	-16.742403	-12.409458	0.000000	-10.000000	-0.375000	24.833334	114.000000	1023.000000	1023.000000	2046.000000
39.360001	-0.091036	-53.802223	-15.973361	-9.045777	-16.577188	-12.205894	0.000000	-10.000000	-0.391667	25.300001	122.333336	1023.000000	1023.000000	2046.000000
39.380001	-0.089231	-52.735401	-15.728464	-8.675065	-16.374147	-11.957724	0.000000	-10.000000	-0.400000	25.500000	130.666672	1023.000000	1023.000000	2046.000000
39.400002	-0.087055	-51.449715	-15.384506	-8.465869	-16.060076	-11.539261	0.000000	-10.000000	-0.416667	26.066668	139.333328	1023.000000	1023.000000	2046.000000
39.419998	-0.084620	-50.010376	-14.924492	-8.309735	-15.635471	-11.140679	0.000000	-10.000000	-0.425000	26.483334	147.833328	1023.000000	1023.000000	2046.000000
39.439999	-0.082499	-48.756672	-14.403800	-8.092458	-15.334267	-10.926149	0.000000	-10.000000	-0.433333	26.733334	156.666672	1023.000000	1023.000000	2046.000000
39.459999	-0.080388	-47.509308	-13.907564	-7.900567	-15.035878	-10.665301	0.000000	-10.000000	-0.425000	26.816668	165.500000	1023.000000	1023.000000	2046.000000
39.480000	-0.078351	-46.305328	-13.516374	-7.854568	-14.665074	-10.269314	0.000000	-10.000000	-0.416667	26.716667	174.500000	1023.000000	1023.000000	2046.000000
39.500000	-0.076337	-45.114914	-13.140432	-7.813560	-14.286270	-9.874650	0.000000	-10.000000	-0.400000	26.733334	183.500000	1023.000000	1023.000000	2046.000000
39.520000	-0.074693	-44.143551	-12.701226	-7.833430	-14.026867	-9.582028	0.000000	-10.000000	-0.400000	26.616667	192.333328	1023.000000	1023.000000	2046.000000
39.540001	-0.073263	-43.298710	-12.354037	-7.708031	-13.804210	-9.432432	0.000000	-10.000000	-0.400000	26.683334	201.166672	1023.000000	1023.000000	2046.000000
39.560001	-0.072041	-42.576340	-12.064498	-7.552664	-13.632079	-9.327098	0.000000	-10.000000	-0.416667	27.033335	210.000000	1023.000000	1023.000000	2046.000000
39.580002	-0.070677	-41.770355	-11.840717	-7.411958	-13.449900	-9.067781	0.000000	-10.000000	-0.433333	27.316668	219.000000	1023.000000	1023.000000	2046.000000
39.599998	-0.068877	-40.706593	-11.559564	-7.218753	-13.143902	-8.784373	0.000000	-10.000000	-0.450000	27.383333	228.166672	1023.000000	1023.000000	2046.000000
39.619999	-0.067032	-39.615932	-11.161539	-6.999960	-12.941091	-8.513344	0.000000	-10.000000	-0.450000	27.550001	237.333328	1023.000000	1023.000000	2046.000000
39.639999	-0.065017	-38.424927	-10.769852	-6.674071	-12.723371	-8.257631	0.000000	-10.000000	-0.458333	27.633333	246.500000	1023.000000	1023.000000	2046.000000
39.660000	-0.062903	-37.175602	-10.422885	-6.391408	-12.436488	-7.924820	0.000000	-10.000000	-0.475000	27.933334	255.666672	1023.000000	1023.000000	2046.000000
39.680000	-0.060515	-35.764240	-9.984133	-6.142670	-12.151011	-7.486426	0.000000	-10.000000	-0.508333	28.500000	265.000000	1023.000000	1023.000000	2046.000000
39.700001	-0.057735	-34.121132	-9.490031	-5.944767	-11.693193	-6.993138	0.000000	-10.000000	-0.533333	29.050001	274.333344	1023.000000	1023.000000	2046.000000
39.720001	-0.054994	-32.501568	-8.846994	-5.598626	-11.382597	-6.673349	0.000000	-10.000000	-0.550000	29.500000	283.833344	1023.000000	1023.000000	2046.000000
39.740002	-0.052190	-30.844395	-8.294220	-5.167247	-11.052974	-6.329953	0.000000	-10.000000	-0.566667	29.733334	293.500000	1023.000000	1023.000000	2046.000000
39.759998	-0.050031	-29.568155	-7.964674	-4.929063	-10.711413	-5.963006	0.000000	-10.000000	-0.583333	29.950001	303.500000	1023.000000	1023.000000	2046.000000
39.779999	-0.047887	-28.301334	-7.582987	-4.825580	-10.406845	-5.485922	0.000000	-10.000000	-0.583333	30.283335	313.500000	1023.000000	1023.000000	2046.000000
39.799999	-0.045928	-27.143341	-7.176937	-4.604626	-10.124535	-5.237243	0.000000	-10.000000	-0.558333	30.316668	323.500000	1023.000000	1023.000000	2046.000000
39.820000	-0.043703	-25.828653	-6.889533	-4.117446	-9.752981	-5.068693	0.000000	-10.000000	-0.525000	30.183334	333.500000	1023.000000	1023.000000	2046.000000
39.840000	-0.041647	-24.613317	-6.858868	-3.622059	-9.498894	-4.633497	0.000000	-10.000000	-0.508333	29.700001	343.500000	1023.000000	1023.000000	2046.000000
39.860001	-0.039628	-23.420181	-6.855728	-3.059006	-9.363465	-4.141982	0.000000	-10.000000	-0.500000	29.116667	353.500000	1023.000000	1023.000000	2046.000000
39.880001	-0.038292	-22.630680	-6.719138	-2.971032	-9.161019	-3.779491	0.000000	-10.000000	-0.491667	28.783335	363.500000	1023.000000	1023.000000	2046.000000
39.900002	-0.037773	-22.323570	-6.475324	-3.141030	-9.025284	-3.681932	0.000000	-10.000000	-0.483333	28.400002	373.333344	1023.000000	1023.000000	2046.000000
39.919998	-0.037892	-22.394272	-6.536684	-3.298977	-8.906357	-3.652254	0.000000	-10.000000	-0.466667	28.233334	383.000000	1023.000000	1023.000000	2046.000000
39.939999	-0.038853	-22.962160	-6.906676	-3.440994	-8.829861	-3.784630	0.000000	-10.000000	-0.458333	27.983334	392.333344	1023.000000	1023.000000	2046.000000
39.959999	-0.039739	-23.485712	-7.328241	-3.581829	-8.675494	-3.900149	0.000000	-10.000000	-0.450000	27.900002	401.666656	1023.000000	1023.000000	2046.000000
39.980000	-0.039672	-23.445927	-7.446043	-3.653923	-8.455494	-3.890467	0.000000	-10.000000	-0.450000	27.733334	411.000000	1023.000000	1023.000000	2046.000000
40.000000	-0.039026	-23.064177	-7.443298	-3.450288	-8.278705	-3.891885	0.000000	-10.000000	-0.450000	27.566668	420.333344	1023.000000	1023.000000	2046.000000
40.020000	-0.038041	-22.482458	-7.521700	-3.137661	-8.008810	-3.814286	0.000000	-10.000000	-0.450000	27.333334	429.500000	1023.000000	1023.000000	2046.000000
40.040001	-0.036869	-21.789566	-7.598977	-2.910897	-7.677059	-3.602632	0.000000	-10.000000	-0.433333	27.166668	438.666656	1023.000000	1023.000000	2046.000000
40.060001	-0.035632	-21.058294	-7.607480	-2.710186	-7.345423	-3.395205	0.000000	-10.000000	-0.416667	26.883333	447.833344	1023.000000	1023.000000	2046.000000
40.080002	-0.034372	-20.313877	-7.487807	-2.431395	-7.171692	-3.222983	0.000000	-10.000000	-0.400000	26.866667	459.833344	1023.000000	1023.000000	2046.000000
40.099998	-0.032902	-19.445042	-7.369514	-2.047866	-6.961537	-3.066126	0.000000	-10.000000	-0.400000	26.866667	468.666656	1023.000000	1023.000000	2046.000000
40.119999	-0.031425	-18.572454	-7.306231	-1.743553	-6.706296	-2.816373	0.000000	-10.000000	-0.408333	26.950001	477.500000	1023.000000	1023.000000	2046.000000
40.139999	-0.029395	-17.372633	-7.064444	-1.443092	-6.366139	-2.498957	0.000000	-10.000000	-0.425000	26.983334	483.500000	1023.000000	1023.000000	2046.000000
40.160000	-0.027253	-16.106644	-6.656953	-1.080845	-6.150136	-2.218709	0.000000	-10.000000	-0.441667	27.050001	492.500000	1023.000000	1023.000000	2046.000000
40.180000	-0.024857	-14.690691	-6.214796	-0.719044	-5.797897	-1.958954	0.000000	-10.000000	-0.458333	27.183334	501.500000	1023.000000	1023.000000	2046.000000
40.200001	-0.022457	-13.272255	-5.791398	-0.553884	-5.378767	-1.548206	0.000000	-10.000000	-0.475000	27.483334	510.500000	1023.000000	1023.000000	2046.000000
40.220001	-0.020025	-11.834564	-5.272664	-0.410522	-4.952236	-1.199143	0.000000	-10.000000	-0.475000	27.700001	519.666687	1023.000000	1023.000000	2046.000000
40.240002	-0.017463	-10.320584	-4.608296	-0.189551	-4.585908	-0.936829	0.000000	-10.000000	-0.466667	27.733334	529.000000	1023.000000	1023.000000	2046.000000
40.259998	-0.015071	-8.907094	-4.000046	-0.074841	-4.203719	-0.628489	0.000000	-10.000000	-0.425000	27.483334	538.333313	1023.000000	1023.000000	2046.000000
40.279999	-0.012925	-7.638596	-3.500989	-0.137139	-3.803736	-0.196733	0.000000	-10.000000	-0.400000	26.883333	547.500000	1023.000000	1023.000000	2046.000000
40.299999	-0.010923	-6.455435	-3.014235	-0.181036	-3.394603	0.134439	0.000000	-10.000000	-0.366667	26.350000	556.500000	1023.000000	1023.000000	2046.000000
40.320000	-0.009334	-5.516356	-2.476620	-0.130407	-3.187760	0.278432	0.000000	-10.000000	-0.375000	25.766666	565.333313	1023.000000	1023.000000	2046.000000
40.340000	-0.008124	-4.801417	-2.052858	-0.060753	-3.042771	0.354966	0.000000	-10.000000	-0.391667	25.583334	574.166687	1023.000000	1023.000000	2046.000000
40.360001	-0.006514	-3.849730	-1.705599	0.054735	-2.751119	0.552253	0.000000	-10.000000	-0.416667	25.483334	582.666687	1023.000000	1023.000000	2046.000000
40.380001	-0.004607	-2.722741	-1.272869	0.246519	-2.479446	0.783056	0.000000	-10.000000	-0.416667	25.333334	591.333313	1023.000000	1023.000000	2046.000000
40.400002	-0.002648	-1.564973	-0.827740	0.478002	-2.261517	1.046281	0.000000	-10.000000	-0.408333	25.183334	599.666687	1023.000000	1023.000000	2046.000000
40.419998	-0.000571	-0.337171	-0.385488	0.765999	-2.066187	1.348506	0.000000	-10.000000	-0.391667	25.083334	608.166687	1023.000000	1023.000000	2046.000000
40.439999	0.001680	0.992718	-0.023761	0.953946	-1.695758	1.758292	0.000000	-10.000000	-0.391667	24.900000	616.500000	1023.000000	1023.000000	2046.000000
40.459999	0.004286	2.533204	0.434605	1.213717	-1.279004	2.163886	0.000000	-10.000000	-0.391667	24.933334	624.833313	1023.000000	1023.000000	2046.000000
40.480000	0.007195	4.252357	1.005033	1.535817	-0.877289	2.588795	0.000000	-10.000000	-0.400000	24.966667	633.166687	1023.000000	1023.000000	2046.000000
40.500000	0.010148	5.997344	1.719290	1.919242	-0.609837	2.968649	0.000000	-10.000000	-0.400000	25.233334	641.500000	1023.000000	1023.000000	2046.000000
40.520000	0.012960	7.659537	2.290104	2.372003	-0.262510	3.259940	0.000000	-10.000000	-0.408333	25.416666	649.833313	1023.000000	1023.000000	2046.000000
40.540001	0.015286	9.033936	2.704731	2.618566	0.060376	3.650262	0.000000	-10.000000	-0.408333	25.766666	658.333313	1023.000000	1023.000000	2046.000000
40.560001	0.017109	10.111393	3.024743	2.810571	0.338696	3.937383	0.000000	-10.000000	-0.408333	26.100000	666.833313	1023.000000	1023.000000	2046.000000
40.580002	0.019115	11.296848	3.341605	2.992509	0.701346	4.261388	0.000000	-10.000000	-0.391667	26.299999	675.500000	1023.000000	1023.000000	2046.000000
40.599998	0.021497	12.704741	3.820415	3.318929	1.056607	4.508790	0.000000	-10.000000	-0.400000	26.100000	684.166687	1023.000000	1023.000000	2046.000000
40.619999	0.023666	13.986729	4.111182	3.779866	1.319260	4.776421	0.000000	-10.000000	-0.391667	25.983334	693.000000	1023.000000	1023.000000	2046.000000
40.639999	0.026193	15.479965	4.261817	4.329645	1.560972	5.327530	0.000000	-10.000000	-0.408333	25.666668	701.833313	1023.000000	1023.000000	2046.000000
40.660000	0.028023	16.561819	4.440507	4.776883	1.719607	5.624822	0.000000	-10.000000	-0.400000	25.350000	713.333313	1023.000000	1023.000000	2046.000000
40.680000	0.028867	17.060135	4.646267	4.673280	1.938335	5.802252	0.000000	-10.000000	-0.408333	25.000000	721.833313	1023.000000	1023.000000	2046.000000
40.700001	0.028902	17.081100	4.678165	4.444475	2.092561	5.865899	0.000000	-10.000000	-0.383333	24.700001	730.333313	1023.000000	1023.000000	2046.000000
40.720001	0.027747	16.398397	4.330892	4.222119	2.133511	5.711876	0.000000	-10.000000	-0.366667	24.450001	735.833313	1023.000000	1023.000000	2046.000000
40.740002	0.025854	15.279937	3.907934	3.968894	2.029496	5.373612	0.000000	-10.000000	-0.333333	24.000000	744.000000	1023.000000	1023.000000	2046.000000
40.759998	0.024746	14.624727	3.656079	3.770622	2.019742	5.178285	0.000000	-10.000000	-0.316667	23.750000	752.000000	1023.000000	1023.000000	2046.000000
40.779999	0.024761	14.633589	3.548824	3.792151	2.226990	5.065624	0.000000	-10.000000	-0.283333	23.266666	760.000000	1023.000000	1023.000000	2046.000000
40.799999	0.025331	14.970836	3.431571	3.953085	2.514761	5.071418	0.000000	-10.000000	-0.258333	22.566666	768.000000	1023.000000	1023.000000	2046.000000
40.820000	0.025908	15.311542	3.393985	4.134456	2.721473	5.061628	0.000000	-10.000000	-0.216667	21.250000	775.666687	1023.000000	1023.000000	2046.000000
40.840000	0.026214	15.492644	3.356217	4.254280	2.836724	5.045424	0.000000	-10.000000	-0.183333	19.683334	783.000000	1023.000000	1023.000000	2046.000000
40.860001	0.026572	15.704293	3.326407	4.419411	2.957657	5.000817	0.000000	-10.000000	-0.150000	18.016666	789.833313	1023.000000	1023.000000	2046.000000
40.880001	0.027180	16.063156	3.224239	4.552454	3.209725	5.076738	0.000000	-10.000000	-0.116667	16.416668	796.166687	1023.000000	1023.000000	2046.000000
40.900002	0.028096	16.604864	3.214101	4.784704	3.429592	5.176467	0.000000	-10.000000	-0.083333	15.166667	801.833313	1023.000000	1023.000000	2046.000000
40.919998	0.029305	17.319143	3.334411	5.078133	3.612727	5.293872	0.000000	-10.000000	-0.066667	14.316667	807.000000	1023.000000	1023.000000	2046.000000
40.939999	0.030452	17.997381	3.580736	5.293372	3.699594	5.423679	0.000000	-10.000000	-0.075000	14.066667	812.000000	1023.000000	1023.000000	2046.000000
40.959999	0.031871	18.835924	3.806166	5.458990	3.979897	5.590871	0.000000	-10.000000	-0.091667	13.916667	816.833313	1023.000000	1023.000000	2046.000000
40.980000	0.033382	19.728653	4.033823	5.528628	4.361491	5.804709	0.000000	-10.000000	-0.108333	13.833334	821.500000	1023.000000	1023.000000	2046.000000
41.000000	0.034861	20.602612	4.248993	5.639129	4.753950	5.960539	0.000000	-10.000000	-0.100000	13.350000	826.000000	1023.000000	1023.000000	2046.000000
41.020000	0.036416	21.522095	4.683789	5.682315	5.015145	6.140845	0.000000	-10.000000	-0.075000	12.616667	830.500000	1023.000000	1023.000000	2046.000000
41.040001	0.038061	22.493937	5.162059	5.686812	5.365809	6.279255	0.000000	-10.000000	-0.033333	11.183333	834.833313	1023.000000	1023.000000	2046.000000
41.060001	0.039416	23.295023	5.673306	5.557097	5.624851	6.439769	0.000000	-10.000000	-0.008333	9.700000	838.833313	1023.000000	1023.000000	2046.000000
41.080002	0.040427	23.892605	5.968276	5.347501	5.958761	6.618067	0.000000	-10.000000	0.000000	8.350000	842.333313	1023.000000	1023.000000	2046.000000
41.099998	0.040978	24.217739	6.245535	5.198613	6.168548	6.605043	0.000000	-10.000000	0.000000	7.383333	845.500000	1023.000000	1023.000000	2046.000000
41.119999	0.041200	24.349449	6.498850	5.084466	6.269016	6.497118	0.000000	-10.000000	0.000000	6.283333	848.166687	1023.000000	1023.000000	2046.000000
41.139999	0.041405	24.470388	6.821733	4.976779	6.238842	6.433035	0.000000	-10.000000	0.000000	5.216667	850.500000	1023.000000	1023.000000	2046.000000
41.160000	0.041615	24.594379	6.981516	4.922029	6.324134	6.366701	0.000000	-10.000000	0.000000	4.150000	852.333313	1023.000000	1023.000000	2046.000000
41.180000	0.041988	24.814690	7.045257	4.918978	6.468214	6.382241	0.000000	-10.000000	0.016667	2.800000	853.833313	1023.000000	1023.000000	2046.000000
41.200001	0.042555	25.149723	7.076564	4.945659	6.626357	6.501142	0.000000	-10.000000	0.033333	1.366667	854.666687	1023.000000	1023.000000	2046.000000
41.220001	0.043409	25.654890	7.258359	5.096649	6.650923	6.648957	0.000000	-10.000000	0.050000	0.300000	855.000000	1023.000000	1023.000000	2046.000000
41.240002	0.044248	26.150515	7.516026	5.172134	6.668298	6.794056	0.000000	-10.000000	0.033333	0.000000	855.000000	1023.000000	1023.000000	2046.000000
41.259998	0.045187	26.705383	7.763004	5.291286	6.716397	6.934697	0.000000	-10.000000	0.016667	0.000000	855.000000	1023.000000	1023.000000	2046.000000
41.279999	0.046537	27.503536	7.950619	5.462258	6.969648	7.121010	0.000000	-10.000000	0.008333	0.000000	855.000000	1023.000000	1023.000000	2046.000000
41.299999	0.047975	28.353319	8.240894	5.677049	7.133594	7.301782	0.000000	-10.000000	0.016667	0.000000	855.000000	1023.000000	1023.000000	2046.000000
41.320000	0.049565	29.293205	8.545261	5.944469	7.269656	7.533818	0.000000	-10.000000	0.025000	0.666667	855.000000	1023.000000	1023.000000	2046.000000
41.340000	0.050443	29.811987	8.781044	6.141739	7.264586	7.624618	0.000000	-10.000000	0.016667	1.600000	855.166687	1023.000000	1023.000000	2046.000000
41.360001	0.050961	30.117926	8.968999	6.146586	7.224402	7.777937	0.000000	-10.000000	0.025000	2.516667	855.666687	1023.000000	1023.000000	2046.000000
41.380001	0.051429	30.394476	9.099535	6.100460	7.282324	7.912158	0.000000	-10.000000	0.033333	2.116667	856.500000	1023.000000	1023.000000	2046.000000
41.400002	0.051951	30.702900	8.969830	6.266075	7.536546	7.930449	0.000000	-10.000000	0.050000	1.183333	857.333313	1023.000000	1023.000000	2046.000000
41.419998	0.052703	31.147287	8.890471	6.585418	7.523107	8.148292	0.000000	-10.000000	0.050000	-0.400000	857.833313	1023.000000	1023.000000	2046.000000
41.439999	0.053228	31.457495	8.692347	7.093929	7.397152	8.274068	0.000000	-10.000000	0.050000	-1.616667	858.000000	1023.000000	1023.000000	2046.000000
41.459999	0.052009	30.737034	8.576183	6.901979	7.088383	8.170488	0.000000	-10.000000	0.050000	-2.933333	858.000000	1023.000000	1023.000000	2046.000000
41.480000	0.049755	29.404919	8.271335	6.403633	6.804007	7.925945	0.000000	-10.000000	0.050000	-3.966667	858.000000	1023.000000	1023.000000	2046.000000
41.500000	0.046715	27.608759	7.602687	5.880936	6.542230	7.582906	0.000000	-10.000000	0.058333	-4.966667	858.000000	1023.000000	1023.000000	2046.000000
41.520000	0.043133	25.491674	6.754099	5.382720	6.267632	7.087223	0.000000	-10.000000	0.066667	-5.933333	858.000000	1023.000000	1023.000000	2046.000000
41.540001	0.039839	23.545012	6.004157	4.924571	5.987574	6.628711	0.000000	-10.000000	0.066667	-6.533333	858.000000	1023.000000	1023.000000	2046.000000
41.560001	0.037622	22.234381	5.600174	4.760474	5.616848	6.256885	0.000000	-10.000000	0.058333	-6.850000	858.000000	1023.000000	1023.000000	2046.000000
41.580002	0.036231	21.412466	5.250732	4.746368	5.416723	5.998643	0.000000	-10.000000	0.066667	-6.650000	858.000000	1023.000000	1023.000000	2046.000000
41.599998	0.034967	20.665405	4.834552	4.646042	5.337962	5.846848	0.000000	-10.000000	0.083333	-6.583333	858.000000	1023.000000	1023.000000	2046.000000
41.619999	0.033691	19.911390	4.405192	4.590130	5.268703	5.647366	0.000000	-10.000000	0.100000	-7.050000	858.000000	1023.000000	1023.000000	2046.000000
41.639999	0.032511	19.213722	3.924240	4.537490	5.241835	5.510158	0.000000	-10.000000	0.100000	-8.100000	854.333313	1023.000000	1023.000000	2046.000000
41.660000	0.031294	18.494741	3.540600	4.510364	5.106082	5.337694	0.000000	-10.000000	0.100000	-9.416667	846.333313	1023.000000	1023.000000	2046.000000
41.680000	0.030338	17.929945	3.285337	4.612058	4.902415	5.130135	0.000000	-10.000000	0.116667	-10.633334	837.166687	1023.000000	1023.000000	2046.000000
41.700001	0.029478	17.421215	3.098606	4.597241	4.721511	5.003857	0.000000	-10.000000	0.133333	-11.800000	830.333313	1023.000000	1023.000000	2046.000000
41.720001	0.028800	17.020662	2.805254	4.545848	4.725084	4.944476	0.000000	-10.000000	0.150000	-12.866667	826.333313	1023.000000	1023.000000	2046.000000
41.740002	0.028390	16.778599	2.556762	4.474712	4.813739	4.933385	0.000000	-10.000000	0.183333	-13.883334	822.000000	1023.000000	1023.000000	2046.000000
41.759998	0.028084	16.597458	2.428829	4.421031	4.876270	4.871328	0.000000	-10.000000	0.216667	-14.816667	817.333313	1023.000000	1023.000000	2046.000000
41.779999	0.027621	16.324095	2.453878	4.376225	4.699683	4.794308	0.000000	-10.000000	0.258333	-15.833333	812.500000	1023.000000	1023.000000	2046.000000
41.799999	0.027101	16.016460	2.398396	4.132832	4.737706	4.747527	0.000000	-10.000000	0.275000	-16.916666	807.166687	1023.000000	1023.000000	2046.000000
41.820000	0.026687	15.771719	2.329924	3.889524	4.837887	4.714384	0.000000	-10.000000	0.300000	-18.033333	801.500000	1023.000000	1023.000000	2046.000000
41.840000	0.026109	15.430367	2.313722	3.663432	4.858068	4.595145	0.000000	-10.000000	0.333333	-19.166668	795.500000	1023.000000	1023.000000	2046.000000
41.860001	0.025166	14.872911	2.331916	3.480984	4.661285	4.398726	0.000000	-10.000000	0.358333	-20.066668	789.166687	1023.000000	1023.000000	2046.000000
41.880001	0.023860	14.101446	2.325071	3.122751	4.414954	4.238670	0.000000	-10.000000	0.383333	-20.833334	782.500000	1023.000000	1023.000000	2046.000000
41.900002	0.022314	13.187461	2.185053	2.667393	4.268888	4.066128	0.000000	-10.000000	0.391667	-21.333334	775.500000	1023.000000	1023.000000	2046.000000
41.919998	0.020795	12.289677	1.975104	2.370275	4.141687	3.802610	0.000000	-10.000000	0.400000	-21.700001	768.333313	1023.000000	1023.000000	2046.000000
41.939999	0.019137	11.309812	1.790583	2.295344	3.824484	3.399400	0.000000	-10.000000	0.400000	-22.033335	761.166687	1023.000000	1023.000000	2046.000000
41.959999	0.017605	10.404672	1.656870	2.210378	3.432007	3.105417	0.000000	-10.000000	0.400000	-22.233334	753.666687	1023.000000	1023.000000	2046.000000
41.980000	0.016304	9.635550	1.444977	1.984581	3.215725	2.990265	0.000000	-10.000000	0.408333	-22.666666	746.333313	1023.000000	1023.000000	2046.000000
42.000000	0.015197	8.981292	1.193156	1.786301	3.086291	2.915545	0.000000	-10.000000	0.425000	-23.083334	738.666687	1023.000000	1023.000000	2046.000000
42.020000	0.014189	8.385763	0.966048	1.790710	2.962527	2.666479	0.000000	-10.000000	0.433333	-23.483334	731.000000	1023.000000	1023.000000	2046.000000
42.040001	0.013255	7.833537	0.959112	1.771353	2.619202	2.483870	0.000000	-10.000000	0.433333	-23.583334	723.000000	1023.000000	1023.000000	2046.000000
42.060001	0.012775	7.549836	0.977609	1.749473	2.428166	2.394588	0.000000	-10.000000	0.416667	-23.333334	715.166687	1023.000000	1023.000000	2046.000000
42.080002	0.012647	7.474135	0.972676	1.677188	2.442425	2.381847	0.000000	-10.000000	0.408333	-22.983334	707.500000	1023.000000	1023.000000	2046.000000
42.099998	0.012870	7.606087	0.994986	1.788100	2.416296	2.406705	0.000000	-10.000000	0.391667	-22.583334	699.833313	1023.000000	1023.000000	2046.000000
42.119999	0.012653	7.477911	1.098156	1.945027	2.101258	2.333471	0.000000	-10.000000	0.391667	-22.283335	692.333313	1023.000000	1023.000000	2046.000000
42.139999	0.011917	7.043122	1.029908	1.982188	1.749823	2.281203	0.000000	-10.000000	0.391667	-22.016666	684.833313	1023.000000	1023.000000	2046.000000
42.160000	0.010731	6.342246	0.818915	1.768943	1.508905	2.245484	0.000000	-10.000000	0.408333	-22.066668	677.500000	1023.000000	1023.000000	2046.000000
42.180000	0.009863	5.829224	0.444234	1.772652	1.570813	2.041524	0.000000	-10.000000	0.416667	-22.316668	670.166687	1023.000000	1023.000000	2046.000000
42.200001	0.008804	5.203393	0.017617	1.798659	1.412112	1.975005	0.000000	-10.000000	0.416667	-22.683334	662.666687	1023.000000	1023.000000	2046.000000
42.220001	0.008010	4.733743	-0.304182	2.158000	0.973374	1.906551	0.000000	-10.000000	0.425000	-23.033335	655.166687	1023.000000	1023.000000	2046.000000
42.240002	0.006127	3.620816	-0.726755	2.100425	0.553029	1.694118	0.000000	-10.000000	0.433333	-23.450001	647.500000	1023.000000	1023.000000	2046.000000
42.259998	0.003107	1.836380	-1.292844	1.439423	0.199196	1.490605	0.000000	-10.000000	0.466667	-24.000000	639.833313	1023.000000	1023.000000	2046.000000
42.279999	-0.000556	-0.328849	-1.959900	0.712101	-0.158745	1.077695	0.000000	-10.000000	0.491667	-24.283333	631.833313	1023.000000	1023.000000	2046.000000
42.299999	-0.004657	-2.752274	-2.626644	0.168499	-0.709666	0.415537	0.000000	-10.000000	0.508333	-24.566668	623.500000	1023.000000	1023.000000	2046.000000
42.320000	-0.008812	-5.207668	-3.325382	-0.192109	-1.345248	-0.344929	0.000000	-10.000000	0.508333	-24.466667	615.166687	1023.000000	1023.000000	2046.000000
42.340000	-0.012326	-7.284789	-4.053937	-0.663711	-1.702004	-0.865136	0.000000	-10.000000	0.491667	-24.333334	607.000000	1023.000000	1023.000000	2046.000000
42.360001	-0.015175	-8.968292	-4.810574	-1.047959	-1.896222	-1.213538	0.000000	-10.000000	0.483333	-24.083334	599.000000	1023.000000	1023.000000	2046.000000
42.380001	-0.017470	-10.325022	-5.507701	-1.251798	-2.017375	-1.548148	0.000000	-10.000000	0.483333	-24.050001	591.000000	1023.000000	1023.000000	2046.000000
42.400002	-0.019893	-11.756571	-6.136287	-1.350881	-2.243301	-2.026101	0.000000	-10.000000	0.500000	-24.333334	583.000000	1023.000000	1023.000000	2046.000000
42.419998	-0.022344	-13.205468	-6.619858	-1.411203	-2.631058	-2.543350	0.000000	-10.000000	0.516667	-24.783333	574.833313	1023.000000	1023.000000	2046.000000
42.439999	-0.024402	-14.421528	-7.034420	-1.540530	-2.967026	-2.879551	0.000000	-10.000000	0.533333	-25.316668	566.500000	1023.000000	1023.000000	2046.000000
42.459999	-0.026241	-15.508211	-7.456720	-1.818269	-3.178306	-3.054915	0.000000	-10.000000	0.541667	-25.566668	558.000000	1023.000000	1023.000000	2046.000000
42.480000	-0.027711	-16.377491	-7.912733	-2.011606	-3.212086	-3.241066	0.000000	-10.000000	0.550000	-26.033335	549.500000	1023.000000	1023.000000	2046.000000
42.500000	-0.028928	-17.096437	-8.226906	-2.103920	-3.317268	-3.448344	0.000000	-10.000000	0.550000	-26.233334	540.833313	1023.000000	1023.000000	2046.000000
42.520000	-0.030056	-17.762943	-8.364823	-2.089065	-3.596768	-3.712286	0.000000	-10.000000	0.550000	-26.583334	532.000000	1023.000000	1023.000000	2046.000000
42.540001	-0.031003	-18.322596	-8.291516	-2.148606	-3.941752	-3.940722	0.000000	-10.000000	0.550000	-26.283333	523.166687	1023.000000	1023.000000	2046.000000
42.560001	-0.031638	-18.698265	-8.245220	-2.337278	-4.077567	-4.038199	0.000000	-10.000000	0.550000	-26.133333	514.500000	1023.000000	1023.000000	2046.000000
42.580002	-0.032495	-19.204649	-8.302453	-2.699917	-4.143087	-4.059194	0.000000	-10.000000	0.541667	-25.933334	505.833344	1023.000000	1023.000000	2046.000000
42.599998	-0.033412	-19.746773	-8.422345	-2.977462	-4.165189	-4.181776	0.000000	-10.000000	0.541667	-26.033335	497.166656	1023.000000	1023.000000	2046.000000
42.619999	-0.034499	-20.389032	-8.472030	-3.291762	-4.300549	-4.324692	0.000000	-10.000000	0.533333	-26.100000	488.333344	1023.000000	1023.000000	2046.000000
42.639999	-0.035806	-21.161615	-8.462415	-3.482750	-4.596344	-4.620108	0.000000	-10.000000	0.541667	-26.100000	479.666656	1023.000000	1023.000000	2046.000000
42.660000	-0.037344	-22.070051	-8.378770	-3.717681	-5.066379	-4.907220	0.000000	-10.000000	0.533333	-26.116667	470.833344	1023.000000	1023.000000	2046.000000
42.680000	-0.039074	-23.092949	-8.416403	-3.891963	-5.500332	-5.284251	0.000000	-10.000000	0.541667	-26.083334	462.166656	1023.000000	1023.000000	2046.000000
42.700001	-0.040952	-24.202898	-8.552623	-4.170821	-5.890442	-5.589013	0.000000	-10.000000	0.541667	-26.183334	453.500000	1023.000000	1023.000000	2046.000000
42.720001	-0.042666	-25.215578	-8.800615	-4.544446	-6.159538	-5.710978	0.000000	-10.000000	0.550000	-25.966667	444.833344	1023.000000	1023.000000	2046.000000
42.740002	-0.044300	-26.181007	-9.118628	-4.713424	-6.416117	-5.932839	0.000000	-10.000000	0.550000	-26.116667	436.166656	1023.000000	1023.000000	2046.000000
42.759998	-0.045903	-27.128527	-9.309052	-4.768128	-6.840442	-6.210904	0.000000	-10.000000	0.550000	-26.066668	427.333344	1023.000000	1023.000000	2046.000000
42.779999	-0.047566	-28.111361	-9.373697	-4.839677	-7.384869	-6.513116	0.000000	-10.000000	0.550000	-26.316668	418.666656	1023.000000	1023.000000	2046.000000
42.799999	-0.049190	-29.071083	-9.457458	-4.956924	-7.924378	-6.732322	0.000000	-10.000000	0.550000	-26.083334	409.833344	1023.000000	1023.000000	2046.000000
42.820000	-0.050444	-29.812189	-9.636110	-5.203124	-8.170410	-6.802544	0.000000	-10.000000	0.541667	-26.066668	401.166656	1023.000000	1023.000000	2046.000000
42.840000	-0.051458	-30.411894	-9.774854	-5.466372	-8.339071	-6.831597	0.000000	-10.000000	0.533333	-25.783333	392.500000	1023.000000	1023.000000	2046.000000
42.860001	-0.051938	-30.695356	-9.821971	-5.556365	-8.428107	-6.888913	0.000000	-10.000000	0.525000	-25.783333	383.833344	1023.000000	1023.000000	2046.000000
42.880001	-0.052266	-30.889313	-9.637948	-5.524458	-8.692232	-7.034675	0.000000	-10.000000	0.516667	-25.583334	375.333344	1023.000000	1023.000000	2046.000000
42.900002	-0.052755	-31.177952	-9.388441	-5.470316	-9.156694	-7.162499	0.000000	-10.000000	0.516667	-25.683334	366.666656	1023.000000	1023.000000	2046.000000
42.919998	-0.053473	-31.602493	-9.310571	-5.454191	-9.565468	-7.272263	0.000000	-10.000000	0.508333	-25.433334	358.166656	1023.000000	1023.000000	2046.000000
42.939999	-0.054457	-32.183891	-9.462662	-5.616593	-9.798440	-7.306196	0.000000	-10.000000	0.516667	-25.316668	349.500000	1023.000000	1023.000000	2046.000000
42.959999	-0.055230	-32.640869	-9.635640	-5.767985	-9.862586	-7.374660	0.000000	-10.000000	0.508333	-25.166668	341.166656	1023.000000	1023.000000	2046.000000
42.980000	-0.056113	-33.162544	-9.895916	-5.786983	-9.990091	-7.489555	0.000000	-10.000000	0.525000	-25.316668	332.666656	1023.000000	1023.000000	2046.000000
43.000000	-0.056442	-33.357361	-10.030714	-5.608689	-10.250688	-7.467268	0.000000	-10.000000	0.533333	-25.533333	324.333344	1023.000000	1023.000000	2046.000000
43.020000	-0.057335	-33.884922	-10.264608	-5.394701	-10.580415	-7.645199	0.000000	-10.000000	0.541667	-25.733334	315.666656	1023.000000	1023.000000	2046.000000
43.040001	-0.059234	-35.007359	-10.427865	-5.607097	-11.107953	-7.864443	0.000000	-10.000000	0.541667	-25.966667	307.166656	1023.000000	1023.000000	2046.000000
43.060001	-0.061770	-36.505909	-10.801306	-6.222845	-11.435557	-8.046203	0.000000	-10.000000	0.541667	-26.050001	298.500000	1023.000000	1023.000000	2046.000000
43.080002	-0.064754	-38.269901	-11.368027	-6.943473	-11.673911	-8.284491	0.000000	-10.000000	0.558333	-26.216667	289.833344	1023.000000	1023.000000	2046.000000
43.099998	-0.067781	-40.058758	-11.895340	-7.305558	-12.072550	-8.785312	0.000000	-10.000000	0.558333	-26.183334	281.166656	1023.000000	1023.000000	2046.000000
43.119999	-0.070582	-41.713894	-12.326546	-7.511409	-12.543258	-9.332682	0.000000	-10.000000	0.541667	-25.750000	272.500000	1023.000000	1023.000000	2046.000000
43.139999	-0.072992	-43.138508	-12.680031	-7.675344	-12.978445	-9.804687	0.000000	-10.000000	0.516667	-25.200001	263.833344	1023.000000	1023.000000	2046.000000
43.160000	-0.074846	-44.234085	-13.125567	-7.827371	-13.214255	-10.066893	0.000000	-10.000000	0.500000	-24.816668	255.333328	1023.000000	1023.000000	2046.000000
43.180000	-0.076434	-45.172604	-13.688140	-8.079258	-13.229122	-10.176084	0.000000	-10.000000	0.500000	-24.716667	247.000000	1023.000000	1023.000000	2046.000000
43.200001	-0.077906	-46.042324	-14.207026	-8.310245	-13.232232	-10.292824	0.000000	-10.000000	0.500000	-24.566668	239.000000	1023.000000	1023.000000	2046.000000
43.220001	-0.079291	-46.861176	-14.622629	-8.433514	-13.345593	-10.459440	0.000000	-10.000000	0.483333	-24.216667	230.666672	1023.000000	1023.000000	2046.000000
43.240002	-0.080514	-47.583782	-14.901896	-8.397956	-13.536170	-10.747760	0.000000	-10.000000	0.450000	-23.733334	222.500000	1023.000000	1023.000000	2046.000000
43.259998	-0.081655	-48.258392	-15.086929	-8.331961	-13.799822	-11.039680	0.000000	-10.000000	0.425000	-23.283335	214.500000	1023.000000	1023.000000	2046.000000
43.279999	-0.082654	-48.848324	-15.206979	-8.350033	-14.075402	-11.215909	0.000000	-10.000000	0.408333	-22.800001	206.833328	1023.000000	1023.000000	2046.000000
43.299999	-0.083085	-49.103207	-15.299497	-8.340572	-14.196742	-11.266394	0.000000	-10.000000	0.391667	-22.500000	199.166672	1023.000000	1023.000000	2046.000000
43.320000	-0.083270	-49.212662	-15.354671	-8.547917	-14.167751	-11.142322	0.000000	-10.000000	0.366667	-22.000000	191.500000	1023.000000	1023.000000	2046.000000
43.340000	-0.083124	-49.126099	-15.283664	-8.676851	-14.142717	-11.022865	0.000000	-10.000000	0.350000	-21.533333	184.166672	1023.000000	1023.000000	2046.000000
43.360001	-0.083167	-49.151440	-15.067860	-8.648586	-14.304998	-11.129996	0.000000	-10.000000	0.358333	-21.250000	177.000000	1023.000000	1023.000000	2046.000000
43.380001	-0.083512	-49.355778	-14.777743	-8.686667	-14.594611	-11.296757	0.000000	-10.000000	0.358333	-20.983334	170.000000	1023.000000	1023.000000	2046.000000
43.400002	-0.084100	-49.703243	-14.529064	-8.788561	-14.896869	-11.488749	0.000000	-10.000000	0.358333	-20.900002	163.000000	1023.000000	1023.000000	2046.000000
43.419998	-0.084636	-50.020050	-14.483423	-8.972092	-14.986798	-11.577736	0.000000	-10.000000	0.350000	-20.516666	156.000000	1023.000000	1023.000000	2046.000000
43.439999	-0.085267	-50.392529	-14.486167	-9.284701	-15.085825	-11.535837	0.000000	-10.000000	0.350000	-20.383333	149.166672	1023.000000	1023.000000	2046.000000
43.459999	-0.086074	-50.869473	-14.544367	-9.564405	-15.192210	-11.568489	0.000000	-10.000000	0.350000	-20.000000	142.333328	1023.000000	1023.000000	2046.000000
43.480000	-0.087058	-51.451279	-14.641773	-9.740421	-15.386068	-11.683017	0.000000	-10.000000	0.341667	-19.766668	135.666672	1023.000000	1023.000000	2046.000000
43.500000	-0.088225	-52.140728	-14.661575	-9.772671	-15.718826	-11.987657	0.000000	-10.000000	0.325000	-19.416668	129.000000	1023.000000	1023.000000	2046.000000
43.520000	-0.089390	-52.829414	-14.626746	-9.733514	-16.150583	-12.318569	0.000000	-10.000000	0.308333	-19.116667	122.666664	1023.000000	1023.000000	2046.000000
43.540001	-0.090280	-53.355381	-14.598590	-9.687847	-16.479729	-12.589214	0.000000	-10.000000	0.283333	-18.583334	116.166664	1023.000000	1023.000000	2046.000000
43.560001	-0.090788	-53.655701	-14.617047	-9.773007	-16.635702	-12.629944	0.000000	-10.000000	0.266667	-18.150000	109.833336	1023.000000	1023.000000	2046.000000
43.580002	-0.091079	-53.827461	-14.656540	-10.010307	-16.675566	-12.485046	0.000000	-10.000000	0.250000	-17.783335	103.500000	1023.000000	1023.000000	2046.000000
43.599998	-0.091306	-53.961609	-14.698063	-10.146769	-16.690634	-12.426142	0.000000	-10.000000	0.250000	-17.566668	97.833336	1023.000000	1023.000000	2046.000000
43.619999	-0.091506	-54.079834	-14.523508	-10.067847	-16.908094	-12.580383	0.000000	-10.000000	0.250000	-17.250000	92.166664	1023.000000	1023.000000	2046.000000
43.639999	-0.091634	-54.155560	-14.263424	-9.928856	-17.121201	-12.842080	0.000000	-10.000000	0.250000	-16.816668	84.833336	1023.000000	1023.000000	2046.000000
43.660000	-0.091377	-54.003746	-14.019059	-9.912764	-17.219755	-12.852168	0.000000	-10.000000	0.241667	-16.366667	77.166664	1023.000000	1023.000000	2046.000000
43.680000	-0.090852	-53.693390	-13.982103	-10.054999	-17.097906	-12.558380	0.000000	-10.000000	0.233333	-15.983334	71.500000	1023.000000	1023.000000	2046.000000
43.700001	-0.090807	-53.667206	-13.904596	-10.143628	-17.179707	-12.439274	0.000000	-10.000000	0.216667	-15.866667	67.833336	1023.000000	1023.000000	2046.000000
43.720001	-0.090969	-53.762909	-13.776599	-10.109237	-17.371811	-12.505262	0.000000	-10.000000	0.225000	-15.933334	64.333336	1023.000000	1023.000000	2046.000000
43.740002	-0.091130	-53.858051	-13.627089	-9.863960	-17.504162	-12.862843	0.000000	-10.000000	0.233333	-15.933334	59.000000	1023.000000	1023.000000	2046.000000
43.759998	-0.091309	-53.963825	-13.788336	-9.762629	-17.489838	-12.923022	0.000000	-10.000000	0.241667	-16.016666	53.666668	1023.000000	1023.000000	2046.000000
43.779999	-0.090772	-53.646046	-14.054582	-9.716530	-17.381441	-12.493493	0.000000	-10.000000	0.233333	-15.966667	48.333332	1023.000000	1023.000000	2046.000000
43.799999	-0.091161	-53.875923	-14.257120	-9.601228	-17.517582	-12.499993	0.000000	-10.000000	0.216667	-15.966667	43.000000	1023.000000	1023.000000	2046.000000
43.820000	-0.092754	-54.817741	-14.417097	-9.786860	-17.846716	-12.767068	0.000000	-10.000000	0.216667	-15.733334	37.666668	1023.000000	1023.000000	2046.000000
43.840000	-0.094941	-56.110279	-14.560329	-10.169396	-18.243530	-13.137026	0.000000	-10.000000	0.208333	-15.550000	32.500000	1023.000000	1023.000000	2046.000000
43.860001	-0.097250	-57.474720	-15.079530	-10.663105	-18.383835	-13.348251	0.000000	-10.000000	0.208333	-15.100000	27.333334	1023.000000	1023.000000	2046.000000
43.880001	-0.099550	-58.833996	-15.676027	-11.083099	-18.519985	-13.554882	0.000000	-10.000000	0.191667	-14.700000	22.333334	1023.000000	1023.000000	2046.000000
43.900002	-0.101749	-60.133736	-16.116425	-11.294953	-18.812000	-13.910358	0.000000	-10.000000	0.166667	-13.800000	17.333334	1023.000000	1023.000000	2046.000000
43.919998	-0.103452	-61.139866	-16.515284	-11.311800	-19.014471	-14.298311	0.000000	-10.000000	0.133333	-12.883333	12.666667	1023.000000	1023.000000	2046.000000
43.939999	-0.104649	-61.847725	-16.864038	-11.340375	-19.124300	-14.519012	0.000000	-10.000000	0.116667	-11.900001	8.166667	1023.000000	1023.000000	2046.000000
43.959999	-0.105467	-62.330868	-17.296036	-11.459643	-19.006273	-14.568914	0.000000	-10.000000	0.108333	-11.566667	4.333333	1023.000000	1023.000000	2046.000000
43.980000	-0.106228	-62.780869	-17.676453	-11.633192	-18.932528	-14.538695	0.000000	-10.000000	0.108333	-11.500000	1.000000	1023.000000	1023.000000	2046.000000
44.000000	-0.107101	-63.296448	-17.812721	-11.506444	-19.127617	-14.849664	0.000000	-10.000000	0.100000	-11.316667	-2.333333	1023.000000	1023.000000	2046.000000
44.020000	-0.107735	-63.671474	-17.919952	-11.415585	-19.270025	-15.065914	0.000000	-10.000000	0.100000	-10.750000	-6.000000	1023.000000	1023.000000	2046.000000
44.040001	-0.107985	-63.819111	-18.181084	-11.426484	-19.185917	-15.025628	0.000000	-10.000000	0.100000	-10.066667	-9.666667	1023.000000	1023.000000	2046.000000
44.060001	-0.108071	-63.869946	-18.327766	-11.532512	-19.119135	-14.890532	0.000000	-10.000000	0.083333	-9.333333	-13.166667	1023.000000	1023.000000	2046.000000
44.080002	-0.108112	-63.893974	-18.252516	-11.426971	-19.248541	-14.965949	0.000000	-10.000000	0.075000	-8.650000	-16.166666	1023.000000	1023.000000	2046.000000
44.099998	-0.107891	-63.763412	-17.990749	-11.254105	-19.401180	-15.117378	0.000000	-10.000000	0.058333	-7.866667	-19.000000	1023.000000	1023.000000	2046.000000
44.119999	-0.107447	-63.501453	-17.800343	-11.296519	-19.360914	-15.043677	0.000000	-10.000000	0.066667	-7.266667	-21.666666	1023.000000	1023.000000	2046.000000
44.139999	-0.106606	-63.003971	-17.653416	-11.376789	-19.169739	-14.804028	0.000000	-10.000000	0.066667	-6.883333	-24.166666	1023.000000	1023.000000	2046.000000
44.160000	-0.106195	-62.761505	-17.325575	-11.454482	-19.238384	-14.743064	0.000000	-10.000000	0.066667	-6.683333	-26.500000	1023.000000	1023.000000	2046.000000
44.180000	-0.106130	-62.722805	-16.988667	-11.386789	-19.395828	-14.951522	0.000000	-10.000000	0.066667	-6.516667	-28.500000	1023.000000	1023.000000	2046.000000
44.200001	-0.106136	-62.726501	-16.900984	-11.569038	-19.349339	-14.907143	0.000000	-10.000000	0.058333	-6.300000	-30.666666	1023.000000	1023.000000	2046.000000
44.220001	-0.106208	-62.768768	-16.873640	-11.806463	-19.289038	-14.799627	0.000000	-10.000000	0.058333	-6.083333	-33.000000	1023.000000	1023.000000	2046.000000
44.240002	-0.106475	-62.926811	-16.803514	-11.999672	-19.327486	-14.796138	0.000000	-10.000000	0.041667	-5.866667	-35.166668	1023.000000	1023.000000	2046.000000
44.259998	-0.107141	-63.320545	-16.695574	-11.953861	-19.570045	-15.101065	0.000000	-10.000000	0.033333	-5.333333	-37.000000	1023.000000	1023.000000	2046.000000
44.279999	-0.107834	-63.729866	-16.625679	-11.982864	-19.762989	-15.358335	0.000000	-10.000000	0.025000	-4.650000	-38.666668	1023.000000	1023.000000	2046.000000
44.299999	-0.108116	-63.896675	-16.706549	-12.032631	-19.762217	-15.395277	0.000000	-10.000000	0.033333	-3.916667	-40.166668	1023.000000	1023.000000	2046.000000
44.320000	-0.108200	-63.946285	-16.745491	-12.139428	-19.764038	-15.297326	0.000000	-10.000000	0.041667	-3.500000	-41.666668	1023.000000	1023.000000	2046.000000
44.340000	-0.108198	-63.944851	-16.627073	-12.163619	-19.825691	-15.328469	0.000000	-10.000000	0.041667	-3.316667	-42.833332	1023.000000	1023.000000	2046.000000
44.360001	-0.108181	-63.934704	-16.434767	-12.120488	-19.968391	-15.411057	0.000000	-10.000000	0.041667	-3.200000	-44.000000	1023.000000	1023.000000	2046.000000
44.380001	-0.107939	-63.791977	-16.285961	-12.032711	-19.984735	-15.488565	0.000000	-10.000000	0.025000	-2.483333	-45.000000	1023.000000	1023.000000	2046.000000
44.400002	-0.107464	-63.511204	-16.187389	-11.993743	-19.887373	-15.442698	0.000000	-10.000000	0.025000	-1.383333	-45.666668	1023.000000	1023.000000	2046.000000
44.419998	-0.106589	-62.993877	-15.964584	-12.057631	-19.783379	-15.188286	0.000000	-10.000000	0.025000	-0.366667	-46.000000	1023.000000	1023.000000	2046.000000
44.439999	-0.105591	-62.404110	-15.638715	-12.004720	-19.742455	-15.018222	0.000000	-10.000000	0.041667	0.000000	-46.000000	1023.000000	1023.000000	2046.000000
44.459999	-0.104961	-62.031704	-15.320280	-11.884837	-19.842508	-14.984079	0.000000	-10.000000	0.050000	0.000000	-46.000000	1023.000000	1023.000000	2046.000000
44.480000	-0.104534	-61.779770	-15.118337	-11.724235	-19.886038	-15.051163	0.000000	-10.000000	0.050000	0.000000	-46.000000	1023.000000	1023.000000	2046.000000
44.500000	-0.104173	-61.566219	-15.094568	-11.736942	-19.792929	-14.941778	0.000000	-10.000000	0.050000	0.000000	-46.000000	1023.000000	1023.000000	2046.000000
44.520000	-0.103565	-61.207012	-15.017968	-11.802051	-19.679701	-14.707294	0.000000	-10.000000	0.050000	0.000000	-46.000000	1023.000000	1023.000000	2046.000000
44.540001	-0.103007	-60.877132	-15.036655	-11.497637	-19.581753	-14.761087	0.000000	-10.000000	0.050000	0.000000	-46.000000	1023.000000	1023.000000	2046.000000
44.560001	-0.102613	-60.644081	-15.078131	-11.234090	-19.692780	-14.639080	0.000000	-10.000000	0.050000	0.000000	-46.000000	1023.000000	1023.000000	2046.000000
44.580002	-0.102733	-60.715492	-15.270228	-11.018114	-19.762806	-14.664343	0.000000	-10.000000	0.041667	0.000000	-46.000000	1023.000000	1023.000000	2046.000000
44.599998	-0.103697	-61.285202	-15.504415	-11.297280	-19.840914	-14.642591	0.000000	-10.000000	0.041667	0.000000	-46.000000	1023.000000	1023.000000	2046.000000
44.619999	-0.105127	-62.129837	-15.720003	-11.738615	-19.953911	-14.717310	0.000000	-10.000000	0.025000	0.000000	-46.000000	1023.000000	1023.000000	2046.000000
44.639999	-0.107253	-63.386765	-16.026300	-12.046556	-20.229834	-15.084078	0.000000	-10.000000	0.025000	0.000000	-46.000000	1023.000000	1023.000000	2046.000000
44.660000	-0.109310	-64.602478	-16.465137	-12.228963	-20.476120	-15.432257	0.000000	-10.000000	0.025000	0.283333	-46.000000	1023.000000	1023.000000	2046.000000
44.680000	-0.111056	-65.634239	-16.969049	-12.402846	-20.593580	-15.668762	0.000000	-10.000000	0.041667	0.483333	-46.000000	1023.000000	1023.000000	2046.000000
44.700001	-0.112092	-66.246452	-17.419983	-12.513969	-20.566555	-15.745949	0.000000	-10.000000	0.033333	0.766667	-46.000000	1023.000000	1023.000000	2046.000000
44.720001	-0.112745	-66.632248	-17.761860	-12.609157	-20.523390	-15.737841	0.000000	-10.000000	0.033333	1.116667	-46.000000	1023.000000	1023.000000	2046.000000
44.740002	-0.113327	-66.976547	-18.019093	-12.586896	-20.524242	-15.846320	0.000000	-10.000000	0.025000	1.716667	-46.000000	1023.000000	1023.000000	2046.000000
44.759998	-0.113897	-67.312935	-18.228909	-12.505287	-20.572327	-16.006409	0.000000	-10.000000	0.025000	2.583333	-46.000000	1023.000000	1023.000000	2046.000000
44.779999	-0.114029	-67.390991	-18.417253	-12.381690	-20.489025	-16.103025	0.000000	-10.000000	0.008333	3.650000	-46.000000	1023.000000	1023.000000	2046.000000
44.799999	-0.113709	-67.201820	-18.559685	-12.306284	-20.388388	-15.947460	0.000000	-10.000000	0.000000	5.483334	-46.000000	1023.000000	1023.000000	2046.000000
44.820000	-0.113303	-66.962280	-18.633432	-12.276563	-20.276697	-15.775591	0.000000	-10.000000	-0.025000	7.983333	-46.000000	1023.000000	1023.000000	2046.000000
44.840000	-0.112889	-66.717384	-18.579710	-12.086043	-20.261086	-15.790542	0.000000	-10.000000	-0.066667	10.766666	-46.000000	1023.000000	1023.000000	2046.000000
44.860001	-0.112000	-66.191803	-18.399124	-11.831727	-20.214895	-15.746057	0.000000	-10.000000	-0.125000	13.183333	-46.000000	1023.000000	1023.000000	2046.000000
44.880001	-0.110528	-65.321808	-18.154879	-11.649066	-19.979326	-15.538540	0.000000	-10.000000	-0.158333	15.283334	-46.000000	1023.000000	1023.000000	2046.000000
44.900002	-0.108753	-64.272804	-17.772152	-11.507722	-19.758350	-15.234580	0.000000	-10.000000	-0.183333	16.950001	-22.666666	1023.000000	1023.000000	2046.000000
44.919998	-0.107195	-63.351986	-17.400141	-11.356170	-19.532524	-15.063149	0.000000	-10.000000	-0.200000	18.366667	2.166667	1023.000000	1023.000000	2046.000000
44.939999	-0.105596	-62.407406	-16.888548	-11.201954	-19.436411	-14.880494	0.000000	-10.000000	-0.225000	19.433334	29.000000	1023.000000	1023.000000	2046.000000
44.959999	-0.103930	-61.422638	-16.537888	-11.003854	-19.125261	-14.755637	0.000000	-10.000000	-0.258333	20.283333	34.666668	1023.000000	1023.000000	2046.000000
44.980000	-0.102317	-60.469322	-16.198160	-10.987488	-18.883034	-14.400640	0.000000	-10.000000	-0.283333	20.883333	41.166668	1023.000000	1023.000000	2046.000000
45.000000	-0.100908	-59.636539	-15.862396	-11.024171	-18.687609	-14.062365	0.000000	-10.000000	-0.308333	21.716667	48.000000	1023.000000	1023.000000	2046.000000
45.020000	-0.099713	-58.930622	-15.530385	-10.972005	-18.520432	-13.907801	0.000000	-10.000000	-0.325000	22.516666	55.000000	1023.000000	1023.000000	2046.000000
45.040001	-0.098668	-58.312878	-15.217148	-10.857074	-18.438213	-13.800441	0.000000	-10.000000	-0.350000	23.533333	62.333332	1023.000000	1023.000000	2046.000000
45.060001	-0.097392	-57.558750	-14.942202	-10.689248	-18.267595	-13.659707	0.000000	-10.000000	-0.366667	24.250000	70.000000	1023.000000	1023.000000	2046.000000
45.080002	-0.095967	-56.716515	-14.706551	-10.519613	-18.057743	-13.432609	0.000000	-10.000000	-0.400000	25.066668	78.000000	1023.000000	1023.000000	2046.000000
45.099998	-0.094426	-55.805721	-14.446724	-10.330509	-17.882233	-13.146256	0.000000	-10.000000	-0.416667	25.883333	86.333336	1023.000000	1023.000000	2046.000000
45.119999	-0.092599	-54.726204	-14.102522	-10.157930	-17.677898	-12.787854	0.000000	-10.000000	-0.441667	26.683334	94.833336	1023.000000	1023.000000	2046.000000
45.139999	-0.090724	-53.617970	-13.750304	-9.919118	-17.468889	-12.479660	0.000000	-10.000000	-0.458333	27.416668	103.666664	1023.000000	1023.000000	2046.000000
45.160000	-0.088522	-52.316284	-13.414062	-9.574050	-17.075027	-12.253143	0.000000	-10.000000	-0.491667	27.816668	112.666664	1023.000000	1023.000000	2046.000000
45.180000	-0.086173	-50.928226	-12.984052	-9.325456	-16.741055	-11.877665	0.000000	-10.000000	-0.516667	28.100000	122.000000	1023.000000	1023.000000	2046.000000
45.200001	-0.083358	-49.264454	-12.412988	-9.055005	-16.374149	-11.422311	0.000000	-10.000000	-0.533333	28.450001	131.333328	1023.000000	1023.000000	2046.000000
45.220001	-0.080567	-47.615204	-11.866895	-8.806913	-16.033134	-10.908260	0.000000	-10.000000	-0.558333	29.116667	140.833328	1023.000000	1023.000000	2046.000000
45.240002	-0.078209	-46.221615	-11.414619	-8.591005	-15.743348	-10.472642	0.000000	-10.000000	-0.591667	29.683334	150.500000	1023.000000	1023.000000	2046.000000
45.259998	-0.076311	-45.099560	-11.110299	-8.354366	-15.469535	-10.165358	0.000000	-10.000000	-0.608333	30.216667	160.500000	1023.000000	1023.000000	2046.000000
45.279999	-0.074431	-43.988846	-10.814786	-8.148308	-15.215670	-9.810083	0.000000	-10.000000	-0.600000	30.550001	170.500000	1023.000000	1023.000000	2046.000000
45.299999	-0.072367	-42.768925	-10.527399	-7.844428	-14.869396	-9.527700	0.000000	-10.000000	-0.566667	30.650000	180.500000	1023.000000	1023.000000	2046.000000
45.320000	-0.070324	-41.561569	-10.432155	-7.312613	-14.527691	-9.289112	0.000000	-10.000000	-0.550000	30.266666	190.500000	1023.000000	1023.000000	2046.000000
45.340000	-0.067987	-40.180222	-10.399153	-6.867917	-14.287432	-8.625721	0.000000	-10.000000	-0.516667	29.600000	200.500000	1023.000000	1023.000000	2046.000000
45.360001	-0.066152	-39.096073	-10.340900	-6.522149	-14.137583	-8.095442	0.000000	-10.000000	-0.525000	29.050001	210.500000	1023.000000	1023.000000	2046.000000
45.380001	-0.065425	-38.665943	-10.207938	-6.489249	-14.039073	-7.929683	0.000000	-10.000000	-0.508333	28.700001	220.500000	1023.000000	1023.000000	2046.000000
45.400002	-0.065265	-38.571457	-10.180128	-6.682913	-13.903822	-7.804595	0.000000	-10.000000	-0.533333	28.500000	230.166672	1023.000000	1023.000000	2046.000000
45.419998	-0.065548	-38.738724	-10.330584	-6.819541	-13.795948	-7.792651	0.000000	-10.000000	-0.508333	28.400000	239.833328	1023.000000	1023.000000	2046.000000
45.439999	-0.066344	-39.209583	-10.712816	-6.978861	-13.699487	-7.818419	0.000000	-10.000000	-0.508333	28.233334	249.166672	1023.000000	1023.000000	2046.000000
45.459999	-0.066781	-39.467819	-11.024579	-7.018122	-13.567185	-7.857934	0.000000	-10.000000	-0.483333	28.133333	258.666656	1023.000000	1023.000000	2046.000000
45.480000	-0.066425	-39.257065	-11.209028	-7.032167	-13.323218	-7.692652	0.000000	-10.000000	-0.491667	28.066668	268.000000	1023.000000	1023.000000	2046.000000
45.500000	-0.065602	-38.770943	-11.307013	-6.808531	-13.037789	-7.617609	0.000000	-10.000000	-0.491667	28.183334	277.333344	1023.000000	1023.000000	2046.000000
45.520000	-0.064436	-38.081852	-11.390799	-6.485325	-12.693560	-7.512168	0.000000	-10.000000	-0.491667	28.133333	286.833344	1023.000000	1023.000000	2046.000000
45.540001	-0.063266	-37.390278	-11.398852	-6.207648	-12.390443	-7.393336	0.000000	-10.000000	-0.491667	28.200001	296.166656	1023.000000	1023.000000	2046.000000
45.560001	-0.061881	-36.571793	-11.385448	-5.939415	-12.087638	-7.159291	0.000000	-10.000000	-0.483333	28.133333	305.666656	1023.000000	1023.000000	2046.000000
45.580002	-0.060293	-35.633297	-11.301354	-5.714886	-11.823377	-6.793679	0.000000	-10.000000	-0.491667	28.299999	315.000000	1023.000000	1023.000000	2046.000000
45.599998	-0.058763	-34.728714	-11.168369	-5.376016	-11.582142	-6.602185	0.000000	-10.000000	-0.491667	28.299999	324.333344	1023.000000	1023.000000	2046.000000
45.619999	-0.056991	-33.681915	-11.007087	-5.018389	-11.271966	-6.384472	0.000000	-10.000000	-0.516667	28.466667	333.833344	1023.000000	1023.000000	2046.000000
45.639999	-0.054958	-32.480347	-10.765749	-4.598878	-10.917814	-6.197906	0.000000	-10.000000	-0.541667	28.666666	343.166656	1023.000000	1023.000000	2046.000000
45.660000	-0.052554	-31.059696	-10.365969	-4.267719	-10.566780	-5.859228	0.000000	-10.000000	-0.566667	29.166666	352.833344	1023.000000	1023.000000	2046.000000
45.680000	-0.050010	-29.556131	-9.946507	-4.081756	-10.138907	-5.388960	0.000000	-10.000000	-0.566667	29.383333	362.500000	1023.000000	1023.000000	2046.000000
45.700001	-0.047566	-28.111389	-9.475820	-3.840303	-9.699451	-5.095814	0.000000	-10.000000	-0.566667	29.483334	372.500000	1023.000000	1023.000000	2046.000000
45.720001	-0.045104	-26.656561	-8.927064	-3.624607	-9.252177	-4.852712	0.000000	-10.000000	-0.566667	29.450001	382.166656	1023.000000	1023.000000	2046.000000
45.740002	-0.042537	-25.139219	-8.327828	-3.408241	-8.798185	-4.604964	0.000000	-10.000000	-0.566667	29.450001	391.833344	1023.000000	1023.000000	2046.000000
45.759998	-0.040012	-23.647097	-7.754676	-3.358978	-8.351213	-4.182230	0.000000	-10.000000	-0.533333	29.366667	401.500000	1023.000000	1023.000000	2046.000000
45.779999	-0.037839	-22.362925	-7.282987	-3.366230	-7.971325	-3.742383	0.000000	-10.000000	-0.516667	29.133333	411.500000	1023.000000	1023.000000	2046.000000
45.799999	-0.036248	-21.422579	-6.905009	-3.273186	-7.644006	-3.600378	0.000000	-10.000000	-0.500000	28.916666	421.500000	1023.000000	1023.000000	2046.000000
45.820000	-0.034671	-20.490723	-6.465101	-3.169295	-7.382401	-3.473926	0.000000	-10.000000	-0.525000	28.850000	431.166656	1023.000000	1023.000000	2046.000000
45.840000	-0.033117	-19.572283	-6.049830	-2.969157	-7.167677	-3.385618	0.000000	-10.000000	-0.525000	28.883333	440.833344	1023.000000	1023.000000	2046.000000
45.860001	-0.031177	-18.425886	-5.730597	-2.806087	-6.855557	-3.033645	0.000000	-10.000000	-0.533333	29.050001	450.333344	1023.000000	1023.000000	2046.000000
45.880001	-0.029344	-17.342178	-5.367717	-2.596101	-6.616363	-2.761998	0.000000	-10.000000	-0.525000	29.083334	460.000000	1023.000000	1023.000000	2046.000000
45.900002	-0.027408	-16.198061	-4.993664	-2.354068	-6.344414	-2.505915	0.000000	-10.000000	-0.533333	29.033333	469.666656	1023.000000	1023.000000	2046.000000
45.919998	-0.025127	-14.849760	-4.568028	-2.046305	-6.000499	-2.234928	0.000000	-10.000000	-0.525000	29.000000	479.500000	1023.000000	1023.000000	2046.000000
45.939999	-0.022616	-13.366071	-4.109145	-1.764964	-5.630167	-1.861794	0.000000	-10.000000	-0.525000	29.066668	489.166656	1023.000000	1023.000000	2046.000000
45.959999	-0.019962	-11.797342	-3.572768	-1.471838	-5.327533	-1.425203	0.000000	-10.000000	-0.516667	29.083334	498.833344	1023.000000	1023.000000	2046.000000
45.980000	-0.016893	-9.984016	-2.945486	-1.213146	-4.905370	-0.920015	0.000000	-10.000000	-0.533333	29.266666	508.500000	1023.000000	1023.000000	2046.000000
46.000000	-0.013984	-8.264681	-2.335937	-0.831155	-4.517551	-0.580038	0.000000	-10.000000	-0.541667	29.250000	518.500000	1023.000000	1023.000000	2046.000000
46.020000	-0.011435	-6.757900	-1.784988	-0.474581	-4.208600	-0.289730	0.000000	-10.000000	-0.550000	29.533335	528.166687	1023.000000	1023.000000	2046.000000
46.040001	-0.009332	-5.515278	-1.378972	-0.237026	-3.906415	0.007135	0.000000	-10.000000	-0.550000	29.433334	537.833313	1023.000000	1023.000000	2046.000000
46.060001	-0.007322	-4.327171	-1.025635	-0.029500	-3.662131	0.390095	0.000000	-10.000000	-0.541667	29.366667	547.500000	1023.000000	1023.000000	2046.000000
46.080002	-0.004966	-2.934763	-0.606318	0.208785	-3.303840	0.766611	0.000000	-10.000000	-0.533333	28.966667	557.500000	1023.000000	1023.000000	2046.000000
46.099998	-0.002874	-1.698742	-0.450726	0.671008	-2.899931	0.980907	0.000000	-10.000000	-0.525000	28.633333	567.166687	1023.000000	1023.000000	2046.000000
46.119999	-0.000517	-0.305420	-0.279855	1.137813	-2.693347	1.529970	0.000000	-10.000000	-0.508333	28.483334	576.833313	1023.000000	1023.000000	2046.000000
46.139999	0.001377	0.814094	-0.088687	1.628103	-2.532379	1.807057	0.000000	-10.000000	-0.500000	28.233334	586.166687	1023.000000	1023.000000	2046.000000
46.160000	0.002119	1.252482	0.160637	1.630298	-2.412521	1.874068	0.000000	-10.000000	-0.483333	28.183332	595.833313	1023.000000	1023.000000	2046.000000
46.180000	0.002365	1.397601	0.193743	1.379551	-2.241601	2.065907	0.000000	-10.000000	-0.475000	28.183332	605.166687	1023.000000	1023.000000	2046.000000
46.200001	0.001613	0.953044	-0.136997	1.125889	-2.101289	2.065441	0.000000	-10.000000	-0.441667	27.950001	614.666687	1023.000000	1023.000000	2046.000000
46.220001	0.000135	0.080005	-0.556293	1.012490	-2.087830	1.711640	0.000000	-10.000000	-0.416667	27.583334	624.000000	1023.000000	1023.000000	2046.000000
46.240002	-0.000818	-0.483683	-0.808177	0.953772	-2.071772	1.442495	0.000000	-10.000000	-0.391667	26.816668	633.333313	1023.000000	1023.000000	2046.000000
46.259998	-0.000710	-0.419875	-0.908240	1.002083	-1.934604	1.420886	0.000000	-10.000000	-0.383333	26.383333	642.333313	1023.000000	1023.000000	2046.000000
46.279999	0.000180	0.106534	-0.970494	1.094176	-1.712243	1.695094	0.000000	-10.000000	-0.375000	25.916666	651.166687	1023.000000	1023.000000	2046.000000
46.299999	0.001146	0.677384	-1.002745	1.348998	-1.426824	1.757955	0.000000	-10.000000	-0.366667	25.450001	659.833313	1023.000000	1023.000000	2046.000000
46.320000	0.001999	1.181321	-1.040136	1.553739	-1.167387	1.835105	0.000000	-10.000000	-0.358333	24.766666	668.500000	1023.000000	1023.000000	2046.000000
46.340000	0.003026	1.788653	-0.962178	1.848919	-0.986049	1.887961	0.000000	-10.000000	-0.333333	23.950001	676.833313	1023.000000	1023.000000	2046.000000
46.360001	0.004199	2.481799	-0.892467	2.138773	-0.770769	2.006261	0.000000	-10.000000	-0.308333	23.383333	685.000000	1023.000000	1023.000000	2046.000000
46.380001	0.005501	3.250926	-0.737251	2.447135	-0.667726	2.208768	0.000000	-10.000000	-0.275000	22.783333	693.000000	1023.000000	1023.000000	2046.000000
46.400002	0.007204	4.257612	-0.653222	2.759575	-0.355732	2.506992	0.000000	-10.000000	-0.266667	22.549999	700.666687	1023.000000	1023.000000	2046.000000
46.419998	0.009117	5.388011	-0.404575	3.017459	-0.058013	2.833140	0.000000	-10.000000	-0.283333	22.583334	708.333313	1023.000000	1023.000000	2046.000000
46.439999	0.011332	6.697236	-0.008367	3.302711	0.304505	3.098387	0.000000	-10.000000	-0.300000	22.783333	715.666687	1023.000000	1023.000000	2046.000000
46.459999	0.013608	8.042345	0.482246	3.566591	0.671182	3.322327	0.000000	-10.000000	-0.308333	22.983334	723.333313	1023.000000	1023.000000	2046.000000
46.480000	0.015878	9.383823	0.906145	3.766690	1.114630	3.596359	0.000000	-10.000000	-0.291667	22.816668	731.000000	1023.000000	1023.000000	2046.000000
46.500000	0.018117	10.707171	1.392582	3.883423	1.519075	3.912091	0.000000	-10.000000	-0.275000	22.683334	738.666687	1023.000000	1023.000000	2046.000000
46.520000	0.020396	12.054095	1.927637	3.902124	1.964266	4.260069	0.000000	-10.000000	-0.233333	21.683334	746.333313	1023.000000	1023.000000	2046.000000
46.540001	0.022278	13.166506	2.413450	3.866176	2.401408	4.485472	0.000000	-10.000000	-0.200000	20.400000	753.666687	1023.000000	1023.000000	2046.000000
46.560001	0.023564	13.926283	2.864160	3.767290	2.656237	4.638596	0.000000	-10.000000	-0.158333	18.633333	760.833313	1023.000000	1023.000000	2046.000000
46.580002	0.024559	14.514636	3.259888	3.714764	2.873704	4.666280	0.000000	-10.000000	-0.133333	17.000000	767.333313	1023.000000	1023.000000	2046.000000
46.599998	0.025251	14.923634	3.572026	3.630719	2.980990	4.739899	0.000000	-10.000000	-0.083333	15.266667	773.333313	1023.000000	1023.000000	2046.000000
46.619999	0.025967	15.346645	3.776080	3.584952	3.187836	4.797777	0.000000	-10.000000	-0.050000	13.183333	778.666687	1023.000000	1023.000000	2046.000000
46.639999	0.026519	15.673018	3.969067	3.565727	3.337118	4.801107	0.000000	-10.000000	-0.016667	11.116667	783.500000	1023.000000	1023.000000	2046.000000
46.660000	0.027148	16.044184	4.178392	3.610994	3.490337	4.764461	0.000000	-10.000000	-0.008333	8.666667	787.500000	1023.000000	1023.000000	2046.000000
46.680000	0.027922	16.501619	4.361529	3.735914	3.610463	4.793713	0.000000	-10.000000	0.008333	6.266667	790.833313	1023.000000	1023.000000	2046.000000
46.700001	0.028807	17.025171	4.510030	3.787952	3.764590	4.962598	0.000000	-10.000000	0.016667	4.050000	793.166687	1023.000000	1023.000000	2046.000000
46.720001	0.029881	17.659615	4.696544	3.863445	3.933756	5.165870	0.000000	-10.000000	0.033333	2.383333	794.833313	1023.000000	1023.000000	2046.000000
46.740002	0.031114	18.388491	4.934017	3.887190	4.184216	5.383068	0.000000	-10.000000	0.041667	1.183333	795.666687	1023.000000	1023.000000	2046.000000
46.759998	0.032381	19.137463	5.338890	4.045713	4.327718	5.425140	0.000000	-10.000000	0.041667	0.400000	796.000000	1023.000000	1023.000000	2046.000000
46.779999	0.033948	20.063066	5.770047	4.268145	4.491281	5.533593	0.000000	-10.000000	0.033333	0.000000	796.000000	1023.000000	1023.000000	2046.000000
46.799999	0.035406	20.924889	6.057418	4.526198	4.680826	5.660446	0.000000	-10.000000	0.025000	0.283333	796.000000	1023.000000	1023.000000	2046.000000
46.820000	0.036440	21.536077	6.245406	4.657206	4.755523	5.877943	0.000000	-10.000000	0.025000	0.500000	796.000000	1023.000000	1023.000000	2046.000000
46.840000	0.037066	21.905844	6.324370	4.666828	4.839243	6.075404	0.000000	-10.000000	0.033333	0.150000	796.000000	1023.000000	1023.000000	2046.000000
46.860001	0.037320	22.055840	6.391289	4.555942	4.871034	6.237575	0.000000	-10.000000	0.041667	-1.100000	796.000000	1023.000000	1023.000000	2046.000000
46.880001	0.037787	22.332235	6.336284	4.846970	5.080014	6.068967	0.000000	-10.000000	0.050000	-2.833333	796.000000	1023.000000	1023.000000	2046.000000
46.900002	0.037803	22.341560	6.139832	5.090651	4.986768	6.124310	0.000000	-10.000000	0.050000	-4.550000	796.000000	1023.000000	1023.000000	2046.000000
46.919998	0.037778	22.326738	5.880278	5.405192	4.778044	6.263225	0.000000	-10.000000	0.050000	-5.850000	796.000000	1023.000000	1023.000000	2046.000000
46.939999	0.036416	21.521589	5.627247	5.224468	4.563988	6.105886	0.000000	-10.000000	0.058333	-6.633334	796.000000	1023.000000	1023.000000	2046.000000
46.959999	0.034229	20.229456	5.325760	4.695870	4.264576	5.943249	0.000000	-10.000000	0.058333	-6.883334	796.000000	1023.000000	1023.000000	2046.000000
46.980000	0.031568	18.656820	4.763994	4.104509	4.084124	5.704195	0.000000	-10.000000	0.058333	-6.900000	796.000000	1023.000000	1023.000000	2046.000000
47.000000	0.028260	16.701908	4.108377	3.703444	3.719296	5.170791	0.000000	-10.000000	0.050000	-6.916667	796.000000	1023.000000	1023.000000	2046.000000
47.020000	0.025075	14.819228	3.470336	3.340889	3.349913	4.658091	0.000000	-10.000000	0.050000	-6.650000	796.000000	1023.000000	1023.000000	2046.000000
47.040001	0.022837	13.496598	2.963133	3.118985	3.126570	4.287910	0.000000	-10.000000	0.050000	-6.166667	796.000000	1023.000000	1023.000000	2046.000000
47.060001	0.021530	12.724097	2.537087	2.970731	3.018739	4.197539	0.000000	-10.000000	0.050000	-5.116667	792.666687	1023.000000	1023.000000	2046.000000
47.080002	0.020656	12.207630	2.231042	2.928670	2.991194	4.056725	0.000000	-10.000000	0.050000	-4.516666	785.166687	1023.000000	1023.000000	2046.000000
47.099998	0.019611	11.590391	1.976425	2.950186	2.852200	3.811580	0.000000	-10.000000	0.050000	-4.166667	777.666687	1023.000000	1023.000000	2046.000000
47.119999	0.018824	11.124695	1.658692	3.025784	2.801577	3.638642	0.000000	-10.000000	0.058333	-4.533333	773.000000	1023.000000	1023.000000	2046.000000
47.139999	0.018219	10.767174	1.373237	3.136781	2.729754	3.527401	0.000000	-10.000000	0.058333	-4.883333	772.000000	1023.000000	1023.000000	2046.000000
47.160000	0.017820	10.531418	1.140934	3.211951	2.685957	3.492576	0.000000	-10.000000	0.058333	-5.366667	770.333313	1023.000000	1023.000000	2046.000000
47.180000	0.017689	10.454322	0.968721	3.229095	2.683780	3.572726	0.000000	-10.000000	0.050000	-5.466667	768.500000	1023.000000	1023.000000	2046.000000
47.200001	0.017624	10.415752	0.923358	3.342133	2.641327	3.508935	0.000000	-10.000000	0.050000	-5.033333	766.500000	1023.000000	1023.000000	2046.000000
47.220001	0.017809	10.525143	0.901909	3.469141	2.668291	3.485801	0.000000	-10.000000	0.050000	-4.183333	764.833313	1023.000000	1023.000000	2046.000000
47.240002	0.018201	10.756730	0.960977	3.548390	2.740218	3.507144	0.000000	-10.000000	0.050000	-3.433333	763.500000	1023.000000	1023.000000	2046.000000
47.259998	0.018763	11.089049	0.999465	3.536791	2.884308	3.668485	0.000000	-10.000000	0.050000	-3.233333	762.500000	1023.000000	1023.000000	2046.000000
47.279999	0.019321	11.418837	1.178796	3.404006	2.956974	3.879061	0.000000	-10.000000	0.050000	-3.616667	761.333313	1023.000000	1023.000000	2046.000000
47.299999	0.019934	11.780803	1.400155	3.281146	3.129129	3.970373	0.000000	-10.000000	0.050000	-4.466667	760.000000	1023.000000	1023.000000	2046.000000
47.320000	0.020344	12.023248	1.683290	3.117198	3.251245	3.971515	0.000000	-10.000000	0.058333	-5.516667	758.333313	1023.000000	1023.000000	2046.000000
47.340000	0.020407	12.060353	1.849853	2.894211	3.340994	3.975296	0.000000	-10.000000	0.058333	-6.333333	756.500000	1023.000000	1023.000000	2046.000000
47.360001	0.020131	11.897170	1.991597	2.650969	3.317153	3.937451	0.000000	-10.000000	0.066667	-6.866667	754.500000	1023.000000	1023.000000	2046.000000
47.380001	0.019699	11.642184	2.097862	2.484872	3.289395	3.770055	0.000000	-10.000000	0.066667	-7.050000	752.333313	1023.000000	1023.000000	2046.000000
47.400002	0.019045	11.255314	2.189451	2.293426	3.190824	3.581614	0.000000	-10.000000	0.066667	-7.266667	750.000000	1023.000000	1023.000000	2046.000000
47.419998	0.018486	10.925457	2.188086	2.190528	3.116046	3.430798	0.000000	-10.000000	0.058333	-7.550000	747.500000	1023.000000	1023.000000	2046.000000
47.439999	0.018246	10.783367	2.198968	2.070998	3.080285	3.433115	0.000000	-10.000000	0.058333	-7.966667	745.000000	1023.000000	1023.000000	2046.000000
47.459999	0.018158	10.731183	2.267219	2.010641	3.024015	3.429307	0.000000	-10.000000	0.075000	-8.483334	742.333313	1023.000000	1023.000000	2046.000000
47.480000	0.018067	10.677711	2.286119	1.963532	3.012628	3.415432	0.000000	-10.000000	0.091667	-8.866667	739.500000	1023.000000	1023.000000	2046.000000
47.500000	0.018007	10.641877	2.300294	1.992076	2.981137	3.368371	0.000000	-10.000000	0.091667	-8.950000	736.500000	1023.000000	1023.000000	2046.000000
47.520000	0.018150	10.726531	2.424957	2.016158	2.922859	3.362556	0.000000	-10.000000	0.083333	-8.766666	733.500000	1023.000000	1023.000000	2046.000000
47.540001	0.018559	10.968242	2.573471	2.091503	2.904191	3.399076	0.000000	-10.000000	0.075000	-8.616667	730.500000	1023.000000	1023.000000	2046.000000
47.560001	0.019197	11.345309	2.773276	2.175479	2.930282	3.466272	0.000000	-10.000000	0.083333	-8.733334	727.500000	1023.000000	1023.000000	2046.000000
47.580002	0.020040	11.843872	2.933117	2.305558	3.037228	3.567969	0.000000	-10.000000	0.091667	-8.966667	724.500000	1023.000000	1023.000000	2046.000000
47.599998	0.020461	12.092427	3.059665	2.328276	3.061660	3.642826	0.000000	-10.000000	0.100000	-9.216667	721.500000	1023.000000	1023.000000	2046.000000
47.619999	0.020098	11.877829	3.023984	2.383318	2.938663	3.531864	0.000000	-10.000000	0.100000	-9.533334	718.500000	1023.000000	1023.000000	2046.000000
47.639999	0.019315	11.415126	2.959270	2.244329	2.718397	3.493130	0.000000	-10.000000	0.116667	-10.316667	715.333313	1023.000000	1023.000000	2046.000000
47.660000	0.018607	10.996594	2.708459	2.384732	2.757019	3.146384	0.000000	-10.000000	0.133333	-11.616667	711.833313	1023.000000	1023.000000	2046.000000
47.680000	0.017902	10.579898	2.356627	2.359352	2.757955	3.105965	0.000000	-10.000000	0.183333	-13.350000	708.000000	1023.000000	1023.000000	2046.000000
47.700001	0.017361	10.260395	1.951640	2.490423	2.556887	3.261445	0.000000	-10.000000	0.216667	-15.050000	703.500000	1023.000000	1023.000000	2046.000000
47.720001	0.015659	9.254766	1.569412	2.506397	2.263081	2.915877	0.000000	-10.000000	0.250000	-16.166666	700.333313	1023.000000	1023.000000	2046.000000
47.740002	0.012765	7.544133	1.244599	2.038284	1.779744	2.481505	0.000000	-10.000000	0.250000	-17.150000	694.833313	1023.000000	1023.000000	2046.000000
47.759998	0.009385	5.546607	0.657149	1.382164	1.415079	2.092215	0.000000	-10.000000	0.250000	-17.816666	689.166687	1023.000000	1023.000000	2046.000000
47.779999	0.005639	3.332599	-0.074222	0.825880	0.993541	1.587399	0.000000	-10.000000	0.266667	-18.666666	681.333313	1023.000000	1023.000000	2046.000000
47.799999	0.001936	1.144225	-0.879292	0.362681	0.603868	1.056969	0.000000	-10.000000	0.266667	-18.666666	675.000000	1023.000000	1023.000000	2046.000000
47.820000	-0.001270	-0.750323	-1.527902	-0.054267	0.269180	0.562666	0.000000	-10.000000	0.266667	-18.466667	668.666687	1023.000000	1023.000000	2046.000000
47.840000	-0.003890	-2.299149	-2.104230	-0.253548	-0.056415	0.115044	0.000000	-10.000000	0.250000	-18.050001	662.500000	1023.000000	1023.000000	2046.000000
47.860001	-0.005985	-3.537176	-2.674444	-0.342312	-0.287908	-0.232511	0.000000	-10.000000	0.266667	-18.100000	656.500000	1023.000000	1023.000000	2046.000000
47.880001	-0.008078	-4.774086	-3.244594	-0.488543	-0.490009	-0.550940	0.000000	-10.000000	0.300000	-18.633333	650.500000	1023.000000	1023.000000	2046.000000
47.900002	-0.009961	-5.887240	-3.831692	-0.581937	-0.645798	-0.827813	0.000000	-10.000000	0.333333	-19.450001	644.166687	1023.000000	1023.000000	2046.000000
47.919998	-0.011738	-6.937077	-4.287941	-0.678253	-0.824915	-1.145968	0.000000	-10.000000	0.366667	-20.666666	637.666687	1023.000000	1023.000000	2046.000000
47.939999	-0.013377	-7.905860	-4.688709	-0.736516	-1.089954	-1.390681	0.000000	-10.000000	0.383333	-21.650000	630.666687	1023.000000	1023.000000	2046.000000
47.959999	-0.014818	-8.757199	-5.062399	-0.710065	-1.314644	-1.670091	0.000000	-10.000000	0.408333	-22.466667	623.500000	1023.000000	1023.000000	2046.000000
47.980000	-0.016084	-9.505892	-5.379868	-0.761201	-1.498055	-1.866767	0.000000	-10.000000	0.408333	-22.950001	615.833313	1023.000000	1023.000000	2046.000000
48.000000	-0.017131	-10.124662	-5.628539	-0.886458	-1.662415	-1.947251	0.000000	-10.000000	0.408333	-23.066668	608.333313	1023.000000	1023.000000	2046.000000
48.020000	-0.017720	-10.472672	-5.714554	-0.970596	-1.752986	-2.034537	0.000000	-10.000000	0.400000	-23.133333	600.666687	1023.000000	1023.000000	2046.000000
48.040001	-0.018164	-10.734818	-5.693192	-1.081466	-1.838136	-2.122025	0.000000	-10.000000	0.400000	-22.966667	593.000000	1023.000000	1023.000000	2046.000000
48.060001	-0.018821	-11.123363	-5.724077	-1.194775	-1.953637	-2.250874	0.000000	-10.000000	0.400000	-22.966667	585.333313	1023.000000	1023.000000	2046.000000
48.080002	-0.019488	-11.517495	-5.648030	-1.397997	-2.141054	-2.330414	0.000000	-10.000000	0.408333	-22.900000	577.666687	1023.000000	1023.000000	2046.000000
48.099998	-0.020243	-11.963384	-5.639133	-1.626747	-2.235445	-2.462058	0.000000	-10.000000	0.408333	-22.816668	570.000000	1023.000000	1023.000000	2046.000000
48.119999	-0.021151	-12.500045	-5.605298	-1.915305	-2.366113	-2.613329	0.000000	-10.000000	0.408333	-22.616667	562.333313	1023.000000	1023.000000	2046.000000
48.139999	-0.022285	-13.170547	-5.656086	-2.190655	-2.547162	-2.776644	0.000000	-10.000000	0.400000	-22.466667	554.666687	1023.000000	1023.000000	2046.000000
48.160000	-0.023623	-13.961327	-5.685968	-2.422979	-2.791058	-3.061321	0.000000	-10.000000	0.400000	-22.350000	547.333313	1023.000000	1023.000000	2046.000000
48.180000	-0.025277	-14.938464	-5.682734	-2.628181	-3.169605	-3.457946	0.000000	-10.000000	0.400000	-22.316668	539.666687	1023.000000	1023.000000	2046.000000
48.200001	-0.026942	-15.922799	-5.827463	-2.859588	-3.506643	-3.729105	0.000000	-10.000000	0.400000	-22.116667	532.333313	1023.000000	1023.000000	2046.000000
48.220001	-0.028387	-16.776819	-5.961586	-3.049963	-3.789316	-3.975953	0.000000	-10.000000	0.400000	-22.033335	524.833313	1023.000000	1023.000000	2046.000000
48.240002	-0.029807	-17.615728	-6.127888	-3.157150	-4.062917	-4.267774	0.000000	-10.000000	0.400000	-22.050001	517.500000	1023.000000	1023.000000	2046.000000
48.259998	-0.031003	-18.322803	-6.307633	-3.299571	-4.264080	-4.451519	0.000000	-10.000000	0.400000	-22.350000	510.166656	1023.000000	1023.000000	2046.000000
48.279999	-0.032362	-19.126154	-6.415169	-3.385885	-4.582526	-4.742574	0.000000	-10.000000	0.400000	-22.550001	502.666656	1023.000000	1023.000000	2046.000000
48.299999	-0.033688	-19.909883	-6.520297	-3.537028	-4.886182	-4.966377	0.000000	-10.000000	0.416667	-22.866667	495.333344	1023.000000	1023.000000	2046.000000
48.320000	-0.034906	-20.629660	-6.577480	-3.748219	-5.188558	-5.115402	0.000000	-10.000000	0.433333	-23.066668	487.666656	1023.000000	1023.000000	2046.000000
48.340000	-0.035828	-21.174290	-6.600365	-3.912104	-5.367982	-5.293839	0.000000	-10.000000	0.450000	-23.450001	480.000000	1023.000000	1023.000000	2046.000000
48.360001	-0.036276	-21.439325	-6.534356	-3.951041	-5.530133	-5.423796	0.000000	-10.000000	0.466667	-23.700001	472.000000	1023.000000	1023.000000	2046.000000
48.380001	-0.036751	-21.719849	-6.485856	-3.964251	-5.788976	-5.480765	0.000000	-10.000000	0.491667	-24.050001	464.000000	1023.000000	1023.000000	2046.000000
48.400002	-0.037754	-22.312645	-6.551826	-4.023321	-6.117623	-5.619875	0.000000	-10.000000	0.508333	-24.316668	456.000000	1023.000000	1023.000000	2046.000000
48.419998	-0.039216	-23.176497	-6.727682	-4.195364	-6.472278	-5.781172	0.000000	-10.000000	0.508333	-24.866667	448.000000	1023.000000	1023.000000	2046.000000
48.439999	-0.040630	-24.012440	-7.013839	-4.300977	-6.684882	-6.012743	0.000000	-10.000000	0.516667	-25.549999	439.666656	1023.000000	1023.000000	2046.000000
48.459999	-0.042001	-24.822832	-7.472133	-4.328272	-6.783913	-6.238514	0.000000	-10.000000	0.541667	-26.200001	431.166656	1023.000000	1023.000000	2046.000000
48.480000	-0.042900	-25.353611	-7.794421	-4.231633	-7.168929	-6.158629	0.000000	-10.000000	0.575000	-26.750000	422.333344	1023.000000	1023.000000	2046.000000
48.500000	-0.044617	-26.368753	-8.189167	-4.222609	-7.639625	-6.317352	0.000000	-10.000000	0.591667	-27.033335	413.500000	1023.000000	1023.000000	2046.000000
48.520000	-0.047418	-28.023773	-8.577043	-4.641878	-8.201005	-6.603848	0.000000	-10.000000	0.600000	-27.083334	404.500000	1023.000000	1023.000000	2046.000000
48.540001	-0.051019	-30.152378	-9.060926	-5.363996	-8.775821	-6.951634	0.000000	-10.000000	0.583333	-27.033333	395.500000	1023.000000	1023.000000	2046.000000
48.560001	-0.054791	-32.381680	-9.709538	-5.935238	-9.254449	-7.482453	0.000000	-10.000000	0.583333	-26.883333	386.500000	1023.000000	1023.000000	2046.000000
48.580002	-0.058339	-34.478500	-10.336460	-6.325571	-9.859540	-7.956930	0.000000	-10.000000	0.558333	-26.750000	377.500000	1023.000000	1023.000000	2046.000000
48.599998	-0.061481	-36.334999	-10.924805	-6.634838	-10.341533	-8.433825	0.000000	-10.000000	0.558333	-26.266668	368.666656	1023.000000	1023.000000	2046.000000
48.619999	-0.064180	-37.930588	-11.505856	-6.910839	-10.738136	-8.775755	0.000000	-10.000000	0.525000	-25.866667	359.833344	1023.000000	1023.000000	2046.000000
48.639999	-0.066490	-39.295719	-12.162369	-7.126832	-10.985634	-9.020883	0.000000	-10.000000	0.516667	-25.550001	351.166656	1023.000000	1023.000000	2046.000000
48.660000	-0.068665	-40.580963	-12.798431	-7.204604	-11.235118	-9.342811	0.000000	-10.000000	0.508333	-25.416668	342.500000	1023.000000	1023.000000	2046.000000
48.680000	-0.070535	-41.686245	-13.272081	-7.239934	-11.533743	-9.640488	0.000000	-10.000000	0.525000	-25.466667	334.000000	1023.000000	1023.000000	2046.000000
48.700001	-0.072138	-42.633770	-13.670332	-7.393108	-11.799609	-9.770722	0.000000	-10.000000	0.525000	-25.566668	325.500000	1023.000000	1023.000000	2046.000000
48.720001	-0.073677	-43.543163	-14.115751	-7.495620	-11.974371	-9.957421	0.000000	-10.000000	0.516667	-25.683332	319.833344	1023.000000	1023.000000	2046.000000
48.740002	-0.074851	-44.236729	-14.412802	-7.505890	-12.236563	-10.081475	0.000000	-10.000000	0.508333	-25.266666	311.333344	1023.000000	1023.000000	2046.000000
48.759998	-0.075811	-44.804153	-14.598076	-7.517017	-12.465721	-10.223341	0.000000	-10.000000	0.500000	-24.883333	303.000000	1023.000000	1023.000000	2046.000000
48.779999	-0.076632	-45.289429	-14.670941	-7.572121	-12.757827	-10.288542	0.000000	-10.000000	0.491667	-24.283333	292.000000	1023.000000	1023.000000	2046.000000
48.799999	-0.077086	-45.557587	-14.700025	-7.695237	-12.867904	-10.294419	0.000000	-10.000000	0.466667	-23.933334	284.000000	1023.000000	1023.000000	2046.000000
48.820000	-0.077376	-45.729401	-14.659367	-7.707305	-12.995309	-10.367419	0.000000	-10.000000	0.466667	-23.533335	276.000000	1023.000000	1023.000000	2046.000000
48.840000	-0.077555	-45.834908	-14.504202	-7.725204	-13.175888	-10.429613	0.000000	-10.000000	0.441667	-23.166668	268.000000	1023.000000	1023.000000	2046.000000
48.860001	-0.078055	-46.130501	-14.317392	-7.930488	-13.425946	-10.456675	0.000000	-10.000000	0.416667	-22.800001	260.166656	1023.000000	1023.000000	2046.000000
48.880001	-0.078696	-46.509422	-14.302585	-8.190224	-13.559032	-10.457582	0.000000	-10.000000	0.383333	-22.283333	252.500000	1023.000000	1023.000000	2046.000000
48.900002	-0.079472	-46.967911	-14.231688	-8.310481	-13.815096	-10.610644	0.000000	-10.000000	0.375000	-21.800001	245.166672	1023.000000	1023.000000	2046.000000
48.919998	-0.080235	-47.418781	-14.142973	-8.438180	-14.060450	-10.777181	0.000000	-10.000000	0.366667	-21.383333	237.833328	1023.000000	1023.000000	2046.000000
48.939999	-0.081276	-48.033920	-14.053724	-8.704232	-14.401978	-10.873986	0.000000	-10.000000	0.358333	-20.933334	230.666672	1023.000000	1023.000000	2046.000000
48.959999	-0.082566	-48.796452	-14.156289	-8.953831	-14.601515	-11.084819	0.000000	-10.000000	0.341667	-20.583334	223.500000	1023.000000	1023.000000	2046.000000
48.980000	-0.083820	-49.537659	-14.202421	-8.987602	-14.984714	-11.362920	0.000000	-10.000000	0.308333	-19.950001	216.666672	1023.000000	1023.000000	2046.000000
49.000000	-0.084789	-50.110031	-14.172183	-8.974568	-15.330685	-11.632594	0.000000	-10.000000	0.291667	-19.366667	210.000000	1023.000000	1023.000000	2046.000000
49.020000	-0.085691	-50.643433	-14.239110	-9.152197	-15.568796	-11.683330	0.000000	-10.000000	0.258333	-18.616667	203.666672	1023.000000	1023.000000	2046.000000
49.040001	-0.086412	-51.069786	-14.339898	-9.298223	-15.724259	-11.707406	0.000000	-10.000000	0.258333	-18.183332	197.500000	1023.000000	1023.000000	2046.000000
49.060001	-0.087090	-51.470459	-14.318398	-9.270282	-16.024805	-11.856972	0.000000	-10.000000	0.233333	-17.733334	191.500000	1023.000000	1023.000000	2046.000000
49.080002	-0.087344	-51.620449	-14.257310	-9.211249	-16.184507	-11.967383	0.000000	-10.000000	0.225000	-17.283333	185.500000	1023.000000	1023.000000	2046.000000
49.099998	-0.087701	-51.831421	-14.233475	-9.356041	-16.285755	-11.956152	0.000000	-10.000000	0.208333	-16.733334	179.666672	1023.000000	1023.000000	2046.000000
49.119999	-0.087639	-51.794788	-14.125677	-9.444090	-16.315508	-11.909513	0.000000	-10.000000	0.208333	-16.333334	174.000000	1023.000000	1023.000000	2046.000000
49.139999	-0.087336	-51.615520	-13.845735	-9.299436	-16.487558	-11.982794	0.000000	-10.000000	0.216667	-16.083334	168.666672	1023.000000	1023.000000	2046.000000
49.160000	-0.087029	-51.434032	-13.613312	-9.221250	-16.639223	-11.960250	0.000000	-10.000000	0.216667	-15.933333	163.333328	1023.000000	1023.000000	2046.000000
49.180000	-0.087059	-51.451969	-13.537049	-9.284904	-16.695244	-11.934772	0.000000	-10.000000	0.216667	-15.850000	158.000000	1023.000000	1023.000000	2046.000000
49.200001	-0.087324	-51.608601	-13.562877	-9.484550	-16.766773	-11.794400	0.000000	-10.000000	0.208333	-15.866667	152.666672	1023.000000	1023.000000	2046.000000
49.220001	-0.087653	-51.803112	-13.574595	-9.379962	-16.867949	-11.980607	0.000000	-10.000000	0.216667	-15.850000	147.333328	1023.000000	1023.000000	2046.000000
49.240002	-0.087583	-51.761555	-13.599016	-9.062700	-16.871269	-12.228569	0.000000	-10.000000	0.208333	-15.783334	142.000000	1023.000000	1023.000000	2046.000000
49.259998	-0.087256	-51.568222	-13.679852	-8.963371	-16.914557	-12.010445	0.000000	-10.000000	0.208333	-15.683333	136.666672	1023.000000	1023.000000	2046.000000
49.279999	-0.087742	-51.855324	-13.929854	-9.001981	-17.031109	-11.892379	0.000000	-10.000000	0.200000	-15.416667	131.500000	1023.000000	1023.000000	2046.000000
49.299999	-0.089190	-52.711159	-14.191892	-9.234377	-17.226570	-12.058323	0.000000	-10.000000	0.191667	-15.050000	126.333336	1023.000000	1023.000000	2046.000000
49.320000	-0.091408	-54.022301	-14.471567	-9.549035	-17.576960	-12.424740	0.000000	-10.000000	0.175000	-14.316667	121.333336	1023.000000	1023.000000	2046.000000
49.340000	-0.093847	-55.463467	-14.784671	-10.039264	-17.902977	-12.736553	0.000000	-10.000000	0.150000	-13.383333	116.500000	1023.000000	1023.000000	2046.000000
49.360001	-0.096403	-56.974270	-15.316166	-10.497151	-18.128670	-13.032284	0.000000	-10.000000	0.108333	-11.800000	112.166664	1023.000000	1023.000000	2046.000000
49.380001	-0.098610	-58.278252	-15.888950	-10.739982	-18.294205	-13.355114	0.000000	-10.000000	0.083333	-10.200001	108.166664	1023.000000	1023.000000	2046.000000
49.400002	-0.100276	-59.263103	-16.269850	-10.773618	-18.546738	-13.672897	0.000000	-10.000000	0.058333	-8.783334	104.666664	1023.000000	1023.000000	2046.000000
49.419998	-0.101361	-59.904434	-16.687960	-10.770804	-18.564207	-13.881462	0.000000	-10.000000	0.058333	-8.016666	101.666664	1023.000000	1023.000000	2046.000000
49.439999	-0.102416	-60.527794	-17.088356	-10.970823	-18.541252	-13.927363	0.000000	-10.000000	0.050000	-7.616667	99.000000	1023.000000	1023.000000	2046.000000
49.459999	-0.103239	-61.014183	-17.445822	-11.096294	-18.483625	-13.988441	0.000000	-10.000000	0.050000	-7.416667	96.500000	1023.000000	1023.000000	2046.000000
49.480000	-0.103902	-61.405807	-17.640144	-10.970083	-18.611631	-14.183948	0.000000	-10.000000	0.050000	-7.100000	94.000000	1023.000000	1023.000000	2046.000000
49.500000	-0.104261	-61.618095	-17.714169	-10.817069	-18.742956	-14.343901	0.000000	-10.000000	0.041667	-6.600000	91.666664	1023.000000	1023.000000	2046.000000
49.520000	-0.104515	-61.768509	-17.879139	-10.865102	-18.684832	-14.339437	0.000000	-10.000000	0.041667	-5.950000	89.500000	1023.000000	1023.000000	2046.000000
49.540001	-0.104551	-61.789639	-18.003689	-10.956796	-18.621370	-14.207785	0.000000	-10.000000	0.025000	-5.216667	87.500000	1023.000000	1023.000000	2046.000000
49.560001	-0.104416	-61.709583	-17.938131	-10.751768	-18.697496	-14.322187	0.000000	-10.000000	0.025000	-4.566667	85.666664	1023.000000	1023.000000	2046.000000
49.580002	-0.103908	-61.409481	-17.680317	-10.533198	-18.801283	-14.394683	0.000000	-10.000000	0.016667	-3.900000	84.000000	1023.000000	1023.000000	2046.000000
49.599998	-0.103152	-60.962662	-17.422449	-10.595349	-18.726770	-14.218093	0.000000	-10.000000	0.033333	-3.616667	82.666664	1023.000000	1023.000000	2046.000000
49.619999	-0.102457	-60.552132	-17.258408	-10.718241	-18.525549	-14.049935	0.000000	-10.000000	0.025000	-3.700000	81.500000	1023.000000	1023.000000	2046.000000
49.639999	-0.101931	-60.241032	-16.973787	-10.704618	-18.547443	-14.015184	0.000000	-10.000000	0.033333	-4.100000	80.333336	1023.000000	1023.000000	2046.000000
49.660000	-0.101696	-60.102272	-16.713020	-10.634821	-18.643509	-14.110921	0.000000	-10.000000	0.033333	-4.733334	79.000000	1023.000000	1023.000000	2046.000000
49.680000	-0.101602	-60.046600	-16.517906	-10.778165	-18.645931	-14.104598	0.000000	-10.000000	0.050000	-5.400000	77.333336	1023.000000	1023.000000	2046.000000
49.700001	-0.101680	-60.092609	-16.465317	-11.058286	-18.577665	-13.991340	0.000000	-10.000000	0.050000	-6.183333	75.500000	1023.000000	1023.000000	2046.000000
49.720001	-0.101922	-60.235935	-16.421778	-11.247264	-18.582895	-13.983996	0.000000	-10.000000	0.050000	-6.683333	74.166664	1023.000000	1023.000000	2046.000000
49.740002	-0.102400	-60.518162	-16.355606	-11.241809	-18.719610	-14.201136	0.000000	-10.000000	0.066667	-7.066667	71.833336	1023.000000	1023.000000	2046.000000
49.759998	-0.102863	-60.792225	-16.221903	-11.137407	-18.956018	-14.476894	0.000000	-10.000000	0.075000	-7.500000	69.500000	1023.000000	1023.000000	2046.000000
49.779999	-0.103098	-60.930843	-16.148237	-11.181084	-19.076242	-14.525280	0.000000	-10.000000	0.091667	-8.266666	66.166664	1023.000000	1023.000000	2046.000000
49.799999	-0.103176	-60.976852	-16.162619	-11.303937	-19.035826	-14.474471	0.000000	-10.000000	0.075000	-9.066667	63.500000	1023.000000	1023.000000	2046.000000
49.820000	-0.102761	-60.731857	-16.148094	-11.285607	-18.896463	-14.401691	0.000000	-10.000000	0.058333	-9.100000	60.333332	1023.000000	1023.000000	2046.000000
49.840000	-0.102225	-60.415073	-15.898744	-11.150028	-18.956959	-14.409343	0.000000	-10.000000	0.016667	-5.883334	57.333332	1023.000000	1023.000000	2046.000000
49.860001	-0.101658	-60.080040	-15.567955	-10.969511	-19.099541	-14.443033	0.000000	-10.000000	0.008333	-2.483333	55.166668	1023.000000	1023.000000	2046.000000
49.880001	-0.100701	-59.514286	-15.366962	-10.894438	-18.949785	-14.303102	0.000000	-10.000000	0.000000	0.150000	54.166668	1023.000000	1023.000000	2046.000000
49.900002	-0.099380	-58.733593	-15.098608	-10.938601	-18.694983	-14.001402	0.000000	-10.000000	0.008333	0.200000	54.000000	1023.000000	1023.000000	2046.000000
49.919998	-0.097722	-57.753799	-14.727940	-10.760863	-18.525219	-13.739779	0.000000	-10.000000	0.000000	0.066667	54.000000	1023.000000	1023.000000	2046.000000
49.939999	-0.096455	-57.004673	-14.385055	-10.492988	-18.468044	-13.658588	0.000000	-10.000000	0.008333	0.200000	54.000000	1023.000000	1023.000000	2046.000000
49.959999	-0.095458	-56.415794	-14.048223	-10.261251	-18.498322	-13.607999	0.000000	-10.000000	0.008333	0.000000	54.000000	1023.000000	1023.000000	2046.000000
49.980000	-0.094630	-55.926289	-13.829821	-10.135099	-18.492378	-13.468988	0.000000	-10.000000	0.008333	0.000000	54.000000	1023.000000	1023.000000	2046.000000
50.000000	-0.093612	-55.324902	-13.809502	-9.995609	-18.189461	-13.330333	0.000000	-10.000000	0.000000	0.000000	54.000000	1023.000000	1023.000000	2046.000000
50.020000	-0.092546	-54.694656	-13.837942	-9.830366	-17.915140	-13.111209	0.000000	-10.000000	0.016667	0.000000	54.000000	1023.000000	1023.000000	2046.000000
50.040001	-0.091389	-54.010674	-13.991111	-9.490472	-17.814087	-12.715005	0.000000	-10.000000	0.016667	0.000000	54.000000	1023.000000	1023.000000	2046.000000
50.060001	-0.091311	-53.964539	-14.092570	-9.223788	-17.960054	-12.688126	0.000000	-10.000000	0.016667	0.000000	54.000000	1023.000000	1023.000000	2046.000000
50.080002	-0.092366	-54.588055	-14.256656	-9.317548	-18.200731	-12.813119	0.000000	-10.000000	0.000000	0.000000	54.000000	1023.000000	1023.000000	2046.000000
50.099998	-0.093981	-55.542595	-14.460358	-9.622073	-18.457958	-13.002205	0.000000	-10.000000	0.000000	0.000000	54.000000	1023.000000	1023.000000	2046.000000
50.119999	-0.095588	-56.492428	-14.951737	-10.032855	-18.410206	-13.097629	0.000000	-10.000000	0.000000	0.000000	54.000000	1023.000000	1023.000000	2046.000000
50.139999	-0.097280	-57.492687	-15.510747	-10.361161	-18.411715	-13.209064	0.000000	-10.000000	0.000000	0.000000	54.000000	1023.000000	1023.000000	2046.000000
50.160000	-0.098557	-58.247288	-15.899649	-10.472628	-18.467382	-13.407631	0.000000	-10.000000	0.008333	0.000000	54.000000	1023.000000	1023.000000	2046.000000
50.180000	-0.099435	-58.766365	-16.064636	-10.415744	-18.654222	-13.631763	0.000000	-10.000000	0.008333	0.000000	54.000000	1023.000000	1023.000000	2046.000000
50.200001	-0.100097	-59.157578	-16.288843	-10.343678	-18.732227	-13.792827	0.000000	-10.000000	0.008333	0.000000	54.000000	1023.000000	1023.000000	2046.000000
50.220001	-0.100444	-59.362686	-16.605968	-10.436839	-18.554815	-13.765063	0.000000	-10.000000	0.008333	0.000000	54.000000	1023.000000	1023.000000	2046.000000
50.240002	-0.100655	-59.487122	-16.985582	-10.558344	-18.332371	-13.610824	0.000000	-10.000000	0.008333	0.000000	54.000000	1023.000000	1023.000000	2046.000000
50.259998	-0.100836	-59.594032	-17.161789	-10.427895	-18.335464	-13.668883	0.000000	-10.000000	0.016667	0.000000	54.000000	1023.000000	1023.000000	2046.000000
50.279999	-0.100956	-59.665077	-17.183283	-10.192273	-18.449436	-13.840085	0.000000	-10.000000	0.016667	0.000000	54.000000	1023.000000	1023.000000	2046.000000
50.299999	-0.101060	-59.726307	-17.203762	-10.077804	-18.539440	-13.905300	0.000000	-10.000000	0.016667	0.000000	54.000000	1023.000000	1023.000000	2046.000000
50.320000	-0.100798	-59.571404	-17.268251	-10.110232	-18.437782	-13.755136	0.000000	-10.000000	0.008333	0.000000	54.000000	1023.000000	1023.000000	2046.000000
50.340000	-0.100377	-59.322865	-17.274534	-10.170207	-18.303112	-13.575012	0.000000	-10.000000	0.000000	0.000000	54.000000	1023.000000	1023.000000	2046.000000
50.360001	-0.099683	-58.912426	-17.089582	-10.092386	-18.240276	-13.490181	0.000000	-10.000000	0.008333	0.000000	54.000000	1023.000000	1023.000000	2046.000000
50.380001	-0.098954	-58.481670	-16.712120	-9.922638	-18.293575	-13.553337	0.000000	-10.000000	0.016667	0.000000	54.000000	1023.000000	1023.000000	2046.000000
50.400002	-0.098303	-58.097244	-16.354246	-9.786808	-18.316988	-13.639203	0.000000	-10.000000	0.025000	0.266667	54.000000	1023.000000	1023.000000	2046.000000
50.419998	-0.097658	-57.716057	-16.155357	-9.980269	-18.130999	-13.449430	0.000000	-10.000000	0.016667	1.066667	54.000000	1023.000000	1023.000000	2046.000000
50.439999	-0.097121	-57.398766	-16.054081	-10.185398	-17.905373	-13.253916	0.000000	-10.000000	0.008333	2.233333	54.000000	1023.000000	1023.000000	2046.000000
50.459999	-0.096914	-57.276169	-15.871989	-10.242836	-17.884184	-13.277160	0.000000	-10.000000	0.008333	3.633333	54.000000	1023.000000	1023.000000	2046.000000
50.480000	-0.097093	-57.381798	-15.607017	-10.235771	-18.056545	-13.482467	0.000000	-10.000000	0.016667	3.166667	54.000000	1023.000000	1023.000000	2046.000000
50.500000	-0.097533	-57.642265	-15.520044	-10.396914	-18.151052	-13.574254	0.000000	-10.000000	0.016667	2.866667	54.000000	1023.000000	1023.000000	2046.000000
50.520000	-0.097911	-57.865501	-15.601471	-10.641707	-18.065809	-13.556515	0.000000	-10.000000	0.016667	1.466667	54.000000	1023.000000	1023.000000	2046.000000
50.540001	-0.098082	-57.966236	-15.636944	-10.792346	-17.998291	-13.538652	0.000000	-10.000000	0.000000	1.533333	54.000000	1023.000000	1023.000000	2046.000000
50.560001	-0.098140	-58.000530	-15.515567	-10.707852	-18.122448	-13.654664	0.000000	-10.000000	-0.008333	2.083333	54.000000	1023.000000	1023.000000	2046.000000
50.580002	-0.097976	-57.903732	-15.291251	-10.517010	-18.262703	-13.832767	0.000000	-10.000000	-0.041667	4.333333	54.000000	1023.000000	1023.000000	2046.000000
50.599998	-0.097347	-57.532047	-15.127727	-10.480131	-18.170618	-13.753569	0.000000	-10.000000	-0.058333	7.466667	54.000000	1023.000000	1023.000000	2046.000000
50.619999	-0.096370	-56.954632	-15.001343	-10.536246	-17.941408	-13.475634	0.000000	-10.000000	-0.100000	10.400001	54.000000	1023.000000	1023.000000	2046.000000
50.639999	-0.094913	-56.093601	-14.725977	-10.389069	-17.721331	-13.257224	0.000000	-10.000000	-0.141667	13.016667	54.000000	1023.000000	1023.000000	2046.000000
50.660000	-0.093396	-55.197041	-14.246366	-10.105645	-17.676825	-13.168205	0.000000	-10.000000	-0.200000	15.450000	54.000000	1023.000000	1023.000000	2046.000000
50.680000	-0.091600	-54.135521	-13.742363	-9.798127	-17.536913	-13.058116	0.000000	-10.000000	-0.241667	17.783333	49.166668	1023.000000	1023.000000	2046.000000
50.700001	-0.089495	-52.891720	-13.427394	-9.691021	-17.162760	-12.610544	0.000000	-10.000000	-0.291667	19.983334	40.000000	1023.000000	1023.000000	2046.000000
50.720001	-0.087534	-51.732304	-13.136888	-9.636320	-16.814358	-12.144737	0.000000	-10.000000	-0.325000	21.350000	30.833334	1023.000000	1023.000000	2046.000000
50.740002	-0.085987	-50.818356	-12.763006	-9.409736	-16.744951	-11.900661	0.000000	-10.000000	-0.350000	22.733334	31.333334	1023.000000	1023.000000	2046.000000
50.759998	-0.084597	-49.996792	-12.338851	-9.248510	-16.737473	-11.671959	0.000000	-10.000000	-0.358333	23.366667	38.833332	1023.000000	1023.000000	2046.000000
50.779999	-0.083017	-49.063194	-12.242020	-8.820413	-16.389091	-11.611670	0.000000	-10.000000	-0.366667	24.216667	49.000000	1023.000000	1023.000000	2046.000000
50.799999	-0.080902	-47.813286	-12.326748	-8.511390	-15.926027	-11.049121	0.000000	-10.000000	-0.375000	24.266666	57.000000	1023.000000	1023.000000	2046.000000
50.820000	-0.078842	-46.595749	-12.409375	-8.032131	-15.652111	-10.502131	0.000000	-10.000000	-0.383333	24.566668	65.000000	1023.000000	1023.000000	2046.000000
50.840000	-0.077714	-45.929253	-12.312064	-7.726489	-15.626568	-10.264131	0.000000	-10.000000	-0.391667	24.550001	73.000000	1023.000000	1023.000000	2046.000000
50.860001	-0.077683	-45.910698	-12.268449	-7.784457	-15.636724	-10.221068	0.000000	-10.000000	-0.408333	24.800001	81.000000	1023.000000	1023.000000	2046.000000
50.880001	-0.078111	-46.163673	-12.560153	-8.097036	-15.483203	-10.023280	0.000000	-10.000000	-0.416667	24.833334	89.333336	1023.000000	1023.000000	2046.000000
50.900002	-0.078781	-46.559376	-12.925720	-8.398172	-15.315610	-9.919871	0.000000	-10.000000	-0.441667	25.200001	97.666664	1023.000000	1023.000000	2046.000000
50.919998	-0.079443	-46.950699	-13.162476	-8.469938	-15.294161	-10.024124	0.000000	-10.000000	-0.441667	25.533333	106.166664	1023.000000	1023.000000	2046.000000
50.939999	-0.079504	-46.986725	-13.305236	-8.351164	-15.168321	-10.162004	0.000000	-10.000000	-0.450000	26.100000	114.500000	1023.000000	1023.000000	2046.000000
50.959999	-0.078967	-46.669769	-13.543121	-8.261377	-14.861872	-10.003399	0.000000	-10.000000	-0.458333	26.366667	123.166664	1023.000000	1023.000000	2046.000000
50.980000	-0.077775	-45.964886	-13.756655	-8.160578	-14.405399	-9.642254	0.000000	-10.000000	-0.458333	26.666666	131.833328	1023.000000	1023.000000	2046.000000
51.000000	-0.076717	-45.339554	-13.729511	-7.877372	-14.223866	-9.508802	0.000000	-10.000000	-0.466667	26.799999	140.666672	1023.000000	1023.000000	2046.000000
[truncated: 1,120,021 more chars]
