# Supplementary material for: Effect of Electrode Belt and Body Positions on Regional Pulmonary Ventilation- and Perfusion-Related Impedance Changes Measured by Electric Impedance Tomography
Source: PLoS One. 2016 Jun 2;11(6):e0155913. doi: 10.1371/journal.pone.0155913 (PMC4890811; doi:10.1371/journal.pone.0155913)
Supplement: S1 Dataset — (ZIP) [file pone.0155913.s001.zip › Dataset/Fp11-righ-2i.txt]

Patient Name:	Fp11
Registry:	Fp11
Investigator:	 
Diagnosys:	 
Notes:	h�ger2i             
Sample Rate [Hz]:	50.08
Time Base 	Pixels Mean 	Pixels Sum 	UPPER RIGHT		UPPER LEFT		LOWER RIGHT		LOWER LEFT		QRS	ETCO2	Paw	Flow (L/min)	Volume	Analog1	Analog2	AnalogSum
0.000000	0.018154	10.729223	5.206871	1.957575	3.884077	-0.319300	0.000000	-10.000000	0.000000	0.000000	0.000000	1023.000000	1023.000000	2046.000000
0.020000	0.019097	11.286165	5.640147	2.230829	3.639565	-0.224376	0.000000	-10.000000	0.000000	0.000000	0.000000	1023.000000	1023.000000	2046.000000
0.040000	0.020318	12.008204	5.739251	2.319458	4.016321	-0.066826	0.000000	-10.000000	0.000000	0.000000	0.000000	1023.000000	1023.000000	2046.000000
0.060000	0.020974	12.395780	5.371870	2.286808	4.685843	0.051258	0.000000	-10.000000	0.000000	0.000000	0.000000	1023.000000	1023.000000	2046.000000
0.080000	0.020983	12.401149	5.535068	2.315333	4.448031	0.102718	0.000000	-10.000000	0.000000	0.000000	0.000000	1023.000000	1023.000000	2046.000000
0.100000	0.021048	12.439446	5.588376	2.318317	4.361954	0.170799	0.000000	-10.000000	0.000000	0.000000	0.000000	1023.000000	1023.000000	2046.000000
0.120000	0.020825	12.307765	5.079957	2.159099	4.859516	0.209193	0.000000	-10.000000	0.000000	0.000000	0.000000	1023.000000	1023.000000	2046.000000
0.140000	0.020078	11.866188	5.081661	2.084151	4.552404	0.147972	0.000000	-10.000000	0.000000	0.000000	0.000000	1023.000000	1023.000000	2046.000000
0.160000	0.019486	11.516382	5.275101	2.099244	4.132501	0.009536	0.000000	-10.000000	0.000000	0.000000	0.000000	1023.000000	1023.000000	2046.000000
0.180000	0.018925	11.184427	4.916717	1.805346	4.510081	-0.047717	0.000000	-10.000000	0.000000	0.000000	0.000000	1023.000000	1023.000000	2046.000000
0.200000	0.018123	10.710685	4.691788	1.544368	4.601041	-0.126512	0.000000	-10.000000	0.000000	0.000000	0.000000	1023.000000	1023.000000	2046.000000
0.220000	0.017982	10.627118	4.975375	1.590719	4.279692	-0.218667	0.000000	-10.000000	0.000000	0.000000	0.000000	1023.000000	1023.000000	2046.000000
0.240000	0.018652	11.023085	5.194332	1.592179	4.342582	-0.106009	0.000000	-10.000000	0.000000	0.000000	0.000000	1023.000000	1023.000000	2046.000000
0.260000	0.019376	11.451332	5.013163	1.632124	4.941301	-0.135257	0.000000	-10.000000	0.016667	-1.916667	0.000000	1023.000000	1023.000000	2046.000000
0.280000	0.020133	11.898659	5.385167	1.843224	4.763549	-0.093281	0.000000	-10.000000	0.041667	-5.833333	0.000000	1023.000000	1023.000000	2046.000000
0.300000	0.021591	12.760181	5.901304	2.096810	4.715189	0.046878	0.000000	-10.000000	0.075000	-9.483334	0.000000	1023.000000	1023.000000	2046.000000
0.320000	0.022914	13.542113	5.957761	2.130053	5.279587	0.174713	0.000000	-10.000000	0.091667	-11.066667	0.000000	1023.000000	1023.000000	2046.000000
0.340000	0.023682	13.995783	6.143825	2.248029	5.464552	0.139377	0.000000	-10.000000	0.100000	-10.383333	0.000000	1023.000000	1023.000000	2046.000000
0.360000	0.024395	14.417447	6.612799	2.519554	5.189999	0.095096	0.000000	-10.000000	0.100000	-9.866667	0.000000	1023.000000	1023.000000	2046.000000
0.380000	0.025059	14.809693	6.548472	2.407750	5.667213	0.186258	0.000000	-10.000000	0.100000	-9.600000	0.000000	1023.000000	1023.000000	2046.000000
0.400000	0.025184	14.883731	6.664155	2.533149	5.727939	-0.041513	0.000000	-10.000000	0.100000	-9.800000	0.000000	1023.000000	1023.000000	2046.000000
0.420000	0.025441	15.035522	6.930408	2.806834	5.316049	-0.017769	0.000000	-10.000000	0.100000	-10.233334	0.000000	1023.000000	1023.000000	2046.000000
0.440000	0.025900	15.306997	6.845037	2.882551	5.359532	0.219876	0.000000	-10.000000	0.100000	-10.766666	0.000000	1023.000000	1023.000000	2046.000000
0.460000	0.025569	15.111224	6.477421	2.988071	5.506444	0.139289	0.000000	-10.000000	0.108333	-11.366667	0.000000	1023.000000	1023.000000	2046.000000
0.480000	0.023829	14.082897	6.389146	3.019072	4.766175	-0.091496	0.000000	-10.000000	0.116667	-12.083334	0.000000	1023.000000	1023.000000	2046.000000
0.500000	0.020970	12.393490	5.928133	2.666010	4.133236	-0.333890	0.000000	-10.000000	0.133333	-12.966667	0.000000	1023.000000	1023.000000	2046.000000
0.520000	0.016931	10.006393	5.001048	1.989192	3.895245	-0.879092	0.000000	-10.000000	0.141667	-13.733334	0.000000	1023.000000	1023.000000	2046.000000
0.540000	0.013097	7.740163	4.423200	1.505291	3.219020	-1.407349	0.000000	-10.000000	0.166667	-14.550000	0.000000	1023.000000	1023.000000	2046.000000
0.560000	0.010481	6.194426	4.171375	1.261644	2.525745	-1.764338	0.000000	-10.000000	0.191667	-15.100000	0.000000	1023.000000	1023.000000	2046.000000
0.580000	0.008572	5.066340	3.562849	0.935679	2.568036	-2.000224	0.000000	-10.000000	0.216667	-15.633333	0.000000	1023.000000	1023.000000	2046.000000
0.600000	0.007111	4.202709	3.138085	0.851174	2.490304	-2.276853	0.000000	-10.000000	0.233333	-15.850000	0.000000	1023.000000	1023.000000	2046.000000
0.620000	0.005645	3.336358	3.067244	0.800959	1.925561	-2.457406	0.000000	-10.000000	0.241667	-16.400000	0.000000	1023.000000	1023.000000	2046.000000
0.640000	0.004803	2.838301	2.900610	0.673562	1.745134	-2.481005	0.000000	-10.000000	0.258333	-17.016666	0.000000	1023.000000	1023.000000	2046.000000
0.660000	0.003850	2.275438	2.454625	0.451217	1.973054	-2.603458	0.000000	-10.000000	0.266667	-18.033333	0.000000	1023.000000	1023.000000	2046.000000
0.680000	0.003073	1.816026	2.264235	0.465610	1.841185	-2.755004	0.000000	-10.000000	0.283333	-18.750000	0.000000	1023.000000	1023.000000	2046.000000
0.700000	0.002666	1.575783	2.345495	0.543022	1.482311	-2.795046	0.000000	-10.000000	0.308333	-19.516666	0.000000	1023.000000	1023.000000	2046.000000
0.720000	0.002610	1.542631	2.219054	0.432949	1.601642	-2.711014	0.000000	-10.000000	0.333333	-19.983334	0.000000	1023.000000	1023.000000	2046.000000
0.740000	0.002538	1.500253	1.964875	0.472965	1.885059	-2.822646	0.000000	-10.000000	0.350000	-20.416666	0.000000	1023.000000	1023.000000	2046.000000
0.760000	0.002452	1.449264	2.046602	0.547819	1.665177	-2.810334	0.000000	-10.000000	0.358333	-20.516666	0.000000	1023.000000	1023.000000	2046.000000
0.780000	0.002958	1.748160	2.068727	0.613054	1.628190	-2.561810	0.000000	-10.000000	0.366667	-20.950001	0.000000	1023.000000	1023.000000	2046.000000
0.800000	0.003089	1.825604	1.779254	0.616699	1.995121	-2.565471	0.000000	-10.000000	0.375000	-21.150002	0.000000	1023.000000	1023.000000	2046.000000
0.820000	0.002759	1.630693	1.674900	0.630785	1.846038	-2.521030	0.000000	-10.000000	0.383333	-21.666668	0.000000	1023.000000	1023.000000	2046.000000
0.840000	0.002180	1.288660	1.480621	0.612601	1.621050	-2.425613	0.000000	-10.000000	0.391667	-21.833334	0.000000	1023.000000	1023.000000	2046.000000
0.860000	0.001502	0.887806	1.036916	0.463957	1.758846	-2.371913	0.000000	-10.000000	0.400000	-22.166668	0.000000	1023.000000	1023.000000	2046.000000
0.880000	0.000383	0.226353	0.739641	0.401515	1.569502	-2.484305	0.000000	-10.000000	0.400000	-22.233334	0.000000	1023.000000	1023.000000	2046.000000
0.900000	-0.000786	-0.464693	0.563197	0.354955	1.148119	-2.530965	0.000000	-10.000000	0.400000	-22.333334	0.000000	1023.000000	1023.000000	2046.000000
0.920000	-0.001709	-1.010167	0.321169	0.138522	0.957539	-2.427397	0.000000	-10.000000	0.400000	-22.516666	0.000000	1023.000000	1023.000000	2046.000000
0.940000	-0.002902	-1.715140	-0.104820	-0.017800	1.008758	-2.601279	0.000000	-10.000000	0.408333	-22.716667	0.000000	1023.000000	1023.000000	2046.000000
0.960000	-0.004117	-2.433112	-0.238678	-0.207862	0.666731	-2.653302	0.000000	-10.000000	0.408333	-22.883333	0.000000	1023.000000	1023.000000	2046.000000
0.980000	-0.004598	-2.717540	-0.292419	-0.243247	0.391903	-2.573777	0.000000	-10.000000	0.416667	-22.950001	0.000000	1023.000000	1023.000000	2046.000000
1.000000	-0.004662	-2.755478	-0.514127	-0.315484	0.597269	-2.523136	0.000000	-10.000000	0.425000	-23.266666	0.000000	1023.000000	1023.000000	2046.000000
1.020000	-0.004794	-2.833475	-0.584918	-0.245501	0.559043	-2.562100	0.000000	-10.000000	0.433333	-23.433334	0.000000	1023.000000	1023.000000	2046.000000
1.040000	-0.004605	-2.721282	-0.392884	-0.138177	0.265706	-2.455926	0.000000	-10.000000	0.441667	-23.616667	0.000000	1023.000000	1023.000000	2046.000000
1.060000	-0.003837	-2.267872	-0.290708	-0.068097	0.352907	-2.261974	0.000000	-10.000000	0.425000	-23.650000	0.000000	1023.000000	1023.000000	2046.000000
1.080000	-0.002882	-1.703227	-0.257336	0.052327	0.718563	-2.216781	0.000000	-10.000000	0.425000	-23.716667	0.000000	1023.000000	1023.000000	2046.000000
1.100000	-0.002646	-1.563603	-0.111689	0.164272	0.562793	-2.178980	0.000000	-10.000000	0.416667	-23.650000	0.000000	1023.000000	1023.000000	2046.000000
1.120000	-0.002173	-1.284162	0.046868	0.311810	0.395202	-2.038042	0.000000	-10.000000	0.433333	-23.750000	0.000000	1023.000000	1023.000000	2046.000000
1.140000	-0.002099	-1.240749	-0.120253	0.289312	0.609912	-2.019720	0.000000	-10.000000	0.433333	-23.783333	0.000000	1023.000000	1023.000000	2046.000000
1.160000	-0.002377	-1.404767	-0.199966	0.362446	0.664768	-2.232015	0.000000	-10.000000	0.450000	-24.083334	0.000000	1023.000000	1023.000000	2046.000000
1.180000	-0.002863	-1.692243	-0.226059	0.454046	0.277060	-2.197290	0.000000	-10.000000	0.458333	-24.200001	0.000000	1023.000000	1023.000000	2046.000000
1.200000	-0.003013	-1.780849	-0.308634	0.598210	-0.106899	-1.963526	0.000000	-10.000000	0.475000	-24.400000	0.000000	1023.000000	1023.000000	2046.000000
1.220000	-0.003946	-2.332365	-0.693343	0.714770	-0.298789	-2.055003	0.000000	-10.000000	0.466667	-24.466667	0.000000	1023.000000	1023.000000	2046.000000
1.240000	-0.005619	-3.320755	-1.047625	0.620647	-0.676486	-2.217290	0.000000	-10.000000	0.475000	-24.416666	0.000000	1023.000000	1023.000000	2046.000000
1.260000	-0.008630	-5.100280	-1.421865	0.338895	-1.461694	-2.555616	0.000000	-10.000000	0.483333	-24.400000	0.000000	1023.000000	1023.000000	2046.000000
1.280000	-0.011889	-7.026440	-1.923041	-0.174497	-2.085079	-2.843823	0.000000	-10.000000	0.491667	-24.233334	0.000000	1023.000000	1023.000000	2046.000000
1.300000	-0.015124	-8.938515	-2.672778	-0.690946	-2.263441	-3.311350	0.000000	-10.000000	0.475000	-24.066668	0.000000	1023.000000	1023.000000	2046.000000
1.320000	-0.018203	-10.757728	-3.101788	-1.125206	-2.757720	-3.773014	0.000000	-10.000000	0.441667	-23.650000	0.000000	1023.000000	1023.000000	2046.000000
1.340000	-0.020413	-12.064368	-3.421631	-1.261748	-3.315337	-4.065653	0.000000	-10.000000	0.416667	-23.316668	0.000000	1023.000000	1023.000000	2046.000000
1.360000	-0.021776	-12.869902	-3.794140	-1.429010	-3.517558	-4.129193	0.000000	-10.000000	0.400000	-22.866667	0.000000	1023.000000	1023.000000	2046.000000
1.380000	-0.023160	-13.687831	-4.255739	-1.543768	-3.459239	-4.429085	0.000000	-10.000000	0.391667	-22.700001	0.000000	1023.000000	1023.000000	2046.000000
1.400000	-0.024555	-14.512072	-4.474992	-1.755795	-3.694339	-4.586945	0.000000	-10.000000	0.391667	-22.616667	0.000000	1023.000000	1023.000000	2046.000000
1.420000	-0.025608	-15.134082	-4.656577	-1.756269	-4.048524	-4.672711	0.000000	-10.000000	0.391667	-22.633333	0.000000	1023.000000	1023.000000	2046.000000
1.440000	-0.026008	-15.370572	-4.791174	-1.793128	-4.233276	-4.552993	0.000000	-10.000000	0.400000	-22.750000	0.000000	1023.000000	1023.000000	2046.000000
1.460000	-0.026348	-15.571864	-5.052697	-1.795706	-4.050633	-4.672827	0.000000	-10.000000	0.400000	-22.666668	0.000000	1023.000000	1023.000000	2046.000000
1.480000	-0.026546	-15.688782	-5.249249	-1.786941	-3.879981	-4.772611	0.000000	-10.000000	0.400000	-22.633333	0.000000	1023.000000	1023.000000	2046.000000
1.500000	-0.026804	-15.841225	-5.182733	-1.839430	-4.103379	-4.715682	0.000000	-10.000000	0.391667	-22.433334	0.000000	1023.000000	1023.000000	2046.000000
1.520000	-0.026233	-15.503424	-5.129243	-1.663231	-4.188504	-4.522446	0.000000	-10.000000	0.383333	-22.250000	0.000000	1023.000000	1023.000000	2046.000000
1.540000	-0.025757	-15.222567	-5.166687	-1.576547	-4.108447	-4.370885	0.000000	-10.000000	0.383333	-22.033335	0.000000	1023.000000	1023.000000	2046.000000
1.560000	-0.025423	-15.024745	-5.354668	-1.529201	-3.783598	-4.357278	0.000000	-10.000000	0.391667	-21.916668	0.000000	1023.000000	1023.000000	2046.000000
1.580000	-0.025797	-15.246273	-5.525052	-1.583933	-3.791971	-4.345317	0.000000	-10.000000	0.391667	-21.766666	0.000000	1023.000000	1023.000000	2046.000000
1.600000	-0.026333	-15.562535	-5.657612	-1.520002	-4.119740	-4.265182	0.000000	-10.000000	0.391667	-21.666666	0.000000	1023.000000	1023.000000	2046.000000
1.620000	-0.026896	-15.895356	-5.925893	-1.498885	-4.307102	-4.163476	0.000000	-10.000000	0.375000	-21.450001	0.000000	1023.000000	1023.000000	2046.000000
1.640000	-0.027838	-16.452208	-6.225407	-1.658420	-4.321666	-4.246714	0.000000	-10.000000	0.366667	-21.316668	0.000000	1023.000000	1023.000000	2046.000000
1.660000	-0.028678	-16.948654	-6.564176	-1.785318	-4.258470	-4.340690	0.000000	-10.000000	0.350000	-21.116667	0.000000	1023.000000	1023.000000	2046.000000
1.680000	-0.030037	-17.751694	-6.752482	-1.915196	-4.669064	-4.414950	0.000000	-10.000000	0.366667	-21.016666	0.000000	1023.000000	1023.000000	2046.000000
1.700000	-0.031103	-18.381720	-6.931513	-1.935296	-5.097560	-4.417351	0.000000	-10.000000	0.366667	-20.833334	0.000000	1023.000000	1023.000000	2046.000000
1.720000	-0.031721	-18.746893	-7.081068	-2.068498	-5.191157	-4.406170	0.000000	-10.000000	0.366667	-20.733334	0.000000	1023.000000	1023.000000	2046.000000
1.740000	-0.032158	-19.005440	-7.278820	-2.216897	-4.997008	-4.512715	0.000000	-10.000000	0.350000	-20.350000	0.000000	1023.000000	1023.000000	2046.000000
1.760000	-0.032569	-19.248154	-7.277860	-2.249258	-5.212102	-4.508934	0.000000	-10.000000	0.350000	-20.116667	0.000000	1023.000000	1023.000000	2046.000000
1.780000	-0.032285	-19.080704	-7.245102	-2.057457	-5.416910	-4.361236	0.000000	-10.000000	0.350000	-19.633333	0.000000	1023.000000	1023.000000	2046.000000
1.800000	-0.031759	-18.769587	-7.033843	-2.020782	-5.419456	-4.295505	0.000000	-10.000000	0.316667	-19.316668	0.000000	1023.000000	1023.000000	2046.000000
1.820000	-0.030924	-18.275829	-6.914632	-2.018975	-5.028841	-4.313382	0.000000	-10.000000	0.300000	-18.966667	0.000000	1023.000000	1023.000000	2046.000000
1.840000	-0.030305	-17.910006	-6.687205	-1.859964	-5.076988	-4.285850	0.000000	-10.000000	0.266667	-18.616667	0.000000	1023.000000	1023.000000	2046.000000
1.860000	-0.029435	-17.395853	-6.514240	-1.589780	-5.208312	-4.083521	0.000000	-10.000000	0.258333	-18.233334	0.000000	1023.000000	1023.000000	2046.000000
1.880000	-0.028878	-17.066950	-6.351389	-1.539353	-5.149467	-4.026741	0.000000	-10.000000	0.233333	-17.733334	0.000000	1023.000000	1023.000000	2046.000000
1.900000	-0.028793	-17.016447	-6.416499	-1.630980	-4.843126	-4.125843	0.000000	-10.000000	0.225000	-17.400002	0.000000	1023.000000	1023.000000	2046.000000
1.920000	-0.028939	-17.103073	-6.450201	-1.458145	-4.964796	-4.229931	0.000000	-10.000000	0.233333	-17.133333	0.000000	1023.000000	1023.000000	2046.000000
1.940000	-0.028754	-16.993414	-6.419702	-1.289334	-5.186313	-4.098066	0.000000	-10.000000	0.241667	-16.966667	0.000000	1023.000000	1023.000000	2046.000000
1.960000	-0.028889	-17.073490	-6.486773	-1.288792	-5.193476	-4.104449	0.000000	-10.000000	0.233333	-16.916668	0.000000	1023.000000	1023.000000	2046.000000
1.980000	-0.029552	-17.465048	-6.695281	-1.128920	-5.491669	-4.149179	0.000000	-10.000000	0.233333	-16.683334	0.000000	1023.000000	1023.000000	2046.000000
2.000000	-0.031071	-18.363253	-6.906270	-0.996394	-6.198634	-4.261954	0.000000	-10.000000	0.216667	-16.516668	0.000000	1023.000000	1023.000000	2046.000000
2.020000	-0.033326	-19.695393	-7.111094	-1.529762	-6.572870	-4.481668	0.000000	-10.000000	0.216667	-16.133335	0.000000	1023.000000	1023.000000	2046.000000
2.040000	-0.036251	-21.424149	-7.686312	-1.988786	-6.747038	-5.002011	0.000000	-10.000000	0.200000	-15.633334	0.000000	1023.000000	1023.000000	2046.000000
2.060000	-0.039297	-23.224234	-8.252172	-2.325984	-7.268871	-5.377207	0.000000	-10.000000	0.183333	-14.800000	0.000000	1023.000000	1023.000000	2046.000000
2.080000	-0.041512	-24.533371	-8.429936	-2.746066	-7.704869	-5.652500	0.000000	-10.000000	0.175000	-13.850000	0.000000	1023.000000	1023.000000	2046.000000
2.100000	-0.043109	-25.477594	-8.820506	-3.025736	-7.585391	-6.045960	0.000000	-10.000000	0.158333	-13.300000	0.000000	1023.000000	1023.000000	2046.000000
2.120000	-0.044634	-26.378426	-9.253996	-3.047764	-7.836835	-6.239831	0.000000	-10.000000	0.150000	-12.883333	0.000000	1023.000000	1023.000000	2046.000000
2.140000	-0.045533	-26.910027	-9.354511	-3.114861	-8.143593	-6.297062	0.000000	-10.000000	0.133333	-12.833334	0.000000	1023.000000	1023.000000	2046.000000
2.160000	-0.046413	-27.430166	-9.517982	-3.372804	-8.084195	-6.455185	0.000000	-10.000000	0.116667	-12.683333	0.000000	1023.000000	1023.000000	2046.000000
2.180000	-0.046871	-27.700943	-9.753875	-3.434746	-7.982320	-6.530002	0.000000	-10.000000	0.108333	-12.633333	0.000000	1023.000000	1023.000000	2046.000000
2.200000	-0.047272	-27.937719	-9.957543	-3.253992	-8.141672	-6.584512	0.000000	-10.000000	0.100000	-12.333334	0.000000	1023.000000	1023.000000	2046.000000
2.220000	-0.047228	-27.911604	-9.764330	-3.331768	-8.322395	-6.493110	0.000000	-10.000000	0.100000	-12.083334	0.000000	1023.000000	1023.000000	2046.000000
2.240000	-0.046909	-27.723333	-9.824214	-3.380710	-7.952104	-6.566305	0.000000	-10.000000	0.100000	-11.766666	0.000000	1023.000000	1023.000000	2046.000000
2.260000	-0.046515	-27.490435	-9.891190	-3.245220	-7.852984	-6.501041	0.000000	-10.000000	0.100000	-11.483334	0.000000	1023.000000	1023.000000	2046.000000
2.280000	-0.045728	-27.025507	-9.781352	-2.968125	-7.883405	-6.392625	0.000000	-10.000000	0.091667	-11.066667	0.000000	1023.000000	1023.000000	2046.000000
2.300000	-0.044934	-26.555880	-9.429842	-3.023204	-7.940086	-6.162746	0.000000	-10.000000	0.091667	-10.883333	0.000000	1023.000000	1023.000000	2046.000000
2.320000	-0.044020	-26.015997	-9.530257	-2.974126	-7.423610	-6.088005	0.000000	-10.000000	0.083333	-10.650001	0.000000	1023.000000	1023.000000	2046.000000
2.340000	-0.043829	-25.902721	-9.728572	-2.796421	-7.347530	-6.030198	0.000000	-10.000000	0.091667	-10.350000	0.000000	1023.000000	1023.000000	2046.000000
2.360000	-0.044023	-26.017519	-9.794728	-2.683133	-7.532271	-6.007387	0.000000	-10.000000	0.083333	-9.866667	0.000000	1023.000000	1023.000000	2046.000000
2.380000	-0.044506	-26.303049	-9.684085	-2.982859	-7.740396	-5.895710	0.000000	-10.000000	0.075000	-9.550000	0.000000	1023.000000	1023.000000	2046.000000
2.400000	-0.044645	-26.385307	-10.050758	-3.043731	-7.344107	-5.946712	0.000000	-10.000000	0.075000	-9.400001	0.000000	1023.000000	1023.000000	2046.000000
2.420000	-0.045502	-26.891945	-10.318029	-2.966748	-7.530570	-6.076598	0.000000	-10.000000	0.075000	-9.250000	0.000000	1023.000000	1023.000000	2046.000000
2.440000	-0.046256	-27.337343	-10.309653	-3.022978	-7.902053	-6.102660	0.000000	-10.000000	0.091667	-8.933333	0.000000	1023.000000	1023.000000	2046.000000
2.460000	-0.046827	-27.675030	-10.185015	-3.405585	-8.042027	-6.042403	0.000000	-10.000000	0.083333	-8.466667	0.000000	1023.000000	1023.000000	2046.000000
2.480000	-0.046980	-27.765169	-10.553499	-3.336867	-7.695049	-6.179754	0.000000	-10.000000	0.075000	-8.000000	0.000000	1023.000000	1023.000000	2046.000000
2.500000	-0.047339	-27.977465	-10.557629	-3.193631	-7.920006	-6.306199	0.000000	-10.000000	0.066667	-7.583333	0.000000	1023.000000	1023.000000	2046.000000
2.520000	-0.046872	-27.701418	-10.083591	-3.428690	-8.124834	-6.064301	0.000000	-10.000000	0.058333	-7.250000	0.000000	1023.000000	1023.000000	2046.000000
2.540000	-0.045968	-27.166899	-10.169756	-3.321177	-7.580616	-6.095350	0.000000	-10.000000	0.066667	-7.000000	0.000000	1023.000000	1023.000000	2046.000000
2.560000	-0.045218	-26.724094	-10.032516	-3.024230	-7.550922	-6.116426	0.000000	-10.000000	0.058333	-6.750000	0.000000	1023.000000	1023.000000	2046.000000
2.580000	-0.044050	-26.033262	-9.327614	-3.083061	-7.814651	-5.807937	0.000000	-10.000000	0.058333	-6.450000	0.000000	1023.000000	1023.000000	2046.000000
2.600000	-0.042647	-25.204287	-9.172402	-3.005450	-7.291921	-5.734514	0.000000	-10.000000	0.050000	-5.833333	0.000000	1023.000000	1023.000000	2046.000000
2.620000	-0.041736	-24.666214	-9.208661	-2.624161	-7.018759	-5.814633	0.000000	-10.000000	0.041667	-5.100000	0.000000	1023.000000	1023.000000	2046.000000
2.640000	-0.041142	-24.314680	-8.974959	-2.486482	-7.134665	-5.718573	0.000000	-10.000000	0.033333	-4.383333	0.000000	1023.000000	1023.000000	2046.000000
2.660000	-0.040570	-23.977089	-8.605177	-2.745295	-7.125149	-5.501469	0.000000	-10.000000	0.033333	-3.933333	0.000000	1023.000000	1023.000000	2046.000000
2.680000	-0.039848	-23.550055	-8.880898	-2.409481	-6.580261	-5.679414	0.000000	-10.000000	0.041667	-3.766667	0.000000	1023.000000	1023.000000	2046.000000
2.700000	-0.040019	-23.651194	-8.880013	-2.081164	-7.013065	-5.676951	0.000000	-10.000000	0.050000	-3.750000	0.000000	1023.000000	1023.000000	2046.000000
2.720000	-0.039953	-23.612013	-8.491104	-2.206824	-7.607458	-5.306628	0.000000	-10.000000	0.041667	-3.766667	0.000000	1023.000000	1023.000000	2046.000000
2.740000	-0.040131	-23.717585	-8.996675	-1.915501	-7.275817	-5.529591	0.000000	-10.000000	0.041667	-3.683333	0.000000	1023.000000	1023.000000	2046.000000
2.760000	-0.042197	-24.938192	-9.217727	-1.974353	-7.914341	-5.831772	0.000000	-10.000000	0.041667	-3.466667	0.000000	1023.000000	1023.000000	2046.000000
2.780000	-0.044378	-26.227482	-9.114493	-2.726683	-8.558089	-5.828217	0.000000	-10.000000	0.041667	-3.200000	0.000000	1023.000000	1023.000000	2046.000000
2.800000	-0.046731	-27.617889	-9.899209	-3.017272	-8.279104	-6.422305	0.000000	-10.000000	0.025000	-2.366667	0.000000	1023.000000	1023.000000	2046.000000
2.820000	-0.049317	-29.146078	-10.422788	-3.196379	-8.593204	-6.933707	0.000000	-10.000000	0.016667	-1.300000	0.000000	1023.000000	1023.000000	2046.000000
2.840000	-0.051043	-30.166283	-10.337824	-3.664807	-9.238364	-6.925288	0.000000	-10.000000	0.025000	-0.333333	0.000000	1023.000000	1023.000000	2046.000000
2.860000	-0.052025	-30.746490	-10.540949	-3.998683	-9.171482	-7.035376	0.000000	-10.000000	0.033333	0.000000	0.000000	1023.000000	1023.000000	2046.000000
2.880000	-0.052657	-31.120108	-11.129752	-3.724686	-8.780490	-7.485179	0.000000	-10.000000	0.033333	-0.283333	0.000000	1023.000000	1023.000000	2046.000000
2.900000	-0.053868	-31.835890	-11.163744	-3.766976	-9.295435	-7.609735	0.000000	-10.000000	0.033333	-0.950000	0.000000	1023.000000	1023.000000	2046.000000
2.920000	-0.053963	-31.891960	-10.908309	-4.140455	-9.553983	-7.289214	0.000000	-10.000000	0.033333	-1.766667	0.000000	1023.000000	1023.000000	2046.000000
2.940000	-0.053782	-31.785208	-11.423470	-3.855775	-8.885446	-7.620517	0.000000	-10.000000	0.041667	-2.383333	0.000000	1023.000000	1023.000000	2046.000000
2.960000	-0.054264	-32.070312	-11.440030	-3.796347	-9.153049	-7.680885	0.000000	-10.000000	0.041667	-2.700000	0.000000	1023.000000	1023.000000	2046.000000
2.980000	-0.053825	-31.810503	-10.977697	-4.074311	-9.488588	-7.269907	0.000000	-10.000000	0.050000	-2.833333	0.000000	1023.000000	1023.000000	2046.000000
3.000000	-0.052908	-31.268742	-11.220329	-3.766562	-8.779838	-7.502013	0.000000	-10.000000	0.050000	-2.766667	0.000000	1023.000000	1023.000000	2046.000000
3.020000	-0.052449	-30.997152	-11.231038	-3.483941	-8.734485	-7.547688	0.000000	-10.000000	0.050000	-2.550000	0.000000	1023.000000	1023.000000	2046.000000
3.040000	-0.051449	-30.406219	-10.694189	-3.678678	-9.057958	-6.975394	0.000000	-10.000000	0.050000	-2.433333	0.000000	1023.000000	1023.000000	2046.000000
3.060000	-0.050172	-29.651453	-10.629639	-3.472783	-8.605380	-6.943650	0.000000	-10.000000	0.050000	-2.650000	0.000000	1023.000000	1023.000000	2046.000000
3.080000	-0.049364	-29.174217	-10.883773	-3.057632	-8.103754	-7.129058	0.000000	-10.000000	0.041667	-2.800000	0.000000	1023.000000	1023.000000	2046.000000
3.100000	-0.049271	-29.119175	-10.782071	-3.139135	-8.359170	-6.838799	0.000000	-10.000000	0.025000	-2.733333	0.000000	1023.000000	1023.000000	2046.000000
3.120000	-0.049077	-29.004787	-10.517289	-3.375525	-8.630300	-6.481674	0.000000	-10.000000	0.016667	-2.266667	0.000000	1023.000000	1023.000000	2046.000000
3.140000	-0.048688	-28.774395	-10.764674	-3.267237	-8.155236	-6.587248	0.000000	-10.000000	0.025000	-1.550000	0.000000	1023.000000	1023.000000	2046.000000
3.160000	-0.049047	-28.986910	-11.103542	-3.010653	-7.967175	-6.905539	0.000000	-10.000000	0.025000	-0.500000	0.000000	1023.000000	1023.000000	2046.000000
3.180000	-0.049448	-29.223623	-10.989201	-3.274318	-8.335180	-6.624924	0.000000	-10.000000	0.016667	1.016667	0.000000	1023.000000	1023.000000	2046.000000
3.200000	-0.049442	-29.220331	-10.689458	-3.532473	-8.596489	-6.401911	0.000000	-10.000000	-0.008333	2.900000	0.000000	1023.000000	1023.000000	2046.000000
3.220000	-0.049205	-29.079922	-10.998398	-3.295308	-8.050070	-6.736147	0.000000	-10.000000	-0.016667	5.100000	0.000000	1023.000000	1023.000000	2046.000000
3.240000	-0.049258	-29.111637	-11.037396	-3.232368	-8.036341	-6.805532	0.000000	-10.000000	-0.016667	7.300000	0.000000	1023.000000	1023.000000	2046.000000
3.260000	-0.048760	-28.816872	-10.692061	-3.469974	-8.219237	-6.435598	0.000000	-10.000000	-0.033333	9.150001	0.000000	1023.000000	1023.000000	2046.000000
3.280000	-0.047382	-28.002993	-10.159249	-3.507293	-8.165693	-6.170758	0.000000	-10.000000	-0.058333	10.666667	0.000000	1023.000000	1023.000000	2046.000000
3.300000	-0.045733	-27.028231	-10.155668	-3.013505	-7.412436	-6.446621	0.000000	-10.000000	-0.091667	11.716667	0.000000	1023.000000	1023.000000	2046.000000
3.320000	-0.044375	-26.225771	-9.804141	-2.882188	-7.266492	-6.272949	0.000000	-10.000000	-0.108333	12.683333	0.000000	1023.000000	1023.000000	2046.000000
3.340000	-0.042522	-25.130640	-8.999147	-3.033003	-7.405312	-5.693176	0.000000	-10.000000	-0.133333	14.583334	12.500000	1023.000000	1023.000000	2046.000000
3.360000	-0.040430	-23.894346	-8.697050	-2.655201	-6.867149	-5.674946	0.000000	-10.000000	-0.158333	16.300001	25.000000	1023.000000	1023.000000	2046.000000
3.380000	-0.038966	-23.028881	-8.705866	-2.222560	-6.298921	-5.801535	0.000000	-10.000000	-0.175000	17.700001	37.500000	1023.000000	1023.000000	2046.000000
3.400000	-0.037876	-22.384842	-8.231861	-2.439811	-6.409805	-5.303364	0.000000	-10.000000	-0.175000	17.700001	37.500000	1023.000000	1023.000000	2046.000000
3.420000	-0.036540	-21.594980	-7.817325	-2.262921	-6.205186	-5.309549	0.000000	-10.000000	-0.175000	17.566668	39.500000	1023.000000	1023.000000	2046.000000
3.440000	-0.035267	-20.843025	-8.038030	-1.709934	-5.609931	-5.485131	0.000000	-10.000000	-0.166667	17.550001	43.333332	1023.000000	1023.000000	2046.000000
3.460000	-0.034560	-20.425217	-7.789651	-1.708066	-5.933868	-4.993632	0.000000	-10.000000	-0.166667	17.416668	49.000000	1023.000000	1023.000000	2046.000000
3.480000	-0.033905	-20.037849	-7.304586	-1.613048	-6.384273	-4.735943	0.000000	-10.000000	-0.175000	17.916668	54.666668	1023.000000	1023.000000	2046.000000
3.500000	-0.033846	-20.002916	-7.414377	-1.322284	-6.202154	-5.064100	0.000000	-10.000000	-0.191667	18.216667	60.500000	1023.000000	1023.000000	2046.000000
3.520000	-0.035143	-20.769444	-7.792283	-1.460446	-6.149762	-5.366952	0.000000	-10.000000	-0.208333	18.850000	66.666664	1023.000000	1023.000000	2046.000000
3.540000	-0.037377	-22.089649	-7.925409	-2.191277	-6.647933	-5.325030	0.000000	-10.000000	-0.225000	19.183334	73.000000	1023.000000	1023.000000	2046.000000
3.560000	-0.039115	-23.116920	-7.899430	-2.667688	-7.043281	-5.506523	0.000000	-10.000000	-0.258333	19.916668	79.333336	1023.000000	1023.000000	2046.000000
3.580000	-0.040273	-23.801334	-8.352805	-2.645256	-6.708638	-6.094636	0.000000	-10.000000	-0.275000	20.783335	85.833336	1023.000000	1023.000000	2046.000000
3.600000	-0.041176	-24.335270	-8.693444	-2.806324	-6.576447	-6.259056	0.000000	-10.000000	-0.275000	21.550001	92.500000	1023.000000	1023.000000	2046.000000
3.620000	-0.041621	-24.597733	-8.546138	-3.141889	-6.871680	-6.038027	0.000000	-10.000000	-0.275000	22.050001	99.666664	1023.000000	1023.000000	2046.000000
3.640000	-0.041178	-24.336311	-8.247584	-3.022792	-6.963034	-6.102900	0.000000	-10.000000	-0.291667	22.233334	107.000000	1023.000000	1023.000000	2046.000000
3.660000	-0.040629	-24.011820	-8.593887	-2.752163	-6.310000	-6.355769	0.000000	-10.000000	-0.308333	22.400000	114.500000	1023.000000	1023.000000	2046.000000
3.680000	-0.040455	-23.909101	-8.513577	-2.995348	-6.357708	-6.042467	0.000000	-10.000000	-0.308333	22.633333	121.833336	1023.000000	1023.000000	2046.000000
3.700000	-0.039431	-23.303476	-7.946095	-2.934305	-6.562497	-5.860579	0.000000	-10.000000	-0.308333	22.916668	129.333328	1023.000000	1023.000000	2046.000000
3.720000	-0.038004	-22.460125	-7.971333	-2.516892	-5.914927	-6.056973	0.000000	-10.000000	-0.325000	23.300001	137.000000	1023.000000	1023.000000	2046.000000
3.740000	-0.036985	-21.857857	-7.855941	-2.606770	-5.664649	-5.730497	0.000000	-10.000000	-0.341667	23.683334	144.833328	1023.000000	1023.000000	2046.000000
3.760000	-0.035471	-20.963339	-7.135866	-2.524285	-5.835099	-5.468089	0.000000	-10.000000	-0.358333	24.066668	152.500000	1023.000000	1023.000000	2046.000000
3.780000	-0.033368	-19.720306	-7.034366	-2.060828	-5.096831	-5.528281	0.000000	-10.000000	-0.366667	24.416668	160.500000	1023.000000	1023.000000	2046.000000
3.800000	-0.031571	-18.658455	-6.893716	-1.992882	-4.638675	-5.133182	0.000000	-10.000000	-0.366667	24.650002	168.666672	1023.000000	1023.000000	2046.000000
3.820000	-0.029980	-17.718287	-6.184976	-1.986321	-4.825096	-4.721893	0.000000	-10.000000	-0.366667	24.733334	177.000000	1023.000000	1023.000000	2046.000000
3.840000	-0.028159	-16.641899	-5.964898	-1.627386	-4.308779	-4.740837	0.000000	-10.000000	-0.358333	24.566668	185.000000	1023.000000	1023.000000	2046.000000
3.860000	-0.026914	-15.906122	-6.195535	-1.531215	-3.618490	-4.560882	0.000000	-10.000000	-0.366667	24.383333	193.000000	1023.000000	1023.000000	2046.000000
3.880000	-0.026219	-15.495296	-5.891685	-1.718787	-3.704259	-4.180566	0.000000	-10.000000	-0.366667	24.283335	201.333328	1023.000000	1023.000000	2046.000000
3.900000	-0.025260	-14.928416	-5.357995	-1.511917	-3.892729	-4.165775	0.000000	-10.000000	-0.358333	24.266666	209.666672	1023.000000	1023.000000	2046.000000
3.920000	-0.024577	-14.525167	-5.725689	-1.436529	-3.154868	-4.208081	0.000000	-10.000000	-0.358333	24.200001	218.000000	1023.000000	1023.000000	2046.000000
3.940000	-0.024443	-14.445755	-5.493816	-1.791456	-3.279155	-3.881328	0.000000	-10.000000	-0.358333	24.216667	226.000000	1023.000000	1023.000000	2046.000000
3.960000	-0.024009	-14.189396	-4.912902	-1.748130	-3.576259	-3.952105	0.000000	-10.000000	-0.375000	24.316668	234.000000	1023.000000	1023.000000	2046.000000
3.980000	-0.023202	-13.712571	-4.999615	-1.688639	-2.972633	-4.051684	0.000000	-10.000000	-0.383333	24.483334	242.000000	1023.000000	1023.000000	2046.000000
4.000000	-0.022130	-13.078692	-4.801226	-1.923704	-2.615034	-3.738728	0.000000	-10.000000	-0.391667	24.816668	250.000000	1023.000000	1023.000000	2046.000000
4.020000	-0.020631	-12.192966	-4.042784	-1.783012	-2.741649	-3.625521	0.000000	-10.000000	-0.400000	25.016666	258.333344	1023.000000	1023.000000	2046.000000
4.040000	-0.018452	-10.905313	-3.379186	-1.408958	-2.520108	-3.597062	0.000000	-10.000000	-0.408333	25.333334	266.666656	1023.000000	1023.000000	2046.000000
4.060000	-0.016102	-9.515989	-3.286428	-1.208985	-1.599811	-3.420765	0.000000	-10.000000	-0.416667	25.383333	275.166656	1023.000000	1023.000000	2046.000000
4.080000	-0.014029	-8.291027	-2.679940	-1.207920	-1.405380	-2.997787	0.000000	-10.000000	-0.425000	25.500000	283.500000	1023.000000	1023.000000	2046.000000
4.100000	-0.012095	-7.148360	-1.893704	-0.860881	-1.490413	-2.903362	0.000000	-10.000000	-0.425000	25.750000	292.000000	1023.000000	1023.000000	2046.000000
4.120000	-0.010089	-5.962745	-1.560425	-0.562615	-1.015008	-2.824698	0.000000	-10.000000	-0.416667	26.000000	300.500000	1023.000000	1023.000000	2046.000000
4.140000	-0.008319	-4.916421	-1.472924	-0.514927	-0.286365	-2.642204	0.000000	-10.000000	-0.400000	26.216667	309.166656	1023.000000	1023.000000	2046.000000
4.160000	-0.006875	-4.063067	-0.831918	-0.445084	-0.334910	-2.451155	0.000000	-10.000000	-0.391667	26.133333	318.000000	1023.000000	1023.000000	2046.000000
4.180000	-0.005373	-3.175543	-0.258790	-0.006231	-0.358209	-2.552314	0.000000	-10.000000	-0.391667	26.083334	326.833344	1023.000000	1023.000000	2046.000000
4.200000	-0.003486	-2.060282	-0.348729	0.188137	0.303569	-2.203259	0.000000	-10.000000	-0.391667	26.116667	335.500000	1023.000000	1023.000000	2046.000000
4.220000	-0.002202	-1.301179	0.167357	0.353664	0.122316	-1.944515	0.000000	-10.000000	-0.408333	26.050001	344.166656	1023.000000	1023.000000	2046.000000
4.240000	-0.001189	-0.702932	0.895116	0.756689	-0.308585	-2.046153	0.000000	-10.000000	-0.416667	25.850000	352.833344	1023.000000	1023.000000	2046.000000
4.260000	-0.000903	-0.533957	0.654226	0.736480	0.083487	-2.008150	0.000000	-10.000000	-0.441667	25.616667	361.500000	1023.000000	1023.000000	2046.000000
4.280000	-0.003039	-1.796197	0.098584	0.303940	-0.093945	-2.104777	0.000000	-10.000000	-0.408333	25.583334	370.166656	1023.000000	1023.000000	2046.000000
4.300000	-0.006088	-3.597932	0.042841	-0.004909	-0.963325	-2.672539	0.000000	-10.000000	-0.400000	25.266668	378.666656	1023.000000	1023.000000	2046.000000
4.320000	-0.007814	-4.617803	-0.122851	-0.228649	-1.259058	-3.007245	0.000000	-10.000000	-0.383333	25.000000	387.333344	1023.000000	1023.000000	2046.000000
4.340000	-0.008602	-5.083503	-0.730343	-0.554997	-0.741889	-3.056273	0.000000	-10.000000	-0.400000	24.766666	395.666656	1023.000000	1023.000000	2046.000000
4.360000	-0.009238	-5.459733	-0.624216	-0.580450	-1.027987	-3.227080	0.000000	-10.000000	-0.400000	24.916666	404.000000	1023.000000	1023.000000	2046.000000
4.380000	-0.008944	-5.285851	-0.301756	-0.365879	-1.315268	-3.302947	0.000000	-10.000000	-0.400000	25.016666	412.166656	1023.000000	1023.000000	2046.000000
4.400000	-0.008488	-5.016205	-0.499639	-0.450738	-0.849369	-3.216459	0.000000	-10.000000	-0.400000	25.083334	420.500000	1023.000000	1023.000000	2046.000000
4.420000	-0.008006	-4.731342	-0.487004	-0.506686	-0.589823	-3.147830	0.000000	-10.000000	-0.391667	25.050001	428.833344	1023.000000	1023.000000	2046.000000
4.440000	-0.007606	-4.495091	-0.099027	-0.312264	-0.850070	-3.233731	0.000000	-10.000000	-0.375000	25.016666	437.333344	1023.000000	1023.000000	2046.000000
4.460000	-0.006325	-3.738339	0.175298	-0.137388	-0.676891	-3.099357	0.000000	-10.000000	-0.366667	24.833334	445.666656	1023.000000	1023.000000	2046.000000
4.480000	-0.005042	-2.979916	0.158539	-0.120709	-0.067039	-2.950706	0.000000	-10.000000	-0.358333	24.716667	454.000000	1023.000000	1023.000000	2046.000000
4.500000	-0.003875	-2.289888	0.582375	0.067842	-0.036531	-2.903573	0.000000	-10.000000	-0.358333	24.500000	462.000000	1023.000000	1023.000000	2046.000000
4.520000	-0.002232	-1.319406	1.160525	0.400528	-0.081593	-2.798866	0.000000	-10.000000	-0.358333	24.600000	470.333344	1023.000000	1023.000000	2046.000000
4.540000	-0.000342	-0.202386	1.274131	0.521863	0.488872	-2.487252	0.000000	-10.000000	-0.366667	24.733334	476.000000	1023.000000	1023.000000	2046.000000
4.560000	0.001336	0.789853	1.339174	0.606031	1.129549	-2.284900	0.000000	-10.000000	-0.366667	24.566668	484.333344	1023.000000	1023.000000	2046.000000
4.580000	0.002696	1.593447	1.719208	0.785095	1.251025	-2.161882	0.000000	-10.000000	-0.350000	24.116667	492.333344	1023.000000	1023.000000	2046.000000
4.600000	0.003952	2.335720	2.135917	1.006204	1.207333	-2.013735	0.000000	-10.000000	-0.316667	23.616667	503.000000	1023.000000	1023.000000	2046.000000
4.620000	0.005169	3.054811	2.029686	0.913108	1.788423	-1.676406	0.000000	-10.000000	-0.291667	23.233334	511.000000	1023.000000	1023.000000	2046.000000
4.640000	0.005823	3.441637	2.003088	0.895939	2.141606	-1.598995	0.000000	-10.000000	-0.266667	22.766666	518.666687	1023.000000	1023.000000	2046.000000
4.660000	0.006036	3.567356	2.368299	1.047144	1.795654	-1.643740	0.000000	-10.000000	-0.250000	22.133333	526.333313	1023.000000	1023.000000	2046.000000
4.680000	0.006492	3.836954	2.524187	0.953318	1.858299	-1.498850	0.000000	-10.000000	-0.241667	21.700001	533.666687	1023.000000	1023.000000	2046.000000
4.700000	0.006800	4.018847	2.372247	0.744339	2.381121	-1.478860	0.000000	-10.000000	-0.250000	21.250000	541.166687	1023.000000	1023.000000	2046.000000
4.720000	0.006711	3.965974	2.771525	0.719189	2.056588	-1.581328	0.000000	-10.000000	-0.275000	21.033333	548.333313	1023.000000	1023.000000	2046.000000
4.740000	0.007810	4.615936	3.007648	0.637032	2.323656	-1.352400	0.000000	-10.000000	-0.275000	20.983334	555.500000	1023.000000	1023.000000	2046.000000
4.760000	0.009265	5.475546	3.130513	0.692820	2.928338	-1.276126	0.000000	-10.000000	-0.258333	20.883333	562.500000	1023.000000	1023.000000	2046.000000
4.780000	0.010788	6.375711	3.761940	0.983447	2.821942	-1.191617	0.000000	-10.000000	-0.250000	20.600000	569.500000	1023.000000	1023.000000	2046.000000
4.800000	0.013197	7.799632	4.305500	1.183602	3.106792	-0.796263	0.000000	-10.000000	-0.266667	20.550001	576.333313	1023.000000	1023.000000	2046.000000
4.820000	0.015479	9.148360	4.548973	1.385891	3.851223	-0.637726	0.000000	-10.000000	-0.291667	20.633335	583.166687	1023.000000	1023.000000	2046.000000
4.840000	0.017242	10.190244	5.180392	1.688706	3.859323	-0.538178	0.000000	-10.000000	-0.300000	21.100000	590.000000	1023.000000	1023.000000	2046.000000
4.860000	0.019229	11.364139	5.654895	1.903669	4.047029	-0.241455	0.000000	-10.000000	-0.291667	21.333334	597.000000	1023.000000	1023.000000	2046.000000
4.880000	0.020852	12.323629	5.765606	1.973055	4.726288	-0.141319	0.000000	-10.000000	-0.266667	21.550001	604.000000	1023.000000	1023.000000	2046.000000
4.900000	0.021928	12.959398	6.220019	2.154081	4.724539	-0.139241	0.000000	-10.000000	-0.266667	21.316668	611.166687	1023.000000	1023.000000	2046.000000
4.920000	0.023409	13.834684	6.691817	2.285343	4.800625	0.056899	0.000000	-10.000000	-0.250000	20.900000	618.333313	1023.000000	1023.000000	2046.000000
4.940000	0.024777	14.642974	6.730716	2.447313	5.314923	0.150023	0.000000	-10.000000	-0.258333	20.400000	625.500000	1023.000000	1023.000000	2046.000000
4.960000	0.025957	15.340364	6.966605	2.789733	5.332530	0.251497	0.000000	-10.000000	-0.241667	20.233334	632.333313	1023.000000	1023.000000	2046.000000
4.980000	0.026903	15.899855	7.385183	3.086470	5.045789	0.382412	0.000000	-10.000000	-0.241667	19.950001	639.166687	1023.000000	1023.000000	2046.000000
5.000000	0.027882	16.478203	7.555569	3.152977	5.207653	0.562004	0.000000	-10.000000	-0.225000	19.549999	645.833313	1023.000000	1023.000000	2046.000000
5.020000	0.026966	15.936879	7.237820	3.051138	5.276537	0.371384	0.000000	-10.000000	-0.191667	18.900000	652.500000	1023.000000	1023.000000	2046.000000
5.040000	0.023270	13.752420	6.718539	2.719990	4.413508	-0.099616	0.000000	-10.000000	-0.158333	18.066668	659.000000	1023.000000	1023.000000	2046.000000
5.060000	0.019835	11.722612	6.332493	2.270158	3.654432	-0.534470	0.000000	-10.000000	-0.125000	17.016666	665.166687	1023.000000	1023.000000	2046.000000
5.080000	0.017815	10.528747	5.941698	1.848866	3.471553	-0.733370	0.000000	-10.000000	-0.100000	15.866667	671.000000	1023.000000	1023.000000	2046.000000
5.100000	0.016613	9.818214	5.569597	1.750940	3.557386	-1.059709	0.000000	-10.000000	-0.075000	14.850000	676.333313	1023.000000	1023.000000	2046.000000
5.120000	0.015895	9.394021	5.602867	1.731597	3.275133	-1.215576	0.000000	-10.000000	-0.091667	14.333334	681.500000	1023.000000	1023.000000	2046.000000
5.140000	0.015774	9.322502	5.670422	1.764299	3.115045	-1.227263	0.000000	-10.000000	-0.100000	13.783334	686.333313	1023.000000	1023.000000	2046.000000
5.160000	0.015976	9.441945	5.720093	1.706906	3.162947	-1.148001	0.000000	-10.000000	-0.108333	13.350000	691.166687	1023.000000	1023.000000	2046.000000
5.180000	0.016351	9.663572	5.648575	1.746498	3.538962	-1.270463	0.000000	-10.000000	-0.075000	12.550000	695.666687	1023.000000	1023.000000	2046.000000
5.200000	0.016404	9.694538	5.849788	1.813727	3.355891	-1.324868	0.000000	-10.000000	-0.050000	11.816667	700.000000	1023.000000	1023.000000	2046.000000
5.220000	0.017196	10.162580	6.081948	1.856086	3.385180	-1.160635	0.000000	-10.000000	-0.025000	10.600000	704.000000	1023.000000	1023.000000	2046.000000
5.240000	0.018087	10.689663	6.018462	2.012676	3.924732	-1.266207	0.000000	-10.000000	-0.008333	9.616667	707.833313	1023.000000	1023.000000	2046.000000
5.260000	0.018733	11.071422	6.352376	2.119077	3.807340	-1.207372	0.000000	-10.000000	0.000000	8.533334	711.333313	1023.000000	1023.000000	2046.000000
5.280000	0.020072	11.862598	6.662633	2.298049	3.921649	-1.019733	0.000000	-10.000000	0.000000	7.833333	714.333313	1023.000000	1023.000000	2046.000000
5.300000	0.021138	12.492743	6.637969	2.331903	4.403811	-0.880941	0.000000	-10.000000	0.000000	7.100000	717.000000	1023.000000	1023.000000	2046.000000
5.320000	0.022038	13.024459	6.786288	2.446295	4.606491	-0.814616	0.000000	-10.000000	0.000000	6.283333	719.333313	1023.000000	1023.000000	2046.000000
5.340000	0.022728	13.432461	6.981507	2.534288	4.595641	-0.678974	0.000000	-10.000000	0.000000	5.533333	721.500000	1023.000000	1023.000000	2046.000000
5.360000	0.023474	13.873374	6.890897	2.483726	4.920768	-0.422017	0.000000	-10.000000	0.000000	4.266667	723.500000	1023.000000	1023.000000	2046.000000
5.380000	0.023488	13.881333	6.633140	2.407420	5.297887	-0.457114	0.000000	-10.000000	0.000000	3.033333	725.333313	1023.000000	1023.000000	2046.000000
5.400000	0.022917	13.544147	6.606971	2.343432	5.068288	-0.474544	0.000000	-10.000000	0.016667	1.433333	726.500000	1023.000000	1023.000000	2046.000000
5.420000	0.022881	13.522796	6.594887	2.316834	4.965843	-0.354769	0.000000	-10.000000	0.033333	0.533333	727.000000	1023.000000	1023.000000	2046.000000
5.440000	0.022491	13.292072	6.377118	2.127216	5.202089	-0.414350	0.000000	-10.000000	0.050000	-0.266667	727.000000	1023.000000	1023.000000	2046.000000
5.460000	0.021626	12.780767	6.250395	1.866011	5.213988	-0.549626	0.000000	-10.000000	0.050000	-0.866667	727.000000	1023.000000	1023.000000	2046.000000
5.480000	0.021109	12.475398	6.315765	1.741759	4.999267	-0.581393	0.000000	-10.000000	0.050000	-1.583333	727.000000	1023.000000	1023.000000	2046.000000
5.500000	0.021624	12.779771	6.416238	1.662458	5.087396	-0.386321	0.000000	-10.000000	0.050000	-2.250000	727.000000	1023.000000	1023.000000	2046.000000
5.520000	0.022355	13.211584	6.373960	1.690260	5.543536	-0.396172	0.000000	-10.000000	0.041667	-2.833333	727.000000	1023.000000	1023.000000	2046.000000
5.540000	0.023170	13.693655	6.611630	1.813053	5.604396	-0.335424	0.000000	-10.000000	0.041667	-3.350000	727.000000	1023.000000	1023.000000	2046.000000
5.560000	0.024317	14.371558	6.966437	2.104750	5.499160	-0.198789	0.000000	-10.000000	0.041667	-3.566667	727.000000	1023.000000	1023.000000	2046.000000
5.580000	0.026053	15.397326	7.203091	2.242222	5.851781	0.100232	0.000000	-10.000000	0.050000	-3.383333	727.000000	1023.000000	1023.000000	2046.000000
5.600000	0.027555	16.285149	7.435309	2.416285	6.287745	0.145809	0.000000	-10.000000	0.050000	-2.950000	727.000000	1023.000000	1023.000000	2046.000000
5.620000	0.028489	16.837017	7.806495	2.569081	6.241721	0.219721	0.000000	-10.000000	0.041667	-2.050000	727.000000	1023.000000	1023.000000	2046.000000
5.640000	0.029530	17.452213	8.097012	2.745704	6.201378	0.408120	0.000000	-10.000000	0.041667	-1.050000	727.000000	1023.000000	1023.000000	2046.000000
5.660000	0.030384	17.956724	8.124558	2.750022	6.636239	0.445905	0.000000	-10.000000	0.041667	-0.566667	727.000000	1023.000000	1023.000000	2046.000000
5.680000	0.030537	18.047077	8.296753	2.728716	6.666303	0.355304	0.000000	-10.000000	0.050000	-1.150000	727.000000	1023.000000	1023.000000	2046.000000
5.700000	0.031051	18.351412	8.527882	3.022724	6.366459	0.434347	0.000000	-10.000000	0.050000	-2.283333	727.000000	1023.000000	1023.000000	2046.000000
5.720000	0.031676	18.720726	8.473771	3.181572	6.352450	0.712933	0.000000	-10.000000	0.058333	-3.566667	727.000000	1023.000000	1023.000000	2046.000000
5.740000	0.031668	18.715685	8.228530	3.330464	6.505572	0.651120	0.000000	-10.000000	0.066667	-4.783333	727.000000	1023.000000	1023.000000	2046.000000
5.760000	0.030277	17.893423	8.160634	3.330316	5.878404	0.524069	0.000000	-10.000000	0.075000	-6.216667	727.000000	1023.000000	1023.000000	2046.000000
5.780000	0.028097	16.605053	7.760303	3.142068	5.310966	0.391717	0.000000	-10.000000	0.083333	-7.650000	727.000000	1023.000000	1023.000000	2046.000000
5.800000	0.024544	14.505568	6.995352	2.582171	5.020791	-0.092748	0.000000	-10.000000	0.100000	-9.016666	727.000000	1023.000000	1023.000000	2046.000000
5.820000	0.020579	12.162247	6.336389	1.986789	4.456654	-0.617586	0.000000	-10.000000	0.116667	-10.150001	727.000000	1023.000000	1023.000000	2046.000000
5.840000	0.017654	10.433660	5.923623	1.737469	3.717985	-0.945418	0.000000	-10.000000	0.125000	-10.966667	727.000000	1023.000000	1023.000000	2046.000000
5.860000	0.015885	9.388274	5.468821	1.481015	3.580925	-1.142487	0.000000	-10.000000	0.133333	-11.483334	719.666687	1023.000000	1023.000000	2046.000000
5.880000	0.014359	8.485976	5.099217	1.274687	3.562999	-1.450927	0.000000	-10.000000	0.141667	-11.783334	711.000000	1023.000000	1023.000000	2046.000000
5.900000	0.013101	7.742863	4.964147	1.279337	3.095036	-1.595657	0.000000	-10.000000	0.150000	-12.066667	701.000000	1023.000000	1023.000000	2046.000000
5.920000	0.012476	7.373109	4.831584	1.204749	2.895509	-1.558733	0.000000	-10.000000	0.150000	-12.450000	696.833313	1023.000000	1023.000000	2046.000000
5.940000	0.011760	6.950027	4.513897	1.054523	3.142316	-1.760709	0.000000	-10.000000	0.166667	-13.083334	692.500000	1023.000000	1023.000000	2046.000000
5.960000	0.010891	6.436393	4.486323	0.982013	2.875618	-1.907561	0.000000	-10.000000	0.191667	-13.950000	688.000000	1023.000000	1023.000000	2046.000000
5.980000	0.010617	6.274894	4.406315	1.096545	2.645345	-1.873310	0.000000	-10.000000	0.216667	-14.866667	683.333313	1023.000000	1023.000000	2046.000000
6.000000	0.010737	6.345359	4.345419	1.102374	2.733867	-1.836301	0.000000	-10.000000	0.233333	-15.600000	678.500000	1023.000000	1023.000000	2046.000000
6.020000	0.010727	6.339400	4.234976	1.056172	3.024245	-1.975992	0.000000	-10.000000	0.241667	-16.200001	673.166687	1023.000000	1023.000000	2046.000000
6.040000	0.010727	6.339828	4.282378	1.069923	2.955649	-1.968122	0.000000	-10.000000	0.250000	-16.633333	667.833313	1023.000000	1023.000000	2046.000000
6.060000	0.011178	6.606285	4.297989	1.257188	2.821901	-1.770793	0.000000	-10.000000	0.258333	-17.250000	662.166687	1023.000000	1023.000000	2046.000000
6.080000	0.011666	6.894896	4.308586	1.284857	2.889614	-1.588161	0.000000	-10.000000	0.258333	-17.683334	656.500000	1023.000000	1023.000000	2046.000000
6.100000	0.011862	7.010275	4.073603	1.248144	3.318049	-1.629521	0.000000	-10.000000	0.266667	-18.233334	650.500000	1023.000000	1023.000000	2046.000000
6.120000	0.011171	6.602250	3.908194	1.163599	3.163082	-1.632625	0.000000	-10.000000	0.291667	-18.783333	644.500000	1023.000000	1023.000000	2046.000000
6.140000	0.010507	6.209496	3.592129	1.251016	2.934599	-1.568248	0.000000	-10.000000	0.325000	-19.383333	638.166687	1023.000000	1023.000000	2046.000000
6.160000	0.009663	5.710795	3.293794	1.059711	2.894610	-1.537320	0.000000	-10.000000	0.350000	-19.866667	631.666687	1023.000000	1023.000000	2046.000000
6.180000	0.008701	5.142090	2.988576	0.900725	2.941409	-1.688620	0.000000	-10.000000	0.350000	-20.183334	625.000000	1023.000000	1023.000000	2046.000000
6.200000	0.007388	4.366137	2.758160	0.814473	2.537397	-1.743893	0.000000	-10.000000	0.350000	-20.383333	618.333313	1023.000000	1023.000000	2046.000000
6.220000	0.006455	3.814975	2.507395	0.750038	2.278524	-1.720981	0.000000	-10.000000	0.350000	-20.600000	611.500000	1023.000000	1023.000000	2046.000000
6.240000	0.005437	3.213331	2.309167	0.394588	2.318470	-1.808894	0.000000	-10.000000	0.358333	-20.600000	604.500000	1023.000000	1023.000000	2046.000000
6.260000	0.004759	2.812765	2.125573	0.280176	2.374178	-1.967162	0.000000	-10.000000	0.358333	-20.783335	597.666687	1023.000000	1023.000000	2046.000000
6.280000	0.004561	2.695462	2.051750	0.378097	2.151252	-1.885637	0.000000	-10.000000	0.358333	-20.900002	590.833313	1023.000000	1023.000000	2046.000000
6.300000	0.004933	2.915694	2.096007	0.523912	2.034456	-1.738681	0.000000	-10.000000	0.358333	-21.066668	584.000000	1023.000000	1023.000000	2046.000000
6.320000	0.005278	3.119165	2.165706	0.415089	2.187621	-1.649251	0.000000	-10.000000	0.375000	-21.083334	576.833313	1023.000000	1023.000000	2046.000000
6.340000	0.005785	3.419108	2.221349	0.500123	2.383851	-1.686215	0.000000	-10.000000	0.383333	-21.183334	569.666687	1023.000000	1023.000000	2046.000000
6.360000	0.006658	3.935123	2.380319	0.747944	2.342398	-1.535538	0.000000	-10.000000	0.375000	-21.133333	562.500000	1023.000000	1023.000000	2046.000000
6.380000	0.007722	4.563615	2.600792	0.988055	2.341388	-1.366619	0.000000	-10.000000	0.358333	-21.066666	555.500000	1023.000000	1023.000000	2046.000000
6.400000	0.008239	4.869372	2.701974	0.912803	2.607697	-1.353103	0.000000	-10.000000	0.358333	-20.833334	548.500000	1023.000000	1023.000000	2046.000000
6.420000	0.008282	4.894641	2.659027	0.920321	2.715326	-1.400033	0.000000	-10.000000	0.358333	-20.716667	541.500000	1023.000000	1023.000000	2046.000000
6.440000	0.008055	4.760616	2.569229	1.099029	2.531293	-1.438935	0.000000	-10.000000	0.375000	-20.733334	534.666687	1023.000000	1023.000000	2046.000000
6.460000	0.008020	4.739750	2.653374	1.087315	2.366494	-1.367433	0.000000	-10.000000	0.375000	-20.950001	527.833313	1023.000000	1023.000000	2046.000000
6.480000	0.007755	4.583109	2.428758	1.099492	2.446842	-1.391983	0.000000	-10.000000	0.391667	-21.566668	521.000000	1023.000000	1023.000000	2046.000000
6.500000	0.007095	4.193442	2.122060	1.204709	2.194670	-1.327997	0.000000	-10.000000	0.391667	-21.933334	513.666687	1023.000000	1023.000000	2046.000000
6.520000	0.005816	3.437018	1.810363	1.421188	1.630938	-1.425472	0.000000	-10.000000	0.400000	-22.500000	506.333344	1023.000000	1023.000000	2046.000000
6.540000	0.003606	2.131249	1.455904	1.197175	1.013123	-1.534953	0.000000	-10.000000	0.408333	-22.683334	498.666656	1023.000000	1023.000000	2046.000000
6.560000	0.000306	0.180846	0.980058	0.525627	0.613826	-1.938664	0.000000	-10.000000	0.416667	-23.100000	491.166656	1023.000000	1023.000000	2046.000000
6.580000	-0.003284	-1.940630	0.255156	0.025969	0.213435	-2.435191	0.000000	-10.000000	0.416667	-23.033335	483.500000	1023.000000	1023.000000	2046.000000
6.600000	-0.006409	-3.787475	-0.391609	-0.189985	-0.369205	-2.836675	0.000000	-10.000000	0.408333	-22.716667	475.833344	1023.000000	1023.000000	2046.000000
6.620000	-0.008859	-5.235728	-0.676552	-0.506698	-0.935872	-3.116606	0.000000	-10.000000	0.400000	-22.450001	468.333344	1023.000000	1023.000000	2046.000000
6.640000	-0.010763	-6.360826	-1.111151	-0.941838	-0.955361	-3.352475	0.000000	-10.000000	0.400000	-22.266666	460.666656	1023.000000	1023.000000	2046.000000
6.660000	-0.012432	-7.347106	-1.603777	-0.977658	-1.142064	-3.623607	0.000000	-10.000000	0.400000	-22.466667	453.333344	1023.000000	1023.000000	2046.000000
6.680000	-0.013749	-8.125558	-1.931473	-0.878492	-1.513606	-3.801988	0.000000	-10.000000	0.408333	-22.500000	445.666656	1023.000000	1023.000000	2046.000000
6.700000	-0.014862	-8.783449	-1.949871	-1.192869	-1.833874	-3.806834	0.000000	-10.000000	0.408333	-22.600000	438.333344	1023.000000	1023.000000	2046.000000
6.720000	-0.015537	-9.182087	-2.293012	-1.321456	-1.610819	-3.956799	0.000000	-10.000000	0.408333	-22.583334	430.666656	1023.000000	1023.000000	2046.000000
6.740000	-0.016183	-9.564428	-2.597666	-1.164076	-1.779646	-4.023041	0.000000	-10.000000	0.408333	-22.683334	423.166656	1023.000000	1023.000000	2046.000000
6.760000	-0.016406	-9.695974	-2.540493	-1.085626	-2.074265	-3.995589	0.000000	-10.000000	0.408333	-22.983334	415.500000	1023.000000	1023.000000	2046.000000
6.780000	-0.016664	-9.848379	-2.519745	-1.371940	-2.013263	-3.943430	0.000000	-10.000000	0.408333	-23.066668	407.833344	1023.000000	1023.000000	2046.000000
6.800000	-0.016537	-9.773569	-2.777289	-1.265118	-1.735294	-3.995868	0.000000	-10.000000	0.400000	-23.050001	400.166656	1023.000000	1023.000000	2046.000000
6.820000	-0.016119	-9.526203	-2.940275	-0.940327	-1.740112	-3.905489	0.000000	-10.000000	0.400000	-22.716667	392.500000	1023.000000	1023.000000	2046.000000
6.840000	-0.015800	-9.337821	-2.642227	-1.009066	-2.048423	-3.638104	0.000000	-10.000000	0.408333	-22.866667	384.833344	1023.000000	1023.000000	2046.000000
6.860000	-0.015585	-9.210855	-2.874889	-1.113293	-1.645384	-3.577288	0.000000	-10.000000	0.408333	-22.633333	377.333344	1023.000000	1023.000000	2046.000000
6.880000	-0.015949	-9.425811	-3.258996	-0.864891	-1.661789	-3.640135	0.000000	-10.000000	0.408333	-22.533333	369.666656	1023.000000	1023.000000	2046.000000
6.900000	-0.016702	-9.871169	-3.361960	-0.870360	-2.089110	-3.549740	0.000000	-10.000000	0.400000	-22.233334	362.333344	1023.000000	1023.000000	2046.000000
6.920000	-0.017559	-10.377443	-3.570469	-1.207329	-2.100547	-3.499097	0.000000	-10.000000	0.400000	-22.166668	354.666656	1023.000000	1023.000000	2046.000000
6.940000	-0.018403	-10.876196	-4.117812	-1.051381	-2.041891	-3.665113	0.000000	-10.000000	0.391667	-22.250000	347.333344	1023.000000	1023.000000	2046.000000
6.960000	-0.019543	-11.549880	-4.156308	-1.170833	-2.646285	-3.576454	0.000000	-10.000000	0.391667	-22.200001	339.833344	1023.000000	1023.000000	2046.000000
6.980000	-0.020574	-12.158968	-4.464480	-1.453235	-2.580445	-3.660808	0.000000	-10.000000	0.391667	-22.300001	332.500000	1023.000000	1023.000000	2046.000000
7.000000	-0.021665	-12.804025	-4.835514	-1.308777	-2.820455	-3.839279	0.000000	-10.000000	0.400000	-21.983334	325.000000	1023.000000	1023.000000	2046.000000
7.020000	-0.022443	-13.263968	-4.609442	-1.692957	-3.341537	-3.620032	0.000000	-10.000000	0.400000	-21.799999	317.666656	1023.000000	1023.000000	2046.000000
7.040000	-0.022415	-13.247163	-5.014543	-1.595175	-2.867377	-3.770068	0.000000	-10.000000	0.400000	-21.633333	310.333344	1023.000000	1023.000000	2046.000000
7.060000	-0.022771	-13.457474	-5.146571	-1.367407	-3.113208	-3.830288	0.000000	-10.000000	0.383333	-21.733334	303.166656	1023.000000	1023.000000	2046.000000
7.080000	-0.022612	-13.363489	-4.715497	-1.558951	-3.568778	-3.520264	0.000000	-10.000000	0.366667	-21.716667	295.833344	1023.000000	1023.000000	2046.000000
7.100000	-0.021923	-12.956659	-4.802821	-1.499113	-3.100759	-3.553967	0.000000	-10.000000	0.358333	-21.633333	288.666656	1023.000000	1023.000000	2046.000000
7.120000	-0.021284	-12.578734	-4.782309	-1.170311	-3.034597	-3.591517	0.000000	-10.000000	0.358333	-21.366667	281.333344	1023.000000	1023.000000	2046.000000
7.140000	-0.020589	-12.167913	-4.302127	-1.117596	-3.424201	-3.323990	0.000000	-10.000000	0.358333	-21.266666	274.166656	1023.000000	1023.000000	2046.000000
7.160000	-0.019845	-11.728104	-4.136545	-1.216001	-3.206865	-3.168692	0.000000	-10.000000	0.350000	-20.783335	267.000000	1023.000000	1023.000000	2046.000000
7.180000	-0.019586	-11.575518	-4.459657	-0.889971	-2.869869	-3.356020	0.000000	-10.000000	0.350000	-20.633335	260.166656	1023.000000	1023.000000	2046.000000
7.200000	-0.020035	-11.840736	-4.437670	-0.793363	-3.213181	-3.396522	0.000000	-10.000000	0.350000	-20.250000	253.333328	1023.000000	1023.000000	2046.000000
7.220000	-0.020043	-11.845501	-4.038696	-1.088561	-3.571764	-3.146480	0.000000	-10.000000	0.350000	-20.433334	246.500000	1023.000000	1023.000000	2046.000000
7.240000	-0.019926	-11.776007	-4.490378	-0.770225	-3.123081	-3.392323	0.000000	-10.000000	0.350000	-20.299999	239.666672	1023.000000	1023.000000	2046.000000
7.260000	-0.020617	-12.184406	-4.809288	-0.391415	-3.530221	-3.453483	0.000000	-10.000000	0.350000	-20.299999	232.833328	1023.000000	1023.000000	2046.000000
7.280000	-0.021595	-12.762725	-4.591794	-0.603094	-4.402447	-3.165390	0.000000	-10.000000	0.350000	-20.100000	226.166672	1023.000000	1023.000000	2046.000000
7.300000	-0.023235	-13.732025	-5.022496	-0.806548	-4.478573	-3.424407	0.000000	-10.000000	0.350000	-20.133333	219.333328	1023.000000	1023.000000	2046.000000
7.320000	-0.025986	-15.357437	-5.711036	-0.821447	-4.751820	-4.073133	0.000000	-10.000000	0.350000	-19.966667	212.666672	1023.000000	1023.000000	2046.000000
7.340000	-0.029285	-17.307169	-5.988904	-1.396576	-5.629459	-4.292230	0.000000	-10.000000	0.316667	-19.483334	206.000000	1023.000000	1023.000000	2046.000000
7.360000	-0.031853	-18.824921	-6.219987	-2.127387	-6.040847	-4.436700	0.000000	-10.000000	0.300000	-18.733334	199.666672	1023.000000	1023.000000	2046.000000
7.380000	-0.033989	-20.087561	-7.070230	-2.100299	-5.776761	-5.140270	0.000000	-10.000000	0.266667	-18.083334	193.500000	1023.000000	1023.000000	2046.000000
7.400000	-0.036157	-21.368528	-7.334507	-2.179513	-6.399018	-5.455491	0.000000	-10.000000	0.266667	-17.683334	187.500000	1023.000000	1023.000000	2046.000000
7.420000	-0.037472	-22.146034	-7.249216	-2.781063	-6.939366	-5.176390	0.000000	-10.000000	0.250000	-17.466667	181.500000	1023.000000	1023.000000	2046.000000
7.440000	-0.038350	-22.664650	-7.890892	-2.657413	-6.435367	-5.680979	0.000000	-10.000000	0.250000	-17.366667	175.500000	1023.000000	1023.000000	2046.000000
7.460000	-0.039670	-23.444719	-8.241557	-2.525710	-6.754686	-5.922766	0.000000	-10.000000	0.241667	-17.183334	169.500000	1023.000000	1023.000000	2046.000000
7.480000	-0.040269	-23.798723	-7.942760	-2.978332	-7.314580	-5.563052	0.000000	-10.000000	0.233333	-17.033333	163.833328	1023.000000	1023.000000	2046.000000
7.500000	-0.040376	-23.862476	-8.309823	-2.948725	-6.854775	-5.749152	0.000000	-10.000000	0.233333	-16.766666	158.166672	1023.000000	1023.000000	2046.000000
7.520000	-0.040664	-24.032528	-8.625888	-2.588587	-6.750753	-6.067299	0.000000	-10.000000	0.241667	-16.733334	152.666672	1023.000000	1023.000000	2046.000000
7.540000	-0.040899	-24.171341	-8.400729	-2.752288	-7.209211	-5.809112	0.000000	-10.000000	0.250000	-16.400002	147.000000	1023.000000	1023.000000	2046.000000
7.560000	-0.040280	-23.805586	-8.110956	-3.015619	-7.172898	-5.506112	0.000000	-10.000000	0.241667	-16.166668	141.500000	1023.000000	1023.000000	2046.000000
7.580000	-0.039267	-23.206707	-8.466688	-2.541645	-6.467351	-5.731023	0.000000	-10.000000	0.225000	-15.816668	136.000000	1023.000000	1023.000000	2046.000000
7.600000	-0.039076	-23.094206	-8.432617	-2.334175	-6.683942	-5.643471	0.000000	-10.000000	0.225000	-15.766667	130.666672	1023.000000	1023.000000	2046.000000
7.620000	-0.038530	-22.771387	-8.004915	-2.662093	-6.996861	-5.107518	0.000000	-10.000000	0.216667	-15.633333	125.500000	1023.000000	1023.000000	2046.000000
7.640000	-0.038236	-22.597727	-8.539650	-2.297603	-6.293047	-5.467426	0.000000	-10.000000	0.225000	-15.366667	120.333336	1023.000000	1023.000000	2046.000000
7.660000	-0.039043	-23.074440	-8.788312	-2.190219	-6.542302	-5.553606	0.000000	-10.000000	0.216667	-15.116667	115.166664	1023.000000	1023.000000	2046.000000
7.680000	-0.039619	-23.414782	-8.565957	-2.666672	-7.083926	-5.098228	0.000000	-10.000000	0.216667	-14.766666	110.000000	1023.000000	1023.000000	2046.000000
7.700000	-0.039999	-23.639442	-9.038794	-2.575294	-6.621762	-5.403594	0.000000	-10.000000	0.208333	-14.650000	105.166664	1023.000000	1023.000000	2046.000000
7.720000	-0.040952	-24.202692	-9.440316	-2.417553	-6.716060	-5.628762	0.000000	-10.000000	0.200000	-14.350000	100.333336	1023.000000	1023.000000	2046.000000
7.740000	-0.041975	-24.807369	-9.194418	-2.890595	-7.438920	-5.283435	0.000000	-10.000000	0.191667	-14.150001	95.666664	1023.000000	1023.000000	2046.000000
7.760000	-0.042470	-25.099552	-9.512298	-2.910076	-7.128545	-5.548634	0.000000	-10.000000	0.183333	-13.650001	90.833336	1023.000000	1023.000000	2046.000000
7.780000	-0.042980	-25.401318	-9.830350	-2.759607	-7.028913	-5.782448	0.000000	-10.000000	0.166667	-13.183333	86.333336	1023.000000	1023.000000	2046.000000
7.800000	-0.043393	-25.645031	-9.564499	-3.066978	-7.518375	-5.495178	0.000000	-10.000000	0.150000	-12.683333	82.000000	1023.000000	1023.000000	2046.000000
7.820000	-0.042883	-25.343699	-9.299543	-3.191055	-7.521239	-5.331860	0.000000	-10.000000	0.133333	-12.483334	77.666664	1023.000000	1023.000000	2046.000000
7.840000	-0.042170	-24.922417	-9.566652	-2.696306	-6.917317	-5.742142	0.000000	-10.000000	0.125000	-12.100000	73.333336	1023.000000	1023.000000	2046.000000
7.860000	-0.041723	-24.658073	-9.259712	-2.705691	-7.124041	-5.568628	0.000000	-10.000000	0.116667	-11.783334	69.000000	1023.000000	1023.000000	2046.000000
7.880000	-0.040620	-24.006430	-8.565125	-2.952757	-7.415840	-5.072708	0.000000	-10.000000	0.108333	-11.233334	65.333336	1023.000000	1023.000000	2046.000000
7.900000	-0.039226	-23.182623	-8.608866	-2.545931	-6.756625	-5.271202	0.000000	-10.000000	0.100000	-10.716667	61.666668	1023.000000	1023.000000	2046.000000
7.920000	-0.038646	-22.839846	-8.665291	-2.212910	-6.546517	-5.415128	0.000000	-10.000000	0.100000	-10.066667	58.166668	1023.000000	1023.000000	2046.000000
7.940000	-0.038294	-22.631926	-8.315129	-2.407513	-6.852213	-5.057070	0.000000	-10.000000	0.100000	-9.566667	54.666668	1023.000000	1023.000000	2046.000000
7.960000	-0.037849	-22.368855	-7.953477	-2.612540	-6.916021	-4.886816	0.000000	-10.000000	0.100000	-9.333333	51.500000	1023.000000	1023.000000	2046.000000
7.980000	-0.037271	-22.027046	-8.352380	-2.065765	-6.235523	-5.373378	0.000000	-10.000000	0.091667	-9.216667	48.500000	1023.000000	1023.000000	2046.000000
8.000000	-0.037336	-22.065420	-8.388108	-1.893310	-6.500878	-5.283123	0.000000	-10.000000	0.083333	-9.200000	45.333332	1023.000000	1023.000000	2046.000000
8.020000	-0.037595	-22.218433	-8.187789	-1.979949	-7.167467	-4.883228	0.000000	-10.000000	0.066667	-8.966667	42.166668	1023.000000	1023.000000	2046.000000
8.040000	-0.037985	-22.449095	-8.231236	-1.832635	-7.323292	-5.061933	0.000000	-10.000000	0.058333	-8.750000	39.166668	1023.000000	1023.000000	2046.000000
8.060000	-0.039513	-23.352348	-8.867941	-1.694731	-7.247110	-5.542566	0.000000	-10.000000	0.058333	-8.333334	36.333332	1023.000000	1023.000000	2046.000000
8.080000	-0.042404	-25.060698	-9.037313	-2.349296	-7.998037	-5.676051	0.000000	-10.000000	0.058333	-7.933333	33.500000	1023.000000	1023.000000	2046.000000
8.100000	-0.045084	-26.644619	-9.152735	-3.021359	-8.618474	-5.852050	0.000000	-10.000000	0.058333	-7.200000	30.833334	1023.000000	1023.000000	2046.000000
8.120000	-0.047204	-27.897301	-9.890790	-3.091740	-8.308681	-6.606091	0.000000	-10.000000	0.050000	-6.433333	28.500000	1023.000000	1023.000000	2046.000000
8.140000	-0.049394	-29.192137	-10.322989	-3.407638	-8.607268	-6.854240	0.000000	-10.000000	0.050000	-5.800000	26.500000	1023.000000	1023.000000	2046.000000
8.160000	-0.050720	-29.975662	-10.294640	-3.819157	-9.098321	-6.763545	0.000000	-10.000000	0.050000	-5.600000	24.500000	1023.000000	1023.000000	2046.000000
8.180000	-0.051400	-30.377392	-10.470257	-3.770794	-9.039020	-7.097322	0.000000	-10.000000	0.050000	-5.700000	22.500000	1023.000000	1023.000000	2046.000000
8.200000	-0.052225	-30.865265	-10.999758	-3.709489	-8.786520	-7.369498	0.000000	-10.000000	0.050000	-5.933333	20.500000	1023.000000	1023.000000	2046.000000
8.220000	-0.053066	-31.361813	-10.929398	-4.071500	-9.242023	-7.118893	0.000000	-10.000000	0.058333	-6.083333	18.500000	1023.000000	1023.000000	2046.000000
8.240000	-0.053030	-31.340927	-10.774113	-4.008538	-9.328239	-7.230037	0.000000	-10.000000	0.058333	-6.133333	16.500000	1023.000000	1023.000000	2046.000000
8.260000	-0.052961	-31.299967	-11.267723	-3.689222	-8.771706	-7.571316	0.000000	-10.000000	0.058333	-6.033333	14.500000	1023.000000	1023.000000	2046.000000
8.280000	-0.053001	-31.323505	-11.212440	-3.858736	-8.920530	-7.331800	0.000000	-10.000000	0.050000	-5.883333	12.500000	1023.000000	1023.000000	2046.000000
8.300000	-0.052539	-31.050371	-10.762163	-3.941984	-9.256129	-7.090095	0.000000	-10.000000	0.050000	-5.566667	10.500000	1023.000000	1023.000000	2046.000000
8.320000	-0.051473	-30.420731	-10.650955	-3.684660	-8.917299	-7.167816	0.000000	-10.000000	0.050000	-5.183333	8.500000	1023.000000	1023.000000	2046.000000
8.340000	-0.050331	-29.745754	-10.862908	-3.356983	-8.319491	-7.206372	0.000000	-10.000000	0.050000	-5.000000	6.833333	1023.000000	1023.000000	2046.000000
8.360000	-0.049774	-29.416712	-10.758862	-3.403282	-8.372225	-6.882343	0.000000	-10.000000	0.050000	-5.100000	5.166667	1023.000000	1023.000000	2046.000000
8.380000	-0.049093	-29.013988	-10.413227	-3.391744	-8.569525	-6.639494	0.000000	-10.000000	0.050000	-5.166667	3.500000	1023.000000	1023.000000	2046.000000
8.400000	-0.048396	-28.602139	-10.256880	-3.277632	-8.500182	-6.567446	0.000000	-10.000000	0.050000	-4.966667	1.666667	1023.000000	1023.000000	2046.000000
8.420000	-0.048236	-28.507540	-10.726949	-3.093685	-7.961367	-6.725538	0.000000	-10.000000	0.050000	-4.533333	0.333333	1023.000000	1023.000000	2046.000000
8.440000	-0.048746	-28.808994	-10.953283	-3.272619	-8.003116	-6.579976	0.000000	-10.000000	0.050000	-4.150000	-0.833333	1023.000000	1023.000000	2046.000000
8.460000	-0.049224	-29.091621	-10.744331	-3.449681	-8.466241	-6.431368	0.000000	-10.000000	0.050000	-3.800000	-1.833333	1023.000000	1023.000000	2046.000000
8.480000	-0.049387	-29.187492	-10.774042	-3.357293	-8.460934	-6.595223	0.000000	-10.000000	0.050000	-3.266667	-3.166667	1023.000000	1023.000000	2046.000000
8.500000	-0.049804	-29.434225	-11.306969	-3.393960	-8.057981	-6.675315	0.000000	-10.000000	0.050000	-2.533333	-4.166667	1023.000000	1023.000000	2046.000000
8.520000	-0.050542	-29.870449	-11.177748	-3.665555	-8.501788	-6.525357	0.000000	-10.000000	0.050000	-1.383333	-4.833333	1023.000000	1023.000000	2046.000000
8.540000	-0.050343	-29.752867	-10.821538	-3.653933	-8.771626	-6.505769	0.000000	-10.000000	0.050000	-0.533333	-5.000000	1023.000000	1023.000000	2046.000000
8.560000	-0.049870	-29.473448	-10.973630	-3.530769	-8.333208	-6.635840	0.000000	-10.000000	0.050000	0.583333	-5.000000	1023.000000	1023.000000	2046.000000
8.580000	-0.049164	-29.055733	-11.086306	-3.446918	-7.953863	-6.568645	0.000000	-10.000000	0.041667	1.583333	-5.000000	1023.000000	1023.000000	2046.000000
8.600000	-0.048411	-28.611116	-10.715095	-3.520440	-8.067281	-6.308300	0.000000	-10.000000	0.025000	3.000000	-5.000000	1023.000000	1023.000000	2046.000000
8.620000	-0.046826	-27.674170	-9.997824	-3.300124	-8.222028	-6.154194	0.000000	-10.000000	0.008333	4.300000	-5.000000	1023.000000	1023.000000	2046.000000
8.640000	-0.044917	-26.545847	-9.600377	-3.018085	-7.828887	-6.098498	0.000000	-10.000000	0.000000	5.850000	-5.000000	1023.000000	1023.000000	2046.000000
8.660000	-0.043500	-25.708754	-9.625358	-2.862352	-7.238653	-5.982392	0.000000	-10.000000	-0.008333	7.583333	-5.000000	1023.000000	1023.000000	2046.000000
8.680000	-0.042384	-25.049229	-9.309587	-2.823033	-7.226276	-5.690333	0.000000	-10.000000	-0.025000	9.333334	-5.000000	1023.000000	1023.000000	2046.000000
8.700000	-0.041053	-24.262220	-8.708367	-2.566459	-7.371759	-5.615634	0.000000	-10.000000	-0.041667	10.800000	-5.000000	1023.000000	1023.000000	2046.000000
8.720000	-0.039924	-23.595226	-8.591227	-2.444882	-6.953123	-5.605996	0.000000	-10.000000	-0.066667	11.983334	-5.000000	1023.000000	1023.000000	2046.000000
8.740000	-0.038854	-22.962912	-8.802994	-2.244338	-6.412138	-5.503440	0.000000	-10.000000	-0.083333	12.783334	-0.333333	1023.000000	1023.000000	2046.000000
8.760000	-0.038219	-22.587414	-8.545744	-2.068433	-6.735299	-5.237939	0.000000	-10.000000	-0.108333	13.600000	9.333333	1023.000000	1023.000000	2046.000000
8.780000	-0.037567	-22.202229	-8.069886	-1.697423	-7.261353	-5.173567	0.000000	-10.000000	-0.125000	14.600000	20.500000	1023.000000	1023.000000	2046.000000
8.800000	-0.037514	-22.170872	-8.392570	-1.611778	-6.941782	-5.224741	0.000000	-10.000000	-0.133333	15.783334	28.666666	1023.000000	1023.000000	2046.000000
8.820000	-0.038850	-22.960424	-8.539747	-2.015787	-7.176597	-5.228293	0.000000	-10.000000	-0.158333	16.733334	33.833332	1023.000000	1023.000000	2046.000000
8.840000	-0.040874	-24.156509	-8.409035	-2.290004	-7.859323	-5.598148	0.000000	-10.000000	-0.175000	17.450001	39.166668	1023.000000	1023.000000	2046.000000
8.860000	-0.042694	-25.231934	-8.991038	-2.710699	-7.595615	-5.934581	0.000000	-10.000000	-0.216667	18.450001	44.833332	1023.000000	1023.000000	2046.000000
8.880000	-0.044205	-26.125179	-9.350664	-3.168866	-7.542589	-6.063061	0.000000	-10.000000	-0.233333	19.433334	50.833332	1023.000000	1023.000000	2046.000000
8.900000	-0.045239	-26.736298	-9.217845	-3.191941	-7.976578	-6.349933	0.000000	-10.000000	-0.266667	20.383333	57.333332	1023.000000	1023.000000	2046.000000
8.920000	-0.045276	-26.758404	-9.309704	-3.231256	-7.788610	-6.428836	0.000000	-10.000000	-0.275000	21.133333	64.166664	1023.000000	1023.000000	2046.000000
8.940000	-0.045287	-26.764418	-9.632417	-3.410179	-7.354154	-6.367668	0.000000	-10.000000	-0.283333	21.733334	68.666664	1023.000000	1023.000000	2046.000000
8.960000	-0.045263	-26.750158	-9.310024	-3.283799	-7.713224	-6.443110	0.000000	-10.000000	-0.283333	22.416668	75.833336	1023.000000	1023.000000	2046.000000
8.980000	-0.044495	-26.296318	-9.118157	-3.203943	-7.612113	-6.362106	0.000000	-10.000000	-0.300000	22.933334	83.166664	1023.000000	1023.000000	2046.000000
9.000000	-0.043507	-25.712875	-9.354501	-3.220886	-6.908564	-6.228925	0.000000	-10.000000	-0.325000	23.500000	93.166664	1023.000000	1023.000000	2046.000000
9.020000	-0.042693	-25.231363	-8.961548	-3.044840	-7.024673	-6.200305	0.000000	-10.000000	-0.341667	23.950001	101.000000	1023.000000	1023.000000	2046.000000
9.040000	-0.041169	-24.331099	-8.406954	-2.796295	-7.069582	-6.058268	0.000000	-10.000000	-0.358333	24.366667	109.000000	1023.000000	1023.000000	2046.000000
9.060000	-0.039519	-23.355562	-8.458073	-2.753632	-6.275223	-5.868634	0.000000	-10.000000	-0.375000	24.866667	117.000000	1023.000000	1023.000000	2046.000000
9.080000	-0.037899	-22.398403	-8.157525	-2.676285	-5.978929	-5.585665	0.000000	-10.000000	-0.383333	25.150000	125.333336	1023.000000	1023.000000	2046.000000
9.100000	-0.035942	-21.241436	-7.482520	-2.283698	-6.069766	-5.405453	0.000000	-10.000000	-0.375000	25.083334	133.666672	1023.000000	1023.000000	2046.000000
9.120000	-0.033802	-19.976727	-7.065678	-2.122180	-5.688284	-5.100583	0.000000	-10.000000	-0.375000	24.916668	142.000000	1023.000000	1023.000000	2046.000000
9.140000	-0.032123	-18.984621	-7.136024	-2.089947	-4.882003	-4.876647	0.000000	-10.000000	-0.383333	24.916668	150.333328	1023.000000	1023.000000	2046.000000
9.160000	-0.030995	-18.317755	-6.904700	-1.997558	-4.735073	-4.680424	0.000000	-10.000000	-0.400000	25.100000	156.000000	1023.000000	1023.000000	2046.000000
9.180000	-0.029920	-17.682980	-6.452346	-1.813356	-4.890693	-4.526585	0.000000	-10.000000	-0.408333	25.333334	164.500000	1023.000000	1023.000000	2046.000000
9.200000	-0.028936	-17.101038	-6.448080	-1.876396	-4.454888	-4.321674	0.000000	-10.000000	-0.408333	25.433334	172.833328	1023.000000	1023.000000	2046.000000
9.220000	-0.028369	-16.765936	-6.567153	-1.971145	-3.978492	-4.249146	0.000000	-10.000000	-0.416667	25.400000	184.000000	1023.000000	1023.000000	2046.000000
9.240000	-0.028114	-16.615362	-6.194741	-1.904022	-4.258686	-4.257911	0.000000	-10.000000	-0.416667	25.283333	189.666672	1023.000000	1023.000000	2046.000000
9.260000	-0.027373	-16.177288	-5.797256	-1.927342	-4.321509	-4.131180	0.000000	-10.000000	-0.416667	25.283333	195.333328	1023.000000	1023.000000	2046.000000
9.280000	-0.026738	-15.801879	-5.859221	-2.160257	-3.749359	-4.033041	0.000000	-10.000000	-0.408333	25.583334	203.833328	1023.000000	1023.000000	2046.000000
9.300000	-0.026025	-15.380935	-5.567267	-2.185037	-3.590970	-4.037660	0.000000	-10.000000	-0.408333	25.850000	215.166672	1023.000000	1023.000000	2046.000000
9.320000	-0.024531	-14.497610	-4.921319	-1.988523	-3.671148	-3.916621	0.000000	-10.000000	-0.416667	25.983334	223.666672	1023.000000	1023.000000	2046.000000
9.340000	-0.022399	-13.237885	-4.535582	-1.931448	-3.151084	-3.619771	0.000000	-10.000000	-0.425000	26.000000	229.333328	1023.000000	1023.000000	2046.000000
9.360000	-0.020310	-12.003102	-4.213106	-1.752029	-2.544015	-3.493953	0.000000	-10.000000	-0.416667	26.350000	238.000000	1023.000000	1023.000000	2046.000000
9.380000	-0.018137	-10.718787	-3.342962	-1.411536	-2.631414	-3.332876	0.000000	-10.000000	-0.416667	26.650000	249.666672	1023.000000	1023.000000	2046.000000
9.400000	-0.015706	-9.282474	-2.804860	-1.233944	-2.253988	-2.989681	0.000000	-10.000000	-0.433333	27.133333	261.500000	1023.000000	1023.000000	2046.000000
9.420000	-0.013839	-8.178620	-2.703290	-1.138431	-1.502213	-2.834686	0.000000	-10.000000	-0.450000	27.416668	270.500000	1023.000000	1023.000000	2046.000000
9.440000	-0.012322	-7.282081	-2.130253	-0.885469	-1.489101	-2.777257	0.000000	-10.000000	-0.458333	27.700001	279.666656	1023.000000	1023.000000	2046.000000
9.460000	-0.010553	-6.236713	-1.551965	-0.713219	-1.412200	-2.559330	0.000000	-10.000000	-0.450000	27.750000	285.833344	1023.000000	1023.000000	2046.000000
9.480000	-0.008981	-5.307840	-1.307881	-0.654614	-0.868551	-2.476794	0.000000	-10.000000	-0.450000	27.700001	295.166656	1023.000000	1023.000000	2046.000000
9.500000	-0.007369	-4.355006	-1.083825	-0.341136	-0.574436	-2.355609	0.000000	-10.000000	-0.450000	27.600000	304.333344	1023.000000	1023.000000	2046.000000
9.520000	-0.005799	-3.427361	-0.441194	0.088387	-0.903541	-2.171013	0.000000	-10.000000	-0.450000	27.466667	316.666656	1023.000000	1023.000000	2046.000000
9.540000	-0.004330	-2.559237	0.006104	0.283859	-0.904547	-1.944653	0.000000	-10.000000	-0.450000	27.333334	322.833344	1023.000000	1023.000000	2046.000000
9.560000	-0.003847	-2.273858	-0.045857	0.290054	-0.561307	-1.956748	0.000000	-10.000000	-0.433333	27.200001	329.000000	1023.000000	1023.000000	2046.000000
9.580000	-0.005647	-3.337495	-0.257484	0.190435	-1.097866	-2.172581	0.000000	-10.000000	-0.408333	26.700001	338.000000	1023.000000	1023.000000	2046.000000
9.600000	-0.008367	-4.944634	-0.520387	-0.197179	-1.747960	-2.479108	0.000000	-10.000000	-0.408333	26.150000	350.000000	1023.000000	1023.000000	2046.000000
9.620000	-0.010461	-6.182456	-0.929593	-0.733912	-1.756125	-2.762826	0.000000	-10.000000	-0.425000	25.700001	359.000000	1023.000000	1023.000000	2046.000000
9.640000	-0.011705	-6.917688	-1.295117	-0.882385	-1.638410	-3.101776	0.000000	-10.000000	-0.433333	25.716667	367.666656	1023.000000	1023.000000	2046.000000
9.660000	-0.012412	-7.335655	-1.245064	-0.857066	-1.965957	-3.267568	0.000000	-10.000000	-0.416667	25.666666	376.166656	1023.000000	1023.000000	2046.000000
9.680000	-0.012039	-7.114840	-1.125935	-0.851158	-1.983584	-3.154164	0.000000	-10.000000	-0.400000	25.533333	387.500000	1023.000000	1023.000000	2046.000000
9.700000	-0.011677	-6.901237	-1.255678	-0.891204	-1.584376	-3.169978	0.000000	-10.000000	-0.400000	25.283333	396.000000	1023.000000	1023.000000	2046.000000
9.720000	-0.011389	-6.730636	-1.088397	-0.777439	-1.616680	-3.248120	0.000000	-10.000000	-0.400000	25.150000	401.666656	1023.000000	1023.000000	2046.000000
9.740000	-0.010627	-6.280616	-0.747804	-0.654840	-1.743051	-3.134921	0.000000	-10.000000	-0.383333	24.866667	410.000000	1023.000000	1023.000000	2046.000000
9.760000	-0.009534	-5.634807	-0.733650	-0.650136	-1.262459	-2.988561	0.000000	-10.000000	-0.366667	24.700001	418.333344	1023.000000	1023.000000	2046.000000
9.780000	-0.008486	-5.015059	-0.479256	-0.506140	-1.072808	-2.956855	0.000000	-10.000000	-0.341667	24.433334	429.500000	1023.000000	1023.000000	2046.000000
9.800000	-0.007223	-4.268945	-0.071475	-0.255847	-1.085558	-2.856065	0.000000	-10.000000	-0.333333	24.400002	435.166656	1023.000000	1023.000000	2046.000000
9.820000	-0.005416	-3.200795	0.221250	-0.167741	-0.678438	-2.575866	0.000000	-10.000000	-0.333333	24.250000	443.333344	1023.000000	1023.000000	2046.000000
9.840000	-0.003728	-2.203215	0.393628	0.058823	-0.165858	-2.489809	0.000000	-10.000000	-0.333333	24.066668	451.333344	1023.000000	1023.000000	2046.000000
9.860000	-0.002368	-1.399780	0.836713	0.313909	-0.228214	-2.322187	0.000000	-10.000000	-0.333333	23.950001	462.000000	1023.000000	1023.000000	2046.000000
9.880000	-0.000604	-0.356821	1.141278	0.320868	0.131101	-1.950068	0.000000	-10.000000	-0.325000	23.883333	467.333344	1023.000000	1023.000000	2046.000000
9.900000	0.000827	0.488929	1.127361	0.523052	0.757372	-1.918857	0.000000	-10.000000	-0.316667	23.800001	472.666656	1023.000000	1023.000000	2046.000000
9.920000	0.001767	1.044377	1.429988	0.588972	0.713268	-1.687851	0.000000	-10.000000	-0.300000	23.366667	480.666656	1023.000000	1023.000000	2046.000000
9.940000	0.002703	1.597335	1.517816	0.554748	0.980482	-1.455712	0.000000	-10.000000	-0.275000	22.600000	491.000000	1023.000000	1023.000000	2046.000000
9.960000	0.003390	2.003237	1.458472	0.651668	1.364756	-1.471659	0.000000	-10.000000	-0.258333	21.983334	498.666656	1023.000000	1023.000000	2046.000000
9.980000	0.003479	2.056249	1.735399	0.648216	1.088195	-1.415561	0.000000	-10.000000	-0.250000	21.583334	506.000000	1023.000000	1023.000000	2046.000000
10.000000	0.003918	2.315275	1.871199	0.475567	1.210102	-1.241592	0.000000	-10.000000	-0.241667	21.216667	513.333313	1023.000000	1023.000000	2046.000000
10.020000	0.004103	2.424811	1.793627	0.419159	1.605857	-1.393832	0.000000	-10.000000	-0.233333	20.850000	520.666687	1023.000000	1023.000000	2046.000000
10.040000	0.004386	2.591988	2.124354	0.321565	1.511686	-1.365617	0.000000	-10.000000	-0.233333	20.450001	525.500000	1023.000000	1023.000000	2046.000000
10.060000	0.005769	3.409699	2.514573	0.413740	1.633758	-1.152373	0.000000	-10.000000	-0.241667	20.416668	530.166687	1023.000000	1023.000000	2046.000000
10.080000	0.007443	4.398900	2.714405	0.518312	2.175012	-1.008829	0.000000	-10.000000	-0.241667	20.050001	537.166687	1023.000000	1023.000000	2046.000000
10.100000	0.009263	5.474355	3.109003	0.733353	2.487459	-0.855460	0.000000	-10.000000	-0.241667	19.733334	546.000000	1023.000000	1023.000000	2046.000000
10.120000	0.011301	6.679184	3.736323	1.084605	2.527020	-0.668764	0.000000	-10.000000	-0.241667	19.350000	552.666687	1023.000000	1023.000000	2046.000000
10.140000	0.013673	8.080990	4.257270	1.229994	2.895573	-0.301848	0.000000	-10.000000	-0.250000	19.550001	561.333313	1023.000000	1023.000000	2046.000000
10.160000	0.015785	9.329193	4.517900	1.522434	3.560825	-0.271965	0.000000	-10.000000	-0.258333	19.966667	568.000000	1023.000000	1023.000000	2046.000000
10.180000	0.016974	10.031574	4.969407	1.697413	3.551229	-0.186474	0.000000	-10.000000	-0.266667	20.383335	574.666687	1023.000000	1023.000000	2046.000000
10.200000	0.018613	11.000117	5.424776	1.822652	3.684435	0.068255	0.000000	-10.000000	-0.275000	20.566668	579.166687	1023.000000	1023.000000	2046.000000
10.220000	0.020043	11.845658	5.556815	1.979389	4.302355	0.007099	0.000000	-10.000000	-0.266667	20.633333	583.666687	1023.000000	1023.000000	2046.000000
10.240000	0.020919	12.363141	5.954965	2.104099	4.362976	-0.058898	0.000000	-10.000000	-0.250000	20.616667	590.500000	1023.000000	1023.000000	2046.000000
10.260000	0.022515	13.306355	6.411476	2.376427	4.262315	0.256137	0.000000	-10.000000	-0.241667	20.600000	597.500000	1023.000000	1023.000000	2046.000000
10.280000	0.024104	14.245583	6.603143	2.689196	4.484615	0.468628	0.000000	-10.000000	-0.241667	20.433334	606.666687	1023.000000	1023.000000	2046.000000
10.300000	0.025235	14.913697	6.769698	2.950185	4.745518	0.448297	0.000000	-10.000000	-0.250000	20.350000	613.500000	1023.000000	1023.000000	2046.000000
10.320000	0.025015	14.783757	6.930293	2.985731	4.463902	0.403831	0.000000	-10.000000	-0.233333	20.016666	620.166687	1023.000000	1023.000000	2046.000000
10.340000	0.022922	13.546988	6.516766	2.803754	3.929801	0.296668	0.000000	-10.000000	-0.216667	19.600000	624.666687	1023.000000	1023.000000	2046.000000
10.360000	0.019348	11.434454	5.811586	2.234454	3.537016	-0.148603	0.000000	-10.000000	-0.191667	19.033335	631.166687	1023.000000	1023.000000	2046.000000
10.380000	0.016601	9.811274	5.355580	1.841411	3.312757	-0.698475	0.000000	-10.000000	-0.175000	18.250000	639.833313	1023.000000	1023.000000	2046.000000
10.400000	0.014826	8.762097	5.191882	1.680227	2.872140	-0.982153	0.000000	-10.000000	-0.158333	17.650002	646.166687	1023.000000	1023.000000	2046.000000
10.420000	0.014280	8.439372	5.132887	1.616964	2.675907	-0.986387	0.000000	-10.000000	-0.141667	16.950001	652.500000	1023.000000	1023.000000	2046.000000
10.440000	0.014224	8.406527	4.935131	1.572362	2.993578	-1.094545	0.000000	-10.000000	-0.125000	16.433334	656.166687	1023.000000	1023.000000	2046.000000
10.460000	0.013948	8.243113	4.964592	1.540139	2.953785	-1.215404	0.000000	-10.000000	-0.108333	15.450001	661.666687	1023.000000	1023.000000	2046.000000
10.480000	0.014090	8.327262	5.071775	1.635882	2.791601	-1.171995	0.000000	-10.000000	-0.083333	14.650001	666.833313	1023.000000	1023.000000	2046.000000
10.500000	0.014422	8.523249	5.178316	1.650799	2.822059	-1.127925	0.000000	-10.000000	-0.066667	13.683333	672.000000	1023.000000	1023.000000	2046.000000
10.520000	0.015062	8.901793	5.120044	1.710008	3.273740	-1.201998	0.000000	-10.000000	-0.050000	12.933333	676.666687	1023.000000	1023.000000	2046.000000
10.540000	0.015360	9.077547	5.335172	1.782392	3.234224	-1.274240	0.000000	-10.000000	-0.041667	11.950000	681.000000	1023.000000	1023.000000	2046.000000
10.560000	0.016330	9.651207	5.575067	1.953212	3.236059	-1.113131	0.000000	-10.000000	-0.033333	11.150001	685.000000	1023.000000	1023.000000	2046.000000
10.580000	0.017719	10.472011	5.860817	2.085579	3.451872	-0.926257	0.000000	-10.000000	-0.025000	10.666667	689.000000	1023.000000	1023.000000	2046.000000
10.600000	0.018910	11.175983	5.864656	2.239635	4.053630	-0.981937	0.000000	-10.000000	-0.016667	10.233334	692.833313	1023.000000	1023.000000	2046.000000
10.620000	0.019721	11.655096	6.106560	2.296716	4.081853	-0.830033	0.000000	-10.000000	-0.008333	10.083334	696.500000	1023.000000	1023.000000	2046.000000
10.640000	0.021026	12.426277	6.357737	2.482697	4.146621	-0.560778	0.000000	-10.000000	0.000000	9.533334	699.833313	1023.000000	1023.000000	2046.000000
10.660000	0.022017	13.011932	6.370897	2.488358	4.544915	-0.392238	0.000000	-10.000000	0.000000	9.033334	703.166687	1023.000000	1023.000000	2046.000000
10.680000	0.022389	13.232027	6.237510	2.458125	4.996303	-0.459911	0.000000	-10.000000	0.000000	7.983334	706.166687	1023.000000	1023.000000	2046.000000
10.700000	0.022159	13.095958	6.196678	2.455721	4.866291	-0.422732	0.000000	-10.000000	0.000000	6.816667	709.000000	1023.000000	1023.000000	2046.000000
10.720000	0.022316	13.188942	6.196955	2.446417	4.759324	-0.213753	0.000000	-10.000000	0.000000	5.566667	711.333313	1023.000000	1023.000000	2046.000000
10.740000	0.022113	13.068596	5.997177	2.299846	5.109600	-0.338027	0.000000	-10.000000	0.000000	4.433333	713.500000	1023.000000	1023.000000	2046.000000
10.760000	0.021298	12.587123	5.996862	2.049542	5.016296	-0.475577	0.000000	-10.000000	0.016667	3.483333	715.166687	1023.000000	1023.000000	2046.000000
10.780000	0.020937	12.373899	5.961051	1.978495	4.856117	-0.421764	0.000000	-10.000000	0.025000	2.466667	716.666687	1023.000000	1023.000000	2046.000000
10.800000	0.021178	12.515904	5.976488	1.811079	5.094035	-0.365698	0.000000	-10.000000	0.041667	1.533333	717.500000	1023.000000	1023.000000	2046.000000
10.820000	0.021641	12.789765	6.068829	1.772078	5.416348	-0.467489	0.000000	-10.000000	0.041667	0.683333	718.000000	1023.000000	1023.000000	2046.000000
10.840000	0.022346	13.206322	6.230877	1.928637	5.396640	-0.349832	0.000000	-10.000000	0.050000	-0.433333	718.000000	1023.000000	1023.000000	2046.000000
10.860000	0.023706	14.010173	6.572633	2.136890	5.414777	-0.114126	0.000000	-10.000000	0.050000	-1.383333	718.000000	1023.000000	1023.000000	2046.000000
10.880000	0.025084	14.824644	6.696229	2.260647	5.939643	-0.071876	0.000000	-10.000000	0.050000	-2.283333	718.000000	1023.000000	1023.000000	2046.000000
10.900000	0.026292	15.538299	7.084622	2.459700	5.924582	0.069395	0.000000	-10.000000	0.041667	-2.583333	718.000000	1023.000000	1023.000000	2046.000000
10.920000	0.028010	16.553900	7.427053	2.741698	6.060328	0.324820	0.000000	-10.000000	0.033333	-2.550000	718.000000	1023.000000	1023.000000	2046.000000
10.940000	0.029166	17.236862	7.584206	2.752881	6.551539	0.348236	0.000000	-10.000000	0.033333	-1.883333	718.000000	1023.000000	1023.000000	2046.000000
10.960000	0.029739	17.575670	7.807822	2.791427	6.555748	0.420674	0.000000	-10.000000	0.033333	-0.966667	718.000000	1023.000000	1023.000000	2046.000000
10.980000	0.030355	17.939812	8.001004	2.993786	6.450497	0.494523	0.000000	-10.000000	0.041667	-0.533333	718.000000	1023.000000	1023.000000	2046.000000
11.000000	0.030843	18.228046	8.108515	2.985740	6.716147	0.417644	0.000000	-10.000000	0.041667	-1.066667	718.000000	1023.000000	1023.000000	2046.000000
11.020000	0.031389	18.551008	8.198213	3.101418	6.780213	0.471165	0.000000	-10.000000	0.050000	-2.066667	718.000000	1023.000000	1023.000000	2046.000000
11.040000	0.031766	18.773752	8.156934	3.483240	6.461599	0.671979	0.000000	-10.000000	0.050000	-3.033333	718.000000	1023.000000	1023.000000	2046.000000
11.060000	0.031880	18.840956	8.208456	3.590947	6.297770	0.743782	0.000000	-10.000000	0.050000	-3.783333	718.000000	1023.000000	1023.000000	2046.000000
11.080000	0.030579	18.071960	7.898161	3.416682	6.213032	0.544086	0.000000	-10.000000	0.050000	-4.533333	718.000000	1023.000000	1023.000000	2046.000000
11.100000	0.027331	16.152664	7.298203	3.118659	5.536172	0.199629	0.000000	-10.000000	0.050000	-5.366667	718.000000	1023.000000	1023.000000	2046.000000
11.120000	0.023610	13.953256	6.724973	2.703024	4.733997	-0.208739	0.000000	-10.000000	0.058333	-6.183333	718.000000	1023.000000	1023.000000	2046.000000
11.140000	0.020130	11.896723	6.146997	2.058634	4.398941	-0.707849	0.000000	-10.000000	0.066667	-6.966667	718.000000	1023.000000	1023.000000	2046.000000
11.160000	0.017737	10.482491	5.683105	1.750005	4.125820	-1.076439	0.000000	-10.000000	0.083333	-7.333333	718.000000	1023.000000	1023.000000	2046.000000
11.180000	0.016139	9.537937	5.346760	1.755228	3.660935	-1.224985	0.000000	-10.000000	0.075000	-7.333333	718.000000	1023.000000	1023.000000	2046.000000
11.200000	0.015198	8.981897	5.201458	1.494522	3.633877	-1.347960	0.000000	-10.000000	0.075000	-6.933333	718.000000	1023.000000	1023.000000	2046.000000
11.220000	0.014393	8.506438	5.010123	1.404542	3.626090	-1.534317	0.000000	-10.000000	0.058333	-6.700000	714.500000	1023.000000	1023.000000	2046.000000
11.240000	0.013723	8.110098	4.859600	1.535115	3.314109	-1.598726	0.000000	-10.000000	0.075000	-7.300000	705.333313	1023.000000	1023.000000	2046.000000
11.260000	0.013291	7.854704	4.892329	1.341958	3.266801	-1.646384	0.000000	-10.000000	0.083333	-8.100000	696.166687	1023.000000	1023.000000	2046.000000
11.280000	0.013177	7.787735	4.736895	1.341784	3.469814	-1.760758	0.000000	-10.000000	0.100000	-8.800000	690.500000	1023.000000	1023.000000	2046.000000
11.300000	0.012944	7.650142	4.724377	1.518738	3.196063	-1.789036	0.000000	-10.000000	0.100000	-9.066667	689.500000	1023.000000	1023.000000	2046.000000
11.320000	0.013193	7.797341	4.819434	1.397243	3.376225	-1.795562	0.000000	-10.000000	0.100000	-9.583334	687.333313	1023.000000	1023.000000	2046.000000
11.340000	0.013513	7.986321	4.783729	1.494463	3.554784	-1.846656	0.000000	-10.000000	0.100000	-10.316667	684.166687	1023.000000	1023.000000	2046.000000
11.360000	0.014039	8.297342	4.871128	1.701082	3.445507	-1.720374	0.000000	-10.000000	0.100000	-10.966667	680.666687	1023.000000	1023.000000	2046.000000
11.380000	0.014581	8.617529	4.951153	1.597951	3.701247	-1.632822	0.000000	-10.000000	0.116667	-11.600000	677.000000	1023.000000	1023.000000	2046.000000
11.400000	0.015011	8.871434	4.865087	1.769146	3.866180	-1.628979	0.000000	-10.000000	0.133333	-12.350000	673.000000	1023.000000	1023.000000	2046.000000
11.420000	0.015116	8.933852	4.860229	1.794266	3.753755	-1.474398	0.000000	-10.000000	0.150000	-13.150000	668.833313	1023.000000	1023.000000	2046.000000
11.440000	0.014739	8.710741	4.680730	1.539145	3.990498	-1.499632	0.000000	-10.000000	0.166667	-13.966666	664.500000	1023.000000	1023.000000	2046.000000
11.460000	0.013938	8.237454	4.188387	1.548986	4.083673	-1.583592	0.000000	-10.000000	0.183333	-14.700000	659.833313	1023.000000	1023.000000	2046.000000
11.480000	0.013051	7.713203	4.014671	1.556216	3.701957	-1.559640	0.000000	-10.000000	0.216667	-15.416667	655.000000	1023.000000	1023.000000	2046.000000
11.500000	0.012112	7.158208	3.907733	1.206671	3.627735	-1.583931	0.000000	-10.000000	0.233333	-16.049999	649.833313	1023.000000	1023.000000	2046.000000
11.520000	0.011095	6.556887	3.514888	1.097569	3.697690	-1.753260	0.000000	-10.000000	0.250000	-16.616667	644.500000	1023.000000	1023.000000	2046.000000
11.540000	0.009778	5.778807	3.258261	1.093003	3.338734	-1.911191	0.000000	-10.000000	0.250000	-17.166666	639.000000	1023.000000	1023.000000	2046.000000
11.560000	0.008966	5.298872	3.366659	0.730914	3.028618	-1.827319	0.000000	-10.000000	0.258333	-17.650000	633.333313	1023.000000	1023.000000	2046.000000
11.580000	0.008802	5.202087	3.177567	0.561482	3.353577	-1.890540	0.000000	-10.000000	0.266667	-17.933334	627.500000	1023.000000	1023.000000	2046.000000
11.600000	0.008757	5.175148	2.961734	0.729193	3.426821	-1.942598	0.000000	-10.000000	0.283333	-18.283335	621.500000	1023.000000	1023.000000	2046.000000
11.620000	0.009081	5.367147	3.050374	0.923483	3.234034	-1.840744	0.000000	-10.000000	0.308333	-18.683334	615.333313	1023.000000	1023.000000	2046.000000
11.640000	0.009611	5.680391	3.404812	0.816264	3.096742	-1.637428	0.000000	-10.000000	0.333333	-19.066668	609.000000	1023.000000	1023.000000	2046.000000
11.660000	0.010579	6.252009	3.342974	0.987166	3.600221	-1.678352	0.000000	-10.000000	0.333333	-19.316668	602.500000	1023.000000	1023.000000	2046.000000
11.680000	0.011324	6.692608	3.408504	1.296407	3.601982	-1.614285	0.000000	-10.000000	0.300000	-19.316668	594.000000	1023.000000	1023.000000	2046.000000
11.700000	0.012240	7.233607	3.879430	1.304139	3.410138	-1.360100	0.000000	-10.000000	0.266667	-19.350000	587.666687	1023.000000	1023.000000	2046.000000
11.720000	0.012853	7.596011	3.941543	1.243652	3.733873	-1.323057	0.000000	-10.000000	0.266667	-19.166666	581.333313	1023.000000	1023.000000	2046.000000
11.740000	0.012879	7.611592	3.710457	1.435399	3.878850	-1.413114	0.000000	-10.000000	0.300000	-19.183334	577.000000	1023.000000	1023.000000	2046.000000
11.760000	0.012469	7.368892	3.734184	1.575495	3.610369	-1.551156	0.000000	-10.000000	0.333333	-19.333334	570.500000	1023.000000	1023.000000	2046.000000
11.780000	0.012388	7.321287	3.938455	1.324375	3.363953	-1.305497	0.000000	-10.000000	0.350000	-19.600000	564.000000	1023.000000	1023.000000	2046.000000
11.800000	0.012531	7.405756	3.475752	1.632602	3.624538	-1.327135	0.000000	-10.000000	0.366667	-20.116667	557.500000	1023.000000	1023.000000	2046.000000
11.820000	0.011415	6.746092	3.124230	1.912687	3.133245	-1.424070	0.000000	-10.000000	0.375000	-20.550001	550.833313	1023.000000	1023.000000	2046.000000
11.840000	0.009742	5.757529	3.141265	1.656908	2.310067	-1.350710	0.000000	-10.000000	0.391667	-21.116667	544.000000	1023.000000	1023.000000	2046.000000
11.860000	0.007272	4.297812	2.484822	1.249199	2.188928	-1.625138	0.000000	-10.000000	0.391667	-21.683334	537.000000	1023.000000	1023.000000	2046.000000
11.880000	0.003410	2.015095	1.677109	0.983619	1.602195	-2.247828	0.000000	-10.000000	0.400000	-22.200001	529.666687	1023.000000	1023.000000	2046.000000
11.900000	-0.000295	-0.174612	1.367604	0.354387	0.629072	-2.525674	0.000000	-10.000000	0.400000	-22.683334	522.333313	1023.000000	1023.000000	2046.000000
11.920000	-0.002988	-1.765655	0.772569	-0.213447	0.498137	-2.822914	0.000000	-10.000000	0.400000	-22.500000	514.666687	1023.000000	1023.000000	2046.000000
11.940000	-0.005251	-3.103159	0.108837	-0.269989	0.359698	-3.301704	0.000000	-10.000000	0.391667	-22.283333	507.333344	1023.000000	1023.000000	2046.000000
11.960000	-0.007288	-4.307026	-0.255820	-0.297430	-0.172868	-3.580908	0.000000	-10.000000	0.383333	-21.799999	499.833344	1023.000000	1023.000000	2046.000000
11.980000	-0.008708	-5.146305	-0.256385	-0.747035	-0.680200	-3.462684	0.000000	-10.000000	0.383333	-21.750000	492.500000	1023.000000	1023.000000	2046.000000
12.000000	-0.009660	-5.708824	-0.765131	-0.811419	-0.387701	-3.744573	0.000000	-10.000000	0.391667	-21.816668	485.166656	1023.000000	1023.000000	2046.000000
12.020000	-0.010891	-6.436389	-1.221781	-0.698600	-0.562541	-3.953466	0.000000	-10.000000	0.400000	-21.916668	477.833344	1023.000000	1023.000000	2046.000000
12.040000	-0.011736	-6.935742	-1.129381	-0.946498	-1.053194	-3.806669	0.000000	-10.000000	0.400000	-21.883333	470.500000	1023.000000	1023.000000	2046.000000
12.060000	-0.011988	-7.084764	-1.324535	-1.096496	-0.838776	-3.824956	0.000000	-10.000000	0.400000	-21.916668	463.166656	1023.000000	1023.000000	2046.000000
12.080000	-0.012425	-7.343443	-1.692816	-0.798355	-0.733225	-4.119047	0.000000	-10.000000	0.400000	-22.066668	455.833344	1023.000000	1023.000000	2046.000000
12.100000	-0.012732	-7.524583	-1.490631	-1.010842	-1.176949	-3.846162	0.000000	-10.000000	0.400000	-22.150000	448.500000	1023.000000	1023.000000	2046.000000
12.120000	-0.012028	-7.108655	-1.586831	-1.083947	-0.756590	-3.681287	0.000000	-10.000000	0.400000	-22.049999	441.166656	1023.000000	1023.000000	2046.000000
12.140000	-0.011925	-7.047682	-1.887899	-0.653919	-0.612343	-3.893521	0.000000	-10.000000	0.400000	-21.883333	433.833344	1023.000000	1023.000000	2046.000000
12.160000	-0.011917	-7.042906	-1.621690	-0.788638	-1.101155	-3.531423	0.000000	-10.000000	0.400000	-21.933332	426.500000	1023.000000	1023.000000	2046.000000
12.180000	-0.011417	-6.747288	-1.769246	-0.899531	-0.758060	-3.320451	0.000000	-10.000000	0.400000	-21.966667	419.166656	1023.000000	1023.000000	2046.000000
12.200000	-0.011934	-7.052845	-2.338246	-0.564718	-0.527554	-3.622327	0.000000	-10.000000	0.400000	-22.049999	411.833344	1023.000000	1023.000000	2046.000000
12.220000	-0.013053	-7.714268	-2.325889	-0.817260	-1.190260	-3.380859	0.000000	-10.000000	0.400000	-21.883333	404.500000	1023.000000	1023.000000	2046.000000
12.240000	-0.013497	-7.976556	-2.616607	-0.992544	-1.058218	-3.309188	0.000000	-10.000000	0.400000	-21.883333	397.166656	1023.000000	1023.000000	2046.000000
12.260000	-0.014656	-8.661756	-3.172523	-0.761862	-1.040751	-3.686620	0.000000	-10.000000	0.400000	-21.766666	389.833344	1023.000000	1023.000000	2046.000000
12.280000	-0.015951	-9.427073	-3.156012	-1.095844	-1.738330	-3.436886	0.000000	-10.000000	0.400000	-21.733334	382.500000	1023.000000	1023.000000	2046.000000
12.300000	-0.016797	-9.927237	-3.285884	-1.402593	-1.866197	-3.372563	0.000000	-10.000000	0.400000	-21.633333	375.166656	1023.000000	1023.000000	2046.000000
12.320000	-0.017788	-10.512478	-3.868006	-1.168225	-1.668862	-3.807385	0.000000	-10.000000	0.383333	-21.650002	368.000000	1023.000000	1023.000000	2046.000000
12.340000	-0.018833	-11.130076	-3.933465	-1.291358	-2.139090	-3.766164	0.000000	-10.000000	0.383333	-21.750000	360.833344	1023.000000	1023.000000	2046.000000
12.360000	-0.018878	-11.157058	-3.653648	-1.613186	-2.522951	-3.367272	0.000000	-10.000000	0.375000	-21.766666	353.500000	1023.000000	1023.000000	2046.000000
12.380000	-0.018618	-11.002974	-4.001116	-1.362681	-2.057349	-3.581828	0.000000	-10.000000	0.383333	-21.700001	346.166656	1023.000000	1023.000000	2046.000000
12.400000	-0.018795	-11.107660	-4.083962	-1.115312	-2.222948	-3.685438	0.000000	-10.000000	0.383333	-21.533333	339.000000	1023.000000	1023.000000	2046.000000
12.420000	-0.018279	-10.802834	-3.598293	-1.300606	-2.645178	-3.258756	0.000000	-10.000000	0.383333	-21.433334	331.833344	1023.000000	1023.000000	2046.000000
12.440000	-0.017000	-10.047229	-3.380957	-1.231165	-2.328198	-3.106908	0.000000	-10.000000	0.375000	-21.233334	324.666656	1023.000000	1023.000000	2046.000000
12.460000	-0.016013	-9.463578	-3.542828	-0.711565	-1.871555	-3.337630	0.000000	-10.000000	0.366667	-21.033333	317.500000	1023.000000	1023.000000	2046.000000
12.480000	-0.015848	-9.366261	-3.328961	-0.638705	-2.209424	-3.189172	0.000000	-10.000000	0.358333	-20.650000	310.500000	1023.000000	1023.000000	2046.000000
12.500000	-0.015559	-9.195234	-2.993823	-0.888620	-2.511818	-2.800973	0.000000	-10.000000	0.358333	-20.500000	303.666656	1023.000000	1023.000000	2046.000000
12.520000	-0.015614	-9.228023	-3.261254	-0.772633	-2.132297	-3.061839	0.000000	-10.000000	0.350000	-20.400002	296.833344	1023.000000	1023.000000	2046.000000
12.540000	-0.015822	-9.350514	-3.526708	-0.405259	-2.030775	-3.387772	0.000000	-10.000000	0.358333	-20.333334	290.166656	1023.000000	1023.000000	2046.000000
12.560000	-0.016392	-9.687718	-3.541997	-0.428822	-2.575433	-3.141466	0.000000	-10.000000	0.366667	-20.433334	283.333344	1023.000000	1023.000000	2046.000000
12.580000	-0.016855	-9.961457	-3.383258	-0.540341	-3.254370	-2.783489	0.000000	-10.000000	0.375000	-20.516666	276.500000	1023.000000	1023.000000	2046.000000
12.600000	-0.017662	-10.438297	-3.896062	-0.206399	-3.190187	-3.145648	0.000000	-10.000000	0.375000	-20.750000	269.500000	1023.000000	1023.000000	2046.000000
12.620000	-0.019956	-11.793743	-4.375874	-0.258859	-3.638694	-3.520317	0.000000	-10.000000	0.366667	-20.766668	262.500000	1023.000000	1023.000000	2046.000000
12.640000	-0.023316	-13.780037	-4.559260	-1.024882	-4.613670	-3.582225	0.000000	-10.000000	0.358333	-20.783335	255.500000	1023.000000	1023.000000	2046.000000
12.660000	-0.025927	-15.322676	-4.999939	-1.523577	-4.903097	-3.896062	0.000000	-10.000000	0.350000	-20.616667	248.666672	1023.000000	1023.000000	2046.000000
12.680000	-0.028735	-16.982473	-5.876776	-1.505414	-4.862450	-4.737833	0.000000	-10.000000	0.341667	-20.233334	241.833328	1023.000000	1023.000000	2046.000000
12.700000	-0.031391	-18.551838	-5.997408	-2.125501	-5.702285	-4.726644	0.000000	-10.000000	0.325000	-19.650000	235.166672	1023.000000	1023.000000	2046.000000
12.720000	-0.032622	-19.279785	-6.183089	-2.374912	-5.890983	-4.830802	0.000000	-10.000000	0.291667	-19.083334	228.666672	1023.000000	1023.000000	2046.000000
12.740000	-0.033919	-20.045979	-6.912152	-2.117670	-5.591478	-5.424678	0.000000	-10.000000	0.300000	-18.816668	222.166672	1023.000000	1023.000000	2046.000000
12.760000	-0.035621	-21.052208	-7.032398	-2.511582	-6.192124	-5.316103	0.000000	-10.000000	0.300000	-18.783333	215.833328	1023.000000	1023.000000	2046.000000
12.780000	-0.036223	-21.407869	-6.958609	-2.740374	-6.490627	-5.218259	0.000000	-10.000000	0.316667	-18.766666	209.500000	1023.000000	1023.000000	2046.000000
12.800000	-0.036616	-21.639952	-7.572349	-2.380034	-5.944524	-5.743043	0.000000	-10.000000	0.316667	-18.700001	203.500000	1023.000000	1023.000000	2046.000000
12.820000	-0.037372	-22.086748	-7.668305	-2.503524	-6.248051	-5.666867	0.000000	-10.000000	0.316667	-18.633333	197.166672	1023.000000	1023.000000	2046.000000
12.840000	-0.037560	-22.197699	-7.444785	-2.774271	-6.637447	-5.341196	0.000000	-10.000000	0.316667	-18.516666	190.833328	1023.000000	1023.000000	2046.000000
12.860000	-0.037184	-21.975733	-7.545550	-2.606208	-6.333739	-5.490236	0.000000	-10.000000	0.300000	-18.333334	184.500000	1023.000000	1023.000000	2046.000000
12.880000	-0.036980	-21.855200	-7.864886	-2.321254	-6.018640	-5.650419	0.000000	-10.000000	0.283333	-17.916668	178.500000	1023.000000	1023.000000	2046.000000
12.900000	-0.036451	-21.542307	-7.592186	-2.569783	-6.283955	-5.096383	0.000000	-10.000000	0.266667	-17.583334	172.500000	1023.000000	1023.000000	2046.000000
12.920000	-0.035631	-21.058048	-7.477495	-2.285374	-6.149224	-5.145955	0.000000	-10.000000	0.250000	-17.250000	166.666672	1023.000000	1023.000000	2046.000000
12.940000	-0.035434	-20.941465	-7.894053	-2.000981	-5.747915	-5.298517	0.000000	-10.000000	0.250000	-17.100000	161.000000	1023.000000	1023.000000	2046.000000
12.960000	-0.035880	-21.204971	-7.793411	-2.374431	-6.188752	-4.848377	0.000000	-10.000000	0.241667	-16.933334	155.333328	1023.000000	1023.000000	2046.000000
12.980000	-0.035974	-21.260691	-7.854693	-2.243083	-6.194972	-4.967942	0.000000	-10.000000	0.233333	-16.683334	147.833328	1023.000000	1023.000000	2046.000000
13.000000	-0.036845	-21.775160	-8.469654	-2.074919	-5.905730	-5.324855	0.000000	-10.000000	0.225000	-16.466667	142.166672	1023.000000	1023.000000	2046.000000
13.020000	-0.037885	-22.390278	-8.668940	-2.406938	-6.219675	-5.094727	0.000000	-10.000000	0.233333	-16.250000	136.666672	1023.000000	1023.000000	2046.000000
13.040000	-0.038422	-22.707533	-8.445816	-2.622726	-6.725575	-4.913416	0.000000	-10.000000	0.233333	-16.066668	133.000000	1023.000000	1023.000000	2046.000000
13.060000	-0.039241	-23.191582	-8.996220	-2.366834	-6.386203	-5.442326	0.000000	-10.000000	0.225000	-15.733334	127.666664	1023.000000	1023.000000	2046.000000
13.080000	-0.040525	-23.950390	-9.160279	-2.770130	-6.763732	-5.256247	0.000000	-10.000000	0.208333	-15.350000	122.500000	1023.000000	1023.000000	2046.000000
13.100000	-0.040716	-24.063097	-8.841783	-2.936768	-7.159351	-5.125193	0.000000	-10.000000	0.200000	-14.883334	117.500000	1023.000000	1023.000000	2046.000000
13.120000	-0.040584	-23.985184	-9.094260	-2.670332	-6.747931	-5.472662	0.000000	-10.000000	0.200000	-14.516667	112.500000	1023.000000	1023.000000	2046.000000
13.140000	-0.040566	-23.974310	-9.189526	-2.684063	-6.686368	-5.414353	0.000000	-10.000000	0.191667	-14.150001	107.666664	1023.000000	1023.000000	2046.000000
13.160000	-0.040178	-23.745071	-8.710922	-2.879258	-7.098022	-5.056868	0.000000	-10.000000	0.175000	-13.866667	102.833336	1023.000000	1023.000000	2046.000000
13.180000	-0.038903	-22.991436	-8.409380	-2.485769	-6.811997	-5.284291	0.000000	-10.000000	0.166667	-13.466667	98.333336	1023.000000	1023.000000	2046.000000
13.200000	-0.037855	-22.372591	-8.487996	-2.399282	-6.345432	-5.139881	0.000000	-10.000000	0.150000	-13.016666	93.666664	1023.000000	1023.000000	2046.000000
13.220000	-0.037136	-21.947552	-8.028051	-2.461243	-6.645573	-4.812684	0.000000	-10.000000	0.133333	-12.416667	89.333336	1023.000000	1023.000000	2046.000000
13.240000	-0.036138	-21.357424	-7.725685	-2.123818	-6.559597	-4.948323	0.000000	-10.000000	0.108333	-11.783334	85.000000	1023.000000	1023.000000	2046.000000
13.260000	-0.035654	-21.071554	-8.129693	-1.996588	-5.943589	-5.001685	0.000000	-10.000000	0.100000	-11.216667	81.166664	1023.000000	1023.000000	2046.000000
13.280000	-0.035818	-21.168249	-7.822601	-2.201487	-6.304080	-4.840079	0.000000	-10.000000	0.100000	-10.850000	77.500000	1023.000000	1023.000000	2046.000000
13.300000	-0.035349	-20.890982	-7.555729	-1.936167	-6.448483	-4.950604	0.000000	-10.000000	0.091667	-10.666667	73.833336	1023.000000	1023.000000	2046.000000
13.320000	-0.035143	-20.769335	-8.060732	-1.626221	-6.055479	-5.026904	0.000000	-10.000000	0.083333	-10.600000	70.333336	1023.000000	1023.000000	2046.000000
13.340000	-0.035747	-21.126705	-7.973518	-1.753633	-6.688157	-4.711398	0.000000	-10.000000	0.083333	-10.433333	66.666664	1023.000000	1023.000000	2046.000000
13.360000	-0.036467	-21.551863	-7.859653	-1.485315	-7.202813	-5.004082	0.000000	-10.000000	0.091667	-10.250000	63.333332	1023.000000	1023.000000	2046.000000
13.380000	-0.038445	-22.720766	-8.525680	-1.742314	-7.161683	-5.291089	0.000000	-10.000000	0.091667	-9.883333	59.833332	1023.000000	1023.000000	2046.000000
13.400000	-0.041268	-24.389437	-8.590705	-2.404604	-7.954271	-5.439856	0.000000	-10.000000	0.075000	-9.666667	56.500000	1023.000000	1023.000000	2046.000000
13.420000	-0.043837	-25.907803	-9.042235	-2.601772	-8.162785	-6.101011	0.000000	-10.000000	0.050000	-9.016666	53.166668	1023.000000	1023.000000	2046.000000
13.440000	-0.046252	-27.334908	-9.739333	-3.165985	-8.154656	-6.274934	0.000000	-10.000000	0.041667	-8.283334	50.166668	1023.000000	1023.000000	2046.000000
13.460000	-0.047997	-28.366295	-9.605735	-3.407897	-8.830950	-6.521714	0.000000	-10.000000	0.041667	-7.416667	47.500000	1023.000000	1023.000000	2046.000000
13.480000	-0.048931	-28.918510	-10.155602	-3.334698	-8.511760	-6.916450	0.000000	-10.000000	0.050000	-7.016667	45.000000	1023.000000	1023.000000	2046.000000
13.500000	-0.050191	-29.662874	-10.533543	-3.682024	-8.566050	-6.881258	0.000000	-10.000000	0.058333	-7.000000	42.666668	1023.000000	1023.000000	2046.000000
13.520000	-0.051058	-30.175501	-10.263295	-3.757594	-9.171657	-6.982955	0.000000	-10.000000	0.066667	-7.166667	40.333332	1023.000000	1023.000000	2046.000000
13.540000	-0.051243	-30.284378	-10.715142	-3.573879	-8.748523	-7.246834	0.000000	-10.000000	0.066667	-7.383334	38.000000	1023.000000	1023.000000	2046.000000
13.560000	-0.051645	-30.522482	-10.896611	-3.858983	-8.725061	-7.041826	0.000000	-10.000000	0.058333	-7.516667	35.500000	1023.000000	1023.000000	2046.000000
13.580000	-0.051782	-30.603039	-10.516118	-3.728680	-9.192501	-7.165739	0.000000	-10.000000	0.050000	-7.516667	33.000000	1023.000000	1023.000000	2046.000000
13.600000	-0.051355	-30.350983	-10.916265	-3.555036	-8.599101	-7.280581	0.000000	-10.000000	0.050000	-7.433333	30.333334	1023.000000	1023.000000	2046.000000
13.620000	-0.051080	-30.187988	-10.855074	-3.778165	-8.564727	-6.990023	0.000000	-10.000000	0.050000	-7.200000	27.833334	1023.000000	1023.000000	2046.000000
13.640000	-0.050290	-29.721165	-10.337785	-3.570870	-8.867793	-6.944717	0.000000	-10.000000	0.050000	-6.933333	25.500000	1023.000000	1023.000000	2046.000000
13.660000	-0.049006	-28.962687	-10.546226	-3.257018	-8.253385	-6.906058	0.000000	-10.000000	0.058333	-6.683333	23.166666	1023.000000	1023.000000	2046.000000
13.680000	-0.048201	-28.486759	-10.539423	-3.364330	-8.026536	-6.556470	0.000000	-10.000000	0.058333	-6.666667	20.833334	1023.000000	1023.000000	2046.000000
13.700000	-0.047759	-28.225309	-10.089393	-3.149129	-8.420033	-6.566755	0.000000	-10.000000	0.058333	-6.616667	18.500000	1023.000000	1023.000000	2046.000000
13.720000	-0.047271	-27.937298	-10.435454	-2.992035	-7.908036	-6.601772	0.000000	-10.000000	0.050000	-6.450000	16.500000	1023.000000	1023.000000	2046.000000
13.740000	-0.047545	-28.098820	-10.646104	-3.256430	-7.838691	-6.357595	0.000000	-10.000000	0.050000	-6.100000	14.500000	1023.000000	1023.000000	2046.000000
13.760000	-0.047988	-28.360844	-10.391043	-3.169087	-8.337415	-6.463299	0.000000	-10.000000	0.058333	-5.866667	12.500000	1023.000000	1023.000000	2046.000000
13.780000	-0.048160	-28.462597	-10.661325	-3.172111	-8.116459	-6.512702	0.000000	-10.000000	0.066667	-5.783333	10.500000	1023.000000	1023.000000	2046.000000
13.800000	-0.048608	-28.727510	-11.015986	-3.428883	-7.897556	-6.385085	0.000000	-10.000000	0.066667	-5.650000	8.500000	1023.000000	1023.000000	2046.000000
13.820000	-0.049566	-29.293211	-10.803842	-3.432447	-8.498468	-6.558454	0.000000	-10.000000	0.058333	-5.266667	6.500000	1023.000000	1023.000000	2046.000000
13.840000	-0.049739	-29.395576	-10.742729	-3.399122	-8.621662	-6.632062	0.000000	-10.000000	0.050000	-4.683333	4.666667	1023.000000	1023.000000	2046.000000
13.860000	-0.049692	-29.368010	-11.206433	-3.576280	-8.036755	-6.548542	0.000000	-10.000000	0.050000	-4.016667	3.000000	1023.000000	1023.000000	2046.000000
13.880000	-0.049781	-29.420536	-10.886944	-3.587067	-8.369716	-6.576809	0.000000	-10.000000	0.050000	-3.616667	1.666667	1023.000000	1023.000000	2046.000000
13.900000	-0.048909	-28.905344	-10.435780	-3.368503	-8.550001	-6.551060	0.000000	-10.000000	0.041667	-3.433333	0.666667	1023.000000	1023.000000	2046.000000
13.920000	-0.047748	-28.219160	-10.563705	-3.358625	-7.867622	-6.429207	0.000000	-10.000000	0.041667	-3.433333	-0.166667	1023.000000	1023.000000	2046.000000
13.940000	-0.046774	-27.643181	-10.168897	-3.358423	-7.866640	-6.249221	0.000000	-10.000000	0.041667	-3.366667	-1.000000	1023.000000	1023.000000	2046.000000
13.960000	-0.045620	-26.961302	-9.541448	-3.024416	-8.122574	-6.272864	0.000000	-10.000000	0.050000	-3.000000	-2.000000	1023.000000	1023.000000	2046.000000
13.980000	-0.044131	-26.081486	-9.575323	-2.883513	-7.560821	-6.061829	0.000000	-10.000000	0.041667	-2.383333	-3.000000	1023.000000	1023.000000	2046.000000
14.000000	-0.043207	-25.535294	-9.521551	-2.900887	-7.220357	-5.892500	0.000000	-10.000000	0.025000	-1.716667	-3.666667	1023.000000	1023.000000	2046.000000
14.020000	-0.042967	-25.393250	-9.133344	-2.703384	-7.553574	-6.002948	0.000000	-10.000000	0.016667	-1.383333	-4.000000	1023.000000	1023.000000	2046.000000
14.040000	-0.042128	-24.897442	-9.157590	-2.581643	-7.238808	-5.919402	0.000000	-10.000000	0.025000	-1.400000	-4.000000	1023.000000	1023.000000	2046.000000
14.060000	-0.041843	-24.729357	-9.358771	-2.561204	-7.089937	-5.719446	0.000000	-10.000000	0.041667	-1.683333	-4.000000	1023.000000	1023.000000	2046.000000
14.080000	-0.042025	-24.836946	-9.079418	-2.153486	-7.795574	-5.808468	0.000000	-10.000000	0.050000	-2.000000	-4.000000	1023.000000	1023.000000	2046.000000
14.100000	-0.042041	-24.846251	-9.264940	-2.041882	-7.820069	-5.719360	0.000000	-10.000000	0.050000	-2.200000	-4.333333	1023.000000	1023.000000	2046.000000
14.120000	-0.042995	-25.410061	-9.540928	-2.259038	-7.837780	-5.772315	0.000000	-10.000000	0.041667	-2.250000	-5.000000	1023.000000	1023.000000	2046.000000
14.140000	-0.045427	-26.847162	-9.489437	-2.414104	-8.670558	-6.273064	0.000000	-10.000000	0.041667	-2.133333	-5.666667	1023.000000	1023.000000	2046.000000
14.160000	-0.047552	-28.102980	-10.096146	-2.966352	-8.574667	-6.465815	0.000000	-10.000000	0.033333	-1.966667	-6.166667	1023.000000	1023.000000	2046.000000
14.180000	-0.050053	-29.581509	-10.479742	-3.457903	-8.853910	-6.789954	0.000000	-10.000000	0.033333	-1.233333	-6.500000	1023.000000	1023.000000	2046.000000
14.200000	-0.051951	-30.703331	-10.513235	-3.518987	-9.447249	-7.223859	0.000000	-10.000000	0.016667	-0.566667	-6.833333	1023.000000	1023.000000	2046.000000
14.220000	-0.053039	-31.346075	-11.042342	-3.820149	-9.174248	-7.309336	0.000000	-10.000000	0.016667	0.000000	-7.000000	1023.000000	1023.000000	2046.000000
14.240000	-0.054129	-31.990326	-11.287213	-3.991097	-9.227915	-7.484101	0.000000	-10.000000	0.016667	0.000000	-7.000000	1023.000000	1023.000000	2046.000000
14.260000	-0.054981	-32.493725	-11.197065	-3.890607	-9.716840	-7.689213	0.000000	-10.000000	0.033333	0.000000	-7.000000	1023.000000	1023.000000	2046.000000
14.280000	-0.055244	-32.648945	-11.501085	-4.076097	-9.441799	-7.629963	0.000000	-10.000000	0.033333	-0.583333	-7.000000	1023.000000	1023.000000	2046.000000
14.300000	-0.055559	-32.835556	-11.671906	-4.149001	-9.314364	-7.700285	0.000000	-10.000000	0.033333	-1.250000	-7.000000	1023.000000	1023.000000	2046.000000
14.320000	-0.055801	-32.978352	-11.480537	-3.981724	-9.711934	-7.804156	0.000000	-10.000000	0.025000	-1.933333	-7.166667	1023.000000	1023.000000	2046.000000
14.340000	-0.055280	-32.670567	-11.630143	-4.047498	-9.363511	-7.629416	0.000000	-10.000000	0.025000	-1.983333	-7.500000	1023.000000	1023.000000	2046.000000
14.360000	-0.054982	-32.494423	-11.606756	-3.974325	-9.215894	-7.697448	0.000000	-10.000000	0.025000	-1.783333	-7.833333	1023.000000	1023.000000	2046.000000
14.380000	-0.054391	-32.145367	-11.265046	-3.760049	-9.453345	-7.666924	0.000000	-10.000000	0.025000	-1.100000	-8.000000	1023.000000	1023.000000	2046.000000
14.400000	-0.052972	-31.306398	-11.305500	-3.747390	-8.925794	-7.327715	0.000000	-10.000000	0.033333	-0.466667	-8.000000	1023.000000	1023.000000	2046.000000
14.420000	-0.051969	-30.713884	-11.163767	-3.557918	-8.720758	-7.271441	0.000000	-10.000000	0.033333	0.000000	-8.000000	1023.000000	1023.000000	2046.000000
14.440000	-0.051103	-30.201645	-10.790625	-3.289121	-8.935896	-7.186003	0.000000	-10.000000	0.041667	0.000000	-8.000000	1023.000000	1023.000000	2046.000000
14.460000	-0.049931	-29.509136	-10.834772	-3.264688	-8.512863	-6.896812	0.000000	-10.000000	0.033333	0.316667	-8.000000	1023.000000	1023.000000	2046.000000
14.480000	-0.049414	-29.203861	-10.957739	-3.243226	-8.165599	-6.837297	0.000000	-10.000000	0.025000	1.316667	-8.000000	1023.000000	1023.000000	2046.000000
14.500000	-0.049481	-29.243076	-10.835115	-3.089773	-8.459060	-6.859129	0.000000	-10.000000	0.008333	2.950000	-8.000000	1023.000000	1023.000000	2046.000000
14.520000	-0.049150	-29.047731	-10.820007	-3.152044	-8.444753	-6.630928	0.000000	-10.000000	-0.008333	4.750000	-8.000000	1023.000000	1023.000000	2046.000000
14.540000	-0.049015	-28.967907	-11.089486	-3.248933	-8.028934	-6.600553	0.000000	-10.000000	-0.025000	6.383333	-8.000000	1023.000000	1023.000000	2046.000000
14.560000	-0.049417	-29.205694	-10.959816	-3.205258	-8.359323	-6.681297	0.000000	-10.000000	-0.041667	7.966667	-8.000000	1023.000000	1023.000000	2046.000000
14.580000	-0.049224	-29.091394	-10.844558	-3.278466	-8.467512	-6.500858	0.000000	-10.000000	-0.066667	9.633333	-8.000000	1023.000000	1023.000000	2046.000000
14.600000	-0.048898	-28.898705	-10.996796	-3.367327	-8.007634	-6.526947	0.000000	-10.000000	-0.091667	11.383334	-8.000000	1023.000000	1023.000000	2046.000000
14.620000	-0.048654	-28.754557	-10.725495	-3.276018	-8.183082	-6.569963	0.000000	-10.000000	-0.116667	12.866667	-8.000000	1023.000000	1023.000000	2046.000000
14.640000	-0.047342	-27.978987	-10.369764	-3.303640	-8.040721	-6.264862	0.000000	-10.000000	-0.141667	14.283334	2.000000	1023.000000	1023.000000	2046.000000
14.660000	-0.045692	-27.004053	-10.200407	-3.172480	-7.427212	-6.203954	0.000000	-10.000000	-0.158333	15.483334	13.333333	1023.000000	1023.000000	2046.000000
14.680000	-0.044200	-26.122435	-9.590287	-2.941040	-7.480258	-6.110849	0.000000	-10.000000	-0.175000	16.683334	26.500000	1023.000000	1023.000000	2046.000000
14.700000	-0.042064	-24.859587	-9.020217	-2.802427	-7.269025	-5.767919	0.000000	-10.000000	-0.200000	17.883333	31.500000	1023.000000	1023.000000	2046.000000
14.720000	-0.040055	-23.672415	-8.805470	-2.719517	-6.599660	-5.547769	0.000000	-10.000000	-0.225000	18.800001	37.333332	1023.000000	1023.000000	2046.000000
14.740000	-0.038588	-22.805365	-8.369401	-2.468399	-6.471489	-5.496074	0.000000	-10.000000	-0.266667	19.666668	43.333332	1023.000000	1023.000000	2046.000000
14.760000	-0.037038	-21.889448	-7.956522	-2.269352	-6.374286	-5.289289	0.000000	-10.000000	-0.283333	20.250000	49.833332	1023.000000	1023.000000	2046.000000
14.780000	-0.035621	-21.051989	-7.732453	-2.291457	-5.990977	-5.037102	0.000000	-10.000000	-0.300000	20.866667	56.333332	1023.000000	1023.000000	2046.000000
14.800000	-0.034227	-20.228365	-7.667810	-2.084665	-5.469775	-5.006115	0.000000	-10.000000	-0.300000	21.216667	63.166668	1023.000000	1023.000000	2046.000000
14.820000	-0.033292	-19.675543	-7.351117	-1.778707	-5.678970	-4.866747	0.000000	-10.000000	-0.300000	21.400000	70.166664	1023.000000	1023.000000	2046.000000
14.840000	-0.032264	-19.068018	-7.001884	-1.477031	-5.946259	-4.642843	0.000000	-10.000000	-0.291667	21.600000	77.333336	1023.000000	1023.000000	2046.000000
14.860000	-0.031585	-18.666996	-6.927541	-1.410748	-5.804029	-4.524679	0.000000	-10.000000	-0.291667	21.983334	84.666664	1023.000000	1023.000000	2046.000000
14.880000	-0.032102	-18.972303	-6.983503	-1.472494	-5.796311	-4.719995	0.000000	-10.000000	-0.291667	22.583334	91.833336	1023.000000	1023.000000	2046.000000
14.900000	-0.034020	-20.105825	-7.059159	-1.771419	-6.272100	-5.003148	0.000000	-10.000000	-0.300000	23.116667	99.333336	1023.000000	1023.000000	2046.000000
14.920000	-0.035686	-21.090252	-7.233847	-2.231169	-6.486579	-5.138657	0.000000	-10.000000	-0.308333	23.683334	107.000000	1023.000000	1023.000000	2046.000000
14.940000	-0.037055	-21.899523	-7.629866	-2.558495	-6.237919	-5.473242	0.000000	-10.000000	-0.325000	24.050001	115.000000	1023.000000	1023.000000	2046.000000
14.960000	-0.038289	-22.628717	-7.693539	-2.725566	-6.465997	-5.743616	0.000000	-10.000000	-0.341667	24.366667	123.000000	1023.000000	1023.000000	2046.000000
14.980000	-0.038602	-22.813698	-7.704311	-2.764828	-6.593114	-5.751446	0.000000	-10.000000	-0.350000	24.566668	131.000000	1023.000000	1023.000000	2046.000000
15.000000	-0.038255	-22.608576	-7.829371	-2.822601	-6.231482	-5.725123	0.000000	-10.000000	-0.350000	24.566668	139.000000	1023.000000	1023.000000	2046.000000
15.020000	-0.038079	-22.504812	-7.778607	-2.796216	-6.108628	-5.821363	0.000000	-10.000000	-0.358333	24.633333	147.000000	1023.000000	1023.000000	2046.000000
15.040000	-0.037677	-22.267183	-7.540685	-2.728658	-6.255749	-5.742091	0.000000	-10.000000	-0.358333	24.450001	155.166672	1023.000000	1023.000000	2046.000000
15.060000	-0.036706	-21.693321	-7.405496	-2.713651	-6.019497	-5.554676	0.000000	-10.000000	-0.375000	24.483334	163.500000	1023.000000	1023.000000	2046.000000
15.080000	-0.035593	-21.035374	-7.360647	-2.556809	-5.543617	-5.574300	0.000000	-10.000000	-0.366667	24.483334	171.833328	1023.000000	1023.000000	2046.000000
15.100000	-0.034604	-20.451189	-7.003104	-2.414476	-5.526282	-5.507327	0.000000	-10.000000	-0.358333	24.450001	180.000000	1023.000000	1023.000000	2046.000000
15.120000	-0.033164	-19.600185	-6.589382	-2.216617	-5.523787	-5.270400	0.000000	-10.000000	-0.341667	24.416666	188.000000	1023.000000	1023.000000	2046.000000
15.140000	-0.031326	-18.513788	-6.328567	-2.137044	-5.033981	-5.014196	0.000000	-10.000000	-0.341667	24.183332	196.000000	1023.000000	1023.000000	2046.000000
15.160000	-0.029433	-17.394909	-6.162501	-1.894296	-4.459626	-4.878486	0.000000	-10.000000	-0.350000	24.183332	204.000000	1023.000000	1023.000000	2046.000000
15.180000	-0.027879	-16.476267	-5.688159	-1.675418	-4.416028	-4.696662	0.000000	-10.000000	-0.350000	24.066668	212.166672	1023.000000	1023.000000	2046.000000
15.200000	-0.026078	-15.412292	-5.305868	-1.489528	-4.254276	-4.362620	0.000000	-10.000000	-0.350000	24.050001	220.333328	1023.000000	1023.000000	2046.000000
15.220000	-0.024434	-14.440763	-5.159765	-1.428931	-3.747570	-4.104496	0.000000	-10.000000	-0.350000	24.016668	228.666672	1023.000000	1023.000000	2046.000000
15.240000	-0.023348	-13.798426	-5.118940	-1.358301	-3.307456	-4.013729	0.000000	-10.000000	-0.350000	24.083334	236.833328	1023.000000	1023.000000	2046.000000
15.260000	-0.022785	-13.465931	-4.888391	-1.273939	-3.385545	-3.918056	0.000000	-10.000000	-0.333333	23.816668	245.000000	1023.000000	1023.000000	2046.000000
15.280000	-0.021767	-12.864112	-4.694214	-1.240098	-3.270670	-3.659129	0.000000	-10.000000	-0.325000	23.766666	252.833328	1023.000000	1023.000000	2046.000000
15.300000	-0.021264	-12.567284	-4.710288	-1.306234	-2.860741	-3.690020	0.000000	-10.000000	-0.316667	23.366667	260.500000	1023.000000	1023.000000	2046.000000
15.320000	-0.021352	-12.619249	-4.474988	-1.436648	-3.012728	-3.694885	0.000000	-10.000000	-0.325000	23.433334	268.166656	1023.000000	1023.000000	2046.000000
15.340000	-0.020710	-12.239519	-4.167458	-1.476820	-3.055088	-3.540153	0.000000	-10.000000	-0.333333	23.500000	276.000000	1023.000000	1023.000000	2046.000000
15.360000	-0.019740	-11.666562	-4.069172	-1.551184	-2.540424	-3.505782	0.000000	-10.000000	-0.325000	23.933334	284.000000	1023.000000	1023.000000	2046.000000
15.380000	-0.018831	-11.129392	-3.628345	-1.565662	-2.447187	-3.488198	0.000000	-10.000000	-0.333333	24.033333	292.000000	1023.000000	1023.000000	2046.000000
15.400000	-0.016796	-9.926390	-3.019598	-1.369717	-2.363795	-3.173280	0.000000	-10.000000	-0.333333	24.066668	300.000000	1023.000000	1023.000000	2046.000000
15.420000	-0.014514	-8.577861	-2.674169	-1.166471	-1.688807	-3.048414	0.000000	-10.000000	-0.366667	24.016666	308.000000	1023.000000	1023.000000	2046.000000
15.440000	-0.012638	-7.468848	-2.024301	-0.983359	-1.554997	-2.906191	0.000000	-10.000000	-0.383333	24.450001	316.000000	1023.000000	1023.000000	2046.000000
15.460000	-0.010181	-6.016691	-1.398835	-0.732898	-1.368558	-2.516400	0.000000	-10.000000	-0.400000	24.750000	324.000000	1023.000000	1023.000000	2046.000000
15.480000	-0.008122	-4.800282	-1.226922	-0.513353	-0.618139	-2.441869	0.000000	-10.000000	-0.408333	25.150000	332.333344	1023.000000	1023.000000	2046.000000
15.500000	-0.006820	-4.030914	-0.640741	-0.376961	-0.656982	-2.356230	0.000000	-10.000000	-0.425000	25.533333	340.666656	1023.000000	1023.000000	2046.000000
15.520000	-0.004770	-2.818853	-0.198320	-0.152073	-0.399789	-2.068671	0.000000	-10.000000	-0.408333	25.950001	349.166656	1023.000000	1023.000000	2046.000000
15.540000	-0.003429	-2.026582	-0.051035	-0.070403	0.209141	-2.114285	0.000000	-10.000000	-0.400000	25.900000	357.666656	1023.000000	1023.000000	2046.000000
15.560000	-0.002150	-1.270780	0.422198	0.277808	0.011203	-1.981990	0.000000	-10.000000	-0.383333	25.700001	366.333344	1023.000000	1023.000000	2046.000000
15.580000	-0.000169	-0.099704	0.792730	0.581741	0.117012	-1.591187	0.000000	-10.000000	-0.391667	25.250000	375.000000	1023.000000	1023.000000	2046.000000
15.600000	0.000908	0.536810	1.081818	0.735846	0.320156	-1.601010	0.000000	-10.000000	-0.375000	25.133333	383.500000	1023.000000	1023.000000	2046.000000
15.620000	0.001439	0.850575	1.421753	0.946317	0.053083	-1.570577	0.000000	-10.000000	-0.375000	24.833334	391.833344	1023.000000	1023.000000	2046.000000
15.640000	0.000702	0.415117	1.272304	0.855100	-0.172396	-1.539890	0.000000	-10.000000	-0.366667	24.850000	400.166656	1023.000000	1023.000000	2046.000000
15.660000	-0.002037	-1.203766	0.667557	0.446027	-0.304177	-2.013174	0.000000	-10.000000	-0.350000	24.416668	408.500000	1023.000000	1023.000000	2046.000000
15.680000	-0.004910	-2.901788	0.433487	-0.051613	-0.834626	-2.449036	0.000000	-10.000000	-0.316667	24.016666	416.833344	1023.000000	1023.000000	2046.000000
15.700000	-0.006122	-3.618211	0.283636	-0.120122	-1.162035	-2.619690	0.000000	-10.000000	-0.291667	23.350000	425.000000	1023.000000	1023.000000	2046.000000
15.720000	-0.006693	-3.955457	0.068754	-0.300527	-1.010997	-2.712687	0.000000	-10.000000	-0.291667	23.133333	432.833344	1023.000000	1023.000000	2046.000000
15.740000	-0.006975	-4.122032	0.009480	-0.354735	-0.870799	-2.905977	0.000000	-10.000000	-0.291667	23.150002	440.500000	1023.000000	1023.000000	2046.000000
15.760000	-0.006835	-4.039479	0.122351	-0.232862	-1.076518	-2.852450	0.000000	-10.000000	-0.300000	23.000000	448.166656	1023.000000	1023.000000	2046.000000
15.780000	-0.006235	-3.685064	0.210489	-0.240151	-0.925444	-2.729957	0.000000	-10.000000	-0.300000	23.016666	456.000000	1023.000000	1023.000000	2046.000000
15.800000	-0.005840	-3.451336	0.255636	-0.258440	-0.604882	-2.843650	0.000000	-10.000000	-0.291667	22.766666	463.666656	1023.000000	1023.000000	2046.000000
15.820000	-0.005177	-3.059367	0.535492	-0.036183	-0.766839	-2.791837	0.000000	-10.000000	-0.275000	22.683334	471.333344	1023.000000	1023.000000	2046.000000
15.840000	-0.003888	-2.298018	0.697951	0.072075	-0.471830	-2.596214	0.000000	-10.000000	-0.258333	22.366667	478.833344	1023.000000	1023.000000	2046.000000
15.860000	-0.002839	-1.677699	0.917641	0.140235	-0.100542	-2.635034	0.000000	-10.000000	-0.258333	21.850000	486.500000	1023.000000	1023.000000	2046.000000
15.880000	-0.001615	-0.954377	1.253340	0.416438	-0.140628	-2.483527	0.000000	-10.000000	-0.275000	21.550001	493.833344	1023.000000	1023.000000	2046.000000
15.900000	0.000204	0.120835	1.519163	0.546139	0.271703	-2.216170	0.000000	-10.000000	-0.291667	21.300001	501.000000	1023.000000	1023.000000	2046.000000
15.920000	0.001437	0.849142	1.742767	0.655024	0.616951	-2.165599	0.000000	-10.000000	-0.300000	21.150002	508.000000	1023.000000	1023.000000	2046.000000
15.940000	0.003053	1.804055	2.076212	0.963672	0.646076	-1.881905	0.000000	-10.000000	-0.300000	21.016668	515.166687	1023.000000	1023.000000	2046.000000
15.960000	0.004494	2.655806	2.159804	0.937657	1.251273	-1.692928	0.000000	-10.000000	-0.275000	20.583334	522.333313	1023.000000	1023.000000	2046.000000
15.980000	0.005244	3.099128	2.304034	0.967392	1.434765	-1.607063	0.000000	-10.000000	-0.250000	20.116667	529.333313	1023.000000	1023.000000	2046.000000
16.000000	0.006217	3.674202	2.448766	1.167188	1.427594	-1.369346	0.000000	-10.000000	-0.208333	19.166668	536.000000	1023.000000	1023.000000	2046.000000
16.020000	0.006743	3.984965	2.443981	1.067848	1.767319	-1.294184	0.000000	-10.000000	-0.191667	18.516668	542.333313	1023.000000	1023.000000	2046.000000
16.040001	0.006702	3.960884	2.524186	0.997098	1.791078	-1.351479	0.000000	-10.000000	-0.166667	18.016668	548.833313	1023.000000	1023.000000	2046.000000
16.059999	0.006916	4.087306	2.622904	1.092827	1.633331	-1.261756	0.000000	-10.000000	-0.158333	17.800001	555.000000	1023.000000	1023.000000	2046.000000
16.080000	0.006973	4.120927	2.660221	0.840752	1.909867	-1.289913	0.000000	-10.000000	-0.150000	17.366667	561.000000	1023.000000	1023.000000	2046.000000
16.100000	0.007127	4.212349	2.778641	0.672457	2.083273	-1.322022	0.000000	-10.000000	-0.150000	17.033335	566.666687	1023.000000	1023.000000	2046.000000
16.120001	0.008028	4.744496	3.070699	0.830311	2.002220	-1.158734	0.000000	-10.000000	-0.150000	16.600000	572.500000	1023.000000	1023.000000	2046.000000
16.139999	0.009573	5.657400	3.374470	0.832567	2.406698	-0.956334	0.000000	-10.000000	-0.150000	16.566668	578.166687	1023.000000	1023.000000	2046.000000
16.160000	0.011234	6.639099	3.754688	1.014675	2.769246	-0.899511	0.000000	-10.000000	-0.141667	16.333334	583.833313	1023.000000	1023.000000	2046.000000
16.180000	0.013283	7.850411	4.209463	1.406569	2.816812	-0.582433	0.000000	-10.000000	-0.141667	16.333334	589.166687	1023.000000	1023.000000	2046.000000
16.200001	0.015491	9.155274	4.702722	1.529351	3.283656	-0.360454	0.000000	-10.000000	-0.141667	16.233334	594.833313	1023.000000	1023.000000	2046.000000
16.219999	0.017249	10.194143	5.089600	1.720101	3.724490	-0.340047	0.000000	-10.000000	-0.150000	16.450001	600.166687	1023.000000	1023.000000	2046.000000
16.240000	0.018733	11.071033	5.387237	2.066786	3.795413	-0.178402	0.000000	-10.000000	-0.150000	16.716667	605.833313	1023.000000	1023.000000	2046.000000
16.260000	0.020103	11.880985	5.770668	2.123598	3.985008	0.001712	0.000000	-10.000000	-0.141667	16.966667	611.166687	1023.000000	1023.000000	2046.000000
16.280001	0.021216	12.538453	5.942441	2.119977	4.511523	-0.035489	0.000000	-10.000000	-0.116667	16.450001	616.833313	1023.000000	1023.000000	2046.000000
16.299999	0.021871	12.925498	6.173504	2.324518	4.452770	-0.025293	0.000000	-10.000000	-0.083333	15.366667	622.333313	1023.000000	1023.000000	2046.000000
16.320000	0.023012	13.600188	6.358944	2.674304	4.382964	0.183976	0.000000	-10.000000	-0.066667	13.750000	627.833313	1023.000000	1023.000000	2046.000000
16.340000	0.023864	14.103379	6.489063	2.710596	4.521832	0.381889	0.000000	-10.000000	-0.058333	12.200000	632.666687	1023.000000	1023.000000	2046.000000
16.360001	0.024353	14.392551	6.601354	2.863080	4.589918	0.338200	0.000000	-10.000000	-0.041667	10.783334	637.000000	1023.000000	1023.000000	2046.000000
16.379999	0.024221	14.314857	6.532906	3.109995	4.349034	0.322922	0.000000	-10.000000	-0.016667	9.350000	640.666687	1023.000000	1023.000000	2046.000000
16.400000	0.022310	13.185174	6.203007	2.866545	3.906814	0.208808	0.000000	-10.000000	0.000000	8.133333	644.166687	1023.000000	1023.000000	2046.000000
16.420000	0.018640	11.016081	5.493985	2.300882	3.582258	-0.361044	0.000000	-10.000000	0.000000	6.783333	647.000000	1023.000000	1023.000000	2046.000000
16.440001	0.015303	9.043903	4.967879	1.966949	2.916576	-0.807499	0.000000	-10.000000	0.000000	5.650000	649.500000	1023.000000	1023.000000	2046.000000
16.459999	0.013315	7.869262	4.687643	1.733098	2.465670	-1.017148	0.000000	-10.000000	0.016667	4.616667	651.500000	1023.000000	1023.000000	2046.000000
16.480000	0.012015	7.101079	4.380616	1.380012	2.578834	-1.238382	0.000000	-10.000000	0.025000	3.916667	653.333313	1023.000000	1023.000000	2046.000000
16.500000	0.011160	6.595716	4.111316	1.425182	2.459380	-1.400161	0.000000	-10.000000	0.033333	3.550000	654.833313	1023.000000	1023.000000	2046.000000
16.520000	0.010754	6.355637	4.163075	1.483823	2.117861	-1.409124	0.000000	-10.000000	0.025000	3.166667	656.166687	1023.000000	1023.000000	2046.000000
16.540001	0.010415	6.155468	4.064709	1.223327	2.365664	-1.498232	0.000000	-10.000000	0.025000	2.566667	657.166687	1023.000000	1023.000000	2046.000000
16.559999	0.010050	5.939626	3.873071	1.340162	2.351135	-1.624743	0.000000	-10.000000	0.033333	1.416667	658.166687	1023.000000	1023.000000	2046.000000
16.580000	0.010152	6.000020	3.920275	1.447257	2.176805	-1.544318	0.000000	-10.000000	0.041667	-0.150000	658.666687	1023.000000	1023.000000	2046.000000
16.600000	0.010207	6.032056	4.031189	1.247519	2.362150	-1.608802	0.000000	-10.000000	0.050000	-1.633333	659.000000	1023.000000	1023.000000	2046.000000
16.620001	0.010577	6.250905	3.937861	1.397715	2.568161	-1.652832	0.000000	-10.000000	0.050000	-2.916667	659.000000	1023.000000	1023.000000	2046.000000
16.639999	0.011094	6.556665	4.015570	1.635520	2.495911	-1.590336	0.000000	-10.000000	0.050000	-3.800000	659.000000	1023.000000	1023.000000	2046.000000
16.660000	0.011813	6.981637	4.311325	1.516942	2.584146	-1.430776	0.000000	-10.000000	0.050000	-4.600000	659.000000	1023.000000	1023.000000	2046.000000
16.680000	0.012503	7.389409	4.228947	1.582810	3.004478	-1.426826	0.000000	-10.000000	0.058333	-5.383334	659.000000	1023.000000	1023.000000	2046.000000
16.700001	0.013093	7.737919	4.205416	1.879163	3.041356	-1.388015	0.000000	-10.000000	0.075000	-6.250000	659.000000	1023.000000	1023.000000	2046.000000
16.719999	0.013560	8.013764	4.360027	1.855923	2.966974	-1.169160	0.000000	-10.000000	0.091667	-7.233334	659.000000	1023.000000	1023.000000	2046.000000
16.740000	0.013497	7.976946	4.204369	1.604939	3.284831	-1.117193	0.000000	-10.000000	0.100000	-8.333333	659.000000	1023.000000	1023.000000	2046.000000
16.760000	0.013088	7.734774	3.829730	1.639510	3.407292	-1.141757	0.000000	-10.000000	0.100000	-9.300000	659.000000	1023.000000	1023.000000	2046.000000
16.780001	0.012498	7.386541	3.622710	1.785872	3.174528	-1.196570	0.000000	-10.000000	0.100000	-10.266666	655.500000	1023.000000	1023.000000	2046.000000
16.799999	0.011745	6.941090	3.680182	1.385341	2.992373	-1.116807	0.000000	-10.000000	0.108333	-11.066667	647.500000	1023.000000	1023.000000	2046.000000
16.820000	0.010878	6.428637	3.211609	1.354495	3.158244	-1.295712	0.000000	-10.000000	0.141667	-11.950001	638.166687	1023.000000	1023.000000	2046.000000
16.840000	0.009830	5.809325	3.137297	1.304487	2.716893	-1.349353	0.000000	-10.000000	0.158333	-12.733334	631.000000	1023.000000	1023.000000	2046.000000
16.860001	0.009049	5.347903	3.209496	0.824761	2.581310	-1.267664	0.000000	-10.000000	0.191667	-13.550000	626.666687	1023.000000	1023.000000	2046.000000
16.879999	0.008882	5.249351	2.867380	0.820213	2.942779	-1.381022	0.000000	-10.000000	0.200000	-14.266666	622.166687	1023.000000	1023.000000	2046.000000
16.900000	0.008805	5.203506	2.807868	1.106101	2.749557	-1.460019	0.000000	-10.000000	0.216667	-14.950000	617.333313	1023.000000	1023.000000	2046.000000
16.920000	0.009246	5.464298	3.232148	0.917483	2.507624	-1.192957	0.000000	-10.000000	0.225000	-15.633333	612.500000	1023.000000	1023.000000	2046.000000
16.940001	0.010083	5.958809	3.104922	1.091413	2.995080	-1.232607	0.000000	-10.000000	0.233333	-16.216667	607.166687	1023.000000	1023.000000	2046.000000
16.959999	0.010830	6.400600	3.170867	1.447896	2.976631	-1.194794	0.000000	-10.000000	0.250000	-16.600000	601.833313	1023.000000	1023.000000	2046.000000
16.980000	0.011788	6.966569	3.745733	1.383346	2.786895	-0.949405	0.000000	-10.000000	0.250000	-16.766666	596.166687	1023.000000	1023.000000	2046.000000
17.000000	0.012752	7.536473	3.769189	1.467182	3.232626	-0.932525	0.000000	-10.000000	0.250000	-16.850000	590.666687	1023.000000	1023.000000	2046.000000
17.020000	0.013213	7.809107	3.700559	1.795617	3.325644	-1.012713	0.000000	-10.000000	0.250000	-17.066668	585.000000	1023.000000	1023.000000	2046.000000
17.040001	0.013394	7.916023	3.997357	1.807350	2.998056	-0.886740	0.000000	-10.000000	0.258333	-17.366667	579.333313	1023.000000	1023.000000	2046.000000
17.059999	0.013175	7.786704	4.072987	1.527035	3.061423	-0.874741	0.000000	-10.000000	0.275000	-17.850000	573.500000	1023.000000	1023.000000	2046.000000
17.080000	0.013021	7.695268	3.653577	1.920498	3.156981	-1.035787	0.000000	-10.000000	0.308333	-18.450001	567.500000	1023.000000	1023.000000	2046.000000
17.100000	0.012486	7.378973	3.363593	2.242420	2.721934	-0.948974	0.000000	-10.000000	0.333333	-19.200001	561.333313	1023.000000	1023.000000	2046.000000
17.120001	0.011546	6.823778	3.482822	2.000684	2.059855	-0.719582	0.000000	-10.000000	0.358333	-19.783335	555.000000	1023.000000	1023.000000	2046.000000
17.139999	0.009930	5.868581	2.935740	1.858552	2.109381	-1.035092	0.000000	-10.000000	0.375000	-20.433334	548.333313	1023.000000	1023.000000	2046.000000
17.160000	0.007099	4.195388	2.305153	1.847344	1.569051	-1.526161	0.000000	-10.000000	0.391667	-20.833334	541.500000	1023.000000	1023.000000	2046.000000
17.180000	0.003788	2.238454	2.151489	1.167069	0.611251	-1.691355	0.000000	-10.000000	0.400000	-21.383333	534.500000	1023.000000	1023.000000	2046.000000
17.200001	0.000480	0.283433	1.370739	0.586584	0.498595	-2.172485	0.000000	-10.000000	0.400000	-21.700001	527.333313	1023.000000	1023.000000	2046.000000
17.219999	-0.002419	-1.429628	0.659064	0.541611	0.118090	-2.748393	0.000000	-10.000000	0.408333	-21.916666	520.166687	1023.000000	1023.000000	2046.000000
17.240000	-0.004828	-2.853543	0.478538	0.237897	-0.639543	-2.930434	0.000000	-10.000000	0.408333	-21.666666	512.833313	1023.000000	1023.000000	2046.000000
17.260000	-0.006374	-3.766759	0.203183	-0.232075	-0.782085	-2.955782	0.000000	-10.000000	0.408333	-21.433334	505.666656	1023.000000	1023.000000	2046.000000
17.280001	-0.007711	-4.557422	-0.518264	-0.125321	-0.555053	-3.358784	0.000000	-10.000000	0.400000	-21.283335	498.500000	1023.000000	1023.000000	2046.000000
17.299999	-0.009201	-5.437984	-0.749501	-0.058122	-1.047472	-3.582889	0.000000	-10.000000	0.400000	-21.466667	491.333344	1023.000000	1023.000000	2046.000000
17.320000	-0.010220	-6.040103	-0.590880	-0.517394	-1.577389	-3.354440	0.000000	-10.000000	0.400000	-21.616667	484.166656	1023.000000	1023.000000	2046.000000
17.340000	-0.010739	-6.346570	-1.037400	-0.593533	-1.189059	-3.526578	0.000000	-10.000000	0.400000	-21.716667	477.000000	1023.000000	1023.000000	2046.000000
17.360001	-0.011508	-6.801158	-1.424222	-0.293794	-1.238507	-3.844635	0.000000	-10.000000	0.400000	-21.683334	469.833344	1023.000000	1023.000000	2046.000000
17.379999	-0.011859	-7.008401	-1.230324	-0.419805	-1.694528	-3.663744	0.000000	-10.000000	0.400000	-21.866667	462.500000	1023.000000	1023.000000	2046.000000
17.400000	-0.011918	-7.043557	-1.219496	-0.723565	-1.577777	-3.522718	0.000000	-10.000000	0.400000	-21.966667	455.166656	1023.000000	1023.000000	2046.000000
17.420000	-0.011534	-6.816593	-1.668737	-0.385122	-1.048709	-3.714025	0.000000	-10.000000	0.400000	-22.133335	447.833344	1023.000000	1023.000000	2046.000000
17.440001	-0.011439	-6.760609	-1.679063	-0.189150	-1.246310	-3.646086	0.000000	-10.000000	0.408333	-22.133335	440.500000	1023.000000	1023.000000	2046.000000
17.459999	-0.011301	-6.678854	-1.372034	-0.409687	-1.645258	-3.251874	0.000000	-10.000000	0.408333	-22.200001	433.000000	1023.000000	1023.000000	2046.000000
17.480000	-0.011060	-6.536263	-1.619154	-0.506154	-1.194345	-3.216610	0.000000	-10.000000	0.408333	-22.233334	425.500000	1023.000000	1023.000000	2046.000000
17.500000	-0.011332	-6.696967	-2.150822	-0.171565	-0.937995	-3.436585	0.000000	-10.000000	0.408333	-22.233334	418.166656	1023.000000	1023.000000	2046.000000
17.520000	-0.012374	-7.313286	-2.261926	-0.208263	-1.448359	-3.394738	0.000000	-10.000000	0.408333	-21.983334	410.666656	1023.000000	1023.000000	2046.000000
17.540001	-0.013163	-7.779369	-2.197163	-0.685019	-1.836311	-3.060877	0.000000	-10.000000	0.408333	-21.800001	403.333344	1023.000000	1023.000000	2046.000000
17.559999	-0.013733	-8.116172	-2.810374	-0.563179	-1.413722	-3.328898	0.000000	-10.000000	0.400000	-21.566668	398.333344	1023.000000	1023.000000	2046.000000
17.580000	-0.014970	-8.847211	-3.188183	-0.421273	-1.689577	-3.548177	0.000000	-10.000000	0.400000	-21.650000	391.333344	1023.000000	1023.000000	2046.000000
17.600000	-0.016193	-9.570130	-3.112556	-0.761077	-2.345934	-3.350564	0.000000	-10.000000	0.408333	-21.533333	384.166656	1023.000000	1023.000000	2046.000000
17.620001	-0.017071	-10.089173	-3.189641	-1.175571	-2.489502	-3.234458	0.000000	-10.000000	0.400000	-21.316668	374.666656	1023.000000	1023.000000	2046.000000
17.639999	-0.017541	-10.366573	-3.737487	-0.956496	-2.039194	-3.633396	0.000000	-10.000000	0.400000	-21.166668	367.500000	1023.000000	1023.000000	2046.000000
17.660000	-0.018049	-10.666785	-3.871866	-0.806811	-2.277476	-3.710633	0.000000	-10.000000	0.391667	-21.216667	360.500000	1023.000000	1023.000000	2046.000000
17.680000	-0.018190	-10.750124	-3.539676	-1.069057	-2.817102	-3.324288	0.000000	-10.000000	0.400000	-21.300001	353.333344	1023.000000	1023.000000	2046.000000
17.700001	-0.017760	-10.496086	-3.515230	-1.125671	-2.610913	-3.244272	0.000000	-10.000000	0.400000	-21.233334	346.166656	1023.000000	1023.000000	2046.000000
17.719999	-0.017146	-10.133170	-3.700979	-0.701266	-2.242698	-3.488226	0.000000	-10.000000	0.400000	-21.183334	339.000000	1023.000000	1023.000000	2046.000000
17.740000	-0.016582	-9.799880	-3.277528	-0.774567	-2.613374	-3.134411	0.000000	-10.000000	0.383333	-20.933334	332.000000	1023.000000	1023.000000	2046.000000
17.760000	-0.015544	-9.186566	-2.879778	-0.905532	-2.600169	-2.801087	0.000000	-10.000000	0.366667	-20.616667	325.000000	1023.000000	1023.000000	2046.000000
17.780001	-0.014711	-8.694208	-3.241760	-0.369422	-1.903375	-3.179651	0.000000	-10.000000	0.350000	-20.183334	318.166656	1023.000000	1023.000000	2046.000000
17.799999	-0.014905	-8.809050	-3.199244	-0.251106	-2.178665	-3.180035	0.000000	-10.000000	0.350000	-20.066668	311.333344	1023.000000	1023.000000	2046.000000
17.820000	-0.015154	-8.955760	-2.808188	-0.711755	-2.656582	-2.779235	0.000000	-10.000000	0.350000	-20.083334	304.666656	1023.000000	1023.000000	2046.000000
17.840000	-0.014792	-8.742151	-3.102082	-0.383689	-2.162007	-3.094373	0.000000	-10.000000	0.350000	-20.166668	298.000000	1023.000000	1023.000000	2046.000000
17.860001	-0.015339	-9.065214	-3.452351	0.002794	-2.388688	-3.226968	0.000000	-10.000000	0.358333	-20.233334	291.333344	1023.000000	1023.000000	2046.000000
17.879999	-0.016031	-9.474570	-3.274728	-0.216831	-3.240403	-2.742607	0.000000	-10.000000	0.358333	-20.350000	284.500000	1023.000000	1023.000000	2046.000000
17.900000	-0.016906	-9.991377	-3.572423	-0.149144	-3.315505	-2.954304	0.000000	-10.000000	0.358333	-20.400002	277.666656	1023.000000	1023.000000	2046.000000
17.920000	-0.019177	-11.333333	-4.133842	-0.070257	-3.683228	-3.446006	0.000000	-10.000000	0.350000	-20.533335	270.833344	1023.000000	1023.000000	2046.000000
17.940001	-0.022062	-13.038701	-4.120829	-0.826617	-4.671445	-3.419810	0.000000	-10.000000	0.350000	-20.516666	264.000000	1023.000000	1023.000000	2046.000000
17.959999	-0.024830	-14.674747	-4.876557	-1.147164	-4.594797	-4.056230	0.000000	-10.000000	0.350000	-20.350000	257.166656	1023.000000	1023.000000	2046.000000
17.980000	-0.027936	-16.510296	-5.553145	-1.388541	-5.005853	-4.562757	0.000000	-10.000000	0.333333	-19.833334	250.333328	1023.000000	1023.000000	2046.000000
18.000000	-0.030135	-17.809631	-5.518398	-1.998624	-5.801222	-4.491388	0.000000	-10.000000	0.300000	-19.333334	243.833328	1023.000000	1023.000000	2046.000000
18.020000	-0.031618	-18.686390	-6.225293	-1.882431	-5.427868	-5.150797	0.000000	-10.000000	0.266667	-18.916666	237.166672	1023.000000	1023.000000	2046.000000
18.040001	-0.033477	-19.784922	-6.640226	-2.034899	-5.801191	-5.308606	0.000000	-10.000000	0.283333	-18.850000	230.833328	1023.000000	1023.000000	2046.000000
18.059999	-0.034585	-20.439497	-6.519836	-2.450525	-6.391340	-5.077796	0.000000	-10.000000	0.316667	-18.883333	224.500000	1023.000000	1023.000000	2046.000000
18.080000	-0.035276	-20.848370	-6.952268	-2.341161	-6.084268	-5.470674	0.000000	-10.000000	0.333333	-18.883333	218.333328	1023.000000	1023.000000	2046.000000
18.100000	-0.036035	-21.296839	-7.392441	-2.164031	-5.989581	-5.750785	0.000000	-10.000000	0.316667	-18.933334	212.000000	1023.000000	1023.000000	2046.000000
18.120001	-0.036769	-21.730400	-7.326779	-2.434741	-6.461274	-5.507607	0.000000	-10.000000	0.316667	-18.950001	205.666672	1023.000000	1023.000000	2046.000000
18.139999	-0.036803	-21.750465	-7.149409	-2.647810	-6.700812	-5.252434	0.000000	-10.000000	0.333333	-19.133333	199.333328	1023.000000	1023.000000	2046.000000
18.160000	-0.036596	-21.628162	-7.335489	-2.445642	-6.347888	-5.499145	0.000000	-10.000000	0.316667	-19.016666	193.000000	1023.000000	1023.000000	2046.000000
18.180000	-0.036197	-21.392488	-7.690375	-2.082940	-5.888221	-5.730953	0.000000	-10.000000	0.300000	-18.766666	186.666672	1023.000000	1023.000000	2046.000000
18.200001	-0.036008	-21.280581	-7.503665	-2.194168	-6.217389	-5.365358	0.000000	-10.000000	0.283333	-18.466667	180.500000	1023.000000	1023.000000	2046.000000
18.219999	-0.035296	-20.859926	-7.121619	-2.317663	-6.465780	-4.954865	0.000000	-10.000000	0.300000	-18.266666	174.500000	1023.000000	1023.000000	2046.000000
18.240000	-0.034715	-20.516558	-7.457189	-1.936224	-5.887424	-5.235722	0.000000	-10.000000	0.283333	-18.100000	168.333328	1023.000000	1023.000000	2046.000000
18.260000	-0.035097	-20.742592	-7.797256	-1.812665	-5.845023	-5.287647	0.000000	-10.000000	0.266667	-17.799999	162.166672	1023.000000	1023.000000	2046.000000
18.280001	-0.035844	-21.184071	-7.717220	-2.148189	-6.363802	-4.954858	0.000000	-10.000000	0.250000	-17.450001	156.166672	1023.000000	1023.000000	2046.000000
18.299999	-0.036349	-21.482430	-7.748782	-2.281805	-6.527004	-4.924839	0.000000	-10.000000	0.250000	-17.150000	150.333328	1023.000000	1023.000000	2046.000000
18.320000	-0.036888	-21.800852	-8.367857	-1.987190	-6.083629	-5.362176	0.000000	-10.000000	0.233333	-16.950001	144.500000	1023.000000	1023.000000	2046.000000
18.340000	-0.037976	-22.443661	-8.632484	-2.216518	-6.355965	-5.238693	0.000000	-10.000000	0.225000	-16.616667	138.833328	1023.000000	1023.000000	2046.000000
18.360001	-0.038970	-23.031252	-8.456285	-2.566861	-6.978623	-5.029483	0.000000	-10.000000	0.208333	-16.200001	133.166672	1023.000000	1023.000000	2046.000000
18.379999	-0.039535	-23.365131	-8.681000	-2.505485	-6.844205	-5.334441	0.000000	-10.000000	0.216667	-15.733334	127.833336	1023.000000	1023.000000	2046.000000
18.400000	-0.040027	-23.655735	-9.102172	-2.407596	-6.582226	-5.563741	0.000000	-10.000000	0.208333	-15.366667	122.500000	1023.000000	1023.000000	2046.000000
18.420000	-0.040455	-23.908621	-8.924238	-2.737569	-7.008243	-5.238571	0.000000	-10.000000	0.208333	-14.950000	117.500000	1023.000000	1023.000000	2046.000000
18.440001	-0.040015	-23.648645	-8.537367	-2.718453	-7.235269	-5.157557	0.000000	-10.000000	0.200000	-14.566667	112.500000	1023.000000	1023.000000	2046.000000
18.459999	-0.039437	-23.306982	-8.787067	-2.346814	-6.653862	-5.519240	0.000000	-10.000000	0.200000	-14.166667	107.666664	1023.000000	1023.000000	2046.000000
18.480000	-0.038953	-23.021309	-8.597537	-2.430265	-6.741151	-5.252356	0.000000	-10.000000	0.200000	-13.866667	102.833336	1023.000000	1023.000000	2046.000000
18.500000	-0.037855	-22.372099	-7.957455	-2.479360	-6.978954	-4.956330	0.000000	-10.000000	0.200000	-13.500000	98.333336	1023.000000	1023.000000	2046.000000
18.520000	-0.036579	-21.618235	-7.925664	-2.065614	-6.459548	-5.167408	0.000000	-10.000000	0.166667	-13.000000	93.666664	1023.000000	1023.000000	2046.000000
18.540001	-0.035969	-21.257559	-8.034132	-1.960718	-6.186931	-5.075778	0.000000	-10.000000	0.133333	-12.416667	89.333336	1023.000000	1023.000000	2046.000000
18.559999	-0.035570	-21.021841	-7.595631	-2.155875	-6.546510	-4.723824	0.000000	-10.000000	0.100000	-11.866667	85.000000	1023.000000	1023.000000	2046.000000
18.580000	-0.035221	-20.815825	-7.565543	-1.908562	-6.293100	-5.048618	0.000000	-10.000000	0.100000	-11.466667	81.000000	1023.000000	1023.000000	2046.000000
18.600000	-0.035015	-20.693792	-7.895102	-1.731181	-5.943504	-5.124004	0.000000	-10.000000	0.100000	-11.366667	77.333336	1023.000000	1023.000000	2046.000000
18.620001	-0.035186	-20.795218	-7.698687	-1.782274	-6.490006	-4.824251	0.000000	-10.000000	0.100000	-11.283334	73.666664	1023.000000	1023.000000	2046.000000
18.639999	-0.035133	-20.763533	-7.541037	-1.502165	-6.849546	-4.870785	0.000000	-10.000000	0.100000	-11.200000	70.000000	1023.000000	1023.000000	2046.000000
18.660000	-0.035888	-21.209908	-8.123592	-1.289322	-6.686266	-5.110727	0.000000	-10.000000	0.100000	-10.833333	66.166664	1023.000000	1023.000000	2046.000000
18.680000	-0.037919	-22.409845	-8.208301	-1.734835	-7.384665	-5.082043	0.000000	-10.000000	0.100000	-10.600000	62.500000	1023.000000	1023.000000	2046.000000
18.700001	-0.040355	-23.849617	-8.184347	-2.147935	-8.095837	-5.421498	0.000000	-10.000000	0.100000	-10.250000	59.000000	1023.000000	1023.000000	2046.000000
18.719999	-0.042861	-25.330805	-9.010571	-2.361569	-7.863941	-6.094722	0.000000	-10.000000	0.091667	-9.600000	55.500000	1023.000000	1023.000000	2046.000000
18.740000	-0.045546	-26.917439	-9.551980	-2.962151	-8.155913	-6.247395	0.000000	-10.000000	0.075000	-8.700000	52.333332	1023.000000	1023.000000	2046.000000
18.760000	-0.047459	-28.048273	-9.529216	-3.255989	-8.769902	-6.493166	0.000000	-10.000000	0.075000	-7.950000	49.333332	1023.000000	1023.000000	2046.000000
18.780001	-0.048649	-28.751568	-9.870521	-3.272831	-8.691053	-6.917163	0.000000	-10.000000	0.075000	-7.600000	46.833332	1023.000000	1023.000000	2046.000000
18.799999	-0.049756	-29.405766	-10.456979	-3.437192	-8.480862	-7.030732	0.000000	-10.000000	0.091667	-7.500000	44.166668	1023.000000	1023.000000	2046.000000
18.820000	-0.050769	-30.004639	-10.355576	-3.635696	-8.998971	-7.014397	0.000000	-10.000000	0.083333	-7.566667	41.666668	1023.000000	1023.000000	2046.000000
18.840000	-0.051065	-30.179195	-10.312171	-3.539757	-9.105163	-7.222104	0.000000	-10.000000	0.083333	-7.716667	39.000000	1023.000000	1023.000000	2046.000000
18.860001	-0.051295	-30.315525	-10.861580	-3.532119	-8.615967	-7.305859	0.000000	-10.000000	0.066667	-7.833333	36.500000	1023.000000	1023.000000	2046.000000
18.879999	-0.051604	-30.497820	-10.643673	-3.720027	-9.028272	-7.105849	0.000000	-10.000000	0.058333	-7.833333	34.000000	1023.000000	1023.000000	2046.000000
18.900000	-0.051175	-30.244579	-10.382372	-3.512557	-9.142342	-7.207309	0.000000	-10.000000	0.058333	-7.666667	31.333334	1023.000000	1023.000000	2046.000000
18.920000	-0.050754	-29.995377	-10.734861	-3.364403	-8.558276	-7.337837	0.000000	-10.000000	0.075000	-7.366667	28.833334	1023.000000	1023.000000	2046.000000
18.940001	-0.050143	-29.634762	-10.695868	-3.500068	-8.419498	-7.019327	0.000000	-10.000000	0.083333	-7.050000	26.166666	1023.000000	1023.000000	2046.000000
18.959999	-0.049310	-29.141922	-10.246409	-3.336108	-8.702777	-6.856627	0.000000	-10.000000	0.083333	-6.900000	23.833334	1023.000000	1023.000000	2046.000000
18.980000	-0.048173	-28.470470	-9.993135	-3.080866	-8.590743	-6.805726	0.000000	-10.000000	0.066667	-6.966667	21.500000	1023.000000	1023.000000	2046.000000
19.000000	-0.047398	-28.012430	-10.342935	-2.930018	-7.946064	-6.793413	0.000000	-10.000000	0.058333	-6.966667	19.166666	1023.000000	1023.000000	2046.000000
19.020000	-0.047377	-27.999607	-10.430432	-3.071799	-7.964094	-6.533282	0.000000	-10.000000	0.050000	-6.800000	16.833334	1023.000000	1023.000000	2046.000000
19.040001	-0.047533	-28.092010	-10.275697	-3.013242	-8.270578	-6.532492	0.000000	-10.000000	0.050000	-6.550000	14.500000	1023.000000	1023.000000	2046.000000
19.059999	-0.047611	-28.138092	-10.267671	-2.976017	-8.314342	-6.580062	0.000000	-10.000000	0.050000	-6.433333	12.500000	1023.000000	1023.000000	2046.000000
19.080000	-0.047906	-28.312698	-10.806278	-3.060051	-7.842778	-6.603591	0.000000	-10.000000	0.050000	-6.483334	10.500000	1023.000000	1023.000000	2046.000000
19.100000	-0.048794	-28.837200	-10.849284	-3.295567	-8.183230	-6.509118	0.000000	-10.000000	0.050000	-6.416667	8.166667	1023.000000	1023.000000	2046.000000
19.120001	-0.049353	-29.167475	-10.614687	-3.272168	-8.647769	-6.632850	0.000000	-10.000000	0.050000	-6.200000	5.833333	1023.000000	1023.000000	2046.000000
19.139999	-0.049647	-29.341642	-10.971621	-3.336090	-8.302297	-6.731635	0.000000	-10.000000	0.050000	-5.800000	3.500000	1023.000000	1023.000000	2046.000000
19.160000	-0.050078	-29.596092	-11.134585	-3.594281	-8.253325	-6.613902	0.000000	-10.000000	0.058333	-5.366667	1.666667	1023.000000	1023.000000	2046.000000
19.180000	-0.050024	-29.563967	-10.746622	-3.481703	-8.663098	-6.672544	0.000000	-10.000000	0.058333	-4.983334	0.333333	1023.000000	1023.000000	2046.000000
19.200001	-0.049243	-29.102552	-10.636895	-3.395872	-8.412765	-6.657020	0.000000	-10.000000	0.050000	-4.716667	-1.000000	1023.000000	1023.000000	2046.000000
19.219999	-0.048628	-28.739126	-10.749535	-3.461399	-8.015541	-6.512651	0.000000	-10.000000	0.041667	-4.533333	-2.166667	1023.000000	1023.000000	2046.000000
19.240000	-0.047548	-28.100584	-9.999932	-3.259199	-8.382948	-6.458505	0.000000	-10.000000	0.041667	-4.250000	-3.833333	1023.000000	1023.000000	2046.000000
19.260000	-0.046061	-27.221762	-9.838291	-3.048955	-7.950567	-6.383949	0.000000	-10.000000	0.050000	-3.650000	-5.166667	1023.000000	1023.000000	2046.000000
19.280001	-0.044870	-26.518120	-9.818887	-3.059831	-7.519983	-6.119418	0.000000	-10.000000	0.050000	-2.733333	-6.333333	1023.000000	1023.000000	2046.000000
19.299999	-0.043898	-25.943796	-9.219134	-2.738316	-7.862279	-6.124068	0.000000	-10.000000	0.050000	-1.633333	-6.833333	1023.000000	1023.000000	2046.000000
19.320000	-0.042886	-25.345766	-9.095496	-2.624275	-7.569818	-6.056177	0.000000	-10.000000	0.041667	-0.700000	-7.000000	1023.000000	1023.000000	2046.000000
19.340000	-0.042390	-25.052601	-9.341200	-2.728879	-7.039742	-5.942780	0.000000	-10.000000	0.025000	-0.166667	-7.000000	1023.000000	1023.000000	2046.000000
19.360001	-0.042155	-24.913506	-9.091173	-2.413088	-7.436125	-5.973118	0.000000	-10.000000	0.025000	0.000000	-7.000000	1023.000000	1023.000000	2046.000000
19.379999	-0.041547	-24.554438	-8.969460	-2.107254	-7.690137	-5.787587	0.000000	-10.000000	0.033333	0.000000	-7.000000	1023.000000	1023.000000	2046.000000
19.400000	-0.041527	-24.542593	-9.355421	-1.998980	-7.460423	-5.727768	0.000000	-10.000000	0.033333	0.000000	-7.000000	1023.000000	1023.000000	2046.000000
19.420000	-0.042353	-25.030851	-9.291911	-2.012239	-7.983710	-5.742991	0.000000	-10.000000	0.025000	0.316667	-7.000000	1023.000000	1023.000000	2046.000000
19.440001	-0.043503	-25.710518	-9.098849	-2.054608	-8.594060	-5.963002	0.000000	-10.000000	0.008333	1.133333	-7.000000	1023.000000	1023.000000	2046.000000
19.459999	-0.045617	-26.959358	-9.699389	-2.491825	-8.477403	-6.290742	0.000000	-10.000000	0.008333	2.166667	-7.000000	1023.000000	1023.000000	2046.000000
19.480000	-0.048114	-28.435467	-10.238107	-3.041074	-8.561388	-6.594898	0.000000	-10.000000	0.000000	3.483333	-7.000000	1023.000000	1023.000000	2046.000000
19.500000	-0.050097	-29.607481	-10.385202	-3.251357	-9.025775	-6.945146	0.000000	-10.000000	-0.008333	4.766667	-7.000000	1023.000000	1023.000000	2046.000000
19.520000	-0.051254	-30.290903	-10.384352	-3.366244	-9.404159	-7.136148	0.000000	-10.000000	-0.008333	6.266667	-7.000000	1023.000000	1023.000000	2046.000000
19.540001	-0.051937	-30.694584	-10.868876	-3.542574	-9.015700	-7.267432	0.000000	-10.000000	-0.008333	7.450000	-7.000000	1023.000000	1023.000000	2046.000000
19.559999	-0.052511	-31.033934	-11.060718	-3.699212	-8.973625	-7.300378	0.000000	-10.000000	0.000000	8.166666	-7.000000	1023.000000	1023.000000	2046.000000
19.580000	-0.052814	-31.212929	-10.894351	-3.579468	-9.351712	-7.387398	0.000000	-10.000000	-0.008333	9.050000	-7.000000	1023.000000	1023.000000	2046.000000
19.600000	-0.052468	-31.008354	-10.858565	-3.601999	-9.250448	-7.297340	0.000000	-10.000000	-0.016667	9.916667	-7.000000	1023.000000	1023.000000	2046.000000
19.620001	-0.052119	-30.802214	-11.247901	-3.640840	-8.615610	-7.297863	0.000000	-10.000000	-0.050000	11.183333	-2.166667	1023.000000	1023.000000	2046.000000
19.639999	-0.051867	-30.653116	-10.954557	-3.508011	-8.891416	-7.299132	0.000000	-10.000000	-0.075000	12.183333	7.833333	1023.000000	1023.000000	2046.000000
19.660000	-0.050763	-30.000996	-10.572835	-3.316589	-8.975794	-7.135778	0.000000	-10.000000	-0.108333	13.350000	19.166666	1023.000000	1023.000000	2046.000000
19.680000	-0.049449	-29.224424	-10.706764	-3.338745	-8.221165	-6.957750	0.000000	-10.000000	-0.125000	14.266666	27.333334	1023.000000	1023.000000	2046.000000
19.700001	-0.048269	-28.526701	-10.429282	-3.181211	-8.100871	-6.815337	0.000000	-10.000000	-0.125000	15.250000	32.000000	1023.000000	1023.000000	2046.000000
19.719999	-0.046603	-27.542517	-9.876725	-2.839239	-8.212440	-6.614112	0.000000	-10.000000	-0.133333	15.833334	37.000000	1023.000000	1023.000000	2046.000000
19.740000	-0.044856	-26.509626	-9.793242	-2.802105	-7.633633	-6.280646	0.000000	-10.000000	-0.150000	16.316668	42.166668	1023.000000	1023.000000	2046.000000
19.760000	-0.043506	-25.711859	-9.742612	-2.708048	-7.159783	-6.101415	0.000000	-10.000000	-0.166667	16.766668	47.500000	1023.000000	1023.000000	2046.000000
19.780001	-0.042481	-25.106058	-9.402534	-2.487243	-7.252886	-5.963395	0.000000	-10.000000	-0.183333	17.300001	53.000000	1023.000000	1023.000000	2046.000000
19.799999	-0.041491	-24.521229	-9.310042	-2.451156	-7.032220	-5.727810	0.000000	-10.000000	-0.183333	17.900000	58.666668	1023.000000	1023.000000	2046.000000
19.820000	-0.040848	-24.141415	-9.548182	-2.539730	-6.452943	-5.600561	0.000000	-10.000000	-0.191667	18.150000	64.500000	1023.000000	1023.000000	2046.000000
19.840000	-0.040696	-24.051094	-9.328279	-2.427978	-6.716811	-5.578025	0.000000	-10.000000	-0.208333	18.616667	70.500000	1023.000000	1023.000000	2046.000000
19.860001	-0.040203	-23.759754	-9.079004	-2.447959	-6.799970	-5.432822	0.000000	-10.000000	-0.225000	19.083334	76.666664	1023.000000	1023.000000	2046.000000
19.879999	-0.039904	-23.583364	-9.275029	-2.659221	-6.309058	-5.340055	0.000000	-10.000000	-0.258333	19.716667	83.000000	1023.000000	1023.000000	2046.000000
19.900000	-0.039792	-23.516808	-9.041752	-2.695711	-6.404506	-5.374838	0.000000	-10.000000	-0.275000	20.283333	89.500000	1023.000000	1023.000000	2046.000000
19.920000	-0.038976	-23.034721	-8.625741	-2.628835	-6.509871	-5.270275	0.000000	-10.000000	-0.275000	20.950001	96.166664	1023.000000	1023.000000	2046.000000
19.940001	-0.037636	-22.243000	-8.507988	-2.686422	-5.972665	-5.075926	0.000000	-10.000000	-0.266667	21.500000	103.000000	1023.000000	1023.000000	2046.000000
19.959999	-0.036159	-21.369959	-8.255053	-2.595779	-5.504061	-5.015066	0.000000	-10.000000	-0.250000	21.833334	110.166664	1023.000000	1023.000000	2046.000000
19.980000	-0.034408	-20.334858	-7.524552	-2.317528	-5.605126	-4.887650	0.000000	-10.000000	-0.266667	22.316668	117.500000	1023.000000	1023.000000	2046.000000
20.000000	-0.032005	-18.915182	-6.955108	-2.207662	-5.231133	-4.521279	0.000000	-10.000000	-0.291667	22.750000	124.833336	1023.000000	1023.000000	2046.000000
20.020000	-0.029934	-17.690722	-6.709033	-2.078856	-4.541012	-4.361819	0.000000	-10.000000	-0.316667	23.466667	132.333328	1023.000000	1023.000000	2046.000000
20.040001	-0.028281	-16.713869	-6.097357	-1.767991	-4.606605	-4.241917	0.000000	-10.000000	-0.350000	23.950001	140.000000	1023.000000	1023.000000	2046.000000
20.059999	-0.026318	-15.554152	-5.585124	-1.604102	-4.406089	-3.958837	0.000000	-10.000000	-0.375000	24.400000	148.000000	1023.000000	1023.000000	2046.000000
20.080000	-0.024589	-14.532103	-5.490775	-1.583306	-3.675625	-3.782397	0.000000	-10.000000	-0.400000	24.633333	156.000000	1023.000000	1023.000000	2046.000000
20.100000	-0.023451	-13.859393	-5.117104	-1.401193	-3.543995	-3.797102	0.000000	-10.000000	-0.400000	24.766666	164.166672	1023.000000	1023.000000	2046.000000
20.120001	-0.021955	-12.975172	-4.615236	-1.042995	-3.690249	-3.626692	0.000000	-10.000000	-0.400000	24.816668	172.500000	1023.000000	1023.000000	2046.000000
20.139999	-0.020220	-11.950242	-4.480293	-0.883144	-3.316300	-3.270506	0.000000	-10.000000	-0.400000	24.750000	180.833328	1023.000000	1023.000000	2046.000000
20.160000	-0.019308	-11.411275	-4.188771	-0.583004	-3.378905	-3.260595	0.000000	-10.000000	-0.400000	24.833334	189.000000	1023.000000	1023.000000	2046.000000
20.180000	-0.019015	-11.238136	-3.778967	-0.441800	-3.834075	-3.183294	0.000000	-10.000000	-0.391667	25.033333	197.166672	1023.000000	1023.000000	2046.000000
20.200001	-0.019724	-11.657074	-4.036416	-0.723142	-3.686774	-3.210743	0.000000	-10.000000	-0.383333	24.966667	205.500000	1023.000000	1023.000000	2046.000000
20.219999	-0.022044	-13.028137	-4.423285	-1.043146	-3.893656	-3.668050	0.000000	-10.000000	-0.375000	24.983334	213.833328	1023.000000	1023.000000	2046.000000
20.240000	-0.024031	-14.202332	-4.507881	-1.337304	-4.397470	-3.959677	0.000000	-10.000000	-0.375000	24.866667	222.333328	1023.000000	1023.000000	2046.000000
20.260000	-0.025073	-14.818056	-4.830313	-1.736221	-4.169848	-4.081675	0.000000	-10.000000	-0.375000	24.950001	230.666672	1023.000000	1023.000000	2046.000000
20.280001	-0.025827	-15.263944	-4.995531	-1.759197	-4.140721	-4.368495	0.000000	-10.000000	-0.383333	24.966667	239.000000	1023.000000	1023.000000	2046.000000
20.299999	-0.025918	-15.317468	-4.872121	-1.708290	-4.343521	-4.393536	0.000000	-10.000000	-0.391667	25.233334	247.166672	1023.000000	1023.000000	2046.000000
20.320000	-0.025528	-15.087037	-4.874938	-1.823487	-4.137047	-4.251565	0.000000	-10.000000	-0.400000	25.533335	255.500000	1023.000000	1023.000000	2046.000000
20.340000	-0.025008	-14.779569	-4.955401	-1.702662	-3.736519	-4.384987	0.000000	-10.000000	-0.408333	25.516666	264.166656	1023.000000	1023.000000	2046.000000
20.360001	-0.024543	-14.505023	-4.667734	-1.640083	-3.854175	-4.343031	0.000000	-10.000000	-0.408333	25.250000	272.666656	1023.000000	1023.000000	2046.000000
20.379999	-0.023565	-13.926858	-4.394444	-1.522157	-3.816826	-4.193431	0.000000	-10.000000	-0.400000	25.100000	281.333344	1023.000000	1023.000000	2046.000000
20.400000	-0.022282	-13.168483	-4.099509	-1.416412	-3.612977	-4.039584	0.000000	-10.000000	-0.391667	25.100000	289.666656	1023.000000	1023.000000	2046.000000
20.420000	-0.020880	-12.340014	-4.000494	-1.287906	-3.091039	-3.960575	0.000000	-10.000000	-0.391667	25.250000	298.000000	1023.000000	1023.000000	2046.000000
20.440001	-0.019429	-11.482674	-3.689744	-1.075923	-2.812242	-3.904765	0.000000	-10.000000	-0.400000	25.366667	306.333344	1023.000000	1023.000000	2046.000000
20.459999	-0.017697	-10.459046	-3.176038	-0.868563	-2.758750	-3.655695	0.000000	-10.000000	-0.400000	25.483334	314.666656	1023.000000	1023.000000	2046.000000
20.480000	-0.015740	-9.302334	-2.809667	-0.620444	-2.484599	-3.387625	0.000000	-10.000000	-0.383333	25.433334	323.333344	1023.000000	1023.000000	2046.000000
20.500000	-0.013833	-8.175354	-2.658941	-0.516413	-1.839509	-3.160490	0.000000	-10.000000	-0.375000	25.233334	331.666656	1023.000000	1023.000000	2046.000000
20.520000	-0.012475	-7.372797	-2.333568	-0.349661	-1.674174	-3.015395	0.000000	-10.000000	-0.366667	24.966667	340.333344	1023.000000	1023.000000	2046.000000
20.540001	-0.011070	-6.542159	-2.055828	-0.171456	-1.519470	-2.795404	0.000000	-10.000000	-0.366667	24.650000	348.666656	1023.000000	1023.000000	2046.000000
20.559999	-0.009936	-5.872017	-1.878418	-0.206197	-1.259020	-2.528382	0.000000	-10.000000	-0.358333	24.450001	357.000000	1023.000000	1023.000000	2046.000000
20.580000	-0.009012	-5.326068	-1.936925	-0.087344	-0.771600	-2.530199	0.000000	-10.000000	-0.350000	24.133333	365.000000	1023.000000	1023.000000	2046.000000
20.600000	-0.008698	-5.140557	-1.669456	-0.104534	-0.908846	-2.457720	0.000000	-10.000000	-0.341667	24.083334	373.000000	1023.000000	1023.000000	2046.000000
20.620001	-0.008200	-4.846460	-1.405328	-0.130840	-0.963015	-2.347277	0.000000	-10.000000	-0.325000	23.816668	381.000000	1023.000000	1023.000000	2046.000000
20.639999	-0.007854	-4.641506	-1.420252	-0.300665	-0.574012	-2.346577	0.000000	-10.000000	-0.316667	23.500000	389.000000	1023.000000	1023.000000	2046.000000
20.660000	-0.007374	-4.357832	-1.249823	-0.370848	-0.362132	-2.375029	0.000000	-10.000000	-0.308333	23.150000	397.000000	1023.000000	1023.000000	2046.000000
20.680000	-0.006618	-3.910956	-0.829495	-0.387615	-0.416081	-2.277764	0.000000	-10.000000	-0.308333	22.966667	405.000000	1023.000000	1023.000000	2046.000000
20.700001	-0.004816	-2.846510	-0.346598	-0.287276	-0.191966	-2.020671	0.000000	-10.000000	-0.300000	22.933334	412.666656	1023.000000	1023.000000	2046.000000
20.719999	-0.002853	-1.686399	-0.097124	-0.034603	0.412755	-1.967426	0.000000	-10.000000	-0.300000	23.066668	420.333344	1023.000000	1023.000000	2046.000000
20.740000	-0.000752	-0.444150	0.438064	0.179450	0.697114	-1.758778	0.000000	-10.000000	-0.300000	23.000000	428.000000	1023.000000	1023.000000	2046.000000
20.760000	0.001291	0.763165	1.112797	0.426149	0.756559	-1.532340	0.000000	-10.000000	-0.316667	23.333334	435.833344	1023.000000	1023.000000	2046.000000
20.780001	0.003668	2.167514	1.613150	0.605900	1.141126	-1.192662	0.000000	-10.000000	-0.325000	23.200001	443.500000	1023.000000	1023.000000	2046.000000
20.799999	0.005482	3.239811	1.848273	0.829355	1.692510	-1.130326	0.000000	-10.000000	-0.341667	23.733334	451.166656	1023.000000	1023.000000	2046.000000
20.820000	0.006910	4.084082	2.334231	0.953889	1.854406	-1.058444	0.000000	-10.000000	-0.333333	23.716667	459.000000	1023.000000	1023.000000	2046.000000
20.840000	0.008350	4.934773	2.711589	1.185138	2.035559	-0.997513	0.000000	-10.000000	-0.325000	23.800001	467.000000	1023.000000	1023.000000	2046.000000
20.860001	0.009982	5.899261	3.189097	1.308367	2.194475	-0.792677	0.000000	-10.000000	-0.308333	23.400000	475.000000	1023.000000	1023.000000	2046.000000
20.879999	0.011492	6.791826	3.389119	1.614320	2.513709	-0.725322	0.000000	-10.000000	-0.300000	23.100000	483.000000	1023.000000	1023.000000	2046.000000
20.900000	0.012957	7.657386	3.613262	1.915799	2.697310	-0.568985	0.000000	-10.000000	-0.291667	22.750000	490.666656	1023.000000	1023.000000	2046.000000
20.920000	0.013872	8.198197	4.056717	2.150526	2.463928	-0.472974	0.000000	-10.000000	-0.275000	22.366667	498.333344	1023.000000	1023.000000	2046.000000
20.940001	0.014602	8.629720	4.379932	2.306606	2.284479	-0.341298	0.000000	-10.000000	-0.258333	21.966667	505.666656	1023.000000	1023.000000	2046.000000
20.959999	0.013587	8.029757	3.968631	2.144569	2.353747	-0.437189	0.000000	-10.000000	-0.250000	21.766666	513.166687	1023.000000	1023.000000	2046.000000
20.980000	0.010394	6.142741	3.426729	1.704213	1.887222	-0.875423	0.000000	-10.000000	-0.250000	21.316666	520.500000	1023.000000	1023.000000	2046.000000
21.000000	0.007426	4.388961	3.140531	1.361154	1.195468	-1.308192	0.000000	-10.000000	-0.266667	20.900000	527.833313	1023.000000	1023.000000	2046.000000
21.020000	0.005947	3.514441	2.890068	1.047292	1.028967	-1.451886	0.000000	-10.000000	-0.283333	20.516666	534.833313	1023.000000	1023.000000	2046.000000
21.040001	0.005123	3.027543	2.540620	1.005470	1.230643	-1.749190	0.000000	-10.000000	-0.291667	20.549999	541.666687	1023.000000	1023.000000	2046.000000
21.059999	0.004736	2.798927	2.572838	0.951557	1.098121	-1.823590	0.000000	-10.000000	-0.275000	20.600000	548.500000	1023.000000	1023.000000	2046.000000
21.080000	0.005048	2.983612	2.723345	1.000273	0.933240	-1.673246	0.000000	-10.000000	-0.258333	20.466667	555.500000	1023.000000	1023.000000	2046.000000
21.100000	0.005421	3.203859	2.683619	1.055284	1.220594	-1.755639	0.000000	-10.000000	-0.250000	20.166668	562.333313	1023.000000	1023.000000	2046.000000
21.120001	0.005727	3.384550	2.793134	1.028968	1.353179	-1.790731	0.000000	-10.000000	-0.233333	19.700001	569.000000	1023.000000	1023.000000	2046.000000
21.139999	0.006186	3.655732	2.962849	1.151179	1.302530	-1.760825	0.000000	-10.000000	-0.225000	19.316668	575.666687	1023.000000	1023.000000	2046.000000
21.160000	0.007304	4.316374	3.232897	1.271171	1.385652	-1.573346	0.000000	-10.000000	-0.208333	18.983334	582.166687	1023.000000	1023.000000	2046.000000
21.180000	0.008465	5.002779	3.300596	1.433589	1.919241	-1.650646	0.000000	-10.000000	-0.200000	18.600000	588.666687	1023.000000	1023.000000	2046.000000
21.200001	0.009338	5.518663	3.676472	1.523420	1.894179	-1.575408	0.000000	-10.000000	-0.191667	18.400000	595.000000	1023.000000	1023.000000	2046.000000
21.219999	0.011038	6.523594	4.030568	1.755965	2.010591	-1.273530	0.000000	-10.000000	-0.175000	17.883333	601.333313	1023.000000	1023.000000	2046.000000
21.240000	0.012469	7.369221	4.046935	1.915763	2.571110	-1.164586	0.000000	-10.000000	-0.158333	17.466667	607.500000	1023.000000	1023.000000	2046.000000
21.260000	0.013400	7.919203	4.303607	1.964720	2.740684	-1.089809	0.000000	-10.000000	-0.125000	16.366667	613.166687	1023.000000	1023.000000	2046.000000
21.280001	0.014453	8.541773	4.476283	2.108562	2.761291	-0.804363	0.000000	-10.000000	-0.091667	15.066667	618.666687	1023.000000	1023.000000	2046.000000
21.299999	0.015348	9.070640	4.297925	2.159516	3.324371	-0.711173	0.000000	-10.000000	-0.050000	12.883333	623.833313	1023.000000	1023.000000	2046.000000
21.320000	0.015187	8.975570	4.313274	2.004786	3.321242	-0.663732	0.000000	-10.000000	-0.016667	10.283334	628.666687	1023.000000	1023.000000	2046.000000
21.340000	0.015191	8.977937	4.292489	2.102993	3.125430	-0.542975	0.000000	-10.000000	0.016667	6.766666	632.500000	1023.000000	1023.000000	2046.000000
21.360001	0.015071	8.906895	4.116603	1.985630	3.275154	-0.470493	0.000000	-10.000000	0.033333	2.566667	635.166687	1023.000000	1023.000000	2046.000000
21.379999	0.014267	8.431709	3.906945	1.789607	3.411157	-0.676000	0.000000	-10.000000	0.058333	-1.033333	636.500000	1023.000000	1023.000000	2046.000000
21.400000	0.013279	7.847956	3.874756	1.635202	3.035096	-0.697098	0.000000	-10.000000	0.066667	-4.066667	637.000000	1023.000000	1023.000000	2046.000000
21.420000	0.012850	7.594234	3.750897	1.444066	3.050924	-0.651653	0.000000	-10.000000	0.083333	-6.066667	637.000000	1023.000000	1023.000000	2046.000000
21.440001	0.012646	7.473614	3.601635	1.284960	3.370032	-0.783013	0.000000	-10.000000	0.091667	-8.066667	637.000000	1023.000000	1023.000000	2046.000000
21.459999	0.012613	7.454276	3.663645	1.328071	3.222416	-0.759856	0.000000	-10.000000	0.108333	-9.616667	637.000000	1023.000000	1023.000000	2046.000000
21.480000	0.013502	7.979703	3.859279	1.462699	3.209509	-0.551784	0.000000	-10.000000	0.108333	-10.666667	637.000000	1023.000000	1023.000000	2046.000000
21.500000	0.014402	8.511593	3.837883	1.559365	3.693257	-0.578912	0.000000	-10.000000	0.108333	-11.383333	637.000000	1023.000000	1023.000000	2046.000000
21.520000	0.014896	8.803440	4.138696	1.644394	3.491128	-0.470778	0.000000	-10.000000	0.100000	-11.583333	630.000000	1023.000000	1023.000000	2046.000000
21.540001	0.016378	9.679259	4.469434	1.883415	3.569116	-0.242705	0.000000	-10.000000	0.100000	-11.500000	621.666687	1023.000000	1023.000000	2046.000000
21.559999	0.017439	10.306259	4.513615	1.943587	4.105975	-0.256918	0.000000	-10.000000	0.100000	-11.366667	613.333313	1023.000000	1023.000000	2046.000000
21.580000	0.017854	10.551560	4.720149	2.005767	4.075694	-0.250049	0.000000	-10.000000	0.108333	-11.416667	609.500000	1023.000000	1023.000000	2046.000000
21.600000	0.018425	10.888994	4.852750	2.240456	3.966674	-0.170887	0.000000	-10.000000	0.125000	-11.783334	605.833313	1023.000000	1023.000000	2046.000000
21.620001	0.018838	11.132972	4.913201	2.223733	4.114714	-0.118676	0.000000	-10.000000	0.141667	-12.516667	600.666687	1023.000000	1023.000000	2046.000000
21.639999	0.018608	10.997246	4.811722	2.317474	4.135757	-0.267707	0.000000	-10.000000	0.158333	-13.416667	596.500000	1023.000000	1023.000000	2046.000000
21.660000	0.017995	10.635192	4.606296	2.521083	3.598909	-0.091096	0.000000	-10.000000	0.191667	-14.483334	591.833313	1023.000000	1023.000000	2046.000000
21.680000	0.017596	10.399060	4.375455	2.644758	3.344869	0.033979	0.000000	-10.000000	0.225000	-15.500001	587.000000	1023.000000	1023.000000	2046.000000
21.700001	0.016130	9.532957	4.021536	2.510628	3.258235	-0.257441	0.000000	-10.000000	0.266667	-16.583334	581.833313	1023.000000	1023.000000	2046.000000
21.719999	0.013534	7.998430	3.629272	2.325987	2.555306	-0.512135	0.000000	-10.000000	0.283333	-17.583334	576.333313	1023.000000	1023.000000	2046.000000
21.740000	0.010554	6.237421	3.151427	1.928912	1.982999	-0.825918	0.000000	-10.000000	0.316667	-18.566668	570.500000	1023.000000	1023.000000	2046.000000
21.760000	0.007014	4.145460	2.453995	1.346438	1.707787	-1.362759	0.000000	-10.000000	0.333333	-19.266666	564.166687	1023.000000	1023.000000	2046.000000
21.780001	0.003620	2.139278	1.927663	0.965784	1.034077	-1.788246	0.000000	-10.000000	0.366667	-19.716667	557.833313	1023.000000	1023.000000	2046.000000
21.799999	0.001402	0.828310	1.554311	0.815723	0.434197	-1.975921	0.000000	-10.000000	0.366667	-19.916668	551.166687	1023.000000	1023.000000	2046.000000
21.820000	-0.000406	-0.239675	1.035831	0.546187	0.509913	-2.331606	0.000000	-10.000000	0.383333	-20.233334	544.666687	1023.000000	1023.000000	2046.000000
21.840000	-0.002150	-1.270706	0.783781	0.418619	0.117618	-2.590725	0.000000	-10.000000	0.366667	-20.500000	537.833313	1023.000000	1023.000000	2046.000000
21.860001	-0.003210	-1.897183	0.563201	0.425082	-0.267686	-2.617780	0.000000	-10.000000	0.383333	-20.900000	531.000000	1023.000000	1023.000000	2046.000000
21.879999	-0.004172	-2.465632	0.297689	0.218925	-0.210091	-2.772155	0.000000	-10.000000	0.375000	-21.200001	524.000000	1023.000000	1023.000000	2046.000000
21.900000	-0.005200	-3.073458	0.073580	0.139768	-0.306377	-2.980429	0.000000	-10.000000	0.391667	-21.716667	517.000000	1023.000000	1023.000000	2046.000000
21.920000	-0.005809	-3.433263	-0.066729	0.211421	-0.644525	-2.933429	0.000000	-10.000000	0.391667	-22.000000	509.833344	1023.000000	1023.000000	2046.000000
21.940001	-0.006192	-3.659272	-0.198182	0.119422	-0.595938	-2.984576	0.000000	-10.000000	0.416667	-22.433334	502.500000	1023.000000	1023.000000	2046.000000
21.959999	-0.006490	-3.835761	-0.389209	0.084670	-0.385595	-3.145626	0.000000	-10.000000	0.416667	-22.583334	494.833344	1023.000000	1023.000000	2046.000000
21.980000	-0.006625	-3.915417	-0.424711	0.138125	-0.548055	-3.080776	0.000000	-10.000000	0.433333	-22.900000	487.333344	1023.000000	1023.000000	2046.000000
22.000000	-0.006368	-3.763234	-0.464523	0.272343	-0.654059	-2.916994	0.000000	-10.000000	0.433333	-23.050001	479.666656	1023.000000	1023.000000	2046.000000
22.020000	-0.006260	-3.699576	-0.527057	0.236410	-0.525430	-2.883499	0.000000	-10.000000	0.450000	-23.366667	472.000000	1023.000000	1023.000000	2046.000000
22.040001	-0.006219	-3.675181	-0.663432	0.197111	-0.348899	-2.859962	0.000000	-10.000000	0.458333	-23.716667	464.000000	1023.000000	1023.000000	2046.000000
22.059999	-0.006645	-3.927107	-0.917307	0.299595	-0.544902	-2.764493	0.000000	-10.000000	0.475000	-24.083334	456.000000	1023.000000	1023.000000	2046.000000
22.080000	-0.007191	-4.249865	-1.135976	0.333724	-0.758704	-2.688909	0.000000	-10.000000	0.491667	-24.183332	448.000000	1023.000000	1023.000000	2046.000000
22.100000	-0.008169	-4.827995	-1.472343	0.160516	-0.703346	-2.812822	0.000000	-10.000000	0.500000	-24.183332	440.000000	1023.000000	1023.000000	2046.000000
22.120001	-0.009070	-5.360088	-1.718687	0.046366	-0.889016	-2.798751	0.000000	-10.000000	0.500000	-24.233334	432.000000	1023.000000	1023.000000	2046.000000
22.139999	-0.010153	-6.000663	-2.049254	0.099581	-1.250122	-2.800868	0.000000	-10.000000	0.500000	-24.333334	424.000000	1023.000000	1023.000000	2046.000000
22.160000	-0.011303	-6.680340	-2.255572	-0.037344	-1.552873	-2.834552	0.000000	-10.000000	0.500000	-24.566668	416.000000	1023.000000	1023.000000	2046.000000
22.180000	-0.012431	-7.347010	-2.543005	-0.342985	-1.518647	-2.942373	0.000000	-10.000000	0.500000	-24.616667	407.666656	1023.000000	1023.000000	2046.000000
22.200001	-0.013528	-7.995256	-2.822126	-0.379682	-1.790382	-3.003066	0.000000	-10.000000	0.500000	-24.683334	399.333344	1023.000000	1023.000000	2046.000000
22.219999	-0.014050	-8.303298	-2.904398	-0.382906	-2.140718	-2.875276	0.000000	-10.000000	0.500000	-24.600000	391.000000	1023.000000	1023.000000	2046.000000
22.240000	-0.014221	-8.404689	-3.008089	-0.527206	-1.988075	-2.881319	0.000000	-10.000000	0.500000	-24.616667	383.000000	1023.000000	1023.000000	2046.000000
22.260000	-0.014425	-8.525033	-3.111841	-0.451329	-2.076364	-2.885500	0.000000	-10.000000	0.500000	-24.516666	374.833344	1023.000000	1023.000000	2046.000000
22.280001	-0.014143	-8.358407	-3.029546	-0.285577	-2.295689	-2.747594	0.000000	-10.000000	0.500000	-24.500000	366.500000	1023.000000	1023.000000	2046.000000
22.299999	-0.013592	-8.033071	-2.805398	-0.384994	-2.161304	-2.681374	0.000000	-10.000000	0.500000	-24.150002	358.166656	1023.000000	1023.000000	2046.000000
22.320000	-0.012672	-7.489036	-2.739625	-0.275756	-1.856603	-2.617052	0.000000	-10.000000	0.500000	-24.000000	350.000000	1023.000000	1023.000000	2046.000000
22.340000	-0.012248	-7.238556	-2.648195	0.001987	-2.031676	-2.560672	0.000000	-10.000000	0.475000	-23.516666	342.000000	1023.000000	1023.000000	2046.000000
22.360001	-0.011829	-6.990795	-2.452879	0.100902	-2.190526	-2.448291	0.000000	-10.000000	0.450000	-23.216667	334.333344	1023.000000	1023.000000	2046.000000
22.379999	-0.011921	-7.045030	-2.485115	-0.083157	-2.000822	-2.475936	0.000000	-10.000000	0.425000	-22.950001	326.666656	1023.000000	1023.000000	2046.000000
22.400000	-0.012065	-7.130355	-2.613532	0.052635	-1.896925	-2.672533	0.000000	-10.000000	0.416667	-22.800001	319.166656	1023.000000	1023.000000	2046.000000
22.420000	-0.012199	-7.209618	-2.740972	0.286856	-2.154722	-2.600779	0.000000	-10.000000	0.408333	-22.733334	311.500000	1023.000000	1023.000000	2046.000000
22.440001	-0.012478	-7.374343	-2.723669	0.395039	-2.559898	-2.485815	0.000000	-10.000000	0.391667	-22.566668	303.833344	1023.000000	1023.000000	2046.000000
22.459999	-0.013402	-7.920727	-2.904360	0.294373	-2.794610	-2.516129	0.000000	-10.000000	0.391667	-22.450001	296.333344	1023.000000	1023.000000	2046.000000
22.480000	-0.014851	-8.776805	-3.346432	0.337826	-3.066633	-2.701566	0.000000	-10.000000	0.391667	-22.250000	288.833344	1023.000000	1023.000000	2046.000000
22.500000	-0.017375	-10.268468	-3.754894	0.187363	-3.691778	-3.009159	0.000000	-10.000000	0.400000	-22.133333	281.500000	1023.000000	1023.000000	2046.000000
22.520000	-0.020402	-12.057528	-4.085541	-0.270373	-4.376057	-3.325557	0.000000	-10.000000	0.391667	-21.850000	274.000000	1023.000000	1023.000000	2046.000000
22.540001	-0.023539	-13.911593	-4.580778	-0.943378	-4.645940	-3.741497	0.000000	-10.000000	0.383333	-21.383333	266.666656	1023.000000	1023.000000	2046.000000
22.559999	-0.026195	-15.481464	-5.197794	-1.299591	-4.777257	-4.206822	0.000000	-10.000000	0.375000	-20.883333	261.833344	1023.000000	1023.000000	2046.000000
22.580000	-0.028468	-16.824366	-5.640282	-1.391152	-5.234109	-4.558822	0.000000	-10.000000	0.366667	-20.616667	257.166656	1023.000000	1023.000000	2046.000000
22.600000	-0.030088	-17.781986	-5.903221	-1.508861	-5.603668	-4.766236	0.000000	-10.000000	0.358333	-20.316668	252.500000	1023.000000	1023.000000	2046.000000
22.620001	-0.031448	-18.585821	-6.067127	-1.876585	-5.800466	-4.841643	0.000000	-10.000000	0.358333	-20.150000	243.500000	1023.000000	1023.000000	2046.000000
22.639999	-0.032544	-19.233433	-6.518633	-1.965996	-5.635726	-5.113078	0.000000	-10.000000	0.358333	-20.000000	234.500000	1023.000000	1023.000000	2046.000000
22.660000	-0.033479	-19.786051	-6.834105	-1.927123	-5.798797	-5.226026	0.000000	-10.000000	0.358333	-20.283335	225.666672	1023.000000	1023.000000	2046.000000
22.680000	-0.034152	-20.183968	-7.004881	-1.859528	-6.024654	-5.294905	0.000000	-10.000000	0.358333	-20.216667	219.000000	1023.000000	1023.000000	2046.000000
22.700001	-0.034598	-20.447136	-6.888283	-2.046716	-6.310626	-5.201511	0.000000	-10.000000	0.358333	-20.166668	212.333328	1023.000000	1023.000000	2046.000000
22.719999	-0.034619	-20.460119	-6.990643	-2.164756	-6.059187	-5.245533	0.000000	-10.000000	0.358333	-19.950001	205.500000	1023.000000	1023.000000	2046.000000
22.740000	-0.034525	-20.404144	-7.208519	-1.995489	-5.861533	-5.338604	0.000000	-10.000000	0.350000	-19.866667	198.833328	1023.000000	1023.000000	2046.000000
22.760000	-0.034202	-20.213423	-7.231356	-1.751351	-5.928388	-5.302329	0.000000	-10.000000	0.316667	-19.516666	192.166672	1023.000000	1023.000000	2046.000000
22.780001	-0.033604	-19.860115	-6.938688	-1.766343	-6.120461	-5.034624	0.000000	-10.000000	0.316667	-19.350000	185.833328	1023.000000	1023.000000	2046.000000
22.799999	-0.033096	-19.559689	-7.021649	-1.826108	-5.763930	-4.948002	0.000000	-10.000000	0.316667	-19.083334	179.166672	1023.000000	1023.000000	2046.000000
22.820000	-0.032989	-19.496244	-7.323584	-1.635391	-5.586179	-4.951090	0.000000	-10.000000	0.350000	-19.033333	174.833328	1023.000000	1023.000000	2046.000000
22.840000	-0.033412	-19.746675	-7.340209	-1.563648	-5.924345	-4.918473	0.000000	-10.000000	0.316667	-18.583334	168.500000	1023.000000	1023.000000	2046.000000
22.860001	-0.034015	-20.102631	-7.362570	-1.864213	-6.071376	-4.804471	0.000000	-10.000000	0.283333	-18.316668	164.500000	1023.000000	1023.000000	2046.000000
22.879999	-0.034460	-20.365587	-7.836363	-1.829924	-5.720125	-4.979176	0.000000	-10.000000	0.250000	-18.000000	156.500000	1023.000000	1023.000000	2046.000000
22.900000	-0.035503	-20.982342	-8.187488	-1.762647	-5.953871	-5.078337	0.000000	-10.000000	0.250000	-17.883333	150.500000	1023.000000	1023.000000	2046.000000
22.920000	-0.036457	-21.546225	-8.238925	-1.891659	-6.382371	-5.033269	0.000000	-10.000000	0.266667	-17.750000	142.500000	1023.000000	1023.000000	2046.000000
22.940001	-0.037340	-22.067774	-8.318134	-2.275464	-6.480888	-4.993288	0.000000	-10.000000	0.266667	-17.566668	136.500000	1023.000000	1023.000000	2046.000000
22.959999	-0.038042	-22.482826	-8.739956	-2.227752	-6.313631	-5.201489	0.000000	-10.000000	0.266667	-17.450001	132.500000	1023.000000	1023.000000	2046.000000
22.980000	-0.038794	-22.927277	-8.912267	-2.145282	-6.565170	-5.304557	0.000000	-10.000000	0.250000	-17.233334	126.666664	1023.000000	1023.000000	2046.000000
23.000000	-0.038906	-22.993258	-8.612190	-2.376930	-6.914145	-5.089992	0.000000	-10.000000	0.250000	-17.233334	121.000000	1023.000000	1023.000000	2046.000000
23.020000	-0.038575	-22.798096	-8.569577	-2.479078	-6.670236	-5.079205	0.000000	-10.000000	0.250000	-17.233334	115.333336	1023.000000	1023.000000	2046.000000
23.040001	-0.038162	-22.553726	-8.744516	-2.210940	-6.401439	-5.196832	0.000000	-10.000000	0.250000	-17.266666	111.500000	1023.000000	1023.000000	2046.000000
23.059999	-0.037613	-22.229490	-8.537150	-2.011779	-6.466623	-5.213939	0.000000	-10.000000	0.241667	-16.850000	105.833336	1023.000000	1023.000000	2046.000000
23.080000	-0.036679	-21.677193	-7.953456	-2.171805	-6.693820	-4.858109	0.000000	-10.000000	0.233333	-16.250000	98.333336	1023.000000	1023.000000	2046.000000
23.100000	-0.035555	-21.013138	-7.835236	-2.116206	-6.257473	-4.804223	0.000000	-10.000000	0.216667	-15.450000	91.000000	1023.000000	1023.000000	2046.000000
23.120001	-0.034867	-20.606293	-7.976186	-1.751883	-5.925728	-4.952496	0.000000	-10.000000	0.208333	-14.983334	87.333336	1023.000000	1023.000000	2046.000000
23.139999	-0.034854	-20.598984	-7.828056	-1.654657	-6.137366	-4.978906	0.000000	-10.000000	0.200000	-14.483334	82.333336	1023.000000	1023.000000	2046.000000
23.160000	-0.034678	-20.494423	-7.461090	-1.912181	-6.281371	-4.839781	0.000000	-10.000000	0.200000	-14.150000	77.666664	1023.000000	1023.000000	2046.000000
23.180000	-0.034138	-20.175383	-7.793828	-1.651920	-5.750872	-4.978763	0.000000	-10.000000	0.200000	-13.833333	71.500000	1023.000000	1023.000000	2046.000000
23.200001	-0.034464	-20.367943	-7.936676	-1.309005	-6.089420	-5.032840	0.000000	-10.000000	0.200000	-13.733334	68.500000	1023.000000	1023.000000	2046.000000
23.219999	-0.034915	-20.634556	-7.682550	-1.364298	-6.816224	-4.771484	0.000000	-10.000000	0.200000	-13.583333	65.333336	1023.000000	1023.000000	2046.000000
23.240000	-0.035707	-21.103004	-7.859143	-1.516283	-6.921196	-4.806384	0.000000	-10.000000	0.191667	-13.183333	60.833332	1023.000000	1023.000000	2046.000000
23.260000	-0.037561	-22.198706	-8.422137	-1.538689	-7.003040	-5.234838	0.000000	-10.000000	0.166667	-12.650001	54.833332	1023.000000	1023.000000	2046.000000
23.280001	-0.040603	-23.996370	-8.864906	-1.882588	-7.546881	-5.701995	0.000000	-10.000000	0.150000	-12.033334	49.166668	1023.000000	1023.000000	2046.000000
23.299999	-0.043651	-25.797451	-9.067751	-2.513212	-8.265213	-5.951276	0.000000	-10.000000	0.141667	-11.650001	46.333332	1023.000000	1023.000000	2046.000000
23.320000	-0.045884	-27.117527	-9.369572	-3.157922	-8.442703	-6.147329	0.000000	-10.000000	0.133333	-11.033334	42.666668	1023.000000	1023.000000	2046.000000
23.340000	-0.047534	-28.092630	-10.007998	-3.175761	-8.209886	-6.698986	0.000000	-10.000000	0.116667	-10.666667	39.166668	1023.000000	1023.000000	2046.000000
23.360001	-0.049217	-29.087069	-10.418747	-3.128733	-8.465494	-7.074095	0.000000	-10.000000	0.100000	-10.300000	34.500000	1023.000000	1023.000000	2046.000000
23.379999	-0.050389	-29.779970	-10.273593	-3.477870	-9.054776	-6.973731	0.000000	-10.000000	0.100000	-10.300000	32.166668	1023.000000	1023.000000	2046.000000
23.400000	-0.050864	-30.060501	-10.395740	-3.746876	-8.977313	-6.940572	0.000000	-10.000000	0.100000	-10.316667	29.833334	1023.000000	1023.000000	2046.000000
23.420000	-0.051246	-30.286209	-10.911507	-3.550277	-8.510892	-7.313533	0.000000	-10.000000	0.100000	-10.233334	26.500000	1023.000000	1023.000000	2046.000000
23.440001	-0.051956	-30.705780	-11.096194	-3.416124	-8.692149	-7.501312	0.000000	-10.000000	0.100000	-10.150001	23.166666	1023.000000	1023.000000	2046.000000
23.459999	-0.052151	-30.821476	-10.802288	-3.674188	-9.135270	-7.209730	0.000000	-10.000000	0.100000	-9.966667	19.833334	1023.000000	1023.000000	2046.000000
23.480000	-0.051567	-30.476320	-10.751741	-3.749468	-8.857984	-7.117127	0.000000	-10.000000	0.100000	-9.833334	17.500000	1023.000000	1023.000000	2046.000000
23.500000	-0.051117	-30.210037	-11.008872	-3.402227	-8.400765	-7.398173	0.000000	-10.000000	0.091667	-9.366667	13.166667	1023.000000	1023.000000	2046.000000
23.520000	-0.050823	-30.036684	-10.814991	-3.315647	-8.643638	-7.262408	0.000000	-10.000000	0.091667	-8.916667	9.000000	1023.000000	1023.000000	2046.000000
23.540001	-0.049738	-29.395138	-10.365813	-3.456118	-8.776492	-6.796715	0.000000	-10.000000	0.091667	-8.516666	6.000000	1023.000000	1023.000000	2046.000000
23.559999	-0.048546	-28.690886	-10.495632	-3.269154	-8.153167	-6.772933	0.000000	-10.000000	0.100000	-8.483334	4.000000	1023.000000	1023.000000	2046.000000
23.580000	-0.048140	-28.450872	-10.680125	-2.897772	-7.871204	-7.001772	0.000000	-10.000000	0.100000	-8.400000	2.166667	1023.000000	1023.000000	2046.000000
23.600000	-0.048226	-28.501608	-10.610778	-2.942415	-8.138913	-6.809503	0.000000	-10.000000	0.083333	-8.100000	-1.333333	1023.000000	1023.000000	2046.000000
23.620001	-0.048215	-28.494774	-10.376661	-3.294522	-8.428439	-6.395151	0.000000	-10.000000	0.066667	-7.766667	-3.833333	1023.000000	1023.000000	2046.000000
23.639999	-0.048197	-28.484144	-10.806647	-3.142013	-7.888573	-6.646911	0.000000	-10.000000	0.058333	-7.400000	-6.166667	1023.000000	1023.000000	2046.000000
23.660000	-0.049030	-28.976982	-11.118737	-3.019910	-7.995074	-6.843260	0.000000	-10.000000	0.058333	-7.133333	-8.500000	1023.000000	1023.000000	2046.000000
23.680000	-0.049631	-29.331640	-10.883651	-3.382802	-8.523668	-6.541518	0.000000	-10.000000	0.066667	-6.733333	-11.500000	1023.000000	1023.000000	2046.000000
23.700001	-0.049867	-29.471380	-10.954284	-3.575741	-8.419396	-6.521960	0.000000	-10.000000	0.066667	-6.483333	-13.833333	1023.000000	1023.000000	2046.000000
23.719999	-0.050366	-29.766323	-11.380504	-3.278682	-8.146512	-6.960626	0.000000	-10.000000	0.066667	-6.200000	-15.166667	1023.000000	1023.000000	2046.000000
23.740000	-0.050979	-30.128672	-11.207037	-3.501635	-8.606905	-6.813094	0.000000	-10.000000	0.058333	-5.816667	-16.500000	1023.000000	1023.000000	2046.000000
23.760000	-0.050499	-29.845144	-10.889868	-3.765831	-8.669270	-6.520177	0.000000	-10.000000	0.050000	-5.333333	-18.500000	1023.000000	1023.000000	2046.000000
23.780001	-0.049763	-29.409784	-11.095694	-3.404361	-8.068713	-6.841017	0.000000	-10.000000	0.041667	-4.800000	-20.833334	1023.000000	1023.000000	2046.000000
23.799999	-0.049180	-29.065535	-10.960726	-3.192753	-8.087347	-6.824709	0.000000	-10.000000	0.033333	-4.500000	-22.500000	1023.000000	1023.000000	2046.000000
23.820000	-0.048270	-28.527454	-10.408323	-3.312749	-8.323756	-6.482625	0.000000	-10.000000	0.033333	-4.183333	-24.166666	1023.000000	1023.000000	2046.000000
23.840000	-0.046588	-27.533684	-9.915181	-3.326460	-8.103369	-6.188673	0.000000	-10.000000	0.041667	-3.883333	-25.166666	1023.000000	1023.000000	2046.000000
23.860001	-0.045301	-26.773067	-10.019294	-2.842094	-7.437300	-6.474380	0.000000	-10.000000	0.050000	-3.233333	-26.500000	1023.000000	1023.000000	2046.000000
23.879999	-0.044607	-26.362906	-9.813188	-2.703526	-7.503289	-6.342903	0.000000	-10.000000	0.050000	-2.366667	-27.333334	1023.000000	1023.000000	2046.000000
23.900000	-0.043948	-25.973190	-9.364828	-2.890209	-7.746023	-5.972129	0.000000	-10.000000	0.050000	-1.400000	-27.833334	1023.000000	1023.000000	2046.000000
23.920000	-0.042961	-25.389984	-9.311861	-2.750405	-7.294061	-6.033657	0.000000	-10.000000	0.033333	-0.616667	-28.000000	1023.000000	1023.000000	2046.000000
23.940001	-0.042588	-25.169596	-9.581459	-2.258903	-6.988868	-6.340365	0.000000	-10.000000	0.033333	-0.166667	-28.000000	1023.000000	1023.000000	2046.000000
23.959999	-0.042606	-25.180094	-9.406816	-2.294201	-7.569506	-5.909570	0.000000	-10.000000	0.025000	0.000000	-28.000000	1023.000000	1023.000000	2046.000000
23.980000	-0.042251	-24.970131	-9.169129	-2.269395	-7.906676	-5.624930	0.000000	-10.000000	0.025000	0.000000	-28.000000	1023.000000	1023.000000	2046.000000
24.000000	-0.042637	-25.198191	-9.600851	-1.875499	-7.650835	-6.071005	0.000000	-10.000000	0.025000	0.000000	-28.000000	1023.000000	1023.000000	2046.000000
24.020000	-0.044497	-26.297577	-9.822742	-2.042703	-8.136897	-6.295236	0.000000	-10.000000	0.016667	0.300000	-28.000000	1023.000000	1023.000000	2046.000000
24.040001	-0.046877	-27.704201	-9.779404	-2.790327	-8.891861	-6.242609	0.000000	-10.000000	0.016667	1.116667	-28.000000	1023.000000	1023.000000	2046.000000
24.059999	-0.048789	-28.834375	-10.190317	-3.164704	-8.839952	-6.639401	0.000000	-10.000000	0.000000	2.516667	-28.000000	1023.000000	1023.000000	2046.000000
24.080000	-0.050698	-29.962416	-10.814043	-3.120420	-8.657434	-7.370517	0.000000	-10.000000	0.000000	4.450000	-28.000000	1023.000000	1023.000000	2046.000000
24.100000	-0.052370	-30.950939	-11.014978	-3.507339	-9.016396	-7.412225	0.000000	-10.000000	-0.008333	6.516667	-28.000000	1023.000000	1023.000000	2046.000000
24.120001	-0.052850	-31.234365	-10.828417	-3.865744	-9.341666	-7.198539	0.000000	-10.000000	-0.025000	8.550000	-28.000000	1023.000000	1023.000000	2046.000000
24.139999	-0.052888	-31.256708	-11.223871	-3.672462	-8.791033	-7.569342	0.000000	-10.000000	-0.041667	10.266667	-28.000000	1023.000000	1023.000000	2046.000000
24.160000	-0.053141	-31.406132	-11.408423	-3.552705	-8.722238	-7.722766	0.000000	-10.000000	-0.066667	11.783334	-28.000000	1023.000000	1023.000000	2046.000000
24.180000	-0.053090	-31.375999	-11.111191	-3.889465	-9.072144	-7.303200	0.000000	-10.000000	-0.091667	13.100000	-28.000000	1023.000000	1023.000000	2046.000000
24.200001	-0.052211	-30.856630	-11.032961	-3.673058	-8.729033	-7.421579	0.000000	-10.000000	-0.133333	15.133333	-8.166667	1023.000000	1023.000000	2046.000000
24.219999	-0.051554	-30.468199	-11.243790	-3.362085	-8.262644	-7.599681	0.000000	-10.000000	-0.158333	16.716667	11.666667	1023.000000	1023.000000	2046.000000
24.240000	-0.050791	-30.017225	-10.805360	-3.622767	-8.521253	-7.067845	0.000000	-10.000000	-0.175000	17.950001	31.500000	1023.000000	1023.000000	2046.000000
24.260000	-0.049085	-29.009455	-10.442889	-3.373028	-8.185348	-7.008190	0.000000	-10.000000	-0.183333	18.266666	33.500000	1023.000000	1023.000000	2046.000000
24.280001	-0.047530	-28.090361	-10.552517	-2.900157	-7.456063	-7.181624	0.000000	-10.000000	-0.208333	18.933334	37.500000	1023.000000	1023.000000	2046.000000
24.299999	-0.045910	-27.132761	-10.140982	-2.967038	-7.434404	-6.590337	0.000000	-10.000000	-0.233333	19.833334	43.833332	1023.000000	1023.000000	2046.000000
24.320000	-0.043886	-25.936600	-9.453199	-2.902549	-7.416039	-6.164812	0.000000	-10.000000	-0.258333	20.766666	50.333332	1023.000000	1023.000000	2046.000000
24.340000	-0.042176	-24.925856	-9.575835	-2.420833	-6.564200	-6.364987	0.000000	-10.000000	-0.258333	21.466667	57.166668	1023.000000	1023.000000	2046.000000
24.360001	-0.040978	-24.217844	-9.518668	-2.353635	-6.272234	-6.073307	0.000000	-10.000000	-0.275000	21.950001	64.166664	1023.000000	1023.000000	2046.000000
24.379999	-0.040307	-23.821474	-9.253520	-2.579587	-6.398223	-5.590145	0.000000	-10.000000	-0.275000	22.483334	71.500000	1023.000000	1023.000000	2046.000000
24.400000	-0.039212	-23.174149	-8.979753	-2.474940	-6.227120	-5.492334	0.000000	-10.000000	-0.283333	22.833334	78.833336	1023.000000	1023.000000	2046.000000
24.420000	-0.038619	-22.823792	-9.258657	-2.151667	-5.646854	-5.766613	0.000000	-10.000000	-0.275000	23.483334	86.333336	1023.000000	1023.000000	2046.000000
24.440001	-0.038592	-22.807608	-9.104702	-2.488285	-5.830976	-5.383645	0.000000	-10.000000	-0.300000	23.783335	94.000000	1023.000000	1023.000000	2046.000000
24.459999	-0.038065	-22.496216	-8.594050	-2.676068	-6.078178	-5.147919	0.000000	-10.000000	-0.308333	24.216667	102.000000	1023.000000	1023.000000	2046.000000
24.480000	-0.037339	-22.067389	-8.735804	-2.377172	-5.448178	-5.506234	0.000000	-10.000000	-0.333333	24.566668	110.000000	1023.000000	1023.000000	2046.000000
24.500000	-0.036834	-21.768856	-8.604527	-2.562336	-5.298773	-5.303219	0.000000	-10.000000	-0.350000	24.799999	118.000000	1023.000000	1023.000000	2046.000000
24.520000	-0.035532	-20.999264	-7.902708	-2.776275	-5.449967	-4.870315	0.000000	-10.000000	-0.375000	25.183334	126.333336	1023.000000	1023.000000	2046.000000
24.540001	-0.033568	-19.838556	-7.470981	-2.420599	-4.959329	-4.987648	0.000000	-10.000000	-0.400000	25.316668	134.666672	1023.000000	1023.000000	2046.000000
24.559999	-0.031602	-18.677021	-7.300212	-2.093538	-4.311455	-4.971815	0.000000	-10.000000	-0.416667	25.600000	143.333328	1023.000000	1023.000000	2046.000000
24.580000	-0.029501	-17.435303	-6.611427	-2.214441	-4.214132	-4.395303	0.000000	-10.000000	-0.416667	25.766666	151.666672	1023.000000	1023.000000	2046.000000
24.600000	-0.027139	-16.039028	-5.728383	-1.943330	-4.165803	-4.201512	0.000000	-10.000000	-0.425000	25.933334	160.333328	1023.000000	1023.000000	2046.000000
24.620001	-0.024990	-14.769258	-5.577124	-1.514390	-3.396760	-4.280985	0.000000	-10.000000	-0.425000	26.400000	168.833328	1023.000000	1023.000000	2046.000000
24.639999	-0.023401	-13.830167	-5.351523	-1.470811	-3.032161	-3.975672	0.000000	-10.000000	-0.450000	26.883333	177.666672	1023.000000	1023.000000	2046.000000
24.660000	-0.021747	-12.852522	-4.631037	-1.492637	-3.095987	-3.632862	0.000000	-10.000000	-0.450000	27.383333	186.500000	1023.000000	1023.000000	2046.000000
24.680000	-0.019929	-11.777875	-4.183782	-1.135597	-2.700205	-3.758291	0.000000	-10.000000	-0.450000	27.500000	195.500000	1023.000000	1023.000000	2046.000000
24.700001	-0.018328	-10.831818	-4.185787	-0.826485	-2.092228	-3.727318	0.000000	-10.000000	-0.450000	27.433334	204.666672	1023.000000	1023.000000	2046.000000
24.719999	-0.016840	-9.952461	-3.741105	-0.793786	-2.229589	-3.187981	0.000000	-10.000000	-0.450000	27.366667	213.833328	1023.000000	1023.000000	2046.000000
24.740000	-0.015259	-9.017846	-2.987743	-0.458323	-2.531168	-3.040612	0.000000	-10.000000	-0.450000	27.450001	223.166672	1023.000000	1023.000000	2046.000000
24.760000	-0.014381	-8.499116	-2.969514	-0.063887	-2.192022	-3.273693	0.000000	-10.000000	-0.450000	27.483334	232.333328	1023.000000	1023.000000	2046.000000
24.780001	-0.015183	-8.973121	-3.231168	-0.233674	-2.276364	-3.231915	0.000000	-10.000000	-0.441667	27.516666	241.500000	1023.000000	1023.000000	2046.000000
24.799999	-0.017636	-10.422696	-3.396065	-0.802444	-2.942055	-3.282132	0.000000	-10.000000	-0.416667	27.133333	250.666672	1023.000000	1023.000000	2046.000000
24.820000	-0.019704	-11.645025	-3.405432	-1.120874	-3.410364	-3.708355	0.000000	-10.000000	-0.400000	26.799999	259.833344	1023.000000	1023.000000	2046.000000
24.840000	-0.021108	-12.474774	-4.049870	-1.179399	-3.010371	-4.235133	0.000000	-10.000000	-0.383333	26.233334	268.833344	1023.000000	1023.000000	2046.000000
24.860001	-0.022077	-13.047761	-4.250967	-1.564829	-3.111838	-4.120127	0.000000	-10.000000	-0.391667	25.816668	277.666656	1023.000000	1023.000000	2046.000000
24.879999	-0.022204	-13.122660	-3.914073	-1.628399	-3.486698	-4.093491	0.000000	-10.000000	-0.391667	25.600000	286.333344	1023.000000	1023.000000	2046.000000
24.900000	-0.021864	-12.921647	-4.069507	-1.376448	-3.118980	-4.356711	0.000000	-10.000000	-0.400000	25.433334	295.000000	1023.000000	1023.000000	2046.000000
24.920000	-0.021478	-12.693659	-4.251196	-1.402917	-2.761030	-4.278517	0.000000	-10.000000	-0.400000	25.383333	303.500000	1023.000000	1023.000000	2046.000000
24.940001	-0.021062	-12.447356	-3.894511	-1.549549	-2.992514	-4.010783	0.000000	-10.000000	-0.400000	25.333334	311.833344	1023.000000	1023.000000	2046.000000
24.959999	-0.020149	-11.907854	-3.448902	-1.308861	-3.079169	-4.070921	0.000000	-10.000000	-0.400000	25.233334	320.333344	1023.000000	1023.000000	2046.000000
24.980000	-0.018832	-11.129826	-3.678889	-1.045524	-2.281735	-4.123677	0.000000	-10.000000	-0.400000	25.266666	328.666656	1023.000000	1023.000000	2046.000000
25.000000	-0.017754	-10.492783	-3.455738	-1.148559	-2.151272	-3.737214	0.000000	-10.000000	-0.400000	24.833334	337.333344	1023.000000	1023.000000	2046.000000
25.020000	-0.016495	-9.748836	-2.724506	-0.943142	-2.408655	-3.672533	0.000000	-10.000000	-0.383333	24.666668	345.666656	1023.000000	1023.000000	2046.000000
25.040001	-0.014544	-8.595316	-2.478711	-0.618991	-1.902342	-3.595272	0.000000	-10.000000	-0.366667	24.350000	354.000000	1023.000000	1023.000000	2046.000000
25.059999	-0.012831	-7.582831	-2.572587	-0.433827	-1.178857	-3.397561	0.000000	-10.000000	-0.350000	24.450001	362.000000	1023.000000	1023.000000	2046.000000
25.080000	-0.011492	-6.791553	-2.159013	-0.439479	-1.164492	-3.028568	0.000000	-10.000000	-0.341667	24.283333	370.000000	1023.000000	1023.000000	2046.000000
25.100000	-0.009835	-5.812556	-1.529046	-0.148866	-1.219803	-2.914841	0.000000	-10.000000	-0.333333	24.049999	378.000000	1023.000000	1023.000000	2046.000000
25.120001	-0.008287	-4.897554	-1.597681	0.031113	-0.529986	-2.800999	0.000000	-10.000000	-0.316667	23.566666	386.000000	1023.000000	1023.000000	2046.000000
25.139999	-0.007312	-4.321241	-1.776179	-0.067321	0.018344	-2.496085	0.000000	-10.000000	-0.308333	23.216667	394.000000	1023.000000	1023.000000	2046.000000
25.160000	-0.006891	-4.072495	-1.426100	-0.043400	-0.232916	-2.370078	0.000000	-10.000000	-0.283333	22.799999	402.000000	1023.000000	1023.000000	2046.000000
25.180000	-0.005997	-3.543983	-0.998048	0.135567	-0.336663	-2.344839	0.000000	-10.000000	-0.275000	22.483334	409.833344	1023.000000	1023.000000	2046.000000
25.200001	-0.005591	-3.304097	-1.327970	0.082439	0.291117	-2.349684	0.000000	-10.000000	-0.258333	22.166666	417.500000	1023.000000	1023.000000	2046.000000
25.219999	-0.005638	-3.331784	-1.119299	-0.301177	0.188799	-2.100107	0.000000	-10.000000	-0.258333	21.950001	424.833344	1023.000000	1023.000000	2046.000000
25.240000	-0.005392	-3.186393	-0.563475	-0.282645	-0.155787	-2.184486	0.000000	-10.000000	-0.250000	21.766666	432.166656	1023.000000	1023.000000	2046.000000
25.260000	-0.004371	-2.583068	-0.554241	-0.226436	0.381267	-2.183658	0.000000	-10.000000	-0.250000	21.683332	439.500000	1023.000000	1023.000000	2046.000000
25.280001	-0.003113	-1.839657	-0.445569	-0.379913	0.859686	-1.873861	0.000000	-10.000000	-0.250000	21.600000	446.833344	1023.000000	1023.000000	2046.000000
25.299999	-0.001543	-0.912093	0.328587	-0.127554	0.637622	-1.750748	0.000000	-10.000000	-0.241667	21.483334	454.000000	1023.000000	1023.000000	2046.000000
25.320000	0.000736	0.435036	0.765075	0.270724	1.039729	-1.640492	0.000000	-10.000000	-0.250000	21.583334	461.166656	1023.000000	1023.000000	2046.000000
25.340000	0.003065	1.811577	0.929921	0.420533	1.819490	-1.358368	0.000000	-10.000000	-0.250000	21.666668	468.333344	1023.000000	1023.000000	2046.000000
25.360001	0.004876	2.881981	1.649608	0.574913	1.762975	-1.105515	0.000000	-10.000000	-0.258333	21.816668	475.666656	1023.000000	1023.000000	2046.000000
25.379999	0.006840	4.042259	2.311806	0.975597	1.806819	-1.051963	0.000000	-10.000000	-0.250000	22.016666	482.833344	1023.000000	1023.000000	2046.000000
25.400000	0.008518	5.034102	2.268870	1.076165	2.594036	-0.904969	0.000000	-10.000000	-0.250000	22.183334	490.166656	1023.000000	1023.000000	2046.000000
25.420000	0.009775	5.776960	2.641788	1.110377	2.767731	-0.742936	0.000000	-10.000000	-0.250000	22.350000	497.500000	1023.000000	1023.000000	2046.000000
25.440001	0.011048	6.529578	3.357485	1.357137	2.557332	-0.742377	0.000000	-10.000000	-0.250000	22.216667	505.000000	1023.000000	1023.000000	2046.000000
25.459999	0.012567	7.427118	3.492922	1.629813	2.956912	-0.652529	0.000000	-10.000000	-0.250000	22.049999	512.500000	1023.000000	1023.000000	2046.000000
25.480000	0.013908	8.219362	3.475387	1.745967	3.341478	-0.343468	0.000000	-10.000000	-0.250000	21.616667	519.833313	1023.000000	1023.000000	2046.000000
25.500000	0.014854	8.778502	4.013370	2.066834	2.964733	-0.266435	0.000000	-10.000000	-0.233333	21.200001	527.166687	1023.000000	1023.000000	2046.000000
25.520000	0.015739	9.301849	4.448025	2.363080	2.760485	-0.269741	0.000000	-10.000000	-0.233333	20.666666	534.333313	1023.000000	1023.000000	2046.000000
25.540001	0.015289	9.035850	3.953700	2.207906	3.124413	-0.250171	0.000000	-10.000000	-0.216667	20.183332	541.333313	1023.000000	1023.000000	2046.000000
25.559999	0.012208	7.215071	3.381339	1.741806	2.579627	-0.487701	0.000000	-10.000000	-0.216667	19.416666	548.000000	1023.000000	1023.000000	2046.000000
25.580000	0.008798	5.199540	3.259583	1.428463	1.572654	-1.061160	0.000000	-10.000000	-0.191667	18.833334	554.666687	1023.000000	1023.000000	2046.000000
25.600000	0.006978	4.124274	2.825410	1.144167	1.487434	-1.332737	0.000000	-10.000000	-0.175000	18.316668	561.166687	1023.000000	1023.000000	2046.000000
25.620001	0.005749	3.397906	2.393409	0.828482	1.642468	-1.466454	0.000000	-10.000000	-0.166667	17.916666	567.500000	1023.000000	1023.000000	2046.000000
25.639999	0.005034	2.975047	2.545103	0.973197	1.172947	-1.716200	0.000000	-10.000000	-0.158333	17.583334	573.500000	1023.000000	1023.000000	2046.000000
25.660000	0.005246	3.100675	2.495676	1.004165	1.292821	-1.691986	0.000000	-10.000000	-0.158333	17.216667	579.500000	1023.000000	1023.000000	2046.000000
25.680000	0.005392	3.186774	2.293956	0.851238	1.645066	-1.603487	0.000000	-10.000000	-0.141667	16.883333	585.166687	1023.000000	1023.000000	2046.000000
25.700001	0.005356	3.165648	2.603410	1.004594	1.291115	-1.733472	0.000000	-10.000000	-0.125000	16.400000	590.833313	1023.000000	1023.000000	2046.000000
25.719999	0.006059	3.580926	2.828167	1.096670	1.296276	-1.640186	0.000000	-10.000000	-0.108333	16.016666	596.166687	1023.000000	1023.000000	2046.000000
25.740000	0.006889	4.071648	2.565987	1.086227	1.985501	-1.566067	0.000000	-10.000000	-0.083333	15.733334	601.666687	1023.000000	1023.000000	2046.000000
25.760000	0.007480	4.420582	2.967990	1.233055	1.792998	-1.573460	0.000000	-10.000000	-0.083333	15.483334	607.000000	1023.000000	1023.000000	2046.000000
25.780001	0.008665	5.121166	3.486756	1.492682	1.653390	-1.511663	0.000000	-10.000000	-0.083333	15.383333	612.333313	1023.000000	1023.000000	2046.000000
25.799999	0.010171	6.011017	3.408661	1.527033	2.366998	-1.291675	0.000000	-10.000000	-0.091667	15.266666	617.500000	1023.000000	1023.000000	2046.000000
25.820000	0.011374	6.722206	3.541872	1.608227	2.693864	-1.121758	0.000000	-10.000000	-0.075000	15.083334	622.500000	1023.000000	1023.000000	2046.000000
25.840000	0.012479	7.375380	4.088932	1.909881	2.446818	-1.070250	0.000000	-10.000000	-0.058333	14.733334	627.500000	1023.000000	1023.000000	2046.000000
25.860001	0.013940	8.238718	4.243602	1.982249	2.833895	-0.821028	0.000000	-10.000000	-0.066667	14.016667	632.500000	1023.000000	1023.000000	2046.000000
25.879999	0.014877	8.792281	3.976270	1.912239	3.565524	-0.661753	0.000000	-10.000000	-0.066667	13.283334	637.333313	1023.000000	1023.000000	2046.000000
25.900000	0.015102	8.925217	4.114005	1.943569	3.496852	-0.629210	0.000000	-10.000000	-0.066667	12.383333	641.833313	1023.000000	1023.000000	2046.000000
25.920000	0.015324	9.056461	4.381850	2.058670	3.225332	-0.609391	0.000000	-10.000000	-0.033333	11.566667	646.000000	1023.000000	1023.000000	2046.000000
25.940001	0.015554	9.192457	4.143540	1.913395	3.625318	-0.489796	0.000000	-10.000000	-0.016667	10.516667	650.000000	1023.000000	1023.000000	2046.000000
25.959999	0.015263	9.020212	4.010476	1.692545	3.810763	-0.493572	0.000000	-10.000000	0.000000	9.650001	653.833313	1023.000000	1023.000000	2046.000000
25.980000	0.014528	8.585835	4.244617	1.701442	3.344839	-0.705064	0.000000	-10.000000	0.000000	8.500000	657.333313	1023.000000	1023.000000	2046.000000
26.000000	0.014590	8.622941	4.267666	1.457068	3.468353	-0.570147	0.000000	-10.000000	0.000000	7.616667	660.500000	1023.000000	1023.000000	2046.000000
26.020000	0.014874	8.790416	4.089275	1.250815	3.981215	-0.530889	0.000000	-10.000000	0.000000	6.333333	663.166687	1023.000000	1023.000000	2046.000000
26.040001	0.015233	9.002723	4.374588	1.394994	3.838492	-0.605350	0.000000	-10.000000	0.016667	5.150000	665.500000	1023.000000	1023.000000	2046.000000
26.059999	0.016351	9.663296	4.788266	1.584810	3.771003	-0.480783	0.000000	-10.000000	0.033333	3.550000	667.333313	1023.000000	1023.000000	2046.000000
26.080000	0.017893	10.574631	4.801789	1.664859	4.338065	-0.230083	0.000000	-10.000000	0.050000	1.816667	668.833313	1023.000000	1023.000000	2046.000000
26.100000	0.019033	11.248728	5.104437	1.846945	4.468065	-0.170719	0.000000	-10.000000	0.050000	0.616667	669.666687	1023.000000	1023.000000	2046.000000
26.120001	0.020398	12.055491	5.639440	2.143105	4.375216	-0.102270	0.000000	-10.000000	0.058333	0.000000	670.000000	1023.000000	1023.000000	2046.000000
26.139999	0.022032	13.020894	5.761375	2.226860	4.893284	0.139375	0.000000	-10.000000	0.066667	0.000000	670.000000	1023.000000	1023.000000	2046.000000
26.160000	0.023053	13.624310	5.859277	2.245406	5.295907	0.223720	0.000000	-10.000000	0.066667	0.000000	670.000000	1023.000000	1023.000000	2046.000000
26.180000	0.023290	13.764259	6.189790	2.461320	5.075784	0.037367	0.000000	-10.000000	0.058333	-0.283333	670.000000	1023.000000	1023.000000	2046.000000
26.200001	0.024024	14.198311	6.470368	2.574254	5.012880	0.140808	0.000000	-10.000000	0.058333	-1.133333	670.000000	1023.000000	1023.000000	2046.000000
26.219999	0.024399	14.419844	6.321768	2.523654	5.413117	0.161306	0.000000	-10.000000	0.058333	-2.466667	670.000000	1023.000000	1023.000000	2046.000000
26.240000	0.024519	14.490661	6.316811	2.750879	5.234777	0.188193	0.000000	-10.000000	0.058333	-3.983333	670.000000	1023.000000	1023.000000	2046.000000
26.260000	0.024622	14.551436	6.412055	3.044333	4.768898	0.326152	0.000000	-10.000000	0.058333	-5.366667	670.000000	1023.000000	1023.000000	2046.000000
26.280001	0.024265	14.340878	6.097889	2.962030	4.860360	0.420598	0.000000	-10.000000	0.075000	-6.700000	670.000000	1023.000000	1023.000000	2046.000000
26.299999	0.022461	13.274171	5.796397	2.858928	4.488641	0.130205	0.000000	-10.000000	0.091667	-7.966667	670.000000	1023.000000	1023.000000	2046.000000
26.320000	0.019322	11.419121	5.479923	2.569361	3.601307	-0.231471	0.000000	-10.000000	0.100000	-9.050000	670.000000	1023.000000	1023.000000	2046.000000
26.340000	0.015977	9.442435	4.728049	1.968387	3.321177	-0.575178	0.000000	-10.000000	0.100000	-9.900000	670.000000	1023.000000	1023.000000	2046.000000
26.360001	0.012669	7.487185	4.102488	1.535325	2.973128	-1.123756	0.000000	-10.000000	0.100000	-10.350000	670.000000	1023.000000	1023.000000	2046.000000
26.379999	0.010080	5.957398	3.790277	1.407517	2.325824	-1.566221	0.000000	-10.000000	0.091667	-10.600000	662.333313	1023.000000	1023.000000	2046.000000
26.400000	0.008694	5.138227	3.559839	1.207934	2.009745	-1.639291	0.000000	-10.000000	0.083333	-10.400000	651.333313	1023.000000	1023.000000	2046.000000
26.420000	0.007713	4.558484	3.109387	1.002781	2.209573	-1.763257	0.000000	-10.000000	0.075000	-10.200000	640.333313	1023.000000	1023.000000	2046.000000
26.440001	0.006586	3.892591	2.995645	0.957609	1.945138	-2.005801	0.000000	-10.000000	0.075000	-9.950000	637.000000	1023.000000	1023.000000	2046.000000
26.459999	0.005833	3.447514	2.962844	0.971157	1.614707	-2.101194	0.000000	-10.000000	0.083333	-9.950000	636.000000	1023.000000	1023.000000	2046.000000
26.480000	0.005598	3.308587	2.780416	0.840661	1.755192	-2.067682	0.000000	-10.000000	0.091667	-10.016666	633.833313	1023.000000	1023.000000	2046.000000
26.500000	0.005337	3.153949	2.663737	0.819251	1.882816	-2.211855	0.000000	-10.000000	0.100000	-10.266666	630.500000	1023.000000	1023.000000	2046.000000
26.520000	0.004995	2.951780	2.766719	0.957971	1.571714	-2.344624	0.000000	-10.000000	0.100000	-10.483334	626.833313	1023.000000	1023.000000	2046.000000
26.540001	0.005435	3.212008	2.839181	0.924080	1.641569	-2.192822	0.000000	-10.000000	0.100000	-10.666667	623.333313	1023.000000	1023.000000	2046.000000
26.559999	0.006049	3.574713	2.690573	0.976682	2.133658	-2.226199	0.000000	-10.000000	0.100000	-10.500000	619.666687	1023.000000	1023.000000	2046.000000
26.580000	0.006483	3.831724	2.916577	1.071853	2.024443	-2.181149	0.000000	-10.000000	0.100000	-10.183333	616.333313	1023.000000	1023.000000	2046.000000
26.600000	0.007098	4.194775	3.057777	1.295984	1.954206	-2.113193	0.000000	-10.000000	0.100000	-9.800000	612.833313	1023.000000	1023.000000	2046.000000
26.620001	0.007992	4.723386	3.095918	1.214271	2.267755	-1.854558	0.000000	-10.000000	0.100000	-9.533334	609.666687	1023.000000	1023.000000	2046.000000
26.639999	0.008406	4.968173	2.876007	1.282486	2.707913	-1.898234	0.000000	-10.000000	0.091667	-9.383333	606.333313	1023.000000	1023.000000	2046.000000
26.660000	0.007904	4.671355	2.834159	1.248066	2.502264	-1.913134	0.000000	-10.000000	0.083333	-9.366667	603.166687	1023.000000	1023.000000	2046.000000
26.680000	0.007515	4.441339	2.736522	1.201086	2.334071	-1.830339	0.000000	-10.000000	0.083333	-9.283334	600.000000	1023.000000	1023.000000	2046.000000
26.700001	0.007128	4.212908	2.457595	1.047969	2.551922	-1.844577	0.000000	-10.000000	0.091667	-9.350000	597.000000	1023.000000	1023.000000	2046.000000
26.719999	0.006422	3.795327	2.344171	0.969966	2.441396	-1.960207	0.000000	-10.000000	0.108333	-9.466667	594.000000	1023.000000	1023.000000	2046.000000
26.740000	0.005325	3.147102	2.261410	0.883501	2.068275	-2.066084	0.000000	-10.000000	0.108333	-9.833334	590.833313	1023.000000	1023.000000	2046.000000
26.760000	0.004754	2.809428	2.146938	0.654008	2.036546	-2.028064	0.000000	-10.000000	0.108333	-10.200000	587.500000	1023.000000	1023.000000	2046.000000
26.780001	0.004272	2.524468	1.910645	0.490080	2.284147	-2.160403	0.000000	-10.000000	0.100000	-10.583333	584.000000	1023.000000	1023.000000	2046.000000
26.799999	0.003713	2.194409	1.953932	0.413362	2.076862	-2.249748	0.000000	-10.000000	0.100000	-10.966667	580.500000	1023.000000	1023.000000	2046.000000
26.820000	0.003952	2.335814	2.078675	0.485480	1.955516	-2.183857	0.000000	-10.000000	0.108333	-11.600000	576.833313	1023.000000	1023.000000	2046.000000
26.840000	0.004851	2.867028	2.206493	0.529198	2.052585	-1.921248	0.000000	-10.000000	0.116667	-12.150001	573.000000	1023.000000	1023.000000	2046.000000
26.860001	0.005749	3.397859	2.214431	0.707172	2.425978	-1.949722	0.000000	-10.000000	0.125000	-12.733334	569.000000	1023.000000	1023.000000	2046.000000
26.879999	0.006438	3.804660	2.530484	0.844742	2.336990	-1.907555	0.000000	-10.000000	0.125000	-12.983334	564.666687	1023.000000	1023.000000	2046.000000
26.900000	0.007675	4.536072	2.881122	1.050823	2.310069	-1.705942	0.000000	-10.000000	0.133333	-13.216667	560.333313	1023.000000	1023.000000	2046.000000
26.920000	0.008826	5.216050	2.972397	1.140139	2.662996	-1.559483	0.000000	-10.000000	0.133333	-13.200001	555.833313	1023.000000	1023.000000	2046.000000
26.940001	0.009167	5.417761	3.031573	1.222304	2.800534	-1.636650	0.000000	-10.000000	0.133333	-13.266667	551.500000	1023.000000	1023.000000	2046.000000
26.959999	0.009151	5.408491	3.134207	1.341831	2.630172	-1.697719	0.000000	-10.000000	0.133333	-13.450001	547.000000	1023.000000	1023.000000	2046.000000
26.980000	0.009181	5.425972	3.186835	1.299544	2.523705	-1.584113	0.000000	-10.000000	0.166667	-14.100000	542.500000	1023.000000	1023.000000	2046.000000
27.000000	0.009160	5.413338	2.898638	1.492849	2.708551	-1.686701	0.000000	-10.000000	0.200000	-14.883333	537.833313	1023.000000	1023.000000	2046.000000
27.020000	0.008515	5.032341	2.827179	1.632405	2.152009	-1.579252	0.000000	-10.000000	0.233333	-15.833333	532.833313	1023.000000	1023.000000	2046.000000
27.040001	0.008058	4.762038	2.663116	1.726033	1.772569	-1.399680	0.000000	-10.000000	0.241667	-16.683334	527.500000	1023.000000	1023.000000	2046.000000
27.059999	0.006478	3.828595	2.165557	1.611378	1.655728	-1.604069	0.000000	-10.000000	0.258333	-17.533333	522.000000	1023.000000	1023.000000	2046.000000
27.080000	0.003462	2.045930	1.744678	1.278144	0.992642	-1.969534	0.000000	-10.000000	0.291667	-18.416666	516.166687	1023.000000	1023.000000	2046.000000
27.100000	0.000229	0.135476	1.301944	0.879947	0.255880	-2.302295	0.000000	-10.000000	0.325000	-19.016666	510.000000	1023.000000	1023.000000	2046.000000
27.120001	-0.003104	-1.834566	0.529137	0.354962	-0.007492	-2.711172	0.000000	-10.000000	0.350000	-19.566666	503.500000	1023.000000	1023.000000	2046.000000
27.139999	-0.006119	-3.616502	-0.019924	-0.035581	-0.398661	-3.162336	0.000000	-10.000000	0.350000	-19.883333	497.000000	1023.000000	1023.000000	2046.000000
27.160000	-0.008652	-5.113381	-0.355775	-0.282743	-1.035258	-3.439605	0.000000	-10.000000	0.341667	-20.083334	490.333344	1023.000000	1023.000000	2046.000000
27.180000	-0.009951	-5.880849	-0.691989	-0.401464	-1.290771	-3.496625	0.000000	-10.000000	0.341667	-20.183334	483.666656	1023.000000	1023.000000	2046.000000
27.200001	-0.011357	-6.712064	-1.231855	-0.569605	-1.157827	-3.752777	0.000000	-10.000000	0.341667	-20.200001	477.000000	1023.000000	1023.000000	2046.000000
27.219999	-0.012844	-7.590900	-1.428315	-0.698347	-1.534985	-3.929253	0.000000	-10.000000	0.358333	-20.416666	470.333344	1023.000000	1023.000000	2046.000000
27.240000	-0.013695	-8.093730	-1.571696	-0.734219	-1.870631	-3.917185	0.000000	-10.000000	0.366667	-20.833334	463.500000	1023.000000	1023.000000	2046.000000
27.260000	-0.014344	-8.477247	-1.913170	-0.845670	-1.736955	-3.981453	0.000000	-10.000000	0.375000	-21.066668	456.500000	1023.000000	1023.000000	2046.000000
27.280001	-0.015028	-8.881620	-2.119126	-0.901824	-1.712690	-4.147980	0.000000	-10.000000	0.383333	-21.433334	449.500000	1023.000000	1023.000000	2046.000000
27.299999	-0.015515	-9.169342	-2.124042	-0.836000	-2.061415	-4.147884	0.000000	-10.000000	0.391667	-21.466667	442.333344	1023.000000	1023.000000	2046.000000
27.320000	-0.015261	-9.019331	-2.175219	-0.848605	-2.019790	-3.975717	0.000000	-10.000000	0.400000	-21.816668	435.166656	1023.000000	1023.000000	2046.000000
27.340000	-0.015084	-8.914822	-2.429952	-0.824590	-1.610322	-4.049958	0.000000	-10.000000	0.391667	-21.816668	427.833344	1023.000000	1023.000000	2046.000000
27.360001	-0.015067	-8.904526	-2.344883	-0.749933	-1.814174	-3.995536	0.000000	-10.000000	0.391667	-21.850000	420.500000	1023.000000	1023.000000	2046.000000
27.379999	-0.014577	-8.614776	-2.284425	-0.630900	-1.998622	-3.700828	0.000000	-10.000000	0.383333	-21.716667	413.166656	1023.000000	1023.000000	2046.000000
27.400000	-0.014399	-8.509516	-2.574633	-0.631743	-1.627499	-3.675641	0.000000	-10.000000	0.391667	-21.783333	406.000000	1023.000000	1023.000000	2046.000000
27.420000	-0.014966	-8.845056	-2.836627	-0.679227	-1.602323	-3.726878	0.000000	-10.000000	0.383333	-21.916668	398.833344	1023.000000	1023.000000	2046.000000
27.440001	-0.015825	-9.352299	-2.990659	-0.663166	-1.989798	-3.708675	0.000000	-10.000000	0.391667	-21.916668	391.500000	1023.000000	1023.000000	2046.000000
27.459999	-0.016441	-9.716866	-3.270711	-0.686193	-2.149819	-3.610144	0.000000	-10.000000	0.383333	-21.716667	384.166656	1023.000000	1023.000000	2046.000000
27.480000	-0.017315	-10.233322	-3.719278	-0.833711	-1.973710	-3.706623	0.000000	-10.000000	0.391667	-21.633333	376.833344	1023.000000	1023.000000	2046.000000
27.500000	-0.018647	-11.020510	-3.868508	-0.957889	-2.417551	-3.776562	0.000000	-10.000000	0.391667	-21.650002	369.500000	1023.000000	1023.000000	2046.000000
27.520000	-0.019494	-11.521134	-4.060647	-0.990872	-2.770798	-3.698817	0.000000	-10.000000	0.400000	-21.716667	362.166656	1023.000000	1023.000000	2046.000000
27.540001	-0.020527	-12.131508	-4.416275	-1.191419	-2.672809	-3.851005	0.000000	-10.000000	0.400000	-21.566668	355.000000	1023.000000	1023.000000	2046.000000
27.559999	-0.021568	-12.746590	-4.511310	-1.315132	-3.023527	-3.896621	0.000000	-10.000000	0.400000	-21.566668	347.833344	1023.000000	1023.000000	2046.000000
27.580000	-0.021631	-12.783737	-4.556568	-1.231822	-3.279835	-3.715513	0.000000	-10.000000	0.391667	-21.716667	340.666656	1023.000000	1023.000000	2046.000000
27.600000	-0.021739	-12.847799	-4.782600	-1.224948	-3.087187	-3.753064	0.000000	-10.000000	0.391667	-21.916668	333.333344	1023.000000	1023.000000	2046.000000
27.620001	-0.021847	-12.911583	-4.678269	-1.252948	-3.246275	-3.734092	0.000000	-10.000000	0.391667	-21.966667	326.166656	1023.000000	1023.000000	2046.000000
27.639999	-0.021378	-12.634405	-4.490999	-1.049502	-3.499448	-3.594456	0.000000	-10.000000	0.400000	-22.150002	318.666656	1023.000000	1023.000000	2046.000000
27.660000	-0.020273	-11.981411	-4.334271	-1.002350	-3.276232	-3.368558	0.000000	-10.000000	0.400000	-22.000000	311.333344	1023.000000	1023.000000	2046.000000
27.680000	-0.019614	-11.591615	-4.185223	-0.911085	-3.093219	-3.402088	0.000000	-10.000000	0.383333	-21.816668	303.833344	1023.000000	1023.000000	2046.000000
27.700001	-0.019058	-11.263426	-3.994286	-0.661304	-3.351820	-3.256016	0.000000	-10.000000	0.375000	-21.299999	296.666656	1023.000000	1023.000000	2046.000000
27.719999	-0.018677	-11.038238	-4.033970	-0.620923	-3.190215	-3.193130	0.000000	-10.000000	0.358333	-21.116667	289.500000	1023.000000	1023.000000	2046.000000
27.740000	-0.019017	-11.238869	-4.145700	-0.726080	-3.040505	-3.326583	0.000000	-10.000000	0.366667	-21.000000	282.500000	1023.000000	1023.000000	2046.000000
27.760000	-0.019166	-11.326973	-4.061711	-0.520666	-3.408998	-3.335598	0.000000	-10.000000	0.375000	-20.933334	275.500000	1023.000000	1023.000000	2046.000000
27.780001	-0.019073	-11.271893	-4.290215	-0.441957	-3.322317	-3.217403	0.000000	-10.000000	0.383333	-20.900002	268.500000	1023.000000	1023.000000	2046.000000
27.799999	-0.019860	-11.737439	-4.436997	-0.374489	-3.640528	-3.285426	0.000000	-10.000000	0.375000	-20.916668	261.500000	1023.000000	1023.000000	2046.000000
27.820000	-0.020799	-12.292090	-4.613005	-0.144316	-4.292961	-3.241808	0.000000	-10.000000	0.358333	-20.916668	254.500000	1023.000000	1023.000000	2046.000000
27.840000	-0.022360	-13.214630	-4.964343	-0.347318	-4.493779	-3.409191	0.000000	-10.000000	0.358333	-21.016666	247.500000	1023.000000	1023.000000	2046.000000
27.860001	-0.025098	-14.833161	-5.271536	-0.726105	-5.016575	-3.818945	0.000000	-10.000000	0.358333	-20.833334	240.500000	1023.000000	1023.000000	2046.000000
27.879999	-0.027870	-16.471054	-5.673896	-1.030467	-5.673730	-4.092960	0.000000	-10.000000	0.358333	-20.650000	233.500000	1023.000000	1023.000000	2046.000000
27.900000	-0.030676	-18.129316	-6.264000	-1.588389	-5.777620	-4.499307	0.000000	-10.000000	0.333333	-20.083334	226.666672	1023.000000	1023.000000	2046.000000
27.920000	-0.033278	-19.667009	-6.651852	-1.939645	-6.141574	-4.933938	0.000000	-10.000000	0.316667	-19.600000	220.000000	1023.000000	1023.000000	2046.000000
27.940001	-0.035167	-20.783564	-6.992965	-1.977911	-6.622678	-5.190011	0.000000	-10.000000	0.283333	-19.033335	213.500000	1023.000000	1023.000000	2046.000000
27.959999	-0.036561	-21.607428	-7.333955	-2.233886	-6.722040	-5.317546	0.000000	-10.000000	0.283333	-18.850000	207.000000	1023.000000	1023.000000	2046.000000
27.980000	-0.037869	-22.380617	-7.733995	-2.428431	-6.589374	-5.628818	0.000000	-10.000000	0.266667	-18.616667	200.666672	1023.000000	1023.000000	2046.000000
28.000000	-0.039111	-23.114435	-7.938477	-2.440251	-6.991049	-5.744659	0.000000	-10.000000	0.266667	-18.566666	194.500000	1023.000000	1023.000000	2046.000000
28.020000	-0.039509	-23.349638	-8.078548	-2.429055	-7.103900	-5.738134	0.000000	-10.000000	0.250000	-18.416666	188.500000	1023.000000	1023.000000	2046.000000
28.040001	-0.040023	-23.653336	-8.291114	-2.604068	-6.874134	-5.884020	0.000000	-10.000000	0.250000	-18.366667	182.500000	1023.000000	1023.000000	2046.000000
28.059999	-0.040416	-23.885771	-8.396257	-2.460311	-7.120523	-5.908679	0.000000	-10.000000	0.250000	-18.166668	176.333328	1023.000000	1023.000000	2046.000000
28.080000	-0.040236	-23.779673	-8.332949	-2.468583	-7.182575	-5.795566	0.000000	-10.000000	0.250000	-17.833334	170.166672	1023.000000	1023.000000	2046.000000
28.100000	-0.040126	-23.714394	-8.437625	-2.524466	-6.834191	-5.918112	0.000000	-10.000000	0.250000	-17.383333	164.166672	1023.000000	1023.000000	2046.000000
28.120001	-0.039545	-23.371367	-8.370799	-2.326884	-6.941737	-5.731947	0.000000	-10.000000	0.250000	-17.000000	158.333328	1023.000000	1023.000000	2046.000000
28.139999	-0.038761	-22.907934	-8.232761	-2.233767	-6.915071	-5.526336	0.000000	-10.000000	0.250000	-16.616667	152.666672	1023.000000	1023.000000	2046.000000
28.160000	-0.038325	-22.650124	-8.311168	-2.218245	-6.539969	-5.580741	0.000000	-10.000000	0.250000	-16.433334	147.000000	1023.000000	1023.000000	2046.000000
28.180000	-0.038263	-22.613443	-8.382358	-2.034896	-6.719563	-5.476627	0.000000	-10.000000	0.233333	-16.133333	141.500000	1023.000000	1023.000000	2046.000000
28.200001	-0.038443	-22.719639	-8.510924	-2.071108	-6.798193	-5.339415	0.000000	-10.000000	0.216667	-15.883333	136.166672	1023.000000	1023.000000	2046.000000
28.219999	-0.039084	-23.098822	-8.792114	-2.257996	-6.549832	-5.498879	0.000000	-10.000000	0.200000	-15.433333	130.833328	1023.000000	1023.000000	2046.000000
28.240000	-0.040030	-23.657536	-8.978308	-2.268811	-6.865814	-5.544602	0.000000	-10.000000	0.200000	-15.100000	125.666664	1023.000000	1023.000000	2046.000000
28.260000	-0.040497	-23.933731	-9.135062	-2.266283	-7.073816	-5.458571	0.000000	-10.000000	0.200000	-14.783334	120.500000	1023.000000	1023.000000	2046.000000
28.280001	-0.041421	-24.479753	-9.368963	-2.539991	-6.940301	-5.630496	0.000000	-10.000000	0.200000	-14.483334	115.666664	1023.000000	1023.000000	2046.000000
28.299999	-0.042464	-25.096317	-9.483582	-2.593365	-7.292854	-5.726517	0.000000	-10.000000	0.200000	-14.116667	110.833336	1023.000000	1023.000000	2046.000000
28.320000	-0.042883	-25.343948	-9.522660	-2.606370	-7.528491	-5.686426	0.000000	-10.000000	0.183333	-13.683333	106.166664	1023.000000	1023.000000	2046.000000
28.340000	-0.042996	-25.410542	-9.616761	-2.846133	-7.197862	-5.749785	0.000000	-10.000000	0.183333	-13.283334	101.500000	1023.000000	1023.000000	2046.000000
28.360001	-0.043041	-25.437084	-9.611575	-2.739101	-7.291253	-5.795154	0.000000	-10.000000	0.158333	-12.850000	97.166664	1023.000000	1023.000000	2046.000000
28.379999	-0.042436	-25.079508	-9.325654	-2.625103	-7.490949	-5.637803	0.000000	-10.000000	0.158333	-12.483334	93.000000	1023.000000	1023.000000	2046.000000
28.400000	-0.041671	-24.627827	-9.124952	-2.724041	-7.089606	-5.689228	0.000000	-10.000000	0.125000	-12.000000	89.000000	1023.000000	1023.000000	2046.000000
28.420000	-0.040807	-24.116859	-8.922185	-2.493928	-7.097262	-5.603486	0.000000	-10.000000	0.116667	-11.666667	85.000000	1023.000000	1023.000000	2046.000000
28.440001	-0.039542	-23.369427	-8.560016	-2.288981	-7.113605	-5.406825	0.000000	-10.000000	0.100000	-11.083333	81.000000	1023.000000	1023.000000	2046.000000
28.459999	-0.038497	-22.751953	-8.401878	-2.305103	-6.639000	-5.405972	0.000000	-10.000000	0.100000	-10.516666	77.166664	1023.000000	1023.000000	2046.000000
28.480000	-0.038044	-22.483755	-8.461059	-2.019928	-6.604818	-5.397951	0.000000	-10.000000	0.091667	-9.933333	73.500000	1023.000000	1023.000000	2046.000000
28.500000	-0.037607	-22.225821	-8.205786	-2.137825	-6.655711	-5.226499	0.000000	-10.000000	0.075000	-9.600000	70.166664	1023.000000	1023.000000	2046.000000
28.520000	-0.037258	-22.019266	-8.198431	-2.091467	-6.338356	-5.391011	0.000000	-10.000000	0.066667	-9.466667	67.000000	1023.000000	1023.000000	2046.000000
28.540001	-0.037317	-22.054474	-8.377132	-1.743415	-6.608225	-5.325702	0.000000	-10.000000	0.075000	-9.416667	63.833332	1023.000000	1023.000000	2046.000000
28.559999	-0.037250	-22.014702	-8.240476	-1.700576	-6.883860	-5.189790	0.000000	-10.000000	0.083333	-9.333333	60.666668	1023.000000	1023.000000	2046.000000
28.580000	-0.037800	-22.339777	-8.454365	-1.589718	-6.986963	-5.308731	0.000000	-10.000000	0.091667	-9.233334	57.500000	1023.000000	1023.000000	2046.000000
28.600000	-0.039126	-23.123402	-8.664112	-1.500497	-7.530468	-5.428326	0.000000	-10.000000	0.083333	-9.000000	54.500000	1023.000000	1023.000000	2046.000000
28.620001	-0.041238	-24.371611	-8.726089	-2.077732	-7.884229	-5.683563	0.000000	-10.000000	0.083333	-8.700000	51.500000	1023.000000	1023.000000	2046.000000
28.639999	-0.043892	-25.939877	-9.290565	-2.534270	-7.968645	-6.146398	0.000000	-10.000000	0.066667	-8.300000	48.500000	1023.000000	1023.000000	2046.000000
28.660000	-0.046391	-27.417128	-9.730553	-2.733657	-8.458847	-6.494071	0.000000	-10.000000	0.058333	-7.516667	45.833332	1023.000000	1023.000000	2046.000000
28.680000	-0.048394	-28.600962	-9.842274	-3.309216	-8.743600	-6.705872	0.000000	-10.000000	0.050000	-6.716667	43.166668	1023.000000	1023.000000	2046.000000
28.700001	-0.049907	-29.494801	-10.310988	-3.442317	-8.665956	-7.075541	0.000000	-10.000000	0.050000	-5.950000	40.833332	1023.000000	1023.000000	2046.000000
28.719999	-0.051056	-30.174114	-10.591332	-3.363344	-8.958476	-7.260961	0.000000	-10.000000	0.050000	-5.633334	38.833332	1023.000000	1023.000000	2046.000000
28.740000	-0.051733	-30.574160	-10.624407	-3.740102	-8.936673	-7.272977	0.000000	-10.000000	0.058333	-5.616667	37.166668	1023.000000	1023.000000	2046.000000
28.760000	-0.052361	-30.945082	-10.936186	-3.671541	-8.887021	-7.450335	0.000000	-10.000000	0.058333	-5.750000	35.500000	1023.000000	1023.000000	2046.000000
28.780001	-0.052782	-31.194159	-10.991324	-3.567543	-9.160268	-7.475025	0.000000	-10.000000	0.058333	-5.900000	33.500000	1023.000000	1023.000000	2046.000000
28.799999	-0.052932	-31.282528	-10.903028	-3.859532	-9.076110	-7.443858	0.000000	-10.000000	0.058333	-5.916667	31.500000	1023.000000	1023.000000	2046.000000
28.820000	-0.052890	-31.257925	-11.155984	-3.642352	-8.883059	-7.576531	0.000000	-10.000000	0.058333	-5.883333	29.500000	1023.000000	1023.000000	2046.000000
28.840000	-0.052483	-31.017597	-10.964469	-3.495649	-9.107248	-7.450231	0.000000	-10.000000	0.058333	-5.816667	27.500000	1023.000000	1023.000000	2046.000000
28.860001	-0.051779	-30.601629	-10.763762	-3.702596	-8.798165	-7.337105	0.000000	-10.000000	0.050000	-5.616667	25.500000	1023.000000	1023.000000	2046.000000
28.879999	-0.050856	-30.055740	-10.886778	-3.395054	-8.492504	-7.281405	0.000000	-10.000000	0.050000	-5.350000	23.500000	1023.000000	1023.000000	2046.000000
28.900000	-0.049960	-29.526329	-10.591883	-3.143231	-8.686038	-7.105177	0.000000	-10.000000	0.050000	-5.266667	21.666666	1023.000000	1023.000000	2046.000000
28.920000	-0.049032	-28.977949	-10.412211	-3.305690	-8.324922	-6.935127	0.000000	-10.000000	0.050000	-5.350000	20.000000	1023.000000	1023.000000	2046.000000
28.940001	-0.048486	-28.655268	-10.590908	-3.018677	-8.096098	-6.949585	0.000000	-10.000000	0.041667	-5.333333	18.333334	1023.000000	1023.000000	2046.000000
28.959999	-0.048381	-28.593334	-10.588512	-2.894901	-8.274048	-6.835872	0.000000	-10.000000	0.041667	-5.166667	16.500000	1023.000000	1023.000000	2046.000000
28.980000	-0.048562	-28.700197	-10.469202	-3.218923	-8.328997	-6.683075	0.000000	-10.000000	0.041667	-4.950000	14.500000	1023.000000	1023.000000	2046.000000
29.000000	-0.048767	-28.821253	-10.888075	-3.170039	-7.963280	-6.799860	0.000000	-10.000000	0.050000	-5.000000	12.833333	1023.000000	1023.000000	2046.000000
29.020000	-0.049337	-29.158358	-11.052997	-2.980163	-8.221189	-6.904009	0.000000	-10.000000	0.050000	-5.083333	11.166667	1023.000000	1023.000000	2046.000000
29.040001	-0.049831	-29.450016	-10.796075	-3.446861	-8.542280	-6.664799	0.000000	-10.000000	0.050000	-5.066667	9.500000	1023.000000	1023.000000	2046.000000
29.059999	-0.050222	-29.681417	-11.194710	-3.416312	-8.163368	-6.907027	0.000000	-10.000000	0.050000	-4.833333	7.833333	1023.000000	1023.000000	2046.000000
29.080000	-0.050837	-30.044756	-11.276256	-3.272248	-8.462716	-7.033537	0.000000	-10.000000	0.050000	-4.400000	6.166667	1023.000000	1023.000000	2046.000000
29.100000	-0.050784	-30.013386	-10.900064	-3.640544	-8.721812	-6.750964	0.000000	-10.000000	0.050000	-3.966667	4.833333	1023.000000	1023.000000	2046.000000
29.120001	-0.050223	-29.682024	-11.056259	-3.526942	-8.179401	-6.919423	0.000000	-10.000000	0.041667	-3.666667	3.333333	1023.000000	1023.000000	2046.000000
29.139999	-0.049621	-29.325821	-10.954121	-3.203742	-8.237046	-6.930913	0.000000	-10.000000	0.041667	-3.533333	2.166667	1023.000000	1023.000000	2046.000000
29.160000	-0.048543	-28.688883	-10.234025	-3.409151	-8.461535	-6.584172	0.000000	-10.000000	0.041667	-3.433333	1.000000	1023.000000	1023.000000	2046.000000
29.180000	-0.047068	-27.817356	-10.273740	-3.161835	-7.740376	-6.641405	0.000000	-10.000000	0.033333	-3.200000	0.166667	1023.000000	1023.000000	2046.000000
29.200001	-0.046037	-27.207901	-9.980672	-2.813630	-7.848587	-6.565012	0.000000	-10.000000	0.016667	-2.700000	-0.666667	1023.000000	1023.000000	2046.000000
29.219999	-0.044841	-26.500828	-9.406718	-3.002558	-7.894629	-6.196922	0.000000	-10.000000	0.008333	-1.950000	-1.333333	1023.000000	1023.000000	2046.000000
29.240000	-0.043746	-25.853926	-9.606054	-2.734904	-7.206613	-6.306355	0.000000	-10.000000	0.016667	-1.000000	-1.833333	1023.000000	1023.000000	2046.000000
29.260000	-0.043504	-25.710875	-9.560119	-2.476110	-7.326101	-6.348546	0.000000	-10.000000	0.025000	-0.333333	-2.000000	1023.000000	1023.000000	2046.000000
29.280001	-0.042898	-25.352549	-9.072218	-2.665442	-7.593388	-6.021501	0.000000	-10.000000	0.025000	0.000000	-2.000000	1023.000000	1023.000000	2046.000000
29.299999	-0.042488	-25.110130	-9.471598	-2.330918	-7.206495	-6.101120	0.000000	-10.000000	0.025000	0.000000	-2.000000	1023.000000	1023.000000	2046.000000
29.320000	-0.042557	-25.150948	-9.631321	-1.872190	-7.540246	-6.107192	0.000000	-10.000000	0.025000	0.000000	-2.000000	1023.000000	1023.000000	2046.000000
29.340000	-0.042948	-25.381975	-9.213188	-2.070055	-8.229819	-5.868912	0.000000	-10.000000	0.025000	0.000000	-2.000000	1023.000000	1023.000000	2046.000000
29.360001	-0.043667	-25.807215	-9.616777	-2.150540	-7.907415	-6.132483	0.000000	-10.000000	0.016667	0.400000	-2.000000	1023.000000	1023.000000	2046.000000
29.379999	-0.045924	-27.140999	-9.920178	-2.270864	-8.395147	-6.554810	0.000000	-10.000000	0.008333	1.566667	-2.000000	1023.000000	1023.000000	2046.000000
29.400000	-0.048037	-28.389582	-9.825665	-3.064977	-8.998835	-6.500105	0.000000	-10.000000	-0.008333	3.616667	-2.000000	1023.000000	1023.000000	2046.000000
29.420000	-0.049755	-29.405445	-10.563290	-3.255839	-8.563895	-7.022421	0.000000	-10.000000	-0.033333	6.366667	-2.000000	1023.000000	1023.000000	2046.000000
29.440001	-0.051539	-30.459343	-10.805147	-3.328557	-8.967822	-7.357819	0.000000	-10.000000	-0.058333	8.983334	-2.000000	1023.000000	1023.000000	2046.000000
29.459999	-0.052142	-30.815899	-10.594709	-3.880816	-9.198964	-7.141409	0.000000	-10.000000	-0.083333	11.266666	-2.000000	1023.000000	1023.000000	2046.000000
29.480000	-0.052412	-30.975334	-11.145916	-3.636278	-8.647858	-7.545282	0.000000	-10.000000	-0.108333	12.800000	-2.000000	1023.000000	1023.000000	2046.000000
29.500000	-0.052830	-31.222239	-11.105154	-3.648451	-8.958934	-7.509699	0.000000	-10.000000	-0.133333	13.916667	-2.000000	1023.000000	1023.000000	2046.000000
29.520000	-0.052582	-31.075979	-10.829815	-3.995720	-8.969039	-7.281404	0.000000	-10.000000	-0.175000	14.883333	6.333333	1023.000000	1023.000000	2046.000000
29.540001	-0.051984	-30.722252	-11.189173	-3.593841	-8.394423	-7.544814	0.000000	-10.000000	-0.191667	15.966667	15.833333	1023.000000	1023.000000	2046.000000
29.559999	-0.051574	-30.480507	-10.838083	-3.571103	-8.703124	-7.368196	0.000000	-10.000000	-0.208333	16.983334	27.333334	1023.000000	1023.000000	2046.000000
29.580000	-0.050366	-29.766161	-10.461261	-3.764716	-8.468493	-7.071691	0.000000	-10.000000	-0.208333	18.000000	32.500000	1023.000000	1023.000000	2046.000000
29.600000	-0.049033	-28.978474	-10.661160	-3.275922	-7.759852	-7.281540	0.000000	-10.000000	-0.216667	18.733334	38.500000	1023.000000	1023.000000	2046.000000
29.620001	-0.047673	-28.174490	-10.120532	-3.222046	-7.923830	-6.908081	0.000000	-10.000000	-0.250000	19.733334	44.500000	1023.000000	1023.000000	2046.000000
29.639999	-0.045577	-26.935980	-9.643207	-3.307315	-7.485272	-6.500186	0.000000	-10.000000	-0.283333	20.583334	50.833332	1023.000000	1023.000000	2046.000000
29.660000	-0.043610	-25.773699	-9.668112	-2.691447	-6.766588	-6.647552	0.000000	-10.000000	-0.316667	21.533333	57.500000	1023.000000	1023.000000	2046.000000
29.680000	-0.042212	-24.947538	-9.184834	-2.621324	-6.879486	-6.261893	0.000000	-10.000000	-0.325000	22.250000	64.666664	1023.000000	1023.000000	2046.000000
29.700001	-0.040536	-23.956888	-8.735947	-2.788766	-6.574709	-5.857467	0.000000	-10.000000	-0.325000	22.766666	71.833336	1023.000000	1023.000000	2046.000000
29.719999	-0.039501	-23.345358	-9.057538	-2.276571	-5.829475	-6.181774	0.000000	-10.000000	-0.333333	23.216667	79.333336	1023.000000	1023.000000	2046.000000
29.740000	-0.039124	-23.122112	-8.835819	-2.291993	-6.049111	-5.945189	0.000000	-10.000000	-0.350000	23.666668	87.000000	1023.000000	1023.000000	2046.000000
29.760000	-0.038325	-22.650003	-8.350887	-2.675455	-6.144925	-5.478736	0.000000	-10.000000	-0.375000	24.350000	95.000000	1023.000000	1023.000000	2046.000000
29.780001	-0.037608	-22.226074	-8.718981	-2.347002	-5.346153	-5.813939	0.000000	-10.000000	-0.391667	24.866667	103.000000	1023.000000	1023.000000	2046.000000
29.799999	-0.037640	-22.245478	-8.561338	-2.311816	-5.533398	-5.838926	0.000000	-10.000000	-0.416667	25.250000	111.166664	1023.000000	1023.000000	2046.000000
29.820000	-0.037203	-21.987026	-7.950104	-2.806107	-5.875804	-5.355010	0.000000	-10.000000	-0.433333	25.400000	119.500000	1023.000000	1023.000000	2046.000000
29.840000	-0.036168	-21.375221	-7.950100	-2.811837	-5.164287	-5.448997	0.000000	-10.000000	-0.466667	25.850000	128.000000	1023.000000	1023.000000	2046.000000
29.860001	-0.035201	-20.803734	-7.811699	-2.504346	-4.851338	-5.636351	0.000000	-10.000000	-0.458333	26.300001	136.500000	1023.000000	1023.000000	2046.000000
29.879999	-0.033667	-19.897308	-7.039857	-2.708052	-5.033559	-5.115840	0.000000	-10.000000	-0.450000	26.816668	145.166672	1023.000000	1023.000000	2046.000000
29.900000	-0.031187	-18.431410	-6.479367	-2.620932	-4.470734	-4.860377	0.000000	-10.000000	-0.433333	27.066668	154.000000	1023.000000	1023.000000	2046.000000
29.920000	-0.028790	-17.014771	-6.307937	-1.997509	-3.704498	-5.004826	0.000000	-10.000000	-0.425000	27.083334	163.000000	1023.000000	1023.000000	2046.000000
29.940001	-0.026796	-15.836337	-5.439333	-2.078882	-3.896023	-4.422100	0.000000	-10.000000	-0.433333	27.200001	172.000000	1023.000000	1023.000000	2046.000000
29.959999	-0.024411	-14.426737	-4.843538	-2.081291	-3.466686	-4.035221	0.000000	-10.000000	-0.441667	27.233334	181.000000	1023.000000	1023.000000	2046.000000
29.980000	-0.022578	-13.343730	-4.888702	-1.472286	-2.694438	-4.288303	0.000000	-10.000000	-0.466667	27.633333	190.166672	1023.000000	1023.000000	2046.000000
30.000000	-0.021066	-12.449955	-4.148847	-1.592241	-2.920197	-3.788670	0.000000	-10.000000	-0.475000	27.866667	199.333328	1023.000000	1023.000000	2046.000000
30.020000	-0.019215	-11.355927	-3.707140	-1.627724	-2.445982	-3.575082	0.000000	-10.000000	-0.475000	27.900000	208.666672	1023.000000	1023.000000	2046.000000
30.040001	-0.017763	-10.498025	-3.706488	-1.007913	-1.923809	-3.859815	0.000000	-10.000000	-0.483333	27.750000	218.000000	1023.000000	1023.000000	2046.000000
30.059999	-0.016344	-9.659093	-3.121307	-0.945327	-2.238059	-3.354399	0.000000	-10.000000	-0.475000	27.450001	227.333328	1023.000000	1023.000000	2046.000000
30.080000	-0.014360	-8.486628	-2.602144	-0.780858	-2.061786	-3.041840	0.000000	-10.000000	-0.466667	27.383333	236.500000	1023.000000	1023.000000	2046.000000
30.100000	-0.013132	-7.760771	-2.594907	-0.193913	-1.619751	-3.352200	0.000000	-10.000000	-0.450000	27.333334	245.666672	1023.000000	1023.000000	2046.000000
30.120001	-0.013321	-7.872905	-2.339877	-0.280703	-2.074105	-3.178220	0.000000	-10.000000	-0.450000	27.266666	254.833328	1023.000000	1023.000000	2046.000000
30.139999	-0.015002	-8.866180	-2.303608	-0.850097	-2.688508	-3.023967	0.000000	-10.000000	-0.450000	27.150000	264.000000	1023.000000	1023.000000	2046.000000
30.160000	-0.017294	-10.220860	-3.050842	-0.944528	-2.437479	-3.788012	0.000000	-10.000000	-0.433333	26.633333	273.000000	1023.000000	1023.000000	2046.000000
30.180000	-0.019408	-11.470081	-3.367353	-1.226967	-2.737588	-4.138173	0.000000	-10.000000	-0.416667	26.483334	282.000000	1023.000000	1023.000000	2046.000000
30.200001	-0.020493	-12.111090	-3.270766	-1.679272	-3.197590	-3.963461	0.000000	-10.000000	-0.391667	26.200001	290.833344	1023.000000	1023.000000	2046.000000
30.219999	-0.020564	-12.153353	-3.309787	-1.767973	-3.003094	-4.072499	0.000000	-10.000000	-0.391667	26.400000	299.666656	1023.000000	1023.000000	2046.000000
30.240000	-0.020300	-11.997188	-3.713778	-1.341417	-2.446257	-4.495737	0.000000	-10.000000	-0.400000	26.083334	308.333344	1023.000000	1023.000000	2046.000000
30.260000	-0.020324	-12.011271	-3.466728	-1.509564	-2.785408	-4.249571	0.000000	-10.000000	-0.416667	26.000000	317.166656	1023.000000	1023.000000	2046.000000
30.280001	-0.019648	-11.612073	-3.012765	-1.721719	-2.985500	-3.892089	0.000000	-10.000000	-0.416667	25.783333	325.833344	1023.000000	1023.000000	2046.000000
30.299999	-0.018700	-11.051454	-2.994748	-1.485098	-2.461142	-4.110466	0.000000	-10.000000	-0.408333	25.833334	334.500000	1023.000000	1023.000000	2046.000000
30.320000	-0.017682	-10.449987	-3.108783	-1.099914	-1.977169	-4.264121	0.000000	-10.000000	-0.400000	25.833334	343.166656	1023.000000	1023.000000	2046.000000
30.340000	-0.016848	-9.957002	-2.687060	-1.144993	-2.167943	-3.957006	0.000000	-10.000000	-0.400000	25.650000	351.833344	1023.000000	1023.000000	2046.000000
30.360001	-0.015320	-9.053985	-2.045228	-1.214568	-2.236892	-3.557297	0.000000	-10.000000	-0.391667	25.283333	360.500000	1023.000000	1023.000000	2046.000000
30.379999	-0.013462	-7.955867	-1.959389	-0.795034	-1.486098	-3.715346	0.000000	-10.000000	-0.391667	25.066668	368.833344	1023.000000	1023.000000	2046.000000
30.400000	-0.011878	-7.020042	-1.900591	-0.415374	-1.030237	-3.673839	0.000000	-10.000000	-0.358333	25.066668	377.166656	1023.000000	1023.000000	2046.000000
30.420000	-0.010519	-6.216711	-1.452672	-0.445446	-1.098467	-3.220126	0.000000	-10.000000	-0.350000	24.933334	385.500000	1023.000000	1023.000000	2046.000000
30.440001	-0.008714	-5.149691	-0.815515	-0.463291	-1.088013	-2.782871	0.000000	-10.000000	-0.333333	24.700001	393.833344	1023.000000	1023.000000	2046.000000
30.459999	-0.007082	-4.185424	-0.949082	-0.067204	-0.246097	-2.923041	0.000000	-10.000000	-0.333333	24.133335	402.000000	1023.000000	1023.000000	2046.000000
30.480000	-0.006178	-3.651486	-1.031360	0.085345	0.114453	-2.819923	0.000000	-10.000000	-0.325000	23.783335	410.166656	1023.000000	1023.000000	2046.000000
30.500000	-0.005681	-3.357676	-0.707744	-0.184682	-0.117642	-2.347608	0.000000	-10.000000	-0.291667	23.066668	418.166656	1023.000000	1023.000000	2046.000000
30.520000	-0.004764	-2.815293	-0.346439	-0.155902	-0.122337	-2.190615	0.000000	-10.000000	-0.275000	22.450001	426.166656	1023.000000	1023.000000	2046.000000
30.540001	-0.004241	-2.506368	-0.618952	0.154391	0.500885	-2.542692	0.000000	-10.000000	-0.250000	22.016666	433.666656	1023.000000	1023.000000	2046.000000
30.559999	-0.004380	-2.588621	-0.636780	-0.036650	0.526292	-2.441483	0.000000	-10.000000	-0.250000	21.566668	441.166656	1023.000000	1023.000000	2046.000000
30.580000	-0.004385	-2.591362	-0.237371	-0.433045	0.188974	-2.109920	0.000000	-10.000000	-0.266667	21.350000	448.500000	1023.000000	1023.000000	2046.000000
30.600000	-0.003593	-2.123506	0.219463	-0.540872	0.206688	-2.008784	0.000000	-10.000000	-0.283333	21.083334	455.833344	1023.000000	1023.000000	2046.000000
30.620001	-0.002147	-1.268851	0.195329	-0.206580	0.945994	-2.203593	0.000000	-10.000000	-0.275000	20.916668	463.000000	1023.000000	1023.000000	2046.000000
30.639999	-0.000702	-0.414673	0.362824	-0.022627	1.306077	-2.060947	0.000000	-10.000000	-0.266667	20.716667	470.000000	1023.000000	1023.000000	2046.000000
30.660000	0.001045	0.617625	1.095703	-0.045710	1.124076	-1.556445	0.000000	-10.000000	-0.258333	20.483334	476.833344	1023.000000	1023.000000	2046.000000
30.680000	0.003506	2.072088	1.748390	0.329181	1.446650	-1.452132	0.000000	-10.000000	-0.283333	20.650002	483.666656	1023.000000	1023.000000	2046.000000
30.700001	0.005791	3.422638	1.821054	0.746183	2.284745	-1.429344	0.000000	-10.000000	-0.291667	20.833334	490.500000	1023.000000	1023.000000	2046.000000
30.719999	0.007441	4.397400	2.382699	0.705604	2.298379	-0.989283	0.000000	-10.000000	-0.291667	21.216667	497.500000	1023.000000	1023.000000	2046.000000
30.740000	0.009146	5.405309	3.115959	0.887177	2.209859	-0.807687	0.000000	-10.000000	-0.275000	21.366667	504.500000	1023.000000	1023.000000	2046.000000
30.760000	0.010811	6.389117	3.233536	1.265387	2.894737	-1.004543	0.000000	-10.000000	-0.258333	21.300001	511.666656	1023.000000	1023.000000	2046.000000
30.780001	0.012055	7.124395	3.325531	1.302571	3.296875	-0.800582	0.000000	-10.000000	-0.266667	21.250000	518.833313	1023.000000	1023.000000	2046.000000
30.799999	0.013041	7.707005	3.987622	1.261568	2.997908	-0.540092	0.000000	-10.000000	-0.250000	21.066668	526.000000	1023.000000	1023.000000	2046.000000
30.820000	0.014606	8.632390	4.390762	1.714366	3.081749	-0.554486	0.000000	-10.000000	-0.258333	20.950001	533.000000	1023.000000	1023.000000	2046.000000
30.840000	0.016011	9.462470	4.180655	2.127203	3.657224	-0.502613	0.000000	-10.000000	-0.250000	20.633333	540.000000	1023.000000	1023.000000	2046.000000
30.860001	0.016670	9.851788	4.718687	2.049582	3.204954	-0.121436	0.000000	-10.000000	-0.250000	20.133333	546.833313	1023.000000	1023.000000	2046.000000
30.879999	0.017202	10.166263	5.063939	2.255542	3.044918	-0.198136	0.000000	-10.000000	-0.225000	19.633333	553.666687	1023.000000	1023.000000	2046.000000
30.900000	0.015626	9.235037	4.234196	2.252389	3.298378	-0.549925	0.000000	-10.000000	-0.183333	18.950001	560.166687	1023.000000	1023.000000	2046.000000
30.920000	0.011886	7.024443	3.737183	1.600341	2.446113	-0.759194	0.000000	-10.000000	-0.166667	18.383333	566.833313	1023.000000	1023.000000	2046.000000
30.940001	0.009109	5.383411	3.690683	1.151647	1.616282	-1.075200	0.000000	-10.000000	-0.150000	17.866667	573.166687	1023.000000	1023.000000	2046.000000
30.959999	0.007715	4.559716	3.247801	1.150615	1.752197	-1.590897	0.000000	-10.000000	-0.150000	17.283333	579.166687	1023.000000	1023.000000	2046.000000
30.980000	0.006830	4.036559	2.769218	0.996221	1.963905	-1.692785	0.000000	-10.000000	-0.150000	17.233334	584.833313	1023.000000	1023.000000	2046.000000
31.000000	0.006271	3.705920	2.960577	0.848631	1.516410	-1.619698	0.000000	-10.000000	-0.133333	17.000000	590.500000	1023.000000	1023.000000	2046.000000
31.020000	0.006558	3.876014	3.249932	0.961201	1.352267	-1.687386	0.000000	-10.000000	-0.125000	16.966667	596.500000	1023.000000	1023.000000	2046.000000
31.040001	0.006962	4.114709	2.861401	1.079399	1.968901	-1.794991	0.000000	-10.000000	-0.108333	16.433334	602.166687	1023.000000	1023.000000	2046.000000
31.059999	0.006890	4.071724	3.003024	0.923235	1.798555	-1.653090	0.000000	-10.000000	-0.108333	16.016666	607.666687	1023.000000	1023.000000	2046.000000
31.080000	0.007575	4.476929	3.561208	1.036796	1.467152	-1.588227	0.000000	-10.000000	-0.091667	15.566667	613.000000	1023.000000	1023.000000	2046.000000
31.100000	0.008553	5.054639	3.388005	1.298040	2.108205	-1.739611	0.000000	-10.000000	-0.075000	15.183333	618.333313	1023.000000	1023.000000	2046.000000
31.120001	0.009314	5.504390	3.395394	1.239370	2.385868	-1.516242	0.000000	-10.000000	-0.075000	14.850000	623.500000	1023.000000	1023.000000	2046.000000
31.139999	0.010434	6.166736	4.045434	1.434135	2.093358	-1.406191	0.000000	-10.000000	-0.066667	14.550000	628.500000	1023.000000	1023.000000	2046.000000
31.160000	0.012072	7.134672	4.318390	1.698371	2.466509	-1.348598	0.000000	-10.000000	-0.066667	14.400001	633.333313	1023.000000	1023.000000	2046.000000
31.180000	0.013276	7.846241	4.056691	1.788943	3.163544	-1.162937	0.000000	-10.000000	-0.050000	14.216667	638.166687	1023.000000	1023.000000	2046.000000
31.200001	0.014138	8.355494	4.563142	1.849516	2.891965	-0.949130	0.000000	-10.000000	-0.058333	13.633334	643.000000	1023.000000	1023.000000	2046.000000
31.219999	0.015351	9.072728	4.844443	2.042461	3.057791	-0.871967	0.000000	-10.000000	-0.041667	12.633334	647.666687	1023.000000	1023.000000	2046.000000
31.240000	0.015939	9.419670	4.327046	2.004411	3.850746	-0.762532	0.000000	-10.000000	-0.025000	10.833334	652.000000	1023.000000	1023.000000	2046.000000
31.260000	0.015667	9.259306	4.374052	1.874212	3.594580	-0.583538	0.000000	-10.000000	0.000000	8.700001	655.833313	1023.000000	1023.000000	2046.000000
31.280001	0.015735	9.299360	4.557304	2.001647	3.353343	-0.612934	0.000000	-10.000000	0.016667	5.383333	659.333313	1023.000000	1023.000000	2046.000000
31.299999	0.015350	9.071642	4.023516	1.895550	3.841154	-0.688577	0.000000	-10.000000	0.033333	1.700000	661.666687	1023.000000	1023.000000	2046.000000
31.320000	0.014230	8.410211	3.960390	1.559857	3.537792	-0.647830	0.000000	-10.000000	0.058333	-1.716667	662.833313	1023.000000	1023.000000	2046.000000
31.340000	0.013482	7.967818	4.179226	1.465333	3.082490	-0.759232	0.000000	-10.000000	0.075000	-4.600000	663.000000	1023.000000	1023.000000	2046.000000
31.360001	0.013069	7.723523	3.738747	1.327125	3.554060	-0.896409	0.000000	-10.000000	0.091667	-6.750000	663.000000	1023.000000	1023.000000	2046.000000
31.379999	0.012676	7.491302	3.602709	1.060023	3.618277	-0.789707	0.000000	-10.000000	0.100000	-8.850000	663.000000	1023.000000	1023.000000	2046.000000
31.400000	0.012940	7.647400	3.996294	1.267308	3.221387	-0.837588	0.000000	-10.000000	0.100000	-10.300000	663.000000	1023.000000	1023.000000	2046.000000
31.420000	0.013816	8.165067	3.818736	1.379608	3.735800	-0.769077	0.000000	-10.000000	0.116667	-11.416667	663.000000	1023.000000	1023.000000	2046.000000
31.440001	0.014340	8.475077	3.871607	1.354071	3.802526	-0.553127	0.000000	-10.000000	0.133333	-12.316667	659.666687	1023.000000	1023.000000	2046.000000
31.459999	0.015053	8.896428	4.382581	1.681716	3.441521	-0.609391	0.000000	-10.000000	0.150000	-13.100000	652.000000	1023.000000	1023.000000	2046.000000
31.480000	0.016383	9.682585	4.545809	1.810913	3.803640	-0.477778	0.000000	-10.000000	0.150000	-13.600000	642.666687	1023.000000	1023.000000	2046.000000
31.500000	0.017301	10.224691	4.425630	1.844361	4.315187	-0.360487	0.000000	-10.000000	0.141667	-14.033334	635.166687	1023.000000	1023.000000	2046.000000
31.520000	0.017588	10.394644	4.803166	1.966590	3.963876	-0.338988	0.000000	-10.000000	0.150000	-14.333334	630.333313	1023.000000	1023.000000	2046.000000
31.540001	0.018280	10.803252	5.159160	2.219430	3.813259	-0.388597	0.000000	-10.000000	0.175000	-14.933333	625.500000	1023.000000	1023.000000	2046.000000
31.559999	0.018284	10.805962	4.842978	2.108423	4.205318	-0.350757	0.000000	-10.000000	0.216667	-15.683333	620.500000	1023.000000	1023.000000	2046.000000
31.580000	0.017841	10.544315	4.614663	2.182034	4.112797	-0.365179	0.000000	-10.000000	0.241667	-16.566668	615.333313	1023.000000	1023.000000	2046.000000
31.600000	0.017340	10.248066	4.684402	2.536921	3.376717	-0.349974	0.000000	-10.000000	0.250000	-17.466667	610.000000	1023.000000	1023.000000	2046.000000
31.620001	0.016674	9.854345	4.403477	2.604011	3.149844	-0.302987	0.000000	-10.000000	0.275000	-18.300001	604.166687	1023.000000	1023.000000	2046.000000
31.639999	0.014998	8.863936	3.777242	2.352222	3.170737	-0.436265	0.000000	-10.000000	0.308333	-19.000000	598.000000	1023.000000	1023.000000	2046.000000
31.660000	0.012334	7.289159	3.571638	2.183827	2.374445	-0.840752	0.000000	-10.000000	0.350000	-19.666668	591.500000	1023.000000	1023.000000	2046.000000
31.680000	0.009444	5.581212	3.326389	1.881018	1.586046	-1.212242	0.000000	-10.000000	0.366667	-20.266666	585.000000	1023.000000	1023.000000	2046.000000
31.700001	0.005940	3.510276	2.489953	1.334383	1.370110	-1.684170	0.000000	-10.000000	0.375000	-20.666666	578.333313	1023.000000	1023.000000	2046.000000
31.719999	0.002906	1.717459	1.775457	0.853925	1.119104	-2.031027	0.000000	-10.000000	0.375000	-20.883333	571.500000	1023.000000	1023.000000	2046.000000
31.740000	0.000296	0.174670	1.520632	0.725313	0.396584	-2.467860	0.000000	-10.000000	0.366667	-20.916666	564.500000	1023.000000	1023.000000	2046.000000
31.760000	-0.001235	-0.730130	1.335430	0.609207	-0.026437	-2.648329	0.000000	-10.000000	0.358333	-20.799999	557.500000	1023.000000	1023.000000	2046.000000
31.780001	-0.002531	-1.496088	0.689091	0.391157	0.231834	-2.808169	0.000000	-10.000000	0.350000	-20.549999	550.500000	1023.000000	1023.000000	2046.000000
31.799999	-0.003952	-2.335466	0.485793	0.275317	-0.090835	-3.005741	0.000000	-10.000000	0.350000	-20.316668	543.666687	1023.000000	1023.000000	2046.000000
31.820000	-0.004927	-2.911896	0.566513	0.352553	-0.634927	-3.196034	0.000000	-10.000000	0.350000	-20.366667	536.833313	1023.000000	1023.000000	2046.000000
31.840000	-0.005454	-3.223502	0.106033	0.133824	-0.286911	-3.176448	0.000000	-10.000000	0.358333	-20.433334	530.000000	1023.000000	1023.000000	2046.000000
31.860001	-0.006136	-3.626391	-0.085842	0.037596	-0.296071	-3.282074	0.000000	-10.000000	0.358333	-20.400002	523.166687	1023.000000	1023.000000	2046.000000
31.879999	-0.006421	-3.794849	0.064734	0.266948	-0.670211	-3.456319	0.000000	-10.000000	0.358333	-20.250000	516.333313	1023.000000	1023.000000	2046.000000
31.900000	-0.006322	-3.736087	0.083371	0.213093	-0.679685	-3.352865	0.000000	-10.000000	0.350000	-20.033335	509.666656	1023.000000	1023.000000	2046.000000
31.920000	-0.006148	-3.633568	-0.224813	0.105538	-0.191555	-3.322738	0.000000	-10.000000	0.350000	-19.766666	503.000000	1023.000000	1023.000000	2046.000000
31.940001	-0.006034	-3.566055	-0.172023	0.241198	-0.292482	-3.342747	0.000000	-10.000000	0.350000	-19.450001	496.333344	1023.000000	1023.000000	2046.000000
31.959999	-0.005601	-3.310188	0.049114	0.453898	-0.580732	-3.232467	0.000000	-10.000000	0.350000	-19.350000	489.833344	1023.000000	1023.000000	2046.000000
31.980000	-0.005376	-3.177430	-0.194570	0.363599	-0.253546	-3.092913	0.000000	-10.000000	0.350000	-19.316668	483.333344	1023.000000	1023.000000	2046.000000
32.000000	-0.005620	-3.321205	-0.588671	0.289460	0.038210	-3.060205	0.000000	-10.000000	0.350000	-19.500000	477.000000	1023.000000	1023.000000	2046.000000
32.020000	-0.006322	-3.736535	-0.666478	0.365756	-0.352069	-3.083744	0.000000	-10.000000	0.350000	-19.566668	470.500000	1023.000000	1023.000000	2046.000000
32.040001	-0.006985	-4.128367	-0.788723	0.325468	-0.634258	-3.030855	0.000000	-10.000000	0.350000	-19.683334	464.000000	1023.000000	1023.000000	2046.000000
32.060001	-0.007818	-4.620465	-1.280998	0.112541	-0.426328	-3.025681	0.000000	-10.000000	0.350000	-19.733334	457.333344	1023.000000	1023.000000	2046.000000
32.080002	-0.008786	-5.192558	-1.547100	0.028899	-0.572769	-3.101588	0.000000	-10.000000	0.350000	-19.750000	450.666656	1023.000000	1023.000000	2046.000000
32.099998	-0.010007	-5.914415	-1.579673	-0.030080	-1.111732	-3.192930	0.000000	-10.000000	0.350000	-19.750000	444.000000	1023.000000	1023.000000	2046.000000
32.119999	-0.010887	-6.434496	-1.725349	-0.237975	-1.292943	-3.178229	0.000000	-10.000000	0.358333	-19.616667	437.500000	1023.000000	1023.000000	2046.000000
32.139999	-0.011567	-6.836051	-2.155472	-0.436112	-1.003923	-3.240543	0.000000	-10.000000	0.341667	-19.383333	431.000000	1023.000000	1023.000000	2046.000000
32.160000	-0.012223	-7.223730	-2.131479	-0.454558	-1.351543	-3.286150	0.000000	-10.000000	0.341667	-19.133333	424.666656	1023.000000	1023.000000	2046.000000
32.180000	-0.012236	-7.231319	-2.008782	-0.372824	-1.638424	-3.211289	0.000000	-10.000000	0.333333	-19.133333	418.166656	1023.000000	1023.000000	2046.000000
32.200001	-0.011762	-6.951050	-2.155839	-0.444005	-1.307537	-3.043668	0.000000	-10.000000	0.333333	-19.116667	411.833344	1023.000000	1023.000000	2046.000000
32.220001	-0.011451	-6.767485	-2.070443	-0.336940	-1.313013	-3.047088	0.000000	-10.000000	0.316667	-18.950001	405.333344	1023.000000	1023.000000	2046.000000
32.240002	-0.010643	-6.290189	-1.655872	-0.123292	-1.538565	-2.972461	0.000000	-10.000000	0.283333	-18.600000	399.000000	1023.000000	1023.000000	2046.000000
32.259998	-0.009536	-5.635575	-1.503156	-0.152396	-1.283915	-2.696107	0.000000	-10.000000	0.266667	-18.183332	392.666656	1023.000000	1023.000000	2046.000000
32.279999	-0.008730	-5.159305	-1.586964	0.026136	-0.871835	-2.726642	0.000000	-10.000000	0.250000	-17.733334	386.500000	1023.000000	1023.000000	2046.000000
32.299999	-0.008636	-5.103706	-1.309227	0.196639	-1.210656	-2.780463	0.000000	-10.000000	0.250000	-17.283335	380.666656	1023.000000	1023.000000	2046.000000
32.320000	-0.008300	-4.905111	-1.250204	0.146818	-1.198061	-2.603664	0.000000	-10.000000	0.250000	-17.083334	375.000000	1023.000000	1023.000000	2046.000000
32.340000	-0.008316	-4.914492	-1.491592	0.127908	-0.801689	-2.749120	0.000000	-10.000000	0.250000	-17.166668	369.333344	1023.000000	1023.000000	2046.000000
32.360001	-0.008641	-5.107029	-1.407029	0.261411	-1.178363	-2.783048	0.000000	-10.000000	0.250000	-17.383333	363.500000	1023.000000	1023.000000	2046.000000
32.380001	-0.008691	-5.136589	-1.404388	0.471134	-1.590144	-2.613191	0.000000	-10.000000	0.250000	-17.750000	357.500000	1023.000000	1023.000000	2046.000000
32.400002	-0.009292	-5.491336	-1.683497	0.478738	-1.744545	-2.542031	0.000000	-10.000000	0.258333	-18.183334	351.500000	1023.000000	1023.000000	2046.000000
32.419998	-0.010705	-6.326936	-2.103438	0.483409	-1.967369	-2.739538	0.000000	-10.000000	0.275000	-18.533333	345.500000	1023.000000	1023.000000	2046.000000
32.439999	-0.013332	-7.879273	-2.369065	0.228245	-2.688229	-3.050225	0.000000	-10.000000	0.275000	-18.766666	339.500000	1023.000000	1023.000000	2046.000000
32.459999	-0.016274	-9.618060	-2.709067	-0.220808	-3.361830	-3.326356	0.000000	-10.000000	0.275000	-18.816668	333.333344	1023.000000	1023.000000	2046.000000
32.480000	-0.019479	-11.512215	-3.427551	-0.822984	-3.569089	-3.692591	0.000000	-10.000000	0.258333	-18.733334	327.000000	1023.000000	1023.000000	2046.000000
32.500000	-0.022332	-13.198058	-4.051148	-1.115448	-3.793622	-4.237839	0.000000	-10.000000	0.258333	-18.633333	320.666656	1023.000000	1023.000000	2046.000000
32.520000	-0.024622	-14.551677	-4.326275	-1.350537	-4.339338	-4.535526	0.000000	-10.000000	0.250000	-18.233334	314.500000	1023.000000	1023.000000	2046.000000
32.540001	-0.026141	-15.449586	-4.593370	-1.538017	-4.692514	-4.625684	0.000000	-10.000000	0.250000	-18.150000	308.500000	1023.000000	1023.000000	2046.000000
32.560001	-0.027420	-16.204929	-4.975043	-1.778736	-4.740096	-4.711054	0.000000	-10.000000	0.250000	-18.050001	302.500000	1023.000000	1023.000000	2046.000000
32.580002	-0.028502	-16.844809	-5.395324	-1.784080	-4.670499	-4.994905	0.000000	-10.000000	0.250000	-18.316668	298.500000	1023.000000	1023.000000	2046.000000
32.599998	-0.029617	-17.503790	-5.510946	-1.899811	-5.007564	-5.085471	0.000000	-10.000000	0.258333	-18.416668	292.500000	1023.000000	1023.000000	2046.000000
32.619999	-0.030111	-17.795572	-5.639590	-1.877883	-5.185698	-5.092402	0.000000	-10.000000	0.258333	-18.483334	286.166656	1023.000000	1023.000000	2046.000000
32.639999	-0.030400	-17.966665	-5.801233	-1.961833	-5.135639	-5.067960	0.000000	-10.000000	0.266667	-18.550001	277.833344	1023.000000	1023.000000	2046.000000
32.660000	-0.030481	-18.014429	-6.059606	-1.857473	-4.891901	-5.205450	0.000000	-10.000000	0.266667	-18.616667	271.500000	1023.000000	1023.000000	2046.000000
32.680000	-0.030623	-18.098286	-6.009176	-1.917417	-5.019566	-5.152127	0.000000	-10.000000	0.275000	-18.583334	265.500000	1023.000000	1023.000000	2046.000000
32.700001	-0.030210	-17.854216	-5.920043	-1.782502	-5.084785	-5.066886	0.000000	-10.000000	0.266667	-18.466667	259.500000	1023.000000	1023.000000	2046.000000
32.720001	-0.029481	-17.423004	-5.857825	-1.719749	-5.033918	-4.811513	0.000000	-10.000000	0.258333	-18.333334	253.333328	1023.000000	1023.000000	2046.000000
32.740002	-0.029028	-17.155518	-6.010404	-1.624341	-4.767874	-4.752899	0.000000	-10.000000	0.250000	-18.283335	247.000000	1023.000000	1023.000000	2046.000000
32.759998	-0.028934	-17.099871	-6.096695	-1.559020	-4.711861	-4.732294	0.000000	-10.000000	0.250000	-18.233334	240.666672	1023.000000	1023.000000	2046.000000
32.779999	-0.029285	-17.307547	-6.148962	-1.512392	-4.952009	-4.694183	0.000000	-10.000000	0.250000	-18.150002	234.500000	1023.000000	1023.000000	2046.000000
32.799999	-0.029620	-17.505291	-6.321176	-1.561870	-5.069510	-4.552734	0.000000	-10.000000	0.250000	-17.883333	228.500000	1023.000000	1023.000000	2046.000000
32.820000	-0.030321	-17.919716	-6.742668	-1.639510	-4.889818	-4.647720	0.000000	-10.000000	0.250000	-17.750000	222.500000	1023.000000	1023.000000	2046.000000
32.840000	-0.031343	-18.523422	-6.924252	-1.724297	-5.130849	-4.744025	0.000000	-10.000000	0.250000	-17.650000	216.500000	1023.000000	1023.000000	2046.000000
32.860001	-0.032175	-19.015228	-7.025045	-1.790272	-5.512586	-4.687325	0.000000	-10.000000	0.241667	-17.666668	210.666672	1023.000000	1023.000000	2046.000000
32.880001	-0.033053	-19.534193	-7.265198	-1.955588	-5.626576	-4.686831	0.000000	-10.000000	0.233333	-17.566668	205.000000	1023.000000	1023.000000	2046.000000
32.900002	-0.033817	-19.986038	-7.570951	-2.015307	-5.529802	-4.869979	0.000000	-10.000000	0.225000	-17.333334	199.333328	1023.000000	1023.000000	2046.000000
32.919998	-0.034711	-20.514177	-7.602101	-2.179118	-5.851446	-4.881511	0.000000	-10.000000	0.225000	-17.100000	193.500000	1023.000000	1023.000000	2046.000000
32.939999	-0.034615	-20.457754	-7.547226	-2.136158	-6.019386	-4.754983	0.000000	-10.000000	0.225000	-16.950001	187.666672	1023.000000	1023.000000	2046.000000
32.959999	-0.034447	-20.358458	-7.674103	-2.128238	-5.803160	-4.752956	0.000000	-10.000000	0.225000	-16.900000	182.000000	1023.000000	1023.000000	2046.000000
32.980000	-0.034059	-20.128637	-7.640600	-2.045443	-5.668135	-4.774459	0.000000	-10.000000	0.216667	-16.833334	176.333328	1023.000000	1023.000000	2046.000000
33.000000	-0.033609	-19.863085	-7.342927	-1.959384	-5.846763	-4.714011	0.000000	-10.000000	0.216667	-16.683334	170.833328	1023.000000	1023.000000	2046.000000
33.020000	-0.032493	-19.203350	-7.035813	-1.824676	-5.856331	-4.486530	0.000000	-10.000000	0.216667	-16.466667	165.166672	1023.000000	1023.000000	2046.000000
33.040001	-0.031542	-18.641546	-7.016458	-1.695557	-5.473850	-4.455682	0.000000	-10.000000	0.216667	-16.183334	159.833328	1023.000000	1023.000000	2046.000000
33.060001	-0.030974	-18.305780	-6.911144	-1.595395	-5.318361	-4.480880	0.000000	-10.000000	0.216667	-15.933333	154.333328	1023.000000	1023.000000	2046.000000
33.080002	-0.030784	-18.193136	-6.732255	-1.471602	-5.540033	-4.449247	0.000000	-10.000000	0.208333	-15.550000	149.000000	1023.000000	1023.000000	2046.000000
33.099998	-0.030529	-18.042742	-6.714132	-1.448922	-5.486581	-4.393107	0.000000	-10.000000	0.208333	-15.383333	143.666672	1023.000000	1023.000000	2046.000000
33.119999	-0.030214	-17.856705	-6.847899	-1.325875	-5.187641	-4.495291	0.000000	-10.000000	0.200000	-15.133333	138.500000	1023.000000	1023.000000	2046.000000
33.139999	-0.030474	-18.010181	-6.865532	-1.274855	-5.412991	-4.456804	0.000000	-10.000000	0.200000	-15.100000	133.500000	1023.000000	1023.000000	2046.000000
33.160000	-0.030960	-18.297369	-6.872817	-1.042793	-5.992901	-4.388856	0.000000	-10.000000	0.191667	-14.933333	128.500000	1023.000000	1023.000000	2046.000000
33.180000	-0.031572	-18.659092	-6.998714	-0.967741	-6.371356	-4.321280	0.000000	-10.000000	0.191667	-14.850000	123.500000	1023.000000	1023.000000	2046.000000
33.200001	-0.033221	-19.633820	-7.411505	-1.140936	-6.454279	-4.627099	0.000000	-10.000000	0.191667	-14.533334	118.500000	1023.000000	1023.000000	2046.000000
33.220001	-0.036162	-21.371572	-7.687404	-1.635463	-6.990303	-5.058403	0.000000	-10.000000	0.183333	-14.183333	113.666664	1023.000000	1023.000000	2046.000000
33.240002	-0.038958	-23.024122	-8.082150	-2.009061	-7.546217	-5.386694	0.000000	-10.000000	0.158333	-13.566667	108.833336	1023.000000	1023.000000	2046.000000
33.259998	-0.041367	-24.447998	-8.538623	-2.427762	-7.793997	-5.687617	0.000000	-10.000000	0.125000	-12.816667	104.333336	1023.000000	1023.000000	2046.000000
33.279999	-0.043484	-25.698963	-9.027608	-2.758485	-7.756630	-6.156241	0.000000	-10.000000	0.108333	-12.150001	100.000000	1023.000000	1023.000000	2046.000000
33.299999	-0.045333	-26.791739	-9.239402	-3.004793	-8.131351	-6.416194	0.000000	-10.000000	0.100000	-11.583334	96.000000	1023.000000	1023.000000	2046.000000
33.320000	-0.046355	-27.395689	-9.452874	-3.041122	-8.432914	-6.468779	0.000000	-10.000000	0.100000	-11.350000	92.000000	1023.000000	1023.000000	2046.000000
33.340000	-0.047099	-27.835291	-9.731234	-3.150564	-8.370601	-6.582892	0.000000	-10.000000	0.100000	-11.233334	88.333336	1023.000000	1023.000000	2046.000000
33.360001	-0.047891	-28.303555	-9.987058	-3.241671	-8.239563	-6.835263	0.000000	-10.000000	0.100000	-11.166667	84.666664	1023.000000	1023.000000	2046.000000
33.380001	-0.048508	-28.668459	-10.007173	-3.293331	-8.496016	-6.871941	0.000000	-10.000000	0.091667	-11.166667	81.000000	1023.000000	1023.000000	2046.000000
33.400002	-0.048523	-28.676998	-10.026719	-3.210595	-8.630610	-6.809074	0.000000	-10.000000	0.091667	-10.983334	77.166664	1023.000000	1023.000000	2046.000000
33.419998	-0.048315	-28.554367	-10.122867	-3.185028	-8.436545	-6.809927	0.000000	-10.000000	0.091667	-10.883334	73.500000	1023.000000	1023.000000	2046.000000
33.439999	-0.048090	-28.421005	-10.187957	-3.202713	-8.136340	-6.893995	0.000000	-10.000000	0.100000	-10.616667	69.833336	1023.000000	1023.000000	2046.000000
33.459999	-0.047940	-28.332808	-10.010469	-3.171427	-8.305756	-6.845155	0.000000	-10.000000	0.091667	-10.300000	66.333336	1023.000000	1023.000000	2046.000000
33.480000	-0.046859	-27.693777	-9.857047	-2.968485	-8.326434	-6.541811	0.000000	-10.000000	0.091667	-9.983334	62.833332	1023.000000	1023.000000	2046.000000
33.500000	-0.045993	-27.181990	-9.848837	-2.833807	-7.962289	-6.537055	0.000000	-10.000000	0.091667	-9.783334	59.500000	1023.000000	1023.000000	2046.000000
33.520000	-0.045457	-26.865139	-9.825044	-2.825834	-7.756063	-6.458200	0.000000	-10.000000	0.091667	-9.616667	56.166668	1023.000000	1023.000000	2046.000000
33.540001	-0.045283	-26.761999	-9.808445	-2.670571	-7.948552	-6.334431	0.000000	-10.000000	0.083333	-9.500000	53.000000	1023.000000	1023.000000	2046.000000
33.560001	-0.045158	-26.688381	-9.930444	-2.698165	-7.843682	-6.216090	0.000000	-10.000000	0.075000	-9.183333	49.833332	1023.000000	1023.000000	2046.000000
33.580002	-0.045502	-26.891642	-10.131680	-2.799344	-7.628514	-6.332105	0.000000	-10.000000	0.075000	-8.983334	46.666668	1023.000000	1023.000000	2046.000000
33.599998	-0.046216	-27.313898	-10.280997	-2.839005	-7.889643	-6.304253	0.000000	-10.000000	0.066667	-8.800000	43.666668	1023.000000	1023.000000	2046.000000
33.619999	-0.046545	-27.508028	-10.346786	-2.838258	-8.086493	-6.236492	0.000000	-10.000000	0.066667	-8.766666	40.833332	1023.000000	1023.000000	2046.000000
33.639999	-0.047131	-27.854210	-10.550262	-3.055846	-7.868301	-6.379801	0.000000	-10.000000	0.066667	-8.483334	38.000000	1023.000000	1023.000000	2046.000000
33.660000	-0.048075	-28.412268	-10.605478	-3.124008	-8.223732	-6.459050	0.000000	-10.000000	0.075000	-8.066667	35.166668	1023.000000	1023.000000	2046.000000
33.680000	-0.048147	-28.455166	-10.610694	-3.130762	-8.364151	-6.349559	0.000000	-10.000000	0.075000	-7.500000	32.333332	1023.000000	1023.000000	2046.000000
33.700001	-0.048173	-28.470312	-10.633348	-3.265095	-8.130513	-6.441356	0.000000	-10.000000	0.066667	-7.100000	29.833334	1023.000000	1023.000000	2046.000000
33.720001	-0.047969	-28.349924	-10.537238	-3.261900	-8.096925	-6.453862	0.000000	-10.000000	0.058333	-6.783333	27.500000	1023.000000	1023.000000	2046.000000
33.740002	-0.047236	-27.916187	-10.319796	-3.048466	-8.254362	-6.293563	0.000000	-10.000000	0.058333	-6.533333	25.166666	1023.000000	1023.000000	2046.000000
33.759998	-0.046161	-27.281374	-10.100600	-3.058708	-7.844222	-6.277845	0.000000	-10.000000	0.058333	-6.283333	22.833334	1023.000000	1023.000000	2046.000000
33.779999	-0.045185	-26.704189	-9.778496	-2.881325	-7.807966	-6.236401	0.000000	-10.000000	0.058333	-5.850000	20.500000	1023.000000	1023.000000	2046.000000
33.799999	-0.043790	-25.879986	-9.406888	-2.687352	-7.805699	-5.980047	0.000000	-10.000000	0.050000	-5.283333	18.666666	1023.000000	1023.000000	2046.000000
33.820000	-0.042690	-25.229836	-9.295031	-2.628218	-7.287357	-6.019229	0.000000	-10.000000	0.050000	-4.616667	17.000000	1023.000000	1023.000000	2046.000000
33.840000	-0.042235	-24.961050	-9.157731	-2.478595	-7.377723	-5.947001	0.000000	-10.000000	0.050000	-4.100000	15.500000	1023.000000	1023.000000	2046.000000
33.860001	-0.041563	-24.563808	-9.002954	-2.387261	-7.325046	-5.848546	0.000000	-10.000000	0.050000	-3.800000	14.166667	1023.000000	1023.000000	2046.000000
33.880001	-0.041007	-24.235415	-8.997896	-2.353543	-6.949590	-5.934384	0.000000	-10.000000	0.050000	-3.733333	12.833333	1023.000000	1023.000000	2046.000000
33.900002	-0.040995	-24.227757	-8.987663	-2.109231	-7.318484	-5.812378	0.000000	-10.000000	0.041667	-3.766667	11.666667	1023.000000	1023.000000	2046.000000
33.919998	-0.040720	-24.065695	-8.930798	-1.834334	-7.674442	-5.626121	0.000000	-10.000000	0.041667	-3.716667	10.333333	1023.000000	1023.000000	2046.000000
33.939999	-0.041111	-24.296404	-9.119939	-1.862343	-7.571244	-5.742878	0.000000	-10.000000	0.033333	-3.533333	9.166667	1023.000000	1023.000000	2046.000000
33.959999	-0.042657	-25.210428	-9.300977	-1.934542	-8.075964	-5.898946	0.000000	-10.000000	0.033333	-3.166667	8.000000	1023.000000	1023.000000	2046.000000
33.980000	-0.044642	-26.383659	-9.503207	-2.216904	-8.546756	-6.116793	0.000000	-10.000000	0.025000	-2.716667	7.000000	1023.000000	1023.000000	2046.000000
34.000000	-0.047244	-27.921284	-9.909002	-2.859786	-8.600007	-6.552488	0.000000	-10.000000	0.016667	-1.633333	6.000000	1023.000000	1023.000000	2046.000000
34.020000	-0.049706	-29.376528	-10.360805	-3.188334	-8.910698	-6.916692	0.000000	-10.000000	0.025000	-0.716667	5.333333	1023.000000	1023.000000	2046.000000
34.040001	-0.051349	-30.347273	-10.598304	-3.296677	-9.284743	-7.167549	0.000000	-10.000000	0.016667	0.000000	5.000000	1023.000000	1023.000000	2046.000000
34.060001	-0.052534	-31.047598	-10.816339	-3.603281	-9.209959	-7.418020	0.000000	-10.000000	0.016667	0.000000	5.000000	1023.000000	1023.000000	2046.000000
34.080002	-0.053348	-31.528673	-11.072861	-3.695440	-9.193568	-7.566805	0.000000	-10.000000	0.008333	0.000000	5.000000	1023.000000	1023.000000	2046.000000
34.099998	-0.054004	-31.916176	-11.256443	-3.600092	-9.442709	-7.616931	0.000000	-10.000000	0.016667	0.300000	5.000000	1023.000000	1023.000000	2046.000000
34.119999	-0.054149	-32.001884	-11.217066	-3.734368	-9.447814	-7.602636	0.000000	-10.000000	0.016667	1.050000	5.000000	1023.000000	1023.000000	2046.000000
34.139999	-0.054089	-31.966625	-11.329320	-3.740285	-9.154594	-7.742426	0.000000	-10.000000	0.008333	2.100000	5.000000	1023.000000	1023.000000	2046.000000
34.160000	-0.054032	-31.933008	-11.402052	-3.603034	-9.254764	-7.673158	0.000000	-10.000000	0.000000	3.166667	5.000000	1023.000000	1023.000000	2046.000000
34.180000	-0.053498	-31.617067	-11.139522	-3.559806	-9.362928	-7.554811	0.000000	-10.000000	0.000000	4.200000	5.000000	1023.000000	1023.000000	2046.000000
34.200001	-0.052658	-31.121174	-11.067904	-3.591508	-8.926395	-7.535367	0.000000	-10.000000	-0.016667	5.366667	5.000000	1023.000000	1023.000000	2046.000000
34.220001	-0.051701	-30.555285	-11.001927	-3.323472	-8.772366	-7.457519	0.000000	-10.000000	-0.016667	6.550000	5.000000	1023.000000	1023.000000	2046.000000
34.240002	-0.050237	-29.689928	-10.662763	-3.132793	-8.740352	-7.154020	0.000000	-10.000000	-0.016667	7.583333	5.000000	1023.000000	1023.000000	2046.000000
34.259998	-0.048727	-28.797657	-10.401865	-3.103321	-8.300920	-6.991551	0.000000	-10.000000	-0.008333	8.283333	5.000000	1023.000000	1023.000000	2046.000000
34.279999	-0.047529	-28.089722	-10.330439	-2.841613	-8.027764	-6.889906	0.000000	-10.000000	-0.025000	9.133333	5.000000	1023.000000	1023.000000	2046.000000
34.299999	-0.046496	-27.479246	-10.183707	-2.644890	-7.983148	-6.667501	0.000000	-10.000000	-0.041667	9.883333	5.000000	1023.000000	1023.000000	2046.000000
34.320000	-0.045845	-27.094559	-10.021993	-2.829758	-7.780078	-6.462731	0.000000	-10.000000	-0.066667	11.050000	8.000000	1023.000000	1023.000000	2046.000000
34.340000	-0.045268	-26.753620	-10.166355	-2.721635	-7.406477	-6.459154	0.000000	-10.000000	-0.083333	11.816667	14.333333	1023.000000	1023.000000	2046.000000
34.360001	-0.045147	-26.681889	-10.166733	-2.550458	-7.551198	-6.413501	0.000000	-10.000000	-0.108333	12.833333	22.000000	1023.000000	1023.000000	2046.000000
34.380001	-0.044915	-26.544523	-9.897608	-2.849094	-7.596458	-6.201364	0.000000	-10.000000	-0.125000	13.700000	28.166666	1023.000000	1023.000000	2046.000000
34.400002	-0.044584	-26.349268	-10.061176	-2.776162	-7.200974	-6.310955	0.000000	-10.000000	-0.150000	14.516666	32.500000	1023.000000	1023.000000	2046.000000
34.419998	-0.044702	-26.419004	-10.057070	-2.725590	-7.340017	-6.296329	0.000000	-10.000000	-0.166667	15.350000	37.166668	1023.000000	1023.000000	2046.000000
34.439999	-0.044184	-26.113003	-9.605412	-3.035526	-7.380498	-6.091566	0.000000	-10.000000	-0.166667	16.166668	42.166668	1023.000000	1023.000000	2046.000000
34.459999	-0.043257	-25.565153	-9.639033	-2.963598	-6.816778	-6.145744	0.000000	-10.000000	-0.175000	17.133333	47.500000	1023.000000	1023.000000	2046.000000
34.480000	-0.042283	-24.989113	-9.388253	-2.764037	-6.764887	-6.071935	0.000000	-10.000000	-0.183333	17.850000	53.000000	1023.000000	1023.000000	2046.000000
34.500000	-0.040713	-24.061594	-8.668315	-2.848681	-6.778793	-5.765805	0.000000	-10.000000	-0.225000	18.350000	58.666668	1023.000000	1023.000000	2046.000000
34.520000	-0.038432	-22.713140	-8.392082	-2.629477	-6.010811	-5.680771	0.000000	-10.000000	-0.241667	18.983334	64.833336	1023.000000	1023.000000	2046.000000
34.540001	-0.036731	-21.708057	-7.999350	-2.309403	-5.850500	-5.548805	0.000000	-10.000000	-0.266667	19.733334	71.166664	1023.000000	1023.000000	2046.000000
34.560001	-0.034746	-20.534990	-7.243176	-2.333796	-5.791616	-5.166403	0.000000	-10.000000	-0.275000	20.483334	77.833336	1023.000000	1023.000000	2046.000000
34.580002	-0.032724	-19.340151	-7.052215	-2.065387	-5.098320	-5.124230	0.000000	-10.000000	-0.291667	20.916668	82.166664	1023.000000	1023.000000	2046.000000
34.599998	-0.031446	-18.584454	-6.764906	-1.774754	-5.018293	-5.026499	0.000000	-10.000000	-0.300000	21.300001	89.166664	1023.000000	1023.000000	2046.000000
34.619999	-0.030009	-17.735451	-6.176820	-1.967030	-4.884571	-4.707029	0.000000	-10.000000	-0.300000	21.866667	96.333336	1023.000000	1023.000000	2046.000000
34.639999	-0.028387	-16.776731	-6.143866	-1.597630	-4.183506	-4.851730	0.000000	-10.000000	-0.300000	22.450001	105.833336	1023.000000	1023.000000	2046.000000
34.660000	-0.027374	-16.177921	-5.898161	-1.227214	-4.360840	-4.691707	0.000000	-10.000000	-0.291667	22.600000	113.333336	1023.000000	1023.000000	2046.000000
34.680000	-0.025923	-15.320587	-5.234635	-1.295818	-4.556277	-4.233857	0.000000	-10.000000	-0.291667	22.516666	120.666664	1023.000000	1023.000000	2046.000000
34.700001	-0.024944	-14.741947	-5.379292	-0.842668	-4.148911	-4.371075	0.000000	-10.000000	-0.291667	22.549999	128.333328	1023.000000	1023.000000	2046.000000
34.720001	-0.025606	-15.132931	-5.232198	-0.800983	-4.721676	-4.378073	0.000000	-10.000000	-0.316667	22.633333	135.666672	1023.000000	1023.000000	2046.000000
34.740002	-0.026963	-15.935178	-5.239903	-1.366073	-4.922247	-4.406955	0.000000	-10.000000	-0.316667	22.799999	143.333328	1023.000000	1023.000000	2046.000000
34.759998	-0.029251	-17.287453	-5.882205	-1.592877	-4.843274	-4.969097	0.000000	-10.000000	-0.325000	22.750000	150.833328	1023.000000	1023.000000	2046.000000
34.779999	-0.031430	-18.574844	-6.014386	-1.939708	-5.356840	-5.263909	0.000000	-10.000000	-0.308333	23.100000	158.500000	1023.000000	1023.000000	2046.000000
34.799999	-0.032329	-19.106262	-5.938793	-2.486583	-5.481463	-5.199422	0.000000	-10.000000	-0.316667	23.250000	166.166672	1023.000000	1023.000000	2046.000000
34.820000	-0.032553	-19.238564	-6.449096	-2.280712	-4.967666	-5.541090	0.000000	-10.000000	-0.325000	23.600000	174.000000	1023.000000	1023.000000	2046.000000
34.840000	-0.032930	-19.461538	-6.401163	-2.229033	-5.232735	-5.598607	0.000000	-10.000000	-0.341667	23.550001	182.000000	1023.000000	1023.000000	2046.000000
34.860001	-0.032477	-19.193924	-6.020458	-2.507195	-5.344635	-5.321634	0.000000	-10.000000	-0.341667	23.750000	189.833328	1023.000000	1023.000000	2046.000000
34.880001	-0.031652	-18.706234	-6.266084	-2.222513	-4.695644	-5.521993	0.000000	-10.000000	-0.350000	23.800001	197.500000	1023.000000	1023.000000	2046.000000
34.900002	-0.031406	-18.560722	-6.159051	-2.048460	-4.815692	-5.537520	0.000000	-10.000000	-0.350000	23.866667	205.166672	1023.000000	1023.000000	2046.000000
34.919998	-0.030248	-17.876656	-5.540195	-2.236732	-4.990017	-5.109712	0.000000	-10.000000	-0.358333	23.950001	213.000000	1023.000000	1023.000000	2046.000000
34.939999	-0.028658	-16.936901	-5.602927	-1.940523	-4.188775	-5.204676	0.000000	-10.000000	-0.366667	24.133333	221.000000	1023.000000	1023.000000	2046.000000
34.959999	-0.027820	-16.441704	-5.413832	-1.600126	-4.192036	-5.235709	0.000000	-10.000000	-0.383333	24.633333	229.166672	1023.000000	1023.000000	2046.000000
34.980000	-0.026123	-15.438457	-4.680377	-1.804071	-4.274763	-4.679247	0.000000	-10.000000	-0.383333	24.800001	237.500000	1023.000000	1023.000000	2046.000000
35.000000	-0.023983	-14.173842	-4.659277	-1.462523	-3.415854	-4.636189	0.000000	-10.000000	-0.375000	24.766666	245.833328	1023.000000	1023.000000	2046.000000
35.020000	-0.022529	-13.314348	-4.495023	-1.014434	-3.194265	-4.610627	0.000000	-10.000000	-0.358333	24.400000	254.000000	1023.000000	1023.000000	2046.000000
35.040001	-0.021000	-12.411218	-3.857495	-1.122454	-3.335676	-4.095593	0.000000	-10.000000	-0.358333	24.200001	262.000000	1023.000000	1023.000000	2046.000000
35.060001	-0.019100	-11.288286	-3.690703	-1.092110	-2.683625	-3.821848	0.000000	-10.000000	-0.341667	24.050001	270.000000	1023.000000	1023.000000	2046.000000
35.080002	-0.017996	-10.635609	-3.813045	-0.713939	-2.140666	-3.967959	0.000000	-10.000000	-0.325000	23.833334	278.333344	1023.000000	1023.000000	2046.000000
35.099998	-0.017497	-10.340449	-3.498268	-0.758978	-2.402844	-3.680359	0.000000	-10.000000	-0.308333	23.366667	286.333344	1023.000000	1023.000000	2046.000000
35.119999	-0.016547	-9.779519	-3.099873	-0.991312	-2.393286	-3.295048	0.000000	-10.000000	-0.291667	22.950001	294.333344	1023.000000	1023.000000	2046.000000
35.139999	-0.015784	-9.328382	-3.396981	-0.720493	-1.676210	-3.534697	0.000000	-10.000000	-0.283333	22.650002	302.000000	1023.000000	1023.000000	2046.000000
35.160000	-0.016036	-9.476979	-3.297306	-0.719928	-1.844594	-3.615152	0.000000	-10.000000	-0.275000	22.666668	309.666656	1023.000000	1023.000000	2046.000000
35.180000	-0.015791	-9.332585	-2.769524	-1.100532	-2.171321	-3.291210	0.000000	-10.000000	-0.283333	22.616667	317.333344	1023.000000	1023.000000	2046.000000
35.200001	-0.014931	-8.824088	-2.570216	-1.302339	-1.767779	-3.183755	0.000000	-10.000000	-0.291667	22.600000	324.833344	1023.000000	1023.000000	2046.000000
35.220001	-0.013693	-8.092614	-2.581918	-0.907003	-1.155650	-3.448043	0.000000	-10.000000	-0.300000	22.583334	332.500000	1023.000000	1023.000000	2046.000000
35.240002	-0.012485	-7.378925	-2.138116	-0.785907	-1.192875	-3.262027	0.000000	-10.000000	-0.300000	22.616667	340.000000	1023.000000	1023.000000	2046.000000
35.259998	-0.010362	-6.123894	-1.290945	-0.933045	-1.248499	-2.651405	0.000000	-10.000000	-0.291667	22.716667	347.500000	1023.000000	1023.000000	2046.000000
35.279999	-0.007843	-4.635340	-1.066458	-0.479370	-0.395366	-2.694146	0.000000	-10.000000	-0.300000	22.833334	355.000000	1023.000000	1023.000000	2046.000000
35.299999	-0.006074	-3.589772	-0.716259	-0.111891	-0.069823	-2.691798	0.000000	-10.000000	-0.316667	23.083334	362.500000	1023.000000	1023.000000	2046.000000
35.320000	-0.004017	-2.373909	0.122920	-0.211519	-0.209611	-2.075698	0.000000	-10.000000	-0.341667	23.533333	370.166656	1023.000000	1023.000000	2046.000000
35.340000	-0.001976	-1.167837	0.372964	0.053968	0.468376	-2.063145	0.000000	-10.000000	-0.350000	23.883333	378.000000	1023.000000	1023.000000	2046.000000
35.360001	-0.000687	-0.405740	0.519916	0.479384	0.857328	-2.262367	0.000000	-10.000000	-0.341667	24.100000	386.000000	1023.000000	1023.000000	2046.000000
35.380001	0.000520	0.307520	1.082101	0.351734	0.737248	-1.863564	0.000000	-10.000000	-0.333333	24.000000	394.000000	1023.000000	1023.000000	2046.000000
35.400002	0.002315	1.368178	1.570174	0.443701	1.067583	-1.713280	0.000000	-10.000000	-0.316667	23.550001	402.000000	1023.000000	1023.000000	2046.000000
35.419998	0.003741	2.211103	1.549816	1.085053	1.522007	-1.945773	0.000000	-10.000000	-0.308333	23.133333	410.000000	1023.000000	1023.000000	2046.000000
35.439999	0.004946	2.923369	2.163552	1.041728	1.072594	-1.354505	0.000000	-10.000000	-0.300000	22.866667	417.833344	1023.000000	1023.000000	2046.000000
35.459999	0.006597	3.898673	2.525615	1.333425	1.318979	-1.279346	0.000000	-10.000000	-0.300000	22.783335	425.500000	1023.000000	1023.000000	2046.000000
35.480000	0.006911	4.084105	2.421461	1.801606	1.557418	-1.696380	0.000000	-10.000000	-0.283333	22.650000	433.166656	1023.000000	1023.000000	2046.000000
35.500000	0.005247	3.101074	2.322461	1.310267	0.880271	-1.411925	0.000000	-10.000000	-0.266667	22.383333	440.666656	1023.000000	1023.000000	2046.000000
35.520000	0.002511	1.483958	2.020855	0.846164	0.338166	-1.721226	0.000000	-10.000000	-0.241667	21.883333	448.333344	1023.000000	1023.000000	2046.000000
35.540001	-0.000104	-0.061536	1.222470	0.808933	0.466869	-2.559808	0.000000	-10.000000	-0.258333	21.350000	455.666656	1023.000000	1023.000000	2046.000000
35.560001	-0.002042	-1.206551	1.103437	0.402730	-0.087592	-2.625126	0.000000	-10.000000	-0.266667	21.150002	463.000000	1023.000000	1023.000000	2046.000000
35.580002	-0.002422	-1.431277	1.327478	0.069748	-0.396984	-2.431520	0.000000	-10.000000	-0.283333	21.300001	467.666656	1023.000000	1023.000000	2046.000000
35.599998	-0.002260	-1.335665	0.934314	0.398337	0.178081	-2.846397	0.000000	-10.000000	-0.266667	21.516668	474.666656	1023.000000	1023.000000	2046.000000
35.619999	-0.002424	-1.432671	0.884357	0.389885	0.124644	-2.831556	0.000000	-10.000000	-0.266667	21.366667	481.833344	1023.000000	1023.000000	2046.000000
35.639999	-0.002133	-1.260654	1.289569	0.146425	-0.177122	-2.519527	0.000000	-10.000000	-0.275000	21.133333	491.333344	1023.000000	1023.000000	2046.000000
35.660000	-0.001335	-0.788762	1.458005	0.249357	0.074940	-2.571064	0.000000	-10.000000	-0.283333	20.583334	500.833344	1023.000000	1023.000000	2046.000000
35.680000	-0.000603	-0.356135	1.242986	0.661850	0.619246	-2.880217	0.000000	-10.000000	-0.283333	20.150002	507.833344	1023.000000	1023.000000	2046.000000
35.700001	0.000019	0.010998	1.529845	0.559347	0.472585	-2.550779	0.000000	-10.000000	-0.266667	19.933334	514.666687	1023.000000	1023.000000	2046.000000
35.720001	0.001351	0.798652	2.117442	0.518528	0.363646	-2.200965	0.000000	-10.000000	-0.258333	19.883333	519.000000	1023.000000	1023.000000	2046.000000
35.740002	0.002973	1.756998	2.250770	0.867400	0.934423	-2.295595	0.000000	-10.000000	-0.250000	19.683334	525.666687	1023.000000	1023.000000	2046.000000
35.759998	0.004333	2.560515	2.248762	1.255576	1.476899	-2.420722	0.000000	-10.000000	-0.250000	19.416666	532.333313	1023.000000	1023.000000	2046.000000
35.779999	0.005500	3.250538	2.672331	1.069619	1.338584	-1.829997	0.000000	-10.000000	-0.233333	19.033333	539.000000	1023.000000	1023.000000	2046.000000
35.799999	0.007344	4.340399	3.159498	1.319652	1.538626	-1.677377	0.000000	-10.000000	-0.208333	18.766666	545.333313	1023.000000	1023.000000	2046.000000
35.820000	0.008382	4.953997	2.879910	1.686566	2.288104	-1.900582	0.000000	-10.000000	-0.175000	18.100000	551.500000	1023.000000	1023.000000	2046.000000
35.840000	0.009067	5.358829	3.164382	1.330521	2.151435	-1.287509	0.000000	-10.000000	-0.158333	17.566666	557.500000	1023.000000	1023.000000	2046.000000
35.860001	0.010008	5.914684	3.385230	1.477884	2.294733	-1.243163	0.000000	-10.000000	-0.141667	17.016666	563.500000	1023.000000	1023.000000	2046.000000
35.880001	0.010282	6.076726	2.986459	1.752540	2.854115	-1.516388	0.000000	-10.000000	-0.125000	16.416666	569.500000	1023.000000	1023.000000	2046.000000
35.900002	0.009875	5.836349	3.162963	1.331747	2.471145	-1.129506	0.000000	-10.000000	-0.125000	15.650001	575.166687	1023.000000	1023.000000	2046.000000
35.919998	0.009998	5.909041	3.552724	1.292336	2.257693	-1.193711	0.000000	-10.000000	-0.116667	14.883333	580.500000	1023.000000	1023.000000	2046.000000
35.939999	0.010073	5.952998	3.150235	1.416022	2.882890	-1.496150	0.000000	-10.000000	-0.116667	14.550000	585.500000	1023.000000	1023.000000	2046.000000
35.959999	0.009897	5.848885	3.345655	0.947870	2.674000	-1.118641	0.000000	-10.000000	-0.100000	14.416667	590.500000	1023.000000	1023.000000	2046.000000
35.980000	0.010802	6.384037	3.956687	0.975104	2.513525	-1.061278	0.000000	-10.000000	-0.100000	14.033334	595.333313	1023.000000	1023.000000	2046.000000
36.000000	0.012107	7.155398	3.686914	1.325622	3.391458	-1.248596	0.000000	-10.000000	-0.100000	13.600000	600.166687	1023.000000	1023.000000	2046.000000
36.020000	0.013157	7.775855	4.131289	1.173126	3.251666	-0.780226	0.000000	-10.000000	-0.091667	12.850000	604.666687	1023.000000	1023.000000	2046.000000
36.040001	0.015049	8.893719	4.786828	1.549543	3.258854	-0.701505	0.000000	-10.000000	-0.058333	11.983334	609.000000	1023.000000	1023.000000	2046.000000
36.060001	0.016786	9.920300	4.692991	1.869172	4.029303	-0.671166	0.000000	-10.000000	-0.025000	10.566667	613.000000	1023.000000	1023.000000	2046.000000
36.080002	0.018131	10.715507	5.234986	1.757861	3.928961	-0.206303	0.000000	-10.000000	-0.008333	9.133333	616.833313	1023.000000	1023.000000	2046.000000
36.099998	0.019647	11.611612	5.730308	2.134253	4.018804	-0.271752	0.000000	-10.000000	-0.008333	7.700000	620.333313	1023.000000	1023.000000	2046.000000
36.119999	0.020621	12.186928	5.496572	2.346231	4.696699	-0.352576	0.000000	-10.000000	-0.008333	6.333333	623.166687	1023.000000	1023.000000	2046.000000
36.139999	0.021116	12.479686	5.848329	2.108813	4.506474	0.016070	0.000000	-10.000000	0.000000	5.433333	624.833313	1023.000000	1023.000000	2046.000000
36.160000	0.021783	12.873716	6.176837	2.384313	4.499690	-0.187124	0.000000	-10.000000	0.016667	4.283334	626.166687	1023.000000	1023.000000	2046.000000
36.180000	0.022202	13.121290	5.826419	2.600190	4.971501	-0.276821	0.000000	-10.000000	0.033333	1.933333	627.333313	1023.000000	1023.000000	2046.000000
36.200001	0.022210	13.126149	6.018528	2.513197	4.446563	0.147861	0.000000	-10.000000	0.050000	-0.800000	628.500000	1023.000000	1023.000000	2046.000000
36.220001	0.022663	13.393833	6.146567	2.919253	4.276708	0.051306	0.000000	-10.000000	0.050000	-3.466667	629.000000	1023.000000	1023.000000	2046.000000
36.240002	0.021774	12.868232	5.592587	2.980442	4.466264	-0.171061	0.000000	-10.000000	0.058333	-4.983334	629.000000	1023.000000	1023.000000	2046.000000
36.259998	0.019575	11.568847	5.395680	2.537388	3.783572	-0.147793	0.000000	-10.000000	0.066667	-6.416667	629.000000	1023.000000	1023.000000	2046.000000
36.279999	0.016515	9.760262	5.168141	2.273476	2.964137	-0.645492	0.000000	-10.000000	0.075000	-7.516667	629.000000	1023.000000	1023.000000	2046.000000
36.299999	0.013188	7.794199	4.074806	1.929828	3.070253	-1.280687	0.000000	-10.000000	0.066667	-8.166667	629.000000	1023.000000	1023.000000	2046.000000
36.320000	0.010096	5.966607	3.647746	1.293909	2.453381	-1.428429	0.000000	-10.000000	0.075000	-8.550000	629.000000	1023.000000	1023.000000	2046.000000
36.340000	0.007966	4.708150	3.665690	1.188538	1.675196	-1.821273	0.000000	-10.000000	0.066667	-8.616667	629.000000	1023.000000	1023.000000	2046.000000
36.360001	0.006865	4.056955	3.155009	1.204413	1.862779	-2.165246	0.000000	-10.000000	0.066667	-8.600000	629.000000	1023.000000	1023.000000	2046.000000
36.380001	0.005859	3.462407	2.706814	0.940942	1.963643	-2.148992	0.000000	-10.000000	0.066667	-8.650001	621.500000	1023.000000	1023.000000	2046.000000
36.400002	0.004898	2.894773	2.833353	0.905906	1.455670	-2.300156	0.000000	-10.000000	0.083333	-9.033334	613.000000	1023.000000	1023.000000	2046.000000
36.419998	0.004442	2.625352	2.909217	0.976198	1.250700	-2.510762	0.000000	-10.000000	0.100000	-9.650001	603.500000	1023.000000	1023.000000	2046.000000
36.439999	0.004088	2.416286	2.381595	0.882577	1.731880	-2.579767	0.000000	-10.000000	0.100000	-10.466667	600.333313	1023.000000	1023.000000	2046.000000
36.459999	0.003776	2.231572	2.428051	0.708224	1.572765	-2.477468	0.000000	-10.000000	0.100000	-11.116667	596.833313	1023.000000	1023.000000	2046.000000
36.480000	0.003830	2.263426	2.819603	0.956204	1.164088	-2.676470	0.000000	-10.000000	0.100000	-11.666667	593.000000	1023.000000	1023.000000	2046.000000
36.500000	0.004156	2.456230	2.428098	1.013637	1.752057	-2.737562	0.000000	-10.000000	0.100000	-12.016667	589.000000	1023.000000	1023.000000	2046.000000
36.520000	0.004337	2.563203	2.472517	0.804118	1.774827	-2.488259	0.000000	-10.000000	0.108333	-12.400001	585.000000	1023.000000	1023.000000	2046.000000
36.540001	0.004756	2.810627	2.908168	1.081570	1.389746	-2.568856	0.000000	-10.000000	0.116667	-12.650001	582.333313	1023.000000	1023.000000	2046.000000
36.560001	0.005405	3.194066	2.544553	1.239015	1.975811	-2.565313	0.000000	-10.000000	0.133333	-13.150001	578.166687	1023.000000	1023.000000	2046.000000
36.580002	0.005512	3.257620	2.483651	1.012017	2.067084	-2.305131	0.000000	-10.000000	0.141667	-13.500000	575.333313	1023.000000	1023.000000	2046.000000
36.599998	0.005339	3.155588	2.713152	1.185185	1.676942	-2.419690	0.000000	-10.000000	0.166667	-14.350000	569.333313	1023.000000	1023.000000	2046.000000
36.619999	0.005192	3.068294	2.203041	1.203956	2.081844	-2.420547	0.000000	-10.000000	0.183333	-14.850000	566.166687	1023.000000	1023.000000	2046.000000
36.639999	0.004396	2.597984	1.764497	0.942987	2.194503	-2.304003	0.000000	-10.000000	0.216667	-15.666667	559.500000	1023.000000	1023.000000	2046.000000
36.660000	0.003408	2.013946	1.896029	0.959973	1.560871	-2.402928	0.000000	-10.000000	0.233333	-15.983335	556.000000	1023.000000	1023.000000	2046.000000
36.680000	0.002644	1.562842	1.753135	0.929824	1.369375	-2.489491	0.000000	-10.000000	0.250000	-16.633335	550.666687	1023.000000	1023.000000	2046.000000
36.700001	0.001699	1.004140	1.091287	0.655978	1.753988	-2.497113	0.000000	-10.000000	0.250000	-17.250000	545.000000	1023.000000	1023.000000	2046.000000
36.720001	0.000373	0.220337	1.070497	0.462362	1.286063	-2.598584	0.000000	-10.000000	0.258333	-17.933334	537.333313	1023.000000	1023.000000	2046.000000
36.740002	-0.000340	-0.200745	1.234308	0.439652	0.829483	-2.704188	0.000000	-10.000000	0.266667	-18.283333	531.500000	1023.000000	1023.000000	2046.000000
36.759998	-0.000419	-0.247387	0.762651	0.312926	1.315610	-2.638573	0.000000	-10.000000	0.283333	-18.516666	527.333313	1023.000000	1023.000000	2046.000000
36.779999	-0.000485	-0.286421	0.714433	0.190884	1.299128	-2.490867	0.000000	-10.000000	0.308333	-18.850000	521.000000	1023.000000	1023.000000	2046.000000
36.799999	-0.000330	-0.195107	1.084925	0.490817	0.813106	-2.583955	0.000000	-10.000000	0.333333	-19.200001	512.500000	1023.000000	1023.000000	2046.000000
36.820000	0.000387	0.228564	0.957522	0.522948	1.166505	-2.418411	0.000000	-10.000000	0.350000	-19.450001	504.000000	1023.000000	1023.000000	2046.000000
36.840000	0.001269	0.749947	0.998677	0.497684	1.445383	-2.191796	0.000000	-10.000000	0.333333	-19.450001	497.500000	1023.000000	1023.000000	2046.000000
36.860001	0.002028	1.198272	1.527310	0.854700	1.060760	-2.244498	0.000000	-10.000000	0.333333	-19.533333	491.000000	1023.000000	1023.000000	2046.000000
36.880001	0.002952	1.744869	1.441387	0.913017	1.453770	-2.063306	0.000000	-10.000000	0.333333	-19.549999	486.666656	1023.000000	1023.000000	2046.000000
36.900002	0.003181	1.880222	1.441999	0.841303	1.607506	-2.010585	0.000000	-10.000000	0.333333	-19.433332	482.166656	1023.000000	1023.000000	2046.000000
36.919998	0.003095	1.829131	1.683865	1.039545	1.257636	-2.151915	0.000000	-10.000000	0.316667	-19.366667	477.833344	1023.000000	1023.000000	2046.000000
36.939999	0.003089	1.825552	1.539289	1.081678	1.348537	-2.143951	0.000000	-10.000000	0.316667	-19.366667	471.333344	1023.000000	1023.000000	2046.000000
36.959999	0.002858	1.689346	1.229316	1.064596	1.463336	-2.067902	0.000000	-10.000000	0.333333	-19.700001	462.666656	1023.000000	1023.000000	2046.000000
36.980000	0.002172	1.283409	1.253232	1.332212	0.758052	-2.060086	0.000000	-10.000000	0.350000	-19.983334	453.833344	1023.000000	1023.000000	2046.000000
37.000000	0.001634	0.965448	0.907437	1.362693	0.610062	-1.914744	0.000000	-10.000000	0.350000	-20.200001	447.166656	1023.000000	1023.000000	2046.000000
37.020000	-0.000026	-0.015524	0.427941	1.207476	0.443305	-2.094246	0.000000	-10.000000	0.350000	-20.466667	442.833344	1023.000000	1023.000000	2046.000000
37.040001	-0.002927	-1.729597	0.291670	1.043360	-0.521294	-2.543333	0.000000	-10.000000	0.350000	-20.633335	438.333344	1023.000000	1023.000000	2046.000000
37.060001	-0.005745	-3.395242	-0.415068	0.497007	-0.715252	-2.761928	0.000000	-10.000000	0.358333	-20.800001	431.500000	1023.000000	1023.000000	2046.000000
37.080002	-0.009154	-5.409789	-0.991948	-0.023799	-1.183388	-3.210653	0.000000	-10.000000	0.358333	-20.633335	422.166656	1023.000000	1023.000000	2046.000000
37.099998	-0.012174	-7.194798	-1.285543	-0.221515	-1.997828	-3.689912	0.000000	-10.000000	0.358333	-20.400002	412.833344	1023.000000	1023.000000	2046.000000
37.119999	-0.014013	-8.281810	-2.024475	-0.652721	-1.784670	-3.819944	0.000000	-10.000000	0.350000	-20.166668	405.833344	1023.000000	1023.000000	2046.000000
37.139999	-0.016279	-9.621176	-2.192252	-0.689674	-2.469555	-4.269695	0.000000	-10.000000	0.333333	-20.150000	401.333344	1023.000000	1023.000000	2046.000000
37.160000	-0.017393	-10.279357	-2.605577	-0.954178	-2.529313	-4.190289	0.000000	-10.000000	0.333333	-20.100000	397.000000	1023.000000	1023.000000	2046.000000
37.180000	-0.018730	-11.069646	-2.932794	-1.108020	-2.630136	-4.398695	0.000000	-10.000000	0.333333	-20.100000	390.333344	1023.000000	1023.000000	2046.000000
37.200001	-0.019757	-11.676399	-2.977099	-1.051723	-3.118881	-4.528697	0.000000	-10.000000	0.350000	-20.200001	383.500000	1023.000000	1023.000000	2046.000000
37.220001	-0.020211	-11.944572	-3.507040	-1.235304	-2.676628	-4.525600	0.000000	-10.000000	0.358333	-20.533335	374.333344	1023.000000	1023.000000	2046.000000
37.240002	-0.021004	-12.413228	-3.493864	-1.176037	-3.052872	-4.690455	0.000000	-10.000000	0.358333	-20.800001	365.166656	1023.000000	1023.000000	2046.000000
37.259998	-0.021103	-12.471890	-3.502090	-1.142670	-3.236490	-4.590641	0.000000	-10.000000	0.358333	-20.916666	358.333344	1023.000000	1023.000000	2046.000000
37.279999	-0.021003	-12.412766	-3.845137	-1.220035	-2.765984	-4.581609	0.000000	-10.000000	0.350000	-20.833334	353.666656	1023.000000	1023.000000	2046.000000
37.299999	-0.021263	-12.566538	-3.718336	-1.072613	-3.106185	-4.669404	0.000000	-10.000000	0.350000	-20.816668	349.000000	1023.000000	1023.000000	2046.000000
37.320000	-0.020486	-12.107053	-3.713881	-1.049683	-3.011040	-4.332448	0.000000	-10.000000	0.350000	-20.866667	342.000000	1023.000000	1023.000000	2046.000000
37.340000	-0.020153	-11.910331	-3.874480	-0.959109	-2.751471	-4.325270	0.000000	-10.000000	0.358333	-20.950001	335.000000	1023.000000	1023.000000	2046.000000
37.360001	-0.020354	-12.029101	-3.820237	-0.867944	-3.095223	-4.245697	0.000000	-10.000000	0.366667	-20.966667	328.000000	1023.000000	1023.000000	2046.000000
37.380001	-0.020250	-11.967665	-4.168796	-0.960467	-2.794739	-4.043663	0.000000	-10.000000	0.375000	-20.933334	321.000000	1023.000000	1023.000000	2046.000000
37.400002	-0.021335	-12.609022	-4.366732	-0.949335	-3.070313	-4.222642	0.000000	-10.000000	0.375000	-20.933334	314.000000	1023.000000	1023.000000	2046.000000
37.419998	-0.022161	-13.096885	-4.504202	-0.978947	-3.447549	-4.166187	0.000000	-10.000000	0.366667	-20.900002	307.000000	1023.000000	1023.000000	2046.000000
37.439999	-0.022603	-13.358121	-5.009526	-1.104362	-3.097164	-4.147069	0.000000	-10.000000	0.358333	-20.666668	300.166656	1023.000000	1023.000000	2046.000000
37.459999	-0.024027	-14.200147	-5.120165	-1.148224	-3.609004	-4.322753	0.000000	-10.000000	0.350000	-20.500000	293.333344	1023.000000	1023.000000	2046.000000
37.480000	-0.024781	-14.645594	-5.311253	-1.351472	-3.803233	-4.179637	0.000000	-10.000000	0.350000	-20.466667	286.500000	1023.000000	1023.000000	2046.000000
37.500000	-0.025742	-15.213701	-5.655533	-1.483617	-3.711896	-4.362655	0.000000	-10.000000	0.350000	-20.400002	279.500000	1023.000000	1023.000000	2046.000000
37.520000	-0.026747	-15.807672	-5.605814	-1.476579	-4.270303	-4.454975	0.000000	-10.000000	0.350000	-20.116667	272.666656	1023.000000	1023.000000	2046.000000
37.540001	-0.026561	-15.697399	-5.864423	-1.629065	-3.925323	-4.278588	0.000000	-10.000000	0.341667	-19.800001	266.000000	1023.000000	1023.000000	2046.000000
37.560001	-0.026911	-15.904538	-5.822363	-1.525057	-4.129694	-4.427423	0.000000	-10.000000	0.333333	-19.700001	259.500000	1023.000000	1023.000000	2046.000000
37.580002	-0.026576	-15.706593	-5.589033	-1.449457	-4.431969	-4.236135	0.000000	-10.000000	0.300000	-19.516666	253.000000	1023.000000	1023.000000	2046.000000
37.599998	-0.025804	-15.250401	-5.693130	-1.408033	-3.930683	-4.218555	0.000000	-10.000000	0.308333	-19.400000	246.500000	1023.000000	1023.000000	2046.000000
37.619999	-0.025285	-14.943517	-5.341496	-1.282889	-4.154132	-4.164999	0.000000	-10.000000	0.316667	-19.200001	240.000000	1023.000000	1023.000000	2046.000000
37.639999	-0.024119	-14.254593	-5.081073	-1.122404	-4.124626	-3.926490	0.000000	-10.000000	0.333333	-19.083334	233.666672	1023.000000	1023.000000	2046.000000
37.660000	-0.023456	-13.862512	-5.139273	-1.001654	-3.746643	-3.974942	0.000000	-10.000000	0.316667	-18.816668	227.166672	1023.000000	1023.000000	2046.000000
37.680000	-0.023562	-13.925092	-4.977733	-0.893029	-4.045363	-4.008967	0.000000	-10.000000	0.283333	-18.533335	220.833328	1023.000000	1023.000000	2046.000000
37.700001	-0.023353	-13.801899	-4.994959	-0.981244	-3.959220	-3.866475	0.000000	-10.000000	0.266667	-18.400002	214.500000	1023.000000	1023.000000	2046.000000
37.720001	-0.023430	-13.847422	-5.121213	-0.822663	-3.811450	-4.092096	0.000000	-10.000000	0.250000	-18.333334	208.500000	1023.000000	1023.000000	2046.000000
37.740002	-0.023746	-14.034015	-5.155563	-0.676366	-4.239499	-3.962587	0.000000	-10.000000	0.266667	-18.516666	202.500000	1023.000000	1023.000000	2046.000000
37.759998	-0.023784	-14.056437	-5.352922	-0.565068	-4.357436	-3.781011	0.000000	-10.000000	0.266667	-18.733334	196.333328	1023.000000	1023.000000	2046.000000
37.779999	-0.025240	-14.916986	-5.599638	-0.478510	-4.792452	-4.046386	0.000000	-10.000000	0.266667	-18.916668	190.000000	1023.000000	1023.000000	2046.000000
37.799999	-0.026773	-15.823030	-5.678913	-0.611108	-5.468860	-4.064149	0.000000	-10.000000	0.250000	-18.833334	183.666672	1023.000000	1023.000000	2046.000000
37.820000	-0.029134	-17.218046	-6.177063	-0.983168	-5.550375	-4.507441	0.000000	-10.000000	0.250000	-18.683334	177.500000	1023.000000	1023.000000	2046.000000
37.840000	-0.032420	-19.160454	-6.564212	-1.405777	-6.242443	-4.948022	0.000000	-10.000000	0.241667	-18.416666	171.166672	1023.000000	1023.000000	2046.000000
37.860001	-0.034660	-20.484272	-7.080978	-1.817927	-6.411750	-5.173615	0.000000	-10.000000	0.241667	-17.966667	164.833328	1023.000000	1023.000000	2046.000000
37.880001	-0.037195	-21.982504	-7.502547	-2.167754	-6.669601	-5.642601	0.000000	-10.000000	0.233333	-17.366667	158.833328	1023.000000	1023.000000	2046.000000
37.900002	-0.038981	-23.037970	-7.700163	-2.298083	-7.183151	-5.856573	0.000000	-10.000000	0.225000	-16.700001	153.166672	1023.000000	1023.000000	2046.000000
37.919998	-0.040231	-23.776503	-8.219671	-2.492934	-6.971670	-6.092227	0.000000	-10.000000	0.208333	-16.233334	147.666672	1023.000000	1023.000000	2046.000000
37.939999	-0.041750	-24.674202	-8.316104	-2.585898	-7.468421	-6.303779	0.000000	-10.000000	0.200000	-16.000000	142.166672	1023.000000	1023.000000	2046.000000
37.959999	-0.042295	-24.996092	-8.566672	-2.690718	-7.434844	-6.303858	0.000000	-10.000000	0.200000	-15.883333	136.833328	1023.000000	1023.000000	2046.000000
37.980000	-0.043102	-25.473019	-8.790205	-2.767973	-7.430677	-6.484164	0.000000	-10.000000	0.200000	-15.816667	131.666672	1023.000000	1023.000000	2046.000000
38.000000	-0.043458	-25.683689	-8.750544	-2.746347	-7.778970	-6.407829	0.000000	-10.000000	0.200000	-15.666667	126.333336	1023.000000	1023.000000	2046.000000
38.020000	-0.043460	-25.684877	-9.048341	-2.715636	-7.367023	-6.553878	0.000000	-10.000000	0.200000	-15.516667	121.166664	1023.000000	1023.000000	2046.000000
38.040001	-0.043639	-25.790924	-8.922939	-2.717084	-7.647397	-6.503503	0.000000	-10.000000	0.191667	-15.283334	115.833336	1023.000000	1023.000000	2046.000000
38.060001	-0.042960	-25.389597	-8.885302	-2.663347	-7.489840	-6.351108	0.000000	-10.000000	0.191667	-14.900001	110.666664	1023.000000	1023.000000	2046.000000
38.080002	-0.042389	-25.052013	-8.968048	-2.550325	-7.128310	-6.405330	0.000000	-10.000000	0.183333	-14.583334	105.666664	1023.000000	1023.000000	2046.000000
38.099998	-0.041904	-24.765265	-8.766238	-2.413629	-7.378182	-6.207215	0.000000	-10.000000	0.183333	-14.316668	100.833336	1023.000000	1023.000000	2046.000000
38.119999	-0.041055	-24.263453	-8.780956	-2.339061	-7.161285	-5.982149	0.000000	-10.000000	0.166667	-14.150001	96.000000	1023.000000	1023.000000	2046.000000
38.139999	-0.041074	-24.274452	-8.912952	-2.350089	-6.963816	-6.047595	0.000000	-10.000000	0.166667	-13.816668	91.333336	1023.000000	1023.000000	2046.000000
38.160000	-0.041443	-24.492853	-9.011565	-2.242450	-7.240533	-5.998305	0.000000	-10.000000	0.158333	-13.450001	86.666664	1023.000000	1023.000000	2046.000000
38.180000	-0.041612	-24.592554	-9.269500	-2.355924	-7.072304	-5.894827	0.000000	-10.000000	0.166667	-13.100000	82.333336	1023.000000	1023.000000	2046.000000
38.200001	-0.042543	-25.142788	-9.459211	-2.502293	-7.127961	-6.053323	0.000000	-10.000000	0.175000	-12.883333	77.833336	1023.000000	1023.000000	2046.000000
38.220001	-0.043145	-25.498472	-9.501818	-2.501328	-7.526630	-5.968696	0.000000	-10.000000	0.183333	-12.800000	73.500000	1023.000000	1023.000000	2046.000000
38.240002	-0.043724	-25.841137	-9.807123	-2.653075	-7.352122	-6.028816	0.000000	-10.000000	0.158333	-12.583333	69.166664	1023.000000	1023.000000	2046.000000
38.259998	-0.044944	-26.562119	-9.826752	-2.835939	-7.672166	-6.227262	0.000000	-10.000000	0.125000	-12.233334	65.000000	1023.000000	1023.000000	2046.000000
38.279999	-0.045333	-26.791922	-9.855400	-2.848423	-7.943573	-6.144526	0.000000	-10.000000	0.100000	-11.700000	61.000000	1023.000000	1023.000000	2046.000000
38.299999	-0.045297	-26.770370	-10.082712	-2.945471	-7.523267	-6.218921	0.000000	-10.000000	0.100000	-11.183333	57.000000	1023.000000	1023.000000	2046.000000
38.320000	-0.045441	-26.855522	-9.912084	-2.918119	-7.731778	-6.293542	0.000000	-10.000000	0.100000	-10.816667	53.333332	1023.000000	1023.000000	2046.000000
38.340000	-0.044539	-26.322758	-9.649638	-2.789598	-7.818442	-6.065078	0.000000	-10.000000	0.091667	-10.483334	49.666668	1023.000000	1023.000000	2046.000000
38.360001	-0.043554	-25.740400	-9.586821	-2.763559	-7.307203	-6.082818	0.000000	-10.000000	0.083333	-10.150001	46.333332	1023.000000	1023.000000	2046.000000
38.380001	-0.042884	-25.344227	-9.157464	-2.654475	-7.464008	-6.068281	0.000000	-10.000000	0.066667	-9.733334	42.833332	1023.000000	1023.000000	2046.000000
38.400002	-0.041395	-24.464212	-8.858584	-2.418742	-7.391045	-5.795840	0.000000	-10.000000	0.058333	-9.216667	39.666668	1023.000000	1023.000000	2046.000000
38.419998	-0.040435	-23.897179	-8.814320	-2.387479	-6.907274	-5.788105	0.000000	-10.000000	0.050000	-8.600000	36.500000	1023.000000	1023.000000	2046.000000
38.439999	-0.040025	-23.654692	-8.594440	-2.267384	-6.974269	-5.818598	0.000000	-10.000000	0.050000	-7.966667	33.500000	1023.000000	1023.000000	2046.000000
38.459999	-0.039493	-23.340401	-8.510131	-2.156029	-7.013992	-5.660249	0.000000	-10.000000	0.050000	-7.483334	30.833334	1023.000000	1023.000000	2046.000000
38.480000	-0.039113	-23.115725	-8.531748	-2.110183	-6.751410	-5.722384	0.000000	-10.000000	0.050000	-7.250000	28.166666	1023.000000	1023.000000	2046.000000
38.500000	-0.039076	-23.093855	-8.611558	-1.962630	-6.768152	-5.751514	0.000000	-10.000000	0.050000	-7.166667	25.833334	1023.000000	1023.000000	2046.000000
38.520000	-0.039288	-23.218967	-8.584193	-1.685608	-7.319452	-5.629714	0.000000	-10.000000	0.033333	-7.150000	23.333334	1023.000000	1023.000000	2046.000000
38.540001	-0.039547	-23.372511	-8.687431	-1.600203	-7.527681	-5.557196	0.000000	-10.000000	0.033333	-7.083333	21.000000	1023.000000	1023.000000	2046.000000
38.560001	-0.040964	-24.209848	-8.910702	-1.846467	-7.616381	-5.836299	0.000000	-10.000000	0.033333	-6.916667	18.666666	1023.000000	1023.000000	2046.000000
38.580002	-0.043183	-25.521269	-9.102077	-2.070206	-8.210551	-6.138434	0.000000	-10.000000	0.050000	-6.633334	16.500000	1023.000000	1023.000000	2046.000000
38.599998	-0.045631	-26.968138	-9.476154	-2.530739	-8.519114	-6.442131	0.000000	-10.000000	0.050000	-6.283333	14.500000	1023.000000	1023.000000	2046.000000
38.619999	-0.047926	-28.324009	-9.910615	-3.006679	-8.513409	-6.893308	0.000000	-10.000000	0.033333	-5.533333	12.500000	1023.000000	1023.000000	2046.000000
38.639999	-0.050111	-29.615585	-10.205593	-3.225688	-8.999852	-7.184453	0.000000	-10.000000	0.033333	-4.783333	10.500000	1023.000000	1023.000000	2046.000000
38.660000	-0.051302	-30.319323	-10.467312	-3.362938	-9.152495	-7.336576	0.000000	-10.000000	0.025000	-4.133334	8.833333	1023.000000	1023.000000	2046.000000
38.680000	-0.052374	-30.953094	-10.782384	-3.590282	-8.971783	-7.608644	0.000000	-10.000000	0.033333	-4.000000	7.333333	1023.000000	1023.000000	2046.000000
38.700001	-0.053340	-31.523930	-10.911113	-3.591400	-9.316985	-7.704432	0.000000	-10.000000	0.033333	-4.116667	6.000000	1023.000000	1023.000000	2046.000000
38.720001	-0.053702	-31.738091	-11.031528	-3.603066	-9.427312	-7.676184	0.000000	-10.000000	0.041667	-4.433333	4.500000	1023.000000	1023.000000	2046.000000
38.740002	-0.053919	-31.866283	-11.194201	-3.762082	-9.114745	-7.795254	0.000000	-10.000000	0.050000	-4.716667	3.000000	1023.000000	1023.000000	2046.000000
38.759998	-0.054371	-32.133213	-11.236600	-3.640197	-9.344091	-7.912325	0.000000	-10.000000	0.050000	-4.900000	1.500000	1023.000000	1023.000000	2046.000000
38.779999	-0.053950	-31.884245	-11.197886	-3.588994	-9.363806	-7.733559	0.000000	-10.000000	0.041667	-4.916667	0.333333	1023.000000	1023.000000	2046.000000
38.799999	-0.053637	-31.699396	-11.203799	-3.681112	-9.007624	-7.806862	0.000000	-10.000000	0.041667	-4.833333	-1.000000	1023.000000	1023.000000	2046.000000
38.820000	-0.053255	-31.473598	-11.121216	-3.494006	-9.115749	-7.742626	0.000000	-10.000000	0.033333	-4.616667	-2.333333	1023.000000	1023.000000	2046.000000
38.840000	-0.052040	-30.755703	-10.877896	-3.374593	-9.013750	-7.489462	0.000000	-10.000000	0.033333	-4.366667	-4.000000	1023.000000	1023.000000	2046.000000
38.860001	-0.051053	-30.172117	-10.799850	-3.309855	-8.600010	-7.462403	0.000000	-10.000000	0.033333	-4.283333	-5.500000	1023.000000	1023.000000	2046.000000
38.880001	-0.050287	-29.719700	-10.757080	-3.043002	-8.621753	-7.297865	0.000000	-10.000000	0.041667	-4.466667	-7.000000	1023.000000	1023.000000	2046.000000
38.900002	-0.049596	-29.311352	-10.603965	-3.009091	-8.605895	-7.092402	0.000000	-10.000000	0.041667	-4.550000	-8.500000	1023.000000	1023.000000	2046.000000
38.919998	-0.049426	-29.210651	-10.750540	-3.114740	-8.232615	-7.112756	0.000000	-10.000000	0.033333	-4.466667	-10.000000	1023.000000	1023.000000	2046.000000
38.939999	-0.049740	-29.396170	-10.923254	-3.040859	-8.338064	-7.093991	0.000000	-10.000000	0.025000	-4.183333	-11.500000	1023.000000	1023.000000	2046.000000
38.959999	-0.049922	-29.504004	-10.940742	-2.957397	-8.564672	-7.041192	0.000000	-10.000000	0.025000	-4.133333	-13.000000	1023.000000	1023.000000	2046.000000
38.980000	-0.050205	-29.671314	-11.052274	-3.230602	-8.334638	-7.053801	0.000000	-10.000000	0.033333	-4.200000	-14.333333	1023.000000	1023.000000	2046.000000
39.000000	-0.050918	-30.092506	-11.227885	-3.285640	-8.441171	-7.137810	0.000000	-10.000000	0.033333	-4.200000	-15.833333	1023.000000	1023.000000	2046.000000
39.020000	-0.051449	-30.406132	-11.304968	-3.199245	-8.728882	-7.173037	0.000000	-10.000000	0.033333	-3.983333	-17.166666	1023.000000	1023.000000	2046.000000
39.040001	-0.051577	-30.482050	-11.197173	-3.389765	-8.814993	-7.080120	0.000000	-10.000000	0.025000	-3.600000	-18.500000	1023.000000	1023.000000	2046.000000
39.060001	-0.051545	-30.462906	-11.256474	-3.544337	-8.476494	-7.185603	0.000000	-10.000000	0.033333	-3.200000	-19.666666	1023.000000	1023.000000	2046.000000
39.080002	-0.051369	-30.359013	-11.199354	-3.415929	-8.579522	-7.164208	0.000000	-10.000000	0.041667	-2.916667	-20.833334	1023.000000	1023.000000	2046.000000
39.099998	-0.050553	-29.876720	-10.889981	-3.279612	-8.681491	-7.025637	0.000000	-10.000000	0.050000	-2.800000	-21.833334	1023.000000	1023.000000	2046.000000
39.119999	-0.049449	-29.224512	-10.534789	-3.364442	-8.389854	-6.935426	0.000000	-10.000000	0.041667	-2.783333	-22.666666	1023.000000	1023.000000	2046.000000
39.139999	-0.048163	-28.464266	-10.319063	-3.223747	-8.050907	-6.870548	0.000000	-10.000000	0.025000	-2.633333	-23.500000	1023.000000	1023.000000	2046.000000
39.160000	-0.046902	-27.719120	-10.142940	-2.893659	-7.962041	-6.720480	0.000000	-10.000000	0.016667	-1.966667	-24.333334	1023.000000	1023.000000	2046.000000
39.180000	-0.045756	-27.041603	-9.775090	-2.715207	-7.991225	-6.560080	0.000000	-10.000000	0.016667	-1.050000	-24.833334	1023.000000	1023.000000	2046.000000
39.200001	-0.044747	-26.445400	-9.559582	-2.824102	-7.608583	-6.453133	0.000000	-10.000000	0.025000	-0.283333	-25.000000	1023.000000	1023.000000	2046.000000
39.220001	-0.044211	-26.128641	-9.600994	-2.719742	-7.361707	-6.446199	0.000000	-10.000000	0.033333	0.000000	-25.000000	1023.000000	1023.000000	2046.000000
39.240002	-0.043865	-25.923958	-9.590088	-2.373571	-7.544576	-6.415723	0.000000	-10.000000	0.033333	0.000000	-25.000000	1023.000000	1023.000000	2046.000000
39.259998	-0.043648	-25.795671	-9.460086	-2.325968	-7.809566	-6.200052	0.000000	-10.000000	0.025000	0.000000	-25.000000	1023.000000	1023.000000	2046.000000
39.279999	-0.043592	-25.762589	-9.581261	-2.204340	-7.763415	-6.213573	0.000000	-10.000000	0.008333	0.000000	-25.000000	1023.000000	1023.000000	2046.000000
39.299999	-0.044088	-26.055805	-9.724109	-1.934098	-8.098178	-6.299420	0.000000	-10.000000	0.000000	0.000000	-25.000000	1023.000000	1023.000000	2046.000000
39.320000	-0.045102	-26.655302	-9.642416	-2.077885	-8.581088	-6.353913	0.000000	-10.000000	0.000000	0.000000	-25.000000	1023.000000	1023.000000	2046.000000
39.340000	-0.046929	-27.735239	-9.848947	-2.624896	-8.640445	-6.620952	0.000000	-10.000000	0.000000	0.000000	-25.000000	1023.000000	1023.000000	2046.000000
39.360001	-0.049388	-29.188082	-10.405692	-2.855530	-8.835876	-7.090983	0.000000	-10.000000	0.000000	0.000000	-25.000000	1023.000000	1023.000000	2046.000000
39.380001	-0.051440	-30.401171	-10.670853	-3.106852	-9.310865	-7.312600	0.000000	-10.000000	0.000000	0.750000	-25.000000	1023.000000	1023.000000	2046.000000
39.400002	-0.053043	-31.348642	-10.773944	-3.617396	-9.450092	-7.507210	0.000000	-10.000000	0.008333	1.666667	-25.000000	1023.000000	1023.000000	2046.000000
39.419998	-0.054270	-32.073868	-11.270662	-3.653173	-9.292254	-7.857780	0.000000	-10.000000	0.008333	2.783333	-25.000000	1023.000000	1023.000000	2046.000000
39.439999	-0.055166	-32.603359	-11.478680	-3.537813	-9.586127	-8.000739	0.000000	-10.000000	0.008333	3.283333	-25.000000	1023.000000	1023.000000	2046.000000
39.459999	-0.055668	-32.899685	-11.283371	-3.915437	-9.850187	-7.850689	0.000000	-10.000000	0.000000	3.850000	-25.000000	1023.000000	1023.000000	2046.000000
39.480000	-0.055755	-32.951229	-11.616385	-3.860850	-9.420727	-8.053267	0.000000	-10.000000	-0.008333	4.533333	-25.000000	1023.000000	1023.000000	2046.000000
39.500000	-0.055732	-32.937866	-11.756185	-3.630072	-9.465167	-8.086442	0.000000	-10.000000	-0.025000	5.450000	-25.000000	1023.000000	1023.000000	2046.000000
39.520000	-0.055460	-32.776909	-11.445239	-3.712445	-9.716447	-7.902776	0.000000	-10.000000	-0.025000	6.466667	-25.000000	1023.000000	1023.000000	2046.000000
39.540001	-0.054775	-32.371925	-11.448545	-3.755599	-9.291054	-7.876728	0.000000	-10.000000	-0.033333	7.450000	-25.000000	1023.000000	1023.000000	2046.000000
39.560001	-0.053983	-31.903864	-11.511498	-3.425224	-9.081354	-7.885787	0.000000	-10.000000	-0.033333	8.516666	-25.000000	1023.000000	1023.000000	2046.000000
39.580002	-0.052910	-31.269629	-11.175799	-3.216318	-9.163673	-7.713838	0.000000	-10.000000	-0.058333	9.466667	-25.000000	1023.000000	1023.000000	2046.000000
39.599998	-0.051467	-30.416924	-10.738681	-3.417804	-8.932780	-7.327658	0.000000	-10.000000	-0.066667	10.633333	-17.166666	1023.000000	1023.000000	2046.000000
39.619999	-0.049815	-29.440924	-10.810359	-2.982574	-8.321791	-7.326200	0.000000	-10.000000	-0.108333	12.450001	4.666667	1023.000000	1023.000000	2046.000000
39.639999	-0.048567	-28.703371	-10.557475	-2.667251	-8.360723	-7.117922	0.000000	-10.000000	-0.141667	14.050000	26.500000	1023.000000	1023.000000	2046.000000
39.660000	-0.047391	-28.007940	-10.136069	-2.900316	-8.253609	-6.717945	0.000000	-10.000000	-0.175000	15.150001	40.500000	1023.000000	1023.000000	2046.000000
39.680000	-0.046317	-27.373621	-10.447038	-2.602009	-7.544389	-6.780186	0.000000	-10.000000	-0.175000	15.150001	40.500000	1023.000000	1023.000000	2046.000000
39.700001	-0.045876	-27.112776	-10.359389	-2.385481	-7.705724	-6.662181	0.000000	-10.000000	-0.175000	15.150001	40.500000	1023.000000	1023.000000	2046.000000
39.720001	-0.045344	-26.798382	-9.938911	-2.802240	-7.796155	-6.261075	0.000000	-10.000000	-0.183333	15.383334	42.166668	1023.000000	1023.000000	2046.000000
39.740002	-0.044887	-26.528025	-10.268602	-2.500504	-7.261729	-6.497189	0.000000	-10.000000	-0.200000	15.800000	45.500000	1023.000000	1023.000000	2046.000000
39.759998	-0.044876	-26.521658	-10.007209	-2.550892	-7.626652	-6.336905	0.000000	-10.000000	-0.216667	16.549999	50.666668	1023.000000	1023.000000	2046.000000
39.779999	-0.044350	-26.211071	-9.800201	-2.875168	-7.373849	-6.161852	0.000000	-10.000000	-0.225000	17.400000	56.000000	1023.000000	1023.000000	2046.000000
39.799999	-0.044163	-26.100166	-9.976731	-2.627883	-7.133364	-6.362187	0.000000	-10.000000	-0.233333	18.299999	61.666668	1023.000000	1023.000000	2046.000000
39.820000	-0.043376	-25.635336	-9.341145	-2.932168	-7.406882	-5.955142	0.000000	-10.000000	-0.241667	19.016666	67.500000	1023.000000	1023.000000	2046.000000
39.840000	-0.041923	-24.776608	-9.366203	-2.753769	-6.583035	-6.073599	0.000000	-10.000000	-0.258333	19.466667	73.833336	1023.000000	1023.000000	2046.000000
39.860001	-0.040542	-23.960384	-8.954463	-2.433959	-6.579744	-5.992218	0.000000	-10.000000	-0.275000	19.900000	80.166664	1023.000000	1023.000000	2046.000000
39.880001	-0.038367	-22.675097	-8.055178	-2.652155	-6.501139	-5.466625	0.000000	-10.000000	-0.291667	20.466667	86.833336	1023.000000	1023.000000	2046.000000
39.900002	-0.036179	-21.381561	-7.970258	-2.143744	-5.654562	-5.612998	0.000000	-10.000000	-0.300000	20.950001	93.500000	1023.000000	1023.000000	2046.000000
39.919998	-0.034545	-20.416315	-7.362433	-1.956640	-5.767342	-5.329900	0.000000	-10.000000	-0.316667	21.416668	100.500000	1023.000000	1023.000000	2046.000000
39.939999	-0.032507	-19.211576	-6.663239	-2.153063	-5.575601	-4.819674	0.000000	-10.000000	-0.316667	22.116667	107.666664	1023.000000	1023.000000	2046.000000
39.959999	-0.030699	-18.143015	-6.791805	-1.591759	-4.673537	-5.085914	0.000000	-10.000000	-0.316667	22.900002	114.833336	1023.000000	1023.000000	2046.000000
39.980000	-0.029641	-17.518126	-6.271453	-1.523899	-4.867239	-4.855534	0.000000	-10.000000	-0.316667	23.483334	122.333336	1023.000000	1023.000000	2046.000000
40.000000	-0.027997	-16.546402	-5.785149	-1.689922	-4.534063	-4.537270	0.000000	-10.000000	-0.333333	23.850000	130.000000	1023.000000	1023.000000	2046.000000
40.020000	-0.026588	-15.713712	-5.913591	-1.034710	-4.071760	-4.693651	0.000000	-10.000000	-0.358333	24.033335	138.000000	1023.000000	1023.000000	2046.000000
40.040001	-0.025456	-15.044317	-5.215194	-0.973410	-4.670334	-4.185380	0.000000	-10.000000	-0.358333	24.350000	146.000000	1023.000000	1023.000000	2046.000000
40.060001	-0.024354	-14.393402	-5.119010	-0.865466	-4.261475	-4.147451	0.000000	-10.000000	-0.366667	24.216667	154.000000	1023.000000	1023.000000	2046.000000
40.080002	-0.024760	-14.633272	-5.212417	-0.527444	-4.430751	-4.462659	0.000000	-10.000000	-0.375000	24.566668	162.000000	1023.000000	1023.000000	2046.000000
40.099998	-0.025967	-15.346432	-4.888245	-1.177884	-5.111686	-4.168617	0.000000	-10.000000	-0.400000	24.933334	170.166672	1023.000000	1023.000000	2046.000000
40.119999	-0.027789	-16.423178	-5.571297	-1.348767	-4.667536	-4.835578	0.000000	-10.000000	-0.408333	25.250000	178.500000	1023.000000	1023.000000	2046.000000
40.139999	-0.029981	-17.718988	-5.724362	-1.746528	-5.226923	-5.021174	0.000000	-10.000000	-0.408333	25.116667	187.000000	1023.000000	1023.000000	2046.000000
40.160000	-0.030668	-18.125078	-5.686802	-2.176595	-5.241506	-5.020175	0.000000	-10.000000	-0.408333	25.033333	195.500000	1023.000000	1023.000000	2046.000000
40.180000	-0.031366	-18.537224	-6.162329	-1.881150	-4.945638	-5.548106	0.000000	-10.000000	-0.408333	25.016666	203.833328	1023.000000	1023.000000	2046.000000
40.200001	-0.031419	-18.568634	-5.830899	-2.205639	-5.362519	-5.169577	0.000000	-10.000000	-0.408333	25.050001	212.166672	1023.000000	1023.000000	2046.000000
40.220001	-0.030800	-18.202881	-5.823821	-2.187016	-4.952632	-5.239411	0.000000	-10.000000	-0.400000	24.966667	220.500000	1023.000000	1023.000000	2046.000000
40.240002	-0.030350	-17.936884	-5.948180	-1.802322	-4.677942	-5.508440	0.000000	-10.000000	-0.400000	25.133333	228.833328	1023.000000	1023.000000	2046.000000
40.259998	-0.029679	-17.540558	-5.366073	-2.092512	-5.059460	-5.022512	0.000000	-10.000000	-0.400000	25.516666	237.333328	1023.000000	1023.000000	2046.000000
40.279999	-0.028396	-16.782118	-5.381612	-1.850351	-4.377903	-5.172253	0.000000	-10.000000	-0.408333	25.550001	245.666672	1023.000000	1023.000000	2046.000000
40.299999	-0.027526	-16.267763	-5.204942	-1.546483	-4.320049	-5.196290	0.000000	-10.000000	-0.416667	25.750000	254.333328	1023.000000	1023.000000	2046.000000
40.320000	-0.025843	-15.273257	-4.510237	-1.742117	-4.356754	-4.664150	0.000000	-10.000000	-0.433333	25.566668	262.666656	1023.000000	1023.000000	2046.000000
40.340000	-0.023999	-14.183273	-4.652772	-1.103640	-3.443089	-4.983772	0.000000	-10.000000	-0.441667	25.766668	271.333344	1023.000000	1023.000000	2046.000000
40.360001	-0.022395	-13.235242	-4.044970	-1.134357	-3.608158	-4.447757	0.000000	-10.000000	-0.450000	25.700001	279.833344	1023.000000	1023.000000	2046.000000
40.380001	-0.020273	-11.981110	-3.544029	-1.072372	-3.247299	-4.117411	0.000000	-10.000000	-0.441667	26.000000	288.500000	1023.000000	1023.000000	2046.000000
40.400002	-0.018433	-10.893721	-3.600083	-0.468411	-2.484203	-4.341024	0.000000	-10.000000	-0.416667	26.083334	297.166656	1023.000000	1023.000000	2046.000000
40.419998	-0.017134	-10.126043	-3.079690	-0.663567	-2.627017	-3.755768	0.000000	-10.000000	-0.400000	25.750000	305.833344	1023.000000	1023.000000	2046.000000
40.439999	-0.015634	-9.239940	-2.818580	-0.666700	-2.200706	-3.553954	0.000000	-10.000000	-0.391667	25.200001	314.500000	1023.000000	1023.000000	2046.000000
40.459999	-0.014653	-8.659976	-3.092907	-0.187479	-1.534692	-3.844898	0.000000	-10.000000	-0.400000	24.716667	322.833344	1023.000000	1023.000000	2046.000000
40.480000	-0.014249	-8.421109	-2.618939	-0.493447	-1.955575	-3.353148	0.000000	-10.000000	-0.383333	24.466667	331.333344	1023.000000	1023.000000	2046.000000
40.500000	-0.013336	-7.881539	-2.452634	-0.473907	-1.592131	-3.362867	0.000000	-10.000000	-0.366667	24.116667	339.666656	1023.000000	1023.000000	2046.000000
40.520000	-0.013317	-7.870296	-2.628167	-0.317313	-1.333305	-3.591511	0.000000	-10.000000	-0.350000	23.766666	348.000000	1023.000000	1023.000000	2046.000000
40.540001	-0.013069	-7.723573	-2.048490	-0.800373	-1.742405	-3.132305	0.000000	-10.000000	-0.350000	23.483334	356.000000	1023.000000	1023.000000	2046.000000
40.560001	-0.012163	-7.188313	-1.949866	-0.701343	-1.179243	-3.357860	0.000000	-10.000000	-0.333333	23.416668	363.666656	1023.000000	1023.000000	2046.000000
40.580002	-0.011482	-6.785605	-1.812760	-0.663361	-1.011891	-3.297594	0.000000	-10.000000	-0.316667	23.316668	371.333344	1023.000000	1023.000000	2046.000000
40.599998	-0.009485	-5.605722	-1.006250	-0.719195	-1.023334	-2.856943	0.000000	-10.000000	-0.308333	23.266666	379.000000	1023.000000	1023.000000	2046.000000
40.619999	-0.007348	-4.342839	-0.956479	-0.125178	-0.147347	-3.113835	0.000000	-10.000000	-0.308333	23.283333	387.000000	1023.000000	1023.000000	2046.000000
40.639999	-0.005521	-3.262818	-0.288850	-0.204095	-0.221652	-2.548222	0.000000	-10.000000	-0.316667	23.350000	394.833344	1023.000000	1023.000000	2046.000000
40.660000	-0.002845	-1.681620	0.495262	-0.001847	0.117413	-2.292448	0.000000	-10.000000	-0.325000	23.583334	402.500000	1023.000000	1023.000000	2046.000000
40.680000	-0.001024	-0.604922	0.528817	0.502352	0.810585	-2.446676	0.000000	-10.000000	-0.341667	23.816668	410.166656	1023.000000	1023.000000	2046.000000
40.700001	0.000539	0.318617	1.307488	0.284642	0.558937	-1.832451	0.000000	-10.000000	-0.366667	24.200001	418.000000	1023.000000	1023.000000	2046.000000
40.720001	0.002534	1.497490	1.507239	0.756532	1.294077	-2.060359	0.000000	-10.000000	-0.383333	24.550001	426.000000	1023.000000	1023.000000	2046.000000
40.740002	0.003844	2.271555	1.715053	0.908790	1.606453	-1.958742	0.000000	-10.000000	-0.383333	24.550001	434.333344	1023.000000	1023.000000	2046.000000
40.759998	0.005128	3.030629	2.485096	0.778656	1.305093	-1.538216	0.000000	-10.000000	-0.375000	24.466667	442.666656	1023.000000	1023.000000	2046.000000
40.779999	0.006962	4.114790	2.502478	1.408584	1.926478	-1.722751	0.000000	-10.000000	-0.358333	24.266666	451.000000	1023.000000	1023.000000	2046.000000
40.799999	0.008032	4.747049	2.677930	1.589701	1.896740	-1.417322	0.000000	-10.000000	-0.358333	24.033333	459.000000	1023.000000	1023.000000	2046.000000
40.820000	0.009189	5.430598	3.373844	1.634558	1.518453	-1.096257	0.000000	-10.000000	-0.341667	23.600000	467.000000	1023.000000	1023.000000	2046.000000
40.840000	0.009725	5.747727	3.308592	1.956985	1.907866	-1.425717	0.000000	-10.000000	-0.333333	23.550001	475.000000	1023.000000	1023.000000	2046.000000
40.860001	0.007736	4.571770	2.771413	1.690063	1.647615	-1.537321	0.000000	-10.000000	-0.316667	23.366667	483.000000	1023.000000	1023.000000	2046.000000
40.880001	0.004596	2.716369	2.731234	1.051611	0.626279	-1.692754	0.000000	-10.000000	-0.300000	23.183334	490.833344	1023.000000	1023.000000	2046.000000
40.900002	0.002357	1.393131	2.123834	0.958028	0.762020	-2.450751	0.000000	-10.000000	-0.283333	22.500000	498.500000	1023.000000	1023.000000	2046.000000
40.919998	0.000726	0.429069	1.737582	0.650312	0.604434	-2.563259	0.000000	-10.000000	-0.266667	22.033335	506.000000	1023.000000	1023.000000	2046.000000
40.939999	0.000082	0.048405	1.996332	0.417419	0.109953	-2.475299	0.000000	-10.000000	-0.258333	21.950001	513.500000	1023.000000	1023.000000	2046.000000
40.959999	0.000336	0.198372	1.737617	0.720394	0.606722	-2.866362	0.000000	-10.000000	-0.250000	21.883333	520.833313	1023.000000	1023.000000	2046.000000
40.980000	0.000227	0.133880	1.673646	0.500482	0.590407	-2.630656	0.000000	-10.000000	-0.266667	21.900000	528.166687	1023.000000	1023.000000	2046.000000
41.000000	0.000866	0.511966	2.235315	0.536609	0.242106	-2.502063	0.000000	-10.000000	-0.283333	21.850000	535.500000	1023.000000	1023.000000	2046.000000
41.020000	0.001538	0.908735	1.935471	0.884782	0.922334	-2.833852	0.000000	-10.000000	-0.283333	21.750000	542.833313	1023.000000	1023.000000	2046.000000
41.040001	0.001955	1.155475	2.123007	0.706088	0.839373	-2.512993	0.000000	-10.000000	-0.275000	21.600000	550.166687	1023.000000	1023.000000	2046.000000
41.060001	0.003202	1.892338	2.726637	0.890812	0.709335	-2.434446	0.000000	-10.000000	-0.266667	21.000000	557.333313	1023.000000	1023.000000	2046.000000
41.080002	0.004468	2.640650	2.479916	1.259844	1.521159	-2.620269	0.000000	-10.000000	-0.275000	20.466667	564.500000	1023.000000	1023.000000	2046.000000
41.099998	0.005541	3.274725	2.987863	1.130876	1.329497	-2.173512	0.000000	-10.000000	-0.266667	20.216667	571.333313	1023.000000	1023.000000	2046.000000
41.119999	0.007354	4.346109	3.509069	1.446296	1.510931	-2.120187	0.000000	-10.000000	-0.266667	19.950001	578.166687	1023.000000	1023.000000	2046.000000
41.139999	0.008657	5.116298	3.274846	1.710029	2.233238	-2.101815	0.000000	-10.000000	-0.250000	19.716667	584.833313	1023.000000	1023.000000	2046.000000
41.160000	0.009668	5.713995	3.697142	1.570255	2.124386	-1.677788	0.000000	-10.000000	-0.233333	19.066668	591.500000	1023.000000	1023.000000	2046.000000
41.180000	0.010994	6.497225	4.094944	1.791445	2.239629	-1.628793	0.000000	-10.000000	-0.191667	18.500000	598.000000	1023.000000	1023.000000	2046.000000
41.200001	0.011912	7.039869	3.660389	1.943235	3.058428	-1.622182	0.000000	-10.000000	-0.150000	17.466667	604.333313	1023.000000	1023.000000	2046.000000
41.220001	0.011857	7.007426	3.777104	1.683069	2.860255	-1.313002	0.000000	-10.000000	-0.108333	16.216667	610.333313	1023.000000	1023.000000	2046.000000
41.240002	0.012297	7.267553	4.152582	1.793274	2.615039	-1.293342	0.000000	-10.000000	-0.091667	14.550000	615.833313	1023.000000	1023.000000	2046.000000
41.259998	0.012338	7.291664	3.683665	1.811163	3.199104	-1.402268	0.000000	-10.000000	-0.075000	12.900000	621.000000	1023.000000	1023.000000	2046.000000
41.279999	0.011705	6.917760	3.773995	1.486498	2.904874	-1.247606	0.000000	-10.000000	-0.050000	11.250000	625.666687	1023.000000	1023.000000	2046.000000
41.299999	0.011669	6.896156	4.123441	1.438389	2.669850	-1.335524	0.000000	-10.000000	-0.016667	9.683333	629.666687	1023.000000	1023.000000	2046.000000
41.320000	0.011711	6.921407	3.670509	1.380984	3.353276	-1.483362	0.000000	-10.000000	0.000000	8.316667	633.166687	1023.000000	1023.000000	2046.000000
41.340000	0.011948	7.061548	3.890460	1.172739	3.262563	-1.264214	0.000000	-10.000000	0.000000	7.000000	636.000000	1023.000000	1023.000000	2046.000000
41.360001	0.013080	7.730212	4.434100	1.375724	3.101948	-1.181560	0.000000	-10.000000	0.000000	5.933333	638.500000	1023.000000	1023.000000	2046.000000
41.380001	0.014637	8.650581	4.500870	1.634618	3.655391	-1.140297	0.000000	-10.000000	0.000000	5.000000	640.500000	1023.000000	1023.000000	2046.000000
41.400002	0.015814	9.346317	4.601460	1.635104	3.979228	-0.869473	0.000000	-10.000000	0.000000	4.416667	642.500000	1023.000000	1023.000000	2046.000000
41.419998	0.017402	10.284808	5.348458	1.882864	3.763373	-0.709886	0.000000	-10.000000	0.000000	4.083333	644.166687	1023.000000	1023.000000	2046.000000
41.439999	0.019326	11.421448	5.624110	2.196356	4.280798	-0.679816	0.000000	-10.000000	0.000000	4.000000	645.666687	1023.000000	1023.000000	2046.000000
41.459999	0.020424	12.070547	5.552180	2.190011	4.848304	-0.519948	0.000000	-10.000000	0.000000	4.133334	647.000000	1023.000000	1023.000000	2046.000000
41.480000	0.021184	12.519565	6.105016	2.358833	4.536961	-0.481245	0.000000	-10.000000	0.000000	4.233334	648.333313	1023.000000	1023.000000	2046.000000
41.500000	0.022324	13.193349	6.369546	2.540432	4.778190	-0.494818	0.000000	-10.000000	0.000000	3.966667	649.833313	1023.000000	1023.000000	2046.000000
41.520000	0.022938	13.556320	6.099285	2.495821	5.419434	-0.458219	0.000000	-10.000000	0.008333	3.066667	651.166687	1023.000000	1023.000000	2046.000000
41.540001	0.023146	13.679483	6.474082	2.695524	4.984023	-0.474146	0.000000	-10.000000	0.016667	1.666667	652.333313	1023.000000	1023.000000	2046.000000
41.560001	0.023875	14.110250	6.730666	2.994687	4.699906	-0.315009	0.000000	-10.000000	0.033333	0.583333	652.833313	1023.000000	1023.000000	2046.000000
41.580002	0.024179	14.289856	6.250220	3.125955	5.208597	-0.294916	0.000000	-10.000000	0.041667	-0.616667	653.000000	1023.000000	1023.000000	2046.000000
41.599998	0.023081	13.640599	6.206763	3.072335	4.729862	-0.368361	0.000000	-10.000000	0.041667	-1.533333	653.000000	1023.000000	1023.000000	2046.000000
41.619999	0.021093	12.465800	6.162360	2.948432	3.943883	-0.588875	0.000000	-10.000000	0.033333	-2.966667	653.000000	1023.000000	1023.000000	2046.000000
41.639999	0.017770	10.502233	5.327222	2.474790	3.733805	-1.033585	0.000000	-10.000000	0.033333	-4.250000	653.000000	1023.000000	1023.000000	2046.000000
41.660000	0.013979	8.261542	4.545215	1.841964	3.354321	-1.479957	0.000000	-10.000000	0.041667	-5.700000	653.000000	1023.000000	1023.000000	2046.000000
41.680000	0.011204	6.621643	4.412659	1.651556	2.495865	-1.938437	0.000000	-10.000000	0.050000	-6.633333	653.000000	1023.000000	1023.000000	2046.000000
41.700001	0.009601	5.674110	4.030113	1.426076	2.381025	-2.163105	0.000000	-10.000000	0.050000	-7.100000	653.000000	1023.000000	1023.000000	2046.000000
41.720001	0.008320	4.917177	3.474336	1.258155	2.587365	-2.402678	0.000000	-10.000000	0.050000	-6.900000	653.000000	1023.000000	1023.000000	2046.000000
41.740002	0.006956	4.111077	3.378880	1.205187	2.154709	-2.627699	0.000000	-10.000000	0.050000	-6.883333	653.000000	1023.000000	1023.000000	2046.000000
41.759998	0.006427	3.798347	3.545585	1.222814	1.757131	-2.727184	0.000000	-10.000000	0.050000	-7.050000	653.000000	1023.000000	1023.000000	2046.000000
41.779999	0.005961	3.523029	3.259000	1.135260	1.963666	-2.834898	0.000000	-10.000000	0.058333	-7.616667	653.000000	1023.000000	1023.000000	2046.000000
41.799999	0.005364	3.169919	2.968273	0.992741	2.160698	-2.951794	0.000000	-10.000000	0.075000	-8.283333	646.000000	1023.000000	1023.000000	2046.000000
41.820000	0.005048	2.983510	3.219596	1.143187	1.712083	-3.091356	0.000000	-10.000000	0.091667	-8.933333	638.000000	1023.000000	1023.000000	2046.000000
41.840000	0.005548	3.278725	3.194115	1.158435	1.937779	-3.011604	0.000000	-10.000000	0.091667	-9.533334	628.833313	1023.000000	1023.000000	2046.000000
41.860001	0.005624	3.323564	3.085339	1.109218	2.191956	-3.062949	0.000000	-10.000000	0.083333	-9.950000	625.500000	1023.000000	1023.000000	2046.000000
41.880001	0.006097	3.603189	3.442448	1.360123	1.896790	-3.096172	0.000000	-10.000000	0.083333	-10.366667	622.166687	1023.000000	1023.000000	2046.000000
41.900002	0.006830	4.036258	3.311731	1.328900	2.309755	-2.914128	0.000000	-10.000000	0.091667	-10.633333	618.666687	1023.000000	1023.000000	2046.000000
41.919998	0.007330	4.332267	3.251744	1.410070	2.564036	-2.893583	0.000000	-10.000000	0.100000	-10.950000	615.333313	1023.000000	1023.000000	2046.000000
41.939999	0.007580	4.479901	3.527933	1.588814	2.255559	-2.892405	0.000000	-10.000000	0.100000	-11.133333	611.666687	1023.000000	1023.000000	2046.000000
41.959999	0.007780	4.597822	3.234898	1.426668	2.639506	-2.703250	0.000000	-10.000000	0.100000	-11.483334	608.000000	1023.000000	1023.000000	2046.000000
41.980000	0.007239	4.278082	2.856586	1.347395	2.856844	-2.782743	0.000000	-10.000000	0.100000	-11.800000	604.000000	1023.000000	1023.000000	2046.000000
42.000000	0.006535	3.862128	2.951127	1.437340	2.333185	-2.859524	0.000000	-10.000000	0.100000	-12.100000	600.000000	1023.000000	1023.000000	2046.000000
42.020000	0.006046	3.573378	2.545710	1.132832	2.591260	-2.696423	0.000000	-10.000000	0.100000	-12.366667	596.000000	1023.000000	1023.000000	2046.000000
42.040001	0.004816	2.846373	2.342538	1.092455	2.367495	-2.956115	0.000000	-10.000000	0.108333	-12.666667	592.000000	1023.000000	1023.000000	2046.000000
42.060001	0.004034	2.384345	2.440778	0.934353	1.934566	-2.925352	0.000000	-10.000000	0.116667	-12.983334	587.666687	1023.000000	1023.000000	2046.000000
42.080002	0.003177	1.877338	1.932093	0.567052	2.349313	-2.971120	0.000000	-10.000000	0.108333	-13.233334	583.333313	1023.000000	1023.000000	2046.000000
42.099998	0.002481	1.466209	2.033916	0.593005	1.929888	-3.090600	0.000000	-10.000000	0.116667	-13.366667	578.833313	1023.000000	1023.000000	2046.000000
42.119999	0.002716	1.605169	2.111925	0.505336	1.923285	-2.935377	0.000000	-10.000000	0.125000	-13.700000	574.500000	1023.000000	1023.000000	2046.000000
42.139999	0.003083	1.822264	1.837688	0.517237	2.406700	-2.939360	0.000000	-10.000000	0.150000	-14.050000	569.833313	1023.000000	1023.000000	2046.000000
42.160000	0.003432	2.028195	2.084669	0.713944	2.142816	-2.913234	0.000000	-10.000000	0.166667	-14.400000	565.166687	1023.000000	1023.000000	2046.000000
42.180000	0.004490	2.653761	2.421718	0.826562	2.074548	-2.669066	0.000000	-10.000000	0.183333	-14.550000	560.333313	1023.000000	1023.000000	2046.000000
42.200001	0.005632	3.328454	2.390349	0.895232	2.646948	-2.604076	0.000000	-10.000000	0.200000	-14.566667	555.500000	1023.000000	1023.000000	2046.000000
42.220001	0.006305	3.726177	2.687884	1.119282	2.511321	-2.592311	0.000000	-10.000000	0.191667	-14.466667	550.666687	1023.000000	1023.000000	2046.000000
42.240002	0.007259	4.290332	3.012539	1.222437	2.435990	-2.380635	0.000000	-10.000000	0.175000	-14.333333	545.833313	1023.000000	1023.000000	2046.000000
42.259998	0.007625	4.506359	2.855874	1.166762	2.829200	-2.345477	0.000000	-10.000000	0.175000	-14.300000	541.000000	1023.000000	1023.000000	2046.000000
42.279999	0.007672	4.534361	2.853993	1.225637	2.878060	-2.423329	0.000000	-10.000000	0.183333	-14.500000	536.166687	1023.000000	1023.000000	2046.000000
42.299999	0.007452	4.404098	3.027296	1.398479	2.487186	-2.508862	0.000000	-10.000000	0.200000	-14.833334	531.333313	1023.000000	1023.000000	2046.000000
42.320000	0.007488	4.425125	2.789591	1.363767	2.519207	-2.247440	0.000000	-10.000000	0.216667	-15.250000	526.500000	1023.000000	1023.000000	2046.000000
42.340000	0.007130	4.213736	2.496332	1.582474	2.408674	-2.273744	0.000000	-10.000000	0.225000	-15.916667	521.333313	1023.000000	1023.000000	2046.000000
42.360001	0.005995	3.542788	2.434391	1.700468	1.704395	-2.296466	0.000000	-10.000000	0.241667	-16.416668	516.000000	1023.000000	1023.000000	2046.000000
42.380001	0.004250	2.511837	1.950659	1.343431	1.512597	-2.294850	0.000000	-10.000000	0.241667	-17.283333	510.333344	1023.000000	1023.000000	2046.000000
42.400002	0.001164	0.687967	1.375674	1.055329	1.047985	-2.791021	0.000000	-10.000000	0.250000	-17.866667	504.500000	1023.000000	1023.000000	2046.000000
42.419998	-0.002382	-1.407748	0.958786	0.615643	0.197058	-3.179236	0.000000	-10.000000	0.258333	-18.583334	498.500000	1023.000000	1023.000000	2046.000000
42.439999	-0.005559	-3.285478	0.165391	0.031916	0.066966	-3.549752	0.000000	-10.000000	0.275000	-18.966667	492.500000	1023.000000	1023.000000	2046.000000
42.459999	-0.008547	-5.051397	-0.293006	-0.250857	-0.510682	-3.996852	0.000000	-10.000000	0.275000	-19.183332	486.166656	1023.000000	1023.000000	2046.000000
42.480000	-0.010470	-6.187967	-0.557881	-0.420607	-1.028820	-4.180660	0.000000	-10.000000	0.300000	-19.233334	479.833344	1023.000000	1023.000000	2046.000000
42.500000	-0.011885	-7.023792	-1.101830	-0.675832	-0.931127	-4.315002	0.000000	-10.000000	0.316667	-19.050001	473.333344	1023.000000	1023.000000	2046.000000
42.520000	-0.013411	-7.925856	-1.404956	-0.732181	-1.201708	-4.587012	0.000000	-10.000000	0.350000	-19.083334	467.000000	1023.000000	1023.000000	2046.000000
42.540001	-0.014381	-8.499020	-1.474614	-0.800153	-1.636374	-4.587879	0.000000	-10.000000	0.350000	-19.216667	460.666656	1023.000000	1023.000000	2046.000000
42.560001	-0.015017	-8.875285	-1.889358	-0.941442	-1.372677	-4.671808	0.000000	-10.000000	0.350000	-19.666668	454.166656	1023.000000	1023.000000	2046.000000
42.580002	-0.016023	-9.469322	-2.011081	-0.976064	-1.683343	-4.798834	0.000000	-10.000000	0.350000	-19.966667	447.666656	1023.000000	1023.000000	2046.000000
42.599998	-0.016196	-9.571925	-2.026977	-0.990736	-1.868269	-4.685943	0.000000	-10.000000	0.350000	-20.150000	441.000000	1023.000000	1023.000000	2046.000000
42.619999	-0.016253	-9.605681	-2.310907	-1.002799	-1.553021	-4.738955	0.000000	-10.000000	0.350000	-20.216667	434.333344	1023.000000	1023.000000	2046.000000
42.639999	-0.016576	-9.796350	-2.257499	-0.975215	-1.761424	-4.802212	0.000000	-10.000000	0.350000	-20.083334	427.500000	1023.000000	1023.000000	2046.000000
42.660000	-0.015823	-9.351268	-2.207427	-0.884790	-1.706774	-4.552278	0.000000	-10.000000	0.350000	-20.083334	420.666656	1023.000000	1023.000000	2046.000000
42.680000	-0.015396	-9.099096	-2.462205	-0.767916	-1.310668	-4.558307	0.000000	-10.000000	0.333333	-20.000000	414.000000	1023.000000	1023.000000	2046.000000
42.700001	-0.015353	-9.073797	-2.283756	-0.753939	-1.603586	-4.432516	0.000000	-10.000000	0.333333	-19.933332	407.333344	1023.000000	1023.000000	2046.000000
42.720001	-0.015074	-8.908628	-2.387350	-0.700998	-1.575503	-4.244777	0.000000	-10.000000	0.333333	-19.716667	400.833344	1023.000000	1023.000000	2046.000000
42.740002	-0.015348	-9.070383	-2.747346	-0.718256	-1.330444	-4.274337	0.000000	-10.000000	0.350000	-19.500000	394.166656	1023.000000	1023.000000	2046.000000
42.759998	-0.016248	-9.602612	-2.974850	-0.750247	-1.505718	-4.371798	0.000000	-10.000000	0.316667	-19.266666	387.833344	1023.000000	1023.000000	2046.000000
42.779999	-0.016965	-10.026070	-3.125346	-0.763943	-1.833625	-4.303156	0.000000	-10.000000	0.283333	-19.100000	381.166656	1023.000000	1023.000000	2046.000000
42.799999	-0.017582	-10.391202	-3.455747	-0.863625	-1.776057	-4.295774	0.000000	-10.000000	0.283333	-18.983334	374.833344	1023.000000	1023.000000	2046.000000
42.820000	-0.018669	-11.033474	-3.748590	-0.999953	-1.856118	-4.428812	0.000000	-10.000000	0.300000	-19.000000	368.333344	1023.000000	1023.000000	2046.000000
42.840000	-0.019887	-11.753479	-3.809122	-1.134166	-2.344017	-4.466174	0.000000	-10.000000	0.300000	-19.000000	362.000000	1023.000000	1023.000000	2046.000000
42.860001	-0.020508	-12.120233	-3.993334	-1.268427	-2.409005	-4.449466	0.000000	-10.000000	0.266667	-18.950001	355.666656	1023.000000	1023.000000	2046.000000
42.880001	-0.020948	-12.380038	-4.238269	-1.349163	-2.246979	-4.545627	0.000000	-10.000000	0.250000	-18.750000	349.500000	1023.000000	1023.000000	2046.000000
42.900002	-0.021231	-12.547796	-4.167845	-1.314702	-2.582777	-4.482472	0.000000	-10.000000	0.266667	-18.799999	343.166656	1023.000000	1023.000000	2046.000000
42.919998	-0.020941	-12.375889	-4.245135	-1.283982	-2.467218	-4.379553	0.000000	-10.000000	0.266667	-18.866667	336.833344	1023.000000	1023.000000	2046.000000
42.939999	-0.020724	-12.247620	-4.166194	-1.255042	-2.455386	-4.370996	0.000000	-10.000000	0.283333	-19.033333	330.500000	1023.000000	1023.000000	2046.000000
42.959999	-0.019956	-11.793894	-3.885257	-1.085983	-2.596688	-4.225965	0.000000	-10.000000	0.266667	-19.133333	324.166656	1023.000000	1023.000000	2046.000000
42.980000	-0.018881	-11.158419	-3.810046	-0.971401	-2.219288	-4.157684	0.000000	-10.000000	0.258333	-19.000000	317.833344	1023.000000	1023.000000	2046.000000
43.000000	-0.018296	-10.812654	-3.598500	-0.885865	-2.233335	-4.094954	0.000000	-10.000000	0.241667	-18.816668	311.500000	1023.000000	1023.000000	2046.000000
43.020000	-0.017511	-10.349215	-3.402744	-0.735447	-2.326883	-3.884141	0.000000	-10.000000	0.258333	-18.483334	305.333344	1023.000000	1023.000000	2046.000000
43.040001	-0.017197	-10.163416	-3.578894	-0.700072	-1.908325	-3.976125	0.000000	-10.000000	0.266667	-18.366667	299.000000	1023.000000	1023.000000	2046.000000
43.060001	-0.017769	-10.501455	-3.468541	-0.616143	-2.264364	-4.152407	0.000000	-10.000000	0.300000	-18.216667	292.666656	1023.000000	1023.000000	2046.000000
43.080002	-0.017429	-10.300570	-3.491444	-0.578456	-2.264969	-3.965701	0.000000	-10.000000	0.316667	-18.266666	286.500000	1023.000000	1023.000000	2046.000000
43.099998	-0.017672	-10.444223	-3.694028	-0.459957	-2.287476	-4.002763	0.000000	-10.000000	0.350000	-18.350000	280.500000	1023.000000	1023.000000	2046.000000
43.119999	-0.018313	-10.822863	-3.714274	-0.234207	-2.963230	-3.911151	0.000000	-10.000000	0.350000	-18.716667	274.500000	1023.000000	1023.000000	2046.000000
43.139999	-0.019238	-11.369622	-4.118426	-0.218648	-3.043195	-3.989354	0.000000	-10.000000	0.316667	-18.833334	268.333344	1023.000000	1023.000000	2046.000000
43.160000	-0.021779	-12.871410	-4.350848	-0.500094	-3.734971	-4.285498	0.000000	-10.000000	0.283333	-18.983334	262.000000	1023.000000	1023.000000	2046.000000
43.180000	-0.024456	-14.453224	-4.726171	-0.875248	-4.315786	-4.536019	0.000000	-10.000000	0.250000	-18.983334	255.666672	1023.000000	1023.000000	2046.000000
43.200001	-0.027642	-16.336411	-5.421194	-1.391663	-4.446911	-5.076642	0.000000	-10.000000	0.250000	-18.966667	249.333328	1023.000000	1023.000000	2046.000000
43.220001	-0.030457	-18.000116	-5.745630	-1.718967	-5.190437	-5.345082	0.000000	-10.000000	0.250000	-18.566668	243.000000	1023.000000	1023.000000	2046.000000
43.240002	-0.032506	-19.211334	-6.315075	-2.026683	-5.164516	-5.705060	0.000000	-10.000000	0.250000	-18.150000	236.666672	1023.000000	1023.000000	2046.000000
43.259998	-0.034646	-20.475887	-6.612237	-2.231094	-5.611270	-6.021286	0.000000	-10.000000	0.250000	-17.916668	230.500000	1023.000000	1023.000000	2046.000000
43.279999	-0.035767	-21.138573	-6.890558	-2.316735	-5.864928	-6.066351	0.000000	-10.000000	0.250000	-17.916668	224.500000	1023.000000	1023.000000	2046.000000
43.299999	-0.037099	-21.925552	-7.240682	-2.526230	-5.868749	-6.289892	0.000000	-10.000000	0.250000	-18.233334	218.500000	1023.000000	1023.000000	2046.000000
43.320000	-0.037757	-22.314159	-7.342330	-2.453047	-6.247525	-6.271256	0.000000	-10.000000	0.250000	-18.533335	212.500000	1023.000000	1023.000000	2046.000000
43.340000	-0.038353	-22.666359	-7.663815	-2.580038	-5.986215	-6.436291	0.000000	-10.000000	0.250000	-18.650002	206.500000	1023.000000	1023.000000	2046.000000
43.360001	-0.038980	-23.036936	-7.681340	-2.525276	-6.424306	-6.406014	0.000000	-10.000000	0.250000	-18.666668	200.166672	1023.000000	1023.000000	2046.000000
43.380001	-0.038818	-22.941700	-7.870671	-2.546839	-6.156454	-6.367735	0.000000	-10.000000	0.250000	-18.583334	193.833328	1023.000000	1023.000000	2046.000000
43.400002	-0.039230	-23.184736	-7.833464	-2.548684	-6.349589	-6.452999	0.000000	-10.000000	0.250000	-18.516666	187.500000	1023.000000	1023.000000	2046.000000
43.419998	-0.038442	-22.719463	-7.769498	-2.421854	-6.328983	-6.199129	0.000000	-10.000000	0.250000	-18.183334	181.500000	1023.000000	1023.000000	2046.000000
43.439999	-0.037937	-22.421045	-7.800511	-2.391047	-6.021855	-6.207632	0.000000	-10.000000	0.250000	-17.816668	175.500000	1023.000000	1023.000000	2046.000000
43.459999	-0.037539	-22.185472	-7.748332	-2.136626	-6.256821	-6.043694	0.000000	-10.000000	0.250000	-17.683334	169.500000	1023.000000	1023.000000	2046.000000
43.480000	-0.037109	-21.931406	-7.893373	-2.180136	-5.911974	-5.945923	0.000000	-10.000000	0.241667	-17.600000	163.500000	1023.000000	1023.000000	2046.000000
43.500000	-0.037568	-22.202494	-7.960124	-2.109149	-6.180942	-5.952280	0.000000	-10.000000	0.233333	-17.383333	157.500000	1023.000000	1023.000000	2046.000000
43.520000	-0.037859	-22.374470	-8.179270	-2.129604	-6.211771	-5.853825	0.000000	-10.000000	0.225000	-16.933334	151.833328	1023.000000	1023.000000	2046.000000
43.540001	-0.038504	-22.756092	-8.444712	-2.250489	-6.103764	-5.957127	0.000000	-10.000000	0.216667	-16.600000	146.166672	1023.000000	1023.000000	2046.000000
43.560001	-0.039312	-23.233229	-8.584624	-2.218774	-6.553706	-5.876124	0.000000	-10.000000	0.208333	-16.300001	140.833328	1023.000000	1023.000000	2046.000000
43.580002	-0.039929	-23.598116	-8.846365	-2.403216	-6.464512	-5.884024	0.000000	-10.000000	0.200000	-16.066668	135.166672	1023.000000	1023.000000	2046.000000
43.599998	-0.041146	-24.317438	-9.042242	-2.572951	-6.679429	-6.022815	0.000000	-10.000000	0.200000	-15.716667	129.833328	1023.000000	1023.000000	2046.000000
43.619999	-0.041782	-24.693302	-9.120024	-2.550624	-7.083915	-5.938740	0.000000	-10.000000	0.200000	-15.316667	124.500000	1023.000000	1023.000000	2046.000000
43.639999	-0.042205	-24.943443	-9.330205	-2.742548	-6.773538	-6.097153	0.000000	-10.000000	0.191667	-14.883333	119.500000	1023.000000	1023.000000	2046.000000
43.660000	-0.042648	-25.205030	-9.326866	-2.710363	-7.046256	-6.121544	0.000000	-10.000000	0.183333	-14.500000	114.500000	1023.000000	1023.000000	2046.000000
43.680000	-0.042148	-24.909216	-9.190235	-2.667449	-7.110954	-5.940577	0.000000	-10.000000	0.183333	-14.216667	109.666664	1023.000000	1023.000000	2046.000000
43.700001	-0.041669	-24.626621	-9.118690	-2.659541	-6.834447	-6.013943	0.000000	-10.000000	0.183333	-13.916667	104.833336	1023.000000	1023.000000	2046.000000
43.720001	-0.041013	-24.238535	-8.903920	-2.462569	-6.979342	-5.892704	0.000000	-10.000000	0.183333	-13.483334	100.333336	1023.000000	1023.000000	2046.000000
43.740002	-0.039795	-23.518745	-8.570448	-2.418947	-6.794236	-5.735116	0.000000	-10.000000	0.150000	-12.950000	95.666664	1023.000000	1023.000000	2046.000000
43.759998	-0.038815	-22.939394	-8.420535	-2.328499	-6.465626	-5.724732	0.000000	-10.000000	0.125000	-12.333334	91.333336	1023.000000	1023.000000	2046.000000
43.779999	-0.038082	-22.506281	-8.224574	-2.040658	-6.650462	-5.590587	0.000000	-10.000000	0.100000	-11.716667	87.000000	1023.000000	1023.000000	2046.000000
43.799999	-0.037477	-22.148840	-8.151356	-2.056428	-6.352275	-5.588781	0.000000	-10.000000	0.083333	-11.066667	83.166664	1023.000000	1023.000000	2046.000000
43.820000	-0.037402	-22.104778	-8.090714	-2.027916	-6.237630	-5.748518	0.000000	-10.000000	0.083333	-10.583334	79.500000	1023.000000	1023.000000	2046.000000
43.840000	-0.036991	-21.861933	-8.002630	-1.805194	-6.461381	-5.592726	0.000000	-10.000000	0.075000	-10.216667	76.166664	1023.000000	1023.000000	2046.000000
43.860001	-0.036775	-21.733730	-8.042655	-1.805515	-6.336574	-5.548986	0.000000	-10.000000	0.091667	-10.050000	72.666664	1023.000000	1023.000000	2046.000000
43.880001	-0.037107	-21.929960	-8.140801	-1.571546	-6.627386	-5.590227	0.000000	-10.000000	0.091667	-9.933333	69.333336	1023.000000	1023.000000	2046.000000
43.900002	-0.037828	-22.356251	-8.248537	-1.389439	-7.203720	-5.514555	0.000000	-10.000000	0.091667	-9.700000	65.833336	1023.000000	1023.000000	2046.000000
43.919998	-0.039358	-23.260508	-8.454519	-1.744666	-7.338480	-5.722843	0.000000	-10.000000	0.083333	-9.316667	62.666668	1023.000000	1023.000000	2046.000000
43.939999	-0.042060	-24.857742	-8.865359	-2.063978	-7.807868	-6.120538	0.000000	-10.000000	0.066667	-8.900001	59.500000	1023.000000	1023.000000	2046.000000
43.959999	-0.044763	-26.455137	-9.259129	-2.509312	-8.263647	-6.423050	0.000000	-10.000000	0.050000	-8.200000	56.500000	1023.000000	1023.000000	2046.000000
43.980000	-0.047054	-27.808828	-9.718113	-3.009473	-8.194403	-6.886839	0.000000	-10.000000	0.041667	-7.333333	53.833332	1023.000000	1023.000000	2046.000000
44.000000	-0.049243	-29.102676	-10.113474	-3.139521	-8.652627	-7.197054	0.000000	-10.000000	0.041667	-6.516667	51.500000	1023.000000	1023.000000	2046.000000
44.020000	-0.050314	-29.735739	-10.214809	-3.430116	-8.781321	-7.309493	0.000000	-10.000000	0.050000	-6.066667	49.500000	1023.000000	1023.000000	2046.000000
44.040001	-0.051348	-30.346548	-10.539000	-3.495347	-8.715944	-7.596258	0.000000	-10.000000	0.050000	-6.083333	47.500000	1023.000000	1023.000000	2046.000000
44.060001	-0.052120	-30.802944	-10.692989	-3.468312	-9.029559	-7.612083	0.000000	-10.000000	0.050000	-6.216667	45.500000	1023.000000	1023.000000	2046.000000
44.080002	-0.052538	-31.049940	-10.755333	-3.721333	-8.887064	-7.686210	0.000000	-10.000000	0.050000	-6.483334	43.166668	1023.000000	1023.000000	2046.000000
44.099998	-0.052991	-31.317680	-11.021493	-3.610262	-8.888727	-7.797198	0.000000	-10.000000	0.041667	-6.633334	40.833332	1023.000000	1023.000000	2046.000000
44.119999	-0.052849	-31.233974	-10.890359	-3.545229	-9.091139	-7.707246	0.000000	-10.000000	0.041667	-6.733334	38.500000	1023.000000	1023.000000	2046.000000
44.139999	-0.052509	-31.032671	-10.893760	-3.631190	-8.743825	-7.763896	0.000000	-10.000000	0.041667	-6.750000	36.500000	1023.000000	1023.000000	2046.000000
44.160000	-0.052235	-30.870604	-10.920568	-3.453322	-8.774968	-7.721746	0.000000	-10.000000	0.050000	-6.583333	34.166668	1023.000000	1023.000000	2046.000000
44.180000	-0.051279	-30.305769	-10.654119	-3.302071	-8.771446	-7.578133	0.000000	-10.000000	0.050000	-6.316667	31.833334	1023.000000	1023.000000	2046.000000
44.200001	-0.050076	-29.594944	-10.568524	-3.268264	-8.282703	-7.475451	0.000000	-10.000000	0.050000	-6.083333	29.500000	1023.000000	1023.000000	2046.000000
44.220001	-0.049372	-29.178711	-10.522564	-2.970700	-8.344095	-7.341352	0.000000	-10.000000	0.050000	-6.150000	27.500000	1023.000000	1023.000000	2046.000000
44.240002	-0.048550	-28.693008	-10.227125	-2.943234	-8.387679	-7.134970	0.000000	-10.000000	0.050000	-6.200000	25.500000	1023.000000	1023.000000	2046.000000
44.259998	-0.047858	-28.284206	-10.402722	-2.875503	-7.886163	-7.119818	0.000000	-10.000000	0.050000	-6.133333	23.500000	1023.000000	1023.000000	2046.000000
44.279999	-0.048192	-28.481752	-10.598311	-2.713976	-8.064416	-7.105048	0.000000	-10.000000	0.050000	-5.883333	21.500000	1023.000000	1023.000000	2046.000000
44.299999	-0.048350	-28.574898	-10.448049	-2.960263	-8.204410	-6.962177	0.000000	-10.000000	0.050000	-5.666667	19.500000	1023.000000	1023.000000	2046.000000
44.320000	-0.048414	-28.612581	-10.798663	-2.948123	-7.848028	-7.017768	0.000000	-10.000000	0.050000	-5.533333	17.500000	1023.000000	1023.000000	2046.000000
44.340000	-0.049225	-29.092119	-10.961441	-2.888969	-8.190449	-7.051260	0.000000	-10.000000	0.050000	-5.283333	15.666667	1023.000000	1023.000000	2046.000000
44.360001	-0.049786	-29.423405	-10.850583	-3.258619	-8.338900	-6.975302	0.000000	-10.000000	0.050000	-4.866667	14.000000	1023.000000	1023.000000	2046.000000
44.380001	-0.050170	-29.650486	-11.150918	-3.200105	-8.199659	-7.099805	0.000000	-10.000000	0.033333	-4.166667	12.500000	1023.000000	1023.000000	2046.000000
44.400002	-0.050548	-29.873743	-11.043197	-3.172603	-8.551261	-7.106682	0.000000	-10.000000	0.016667	-3.350000	11.166667	1023.000000	1023.000000	2046.000000
44.419998	-0.050177	-29.654596	-10.951701	-3.422749	-8.261489	-7.018658	0.000000	-10.000000	0.016667	-2.400000	10.000000	1023.000000	1023.000000	2046.000000
44.439999	-0.049739	-29.395582	-11.012496	-3.201422	-8.157478	-7.024186	0.000000	-10.000000	0.016667	-1.283333	9.333333	1023.000000	1023.000000	2046.000000
44.459999	-0.048905	-28.902771	-10.497462	-3.152848	-8.415242	-6.837217	0.000000	-10.000000	0.016667	0.200000	9.000000	1023.000000	1023.000000	2046.000000
44.480000	-0.047285	-27.945715	-10.241227	-3.097033	-7.835361	-6.772095	0.000000	-10.000000	0.000000	1.800000	9.000000	1023.000000	1023.000000	2046.000000
44.500000	-0.045910	-27.132856	-10.079270	-2.744025	-7.604058	-6.705504	0.000000	-10.000000	-0.016667	3.683333	9.000000	1023.000000	1023.000000	2046.000000
44.520000	-0.044445	-26.267208	-9.417099	-2.717457	-7.745714	-6.386938	0.000000	-10.000000	-0.016667	5.633333	9.000000	1023.000000	1023.000000	2046.000000
44.540001	-0.042631	-25.194765	-9.251454	-2.581554	-7.095599	-6.266158	0.000000	-10.000000	-0.033333	7.666667	9.000000	1023.000000	1023.000000	2046.000000
44.560001	-0.041869	-24.744720	-9.223894	-2.242227	-6.988361	-6.290240	0.000000	-10.000000	-0.033333	9.250000	9.000000	1023.000000	1023.000000	2046.000000
44.580002	-0.040816	-24.122540	-8.712943	-2.323555	-7.045640	-6.040401	0.000000	-10.000000	-0.066667	10.500000	9.000000	1023.000000	1023.000000	2046.000000
44.599998	-0.039446	-23.312422	-8.733573	-2.118495	-6.423953	-6.036400	0.000000	-10.000000	-0.083333	11.366667	9.000000	1023.000000	1023.000000	2046.000000
44.619999	-0.038848	-22.959202	-8.731128	-1.684740	-6.566338	-5.976996	0.000000	-10.000000	-0.108333	12.133333	9.000000	1023.000000	1023.000000	2046.000000
44.639999	-0.038288	-22.628300	-8.245810	-1.661752	-7.083308	-5.637431	0.000000	-10.000000	-0.125000	12.933333	13.666667	1023.000000	1023.000000	2046.000000
44.660000	-0.037859	-22.374905	-8.438495	-1.523885	-6.762660	-5.649866	0.000000	-10.000000	-0.141667	13.783334	19.666666	1023.000000	1023.000000	2046.000000
44.680000	-0.039102	-23.109079	-8.651040	-1.449255	-7.078257	-5.930528	0.000000	-10.000000	-0.166667	14.833334	27.166666	1023.000000	1023.000000	2046.000000
44.700001	-0.040893	-24.168011	-8.485484	-2.093618	-7.682067	-5.906841	0.000000	-10.000000	-0.183333	15.550000	31.666666	1023.000000	1023.000000	2046.000000
44.720001	-0.042759	-25.270504	-9.095563	-2.413087	-7.351712	-6.410141	0.000000	-10.000000	-0.208333	16.533333	36.666668	1023.000000	1023.000000	2046.000000
44.740002	-0.044876	-26.521784	-9.463580	-2.619514	-7.641659	-6.797031	0.000000	-10.000000	-0.208333	17.183334	42.000000	1023.000000	1023.000000	2046.000000
44.759998	-0.045783	-27.057991	-9.210933	-3.054723	-8.019443	-6.772893	0.000000	-10.000000	-0.225000	18.133333	47.666668	1023.000000	1023.000000	2046.000000
44.779999	-0.045851	-27.098110	-9.555573	-3.099106	-7.473536	-6.969896	0.000000	-10.000000	-0.241667	18.833334	53.500000	1023.000000	1023.000000	2046.000000
44.799999	-0.046295	-27.360271	-9.810299	-2.907449	-7.437664	-7.204861	0.000000	-10.000000	-0.258333	19.550001	59.833332	1023.000000	1023.000000	2046.000000
44.820000	-0.046186	-27.295881	-9.413552	-3.117520	-7.787927	-6.976882	0.000000	-10.000000	-0.275000	20.000000	66.333336	1023.000000	1023.000000	2046.000000
44.840000	-0.045388	-26.824337	-9.479661	-3.106067	-7.262089	-6.976519	0.000000	-10.000000	-0.283333	20.483334	73.000000	1023.000000	1023.000000	2046.000000
44.860001	-0.045032	-26.613796	-9.585275	-2.824414	-7.110676	-7.093431	0.000000	-10.000000	-0.283333	21.200001	79.666664	1023.000000	1023.000000	2046.000000
44.880001	-0.044008	-26.008724	-8.924873	-2.977235	-7.392073	-6.714541	0.000000	-10.000000	-0.300000	21.700001	86.666664	1023.000000	1023.000000	2046.000000
44.900002	-0.042392	-25.053942	-8.913545	-2.769786	-6.677669	-6.692941	0.000000	-10.000000	-0.300000	22.183334	93.833336	1023.000000	1023.000000	2046.000000
44.919998	-0.041347	-24.436293	-8.807714	-2.398230	-6.441607	-6.788742	0.000000	-10.000000	-0.325000	22.533333	101.166664	1023.000000	1023.000000	2046.000000
44.939999	-0.039681	-23.451637	-8.174540	-2.433255	-6.531763	-6.312079	0.000000	-10.000000	-0.325000	23.116667	108.500000	1023.000000	1023.000000	2046.000000
44.959999	-0.037265	-22.023849	-7.789948	-2.314528	-5.912806	-6.006568	0.000000	-10.000000	-0.333333	23.549999	116.166664	1023.000000	1023.000000	2046.000000
44.980000	-0.035633	-21.059044	-7.695991	-1.811926	-5.460060	-6.091068	0.000000	-10.000000	-0.341667	23.766666	124.000000	1023.000000	1023.000000	2046.000000
45.000000	-0.033936	-20.056084	-7.082327	-1.942138	-5.517502	-5.514116	0.000000	-10.000000	-0.350000	24.016666	132.000000	1023.000000	1023.000000	2046.000000
45.020000	-0.032015	-18.921148	-7.043599	-1.760706	-4.724078	-5.392765	0.000000	-10.000000	-0.366667	24.233334	140.000000	1023.000000	1023.000000	2046.000000
45.040001	-0.031483	-18.606339	-7.088510	-1.524487	-4.535220	-5.458122	0.000000	-10.000000	-0.366667	24.350000	148.000000	1023.000000	1023.000000	2046.000000
45.060001	-0.030627	-18.100365	-6.542288	-1.843781	-4.799363	-4.914934	0.000000	-10.000000	-0.358333	24.266666	156.000000	1023.000000	1023.000000	2046.000000
45.080002	-0.029594	-17.490118	-6.758064	-1.619872	-4.039014	-5.073169	0.000000	-10.000000	-0.350000	24.066668	164.000000	1023.000000	1023.000000	2046.000000
45.099998	-0.029677	-17.539108	-6.685100	-1.574154	-4.161811	-5.118044	0.000000	-10.000000	-0.358333	24.016666	172.000000	1023.000000	1023.000000	2046.000000
45.119999	-0.029311	-17.322954	-6.156718	-1.958501	-4.478829	-4.728904	0.000000	-10.000000	-0.375000	24.266666	180.000000	1023.000000	1023.000000	2046.000000
45.139999	-0.028415	-16.793095	-6.213931	-1.894063	-3.816335	-4.868766	0.000000	-10.000000	-0.391667	24.750000	188.000000	1023.000000	1023.000000	2046.000000
45.160000	-0.028105	-16.609999	-6.034549	-1.848463	-3.794919	-4.932068	0.000000	-10.000000	-0.400000	24.966667	196.333328	1023.000000	1023.000000	2046.000000
45.180000	-0.026578	-15.707420	-5.278928	-2.151131	-3.859013	-4.418348	0.000000	-10.000000	-0.400000	25.066666	204.666672	1023.000000	1023.000000	2046.000000
45.200001	-0.024589	-14.532055	-5.258068	-1.628242	-2.942334	-4.703412	0.000000	-10.000000	-0.400000	24.983334	213.166672	1023.000000	1023.000000	2046.000000
45.220001	-0.023087	-13.644452	-4.671229	-1.607522	-3.033212	-4.332489	0.000000	-10.000000	-0.416667	25.166666	221.500000	1023.000000	1023.000000	2046.000000
45.240002	-0.020359	-12.032001	-3.813834	-1.570435	-2.770533	-3.877198	0.000000	-10.000000	-0.433333	25.366667	229.833328	1023.000000	1023.000000	2046.000000
45.259998	-0.018101	-10.697717	-3.713296	-0.928262	-1.896819	-4.159339	0.000000	-10.000000	-0.441667	25.733334	238.333328	1023.000000	1023.000000	2046.000000
45.279999	-0.016590	-9.804434	-3.159650	-0.985198	-2.001560	-3.658025	0.000000	-10.000000	-0.425000	26.233334	246.833328	1023.000000	1023.000000	2046.000000
45.299999	-0.014385	-8.501784	-2.465739	-0.937048	-1.784212	-3.314785	0.000000	-10.000000	-0.416667	26.550001	255.666672	1023.000000	1023.000000	2046.000000
45.320000	-0.012754	-7.537613	-2.486218	-0.433647	-1.038692	-3.579056	0.000000	-10.000000	-0.408333	26.516666	264.333344	1023.000000	1023.000000	2046.000000
45.340000	-0.011609	-6.861050	-1.754246	-0.692919	-1.320709	-3.093176	0.000000	-10.000000	-0.408333	26.483334	273.166656	1023.000000	1023.000000	2046.000000
45.360001	-0.009466	-5.594141	-1.591390	-0.163789	-0.637188	-3.201773	0.000000	-10.000000	-0.391667	26.350000	282.000000	1023.000000	1023.000000	2046.000000
45.380001	-0.008446	-4.991456	-1.265129	0.069112	-0.824756	-2.970682	0.000000	-10.000000	-0.383333	26.400002	290.833344	1023.000000	1023.000000	2046.000000
45.400002	-0.006543	-3.866839	-0.589944	0.216926	-0.893095	-2.600725	0.000000	-10.000000	-0.400000	26.050001	299.666656	1023.000000	1023.000000	2046.000000
45.419998	-0.006006	-3.549437	-0.662657	0.655308	-0.621726	-2.920362	0.000000	-10.000000	-0.425000	25.983334	308.333344	1023.000000	1023.000000	2046.000000
45.439999	-0.006742	-3.984772	-0.396019	0.218458	-1.280812	-2.526399	0.000000	-10.000000	-0.433333	25.633333	317.166656	1023.000000	1023.000000	2046.000000
45.459999	-0.009177	-5.423895	-1.277870	0.273711	-1.116283	-3.303453	0.000000	-10.000000	-0.383333	25.400000	325.666656	1023.000000	1023.000000	2046.000000
45.480000	-0.012246	-7.237509	-1.444736	-0.514085	-1.909353	-3.369334	0.000000	-10.000000	-0.350000	24.916666	334.333344	1023.000000	1023.000000	2046.000000
45.500000	-0.013313	-7.868129	-1.579621	-0.675590	-1.923240	-3.689679	0.000000	-10.000000	-0.333333	24.583334	342.666656	1023.000000	1023.000000	2046.000000
45.520000	-0.014352	-8.482000	-1.968158	-0.630940	-1.862995	-4.019907	0.000000	-10.000000	-0.350000	24.433332	351.000000	1023.000000	1023.000000	2046.000000
45.540001	-0.014447	-8.538179	-1.635094	-0.995999	-2.258366	-3.648719	0.000000	-10.000000	-0.341667	24.166666	359.000000	1023.000000	1023.000000	2046.000000
45.560001	-0.014043	-8.299308	-1.998516	-0.556116	-1.598645	-4.146031	0.000000	-10.000000	-0.333333	24.000000	367.000000	1023.000000	1023.000000	2046.000000
45.580002	-0.014150	-8.362886	-1.761351	-0.855601	-1.930566	-3.815369	0.000000	-10.000000	-0.333333	23.783333	375.000000	1023.000000	1023.000000	2046.000000
45.599998	-0.013109	-7.747488	-1.475111	-0.674637	-1.772611	-3.825129	0.000000	-10.000000	-0.341667	23.750000	380.333344	1023.000000	1023.000000	2046.000000
45.619999	-0.012537	-7.409189	-1.626712	-0.406807	-1.368857	-4.006812	0.000000	-10.000000	-0.333333	23.583334	388.333344	1023.000000	1023.000000	2046.000000
45.639999	-0.011671	-6.897662	-1.104936	-0.651394	-1.637576	-3.503755	0.000000	-10.000000	-0.325000	23.299999	396.333344	1023.000000	1023.000000	2046.000000
45.660000	-0.010163	-6.006534	-0.878387	-0.225908	-1.207212	-3.695028	0.000000	-10.000000	-0.308333	22.950001	406.833344	1023.000000	1023.000000	2046.000000
45.680000	-0.008989	-5.312369	-0.839814	-0.079738	-0.810775	-3.582041	0.000000	-10.000000	-0.308333	22.650000	414.500000	1023.000000	1023.000000	2046.000000
45.700001	-0.007218	-4.266102	-0.132376	-0.141661	-0.938129	-3.053936	0.000000	-10.000000	-0.291667	22.416668	422.166656	1023.000000	1023.000000	2046.000000
45.720001	-0.005468	-3.231429	-0.127155	0.401722	-0.216754	-3.289241	0.000000	-10.000000	-0.283333	22.283335	429.666656	1023.000000	1023.000000	2046.000000
45.740002	-0.004232	-2.500846	0.137610	0.331879	-0.119437	-2.850898	0.000000	-10.000000	-0.266667	22.066668	437.166656	1023.000000	1023.000000	2046.000000
45.759998	-0.002505	-1.480688	0.704640	0.389247	-0.065527	-2.509048	0.000000	-10.000000	-0.258333	21.733334	444.500000	1023.000000	1023.000000	2046.000000
45.779999	-0.001148	-0.678198	0.401664	0.817182	0.815945	-2.712990	0.000000	-10.000000	-0.258333	21.366667	451.833344	1023.000000	1023.000000	2046.000000
45.799999	-0.000648	-0.382992	0.724449	0.487767	0.606920	-2.202127	0.000000	-10.000000	-0.241667	20.983334	459.000000	1023.000000	1023.000000	2046.000000
45.820000	0.000401	0.236743	0.897687	0.752973	0.849077	-2.262995	0.000000	-10.000000	-0.241667	20.583334	466.000000	1023.000000	1023.000000	2046.000000
45.840000	0.000677	0.400292	0.662759	0.861861	1.232734	-2.357062	0.000000	-10.000000	-0.225000	20.116667	473.000000	1023.000000	1023.000000	2046.000000
45.860001	0.000754	0.445841	1.138502	0.473343	0.788982	-1.954985	0.000000	-10.000000	-0.233333	19.633333	479.833344	1023.000000	1023.000000	2046.000000
45.880001	0.001145	0.676729	1.068673	0.725641	1.206085	-2.323671	0.000000	-10.000000	-0.233333	19.400002	486.500000	1023.000000	1023.000000	2046.000000
45.900002	0.001052	0.621454	1.049194	0.290360	1.301686	-2.019786	0.000000	-10.000000	-0.225000	19.116667	493.000000	1023.000000	1023.000000	2046.000000
45.919998	0.001968	1.163089	1.760105	0.252783	1.043321	-1.893121	0.000000	-10.000000	-0.225000	18.966667	499.333344	1023.000000	1023.000000	2046.000000
45.939999	0.003436	2.030759	1.633122	0.623449	1.868806	-2.094618	0.000000	-10.000000	-0.208333	18.816668	505.833344	1023.000000	1023.000000	2046.000000
45.959999	0.004916	2.905473	2.027871	0.498805	1.964293	-1.585496	0.000000	-10.000000	-0.216667	18.650000	512.166687	1023.000000	1023.000000	2046.000000
45.980000	0.007051	4.167167	2.848001	0.910864	1.900929	-1.492627	0.000000	-10.000000	-0.225000	18.866667	518.500000	1023.000000	1023.000000	2046.000000
46.000000	0.009260	5.472520	2.901952	1.280687	2.769557	-1.479676	0.000000	-10.000000	-0.241667	18.850000	524.500000	1023.000000	1023.000000	2046.000000
46.020000	0.011124	6.574025	3.544245	1.214033	2.768342	-0.952595	0.000000	-10.000000	-0.250000	19.250000	530.833313	1023.000000	1023.000000	2046.000000
46.040001	0.013138	7.764606	4.181717	1.607430	2.920092	-0.944634	0.000000	-10.000000	-0.258333	19.450001	537.166687	1023.000000	1023.000000	2046.000000
46.060001	0.014508	8.574069	4.063924	1.798640	3.638287	-0.926782	0.000000	-10.000000	-0.266667	19.866667	543.833313	1023.000000	1023.000000	2046.000000
46.080002	0.015673	9.262613	4.635081	1.732228	3.511570	-0.616265	0.000000	-10.000000	-0.266667	19.850000	550.333313	1023.000000	1023.000000	2046.000000
46.099998	0.017078	10.092878	5.113798	2.076735	3.673703	-0.771357	0.000000	-10.000000	-0.258333	19.600000	557.000000	1023.000000	1023.000000	2046.000000
46.119999	0.018373	10.858319	5.037913	2.249640	4.205352	-0.634585	0.000000	-10.000000	-0.233333	19.166666	563.500000	1023.000000	1023.000000	2046.000000
46.139999	0.019447	11.492997	5.623564	2.353043	3.770683	-0.254293	0.000000	-10.000000	-0.216667	18.783333	570.000000	1023.000000	1023.000000	2046.000000
46.160000	0.020980	12.399352	5.764955	2.938290	4.080448	-0.384340	0.000000	-10.000000	-0.191667	18.316668	576.333313	1023.000000	1023.000000	2046.000000
46.180000	0.021324	12.602256	5.754143	2.813347	4.160956	-0.126191	0.000000	-10.000000	-0.183333	17.766666	582.500000	1023.000000	1023.000000	2046.000000
46.200001	0.020329	12.014560	6.021535	2.818869	3.427454	-0.253299	0.000000	-10.000000	-0.166667	17.000000	588.500000	1023.000000	1023.000000	2046.000000
46.220001	0.017172	10.148926	4.927500	2.576848	3.414334	-0.769755	0.000000	-10.000000	-0.141667	16.299999	594.333313	1023.000000	1023.000000	2046.000000
46.240002	0.013471	7.961589	4.461277	1.819992	2.697520	-1.017200	0.000000	-10.000000	-0.125000	15.233334	600.000000	1023.000000	1023.000000	2046.000000
46.259998	0.011199	6.618350	4.504513	1.684945	1.947821	-1.518929	0.000000	-10.000000	-0.100000	14.050000	605.166687	1023.000000	1023.000000	2046.000000
46.279999	0.010130	5.987021	3.701157	1.520400	2.454596	-1.689133	0.000000	-10.000000	-0.083333	12.700001	610.166687	1023.000000	1023.000000	2046.000000
46.299999	0.009160	5.413723	3.754381	1.359150	2.028416	-1.728225	0.000000	-10.000000	-0.050000	11.383333	614.666687	1023.000000	1023.000000	2046.000000
46.320000	0.008941	5.284369	3.855878	1.511027	1.818516	-1.901052	0.000000	-10.000000	-0.025000	9.900001	618.833313	1023.000000	1023.000000	2046.000000
46.340000	0.008818	5.211174	3.348791	1.402479	2.334392	-1.874487	0.000000	-10.000000	-0.008333	8.116667	622.333313	1023.000000	1023.000000	2046.000000
46.360001	0.008373	4.948194	3.625656	1.348632	1.873394	-1.899487	0.000000	-10.000000	-0.008333	6.266667	625.166687	1023.000000	1023.000000	2046.000000
46.380001	0.008594	5.079018	3.629153	1.524011	1.971460	-2.045607	0.000000	-10.000000	0.000000	4.383333	627.500000	1023.000000	1023.000000	2046.000000
46.400002	0.008890	5.254243	3.452367	1.348837	2.324548	-1.871509	0.000000	-10.000000	0.008333	2.500000	629.333313	1023.000000	1023.000000	2046.000000
46.419998	0.009191	5.431735	3.916789	1.597934	1.944612	-2.027600	0.000000	-10.000000	0.016667	1.033333	630.500000	1023.000000	1023.000000	2046.000000
46.439999	0.010166	6.008045	3.750275	1.735128	2.493841	-1.971198	0.000000	-10.000000	0.016667	0.200000	631.000000	1023.000000	1023.000000	2046.000000
46.459999	0.010877	6.428206	3.922465	1.649002	2.618051	-1.761312	0.000000	-10.000000	0.016667	0.000000	631.000000	1023.000000	1023.000000	2046.000000
46.480000	0.011664	6.893180	4.390664	1.987321	2.316514	-1.801319	0.000000	-10.000000	0.016667	-0.366667	631.000000	1023.000000	1023.000000	2046.000000
46.500000	0.012705	7.508909	4.061872	1.970176	3.091604	-1.614743	0.000000	-10.000000	0.025000	-1.366667	631.000000	1023.000000	1023.000000	2046.000000
46.520000	0.012878	7.611140	4.246335	1.934236	2.964728	-1.534159	0.000000	-10.000000	0.033333	-2.683333	631.000000	1023.000000	1023.000000	2046.000000
46.540001	0.013351	7.890680	4.270823	2.095975	3.062061	-1.538180	0.000000	-10.000000	0.050000	-4.133333	631.000000	1023.000000	1023.000000	2046.000000
46.560001	0.013260	7.836951	3.768321	1.853550	3.603317	-1.388237	0.000000	-10.000000	0.050000	-5.183333	631.000000	1023.000000	1023.000000	2046.000000
46.580002	0.012401	7.329139	3.960427	1.858257	3.020236	-1.509781	0.000000	-10.000000	0.066667	-6.200000	631.000000	1023.000000	1023.000000	2046.000000
46.599998	0.012231	7.228347	3.636753	1.799615	3.269213	-1.477234	0.000000	-10.000000	0.066667	-7.033333	631.000000	1023.000000	1023.000000	2046.000000
46.619999	0.011348	6.706811	3.396574	1.506815	3.286286	-1.482865	0.000000	-10.000000	0.083333	-7.783334	631.000000	1023.000000	1023.000000	2046.000000
46.639999	0.010342	6.111911	3.621238	1.485916	2.697222	-1.692464	0.000000	-10.000000	0.075000	-8.350000	631.000000	1023.000000	1023.000000	2046.000000
46.660000	0.009941	5.874994	3.096848	1.161941	3.241511	-1.625306	0.000000	-10.000000	0.083333	-8.633333	631.000000	1023.000000	1023.000000	2046.000000
46.680000	0.009378	5.542236	3.208624	1.043615	3.032120	-1.742123	0.000000	-10.000000	0.083333	-8.833333	627.333313	1023.000000	1023.000000	2046.000000
46.700001	0.009729	5.750090	3.494169	1.174371	2.824869	-1.743319	0.000000	-10.000000	0.091667	-8.933333	617.333313	1023.000000	1023.000000	2046.000000
46.720001	0.010755	6.356380	3.228114	1.093439	3.563266	-1.528439	0.000000	-10.000000	0.100000	-9.000000	607.333313	1023.000000	1023.000000	2046.000000
46.740002	0.011250	6.648504	3.712520	1.362633	3.166816	-1.593465	0.000000	-10.000000	0.100000	-9.000000	601.000000	1023.000000	1023.000000	2046.000000
46.759998	0.012743	7.531041	3.821475	1.495228	3.563312	-1.348975	0.000000	-10.000000	0.091667	-8.883333	600.000000	1023.000000	1023.000000	2046.000000
46.779999	0.013989	8.267692	4.085504	1.572026	3.826678	-1.216517	0.000000	-10.000000	0.083333	-8.650001	598.000000	1023.000000	1023.000000	2046.000000
46.799999	0.015041	8.889463	4.630544	1.888319	3.571061	-1.200462	0.000000	-10.000000	0.066667	-8.200001	595.166687	1023.000000	1023.000000	2046.000000
46.820000	0.016107	9.519375	4.464520	1.855293	4.228651	-1.029090	0.000000	-10.000000	0.058333	-7.783333	592.333313	1023.000000	1023.000000	2046.000000
46.840000	0.016215	9.583068	4.873824	2.014369	3.875507	-1.180632	0.000000	-10.000000	0.050000	-7.683333	589.833313	1023.000000	1023.000000	2046.000000
46.860001	0.016985	10.038418	4.875658	2.022374	4.177531	-1.037146	0.000000	-10.000000	0.066667	-8.033333	587.166687	1023.000000	1023.000000	2046.000000
46.880001	0.017058	10.081406	4.921142	2.070221	4.221097	-1.131054	0.000000	-10.000000	0.066667	-8.733334	584.500000	1023.000000	1023.000000	2046.000000
46.900002	0.017065	10.085387	5.071750	2.399788	3.726544	-1.112693	0.000000	-10.000000	0.083333	-9.500000	581.500000	1023.000000	1023.000000	2046.000000
46.919998	0.017418	10.294087	4.662468	2.427612	4.069033	-0.865026	0.000000	-10.000000	0.083333	-10.283334	578.333313	1023.000000	1023.000000	2046.000000
46.939999	0.016178	9.561425	4.634532	2.552781	3.465790	-1.091678	0.000000	-10.000000	0.100000	-10.983334	574.833313	1023.000000	1023.000000	2046.000000
46.959999	0.014271	8.434234	4.334452	2.410631	2.918760	-1.229609	0.000000	-10.000000	0.100000	-11.650001	571.000000	1023.000000	1023.000000	2046.000000
46.980000	0.011106	6.563500	3.537467	1.857212	2.776969	-1.608148	0.000000	-10.000000	0.100000	-12.200000	567.000000	1023.000000	1023.000000	2046.000000
47.000000	0.006899	4.077179	3.139060	1.468865	1.733220	-2.263966	0.000000	-10.000000	0.108333	-12.750000	563.000000	1023.000000	1023.000000	2046.000000
47.020000	0.004160	2.458298	2.474447	0.900620	1.546289	-2.463058	0.000000	-10.000000	0.116667	-13.116667	558.833313	1023.000000	1023.000000	2046.000000
47.040001	0.001726	1.020145	1.995566	0.630119	1.283960	-2.889500	0.000000	-10.000000	0.116667	-13.350000	554.500000	1023.000000	1023.000000	2046.000000
47.060001	-0.000000	-0.000072	1.866273	0.615721	0.662559	-3.144625	0.000000	-10.000000	0.116667	-13.316668	550.166687	1023.000000	1023.000000	2046.000000
47.080002	-0.000949	-0.560720	1.338639	0.336624	0.926184	-3.162167	0.000000	-10.000000	0.125000	-13.500000	545.666687	1023.000000	1023.000000	2046.000000
47.099998	-0.002393	-1.414367	1.255733	0.298399	0.470843	-3.439341	0.000000	-10.000000	0.141667	-13.833334	541.166687	1023.000000	1023.000000	2046.000000
47.119999	-0.003028	-1.789404	1.163993	0.218568	0.252538	-3.424503	0.000000	-10.000000	0.166667	-14.500000	536.500000	1023.000000	1023.000000	2046.000000
47.139999	-0.003606	-2.131365	0.748526	0.120239	0.569108	-3.569237	0.000000	-10.000000	0.183333	-15.116667	531.666687	1023.000000	1023.000000	2046.000000
47.160000	-0.004425	-2.614895	0.807358	0.211287	0.125612	-3.759152	0.000000	-10.000000	0.208333	-15.800000	526.666687	1023.000000	1023.000000	2046.000000
47.180000	-0.004344	-2.567455	0.683750	0.107284	0.217019	-3.575508	0.000000	-10.000000	0.216667	-16.316668	521.333313	1023.000000	1023.000000	2046.000000
47.200001	-0.004456	-2.633387	0.495436	0.135084	0.442006	-3.705913	0.000000	-10.000000	0.233333	-16.783335	516.000000	1023.000000	1023.000000	2046.000000
47.220001	-0.004607	-2.722795	0.615001	0.270089	0.159191	-3.767077	0.000000	-10.000000	0.233333	-17.150002	510.333344	1023.000000	1023.000000	2046.000000
47.240002	-0.003855	-2.278340	0.475902	0.160009	0.525772	-3.440023	0.000000	-10.000000	0.241667	-17.516668	504.500000	1023.000000	1023.000000	2046.000000
47.259998	-0.003902	-2.306264	0.491621	0.342094	0.433924	-3.573903	0.000000	-10.000000	0.241667	-18.016668	498.500000	1023.000000	1023.000000	2046.000000
47.279999	-0.003648	-2.155996	0.557707	0.385996	0.234620	-3.334319	0.000000	-10.000000	0.258333	-18.366667	492.500000	1023.000000	1023.000000	2046.000000
47.299999	-0.003468	-2.049652	0.122594	0.350141	0.807898	-3.330285	0.000000	-10.000000	0.275000	-18.850000	486.500000	1023.000000	1023.000000	2046.000000
47.320000	-0.004515	-2.668560	-0.018323	0.371631	0.404312	-3.426180	0.000000	-10.000000	0.308333	-19.133333	480.333344	1023.000000	1023.000000	2046.000000
47.340000	-0.004942	-2.920877	-0.262806	0.235316	0.327974	-3.221361	0.000000	-10.000000	0.333333	-19.366667	474.000000	1023.000000	1023.000000	2046.000000
47.360001	-0.006013	-3.553699	-0.584612	0.184559	0.262573	-3.416219	0.000000	-10.000000	0.350000	-19.616667	467.500000	1023.000000	1023.000000	2046.000000
47.380001	-0.007036	-4.158413	-0.671384	0.070297	-0.223268	-3.334059	0.000000	-10.000000	0.350000	-19.883333	461.000000	1023.000000	1023.000000	2046.000000
47.400002	-0.007891	-4.663667	-1.191998	-0.106342	0.059727	-3.425054	0.000000	-10.000000	0.350000	-20.150000	454.333344	1023.000000	1023.000000	2046.000000
47.419998	-0.009510	-5.620573	-1.317750	-0.246770	-0.451382	-3.604670	0.000000	-10.000000	0.358333	-20.300001	447.500000	1023.000000	1023.000000	2046.000000
47.439999	-0.010055	-5.942776	-1.437442	-0.436522	-0.614724	-3.454089	0.000000	-10.000000	0.358333	-20.350000	440.666656	1023.000000	1023.000000	2046.000000
47.459999	-0.010475	-6.190964	-1.692198	-0.497976	-0.419878	-3.580912	0.000000	-10.000000	0.366667	-20.616667	433.833344	1023.000000	1023.000000	2046.000000
47.480000	-0.010875	-6.426860	-1.619324	-0.450270	-0.839773	-3.517494	0.000000	-10.000000	0.358333	-20.916666	427.000000	1023.000000	1023.000000	2046.000000
47.500000	-0.010359	-6.122221	-1.753197	-0.478917	-0.552238	-3.337869	0.000000	-10.000000	0.358333	-21.066668	420.000000	1023.000000	1023.000000	2046.000000
47.520000	-0.010305	-6.090116	-1.640744	-0.368499	-0.701253	-3.379621	0.000000	-10.000000	0.358333	-21.216667	413.000000	1023.000000	1023.000000	2046.000000
47.540001	-0.009354	-5.528174	-1.332756	-0.262528	-0.812000	-3.120890	0.000000	-10.000000	0.366667	-21.150000	406.000000	1023.000000	1023.000000	2046.000000
47.560001	-0.008355	-4.938092	-1.384078	-0.121024	-0.328954	-3.104036	0.000000	-10.000000	0.366667	-21.100000	399.000000	1023.000000	1023.000000	2046.000000
47.580002	-0.008057	-4.761429	-1.160488	0.000195	-0.521465	-3.079670	0.000000	-10.000000	0.366667	-20.966667	392.000000	1023.000000	1023.000000	2046.000000
47.599998	-0.007389	-4.366711	-1.008565	0.142748	-0.614471	-2.886423	0.000000	-10.000000	0.366667	-20.900002	387.333344	1023.000000	1023.000000	2046.000000
47.619999	-0.007312	-4.321396	-1.233611	0.074147	-0.257036	-2.904895	0.000000	-10.000000	0.366667	-21.083334	380.333344	1023.000000	1023.000000	2046.000000
47.639999	-0.008027	-4.744021	-1.194337	0.101463	-0.553120	-3.098027	0.000000	-10.000000	0.375000	-21.316668	373.166656	1023.000000	1023.000000	2046.000000
47.660000	-0.007946	-4.696106	-1.138143	0.281505	-0.901234	-2.938234	0.000000	-10.000000	0.383333	-21.650000	361.166656	1023.000000	1023.000000	2046.000000
47.680000	-0.008233	-4.865907	-1.541627	0.372578	-0.810354	-2.886504	0.000000	-10.000000	0.400000	-21.850000	353.833344	1023.000000	1023.000000	2046.000000
47.700001	-0.009490	-5.608405	-1.721549	0.473281	-1.366244	-2.993893	0.000000	-10.000000	0.400000	-22.100000	346.666656	1023.000000	1023.000000	2046.000000
47.720001	-0.010872	-6.425582	-1.922493	0.499454	-2.017764	-2.984780	0.000000	-10.000000	0.400000	-22.350000	341.666656	1023.000000	1023.000000	2046.000000
47.740002	-0.013350	-7.889692	-2.531394	0.186989	-2.167648	-3.377640	0.000000	-10.000000	0.400000	-22.716667	334.333344	1023.000000	1023.000000	2046.000000
47.759998	-0.016999	-10.046548	-2.953364	-0.284057	-3.000680	-3.808448	0.000000	-10.000000	0.400000	-22.833334	326.666656	1023.000000	1023.000000	2046.000000
47.779999	-0.019806	-11.705163	-3.586015	-0.732811	-3.272863	-4.113473	0.000000	-10.000000	0.400000	-22.566668	319.166656	1023.000000	1023.000000	2046.000000
47.799999	-0.022928	-13.550243	-3.999254	-1.164403	-3.813511	-4.573075	0.000000	-10.000000	0.391667	-22.083334	311.500000	1023.000000	1023.000000	2046.000000
47.820000	-0.024875	-14.701385	-4.306889	-1.328403	-4.278321	-4.787772	0.000000	-10.000000	0.383333	-21.500000	304.166656	1023.000000	1023.000000	2046.000000
47.840000	-0.026384	-15.592698	-4.852200	-1.531060	-4.141688	-5.067750	0.000000	-10.000000	0.383333	-21.183334	297.000000	1023.000000	1023.000000	2046.000000
47.860001	-0.028156	-16.640350	-5.075862	-1.678179	-4.618015	-5.268294	0.000000	-10.000000	0.375000	-20.833334	290.000000	1023.000000	1023.000000	2046.000000
47.880001	-0.028923	-17.093649	-5.272176	-1.747320	-4.815189	-5.258964	0.000000	-10.000000	0.366667	-20.900002	283.000000	1023.000000	1023.000000	2046.000000
47.900002	-0.029868	-17.652077	-5.666251	-1.859381	-4.652296	-5.474148	0.000000	-10.000000	0.358333	-20.866667	276.000000	1023.000000	1023.000000	2046.000000
47.919998	-0.030727	-18.159805	-5.683237	-1.868994	-5.072600	-5.534975	0.000000	-10.000000	0.366667	-21.016666	269.000000	1023.000000	1023.000000	2046.000000
47.939999	-0.030793	-18.198952	-5.894855	-1.878686	-4.988148	-5.437263	0.000000	-10.000000	0.375000	-20.950001	262.000000	1023.000000	1023.000000	2046.000000
47.959999	-0.031200	-18.439299	-6.066723	-1.902077	-4.896634	-5.573864	0.000000	-10.000000	0.375000	-21.000000	255.000000	1023.000000	1023.000000	2046.000000
47.980000	-0.031149	-18.409325	-5.922045	-1.820297	-5.246371	-5.420612	0.000000	-10.000000	0.366667	-20.966667	248.000000	1023.000000	1023.000000	2046.000000
48.000000	-0.030594	-18.081306	-6.122400	-1.810372	-4.745393	-5.403142	0.000000	-10.000000	0.358333	-20.833334	241.000000	1023.000000	1023.000000	2046.000000
48.020000	-0.030490	-18.019632	-6.080677	-1.678837	-4.901491	-5.358628	0.000000	-10.000000	0.350000	-20.700001	234.000000	1023.000000	1023.000000	2046.000000
48.040001	-0.029709	-17.558224	-6.061144	-1.558705	-4.869438	-5.068938	0.000000	-10.000000	0.350000	-20.450001	227.000000	1023.000000	1023.000000	2046.000000
48.060001	-0.029804	-17.614073	-6.275650	-1.601825	-4.601355	-5.135243	0.000000	-10.000000	0.358333	-20.299999	220.166672	1023.000000	1023.000000	2046.000000
48.080002	-0.030311	-17.914026	-6.373992	-1.520679	-4.953782	-5.065572	0.000000	-10.000000	0.358333	-19.966667	213.333328	1023.000000	1023.000000	2046.000000
48.099998	-0.030664	-18.122353	-6.660922	-1.585272	-4.883842	-4.992317	0.000000	-10.000000	0.350000	-19.750000	206.666672	1023.000000	1023.000000	2046.000000
48.119999	-0.031793	-18.789896	-6.940159	-1.731664	-4.938513	-5.179560	0.000000	-10.000000	0.341667	-19.516666	200.000000	1023.000000	1023.000000	2046.000000
48.139999	-0.032567	-19.247337	-7.059320	-1.696866	-5.390707	-5.100443	0.000000	-10.000000	0.341667	-19.400000	193.666672	1023.000000	1023.000000	2046.000000
48.160000	-0.033270	-19.662340	-7.473016	-1.879407	-5.170091	-5.139826	0.000000	-10.000000	0.316667	-19.200001	187.166672	1023.000000	1023.000000	2046.000000
48.180000	-0.034792	-20.562225	-7.560990	-2.029629	-5.681406	-5.290199	0.000000	-10.000000	0.283333	-18.916666	180.833328	1023.000000	1023.000000	2046.000000
48.200001	-0.035394	-20.917566	-7.740401	-2.103545	-5.849811	-5.223808	0.000000	-10.000000	0.250000	-18.616667	174.500000	1023.000000	1023.000000	2046.000000
48.220001	-0.035922	-21.229755	-7.913032	-2.230655	-5.681248	-5.404821	0.000000	-10.000000	0.266667	-18.350000	168.500000	1023.000000	1023.000000	2046.000000
48.240002	-0.036072	-21.318655	-7.798894	-2.121682	-6.066497	-5.331581	0.000000	-10.000000	0.266667	-18.116667	162.333328	1023.000000	1023.000000	2046.000000
48.259998	-0.035750	-21.128222	-7.867667	-2.172924	-5.818850	-5.268780	0.000000	-10.000000	0.266667	-17.883333	156.166672	1023.000000	1023.000000	2046.000000
48.279999	-0.035646	-21.066961	-7.672008	-2.104455	-5.943607	-5.346891	0.000000	-10.000000	0.250000	-17.533333	150.166672	1023.000000	1023.000000	2046.000000
48.299999	-0.034537	-20.411634	-7.385099	-1.960648	-5.988209	-5.077678	0.000000	-10.000000	0.241667	-17.116667	144.333328	1023.000000	1023.000000	2046.000000
48.320000	-0.033634	-19.877411	-7.326415	-1.924902	-5.483245	-5.142849	0.000000	-10.000000	0.225000	-16.500000	138.666672	1023.000000	1023.000000	2046.000000
48.340000	-0.032921	-19.456213	-7.023239	-1.665573	-5.742757	-5.024644	0.000000	-10.000000	0.208333	-15.933333	133.000000	1023.000000	1023.000000	2046.000000
48.360001	-0.031965	-18.891546	-6.955338	-1.605243	-5.455456	-4.875510	0.000000	-10.000000	0.200000	-15.466667	127.666664	1023.000000	1023.000000	2046.000000
48.380001	-0.031996	-18.909580	-6.931058	-1.598513	-5.373046	-5.006962	0.000000	-10.000000	0.200000	-15.100000	122.500000	1023.000000	1023.000000	2046.000000
48.400002	-0.031802	-18.795208	-6.787622	-1.478254	-5.608612	-4.920720	0.000000	-10.000000	0.200000	-14.950000	117.500000	1023.000000	1023.000000	2046.000000
48.419998	-0.031633	-18.695009	-6.937725	-1.479301	-5.255584	-5.022398	0.000000	-10.000000	0.200000	-14.833334	112.500000	1023.000000	1023.000000	2046.000000
48.439999	-0.032067	-18.951805	-7.010470	-1.216443	-5.643150	-5.081742	0.000000	-10.000000	0.191667	-14.850000	107.500000	1023.000000	1023.000000	2046.000000
48.459999	-0.032295	-19.086399	-7.087188	-1.015854	-6.076617	-4.906740	0.000000	-10.000000	0.183333	-14.666667	102.500000	1023.000000	1023.000000	2046.000000
48.480000	-0.033472	-19.781900	-7.315040	-1.166355	-6.194259	-5.106247	0.000000	-10.000000	0.175000	-14.366667	97.666664	1023.000000	1023.000000	2046.000000
48.500000	-0.035818	-21.168446	-7.619284	-1.323748	-6.873040	-5.352374	0.000000	-10.000000	0.166667	-14.016666	92.833336	1023.000000	1023.000000	2046.000000
48.520000	-0.038396	-22.691772	-7.978911	-1.859333	-7.199404	-5.654125	0.000000	-10.000000	0.158333	-13.566667	88.166664	1023.000000	1023.000000	2046.000000
48.540001	-0.041328	-24.425133	-8.494079	-2.406619	-7.378446	-6.145988	0.000000	-10.000000	0.133333	-12.833333	83.500000	1023.000000	1023.000000	2046.000000
48.560001	-0.043649	-25.796467	-8.923580	-2.533394	-7.867208	-6.472284	0.000000	-10.000000	0.116667	-12.050000	79.166664	1023.000000	1023.000000	2046.000000
48.580002	-0.045368	-26.812609	-9.211726	-2.982076	-7.931564	-6.687243	0.000000	-10.000000	0.100000	-11.516667	75.000000	1023.000000	1023.000000	2046.000000
48.599998	-0.046927	-27.734030	-9.535884	-3.108603	-8.039904	-7.049639	0.000000	-10.000000	0.100000	-11.383334	72.333336	1023.000000	1023.000000	2046.000000
48.619999	-0.047945	-28.335409	-9.794848	-3.044557	-8.361860	-7.134142	0.000000	-10.000000	0.100000	-11.400001	68.666664	1023.000000	1023.000000	2046.000000
48.639999	-0.048703	-28.783508	-9.938799	-3.368428	-8.238991	-7.237291	0.000000	-10.000000	0.100000	-11.366667	65.000000	1023.000000	1023.000000	2046.000000
48.660000	-0.049488	-29.247414	-10.120499	-3.334833	-8.400775	-7.391306	0.000000	-10.000000	0.100000	-11.283334	60.000000	1023.000000	1023.000000	2046.000000
48.680000	-0.049657	-29.347046	-10.183450	-3.248886	-8.567981	-7.346729	0.000000	-10.000000	0.100000	-11.200001	56.166668	1023.000000	1023.000000	2046.000000
48.700001	-0.049623	-29.326958	-10.258356	-3.420475	-8.236618	-7.411508	0.000000	-10.000000	0.091667	-10.983334	52.500000	1023.000000	1023.000000	2046.000000
48.720001	-0.049712	-29.379892	-10.278392	-3.284911	-8.391863	-7.424728	0.000000	-10.000000	0.083333	-10.750000	48.833332	1023.000000	1023.000000	2046.000000
48.740002	-0.049170	-29.059185	-10.137394	-3.194735	-8.454514	-7.272542	0.000000	-10.000000	0.075000	-10.400001	45.333332	1023.000000	1023.000000	2046.000000
48.759998	-0.048263	-28.523457	-10.130145	-3.216624	-7.920921	-7.255767	0.000000	-10.000000	0.083333	-10.133333	41.833332	1023.000000	1023.000000	2046.000000
48.779999	-0.047583	-28.121479	-10.086893	-2.873065	-8.030890	-7.130632	0.000000	-10.000000	0.083333	-9.983334	38.500000	1023.000000	1023.000000	2046.000000
48.799999	-0.046656	-27.573748	-9.825841	-2.900153	-7.943177	-6.904576	0.000000	-10.000000	0.091667	-9.883333	35.166668	1023.000000	1023.000000	2046.000000
48.820000	-0.046148	-27.273457	-9.934483	-2.875144	-7.594528	-6.869303	0.000000	-10.000000	0.091667	-9.766666	31.833334	1023.000000	1023.000000	2046.000000
48.840000	-0.046197	-27.302538	-10.101568	-2.664772	-7.748992	-6.787207	0.000000	-10.000000	0.091667	-9.533334	28.500000	1023.000000	1023.000000	2046.000000
48.860001	-0.046464	-27.460108	-10.085546	-2.934119	-7.682974	-6.757469	0.000000	-10.000000	0.083333	-9.283334	25.166666	1023.000000	1023.000000	2046.000000
48.880001	-0.047079	-27.823578	-10.366780	-2.921563	-7.727758	-6.807476	0.000000	-10.000000	0.083333	-9.233334	22.000000	1023.000000	1023.000000	2046.000000
48.900002	-0.047537	-28.094492	-10.388900	-2.908473	-8.022005	-6.775114	0.000000	-10.000000	0.075000	-9.116667	19.000000	1023.000000	1023.000000	2046.000000
48.919998	-0.048073	-28.411018	-10.585958	-3.150612	-7.795354	-6.879094	0.000000	-10.000000	0.075000	-8.950000	16.000000	1023.000000	1023.000000	2046.000000
48.939999	-0.048937	-28.921591	-10.787154	-3.078920	-8.118846	-6.936670	0.000000	-10.000000	0.058333	-8.550000	13.000000	1023.000000	1023.000000	2046.000000
48.959999	-0.049436	-29.216953	-10.651646	-3.339103	-8.350964	-6.875240	0.000000	-10.000000	0.058333	-8.100000	10.166667	1023.000000	1023.000000	2046.000000
48.980000	-0.049534	-29.274466	-10.862306	-3.365587	-7.991903	-7.054668	0.000000	-10.000000	0.050000	-7.666667	7.333333	1023.000000	1023.000000	2046.000000
49.000000	-0.049469	-29.236128	-10.859973	-3.185250	-8.149459	-7.041445	0.000000	-10.000000	0.050000	-7.383333	4.833333	1023.000000	1023.000000	2046.000000
49.020000	-0.048837	-28.862751	-10.416078	-3.408530	-8.230282	-6.807862	0.000000	-10.000000	0.050000	-7.200000	2.500000	1023.000000	1023.000000	2046.000000
49.040001	-0.047836	-28.271219	-10.400187	-3.244557	-7.757565	-6.868911	0.000000	-10.000000	0.050000	-7.050000	0.500000	1023.000000	1023.000000	2046.000000
49.060001	-0.046817	-27.668751	-10.116273	-2.943193	-7.836187	-6.773098	0.000000	-10.000000	0.050000	-6.716667	-1.500000	1023.000000	1023.000000	2046.000000
49.080002	-0.045679	-26.996069	-9.520343	-3.032232	-7.907337	-6.536157	0.000000	-10.000000	0.041667	-6.133334	-3.500000	1023.000000	1023.000000	2046.000000
49.099998	-0.044445	-26.267254	-9.546470	-2.907290	-7.305735	-6.507759	0.000000	-10.000000	0.025000	-5.450000	-5.500000	1023.000000	1023.000000	2046.000000
49.119999	-0.043663	-25.804644	-9.511696	-2.501483	-7.256393	-6.535070	0.000000	-10.000000	0.016667	-4.900000	-7.500000	1023.000000	1023.000000	2046.000000
49.139999	-0.043149	-25.501141	-9.125821	-2.602473	-7.435307	-6.337539	0.000000	-10.000000	0.016667	-4.666667	-9.166667	1023.000000	1023.000000	2046.000000
49.160000	-0.042686	-25.227308	-9.086424	-2.698833	-7.068005	-6.374047	0.000000	-10.000000	0.033333	-4.683333	-10.833333	1023.000000	1023.000000	2046.000000
49.180000	-0.042466	-25.097340	-9.350219	-2.222631	-7.060176	-6.464312	0.000000	-10.000000	0.041667	-4.816667	-12.333333	1023.000000	1023.000000	2046.000000
49.200001	-0.042303	-25.000872	-9.068796	-2.121973	-7.624305	-6.185797	0.000000	-10.000000	0.041667	-4.900000	-14.000000	1023.000000	1023.000000	2046.000000
49.220001	-0.042579	-25.164093	-9.250462	-2.079812	-7.554235	-6.279584	0.000000	-10.000000	0.041667	-4.850000	-15.666667	1023.000000	1023.000000	2046.000000
49.240002	-0.043887	-25.937105	-9.578275	-1.902026	-7.978369	-6.478437	0.000000	-10.000000	0.033333	-4.616667	-17.166666	1023.000000	1023.000000	2046.000000
49.259998	-0.045766	-27.047831	-9.479612	-2.478470	-8.586333	-6.503415	0.000000	-10.000000	0.041667	-4.383333	-18.833334	1023.000000	1023.000000	2046.000000
49.279999	-0.048381	-28.593187	-10.164921	-2.894643	-8.461818	-7.071806	0.000000	-10.000000	0.041667	-3.850000	-20.166666	1023.000000	1023.000000	2046.000000
49.299999	-0.051017	-30.151142	-10.658729	-3.086617	-8.896050	-7.509747	0.000000	-10.000000	0.041667	-3.033333	-21.333334	1023.000000	1023.000000	2046.000000
49.320000	-0.052859	-31.239834	-10.617262	-3.734523	-9.363960	-7.524088	0.000000	-10.000000	0.025000	-2.350000	-21.833334	1023.000000	1023.000000	2046.000000
49.340000	-0.054137	-31.994713	-11.220759	-3.768043	-8.988418	-8.017494	0.000000	-10.000000	0.016667	-2.033333	-22.333334	1023.000000	1023.000000	2046.000000
49.360001	-0.055300	-32.682228	-11.495381	-3.668450	-9.301497	-8.216901	0.000000	-10.000000	0.016667	-2.250000	-22.833334	1023.000000	1023.000000	2046.000000
49.380001	-0.056072	-33.138371	-11.253820	-4.149945	-9.694574	-8.040029	0.000000	-10.000000	0.033333	-2.550000	-23.666666	1023.000000	1023.000000	2046.000000
49.400002	-0.056334	-33.293468	-11.779499	-3.973975	-9.189770	-8.350224	0.000000	-10.000000	0.033333	-2.950000	-24.500000	1023.000000	1023.000000	2046.000000
49.419998	-0.056928	-33.644272	-11.749184	-3.896127	-9.606232	-8.392731	0.000000	-10.000000	0.041667	-3.250000	-25.500000	1023.000000	1023.000000	2046.000000
49.439999	-0.056831	-33.586952	-11.610488	-4.256839	-9.543321	-8.176303	0.000000	-10.000000	0.033333	-3.366667	-26.666666	1023.000000	1023.000000	2046.000000
49.459999	-0.056679	-33.497208	-11.905638	-3.866776	-9.281825	-8.442967	0.000000	-10.000000	0.033333	-3.350000	-27.833334	1023.000000	1023.000000	2046.000000
49.480000	-0.056430	-33.350185	-11.536880	-3.935610	-9.660522	-8.217174	0.000000	-10.000000	0.025000	-3.283333	-28.666666	1023.000000	1023.000000	2046.000000
49.500000	-0.055439	-32.764519	-11.525455	-3.977315	-9.108333	-8.153416	0.000000	-10.000000	0.025000	-2.850000	-29.666666	1023.000000	1023.000000	2046.000000
49.520000	-0.054696	-32.325306	-11.613519	-3.501795	-8.952464	-8.257529	0.000000	-10.000000	0.025000	-2.400000	-30.666666	1023.000000	1023.000000	2046.000000
49.540001	-0.053548	-31.646711	-11.026769	-3.655248	-9.244911	-7.719782	0.000000	-10.000000	0.033333	-1.983333	-31.666666	1023.000000	1023.000000	2046.000000
49.560001	-0.052373	-30.952379	-11.223093	-3.438589	-8.498240	-7.792457	0.000000	-10.000000	0.033333	-1.550000	-32.333332	1023.000000	1023.000000	2046.000000
49.580002	-0.051929	-30.690180	-11.252096	-3.128652	-8.541056	-7.768375	0.000000	-10.000000	0.025000	-0.916667	-32.666668	1023.000000	1023.000000	2046.000000
49.599998	-0.051344	-30.344360	-10.864045	-3.462683	-8.731222	-7.286410	0.000000	-10.000000	0.008333	-0.250000	-33.000000	1023.000000	1023.000000	2046.000000
49.619999	-0.051076	-30.185875	-11.383513	-3.138335	-8.071194	-7.592834	0.000000	-10.000000	0.000000	0.816667	-33.000000	1023.000000	1023.000000	2046.000000
49.639999	-0.051421	-30.389915	-11.291133	-3.204181	-8.509441	-7.385160	0.000000	-10.000000	0.000000	2.066667	-33.000000	1023.000000	1023.000000	2046.000000
49.660000	-0.051143	-30.225248	-11.171959	-3.468563	-8.389214	-7.195512	0.000000	-10.000000	-0.008333	3.833333	-33.000000	1023.000000	1023.000000	2046.000000
49.680000	-0.051454	-30.409044	-11.542218	-3.171685	-8.182629	-7.512512	0.000000	-10.000000	-0.016667	4.783333	-33.000000	1023.000000	1023.000000	2046.000000
49.700001	-0.051620	-30.507278	-11.102699	-3.588207	-8.746758	-7.069614	0.000000	-10.000000	-0.033333	6.383334	-33.000000	1023.000000	1023.000000	2046.000000
49.720001	-0.051348	-30.346470	-11.414700	-3.433965	-8.128655	-7.369151	0.000000	-10.000000	-0.041667	7.950000	-33.000000	1023.000000	1023.000000	2046.000000
49.740002	-0.051309	-30.323870	-11.338255	-3.319870	-8.319160	-7.346583	0.000000	-10.000000	-0.058333	9.950000	-33.000000	1023.000000	1023.000000	2046.000000
49.759998	-0.050241	-29.692305	-10.758711	-3.682992	-8.390101	-6.860499	0.000000	-10.000000	-0.075000	11.250000	-33.000000	1023.000000	1023.000000	2046.000000
49.779999	-0.048967	-28.939442	-10.905449	-3.121759	-7.713883	-7.198349	0.000000	-10.000000	-0.100000	12.466667	-33.000000	1023.000000	1023.000000	2046.000000
49.799999	-0.047445	-28.039818	-10.228011	-3.201285	-7.930627	-6.679895	0.000000	-10.000000	-0.125000	13.566667	-14.333333	1023.000000	1023.000000	2046.000000
49.820000	-0.045411	-26.837696	-9.724041	-3.168045	-7.460391	-6.485219	0.000000	-10.000000	-0.150000	14.533334	5.666667	1023.000000	1023.000000	2046.000000
49.840000	-0.043863	-25.922987	-9.655272	-2.613743	-7.022783	-6.631189	0.000000	-10.000000	-0.175000	15.716667	27.333334	1023.000000	1023.000000	2046.000000
49.860001	-0.042201	-24.940527	-8.844757	-2.776711	-7.291746	-6.027313	0.000000	-10.000000	-0.191667	16.816668	32.166668	1023.000000	1023.000000	2046.000000
49.880001	-0.040340	-23.840818	-8.819778	-2.417081	-6.442868	-6.161092	0.000000	-10.000000	-0.208333	17.933334	37.666668	1023.000000	1023.000000	2046.000000
49.900002	-0.039509	-23.349907	-8.714192	-2.253834	-6.354559	-6.027321	0.000000	-10.000000	-0.225000	18.716667	43.500000	1023.000000	1023.000000	2046.000000
49.919998	-0.038147	-22.544992	-8.003038	-2.452821	-6.548964	-5.540170	0.000000	-10.000000	-0.241667	19.233334	49.666668	1023.000000	1023.000000	2046.000000
49.939999	-0.036783	-21.738575	-8.342077	-1.756304	-5.746324	-5.893870	0.000000	-10.000000	-0.258333	19.700001	56.000000	1023.000000	1023.000000	2046.000000
49.959999	-0.036132	-21.354166	-8.030148	-1.633863	-6.232749	-5.457407	0.000000	-10.000000	-0.266667	19.983334	62.500000	1023.000000	1023.000000	2046.000000
49.980000	-0.035434	-20.941326	-7.568668	-1.749642	-6.544756	-5.078260	0.000000	-10.000000	-0.283333	20.299999	69.000000	1023.000000	1023.000000	2046.000000
50.000000	-0.035684	-21.089119	-7.989371	-1.333286	-6.163374	-5.603087	0.000000	-10.000000	-0.291667	20.616667	75.666664	1023.000000	1023.000000	2046.000000
50.020000	-0.037685	-22.271767	-7.931613	-1.926840	-6.883359	-5.529955	0.000000	-10.000000	-0.291667	21.100000	82.500000	1023.000000	1023.000000	2046.000000
50.040001	-0.039364	-23.264151	-8.132980	-2.442196	-6.953646	-5.735328	0.000000	-10.000000	-0.275000	21.600000	89.666664	1023.000000	1023.000000	2046.000000
50.060001	-0.041099	-24.289345	-8.731294	-2.474239	-6.687861	-6.395951	0.000000	-10.000000	-0.275000	22.133333	96.833336	1023.000000	1023.000000	2046.000000
50.080002	-0.042370	-25.040869	-8.610912	-2.997836	-7.209095	-6.223027	0.000000	-10.000000	-0.300000	22.549999	104.166664	1023.000000	1023.000000	2046.000000
50.099998	-0.042418	-25.069029	-8.623260	-3.103154	-6.996651	-6.345964	0.000000	-10.000000	-0.325000	23.166666	111.500000	1023.000000	1023.000000	2046.000000
50.119999	-0.042508	-25.122234	-9.020032	-2.785104	-6.570600	-6.746499	0.000000	-10.000000	-0.333333	23.516666	119.166664	1023.000000	1023.000000	2046.000000
50.139999	-0.042528	-25.134237	-8.636981	-3.155207	-7.041101	-6.300948	0.000000	-10.000000	-0.325000	23.716667	124.333336	1023.000000	1023.000000	2046.000000
50.160000	-0.041658	-24.619741	-8.665425	-2.904704	-6.515335	-6.534276	0.000000	-10.000000	-0.333333	23.733334	129.666672	1023.000000	1023.000000	2046.000000
50.180000	-0.041339	-24.431358	-8.670038	-2.816597	-6.459549	-6.485174	0.000000	-10.000000	-0.341667	23.733334	137.666672	1023.000000	1023.000000	2046.000000
50.200001	-0.040096	-23.696892	-8.048182	-2.978386	-6.652593	-6.017731	0.000000	-10.000000	-0.350000	23.866667	148.333328	1023.000000	1023.000000	2046.000000
50.220001	-0.038665	-22.851286	-8.131410	-2.493634	-5.897899	-6.328342	0.000000	-10.000000	-0.350000	24.016666	159.000000	1023.000000	1023.000000	2046.000000
50.240002	-0.037625	-22.236361	-7.900848	-2.432043	-5.848950	-6.054520	0.000000	-10.000000	-0.366667	24.300001	167.000000	1023.000000	1023.000000	2046.000000
50.259998	-0.035887	-21.208996	-7.190386	-2.502123	-5.939346	-5.577141	0.000000	-10.000000	-0.375000	24.566668	175.000000	1023.000000	1023.000000	2046.000000
50.279999	-0.033725	-19.931641	-7.181652	-1.923867	-5.017692	-5.808429	0.000000	-10.000000	-0.383333	24.783333	180.333328	1023.000000	1023.000000	2046.000000
50.299999	-0.032276	-19.075232	-6.890764	-1.798794	-4.938671	-5.447004	0.000000	-10.000000	-0.375000	24.799999	188.500000	1023.000000	1023.000000	2046.000000
50.320000	-0.030322	-17.920069	-6.159340	-1.907616	-4.996599	-4.856514	0.000000	-10.000000	-0.366667	24.533333	196.833328	1023.000000	1023.000000	2046.000000
50.340000	-0.028706	-16.965069	-6.230474	-1.501989	-4.187429	-5.045177	0.000000	-10.000000	-0.358333	24.283333	207.833328	1023.000000	1023.000000	2046.000000
50.360001	-0.027821	-16.442177	-6.257069	-1.468124	-3.933861	-4.783123	0.000000	-10.000000	-0.350000	24.133333	213.333328	1023.000000	1023.000000	2046.000000
50.380001	-0.027004	-15.959110	-5.758715	-1.663367	-4.209529	-4.327499	0.000000	-10.000000	-0.341667	23.816666	221.333328	1023.000000	1023.000000	2046.000000
50.400002	-0.026019	-15.377457	-5.738709	-1.448339	-3.738753	-4.451656	0.000000	-10.000000	-0.325000	23.533333	229.333328	1023.000000	1023.000000	2046.000000
50.419998	-0.025738	-15.210964	-5.912351	-1.329612	-3.425069	-4.543932	0.000000	-10.000000	-0.316667	23.150000	239.666672	1023.000000	1023.000000	2046.000000
50.439999	-0.025609	-15.134741	-5.574244	-1.690697	-3.702636	-4.167163	0.000000	-10.000000	-0.316667	23.100000	244.666672	1023.000000	1023.000000	2046.000000
50.459999	-0.024945	-14.742549	-5.116862	-1.730641	-3.738801	-4.156245	0.000000	-10.000000	-0.325000	23.049999	249.666672	1023.000000	1023.000000	2046.000000
50.480000	-0.024304	-14.363861	-5.358019	-1.539748	-3.057767	-4.408327	0.000000	-10.000000	-0.325000	23.049999	255.000000	1023.000000	1023.000000	2046.000000
50.500000	-0.023449	-13.858312	-4.927497	-1.753943	-3.100569	-4.076301	0.000000	-10.000000	-0.333333	23.200001	262.833344	1023.000000	1023.000000	2046.000000
50.520000	-0.021687	-12.817246	-4.140325	-1.687067	-3.163438	-3.826416	0.000000	-10.000000	-0.333333	23.316668	270.500000	1023.000000	1023.000000	2046.000000
50.540001	-0.019434	-11.485451	-4.037488	-1.182977	-2.281664	-3.983322	0.000000	-10.000000	-0.341667	23.716667	280.833344	1023.000000	1023.000000	2046.000000
50.560001	-0.017618	-10.412343	-3.520946	-1.196195	-2.132370	-3.562832	0.000000	-10.000000	-0.341667	23.966667	288.666656	1023.000000	1023.000000	2046.000000
50.580002	-0.015357	-9.075816	-2.598878	-1.051854	-2.184479	-3.240606	0.000000	-10.000000	-0.366667	24.233334	299.333344	1023.000000	1023.000000	2046.000000
50.599998	-0.013202	-7.802668	-2.329891	-0.652662	-1.524147	-3.295968	0.000000	-10.000000	-0.383333	24.266668	304.666656	1023.000000	1023.000000	2046.000000
50.619999	-0.011561	-6.832774	-2.247223	-0.507296	-0.988956	-3.089298	0.000000	-10.000000	-0.400000	24.483334	312.666656	1023.000000	1023.000000	2046.000000
50.639999	-0.010052	-5.940861	-1.610856	-0.475246	-1.058732	-2.796027	0.000000	-10.000000	-0.400000	24.850000	318.000000	1023.000000	1023.000000	2046.000000
50.660000	-0.008345	-4.931759	-0.979606	-0.307373	-0.909672	-2.735108	0.000000	-10.000000	-0.400000	24.850000	326.166656	1023.000000	1023.000000	2046.000000
50.680000	-0.006797	-4.016827	-1.130065	0.100881	-0.160190	-2.827452	0.000000	-10.000000	-0.391667	24.733334	334.500000	1023.000000	1023.000000	2046.000000
50.700001	-0.005671	-3.351356	-0.611944	0.148782	-0.490464	-2.397730	0.000000	-10.000000	-0.383333	24.500000	342.833344	1023.000000	1023.000000	2046.000000
50.720001	-0.003885	-2.296281	0.083560	0.547512	-0.666005	-2.261347	0.000000	-10.000000	-0.366667	24.450001	351.000000	1023.000000	1023.000000	2046.000000
50.740002	-0.002946	-1.741317	-0.100520	0.832290	-0.074747	-2.398340	0.000000	-10.000000	-0.366667	24.366667	359.000000	1023.000000	1023.000000	2046.000000
50.759998	-0.003916	-2.314414	-0.109156	0.594340	-0.518855	-2.280742	0.000000	-10.000000	-0.341667	23.966667	370.000000	1023.000000	1023.000000	2046.000000
50.779999	-0.006148	-3.633764	-0.112592	0.357224	-1.335903	-2.542492	0.000000	-10.000000	-0.325000	23.750000	378.333344	1023.000000	1023.000000	2046.000000
50.799999	-0.008683	-5.131932	-0.862692	0.029895	-1.190183	-3.108951	0.000000	-10.000000	-0.291667	23.233334	389.000000	1023.000000	1023.000000	2046.000000
50.820000	-0.010704	-6.326316	-1.226881	-0.452377	-1.384810	-3.262247	0.000000	-10.000000	-0.283333	22.800001	396.666656	1023.000000	1023.000000	2046.000000
50.840000	-0.011718	-6.925486	-1.091726	-0.559346	-1.848485	-3.425929	0.000000	-10.000000	-0.275000	22.366667	404.333344	1023.000000	1023.000000	2046.000000
50.860001	-0.011606	-6.859193	-1.141414	-0.452727	-1.680562	-3.584490	0.000000	-10.000000	-0.283333	22.300001	409.500000	1023.000000	1023.000000	2046.000000
50.880001	-0.011526	-6.811986	-1.501674	-0.494109	-1.206457	-3.609746	0.000000	-10.000000	-0.283333	22.333334	414.500000	1023.000000	1023.000000	2046.000000
50.900002	-0.011579	-6.843467	-1.204544	-0.570318	-1.535141	-3.533464	0.000000	-10.000000	-0.283333	22.416668	421.833344	1023.000000	1023.000000	2046.000000
50.919998	-0.010873	-6.425993	-0.784187	-0.401591	-1.678841	-3.561374	0.000000	-10.000000	-0.266667	22.150002	429.333344	1023.000000	1023.000000	2046.000000
50.939999	-0.009916	-5.860540	-1.080069	-0.297933	-0.924242	-3.558296	0.000000	-10.000000	-0.258333	22.033335	436.666656	1023.000000	1023.000000	2046.000000
50.959999	-0.009389	-5.548870	-0.821565	-0.325798	-0.982243	-3.419264	0.000000	-10.000000	-0.250000	21.933334	444.166656	1023.000000	1023.000000	2046.000000
50.980000	-0.008108	-4.792059	-0.133058	-0.047342	-1.242996	-3.368664	0.000000	-10.000000	-0.250000	21.783333	451.500000	1023.000000	1023.000000	2046.000000
51.000000	-0.006560	-3.876758	-0.056618	0.116068	-0.650241	-3.285967	0.000000	-10.000000	-0.250000	21.600000	458.833344	1023.000000	1023.000000	2046.000000
51.020000	-0.005089	-3.007334	-0.053051	0.162272	-0.070736	-3.045819	0.000000	-10.000000	-0.250000	21.400000	466.000000	1023.000000	1023.000000	2046.000000
51.040001	-0.003749	-2.215664	0.511510	0.442539	-0.246665	-2.923048	0.000000	-10.000000	-0.258333	21.333334	473.166656	1023.000000	1023.000000	2046.000000
51.060001	-0.001921	-1.135227	0.958514	0.683740	-0.048183	-2.729298	0.000000	-10.000000	-0.275000	21.300001	480.333344	1023.000000	1023.000000	2046.000000
51.080002	-0.000383	-0.226401	0.715625	0.701142	0.869940	-2.513108	0.000000	-10.000000	-0.275000	21.100000	487.500000	1023.000000	1023.000000	2046.000000
51.099998	0.000478	0.282510	1.065251	0.786223	0.767967	-2.336932	0.000000	-10.000000	-0.275000	20.900002	494.500000	1023.000000	1023.000000	2046.000000
51.119999	0.001736	1.026179	1.403750	0.944056	0.835261	-2.156888	0.000000	-10.000000	-0.258333	20.616667	501.500000	1023.000000	1023.000000	2046.000000
51.139999	0.002412	1.425508	1.092374	0.840614	1.491823	-1.999303	0.000000	-10.000000	-0.258333	20.316668	508.500000	1023.000000	1023.000000	2046.000000
51.160000	0.002540	1.501027	1.247125	0.854473	1.365418	-1.965990	0.000000	-10.000000	-0.241667	19.900002	515.333313	1023.000000	1023.000000	2046.000000
51.180000	0.003011	1.779571	1.715227	0.886251	1.054578	-1.876485	0.000000	-10.000000	-0.233333	19.466667	522.000000	1023.000000	1023.000000	2046.000000
51.200001	0.003270	1.932637	1.490189	0.670649	1.605901	-1.834101	0.000000	-10.000000	-0.216667	19.050001	528.666687	1023.000000	1023.000000	2046.000000
51.220001	0.003140	1.855999	1.576293	0.462995	1.660906	-1.844195	0.000000	-10.000000	-0.208333	18.583334	535.166687	1023.000000	1023.000000	2046.000000
51.240002	0.003858	2.280164	2.167140	0.563471	1.357468	-1.807915	0.000000	-10.000000	-0.200000	18.300001	541.500000	1023.000000	1023.000000	2046.000000
51.259998	0.005235	3.094141	2.091346	0.532461	2.142797	-1.672463	0.000000	-10.000000	-0.200000	17.916668	547.500000	1023.000000	1023.000000	2046.000000
51.279999	0.006610	3.906762	2.543567	0.696033	2.227492	-1.560330	0.000000	-10.000000	-0.191667	17.833334	553.500000	1023.000000	1023.000000	2046.000000
51.299999	0.008673	5.125927	3.289014	1.056021	2.121968	-1.341075	0.000000	-10.000000	-0.191667	17.466667	559.500000	1023.000000	1023.000000	2046.000000
51.320000	0.010904	6.444011	3.407839	1.158833	2.958123	-1.080784	0.000000	-10.000000	-0.191667	17.566668	565.500000	1023.000000	1023.000000	2046.000000
51.340000	0.012748	7.534158	3.944770	1.396669	3.139184	-0.946465	0.000000	-10.000000	-0.200000	17.816668	571.500000	1023.000000	1023.000000	2046.000000
51.360001	0.014545	8.596061	4.589386	1.746995	3.063171	-0.803491	0.000000	-10.000000	-0.208333	18.450001	577.500000	1023.000000	1023.000000	2046.000000
51.380001	0.016102	9.516464	4.614995	1.752513	3.794919	-0.645962	0.000000	-10.000000	-0.225000	18.750000	583.500000	1023.000000	1023.000000	2046.000000
51.400002	0.017261	10.201510	4.927704	1.938636	3.997403	-0.662233	0.000000	-10.000000	-0.225000	19.083334	589.500000	1023.000000	1023.000000	2046.000000
51.419998	0.018598	10.991343	5.557129	2.154453	3.853870	-0.574109	0.000000	-10.000000	-0.225000	19.033335	595.833313	1023.000000	1023.000000	2046.000000
51.439999	0.020070	11.861254	5.644859	2.229241	4.381646	-0.394493	0.000000	-10.000000	-0.208333	18.916668	602.166687	1023.000000	1023.000000	2046.000000
51.459999	0.021319	12.599257	5.800944	2.538075	4.553149	-0.292911	0.000000	-10.000000	-0.208333	18.666668	608.500000	1023.000000	1023.000000	2046.000000
51.480000	0.022559	13.332534	6.389478	2.951159	4.155442	-0.163545	0.000000	-10.000000	-0.191667	18.550001	614.666687	1023.000000	1023.000000	2046.000000
[truncated: 1,118,680 more chars]
