# Supplementary material for: Effect of Electrode Belt and Body Positions on Regional Pulmonary Ventilation- and Perfusion-Related Impedance Changes Measured by Electric Impedance Tomography
Source: PLoS One. 2016 Jun 2;11(6):e0155913. doi: 10.1371/journal.pone.0155913 (PMC4890811; doi:10.1371/journal.pone.0155913)
Supplement: S1 Dataset — (ZIP) [file pone.0155913.s001.zip › Dataset/Fp11-righ-4i.txt]

Patient Name:	Fp11
Registry:	Fp11
Investigator:	 
Diagnosys:	 
Notes:	h�ger4i             
Sample Rate [Hz]:	50.07
Time Base 	Pixels Mean 	Pixels Sum 	UPPER RIGHT		UPPER LEFT		LOWER RIGHT		LOWER LEFT		QRS	ETCO2	Paw	Flow (L/min)	Volume	Analog1	Analog2	AnalogSum
0.000000	0.026162	15.461545	7.207150	-0.076868	10.982557	-2.651294	0.000000	-10.000000	0.000000	6.900000	609.666687	1023.000000	1023.000000	2046.000000
0.020000	0.027100	16.015823	7.359900	0.100080	11.115365	-2.559523	0.000000	-10.000000	0.000000	6.750000	612.000000	1023.000000	1023.000000	2046.000000
0.040000	0.027728	16.387451	7.273242	0.436288	11.156991	-2.479071	0.000000	-10.000000	0.000000	6.183333	614.333313	1023.000000	1023.000000	2046.000000
0.060000	0.027914	16.497194	7.291286	0.513151	10.867846	-2.175089	0.000000	-10.000000	0.000000	5.566667	616.500000	1023.000000	1023.000000	2046.000000
0.080000	0.028313	16.733097	7.404528	0.671962	10.720951	-2.064344	0.000000	-10.000000	0.000000	4.783333	618.500000	1023.000000	1023.000000	2046.000000
0.100000	0.027477	16.238937	7.469990	0.472362	10.445648	-2.149064	0.000000	-10.000000	0.000000	3.766667	620.166687	1023.000000	1023.000000	2046.000000
0.120000	0.026154	15.456794	7.427258	0.113379	10.187504	-2.271347	0.000000	-10.000000	0.000000	2.683333	621.666687	1023.000000	1023.000000	2046.000000
0.140000	0.024502	14.480605	7.268522	-0.233014	9.881960	-2.436863	0.000000	-10.000000	0.000000	1.866667	622.500000	1023.000000	1023.000000	2046.000000
0.160000	0.022239	13.143051	6.985192	-0.516838	9.386997	-2.712300	0.000000	-10.000000	0.000000	1.216667	623.000000	1023.000000	1023.000000	2046.000000
0.180000	0.019989	11.813274	6.628742	-0.676984	8.945909	-3.084392	0.000000	-10.000000	0.000000	0.666667	623.000000	1023.000000	1023.000000	2046.000000
0.200000	0.018536	10.954934	6.354892	-0.781031	8.678356	-3.297282	0.000000	-10.000000	0.000000	0.200000	623.000000	1023.000000	1023.000000	2046.000000
0.220000	0.017532	10.361475	6.112307	-0.852783	8.552776	-3.450824	0.000000	-10.000000	0.008333	0.283333	623.000000	1023.000000	1023.000000	2046.000000
0.240000	0.016790	9.922959	5.915751	-0.904338	8.449543	-3.537997	0.000000	-10.000000	0.008333	0.816667	623.000000	1023.000000	1023.000000	2046.000000
0.260000	0.016107	9.519358	5.725351	-0.937511	8.372897	-3.641379	0.000000	-10.000000	0.008333	1.000000	623.000000	1023.000000	1023.000000	2046.000000
0.280000	0.015471	9.143324	5.526580	-1.006189	8.344688	-3.721755	0.000000	-10.000000	0.016667	0.716667	623.000000	1023.000000	1023.000000	2046.000000
0.300000	0.014899	8.805050	5.419780	-1.060740	8.240007	-3.793998	0.000000	-10.000000	0.016667	0.183333	623.000000	1023.000000	1023.000000	2046.000000
0.320000	0.014695	8.685027	5.303210	-1.037169	8.286291	-3.867305	0.000000	-10.000000	0.025000	-0.266667	623.000000	1023.000000	1023.000000	2046.000000
0.340000	0.014598	8.627486	5.266615	-1.035087	8.260627	-3.864669	0.000000	-10.000000	0.008333	-0.933333	623.000000	1023.000000	1023.000000	2046.000000
0.360000	0.014585	8.619962	5.276184	-1.033393	8.229907	-3.852736	0.000000	-10.000000	0.016667	-1.733333	623.000000	1023.000000	1023.000000	2046.000000
0.380000	0.014694	8.684294	5.295663	-1.010665	8.296519	-3.897224	0.000000	-10.000000	0.016667	-2.366667	623.000000	1023.000000	1023.000000	2046.000000
0.400000	0.015099	8.923593	5.272951	-0.957328	8.479550	-3.871582	0.000000	-10.000000	0.025000	-2.683333	623.000000	1023.000000	1023.000000	2046.000000
0.420000	0.015670	9.261143	5.252717	-0.881808	8.711396	-3.821163	0.000000	-10.000000	0.025000	-2.983333	623.000000	1023.000000	1023.000000	2046.000000
0.440000	0.016098	9.513964	5.225483	-0.731369	8.868456	-3.848606	0.000000	-10.000000	0.025000	-3.450000	623.000000	1023.000000	1023.000000	2046.000000
0.460000	0.016581	9.799192	5.159928	-0.589837	9.076812	-3.847709	0.000000	-10.000000	0.033333	-4.166667	623.000000	1023.000000	1023.000000	2046.000000
0.480000	0.016711	9.876277	5.069063	-0.471050	9.170775	-3.892511	0.000000	-10.000000	0.041667	-5.250000	623.000000	1023.000000	1023.000000	2046.000000
0.500000	0.016338	9.656042	4.900097	-0.532910	9.176697	-3.887842	0.000000	-10.000000	0.050000	-6.316667	623.000000	1023.000000	1023.000000	2046.000000
0.520000	0.015842	9.362644	4.715321	-0.654232	9.170696	-3.869141	0.000000	-10.000000	0.050000	-7.216667	623.000000	1023.000000	1023.000000	2046.000000
0.540000	0.015017	8.875298	4.647223	-0.850337	8.967793	-3.889381	0.000000	-10.000000	0.050000	-7.950000	623.000000	1023.000000	1023.000000	2046.000000
0.560000	0.013889	8.208222	4.491123	-1.044965	8.809711	-4.047647	0.000000	-10.000000	0.058333	-8.716667	623.000000	1023.000000	1023.000000	2046.000000
0.580000	0.012873	7.608027	4.364429	-1.278422	8.645055	-4.123035	0.000000	-10.000000	0.066667	-9.833334	613.666687	1023.000000	1023.000000	2046.000000
0.600000	0.012307	7.273163	4.359984	-1.434799	8.550184	-4.202207	0.000000	-10.000000	0.075000	-10.633334	604.333313	1023.000000	1023.000000	2046.000000
0.620000	0.012175	7.195259	4.341353	-1.486827	8.544535	-4.203802	0.000000	-10.000000	0.075000	-11.150001	595.000000	1023.000000	1023.000000	2046.000000
0.640000	0.012492	7.382979	4.451943	-1.389844	8.504960	-4.184080	0.000000	-10.000000	0.083333	-11.250000	594.000000	1023.000000	1023.000000	2046.000000
0.660000	0.012961	7.660086	4.517486	-1.226397	8.539099	-4.170102	0.000000	-10.000000	0.091667	-11.400001	591.666687	1023.000000	1023.000000	2046.000000
0.680000	0.013754	8.128789	4.766366	-1.102644	8.525277	-4.060211	0.000000	-10.000000	0.100000	-11.666667	588.000000	1023.000000	1023.000000	2046.000000
0.700000	0.014840	8.770208	4.976861	-0.871048	8.630873	-3.966478	0.000000	-10.000000	0.091667	-11.750000	584.000000	1023.000000	1023.000000	2046.000000
0.720000	0.015891	9.391584	5.113581	-0.644703	8.741468	-3.818761	0.000000	-10.000000	0.091667	-11.683333	580.000000	1023.000000	1023.000000	2046.000000
0.740000	0.016472	9.734806	5.215415	-0.502198	8.728906	-3.707315	0.000000	-10.000000	0.091667	-11.783334	576.000000	1023.000000	1023.000000	2046.000000
0.760000	0.016470	9.733551	5.096583	-0.334955	8.667645	-3.695723	0.000000	-10.000000	0.116667	-12.450000	572.000000	1023.000000	1023.000000	2046.000000
0.780000	0.016105	9.518019	4.810189	-0.193070	8.494185	-3.593285	0.000000	-10.000000	0.150000	-13.666667	567.833313	1023.000000	1023.000000	2046.000000
0.800000	0.015282	9.031654	4.265294	0.242811	8.153895	-3.630346	0.000000	-10.000000	0.191667	-15.150001	563.333313	1023.000000	1023.000000	2046.000000
0.820000	0.014169	8.373767	3.986058	0.344365	7.515259	-3.471915	0.000000	-10.000000	0.225000	-16.416668	558.166687	1023.000000	1023.000000	2046.000000
0.840000	0.012758	7.540269	3.621498	0.427429	7.026422	-3.535079	0.000000	-10.000000	0.233333	-17.716667	552.500000	1023.000000	1023.000000	2046.000000
0.860000	0.010247	6.055970	3.274063	0.163788	6.435999	-3.817881	0.000000	-10.000000	0.258333	-18.783333	546.500000	1023.000000	1023.000000	2046.000000
0.880000	0.007461	4.409465	2.872214	-0.267339	5.840265	-4.035675	0.000000	-10.000000	0.291667	-19.883333	540.333313	1023.000000	1023.000000	2046.000000
0.900000	0.004297	2.539270	2.394988	-0.657710	5.145687	-4.343694	0.000000	-10.000000	0.341667	-20.633333	533.833313	1023.000000	1023.000000	2046.000000
0.920000	0.000780	0.461060	1.824746	-0.950187	4.336084	-4.749582	0.000000	-10.000000	0.375000	-21.466667	527.000000	1023.000000	1023.000000	2046.000000
0.940000	-0.002448	-1.447041	1.253792	-1.146795	3.624459	-5.178496	0.000000	-10.000000	0.383333	-22.083334	519.833313	1023.000000	1023.000000	2046.000000
0.960000	-0.005305	-3.135276	0.691583	-1.241366	2.991442	-5.576936	0.000000	-10.000000	0.391667	-22.816666	512.500000	1023.000000	1023.000000	2046.000000
0.980000	-0.007688	-4.543643	0.089655	-1.299467	2.565848	-5.899679	0.000000	-10.000000	0.408333	-23.433332	504.833344	1023.000000	1023.000000	2046.000000
1.000000	-0.010000	-5.910032	-0.510448	-1.370509	2.166998	-6.196074	0.000000	-10.000000	0.441667	-24.016666	497.000000	1023.000000	1023.000000	2046.000000
1.020000	-0.012125	-7.165835	-1.090895	-1.449148	1.812734	-6.438527	0.000000	-10.000000	0.491667	-24.549999	489.000000	1023.000000	1023.000000	2046.000000
1.040000	-0.014078	-8.319819	-1.601738	-1.511995	1.484678	-6.690765	0.000000	-10.000000	0.508333	-24.750000	480.833344	1023.000000	1023.000000	2046.000000
1.060000	-0.015664	-9.257679	-2.107739	-1.496600	1.220383	-6.873722	0.000000	-10.000000	0.516667	-24.950001	472.500000	1023.000000	1023.000000	2046.000000
1.080000	-0.017082	-10.095400	-2.501749	-1.502303	0.946008	-7.037355	0.000000	-10.000000	0.491667	-24.900000	464.166656	1023.000000	1023.000000	2046.000000
1.100000	-0.018167	-10.736754	-2.856294	-1.448763	0.767260	-7.198957	0.000000	-10.000000	0.491667	-24.966667	455.833344	1023.000000	1023.000000	2046.000000
1.120000	-0.019028	-11.245628	-3.202820	-1.367623	0.660598	-7.335784	0.000000	-10.000000	0.491667	-24.866667	447.500000	1023.000000	1023.000000	2046.000000
1.140000	-0.019662	-11.620134	-3.443328	-1.370196	0.560097	-7.366708	0.000000	-10.000000	0.491667	-24.833334	439.166656	1023.000000	1023.000000	2046.000000
1.160000	-0.020200	-11.937955	-3.675681	-1.336660	0.461854	-7.387468	0.000000	-10.000000	0.491667	-24.783333	431.000000	1023.000000	1023.000000	2046.000000
1.180000	-0.020609	-12.180140	-3.857737	-1.254755	0.307792	-7.375440	0.000000	-10.000000	0.500000	-25.200001	422.833344	1023.000000	1023.000000	2046.000000
1.200000	-0.021108	-12.474884	-4.109555	-1.220776	0.124682	-7.269235	0.000000	-10.000000	0.525000	-25.616667	414.500000	1023.000000	1023.000000	2046.000000
1.220000	-0.022011	-13.008445	-4.322957	-1.169055	-0.257006	-7.259427	0.000000	-10.000000	0.541667	-26.233334	405.833344	1023.000000	1023.000000	2046.000000
1.240000	-0.023087	-13.644422	-4.601634	-1.129408	-0.608191	-7.305189	0.000000	-10.000000	0.533333	-26.333334	394.166656	1023.000000	1023.000000	2046.000000
1.260000	-0.024528	-14.496297	-4.935145	-1.171581	-1.001082	-7.388489	0.000000	-10.000000	0.525000	-26.383333	382.333344	1023.000000	1023.000000	2046.000000
1.280000	-0.026138	-15.447489	-5.237461	-1.266234	-1.473960	-7.469834	0.000000	-10.000000	0.516667	-26.183332	373.500000	1023.000000	1023.000000	2046.000000
1.300000	-0.027849	-16.458946	-5.610904	-1.335637	-1.888067	-7.624337	0.000000	-10.000000	0.533333	-26.333334	367.666656	1023.000000	1023.000000	2046.000000
1.320000	-0.029801	-17.612486	-6.006157	-1.443978	-2.335967	-7.826384	0.000000	-10.000000	0.541667	-26.483334	361.833344	1023.000000	1023.000000	2046.000000
1.340000	-0.031545	-18.642921	-6.394295	-1.492363	-2.726205	-8.030058	0.000000	-10.000000	0.541667	-26.350000	353.000000	1023.000000	1023.000000	2046.000000
1.360000	-0.032930	-19.461416	-6.655743	-1.532645	-3.093371	-8.179658	0.000000	-10.000000	0.533333	-25.950001	344.166656	1023.000000	1023.000000	2046.000000
1.380000	-0.034060	-20.129663	-6.885483	-1.553667	-3.382888	-8.307627	0.000000	-10.000000	0.516667	-25.500000	335.500000	1023.000000	1023.000000	2046.000000
1.400000	-0.034771	-20.549635	-7.093321	-1.471345	-3.611904	-8.373065	0.000000	-10.000000	0.508333	-25.250000	327.000000	1023.000000	1023.000000	2046.000000
1.420000	-0.035297	-20.860758	-7.247531	-1.412793	-3.831131	-8.369303	0.000000	-10.000000	0.500000	-25.216667	318.500000	1023.000000	1023.000000	2046.000000
1.440000	-0.035496	-20.978296	-7.262280	-1.269958	-4.041926	-8.404132	0.000000	-10.000000	0.491667	-25.049999	310.166656	1023.000000	1023.000000	2046.000000
1.460000	-0.035370	-20.903469	-7.190641	-1.108863	-4.241325	-8.362639	0.000000	-10.000000	0.483333	-24.683332	301.666656	1023.000000	1023.000000	2046.000000
1.480000	-0.035124	-20.758423	-7.081400	-0.981868	-4.485051	-8.210103	0.000000	-10.000000	0.466667	-24.216667	293.333344	1023.000000	1023.000000	2046.000000
1.500000	-0.035167	-20.783749	-7.122469	-0.857069	-4.648474	-8.155737	0.000000	-10.000000	0.458333	-23.766666	285.000000	1023.000000	1023.000000	2046.000000
1.520000	-0.035586	-21.031353	-7.217468	-0.781175	-4.867386	-8.165325	0.000000	-10.000000	0.458333	-23.600000	277.333344	1023.000000	1023.000000	2046.000000
1.540000	-0.035971	-21.258936	-7.416140	-0.623859	-4.978904	-8.240032	0.000000	-10.000000	0.458333	-23.283333	269.666656	1023.000000	1023.000000	2046.000000
1.560000	-0.036558	-21.605780	-7.854661	-0.287551	-5.077533	-8.386036	0.000000	-10.000000	0.441667	-23.050001	262.000000	1023.000000	1023.000000	2046.000000
1.580000	-0.037796	-22.337658	-8.167664	-0.183189	-5.746337	-8.240468	0.000000	-10.000000	0.416667	-22.966667	254.166672	1023.000000	1023.000000	2046.000000
1.600000	-0.038720	-22.883631	-8.484017	0.029360	-6.232523	-8.196449	0.000000	-10.000000	0.391667	-22.900000	246.500000	1023.000000	1023.000000	2046.000000
1.620000	-0.040441	-23.900677	-8.798382	-0.021795	-6.740183	-8.340317	0.000000	-10.000000	0.383333	-23.000000	238.833328	1023.000000	1023.000000	2046.000000
1.640000	-0.042667	-25.216167	-9.084013	-0.349437	-7.206877	-8.575842	0.000000	-10.000000	0.375000	-22.766666	231.166672	1023.000000	1023.000000	2046.000000
1.660000	-0.045193	-26.708887	-9.365289	-0.846042	-7.672551	-8.825005	0.000000	-10.000000	0.366667	-22.416668	223.500000	1023.000000	1023.000000	2046.000000
1.680000	-0.047856	-28.282787	-9.742297	-1.240309	-8.139512	-9.160668	0.000000	-10.000000	0.358333	-21.833334	216.166672	1023.000000	1023.000000	2046.000000
1.700000	-0.050250	-29.697481	-10.120803	-1.507928	-8.599253	-9.469498	0.000000	-10.000000	0.333333	-21.166668	208.833328	1023.000000	1023.000000	2046.000000
1.720000	-0.052383	-30.958107	-10.571834	-1.623377	-8.900399	-9.862498	0.000000	-10.000000	0.316667	-20.366667	201.666672	1023.000000	1023.000000	2046.000000
1.740000	-0.054161	-32.009132	-10.996499	-1.717847	-9.132529	-10.162255	0.000000	-10.000000	0.275000	-19.500000	194.833328	1023.000000	1023.000000	2046.000000
1.760000	-0.055835	-32.998764	-11.513814	-1.724251	-9.279284	-10.481417	0.000000	-10.000000	0.258333	-18.983334	188.333328	1023.000000	1023.000000	2046.000000
1.780000	-0.057481	-33.971409	-12.002151	-1.861812	-9.430860	-10.676584	0.000000	-10.000000	0.250000	-18.683332	182.000000	1023.000000	1023.000000	2046.000000
1.800000	-0.058926	-34.825275	-12.444116	-1.946352	-9.556295	-10.878514	0.000000	-10.000000	0.258333	-18.716667	175.666672	1023.000000	1023.000000	2046.000000
1.820000	-0.060104	-35.521637	-12.805147	-2.077962	-9.692793	-10.945732	0.000000	-10.000000	0.258333	-18.549999	169.500000	1023.000000	1023.000000	2046.000000
1.840000	-0.061067	-36.090534	-13.071468	-2.105168	-9.850641	-11.063257	0.000000	-10.000000	0.250000	-18.383333	163.500000	1023.000000	1023.000000	2046.000000
1.860000	-0.061761	-36.500984	-13.348803	-2.075151	-9.887585	-11.189445	0.000000	-10.000000	0.250000	-18.100000	157.500000	1023.000000	1023.000000	2046.000000
1.880000	-0.062415	-36.887283	-13.521132	-2.067448	-10.024264	-11.274440	0.000000	-10.000000	0.233333	-17.650000	151.500000	1023.000000	1023.000000	2046.000000
1.900000	-0.062623	-37.010452	-13.591043	-2.025227	-10.068161	-11.326022	0.000000	-10.000000	0.216667	-17.283333	145.500000	1023.000000	1023.000000	2046.000000
1.920000	-0.062585	-36.987690	-13.648480	-1.978484	-10.029369	-11.331358	0.000000	-10.000000	0.200000	-16.700001	139.500000	1023.000000	1023.000000	2046.000000
1.940000	-0.062236	-36.781513	-13.683479	-1.916197	-9.937302	-11.244535	0.000000	-10.000000	0.200000	-16.299999	133.833328	1023.000000	1023.000000	2046.000000
1.960000	-0.061963	-36.620049	-13.714154	-1.831365	-9.940703	-11.133826	0.000000	-10.000000	0.200000	-15.883333	128.333328	1023.000000	1023.000000	2046.000000
1.980000	-0.061973	-36.626213	-13.723292	-1.721516	-10.060359	-11.121043	0.000000	-10.000000	0.200000	-15.600000	123.166664	1023.000000	1023.000000	2046.000000
2.000000	-0.062312	-36.826653	-13.775997	-1.711460	-10.180572	-11.158623	0.000000	-10.000000	0.183333	-15.133333	118.000000	1023.000000	1023.000000	2046.000000
2.020000	-0.062936	-37.195408	-13.885547	-1.753715	-10.295158	-11.260987	0.000000	-10.000000	0.166667	-14.550000	113.000000	1023.000000	1023.000000	2046.000000
2.040000	-0.063595	-37.584858	-14.043217	-1.857115	-10.377478	-11.307048	0.000000	-10.000000	0.150000	-14.016666	108.000000	1023.000000	1023.000000	2046.000000
2.060000	-0.064340	-38.024773	-14.064024	-1.901411	-10.642658	-11.416679	0.000000	-10.000000	0.133333	-13.666667	103.333336	1023.000000	1023.000000	2046.000000
2.080000	-0.065134	-38.493965	-14.082519	-1.965128	-10.924207	-11.522112	0.000000	-10.000000	0.125000	-13.300000	98.666664	1023.000000	1023.000000	2046.000000
2.100000	-0.066028	-39.022465	-14.136329	-2.088497	-11.185316	-11.612322	0.000000	-10.000000	0.100000	-12.716667	94.333336	1023.000000	1023.000000	2046.000000
2.120000	-0.066736	-39.441261	-14.140841	-2.147318	-11.396778	-11.756323	0.000000	-10.000000	0.083333	-12.050000	90.000000	1023.000000	1023.000000	2046.000000
2.140000	-0.067005	-39.599812	-14.105482	-2.163543	-11.474951	-11.855836	0.000000	-10.000000	0.058333	-11.316667	86.000000	1023.000000	1023.000000	2046.000000
2.160000	-0.067146	-39.683060	-13.988696	-2.216974	-11.570958	-11.906432	0.000000	-10.000000	0.050000	-10.683333	82.166664	1023.000000	1023.000000	2046.000000
2.180000	-0.066838	-39.501068	-13.888727	-2.118561	-11.538380	-11.955402	0.000000	-10.000000	0.058333	-10.200000	78.500000	1023.000000	1023.000000	2046.000000
2.200000	-0.066340	-39.207119	-13.687000	-2.048055	-11.511408	-11.960657	0.000000	-10.000000	0.058333	-9.850000	75.166664	1023.000000	1023.000000	2046.000000
2.220000	-0.065596	-38.767029	-13.476873	-1.940613	-11.404282	-11.945260	0.000000	-10.000000	0.058333	-9.466667	71.833336	1023.000000	1023.000000	2046.000000
2.240000	-0.064777	-38.283028	-13.265733	-1.854051	-11.323548	-11.839698	0.000000	-10.000000	0.050000	-9.000000	68.666664	1023.000000	1023.000000	2046.000000
2.260000	-0.063993	-37.819752	-13.063564	-1.788768	-11.224022	-11.743398	0.000000	-10.000000	0.050000	-8.383333	65.666664	1023.000000	1023.000000	2046.000000
2.280000	-0.063331	-37.428360	-12.953973	-1.770852	-11.089804	-11.613732	0.000000	-10.000000	0.050000	-7.866667	63.000000	1023.000000	1023.000000	2046.000000
2.300000	-0.062839	-37.138111	-12.915224	-1.608308	-10.993720	-11.620858	0.000000	-10.000000	0.050000	-7.416667	60.333332	1023.000000	1023.000000	2046.000000
2.320000	-0.062324	-36.833511	-13.052283	-1.277043	-10.847223	-11.656960	0.000000	-10.000000	0.050000	-7.350000	57.833332	1023.000000	1023.000000	2046.000000
2.340000	-0.062743	-37.080853	-13.115045	-1.225993	-11.293742	-11.446074	0.000000	-10.000000	0.050000	-7.550000	55.333332	1023.000000	1023.000000	2046.000000
2.360000	-0.062774	-37.099575	-13.113560	-0.966747	-11.619067	-11.400203	0.000000	-10.000000	0.050000	-7.850000	53.000000	1023.000000	1023.000000	2046.000000
2.380000	-0.063731	-37.664780	-13.168806	-1.004925	-11.948852	-11.542196	0.000000	-10.000000	0.050000	-7.983334	50.333332	1023.000000	1023.000000	2046.000000
2.400000	-0.065189	-38.526703	-13.293613	-1.369218	-12.143199	-11.720674	0.000000	-10.000000	0.050000	-7.816667	47.666668	1023.000000	1023.000000	2046.000000
2.420000	-0.066961	-39.574200	-13.416072	-1.871753	-12.360406	-11.925967	0.000000	-10.000000	0.050000	-7.466667	45.000000	1023.000000	1023.000000	2046.000000
2.440000	-0.068844	-40.687016	-13.577145	-2.250979	-12.630416	-12.228475	0.000000	-10.000000	0.041667	-7.083333	42.500000	1023.000000	1023.000000	2046.000000
2.460000	-0.070662	-41.761406	-13.891745	-2.481778	-12.837448	-12.550435	0.000000	-10.000000	0.025000	-6.433333	40.000000	1023.000000	1023.000000	2046.000000
2.480000	-0.072208	-42.674786	-14.175432	-2.615728	-12.997734	-12.885892	0.000000	-10.000000	0.008333	-5.683333	37.666668	1023.000000	1023.000000	2046.000000
2.500000	-0.073420	-43.391304	-14.527294	-2.689535	-13.002594	-13.171881	0.000000	-10.000000	0.000000	-4.983334	35.833332	1023.000000	1023.000000	2046.000000
2.520000	-0.074621	-44.100964	-14.893950	-2.782405	-13.042105	-13.382504	0.000000	-10.000000	0.008333	-4.800000	34.166668	1023.000000	1023.000000	2046.000000
2.540000	-0.075637	-44.701260	-15.287285	-2.865074	-13.012033	-13.536869	0.000000	-10.000000	0.016667	-5.016667	32.666668	1023.000000	1023.000000	2046.000000
2.560000	-0.076497	-45.209816	-15.597965	-3.005331	-13.022939	-13.583582	0.000000	-10.000000	0.025000	-5.383334	31.000000	1023.000000	1023.000000	2046.000000
2.580000	-0.076993	-45.502762	-15.798501	-3.028682	-13.025289	-13.650289	0.000000	-10.000000	0.033333	-5.666667	29.333334	1023.000000	1023.000000	2046.000000
2.600000	-0.077343	-45.709812	-15.948920	-3.055276	-13.069263	-13.636353	0.000000	-10.000000	0.033333	-5.683333	27.500000	1023.000000	1023.000000	2046.000000
2.620000	-0.077634	-45.881577	-16.090347	-3.031827	-13.056537	-13.702864	0.000000	-10.000000	0.025000	-5.500000	25.500000	1023.000000	1023.000000	2046.000000
2.640000	-0.077628	-45.878204	-16.070295	-2.987962	-13.090247	-13.729699	0.000000	-10.000000	0.008333	-5.066667	23.500000	1023.000000	1023.000000	2046.000000
2.660000	-0.077382	-45.733047	-16.024567	-2.894242	-13.047545	-13.766696	0.000000	-10.000000	0.008333	-4.600000	21.833334	1023.000000	1023.000000	2046.000000
2.680000	-0.076925	-45.462715	-15.937407	-2.802664	-12.943299	-13.779345	0.000000	-10.000000	0.016667	-4.083333	20.333334	1023.000000	1023.000000	2046.000000
2.700000	-0.076104	-44.977238	-15.878449	-2.633233	-12.752640	-13.712917	0.000000	-10.000000	0.025000	-3.866667	19.000000	1023.000000	1023.000000	2046.000000
2.720000	-0.075386	-44.553055	-15.794114	-2.529601	-12.636451	-13.592887	0.000000	-10.000000	0.025000	-3.833333	17.666666	1023.000000	1023.000000	2046.000000
2.740000	-0.074836	-44.228065	-15.689705	-2.387490	-12.615882	-13.534990	0.000000	-10.000000	0.016667	-3.850000	16.333334	1023.000000	1023.000000	2046.000000
2.760000	-0.074457	-44.003990	-15.653715	-2.309978	-12.563012	-13.477285	0.000000	-10.000000	0.008333	-3.750000	15.000000	1023.000000	1023.000000	2046.000000
2.780000	-0.074646	-44.115902	-15.679177	-2.345698	-12.588488	-13.502542	0.000000	-10.000000	0.000000	-3.583333	13.666667	1023.000000	1023.000000	2046.000000
2.800000	-0.074976	-44.310619	-15.774755	-2.420529	-12.574015	-13.541320	0.000000	-10.000000	0.016667	-3.583333	12.500000	1023.000000	1023.000000	2046.000000
2.820000	-0.075457	-44.594807	-15.812853	-2.598271	-12.696358	-13.487327	0.000000	-10.000000	0.016667	-3.633333	11.333333	1023.000000	1023.000000	2046.000000
2.840000	-0.075871	-44.839493	-15.878290	-2.663197	-12.757049	-13.540956	0.000000	-10.000000	0.016667	-3.566667	10.166667	1023.000000	1023.000000	2046.000000
2.860000	-0.076440	-45.176144	-15.886945	-2.727670	-12.927972	-13.633554	0.000000	-10.000000	0.000000	-3.233333	9.000000	1023.000000	1023.000000	2046.000000
2.880000	-0.076787	-45.381187	-15.875582	-2.876711	-13.048836	-13.580060	0.000000	-10.000000	0.000000	-2.700000	8.000000	1023.000000	1023.000000	2046.000000
2.900000	-0.076787	-45.381020	-15.793122	-2.909694	-13.056479	-13.621722	0.000000	-10.000000	0.008333	-2.183333	7.000000	1023.000000	1023.000000	2046.000000
2.920000	-0.076546	-45.238632	-15.690195	-2.920879	-13.026439	-13.601121	0.000000	-10.000000	0.016667	-1.850000	6.333333	1023.000000	1023.000000	2046.000000
2.940000	-0.076069	-44.956493	-15.450172	-2.918611	-13.049087	-13.538622	0.000000	-10.000000	0.016667	-1.750000	6.000000	1023.000000	1023.000000	2046.000000
2.960000	-0.075223	-44.456989	-15.196664	-2.758715	-12.956850	-13.544762	0.000000	-10.000000	0.008333	-1.750000	6.000000	1023.000000	1023.000000	2046.000000
2.980000	-0.074235	-43.873047	-14.882326	-2.695400	-12.854043	-13.441277	0.000000	-10.000000	0.000000	-1.600000	6.000000	1023.000000	1023.000000	2046.000000
3.000000	-0.073142	-43.227127	-14.607428	-2.575868	-12.737935	-13.305896	0.000000	-10.000000	0.000000	-1.000000	6.000000	1023.000000	1023.000000	2046.000000
3.020000	-0.072055	-42.584324	-14.339252	-2.436589	-12.629512	-13.178970	0.000000	-10.000000	0.000000	-0.416667	6.000000	1023.000000	1023.000000	2046.000000
3.040000	-0.071096	-42.017925	-14.150918	-2.271083	-12.481406	-13.114519	0.000000	-10.000000	0.000000	0.000000	6.000000	1023.000000	1023.000000	2046.000000
3.060000	-0.070316	-41.556705	-14.063680	-2.159499	-12.339923	-12.993602	0.000000	-10.000000	0.000000	0.000000	6.000000	1023.000000	1023.000000	2046.000000
3.080000	-0.069640	-41.157425	-14.063527	-1.960358	-12.283371	-12.850167	0.000000	-10.000000	-0.008333	0.000000	6.000000	1023.000000	1023.000000	2046.000000
3.100000	-0.069598	-41.132301	-14.304713	-1.661640	-12.426328	-12.739620	0.000000	-10.000000	-0.008333	0.000000	6.000000	1023.000000	1023.000000	2046.000000
3.120000	-0.069534	-41.094574	-14.281879	-1.435929	-12.718498	-12.658266	0.000000	-10.000000	-0.008333	0.000000	6.000000	1023.000000	1023.000000	2046.000000
3.140000	-0.069973	-41.354134	-14.301273	-1.464317	-12.922954	-12.665591	0.000000	-10.000000	-0.008333	0.000000	6.000000	1023.000000	1023.000000	2046.000000
3.160000	-0.070971	-41.944153	-14.269429	-1.751005	-13.133389	-12.790329	0.000000	-10.000000	-0.008333	0.533333	6.000000	1023.000000	1023.000000	2046.000000
3.180000	-0.072245	-42.696808	-14.321359	-2.233033	-13.240623	-12.901791	0.000000	-10.000000	-0.008333	1.266667	6.000000	1023.000000	1023.000000	2046.000000
3.200000	-0.073611	-43.504261	-14.446274	-2.594554	-13.360635	-13.102798	0.000000	-10.000000	-0.016667	2.233333	6.000000	1023.000000	1023.000000	2046.000000
3.220000	-0.075041	-44.349415	-14.694360	-2.843869	-13.480050	-13.331138	0.000000	-10.000000	-0.033333	3.133333	6.000000	1023.000000	1023.000000	2046.000000
3.240000	-0.076087	-44.967350	-14.941985	-2.981431	-13.490967	-13.552967	0.000000	-10.000000	-0.050000	4.383334	6.000000	1023.000000	1023.000000	2046.000000
3.260000	-0.076749	-45.358494	-15.105068	-3.057078	-13.417871	-13.778480	0.000000	-10.000000	-0.041667	5.733334	6.000000	1023.000000	1023.000000	2046.000000
3.280000	-0.076955	-45.480408	-15.322351	-3.087263	-13.232223	-13.838573	0.000000	-10.000000	-0.025000	6.883334	6.000000	1023.000000	1023.000000	2046.000000
3.300000	-0.077176	-45.610832	-15.494161	-3.075594	-13.078258	-13.962820	0.000000	-10.000000	-0.025000	7.716667	6.000000	1023.000000	1023.000000	2046.000000
3.320000	-0.077243	-45.650635	-15.643353	-3.151979	-12.891068	-13.964234	0.000000	-10.000000	-0.033333	8.550000	6.000000	1023.000000	1023.000000	2046.000000
3.340000	-0.077028	-45.523632	-15.727582	-3.194409	-12.670480	-13.931161	0.000000	-10.000000	-0.058333	9.416667	6.000000	1023.000000	1023.000000	2046.000000
3.360000	-0.076634	-45.290840	-15.723771	-3.169433	-12.484594	-13.913040	0.000000	-10.000000	-0.075000	10.316667	6.000000	1023.000000	1023.000000	2046.000000
3.380000	-0.076124	-44.989483	-15.649964	-3.204679	-12.326634	-13.808204	0.000000	-10.000000	-0.100000	11.283334	11.333333	1023.000000	1023.000000	2046.000000
3.400000	-0.075369	-44.542919	-15.593368	-3.164500	-12.049938	-13.735110	0.000000	-10.000000	-0.125000	12.450001	17.666666	1023.000000	1023.000000	2046.000000
3.420000	-0.074364	-43.948940	-15.379489	-3.066357	-11.802677	-13.700417	0.000000	-10.000000	-0.141667	13.466667	25.333334	1023.000000	1023.000000	2046.000000
3.440000	-0.072936	-43.105114	-15.158537	-3.023153	-11.387543	-13.535880	0.000000	-10.000000	-0.166667	14.533334	29.333334	1023.000000	1023.000000	2046.000000
3.460000	-0.071149	-42.049263	-14.863337	-2.917083	-10.941130	-13.327713	0.000000	-10.000000	-0.183333	15.366667	34.000000	1023.000000	1023.000000	2046.000000
3.480000	-0.069389	-41.008770	-14.562328	-2.769712	-10.545105	-13.131624	0.000000	-10.000000	-0.216667	16.333334	39.166668	1023.000000	1023.000000	2046.000000
3.500000	-0.067593	-39.947491	-14.240271	-2.614823	-10.187082	-12.905313	0.000000	-10.000000	-0.216667	17.150000	44.333332	1023.000000	1023.000000	2046.000000
3.520000	-0.065930	-38.964756	-13.969897	-2.478977	-9.822050	-12.693832	0.000000	-10.000000	-0.216667	17.616667	49.833332	1023.000000	1023.000000	2046.000000
3.540000	-0.064728	-38.254406	-13.764360	-2.401913	-9.494492	-12.593641	0.000000	-10.000000	-0.208333	18.166666	55.500000	1023.000000	1023.000000	2046.000000
3.560000	-0.063938	-37.787083	-13.582408	-2.495988	-9.293134	-12.415555	0.000000	-10.000000	-0.225000	18.633333	61.500000	1023.000000	1023.000000	2046.000000
3.580000	-0.063081	-37.281002	-13.437172	-2.577620	-9.018602	-12.247608	0.000000	-10.000000	-0.241667	18.900000	67.833336	1023.000000	1023.000000	2046.000000
3.600000	-0.062479	-36.925041	-13.186605	-2.720580	-8.904829	-12.113029	0.000000	-10.000000	-0.258333	19.216667	74.166664	1023.000000	1023.000000	2046.000000
3.620000	-0.062002	-36.643402	-12.936411	-2.881153	-8.820039	-12.005799	0.000000	-10.000000	-0.275000	19.533335	80.666664	1023.000000	1023.000000	2046.000000
3.640000	-0.061301	-36.228695	-12.644596	-3.005145	-8.662935	-11.916019	0.000000	-10.000000	-0.291667	20.233334	87.000000	1023.000000	1023.000000	2046.000000
3.660000	-0.060237	-35.600121	-12.272545	-3.084085	-8.422009	-11.821481	0.000000	-10.000000	-0.308333	20.566668	93.666664	1023.000000	1023.000000	2046.000000
3.680000	-0.058808	-34.755634	-11.866086	-3.091924	-8.115261	-11.682364	0.000000	-10.000000	-0.325000	20.900000	100.500000	1023.000000	1023.000000	2046.000000
3.700000	-0.056931	-33.645924	-11.385644	-3.046955	-7.759121	-11.454205	0.000000	-10.000000	-0.341667	21.316668	107.500000	1023.000000	1023.000000	2046.000000
3.720000	-0.054964	-32.483669	-10.871124	-2.923862	-7.421357	-11.267328	0.000000	-10.000000	-0.350000	21.533333	114.500000	1023.000000	1023.000000	2046.000000
3.740000	-0.052695	-31.142519	-10.335640	-2.773246	-6.977115	-11.056517	0.000000	-10.000000	-0.350000	21.933334	121.666664	1023.000000	1023.000000	2046.000000
3.760000	-0.050409	-29.791685	-9.763156	-2.658519	-6.582847	-10.787162	0.000000	-10.000000	-0.366667	22.166668	128.833328	1023.000000	1023.000000	2046.000000
3.780000	-0.048099	-28.426294	-9.261160	-2.500478	-6.149128	-10.515528	0.000000	-10.000000	-0.366667	22.766666	136.333328	1023.000000	1023.000000	2046.000000
3.800000	-0.046118	-27.255529	-8.857877	-2.400509	-5.737275	-10.259867	0.000000	-10.000000	-0.383333	22.933334	143.666672	1023.000000	1023.000000	2046.000000
3.820000	-0.044168	-26.103012	-8.488567	-2.277663	-5.328993	-10.007790	0.000000	-10.000000	-0.366667	23.033333	151.333328	1023.000000	1023.000000	2046.000000
3.840000	-0.042632	-25.195383	-8.245908	-2.106087	-5.062379	-9.781010	0.000000	-10.000000	-0.358333	23.116667	159.000000	1023.000000	1023.000000	2046.000000
3.860000	-0.041371	-24.450409	-8.271210	-1.665718	-4.855858	-9.657622	0.000000	-10.000000	-0.325000	22.883333	166.833328	1023.000000	1023.000000	2046.000000
3.880000	-0.040051	-23.670322	-8.014550	-1.493906	-4.885467	-9.276400	0.000000	-10.000000	-0.325000	23.033333	174.500000	1023.000000	1023.000000	2046.000000
3.900000	-0.038977	-23.035393	-7.721898	-1.389560	-4.844471	-9.079465	0.000000	-10.000000	-0.333333	22.800001	182.166672	1023.000000	1023.000000	2046.000000
3.920000	-0.038591	-22.807346	-7.501919	-1.531750	-4.737352	-9.036325	0.000000	-10.000000	-0.350000	23.100000	189.833328	1023.000000	1023.000000	2046.000000
3.940000	-0.038611	-22.818844	-7.239407	-1.965285	-4.653911	-8.960241	0.000000	-10.000000	-0.350000	23.000000	197.500000	1023.000000	1023.000000	2046.000000
3.960000	-0.039071	-23.090721	-7.229047	-2.314740	-4.529208	-9.017726	0.000000	-10.000000	-0.366667	23.216667	205.166672	1023.000000	1023.000000	2046.000000
3.980000	-0.040146	-23.726299	-7.331717	-2.653857	-4.587063	-9.153661	0.000000	-10.000000	-0.366667	23.416668	213.000000	1023.000000	1023.000000	2046.000000
4.000000	-0.040797	-24.110949	-7.444674	-2.772470	-4.532968	-9.360836	0.000000	-10.000000	-0.366667	23.483334	220.666672	1023.000000	1023.000000	2046.000000
4.020000	-0.040996	-24.228697	-7.550676	-2.871912	-4.310343	-9.495765	0.000000	-10.000000	-0.366667	23.350000	228.333328	1023.000000	1023.000000	2046.000000
4.040000	-0.040671	-24.036676	-7.682167	-2.898121	-3.960891	-9.495499	0.000000	-10.000000	-0.383333	23.183334	236.000000	1023.000000	1023.000000	2046.000000
4.060000	-0.040196	-23.755859	-7.762671	-2.826136	-3.663876	-9.503176	0.000000	-10.000000	-0.391667	23.183334	244.000000	1023.000000	1023.000000	2046.000000
4.080000	-0.039533	-23.364252	-7.715549	-2.876206	-3.361676	-9.410820	0.000000	-10.000000	-0.375000	23.183334	251.833328	1023.000000	1023.000000	2046.000000
4.100000	-0.038983	-23.039015	-7.658545	-2.881852	-3.160547	-9.338070	0.000000	-10.000000	-0.375000	23.350000	259.500000	1023.000000	1023.000000	2046.000000
4.120000	-0.038057	-22.491756	-7.534750	-2.890071	-2.866359	-9.200576	0.000000	-10.000000	-0.366667	23.283335	267.166656	1023.000000	1023.000000	2046.000000
4.140000	-0.036996	-21.864843	-7.332786	-2.809365	-2.582572	-9.140121	0.000000	-10.000000	-0.366667	23.433334	275.000000	1023.000000	1023.000000	2046.000000
4.160000	-0.035733	-21.118086	-7.097635	-2.740474	-2.267886	-9.012092	0.000000	-10.000000	-0.366667	23.216667	283.000000	1023.000000	1023.000000	2046.000000
4.180000	-0.034318	-20.282143	-6.818245	-2.606308	-1.913872	-8.943716	0.000000	-10.000000	-0.366667	23.316668	290.833344	1023.000000	1023.000000	2046.000000
4.200000	-0.032650	-19.296131	-6.475189	-2.532155	-1.528334	-8.760454	0.000000	-10.000000	-0.375000	23.350000	298.500000	1023.000000	1023.000000	2046.000000
4.220000	-0.030776	-18.188517	-6.087265	-2.409377	-1.100882	-8.590992	0.000000	-10.000000	-0.375000	23.500000	306.166656	1023.000000	1023.000000	2046.000000
4.240000	-0.028709	-16.966959	-5.720972	-2.217646	-0.653851	-8.374489	0.000000	-10.000000	-0.375000	23.500000	314.000000	1023.000000	1023.000000	2046.000000
4.260000	-0.026678	-15.766730	-5.365191	-2.031659	-0.192685	-8.177197	0.000000	-10.000000	-0.366667	23.366667	322.000000	1023.000000	1023.000000	2046.000000
4.280000	-0.024649	-14.567459	-4.997481	-1.910236	0.254945	-7.914687	0.000000	-10.000000	-0.333333	22.833334	329.833344	1023.000000	1023.000000	2046.000000
4.300000	-0.022925	-13.548677	-4.657448	-1.736925	0.654560	-7.808865	0.000000	-10.000000	-0.333333	22.200001	337.500000	1023.000000	1023.000000	2046.000000
4.320000	-0.021594	-12.762166	-4.404567	-1.774325	1.021170	-7.604445	0.000000	-10.000000	-0.316667	21.516668	344.833344	1023.000000	1023.000000	2046.000000
4.340000	-0.020555	-12.147967	-4.102308	-1.889740	1.265847	-7.421766	0.000000	-10.000000	-0.325000	21.250000	352.166656	1023.000000	1023.000000	2046.000000
4.360000	-0.019712	-11.649522	-3.800245	-2.044218	1.514969	-7.320028	0.000000	-10.000000	-0.308333	20.966667	359.333344	1023.000000	1023.000000	2046.000000
4.380000	-0.019042	-11.253957	-3.471994	-2.232160	1.711400	-7.261202	0.000000	-10.000000	-0.308333	20.733334	366.500000	1023.000000	1023.000000	2046.000000
4.400000	-0.018149	-10.725843	-3.045615	-2.421813	1.932802	-7.191217	0.000000	-10.000000	-0.300000	20.416668	373.500000	1023.000000	1023.000000	2046.000000
4.420000	-0.017042	-10.071972	-2.656060	-2.512440	2.214012	-7.117484	0.000000	-10.000000	-0.308333	20.300001	380.333344	1023.000000	1023.000000	2046.000000
4.440000	-0.015443	-9.126741	-2.219342	-2.565969	2.553490	-6.894921	0.000000	-10.000000	-0.308333	20.550001	387.166656	1023.000000	1023.000000	2046.000000
4.460000	-0.013472	-7.961723	-1.693367	-2.427138	2.889423	-6.730641	0.000000	-10.000000	-0.308333	20.616667	394.000000	1023.000000	1023.000000	2046.000000
4.480000	-0.011317	-6.688468	-1.206177	-2.248380	3.274462	-6.508373	0.000000	-10.000000	-0.308333	20.566668	400.833344	1023.000000	1023.000000	2046.000000
4.500000	-0.008819	-5.211832	-0.561885	-2.066932	3.646837	-6.229852	0.000000	-10.000000	-0.316667	20.583334	407.666656	1023.000000	1023.000000	2046.000000
4.520000	-0.006153	-3.636537	0.098692	-1.854336	4.090820	-5.971714	0.000000	-10.000000	-0.333333	20.633333	414.500000	1023.000000	1023.000000	2046.000000
4.540000	-0.003709	-2.192300	0.677989	-1.711516	4.526813	-5.685586	0.000000	-10.000000	-0.341667	21.133333	421.500000	1023.000000	1023.000000	2046.000000
4.560000	-0.001586	-0.937068	1.130510	-1.539322	4.972650	-5.500906	0.000000	-10.000000	-0.341667	21.200001	428.500000	1023.000000	1023.000000	2046.000000
4.580000	0.000193	0.113885	1.565415	-1.407041	5.284266	-5.328756	0.000000	-10.000000	-0.333333	21.416668	435.500000	1023.000000	1023.000000	2046.000000
4.600000	0.001930	1.140709	1.911820	-1.200623	5.634133	-5.204622	0.000000	-10.000000	-0.316667	21.466667	442.500000	1023.000000	1023.000000	2046.000000
4.620000	0.003397	2.007638	2.122831	-0.828757	5.802039	-5.088474	0.000000	-10.000000	-0.300000	21.350000	449.666656	1023.000000	1023.000000	2046.000000
4.640000	0.004536	2.680995	2.231247	-0.774826	5.859460	-4.634886	0.000000	-10.000000	-0.291667	21.100000	456.833344	1023.000000	1023.000000	2046.000000
4.660000	0.006172	3.647584	2.588879	-0.447603	5.958978	-4.452670	0.000000	-10.000000	-0.291667	20.716667	464.000000	1023.000000	1023.000000	2046.000000
4.680000	0.006957	4.111882	2.987888	-0.500983	5.920053	-4.295076	0.000000	-10.000000	-0.291667	20.433334	471.000000	1023.000000	1023.000000	2046.000000
4.700000	0.006965	4.116061	3.184093	-0.706847	5.859138	-4.220323	0.000000	-10.000000	-0.275000	20.000000	477.833344	1023.000000	1023.000000	2046.000000
4.720000	0.005818	3.438460	3.086958	-1.017947	5.701202	-4.331753	0.000000	-10.000000	-0.258333	19.750000	484.666656	1023.000000	1023.000000	2046.000000
4.740000	0.003900	2.304735	2.878776	-1.353932	5.370821	-4.590930	0.000000	-10.000000	-0.250000	19.433334	491.166656	1023.000000	1023.000000	2046.000000
4.760000	0.002303	1.360918	2.679888	-1.535491	5.127778	-4.911256	0.000000	-10.000000	-0.250000	19.300001	497.833344	1023.000000	1023.000000	2046.000000
4.780000	0.001615	0.954558	2.534787	-1.661483	5.109965	-5.028711	0.000000	-10.000000	-0.233333	18.833334	504.166656	1023.000000	1023.000000	2046.000000
4.800000	0.001461	0.863432	2.405614	-1.640804	5.246961	-5.148339	0.000000	-10.000000	-0.233333	18.616667	510.500000	1023.000000	1023.000000	2046.000000
4.820000	0.001751	1.034969	2.326158	-1.610416	5.471131	-5.151905	0.000000	-10.000000	-0.225000	18.500000	516.666687	1023.000000	1023.000000	2046.000000
4.840000	0.001982	1.171092	2.319821	-1.668662	5.597803	-5.077871	0.000000	-10.000000	-0.225000	18.450001	523.000000	1023.000000	1023.000000	2046.000000
4.860000	0.002395	1.415386	2.363817	-1.646918	5.760000	-5.061513	0.000000	-10.000000	-0.208333	18.250000	529.333313	1023.000000	1023.000000	2046.000000
4.880000	0.002997	1.770958	2.431762	-1.629708	5.963756	-4.994852	0.000000	-10.000000	-0.200000	17.933334	535.500000	1023.000000	1023.000000	2046.000000
4.900000	0.003706	2.190148	2.565361	-1.598836	6.147470	-4.923846	0.000000	-10.000000	-0.200000	17.716667	541.500000	1023.000000	1023.000000	2046.000000
4.920000	0.004620	2.730616	2.773658	-1.566619	6.352282	-4.828705	0.000000	-10.000000	-0.200000	17.566668	547.500000	1023.000000	1023.000000	2046.000000
4.940000	0.005755	3.401405	3.003684	-1.443219	6.603079	-4.762141	0.000000	-10.000000	-0.191667	17.766666	553.500000	1023.000000	1023.000000	2046.000000
4.960000	0.007023	4.150710	3.285340	-1.369625	6.910299	-4.675303	0.000000	-10.000000	-0.200000	17.833334	559.500000	1023.000000	1023.000000	2046.000000
4.980000	0.008537	5.045482	3.558667	-1.334982	7.298624	-4.476827	0.000000	-10.000000	-0.200000	17.883333	565.500000	1023.000000	1023.000000	2046.000000
5.000000	0.010188	6.021178	3.817219	-1.158190	7.736117	-4.373969	0.000000	-10.000000	-0.200000	17.650000	571.333313	1023.000000	1023.000000	2046.000000
5.020000	0.011815	6.982717	4.104370	-1.005337	8.113122	-4.229437	0.000000	-10.000000	-0.175000	17.200001	577.000000	1023.000000	1023.000000	2046.000000
5.040000	0.013286	7.851879	4.389894	-0.902023	8.450457	-4.086449	0.000000	-10.000000	-0.158333	16.466667	582.666687	1023.000000	1023.000000	2046.000000
5.060000	0.014603	8.630582	4.619408	-0.813062	8.798144	-3.973908	0.000000	-10.000000	-0.141667	15.566667	588.333313	1023.000000	1023.000000	2046.000000
5.080000	0.015430	9.119369	4.774244	-0.868870	9.026967	-3.812972	0.000000	-10.000000	-0.133333	14.700000	593.833313	1023.000000	1023.000000	2046.000000
5.100000	0.016084	9.505785	4.896228	-1.001875	9.260380	-3.648948	0.000000	-10.000000	-0.116667	13.750000	599.000000	1023.000000	1023.000000	2046.000000
5.120000	0.016445	9.719218	5.124699	-1.129982	9.356455	-3.631953	0.000000	-10.000000	-0.108333	12.816667	603.666687	1023.000000	1023.000000	2046.000000
5.140000	0.016557	9.784957	5.362372	-1.405432	9.460089	-3.632072	0.000000	-10.000000	-0.100000	11.883333	608.000000	1023.000000	1023.000000	2046.000000
5.160000	0.016766	9.908514	5.637245	-1.637105	9.557327	-3.648953	0.000000	-10.000000	-0.083333	11.266666	612.000000	1023.000000	1023.000000	2046.000000
5.180000	0.017410	10.289093	5.887926	-1.836758	9.802771	-3.564845	0.000000	-10.000000	-0.075000	10.783334	616.000000	1023.000000	1023.000000	2046.000000
5.200000	0.018528	10.950157	6.263165	-1.864314	10.055142	-3.503836	0.000000	-10.000000	-0.066667	10.500000	619.666687	1023.000000	1023.000000	2046.000000
5.220000	0.019987	11.812150	6.601873	-1.766864	10.343970	-3.366829	0.000000	-10.000000	-0.066667	10.166667	623.333313	1023.000000	1023.000000	2046.000000
5.240000	0.021659	12.800524	6.995406	-1.592196	10.598887	-3.201572	0.000000	-10.000000	-0.058333	9.850000	626.666687	1023.000000	1023.000000	2046.000000
5.260000	0.023433	13.848964	7.441699	-1.391141	10.832078	-3.033673	0.000000	-10.000000	-0.050000	9.600000	630.166687	1023.000000	1023.000000	2046.000000
5.280000	0.025728	15.205275	7.952383	-1.185378	11.244886	-2.806617	0.000000	-10.000000	-0.041667	9.533334	633.333313	1023.000000	1023.000000	2046.000000
5.300000	0.028022	16.561056	8.529073	-0.968453	11.610122	-2.609686	0.000000	-10.000000	-0.041667	9.466667	636.666687	1023.000000	1023.000000	2046.000000
5.320000	0.029991	17.724571	8.996943	-0.772534	11.935629	-2.435466	0.000000	-10.000000	-0.041667	9.550000	639.833313	1023.000000	1023.000000	2046.000000
5.340000	0.031494	18.613184	9.362174	-0.656522	12.218284	-2.310751	0.000000	-10.000000	-0.041667	9.416667	643.000000	1023.000000	1023.000000	2046.000000
5.360000	0.032810	19.390623	9.639287	-0.529632	12.486663	-2.205696	0.000000	-10.000000	-0.033333	9.216667	646.166687	1023.000000	1023.000000	2046.000000
5.380000	0.033953	20.066200	9.884566	-0.345556	12.644335	-2.117146	0.000000	-10.000000	-0.016667	8.683333	649.333313	1023.000000	1023.000000	2046.000000
5.400000	0.034698	20.506342	9.849155	-0.122570	12.650422	-1.870665	0.000000	-10.000000	-0.008333	8.300000	652.333313	1023.000000	1023.000000	2046.000000
5.420000	0.035399	20.920866	9.937890	0.209132	12.521776	-1.747934	0.000000	-10.000000	0.000000	7.650000	655.166687	1023.000000	1023.000000	2046.000000
5.440000	0.035555	21.013046	10.036971	0.276596	12.352820	-1.653340	0.000000	-10.000000	0.000000	6.866667	657.833313	1023.000000	1023.000000	2046.000000
5.460000	0.034484	20.380304	10.026982	0.052356	12.081487	-1.780521	0.000000	-10.000000	0.000000	5.900000	660.333313	1023.000000	1023.000000	2046.000000
5.480000	0.032958	19.478020	9.808606	-0.327052	11.883311	-1.886846	0.000000	-10.000000	-0.008333	5.116667	662.500000	1023.000000	1023.000000	2046.000000
5.500000	0.030511	18.032116	9.497169	-0.630421	11.395757	-2.230389	0.000000	-10.000000	-0.025000	4.550000	664.333313	1023.000000	1023.000000	2046.000000
5.520000	0.027988	16.540617	9.145965	-0.953484	10.888827	-2.540690	0.000000	-10.000000	-0.033333	4.033333	666.000000	1023.000000	1023.000000	2046.000000
5.540000	0.026206	15.487629	8.826856	-1.041952	10.593570	-2.890844	0.000000	-10.000000	-0.033333	3.566667	667.333313	1023.000000	1023.000000	2046.000000
5.560000	0.025057	14.808628	8.609082	-1.109100	10.426072	-3.117427	0.000000	-10.000000	-0.016667	3.166667	668.500000	1023.000000	1023.000000	2046.000000
5.580000	0.024339	14.384061	8.369026	-1.138837	10.362899	-3.209027	0.000000	-10.000000	-0.008333	3.000000	669.500000	1023.000000	1023.000000	2046.000000
5.600000	0.023797	14.064026	8.206428	-1.157860	10.318206	-3.302747	0.000000	-10.000000	0.000000	2.883333	670.500000	1023.000000	1023.000000	2046.000000
5.620000	0.023329	13.787237	8.069643	-1.190575	10.314998	-3.406829	0.000000	-10.000000	0.000000	2.650000	671.500000	1023.000000	1023.000000	2046.000000
5.640000	0.022987	13.585072	7.960412	-1.240485	10.295699	-3.430554	0.000000	-10.000000	0.008333	2.183333	672.500000	1023.000000	1023.000000	2046.000000
5.660000	0.022783	13.465040	7.884481	-1.243523	10.316037	-3.491956	0.000000	-10.000000	0.008333	1.466667	673.333313	1023.000000	1023.000000	2046.000000
5.680000	0.022802	13.475984	7.808176	-1.213148	10.392993	-3.512038	0.000000	-10.000000	0.008333	0.733333	673.833313	1023.000000	1023.000000	2046.000000
5.700000	0.022885	13.525249	7.772124	-1.179107	10.474504	-3.542271	0.000000	-10.000000	0.000000	0.183333	674.000000	1023.000000	1023.000000	2046.000000
5.720000	0.023269	13.752147	7.820653	-1.128086	10.566699	-3.507120	0.000000	-10.000000	0.000000	0.000000	674.000000	1023.000000	1023.000000	2046.000000
5.740000	0.023643	13.973280	7.881067	-1.041407	10.669100	-3.535480	0.000000	-10.000000	0.000000	0.000000	674.000000	1023.000000	1023.000000	2046.000000
5.760000	0.024318	14.371922	7.905776	-0.995439	10.885141	-3.423556	0.000000	-10.000000	0.000000	0.000000	674.000000	1023.000000	1023.000000	2046.000000
5.780000	0.025196	14.890859	7.941257	-0.826443	11.147412	-3.371368	0.000000	-10.000000	0.000000	0.000000	674.000000	1023.000000	1023.000000	2046.000000
5.800000	0.025851	15.278237	8.008478	-0.773933	11.298545	-3.254853	0.000000	-10.000000	0.000000	-0.316667	674.000000	1023.000000	1023.000000	2046.000000
5.820000	0.026441	15.626748	8.059180	-0.693171	11.426747	-3.166009	0.000000	-10.000000	0.000000	-1.233333	674.000000	1023.000000	1023.000000	2046.000000
5.840000	0.026577	15.706752	7.998831	-0.718399	11.535553	-3.109233	0.000000	-10.000000	0.000000	-2.400000	674.000000	1023.000000	1023.000000	2046.000000
5.860000	0.026349	15.572173	7.847878	-0.802773	11.604285	-3.077218	0.000000	-10.000000	0.008333	-3.500000	674.000000	1023.000000	1023.000000	2046.000000
5.880000	0.025840	15.271222	7.776389	-0.972902	11.521766	-3.054031	0.000000	-10.000000	0.016667	-4.300000	674.000000	1023.000000	1023.000000	2046.000000
5.900000	0.025159	14.868810	7.728614	-1.213338	11.451089	-3.097556	0.000000	-10.000000	0.025000	-5.016667	674.000000	1023.000000	1023.000000	2046.000000
5.920000	0.024216	14.311691	7.653472	-1.437710	11.309946	-3.214016	0.000000	-10.000000	0.033333	-5.600000	674.000000	1023.000000	1023.000000	2046.000000
5.940000	0.023631	13.966129	7.656280	-1.682563	11.225621	-3.233208	0.000000	-10.000000	0.041667	-5.983334	674.000000	1023.000000	1023.000000	2046.000000
5.960000	0.023463	13.866782	7.646583	-1.796257	11.257010	-3.240553	0.000000	-10.000000	0.050000	-6.316667	674.000000	1023.000000	1023.000000	2046.000000
5.980000	0.023627	13.963577	7.712032	-1.746233	11.230123	-3.232343	0.000000	-10.000000	0.041667	-6.750000	674.000000	1023.000000	1023.000000	2046.000000
6.000000	0.024066	14.222873	7.794413	-1.634755	11.201414	-3.138199	0.000000	-10.000000	0.041667	-7.250000	674.000000	1023.000000	1023.000000	2046.000000
6.020000	0.024426	14.435795	7.801940	-1.476925	11.165903	-3.055123	0.000000	-10.000000	0.041667	-7.733334	674.000000	1023.000000	1023.000000	2046.000000
6.040000	0.025081	14.823114	7.921282	-1.253726	11.148880	-2.993322	0.000000	-10.000000	0.050000	-8.150001	666.833313	1023.000000	1023.000000	2046.000000
6.060000	0.026065	15.404473	8.100101	-1.054876	11.177375	-2.818126	0.000000	-10.000000	0.050000	-8.900001	657.666687	1023.000000	1023.000000	2046.000000
6.080000	0.027011	15.963353	8.247648	-0.758061	11.243295	-2.769528	0.000000	-10.000000	0.050000	-9.550000	648.500000	1023.000000	1023.000000	2046.000000
6.100000	0.027656	16.344408	8.325150	-0.566127	11.207758	-2.622375	0.000000	-10.000000	0.066667	-10.300000	645.333313	1023.000000	1023.000000	2046.000000
6.120000	0.027939	16.512163	8.211927	-0.353211	11.236263	-2.582816	0.000000	-10.000000	0.083333	-10.900001	643.166687	1023.000000	1023.000000	2046.000000
6.140000	0.027986	16.539820	8.052997	-0.093306	11.193995	-2.613866	0.000000	-10.000000	0.100000	-11.766667	639.666687	1023.000000	1023.000000	2046.000000
6.160000	0.027773	16.413935	7.661556	0.350029	11.090005	-2.687656	0.000000	-10.000000	0.100000	-12.716667	635.833313	1023.000000	1023.000000	2046.000000
6.180000	0.026874	15.882589	7.327340	0.426933	10.555335	-2.427018	0.000000	-10.000000	0.116667	-13.583334	631.500000	1023.000000	1023.000000	2046.000000
6.200000	0.026384	15.593092	7.041373	0.781805	10.209448	-2.439533	0.000000	-10.000000	0.150000	-14.450000	626.833313	1023.000000	1023.000000	2046.000000
6.220000	0.024637	14.560736	6.717956	0.692942	9.764544	-2.614706	0.000000	-10.000000	0.183333	-14.983334	623.666687	1023.000000	1023.000000	2046.000000
6.240000	0.022189	13.113722	6.317932	0.348899	9.324226	-2.877336	0.000000	-10.000000	0.200000	-15.733334	618.500000	1023.000000	1023.000000	2046.000000
6.260000	0.019357	11.439828	5.858271	-0.058943	8.783008	-3.142508	0.000000	-10.000000	0.216667	-16.316668	613.166687	1023.000000	1023.000000	2046.000000
6.280000	0.016255	9.606602	5.268547	-0.368254	8.196362	-3.490054	0.000000	-10.000000	0.233333	-17.050001	606.000000	1023.000000	1023.000000	2046.000000
6.300000	0.013220	7.813262	4.653566	-0.506907	7.636531	-3.969928	0.000000	-10.000000	0.250000	-17.366667	600.333313	1023.000000	1023.000000	2046.000000
6.320000	0.010865	6.421229	4.149190	-0.584538	7.196371	-4.339794	0.000000	-10.000000	0.250000	-17.716667	594.500000	1023.000000	1023.000000	2046.000000
6.340000	0.008855	5.233294	3.690779	-0.595538	6.808430	-4.670378	0.000000	-10.000000	0.241667	-17.850000	588.500000	1023.000000	1023.000000	2046.000000
6.360000	0.007247	4.283032	3.154865	-0.582036	6.623228	-4.913025	0.000000	-10.000000	0.241667	-18.083334	582.500000	1023.000000	1023.000000	2046.000000
6.380000	0.005616	3.318916	2.689707	-0.612574	6.398084	-5.156301	0.000000	-10.000000	0.241667	-18.200001	576.500000	1023.000000	1023.000000	2046.000000
6.400000	0.004031	2.382164	2.211263	-0.703542	6.194329	-5.319886	0.000000	-10.000000	0.241667	-18.433334	570.500000	1023.000000	1023.000000	2046.000000
6.420000	0.002728	1.612003	1.876152	-0.750089	5.963680	-5.477741	0.000000	-10.000000	0.241667	-18.666668	564.500000	1023.000000	1023.000000	2046.000000
6.440000	0.001759	1.039648	1.513441	-0.760340	5.884691	-5.598143	0.000000	-10.000000	0.241667	-18.883335	558.166687	1023.000000	1023.000000	2046.000000
6.460000	0.000880	0.520208	1.285128	-0.747425	5.695587	-5.713081	0.000000	-10.000000	0.250000	-19.133335	551.833313	1023.000000	1023.000000	2046.000000
6.480000	0.000143	0.084419	1.044581	-0.781533	5.579992	-5.758622	0.000000	-10.000000	0.266667	-19.283335	545.333313	1023.000000	1023.000000	2046.000000
6.500000	-0.000455	-0.268799	0.865677	-0.730571	5.499238	-5.903142	0.000000	-10.000000	0.266667	-19.333334	539.000000	1023.000000	1023.000000	2046.000000
6.520000	-0.000832	-0.491606	0.663005	-0.721528	5.477839	-5.910923	0.000000	-10.000000	0.283333	-19.400000	532.500000	1023.000000	1023.000000	2046.000000
6.540000	-0.001012	-0.597840	0.455602	-0.690041	5.510410	-5.873811	0.000000	-10.000000	0.283333	-19.483334	526.000000	1023.000000	1023.000000	2046.000000
6.560000	-0.001371	-0.810385	0.226879	-0.602142	5.398011	-5.833132	0.000000	-10.000000	0.325000	-19.766666	519.500000	1023.000000	1023.000000	2046.000000
6.580000	-0.001739	-1.027919	-0.077052	-0.502615	5.329213	-5.777464	0.000000	-10.000000	0.308333	-19.916668	513.000000	1023.000000	1023.000000	2046.000000
6.600000	-0.002419	-1.429366	-0.305985	-0.380389	5.057243	-5.800235	0.000000	-10.000000	0.308333	-20.000000	506.333344	1023.000000	1023.000000	2046.000000
6.620000	-0.003551	-2.098378	-0.587385	-0.331801	4.665145	-5.844337	0.000000	-10.000000	0.300000	-20.016666	499.666656	1023.000000	1023.000000	2046.000000
6.640000	-0.004835	-2.857764	-0.992341	-0.367314	4.379246	-5.877357	0.000000	-10.000000	0.333333	-20.300001	493.000000	1023.000000	1023.000000	2046.000000
6.660000	-0.006189	-3.657511	-1.313375	-0.457829	4.000630	-5.886938	0.000000	-10.000000	0.350000	-20.666668	486.333344	1023.000000	1023.000000	2046.000000
6.680000	-0.007900	-4.669168	-1.658571	-0.536537	3.551441	-6.025502	0.000000	-10.000000	0.350000	-20.966667	479.333344	1023.000000	1023.000000	2046.000000
6.700000	-0.009518	-5.624854	-1.961755	-0.638732	3.107353	-6.131721	0.000000	-10.000000	0.350000	-21.100000	472.166656	1023.000000	1023.000000	2046.000000
6.720000	-0.010768	-6.363955	-2.235437	-0.688652	2.752606	-6.192472	0.000000	-10.000000	0.333333	-21.050001	465.000000	1023.000000	1023.000000	2046.000000
6.740000	-0.011886	-7.024527	-2.413810	-0.754707	2.350791	-6.206802	0.000000	-10.000000	0.333333	-21.050001	458.000000	1023.000000	1023.000000	2046.000000
6.760000	-0.012623	-7.460314	-2.581066	-0.718015	2.045697	-6.206930	0.000000	-10.000000	0.325000	-21.166668	451.000000	1023.000000	1023.000000	2046.000000
6.780000	-0.013255	-7.833473	-2.725107	-0.603946	1.714842	-6.219262	0.000000	-10.000000	0.341667	-21.300001	444.000000	1023.000000	1023.000000	2046.000000
6.800000	-0.013648	-8.066047	-2.871659	-0.467277	1.476555	-6.203666	0.000000	-10.000000	0.341667	-21.333334	437.000000	1023.000000	1023.000000	2046.000000
6.820000	-0.013841	-8.179935	-2.872345	-0.359265	1.207127	-6.155452	0.000000	-10.000000	0.350000	-21.266666	430.000000	1023.000000	1023.000000	2046.000000
6.840000	-0.013675	-8.082097	-2.823419	-0.148313	1.033953	-6.144318	0.000000	-10.000000	0.350000	-21.216667	422.833344	1023.000000	1023.000000	2046.000000
6.860000	-0.013365	-7.898495	-2.831217	0.081100	0.925875	-6.074253	0.000000	-10.000000	0.350000	-21.216667	415.666656	1023.000000	1023.000000	2046.000000
6.880000	-0.013419	-7.930433	-2.880334	0.213327	0.719989	-5.983414	0.000000	-10.000000	0.350000	-21.100000	408.500000	1023.000000	1023.000000	2046.000000
6.900000	-0.013776	-8.141850	-3.084931	0.340613	0.587057	-5.984590	0.000000	-10.000000	0.350000	-21.050001	401.500000	1023.000000	1023.000000	2046.000000
6.920000	-0.014352	-8.482010	-3.294554	0.499335	0.388638	-6.075428	0.000000	-10.000000	0.350000	-21.183334	394.500000	1023.000000	1023.000000	2046.000000
6.940000	-0.014938	-8.828137	-3.727457	0.701110	0.201418	-6.003208	0.000000	-10.000000	0.350000	-21.366667	387.500000	1023.000000	1023.000000	2046.000000
6.960000	-0.016077	-9.501619	-4.151411	1.046322	-0.400309	-5.996222	0.000000	-10.000000	0.358333	-21.800001	380.333344	1023.000000	1023.000000	2046.000000
6.980000	-0.017396	-10.281151	-4.589587	1.208382	-1.029073	-5.870872	0.000000	-10.000000	0.366667	-21.950001	373.000000	1023.000000	1023.000000	2046.000000
7.000000	-0.019308	-11.410742	-4.979347	1.123483	-1.630744	-5.924133	0.000000	-10.000000	0.366667	-22.200001	365.500000	1023.000000	1023.000000	2046.000000
7.020000	-0.022064	-13.039837	-5.372944	0.727481	-2.288607	-6.105766	0.000000	-10.000000	0.375000	-21.950001	358.166656	1023.000000	1023.000000	2046.000000
7.040000	-0.025105	-14.837159	-5.893300	0.314584	-2.808443	-6.450000	0.000000	-10.000000	0.366667	-21.933334	350.833344	1023.000000	1023.000000	2046.000000
7.060000	-0.028277	-16.711870	-6.377721	-0.056675	-3.481295	-6.796180	0.000000	-10.000000	0.366667	-21.700001	343.666656	1023.000000	1023.000000	2046.000000
7.080000	-0.030986	-18.313005	-6.842608	-0.294229	-4.051678	-7.124491	0.000000	-10.000000	0.350000	-21.616667	336.333344	1023.000000	1023.000000	2046.000000
7.100000	-0.033315	-19.689362	-7.307654	-0.432295	-4.519825	-7.429587	0.000000	-10.000000	0.350000	-21.266666	329.166656	1023.000000	1023.000000	2046.000000
7.120000	-0.035400	-20.921465	-7.823625	-0.434191	-4.905638	-7.758011	0.000000	-10.000000	0.350000	-21.033333	322.000000	1023.000000	1023.000000	2046.000000
7.140000	-0.037364	-22.082371	-8.390781	-0.501288	-5.175863	-8.014437	0.000000	-10.000000	0.350000	-20.916666	315.000000	1023.000000	1023.000000	2046.000000
7.160000	-0.039160	-23.143328	-8.929072	-0.557888	-5.416955	-8.239411	0.000000	-10.000000	0.341667	-20.783333	308.000000	1023.000000	1023.000000	2046.000000
7.180000	-0.040673	-24.037888	-9.395263	-0.666593	-5.649847	-8.326186	0.000000	-10.000000	0.341667	-20.733334	301.000000	1023.000000	1023.000000	2046.000000
7.200000	-0.041912	-24.770290	-9.825278	-0.679706	-5.793597	-8.471710	0.000000	-10.000000	0.341667	-20.650000	294.166656	1023.000000	1023.000000	2046.000000
7.220000	-0.043054	-25.444771	-10.190716	-0.691264	-6.022142	-8.540649	0.000000	-10.000000	0.350000	-20.716667	287.333344	1023.000000	1023.000000	2046.000000
7.240000	-0.043854	-25.917452	-10.491491	-0.641862	-6.151064	-8.633035	0.000000	-10.000000	0.341667	-20.700001	280.500000	1023.000000	1023.000000	2046.000000
7.260000	-0.044553	-26.330585	-10.722034	-0.616451	-6.281323	-8.710776	0.000000	-10.000000	0.341667	-20.466667	273.500000	1023.000000	1023.000000	2046.000000
7.280000	-0.045024	-26.609056	-10.874276	-0.626538	-6.386838	-8.721405	0.000000	-10.000000	0.325000	-20.283335	266.666656	1023.000000	1023.000000	2046.000000
7.300000	-0.045035	-26.615725	-10.987821	-0.581809	-6.393310	-8.652784	0.000000	-10.000000	0.325000	-20.000000	259.833344	1023.000000	1023.000000	2046.000000
7.320000	-0.045109	-26.659451	-11.129891	-0.471053	-6.441267	-8.617239	0.000000	-10.000000	0.308333	-19.966667	253.166672	1023.000000	1023.000000	2046.000000
7.340000	-0.045293	-26.768066	-11.254067	-0.386038	-6.571498	-8.556462	0.000000	-10.000000	0.291667	-19.633333	246.500000	1023.000000	1023.000000	2046.000000
7.360000	-0.045658	-26.983763	-11.380768	-0.306232	-6.761575	-8.535188	0.000000	-10.000000	0.266667	-19.500000	240.000000	1023.000000	1023.000000	2046.000000
7.380000	-0.046404	-27.424646	-11.532709	-0.285973	-6.984760	-8.621205	0.000000	-10.000000	0.266667	-19.083334	233.500000	1023.000000	1023.000000	2046.000000
7.400000	-0.047400	-28.013454	-11.683848	-0.451764	-7.233511	-8.644330	0.000000	-10.000000	0.266667	-18.966667	227.000000	1023.000000	1023.000000	2046.000000
7.420000	-0.048393	-28.600060	-11.922344	-0.514416	-7.426131	-8.737168	0.000000	-10.000000	0.266667	-18.616667	220.666672	1023.000000	1023.000000	2046.000000
7.440000	-0.049400	-29.195398	-12.099140	-0.614268	-7.652882	-8.829108	0.000000	-10.000000	0.250000	-18.500000	214.500000	1023.000000	1023.000000	2046.000000
7.460000	-0.050633	-29.924131	-12.267233	-0.696158	-7.993995	-8.966744	0.000000	-10.000000	0.241667	-18.200001	208.500000	1023.000000	1023.000000	2046.000000
7.480000	-0.051881	-30.661720	-12.450911	-0.792584	-8.308438	-9.109788	0.000000	-10.000000	0.241667	-17.800001	202.500000	1023.000000	1023.000000	2046.000000
7.500000	-0.052748	-31.173946	-12.522654	-0.871366	-8.575762	-9.204165	0.000000	-10.000000	0.233333	-17.233334	196.500000	1023.000000	1023.000000	2046.000000
7.520000	-0.053313	-31.507868	-12.575821	-0.945318	-8.753345	-9.233384	0.000000	-10.000000	0.225000	-16.800001	190.666672	1023.000000	1023.000000	2046.000000
7.540000	-0.053571	-31.660181	-12.523104	-0.929648	-8.892335	-9.315094	0.000000	-10.000000	0.200000	-16.533333	185.000000	1023.000000	1023.000000	2046.000000
7.560000	-0.053514	-31.626579	-12.443152	-0.883526	-8.986555	-9.313346	0.000000	-10.000000	0.191667	-16.233334	179.500000	1023.000000	1023.000000	2046.000000
7.580000	-0.053370	-31.541454	-12.343220	-0.813221	-9.018978	-9.366035	0.000000	-10.000000	0.191667	-16.000000	174.000000	1023.000000	1023.000000	2046.000000
7.600000	-0.052913	-31.271759	-12.145795	-0.746801	-9.057274	-9.321889	0.000000	-10.000000	0.191667	-15.666667	168.666672	1023.000000	1023.000000	2046.000000
7.620000	-0.052344	-30.935375	-11.948038	-0.679608	-9.072304	-9.235424	0.000000	-10.000000	0.183333	-15.300000	163.333328	1023.000000	1023.000000	2046.000000
7.640000	-0.051735	-30.575415	-11.805279	-0.539642	-9.032372	-9.198121	0.000000	-10.000000	0.175000	-14.766667	158.166672	1023.000000	1023.000000	2046.000000
7.660000	-0.051378	-30.364338	-11.703944	-0.436051	-8.998312	-9.226030	0.000000	-10.000000	0.166667	-14.266667	153.166672	1023.000000	1023.000000	2046.000000
7.680000	-0.051218	-30.270004	-11.651608	-0.313190	-8.974185	-9.331021	0.000000	-10.000000	0.166667	-13.966667	148.500000	1023.000000	1023.000000	2046.000000
7.700000	-0.050992	-30.136513	-11.717970	-0.047163	-8.912775	-9.458606	0.000000	-10.000000	0.158333	-13.783334	143.833328	1023.000000	1023.000000	2046.000000
7.720000	-0.051281	-30.306839	-11.857664	-0.040747	-9.144068	-9.264359	0.000000	-10.000000	0.158333	-13.700000	139.333328	1023.000000	1023.000000	2046.000000
7.740000	-0.051502	-30.437885	-11.985564	0.260521	-9.484211	-9.228631	0.000000	-10.000000	0.150000	-13.483334	134.666672	1023.000000	1023.000000	2046.000000
7.760000	-0.052321	-30.921490	-12.120036	0.223910	-9.812921	-9.212443	0.000000	-10.000000	0.150000	-13.150001	130.333328	1023.000000	1023.000000	2046.000000
7.780000	-0.053959	-31.889757	-12.255303	-0.074124	-10.169394	-9.390934	0.000000	-10.000000	0.150000	-12.916667	125.833336	1023.000000	1023.000000	2046.000000
7.800000	-0.056111	-33.161732	-12.467279	-0.568488	-10.469947	-9.656017	0.000000	-10.000000	0.125000	-12.583333	121.500000	1023.000000	1023.000000	2046.000000
7.820000	-0.058488	-34.566242	-12.699027	-1.087925	-10.806432	-9.972857	0.000000	-10.000000	0.100000	-12.316667	117.166664	1023.000000	1023.000000	2046.000000
7.840000	-0.060670	-35.856037	-13.061478	-1.369646	-11.051654	-10.373260	0.000000	-10.000000	0.075000	-11.633334	113.000000	1023.000000	1023.000000	2046.000000
7.860000	-0.062471	-36.920620	-13.314728	-1.576466	-11.302564	-10.726862	0.000000	-10.000000	0.075000	-11.200001	109.166664	1023.000000	1023.000000	2046.000000
7.880000	-0.063829	-37.722733	-13.678617	-1.617084	-11.343145	-11.083884	0.000000	-10.000000	0.075000	-10.766667	105.500000	1023.000000	1023.000000	2046.000000
7.900000	-0.064966	-38.395103	-14.026582	-1.660808	-11.352115	-11.355600	0.000000	-10.000000	0.075000	-10.666667	101.833336	1023.000000	1023.000000	2046.000000
7.920000	-0.066169	-39.106129	-14.395421	-1.709601	-11.428995	-11.572112	0.000000	-10.000000	0.075000	-10.600000	98.333336	1023.000000	1023.000000	2046.000000
7.940000	-0.067245	-39.741749	-14.736205	-1.783426	-11.436154	-11.785964	0.000000	-10.000000	0.066667	-10.583334	94.666664	1023.000000	1023.000000	2046.000000
7.960000	-0.068027	-40.204193	-15.023699	-1.875214	-11.437897	-11.867384	0.000000	-10.000000	0.058333	-10.533334	91.333336	1023.000000	1023.000000	2046.000000
7.980000	-0.068774	-40.645412	-15.278623	-1.949734	-11.473751	-11.943306	0.000000	-10.000000	0.058333	-10.450000	87.666664	1023.000000	1023.000000	2046.000000
8.000000	-0.069238	-40.919769	-15.394255	-2.025155	-11.523993	-11.976367	0.000000	-10.000000	0.058333	-10.416667	84.333336	1023.000000	1023.000000	2046.000000
8.020000	-0.069547	-41.102375	-15.505966	-1.968149	-11.531245	-12.097015	0.000000	-10.000000	0.058333	-10.383333	80.666664	1023.000000	1023.000000	2046.000000
8.040000	-0.069680	-41.180920	-15.515721	-2.040465	-11.556170	-12.068563	0.000000	-10.000000	0.050000	-10.366667	77.333336	1023.000000	1023.000000	2046.000000
8.060000	-0.069498	-41.073246	-15.507490	-2.007611	-11.476530	-12.081613	0.000000	-10.000000	0.050000	-10.283334	73.666664	1023.000000	1023.000000	2046.000000
8.080000	-0.068999	-40.778446	-15.454614	-1.970664	-11.364856	-11.988314	0.000000	-10.000000	0.058333	-10.183333	70.333336	1023.000000	1023.000000	2046.000000
8.100000	-0.068653	-40.573750	-15.366272	-1.922600	-11.387798	-11.897080	0.000000	-10.000000	0.050000	-10.083333	66.833336	1023.000000	1023.000000	2046.000000
8.120000	-0.068366	-40.404114	-15.275232	-1.844581	-11.426578	-11.857722	0.000000	-10.000000	0.050000	-9.833333	63.500000	1023.000000	1023.000000	2046.000000
8.140000	-0.068302	-40.366554	-15.277468	-1.819995	-11.422236	-11.846854	0.000000	-10.000000	0.041667	-9.583333	60.166668	1023.000000	1023.000000	2046.000000
8.160000	-0.068557	-40.517410	-15.339361	-1.865577	-11.400557	-11.911914	0.000000	-10.000000	0.050000	-9.333333	57.000000	1023.000000	1023.000000	2046.000000
8.180000	-0.069149	-40.867016	-15.413766	-1.961380	-11.559874	-11.931996	0.000000	-10.000000	0.050000	-9.266666	54.000000	1023.000000	1023.000000	2046.000000
8.200000	-0.069726	-41.207973	-15.491134	-2.053765	-11.656101	-12.006973	0.000000	-10.000000	0.033333	-9.150000	50.833332	1023.000000	1023.000000	2046.000000
8.220000	-0.070518	-41.675968	-15.550479	-2.196109	-11.842877	-12.086502	0.000000	-10.000000	0.025000	-8.850000	47.666668	1023.000000	1023.000000	2046.000000
8.240000	-0.071279	-42.126011	-15.567000	-2.290986	-12.090716	-12.177307	0.000000	-10.000000	0.016667	-8.333334	44.666668	1023.000000	1023.000000	2046.000000
8.260000	-0.071770	-42.416092	-15.569180	-2.371886	-12.210825	-12.264201	0.000000	-10.000000	0.025000	-7.650000	42.000000	1023.000000	1023.000000	2046.000000
8.280000	-0.072033	-42.571754	-15.530457	-2.437548	-12.286481	-12.317269	0.000000	-10.000000	0.025000	-7.050000	39.500000	1023.000000	1023.000000	2046.000000
8.300000	-0.071979	-42.539635	-15.397027	-2.466460	-12.319576	-12.356570	0.000000	-10.000000	0.016667	-6.583333	37.000000	1023.000000	1023.000000	2046.000000
8.320000	-0.071579	-42.303318	-15.235093	-2.361611	-12.294921	-12.411692	0.000000	-10.000000	0.016667	-6.366667	34.666668	1023.000000	1023.000000	2046.000000
8.340000	-0.071052	-41.991821	-15.123291	-2.211068	-12.186552	-12.470911	0.000000	-10.000000	0.008333	-6.183333	32.500000	1023.000000	1023.000000	2046.000000
8.360000	-0.070273	-41.531338	-14.877282	-2.102177	-12.062893	-12.488984	0.000000	-10.000000	0.016667	-6.016667	30.500000	1023.000000	1023.000000	2046.000000
8.380000	-0.069331	-40.974495	-14.699181	-1.892518	-11.847426	-12.535370	0.000000	-10.000000	0.016667	-5.700000	28.500000	1023.000000	1023.000000	2046.000000
8.400000	-0.068327	-40.381187	-14.527249	-1.774358	-11.647604	-12.431974	0.000000	-10.000000	0.016667	-5.350000	26.500000	1023.000000	1023.000000	2046.000000
8.420000	-0.067674	-39.995174	-14.365286	-1.722796	-11.540140	-12.366953	0.000000	-10.000000	0.016667	-5.116667	24.833334	1023.000000	1023.000000	2046.000000
8.440000	-0.066957	-39.571590	-14.312609	-1.570751	-11.304831	-12.383400	0.000000	-10.000000	0.008333	-5.066667	23.166666	1023.000000	1023.000000	2046.000000
8.460000	-0.066334	-39.203339	-14.238075	-1.354461	-11.189761	-12.421041	0.000000	-10.000000	0.008333	-5.100000	21.500000	1023.000000	1023.000000	2046.000000
8.480000	-0.066317	-39.193096	-14.372155	-1.240372	-11.355915	-12.224654	0.000000	-10.000000	0.000000	-5.100000	19.666666	1023.000000	1023.000000	2046.000000
8.500000	-0.066291	-39.178253	-14.386373	-0.950374	-11.650434	-12.191071	0.000000	-10.000000	0.008333	-5.050000	18.000000	1023.000000	1023.000000	2046.000000
8.520000	-0.066791	-39.473289	-14.447408	-1.021556	-11.915354	-12.088970	0.000000	-10.000000	0.008333	-4.916667	16.333334	1023.000000	1023.000000	2046.000000
8.540000	-0.068038	-40.210247	-14.498687	-1.304128	-12.168904	-12.238529	0.000000	-10.000000	0.008333	-4.633333	14.666667	1023.000000	1023.000000	2046.000000
8.560000	-0.069727	-41.208584	-14.604548	-1.856212	-12.358567	-12.389256	0.000000	-10.000000	0.008333	-4.200000	13.000000	1023.000000	1023.000000	2046.000000
8.580000	-0.071839	-42.456692	-14.776523	-2.370474	-12.660221	-12.649476	0.000000	-10.000000	0.008333	-3.733333	11.666667	1023.000000	1023.000000	2046.000000
8.600000	-0.073757	-43.590672	-15.043795	-2.760912	-12.914429	-12.871536	0.000000	-10.000000	0.008333	-2.900000	10.500000	1023.000000	1023.000000	2046.000000
8.620000	-0.075268	-44.483376	-15.386705	-2.891348	-13.009171	-13.196150	0.000000	-10.000000	0.000000	-2.083333	9.666667	1023.000000	1023.000000	2046.000000
8.640000	-0.076390	-45.146557	-15.640089	-2.957911	-13.071478	-13.477077	0.000000	-10.000000	0.000000	-1.500000	9.166667	1023.000000	1023.000000	2046.000000
8.660000	-0.077202	-45.626209	-15.957586	-2.914420	-13.004410	-13.749793	0.000000	-10.000000	0.000000	-1.533333	9.000000	1023.000000	1023.000000	2046.000000
8.680000	-0.077931	-46.057106	-16.272182	-2.914783	-12.972088	-13.898054	0.000000	-10.000000	0.000000	-1.800000	9.000000	1023.000000	1023.000000	2046.000000
8.700000	-0.078572	-46.435913	-16.521894	-2.983794	-12.967478	-13.962747	0.000000	-10.000000	0.000000	-2.033333	8.833333	1023.000000	1023.000000	2046.000000
8.720000	-0.079082	-46.737751	-16.701563	-3.057549	-13.000970	-13.977669	0.000000	-10.000000	-0.008333	-2.150000	8.333333	1023.000000	1023.000000	2046.000000
8.740000	-0.079488	-46.977196	-16.806532	-3.092648	-13.064800	-14.013218	0.000000	-10.000000	-0.008333	-2.000000	7.666667	1023.000000	1023.000000	2046.000000
8.760000	-0.079492	-46.979477	-16.831005	-3.117157	-13.067783	-13.963531	0.000000	-10.000000	-0.016667	-1.266667	7.166667	1023.000000	1023.000000	2046.000000
8.780000	-0.079526	-47.000111	-16.833549	-3.141478	-13.122753	-13.902329	0.000000	-10.000000	-0.016667	-0.233333	7.000000	1023.000000	1023.000000	2046.000000
8.800000	-0.079267	-46.846973	-16.772669	-3.094980	-13.105682	-13.873642	0.000000	-10.000000	-0.033333	1.033333	7.000000	1023.000000	1023.000000	2046.000000
8.820000	-0.078696	-46.509415	-16.698122	-3.056778	-12.986982	-13.767533	0.000000	-10.000000	-0.041667	2.050000	7.000000	1023.000000	1023.000000	2046.000000
8.840000	-0.077707	-45.924911	-16.553247	-2.903662	-12.847759	-13.620242	0.000000	-10.000000	-0.050000	3.066667	7.000000	1023.000000	1023.000000	2046.000000
8.860000	-0.076680	-45.317703	-16.366669	-2.772406	-12.764704	-13.413923	0.000000	-10.000000	-0.050000	3.966667	7.000000	1023.000000	1023.000000	2046.000000
8.880000	-0.075681	-44.727673	-16.159924	-2.621591	-12.733839	-13.212319	0.000000	-10.000000	-0.050000	5.100000	7.000000	1023.000000	1023.000000	2046.000000
8.900000	-0.074681	-44.136593	-15.980940	-2.396367	-12.629676	-13.129611	0.000000	-10.000000	-0.050000	6.366667	7.000000	1023.000000	1023.000000	2046.000000
8.920000	-0.074026	-43.749393	-15.863441	-2.301247	-12.513350	-13.071359	0.000000	-10.000000	-0.066667	7.716667	7.000000	1023.000000	1023.000000	2046.000000
8.940000	-0.073564	-43.476246	-15.806970	-2.303490	-12.389031	-12.976756	0.000000	-10.000000	-0.066667	8.816667	7.000000	1023.000000	1023.000000	2046.000000
8.960000	-0.073246	-43.288483	-15.698217	-2.401386	-12.342106	-12.846772	0.000000	-10.000000	-0.083333	9.900000	7.000000	1023.000000	1023.000000	2046.000000
8.980000	-0.073008	-43.147739	-15.628871	-2.510149	-12.249628	-12.759091	0.000000	-10.000000	-0.083333	10.766666	7.000000	1023.000000	1023.000000	2046.000000
9.000000	-0.072868	-43.065269	-15.478388	-2.622687	-12.259997	-12.704196	0.000000	-10.000000	-0.116667	11.866667	12.000000	1023.000000	1023.000000	2046.000000
9.020000	-0.072538	-42.869888	-15.274665	-2.704205	-12.246307	-12.644711	0.000000	-10.000000	-0.133333	12.816667	18.000000	1023.000000	1023.000000	2046.000000
9.040000	-0.072052	-42.582878	-15.061464	-2.794848	-12.160490	-12.566074	0.000000	-10.000000	-0.150000	13.816667	25.666666	1023.000000	1023.000000	2046.000000
9.060000	-0.071117	-42.030064	-14.794389	-2.828814	-11.991079	-12.415781	0.000000	-10.000000	-0.166667	14.466667	29.833334	1023.000000	1023.000000	2046.000000
9.080000	-0.069848	-41.279907	-14.466489	-2.736034	-11.726876	-12.350509	0.000000	-10.000000	-0.183333	15.100000	34.666668	1023.000000	1023.000000	2046.000000
9.100000	-0.068280	-40.353676	-14.073750	-2.643746	-11.487567	-12.148612	0.000000	-10.000000	-0.200000	15.500000	39.500000	1023.000000	1023.000000	2046.000000
9.120000	-0.066614	-39.369156	-13.577337	-2.555277	-11.276885	-11.959658	0.000000	-10.000000	-0.216667	16.183334	44.500000	1023.000000	1023.000000	2046.000000
9.140000	-0.064828	-38.313370	-13.079055	-2.501032	-11.056742	-11.676540	0.000000	-10.000000	-0.233333	16.566668	49.833332	1023.000000	1023.000000	2046.000000
9.160000	-0.062973	-37.216900	-12.634264	-2.388189	-10.781138	-11.413309	0.000000	-10.000000	-0.241667	17.300001	55.333332	1023.000000	1023.000000	2046.000000
9.180000	-0.061195	-36.166466	-12.287386	-2.231201	-10.438536	-11.209345	0.000000	-10.000000	-0.241667	17.650000	61.000000	1023.000000	1023.000000	2046.000000
9.200000	-0.059289	-35.039608	-12.018052	-2.045134	-9.940060	-11.036363	0.000000	-10.000000	-0.241667	18.116667	66.666664	1023.000000	1023.000000	2046.000000
9.220000	-0.057630	-34.059536	-11.745580	-1.770423	-9.556872	-10.986660	0.000000	-10.000000	-0.241667	18.350000	72.500000	1023.000000	1023.000000	2046.000000
9.240000	-0.056029	-33.113400	-11.687603	-1.395139	-9.202066	-10.828589	0.000000	-10.000000	-0.233333	18.600000	78.666664	1023.000000	1023.000000	2046.000000
9.260000	-0.054839	-32.409641	-11.477495	-1.148572	-9.279782	-10.503791	0.000000	-10.000000	-0.241667	18.766666	85.000000	1023.000000	1023.000000	2046.000000
9.280000	-0.053492	-31.613947	-11.352950	-0.815467	-9.147893	-10.297637	0.000000	-10.000000	-0.258333	19.150002	91.333336	1023.000000	1023.000000	2046.000000
9.300000	-0.053127	-31.397976	-11.173854	-0.873707	-9.130991	-10.219423	0.000000	-10.000000	-0.275000	19.516668	97.666664	1023.000000	1023.000000	2046.000000
9.320000	-0.053478	-31.605577	-11.068459	-1.262751	-9.071989	-10.202378	0.000000	-10.000000	-0.275000	20.000000	104.000000	1023.000000	1023.000000	2046.000000
9.340000	-0.054367	-32.130737	-11.082882	-1.752787	-9.000370	-10.294699	0.000000	-10.000000	-0.283333	20.250000	110.666664	1023.000000	1023.000000	2046.000000
9.360000	-0.055687	-32.911079	-11.218701	-2.125939	-9.042158	-10.524281	0.000000	-10.000000	-0.291667	20.583334	117.333336	1023.000000	1023.000000	2046.000000
9.380000	-0.056535	-33.412048	-11.368958	-2.371525	-8.959191	-10.712375	0.000000	-10.000000	-0.300000	20.716667	124.166664	1023.000000	1023.000000	2046.000000
9.400000	-0.056838	-33.591190	-11.465601	-2.501717	-8.800648	-10.823224	0.000000	-10.000000	-0.300000	20.950001	131.000000	1023.000000	1023.000000	2046.000000
9.420000	-0.056818	-33.579319	-11.617067	-2.493148	-8.508340	-10.960762	0.000000	-10.000000	-0.300000	20.966667	138.000000	1023.000000	1023.000000	2046.000000
9.440000	-0.056548	-33.420124	-11.727856	-2.468494	-8.290639	-10.933137	0.000000	-10.000000	-0.300000	21.033333	145.000000	1023.000000	1023.000000	2046.000000
9.460000	-0.056113	-33.162880	-11.808309	-2.486263	-7.988888	-10.879419	0.000000	-10.000000	-0.308333	21.033333	152.000000	1023.000000	1023.000000	2046.000000
9.480000	-0.055763	-32.956223	-11.796327	-2.526896	-7.827618	-10.805382	0.000000	-10.000000	-0.325000	21.016666	159.000000	1023.000000	1023.000000	2046.000000
9.500000	-0.054848	-32.415169	-11.765912	-2.520379	-7.473047	-10.655831	0.000000	-10.000000	-0.341667	21.300001	166.000000	1023.000000	1023.000000	2046.000000
9.520000	-0.053992	-31.908987	-11.583960	-2.472018	-7.283227	-10.569781	0.000000	-10.000000	-0.350000	21.433334	173.166672	1023.000000	1023.000000	2046.000000
9.540000	-0.052893	-31.259577	-11.402967	-2.429604	-7.008327	-10.418677	0.000000	-10.000000	-0.333333	21.533333	180.333328	1023.000000	1023.000000	2046.000000
9.560000	-0.051519	-30.447882	-11.181819	-2.353568	-6.626048	-10.286447	0.000000	-10.000000	-0.333333	21.683332	187.500000	1023.000000	1023.000000	2046.000000
9.580000	-0.050054	-29.581858	-10.923374	-2.264580	-6.237169	-10.156734	0.000000	-10.000000	-0.325000	21.916666	194.666672	1023.000000	1023.000000	2046.000000
9.600000	-0.048245	-28.512903	-10.612936	-2.182182	-5.778971	-9.938814	0.000000	-10.000000	-0.341667	22.333334	202.000000	1023.000000	1023.000000	2046.000000
9.620000	-0.046137	-27.266773	-10.284976	-2.015180	-5.286140	-9.680477	0.000000	-10.000000	-0.333333	22.283333	209.500000	1023.000000	1023.000000	2046.000000
9.640000	-0.044110	-26.068983	-9.957170	-1.807022	-4.811975	-9.492815	0.000000	-10.000000	-0.341667	22.566668	216.833328	1023.000000	1023.000000	2046.000000
9.660000	-0.042164	-24.918888	-9.616580	-1.633439	-4.375996	-9.292874	0.000000	-10.000000	-0.341667	22.866667	224.333328	1023.000000	1023.000000	2046.000000
9.680000	-0.040587	-23.987116	-9.283335	-1.645787	-4.017029	-9.040965	0.000000	-10.000000	-0.341667	22.933334	232.000000	1023.000000	1023.000000	2046.000000
9.700000	-0.039198	-23.166216	-9.030399	-1.758214	-3.622362	-8.755240	0.000000	-10.000000	-0.350000	22.850000	239.666672	1023.000000	1023.000000	2046.000000
9.720000	-0.038133	-22.536695	-8.770722	-1.869120	-3.306197	-8.590656	0.000000	-10.000000	-0.350000	22.466667	247.333328	1023.000000	1023.000000	2046.000000
9.740000	-0.037358	-22.078650	-8.434916	-2.073852	-3.133815	-8.436065	0.000000	-10.000000	-0.375000	22.616667	254.833328	1023.000000	1023.000000	2046.000000
9.760000	-0.036637	-21.652626	-8.049229	-2.316433	-2.954500	-8.332463	0.000000	-10.000000	-0.383333	22.566668	262.500000	1023.000000	1023.000000	2046.000000
9.780000	-0.035998	-21.274927	-7.606550	-2.594755	-2.887153	-8.186469	0.000000	-10.000000	-0.391667	22.783333	270.000000	1023.000000	1023.000000	2046.000000
9.800000	-0.034804	-20.568882	-7.164227	-2.765554	-2.618391	-8.020711	0.000000	-10.000000	-0.375000	22.950001	277.500000	1023.000000	1023.000000	2046.000000
9.820000	-0.033328	-19.696659	-6.665906	-2.864424	-2.337185	-7.829144	0.000000	-10.000000	-0.358333	23.133333	285.166656	1023.000000	1023.000000	2046.000000
9.840000	-0.031399	-18.556740	-6.117044	-2.832921	-2.008510	-7.598265	0.000000	-10.000000	-0.350000	23.400000	292.833344	1023.000000	1023.000000	2046.000000
9.860000	-0.029213	-17.264769	-5.608475	-2.648037	-1.625139	-7.383118	0.000000	-10.000000	-0.366667	23.566668	300.500000	1023.000000	1023.000000	2046.000000
9.880000	-0.026847	-15.866845	-4.978149	-2.502144	-1.266445	-7.120106	0.000000	-10.000000	-0.383333	23.733334	308.166656	1023.000000	1023.000000	2046.000000
9.900000	-0.024191	-14.296932	-4.325392	-2.369482	-0.783823	-6.818235	0.000000	-10.000000	-0.400000	23.799999	316.000000	1023.000000	1023.000000	2046.000000
9.920000	-0.021673	-12.808971	-3.721717	-2.189628	-0.326975	-6.570651	0.000000	-10.000000	-0.400000	23.950001	324.000000	1023.000000	1023.000000	2046.000000
9.940000	-0.019469	-11.506362	-3.207253	-2.028018	0.075002	-6.346093	0.000000	-10.000000	-0.400000	24.216667	332.000000	1023.000000	1023.000000	2046.000000
9.960000	-0.017451	-10.313698	-2.809424	-1.804804	0.562059	-6.261528	0.000000	-10.000000	-0.400000	24.383333	340.000000	1023.000000	1023.000000	2046.000000
9.980000	-0.015460	-9.136750	-2.443132	-1.624129	1.068339	-6.137828	0.000000	-10.000000	-0.400000	24.316666	348.333344	1023.000000	1023.000000	2046.000000
10.000000	-0.013477	-7.964934	-2.133911	-1.295994	1.524701	-6.059731	0.000000	-10.000000	-0.400000	24.166666	356.666656	1023.000000	1023.000000	2046.000000
10.020000	-0.012036	-7.113469	-1.974614	-1.072772	1.671185	-5.737268	0.000000	-10.000000	-0.400000	24.016666	365.000000	1023.000000	1023.000000	2046.000000
10.040000	-0.010193	-6.023951	-1.693172	-0.553702	1.859234	-5.636310	0.000000	-10.000000	-0.391667	24.000000	373.000000	1023.000000	1023.000000	2046.000000
10.060000	-0.008892	-5.255167	-1.299062	-0.491179	1.904976	-5.369902	0.000000	-10.000000	-0.375000	23.733334	381.000000	1023.000000	1023.000000	2046.000000
10.080000	-0.008238	-4.868461	-0.978706	-0.609598	1.985328	-5.265484	0.000000	-10.000000	-0.358333	23.549999	389.000000	1023.000000	1023.000000	2046.000000
10.100000	-0.008777	-5.187384	-0.942723	-0.979238	1.952817	-5.218240	0.000000	-10.000000	-0.350000	23.549999	396.666656	1023.000000	1023.000000	2046.000000
10.120000	-0.010761	-6.359620	-1.238296	-1.361131	1.777006	-5.537199	0.000000	-10.000000	-0.333333	23.450001	404.333344	1023.000000	1023.000000	2046.000000
10.140000	-0.012636	-7.468038	-1.502901	-1.650330	1.600515	-5.915322	0.000000	-10.000000	-0.333333	23.166668	412.000000	1023.000000	1023.000000	2046.000000
10.160000	-0.013530	-7.996002	-1.693597	-1.802636	1.599218	-6.098987	0.000000	-10.000000	-0.333333	22.950001	420.000000	1023.000000	1023.000000	2046.000000
10.180000	-0.013743	-8.122137	-1.818663	-1.801216	1.741241	-6.243499	0.000000	-10.000000	-0.350000	22.916668	427.666656	1023.000000	1023.000000	2046.000000
10.200000	-0.013519	-7.989598	-1.919903	-1.787740	1.963770	-6.245725	0.000000	-10.000000	-0.350000	23.000000	435.333344	1023.000000	1023.000000	2046.000000
10.220000	-0.013197	-7.799537	-1.946456	-1.778737	2.153105	-6.227448	0.000000	-10.000000	-0.350000	22.866667	440.333344	1023.000000	1023.000000	2046.000000
10.240000	-0.012680	-7.493854	-1.907012	-1.858022	2.355255	-6.084075	0.000000	-10.000000	-0.333333	22.783335	448.166656	1023.000000	1023.000000	2046.000000
10.260000	-0.012085	-7.142483	-1.834174	-1.788043	2.552292	-6.072558	0.000000	-10.000000	-0.308333	22.633333	455.833344	1023.000000	1023.000000	2046.000000
10.280000	-0.011259	-6.654145	-1.656558	-1.780950	2.704615	-5.921252	0.000000	-10.000000	-0.300000	22.283333	466.166656	1023.000000	1023.000000	2046.000000
10.300000	-0.010365	-6.125600	-1.437551	-1.746113	2.878965	-5.820901	0.000000	-10.000000	-0.316667	21.766666	473.666656	1023.000000	1023.000000	2046.000000
10.320000	-0.009167	-5.417594	-1.190366	-1.654939	3.119035	-5.691324	0.000000	-10.000000	-0.325000	21.566668	481.000000	1023.000000	1023.000000	2046.000000
10.340000	-0.007818	-4.620421	-0.933046	-1.502012	3.429902	-5.615264	0.000000	-10.000000	-0.316667	21.300001	488.166656	1023.000000	1023.000000	2046.000000
10.360000	-0.006260	-3.699654	-0.603790	-1.440288	3.776724	-5.432300	0.000000	-10.000000	-0.300000	21.250000	495.333344	1023.000000	1023.000000	2046.000000
10.380000	-0.004565	-2.698114	-0.287573	-1.308949	4.141710	-5.243302	0.000000	-10.000000	-0.300000	20.833334	502.500000	1023.000000	1023.000000	2046.000000
10.400000	-0.002702	-1.596679	0.058378	-1.160761	4.535258	-5.029554	0.000000	-10.000000	-0.300000	20.516666	509.500000	1023.000000	1023.000000	2046.000000
10.420000	-0.000827	-0.488977	0.382392	-0.992934	4.984226	-4.862662	0.000000	-10.000000	-0.283333	20.250000	516.333313	1023.000000	1023.000000	2046.000000
10.440000	0.000943	0.557523	0.674055	-0.837022	5.423175	-4.702685	0.000000	-10.000000	-0.275000	19.916666	523.166687	1023.000000	1023.000000	2046.000000
10.460000	0.002257	1.333992	0.912237	-0.780921	5.819812	-4.617136	0.000000	-10.000000	-0.250000	19.666666	529.833313	1023.000000	1023.000000	2046.000000
10.480000	0.003285	1.941593	1.082738	-0.876558	6.152235	-4.416822	0.000000	-10.000000	-0.241667	19.133333	536.500000	1023.000000	1023.000000	2046.000000
10.500000	0.004078	2.410325	1.337728	-0.964257	6.395957	-4.359103	0.000000	-10.000000	-0.216667	18.549999	543.000000	1023.000000	1023.000000	2046.000000
10.520000	0.004695	2.774520	1.613513	-1.208140	6.623065	-4.253920	0.000000	-10.000000	-0.208333	18.183332	549.333313	1023.000000	1023.000000	2046.000000
10.540000	0.005354	3.164488	1.931508	-1.409171	6.860085	-4.217934	0.000000	-10.000000	-0.200000	17.783333	555.500000	1023.000000	1023.000000	2046.000000
10.560000	0.006214	3.672642	2.356833	-1.653630	7.023158	-4.053719	0.000000	-10.000000	-0.200000	17.700001	561.500000	1023.000000	1023.000000	2046.000000
10.580000	0.007551	4.462400	2.799297	-1.735866	7.287060	-3.888091	0.000000	-10.000000	-0.200000	17.466667	567.500000	1023.000000	1023.000000	2046.000000
10.600000	0.009165	5.416778	3.248665	-1.719575	7.533883	-3.646195	0.000000	-10.000000	-0.183333	17.333334	573.333313	1023.000000	1023.000000	2046.000000
10.620000	0.011016	6.510273	3.710690	-1.556152	7.816017	-3.460281	0.000000	-10.000000	-0.200000	16.966667	579.000000	1023.000000	1023.000000	2046.000000
10.640000	0.012832	7.583905	4.175775	-1.413083	8.045334	-3.224120	0.000000	-10.000000	-0.200000	16.683334	584.666687	1023.000000	1023.000000	2046.000000
10.660000	0.014946	8.833217	4.684824	-1.163639	8.384431	-3.072398	0.000000	-10.000000	-0.200000	16.483334	590.333313	1023.000000	1023.000000	2046.000000
10.680000	0.017365	10.262657	5.194798	-0.988174	8.872582	-2.816550	0.000000	-10.000000	-0.166667	16.350000	596.000000	1023.000000	1023.000000	2046.000000
10.700000	0.019753	11.674003	5.732871	-0.789859	9.311798	-2.580808	0.000000	-10.000000	-0.141667	16.000000	601.333313	1023.000000	1023.000000	2046.000000
10.720000	0.021439	12.670628	6.160229	-0.662000	9.623444	-2.451046	0.000000	-10.000000	-0.141667	15.350000	606.666687	1023.000000	1023.000000	2046.000000
10.740000	0.023006	13.596443	6.496839	-0.520984	9.988971	-2.368383	0.000000	-10.000000	-0.150000	14.850000	611.833313	1023.000000	1023.000000	2046.000000
10.760000	0.024417	14.430253	6.786207	-0.358893	10.337087	-2.334148	0.000000	-10.000000	-0.158333	14.150000	617.000000	1023.000000	1023.000000	2046.000000
10.780000	0.026076	15.411078	6.949448	-0.003610	10.737430	-2.272189	0.000000	-10.000000	-0.150000	13.633333	621.833313	1023.000000	1023.000000	2046.000000
10.800000	0.026958	15.932038	7.184772	0.045470	10.600542	-1.898745	0.000000	-10.000000	-0.125000	12.850000	626.500000	1023.000000	1023.000000	2046.000000
10.820000	0.028341	16.749804	7.358590	0.518093	10.656602	-1.783481	0.000000	-10.000000	-0.108333	12.333334	630.833313	1023.000000	1023.000000	2046.000000
10.840000	0.028696	16.959267	7.580129	0.527966	10.553436	-1.702263	0.000000	-10.000000	-0.083333	11.716667	635.000000	1023.000000	1023.000000	2046.000000
10.860000	0.028095	16.604151	7.601759	0.302958	10.406723	-1.707291	0.000000	-10.000000	-0.075000	11.050000	639.000000	1023.000000	1023.000000	2046.000000
10.880000	0.026156	15.457989	7.315455	-0.026483	10.132606	-1.963589	0.000000	-10.000000	-0.058333	10.316667	643.000000	1023.000000	1023.000000	2046.000000
10.900000	0.023604	13.950023	6.966196	-0.416335	9.716732	-2.316569	0.000000	-10.000000	-0.058333	9.483334	646.666687	1023.000000	1023.000000	2046.000000
10.920000	0.021534	12.726764	6.676699	-0.622337	9.389123	-2.716721	0.000000	-10.000000	-0.050000	8.950000	650.000000	1023.000000	1023.000000	2046.000000
10.940000	0.020444	12.082350	6.451216	-0.665569	9.298665	-3.001963	0.000000	-10.000000	-0.050000	8.900001	653.000000	1023.000000	1023.000000	2046.000000
10.960000	0.020116	11.888623	6.211558	-0.641887	9.429515	-3.110563	0.000000	-10.000000	-0.050000	9.233334	656.000000	1023.000000	1023.000000	2046.000000
10.980000	0.019904	11.763411	6.077673	-0.606377	9.514425	-3.222311	0.000000	-10.000000	-0.041667	9.466667	659.000000	1023.000000	1023.000000	2046.000000
11.000000	0.019674	11.627403	5.964446	-0.591998	9.630326	-3.375371	0.000000	-10.000000	-0.041667	9.216667	662.166687	1023.000000	1023.000000	2046.000000
11.020000	0.019577	11.569935	5.965585	-0.680609	9.695466	-3.410507	0.000000	-10.000000	-0.025000	8.866667	665.333313	1023.000000	1023.000000	2046.000000
11.040000	0.019716	11.652226	5.997191	-0.720835	9.821503	-3.445633	0.000000	-10.000000	-0.025000	8.366667	668.500000	1023.000000	1023.000000	2046.000000
11.060000	0.020066	11.858773	6.078890	-0.719387	9.985745	-3.486475	0.000000	-10.000000	-0.008333	7.900000	671.333313	1023.000000	1023.000000	2046.000000
11.080000	0.020534	12.135321	6.208365	-0.662287	10.119590	-3.530347	0.000000	-10.000000	-0.008333	7.516667	673.166687	1023.000000	1023.000000	2046.000000
11.100000	0.021201	12.530016	6.346317	-0.630544	10.342684	-3.528440	0.000000	-10.000000	0.000000	7.250000	675.666687	1023.000000	1023.000000	2046.000000
11.120000	0.021933	12.962179	6.551914	-0.579677	10.511836	-3.521894	0.000000	-10.000000	0.000000	6.883334	678.166687	1023.000000	1023.000000	2046.000000
11.140000	0.022896	13.531431	6.782246	-0.503955	10.756481	-3.503341	0.000000	-10.000000	0.000000	6.416667	681.333313	1023.000000	1023.000000	2046.000000
11.160000	0.024128	14.259533	6.936071	-0.451535	11.102190	-3.327193	0.000000	-10.000000	0.000000	6.100000	682.833313	1023.000000	1023.000000	2046.000000
11.180000	0.025207	14.897495	7.120985	-0.305110	11.390875	-3.309255	0.000000	-10.000000	-0.016667	5.550000	684.833313	1023.000000	1023.000000	2046.000000
11.200000	0.026327	15.559312	7.329632	-0.196345	11.639175	-3.213150	0.000000	-10.000000	-0.016667	4.800000	686.833313	1023.000000	1023.000000	2046.000000
11.220000	0.027290	16.128407	7.417364	-0.148538	11.968179	-3.108598	0.000000	-10.000000	-0.016667	4.050000	688.833313	1023.000000	1023.000000	2046.000000
11.240000	0.027626	16.326700	7.485125	-0.250038	12.107365	-3.015751	0.000000	-10.000000	0.000000	3.466667	689.833313	1023.000000	1023.000000	2046.000000
11.260000	0.027749	16.399885	7.532815	-0.422258	12.216501	-2.927173	0.000000	-10.000000	-0.008333	2.416667	690.666687	1023.000000	1023.000000	2046.000000
11.280000	0.027552	16.283415	7.654696	-0.613622	12.194510	-2.952168	0.000000	-10.000000	-0.016667	1.166667	691.500000	1023.000000	1023.000000	2046.000000
11.300000	0.027239	16.098269	7.742017	-0.942904	12.233421	-2.934267	0.000000	-10.000000	-0.016667	0.200000	692.000000	1023.000000	1023.000000	2046.000000
11.320000	0.026856	15.871829	7.821622	-1.178840	12.245659	-3.016612	0.000000	-10.000000	-0.008333	0.000000	692.000000	1023.000000	1023.000000	2046.000000
11.340000	0.026785	15.829691	7.977346	-1.385534	12.278663	-3.040784	0.000000	-10.000000	0.000000	0.000000	692.000000	1023.000000	1023.000000	2046.000000
11.360000	0.027271	16.116947	8.162268	-1.455322	12.404886	-2.994884	0.000000	-10.000000	-0.008333	0.000000	692.000000	1023.000000	1023.000000	2046.000000
11.380000	0.028149	16.636288	8.337258	-1.400136	12.528529	-2.829364	0.000000	-10.000000	-0.016667	0.000000	692.000000	1023.000000	1023.000000	2046.000000
11.400000	0.029072	17.181637	8.533319	-1.256720	12.633838	-2.728800	0.000000	-10.000000	-0.016667	0.000000	692.000000	1023.000000	1023.000000	2046.000000
11.420000	0.030095	17.786066	8.738180	-1.070879	12.742868	-2.624104	0.000000	-10.000000	-0.008333	-0.266667	692.000000	1023.000000	1023.000000	2046.000000
11.440000	0.031407	18.561533	9.044611	-0.864586	12.874022	-2.492514	0.000000	-10.000000	0.000000	-0.533333	692.000000	1023.000000	1023.000000	2046.000000
11.460000	0.033016	19.512571	9.497581	-0.670633	13.036519	-2.350895	0.000000	-10.000000	0.000000	-0.900000	692.000000	1023.000000	1023.000000	2046.000000
11.480000	0.034666	20.487547	9.889579	-0.456781	13.276367	-2.221619	0.000000	-10.000000	0.000000	-0.633333	692.000000	1023.000000	1023.000000	2046.000000
11.500000	0.035858	21.192266	10.185658	-0.350557	13.430766	-2.073602	0.000000	-10.000000	-0.008333	-0.366667	692.000000	1023.000000	1023.000000	2046.000000
11.520000	0.036779	21.736115	10.383779	-0.216507	13.581978	-2.013135	0.000000	-10.000000	-0.016667	0.000000	692.000000	1023.000000	1023.000000	2046.000000
11.540000	0.037591	22.216568	10.590172	-0.118105	13.685518	-1.941017	0.000000	-10.000000	-0.025000	0.000000	692.000000	1023.000000	1023.000000	2046.000000
11.560000	0.038259	22.610872	10.591616	0.180772	13.684396	-1.845911	0.000000	-10.000000	-0.016667	0.000000	692.000000	1023.000000	1023.000000	2046.000000
11.580000	0.038571	22.795206	10.582225	0.436507	13.436009	-1.659536	0.000000	-10.000000	-0.008333	-0.350000	692.000000	1023.000000	1023.000000	2046.000000
11.600000	0.038829	22.947893	10.539129	0.744620	13.203455	-1.539312	0.000000	-10.000000	0.000000	-1.216667	692.000000	1023.000000	1023.000000	2046.000000
11.620000	0.037723	22.294315	10.377106	0.617061	12.858817	-1.558669	0.000000	-10.000000	0.008333	-2.350000	692.000000	1023.000000	1023.000000	2046.000000
11.640000	0.035430	20.939333	10.004398	0.245776	12.444688	-1.755529	0.000000	-10.000000	0.016667	-3.133333	692.000000	1023.000000	1023.000000	2046.000000
11.660000	0.032380	19.136866	9.464952	-0.187317	11.947303	-2.088072	0.000000	-10.000000	0.016667	-3.733333	692.000000	1023.000000	1023.000000	2046.000000
11.680000	0.029096	17.195932	8.957464	-0.601537	11.305453	-2.465448	0.000000	-10.000000	0.008333	-4.066667	692.000000	1023.000000	1023.000000	2046.000000
11.700000	0.026674	15.764380	8.547670	-0.803223	10.845465	-2.825532	0.000000	-10.000000	0.000000	-4.383333	692.000000	1023.000000	1023.000000	2046.000000
11.720000	0.025025	14.790071	8.210871	-0.874164	10.564862	-3.111497	0.000000	-10.000000	-0.008333	-3.950000	692.000000	1023.000000	1023.000000	2046.000000
11.740000	0.023908	14.129834	7.881270	-0.883327	10.390206	-3.258315	0.000000	-10.000000	-0.016667	-3.516667	692.000000	1023.000000	1023.000000	2046.000000
11.760000	0.023040	13.616794	7.599230	-0.929469	10.273221	-3.326189	0.000000	-10.000000	-0.016667	-2.966667	692.000000	1023.000000	1023.000000	2046.000000
11.780000	0.022186	13.111851	7.297423	-0.882638	10.205334	-3.508268	0.000000	-10.000000	-0.008333	-2.866667	692.000000	1023.000000	1023.000000	2046.000000
11.800000	0.021435	12.668168	7.064354	-0.975310	10.140022	-3.560899	0.000000	-10.000000	0.000000	-2.900000	692.000000	1023.000000	1023.000000	2046.000000
11.820000	0.020842	12.317406	6.864411	-0.993368	10.055782	-3.609419	0.000000	-10.000000	0.000000	-3.383333	692.000000	1023.000000	1023.000000	2046.000000
11.840000	0.020652	12.205452	6.707030	-0.972656	10.061628	-3.590550	0.000000	-10.000000	0.000000	-4.483334	692.000000	1023.000000	1023.000000	2046.000000
11.860000	0.020378	12.043508	6.610889	-0.965842	10.024511	-3.626051	0.000000	-10.000000	0.000000	-5.450000	692.000000	1023.000000	1023.000000	2046.000000
11.880000	0.020153	11.910684	6.474353	-0.956195	10.038052	-3.645527	0.000000	-10.000000	0.000000	-6.366667	692.000000	1023.000000	1023.000000	2046.000000
11.900000	0.020028	11.836823	6.411967	-0.909902	10.027265	-3.692508	0.000000	-10.000000	0.016667	-7.150000	684.833313	1023.000000	1023.000000	2046.000000
11.920000	0.020351	12.027694	6.354415	-0.890477	10.189021	-3.625266	0.000000	-10.000000	0.041667	-8.216667	676.666687	1023.000000	1023.000000	2046.000000
11.940000	0.020554	12.147208	6.198519	-0.747406	10.289058	-3.592963	0.000000	-10.000000	0.058333	-9.333333	667.500000	1023.000000	1023.000000	2046.000000
11.960000	0.020705	12.236372	6.100640	-0.676626	10.335526	-3.523168	0.000000	-10.000000	0.066667	-10.216667	664.333313	1023.000000	1023.000000	2046.000000
11.980000	0.020744	12.259686	5.955812	-0.531708	10.351952	-3.516369	0.000000	-10.000000	0.075000	-11.250000	660.833313	1023.000000	1023.000000	2046.000000
12.000000	0.020348	12.025682	5.727010	-0.478377	10.309685	-3.532636	0.000000	-10.000000	0.091667	-11.966667	658.333313	1023.000000	1023.000000	2046.000000
12.020000	0.019499	11.523643	5.416425	-0.535869	10.172251	-3.529165	0.000000	-10.000000	0.100000	-12.750000	654.333313	1023.000000	1023.000000	2046.000000
12.040000	0.018580	10.980531	5.176591	-0.574487	9.972465	-3.594038	0.000000	-10.000000	0.100000	-13.100000	651.666687	1023.000000	1023.000000	2046.000000
12.060000	0.017451	10.313313	4.956214	-0.708007	9.751812	-3.686707	0.000000	-10.000000	0.116667	-13.883333	645.833313	1023.000000	1023.000000	2046.000000
12.080000	0.016110	9.521025	4.737501	-0.897803	9.468369	-3.787041	0.000000	-10.000000	0.133333	-14.316667	642.666687	1023.000000	1023.000000	2046.000000
12.100000	0.014917	8.816117	4.556143	-1.059028	9.231339	-3.912337	0.000000	-10.000000	0.158333	-14.916667	637.833313	1023.000000	1023.000000	2046.000000
12.120000	0.014159	8.368220	4.405139	-1.197392	9.141426	-3.980954	0.000000	-10.000000	0.175000	-15.400001	632.833313	1023.000000	1023.000000	2046.000000
12.140000	0.013794	8.152365	4.364207	-1.176947	9.007921	-4.042817	0.000000	-10.000000	0.191667	-16.000000	626.000000	1023.000000	1023.000000	2046.000000
12.160000	0.013566	8.017694	4.310796	-1.052701	8.853942	-4.094344	0.000000	-10.000000	0.200000	-16.433334	620.833313	1023.000000	1023.000000	2046.000000
12.180000	0.013701	8.097583	4.205483	-0.965073	8.838305	-3.981131	0.000000	-10.000000	0.200000	-16.683334	617.166687	1023.000000	1023.000000	2046.000000
12.200000	0.013835	8.176251	4.214021	-0.765060	8.713628	-3.986337	0.000000	-10.000000	0.208333	-16.750000	613.333313	1023.000000	1023.000000	2046.000000
12.220000	0.014341	8.475719	4.298415	-0.567538	8.682506	-3.937662	0.000000	-10.000000	0.208333	-16.883333	607.833313	1023.000000	1023.000000	2046.000000
12.240000	0.015062	8.901788	4.485800	-0.316672	8.626437	-3.893778	0.000000	-10.000000	0.208333	-16.900000	602.166687	1023.000000	1023.000000	2046.000000
12.260000	0.015923	9.410603	4.624779	-0.086168	8.667161	-3.795169	0.000000	-10.000000	0.208333	-16.933334	596.500000	1023.000000	1023.000000	2046.000000
12.280000	0.016271	9.615936	4.662477	0.122345	8.652809	-3.821695	0.000000	-10.000000	0.208333	-16.900000	590.833313	1023.000000	1023.000000	2046.000000
12.300000	0.016290	9.627465	4.571435	0.301710	8.626647	-3.872327	0.000000	-10.000000	0.225000	-17.016666	585.166687	1023.000000	1023.000000	2046.000000
12.320000	0.016296	9.630928	4.474629	0.437295	8.578168	-3.859164	0.000000	-10.000000	0.216667	-17.116667	579.500000	1023.000000	1023.000000	2046.000000
12.340000	0.015812	9.345084	4.191049	0.611660	8.319231	-3.776856	0.000000	-10.000000	0.225000	-17.416666	571.833313	1023.000000	1023.000000	2046.000000
12.360000	0.015264	9.020962	3.919901	1.020252	7.849084	-3.768275	0.000000	-10.000000	0.216667	-17.549999	566.166687	1023.000000	1023.000000	2046.000000
12.380000	0.014232	8.410982	3.555454	1.168024	7.349886	-3.662382	0.000000	-10.000000	0.225000	-18.016666	560.500000	1023.000000	1023.000000	2046.000000
12.400000	0.011973	7.076334	3.144217	0.996679	6.721208	-3.785770	0.000000	-10.000000	0.241667	-18.433334	556.333313	1023.000000	1023.000000	2046.000000
12.420000	0.008766	5.180703	2.676475	0.508587	6.050297	-4.054655	0.000000	-10.000000	0.250000	-18.966667	550.000000	1023.000000	1023.000000	2046.000000
12.440000	0.005170	3.055467	2.090472	0.031267	5.372833	-4.439106	0.000000	-10.000000	0.275000	-19.366667	543.666687	1023.000000	1023.000000	2046.000000
12.460000	0.001631	0.963674	1.463613	-0.330820	4.704342	-4.873462	0.000000	-10.000000	0.266667	-19.800001	537.166687	1023.000000	1023.000000	2046.000000
12.480000	-0.001290	-0.762159	0.919829	-0.537443	4.131662	-5.276206	0.000000	-10.000000	0.266667	-19.933334	530.666687	1023.000000	1023.000000	2046.000000
12.500000	-0.003731	-2.204798	0.432971	-0.672787	3.654772	-5.619754	0.000000	-10.000000	0.250000	-20.016666	524.000000	1023.000000	1023.000000	2046.000000
12.520000	-0.005865	-3.466509	-0.042805	-0.736520	3.229887	-5.917071	0.000000	-10.000000	0.250000	-20.000000	517.333313	1023.000000	1023.000000	2046.000000
12.540000	-0.007816	-4.619123	-0.594145	-0.740719	2.930974	-6.215233	0.000000	-10.000000	0.250000	-20.116667	510.666656	1023.000000	1023.000000	2046.000000
12.560000	-0.009496	-5.611910	-1.129152	-0.793284	2.722368	-6.411843	0.000000	-10.000000	0.266667	-20.383333	503.833344	1023.000000	1023.000000	2046.000000
12.580000	-0.011083	-6.550169	-1.587294	-0.821980	2.435646	-6.576540	0.000000	-10.000000	0.300000	-20.500000	497.000000	1023.000000	1023.000000	2046.000000
12.600000	-0.012311	-7.276034	-1.962885	-0.814934	2.215716	-6.713931	0.000000	-10.000000	0.333333	-20.950001	490.000000	1023.000000	1023.000000	2046.000000
12.620000	-0.013206	-7.804587	-2.332161	-0.756902	2.100311	-6.815835	0.000000	-10.000000	0.350000	-21.133333	483.000000	1023.000000	1023.000000	2046.000000
12.640000	-0.014104	-8.335565	-2.585830	-0.723318	1.911999	-6.938416	0.000000	-10.000000	0.350000	-21.383333	476.000000	1023.000000	1023.000000	2046.000000
12.660000	-0.014837	-8.768728	-2.789366	-0.715690	1.754281	-7.017953	0.000000	-10.000000	0.350000	-21.283333	469.000000	1023.000000	1023.000000	2046.000000
12.680000	-0.015260	-9.018825	-3.005073	-0.658244	1.749509	-7.105017	0.000000	-10.000000	0.350000	-21.266666	462.000000	1023.000000	1023.000000	2046.000000
12.700000	-0.015535	-9.180939	-3.216532	-0.598659	1.729506	-7.095254	0.000000	-10.000000	0.341667	-21.116667	454.833344	1023.000000	1023.000000	2046.000000
12.720000	-0.015611	-9.226394	-3.392355	-0.510122	1.676712	-7.000629	0.000000	-10.000000	0.341667	-21.150000	447.666656	1023.000000	1023.000000	2046.000000
12.740000	-0.015952	-9.427924	-3.622495	-0.434545	1.553357	-6.924240	0.000000	-10.000000	0.333333	-20.983334	440.500000	1023.000000	1023.000000	2046.000000
12.760000	-0.016461	-9.728663	-3.889324	-0.345943	1.379819	-6.873216	0.000000	-10.000000	0.333333	-21.000000	433.500000	1023.000000	1023.000000	2046.000000
12.780000	-0.017460	-10.319018	-4.201673	-0.278303	1.099916	-6.938959	0.000000	-10.000000	0.333333	-20.950001	426.500000	1023.000000	1023.000000	2046.000000
12.800000	-0.018738	-11.073892	-4.516645	-0.375684	0.752377	-6.933939	0.000000	-10.000000	0.341667	-20.983334	419.500000	1023.000000	1023.000000	2046.000000
12.820000	-0.020077	-11.865344	-4.870174	-0.454069	0.417778	-6.958879	0.000000	-10.000000	0.350000	-21.049999	412.500000	1023.000000	1023.000000	2046.000000
12.840000	-0.021648	-12.794125	-5.219099	-0.536310	0.011349	-7.050065	0.000000	-10.000000	0.350000	-21.233334	405.500000	1023.000000	1023.000000	2046.000000
12.860000	-0.023426	-13.844523	-5.591882	-0.619828	-0.447199	-7.185615	0.000000	-10.000000	0.350000	-21.316666	398.500000	1023.000000	1023.000000	2046.000000
12.880000	-0.025057	-14.808818	-5.859223	-0.695980	-0.929922	-7.323692	0.000000	-10.000000	0.350000	-21.316666	391.333344	1023.000000	1023.000000	2046.000000
12.900000	-0.026122	-15.438368	-6.117854	-0.731907	-1.209205	-7.379401	0.000000	-10.000000	0.350000	-21.133333	384.166656	1023.000000	1023.000000	2046.000000
12.920000	-0.027091	-16.010557	-6.244135	-0.714724	-1.567395	-7.484304	0.000000	-10.000000	0.350000	-21.133333	377.000000	1023.000000	1023.000000	2046.000000
12.940000	-0.027538	-16.275148	-6.445056	-0.622525	-1.744948	-7.462620	0.000000	-10.000000	0.350000	-21.183334	370.000000	1023.000000	1023.000000	2046.000000
12.960000	-0.027909	-16.494495	-6.534750	-0.455013	-1.994594	-7.510139	0.000000	-10.000000	0.350000	-21.116667	363.000000	1023.000000	1023.000000	2046.000000
12.980000	-0.028142	-16.631651	-6.653632	-0.294326	-2.155162	-7.528531	0.000000	-10.000000	0.350000	-21.016666	356.000000	1023.000000	1023.000000	2046.000000
13.000000	-0.028164	-16.644819	-6.654734	-0.170858	-2.350310	-7.468916	0.000000	-10.000000	0.350000	-20.850000	349.000000	1023.000000	1023.000000	2046.000000
13.020000	-0.027946	-16.516068	-6.655318	0.049118	-2.525180	-7.384687	0.000000	-10.000000	0.341667	-20.733334	342.000000	1023.000000	1023.000000	2046.000000
13.040000	-0.027997	-16.546068	-6.724164	0.228457	-2.724741	-7.325619	0.000000	-10.000000	0.341667	-20.650002	335.000000	1023.000000	1023.000000	2046.000000
13.060000	-0.028230	-16.684038	-6.842092	0.365385	-2.914886	-7.292445	0.000000	-10.000000	0.341667	-20.616667	328.166656	1023.000000	1023.000000	2046.000000
13.080000	-0.028600	-16.902372	-7.067249	0.485172	-3.021080	-7.299214	0.000000	-10.000000	0.350000	-20.616667	321.333344	1023.000000	1023.000000	2046.000000
13.100000	-0.028911	-17.086176	-7.418290	0.754482	-3.105278	-7.317091	0.000000	-10.000000	0.350000	-20.583334	314.500000	1023.000000	1023.000000	2046.000000
13.120000	-0.030069	-17.770824	-7.640102	0.783405	-3.749110	-7.165018	0.000000	-10.000000	0.350000	-20.600000	307.500000	1023.000000	1023.000000	2046.000000
13.140000	-0.030850	-18.232647	-7.974321	1.111911	-4.280336	-7.089900	0.000000	-10.000000	0.350000	-20.850000	300.500000	1023.000000	1023.000000	2046.000000
13.160000	-0.032301	-19.090017	-8.279115	1.128073	-4.897819	-7.041158	0.000000	-10.000000	0.341667	-20.983334	293.500000	1023.000000	1023.000000	2046.000000
13.180000	-0.034413	-20.337902	-8.611472	0.861360	-5.418166	-7.169625	0.000000	-10.000000	0.341667	-21.033333	286.500000	1023.000000	1023.000000	2046.000000
13.200000	-0.037217	-21.995539	-8.978946	0.405976	-5.929887	-7.492682	0.000000	-10.000000	0.341667	-20.866667	279.500000	1023.000000	1023.000000	2046.000000
13.220000	-0.040288	-23.810120	-9.337237	-0.148208	-6.535356	-7.789318	0.000000	-10.000000	0.341667	-20.750000	272.500000	1023.000000	1023.000000	2046.000000
13.240000	-0.043106	-25.475864	-9.774796	-0.481043	-7.052423	-8.167602	0.000000	-10.000000	0.325000	-20.233334	263.500000	1023.000000	1023.000000	2046.000000
13.260000	-0.045294	-26.768887	-10.153034	-0.639198	-7.434705	-8.541948	0.000000	-10.000000	0.308333	-19.750000	256.833344	1023.000000	1023.000000	2046.000000
13.280000	-0.047129	-27.852983	-10.539895	-0.710131	-7.706879	-8.896078	0.000000	-10.000000	0.300000	-19.316668	250.166672	1023.000000	1023.000000	2046.000000
13.300000	-0.048863	-28.878225	-11.022997	-0.740695	-7.902243	-9.212291	0.000000	-10.000000	0.283333	-19.200001	245.833328	1023.000000	1023.000000	2046.000000
13.320000	-0.050408	-29.791189	-11.454690	-0.856260	-8.083704	-9.396536	0.000000	-10.000000	0.266667	-19.049999	239.166672	1023.000000	1023.000000	2046.000000
13.340000	-0.051804	-30.616344	-11.852688	-0.910714	-8.251433	-9.601510	0.000000	-10.000000	0.250000	-18.916666	232.833328	1023.000000	1023.000000	2046.000000
13.360000	-0.052877	-31.250395	-12.209611	-0.951234	-8.344009	-9.745540	0.000000	-10.000000	0.250000	-18.916666	226.500000	1023.000000	1023.000000	2046.000000
13.380000	-0.053857	-31.829456	-12.545986	-0.973848	-8.429692	-9.879930	0.000000	-10.000000	0.250000	-18.933334	220.333328	1023.000000	1023.000000	2046.000000
13.400000	-0.054522	-32.222675	-12.765164	-0.975173	-8.543064	-9.939274	0.000000	-10.000000	0.250000	-18.866667	214.000000	1023.000000	1023.000000	2046.000000
13.420000	-0.055144	-32.589989	-12.936914	-0.977685	-8.655333	-10.020057	0.000000	-10.000000	0.250000	-18.600000	207.666672	1023.000000	1023.000000	2046.000000
13.440000	-0.055509	-32.805626	-13.056265	-0.957476	-8.690253	-10.101633	0.000000	-10.000000	0.233333	-18.483334	201.500000	1023.000000	1023.000000	2046.000000
13.460000	-0.055610	-32.865635	-13.120448	-0.924496	-8.700501	-10.120189	0.000000	-10.000000	0.216667	-18.183334	195.500000	1023.000000	1023.000000	2046.000000
13.480000	-0.055355	-32.714958	-13.185111	-0.813818	-8.604592	-10.111439	0.000000	-10.000000	0.200000	-17.916666	189.500000	1023.000000	1023.000000	2046.000000
13.500000	-0.055252	-32.653858	-13.261137	-0.712498	-8.615194	-10.065030	0.000000	-10.000000	0.200000	-17.483334	183.500000	1023.000000	1023.000000	2046.000000
13.520000	-0.055197	-32.621197	-13.278612	-0.616903	-8.693170	-10.032512	0.000000	-10.000000	0.200000	-17.250000	177.500000	1023.000000	1023.000000	2046.000000
13.540000	-0.055474	-32.785309	-13.343315	-0.549471	-8.758721	-10.133803	0.000000	-10.000000	0.200000	-17.016668	171.500000	1023.000000	1023.000000	2046.000000
13.560000	-0.056186	-33.205849	-13.420211	-0.675152	-8.926977	-10.183508	0.000000	-10.000000	0.200000	-16.783335	165.833328	1023.000000	1023.000000	2046.000000
13.580000	-0.057089	-33.739399	-13.630780	-0.773058	-9.024860	-10.310699	0.000000	-10.000000	0.200000	-16.500000	160.166672	1023.000000	1023.000000	2046.000000
13.600000	-0.058025	-34.292900	-13.762404	-0.897076	-9.218590	-10.414829	0.000000	-10.000000	0.191667	-16.400000	154.833328	1023.000000	1023.000000	2046.000000
13.620000	-0.059080	-34.916473	-13.891893	-0.973981	-9.453995	-10.596602	0.000000	-10.000000	0.191667	-16.150000	149.333328	1023.000000	1023.000000	2046.000000
13.640000	-0.060315	-35.645969	-14.051154	-1.165407	-9.739989	-10.689419	0.000000	-10.000000	0.183333	-15.900000	144.000000	1023.000000	1023.000000	2046.000000
13.660000	-0.061269	-36.209854	-14.125754	-1.279320	-9.992514	-10.812266	0.000000	-10.000000	0.183333	-15.450000	138.666672	1023.000000	1023.000000	2046.000000
13.680000	-0.061697	-36.462990	-14.136658	-1.372389	-10.078165	-10.875780	0.000000	-10.000000	0.175000	-15.116667	133.500000	1023.000000	1023.000000	2046.000000
13.700000	-0.061944	-36.609180	-14.051576	-1.427589	-10.210069	-10.919949	0.000000	-10.000000	0.166667	-14.833334	128.500000	1023.000000	1023.000000	2046.000000
13.720000	-0.061849	-36.552639	-13.924218	-1.400093	-10.267170	-10.961159	0.000000	-10.000000	0.158333	-14.600000	123.500000	1023.000000	1023.000000	2046.000000
13.740000	-0.061618	-36.416237	-13.801837	-1.340505	-10.291521	-10.982373	0.000000	-10.000000	0.150000	-14.350000	118.666664	1023.000000	1023.000000	2046.000000
13.760000	-0.061182	-36.158588	-13.574855	-1.317420	-10.305471	-10.960840	0.000000	-10.000000	0.150000	-13.983334	113.833336	1023.000000	1023.000000	2046.000000
13.780000	-0.060679	-35.861092	-13.383196	-1.262641	-10.262331	-10.952926	0.000000	-10.000000	0.150000	-13.583334	109.166664	1023.000000	1023.000000	2046.000000
13.800000	-0.060133	-35.538864	-13.217109	-1.130965	-10.209718	-10.981074	0.000000	-10.000000	0.141667	-13.016667	104.500000	1023.000000	1023.000000	2046.000000
13.820000	-0.059805	-35.344891	-13.082082	-1.100558	-10.182673	-10.979578	0.000000	-10.000000	0.125000	-12.650001	100.166664	1023.000000	1023.000000	2046.000000
13.840000	-0.059620	-35.235588	-13.034728	-1.023518	-10.120140	-11.057200	0.000000	-10.000000	0.108333	-12.350000	96.000000	1023.000000	1023.000000	2046.000000
13.860000	-0.058985	-34.859863	-13.021382	-0.740920	-9.920856	-11.176704	0.000000	-10.000000	0.100000	-12.300000	92.000000	1023.000000	1023.000000	2046.000000
13.880000	-0.059385	-35.096676	-13.121483	-0.720919	-10.169853	-11.084423	0.000000	-10.000000	0.100000	-12.333333	88.000000	1023.000000	1023.000000	2046.000000
13.900000	-0.059554	-35.196205	-13.216687	-0.399412	-10.491821	-11.088285	0.000000	-10.000000	0.100000	-12.383333	83.666664	1023.000000	1023.000000	2046.000000
13.920000	-0.060237	-35.599979	-13.353083	-0.354063	-10.805482	-11.087351	0.000000	-10.000000	0.091667	-12.316667	79.333336	1023.000000	1023.000000	2046.000000
13.940000	-0.061636	-36.426765	-13.446310	-0.602774	-11.152928	-11.224753	0.000000	-10.000000	0.091667	-12.100000	75.000000	1023.000000	1023.000000	2046.000000
13.960000	-0.063665	-37.625782	-13.675739	-1.105274	-11.362602	-11.482166	0.000000	-10.000000	0.083333	-11.833334	71.000000	1023.000000	1023.000000	2046.000000
13.980000	-0.066146	-39.092236	-13.895877	-1.657792	-11.735954	-11.802613	0.000000	-10.000000	0.083333	-11.666667	67.000000	1023.000000	1023.000000	2046.000000
14.000000	-0.068580	-40.530731	-14.244464	-2.069832	-12.011834	-12.204601	0.000000	-10.000000	0.066667	-11.316667	63.333332	1023.000000	1023.000000	2046.000000
14.020000	-0.070509	-41.671074	-14.569000	-2.305394	-12.213234	-12.583444	0.000000	-10.000000	0.058333	-10.766666	59.666668	1023.000000	1023.000000	2046.000000
14.040000	-0.071944	-42.518829	-14.832303	-2.437062	-12.327661	-12.921804	0.000000	-10.000000	0.050000	-10.150000	56.166668	1023.000000	1023.000000	2046.000000
14.060000	-0.073012	-43.149914	-15.173937	-2.493894	-12.308651	-13.173430	0.000000	-10.000000	0.050000	-9.700000	52.666668	1023.000000	1023.000000	2046.000000
14.080000	-0.074013	-43.741940	-15.544455	-2.571621	-12.293466	-13.332397	0.000000	-10.000000	0.050000	-9.600000	49.333332	1023.000000	1023.000000	2046.000000
14.100000	-0.075070	-44.366604	-15.819046	-2.695459	-12.393364	-13.458734	0.000000	-10.000000	0.050000	-9.550000	46.166668	1023.000000	1023.000000	2046.000000
14.120000	-0.075889	-44.850510	-16.087132	-2.781294	-12.383109	-13.598974	0.000000	-10.000000	0.058333	-9.600000	43.000000	1023.000000	1023.000000	2046.000000
14.140000	-0.076491	-45.206013	-16.308685	-2.815080	-12.392255	-13.689993	0.000000	-10.000000	0.058333	-9.533334	39.833332	1023.000000	1023.000000	2046.000000
14.160000	-0.076889	-45.441132	-16.423021	-2.901424	-12.428689	-13.687994	0.000000	-10.000000	0.058333	-9.483334	36.666668	1023.000000	1023.000000	2046.000000
14.180000	-0.077201	-45.625523	-16.507929	-2.902843	-12.441414	-13.773336	0.000000	-10.000000	0.050000	-9.383333	33.333332	1023.000000	1023.000000	2046.000000
14.200000	-0.077284	-45.674862	-16.505770	-2.882343	-12.453431	-13.833320	0.000000	-10.000000	0.050000	-9.150001	30.166666	1023.000000	1023.000000	2046.000000
14.220000	-0.077104	-45.568733	-16.418594	-2.882223	-12.411690	-13.856227	0.000000	-10.000000	0.050000	-8.883333	27.000000	1023.000000	1023.000000	2046.000000
14.240000	-0.076524	-45.225643	-16.372377	-2.809195	-12.245800	-13.798273	0.000000	-10.000000	0.050000	-8.533334	24.166666	1023.000000	1023.000000	2046.000000
14.260000	-0.076025	-44.930843	-16.323883	-2.709610	-12.144686	-13.752664	0.000000	-10.000000	0.050000	-8.433333	21.333334	1023.000000	1023.000000	2046.000000
14.280000	-0.075613	-44.687477	-16.211071	-2.603000	-12.129727	-13.743680	0.000000	-10.000000	0.041667	-8.300000	18.500000	1023.000000	1023.000000	2046.000000
14.300000	-0.075347	-44.530140	-16.150116	-2.570596	-12.126476	-13.682950	0.000000	-10.000000	0.041667	-8.150000	15.666667	1023.000000	1023.000000	2046.000000
14.320000	-0.075468	-44.601376	-16.202885	-2.557032	-12.072425	-13.769034	0.000000	-10.000000	0.033333	-7.900000	13.000000	1023.000000	1023.000000	2046.000000
14.340000	-0.075895	-44.854198	-16.269041	-2.646277	-12.104076	-13.834805	0.000000	-10.000000	0.041667	-7.733334	10.333333	1023.000000	1023.000000	2046.000000
14.360000	-0.076446	-45.179737	-16.339405	-2.766963	-12.193377	-13.879993	0.000000	-10.000000	0.041667	-7.733334	7.666667	1023.000000	1023.000000	2046.000000
14.380000	-0.077078	-45.552883	-16.354734	-2.906274	-12.338755	-13.953120	0.000000	-10.000000	0.050000	-7.650000	5.000000	1023.000000	1023.000000	2046.000000
14.400000	-0.077866	-46.018818	-16.418373	-3.018946	-12.505063	-14.076435	0.000000	-10.000000	0.050000	-7.350000	2.666667	1023.000000	1023.000000	2046.000000
14.420000	-0.078523	-46.407349	-16.420309	-3.098928	-12.679355	-14.208758	0.000000	-10.000000	0.041667	-6.700000	0.500000	1023.000000	1023.000000	2046.000000
14.440000	-0.078790	-46.565067	-16.349846	-3.190850	-12.782197	-14.242172	0.000000	-10.000000	0.025000	-5.933333	-1.500000	1023.000000	1023.000000	2046.000000
14.460000	-0.078680	-46.499779	-16.242771	-3.225441	-12.759660	-14.271909	0.000000	-10.000000	0.016667	-5.333333	-3.333333	1023.000000	1023.000000	2046.000000
14.480000	-0.078336	-46.296444	-16.020645	-3.220728	-12.783549	-14.271523	0.000000	-10.000000	0.016667	-5.000000	-5.000000	1023.000000	1023.000000	2046.000000
14.500000	-0.077746	-45.947838	-15.841387	-3.197726	-12.693682	-14.215045	0.000000	-10.000000	0.025000	-4.866667	-6.666667	1023.000000	1023.000000	2046.000000
14.520000	-0.077035	-45.527447	-15.602586	-3.062759	-12.603859	-14.258243	0.000000	-10.000000	0.016667	-4.683333	-8.166667	1023.000000	1023.000000	2046.000000
14.540000	-0.076133	-44.994358	-15.315289	-3.001025	-12.504664	-14.173381	0.000000	-10.000000	0.008333	-4.383333	-9.833333	1023.000000	1023.000000	2046.000000
14.560000	-0.075114	-44.392101	-15.041424	-2.847174	-12.381199	-14.122305	0.000000	-10.000000	0.000000	-3.866667	-11.166667	1023.000000	1023.000000	2046.000000
14.580000	-0.074226	-43.867798	-14.869971	-2.740851	-12.230834	-14.026142	0.000000	-10.000000	0.000000	-3.383333	-12.666667	1023.000000	1023.000000	2046.000000
14.600000	-0.073320	-43.332134	-14.743794	-2.573699	-12.036012	-13.978627	0.000000	-10.000000	0.000000	-3.083333	-13.833333	1023.000000	1023.000000	2046.000000
14.620000	-0.072357	-42.763206	-14.635720	-2.474034	-11.852370	-13.801083	0.000000	-10.000000	0.000000	-3.083333	-15.000000	1023.000000	1023.000000	2046.000000
14.640000	-0.072358	-42.763870	-14.717104	-2.118569	-12.092980	-13.835217	0.000000	-10.000000	0.000000	-3.050000	-16.000000	1023.000000	1023.000000	2046.000000
14.660000	-0.072148	-42.639481	-14.770397	-1.898988	-12.327900	-13.642196	0.000000	-10.000000	0.000000	-3.000000	-17.000000	1023.000000	1023.000000	2046.000000
14.680000	-0.072356	-42.762474	-14.782153	-1.734553	-12.608942	-13.636827	0.000000	-10.000000	0.000000	-2.933333	-18.000000	1023.000000	1023.000000	2046.000000
14.700000	-0.073279	-43.308075	-14.817571	-1.973559	-12.803434	-13.713510	0.000000	-10.000000	0.000000	-2.850000	-19.000000	1023.000000	1023.000000	2046.000000
14.720000	-0.074751	-44.177773	-14.901724	-2.428695	-13.016293	-13.831061	0.000000	-10.000000	0.000000	-2.650000	-20.000000	1023.000000	1023.000000	2046.000000
14.740000	-0.076463	-45.189854	-15.114191	-2.932090	-13.153246	-13.990327	0.000000	-10.000000	0.000000	-2.333333	-20.666666	1023.000000	1023.000000	2046.000000
14.760000	-0.078434	-46.354439	-15.379901	-3.260280	-13.413816	-14.300441	0.000000	-10.000000	0.000000	-1.716667	-21.166666	1023.000000	1023.000000	2046.000000
14.780000	-0.079911	-47.227283	-15.659824	-3.469581	-13.559605	-14.538272	0.000000	-10.000000	-0.008333	-0.950000	-21.500000	1023.000000	1023.000000	2046.000000
14.800000	-0.080969	-47.852520	-15.953212	-3.518751	-13.572472	-14.808085	0.000000	-10.000000	-0.008333	-0.266667	-21.833334	1023.000000	1023.000000	2046.000000
14.820000	-0.081667	-48.265244	-16.200771	-3.485119	-13.553365	-15.025989	0.000000	-10.000000	-0.008333	0.000000	-22.000000	1023.000000	1023.000000	2046.000000
14.840000	-0.082299	-48.638557	-16.510904	-3.512326	-13.487128	-15.128200	0.000000	-10.000000	0.000000	0.000000	-22.000000	1023.000000	1023.000000	2046.000000
14.860000	-0.082786	-48.926514	-16.739635	-3.521797	-13.496190	-15.168891	0.000000	-10.000000	0.000000	0.000000	-22.000000	1023.000000	1023.000000	2046.000000
14.880000	-0.083200	-49.170906	-16.948427	-3.511187	-13.467281	-15.244010	0.000000	-10.000000	0.000000	0.000000	-22.000000	1023.000000	1023.000000	2046.000000
14.900000	-0.083428	-49.305691	-17.081562	-3.497850	-13.478175	-15.248105	0.000000	-10.000000	0.000000	0.550000	-22.000000	1023.000000	1023.000000	2046.000000
14.920000	-0.083489	-49.342022	-17.144941	-3.493573	-13.492246	-15.211261	0.000000	-10.000000	-0.008333	1.216667	-22.000000	1023.000000	1023.000000	2046.000000
14.940000	-0.083339	-49.253143	-17.198610	-3.425495	-13.447649	-15.181390	0.000000	-10.000000	-0.016667	2.133333	-22.000000	1023.000000	1023.000000	2046.000000
14.960000	-0.082972	-49.036736	-17.136328	-3.329342	-13.430619	-15.140446	0.000000	-10.000000	-0.025000	2.783333	-22.000000	1023.000000	1023.000000	2046.000000
14.980000	-0.082209	-48.585297	-17.092098	-3.243318	-13.254165	-14.995714	0.000000	-10.000000	-0.025000	3.583333	-22.000000	1023.000000	1023.000000	2046.000000
15.000000	-0.081236	-48.010460	-16.994307	-3.096958	-13.071568	-14.847625	0.000000	-10.000000	-0.033333	4.416667	-22.000000	1023.000000	1023.000000	2046.000000
15.020000	-0.080150	-47.368927	-16.831520	-2.935837	-12.956372	-14.645199	0.000000	-10.000000	-0.041667	5.116667	-22.000000	1023.000000	1023.000000	2046.000000
15.040000	-0.079181	-46.795826	-16.697001	-2.784564	-12.850376	-14.463886	0.000000	-10.000000	-0.050000	5.800000	-22.000000	1023.000000	1023.000000	2046.000000
15.060000	-0.078242	-46.240845	-16.555017	-2.581658	-12.734997	-14.369172	0.000000	-10.000000	-0.058333	6.533334	-22.000000	1023.000000	1023.000000	2046.000000
15.080000	-0.077470	-45.784664	-16.457500	-2.487115	-12.621202	-14.218845	0.000000	-10.000000	-0.058333	7.366667	-22.000000	1023.000000	1023.000000	2046.000000
15.100000	-0.077264	-45.662746	-16.397762	-2.483647	-12.609942	-14.171395	0.000000	-10.000000	-0.058333	8.216667	-22.000000	1023.000000	1023.000000	2046.000000
15.120000	-0.077100	-45.565807	-16.347376	-2.567676	-12.608723	-14.042032	0.000000	-10.000000	-0.050000	8.850000	-22.000000	1023.000000	1023.000000	2046.000000
15.140000	-0.076998	-45.505638	-16.271692	-2.638756	-12.621158	-13.974035	0.000000	-10.000000	-0.058333	9.650001	-14.666667	1023.000000	1023.000000	2046.000000
15.160000	-0.076933	-45.467476	-16.181890	-2.745789	-12.635280	-13.904515	0.000000	-10.000000	-0.091667	11.316667	2.833333	1023.000000	1023.000000	2046.000000
15.180000	-0.076630	-45.288113	-16.042519	-2.801480	-12.620453	-13.823663	0.000000	-10.000000	-0.125000	12.866667	20.333334	1023.000000	1023.000000	2046.000000
15.200000	-0.076066	-44.955219	-15.847980	-2.847095	-12.512169	-13.747973	0.000000	-10.000000	-0.150000	14.000000	30.500000	1023.000000	1023.000000	2046.000000
15.220000	-0.075054	-44.356831	-15.602360	-2.882694	-12.308914	-13.562863	0.000000	-10.000000	-0.166667	14.300000	32.000000	1023.000000	1023.000000	2046.000000
15.240000	-0.073741	-43.581188	-15.325499	-2.827612	-12.025774	-13.402304	0.000000	-10.000000	-0.183333	14.733334	35.166668	1023.000000	1023.000000	2046.000000
15.260000	-0.072227	-42.686134	-14.904175	-2.743843	-11.812991	-13.225125	0.000000	-10.000000	-0.200000	15.283334	40.000000	1023.000000	1023.000000	2046.000000
15.280000	-0.070406	-41.609745	-14.478660	-2.635618	-11.482096	-13.013372	0.000000	-10.000000	-0.208333	15.816667	45.000000	1023.000000	1023.000000	2046.000000
15.300000	-0.068433	-40.443951	-13.979097	-2.486418	-11.157199	-12.821235	0.000000	-10.000000	-0.225000	16.533333	50.166668	1023.000000	1023.000000	2046.000000
15.320000	-0.066553	-39.332962	-13.514842	-2.380257	-10.861329	-12.576534	0.000000	-10.000000	-0.241667	17.650000	55.666668	1023.000000	1023.000000	2046.000000
15.340000	-0.064564	-38.157314	-13.069317	-2.258694	-10.518799	-12.310503	0.000000	-10.000000	-0.266667	18.700001	61.500000	1023.000000	1023.000000	2046.000000
15.360000	-0.062711	-37.062416	-12.710859	-2.134840	-10.110365	-12.106352	0.000000	-10.000000	-0.283333	19.766666	67.500000	1023.000000	1023.000000	2046.000000
15.380000	-0.060789	-35.926334	-12.371781	-2.026445	-9.709388	-11.818721	0.000000	-10.000000	-0.316667	20.516666	73.833336	1023.000000	1023.000000	2046.000000
15.400000	-0.059110	-34.934269	-12.325562	-1.584376	-9.269814	-11.754519	0.000000	-10.000000	-0.333333	21.283333	80.500000	1023.000000	1023.000000	2046.000000
15.420000	-0.058013	-34.285950	-12.032701	-1.396540	-9.459110	-11.397599	0.000000	-10.000000	-0.366667	21.800001	87.500000	1023.000000	1023.000000	2046.000000
15.440000	-0.056699	-33.509026	-11.852209	-1.172987	-9.402282	-11.081548	0.000000	-10.000000	-0.383333	22.233334	94.666664	1023.000000	1023.000000	2046.000000
15.460000	-0.056236	-33.235371	-11.582044	-1.241716	-9.450454	-10.961158	0.000000	-10.000000	-0.383333	22.783335	102.000000	1023.000000	1023.000000	2046.000000
15.480000	-0.056447	-33.360336	-11.440694	-1.606226	-9.368393	-10.945024	0.000000	-10.000000	-0.383333	23.250000	109.500000	1023.000000	1023.000000	2046.000000
15.500000	-0.057091	-33.740871	-11.362457	-2.108543	-9.286267	-10.983602	0.000000	-10.000000	-0.391667	24.050001	117.166664	1023.000000	1023.000000	2046.000000
15.520000	-0.058115	-34.345852	-11.415291	-2.477600	-9.281852	-11.171109	0.000000	-10.000000	-0.408333	24.283335	125.000000	1023.000000	1023.000000	2046.000000
15.540000	-0.058804	-34.753017	-11.531681	-2.775502	-9.157248	-11.288584	0.000000	-10.000000	-0.425000	24.533335	133.000000	1023.000000	1023.000000	2046.000000
15.560000	-0.059008	-34.873756	-11.552445	-2.925575	-8.998369	-11.397367	0.000000	-10.000000	-0.416667	24.350000	141.000000	1023.000000	1023.000000	2046.000000
15.580000	-0.058738	-34.713985	-11.674743	-2.949765	-8.663675	-11.425800	0.000000	-10.000000	-0.433333	24.466667	149.333328	1023.000000	1023.000000	2046.000000
15.600000	-0.058297	-34.453529	-11.747239	-2.974869	-8.376158	-11.355262	0.000000	-10.000000	-0.433333	24.883333	157.666672	1023.000000	1023.000000	2046.000000
15.620000	-0.057658	-34.076111	-11.792354	-2.941193	-8.069901	-11.272663	0.000000	-10.000000	-0.450000	25.083334	166.000000	1023.000000	1023.000000	2046.000000
15.640000	-0.056774	-33.553558	-11.787991	-2.897848	-7.697566	-11.170156	0.000000	-10.000000	-0.450000	25.166666	174.333328	1023.000000	1023.000000	2046.000000
15.660000	-0.055746	-32.945892	-11.679261	-2.882571	-7.399609	-10.984451	0.000000	-10.000000	-0.450000	25.049999	182.666672	1023.000000	1023.000000	2046.000000
15.680000	-0.054634	-32.288582	-11.562995	-2.821000	-7.033448	-10.871139	0.000000	-10.000000	-0.458333	25.266666	191.000000	1023.000000	1023.000000	2046.000000
15.700000	-0.053460	-31.595068	-11.384959	-2.747459	-6.707869	-10.754782	0.000000	-10.000000	-0.458333	25.400000	199.333328	1023.000000	1023.000000	2046.000000
15.720000	-0.051973	-30.716040	-11.103786	-2.642443	-6.359827	-10.609984	0.000000	-10.000000	-0.475000	25.550001	207.666672	1023.000000	1023.000000	2046.000000
15.740000	-0.050324	-29.741512	-10.762932	-2.534981	-5.994565	-10.449035	0.000000	-10.000000	-0.475000	25.533335	216.333328	1023.000000	1023.000000	2046.000000
15.760000	-0.048155	-28.459505	-10.426606	-2.392637	-5.415533	-10.224729	0.000000	-10.000000	-0.483333	26.133333	224.833328	1023.000000	1023.000000	2046.000000
15.780000	-0.045923	-27.140202	-9.985510	-2.232665	-4.954991	-9.967036	0.000000	-10.000000	-0.458333	26.316668	233.500000	1023.000000	1023.000000	2046.000000
15.800000	-0.043706	-25.830288	-9.602548	-2.084663	-4.461932	-9.681144	0.000000	-10.000000	-0.450000	26.466667	242.166672	1023.000000	1023.000000	2046.000000
15.820000	-0.041657	-24.619551	-9.220718	-1.960748	-4.015503	-9.422581	0.000000	-10.000000	-0.458333	26.116667	251.000000	1023.000000	1023.000000	2046.000000
15.840000	-0.039993	-23.635933	-8.873981	-1.910977	-3.604218	-9.246758	0.000000	-10.000000	-0.466667	26.033335	259.833344	1023.000000	1023.000000	2046.000000
15.860000	-0.038682	-22.860945	-8.580830	-1.998806	-3.251433	-9.029876	0.000000	-10.000000	-0.441667	25.916668	268.500000	1023.000000	1023.000000	2046.000000
15.880000	-0.037444	-22.129362	-8.252849	-2.114821	-2.931499	-8.830194	0.000000	-10.000000	-0.425000	25.566668	277.166656	1023.000000	1023.000000	2046.000000
15.900000	-0.036544	-21.597792	-7.903900	-2.323217	-2.705842	-8.664833	0.000000	-10.000000	-0.433333	25.366667	285.666656	1023.000000	1023.000000	2046.000000
15.920000	-0.035745	-21.125288	-7.562788	-2.561465	-2.444216	-8.556820	0.000000	-10.000000	-0.458333	25.233334	294.333344	1023.000000	1023.000000	2046.000000
15.940000	-0.034940	-20.649326	-7.217782	-2.750702	-2.204422	-8.476420	0.000000	-10.000000	-0.458333	25.350000	302.666656	1023.000000	1023.000000	2046.000000
15.960000	-0.033682	-19.905916	-6.787127	-2.858442	-1.887528	-8.372819	0.000000	-10.000000	-0.450000	25.233334	311.333344	1023.000000	1023.000000	2046.000000
15.980000	-0.032002	-18.913012	-6.379543	-2.866770	-1.486756	-8.179942	0.000000	-10.000000	-0.450000	25.316668	319.666656	1023.000000	1023.000000	2046.000000
16.000000	-0.030038	-17.752350	-5.871616	-2.775801	-1.140369	-7.964564	0.000000	-10.000000	-0.450000	25.266668	328.166656	1023.000000	1023.000000	2046.000000
16.020000	-0.027509	-16.258047	-5.295576	-2.579669	-0.700298	-7.682505	0.000000	-10.000000	-0.450000	25.383333	336.500000	1023.000000	1023.000000	2046.000000
16.040001	-0.024867	-14.696434	-4.733046	-2.388409	-0.172326	-7.402653	0.000000	-10.000000	-0.441667	25.266666	345.000000	1023.000000	1023.000000	2046.000000
16.059999	-0.022268	-13.160226	-4.044034	-2.207646	0.226862	-7.135408	0.000000	-10.000000	-0.450000	25.316668	353.500000	1023.000000	1023.000000	2046.000000
16.080000	-0.019817	-11.712025	-3.496870	-2.042291	0.688634	-6.861497	0.000000	-10.000000	-0.458333	25.516666	361.833344	1023.000000	1023.000000	2046.000000
16.100000	-0.017627	-10.417804	-2.981880	-1.918485	1.065159	-6.582599	0.000000	-10.000000	-0.483333	25.816668	370.333344	1023.000000	1023.000000	2046.000000
16.120001	-0.015500	-9.160313	-2.557908	-1.737721	1.530932	-6.395617	0.000000	-10.000000	-0.475000	26.050001	378.833344	1023.000000	1023.000000	2046.000000
16.139999	-0.013528	-7.995230	-2.149510	-1.623285	1.920828	-6.143263	0.000000	-10.000000	-0.475000	25.966667	387.500000	1023.000000	1023.000000	2046.000000
16.160000	-0.011707	-6.918934	-1.945011	-1.258026	2.249208	-5.965106	0.000000	-10.000000	-0.458333	25.833334	396.166656	1023.000000	1023.000000	2046.000000
16.180000	-0.010517	-6.215326	-1.606990	-1.083124	2.128157	-5.653369	0.000000	-10.000000	-0.458333	25.533333	404.833344	1023.000000	1023.000000	2046.000000
16.200001	-0.008696	-5.139252	-1.221624	-0.766498	2.205084	-5.356214	0.000000	-10.000000	-0.433333	25.116667	413.500000	1023.000000	1023.000000	2046.000000
16.219999	-0.007715	-4.559388	-0.770460	-0.782971	2.171396	-5.177352	0.000000	-10.000000	-0.416667	24.650000	421.833344	1023.000000	1023.000000	2046.000000
16.240000	-0.007400	-4.373138	-0.526597	-1.037797	2.220524	-5.029268	0.000000	-10.000000	-0.391667	24.266666	430.000000	1023.000000	1023.000000	2046.000000
16.260000	-0.008278	-4.892515	-0.586663	-1.432655	2.140215	-5.013412	0.000000	-10.000000	-0.383333	23.966667	438.333344	1023.000000	1023.000000	2046.000000
16.280001	-0.010087	-5.961130	-0.788453	-1.750295	1.908481	-5.330863	0.000000	-10.000000	-0.366667	23.566668	446.333344	1023.000000	1023.000000	2046.000000
16.299999	-0.011397	-6.735343	-0.927693	-1.897503	1.759488	-5.669633	0.000000	-10.000000	-0.366667	23.400000	454.333344	1023.000000	1023.000000	2046.000000
16.320000	-0.011897	-7.031116	-1.036633	-1.903362	1.800260	-5.891382	0.000000	-10.000000	-0.358333	23.166666	462.000000	1023.000000	1023.000000	2046.000000
16.340000	-0.011561	-6.832541	-1.053539	-1.878759	1.999674	-5.899918	0.000000	-10.000000	-0.358333	23.350000	470.000000	1023.000000	1023.000000	2046.000000
16.360001	-0.010942	-6.466779	-1.133803	-1.788726	2.331954	-5.876204	0.000000	-10.000000	-0.358333	23.400000	477.833344	1023.000000	1023.000000	2046.000000
16.379999	-0.010282	-6.076387	-1.135145	-1.719273	2.625148	-5.847116	0.000000	-10.000000	-0.366667	23.700001	485.500000	1023.000000	1023.000000	2046.000000
16.400000	-0.009609	-5.679149	-1.040273	-1.704817	2.873090	-5.807149	0.000000	-10.000000	-0.366667	23.783333	493.166656	1023.000000	1023.000000	2046.000000
16.420000	-0.008752	-5.172638	-0.929476	-1.585122	3.147658	-5.805699	0.000000	-10.000000	-0.358333	23.500000	501.000000	1023.000000	1023.000000	2046.000000
16.440001	-0.007743	-4.575835	-0.725383	-1.541992	3.388374	-5.696834	0.000000	-10.000000	-0.358333	23.316668	509.000000	1023.000000	1023.000000	2046.000000
16.459999	-0.006667	-3.940192	-0.476872	-1.496133	3.593122	-5.560308	0.000000	-10.000000	-0.358333	23.050001	517.000000	1023.000000	1023.000000	2046.000000
16.480000	-0.005378	-3.178483	-0.256438	-1.333467	3.950284	-5.538862	0.000000	-10.000000	-0.358333	23.116667	524.833313	1023.000000	1023.000000	2046.000000
16.500000	-0.003984	-2.354606	0.073116	-1.258950	4.245521	-5.414293	0.000000	-10.000000	-0.350000	22.950001	532.500000	1023.000000	1023.000000	2046.000000
16.520000	-0.002183	-1.290253	0.412598	-1.171406	4.698464	-5.229910	0.000000	-10.000000	-0.333333	22.583334	540.166687	1023.000000	1023.000000	2046.000000
16.540001	-0.000422	-0.249242	0.769379	-1.009745	5.064147	-5.073022	0.000000	-10.000000	-0.316667	22.266666	547.833313	1023.000000	1023.000000	2046.000000
16.559999	0.001404	0.829976	1.077631	-0.929110	5.511257	-4.829803	0.000000	-10.000000	-0.283333	21.966667	555.500000	1023.000000	1023.000000	2046.000000
16.580000	0.003325	1.965302	1.408231	-0.791127	5.998484	-4.650285	0.000000	-10.000000	-0.291667	21.683334	562.833313	1023.000000	1023.000000	2046.000000
16.600000	0.005079	3.001443	1.729478	-0.668554	6.437010	-4.496491	0.000000	-10.000000	-0.291667	21.450001	570.000000	1023.000000	1023.000000	2046.000000
16.620001	0.006402	3.783408	1.973152	-0.702330	6.840859	-4.328273	0.000000	-10.000000	-0.308333	20.966667	577.166687	1023.000000	1023.000000	2046.000000
16.639999	0.007360	4.349557	2.296298	-0.849023	7.036018	-4.133736	0.000000	-10.000000	-0.283333	20.433334	584.333313	1023.000000	1023.000000	2046.000000
16.660000	0.008225	4.861086	2.583702	-1.026554	7.314733	-4.010795	0.000000	-10.000000	-0.266667	19.733334	591.333313	1023.000000	1023.000000	2046.000000
16.680000	0.008590	5.076422	2.904246	-1.325866	7.439357	-3.941315	0.000000	-10.000000	-0.241667	19.383333	598.000000	1023.000000	1023.000000	2046.000000
16.700001	0.009132	5.396846	3.250154	-1.553553	7.625037	-3.924792	0.000000	-10.000000	-0.233333	19.016666	604.500000	1023.000000	1023.000000	2046.000000
16.719999	0.009989	5.903622	3.627065	-1.806283	7.861112	-3.778272	0.000000	-10.000000	-0.233333	18.850000	611.000000	1023.000000	1023.000000	2046.000000
16.740000	0.011460	6.773135	4.082819	-1.856642	8.139279	-3.592320	0.000000	-10.000000	-0.241667	18.366667	617.333313	1023.000000	1023.000000	2046.000000
16.760000	0.013381	7.908014	4.525910	-1.754470	8.542039	-3.405464	0.000000	-10.000000	-0.241667	18.316668	623.500000	1023.000000	1023.000000	2046.000000
16.780001	0.015410	9.107306	5.067954	-1.652914	8.826583	-3.134317	0.000000	-10.000000	-0.241667	18.150000	629.500000	1023.000000	1023.000000	2046.000000
16.799999	0.017730	10.478271	5.629069	-1.445331	9.210631	-2.916099	0.000000	-10.000000	-0.225000	18.133333	635.500000	1023.000000	1023.000000	2046.000000
16.820000	0.020216	11.947718	6.258086	-1.285592	9.656038	-2.680815	0.000000	-10.000000	-0.225000	18.016666	641.500000	1023.000000	1023.000000	2046.000000
16.840000	0.022751	13.445868	6.859587	-1.104624	10.115687	-2.424782	0.000000	-10.000000	-0.216667	17.933334	647.500000	1023.000000	1023.000000	2046.000000
16.860001	0.024899	14.715603	7.351664	-0.923114	10.561528	-2.274475	0.000000	-10.000000	-0.208333	17.916668	653.500000	1023.000000	1023.000000	2046.000000
16.879999	0.026737	15.801635	7.762064	-0.866829	10.963100	-2.056701	0.000000	-10.000000	-0.183333	17.333334	659.500000	1023.000000	1023.000000	2046.000000
16.900000	0.028246	16.693409	8.023256	-0.669752	11.390706	-2.050801	0.000000	-10.000000	-0.158333	16.533335	665.500000	1023.000000	1023.000000	2046.000000
16.920000	0.029949	17.699570	8.363099	-0.484495	11.702062	-1.881097	0.000000	-10.000000	-0.141667	15.416667	671.166687	1023.000000	1023.000000	2046.000000
16.940001	0.030759	18.178514	8.432747	-0.212147	11.698098	-1.740184	0.000000	-10.000000	-0.125000	14.500000	676.666687	1023.000000	1023.000000	2046.000000
16.959999	0.032256	19.063128	8.674849	0.165279	11.752569	-1.529569	0.000000	-10.000000	-0.108333	13.650000	681.500000	1023.000000	1023.000000	2046.000000
16.980000	0.032987	19.495483	8.945358	0.321276	11.714847	-1.485999	0.000000	-10.000000	-0.091667	12.850000	686.333313	1023.000000	1023.000000	2046.000000
17.000000	0.032649	19.295855	8.994372	0.137933	11.661382	-1.497832	0.000000	-10.000000	-0.083333	12.133333	690.666687	1023.000000	1023.000000	2046.000000
17.020000	0.031162	18.416481	8.869329	-0.191305	11.426112	-1.687655	0.000000	-10.000000	-0.066667	11.333334	695.000000	1023.000000	1023.000000	2046.000000
17.040001	0.028926	17.095390	8.501399	-0.533613	11.120033	-1.992429	0.000000	-10.000000	-0.058333	10.583334	699.000000	1023.000000	1023.000000	2046.000000
17.059999	0.026631	15.739047	8.242438	-0.737031	10.658561	-2.424921	0.000000	-10.000000	-0.041667	9.883333	702.666687	1023.000000	1023.000000	2046.000000
17.080000	0.025471	15.053261	8.065466	-0.764422	10.471880	-2.719663	0.000000	-10.000000	-0.033333	9.216667	706.000000	1023.000000	1023.000000	2046.000000
17.100000	0.024864	14.694493	7.852397	-0.729670	10.474792	-2.903026	0.000000	-10.000000	-0.016667	8.766666	709.000000	1023.000000	1023.000000	2046.000000
17.120001	0.024669	14.579319	7.698846	-0.723183	10.546489	-2.942834	0.000000	-10.000000	-0.016667	8.483334	712.000000	1023.000000	1023.000000	2046.000000
17.139999	0.024535	14.500395	7.556795	-0.660987	10.664148	-3.059561	0.000000	-10.000000	-0.016667	8.283334	715.000000	1023.000000	1023.000000	2046.000000
17.160000	0.024401	14.420883	7.532735	-0.690206	10.701453	-3.123100	0.000000	-10.000000	-0.025000	8.033334	717.833313	1023.000000	1023.000000	2046.000000
17.180000	0.024374	14.405080	7.463541	-0.730778	10.804816	-3.132499	0.000000	-10.000000	-0.016667	7.566667	720.666687	1023.000000	1023.000000	2046.000000
17.200001	0.024490	14.473700	7.458951	-0.691725	10.900892	-3.194419	0.000000	-10.000000	-0.008333	6.950000	723.166687	1023.000000	1023.000000	2046.000000
17.219999	0.024679	14.585561	7.511614	-0.683973	10.966952	-3.209032	0.000000	-10.000000	0.000000	6.283334	725.500000	1023.000000	1023.000000	2046.000000
17.240000	0.025118	14.844668	7.602914	-0.665843	11.080082	-3.172484	0.000000	-10.000000	0.000000	5.783334	727.500000	1023.000000	1023.000000	2046.000000
17.260000	0.025649	15.158309	7.725198	-0.636014	11.219744	-3.150619	0.000000	-10.000000	0.000000	5.400000	729.500000	1023.000000	1023.000000	2046.000000
17.280001	0.026264	15.522194	7.832152	-0.600208	11.411364	-3.121114	0.000000	-10.000000	0.000000	5.050000	731.500000	1023.000000	1023.000000	2046.000000
17.299999	0.027045	15.983696	8.007805	-0.576255	11.594313	-3.042167	0.000000	-10.000000	0.000000	4.533333	733.500000	1023.000000	1023.000000	2046.000000
17.320000	0.027912	16.496067	8.176263	-0.576865	11.759602	-2.862931	0.000000	-10.000000	0.008333	3.783333	735.166687	1023.000000	1023.000000	2046.000000
17.340000	0.028750	16.991211	8.311844	-0.554053	11.971343	-2.737924	0.000000	-10.000000	0.008333	2.750000	736.666687	1023.000000	1023.000000	2046.000000
17.360001	0.029445	17.402031	8.421611	-0.518422	12.159418	-2.660577	0.000000	-10.000000	0.008333	1.450000	737.500000	1023.000000	1023.000000	2046.000000
17.379999	0.029733	17.572290	8.448687	-0.576378	12.287458	-2.587476	0.000000	-10.000000	0.000000	0.516667	738.000000	1023.000000	1023.000000	2046.000000
17.400000	0.029648	17.522135	8.334875	-0.747808	12.429062	-2.493995	0.000000	-10.000000	0.000000	-0.733333	738.000000	1023.000000	1023.000000	2046.000000
17.420000	0.029270	17.298742	8.301129	-0.890943	12.462538	-2.573982	0.000000	-10.000000	0.008333	-1.833333	738.000000	1023.000000	1023.000000	2046.000000
17.440001	0.028745	16.988552	8.289552	-1.184130	12.471728	-2.588598	0.000000	-10.000000	0.008333	-3.200000	738.000000	1023.000000	1023.000000	2046.000000
17.459999	0.028028	16.564274	8.269578	-1.456809	12.448112	-2.696606	0.000000	-10.000000	0.008333	-3.933333	738.000000	1023.000000	1023.000000	2046.000000
17.480000	0.027821	16.441921	8.358277	-1.628510	12.479804	-2.767650	0.000000	-10.000000	0.000000	-4.233334	738.000000	1023.000000	1023.000000	2046.000000
17.500000	0.028087	16.599155	8.437385	-1.686886	12.639909	-2.791251	0.000000	-10.000000	0.000000	-4.283333	738.000000	1023.000000	1023.000000	2046.000000
17.520000	0.028674	16.946352	8.591526	-1.630296	12.722372	-2.737249	0.000000	-10.000000	0.000000	-4.250000	738.000000	1023.000000	1023.000000	2046.000000
17.540001	0.029417	17.385605	8.770432	-1.522300	12.769045	-2.631571	0.000000	-10.000000	0.000000	-4.150000	738.000000	1023.000000	1023.000000	2046.000000
17.559999	0.030454	17.998446	9.033387	-1.360031	12.825875	-2.500787	0.000000	-10.000000	0.000000	-3.883333	738.000000	1023.000000	1023.000000	2046.000000
17.580000	0.031917	18.862757	9.434000	-1.174161	12.965543	-2.362624	0.000000	-10.000000	0.000000	-3.316667	738.000000	1023.000000	1023.000000	2046.000000
17.600000	0.033711	19.922998	9.934894	-1.026640	13.177131	-2.162385	0.000000	-10.000000	-0.008333	-2.016667	738.000000	1023.000000	1023.000000	2046.000000
17.620001	0.035508	20.985157	10.302754	-0.783581	13.515069	-2.049086	0.000000	-10.000000	-0.008333	-0.033333	738.000000	1023.000000	1023.000000	2046.000000
17.639999	0.036865	21.786951	10.643234	-0.665810	13.709568	-1.900042	0.000000	-10.000000	-0.008333	1.850000	738.166687	1023.000000	1023.000000	2046.000000
17.660000	0.037961	22.434961	10.839414	-0.444086	13.956310	-1.916676	0.000000	-10.000000	0.000000	2.983333	738.666687	1023.000000	1023.000000	2046.000000
17.680000	0.039077	23.094259	11.054559	-0.402811	14.185819	-1.743307	0.000000	-10.000000	0.000000	3.033333	739.500000	1023.000000	1023.000000	2046.000000
17.700001	0.039500	23.344313	10.987335	-0.049371	14.177811	-1.771462	0.000000	-10.000000	0.000000	2.616667	740.500000	1023.000000	1023.000000	2046.000000
17.719999	0.039939	23.603910	10.992542	0.234028	13.964996	-1.587655	0.000000	-10.000000	0.008333	1.483333	741.333313	1023.000000	1023.000000	2046.000000
17.740000	0.040095	23.696291	10.930174	0.510929	13.756771	-1.501582	0.000000	-10.000000	0.025000	-0.050000	741.833313	1023.000000	1023.000000	2046.000000
17.760000	0.038770	22.912949	10.709005	0.374567	13.431815	-1.602438	0.000000	-10.000000	0.025000	-1.733333	742.000000	1023.000000	1023.000000	2046.000000
17.780001	0.036272	21.436703	10.315171	0.040532	12.978038	-1.897038	0.000000	-10.000000	0.016667	-3.466667	742.000000	1023.000000	1023.000000	2046.000000
17.799999	0.033329	19.697474	9.789792	-0.356504	12.463284	-2.199097	0.000000	-10.000000	0.016667	-4.916667	742.000000	1023.000000	1023.000000	2046.000000
17.820000	0.030019	17.741072	9.201321	-0.620097	11.835654	-2.675807	0.000000	-10.000000	0.033333	-6.300000	742.000000	1023.000000	1023.000000	2046.000000
17.840000	0.027384	16.184067	8.723650	-0.867690	11.306870	-2.978764	0.000000	-10.000000	0.050000	-7.216667	742.000000	1023.000000	1023.000000	2046.000000
17.860001	0.025529	15.087429	8.298027	-0.884065	10.990690	-3.317223	0.000000	-10.000000	0.050000	-7.900000	742.000000	1023.000000	1023.000000	2046.000000
17.879999	0.024031	14.202488	7.890309	-0.912292	10.741230	-3.516759	0.000000	-10.000000	0.050000	-8.283334	742.000000	1023.000000	1023.000000	2046.000000
17.900000	0.022690	13.409821	7.470399	-0.907267	10.539441	-3.692753	0.000000	-10.000000	0.050000	-8.800000	742.000000	1023.000000	1023.000000	2046.000000
17.920000	0.021472	12.690139	7.102579	-0.965870	10.408652	-3.855222	0.000000	-10.000000	0.058333	-9.516666	738.666687	1023.000000	1023.000000	2046.000000
17.940001	0.020331	12.015637	6.760281	-1.032182	10.238871	-3.951332	0.000000	-10.000000	0.075000	-10.583333	731.000000	1023.000000	1023.000000	2046.000000
17.959999	0.019363	11.443341	6.396829	-1.028970	10.138219	-4.062737	0.000000	-10.000000	0.091667	-11.850000	722.000000	1023.000000	1023.000000	2046.000000
17.980000	0.018312	10.822126	6.070547	-1.013304	9.989497	-4.224614	0.000000	-10.000000	0.116667	-13.133333	715.000000	1023.000000	1023.000000	2046.000000
18.000000	0.017548	10.370998	5.807025	-1.008608	9.880187	-4.307606	0.000000	-10.000000	0.141667	-14.233334	710.666687	1023.000000	1023.000000	2046.000000
18.020000	0.016750	9.898979	5.582807	-0.958289	9.761744	-4.487283	0.000000	-10.000000	0.175000	-15.200001	706.000000	1023.000000	1023.000000	2046.000000
18.040001	0.016253	9.605341	5.481220	-0.961500	9.642847	-4.557226	0.000000	-10.000000	0.191667	-15.983334	700.833313	1023.000000	1023.000000	2046.000000
18.059999	0.016101	9.515939	5.323957	-0.923177	9.731554	-4.616395	0.000000	-10.000000	0.208333	-16.733334	695.500000	1023.000000	1023.000000	2046.000000
18.080000	0.016180	9.562083	5.215695	-0.820334	9.787913	-4.621192	0.000000	-10.000000	0.225000	-17.500000	690.000000	1023.000000	1023.000000	2046.000000
18.100000	0.016091	9.509894	5.078495	-0.753993	9.817776	-4.632382	0.000000	-10.000000	0.241667	-18.133333	684.166687	1023.000000	1023.000000	2046.000000
18.120001	0.015895	9.394123	4.947993	-0.657214	9.785978	-4.682634	0.000000	-10.000000	0.250000	-18.716667	678.000000	1023.000000	1023.000000	2046.000000
18.139999	0.015467	9.140780	4.804451	-0.606667	9.682068	-4.739072	0.000000	-10.000000	0.250000	-18.983334	671.666687	1023.000000	1023.000000	2046.000000
18.160000	0.014496	8.567345	4.575452	-0.664050	9.470505	-4.814562	0.000000	-10.000000	0.250000	-19.300001	665.333313	1023.000000	1023.000000	2046.000000
18.180000	0.013338	7.882613	4.302064	-0.758090	9.257957	-4.919318	0.000000	-10.000000	0.266667	-19.533335	659.000000	1023.000000	1023.000000	2046.000000
18.200001	0.012149	7.180033	4.038287	-0.871000	9.087299	-5.074553	0.000000	-10.000000	0.275000	-19.966667	652.333313	1023.000000	1023.000000	2046.000000
18.219999	0.010696	6.321456	3.786293	-1.033475	8.805717	-5.237079	0.000000	-10.000000	0.300000	-20.150000	645.666687	1023.000000	1023.000000	2046.000000
18.240000	0.009291	5.490912	3.568128	-1.222506	8.486528	-5.341238	0.000000	-10.000000	0.308333	-20.266666	641.166687	1023.000000	1023.000000	2046.000000
18.260000	0.008301	4.906103	3.418795	-1.298752	8.278285	-5.492226	0.000000	-10.000000	0.333333	-20.233334	634.500000	1023.000000	1023.000000	2046.000000
18.280001	0.007660	4.526888	3.320447	-1.321341	8.057359	-5.529577	0.000000	-10.000000	0.333333	-20.466667	627.666687	1023.000000	1023.000000	2046.000000
18.299999	0.007210	4.260969	3.255714	-1.278121	7.816489	-5.533113	0.000000	-10.000000	0.341667	-20.866667	618.500000	1023.000000	1023.000000	2046.000000
18.320000	0.006997	4.134991	3.246389	-1.197603	7.610371	-5.524166	0.000000	-10.000000	0.341667	-21.150002	611.500000	1023.000000	1023.000000	2046.000000
18.340000	0.006896	4.075369	3.283372	-1.106059	7.390594	-5.492537	0.000000	-10.000000	0.350000	-21.216667	604.500000	1023.000000	1023.000000	2046.000000
18.360001	0.007179	4.242977	3.373964	-0.943262	7.278835	-5.466560	0.000000	-10.000000	0.350000	-21.233334	597.333313	1023.000000	1023.000000	2046.000000
18.379999	0.007602	4.492695	3.567695	-0.792047	7.068357	-5.351310	0.000000	-10.000000	0.350000	-21.166666	590.166687	1023.000000	1023.000000	2046.000000
18.400000	0.007689	4.544240	3.599327	-0.677118	6.868467	-5.246436	0.000000	-10.000000	0.350000	-21.233334	583.000000	1023.000000	1023.000000	2046.000000
18.420000	0.007581	4.480589	3.504385	-0.627523	6.775936	-5.172208	0.000000	-10.000000	0.358333	-21.300001	576.000000	1023.000000	1023.000000	2046.000000
18.440001	0.007202	4.256454	3.372160	-0.524594	6.638311	-5.229423	0.000000	-10.000000	0.366667	-21.600000	569.000000	1023.000000	1023.000000	2046.000000
18.459999	0.006743	3.984881	2.963881	-0.163850	6.578763	-5.393912	0.000000	-10.000000	0.375000	-21.816668	561.833313	1023.000000	1023.000000	2046.000000
18.480000	0.005489	3.244283	2.594094	-0.006902	5.995347	-5.338255	0.000000	-10.000000	0.383333	-22.183334	554.500000	1023.000000	1023.000000	2046.000000
18.500000	0.004672	2.760899	2.236576	0.326024	5.483391	-5.285092	0.000000	-10.000000	0.383333	-22.433334	547.000000	1023.000000	1023.000000	2046.000000
18.520000	0.002863	1.691798	1.766503	0.380303	4.962574	-5.417582	0.000000	-10.000000	0.391667	-22.933334	539.500000	1023.000000	1023.000000	2046.000000
18.540001	0.000163	0.096184	1.304455	0.043023	4.372701	-5.623994	0.000000	-10.000000	0.391667	-23.250000	531.833313	1023.000000	1023.000000	2046.000000
18.559999	-0.003062	-1.809731	0.800572	-0.378464	3.731920	-5.963759	0.000000	-10.000000	0.400000	-23.583334	524.000000	1023.000000	1023.000000	2046.000000
18.580000	-0.006413	-3.790086	0.184603	-0.665919	3.126287	-6.435058	0.000000	-10.000000	0.400000	-23.666668	516.000000	1023.000000	1023.000000	2046.000000
18.600000	-0.009620	-5.685528	-0.382694	-0.937959	2.460120	-6.824995	0.000000	-10.000000	0.400000	-23.716667	508.000000	1023.000000	1023.000000	2046.000000
18.620001	-0.012317	-7.279113	-0.908540	-1.061302	1.906361	-7.215631	0.000000	-10.000000	0.400000	-23.466667	500.166656	1023.000000	1023.000000	2046.000000
18.639999	-0.014725	-8.702320	-1.431990	-1.113907	1.409162	-7.565586	0.000000	-10.000000	0.391667	-23.150000	492.500000	1023.000000	1023.000000	2046.000000
18.660000	-0.016844	-9.954556	-2.023189	-1.183375	1.069067	-7.817059	0.000000	-10.000000	0.383333	-22.783333	484.833344	1023.000000	1023.000000	2046.000000
18.680000	-0.018902	-11.171060	-2.574438	-1.227543	0.732608	-8.101686	0.000000	-10.000000	0.366667	-22.650000	477.333344	1023.000000	1023.000000	2046.000000
18.700001	-0.020754	-12.265409	-3.081257	-1.280143	0.414475	-8.318483	0.000000	-10.000000	0.366667	-22.700001	469.666656	1023.000000	1023.000000	2046.000000
18.719999	-0.022368	-13.219466	-3.538053	-1.364747	0.149610	-8.466277	0.000000	-10.000000	0.366667	-22.716667	462.166656	1023.000000	1023.000000	2046.000000
18.740000	-0.023731	-14.024767	-3.988043	-1.383404	-0.080752	-8.572569	0.000000	-10.000000	0.383333	-22.733334	454.500000	1023.000000	1023.000000	2046.000000
18.760000	-0.024908	-14.720851	-4.340884	-1.344954	-0.316256	-8.718758	0.000000	-10.000000	0.383333	-22.700001	446.833344	1023.000000	1023.000000	2046.000000
18.780001	-0.025921	-15.319023	-4.602067	-1.392312	-0.568101	-8.756544	0.000000	-10.000000	0.383333	-22.700001	439.333344	1023.000000	1023.000000	2046.000000
18.799999	-0.026658	-15.755168	-4.884070	-1.400265	-0.688956	-8.781877	0.000000	-10.000000	0.383333	-22.750000	431.666656	1023.000000	1023.000000	2046.000000
18.820000	-0.027160	-16.051538	-5.181724	-1.332043	-0.713199	-8.824572	0.000000	-10.000000	0.391667	-22.750000	424.166656	1023.000000	1023.000000	2046.000000
18.840000	-0.027443	-16.218697	-5.459213	-1.279205	-0.753378	-8.726901	0.000000	-10.000000	0.391667	-22.716667	416.500000	1023.000000	1023.000000	2046.000000
18.860001	-0.027915	-16.497667	-5.760731	-1.189498	-0.888009	-8.659430	0.000000	-10.000000	0.391667	-22.733334	409.000000	1023.000000	1023.000000	2046.000000
18.879999	-0.028514	-16.851995	-6.027961	-1.078130	-1.149662	-8.596241	0.000000	-10.000000	0.375000	-22.683334	401.500000	1023.000000	1023.000000	2046.000000
18.900000	-0.029389	-17.369164	-6.322038	-0.961000	-1.444090	-8.642035	0.000000	-10.000000	0.383333	-22.683334	393.833344	1023.000000	1023.000000	2046.000000
18.920000	-0.030818	-18.213430	-6.628563	-1.024120	-1.869443	-8.691303	0.000000	-10.000000	0.366667	-22.700001	386.333344	1023.000000	1023.000000	2046.000000
18.940001	-0.032189	-19.023609	-7.022747	-1.043140	-2.175178	-8.782546	0.000000	-10.000000	0.375000	-22.716667	378.666656	1023.000000	1023.000000	2046.000000
18.959999	-0.033626	-19.872782	-7.349540	-1.092818	-2.550911	-8.879512	0.000000	-10.000000	0.358333	-22.783335	371.166656	1023.000000	1023.000000	2046.000000
18.980000	-0.035230	-20.821054	-7.687426	-1.180690	-3.018458	-8.934481	0.000000	-10.000000	0.358333	-22.666668	363.500000	1023.000000	1023.000000	2046.000000
19.000000	-0.036977	-21.853418	-8.080301	-1.242835	-3.469804	-9.060478	0.000000	-10.000000	0.341667	-22.666668	355.833344	1023.000000	1023.000000	2046.000000
19.020000	-0.038365	-22.673693	-8.399762	-1.286910	-3.854667	-9.132352	0.000000	-10.000000	0.341667	-22.483334	348.333344	1023.000000	1023.000000	2046.000000
19.040001	-0.039409	-23.290455	-8.643167	-1.302950	-4.149528	-9.194809	0.000000	-10.000000	0.350000	-22.300001	340.833344	1023.000000	1023.000000	2046.000000
19.059999	-0.040237	-23.780199	-8.787369	-1.309048	-4.497797	-9.185986	0.000000	-10.000000	0.366667	-22.266666	333.500000	1023.000000	1023.000000	2046.000000
19.080000	-0.040710	-24.059803	-8.945710	-1.198097	-4.732579	-9.183417	0.000000	-10.000000	0.366667	-22.300001	326.000000	1023.000000	1023.000000	2046.000000
19.100000	-0.041106	-24.293396	-8.986630	-1.096895	-5.019247	-9.190624	0.000000	-10.000000	0.358333	-22.283333	318.500000	1023.000000	1023.000000	2046.000000
19.120001	-0.041163	-24.327164	-8.981353	-0.980667	-5.168210	-9.196935	0.000000	-10.000000	0.350000	-22.116667	311.000000	1023.000000	1023.000000	2046.000000
19.139999	-0.040908	-24.176886	-8.901304	-0.817267	-5.337013	-9.121302	0.000000	-10.000000	0.350000	-21.833334	303.500000	1023.000000	1023.000000	2046.000000
19.160000	-0.040676	-24.039312	-8.852737	-0.697799	-5.462148	-9.026628	0.000000	-10.000000	0.350000	-21.533333	296.166656	1023.000000	1023.000000	2046.000000
19.180000	-0.040743	-24.079142	-8.927405	-0.560572	-5.589649	-9.001514	0.000000	-10.000000	0.350000	-21.216667	289.000000	1023.000000	1023.000000	2046.000000
19.200001	-0.040967	-24.211473	-9.074560	-0.396637	-5.640480	-9.099797	0.000000	-10.000000	0.341667	-20.983334	282.000000	1023.000000	1023.000000	2046.000000
19.219999	-0.041191	-24.343952	-9.294202	-0.254801	-5.676258	-9.118691	0.000000	-10.000000	0.325000	-20.816668	275.000000	1023.000000	1023.000000	2046.000000
19.240000	-0.042109	-24.886700	-9.494915	-0.214732	-6.173474	-9.003578	0.000000	-10.000000	0.308333	-20.633333	268.000000	1023.000000	1023.000000	2046.000000
19.260000	-0.042792	-25.290159	-9.724823	0.099801	-6.690084	-8.975054	0.000000	-10.000000	0.300000	-20.533333	263.333344	1023.000000	1023.000000	2046.000000
19.280001	-0.044055	-26.036659	-9.924030	0.125535	-7.317974	-8.920189	0.000000	-10.000000	0.300000	-20.283333	256.500000	1023.000000	1023.000000	2046.000000
19.299999	-0.045825	-27.082361	-10.141615	-0.104951	-7.780404	-9.055390	0.000000	-10.000000	0.300000	-20.000000	249.833328	1023.000000	1023.000000	2046.000000
19.320000	-0.048254	-28.518230	-10.408970	-0.556831	-8.208290	-9.344139	0.000000	-10.000000	0.283333	-19.566668	241.000000	1023.000000	1023.000000	2046.000000
19.340000	-0.050960	-30.117414	-10.689090	-1.055336	-8.706679	-9.666310	0.000000	-10.000000	0.266667	-19.400000	234.500000	1023.000000	1023.000000	2046.000000
19.360001	-0.053500	-31.618418	-11.018673	-1.405439	-9.179360	-10.014946	0.000000	-10.000000	0.250000	-18.916668	228.000000	1023.000000	1023.000000	2046.000000
19.379999	-0.055555	-32.832787	-11.337824	-1.638406	-9.534130	-10.322427	0.000000	-10.000000	0.233333	-18.383333	221.666672	1023.000000	1023.000000	2046.000000
19.400000	-0.057427	-33.939262	-11.683524	-1.713786	-9.858505	-10.683449	0.000000	-10.000000	0.225000	-17.683334	215.500000	1023.000000	1023.000000	2046.000000
19.420000	-0.058949	-34.838650	-12.085319	-1.742472	-10.022747	-10.988112	0.000000	-10.000000	0.216667	-17.516666	209.500000	1023.000000	1023.000000	2046.000000
19.440001	-0.060472	-35.738911	-12.569806	-1.856973	-10.089809	-11.222321	0.000000	-10.000000	0.216667	-17.500000	203.500000	1023.000000	1023.000000	2046.000000
19.459999	-0.061858	-36.557991	-12.965422	-1.934892	-10.239744	-11.417932	0.000000	-10.000000	0.216667	-17.583334	197.666672	1023.000000	1023.000000	2046.000000
19.480000	-0.063069	-37.273834	-13.297459	-2.007500	-10.377884	-11.590994	0.000000	-10.000000	0.208333	-17.450001	192.000000	1023.000000	1023.000000	2046.000000
19.500000	-0.064072	-37.866653	-13.606949	-2.059855	-10.479115	-11.720737	0.000000	-10.000000	0.208333	-17.483334	186.333328	1023.000000	1023.000000	2046.000000
19.520000	-0.064871	-38.338902	-13.894197	-2.057081	-10.505478	-11.882146	0.000000	-10.000000	0.200000	-17.300001	180.500000	1023.000000	1023.000000	2046.000000
19.540001	-0.065501	-38.711178	-14.043463	-2.090487	-10.623940	-11.953288	0.000000	-10.000000	0.200000	-17.183334	174.500000	1023.000000	1023.000000	2046.000000
19.559999	-0.065976	-38.992012	-14.114231	-2.100051	-10.728176	-12.049552	0.000000	-10.000000	0.200000	-16.916668	168.833328	1023.000000	1023.000000	2046.000000
19.580000	-0.065927	-38.963047	-14.173059	-2.051785	-10.653955	-12.084250	0.000000	-10.000000	0.191667	-16.616667	163.166672	1023.000000	1023.000000	2046.000000
19.600000	-0.065621	-38.782124	-14.189901	-2.031277	-10.554638	-12.006307	0.000000	-10.000000	0.183333	-16.416668	157.666672	1023.000000	1023.000000	2046.000000
19.620001	-0.065451	-38.681332	-14.214691	-1.963071	-10.554564	-11.949006	0.000000	-10.000000	0.183333	-16.050001	152.000000	1023.000000	1023.000000	2046.000000
19.639999	-0.065297	-38.590778	-14.185567	-1.859759	-10.604583	-11.940868	0.000000	-10.000000	0.175000	-15.866667	146.666672	1023.000000	1023.000000	2046.000000
19.660000	-0.065504	-38.712757	-14.227236	-1.811485	-10.677927	-11.996108	0.000000	-10.000000	0.175000	-15.466667	141.500000	1023.000000	1023.000000	2046.000000
19.680000	-0.066083	-39.055244	-14.307022	-1.885359	-10.764793	-12.098071	0.000000	-10.000000	0.158333	-15.200000	136.333328	1023.000000	1023.000000	2046.000000
19.700001	-0.066896	-39.535789	-14.465570	-2.026654	-10.872046	-12.171519	0.000000	-10.000000	0.158333	-14.933333	131.166672	1023.000000	1023.000000	2046.000000
19.719999	-0.067742	-40.035572	-14.577944	-2.158973	-11.049415	-12.249242	0.000000	-10.000000	0.150000	-14.750000	126.000000	1023.000000	1023.000000	2046.000000
19.740000	-0.068635	-40.563080	-14.637612	-2.290766	-11.262872	-12.371829	0.000000	-10.000000	0.133333	-14.433333	121.166664	1023.000000	1023.000000	2046.000000
19.760000	-0.069735	-41.213535	-14.803090	-2.400906	-11.478122	-12.531419	0.000000	-10.000000	0.133333	-14.033334	116.500000	1023.000000	1023.000000	2046.000000
19.780001	-0.070675	-41.768967	-14.785192	-2.540507	-11.760406	-12.682860	0.000000	-10.000000	0.133333	-13.433333	111.833336	1023.000000	1023.000000	2046.000000
19.799999	-0.071147	-42.047962	-14.827055	-2.606475	-11.817590	-12.796841	0.000000	-10.000000	0.133333	-12.783334	107.333336	1023.000000	1023.000000	2046.000000
19.820000	-0.071385	-42.188671	-14.735915	-2.680519	-11.901968	-12.870271	0.000000	-10.000000	0.108333	-12.250000	103.000000	1023.000000	1023.000000	2046.000000
19.840000	-0.071241	-42.103539	-14.578861	-2.691003	-11.952519	-12.881153	0.000000	-10.000000	0.091667	-11.916667	99.000000	1023.000000	1023.000000	2046.000000
19.860001	-0.070859	-41.877960	-14.425188	-2.624582	-11.872359	-12.955831	0.000000	-10.000000	0.075000	-11.533334	95.000000	1023.000000	1023.000000	2046.000000
19.879999	-0.070316	-41.556599	-14.172603	-2.576169	-11.850599	-12.957230	0.000000	-10.000000	0.066667	-11.216667	91.000000	1023.000000	1023.000000	2046.000000
19.900000	-0.069528	-41.090809	-13.984920	-2.433598	-11.701035	-12.971255	0.000000	-10.000000	0.050000	-10.716667	87.333336	1023.000000	1023.000000	2046.000000
19.920000	-0.068835	-40.681507	-13.803832	-2.389245	-11.623160	-12.865270	0.000000	-10.000000	0.050000	-10.316667	83.666664	1023.000000	1023.000000	2046.000000
19.940001	-0.068180	-40.294632	-13.646138	-2.316135	-11.494448	-12.837912	0.000000	-10.000000	0.050000	-9.950000	80.333336	1023.000000	1023.000000	2046.000000
19.959999	-0.067719	-40.022003	-13.603140	-2.188010	-11.340322	-12.890531	0.000000	-10.000000	0.050000	-9.700000	76.833336	1023.000000	1023.000000	2046.000000
19.980000	-0.067288	-39.767147	-13.583451	-2.129318	-11.225095	-12.829283	0.000000	-10.000000	0.050000	-9.633333	73.666664	1023.000000	1023.000000	2046.000000
20.000000	-0.067562	-39.928925	-13.773517	-1.891527	-11.416548	-12.847332	0.000000	-10.000000	0.050000	-9.616667	70.333336	1023.000000	1023.000000	2046.000000
20.020000	-0.067690	-40.004768	-13.865493	-1.614910	-11.697863	-12.826502	0.000000	-10.000000	0.050000	-9.600000	67.166664	1023.000000	1023.000000	2046.000000
20.040001	-0.068353	-40.396763	-13.954066	-1.560374	-12.007236	-12.875089	0.000000	-10.000000	0.050000	-9.466667	64.000000	1023.000000	1023.000000	2046.000000
20.059999	-0.069716	-41.202091	-14.086601	-1.819700	-12.232735	-13.063055	0.000000	-10.000000	0.050000	-9.200000	61.000000	1023.000000	1023.000000	2046.000000
20.080000	-0.071526	-42.271942	-14.255082	-2.335584	-12.411595	-13.269682	0.000000	-10.000000	0.050000	-9.000000	57.833332	1023.000000	1023.000000	2046.000000
20.100000	-0.073633	-43.517159	-14.455076	-2.797678	-12.660914	-13.603491	0.000000	-10.000000	0.050000	-8.916667	54.833332	1023.000000	1023.000000	2046.000000
20.120001	-0.075674	-44.723274	-14.753259	-3.178975	-12.879586	-13.911455	0.000000	-10.000000	0.041667	-8.600000	51.833332	1023.000000	1023.000000	2046.000000
20.139999	-0.077325	-45.698875	-15.062150	-3.353791	-13.057107	-14.225826	0.000000	-10.000000	0.041667	-8.066667	49.000000	1023.000000	1023.000000	2046.000000
20.160000	-0.078594	-46.448982	-15.380883	-3.459045	-13.091959	-14.517093	0.000000	-10.000000	0.033333	-7.533333	46.166668	1023.000000	1023.000000	2046.000000
20.180000	-0.079713	-47.110439	-15.667049	-3.521225	-13.180478	-14.741689	0.000000	-10.000000	0.033333	-7.333333	43.666668	1023.000000	1023.000000	2046.000000
20.200001	-0.080605	-47.637775	-16.032396	-3.539066	-13.115480	-14.950833	0.000000	-10.000000	0.025000	-7.366667	41.166668	1023.000000	1023.000000	2046.000000
20.219999	-0.081425	-48.122196	-16.276196	-3.675097	-13.166692	-15.004213	0.000000	-10.000000	0.033333	-7.433333	38.833332	1023.000000	1023.000000	2046.000000
20.240000	-0.082159	-48.555901	-16.495983	-3.743140	-13.214718	-15.102060	0.000000	-10.000000	0.041667	-7.633334	36.166668	1023.000000	1023.000000	2046.000000
20.260000	-0.082687	-48.867840	-16.669586	-3.780086	-13.211307	-15.206860	0.000000	-10.000000	0.050000	-7.850000	33.666668	1023.000000	1023.000000	2046.000000
20.280001	-0.083093	-49.107841	-16.750143	-3.852349	-13.322610	-15.182736	0.000000	-10.000000	0.050000	-7.983334	31.000000	1023.000000	1023.000000	2046.000000
20.299999	-0.083280	-49.218559	-16.844963	-3.776630	-13.270846	-15.326121	0.000000	-10.000000	0.050000	-7.816667	28.333334	1023.000000	1023.000000	2046.000000
20.320000	-0.083324	-49.244778	-16.811342	-3.758847	-13.327433	-15.347155	0.000000	-10.000000	0.033333	-7.483334	25.833334	1023.000000	1023.000000	2046.000000
20.340000	-0.082965	-49.032162	-16.773764	-3.733389	-13.214499	-15.310512	0.000000	-10.000000	0.016667	-7.116667	23.166666	1023.000000	1023.000000	2046.000000
20.360001	-0.082333	-48.658566	-16.686876	-3.607099	-13.039443	-15.325147	0.000000	-10.000000	0.008333	-6.850000	20.833334	1023.000000	1023.000000	2046.000000
20.379999	-0.081622	-48.238510	-16.615561	-3.461844	-12.934340	-15.226765	0.000000	-10.000000	0.016667	-6.716667	18.500000	1023.000000	1023.000000	2046.000000
20.400000	-0.080904	-47.814457	-16.458996	-3.318295	-12.863237	-15.173930	0.000000	-10.000000	0.025000	-6.633333	16.500000	1023.000000	1023.000000	2046.000000
20.420000	-0.080427	-47.532230	-16.397045	-3.232977	-12.816157	-15.086050	0.000000	-10.000000	0.033333	-6.400000	14.166667	1023.000000	1023.000000	2046.000000
20.440001	-0.080266	-47.436924	-16.328648	-3.215860	-12.804884	-15.087534	0.000000	-10.000000	0.025000	-6.116667	11.833333	1023.000000	1023.000000	2046.000000
20.459999	-0.080570	-47.617058	-16.402649	-3.276550	-12.838964	-15.098895	0.000000	-10.000000	0.025000	-5.850000	9.500000	1023.000000	1023.000000	2046.000000
20.480000	-0.080940	-47.835583	-16.466948	-3.393642	-12.881600	-15.093391	0.000000	-10.000000	0.016667	-5.683333	7.500000	1023.000000	1023.000000	2046.000000
20.500000	-0.081391	-48.102089	-16.479473	-3.487604	-13.007251	-15.127759	0.000000	-10.000000	0.016667	-5.283333	5.833333	1023.000000	1023.000000	2046.000000
20.520000	-0.081961	-48.438850	-16.485073	-3.555756	-13.128325	-15.269697	0.000000	-10.000000	0.008333	-4.616667	4.166667	1023.000000	1023.000000	2046.000000
20.540001	-0.082380	-48.686386	-16.493797	-3.618222	-13.274148	-15.300217	0.000000	-10.000000	0.000000	-3.733333	2.833333	1023.000000	1023.000000	2046.000000
20.559999	-0.082528	-48.773769	-16.450508	-3.684600	-13.299543	-15.339119	0.000000	-10.000000	0.000000	-2.933333	1.500000	1023.000000	1023.000000	2046.000000
20.580000	-0.082358	-48.673355	-16.314327	-3.723311	-13.297214	-15.338504	0.000000	-10.000000	0.000000	-2.216667	0.666667	1023.000000	1023.000000	2046.000000
20.600000	-0.081803	-48.345428	-16.146477	-3.657018	-13.217080	-15.324853	0.000000	-10.000000	0.000000	-1.616667	0.166667	1023.000000	1023.000000	2046.000000
20.620001	-0.081044	-47.896763	-15.841228	-3.516045	-13.213494	-15.325996	0.000000	-10.000000	0.000000	-0.883333	0.000000	1023.000000	1023.000000	2046.000000
20.639999	-0.079987	-47.272095	-15.527865	-3.430923	-13.088228	-15.225078	0.000000	-10.000000	0.000000	-0.366667	0.000000	1023.000000	1023.000000	2046.000000
20.660000	-0.078740	-46.535137	-15.268090	-3.264611	-12.896673	-15.105764	0.000000	-10.000000	0.000000	0.700000	0.000000	1023.000000	1023.000000	2046.000000
20.680000	-0.077469	-45.784046	-14.996392	-3.122724	-12.750409	-14.914521	0.000000	-10.000000	-0.008333	1.700000	0.000000	1023.000000	1023.000000	2046.000000
20.700001	-0.076206	-45.037968	-14.783949	-2.959992	-12.566874	-14.727153	0.000000	-10.000000	-0.016667	2.966667	0.000000	1023.000000	1023.000000	2046.000000
20.719999	-0.075118	-44.395020	-14.663109	-2.746219	-12.376604	-14.609085	0.000000	-10.000000	-0.033333	3.700000	0.000000	1023.000000	1023.000000	2046.000000
20.740000	-0.074185	-43.843536	-14.668812	-2.545375	-12.202595	-14.426755	0.000000	-10.000000	-0.041667	4.350000	0.000000	1023.000000	1023.000000	2046.000000
20.760000	-0.073717	-43.567001	-14.917500	-2.080119	-12.183778	-14.385602	0.000000	-10.000000	-0.041667	4.916667	0.000000	1023.000000	1023.000000	2046.000000
20.780001	-0.073356	-43.353107	-14.897323	-1.870017	-12.486821	-14.098947	0.000000	-10.000000	-0.041667	5.616667	0.000000	1023.000000	1023.000000	2046.000000
20.799999	-0.073368	-43.360325	-14.862300	-1.778265	-12.712175	-14.007586	0.000000	-10.000000	-0.033333	6.350000	0.000000	1023.000000	1023.000000	2046.000000
20.820000	-0.074017	-43.743835	-14.868665	-1.982748	-12.839746	-14.052678	0.000000	-10.000000	-0.058333	7.183333	0.000000	1023.000000	1023.000000	2046.000000
20.840000	-0.074948	-44.294113	-14.858131	-2.412909	-12.919984	-14.103090	0.000000	-10.000000	-0.066667	8.016666	0.000000	1023.000000	1023.000000	2046.000000
20.860001	-0.075911	-44.863319	-14.925993	-2.834739	-12.977920	-14.124669	0.000000	-10.000000	-0.091667	8.883333	0.000000	1023.000000	1023.000000	2046.000000
20.879999	-0.077193	-45.620785	-15.099827	-3.099137	-13.130779	-14.291042	0.000000	-10.000000	-0.100000	9.966667	3.666667	1023.000000	1023.000000	2046.000000
20.900000	-0.078148	-46.185188	-15.319008	-3.203289	-13.157683	-14.505209	0.000000	-10.000000	-0.125000	11.450000	14.000000	1023.000000	1023.000000	2046.000000
20.920000	-0.078850	-46.600319	-15.475039	-3.329640	-13.180284	-14.615357	0.000000	-10.000000	-0.141667	12.650001	24.333334	1023.000000	1023.000000	2046.000000
20.940001	-0.079204	-46.809525	-15.671058	-3.300432	-13.071803	-14.766231	0.000000	-10.000000	-0.150000	13.350000	31.000000	1023.000000	1023.000000	2046.000000
20.959999	-0.079326	-46.881691	-15.878435	-3.271906	-12.940273	-14.791076	0.000000	-10.000000	-0.150000	13.333334	32.333332	1023.000000	1023.000000	2046.000000
20.980000	-0.079439	-46.948257	-15.996176	-3.298258	-12.868203	-14.785621	0.000000	-10.000000	-0.150000	13.583334	35.333332	1023.000000	1023.000000	2046.000000
21.000000	-0.079222	-46.820160	-16.135128	-3.274470	-12.659221	-14.751341	0.000000	-10.000000	-0.166667	14.050000	39.833332	1023.000000	1023.000000	2046.000000
21.020000	-0.078864	-46.608559	-16.146862	-3.269900	-12.526587	-14.665209	0.000000	-10.000000	-0.183333	14.683333	44.500000	1023.000000	1023.000000	2046.000000
21.040001	-0.078243	-46.241756	-16.160557	-3.201552	-12.299700	-14.579947	0.000000	-10.000000	-0.208333	15.283334	49.166668	1023.000000	1023.000000	2046.000000
21.059999	-0.077471	-45.785347	-16.055704	-3.168189	-12.137675	-14.423779	0.000000	-10.000000	-0.225000	15.983334	54.166668	1023.000000	1023.000000	2046.000000
21.080000	-0.076349	-45.122086	-15.875151	-3.066140	-11.913752	-14.267044	0.000000	-10.000000	-0.241667	16.700001	59.333332	1023.000000	1023.000000	2046.000000
21.100000	-0.075020	-44.336578	-15.679354	-2.893397	-11.582921	-14.180906	0.000000	-10.000000	-0.250000	17.366667	64.833336	1023.000000	1023.000000	2046.000000
21.120001	-0.073324	-43.334496	-15.401534	-2.771537	-11.227448	-13.933979	0.000000	-10.000000	-0.241667	17.916666	70.500000	1023.000000	1023.000000	2046.000000
21.139999	-0.071576	-42.301338	-15.128144	-2.618871	-10.910910	-13.643414	0.000000	-10.000000	-0.241667	18.366667	76.500000	1023.000000	1023.000000	2046.000000
21.160000	-0.069857	-41.285233	-14.851458	-2.456539	-10.575262	-13.401974	0.000000	-10.000000	-0.250000	18.866667	82.500000	1023.000000	1023.000000	2046.000000
21.180000	-0.068168	-40.287342	-14.521801	-2.332628	-10.257841	-13.175072	0.000000	-10.000000	-0.275000	19.433334	88.833336	1023.000000	1023.000000	2046.000000
21.200001	-0.066809	-39.484337	-14.344175	-2.263395	-9.921602	-12.955163	0.000000	-10.000000	-0.300000	20.166666	95.166664	1023.000000	1023.000000	2046.000000
21.219999	-0.065913	-38.954777	-14.192002	-2.308859	-9.671567	-12.782349	0.000000	-10.000000	-0.325000	20.733334	101.833336	1023.000000	1023.000000	2046.000000
21.240000	-0.065123	-38.487682	-14.039680	-2.389664	-9.435592	-12.622747	0.000000	-10.000000	-0.341667	21.100000	108.500000	1023.000000	1023.000000	2046.000000
21.260000	-0.064394	-38.056747	-13.823819	-2.504021	-9.235264	-12.493645	0.000000	-10.000000	-0.350000	21.450001	115.500000	1023.000000	1023.000000	2046.000000
21.280001	-0.063744	-37.672615	-13.588521	-2.659475	-9.015350	-12.409268	0.000000	-10.000000	-0.366667	21.966667	122.666664	1023.000000	1023.000000	2046.000000
21.299999	-0.063068	-37.273293	-13.310351	-2.862515	-8.860890	-12.239535	0.000000	-10.000000	-0.391667	22.716667	129.833328	1023.000000	1023.000000	2046.000000
21.320000	-0.062046	-36.668972	-13.025058	-2.977610	-8.543752	-12.122554	0.000000	-10.000000	-0.408333	23.433334	137.333328	1023.000000	1023.000000	2046.000000
21.340000	-0.060665	-35.852825	-12.540199	-3.063976	-8.292074	-11.956577	0.000000	-10.000000	-0.416667	24.066668	145.000000	1023.000000	1023.000000	2046.000000
21.360001	-0.058956	-34.842903	-12.011205	-3.014688	-7.998480	-11.818532	0.000000	-10.000000	-0.408333	24.300001	153.000000	1023.000000	1023.000000	2046.000000
21.379999	-0.056682	-33.498798	-11.440894	-2.843406	-7.563373	-11.651124	0.000000	-10.000000	-0.425000	24.583334	161.000000	1023.000000	1023.000000	2046.000000
21.400000	-0.054429	-32.167370	-10.794893	-2.700039	-7.215670	-11.456767	0.000000	-10.000000	-0.433333	24.883333	169.166672	1023.000000	1023.000000	2046.000000
21.420000	-0.051871	-30.655581	-10.152123	-2.538991	-6.805545	-11.158921	0.000000	-10.000000	-0.450000	25.300001	177.500000	1023.000000	1023.000000	2046.000000
21.440001	-0.049613	-29.321259	-9.594877	-2.406678	-6.477584	-10.842119	0.000000	-10.000000	-0.466667	25.666668	186.000000	1023.000000	1023.000000	2046.000000
21.459999	-0.047391	-28.008101	-9.124725	-2.288425	-6.025046	-10.569903	0.000000	-10.000000	-0.475000	25.800001	194.500000	1023.000000	1023.000000	2046.000000
21.480000	-0.045236	-26.734695	-8.788274	-2.151133	-5.515128	-10.280160	0.000000	-10.000000	-0.483333	25.850000	203.166672	1023.000000	1023.000000	2046.000000
21.500000	-0.043309	-25.595486	-8.504154	-2.017300	-5.080056	-9.993976	0.000000	-10.000000	-0.475000	25.783333	211.833328	1023.000000	1023.000000	2046.000000
21.520000	-0.041992	-24.816990	-8.487867	-1.719589	-4.892474	-9.717059	0.000000	-10.000000	-0.475000	25.766666	220.500000	1023.000000	1023.000000	2046.000000
21.540001	-0.040507	-23.939543	-8.208484	-1.423132	-4.915121	-9.392806	0.000000	-10.000000	-0.483333	25.716667	229.166672	1023.000000	1023.000000	2046.000000
21.559999	-0.039243	-23.192474	-7.968670	-1.328353	-4.786508	-9.108943	0.000000	-10.000000	-0.475000	25.550001	237.666672	1023.000000	1023.000000	2046.000000
21.580000	-0.038845	-22.957104	-7.682244	-1.484099	-4.759870	-9.030891	0.000000	-10.000000	-0.458333	25.550001	246.333328	1023.000000	1023.000000	2046.000000
21.600000	-0.038901	-22.990496	-7.516029	-1.872396	-4.592876	-9.009193	0.000000	-10.000000	-0.441667	25.416668	254.666672	1023.000000	1023.000000	2046.000000
21.620001	-0.039631	-23.422184	-7.443002	-2.300111	-4.611417	-9.067655	0.000000	-10.000000	-0.441667	25.400002	263.333344	1023.000000	1023.000000	2046.000000
21.639999	-0.040626	-24.009935	-7.549633	-2.507790	-4.626212	-9.326302	0.000000	-10.000000	-0.450000	25.000000	271.666656	1023.000000	1023.000000	2046.000000
21.660000	-0.041197	-24.347164	-7.614764	-2.597785	-4.570675	-9.563940	0.000000	-10.000000	-0.450000	25.066668	280.166656	1023.000000	1023.000000	2046.000000
21.680000	-0.041140	-24.313999	-7.671222	-2.590699	-4.391778	-9.660300	0.000000	-10.000000	-0.450000	25.033335	288.500000	1023.000000	1023.000000	2046.000000
21.700001	-0.040674	-24.038290	-7.748463	-2.533266	-4.067522	-9.689040	0.000000	-10.000000	-0.450000	24.950001	296.833344	1023.000000	1023.000000	2046.000000
21.719999	-0.040033	-23.659512	-7.818120	-2.546873	-3.750521	-9.543998	0.000000	-10.000000	-0.450000	25.116667	305.166656	1023.000000	1023.000000	2046.000000
21.740000	-0.039443	-23.310987	-7.797302	-2.534854	-3.471974	-9.506858	0.000000	-10.000000	-0.441667	25.133333	313.500000	1023.000000	1023.000000	2046.000000
21.760000	-0.038768	-22.912136	-7.773447	-2.639512	-3.180262	-9.318915	0.000000	-10.000000	-0.441667	25.200001	322.000000	1023.000000	1023.000000	2046.000000
21.780001	-0.037828	-22.356224	-7.693347	-2.673898	-2.853417	-9.135562	0.000000	-10.000000	-0.433333	24.916668	330.500000	1023.000000	1023.000000	2046.000000
21.799999	-0.036784	-21.739248	-7.510790	-2.659742	-2.572954	-8.995763	0.000000	-10.000000	-0.433333	24.566668	338.833344	1023.000000	1023.000000	2046.000000
21.820000	-0.035437	-20.943405	-7.280284	-2.518333	-2.214704	-8.930085	0.000000	-10.000000	-0.433333	24.633333	347.000000	1023.000000	1023.000000	2046.000000
21.840000	-0.033993	-20.089792	-6.984840	-2.390373	-1.873615	-8.840963	0.000000	-10.000000	-0.441667	24.566668	355.000000	1023.000000	1023.000000	2046.000000
21.860001	-0.032290	-19.083632	-6.625050	-2.268983	-1.498672	-8.690926	0.000000	-10.000000	-0.450000	24.633333	363.333344	1023.000000	1023.000000	2046.000000
21.879999	-0.030393	-17.962305	-6.274941	-2.127940	-1.073308	-8.486115	0.000000	-10.000000	-0.450000	24.549999	371.666656	1023.000000	1023.000000	2046.000000
21.900000	-0.028261	-16.702343	-5.885956	-1.867028	-0.663848	-8.285512	0.000000	-10.000000	-0.441667	24.433332	380.000000	1023.000000	1023.000000	2046.000000
21.920000	-0.026237	-15.506160	-5.564246	-1.714148	-0.202386	-8.025380	0.000000	-10.000000	-0.425000	24.366667	388.000000	1023.000000	1023.000000	2046.000000
21.940001	-0.024284	-14.352085	-5.199408	-1.519932	0.201367	-7.834114	0.000000	-10.000000	-0.408333	24.283333	396.000000	1023.000000	1023.000000	2046.000000
21.959999	-0.022566	-13.336468	-4.918337	-1.457436	0.639789	-7.600483	0.000000	-10.000000	-0.391667	24.033333	404.000000	1023.000000	1023.000000	2046.000000
21.980000	-0.021172	-12.512848	-4.614749	-1.510452	0.951339	-7.338985	0.000000	-10.000000	-0.375000	23.700001	412.000000	1023.000000	1023.000000	2046.000000
22.000000	-0.020122	-11.891873	-4.279353	-1.675146	1.150923	-7.088297	0.000000	-10.000000	-0.358333	23.266666	420.000000	1023.000000	1023.000000	2046.000000
22.020000	-0.019476	-11.510410	-3.971372	-1.919744	1.309603	-6.928898	0.000000	-10.000000	-0.350000	22.966667	428.000000	1023.000000	1023.000000	2046.000000
22.040001	-0.018810	-11.116502	-3.678691	-2.145386	1.528554	-6.820978	0.000000	-10.000000	-0.350000	22.816668	435.833344	1023.000000	1023.000000	2046.000000
22.059999	-0.018006	-10.641844	-3.285174	-2.368138	1.734802	-6.723333	0.000000	-10.000000	-0.350000	22.750000	443.500000	1023.000000	1023.000000	2046.000000
22.080000	-0.016891	-9.982580	-2.899451	-2.517018	2.019936	-6.586046	0.000000	-10.000000	-0.350000	22.683334	451.166656	1023.000000	1023.000000	2046.000000
22.100000	-0.015281	-9.031323	-2.441965	-2.528471	2.342344	-6.403231	0.000000	-10.000000	-0.341667	22.600000	458.666656	1023.000000	1023.000000	2046.000000
22.120001	-0.013264	-7.839123	-1.969710	-2.404228	2.753787	-6.218972	0.000000	-10.000000	-0.358333	22.466667	466.333344	1023.000000	1023.000000	2046.000000
22.139999	-0.010939	-6.465177	-1.484109	-2.208339	3.156834	-5.929563	0.000000	-10.000000	-0.375000	22.500000	473.666656	1023.000000	1023.000000	2046.000000
22.160000	-0.008557	-5.057191	-0.803990	-2.005685	3.490261	-5.737777	0.000000	-10.000000	-0.400000	22.549999	481.333344	1023.000000	1023.000000	2046.000000
22.180000	-0.005877	-3.473219	-0.205389	-1.781050	3.982159	-5.468939	0.000000	-10.000000	-0.408333	22.900000	488.666656	1023.000000	1023.000000	2046.000000
22.200001	-0.003453	-2.040804	0.394251	-1.642006	4.357416	-5.150465	0.000000	-10.000000	-0.391667	23.166666	496.333344	1023.000000	1023.000000	2046.000000
22.219999	-0.001255	-0.741777	0.845552	-1.440273	4.788065	-4.935121	0.000000	-10.000000	-0.375000	23.583334	504.000000	1023.000000	1023.000000	2046.000000
22.240000	0.000647	0.382093	1.283859	-1.242215	5.165088	-4.824638	0.000000	-10.000000	-0.350000	23.750000	509.333344	1023.000000	1023.000000	2046.000000
22.260000	0.002409	1.423811	1.669389	-1.054676	5.438263	-4.629164	0.000000	-10.000000	-0.333333	23.316666	517.166687	1023.000000	1023.000000	2046.000000
22.280001	0.003876	2.291008	1.804363	-0.640575	5.646561	-4.519341	0.000000	-10.000000	-0.333333	22.733334	524.833313	1023.000000	1023.000000	2046.000000
22.299999	0.005134	3.034173	2.086227	-0.417551	5.545294	-4.179797	0.000000	-10.000000	-0.333333	21.883333	535.000000	1023.000000	1023.000000	2046.000000
22.320000	0.006761	3.995832	2.428129	-0.064249	5.629655	-3.997704	0.000000	-10.000000	-0.350000	21.716667	542.500000	1023.000000	1023.000000	2046.000000
22.340000	0.007477	4.418943	2.780941	-0.135981	5.560774	-3.786790	0.000000	-10.000000	-0.325000	21.350000	549.833313	1023.000000	1023.000000	2046.000000
22.360001	0.007286	4.306057	2.875497	-0.354911	5.513867	-3.728395	0.000000	-10.000000	-0.291667	21.116667	557.000000	1023.000000	1023.000000	2046.000000
22.379999	0.005968	3.527237	2.737161	-0.678353	5.322265	-3.853836	0.000000	-10.000000	-0.258333	20.566668	564.000000	1023.000000	1023.000000	2046.000000
22.400000	0.004170	2.464234	2.474552	-0.943851	5.055522	-4.121989	0.000000	-10.000000	-0.258333	20.150000	570.833313	1023.000000	1023.000000	2046.000000
22.420000	0.002792	1.649861	2.358020	-1.147092	4.808121	-4.369187	0.000000	-10.000000	-0.258333	19.600000	577.666687	1023.000000	1023.000000	2046.000000
22.440001	0.002264	1.338301	2.229385	-1.154001	4.790467	-4.527551	0.000000	-10.000000	-0.258333	19.333334	584.333313	1023.000000	1023.000000	2046.000000
22.459999	0.002312	1.366500	2.140691	-1.098302	4.917890	-4.593780	0.000000	-10.000000	-0.250000	18.983334	591.000000	1023.000000	1023.000000	2046.000000
22.480000	0.002475	1.462600	2.041883	-1.050412	5.099900	-4.628771	0.000000	-10.000000	-0.250000	18.950001	597.333313	1023.000000	1023.000000	2046.000000
22.500000	0.002703	1.597563	2.028874	-1.059036	5.232014	-4.604289	0.000000	-10.000000	-0.241667	18.683332	603.666687	1023.000000	1023.000000	2046.000000
22.520000	0.002841	1.679065	2.047091	-1.166512	5.346335	-4.547848	0.000000	-10.000000	-0.225000	18.450001	610.000000	1023.000000	1023.000000	2046.000000
22.540001	0.003398	2.008353	2.094228	-1.126688	5.530421	-4.489608	0.000000	-10.000000	-0.208333	17.783333	616.333313	1023.000000	1023.000000	2046.000000
22.559999	0.004049	2.393063	2.174208	-1.168103	5.772066	-4.385108	0.000000	-10.000000	-0.191667	17.366667	622.500000	1023.000000	1023.000000	2046.000000
22.580000	0.004828	2.853340	2.313680	-1.117169	5.977951	-4.321123	0.000000	-10.000000	-0.175000	16.833334	628.166687	1023.000000	1023.000000	2046.000000
22.600000	0.005765	3.406846	2.480957	-1.032817	6.244857	-4.286152	0.000000	-10.000000	-0.166667	16.466667	633.833313	1023.000000	1023.000000	2046.000000
22.620001	0.006874	4.062634	2.692395	-0.923316	6.527386	-4.233830	0.000000	-10.000000	-0.158333	15.850000	639.333313	1023.000000	1023.000000	2046.000000
22.639999	0.008260	4.881855	2.918155	-0.862914	6.909909	-4.083294	0.000000	-10.000000	-0.158333	15.183333	644.833313	1023.000000	1023.000000	2046.000000
22.660000	0.009729	5.749689	3.117773	-0.668834	7.285478	-3.984728	0.000000	-10.000000	-0.141667	14.316667	650.000000	1023.000000	1023.000000	2046.000000
22.680000	0.011102	6.561148	3.264686	-0.555146	7.702046	-3.850438	0.000000	-10.000000	-0.125000	13.350000	655.000000	1023.000000	1023.000000	2046.000000
22.700001	0.012373	7.312239	3.492990	-0.397960	7.971219	-3.754010	0.000000	-10.000000	-0.091667	12.116667	659.666687	1023.000000	1023.000000	2046.000000
22.719999	0.013485	7.969503	3.615570	-0.332057	8.314200	-3.628210	0.000000	-10.000000	-0.066667	10.933333	664.000000	1023.000000	1023.000000	2046.000000
22.740000	0.014102	8.334503	3.723863	-0.371939	8.513519	-3.530940	0.000000	-10.000000	-0.033333	9.583334	667.666687	1023.000000	1023.000000	2046.000000
22.760000	0.014473	8.553674	3.844713	-0.498846	8.631097	-3.423290	0.000000	-10.000000	-0.016667	8.416667	671.166687	1023.000000	1023.000000	2046.000000
22.780001	0.014581	8.617286	4.022071	-0.670393	8.672437	-3.406830	0.000000	-10.000000	0.000000	7.283333	674.000000	1023.000000	1023.000000	2046.000000
22.799999	0.014490	8.563537	4.152882	-0.914416	8.760232	-3.435161	0.000000	-10.000000	0.000000	6.233334	676.833313	1023.000000	1023.000000	2046.000000
22.820000	0.014501	8.569950	4.283763	-1.113148	8.907957	-3.508621	0.000000	-10.000000	-0.008333	5.283333	679.000000	1023.000000	1023.000000	2046.000000
22.840000	0.014916	8.815274	4.452990	-1.333019	9.090386	-3.395083	0.000000	-10.000000	-0.008333	4.400000	681.000000	1023.000000	1023.000000	2046.000000
22.860001	0.015712	9.285603	4.702205	-1.380607	9.249536	-3.285530	0.000000	-10.000000	-0.008333	3.516667	682.500000	1023.000000	1023.000000	2046.000000
22.879999	0.016849	9.957765	4.964628	-1.375449	9.466936	-3.098350	0.000000	-10.000000	0.000000	2.600000	683.833313	1023.000000	1023.000000	2046.000000
22.900000	0.018050	10.667478	5.241590	-1.246181	9.638426	-2.966358	0.000000	-10.000000	0.000000	1.983333	684.666687	1023.000000	1023.000000	2046.000000
22.920000	0.019476	11.510459	5.625258	-1.132469	9.846545	-2.828875	0.000000	-10.000000	0.000000	1.733333	685.000000	1023.000000	1023.000000	2046.000000
22.940001	0.021183	12.518873	6.040571	-0.971800	10.132031	-2.681930	0.000000	-10.000000	-0.008333	2.000000	685.000000	1023.000000	1023.000000	2046.000000
22.959999	0.023119	13.663524	6.474733	-0.748261	10.470124	-2.533073	0.000000	-10.000000	-0.016667	2.450000	685.333313	1023.000000	1023.000000	2046.000000
22.980000	0.024645	14.565121	6.850192	-0.513081	10.692626	-2.464617	0.000000	-10.000000	-0.025000	3.033333	685.833313	1023.000000	1023.000000	2046.000000
23.000000	0.025860	15.283278	7.094767	-0.306656	10.934180	-2.439014	0.000000	-10.000000	-0.016667	3.116667	686.833313	1023.000000	1023.000000	2046.000000
23.020000	0.026966	15.936925	7.318509	-0.097731	11.080371	-2.364224	0.000000	-10.000000	-0.016667	2.766667	687.833313	1023.000000	1023.000000	2046.000000
23.040001	0.027736	16.391928	7.317978	0.169805	11.165930	-2.261786	0.000000	-10.000000	-0.008333	2.083333	689.000000	1023.000000	1023.000000	2046.000000
23.059999	0.027791	16.424265	7.234186	0.161207	10.897237	-1.868366	0.000000	-10.000000	-0.008333	1.183333	689.666687	1023.000000	1023.000000	2046.000000
23.080000	0.028137	16.629051	7.223428	0.437881	10.696503	-1.728761	0.000000	-10.000000	0.000000	0.500000	690.000000	1023.000000	1023.000000	2046.000000
23.100000	0.027411	16.199909	7.072181	0.433734	10.524944	-1.830951	0.000000	-10.000000	0.000000	-0.700000	690.000000	1023.000000	1023.000000	2046.000000
23.120001	0.025639	15.152601	6.930319	0.067370	10.146296	-1.991384	0.000000	-10.000000	-0.008333	-1.666667	690.000000	1023.000000	1023.000000	2046.000000
23.139999	0.023511	13.895217	6.629382	-0.300522	9.819890	-2.253533	0.000000	-10.000000	-0.008333	-2.816667	690.000000	1023.000000	1023.000000	2046.000000
23.160000	0.020873	12.335815	6.198462	-0.545498	9.340008	-2.657156	0.000000	-10.000000	-0.008333	-3.400000	690.000000	1023.000000	1023.000000	2046.000000
23.180000	0.018328	10.831875	5.862495	-0.731863	8.786936	-3.085692	0.000000	-10.000000	0.000000	-3.666667	690.000000	1023.000000	1023.000000	2046.000000
23.200001	0.016533	9.770758	5.556716	-0.798871	8.425956	-3.413044	0.000000	-10.000000	0.000000	-3.716667	690.000000	1023.000000	1023.000000	2046.000000
23.219999	0.015535	9.181308	5.257880	-0.871759	8.308063	-3.512876	0.000000	-10.000000	0.000000	-3.350000	690.000000	1023.000000	1023.000000	2046.000000
23.240000	0.014727	8.703429	4.979471	-0.973129	8.213355	-3.516268	0.000000	-10.000000	0.000000	-3.033333	690.000000	1023.000000	1023.000000	2046.000000
23.260000	0.013893	8.210533	4.752027	-1.043022	8.151756	-3.650228	0.000000	-10.000000	0.000000	-2.450000	690.000000	1023.000000	1023.000000	2046.000000
23.280001	0.013132	7.760811	4.579458	-1.124814	8.095108	-3.788941	0.000000	-10.000000	0.000000	-2.183333	690.000000	1023.000000	1023.000000	2046.000000
23.299999	0.012770	7.546849	4.444016	-1.136875	8.121382	-3.881675	0.000000	-10.000000	0.000000	-2.133333	690.000000	1023.000000	1023.000000	2046.000000
23.320000	0.012630	7.464157	4.369811	-1.079290	8.172091	-3.998455	0.000000	-10.000000	0.000000	-2.383333	690.000000	1023.000000	1023.000000	2046.000000
23.340000	0.012624	7.460652	4.366869	-1.022243	8.204836	-4.088809	0.000000	-10.000000	0.000000	-2.466667	690.000000	1023.000000	1023.000000	2046.000000
23.360001	0.012919	7.635427	4.376588	-0.935766	8.333240	-4.138635	0.000000	-10.000000	0.000000	-2.166667	690.000000	1023.000000	1023.000000	2046.000000
23.379999	0.013168	7.782106	4.474275	-0.905342	8.361444	-4.148271	0.000000	-10.000000	0.000000	-1.733333	690.000000	1023.000000	1023.000000	2046.000000
23.400000	0.013772	8.139237	4.549881	-0.902302	8.573359	-4.081701	0.000000	-10.000000	0.000000	-1.450000	690.000000	1023.000000	1023.000000	2046.000000
23.420000	0.014554	8.601468	4.570045	-0.763150	8.807559	-4.012987	0.000000	-10.000000	0.016667	-1.483333	690.000000	1023.000000	1023.000000	2046.000000
23.440001	0.015270	9.024849	4.691462	-0.721340	8.942722	-3.887995	0.000000	-10.000000	0.016667	-1.883333	690.000000	1023.000000	1023.000000	2046.000000
23.459999	0.015960	9.432299	4.697200	-0.686695	9.191635	-3.769842	0.000000	-10.000000	0.025000	-2.550000	690.000000	1023.000000	1023.000000	2046.000000
23.480000	0.016216	9.583648	4.695199	-0.679191	9.272203	-3.704563	0.000000	-10.000000	0.016667	-3.516667	690.000000	1023.000000	1023.000000	2046.000000
23.500000	0.015959	9.431570	4.563056	-0.822342	9.327145	-3.636288	0.000000	-10.000000	0.025000	-4.550000	690.000000	1023.000000	1023.000000	2046.000000
23.520000	0.015466	9.140278	4.411495	-0.959356	9.302323	-3.614185	0.000000	-10.000000	0.025000	-5.716667	690.000000	1023.000000	1023.000000	2046.000000
23.540001	0.014726	8.702886	4.341007	-1.168606	9.181159	-3.650675	0.000000	-10.000000	0.033333	-6.750000	690.000000	1023.000000	1023.000000	2046.000000
23.559999	0.013656	8.070589	4.195005	-1.447012	9.068253	-3.745657	0.000000	-10.000000	0.041667	-7.800000	690.000000	1023.000000	1023.000000	2046.000000
23.580000	0.012666	7.485527	4.124783	-1.614975	8.876050	-3.900331	0.000000	-10.000000	0.058333	-8.666667	690.000000	1023.000000	1023.000000	2046.000000
23.600000	0.012126	7.166233	4.053371	-1.704464	8.828208	-4.010883	0.000000	-10.000000	0.075000	-9.416667	690.000000	1023.000000	1023.000000	2046.000000
23.620001	0.011939	7.056241	4.031187	-1.708539	8.795314	-4.061721	0.000000	-10.000000	0.091667	-10.100000	686.500000	1023.000000	1023.000000	2046.000000
23.639999	0.012111	7.157858	4.079889	-1.588244	8.713536	-4.047323	0.000000	-10.000000	0.091667	-10.850000	678.500000	1023.000000	1023.000000	2046.000000
23.660000	0.012463	7.365348	4.117472	-1.418567	8.643043	-3.976601	0.000000	-10.000000	0.091667	-11.500000	669.166687	1023.000000	1023.000000	2046.000000
23.680000	0.012870	7.606093	4.226074	-1.229335	8.522391	-3.913036	0.000000	-10.000000	0.091667	-11.933333	662.000000	1023.000000	1023.000000	2046.000000
23.700001	0.013600	8.037509	4.413611	-1.117455	8.485482	-3.744129	0.000000	-10.000000	0.100000	-12.200000	658.000000	1023.000000	1023.000000	2046.000000
23.719999	0.014675	8.673042	4.667840	-0.944463	8.521823	-3.572157	0.000000	-10.000000	0.091667	-12.300000	654.000000	1023.000000	1023.000000	2046.000000
23.740000	0.015585	9.210742	4.859580	-0.794414	8.563712	-3.418137	0.000000	-10.000000	0.091667	-12.400001	650.000000	1023.000000	1023.000000	2046.000000
23.760000	0.015993	9.451682	4.874595	-0.656161	8.578840	-3.345592	0.000000	-10.000000	0.091667	-12.600000	646.000000	1023.000000	1023.000000	2046.000000
23.780001	0.016058	9.490277	4.775932	-0.462373	8.581610	-3.404891	0.000000	-10.000000	0.100000	-13.083334	641.833313	1023.000000	1023.000000	2046.000000
23.799999	0.015895	9.394020	4.590894	-0.213472	8.462770	-3.446171	0.000000	-10.000000	0.116667	-13.800000	637.500000	1023.000000	1023.000000	2046.000000
23.820000	0.015040	8.888377	4.105097	0.009012	8.097024	-3.322756	0.000000	-10.000000	0.150000	-14.550000	632.833313	1023.000000	1023.000000	2046.000000
23.840000	0.014422	8.523289	3.803190	0.439763	7.635983	-3.355647	0.000000	-10.000000	0.183333	-15.350000	628.000000	1023.000000	1023.000000	2046.000000
23.860001	0.013136	7.763376	3.511741	0.533212	7.123788	-3.405365	0.000000	-10.000000	0.200000	-16.150000	622.833313	1023.000000	1023.000000	2046.000000
23.879999	0.010754	6.355750	3.166031	0.246871	6.560412	-3.617565	0.000000	-10.000000	0.208333	-16.933334	617.333313	1023.000000	1023.000000	2046.000000
23.900000	0.007917	4.678819	2.680397	-0.162933	6.066940	-3.905585	0.000000	-10.000000	0.225000	-17.750000	611.500000	1023.000000	1023.000000	2046.000000
23.920000	0.004645	2.745225	2.159210	-0.527829	5.404713	-4.290868	0.000000	-10.000000	0.241667	-18.583334	605.500000	1023.000000	1023.000000	2046.000000
23.940001	0.001338	0.790658	1.589908	-0.781592	4.725159	-4.742818	0.000000	-10.000000	0.250000	-19.016666	599.500000	1023.000000	1023.000000	2046.000000
23.959999	-0.001517	-0.896724	1.064152	-0.965479	4.133140	-5.128537	0.000000	-10.000000	0.250000	-19.183334	593.166687	1023.000000	1023.000000	2046.000000
23.980000	-0.003649	-2.156362	0.541227	-0.959757	3.727818	-5.465650	0.000000	-10.000000	0.250000	-19.200001	586.833313	1023.000000	1023.000000	2046.000000
24.000000	-0.005691	-3.363449	0.069365	-0.967601	3.299641	-5.764854	0.000000	-10.000000	0.266667	-19.466667	580.333313	1023.000000	1023.000000	2046.000000
24.020000	-0.007425	-4.388424	-0.479923	-1.059259	3.027199	-5.876440	0.000000	-10.000000	0.300000	-19.866667	574.000000	1023.000000	1023.000000	2046.000000
24.040001	-0.009175	-5.422691	-0.982310	-1.166033	2.728170	-6.002518	0.000000	-10.000000	0.333333	-20.433334	567.333313	1023.000000	1023.000000	2046.000000
24.059999	-0.010851	-6.412791	-1.454014	-1.259766	2.456153	-6.155164	0.000000	-10.000000	0.350000	-21.000000	560.500000	1023.000000	1023.000000	2046.000000
24.080000	-0.012256	-7.243178	-1.873865	-1.325005	2.222506	-6.266814	0.000000	-10.000000	0.358333	-21.600000	553.333313	1023.000000	1023.000000	2046.000000
24.100000	-0.013521	-7.990878	-2.229895	-1.308129	1.986003	-6.438856	0.000000	-10.000000	0.366667	-22.033333	546.166687	1023.000000	1023.000000	2046.000000
24.120001	-0.014625	-8.643577	-2.550805	-1.282959	1.784839	-6.594651	0.000000	-10.000000	0.366667	-22.400000	538.833313	1023.000000	1023.000000	2046.000000
24.139999	-0.015489	-9.154283	-2.819152	-1.244790	1.604044	-6.694385	0.000000	-10.000000	0.375000	-22.600000	531.500000	1023.000000	1023.000000	2046.000000
24.160000	-0.016182	-9.563457	-3.061903	-1.170587	1.480072	-6.811039	0.000000	-10.000000	0.383333	-22.783335	523.833313	1023.000000	1023.000000	2046.000000
24.180000	-0.016576	-9.796389	-3.272561	-1.129038	1.422436	-6.817226	0.000000	-10.000000	0.400000	-22.900002	516.166687	1023.000000	1023.000000	2046.000000
24.200001	-0.016837	-9.950459	-3.523248	-1.012317	1.349640	-6.764533	0.000000	-10.000000	0.400000	-22.933334	508.500000	1023.000000	1023.000000	2046.000000
24.219999	-0.017322	-10.237382	-3.804563	-0.947182	1.211894	-6.697530	0.000000	-10.000000	0.400000	-22.900002	500.833344	1023.000000	1023.000000	2046.000000
24.240000	-0.017962	-10.615621	-4.038310	-0.867048	0.934532	-6.644795	0.000000	-10.000000	0.400000	-22.900002	495.666656	1023.000000	1023.000000	2046.000000
24.260000	-0.019045	-11.255465	-4.265284	-0.899390	0.552224	-6.643016	0.000000	-10.000000	0.391667	-22.933334	488.000000	1023.000000	1023.000000	2046.000000
24.280001	-0.020260	-11.973650	-4.561732	-0.977392	0.208797	-6.643323	0.000000	-10.000000	0.383333	-22.916666	483.000000	1023.000000	1023.000000	2046.000000
24.299999	-0.021662	-12.801972	-4.877167	-1.094193	-0.145422	-6.685191	0.000000	-10.000000	0.391667	-22.783333	473.000000	1023.000000	1023.000000	2046.000000
24.320000	-0.023136	-13.673384	-5.161268	-1.192290	-0.533012	-6.786813	0.000000	-10.000000	0.400000	-22.716667	465.333344	1023.000000	1023.000000	2046.000000
24.340000	-0.024873	-14.700125	-5.512044	-1.258153	-0.953134	-6.976794	0.000000	-10.000000	0.391667	-22.650002	455.166656	1023.000000	1023.000000	2046.000000
24.360001	-0.026306	-15.546699	-5.709610	-1.398310	-1.371629	-7.067150	0.000000	-10.000000	0.366667	-22.700001	450.000000	1023.000000	1023.000000	2046.000000
24.379999	-0.027390	-16.187315	-5.885715	-1.463373	-1.670127	-7.168100	0.000000	-10.000000	0.350000	-22.533335	442.500000	1023.000000	1023.000000	2046.000000
24.400000	-0.028121	-16.619549	-6.035547	-1.454465	-1.918250	-7.211286	0.000000	-10.000000	0.366667	-22.450001	435.000000	1023.000000	1023.000000	2046.000000
24.420000	-0.028789	-17.014484	-6.112239	-1.364041	-2.231099	-7.307106	0.000000	-10.000000	0.366667	-22.350000	425.000000	1023.000000	1023.000000	2046.000000
24.440001	-0.029148	-17.226755	-6.173738	-1.231237	-2.446651	-7.375130	0.000000	-10.000000	0.366667	-22.416666	420.000000	1023.000000	1023.000000	2046.000000
24.459999	-0.029226	-17.272570	-6.107467	-1.126995	-2.610966	-7.427143	0.000000	-10.000000	0.350000	-22.333334	412.666656	1023.000000	1023.000000	2046.000000
24.480000	-0.028948	-17.108150	-6.035545	-0.969206	-2.738591	-7.364809	0.000000	-10.000000	0.350000	-22.266666	407.833344	1023.000000	1023.000000	2046.000000
24.500000	-0.028650	-16.932255	-6.027904	-0.806143	-2.806304	-7.291904	0.000000	-10.000000	0.350000	-21.933334	398.000000	1023.000000	1023.000000	2046.000000
24.520000	-0.028521	-16.855997	-5.976897	-0.617191	-2.929281	-7.332627	0.000000	-10.000000	0.350000	-21.900000	390.500000	1023.000000	1023.000000	2046.000000
24.540001	-0.028877	-17.066410	-6.129441	-0.494163	-3.056034	-7.386772	0.000000	-10.000000	0.358333	-21.933334	380.500000	1023.000000	1023.000000	2046.000000
24.559999	-0.029243	-17.282452	-6.293568	-0.316206	-3.161422	-7.511254	0.000000	-10.000000	0.375000	-22.300001	373.166656	1023.000000	1023.000000	2046.000000
24.580000	-0.029806	-17.615301	-6.662823	-0.028166	-3.276037	-7.648275	0.000000	-10.000000	0.391667	-22.516666	365.666656	1023.000000	1023.000000	2046.000000
24.600000	-0.030853	-18.234344	-7.001301	0.154776	-3.822305	-7.565514	0.000000	-10.000000	0.391667	-22.950001	358.333344	1023.000000	1023.000000	2046.000000
24.620001	-0.031675	-18.720131	-7.416411	0.466629	-4.286521	-7.483827	0.000000	-10.000000	0.391667	-23.116667	350.666656	1023.000000	1023.000000	2046.000000
24.639999	-0.033410	-19.745348	-7.714167	0.462429	-4.893384	-7.600225	0.000000	-10.000000	0.391667	-23.283333	343.000000	1023.000000	1023.000000	2046.000000
24.660000	-0.035662	-21.076092	-8.078050	0.170943	-5.359944	-7.809043	0.000000	-10.000000	0.400000	-23.166666	337.666656	1023.000000	1023.000000	2046.000000
24.680000	-0.038632	-22.831585	-8.467789	-0.406997	-5.911157	-8.045642	0.000000	-10.000000	0.400000	-23.200001	329.833344	1023.000000	1023.000000	2046.000000
24.700001	-0.041613	-24.593296	-8.902893	-0.798447	-6.451817	-8.440139	0.000000	-10.000000	0.400000	-23.150000	324.666656	1023.000000	1023.000000	2046.000000
24.719999	-0.044306	-26.184935	-9.332276	-1.123591	-6.966038	-8.763029	0.000000	-10.000000	0.383333	-22.733334	314.333344	1023.000000	1023.000000	2046.000000
24.740000	-0.046503	-27.483543	-9.767900	-1.268032	-7.315886	-9.131726	0.000000	-10.000000	0.358333	-22.200001	306.833344	1023.000000	1023.000000	2046.000000
24.760000	-0.048505	-28.666636	-10.214399	-1.364879	-7.647994	-9.439363	0.000000	-10.000000	0.341667	-21.566668	297.000000	1023.000000	1023.000000	2046.000000
24.780001	-0.050323	-29.740803	-10.695095	-1.418360	-7.862999	-9.764348	0.000000	-10.000000	0.341667	-21.300001	292.333344	1023.000000	1023.000000	2046.000000
24.799999	-0.052008	-30.736752	-11.200518	-1.500258	-8.030200	-10.005775	0.000000	-10.000000	0.350000	-21.283335	285.166656	1023.000000	1023.000000	2046.000000
24.820000	-0.053452	-31.590260	-11.642200	-1.557995	-8.162806	-10.227259	0.000000	-10.000000	0.350000	-21.333334	277.833344	1023.000000	1023.000000	2046.000000
24.840000	-0.054776	-32.372665	-11.998683	-1.569332	-8.344063	-10.460588	0.000000	-10.000000	0.341667	-21.333334	268.166656	1023.000000	1023.000000	2046.000000
24.860001	-0.055737	-32.940804	-12.338551	-1.606317	-8.401672	-10.594264	0.000000	-10.000000	0.333333	-21.250000	263.333344	1023.000000	1023.000000	2046.000000
24.879999	-0.056517	-33.401516	-12.617064	-1.572485	-8.491031	-10.720934	0.000000	-10.000000	0.333333	-21.183334	258.666656	1023.000000	1023.000000	2046.000000
24.900000	-0.057147	-33.774025	-12.782934	-1.545543	-8.617069	-10.828479	0.000000	-10.000000	0.325000	-21.000000	251.666672	1023.000000	1023.000000	2046.000000
24.920000	-0.057706	-34.104214	-12.900343	-1.548942	-8.724298	-10.930631	0.000000	-10.000000	0.316667	-20.816666	244.666672	1023.000000	1023.000000	2046.000000
24.940001	-0.057703	-34.102459	-13.011187	-1.463464	-8.650817	-10.976993	0.000000	-10.000000	0.308333	-20.549999	237.666672	1023.000000	1023.000000	2046.000000
24.959999	-0.057621	-34.054161	-13.086393	-1.471920	-8.651723	-10.844125	0.000000	-10.000000	0.308333	-20.200001	230.833328	1023.000000	1023.000000	2046.000000
24.980000	-0.057661	-34.077526	-13.164054	-1.385186	-8.708749	-10.819540	0.000000	-10.000000	0.291667	-19.766666	222.000000	1023.000000	1023.000000	2046.000000
25.000000	-0.057863	-34.196930	-13.178718	-1.299986	-8.888544	-10.829681	0.000000	-10.000000	0.266667	-19.433334	215.500000	1023.000000	1023.000000	2046.000000
25.020000	-0.058385	-34.505436	-13.295590	-1.281295	-9.030066	-10.898483	0.000000	-10.000000	0.250000	-19.183334	209.166672	1023.000000	1023.000000	2046.000000
25.040001	-0.059205	-34.990231	-13.437841	-1.374221	-9.198733	-10.979437	0.000000	-10.000000	0.241667	-19.000000	202.833328	1023.000000	1023.000000	2046.000000
25.059999	-0.060094	-35.515610	-13.598444	-1.525714	-9.354950	-11.036501	0.000000	-10.000000	0.233333	-18.816668	196.500000	1023.000000	1023.000000	2046.000000
25.080000	-0.060997	-36.048943	-13.720939	-1.675151	-9.571152	-11.081699	0.000000	-10.000000	0.216667	-18.416668	190.166672	1023.000000	1023.000000	2046.000000
25.100000	-0.062210	-36.766117	-13.808583	-1.787919	-9.903804	-11.265811	0.000000	-10.000000	0.208333	-17.866667	183.833328	1023.000000	1023.000000	2046.000000
25.120001	-0.063380	-37.457588	-13.946956	-1.962108	-10.196451	-11.352072	0.000000	-10.000000	0.200000	-17.116667	175.833328	1023.000000	1023.000000	2046.000000
25.139999	-0.064364	-38.038963	-13.969877	-2.047251	-10.462383	-11.559452	0.000000	-10.000000	0.200000	-16.833334	170.166672	1023.000000	1023.000000	2046.000000
25.160000	-0.064897	-38.354122	-14.033695	-2.147334	-10.569503	-11.603591	0.000000	-10.000000	0.200000	-16.716667	166.500000	1023.000000	1023.000000	2046.000000
25.180000	-0.065189	-38.526917	-13.963903	-2.154285	-10.694130	-11.714600	0.000000	-10.000000	0.200000	-16.550001	160.833328	1023.000000	1023.000000	2046.000000
25.200001	-0.065051	-38.445042	-13.880530	-2.094101	-10.697203	-11.773209	0.000000	-10.000000	0.191667	-16.100000	155.500000	1023.000000	1023.000000	2046.000000
25.219999	-0.064792	-38.292187	-13.731719	-2.024662	-10.710263	-11.825542	0.000000	-10.000000	0.183333	-15.550000	148.333328	1023.000000	1023.000000	2046.000000
25.240000	-0.064221	-37.954899	-13.497989	-1.944882	-10.686790	-11.825238	0.000000	-10.000000	0.166667	-14.866667	141.500000	1023.000000	1023.000000	2046.000000
25.260000	-0.063733	-37.666325	-13.337098	-1.847890	-10.634238	-11.847099	0.000000	-10.000000	0.158333	-14.383333	136.333328	1023.000000	1023.000000	2046.000000
25.280001	-0.063118	-37.302475	-13.122639	-1.742566	-10.615342	-11.821927	0.000000	-10.000000	0.150000	-13.933333	131.500000	1023.000000	1023.000000	2046.000000
25.299999	-0.062684	-37.046455	-12.998895	-1.673368	-10.559752	-11.814443	0.000000	-10.000000	0.150000	-13.733334	128.500000	1023.000000	1023.000000	2046.000000
25.320000	-0.062440	-36.902309	-12.989144	-1.603964	-10.440320	-11.868881	0.000000	-10.000000	0.150000	-13.533334	125.500000	1023.000000	1023.000000	2046.000000
25.340000	-0.062036	-36.663269	-13.000282	-1.357970	-10.329900	-11.975118	0.000000	-10.000000	0.150000	-13.250000	121.000000	1023.000000	1023.000000	2046.000000
25.360001	-0.062318	-36.829842	-13.159438	-1.331848	-10.516521	-11.822034	0.000000	-10.000000	0.150000	-12.983334	116.666664	1023.000000	1023.000000	2046.000000
25.379999	-0.062624	-37.010555	-13.270466	-1.024929	-10.875288	-11.839873	0.000000	-10.000000	0.150000	-12.733334	110.666664	1023.000000	1023.000000	2046.000000
25.400000	-0.063446	-37.496330	-13.369165	-1.012237	-11.243785	-11.871144	0.000000	-10.000000	0.150000	-12.633334	107.666664	1023.000000	1023.000000	2046.000000
25.420000	-0.064886	-38.347347	-13.514441	-1.293302	-11.502502	-12.037103	0.000000	-10.000000	0.133333	-12.500000	104.666664	1023.000000	1023.000000	2046.000000
25.440001	-0.066924	-39.552105	-13.664419	-1.797948	-11.810298	-12.279439	0.000000	-10.000000	0.108333	-12.183333	100.666664	1023.000000	1023.000000	2046.000000
25.459999	-0.069204	-40.899845	-13.887359	-2.323103	-12.106674	-12.582709	0.000000	-10.000000	0.075000	-11.650000	95.333336	1023.000000	1023.000000	2046.000000
25.480000	-0.071467	-42.237278	-14.235371	-2.680735	-12.361931	-12.959243	0.000000	-10.000000	0.058333	-11.033334	90.166664	1023.000000	1023.000000	2046.000000
25.500000	-0.073206	-43.264729	-14.582312	-2.867446	-12.497437	-13.317537	0.000000	-10.000000	0.050000	-10.583334	87.666664	1023.000000	1023.000000	2046.000000
25.520000	-0.074628	-44.105068	-14.871193	-2.973648	-12.621398	-13.638827	0.000000	-10.000000	0.050000	-10.083334	85.333336	1023.000000	1023.000000	2046.000000
25.540001	-0.075839	-44.820805	-15.223837	-2.997391	-12.672381	-13.927196	0.000000	-10.000000	0.050000	-9.883333	83.166664	1023.000000	1023.000000	2046.000000
25.559999	-0.076918	-45.458275	-15.539890	-3.075325	-12.714103	-14.128956	0.000000	-10.000000	0.050000	-9.783334	78.666664	1023.000000	1023.000000	2046.000000
25.580000	-0.077966	-46.077908	-15.864597	-3.152577	-12.749438	-14.311296	0.000000	-10.000000	0.050000	-9.950000	75.333336	1023.000000	1023.000000	2046.000000
25.600000	-0.078733	-46.531296	-16.152109	-3.235504	-12.731858	-14.411825	0.000000	-10.000000	0.050000	-10.033334	72.000000	1023.000000	1023.000000	2046.000000
25.620001	-0.079385	-46.916531	-16.368202	-3.322498	-12.733610	-14.492219	0.000000	-10.000000	0.050000	-10.000000	69.833336	1023.000000	1023.000000	2046.000000
25.639999	-0.079827	-47.177925	-16.500090	-3.343172	-12.743894	-14.590770	0.000000	-10.000000	0.050000	-9.933333	66.500000	1023.000000	1023.000000	2046.000000
25.660000	-0.080153	-47.370464	-16.587172	-3.357150	-12.770672	-14.655471	0.000000	-10.000000	0.050000	-9.800000	63.166668	1023.000000	1023.000000	2046.000000
25.680000	-0.080240	-47.421860	-16.640999	-3.349462	-12.713994	-14.717406	0.000000	-10.000000	0.050000	-9.566667	60.000000	1023.000000	1023.000000	2046.000000
25.700001	-0.080065	-47.318390	-16.650288	-3.344486	-12.594826	-14.728791	0.000000	-10.000000	0.050000	-9.316667	56.833332	1023.000000	1023.000000	2046.000000
25.719999	-0.079651	-47.073841	-16.593884	-3.288384	-12.495656	-14.695916	0.000000	-10.000000	0.050000	-9.183333	53.666668	1023.000000	1023.000000	2046.000000
25.740000	-0.079183	-46.797016	-16.584959	-3.175132	-12.378685	-14.658239	0.000000	-10.000000	0.058333	-9.366667	50.500000	1023.000000	1023.000000	2046.000000
25.760000	-0.078803	-46.572865	-16.544085	-3.105019	-12.288645	-14.635117	0.000000	-10.000000	0.066667	-9.616667	46.333332	1023.000000	1023.000000	2046.000000
25.780001	-0.078745	-46.538116	-16.517977	-3.071854	-12.297536	-14.650747	0.000000	-10.000000	0.075000	-9.833334	43.166668	1023.000000	1023.000000	2046.000000
25.799999	-0.079073	-46.732151	-16.528929	-3.109973	-12.356440	-14.736811	0.000000	-10.000000	0.066667	-9.833334	39.833332	1023.000000	1023.000000	2046.000000
25.820000	-0.079759	-47.137421	-16.629038	-3.221737	-12.457461	-14.829184	0.000000	-10.000000	0.066667	-9.866667	37.500000	1023.000000	1023.000000	2046.000000
25.840000	-0.080360	-47.492775	-16.701138	-3.349154	-12.546222	-14.896260	0.000000	-10.000000	0.058333	-9.883333	34.166668	1023.000000	1023.000000	2046.000000
25.860001	-0.081125	-47.944695	-16.755808	-3.497116	-12.702588	-14.989182	0.000000	-10.000000	0.058333	-9.800000	30.833334	1023.000000	1023.000000	2046.000000
25.879999	-0.081962	-48.439663	-16.799925	-3.642258	-12.900887	-15.096592	0.000000	-10.000000	0.050000	-9.400001	27.666666	1023.000000	1023.000000	2046.000000
25.900000	-0.082471	-48.740257	-16.819048	-3.745070	-13.015862	-15.160278	0.000000	-10.000000	0.050000	-8.800000	24.500000	1023.000000	1023.000000	2046.000000
25.920000	-0.082809	-48.940403	-16.716515	-3.871221	-13.147405	-15.205263	0.000000	-10.000000	0.041667	-8.150000	21.500000	1023.000000	1023.000000	2046.000000
25.940001	-0.082881	-48.982651	-16.555700	-3.971796	-13.246279	-15.208875	0.000000	-10.000000	0.033333	-7.533333	18.833334	1023.000000	1023.000000	2046.000000
25.959999	-0.082515	-48.766537	-16.417824	-3.963307	-13.178317	-15.207087	0.000000	-10.000000	0.033333	-7.050000	16.166666	1023.000000	1023.000000	2046.000000
25.980000	-0.081915	-48.411648	-16.174374	-3.922382	-13.123114	-15.191777	0.000000	-10.000000	0.041667	-6.666667	13.833333	1023.000000	1023.000000	2046.000000
26.000000	-0.081148	-47.958549	-15.912923	-3.834160	-13.056667	-15.154802	0.000000	-10.000000	0.041667	-6.383334	11.500000	1023.000000	1023.000000	2046.000000
26.020000	-0.080238	-47.420372	-15.640966	-3.748549	-12.935009	-15.095848	0.000000	-10.000000	0.041667	-5.900000	9.500000	1023.000000	1023.000000	2046.000000
26.040001	-0.079338	-46.888485	-15.405910	-3.643694	-12.789175	-15.049705	0.000000	-10.000000	0.025000	-5.200000	7.500000	1023.000000	1023.000000	2046.000000
26.059999	-0.078603	-46.454662	-15.227344	-3.589673	-12.697038	-14.940607	0.000000	-10.000000	0.025000	-4.416667	5.833333	1023.000000	1023.000000	2046.000000
26.080000	-0.078004	-46.100235	-15.192554	-3.477392	-12.521287	-14.909002	0.000000	-10.000000	0.016667	-3.950000	4.333333	1023.000000	1023.000000	2046.000000
26.100000	-0.077491	-45.797016	-15.137991	-3.334192	-12.453931	-14.870903	0.000000	-10.000000	0.033333	-3.866667	3.000000	1023.000000	1023.000000	2046.000000
26.120001	-0.077532	-45.821289	-15.367707	-3.014769	-12.562393	-14.876420	0.000000	-10.000000	0.033333	-4.083333	1.666667	1023.000000	1023.000000	2046.000000
26.139999	-0.077675	-45.905998	-15.407985	-2.812916	-12.901488	-14.783608	0.000000	-10.000000	0.025000	-4.350000	0.666667	1023.000000	1023.000000	2046.000000
26.160000	-0.078143	-46.182407	-15.445397	-2.788672	-13.165177	-14.783162	0.000000	-10.000000	0.025000	-4.466667	-0.333333	1023.000000	1023.000000	2046.000000
26.180000	-0.079344	-46.892303	-15.501911	-3.027993	-13.356360	-15.006040	0.000000	-10.000000	0.016667	-4.416667	-1.666667	1023.000000	1023.000000	2046.000000
26.200001	-0.080819	-47.764191	-15.616668	-3.495998	-13.508593	-15.142934	0.000000	-10.000000	0.016667	-4.100000	-3.166667	1023.000000	1023.000000	2046.000000
26.219999	-0.082622	-48.829628	-15.782115	-3.970308	-13.710658	-15.366548	0.000000	-10.000000	0.000000	-3.716667	-4.500000	1023.000000	1023.000000	2046.000000
26.240000	-0.084447	-49.907993	-16.110041	-4.257923	-13.884492	-15.655537	0.000000	-10.000000	0.000000	-3.300000	-5.666667	1023.000000	1023.000000	2046.000000
26.260000	-0.085947	-50.794903	-16.384598	-4.424675	-14.067082	-15.918546	0.000000	-10.000000	0.000000	-2.400000	-6.833333	1023.000000	1023.000000	2046.000000
26.280001	-0.087038	-51.439362	-16.665091	-4.519431	-14.088652	-16.166187	0.000000	-10.000000	0.000000	-1.300000	-7.666667	1023.000000	1023.000000	2046.000000
26.299999	-0.087841	-51.914082	-16.947229	-4.532115	-14.081342	-16.353395	0.000000	-10.000000	0.000000	-0.316667	-8.000000	1023.000000	1023.000000	2046.000000
26.320000	-0.088548	-52.331699	-17.267929	-4.531745	-14.046664	-16.485359	0.000000	-10.000000	0.008333	0.000000	-8.000000	1023.000000	1023.000000	2046.000000
26.340000	-0.089138	-52.680290	-17.514414	-4.551801	-14.032113	-16.581963	0.000000	-10.000000	0.016667	0.000000	-8.000000	1023.000000	1023.000000	2046.000000
26.360001	-0.089588	-52.946373	-17.726530	-4.577951	-14.016567	-16.625326	0.000000	-10.000000	0.025000	0.000000	-8.000000	1023.000000	1023.000000	2046.000000
26.379999	-0.089844	-53.097557	-17.849760	-4.556611	-14.021880	-16.669304	0.000000	-10.000000	0.016667	0.000000	-8.000000	1023.000000	1023.000000	2046.000000
26.400000	-0.089826	-53.087212	-17.941530	-4.516087	-13.981715	-16.647881	0.000000	-10.000000	0.008333	0.300000	-8.000000	1023.000000	1023.000000	2046.000000
26.420000	-0.089630	-52.971527	-17.914446	-4.477044	-13.999790	-16.580246	0.000000	-10.000000	0.000000	1.050000	-8.000000	1023.000000	1023.000000	2046.000000
26.440001	-0.089200	-52.717464	-17.879406	-4.331999	-13.947217	-16.558842	0.000000	-10.000000	-0.008333	2.216667	-8.000000	1023.000000	1023.000000	2046.000000
26.459999	-0.088454	-52.276234	-17.766020	-4.255435	-13.835514	-16.419266	0.000000	-10.000000	-0.025000	3.666667	-8.000000	1023.000000	1023.000000	2046.000000
26.480000	-0.087343	-51.619831	-17.606707	-4.101341	-13.674310	-16.237473	0.000000	-10.000000	-0.033333	5.266667	-8.000000	1023.000000	1023.000000	2046.000000
26.500000	-0.086002	-50.827343	-17.392111	-3.861033	-13.535048	-16.039154	0.000000	-10.000000	-0.041667	6.750000	-8.000000	1023.000000	1023.000000	2046.000000
26.520000	-0.084781	-50.105732	-17.180521	-3.645810	-13.445150	-15.834250	0.000000	-10.000000	-0.050000	7.983334	-8.000000	1023.000000	1023.000000	2046.000000
26.540001	-0.083528	-49.364891	-16.994654	-3.437893	-13.318151	-15.614193	0.000000	-10.000000	-0.058333	9.066667	-8.000000	1023.000000	1023.000000	2046.000000
26.559999	-0.082655	-48.849010	-16.821955	-3.315791	-13.255977	-15.455287	0.000000	-10.000000	-0.066667	10.166667	-8.000000	1023.000000	1023.000000	2046.000000
26.580000	-0.082066	-48.500759	-16.816477	-3.227894	-13.113141	-15.343249	0.000000	-10.000000	-0.075000	11.166667	-8.000000	1023.000000	1023.000000	2046.000000
26.600000	-0.081756	-48.318077	-16.749147	-3.296575	-13.107677	-15.164676	0.000000	-10.000000	-0.108333	12.450000	3.000000	1023.000000	1023.000000	2046.000000
26.620001	-0.081437	-48.129215	-16.660677	-3.344345	-13.068083	-15.056111	0.000000	-10.000000	-0.133333	13.416667	14.000000	1023.000000	1023.000000	2046.000000
26.639999	-0.081263	-48.026226	-16.571440	-3.388408	-13.096758	-14.969622	0.000000	-10.000000	-0.150000	14.116667	26.333334	1023.000000	1023.000000	2046.000000
26.660000	-0.080999	-47.870361	-16.435892	-3.451843	-13.110147	-14.872478	0.000000	-10.000000	-0.158333	14.533334	29.333334	1023.000000	1023.000000	2046.000000
26.680000	-0.080270	-47.439674	-16.260405	-3.477879	-12.955228	-14.746163	0.000000	-10.000000	-0.175000	15.050000	33.833332	1023.000000	1023.000000	2046.000000
26.700001	-0.079348	-46.894436	-15.995591	-3.520466	-12.839151	-14.539228	0.000000	-10.000000	-0.200000	15.866667	38.833332	1023.000000	1023.000000	2046.000000
26.719999	-0.078037	-46.119621	-15.656535	-3.459024	-12.611011	-14.393051	0.000000	-10.000000	-0.208333	16.566666	44.000000	1023.000000	1023.000000	2046.000000
26.740000	-0.076496	-45.209332	-15.265478	-3.334116	-12.368509	-14.241230	0.000000	-10.000000	-0.208333	17.116667	49.666668	1023.000000	1023.000000	2046.000000
26.760000	-0.074608	-44.093235	-14.796964	-3.198496	-12.059429	-14.038346	0.000000	-10.000000	-0.208333	17.550001	55.166668	1023.000000	1023.000000	2046.000000
26.780001	-0.072746	-42.992741	-14.305184	-3.044738	-11.792527	-13.850290	0.000000	-10.000000	-0.216667	18.050001	60.833332	1023.000000	1023.000000	2046.000000
26.799999	-0.070783	-41.832493	-13.865842	-2.911466	-11.504023	-13.551163	0.000000	-10.000000	-0.241667	18.850000	66.500000	1023.000000	1023.000000	2046.000000
26.820000	-0.068884	-40.710396	-13.498838	-2.773349	-11.149852	-13.288359	0.000000	-10.000000	-0.266667	19.816668	72.833336	1023.000000	1023.000000	2046.000000
26.840000	-0.067066	-39.636261	-13.217352	-2.551952	-10.755367	-13.111588	0.000000	-10.000000	-0.291667	20.400000	79.333336	1023.000000	1023.000000	2046.000000
26.860001	-0.065233	-38.552647	-12.947620	-2.314116	-10.370110	-12.920801	0.000000	-10.000000	-0.291667	20.833334	86.166664	1023.000000	1023.000000	2046.000000
26.879999	-0.063645	-37.614201	-12.897668	-1.854340	-10.058298	-12.803894	0.000000	-10.000000	-0.300000	20.866667	93.000000	1023.000000	1023.000000	2046.000000
26.900000	-0.062657	-37.030514	-12.752005	-1.751000	-10.172112	-12.355396	0.000000	-10.000000	-0.308333	21.266668	100.000000	1023.000000	1023.000000	2046.000000
26.920000	-0.061455	-36.319981	-12.563811	-1.424268	-10.143269	-12.188632	0.000000	-10.000000	-0.325000	21.316668	107.000000	1023.000000	1023.000000	2046.000000
26.940001	-0.061116	-36.119480	-12.332590	-1.587075	-10.164755	-12.035063	0.000000	-10.000000	-0.325000	21.750000	114.166664	1023.000000	1023.000000	2046.000000
26.959999	-0.061175	-36.154419	-12.176766	-1.922773	-10.047946	-12.006935	0.000000	-10.000000	-0.350000	22.033335	121.333336	1023.000000	1023.000000	2046.000000
26.980000	-0.061618	-36.416492	-12.064734	-2.326731	-10.000787	-12.024242	0.000000	-10.000000	-0.358333	22.866667	128.666672	1023.000000	1023.000000	2046.000000
27.000000	-0.062437	-36.900131	-12.123178	-2.699639	-9.977289	-12.100024	0.000000	-10.000000	-0.358333	23.300001	136.166672	1023.000000	1023.000000	2046.000000
27.020000	-0.063084	-37.282635	-12.240415	-2.923006	-9.880455	-12.238758	0.000000	-10.000000	-0.341667	23.583334	144.000000	1023.000000	1023.000000	2046.000000
27.040001	-0.063314	-37.418419	-12.321276	-3.010395	-9.714922	-12.371828	0.000000	-10.000000	-0.341667	23.600000	152.000000	1023.000000	1023.000000	2046.000000
27.059999	-0.063245	-37.377705	-12.406235	-3.045635	-9.490287	-12.435549	0.000000	-10.000000	-0.350000	23.633333	159.833328	1023.000000	1023.000000	2046.000000
27.080000	-0.062957	-37.207867	-12.499218	-3.066589	-9.263912	-12.378145	0.000000	-10.000000	-0.358333	23.750000	167.500000	1023.000000	1023.000000	2046.000000
27.100000	-0.062449	-36.907242	-12.607057	-3.004872	-8.933809	-12.361505	0.000000	-10.000000	-0.375000	23.933334	175.166672	1023.000000	1023.000000	2046.000000
27.120001	-0.061870	-36.565086	-12.594913	-3.024384	-8.716047	-12.229742	0.000000	-10.000000	-0.391667	24.316668	183.000000	1023.000000	1023.000000	2046.000000
27.139999	-0.061111	-36.116787	-12.538375	-3.008599	-8.470240	-12.099575	0.000000	-10.000000	-0.400000	24.516666	191.333328	1023.000000	1023.000000	2046.000000
27.160000	-0.060105	-35.522163	-12.411704	-2.977717	-8.197443	-11.935301	0.000000	-10.000000	-0.400000	24.666666	199.666672	1023.000000	1023.000000	2046.000000
27.180000	-0.058903	-34.811592	-12.249858	-2.872600	-7.883757	-11.805377	0.000000	-10.000000	-0.400000	24.583334	208.000000	1023.000000	1023.000000	2046.000000
27.200001	-0.057643	-34.066959	-12.013959	-2.821141	-7.616768	-11.615091	0.000000	-10.000000	-0.400000	24.666666	216.000000	1023.000000	1023.000000	2046.000000
27.219999	-0.056173	-33.198318	-11.752561	-2.717823	-7.267133	-11.460802	0.000000	-10.000000	-0.408333	24.700001	224.000000	1023.000000	1023.000000	2046.000000
27.240000	-0.054379	-32.138271	-11.435874	-2.620719	-6.848118	-11.233559	0.000000	-10.000000	-0.416667	24.966667	232.333328	1023.000000	1023.000000	2046.000000
27.260000	-0.052244	-30.876011	-11.105022	-2.447045	-6.373218	-10.950725	0.000000	-10.000000	-0.416667	25.016666	240.666672	1023.000000	1023.000000	2046.000000
27.280001	-0.050164	-29.646761	-10.804955	-2.269973	-5.907591	-10.664243	0.000000	-10.000000	-0.416667	25.116667	249.166672	1023.000000	1023.000000	2046.000000
27.299999	-0.048282	-28.534658	-10.468486	-2.130726	-5.524636	-10.410810	0.000000	-10.000000	-0.408333	24.900000	257.500000	1023.000000	1023.000000	2046.000000
27.320000	-0.046615	-27.549692	-10.189350	-2.007631	-5.137140	-10.215572	0.000000	-10.000000	-0.408333	24.550001	265.833344	1023.000000	1023.000000	2046.000000
27.340000	-0.045254	-26.744911	-9.955235	-2.043163	-4.755939	-9.990575	0.000000	-10.000000	-0.391667	24.100000	274.000000	1023.000000	1023.000000	2046.000000
27.360001	-0.044193	-26.118002	-9.714628	-2.141439	-4.487853	-9.774082	0.000000	-10.000000	-0.366667	23.683334	282.000000	1023.000000	1023.000000	2046.000000
27.379999	-0.043388	-25.642046	-9.475695	-2.272837	-4.244457	-9.649056	0.000000	-10.000000	-0.350000	23.466667	290.000000	1023.000000	1023.000000	2046.000000
27.400000	-0.042683	-25.225903	-9.205681	-2.498003	-4.018313	-9.503905	0.000000	-10.000000	-0.341667	23.233334	298.000000	1023.000000	1023.000000	2046.000000
27.420000	-0.042020	-24.833740	-8.837853	-2.735538	-3.852993	-9.407356	0.000000	-10.000000	-0.350000	23.150002	306.000000	1023.000000	1023.000000	2046.000000
27.440001	-0.041021	-24.243340	-8.415854	-2.853782	-3.633372	-9.340331	0.000000	-10.000000	-0.350000	23.233334	313.666656	1023.000000	1023.000000	2046.000000
27.459999	-0.039585	-23.394947	-7.974737	-2.940506	-3.299592	-9.180111	0.000000	-10.000000	-0.350000	23.416668	321.333344	1023.000000	1023.000000	2046.000000
27.480000	-0.037875	-22.384146	-7.517109	-2.887312	-2.964110	-9.015615	0.000000	-10.000000	-0.350000	23.566668	329.000000	1023.000000	1023.000000	2046.000000
27.500000	-0.035664	-21.077206	-7.015938	-2.738164	-2.526738	-8.796365	0.000000	-10.000000	-0.358333	23.666666	337.000000	1023.000000	1023.000000	2046.000000
27.520000	-0.033237	-19.642809	-6.378169	-2.602248	-2.152730	-8.509661	0.000000	-10.000000	-0.366667	23.716667	345.000000	1023.000000	1023.000000	2046.000000
27.540001	-0.030710	-18.149633	-5.763716	-2.459297	-1.697513	-8.229105	0.000000	-10.000000	-0.383333	24.000000	353.000000	1023.000000	1023.000000	2046.000000
27.559999	-0.028137	-16.629122	-5.126200	-2.279578	-1.265583	-7.957760	0.000000	-10.000000	-0.391667	24.216667	361.000000	1023.000000	1023.000000	2046.000000
27.580000	-0.025779	-15.235443	-4.636201	-2.153060	-0.790137	-7.656045	0.000000	-10.000000	-0.408333	24.483334	369.000000	1023.000000	1023.000000	2046.000000
27.600000	-0.023619	-13.958848	-4.168428	-2.025786	-0.378623	-7.386011	0.000000	-10.000000	-0.408333	24.800001	377.000000	1023.000000	1023.000000	2046.000000
27.620001	-0.021511	-12.712798	-3.794430	-1.792221	0.111127	-7.237274	0.000000	-10.000000	-0.408333	24.883333	385.166656	1023.000000	1023.000000	2046.000000
27.639999	-0.019748	-11.670859	-3.559070	-1.432385	0.403661	-7.083065	0.000000	-10.000000	-0.391667	24.816668	393.500000	1023.000000	1023.000000	2046.000000
27.660000	-0.018534	-10.953440	-3.378109	-1.253280	0.407649	-6.729700	0.000000	-10.000000	-0.391667	24.516666	401.833344	1023.000000	1023.000000	2046.000000
27.680000	-0.016810	-9.934725	-2.978551	-0.940708	0.462189	-6.477654	0.000000	-10.000000	-0.391667	24.266666	410.000000	1023.000000	1023.000000	2046.000000
27.700001	-0.015729	-9.295888	-2.607864	-0.898874	0.518819	-6.307970	0.000000	-10.000000	-0.391667	24.133333	418.000000	1023.000000	1023.000000	2046.000000
27.719999	-0.015414	-9.109418	-2.342681	-1.033165	0.556476	-6.290048	0.000000	-10.000000	-0.375000	23.766666	426.000000	1023.000000	1023.000000	2046.000000
27.740000	-0.015904	-9.399046	-2.271912	-1.417839	0.522862	-6.232157	0.000000	-10.000000	-0.358333	23.533335	434.000000	1023.000000	1023.000000	2046.000000
27.760000	-0.017308	-10.229222	-2.428624	-1.714198	0.365508	-6.451908	0.000000	-10.000000	-0.333333	23.000000	442.000000	1023.000000	1023.000000	2046.000000
27.780001	-0.018739	-11.074993	-2.554374	-1.929377	0.152670	-6.743913	0.000000	-10.000000	-0.333333	22.566668	449.833344	1023.000000	1023.000000	2046.000000
27.799999	-0.019310	-11.412147	-2.680327	-1.955198	0.178352	-6.954974	0.000000	-10.000000	-0.316667	22.299999	457.500000	1023.000000	1023.000000	2046.000000
27.820000	-0.019309	-11.411755	-2.842974	-1.933578	0.364220	-6.999424	0.000000	-10.000000	-0.316667	22.216667	465.000000	1023.000000	1023.000000	2046.000000
27.840000	-0.018994	-11.225458	-2.903349	-1.868677	0.556795	-7.010227	0.000000	-10.000000	-0.316667	21.916666	472.500000	1023.000000	1023.000000	2046.000000
27.860001	-0.018580	-10.980901	-2.899271	-1.790874	0.734945	-7.025701	0.000000	-10.000000	-0.325000	21.850000	479.833344	1023.000000	1023.000000	2046.000000
27.879999	-0.018108	-10.701975	-2.875287	-1.820582	0.927542	-6.933649	0.000000	-10.000000	-0.308333	21.700001	487.000000	1023.000000	1023.000000	2046.000000
27.900000	-0.017373	-10.267713	-2.768295	-1.831515	1.160915	-6.828817	0.000000	-10.000000	-0.275000	21.900002	494.166656	1023.000000	1023.000000	2046.000000
27.920000	-0.016536	-9.772667	-2.661007	-1.805647	1.406458	-6.712471	0.000000	-10.000000	-0.266667	21.383333	501.500000	1023.000000	1023.000000	2046.000000
27.940001	-0.015572	-9.202784	-2.473987	-1.728791	1.633603	-6.633608	0.000000	-10.000000	-0.283333	21.133333	508.833344	1023.000000	1023.000000	2046.000000
27.959999	-0.014437	-8.532333	-2.223718	-1.680296	1.851233	-6.479554	0.000000	-10.000000	-0.300000	21.050001	516.000000	1023.000000	1023.000000	2046.000000
27.980000	-0.013060	-7.718554	-1.978178	-1.587003	2.223027	-6.376400	0.000000	-10.000000	-0.300000	20.950001	523.000000	1023.000000	1023.000000	2046.000000
28.000000	-0.011404	-6.740036	-1.672181	-1.492775	2.646590	-6.221670	0.000000	-10.000000	-0.300000	21.050001	530.000000	1023.000000	1023.000000	2046.000000
28.020000	-0.009794	-5.788348	-1.378824	-1.316347	3.043087	-6.136264	0.000000	-10.000000	-0.300000	20.666668	537.000000	1023.000000	1023.000000	2046.000000
28.040001	-0.007896	-4.666832	-1.055261	-1.204775	3.529518	-5.936314	0.000000	-10.000000	-0.291667	20.533335	544.000000	1023.000000	1023.000000	2046.000000
28.059999	-0.006012	-3.553348	-0.679235	-1.028898	3.962174	-5.807389	0.000000	-10.000000	-0.275000	20.150002	550.833313	1023.000000	1023.000000	2046.000000
28.080000	-0.004186	-2.473666	-0.360516	-0.954531	4.464046	-5.622664	0.000000	-10.000000	-0.258333	19.966667	557.666687	1023.000000	1023.000000	2046.000000
28.100000	-0.002726	-1.611105	-0.083251	-0.947359	4.867209	-5.447705	0.000000	-10.000000	-0.250000	19.783333	564.333313	1023.000000	1023.000000	2046.000000
28.120001	-0.001517	-0.896410	0.227753	-1.029966	5.203307	-5.297504	0.000000	-10.000000	-0.258333	19.616667	571.000000	1023.000000	1023.000000	2046.000000
28.139999	-0.000572	-0.338224	0.550272	-1.231658	5.479910	-5.136748	0.000000	-10.000000	-0.258333	19.366667	577.666687	1023.000000	1023.000000	2046.000000
28.160000	0.000076	0.044900	0.898920	-1.476539	5.700753	-5.078234	0.000000	-10.000000	-0.258333	19.233334	584.166687	1023.000000	1023.000000	2046.000000
28.180000	0.000754	0.445366	1.265870	-1.737497	5.911235	-4.994243	0.000000	-10.000000	-0.250000	19.283333	590.666687	1023.000000	1023.000000	2046.000000
28.200001	0.001644	0.971327	1.689418	-1.984726	6.144240	-4.877605	0.000000	-10.000000	-0.258333	19.433334	597.000000	1023.000000	1023.000000	2046.000000
28.219999	0.003046	1.800166	2.113884	-2.092713	6.475123	-4.696128	0.000000	-10.000000	-0.258333	19.550001	603.500000	1023.000000	1023.000000	2046.000000
28.240000	0.004787	2.828920	2.586943	-2.047980	6.804345	-4.514388	0.000000	-10.000000	-0.258333	19.150002	610.000000	1023.000000	1023.000000	2046.000000
28.260000	0.006797	4.017130	3.046068	-1.924926	7.175180	-4.279192	0.000000	-10.000000	-0.233333	18.600000	616.333313	1023.000000	1023.000000	2046.000000
28.280001	0.008886	5.251876	3.561092	-1.666297	7.513307	-4.156226	0.000000	-10.000000	-0.216667	18.183334	622.500000	1023.000000	1023.000000	2046.000000
28.299999	0.011294	6.674682	4.145782	-1.463547	7.927674	-3.935226	0.000000	-10.000000	-0.200000	17.700001	628.500000	1023.000000	1023.000000	2046.000000
28.320000	0.013756	8.129725	4.727518	-1.208385	8.414396	-3.803804	0.000000	-10.000000	-0.191667	17.700001	634.500000	1023.000000	1023.000000	2046.000000
28.340000	0.016055	9.488723	5.212716	-0.997736	8.896908	-3.623164	0.000000	-10.000000	-0.183333	17.400002	640.500000	1023.000000	1023.000000	2046.000000
28.360001	0.018013	10.645516	5.665750	-0.885407	9.301317	-3.436143	0.000000	-10.000000	-0.175000	17.166668	646.500000	1023.000000	1023.000000	2046.000000
28.379999	0.019735	11.663671	6.069653	-0.782554	9.703583	-3.327011	0.000000	-10.000000	-0.166667	16.466667	652.500000	1023.000000	1023.000000	2046.000000
28.400000	0.021475	12.691507	6.480247	-0.670171	10.105108	-3.223677	0.000000	-10.000000	-0.158333	15.900000	658.166687	1023.000000	1023.000000	2046.000000
28.420000	0.023016	13.602411	6.713371	-0.427732	10.371683	-3.054911	0.000000	-10.000000	-0.150000	15.383333	663.500000	1023.000000	1023.000000	2046.000000
28.440001	0.024701	14.598572	7.181756	-0.178942	10.429567	-2.833809	0.000000	-10.000000	-0.150000	15.100000	668.666687	1023.000000	1023.000000	2046.000000
28.459999	0.026378	15.589454	7.718584	0.030376	10.542484	-2.701990	0.000000	-10.000000	-0.150000	14.616667	673.833313	1023.000000	1023.000000	2046.000000
28.480000	0.026962	15.934448	8.133661	-0.113857	10.547846	-2.633203	0.000000	-10.000000	-0.150000	14.633334	678.833313	1023.000000	1023.000000	2046.000000
28.500000	0.026351	15.573416	8.158694	-0.477348	10.570332	-2.678262	0.000000	-10.000000	-0.133333	14.516667	683.666687	1023.000000	1023.000000	2046.000000
28.520000	0.024535	14.500179	7.991038	-0.846100	10.349463	-2.994223	0.000000	-10.000000	-0.116667	14.550000	688.500000	1023.000000	1023.000000	2046.000000
28.540001	0.022416	13.247742	7.831060	-1.170185	9.988708	-3.401842	0.000000	-10.000000	-0.116667	14.216667	693.333313	1023.000000	1023.000000	2046.000000
28.559999	0.021201	12.529920	7.718424	-1.296888	9.864171	-3.755788	0.000000	-10.000000	-0.125000	13.900001	698.166687	1023.000000	1023.000000	2046.000000
28.580000	0.020683	12.223384	7.676714	-1.397005	9.862585	-3.918910	0.000000	-10.000000	-0.125000	13.350000	702.833313	1023.000000	1023.000000	2046.000000
28.600000	0.020789	12.286460	7.591202	-1.360203	10.107588	-4.052127	0.000000	-10.000000	-0.108333	12.883333	707.500000	1023.000000	1023.000000	2046.000000
28.620001	0.020851	12.323073	7.608160	-1.335954	10.236850	-4.185983	0.000000	-10.000000	-0.091667	12.366667	711.833313	1023.000000	1023.000000	2046.000000
28.639999	0.020911	12.358659	7.661780	-1.378484	10.363466	-4.288103	0.000000	-10.000000	-0.083333	12.133333	716.000000	1023.000000	1023.000000	2046.000000
28.660000	0.021213	12.536683	7.726066	-1.366597	10.578649	-4.401434	0.000000	-10.000000	-0.066667	11.683333	720.000000	1023.000000	1023.000000	2046.000000
28.680000	0.021764	12.862243	7.793422	-1.346799	10.814671	-4.399052	0.000000	-10.000000	-0.058333	11.166667	724.000000	1023.000000	1023.000000	2046.000000
28.700001	0.022392	13.233861	7.943795	-1.295784	11.006717	-4.420866	0.000000	-10.000000	-0.050000	10.500000	728.000000	1023.000000	1023.000000	2046.000000
28.719999	0.023059	13.627884	8.102947	-1.200698	11.225271	-4.499637	0.000000	-10.000000	-0.033333	9.900001	731.666687	1023.000000	1023.000000	2046.000000
28.740000	0.023983	14.173937	8.283404	-1.159545	11.484264	-4.434188	0.000000	-10.000000	-0.025000	9.250000	735.166687	1023.000000	1023.000000	2046.000000
28.760000	0.024934	14.735893	8.488024	-1.139382	11.794496	-4.407244	0.000000	-10.000000	-0.008333	8.800000	738.333313	1023.000000	1023.000000	2046.000000
28.780001	0.026088	15.418084	8.719106	-1.074870	12.116279	-4.342431	0.000000	-10.000000	-0.016667	8.466667	741.333313	1023.000000	1023.000000	2046.000000
28.799999	0.027452	16.223841	8.871648	-0.951968	12.528752	-4.224592	0.000000	-10.000000	-0.008333	8.266666	744.166687	1023.000000	1023.000000	2046.000000
28.820000	0.028510	16.849701	9.130559	-0.915844	12.780196	-4.145211	0.000000	-10.000000	-0.008333	7.833333	746.833313	1023.000000	1023.000000	2046.000000
28.840000	0.029805	17.614582	9.356724	-0.820610	13.116663	-4.038195	0.000000	-10.000000	0.000000	7.300000	749.666687	1023.000000	1023.000000	2046.000000
28.860001	0.030754	18.175436	9.520770	-0.858032	13.413057	-3.900360	0.000000	-10.000000	0.000000	6.416667	752.166687	1023.000000	1023.000000	2046.000000
28.879999	0.031207	18.443573	9.649232	-1.010061	13.599248	-3.794847	0.000000	-10.000000	0.000000	5.766667	754.500000	1023.000000	1023.000000	2046.000000
28.900000	0.031415	18.565971	9.878787	-1.258476	13.637750	-3.692089	0.000000	-10.000000	0.000000	4.816667	756.500000	1023.000000	1023.000000	2046.000000
28.920000	0.031355	18.531019	9.988615	-1.510594	13.787412	-3.734412	0.000000	-10.000000	0.000000	4.250000	758.333313	1023.000000	1023.000000	2046.000000
28.940001	0.031084	18.370916	10.189701	-1.813120	13.820015	-3.825680	0.000000	-10.000000	0.000000	3.483333	759.833313	1023.000000	1023.000000	2046.000000
28.959999	0.031107	18.383974	10.369615	-2.002905	13.954865	-3.937599	0.000000	-10.000000	0.000000	3.183333	761.000000	1023.000000	1023.000000	2046.000000
28.980000	0.031594	18.671984	10.542809	-2.129051	14.181023	-3.922796	0.000000	-10.000000	0.000000	3.050000	762.000000	1023.000000	1023.000000	2046.000000
29.000000	0.032591	19.261051	10.835581	-2.112511	14.351089	-3.813106	0.000000	-10.000000	0.000000	2.983333	763.166687	1023.000000	1023.000000	2046.000000
29.020000	0.033642	19.882208	11.036695	-1.982641	14.534097	-3.705943	0.000000	-10.000000	0.000000	2.866667	764.333313	1023.000000	1023.000000	2046.000000
29.040001	0.035075	20.729057	11.300166	-1.803467	14.728518	-3.496160	0.000000	-10.000000	0.000000	2.716667	765.333313	1023.000000	1023.000000	2046.000000
29.059999	0.036436	21.533766	11.654214	-1.570578	14.833173	-3.383044	0.000000	-10.000000	0.000000	2.700000	766.166687	1023.000000	1023.000000	2046.000000
29.080000	0.038407	22.698534	12.041788	-1.368523	15.167917	-3.142648	0.000000	-10.000000	-0.016667	2.883333	767.000000	1023.000000	1023.000000	2046.000000
29.100000	0.040272	23.800646	12.493228	-1.185806	15.418877	-2.925653	0.000000	-10.000000	-0.025000	3.233333	768.000000	1023.000000	1023.000000	2046.000000
29.120001	0.041616	24.594870	12.815867	-1.038511	15.592617	-2.775103	0.000000	-10.000000	-0.033333	3.683333	769.166687	1023.000000	1023.000000	2046.000000
29.139999	0.042640	25.200039	13.061951	-0.974379	15.744920	-2.632452	0.000000	-10.000000	-0.016667	3.850000	770.333313	1023.000000	1023.000000	2046.000000
29.160000	0.043400	25.649681	13.242760	-0.783161	15.871024	-2.680941	0.000000	-10.000000	-0.008333	3.383333	771.666687	1023.000000	1023.000000	2046.000000
29.180000	0.044445	26.266813	13.239019	-0.359985	16.105040	-2.717261	0.000000	-10.000000	0.000000	2.666667	772.833313	1023.000000	1023.000000	2046.000000
29.200001	0.044460	26.275694	13.265821	-0.366745	15.730385	-2.353767	0.000000	-10.000000	0.000000	1.666667	773.666687	1023.000000	1023.000000	2046.000000
29.219999	0.045146	26.681383	13.217219	0.082976	15.652118	-2.270928	0.000000	-10.000000	0.016667	0.883333	774.000000	1023.000000	1023.000000	2046.000000
29.240000	0.044501	26.299812	13.135968	0.078694	15.339723	-2.254573	0.000000	-10.000000	0.016667	-0.033333	774.000000	1023.000000	1023.000000	2046.000000
29.260000	0.042573	25.160719	12.896263	-0.221105	14.926823	-2.441262	0.000000	-10.000000	0.025000	-1.000000	774.000000	1023.000000	1023.000000	2046.000000
29.280001	0.039789	23.515118	12.393702	-0.648245	14.458788	-2.689127	0.000000	-10.000000	0.008333	-1.983333	774.000000	1023.000000	1023.000000	2046.000000
29.299999	0.036482	21.560617	11.832955	-1.028736	13.835884	-3.079487	0.000000	-10.000000	0.008333	-2.933333	774.000000	1023.000000	1023.000000	2046.000000
29.320000	0.033715	19.925812	11.432698	-1.345956	13.258548	-3.419478	0.000000	-10.000000	0.008333	-3.466667	774.000000	1023.000000	1023.000000	2046.000000
29.340000	0.032096	18.968864	11.146632	-1.446043	13.001271	-3.732996	0.000000	-10.000000	0.008333	-3.633333	774.000000	1023.000000	1023.000000	2046.000000
29.360001	0.031317	18.508152	11.042571	-1.520252	12.905182	-3.919349	0.000000	-10.000000	0.000000	-3.116667	774.000000	1023.000000	1023.000000	2046.000000
29.379999	0.031160	18.415741	11.048242	-1.575225	13.006499	-4.063775	0.000000	-10.000000	-0.025000	-1.300000	774.000000	1023.000000	1023.000000	2046.000000
29.400000	0.031229	18.456211	11.145208	-1.634083	13.187291	-4.242204	0.000000	-10.000000	-0.033333	0.983333	774.166687	1023.000000	1023.000000	2046.000000
29.420000	0.031396	18.555159	11.284487	-1.744982	13.319496	-4.303842	0.000000	-10.000000	-0.025000	3.483333	774.666687	1023.000000	1023.000000	2046.000000
29.440001	0.031720	18.746716	11.440538	-1.834686	13.513311	-4.372448	0.000000	-10.000000	-0.016667	4.983334	775.500000	1023.000000	1023.000000	2046.000000
29.459999	0.032175	19.015413	11.581064	-1.851255	13.728519	-4.442916	0.000000	-10.000000	-0.025000	5.883333	776.833313	1023.000000	1023.000000	2046.000000
29.480000	0.032694	19.322361	11.700836	-1.814972	13.984078	-4.547582	0.000000	-10.000000	-0.041667	5.933333	778.500000	1023.000000	1023.000000	2046.000000
29.500000	0.033245	19.647839	11.854969	-1.762163	14.172634	-4.617601	0.000000	-10.000000	-0.041667	5.450000	780.500000	1023.000000	1023.000000	2046.000000
29.520000	0.033812	19.982712	11.924523	-1.728758	14.432043	-4.645098	0.000000	-10.000000	-0.025000	4.683333	782.500000	1023.000000	1023.000000	2046.000000
29.540001	0.034467	20.370132	11.994624	-1.699247	14.712867	-4.638111	0.000000	-10.000000	0.000000	3.233333	784.333313	1023.000000	1023.000000	2046.000000
29.559999	0.035154	20.775820	11.995213	-1.591945	14.985786	-4.613233	0.000000	-10.000000	0.025000	1.283333	785.833313	1023.000000	1023.000000	2046.000000
29.580000	0.035706	21.102039	11.913981	-1.477210	15.230683	-4.565415	0.000000	-10.000000	0.041667	-1.166667	786.666687	1023.000000	1023.000000	2046.000000
29.600000	0.035889	21.210478	11.828992	-1.419866	15.276437	-4.475085	0.000000	-10.000000	0.050000	-3.716667	787.000000	1023.000000	1023.000000	2046.000000
29.620001	0.035797	21.156261	11.563079	-1.363246	15.387822	-4.431393	0.000000	-10.000000	0.058333	-6.533334	787.000000	1023.000000	1023.000000	2046.000000
29.639999	0.035116	20.753710	11.305789	-1.399664	15.287086	-4.439502	0.000000	-10.000000	0.075000	-9.150001	787.000000	1023.000000	1023.000000	2046.000000
29.660000	0.034166	20.192112	11.070663	-1.535474	15.075737	-4.418815	0.000000	-10.000000	0.091667	-11.233334	787.000000	1023.000000	1023.000000	2046.000000
29.680000	0.033158	19.596226	10.870405	-1.665944	14.873372	-4.481607	0.000000	-10.000000	0.100000	-12.583334	787.000000	1023.000000	1023.000000	2046.000000
29.700001	0.031792	18.788912	10.639661	-1.908697	14.646269	-4.588321	0.000000	-10.000000	0.108333	-13.550000	783.500000	1023.000000	1023.000000	2046.000000
29.719999	0.030432	17.985111	10.423211	-2.158603	14.384501	-4.663998	0.000000	-10.000000	0.141667	-14.366667	773.666687	1023.000000	1023.000000	2046.000000
29.740000	0.029526	17.449686	10.293972	-2.307913	14.168365	-4.704739	0.000000	-10.000000	0.175000	-14.866667	763.833313	1023.000000	1023.000000	2046.000000
29.760000	0.029018	17.149862	10.163568	-2.270138	14.032080	-4.775647	0.000000	-10.000000	0.200000	-15.316668	755.833313	1023.000000	1023.000000	2046.000000
29.780001	0.028856	17.054012	10.073237	-2.192423	13.884022	-4.710824	0.000000	-10.000000	0.208333	-15.600000	752.500000	1023.000000	1023.000000	2046.000000
29.799999	0.028815	17.029722	9.974527	-2.042483	13.752959	-4.655280	0.000000	-10.000000	0.208333	-16.033333	747.333313	1023.000000	1023.000000	2046.000000
29.820000	0.028951	17.110119	10.001285	-1.944734	13.599998	-4.546430	0.000000	-10.000000	0.216667	-16.350000	742.000000	1023.000000	1023.000000	2046.000000
29.840000	0.029382	17.364794	10.036505	-1.759288	13.561503	-4.473926	0.000000	-10.000000	0.208333	-16.616667	736.500000	1023.000000	1023.000000	2046.000000
29.860001	0.030197	17.846333	10.186490	-1.489821	13.584386	-4.434721	0.000000	-10.000000	0.208333	-16.533335	731.000000	1023.000000	1023.000000	2046.000000
29.879999	0.031038	18.343637	10.302301	-1.236148	13.592582	-4.315098	0.000000	-10.000000	0.208333	-16.333334	725.500000	1023.000000	1023.000000	2046.000000
29.900000	0.031485	18.607832	10.315643	-1.054553	13.561855	-4.215113	0.000000	-10.000000	0.208333	-16.066668	720.000000	1023.000000	1023.000000	2046.000000
29.920000	0.031400	18.557312	10.193731	-0.932218	13.474328	-4.178528	0.000000	-10.000000	0.225000	-16.133333	714.666687	1023.000000	1023.000000	2046.000000
29.940001	0.031180	18.427528	10.003646	-0.757954	13.339005	-4.157167	0.000000	-10.000000	0.233333	-16.483334	709.166687	1023.000000	1023.000000	2046.000000
29.959999	0.030508	18.030008	9.478833	-0.513161	13.144041	-4.079705	0.000000	-10.000000	0.250000	-17.033333	703.666687	1023.000000	1023.000000	2046.000000
29.980000	0.029504	17.436850	9.071095	-0.207119	12.583147	-4.010272	0.000000	-10.000000	0.250000	-17.633333	698.000000	1023.000000	1023.000000	2046.000000
30.000000	0.028291	16.720051	8.613472	0.027517	12.037364	-3.958302	0.000000	-10.000000	0.250000	-18.150000	692.333313	1023.000000	1023.000000	2046.000000
30.020000	0.025852	15.278625	8.130743	-0.123095	11.427385	-4.156408	0.000000	-10.000000	0.266667	-18.733334	686.166687	1023.000000	1023.000000	2046.000000
30.040001	0.022630	13.374268	7.520377	-0.483358	10.804204	-4.466956	0.000000	-10.000000	0.300000	-19.400000	679.833313	1023.000000	1023.000000	2046.000000
30.059999	0.019006	11.232383	6.818995	-0.864301	10.127935	-4.850246	0.000000	-10.000000	0.333333	-20.000000	673.166687	1023.000000	1023.000000	2046.000000
30.080000	0.015365	9.080718	6.128633	-1.161441	9.400946	-5.287420	0.000000	-10.000000	0.350000	-20.466667	666.666687	1023.000000	1023.000000	2046.000000
30.100000	0.012262	7.246919	5.509844	-1.382808	8.780765	-5.660882	0.000000	-10.000000	0.341667	-20.516666	659.833313	1023.000000	1023.000000	2046.000000
30.120001	0.009748	5.761270	4.966550	-1.471488	8.277020	-6.010812	0.000000	-10.000000	0.333333	-20.416668	653.000000	1023.000000	1023.000000	2046.000000
30.139999	0.007766	4.589814	4.427592	-1.488145	7.918709	-6.268342	0.000000	-10.000000	0.316667	-20.066668	646.166687	1023.000000	1023.000000	2046.000000
30.160000	0.005896	3.484783	3.872121	-1.556949	7.589243	-6.419632	0.000000	-10.000000	0.316667	-20.000000	639.333313	1023.000000	1023.000000	2046.000000
30.180000	0.004074	2.407716	3.329995	-1.619854	7.332721	-6.635146	0.000000	-10.000000	0.325000	-20.133333	632.666687	1023.000000	1023.000000	2046.000000
30.200001	0.002362	1.395656	2.824867	-1.718551	7.089459	-6.800119	0.000000	-10.000000	0.341667	-20.433332	625.833313	1023.000000	1023.000000	2046.000000
30.219999	0.000974	0.575850	2.332202	-1.705416	6.936919	-6.987854	0.000000	-10.000000	0.341667	-20.600000	619.166687	1023.000000	1023.000000	2046.000000
30.240000	-0.000183	-0.108013	1.952200	-1.741037	6.753158	-7.072335	0.000000	-10.000000	0.341667	-20.799999	612.333313	1023.000000	1023.000000	2046.000000
30.260000	-0.001142	-0.674638	1.649576	-1.740412	6.569989	-7.153790	0.000000	-10.000000	0.341667	-21.016666	605.500000	1023.000000	1023.000000	2046.000000
30.280001	-0.001815	-1.072645	1.394557	-1.681342	6.465825	-7.251685	0.000000	-10.000000	0.358333	-21.283335	598.333313	1023.000000	1023.000000	2046.000000
30.299999	-0.002582	-1.526204	1.150241	-1.682280	6.334906	-7.329071	0.000000	-10.000000	0.358333	-21.433334	591.166687	1023.000000	1023.000000	2046.000000
30.320000	-0.002994	-1.769570	0.919852	-1.647647	6.317817	-7.359592	0.000000	-10.000000	0.358333	-21.466667	584.000000	1023.000000	1023.000000	2046.000000
30.340000	-0.003196	-1.888581	0.703305	-1.585276	6.248850	-7.255460	0.000000	-10.000000	0.350000	-21.550001	577.000000	1023.000000	1023.000000	2046.000000
30.360001	-0.003649	-2.156760	0.422949	-1.524156	6.135256	-7.190808	0.000000	-10.000000	0.350000	-21.650000	569.833313	1023.000000	1023.000000	2046.000000
30.379999	-0.004329	-2.558361	0.154216	-1.446175	5.883789	-7.150191	0.000000	-10.000000	0.350000	-21.633333	562.500000	1023.000000	1023.000000	2046.000000
30.400000	-0.005233	-3.092900	-0.145650	-1.386627	5.618762	-7.179385	0.000000	-10.000000	0.350000	-21.600000	555.166687	1023.000000	1023.000000	2046.000000
30.420000	-0.006541	-3.865972	-0.441029	-1.494893	5.233727	-7.163777	0.000000	-10.000000	0.350000	-21.416668	548.000000	1023.000000	1023.000000	2046.000000
30.440001	-0.007858	-4.644311	-0.748676	-1.568926	4.885318	-7.212028	0.000000	-10.000000	0.358333	-21.616667	540.833313	1023.000000	1023.000000	2046.000000
30.459999	-0.009322	-5.509036	-1.057779	-1.606957	4.532444	-7.376744	0.000000	-10.000000	0.358333	-21.550001	533.666687	1023.000000	1023.000000	2046.000000
30.480000	-0.011177	-6.605392	-1.316073	-1.721951	3.976479	-7.543848	0.000000	-10.000000	0.358333	-21.616667	526.333313	1023.000000	1023.000000	2046.000000
30.500000	-0.012714	-7.513988	-1.546747	-1.793316	3.535404	-7.709329	0.000000	-10.000000	0.350000	-21.333334	519.166687	1023.000000	1023.000000	2046.000000
30.520000	-0.013781	-8.144726	-1.725412	-1.868814	3.207271	-7.757771	0.000000	-10.000000	0.333333	-21.183334	512.000000	1023.000000	1023.000000	2046.000000
30.540001	-0.014587	-8.620679	-1.834179	-1.873636	2.931105	-7.843969	0.000000	-10.000000	0.333333	-20.950001	505.000000	1023.000000	1023.000000	2046.000000
30.559999	-0.015106	-8.927773	-1.996699	-1.848324	2.705064	-7.787814	0.000000	-10.000000	0.333333	-20.933334	498.000000	1023.000000	1023.000000	2046.000000
30.580000	-0.015562	-9.196860	-2.119167	-1.739175	2.456357	-7.794876	0.000000	-10.000000	0.333333	-20.800001	491.000000	1023.000000	1023.000000	2046.000000
30.600000	-0.015783	-9.327895	-2.131165	-1.660499	2.214751	-7.750982	0.000000	-10.000000	0.333333	-20.650002	484.000000	1023.000000	1023.000000	2046.000000
30.620001	-0.015756	-9.311779	-2.049453	-1.516121	2.004282	-7.750486	0.000000	-10.000000	0.316667	-20.383333	477.166656	1023.000000	1023.000000	2046.000000
30.639999	-0.015250	-9.012487	-1.926087	-1.314592	1.923906	-7.695714	0.000000	-10.000000	0.316667	-20.116667	470.333344	1023.000000	1023.000000	2046.000000
30.660000	-0.014867	-8.786346	-1.792424	-1.145058	1.763396	-7.612261	0.000000	-10.000000	0.291667	-19.700001	463.666656	1023.000000	1023.000000	2046.000000
30.680000	-0.014745	-8.714459	-1.764908	-1.057280	1.633845	-7.526116	0.000000	-10.000000	0.275000	-19.216667	457.000000	1023.000000	1023.000000	2046.000000
30.700001	-0.015117	-8.934111	-1.849885	-0.964741	1.437371	-7.556855	0.000000	-10.000000	0.250000	-18.833334	450.666656	1023.000000	1023.000000	2046.000000
30.719999	-0.015407	-9.105708	-1.998953	-0.842808	1.322576	-7.586524	0.000000	-10.000000	0.241667	-18.616667	444.500000	1023.000000	1023.000000	2046.000000
30.740000	-0.016142	-9.539981	-2.247334	-0.803266	1.022872	-7.512253	0.000000	-10.000000	0.241667	-18.666668	438.333344	1023.000000	1023.000000	2046.000000
30.760000	-0.016726	-9.885058	-2.487898	-0.423340	0.566627	-7.540448	0.000000	-10.000000	0.266667	-18.766666	432.000000	1023.000000	1023.000000	2046.000000
30.780001	-0.017785	-10.511210	-2.784137	-0.304644	0.030980	-7.453410	0.000000	-10.000000	0.266667	-19.050001	425.666656	1023.000000	1023.000000	2046.000000
30.799999	-0.019670	-11.625116	-3.107717	-0.422743	-0.522278	-7.572379	0.000000	-10.000000	0.266667	-19.033333	419.166656	1023.000000	1023.000000	2046.000000
30.820000	-0.022233	-13.139794	-3.469106	-0.824001	-1.018512	-7.828176	0.000000	-10.000000	0.250000	-18.983334	412.833344	1023.000000	1023.000000	2046.000000
30.840000	-0.025419	-15.022434	-3.862710	-1.311361	-1.602018	-8.246346	0.000000	-10.000000	0.250000	-18.783333	406.500000	1023.000000	1023.000000	2046.000000
30.860001	-0.028446	-16.811695	-4.340998	-1.649397	-2.141815	-8.679485	0.000000	-10.000000	0.241667	-18.600000	400.333344	1023.000000	1023.000000	2046.000000
30.879999	-0.030891	-18.256762	-4.788515	-1.920008	-2.502769	-9.045471	0.000000	-10.000000	0.233333	-18.066668	394.000000	1023.000000	1023.000000	2046.000000
30.900000	-0.033092	-19.557386	-5.206718	-2.059342	-2.892530	-9.398795	0.000000	-10.000000	0.216667	-17.500000	388.000000	1023.000000	1023.000000	2046.000000
30.920000	-0.035031	-20.703409	-5.699988	-2.138634	-3.181228	-9.683560	0.000000	-10.000000	0.208333	-17.083334	382.166656	1023.000000	1023.000000	2046.000000
30.940001	-0.036785	-21.740061	-6.200613	-2.208430	-3.414162	-9.916856	0.000000	-10.000000	0.208333	-17.066668	376.500000	1023.000000	1023.000000	2046.000000
30.959999	-0.038418	-22.705032	-6.649516	-2.340104	-3.679635	-10.035777	0.000000	-10.000000	0.216667	-17.216667	370.666656	1023.000000	1023.000000	2046.000000
30.980000	-0.039831	-23.540182	-7.101195	-2.464219	-3.863497	-10.111270	0.000000	-10.000000	0.225000	-17.350000	365.000000	1023.000000	1023.000000	2046.000000
31.000000	-0.041003	-24.232586	-7.438622	-2.480971	-4.052728	-10.260264	0.000000	-10.000000	0.225000	-17.550001	359.333344	1023.000000	1023.000000	2046.000000
31.020000	-0.042002	-24.823244	-7.774477	-2.489198	-4.208220	-10.351350	0.000000	-10.000000	0.225000	-17.583334	353.500000	1023.000000	1023.000000	2046.000000
31.040001	-0.042781	-25.283329	-8.019212	-2.431450	-4.340270	-10.492396	0.000000	-10.000000	0.233333	-17.466667	347.500000	1023.000000	1023.000000	2046.000000
31.059999	-0.043336	-25.611620	-8.242728	-2.397367	-4.407087	-10.564437	0.000000	-10.000000	0.233333	-17.333334	341.500000	1023.000000	1023.000000	2046.000000
31.080000	-0.043585	-25.758883	-8.428725	-2.296299	-4.415524	-10.618335	0.000000	-10.000000	0.233333	-17.166668	335.666656	1023.000000	1023.000000	2046.000000
31.100000	-0.043507	-25.712923	-8.651889	-2.241971	-4.304724	-10.514339	0.000000	-10.000000	0.225000	-17.116667	330.000000	1023.000000	1023.000000	2046.000000
31.120001	-0.043612	-25.774977	-8.801929	-2.116246	-4.422447	-10.434353	0.000000	-10.000000	0.225000	-17.166668	324.333344	1023.000000	1023.000000	2046.000000
31.139999	-0.043767	-25.866348	-9.045255	-1.977349	-4.491563	-10.352182	0.000000	-10.000000	0.216667	-17.316668	318.500000	1023.000000	1023.000000	2046.000000
31.160000	-0.044350	-26.210703	-9.280453	-1.931258	-4.716259	-10.282733	0.000000	-10.000000	0.225000	-17.350000	312.666656	1023.000000	1023.000000	2046.000000
31.180000	-0.045296	-26.770144	-9.588101	-1.844257	-4.943256	-10.394528	0.000000	-10.000000	0.225000	-17.416666	307.000000	1023.000000	1023.000000	2046.000000
31.200001	-0.046484	-27.472223	-9.912154	-1.919674	-5.202229	-10.438167	0.000000	-10.000000	0.233333	-17.350000	301.333344	1023.000000	1023.000000	2046.000000
31.219999	-0.047713	-28.198473	-10.196293	-1.953594	-5.543693	-10.504892	0.000000	-10.000000	0.233333	-17.666668	295.500000	1023.000000	1023.000000	2046.000000
31.240000	-0.048887	-28.892441	-10.487578	-1.983572	-5.854270	-10.567020	0.000000	-10.000000	0.233333	-17.683334	285.500000	1023.000000	1023.000000	2046.000000
31.260000	-0.050368	-29.767223	-10.805231	-2.087227	-6.271832	-10.602934	0.000000	-10.000000	0.233333	-17.816668	277.500000	1023.000000	1023.000000	2046.000000
31.280001	-0.051762	-30.591536	-11.057390	-2.149423	-6.670499	-10.714224	0.000000	-10.000000	0.225000	-17.700001	271.500000	1023.000000	1023.000000	2046.000000
31.299999	-0.052724	-31.160080	-11.224270	-2.193156	-6.995197	-10.747457	0.000000	-10.000000	0.225000	-17.666668	269.500000	1023.000000	1023.000000	2046.000000
31.320000	-0.053481	-31.607212	-11.330988	-2.244395	-7.283788	-10.748041	0.000000	-10.000000	0.233333	-17.533335	265.500000	1023.000000	1023.000000	2046.000000
31.340000	-0.053870	-31.837219	-11.369384	-2.168383	-7.529104	-10.770348	0.000000	-10.000000	0.225000	-17.500000	259.500000	1023.000000	1023.000000	2046.000000
31.360001	-0.054084	-31.963848	-11.412058	-2.086383	-7.717163	-10.748244	0.000000	-10.000000	0.216667	-17.300001	253.666672	1023.000000	1023.000000	2046.000000
31.379999	-0.054140	-31.996477	-11.381548	-1.938354	-7.887237	-10.789339	0.000000	-10.000000	0.200000	-17.183334	248.000000	1023.000000	1023.000000	2046.000000
31.400000	-0.053980	-31.901941	-11.289322	-1.864504	-7.971347	-10.776770	0.000000	-10.000000	0.191667	-16.883333	242.333328	1023.000000	1023.000000	2046.000000
31.420000	-0.053429	-31.576759	-11.150355	-1.672086	-8.029390	-10.724928	0.000000	-10.000000	0.191667	-16.750000	236.666672	1023.000000	1023.000000	2046.000000
31.440001	-0.052967	-31.303631	-11.025930	-1.532857	-8.111291	-10.633553	0.000000	-10.000000	0.191667	-16.400002	231.000000	1023.000000	1023.000000	2046.000000
31.459999	-0.052873	-31.248186	-11.041358	-1.451362	-8.163155	-10.592311	0.000000	-10.000000	0.191667	-16.000000	225.500000	1023.000000	1023.000000	2046.000000
31.480000	-0.052877	-31.250216	-11.111216	-1.300639	-8.149821	-10.688541	0.000000	-10.000000	0.183333	-15.700000	220.166672	1023.000000	1023.000000	2046.000000
31.500000	-0.052617	-31.096676	-11.300134	-0.946224	-8.020563	-10.829756	0.000000	-10.000000	0.183333	-15.483334	214.833328	1023.000000	1023.000000	2046.000000
31.520000	-0.053301	-31.501087	-11.351834	-0.941569	-8.548209	-10.659475	0.000000	-10.000000	0.183333	-15.333333	209.666672	1023.000000	1023.000000	2046.000000
31.540001	-0.053572	-31.661154	-11.567738	-0.673817	-8.879235	-10.540364	0.000000	-10.000000	0.191667	-15.150001	204.500000	1023.000000	1023.000000	2046.000000
31.559999	-0.054557	-32.242966	-11.729113	-0.614984	-9.299210	-10.599659	0.000000	-10.000000	0.191667	-15.000000	199.500000	1023.000000	1023.000000	2046.000000
31.580000	-0.056273	-33.257359	-11.904581	-0.888280	-9.696528	-10.767968	0.000000	-10.000000	0.183333	-14.916667	194.500000	1023.000000	1023.000000	2046.000000
31.600000	-0.058503	-34.575340	-12.120770	-1.395593	-10.058984	-10.999993	0.000000	-10.000000	0.183333	-14.633333	189.500000	1023.000000	1023.000000	2046.000000
31.620001	-0.061090	-36.104195	-12.403272	-1.870175	-10.460173	-11.370575	0.000000	-10.000000	0.166667	-14.383333	184.666672	1023.000000	1023.000000	2046.000000
31.639999	-0.063374	-37.453743	-12.772799	-2.207398	-10.805602	-11.667941	0.000000	-10.000000	0.166667	-13.766666	179.833328	1023.000000	1023.000000	2046.000000
31.660000	-0.065202	-38.534504	-13.109109	-2.353921	-11.004148	-12.067327	0.000000	-10.000000	0.133333	-13.116667	175.333328	1023.000000	1023.000000	2046.000000
31.680000	-0.066683	-39.409927	-13.406959	-2.441324	-11.175200	-12.386445	0.000000	-10.000000	0.116667	-12.533334	171.000000	1023.000000	1023.000000	2046.000000
31.700001	-0.068077	-40.233643	-13.796093	-2.496751	-11.298520	-12.642280	0.000000	-10.000000	0.100000	-12.250000	167.000000	1023.000000	1023.000000	2046.000000
31.719999	-0.069270	-40.938705	-14.214490	-2.570790	-11.305581	-12.847846	0.000000	-10.000000	0.100000	-12.333334	162.833328	1023.000000	1023.000000	2046.000000
31.740000	-0.070400	-41.606480	-14.531167	-2.641938	-11.432260	-13.001116	0.000000	-10.000000	0.100000	-12.350000	158.500000	1023.000000	1023.000000	2046.000000
31.760000	-0.071265	-42.117367	-14.831280	-2.712552	-11.477769	-13.095768	0.000000	-10.000000	0.100000	-12.600000	154.166672	1023.000000	1023.000000	2046.000000
31.780001	-0.071912	-42.499893	-15.058594	-2.736849	-11.512239	-13.192213	0.000000	-10.000000	0.100000	-12.433333	150.000000	1023.000000	1023.000000	2046.000000
31.799999	-0.072355	-42.761803	-15.239065	-2.803385	-11.527303	-13.192049	0.000000	-10.000000	0.091667	-12.300000	146.000000	1023.000000	1023.000000	2046.000000
31.820000	-0.072720	-42.977329	-15.281603	-2.768517	-11.654859	-13.272350	0.000000	-10.000000	0.083333	-11.900001	142.000000	1023.000000	1023.000000	2046.000000
31.840000	-0.072777	-43.011013	-15.335648	-2.780128	-11.611401	-13.283835	0.000000	-10.000000	0.066667	-11.566667	138.000000	1023.000000	1023.000000	2046.000000
31.860001	-0.072510	-42.853313	-15.337944	-2.724824	-11.503774	-13.286770	0.000000	-10.000000	0.066667	-11.166667	134.000000	1023.000000	1023.000000	2046.000000
31.879999	-0.071928	-42.509487	-15.307645	-2.661118	-11.379853	-13.160871	0.000000	-10.000000	0.066667	-10.866667	130.333328	1023.000000	1023.000000	2046.000000
31.900000	-0.071554	-42.288273	-15.252532	-2.593729	-11.368810	-13.073203	0.000000	-10.000000	0.066667	-10.733334	126.666664	1023.000000	1023.000000	2046.000000
31.920000	-0.071281	-42.127121	-15.228806	-2.460141	-11.367546	-13.070630	0.000000	-10.000000	0.058333	-10.600000	123.166664	1023.000000	1023.000000	2046.000000
31.940001	-0.071279	-42.126152	-15.198155	-2.395689	-11.436842	-13.095465	0.000000	-10.000000	0.066667	-10.416667	119.500000	1023.000000	1023.000000	2046.000000
31.959999	-0.071612	-42.322517	-15.230691	-2.456217	-11.461302	-13.174307	0.000000	-10.000000	0.066667	-10.100000	116.000000	1023.000000	1023.000000	2046.000000
31.980000	-0.072411	-42.794662	-15.315954	-2.565161	-11.626227	-13.287320	0.000000	-10.000000	0.075000	-9.933333	112.500000	1023.000000	1023.000000	2046.000000
32.000000	-0.072889	-43.077118	-15.449814	-2.663799	-11.644378	-13.319129	0.000000	-10.000000	0.058333	-9.733334	109.166664	1023.000000	1023.000000	2046.000000
32.020000	-0.073642	-43.522144	-15.516124	-2.777474	-11.801120	-13.427425	0.000000	-10.000000	0.058333	-9.466667	106.000000	1023.000000	1023.000000	2046.000000
32.040001	-0.074396	-43.967991	-15.571396	-2.842429	-11.976542	-13.577622	0.000000	-10.000000	0.050000	-8.916667	102.833336	1023.000000	1023.000000	2046.000000
32.060001	-0.074987	-44.317024	-15.600956	-2.928479	-12.132745	-13.654845	0.000000	-10.000000	0.050000	-8.216666	99.833336	1023.000000	1023.000000	2046.000000
32.080002	-0.075098	-44.382977	-15.523038	-2.985964	-12.172553	-13.701422	0.000000	-10.000000	0.050000	-7.583333	97.000000	1023.000000	1023.000000	2046.000000
32.099998	-0.075016	-44.334438	-15.350495	-2.992518	-12.240940	-13.750484	0.000000	-10.000000	0.050000	-7.083333	94.666664	1023.000000	1023.000000	2046.000000
32.119999	-0.074626	-44.104176	-15.213487	-2.920573	-12.205543	-13.764572	0.000000	-10.000000	0.033333	-6.766667	92.166664	1023.000000	1023.000000	2046.000000
32.139999	-0.074034	-43.754208	-15.017742	-2.866180	-12.141273	-13.729012	0.000000	-10.000000	0.016667	-6.483334	89.833336	1023.000000	1023.000000	2046.000000
32.160000	-0.073323	-43.333820	-14.795748	-2.769258	-12.054783	-13.714031	0.000000	-10.000000	0.008333	-6.150000	87.500000	1023.000000	1023.000000	2046.000000
32.180000	-0.072454	-42.820366	-14.539283	-2.655218	-11.981845	-13.644019	0.000000	-10.000000	0.008333	-5.600000	85.500000	1023.000000	1023.000000	2046.000000
32.200001	-0.071563	-42.293713	-14.320428	-2.598140	-11.868640	-13.506505	0.000000	-10.000000	0.008333	-4.866667	83.666664	1023.000000	1023.000000	2046.000000
32.220001	-0.070762	-41.820145	-14.116945	-2.493175	-11.769830	-13.440193	0.000000	-10.000000	0.000000	-4.200000	82.000000	1023.000000	1023.000000	2046.000000
32.240002	-0.070058	-41.404457	-14.048157	-2.377115	-11.586603	-13.392584	0.000000	-10.000000	0.008333	-3.800000	80.666664	1023.000000	1023.000000	2046.000000
32.259998	-0.069502	-41.075554	-13.916146	-2.262787	-11.553302	-13.343318	0.000000	-10.000000	0.016667	-3.733333	79.333336	1023.000000	1023.000000	2046.000000
32.279999	-0.069311	-40.962788	-14.130810	-2.021572	-11.610407	-13.199999	0.000000	-10.000000	0.033333	-3.816667	78.166664	1023.000000	1023.000000	2046.000000
32.299999	-0.069366	-40.995052	-14.134888	-1.725399	-11.972899	-13.161866	0.000000	-10.000000	0.025000	-3.916667	76.833336	1023.000000	1023.000000	2046.000000
32.320000	-0.069720	-41.204548	-14.188354	-1.690487	-12.276264	-13.049441	0.000000	-10.000000	0.016667	-3.950000	75.666664	1023.000000	1023.000000	2046.000000
32.340000	-0.070745	-41.810268	-14.238580	-1.937828	-12.491205	-13.142654	0.000000	-10.000000	0.008333	-3.816667	74.333336	1023.000000	1023.000000	2046.000000
32.360001	-0.072328	-42.745659	-14.339721	-2.362596	-12.694244	-13.349097	0.000000	-10.000000	0.016667	-3.550000	73.000000	1023.000000	1023.000000	2046.000000
32.380001	-0.074193	-43.848331	-14.520263	-2.880499	-12.907405	-13.540166	0.000000	-10.000000	0.025000	-3.300000	71.666664	1023.000000	1023.000000	2046.000000
32.400002	-0.076070	-44.957561	-14.762686	-3.200540	-13.156760	-13.837575	0.000000	-10.000000	0.016667	-2.716667	70.500000	1023.000000	1023.000000	2046.000000
32.419998	-0.077624	-45.875549	-15.104450	-3.395542	-13.272627	-14.102931	0.000000	-10.000000	0.008333	-1.650000	69.666664	1023.000000	1023.000000	2046.000000
32.439999	-0.078827	-46.586655	-15.355365	-3.493723	-13.372213	-14.365353	0.000000	-10.000000	-0.008333	-0.600000	69.166664	1023.000000	1023.000000	2046.000000
32.459999	-0.079836	-47.182991	-15.658648	-3.503860	-13.396931	-14.623552	0.000000	-10.000000	0.008333	-0.266667	69.000000	1023.000000	1023.000000	2046.000000
32.480000	-0.080649	-47.663361	-15.979063	-3.527510	-13.382767	-14.774021	0.000000	-10.000000	0.016667	-0.966667	69.000000	1023.000000	1023.000000	2046.000000
32.500000	-0.081395	-48.104294	-16.253256	-3.576151	-13.378745	-14.896140	0.000000	-10.000000	0.033333	-1.866667	69.000000	1023.000000	1023.000000	2046.000000
32.520000	-0.082080	-48.509193	-16.486391	-3.604965	-13.406625	-15.011213	0.000000	-10.000000	0.016667	-2.566667	68.666664	1023.000000	1023.000000	2046.000000
32.540001	-0.082424	-48.712318	-16.673304	-3.613900	-13.382558	-15.042556	0.000000	-10.000000	0.008333	-2.833333	68.000000	1023.000000	1023.000000	2046.000000
32.560001	-0.082663	-48.853691	-16.808781	-3.604964	-13.370145	-15.069800	0.000000	-10.000000	0.000000	-2.783333	67.000000	1023.000000	1023.000000	2046.000000
32.580002	-0.082776	-48.920887	-16.866064	-3.577286	-13.355542	-15.121996	0.000000	-10.000000	0.000000	-2.466667	66.000000	1023.000000	1023.000000	2046.000000
32.599998	-0.082634	-48.836868	-16.847818	-3.536417	-13.336324	-15.116308	0.000000	-10.000000	0.000000	-1.500000	65.333336	1023.000000	1023.000000	2046.000000
32.619999	-0.082175	-48.565712	-16.834829	-3.461351	-13.162614	-15.106917	0.000000	-10.000000	0.000000	-0.650000	65.000000	1023.000000	1023.000000	2046.000000
32.639999	-0.081331	-48.066402	-16.684149	-3.351199	-12.999202	-15.031855	0.000000	-10.000000	0.000000	0.500000	65.000000	1023.000000	1023.000000	2046.000000
32.660000	-0.080426	-47.531998	-16.568892	-3.191515	-12.874974	-14.896617	0.000000	-10.000000	0.000000	0.983333	65.000000	1023.000000	1023.000000	2046.000000
32.680000	-0.079434	-46.945549	-16.374506	-3.051420	-12.785462	-14.734160	0.000000	-10.000000	-0.008333	1.783333	65.000000	1023.000000	1023.000000	2046.000000
32.700001	-0.078596	-46.450523	-16.273336	-2.882816	-12.667924	-14.626448	0.000000	-10.000000	-0.008333	2.483333	65.000000	1023.000000	1023.000000	2046.000000
32.720001	-0.078078	-46.143990	-16.173096	-2.843145	-12.617842	-14.509909	0.000000	-10.000000	-0.025000	3.500000	65.000000	1023.000000	1023.000000	2046.000000
32.740002	-0.077899	-46.038395	-16.168842	-2.850839	-12.549012	-14.469701	0.000000	-10.000000	-0.033333	4.416667	65.000000	1023.000000	1023.000000	2046.000000
32.759998	-0.077871	-46.021992	-16.160105	-2.918746	-12.558891	-14.384248	0.000000	-10.000000	-0.050000	5.116667	65.000000	1023.000000	1023.000000	2046.000000
32.779999	-0.077857	-46.013420	-16.137564	-2.946170	-12.532826	-14.396861	0.000000	-10.000000	-0.050000	5.866667	65.000000	1023.000000	1023.000000	2046.000000
32.799999	-0.077992	-46.093029	-16.052803	-3.079646	-12.606187	-14.354392	0.000000	-10.000000	-0.050000	6.816667	65.000000	1023.000000	1023.000000	2046.000000
32.820000	-0.078022	-46.110859	-15.964499	-3.160954	-12.660520	-14.324883	0.000000	-10.000000	-0.050000	8.016666	65.000000	1023.000000	1023.000000	2046.000000
32.840000	-0.077698	-45.919434	-15.846053	-3.201203	-12.580400	-14.291779	0.000000	-10.000000	-0.050000	9.150001	65.000000	1023.000000	1023.000000	2046.000000
32.860001	-0.077116	-45.575638	-15.648831	-3.210060	-12.491640	-14.225107	0.000000	-10.000000	-0.050000	10.150001	65.000000	1023.000000	1023.000000	2046.000000
32.880001	-0.075964	-44.894474	-15.361874	-3.195885	-12.259709	-14.077005	0.000000	-10.000000	-0.066667	10.916667	58.000000	1023.000000	1023.000000	2046.000000
32.900002	-0.074614	-44.096909	-15.005471	-3.084188	-12.018763	-13.988485	0.000000	-10.000000	-0.108333	12.450000	47.000000	1023.000000	1023.000000	2046.000000
32.919998	-0.072934	-43.103977	-14.570873	-3.005564	-11.752254	-13.775285	0.000000	-10.000000	-0.150000	13.700000	36.000000	1023.000000	1023.000000	2046.000000
32.939999	-0.071175	-42.064434	-14.104725	-2.852039	-11.507899	-13.599769	0.000000	-10.000000	-0.175000	14.750000	32.000000	1023.000000	1023.000000	2046.000000
32.959999	-0.069352	-40.987305	-13.674922	-2.754282	-11.226488	-13.331612	0.000000	-10.000000	-0.183333	15.150000	33.666668	1023.000000	1023.000000	2046.000000
32.980000	-0.067490	-39.886490	-13.272633	-2.606147	-10.936759	-13.070953	0.000000	-10.000000	-0.191667	15.683333	37.000000	1023.000000	1023.000000	2046.000000
33.000000	-0.065718	-38.839096	-12.943664	-2.486585	-10.528389	-12.880458	0.000000	-10.000000	-0.216667	16.350000	42.166668	1023.000000	1023.000000	2046.000000
33.020000	-0.064015	-37.832718	-12.683811	-2.320991	-10.165934	-12.661983	0.000000	-10.000000	-0.233333	16.916666	47.500000	1023.000000	1023.000000	2046.000000
33.040001	-0.062606	-36.999859	-12.617743	-1.924532	-9.846519	-12.611066	0.000000	-10.000000	-0.250000	17.433332	53.000000	1023.000000	1023.000000	2046.000000
33.060001	-0.061758	-36.498867	-12.509905	-1.897274	-9.952250	-12.139438	0.000000	-10.000000	-0.241667	17.766666	58.666668	1023.000000	1023.000000	2046.000000
33.080002	-0.060653	-35.845703	-12.342674	-1.553141	-9.945528	-12.004359	0.000000	-10.000000	-0.241667	18.150000	64.500000	1023.000000	1023.000000	2046.000000
33.099998	-0.060320	-35.648834	-12.137301	-1.654182	-9.973076	-11.884275	0.000000	-10.000000	-0.258333	18.750000	70.500000	1023.000000	1023.000000	2046.000000
33.119999	-0.060450	-35.725800	-11.919150	-1.966169	-9.954187	-11.886292	0.000000	-10.000000	-0.283333	19.466667	76.833336	1023.000000	1023.000000	2046.000000
33.139999	-0.060873	-35.975834	-11.786780	-2.408019	-9.837482	-11.943554	0.000000	-10.000000	-0.300000	20.016666	83.333336	1023.000000	1023.000000	2046.000000
33.160000	-0.061631	-36.424168	-11.860270	-2.746575	-9.772717	-12.044606	0.000000	-10.000000	-0.308333	20.350000	90.000000	1023.000000	1023.000000	2046.000000
33.180000	-0.062438	-36.900871	-11.969702	-2.935677	-9.724705	-12.270788	0.000000	-10.000000	-0.325000	20.900002	96.666664	1023.000000	1023.000000	2046.000000
33.200001	-0.062799	-37.114147	-12.068779	-3.059897	-9.549542	-12.435928	0.000000	-10.000000	-0.341667	21.283335	103.500000	1023.000000	1023.000000	2046.000000
33.220001	-0.062784	-37.105396	-12.183198	-3.106782	-9.309807	-12.505610	0.000000	-10.000000	-0.350000	21.666668	110.666664	1023.000000	1023.000000	2046.000000
33.240002	-0.062481	-36.926022	-12.281621	-3.044995	-9.047829	-12.551577	0.000000	-10.000000	-0.350000	21.800001	117.833336	1023.000000	1023.000000	2046.000000
33.259998	-0.062142	-36.725777	-12.376506	-3.070909	-8.782600	-12.495762	0.000000	-10.000000	-0.350000	21.916668	122.666664	1023.000000	1023.000000	2046.000000
33.279999	-0.061735	-36.485508	-12.409611	-3.078781	-8.568644	-12.428473	0.000000	-10.000000	-0.366667	22.216667	130.000000	1023.000000	1023.000000	2046.000000
33.299999	-0.060977	-36.037205	-12.308118	-3.086901	-8.313769	-12.328415	0.000000	-10.000000	-0.383333	22.566668	137.333328	1023.000000	1023.000000	2046.000000
33.320000	-0.060050	-35.489597	-12.230247	-3.075261	-7.996464	-12.187626	0.000000	-10.000000	-0.383333	23.016666	147.333328	1023.000000	1023.000000	2046.000000
33.340000	-0.058910	-34.815945	-12.028923	-3.000270	-7.714840	-12.071912	0.000000	-10.000000	-0.383333	23.200001	155.000000	1023.000000	1023.000000	2046.000000
33.360001	-0.057623	-34.055420	-11.829328	-2.924093	-7.390546	-11.911453	0.000000	-10.000000	-0.383333	23.700001	162.666672	1023.000000	1023.000000	2046.000000
33.380001	-0.056182	-33.203838	-11.533997	-2.821533	-7.085161	-11.763147	0.000000	-10.000000	-0.400000	24.033335	170.333328	1023.000000	1023.000000	2046.000000
33.400002	-0.054333	-32.110809	-11.195846	-2.723161	-6.630490	-11.561312	0.000000	-10.000000	-0.400000	24.400000	178.333328	1023.000000	1023.000000	2046.000000
33.419998	-0.052339	-30.932467	-10.858382	-2.606340	-6.206964	-11.260779	0.000000	-10.000000	-0.400000	24.366667	186.666672	1023.000000	1023.000000	2046.000000
33.439999	-0.050294	-29.723776	-10.510846	-2.434572	-5.758130	-11.020227	0.000000	-10.000000	-0.391667	24.366667	195.000000	1023.000000	1023.000000	2046.000000
33.459999	-0.048473	-28.647734	-10.218880	-2.305403	-5.370502	-10.752949	0.000000	-10.000000	-0.383333	24.433334	203.000000	1023.000000	1023.000000	2046.000000
33.480000	-0.046701	-27.600416	-9.912595	-2.161947	-4.957680	-10.568195	0.000000	-10.000000	-0.366667	24.216667	211.000000	1023.000000	1023.000000	2046.000000
33.500000	-0.045238	-26.735762	-9.673302	-2.150774	-4.546640	-10.365047	0.000000	-10.000000	-0.350000	24.066668	219.000000	1023.000000	1023.000000	2046.000000
33.520000	-0.044180	-26.110554	-9.428760	-2.253551	-4.264954	-10.163289	0.000000	-10.000000	-0.341667	23.633333	227.000000	1023.000000	1023.000000	2046.000000
33.540001	-0.043249	-25.560362	-9.164633	-2.416134	-4.031624	-9.947971	0.000000	-10.000000	-0.341667	23.466667	235.000000	1023.000000	1023.000000	2046.000000
33.560001	-0.042592	-25.171886	-8.899435	-2.590295	-3.795190	-9.886966	0.000000	-10.000000	-0.350000	23.316668	243.000000	1023.000000	1023.000000	2046.000000
33.580002	-0.041973	-24.805960	-8.587470	-2.797391	-3.649297	-9.771801	0.000000	-10.000000	-0.350000	23.266666	251.000000	1023.000000	1023.000000	2046.000000
33.599998	-0.041129	-24.307180	-8.251529	-2.958170	-3.389938	-9.707542	0.000000	-10.000000	-0.350000	23.366667	258.666656	1023.000000	1023.000000	2046.000000
33.619999	-0.039925	-23.595579	-7.826347	-3.099371	-3.138793	-9.531067	0.000000	-10.000000	-0.350000	23.483334	266.333344	1023.000000	1023.000000	2046.000000
33.639999	-0.038255	-22.608721	-7.351034	-3.093090	-2.808749	-9.355847	0.000000	-10.000000	-0.350000	23.583334	274.000000	1023.000000	1023.000000	2046.000000
33.660000	-0.036115	-21.343967	-6.862360	-2.945671	-2.380878	-9.155059	0.000000	-10.000000	-0.350000	23.433334	282.000000	1023.000000	1023.000000	2046.000000
33.680000	-0.033812	-19.982714	-6.295322	-2.775883	-1.987481	-8.924029	0.000000	-10.000000	-0.350000	23.233334	290.000000	1023.000000	1023.000000	2046.000000
33.700001	-0.031240	-18.462925	-5.655006	-2.691208	-1.521194	-8.595516	0.000000	-10.000000	-0.358333	23.250000	297.666656	1023.000000	1023.000000	2046.000000
33.720001	-0.028709	-16.967173	-5.072129	-2.529973	-1.064973	-8.300097	0.000000	-10.000000	-0.375000	23.533333	305.333344	1023.000000	1023.000000	2046.000000
33.740002	-0.026403	-15.604111	-4.544515	-2.416058	-0.645559	-7.997979	0.000000	-10.000000	-0.391667	23.783333	313.000000	1023.000000	1023.000000	2046.000000
33.759998	-0.024284	-14.351946	-4.074955	-2.300017	-0.232459	-7.744514	0.000000	-10.000000	-0.383333	23.833334	321.000000	1023.000000	1023.000000	2046.000000
33.779999	-0.022405	-13.241628	-3.663342	-2.122287	0.120433	-7.576432	0.000000	-10.000000	-0.375000	23.683332	329.000000	1023.000000	1023.000000	2046.000000
33.799999	-0.020757	-12.267655	-3.435306	-1.913617	0.437255	-7.355987	0.000000	-10.000000	-0.358333	23.666666	337.000000	1023.000000	1023.000000	2046.000000
33.820000	-0.019458	-11.499765	-3.422302	-1.504802	0.623219	-7.195879	0.000000	-10.000000	-0.358333	23.516666	345.000000	1023.000000	1023.000000	2046.000000
33.840000	-0.018176	-10.742276	-3.063035	-1.357563	0.525855	-6.847533	0.000000	-10.000000	-0.341667	23.400000	353.000000	1023.000000	1023.000000	2046.000000
33.860001	-0.016987	-10.039425	-2.734597	-1.181951	0.598313	-6.721189	0.000000	-10.000000	-0.333333	23.100000	360.833344	1023.000000	1023.000000	2046.000000
33.880001	-0.016521	-9.763836	-2.456832	-1.289015	0.617736	-6.635725	0.000000	-10.000000	-0.316667	22.733334	368.500000	1023.000000	1023.000000	2046.000000
33.900002	-0.016456	-9.725211	-2.267386	-1.559622	0.636485	-6.534689	0.000000	-10.000000	-0.308333	22.300001	376.166656	1023.000000	1023.000000	2046.000000
33.919998	-0.017258	-10.199183	-2.296669	-1.854117	0.577607	-6.626005	0.000000	-10.000000	-0.291667	22.066668	383.666656	1023.000000	1023.000000	2046.000000
33.939999	-0.018635	-11.013339	-2.479193	-2.018710	0.398452	-6.913888	0.000000	-10.000000	-0.308333	21.900000	391.166656	1023.000000	1023.000000	2046.000000
33.959999	-0.019631	-11.601830	-2.616488	-2.143986	0.269969	-7.111325	0.000000	-10.000000	-0.291667	21.683334	398.333344	1023.000000	1023.000000	2046.000000
33.980000	-0.019857	-11.735650	-2.720165	-2.145375	0.380117	-7.250228	0.000000	-10.000000	-0.291667	21.316668	405.666656	1023.000000	1023.000000	2046.000000
34.000000	-0.019632	-11.602721	-2.847062	-2.060676	0.595497	-7.290480	0.000000	-10.000000	-0.275000	21.216667	412.833344	1023.000000	1023.000000	2046.000000
34.020000	-0.019294	-11.402878	-2.901435	-2.022877	0.785412	-7.263978	0.000000	-10.000000	-0.291667	21.116667	420.000000	1023.000000	1023.000000	2046.000000
34.040001	-0.019002	-11.230009	-2.910993	-2.068805	0.935921	-7.186132	0.000000	-10.000000	-0.300000	21.166668	427.000000	1023.000000	1023.000000	2046.000000
34.060001	-0.018595	-10.989599	-2.890022	-2.040356	1.124793	-7.184014	0.000000	-10.000000	-0.300000	20.916668	434.000000	1023.000000	1023.000000	2046.000000
34.080002	-0.017862	-10.556520	-2.803940	-2.025137	1.324576	-7.052019	0.000000	-10.000000	-0.291667	20.866667	441.000000	1023.000000	1023.000000	2046.000000
34.099998	-0.016976	-10.033040	-2.707869	-1.922142	1.588239	-6.991269	0.000000	-10.000000	-0.291667	20.500000	448.000000	1023.000000	1023.000000	2046.000000
34.119999	-0.016023	-9.469618	-2.530320	-1.832177	1.781711	-6.888832	0.000000	-10.000000	-0.283333	20.283333	455.000000	1023.000000	1023.000000	2046.000000
34.139999	-0.014803	-8.748700	-2.303090	-1.712451	2.064277	-6.797436	0.000000	-10.000000	-0.283333	19.900000	461.833344	1023.000000	1023.000000	2046.000000
34.160000	-0.013525	-7.993211	-2.007249	-1.626568	2.292888	-6.652282	0.000000	-10.000000	-0.266667	19.766666	468.500000	1023.000000	1023.000000	2046.000000
34.180000	-0.011842	-6.998438	-1.740642	-1.509524	2.738291	-6.486563	0.000000	-10.000000	-0.266667	19.816668	475.000000	1023.000000	1023.000000	2046.000000
34.200001	-0.010128	-5.985890	-1.453523	-1.366302	3.063772	-6.229838	0.000000	-10.000000	-0.258333	19.866667	481.666656	1023.000000	1023.000000	2046.000000
34.220001	-0.008429	-4.981537	-1.093705	-1.309072	3.394094	-5.972854	0.000000	-10.000000	-0.241667	19.533335	488.333344	1023.000000	1023.000000	2046.000000
34.240002	-0.006758	-3.993827	-0.837260	-1.148169	3.792785	-5.801183	0.000000	-10.000000	-0.216667	19.016666	495.000000	1023.000000	1023.000000	2046.000000
34.259998	-0.005241	-3.097351	-0.566952	-1.056839	4.176327	-5.649886	0.000000	-10.000000	-0.191667	18.416668	501.333344	1023.000000	1023.000000	2046.000000
34.279999	-0.004192	-2.477447	-0.370816	-1.151688	4.464301	-5.419243	0.000000	-10.000000	-0.191667	17.900000	507.500000	1023.000000	1023.000000	2046.000000
34.299999	-0.003402	-2.010414	-0.139904	-1.303110	4.660209	-5.227609	0.000000	-10.000000	-0.183333	17.483334	513.500000	1023.000000	1023.000000	2046.000000
34.320000	-0.002878	-1.700912	0.155897	-1.511246	4.776866	-5.122429	0.000000	-10.000000	-0.200000	17.083334	519.500000	1023.000000	1023.000000	2046.000000
34.340000	-0.002433	-1.437926	0.426319	-1.760498	4.985136	-5.088882	0.000000	-10.000000	-0.216667	16.933334	525.500000	1023.000000	1023.000000	2046.000000
34.360001	-0.001867	-1.103508	0.754591	-1.962194	5.137680	-5.033585	0.000000	-10.000000	-0.225000	16.950001	531.166687	1023.000000	1023.000000	2046.000000
34.380001	-0.000863	-0.510139	1.079799	-2.081137	5.422575	-4.931375	0.000000	-10.000000	-0.200000	17.050001	536.833313	1023.000000	1023.000000	2046.000000
34.400002	0.000592	0.350108	1.534826	-2.132915	5.721869	-4.773672	0.000000	-10.000000	-0.183333	17.200001	542.500000	1023.000000	1023.000000	2046.000000
34.419998	0.002443	1.443828	1.991836	-2.060117	6.051097	-4.538988	0.000000	-10.000000	-0.175000	17.216667	548.166687	1023.000000	1023.000000	2046.000000
34.439999	0.004522	2.672496	2.483016	-1.870128	6.403726	-4.344119	0.000000	-10.000000	-0.191667	17.233334	553.833313	1023.000000	1023.000000	2046.000000
34.459999	0.006660	3.936129	3.047880	-1.717272	6.703132	-4.097611	0.000000	-10.000000	-0.191667	17.466667	559.500000	1023.000000	1023.000000	2046.000000
34.480000	0.009166	5.417094	3.628896	-1.479964	7.143305	-3.875142	0.000000	-10.000000	-0.200000	17.566668	565.500000	1023.000000	1023.000000	2046.000000
34.500000	0.011536	6.818003	4.151644	-1.308269	7.598408	-3.623780	0.000000	-10.000000	-0.191667	17.683334	571.500000	1023.000000	1023.000000	2046.000000
34.520000	0.013445	7.946097	4.598229	-1.181701	7.940532	-3.410963	0.000000	-10.000000	-0.175000	17.133333	577.500000	1023.000000	1023.000000	2046.000000
34.540001	0.015132	8.943289	4.947297	-1.010924	8.306035	-3.299118	0.000000	-10.000000	-0.150000	16.533335	583.166687	1023.000000	1023.000000	2046.000000
34.560001	0.016595	9.807734	5.220330	-0.831594	8.642102	-3.223104	0.000000	-10.000000	-0.141667	15.583334	588.666687	1023.000000	1023.000000	2046.000000
34.580002	0.017611	10.408221	5.315228	-0.654662	8.795319	-3.047662	0.000000	-10.000000	-0.133333	14.850000	593.833313	1023.000000	1023.000000	2046.000000
34.599998	0.018302	10.816435	5.332164	-0.521547	8.685831	-2.680013	0.000000	-10.000000	-0.125000	13.883333	599.000000	1023.000000	1023.000000	2046.000000
34.619999	0.019490	11.518484	5.574449	-0.094642	8.710202	-2.671524	0.000000	-10.000000	-0.108333	13.100000	603.833313	1023.000000	1023.000000	2046.000000
34.639999	0.019867	11.741510	5.759525	-0.119448	8.651362	-2.549929	0.000000	-10.000000	-0.091667	12.233334	608.500000	1023.000000	1023.000000	2046.000000
34.660000	0.019443	11.490855	5.853718	-0.322852	8.550860	-2.590871	0.000000	-10.000000	-0.075000	11.400000	612.833313	1023.000000	1023.000000	2046.000000
34.680000	0.018239	10.779536	5.760669	-0.649894	8.368759	-2.699998	0.000000	-10.000000	-0.058333	10.666667	616.666687	1023.000000	1023.000000	2046.000000
34.700001	0.016349	9.662469	5.488534	-0.905970	8.084585	-3.004680	0.000000	-10.000000	-0.041667	10.000000	620.333313	1023.000000	1023.000000	2046.000000
34.720001	0.014243	8.417487	5.206960	-1.053286	7.692264	-3.428451	0.000000	-10.000000	-0.033333	9.583333	623.666687	1023.000000	1023.000000	2046.000000
34.740002	0.013086	7.733859	5.021191	-1.144933	7.512525	-3.654924	0.000000	-10.000000	-0.016667	9.133333	627.000000	1023.000000	1023.000000	2046.000000
34.759998	0.012507	7.391591	4.836985	-1.120946	7.525211	-3.849661	0.000000	-10.000000	-0.016667	8.716666	630.000000	1023.000000	1023.000000	2046.000000
34.779999	0.012342	7.293850	4.644040	-1.061832	7.700213	-3.988571	0.000000	-10.000000	-0.008333	8.433333	633.000000	1023.000000	1023.000000	2046.000000
34.799999	0.012257	7.243786	4.559201	-1.066059	7.817813	-4.067168	0.000000	-10.000000	-0.008333	8.166667	635.833313	1023.000000	1023.000000	2046.000000
34.820000	0.012080	7.139218	4.560170	-1.089812	7.830205	-4.161345	0.000000	-10.000000	0.000000	7.950000	638.666687	1023.000000	1023.000000	2046.000000
34.840000	0.012141	7.175541	4.493171	-1.143464	8.004862	-4.179027	0.000000	-10.000000	0.000000	7.400000	641.333313	1023.000000	1023.000000	2046.000000
34.860001	0.012345	7.295981	4.509443	-1.124014	8.120806	-4.210253	0.000000	-10.000000	0.000000	6.816667	644.000000	1023.000000	1023.000000	2046.000000
34.880001	0.012745	7.532251	4.563362	-1.110313	8.297685	-4.218483	0.000000	-10.000000	0.000000	6.133334	646.333313	1023.000000	1023.000000	2046.000000
34.900002	0.013063	7.720134	4.639382	-1.099802	8.417066	-4.236512	0.000000	-10.000000	0.000000	5.533333	648.500000	1023.000000	1023.000000	2046.000000
34.919998	0.013702	8.098136	4.830211	-1.035721	8.544537	-4.240891	0.000000	-10.000000	0.000000	5.033333	650.500000	1023.000000	1023.000000	2046.000000
34.939999	0.014425	8.525420	4.919479	-1.011129	8.798360	-4.181290	0.000000	-10.000000	0.000000	4.650000	652.333313	1023.000000	1023.000000	2046.000000
34.959999	0.015354	9.073982	5.045413	-0.945547	9.085111	-4.110994	0.000000	-10.000000	0.000000	4.266667	654.000000	1023.000000	1023.000000	2046.000000
34.980000	0.016403	9.694149	5.160596	-0.813613	9.377048	-4.029883	0.000000	-10.000000	0.000000	3.716667	655.500000	1023.000000	1023.000000	2046.000000
35.000000	0.017310	10.230092	5.276403	-0.761081	9.631869	-3.917099	0.000000	-10.000000	0.008333	2.950000	656.833313	1023.000000	1023.000000	2046.000000
35.020000	0.017988	10.630689	5.321417	-0.726842	9.838142	-3.802029	0.000000	-10.000000	0.016667	1.700000	658.000000	1023.000000	1023.000000	2046.000000
35.040001	0.018222	10.769456	5.291125	-0.770864	9.984213	-3.735018	0.000000	-10.000000	0.025000	0.700000	658.666687	1023.000000	1023.000000	2046.000000
35.060001	0.018094	10.693521	5.246793	-0.923603	10.038663	-3.668331	0.000000	-10.000000	0.016667	-0.800000	659.000000	1023.000000	1023.000000	2046.000000
35.080002	0.017691	10.455156	5.243190	-1.132971	10.001336	-3.656398	0.000000	-10.000000	0.008333	-1.900000	659.000000	1023.000000	1023.000000	2046.000000
35.099998	0.017173	10.149472	5.269895	-1.373085	9.964449	-3.711787	0.000000	-10.000000	0.008333	-3.350000	659.000000	1023.000000	1023.000000	2046.000000
35.119999	0.016517	9.761560	5.269150	-1.668439	9.917732	-3.756884	0.000000	-10.000000	0.016667	-4.183333	659.000000	1023.000000	1023.000000	2046.000000
35.139999	0.016123	9.528454	5.318594	-1.854894	9.909172	-3.844418	0.000000	-10.000000	0.025000	-4.783333	659.000000	1023.000000	1023.000000	2046.000000
35.160000	0.016254	9.606038	5.404467	-1.995223	10.003134	-3.806340	0.000000	-10.000000	0.025000	-5.133333	659.000000	1023.000000	1023.000000	2046.000000
35.180000	0.016853	9.960043	5.539150	-1.952300	10.110480	-3.737287	0.000000	-10.000000	0.016667	-5.366667	659.000000	1023.000000	1023.000000	2046.000000
35.200001	0.017624	10.415491	5.780735	-1.863488	10.103099	-3.604856	0.000000	-10.000000	0.016667	-5.383333	659.000000	1023.000000	1023.000000	2046.000000
35.220001	0.018588	10.985337	5.951159	-1.655405	10.224630	-3.535046	0.000000	-10.000000	0.016667	-5.100000	659.000000	1023.000000	1023.000000	2046.000000
35.240002	0.019851	11.731651	6.334986	-1.502002	10.294792	-3.396125	0.000000	-10.000000	0.016667	-4.500000	659.000000	1023.000000	1023.000000	2046.000000
35.259998	0.021481	12.695100	6.741099	-1.290704	10.492443	-3.247738	0.000000	-10.000000	0.008333	-3.600000	659.000000	1023.000000	1023.000000	2046.000000
35.279999	0.023052	13.623945	7.118074	-1.077041	10.669688	-3.086776	0.000000	-10.000000	0.000000	-2.083333	659.000000	1023.000000	1023.000000	2046.000000
35.299999	0.024134	14.263011	7.322255	-0.928447	10.837257	-2.968055	0.000000	-10.000000	0.000000	-0.816667	659.000000	1023.000000	1023.000000	2046.000000
35.320000	0.024860	14.692333	7.519104	-0.856178	10.894807	-2.865400	0.000000	-10.000000	0.000000	0.000000	659.000000	1023.000000	1023.000000	2046.000000
35.340000	0.025518	15.081124	7.559129	-0.656733	11.002390	-2.823662	0.000000	-10.000000	0.008333	-0.316667	659.000000	1023.000000	1023.000000	2046.000000
35.360001	0.025680	15.177143	7.398542	-0.333479	10.898480	-2.786401	0.000000	-10.000000	0.008333	-1.200000	659.000000	1023.000000	1023.000000	2046.000000
35.380001	0.025417	15.021523	7.321599	-0.236752	10.459560	-2.522885	0.000000	-10.000000	0.008333	-2.466667	659.000000	1023.000000	1023.000000	2046.000000
35.400002	0.025315	14.961384	7.182057	0.010355	10.255059	-2.486088	0.000000	-10.000000	0.016667	-3.866667	659.000000	1023.000000	1023.000000	2046.000000
35.419998	0.023852	14.096491	7.005960	-0.207162	9.873671	-2.575978	0.000000	-10.000000	0.033333	-5.133333	659.000000	1023.000000	1023.000000	2046.000000
35.439999	0.021767	12.864312	6.753938	-0.537971	9.460755	-2.812411	0.000000	-10.000000	0.050000	-6.366667	659.000000	1023.000000	1023.000000	2046.000000
35.459999	0.019368	11.446421	6.388780	-0.885569	9.012172	-3.068962	0.000000	-10.000000	0.050000	-7.400000	659.000000	1023.000000	1023.000000	2046.000000
35.480000	0.016381	9.680984	5.866125	-1.098018	8.434759	-3.521883	0.000000	-10.000000	0.050000	-8.200000	659.000000	1023.000000	1023.000000	2046.000000
35.500000	0.013673	8.080495	5.376122	-1.273192	7.910337	-3.932773	0.000000	-10.000000	0.050000	-8.816667	659.000000	1023.000000	1023.000000	2046.000000
35.520000	0.011751	6.945108	4.958850	-1.350018	7.575059	-4.238783	0.000000	-10.000000	0.050000	-9.266667	659.000000	1023.000000	1023.000000	2046.000000
35.540001	0.010186	6.019945	4.506332	-1.322176	7.355718	-4.519929	0.000000	-10.000000	0.066667	-9.516667	652.000000	1023.000000	1023.000000	2046.000000
35.560001	0.008878	5.247086	4.086884	-1.315618	7.204517	-4.728697	0.000000	-10.000000	0.083333	-9.916667	642.666687	1023.000000	1023.000000	2046.000000
35.580002	0.007723	4.564482	3.743691	-1.323478	7.093237	-4.948967	0.000000	-10.000000	0.100000	-10.233334	633.333313	1023.000000	1023.000000	2046.000000
35.599998	0.006547	3.869512	3.439884	-1.420894	6.935199	-5.084677	0.000000	-10.000000	0.100000	-10.816667	630.000000	1023.000000	1023.000000	2046.000000
35.619999	0.005624	3.323981	3.125900	-1.446650	6.847320	-5.202589	0.000000	-10.000000	0.100000	-11.316667	627.666687	1023.000000	1023.000000	2046.000000
35.639999	0.004872	2.879640	2.850745	-1.428417	6.769880	-5.312568	0.000000	-10.000000	0.100000	-12.166667	624.000000	1023.000000	1023.000000	2046.000000
35.660000	0.004238	2.504849	2.601913	-1.400858	6.722983	-5.419189	0.000000	-10.000000	0.108333	-12.966667	619.833313	1023.000000	1023.000000	2046.000000
35.680000	0.003668	2.167507	2.410696	-1.391276	6.648473	-5.500387	0.000000	-10.000000	0.125000	-13.666667	615.500000	1023.000000	1023.000000	2046.000000
35.700001	0.003252	1.922146	2.235615	-1.335698	6.632013	-5.609784	0.000000	-10.000000	0.158333	-14.266667	610.833313	1023.000000	1023.000000	2046.000000
35.720001	0.002980	1.761283	2.096679	-1.339168	6.637386	-5.633614	0.000000	-10.000000	0.183333	-14.716667	606.000000	1023.000000	1023.000000	2046.000000
35.740002	0.003034	1.792979	1.925984	-1.230812	6.666937	-5.569130	0.000000	-10.000000	0.200000	-15.266667	601.000000	1023.000000	1023.000000	2046.000000
35.759998	0.002892	1.709394	1.728227	-1.134563	6.662901	-5.547172	0.000000	-10.000000	0.200000	-15.816668	596.000000	1023.000000	1023.000000	2046.000000
35.779999	0.002494	1.474222	1.511024	-1.048754	6.541315	-5.529362	0.000000	-10.000000	0.208333	-16.550001	590.833313	1023.000000	1023.000000	2046.000000
35.799999	0.001981	1.170473	1.275445	-0.956411	6.386044	-5.534604	0.000000	-10.000000	0.225000	-17.166668	585.333313	1023.000000	1023.000000	2046.000000
35.820000	0.001074	0.634572	0.976390	-0.956916	6.158167	-5.543068	0.000000	-10.000000	0.241667	-17.733334	579.500000	1023.000000	1023.000000	2046.000000
35.840000	-0.000157	-0.092527	0.666797	-0.999185	5.838798	-5.598938	0.000000	-10.000000	0.258333	-18.316668	573.500000	1023.000000	1023.000000	2046.000000
35.860001	-0.001420	-0.839415	0.305978	-1.057349	5.600334	-5.688378	0.000000	-10.000000	0.258333	-18.883333	567.500000	1023.000000	1023.000000	2046.000000
35.880001	-0.003107	-1.836249	0.059437	-1.228826	5.142065	-5.808926	0.000000	-10.000000	0.291667	-19.433334	561.166687	1023.000000	1023.000000	2046.000000
35.900002	-0.004716	-2.787261	-0.243415	-1.381318	4.787564	-5.950093	0.000000	-10.000000	0.316667	-19.716667	554.666687	1023.000000	1023.000000	2046.000000
35.919998	-0.006000	-3.546236	-0.487113	-1.466815	4.467711	-6.060020	0.000000	-10.000000	0.350000	-20.133333	548.000000	1023.000000	1023.000000	2046.000000
35.939999	-0.006772	-4.002501	-0.681653	-1.558724	4.238232	-6.000355	0.000000	-10.000000	0.341667	-20.366667	541.333313	1023.000000	1023.000000	2046.000000
35.959999	-0.007404	-4.375570	-0.812403	-1.456652	3.980103	-6.086618	0.000000	-10.000000	0.341667	-20.766666	534.500000	1023.000000	1023.000000	2046.000000
35.980000	-0.007939	-4.691761	-0.948625	-1.397996	3.707499	-6.052640	0.000000	-10.000000	0.341667	-20.983334	527.500000	1023.000000	1023.000000	2046.000000
36.000000	-0.008067	-4.767794	-1.018758	-1.279618	3.550472	-6.019889	0.000000	-10.000000	0.350000	-21.200001	520.500000	1023.000000	1023.000000	2046.000000
36.020000	-0.008057	-4.761508	-0.984887	-1.084599	3.366915	-6.058938	0.000000	-10.000000	0.350000	-21.316668	513.500000	1023.000000	1023.000000	2046.000000
36.040001	-0.007682	-4.540029	-0.874718	-0.888221	3.198349	-5.975438	0.000000	-10.000000	0.350000	-21.200001	506.500000	1023.000000	1023.000000	2046.000000
36.060001	-0.007410	-4.379403	-0.811490	-0.712539	3.024086	-5.879459	0.000000	-10.000000	0.341667	-21.166666	499.500000	1023.000000	1023.000000	2046.000000
36.080002	-0.007413	-4.381044	-0.871874	-0.604741	2.892694	-5.797122	0.000000	-10.000000	0.341667	-21.266666	492.333344	1023.000000	1023.000000	2046.000000
36.099998	-0.007953	-4.700455	-1.007744	-0.495839	2.638354	-5.835225	0.000000	-10.000000	0.341667	-21.450001	485.166656	1023.000000	1023.000000	2046.000000
36.119999	-0.008512	-5.030528	-1.259919	-0.324858	2.442395	-5.888146	0.000000	-10.000000	0.366667	-21.883333	478.000000	1023.000000	1023.000000	2046.000000
36.139999	-0.009626	-5.688855	-1.763811	-0.067587	2.048781	-5.906239	0.000000	-10.000000	0.383333	-22.233334	470.666656	1023.000000	1023.000000	2046.000000
36.160000	-0.010777	-6.369272	-2.153637	0.181207	1.412479	-5.809321	0.000000	-10.000000	0.400000	-22.666668	463.333344	1023.000000	1023.000000	2046.000000
36.180000	-0.012158	-7.185102	-2.514002	0.262745	0.824504	-5.758348	0.000000	-10.000000	0.400000	-22.950001	455.666656	1023.000000	1023.000000	2046.000000
36.200001	-0.014364	-8.489379	-2.871614	0.138788	0.245071	-6.001624	0.000000	-10.000000	0.416667	-23.150000	448.000000	1023.000000	1023.000000	2046.000000
36.220001	-0.016995	-10.044102	-3.224166	-0.267221	-0.315498	-6.237217	0.000000	-10.000000	0.416667	-23.400000	440.166656	1023.000000	1023.000000	2046.000000
36.240002	-0.019949	-11.790088	-3.616608	-0.684078	-0.886382	-6.603020	0.000000	-10.000000	0.416667	-23.516666	432.500000	1023.000000	1023.000000	2046.000000
36.259998	-0.022973	-13.576899	-4.066129	-1.085398	-1.538502	-6.886869	0.000000	-10.000000	0.400000	-23.600000	427.500000	1023.000000	1023.000000	2046.000000
36.279999	-0.025662	-15.166320	-4.512893	-1.264273	-2.112466	-7.276688	0.000000	-10.000000	0.400000	-23.283333	419.666656	1023.000000	1023.000000	2046.000000
36.299999	-0.027949	-16.518013	-4.992006	-1.359430	-2.527731	-7.638844	0.000000	-10.000000	0.383333	-22.783333	411.833344	1023.000000	1023.000000	2046.000000
36.320000	-0.030197	-17.846712	-5.471213	-1.409336	-2.944401	-8.021761	0.000000	-10.000000	0.383333	-22.250000	401.500000	1023.000000	1023.000000	2046.000000
36.340000	-0.032230	-19.047960	-5.997044	-1.483102	-3.263714	-8.304102	0.000000	-10.000000	0.366667	-22.033333	394.166656	1023.000000	1023.000000	2046.000000
36.360001	-0.033960	-20.070457	-6.511126	-1.561346	-3.467045	-8.530940	0.000000	-10.000000	0.383333	-22.050001	386.833344	1023.000000	1023.000000	2046.000000
36.380001	-0.035623	-21.053301	-6.995930	-1.613058	-3.694473	-8.749840	0.000000	-10.000000	0.383333	-22.183334	379.500000	1023.000000	1023.000000	2046.000000
36.400002	-0.037003	-21.868771	-7.408736	-1.672995	-3.920343	-8.866696	0.000000	-10.000000	0.400000	-22.266666	372.000000	1023.000000	1023.000000	2046.000000
36.419998	-0.038126	-22.532185	-7.793386	-1.646016	-4.071157	-9.021626	0.000000	-10.000000	0.383333	-22.333334	364.500000	1023.000000	1023.000000	2046.000000
36.439999	-0.039124	-23.122419	-8.090277	-1.639750	-4.258531	-9.133861	0.000000	-10.000000	0.375000	-22.200001	357.166656	1023.000000	1023.000000	2046.000000
36.459999	-0.039839	-23.544870	-8.374098	-1.595057	-4.336989	-9.238726	0.000000	-10.000000	0.375000	-22.250000	349.833344	1023.000000	1023.000000	2046.000000
36.480000	-0.040482	-23.924952	-8.645780	-1.564909	-4.392372	-9.321891	0.000000	-10.000000	0.375000	-22.200001	342.500000	1023.000000	1023.000000	2046.000000
36.500000	-0.040823	-24.126406	-8.795868	-1.526075	-4.446987	-9.357476	0.000000	-10.000000	0.366667	-22.183334	335.000000	1023.000000	1023.000000	2046.000000
36.520000	-0.041028	-24.247721	-9.036229	-1.436856	-4.459515	-9.315121	0.000000	-10.000000	0.358333	-22.166666	327.500000	1023.000000	1023.000000	2046.000000
36.540001	-0.041317	-24.418398	-9.240121	-1.338801	-4.551755	-9.287722	0.000000	-10.000000	0.358333	-22.250000	320.166656	1023.000000	1023.000000	2046.000000
36.560001	-0.041819	-24.715038	-9.474073	-1.282634	-4.740226	-9.218105	0.000000	-10.000000	0.375000	-22.283333	312.666656	1023.000000	1023.000000	2046.000000
36.580002	-0.042720	-25.247557	-9.691633	-1.232923	-5.049834	-9.273168	0.000000	-10.000000	0.383333	-22.300001	305.333344	1023.000000	1023.000000	2046.000000
36.599998	-0.043903	-25.946381	-9.968906	-1.317950	-5.342700	-9.316825	0.000000	-10.000000	0.400000	-22.216667	297.833344	1023.000000	1023.000000	2046.000000
36.619999	-0.045023	-26.608725	-10.275354	-1.370466	-5.587521	-9.375384	0.000000	-10.000000	0.391667	-22.350000	290.500000	1023.000000	1023.000000	2046.000000
36.639999	-0.046327	-27.379166	-10.565663	-1.368203	-5.895018	-9.550281	0.000000	-10.000000	0.383333	-22.283333	283.000000	1023.000000	1023.000000	2046.000000
36.660000	-0.047892	-28.304003	-10.863230	-1.465963	-6.286529	-9.688279	0.000000	-10.000000	0.366667	-22.200001	275.500000	1023.000000	1023.000000	2046.000000
36.680000	-0.049510	-29.260286	-11.118388	-1.538387	-6.748315	-9.855195	0.000000	-10.000000	0.366667	-21.950001	268.166656	1023.000000	1023.000000	2046.000000
36.700001	-0.050584	-29.895058	-11.361152	-1.561383	-6.958029	-10.014495	0.000000	-10.000000	0.358333	-21.866667	260.833344	1023.000000	1023.000000	2046.000000
36.720001	-0.051302	-30.319592	-11.491302	-1.600936	-7.190041	-10.037313	0.000000	-10.000000	0.358333	-21.600000	253.500000	1023.000000	1023.000000	2046.000000
36.740002	-0.051805	-30.616707	-11.555392	-1.554466	-7.363935	-10.142914	0.000000	-10.000000	0.350000	-21.533335	246.166672	1023.000000	1023.000000	2046.000000
36.759998	-0.052056	-30.765282	-11.583987	-1.457539	-7.568681	-10.155074	0.000000	-10.000000	0.350000	-21.300001	239.000000	1023.000000	1023.000000	2046.000000
36.779999	-0.052188	-30.843159	-11.556267	-1.422377	-7.705225	-10.159291	0.000000	-10.000000	0.341667	-21.216667	232.000000	1023.000000	1023.000000	2046.000000
36.799999	-0.052000	-30.731848	-11.420575	-1.306096	-7.830046	-10.175131	0.000000	-10.000000	0.341667	-20.766666	225.000000	1023.000000	1023.000000	2046.000000
36.820000	-0.051590	-30.489481	-11.278689	-1.212743	-7.878803	-10.119245	0.000000	-10.000000	0.325000	-20.283335	218.000000	1023.000000	1023.000000	2046.000000
36.840000	-0.051309	-30.323822	-11.147966	-1.127336	-8.004314	-10.044205	0.000000	-10.000000	0.316667	-19.666668	211.166672	1023.000000	1023.000000	2046.000000
36.860001	-0.051166	-30.239214	-11.144945	-1.076656	-8.012293	-10.005321	0.000000	-10.000000	0.283333	-19.333334	204.666672	1023.000000	1023.000000	2046.000000
36.880001	-0.051295	-30.315613	-11.191799	-0.988507	-8.050928	-10.084377	0.000000	-10.000000	0.266667	-19.083334	198.166672	1023.000000	1023.000000	2046.000000
36.900002	-0.051409	-30.382559	-11.290375	-0.876909	-8.041371	-10.173903	0.000000	-10.000000	0.250000	-19.050001	191.833328	1023.000000	1023.000000	2046.000000
36.919998	-0.051871	-30.655603	-11.555693	-0.639126	-8.252237	-10.208548	0.000000	-10.000000	0.250000	-19.000000	185.333328	1023.000000	1023.000000	2046.000000
36.939999	-0.052362	-30.945835	-11.730648	-0.355674	-8.645092	-10.214422	0.000000	-10.000000	0.250000	-18.850000	179.000000	1023.000000	1023.000000	2046.000000
36.959999	-0.053231	-31.459610	-11.921958	-0.241305	-9.049375	-10.246973	0.000000	-10.000000	0.241667	-18.550001	172.666672	1023.000000	1023.000000	2046.000000
36.980000	-0.054654	-32.300407	-12.072813	-0.455391	-9.408091	-10.364111	0.000000	-10.000000	0.233333	-18.116667	166.500000	1023.000000	1023.000000	2046.000000
37.000000	-0.056715	-33.518738	-12.266248	-0.894312	-9.742081	-10.616097	0.000000	-10.000000	0.216667	-17.750000	160.500000	1023.000000	1023.000000	2046.000000
37.020000	-0.059100	-34.928173	-12.517284	-1.368080	-10.096525	-10.946283	0.000000	-10.000000	0.208333	-17.333334	154.500000	1023.000000	1023.000000	2046.000000
37.040001	-0.061502	-36.347477	-12.773701	-1.699459	-10.521675	-11.352641	0.000000	-10.000000	0.191667	-16.700001	148.666672	1023.000000	1023.000000	2046.000000
37.060001	-0.063430	-37.487312	-13.106843	-1.930923	-10.784148	-11.665396	0.000000	-10.000000	0.183333	-16.000000	143.000000	1023.000000	1023.000000	2046.000000
37.080002	-0.065118	-38.484547	-13.436247	-2.077933	-10.977963	-11.992403	0.000000	-10.000000	0.175000	-15.333334	137.666672	1023.000000	1023.000000	2046.000000
37.099998	-0.066568	-39.341694	-13.734415	-2.150938	-11.175995	-12.280346	0.000000	-10.000000	0.175000	-14.950000	132.500000	1023.000000	1023.000000	2046.000000
37.119999	-0.067900	-40.129150	-14.154555	-2.258144	-11.250954	-12.465499	0.000000	-10.000000	0.166667	-14.766666	127.666664	1023.000000	1023.000000	2046.000000
37.139999	-0.069089	-40.831726	-14.503545	-2.315224	-11.302698	-12.710260	0.000000	-10.000000	0.158333	-14.583333	122.833336	1023.000000	1023.000000	2046.000000
37.160000	-0.070183	-41.477875	-14.828667	-2.424148	-11.371559	-12.853499	0.000000	-10.000000	0.158333	-14.400001	118.000000	1023.000000	1023.000000	2046.000000
37.180000	-0.071074	-42.004459	-15.091920	-2.508154	-11.422429	-12.981956	0.000000	-10.000000	0.158333	-14.116667	113.166664	1023.000000	1023.000000	2046.000000
37.200001	-0.071744	-42.400955	-15.278813	-2.540327	-11.489578	-13.092236	0.000000	-10.000000	0.158333	-13.866667	108.500000	1023.000000	1023.000000	2046.000000
37.220001	-0.072168	-42.651463	-15.374059	-2.517221	-11.549443	-13.210737	0.000000	-10.000000	0.150000	-13.533334	103.833336	1023.000000	1023.000000	2046.000000
37.240002	-0.072363	-42.766403	-15.468048	-2.534242	-11.510512	-13.253598	0.000000	-10.000000	0.150000	-13.166667	99.333336	1023.000000	1023.000000	2046.000000
37.259998	-0.072345	-42.756096	-15.460421	-2.489351	-11.491105	-13.315219	0.000000	-10.000000	0.125000	-12.633333	93.333336	1023.000000	1023.000000	2046.000000
37.279999	-0.071879	-42.480259	-15.443935	-2.468762	-11.310581	-13.256979	0.000000	-10.000000	0.100000	-12.233334	89.000000	1023.000000	1023.000000	2046.000000
37.299999	-0.071468	-42.237465	-15.389826	-2.366482	-11.271873	-13.209286	0.000000	-10.000000	0.066667	-11.883333	84.666664	1023.000000	1023.000000	2046.000000
37.320000	-0.071160	-42.055557	-15.379244	-2.273238	-11.235573	-13.167500	0.000000	-10.000000	0.075000	-11.583333	82.166664	1023.000000	1023.000000	2046.000000
37.340000	-0.071025	-41.975571	-15.343400	-2.172838	-11.269432	-13.189902	0.000000	-10.000000	0.075000	-11.200000	78.500000	1023.000000	1023.000000	2046.000000
37.360001	-0.071369	-42.179260	-15.362220	-2.252148	-11.346794	-13.218097	0.000000	-10.000000	0.083333	-10.900001	74.833336	1023.000000	1023.000000	2046.000000
37.380001	-0.071805	-42.436577	-15.452488	-2.329712	-11.383339	-13.271039	0.000000	-10.000000	0.075000	-10.783334	71.166664	1023.000000	1023.000000	2046.000000
37.400002	-0.072464	-42.826443	-15.544854	-2.441178	-11.511105	-13.329307	0.000000	-10.000000	0.066667	-10.650001	67.500000	1023.000000	1023.000000	2046.000000
37.419998	-0.072999	-43.142597	-15.590304	-2.551677	-11.621585	-13.379029	0.000000	-10.000000	0.058333	-10.333334	64.000000	1023.000000	1023.000000	2046.000000
37.439999	-0.073894	-43.671120	-15.670619	-2.682196	-11.835716	-13.482586	0.000000	-10.000000	0.050000	-9.983334	60.500000	1023.000000	1023.000000	2046.000000
37.459999	-0.074754	-44.179436	-15.697077	-2.810522	-12.078925	-13.592912	0.000000	-10.000000	0.050000	-9.600000	57.166668	1023.000000	1023.000000	2046.000000
37.480000	-0.075228	-44.459625	-15.685131	-2.908789	-12.198014	-13.667691	0.000000	-10.000000	0.050000	-9.216667	54.000000	1023.000000	1023.000000	2046.000000
37.500000	-0.075352	-44.533245	-15.624058	-2.941027	-12.217887	-13.750272	0.000000	-10.000000	0.050000	-8.900000	51.000000	1023.000000	1023.000000	2046.000000
37.520000	-0.075237	-44.465019	-15.522011	-2.936670	-12.197103	-13.809237	0.000000	-10.000000	0.050000	-8.750000	48.000000	1023.000000	1023.000000	2046.000000
37.540001	-0.074797	-44.204971	-15.333456	-2.848127	-12.190967	-13.832420	0.000000	-10.000000	0.050000	-8.666667	45.000000	1023.000000	1023.000000	2046.000000
37.560001	-0.074157	-43.826702	-15.157508	-2.746004	-12.083179	-13.840011	0.000000	-10.000000	0.050000	-8.500000	42.166668	1023.000000	1023.000000	2046.000000
37.580002	-0.073396	-43.377258	-14.850941	-2.637741	-12.029421	-13.859158	0.000000	-10.000000	0.041667	-8.166667	39.333332	1023.000000	1023.000000	2046.000000
37.599998	-0.072448	-42.816742	-14.661388	-2.522931	-11.866545	-13.765879	0.000000	-10.000000	0.041667	-7.533333	36.666668	1023.000000	1023.000000	2046.000000
37.619999	-0.071688	-42.367466	-14.446616	-2.442281	-11.792731	-13.685835	0.000000	-10.000000	0.033333	-6.933333	34.000000	1023.000000	1023.000000	2046.000000
37.639999	-0.070979	-41.948803	-14.310367	-2.345023	-11.644104	-13.649309	0.000000	-10.000000	0.041667	-6.416667	31.666666	1023.000000	1023.000000	2046.000000
37.660000	-0.070425	-41.620991	-14.240931	-2.173021	-11.508204	-13.698835	0.000000	-10.000000	0.033333	-6.316667	29.500000	1023.000000	1023.000000	2046.000000
37.680000	-0.070063	-41.407200	-14.295313	-1.940787	-11.470876	-13.700225	0.000000	-10.000000	0.025000	-6.316667	27.500000	1023.000000	1023.000000	2046.000000
37.700001	-0.070388	-41.599072	-14.459742	-1.853368	-11.764725	-13.521238	0.000000	-10.000000	0.025000	-6.366667	25.500000	1023.000000	1023.000000	2046.000000
37.720001	-0.070404	-41.608860	-14.482580	-1.557388	-12.040626	-13.528265	0.000000	-10.000000	0.016667	-6.366667	23.333334	1023.000000	1023.000000	2046.000000
37.740002	-0.071129	-42.037018	-14.556772	-1.644332	-12.287998	-13.547915	0.000000	-10.000000	0.025000	-6.283333	21.000000	1023.000000	1023.000000	2046.000000
37.759998	-0.072519	-42.858845	-14.594395	-1.990094	-12.545353	-13.729002	0.000000	-10.000000	0.008333	-6.066667	18.666666	1023.000000	1023.000000	2046.000000
37.779999	-0.074164	-43.830929	-14.745824	-2.474716	-12.700729	-13.909658	0.000000	-10.000000	0.008333	-5.833333	16.500000	1023.000000	1023.000000	2046.000000
37.799999	-0.076037	-44.937954	-14.939468	-2.901619	-12.919223	-14.177642	0.000000	-10.000000	0.008333	-5.433333	14.833333	1023.000000	1023.000000	2046.000000
37.820000	-0.077865	-46.018360	-15.275970	-3.186662	-13.132615	-14.423111	0.000000	-10.000000	0.008333	-4.733334	13.166667	1023.000000	1023.000000	2046.000000
37.840000	-0.079370	-46.907875	-15.555159	-3.373268	-13.289874	-14.689576	0.000000	-10.000000	0.008333	-4.033333	11.666667	1023.000000	1023.000000	2046.000000
37.860001	-0.080569	-47.616467	-15.793808	-3.425111	-13.413522	-14.984025	0.000000	-10.000000	0.000000	-3.633333	10.166667	1023.000000	1023.000000	2046.000000
37.880001	-0.081561	-48.202690	-16.121473	-3.442737	-13.429869	-15.208611	0.000000	-10.000000	0.000000	-3.916667	8.833333	1023.000000	1023.000000	2046.000000
37.900002	-0.082363	-48.676708	-16.460573	-3.468060	-13.390785	-15.357289	0.000000	-10.000000	0.000000	-4.450000	7.666667	1023.000000	1023.000000	2046.000000
37.919998	-0.083120	-49.123848	-16.729073	-3.547403	-13.389836	-15.457539	0.000000	-10.000000	0.000000	-5.033333	6.166667	1023.000000	1023.000000	2046.000000
37.939999	-0.083792	-49.521072	-16.977709	-3.574238	-13.389094	-15.580030	0.000000	-10.000000	0.000000	-5.383333	4.500000	1023.000000	1023.000000	2046.000000
37.959999	-0.084319	-49.832813	-17.149103	-3.634597	-13.407743	-15.641370	0.000000	-10.000000	0.000000	-5.416667	2.500000	1023.000000	1023.000000	2046.000000
37.980000	-0.084708	-50.062691	-17.293011	-3.660475	-13.407820	-15.701384	0.000000	-10.000000	0.000000	-5.316667	1.166667	1023.000000	1023.000000	2046.000000
38.000000	-0.084783	-50.106525	-17.363159	-3.621519	-13.373991	-15.747857	0.000000	-10.000000	0.000000	-4.966667	-0.166667	1023.000000	1023.000000	2046.000000
38.020000	-0.084748	-50.086197	-17.369890	-3.589122	-13.313632	-15.813554	0.000000	-10.000000	0.008333	-4.600000	-1.500000	1023.000000	1023.000000	2046.000000
38.040001	-0.084330	-49.838886	-17.315378	-3.527378	-13.190088	-15.806041	0.000000	-10.000000	0.008333	-4.083333	-3.166667	1023.000000	1023.000000	2046.000000
38.060001	-0.083603	-49.409210	-17.224096	-3.467784	-13.027117	-15.690214	0.000000	-10.000000	0.008333	-3.866667	-4.500000	1023.000000	1023.000000	2046.000000
38.080002	-0.082980	-49.041370	-17.122438	-3.348759	-12.946998	-15.623173	0.000000	-10.000000	0.008333	-3.766667	-5.666667	1023.000000	1023.000000	2046.000000
38.099998	-0.082378	-48.685143	-17.009071	-3.227983	-12.901900	-15.546186	0.000000	-10.000000	0.008333	-3.733333	-7.000000	1023.000000	1023.000000	2046.000000
38.119999	-0.081826	-48.358902	-16.930580	-3.102142	-12.818336	-15.507845	0.000000	-10.000000	0.008333	-3.600000	-8.333333	1023.000000	1023.000000	2046.000000
38.139999	-0.081811	-48.350475	-16.900436	-3.128774	-12.837300	-15.483965	0.000000	-10.000000	0.000000	-3.450000	-9.500000	1023.000000	1023.000000	2046.000000
38.160000	-0.082080	-48.509361	-16.949408	-3.181790	-12.876593	-15.501570	0.000000	-10.000000	0.000000	-3.416667	-10.666667	1023.000000	1023.000000	2046.000000
38.180000	-0.082415	-48.707436	-17.028780	-3.262918	-12.894382	-15.521356	0.000000	-10.000000	0.000000	-3.350000	-11.833333	1023.000000	1023.000000	2046.000000
38.200001	-0.082826	-48.950218	-17.051588	-3.373282	-12.972421	-15.552929	0.000000	-10.000000	0.000000	-3.100000	-13.000000	1023.000000	1023.000000	2046.000000
38.220001	-0.083347	-49.258369	-17.065905	-3.496725	-13.126779	-15.568960	0.000000	-10.000000	0.000000	-2.550000	-14.000000	1023.000000	1023.000000	2046.000000
38.240002	-0.083689	-49.460480	-17.068609	-3.503143	-13.203625	-15.685102	0.000000	-10.000000	-0.008333	-1.700000	-14.666667	1023.000000	1023.000000	2046.000000
38.259998	-0.083863	-49.562744	-16.971098	-3.620122	-13.306196	-15.665328	0.000000	-10.000000	-0.016667	-1.066667	-15.000000	1023.000000	1023.000000	2046.000000
38.279999	-0.083776	-49.511448	-16.874268	-3.639109	-13.318991	-15.679081	0.000000	-10.000000	-0.016667	-0.466667	-15.000000	1023.000000	1023.000000	2046.000000
38.299999	-0.083299	-49.229568	-16.689997	-3.627594	-13.272285	-15.639690	0.000000	-10.000000	-0.008333	-0.233333	-15.000000	1023.000000	1023.000000	2046.000000
38.320000	-0.082491	-48.752010	-16.483660	-3.516334	-13.164750	-15.587267	0.000000	-10.000000	0.000000	0.000000	-15.000000	1023.000000	1023.000000	2046.000000
38.340000	-0.081623	-48.239323	-16.195383	-3.445920	-13.101823	-15.496198	0.000000	-10.000000	0.000000	0.000000	-15.000000	1023.000000	1023.000000	2046.000000
38.360001	-0.080602	-47.636028	-15.903390	-3.291198	-13.003164	-15.438275	0.000000	-10.000000	0.000000	0.633333	-15.000000	1023.000000	1023.000000	2046.000000
38.380001	-0.079448	-46.954029	-15.624759	-3.186522	-12.865405	-15.277345	0.000000	-10.000000	0.000000	1.433333	-15.000000	1023.000000	1023.000000	2046.000000
38.400002	-0.078334	-46.295341	-15.442144	-3.036887	-12.676912	-15.139399	0.000000	-10.000000	0.000000	2.316667	-15.000000	1023.000000	1023.000000	2046.000000
38.419998	-0.077383	-45.733322	-15.243368	-2.916447	-12.545614	-15.027892	0.000000	-10.000000	0.000000	2.566667	-15.000000	1023.000000	1023.000000	2046.000000
38.439999	-0.076528	-45.228199	-15.140142	-2.680947	-12.441476	-14.965635	0.000000	-10.000000	0.000000	2.716667	-15.000000	1023.000000	1023.000000	2046.000000
38.459999	-0.076002	-44.917320	-15.246742	-2.321191	-12.461924	-14.887465	0.000000	-10.000000	0.000000	2.950000	-15.000000	1023.000000	1023.000000	2046.000000
38.480000	-0.075941	-44.881145	-15.263820	-2.256974	-12.829049	-14.531301	0.000000	-10.000000	-0.008333	3.450000	-15.000000	1023.000000	1023.000000	2046.000000
38.500000	-0.075692	-44.734264	-15.223401	-1.984275	-13.024755	-14.501835	0.000000	-10.000000	-0.016667	4.166667	-15.000000	1023.000000	1023.000000	2046.000000
38.520000	-0.076190	-45.027996	-15.166627	-2.113680	-13.241391	-14.506297	0.000000	-10.000000	-0.033333	5.100000	-15.000000	1023.000000	1023.000000	2046.000000
38.540001	-0.077112	-45.572910	-15.163555	-2.479353	-13.380634	-14.549368	0.000000	-10.000000	-0.041667	6.150000	-15.000000	1023.000000	1023.000000	2046.000000
38.560001	-0.078171	-46.199139	-15.212421	-2.896603	-13.485873	-14.604240	0.000000	-10.000000	-0.033333	7.200000	-15.000000	1023.000000	1023.000000	2046.000000
38.580002	-0.079480	-46.972958	-15.360833	-3.253645	-13.644174	-14.714307	0.000000	-10.000000	-0.041667	8.283334	-15.000000	1023.000000	1023.000000	2046.000000
38.599998	-0.080731	-47.711807	-15.613821	-3.443150	-13.768109	-14.886726	0.000000	-10.000000	-0.058333	9.383334	-15.000000	1023.000000	1023.000000	2046.000000
38.619999	-0.081640	-48.249432	-15.784208	-3.545447	-13.835085	-15.084690	0.000000	-10.000000	-0.091667	10.200001	-15.000000	1023.000000	1023.000000	2046.000000
38.639999	-0.082176	-48.565773	-16.034317	-3.552954	-13.707610	-15.270891	0.000000	-10.000000	-0.100000	11.066667	-2.000000	1023.000000	1023.000000	2046.000000
38.660000	-0.082387	-48.690578	-16.286045	-3.537737	-13.540131	-15.326666	0.000000	-10.000000	-0.100000	11.533334	11.000000	1023.000000	1023.000000	2046.000000
38.680000	-0.082514	-48.765873	-16.512804	-3.532840	-13.385361	-15.334867	0.000000	-10.000000	-0.116667	12.300000	26.666666	1023.000000	1023.000000	2046.000000
38.700001	-0.082701	-48.876240	-16.653858	-3.541555	-13.336212	-15.344614	0.000000	-10.000000	-0.133333	12.600000	29.333334	1023.000000	1023.000000	2046.000000
38.720001	-0.082493	-48.753262	-16.742243	-3.536173	-13.183554	-15.291292	0.000000	-10.000000	-0.141667	13.066668	33.333332	1023.000000	1023.000000	2046.000000
38.740002	-0.082049	-48.490719	-16.808025	-3.483881	-12.988803	-15.210010	0.000000	-10.000000	-0.141667	13.366667	36.000000	1023.000000	1023.000000	2046.000000
38.759998	-0.081393	-48.103260	-16.793209	-3.422393	-12.757768	-15.129892	0.000000	-10.000000	-0.141667	13.766667	40.333332	1023.000000	1023.000000	2046.000000
38.779999	-0.080615	-47.643551	-16.710384	-3.367329	-12.572390	-14.993449	0.000000	-10.000000	-0.166667	14.366667	46.333332	1023.000000	1023.000000	2046.000000
38.799999	-0.079727	-47.118572	-16.571596	-3.257179	-12.365925	-14.923871	0.000000	-10.000000	-0.183333	15.066667	52.666668	1023.000000	1023.000000	2046.000000
38.820000	-0.078427	-46.350082	-16.336216	-3.208219	-12.114593	-14.691052	0.000000	-10.000000	-0.200000	15.666667	57.333332	1023.000000	1023.000000	2046.000000
38.840000	-0.076723	-45.343151	-16.085241	-3.016180	-11.763749	-14.477978	0.000000	-10.000000	-0.208333	16.083334	62.500000	1023.000000	1023.000000	2046.000000
38.860001	-0.075161	-44.420177	-15.801742	-2.855001	-11.532666	-14.230769	0.000000	-10.000000	-0.216667	16.266666	66.000000	1023.000000	1023.000000	2046.000000
38.880001	-0.073514	-43.446709	-15.559493	-2.640225	-11.197107	-14.049883	0.000000	-10.000000	-0.233333	16.750000	73.166664	1023.000000	1023.000000	2046.000000
38.900002	-0.072231	-42.688789	-15.341892	-2.567401	-10.967730	-13.811768	0.000000	-10.000000	-0.233333	17.283335	78.833336	1023.000000	1023.000000	2046.000000
38.919998	-0.071180	-42.067535	-15.182374	-2.502620	-10.709152	-13.673387	0.000000	-10.000000	-0.225000	17.850000	86.500000	1023.000000	1023.000000	2046.000000
38.939999	-0.070469	-41.647266	-15.083044	-2.562321	-10.510772	-13.491129	0.000000	-10.000000	-0.208333	18.116667	90.500000	1023.000000	1023.000000	2046.000000
38.959999	-0.069879	-41.298424	-14.898606	-2.674264	-10.389992	-13.335562	0.000000	-10.000000	-0.216667	18.616667	96.500000	1023.000000	1023.000000	2046.000000
38.980000	-0.069291	-40.950840	-14.702012	-2.770674	-10.231738	-13.246416	0.000000	-10.000000	-0.233333	19.083334	100.500000	1023.000000	1023.000000	2046.000000
39.000000	-0.068819	-40.672287	-14.464509	-2.949371	-10.139697	-13.118709	0.000000	-10.000000	-0.266667	19.666668	106.500000	1023.000000	1023.000000	2046.000000
39.020000	-0.068076	-40.233002	-14.186125	-2.960321	-10.006410	-13.080145	0.000000	-10.000000	-0.291667	20.216667	110.833336	1023.000000	1023.000000	2046.000000
39.040001	-0.066953	-39.568943	-13.836232	-3.076500	-9.747708	-12.908503	0.000000	-10.000000	-0.325000	21.083334	119.833336	1023.000000	1023.000000	2046.000000
39.060001	-0.065465	-38.690048	-13.467548	-3.080952	-9.404964	-12.736583	0.000000	-10.000000	-0.341667	21.950001	129.333328	1023.000000	1023.000000	2046.000000
39.080002	-0.063731	-37.665249	-13.003070	-3.048856	-9.083992	-12.529332	0.000000	-10.000000	-0.350000	22.383333	136.500000	1023.000000	1023.000000	2046.000000
39.099998	-0.061729	-36.481686	-12.462411	-2.920691	-8.765795	-12.332788	0.000000	-10.000000	-0.341667	22.783333	141.333328	1023.000000	1023.000000	2046.000000
39.119999	-0.059425	-35.120113	-11.916239	-2.818704	-8.324402	-12.060769	0.000000	-10.000000	-0.350000	23.116667	146.333328	1023.000000	1023.000000	2046.000000
39.139999	-0.057088	-33.738743	-11.311937	-2.689118	-7.934906	-11.802779	0.000000	-10.000000	-0.383333	23.883333	156.666672	1023.000000	1023.000000	2046.000000
39.160000	-0.054839	-32.409897	-10.815291	-2.561945	-7.496842	-11.535817	0.000000	-10.000000	-0.425000	24.366667	164.666672	1023.000000	1023.000000	2046.000000
39.180000	-0.052716	-31.155169	-10.321332	-2.524048	-7.102907	-11.206882	0.000000	-10.000000	-0.450000	25.066668	172.666672	1023.000000	1023.000000	2046.000000
39.200001	-0.050676	-29.949436	-9.945277	-2.353708	-6.657600	-10.992851	0.000000	-10.000000	-0.450000	25.283335	178.000000	1023.000000	1023.000000	2046.000000
39.220001	-0.048635	-28.743502	-9.609246	-2.156101	-6.181441	-10.796713	0.000000	-10.000000	-0.450000	25.550001	186.333328	1023.000000	1023.000000	2046.000000
39.240002	-0.047093	-27.831972	-9.500718	-1.789360	-5.896627	-10.645266	0.000000	-10.000000	-0.450000	25.566668	194.833328	1023.000000	1023.000000	2046.000000
39.259998	-0.045857	-27.101519	-9.240208	-1.712841	-6.013440	-10.135031	0.000000	-10.000000	-0.450000	25.450001	203.500000	1023.000000	1023.000000	2046.000000
39.279999	-0.044309	-26.186792	-8.984793	-1.357327	-5.908626	-9.936048	0.000000	-10.000000	-0.450000	25.266666	212.000000	1023.000000	1023.000000	2046.000000
39.299999	-0.043654	-25.799503	-8.678923	-1.459080	-5.925073	-9.736427	0.000000	-10.000000	-0.450000	24.966667	220.500000	1023.000000	1023.000000	2046.000000
39.320000	-0.043594	-25.764042	-8.443852	-1.792693	-5.892540	-9.634955	0.000000	-10.000000	-0.450000	25.200001	228.833328	1023.000000	1023.000000	2046.000000
39.340000	-0.044012	-26.011015	-8.380641	-2.150275	-5.823184	-9.656916	0.000000	-10.000000	-0.441667	25.100000	237.166672	1023.000000	1023.000000	2046.000000
39.360001	-0.045079	-26.641684	-8.514923	-2.457335	-5.835474	-9.833950	0.000000	-10.000000	-0.433333	25.133333	248.166672	1023.000000	1023.000000	2046.000000
39.380001	-0.045967	-27.166599	-8.639740	-2.657832	-5.855559	-10.013469	0.000000	-10.000000	-0.425000	24.816668	256.500000	1023.000000	1023.000000	2046.000000
39.400002	-0.046234	-27.324154	-8.766567	-2.737383	-5.670159	-10.150044	0.000000	-10.000000	-0.416667	24.683334	264.833344	1023.000000	1023.000000	2046.000000
39.419998	-0.046031	-27.204268	-8.866385	-2.718504	-5.428204	-10.191175	0.000000	-10.000000	-0.416667	24.466667	270.500000	1023.000000	1023.000000	2046.000000
39.439999	-0.045649	-26.978617	-8.991986	-2.648556	-5.115264	-10.222809	0.000000	-10.000000	-0.408333	24.283335	278.833344	1023.000000	1023.000000	2046.000000
39.459999	-0.045177	-26.699356	-9.016114	-2.691928	-4.868312	-10.123002	0.000000	-10.000000	-0.408333	24.200001	287.000000	1023.000000	1023.000000	2046.000000
39.480000	-0.044541	-26.323807	-8.965773	-2.699007	-4.585191	-10.073836	0.000000	-10.000000	-0.400000	24.200001	295.000000	1023.000000	1023.000000	2046.000000
39.500000	-0.043721	-25.839367	-8.894004	-2.663044	-4.302563	-9.979756	0.000000	-10.000000	-0.408333	24.283335	303.000000	1023.000000	1023.000000	2046.000000
39.520000	-0.042792	-25.290268	-8.757496	-2.616485	-4.035217	-9.881069	0.000000	-10.000000	-0.416667	24.316668	311.000000	1023.000000	1023.000000	2046.000000
39.540001	-0.041474	-24.511129	-8.555819	-2.553065	-3.669610	-9.732636	0.000000	-10.000000	-0.416667	24.283335	319.000000	1023.000000	1023.000000	2046.000000
39.560001	-0.040202	-23.759588	-8.291970	-2.484025	-3.386566	-9.597028	0.000000	-10.000000	-0.408333	24.100000	327.000000	1023.000000	1023.000000	2046.000000
39.580002	-0.038764	-22.909288	-8.029577	-2.369494	-3.038223	-9.471995	0.000000	-10.000000	-0.400000	23.900000	335.000000	1023.000000	1023.000000	2046.000000
39.599998	-0.036870	-21.790178	-7.684815	-2.266924	-2.568432	-9.270007	0.000000	-10.000000	-0.400000	23.883333	343.000000	1023.000000	1023.000000	2046.000000
39.619999	-0.034778	-20.553524	-7.371221	-2.068676	-2.121309	-8.992318	0.000000	-10.000000	-0.391667	23.883333	351.000000	1023.000000	1023.000000	2046.000000
39.639999	-0.032931	-19.462189	-7.010268	-1.907370	-1.752720	-8.791831	0.000000	-10.000000	-0.375000	23.783335	359.000000	1023.000000	1023.000000	2046.000000
39.660000	-0.030960	-18.297384	-6.700509	-1.753316	-1.305086	-8.538473	0.000000	-10.000000	-0.358333	23.533335	367.000000	1023.000000	1023.000000	2046.000000
39.680000	-0.029227	-17.273346	-6.353867	-1.632643	-0.934036	-8.352798	0.000000	-10.000000	-0.350000	23.200001	375.000000	1023.000000	1023.000000	2046.000000
39.700001	-0.027824	-16.443714	-6.084954	-1.653741	-0.589107	-8.115911	0.000000	-10.000000	-0.333333	23.016666	383.000000	1023.000000	1023.000000	2046.000000
39.720001	-0.026795	-15.835729	-5.880273	-1.736431	-0.276556	-7.942469	0.000000	-10.000000	-0.316667	22.616667	390.833344	1023.000000	1023.000000	2046.000000
39.740002	-0.026010	-15.372136	-5.557559	-1.938095	-0.089270	-7.787212	0.000000	-10.000000	-0.291667	22.433334	398.500000	1023.000000	1023.000000	2046.000000
39.759998	-0.025386	-15.003039	-5.224721	-2.145923	0.061546	-7.693941	0.000000	-10.000000	-0.308333	22.033335	406.000000	1023.000000	1023.000000	2046.000000
39.779999	-0.024678	-14.584558	-4.847180	-2.354669	0.230193	-7.612903	0.000000	-10.000000	-0.325000	21.783335	413.500000	1023.000000	1023.000000	2046.000000
39.799999	-0.023615	-13.956709	-4.476155	-2.486784	0.515987	-7.509757	0.000000	-10.000000	-0.350000	21.483334	420.833344	1023.000000	1023.000000	2046.000000
39.820000	-0.022292	-13.174401	-4.068085	-2.591827	0.795945	-7.310434	0.000000	-10.000000	-0.316667	21.483334	428.000000	1023.000000	1023.000000	2046.000000
39.840000	-0.020610	-12.180705	-3.628336	-2.543052	1.123397	-7.132714	0.000000	-10.000000	-0.316667	21.450001	435.166656	1023.000000	1023.000000	2046.000000
39.860001	-0.018628	-11.009257	-3.152305	-2.389987	1.436852	-6.903818	0.000000	-10.000000	-0.300000	21.500000	442.333344	1023.000000	1023.000000	2046.000000
39.880001	-0.016331	-9.651451	-2.595198	-2.201624	1.783034	-6.637663	0.000000	-10.000000	-0.325000	21.416668	449.500000	1023.000000	1023.000000	2046.000000
39.900002	-0.013990	-8.267930	-1.992586	-2.026696	2.145721	-6.394369	0.000000	-10.000000	-0.325000	21.566668	456.666656	1023.000000	1023.000000	2046.000000
39.919998	-0.011329	-6.695543	-1.464316	-1.796117	2.681885	-6.116996	0.000000	-10.000000	-0.341667	21.483334	463.833344	1023.000000	1023.000000	2046.000000
39.939999	-0.009031	-5.337386	-0.917076	-1.638955	3.072329	-5.853684	0.000000	-10.000000	-0.358333	21.850000	471.000000	1023.000000	1023.000000	2046.000000
39.959999	-0.007006	-4.140668	-0.442311	-1.509884	3.440414	-5.628888	0.000000	-10.000000	-0.333333	22.150000	478.166656	1023.000000	1023.000000	2046.000000
39.980000	-0.005191	-3.067951	-0.063575	-1.401611	3.825724	-5.428490	0.000000	-10.000000	-0.300000	22.033333	485.500000	1023.000000	1023.000000	2046.000000
40.000000	-0.003540	-2.092356	0.287816	-1.167405	4.068362	-5.281128	0.000000	-10.000000	-0.275000	21.666668	493.000000	1023.000000	1023.000000	2046.000000
40.020000	-0.002274	-1.343682	0.352293	-0.810318	4.231145	-5.116802	0.000000	-10.000000	-0.266667	21.300001	500.333344	1023.000000	1023.000000	2046.000000
40.040001	-0.000918	-0.542363	0.583402	-0.557407	4.217762	-4.786120	0.000000	-10.000000	-0.283333	21.183334	507.500000	1023.000000	1023.000000	2046.000000
40.060001	0.000361	0.213463	0.934120	-0.345281	4.203832	-4.579208	0.000000	-10.000000	-0.283333	20.933334	514.500000	1023.000000	1023.000000	2046.000000
40.080002	0.000995	0.588281	1.242459	-0.428496	4.182807	-4.408489	0.000000	-10.000000	-0.283333	20.500000	521.500000	1023.000000	1023.000000	2046.000000
40.099998	0.000702	0.415012	1.342669	-0.664857	4.105393	-4.368193	0.000000	-10.000000	-0.266667	20.250000	528.500000	1023.000000	1023.000000	2046.000000
40.119999	-0.000783	-0.462823	1.118799	-0.982673	3.895287	-4.494236	0.000000	-10.000000	-0.250000	19.783333	535.333313	1023.000000	1023.000000	2046.000000
40.139999	-0.002900	-1.713743	0.896540	-1.242202	3.503466	-4.871546	0.000000	-10.000000	-0.241667	19.183332	542.000000	1023.000000	1023.000000	2046.000000
40.160000	-0.004168	-2.463312	0.733551	-1.392711	3.279216	-5.083367	0.000000	-10.000000	-0.225000	18.666666	548.333313	1023.000000	1023.000000	2046.000000
40.180000	-0.004697	-2.776143	0.587712	-1.359539	3.282071	-5.286386	0.000000	-10.000000	-0.208333	18.166666	554.666687	1023.000000	1023.000000	2046.000000
40.200001	-0.004652	-2.749129	0.478996	-1.276361	3.402204	-5.353968	0.000000	-10.000000	-0.200000	17.750000	561.000000	1023.000000	1023.000000	2046.000000
40.220001	-0.004423	-2.613893	0.424365	-1.205082	3.547379	-5.380554	0.000000	-10.000000	-0.200000	17.383333	567.000000	1023.000000	1023.000000	2046.000000
40.240002	-0.004225	-2.496859	0.370716	-1.246386	3.712846	-5.334036	0.000000	-10.000000	-0.200000	17.166666	572.833313	1023.000000	1023.000000	2046.000000
40.259998	-0.004010	-2.369878	0.372043	-1.232106	3.863865	-5.373680	0.000000	-10.000000	-0.191667	17.050001	578.500000	1023.000000	1023.000000	2046.000000
40.279999	-0.003669	-2.168383	0.435881	-1.250768	3.978997	-5.332493	0.000000	-10.000000	-0.175000	16.750000	584.333313	1023.000000	1023.000000	2046.000000
40.299999	-0.003126	-1.847677	0.500109	-1.182851	4.150710	-5.315645	0.000000	-10.000000	-0.158333	16.466667	590.000000	1023.000000	1023.000000	2046.000000
40.320000	-0.002350	-1.388692	0.620315	-1.125837	4.369175	-5.252345	0.000000	-10.000000	-0.141667	15.900001	595.500000	1023.000000	1023.000000	2046.000000
40.340000	-0.001592	-0.940871	0.763053	-1.016466	4.550380	-5.237838	0.000000	-10.000000	-0.141667	15.233334	601.000000	1023.000000	1023.000000	2046.000000
40.360001	-0.000617	-0.364492	0.910206	-0.920228	4.821210	-5.175680	0.000000	-10.000000	-0.125000	14.150001	606.166687	1023.000000	1023.000000	2046.000000
40.380001	0.000568	0.335791	1.079964	-0.848772	5.136838	-5.032239	0.000000	-10.000000	-0.116667	13.133333	611.166687	1023.000000	1023.000000	2046.000000
40.400002	0.001754	1.036541	1.261228	-0.705453	5.393013	-4.912247	0.000000	-10.000000	-0.083333	11.916667	615.666687	1023.000000	1023.000000	2046.000000
40.419998	0.002995	1.769820	1.434271	-0.597340	5.691023	-4.758134	0.000000	-10.000000	-0.066667	10.733334	620.000000	1023.000000	1023.000000	2046.000000
40.439999	0.004168	2.463531	1.587971	-0.437088	6.003205	-4.690558	0.000000	-10.000000	-0.041667	9.750000	623.666687	1023.000000	1023.000000	2046.000000
40.459999	0.005262	3.109985	1.729860	-0.406740	6.305923	-4.519058	0.000000	-10.000000	-0.025000	8.583334	627.000000	1023.000000	1023.000000	2046.000000
40.480000	0.005769	3.409227	1.783013	-0.462649	6.514699	-4.425836	0.000000	-10.000000	-0.008333	7.783334	630.000000	1023.000000	1023.000000	2046.000000
40.500000	0.006098	3.604027	1.880278	-0.603568	6.616204	-4.288886	0.000000	-10.000000	0.000000	6.816667	632.833313	1023.000000	1023.000000	2046.000000
40.520000	0.006230	3.681901	2.005004	-0.820393	6.743392	-4.246101	0.000000	-10.000000	0.000000	6.166667	635.333313	1023.000000	1023.000000	2046.000000
40.540001	0.006054	3.577888	2.171977	-1.094265	6.788893	-4.288717	0.000000	-10.000000	0.000000	5.500000	637.500000	1023.000000	1023.000000	2046.000000
40.560001	0.005989	3.539611	2.277621	-1.343448	6.909863	-4.304424	0.000000	-10.000000	-0.008333	4.950000	639.500000	1023.000000	1023.000000	2046.000000
40.580002	0.006246	3.691430	2.514674	-1.583996	7.010761	-4.250008	0.000000	-10.000000	-0.008333	4.500000	641.166687	1023.000000	1023.000000	2046.000000
40.599998	0.006999	4.136479	2.754920	-1.622767	7.220346	-4.216020	0.000000	-10.000000	-0.008333	3.966667	642.833313	1023.000000	1023.000000	2046.000000
40.619999	0.008130	4.804625	3.036735	-1.570762	7.417748	-4.079095	0.000000	-10.000000	-0.008333	3.350000	644.166687	1023.000000	1023.000000	2046.000000
40.639999	0.009356	5.529546	3.315685	-1.471137	7.612844	-3.927845	0.000000	-10.000000	-0.008333	2.833333	645.500000	1023.000000	1023.000000	2046.000000
40.660000	0.010713	6.331459	3.652638	-1.307969	7.807600	-3.820810	0.000000	-10.000000	-0.008333	2.600000	646.500000	1023.000000	1023.000000	2046.000000
40.680000	0.012392	7.323509	4.050602	-1.108663	8.112913	-3.731344	0.000000	-10.000000	0.000000	2.633333	647.333313	1023.000000	1023.000000	2046.000000
40.700001	0.014229	8.409306	4.489682	-0.905176	8.393690	-3.568891	0.000000	-10.000000	-0.008333	2.933333	648.166687	1023.000000	1023.000000	2046.000000
40.720001	0.015673	9.262568	4.865850	-0.808818	8.597458	-3.391922	0.000000	-10.000000	-0.008333	3.350000	649.166687	1023.000000	1023.000000	2046.000000
40.740002	0.016903	9.989515	5.109506	-0.728243	8.855811	-3.247558	0.000000	-10.000000	-0.016667	3.683333	650.333313	1023.000000	1023.000000	2046.000000
40.759998	0.017961	10.614845	5.332789	-0.583416	9.055481	-3.190009	0.000000	-10.000000	-0.008333	3.516667	651.500000	1023.000000	1023.000000	2046.000000
40.779999	0.018698	11.050444	5.447117	-0.417747	9.150524	-3.129452	0.000000	-10.000000	-0.008333	2.683333	652.666687	1023.000000	1023.000000	2046.000000
40.799999	0.018991	11.223940	5.313859	-0.130228	9.025710	-2.985402	0.000000	-10.000000	0.000000	1.416667	653.500000	1023.000000	1023.000000	2046.000000
40.820000	0.019311	11.413005	5.261403	0.195366	8.789945	-2.833707	0.000000	-10.000000	0.000000	0.166667	654.000000	1023.000000	1023.000000	2046.000000
40.840000	0.019001	11.229613	5.209830	0.317460	8.505344	-2.803021	0.000000	-10.000000	0.008333	-1.133333	654.000000	1023.000000	1023.000000	2046.000000
40.860001	0.017674	10.445233	5.022830	0.130928	8.230857	-2.939382	0.000000	-10.000000	0.008333	-2.416667	654.000000	1023.000000	1023.000000	2046.000000
40.880001	0.015592	9.215057	4.739078	-0.253239	7.880627	-3.151409	0.000000	-10.000000	0.016667	-3.900000	654.000000	1023.000000	1023.000000	2046.000000
40.900002	0.012927	7.639602	4.323250	-0.585959	7.386777	-3.484468	0.000000	-10.000000	0.025000	-5.100000	654.000000	1023.000000	1023.000000	2046.000000
40.919998	0.009888	5.843621	3.734074	-0.874246	6.858288	-3.874495	0.000000	-10.000000	0.033333	-6.166667	654.000000	1023.000000	1023.000000	2046.000000
40.939999	0.007617	4.501576	3.330759	-1.001574	6.433658	-4.261266	0.000000	-10.000000	0.041667	-6.816667	654.000000	1023.000000	1023.000000	2046.000000
40.959999	0.005988	3.538860	2.925233	-1.043068	6.170996	-4.514300	0.000000	-10.000000	0.041667	-7.316667	654.000000	1023.000000	1023.000000	2046.000000
40.980000	0.004798	2.835758	2.543876	-1.023281	5.997740	-4.682577	0.000000	-10.000000	0.050000	-7.500000	654.000000	1023.000000	1023.000000	2046.000000
41.000000	0.003540	2.092292	2.166828	-1.067934	5.829790	-4.836392	0.000000	-10.000000	0.050000	-7.766667	654.000000	1023.000000	1023.000000	2046.000000
41.020000	0.002329	1.376459	1.809095	-1.110651	5.661264	-4.983249	0.000000	-10.000000	0.050000	-8.133333	654.000000	1023.000000	1023.000000	2046.000000
41.040001	0.001277	0.754753	1.487900	-1.171963	5.556949	-5.118133	0.000000	-10.000000	0.058333	-9.183333	645.666687	1023.000000	1023.000000	2046.000000
41.060001	0.000345	0.203612	1.214552	-1.203934	5.421856	-5.228862	0.000000	-10.000000	0.066667	-10.066667	637.333313	1023.000000	1023.000000	2046.000000
41.080002	-0.000326	-0.192828	0.939766	-1.165720	5.356471	-5.323345	0.000000	-10.000000	0.083333	-11.050000	628.000000	1023.000000	1023.000000	2046.000000
41.099998	-0.001009	-0.596107	0.735244	-1.162246	5.239381	-5.408486	0.000000	-10.000000	0.091667	-11.550000	625.666687	1023.000000	1023.000000	2046.000000
41.119999	-0.001432	-0.846401	0.597593	-1.154485	5.142473	-5.431982	0.000000	-10.000000	0.100000	-12.150001	622.000000	1023.000000	1023.000000	2046.000000
41.139999	-0.001777	-1.050349	0.390025	-1.143231	5.154390	-5.451533	0.000000	-10.000000	0.100000	-12.850000	617.666687	1023.000000	1023.000000	2046.000000
41.160000	-0.001933	-1.142682	0.188891	-1.058926	5.203741	-5.476388	0.000000	-10.000000	0.100000	-13.433333	613.333313	1023.000000	1023.000000	2046.000000
41.180000	-0.001862	-1.100539	0.018294	-0.942156	5.229662	-5.406340	0.000000	-10.000000	0.125000	-14.200000	608.666687	1023.000000	1023.000000	2046.000000
41.200001	-0.002057	-1.215900	-0.132405	-0.886169	5.143595	-5.340921	0.000000	-10.000000	0.150000	-14.733334	604.000000	1023.000000	1023.000000	2046.000000
41.220001	-0.002268	-1.340523	-0.305700	-0.729496	5.051270	-5.356597	0.000000	-10.000000	0.183333	-15.266667	599.000000	1023.000000	1023.000000	2046.000000
41.240002	-0.002913	-1.721869	-0.557453	-0.711116	4.876032	-5.329332	0.000000	-10.000000	0.183333	-15.800000	593.833313	1023.000000	1023.000000	2046.000000
41.259998	-0.003865	-2.284005	-0.850709	-0.712256	4.649885	-5.370925	0.000000	-10.000000	0.200000	-16.233334	588.666687	1023.000000	1023.000000	2046.000000
41.279999	-0.004898	-2.894517	-1.166617	-0.780228	4.396595	-5.344266	0.000000	-10.000000	0.208333	-16.800001	583.166687	1023.000000	1023.000000	2046.000000
41.299999	-0.006283	-3.713358	-1.440430	-0.943621	4.049913	-5.379220	0.000000	-10.000000	0.216667	-17.150000	577.666687	1023.000000	1023.000000	2046.000000
41.320000	-0.007862	-4.646451	-1.776763	-1.062532	3.714733	-5.521889	0.000000	-10.000000	0.216667	-17.666668	572.000000	1023.000000	1023.000000	2046.000000
41.340000	-0.009257	-5.470893	-2.025377	-1.238338	3.374142	-5.581321	0.000000	-10.000000	0.216667	-18.000000	566.333313	1023.000000	1023.000000	2046.000000
41.360001	-0.010347	-6.115177	-2.227500	-1.302271	3.100384	-5.685789	0.000000	-10.000000	0.233333	-18.350000	560.166687	1023.000000	1023.000000	2046.000000
41.380001	-0.010965	-6.480065	-2.286573	-1.385428	2.824707	-5.632771	0.000000	-10.000000	0.241667	-18.566668	553.833313	1023.000000	1023.000000	2046.000000
41.400002	-0.011434	-6.757695	-2.367063	-1.374149	2.597548	-5.614031	0.000000	-10.000000	0.250000	-18.916668	547.500000	1023.000000	1023.000000	2046.000000
41.419998	-0.011711	-6.921254	-2.482773	-1.219434	2.426279	-5.645325	0.000000	-10.000000	0.250000	-19.183334	541.333313	1023.000000	1023.000000	2046.000000
41.439999	-0.011737	-6.936576	-2.504447	-1.108707	2.267316	-5.590738	0.000000	-10.000000	0.250000	-19.300001	535.000000	1023.000000	1023.000000	2046.000000
41.459999	-0.011542	-6.821396	-2.420918	-0.925165	2.105508	-5.580822	0.000000	-10.000000	0.250000	-19.366667	528.500000	1023.000000	1023.000000	2046.000000
41.480000	-0.011058	-6.535214	-2.228978	-0.732701	1.955466	-5.529002	0.000000	-10.000000	0.250000	-19.250000	522.000000	1023.000000	1023.000000	2046.000000
41.500000	-0.010623	-6.278063	-2.132418	-0.539864	1.825356	-5.431137	0.000000	-10.000000	0.250000	-19.250000	515.666687	1023.000000	1023.000000	2046.000000
41.520000	-0.010602	-6.265530	-2.132740	-0.411267	1.656590	-5.378112	0.000000	-10.000000	0.250000	-18.866667	509.166656	1023.000000	1023.000000	2046.000000
41.540001	-0.010968	-6.482167	-2.223505	-0.315358	1.450119	-5.393423	0.000000	-10.000000	0.250000	-18.916666	502.833344	1023.000000	1023.000000	2046.000000
41.560001	-0.011355	-6.710806	-2.410304	-0.171506	1.260714	-5.389709	0.000000	-10.000000	0.250000	-18.966667	496.500000	1023.000000	1023.000000	2046.000000
41.580002	-0.012333	-7.288980	-2.766161	0.078153	0.765669	-5.366641	0.000000	-10.000000	0.266667	-19.516666	490.166656	1023.000000	1023.000000	2046.000000
41.599998	-0.013457	-7.953274	-3.133390	0.382518	0.125681	-5.328083	0.000000	-10.000000	0.300000	-20.016666	483.666656	1023.000000	1023.000000	2046.000000
41.619999	-0.014557	-8.603326	-3.494871	0.563734	-0.465240	-5.206950	0.000000	-10.000000	0.333333	-20.500000	476.833344	1023.000000	1023.000000	2046.000000
41.639999	-0.016593	-9.806169	-3.847075	0.448889	-1.089502	-5.318481	0.000000	-10.000000	0.350000	-20.833334	470.166656	1023.000000	1023.000000	2046.000000
41.660000	-0.019207	-11.351450	-4.226876	0.044244	-1.645879	-5.522939	0.000000	-10.000000	0.350000	-21.050001	463.166656	1023.000000	1023.000000	2046.000000
41.680000	-0.022171	-13.103286	-4.650191	-0.430218	-2.209785	-5.813092	0.000000	-10.000000	0.350000	-21.150002	456.166656	1023.000000	1023.000000	2046.000000
41.700001	-0.025346	-14.979364	-5.162745	-0.800079	-2.803513	-6.213029	0.000000	-10.000000	0.350000	-21.183334	449.000000	1023.000000	1023.000000	2046.000000
41.720001	-0.028100	-16.606840	-5.615186	-1.046879	-3.344810	-6.599965	0.000000	-10.000000	0.341667	-20.900000	442.000000	1023.000000	1023.000000	2046.000000
41.740002	-0.030311	-17.913887	-6.077918	-1.175619	-3.713138	-6.947214	0.000000	-10.000000	0.333333	-20.583334	435.166656	1023.000000	1023.000000	2046.000000
41.759998	-0.032268	-19.070522	-6.555092	-1.219897	-4.034668	-7.260866	0.000000	-10.000000	0.316667	-20.233334	428.333344	1023.000000	1023.000000	2046.000000
41.779999	-0.034045	-20.120478	-7.030149	-1.267973	-4.293015	-7.529341	0.000000	-10.000000	0.325000	-20.049999	421.500000	1023.000000	1023.000000	2046.000000
41.799999	-0.035691	-21.093422	-7.505387	-1.346350	-4.508391	-7.733294	0.000000	-10.000000	0.325000	-19.983334	414.666656	1023.000000	1023.000000	2046.000000
41.820000	-0.037173	-21.969299	-7.930640	-1.418836	-4.721573	-7.898250	0.000000	-10.000000	0.333333	-19.966667	408.000000	1023.000000	1023.000000	2046.000000
41.840000	-0.038456	-22.727531	-8.325520	-1.422153	-4.865451	-8.114408	0.000000	-10.000000	0.333333	-20.116667	401.333344	1023.000000	1023.000000	2046.000000
41.860001	-0.039583	-23.393820	-8.689771	-1.446704	-5.015709	-8.241636	0.000000	-10.000000	0.325000	-20.316668	394.666656	1023.000000	1023.000000	2046.000000
41.880001	-0.040384	-23.866896	-8.975434	-1.426772	-5.114396	-8.350293	0.000000	-10.000000	0.333333	-20.383333	387.833344	1023.000000	1023.000000	2046.000000
41.900002	-0.041128	-24.306665	-9.188469	-1.428024	-5.234099	-8.456072	0.000000	-10.000000	0.333333	-20.366667	381.166656	1023.000000	1023.000000	2046.000000
41.919998	-0.041583	-24.575813	-9.355273	-1.391073	-5.316794	-8.512673	0.000000	-10.000000	0.341667	-20.216667	374.333344	1023.000000	1023.000000	2046.000000
41.939999	-0.041797	-24.701982	-9.456348	-1.358254	-5.346578	-8.540802	0.000000	-10.000000	0.341667	-20.366667	367.500000	1023.000000	1023.000000	2046.000000
41.959999	-0.041730	-24.662207	-9.613154	-1.293749	-5.303058	-8.452246	0.000000	-10.000000	0.333333	-20.300001	360.666656	1023.000000	1023.000000	2046.000000
41.980000	-0.042028	-24.838274	-9.771589	-1.212603	-5.395671	-8.458410	0.000000	-10.000000	0.333333	-20.583334	353.833344	1023.000000	1023.000000	2046.000000
42.000000	-0.042370	-25.040876	-9.925416	-1.125787	-5.519369	-8.470304	0.000000	-10.000000	0.325000	-20.583334	347.000000	1023.000000	1023.000000	2046.000000
42.020000	-0.043043	-25.438625	-10.096473	-1.031239	-5.710609	-8.600305	0.000000	-10.000000	0.333333	-20.900002	340.000000	1023.000000	1023.000000	2046.000000
42.040001	-0.043975	-25.989019	-10.275378	-1.103742	-5.941796	-8.668103	0.000000	-10.000000	0.341667	-20.733334	333.166656	1023.000000	1023.000000	2046.000000
42.060001	-0.045004	-26.597612	-10.559220	-1.142705	-6.096163	-8.799525	0.000000	-10.000000	0.341667	-20.800001	326.333344	1023.000000	1023.000000	2046.000000
42.080002	-0.046097	-27.243586	-10.742939	-1.220618	-6.376212	-8.903816	0.000000	-10.000000	0.333333	-20.716667	319.500000	1023.000000	1023.000000	2046.000000
42.099998	-0.047521	-28.084991	-10.974032	-1.336768	-6.701845	-9.072347	0.000000	-10.000000	0.325000	-20.633333	312.500000	1023.000000	1023.000000	2046.000000
42.119999	-0.048865	-28.878929	-11.224212	-1.417534	-7.013275	-9.223909	0.000000	-10.000000	0.325000	-20.416668	305.500000	1023.000000	1023.000000	2046.000000
42.139999	-0.049943	-29.516193	-11.389149	-1.508003	-7.269320	-9.349722	0.000000	-10.000000	0.325000	-20.066668	298.666656	1023.000000	1023.000000	2046.000000
42.160000	-0.050609	-29.910051	-11.458960	-1.580577	-7.465498	-9.405018	0.000000	-10.000000	0.325000	-19.966667	292.000000	1023.000000	1023.000000	2046.000000
42.180000	-0.051126	-30.215675	-11.554808	-1.605452	-7.619221	-9.436194	0.000000	-10.000000	0.316667	-19.883333	285.333344	1023.000000	1023.000000	2046.000000
42.200001	-0.051367	-30.357601	-11.547244	-1.558187	-7.785276	-9.466892	0.000000	-10.000000	0.316667	-19.950001	278.666656	1023.000000	1023.000000	2046.000000
42.220001	-0.051460	-30.412931	-11.514037	-1.419119	-7.910096	-9.569678	0.000000	-10.000000	0.308333	-19.883333	272.000000	1023.000000	1023.000000	2046.000000
42.240002	-0.051286	-30.309795	-11.425865	-1.356569	-7.935852	-9.591509	0.000000	-10.000000	0.316667	-19.766666	265.333344	1023.000000	1023.000000	2046.000000
42.259998	-0.050930	-30.099825	-11.257869	-1.266453	-7.971886	-9.603618	0.000000	-10.000000	0.308333	-19.616667	258.833344	1023.000000	1023.000000	2046.000000
42.279999	-0.050417	-29.796688	-11.127417	-1.120671	-7.993484	-9.555118	0.000000	-10.000000	0.300000	-19.466667	252.166672	1023.000000	1023.000000	2046.000000
42.299999	-0.050200	-29.667934	-11.093031	-1.012869	-7.987031	-9.575003	0.000000	-10.000000	0.266667	-19.049999	245.833328	1023.000000	1023.000000	2046.000000
42.320000	-0.050235	-29.688932	-11.116704	-0.994459	-8.000235	-9.577535	0.000000	-10.000000	0.266667	-18.766666	239.500000	1023.000000	1023.000000	2046.000000
42.340000	-0.050377	-29.772528	-11.101776	-0.854463	-8.056458	-9.759830	0.000000	-10.000000	0.275000	-18.600000	233.333328	1023.000000	1023.000000	2046.000000
42.360001	-0.050448	-29.814470	-11.317399	-0.631755	-8.119031	-9.746286	0.000000	-10.000000	0.283333	-18.683332	227.000000	1023.000000	1023.000000	2046.000000
42.380001	-0.051011	-30.147425	-11.489239	-0.355303	-8.550397	-9.752485	0.000000	-10.000000	0.266667	-18.533333	220.666672	1023.000000	1023.000000	2046.000000
42.400002	-0.051574	-30.480009	-11.694704	-0.177770	-8.921509	-9.686028	0.000000	-10.000000	0.233333	-18.333334	214.500000	1023.000000	1023.000000	2046.000000
42.419998	-0.052927	-31.279579	-11.873544	-0.330782	-9.276860	-9.798392	0.000000	-10.000000	0.225000	-18.133333	208.500000	1023.000000	1023.000000	2046.000000
42.439999	-0.054952	-32.476421	-12.041108	-0.711260	-9.679358	-10.044696	0.000000	-10.000000	0.208333	-18.050001	202.500000	1023.000000	1023.000000	2046.000000
42.459999	-0.057347	-33.892250	-12.267185	-1.184558	-10.048305	-10.392203	0.000000	-10.000000	0.216667	-17.833334	196.500000	1023.000000	1023.000000	2046.000000
42.480000	-0.059829	-35.359104	-12.621725	-1.630733	-10.380614	-10.726033	0.000000	-10.000000	0.208333	-17.433334	190.500000	1023.000000	1023.000000	2046.000000
42.500000	-0.062060	-36.677307	-12.942948	-1.913570	-10.722746	-11.098044	0.000000	-10.000000	0.208333	-16.883333	184.500000	1023.000000	1023.000000	2046.000000
42.520000	-0.063791	-37.700405	-13.288320	-2.004201	-10.888973	-11.518910	0.000000	-10.000000	0.191667	-16.183334	178.833328	1023.000000	1023.000000	2046.000000
42.540001	-0.065325	-38.606976	-13.610399	-2.095742	-11.069897	-11.830938	0.000000	-10.000000	0.183333	-15.616668	173.333328	1023.000000	1023.000000	2046.000000
42.560001	-0.066684	-39.409988	-14.047138	-2.112886	-11.133072	-12.116894	0.000000	-10.000000	0.175000	-15.283334	168.166672	1023.000000	1023.000000	2046.000000
42.580002	-0.067919	-40.140240	-14.451490	-2.199685	-11.155995	-12.333068	0.000000	-10.000000	0.166667	-15.233334	163.000000	1023.000000	1023.000000	2046.000000
42.599998	-0.069107	-40.842079	-14.719970	-2.322370	-11.302862	-12.496876	0.000000	-10.000000	0.166667	-15.250000	158.000000	1023.000000	1023.000000	2046.000000
42.619999	-0.069996	-41.367512	-15.002061	-2.390261	-11.366270	-12.608919	0.000000	-10.000000	0.158333	-15.183333	153.000000	1023.000000	1023.000000	2046.000000
42.639999	-0.070618	-41.735394	-15.183103	-2.447420	-11.403903	-12.700968	0.000000	-10.000000	0.158333	-14.900001	148.000000	1023.000000	1023.000000	2046.000000
42.660000	-0.071090	-42.014290	-15.367399	-2.435431	-11.397470	-12.813990	0.000000	-10.000000	0.150000	-14.683333	143.000000	1023.000000	1023.000000	2046.000000
42.680000	-0.071419	-42.208530	-15.442405	-2.444030	-11.436909	-12.885186	0.000000	-10.000000	0.150000	-14.266667	138.000000	1023.000000	1023.000000	2046.000000
42.700001	-0.071554	-42.288666	-15.460809	-2.411944	-11.433596	-12.982319	0.000000	-10.000000	0.133333	-13.950000	133.166672	1023.000000	1023.000000	2046.000000
42.720001	-0.071180	-42.067394	-15.439197	-2.429365	-11.331203	-12.867630	0.000000	-10.000000	0.133333	-13.533334	128.500000	1023.000000	1023.000000	2046.000000
42.740002	-0.070773	-41.827011	-15.409761	-2.295738	-11.222184	-12.899328	0.000000	-10.000000	0.133333	-13.216667	124.000000	1023.000000	1023.000000	2046.000000
42.759998	-0.070406	-41.609875	-15.416011	-2.206060	-11.159232	-12.828571	0.000000	-10.000000	0.150000	-13.083334	119.500000	1023.000000	1023.000000	2046.000000
42.779999	-0.070280	-41.535358	-15.350634	-2.096162	-11.244493	-12.844070	0.000000	-10.000000	0.141667	-12.800000	115.166664	1023.000000	1023.000000	2046.000000
42.799999	-0.070371	-41.589474	-15.334368	-2.087517	-11.288410	-12.879178	0.000000	-10.000000	0.125000	-12.516666	111.000000	1023.000000	1023.000000	2046.000000
42.820000	-0.070832	-41.861755	-15.395538	-2.181525	-11.343778	-12.940913	0.000000	-10.000000	0.100000	-12.183333	107.000000	1023.000000	1023.000000	2046.000000
42.840000	-0.071501	-42.257030	-15.421957	-2.278078	-11.507069	-13.049929	0.000000	-10.000000	0.083333	-11.900001	103.000000	1023.000000	1023.000000	2046.000000
42.860001	-0.072236	-42.691662	-15.530276	-2.419600	-11.628291	-13.113496	0.000000	-10.000000	0.075000	-11.683333	99.000000	1023.000000	1023.000000	2046.000000
42.880001	-0.073155	-43.234436	-15.637148	-2.517359	-11.795418	-13.284513	0.000000	-10.000000	0.066667	-11.400001	95.000000	1023.000000	1023.000000	2046.000000
42.900002	-0.074004	-43.736198	-15.707305	-2.644346	-12.008987	-13.375560	0.000000	-10.000000	0.058333	-10.950000	91.000000	1023.000000	1023.000000	2046.000000
42.919998	-0.074622	-44.101376	-15.679534	-2.767039	-12.193842	-13.460961	0.000000	-10.000000	0.050000	-10.366667	87.333336	1023.000000	1023.000000	2046.000000
42.939999	-0.074853	-44.238354	-15.639389	-2.830513	-12.241472	-13.526978	0.000000	-10.000000	0.050000	-9.700000	83.833336	1023.000000	1023.000000	2046.000000
42.959999	-0.074878	-44.252670	-15.514341	-2.829860	-12.296708	-13.611762	0.000000	-10.000000	0.050000	-9.216667	80.666664	1023.000000	1023.000000	2046.000000
42.980000	-0.074457	-44.004154	-15.401862	-2.815620	-12.226702	-13.559968	0.000000	-10.000000	0.050000	-8.900000	77.500000	1023.000000	1023.000000	2046.000000
43.000000	-0.074078	-43.780338	-15.248254	-2.778410	-12.211227	-13.542447	0.000000	-10.000000	0.050000	-8.600000	74.500000	1023.000000	1023.000000	2046.000000
43.020000	-0.073383	-43.369183	-14.988070	-2.701765	-12.150696	-13.528653	0.000000	-10.000000	0.041667	-8.283333	71.666664	1023.000000	1023.000000	2046.000000
43.040001	-0.072608	-42.911507	-14.746189	-2.583147	-12.053994	-13.528175	0.000000	-10.000000	0.025000	-7.733334	69.000000	1023.000000	1023.000000	2046.000000
43.060001	-0.071741	-42.398952	-14.485923	-2.495781	-11.983809	-13.433442	0.000000	-10.000000	0.008333	-7.133333	66.333336	1023.000000	1023.000000	2046.000000
43.080002	-0.071015	-41.969589	-14.286748	-2.435643	-11.891064	-13.356134	0.000000	-10.000000	0.000000	-6.483334	63.833332	1023.000000	1023.000000	2046.000000
43.099998	-0.070364	-41.585037	-14.196433	-2.312977	-11.724378	-13.351251	0.000000	-10.000000	0.008333	-6.066667	61.500000	1023.000000	1023.000000	2046.000000
43.119999	-0.069925	-41.325596	-14.061613	-2.182860	-11.690522	-13.390601	0.000000	-10.000000	0.016667	-5.783333	59.500000	1023.000000	1023.000000	2046.000000
43.139999	-0.069590	-41.127575	-14.221312	-1.953846	-11.653650	-13.298766	0.000000	-10.000000	0.025000	-5.750000	57.500000	1023.000000	1023.000000	2046.000000
43.160000	-0.069773	-41.235741	-14.283275	-1.638826	-12.027944	-13.285697	0.000000	-10.000000	0.025000	-5.733334	55.500000	1023.000000	1023.000000	2046.000000
43.180000	-0.070035	-41.390720	-14.354503	-1.571273	-12.310604	-13.154340	0.000000	-10.000000	0.025000	-5.683333	53.666668	1023.000000	1023.000000	2046.000000
43.200001	-0.071034	-41.981182	-14.374793	-1.785115	-12.588275	-13.232998	0.000000	-10.000000	0.033333	-5.516667	52.000000	1023.000000	1023.000000	2046.000000
43.220001	-0.072550	-42.877087	-14.535155	-2.187339	-12.719673	-13.434918	0.000000	-10.000000	0.025000	-5.216667	50.333332	1023.000000	1023.000000	2046.000000
43.240002	-0.074561	-44.065628	-14.783515	-2.655824	-12.900108	-13.726180	0.000000	-10.000000	0.016667	-4.600000	48.166668	1023.000000	1023.000000	2046.000000
43.259998	-0.076633	-45.290039	-15.027610	-3.080360	-13.203766	-13.978302	0.000000	-10.000000	0.000000	-3.533333	46.000000	1023.000000	1023.000000	2046.000000
43.279999	-0.078395	-46.331490	-15.337112	-3.336508	-13.406260	-14.251608	0.000000	-10.000000	0.000000	-2.616667	44.500000	1023.000000	1023.000000	2046.000000
43.299999	-0.079656	-47.076408	-15.594179	-3.402018	-13.516011	-14.564199	0.000000	-10.000000	0.000000	-2.083333	44.000000	1023.000000	1023.000000	2046.000000
43.320000	-0.080550	-47.604767	-15.922409	-3.437450	-13.484976	-14.759931	0.000000	-10.000000	0.000000	-2.116667	43.666668	1023.000000	1023.000000	2046.000000
43.340000	-0.081451	-48.137455	-16.251923	-3.398019	-13.492050	-14.995461	0.000000	-10.000000	0.000000	-2.316667	43.000000	1023.000000	1023.000000	2046.000000
43.360001	-0.082308	-48.644127	-16.526522	-3.471611	-13.536014	-15.109982	0.000000	-10.000000	0.000000	-2.650000	42.166668	1023.000000	1023.000000	2046.000000
43.380001	-0.082917	-49.004189	-16.783779	-3.504397	-13.517970	-15.198044	0.000000	-10.000000	0.000000	-3.033333	41.333332	1023.000000	1023.000000	2046.000000
43.400002	-0.083358	-49.264328	-16.986097	-3.540557	-13.507600	-15.230075	0.000000	-10.000000	0.000000	-3.216667	40.333332	1023.000000	1023.000000	2046.000000
43.419998	-0.083557	-49.382397	-17.096163	-3.578990	-13.490507	-15.216737	0.000000	-10.000000	0.008333	-3.266667	39.166668	1023.000000	1023.000000	2046.000000
43.439999	-0.083715	-49.475430	-17.180550	-3.570516	-13.471158	-15.253204	0.000000	-10.000000	0.008333	-3.133333	38.000000	1023.000000	1023.000000	2046.000000
43.459999	-0.083599	-49.407093	-17.215628	-3.508578	-13.412316	-15.270571	0.000000	-10.000000	0.008333	-2.800000	37.000000	1023.000000	1023.000000	2046.000000
43.480000	-0.083369	-49.271084	-17.144842	-3.437083	-13.379765	-15.309395	0.000000	-10.000000	0.000000	-2.166667	36.000000	1023.000000	1023.000000	2046.000000
43.500000	-0.082557	-48.791096	-17.113964	-3.352476	-13.122513	-15.202146	0.000000	-10.000000	0.000000	-1.183333	35.333332	1023.000000	1023.000000	2046.000000
43.520000	-0.081772	-48.327503	-17.007116	-3.215642	-13.005989	-15.098754	0.000000	-10.000000	0.000000	-0.433333	35.000000	1023.000000	1023.000000	2046.000000
43.540001	-0.080937	-47.833958	-16.905815	-3.089403	-12.878946	-14.959794	0.000000	-10.000000	0.000000	0.316667	35.000000	1023.000000	1023.000000	2046.000000
43.560001	-0.080205	-47.401093	-16.794174	-2.926135	-12.801324	-14.879457	0.000000	-10.000000	-0.008333	1.100000	35.000000	1023.000000	1023.000000	2046.000000
43.580002	-0.079698	-47.101707	-16.623655	-2.837824	-12.810666	-14.829561	0.000000	-10.000000	-0.016667	2.183333	35.000000	1023.000000	1023.000000	2046.000000
43.599998	-0.079447	-46.952915	-16.612589	-2.858635	-12.753613	-14.728078	0.000000	-10.000000	-0.033333	3.416667	35.000000	1023.000000	1023.000000	2046.000000
43.619999	-0.079457	-46.958969	-16.595547	-2.928771	-12.767631	-14.667020	0.000000	-10.000000	-0.041667	4.516667	35.000000	1023.000000	1023.000000	2046.000000
43.639999	-0.079468	-46.965588	-16.576210	-2.997595	-12.766622	-14.625160	0.000000	-10.000000	-0.041667	5.766667	35.000000	1023.000000	1023.000000	2046.000000
43.660000	-0.079537	-47.006268	-16.487181	-3.059454	-12.852840	-14.606791	0.000000	-10.000000	-0.041667	7.033333	35.000000	1023.000000	1023.000000	2046.000000
43.680000	-0.079581	-47.032135	-16.444616	-3.148539	-12.865813	-14.573168	0.000000	-10.000000	-0.050000	8.383333	35.000000	1023.000000	1023.000000	2046.000000
43.700001	-0.079318	-46.876984	-16.286747	-3.181443	-12.872743	-14.536052	0.000000	-10.000000	-0.075000	9.650000	35.000000	1023.000000	1023.000000	2046.000000
43.720001	-0.078795	-46.568047	-16.098103	-3.249901	-12.770362	-14.449681	0.000000	-10.000000	-0.091667	10.733334	35.000000	1023.000000	1023.000000	2046.000000
43.740002	-0.077846	-46.007141	-15.858330	-3.222311	-12.557757	-14.368744	0.000000	-10.000000	-0.108333	11.816667	32.833332	1023.000000	1023.000000	2046.000000
43.759998	-0.076637	-45.292324	-15.488609	-3.152713	-12.403706	-14.247297	0.000000	-10.000000	-0.116667	12.766666	28.833334	1023.000000	1023.000000	2046.000000
43.779999	-0.075152	-44.414623	-15.159498	-3.076065	-12.142532	-14.036530	0.000000	-10.000000	-0.133333	13.783334	26.333334	1023.000000	1023.000000	2046.000000
43.799999	-0.073442	-43.404015	-14.731680	-2.949464	-11.848885	-13.873987	0.000000	-10.000000	-0.158333	14.550000	27.666666	1023.000000	1023.000000	2046.000000
43.820000	-0.071750	-42.404263	-14.279020	-2.849361	-11.612926	-13.662957	0.000000	-10.000000	-0.183333	15.250000	32.500000	1023.000000	1023.000000	2046.000000
43.840000	-0.069908	-41.315750	-13.831401	-2.680265	-11.335311	-13.468774	0.000000	-10.000000	-0.216667	15.983334	37.500000	1023.000000	1023.000000	2046.000000
43.860001	-0.068153	-40.278240	-13.461292	-2.607526	-11.008557	-13.200864	0.000000	-10.000000	-0.225000	16.733334	42.666668	1023.000000	1023.000000	2046.000000
43.880001	-0.066511	-39.307899	-13.198746	-2.444174	-10.617129	-13.047849	0.000000	-10.000000	-0.241667	17.483334	48.000000	1023.000000	1023.000000	2046.000000
43.900002	-0.064934	-38.376270	-12.896556	-2.308210	-10.337287	-12.834215	0.000000	-10.000000	-0.250000	18.083334	53.666668	1023.000000	1023.000000	2046.000000
43.919998	-0.063658	-37.621601	-12.832407	-2.088069	-10.176170	-12.524953	0.000000	-10.000000	-0.266667	18.833334	59.500000	1023.000000	1023.000000	2046.000000
43.939999	-0.062429	-36.895702	-12.603013	-1.730276	-10.233643	-12.328770	0.000000	-10.000000	-0.283333	19.416666	65.833336	1023.000000	1023.000000	2046.000000
43.959999	-0.061467	-36.327126	-12.398402	-1.565390	-10.232427	-12.130906	0.000000	-10.000000	-0.300000	20.083334	72.166664	1023.000000	1023.000000	2046.000000
43.980000	-0.061319	-36.239357	-12.184653	-1.808999	-10.191635	-12.054068	0.000000	-10.000000	-0.325000	20.750000	78.833336	1023.000000	1023.000000	2046.000000
44.000000	-0.061704	-36.467102	-12.077254	-2.222776	-10.102210	-12.064860	0.000000	-10.000000	-0.333333	21.583334	85.666664	1023.000000	1023.000000	2046.000000
44.020000	-0.062510	-36.943321	-12.070707	-2.713924	-10.052972	-12.105717	0.000000	-10.000000	-0.341667	22.150000	92.833336	1023.000000	1023.000000	2046.000000
44.040001	-0.063545	-37.555187	-12.236559	-3.000953	-10.016196	-12.301479	0.000000	-10.000000	-0.341667	22.300001	100.166664	1023.000000	1023.000000	2046.000000
44.060001	-0.064138	-37.905376	-12.356070	-3.159436	-9.912295	-12.477577	0.000000	-10.000000	-0.350000	22.400002	107.500000	1023.000000	1023.000000	2046.000000
44.080002	-0.064293	-37.996937	-12.466844	-3.204937	-9.698075	-12.627083	0.000000	-10.000000	-0.350000	22.400002	115.000000	1023.000000	1023.000000	2046.000000
44.099998	-0.064072	-37.866539	-12.588593	-3.167565	-9.482779	-12.627603	0.000000	-10.000000	-0.350000	22.516668	122.500000	1023.000000	1023.000000	2046.000000
44.119999	-0.063718	-37.657394	-12.696183	-3.115985	-9.253983	-12.591243	0.000000	-10.000000	-0.366667	22.516668	130.000000	1023.000000	1023.000000	2046.000000
44.139999	-0.063346	-37.437225	-12.774304	-3.101203	-9.009779	-12.551940	0.000000	-10.000000	-0.366667	22.416668	137.500000	1023.000000	1023.000000	2046.000000
44.160000	-0.062665	-37.035027	-12.758425	-3.107232	-8.753967	-12.415401	0.000000	-10.000000	-0.366667	22.550001	145.000000	1023.000000	1023.000000	2046.000000
44.180000	-0.061918	-36.593338	-12.673409	-3.106007	-8.565911	-12.248013	0.000000	-10.000000	-0.333333	22.433334	152.500000	1023.000000	1023.000000	2046.000000
44.200001	-0.060862	-35.969437	-12.527909	-3.043959	-8.276100	-12.121469	0.000000	-10.000000	-0.316667	22.566668	160.000000	1023.000000	1023.000000	2046.000000
44.220001	-0.059663	-35.261021	-12.346008	-2.935975	-7.991613	-11.987423	0.000000	-10.000000	-0.325000	22.516668	167.500000	1023.000000	1023.000000	2046.000000
44.240002	-0.058296	-34.452686	-12.106636	-2.831848	-7.643764	-11.870440	0.000000	-10.000000	-0.341667	23.100000	175.166672	1023.000000	1023.000000	2046.000000
44.259998	-0.056658	-33.484848	-11.772633	-2.732545	-7.284330	-11.695342	0.000000	-10.000000	-0.366667	23.566668	182.666672	1023.000000	1023.000000	2046.000000
44.279999	-0.054679	-32.315037	-11.458052	-2.613916	-6.837274	-11.405796	0.000000	-10.000000	-0.375000	23.950001	190.333328	1023.000000	1023.000000	2046.000000
44.299999	-0.052640	-31.110268	-11.149437	-2.356183	-6.395861	-11.208787	0.000000	-10.000000	-0.391667	23.916668	198.000000	1023.000000	1023.000000	2046.000000
44.320000	-0.050593	-29.900421	-10.838667	-2.165299	-5.921377	-10.975080	0.000000	-10.000000	-0.400000	23.833334	206.000000	1023.000000	1023.000000	2046.000000
44.340000	-0.048621	-28.735035	-10.533723	-1.997204	-5.460271	-10.743836	0.000000	-10.000000	-0.400000	23.750000	214.000000	1023.000000	1023.000000	2046.000000
44.360001	-0.046949	-27.746645	-10.273909	-1.920405	-5.012474	-10.539859	0.000000	-10.000000	-0.400000	23.783335	222.000000	1023.000000	1023.000000	2046.000000
44.380001	-0.045595	-26.946722	-10.037738	-1.920531	-4.641004	-10.347450	0.000000	-10.000000	-0.383333	23.900002	230.000000	1023.000000	1023.000000	2046.000000
44.400002	-0.044569	-26.340155	-9.840852	-2.008697	-4.295724	-10.194882	0.000000	-10.000000	-0.366667	23.683334	238.000000	1023.000000	1023.000000	2046.000000
44.419998	-0.043684	-25.817387	-9.552152	-2.169567	-4.045065	-10.050603	0.000000	-10.000000	-0.358333	23.566668	246.000000	1023.000000	1023.000000	2046.000000
44.439999	-0.043010	-25.418880	-9.330597	-2.398780	-3.748940	-9.940564	0.000000	-10.000000	-0.358333	23.500000	254.000000	1023.000000	1023.000000	2046.000000
44.459999	-0.042243	-24.965649	-8.902983	-2.601221	-3.601012	-9.860434	0.000000	-10.000000	-0.366667	23.616667	262.000000	1023.000000	1023.000000	2046.000000
44.480000	-0.041070	-24.272385	-8.511679	-2.788083	-3.291005	-9.681618	0.000000	-10.000000	-0.366667	23.566668	270.000000	1023.000000	1023.000000	2046.000000
44.500000	-0.039616	-23.413126	-8.090152	-2.873324	-2.947247	-9.502403	0.000000	-10.000000	-0.366667	23.583334	277.833344	1023.000000	1023.000000	2046.000000
44.520000	-0.037728	-22.297132	-7.595545	-2.836852	-2.565469	-9.299266	0.000000	-10.000000	-0.366667	23.583334	285.500000	1023.000000	1023.000000	2046.000000
44.540001	-0.035521	-20.993097	-7.065724	-2.668406	-2.184796	-9.074172	0.000000	-10.000000	-0.366667	23.783333	293.166656	1023.000000	1023.000000	2046.000000
44.560001	-0.033137	-19.584076	-6.530374	-2.533628	-1.708642	-8.811432	0.000000	-10.000000	-0.391667	23.866667	301.000000	1023.000000	1023.000000	2046.000000
44.580002	-0.030574	-18.069164	-5.839138	-2.382341	-1.279609	-8.568075	0.000000	-10.000000	-0.400000	24.366667	309.000000	1023.000000	1023.000000	2046.000000
44.599998	-0.027997	-16.546513	-5.276107	-2.239202	-0.776933	-8.254271	0.000000	-10.000000	-0.416667	24.816666	317.166656	1023.000000	1023.000000	2046.000000
44.619999	-0.025697	-15.186987	-4.708593	-2.122768	-0.372286	-7.983340	0.000000	-10.000000	-0.425000	25.299999	325.500000	1023.000000	1023.000000	2046.000000
44.639999	-0.023515	-13.897420	-4.232344	-2.009820	0.078182	-7.733438	0.000000	-10.000000	-0.433333	25.433334	334.000000	1023.000000	1023.000000	2046.000000
44.660000	-0.021473	-12.690759	-3.813252	-1.815539	0.491670	-7.553638	0.000000	-10.000000	-0.425000	25.283335	342.500000	1023.000000	1023.000000	2046.000000
44.680000	-0.019475	-11.509740	-3.505650	-1.498466	0.891618	-7.397241	0.000000	-10.000000	-0.425000	25.183334	350.833344	1023.000000	1023.000000	2046.000000
44.700001	-0.018001	-10.638437	-3.370804	-1.375022	1.037778	-6.930389	0.000000	-10.000000	-0.425000	25.166668	359.333344	1023.000000	1023.000000	2046.000000
44.720001	-0.016302	-9.634503	-2.985944	-0.882164	1.069221	-6.835618	0.000000	-10.000000	-0.425000	25.000000	367.666656	1023.000000	1023.000000	2046.000000
44.740002	-0.014958	-8.840465	-2.615210	-0.824998	1.163143	-6.563399	0.000000	-10.000000	-0.408333	24.883333	376.000000	1023.000000	1023.000000	2046.000000
44.759998	-0.014312	-8.458126	-2.289177	-0.991454	1.202718	-6.380214	0.000000	-10.000000	-0.400000	24.616667	384.333344	1023.000000	1023.000000	2046.000000
44.779999	-0.014644	-8.654564	-2.222055	-1.295260	1.208646	-6.345894	0.000000	-10.000000	-0.391667	24.750000	392.666656	1023.000000	1023.000000	2046.000000
44.799999	-0.016175	-9.559181	-2.392213	-1.663316	0.990859	-6.494511	0.000000	-10.000000	-0.375000	24.416668	401.000000	1023.000000	1023.000000	2046.000000
44.820000	-0.017903	-10.580564	-2.536897	-1.881907	0.684669	-6.846430	0.000000	-10.000000	-0.350000	24.250000	409.000000	1023.000000	1023.000000	2046.000000
44.840000	-0.018734	-11.071991	-2.660590	-1.969519	0.610178	-7.052060	0.000000	-10.000000	-0.333333	23.833334	417.000000	1023.000000	1023.000000	2046.000000
44.860001	-0.018705	-11.054710	-2.759661	-1.979937	0.771191	-7.086303	0.000000	-10.000000	-0.341667	23.450001	425.000000	1023.000000	1023.000000	2046.000000
44.880001	-0.018350	-10.844632	-2.830146	-1.911191	0.984407	-7.087702	0.000000	-10.000000	-0.366667	23.166668	433.000000	1023.000000	1023.000000	2046.000000
44.900002	-0.017871	-10.561873	-2.854375	-1.844400	1.224427	-7.087525	0.000000	-10.000000	-0.375000	22.950001	441.000000	1023.000000	1023.000000	2046.000000
44.919998	-0.017479	-10.330139	-2.769930	-1.888199	1.330159	-7.002169	0.000000	-10.000000	-0.366667	22.916668	448.666656	1023.000000	1023.000000	2046.000000
44.939999	-0.016828	-9.945058	-2.699890	-1.878029	1.525208	-6.892347	0.000000	-10.000000	-0.333333	22.566668	456.333344	1023.000000	1023.000000	2046.000000
44.959999	-0.015981	-9.444512	-2.580725	-1.890651	1.754381	-6.727516	0.000000	-10.000000	-0.316667	22.350000	463.833344	1023.000000	1023.000000	2046.000000
44.980000	-0.015071	-8.906699	-2.363234	-1.797288	1.939008	-6.685185	0.000000	-10.000000	-0.300000	22.183334	471.500000	1023.000000	1023.000000	2046.000000
45.000000	-0.013998	-8.273008	-2.096959	-1.768015	2.138214	-6.546249	0.000000	-10.000000	-0.308333	22.100000	478.833344	1023.000000	1023.000000	2046.000000
45.020000	-0.012740	-7.529293	-1.814415	-1.721748	2.407444	-6.400574	0.000000	-10.000000	-0.325000	21.850000	486.166656	1023.000000	1023.000000	2046.000000
45.040001	-0.011119	-6.571458	-1.522243	-1.618152	2.778053	-6.209116	0.000000	-10.000000	-0.341667	21.683334	493.500000	1023.000000	1023.000000	2046.000000
45.060001	-0.009353	-5.527407	-1.190887	-1.506096	3.167024	-5.997449	0.000000	-10.000000	-0.333333	21.516668	500.833344	1023.000000	1023.000000	2046.000000
45.080002	-0.007498	-4.431141	-0.863786	-1.376555	3.592055	-5.782856	0.000000	-10.000000	-0.316667	21.450001	508.000000	1023.000000	1023.000000	2046.000000
45.099998	-0.005457	-3.225381	-0.583850	-1.174764	4.143937	-5.610704	0.000000	-10.000000	-0.300000	21.150002	515.166687	1023.000000	1023.000000	2046.000000
45.119999	-0.003514	-2.076863	-0.306317	-0.916036	4.682613	-5.537122	0.000000	-10.000000	-0.300000	20.866667	522.333313	1023.000000	1023.000000	2046.000000
45.139999	-0.001885	-1.114187	-0.043772	-0.817230	5.139763	-5.392948	0.000000	-10.000000	-0.283333	20.366667	529.500000	1023.000000	1023.000000	2046.000000
45.160000	-0.000649	-0.383361	0.239141	-0.884522	5.472580	-5.210559	0.000000	-10.000000	-0.258333	19.950001	536.333313	1023.000000	1023.000000	2046.000000
45.180000	0.000279	0.165089	0.638602	-1.088739	5.651850	-5.036624	0.000000	-10.000000	-0.241667	19.383333	543.000000	1023.000000	1023.000000	2046.000000
45.200001	0.000856	0.505864	1.074087	-1.449893	5.761020	-4.879350	0.000000	-10.000000	-0.241667	19.183334	549.500000	1023.000000	1023.000000	2046.000000
45.220001	0.001374	0.812095	1.512890	-1.819849	5.919990	-4.800936	0.000000	-10.000000	-0.250000	19.000000	556.000000	1023.000000	1023.000000	2046.000000
45.240002	0.002332	1.378395	1.935307	-2.115103	6.248973	-4.690782	0.000000	-10.000000	-0.250000	19.000000	562.333313	1023.000000	1023.000000	2046.000000
45.259998	0.003825	2.260622	2.375751	-2.195565	6.690009	-4.609573	0.000000	-10.000000	-0.250000	18.833334	568.666687	1023.000000	1023.000000	2046.000000
45.279999	0.005735	3.389460	2.824135	-2.096986	7.187600	-4.525290	0.000000	-10.000000	-0.250000	18.700001	575.000000	1023.000000	1023.000000	2046.000000
45.299999	0.007767	4.590501	3.285827	-1.929251	7.628704	-4.394779	0.000000	-10.000000	-0.250000	18.733334	581.333313	1023.000000	1023.000000	2046.000000
45.320000	0.010085	5.960380	3.777851	-1.691712	8.054090	-4.179848	0.000000	-10.000000	-0.250000	18.750000	587.500000	1023.000000	1023.000000	2046.000000
45.340000	0.012483	7.377548	4.305036	-1.454754	8.503119	-3.975853	0.000000	-10.000000	-0.250000	18.883333	593.833313	1023.000000	1023.000000	2046.000000
45.360001	0.015040	8.888696	4.933530	-1.179860	8.941289	-3.806263	0.000000	-10.000000	-0.250000	18.900000	600.166687	1023.000000	1023.000000	2046.000000
45.380001	0.017417	10.293280	5.458939	-0.966223	9.432924	-3.632360	0.000000	-10.000000	-0.233333	18.733334	606.500000	1023.000000	1023.000000	2046.000000
45.400002	0.019374	11.449959	5.866762	-0.807741	9.876005	-3.485067	0.000000	-10.000000	-0.216667	18.466667	612.500000	1023.000000	1023.000000	2046.000000
45.419998	0.020963	12.389151	6.214686	-0.718150	10.216174	-3.323560	0.000000	-10.000000	-0.183333	17.733334	618.833313	1023.000000	1023.000000	2046.000000
45.439999	0.022352	13.210266	6.542690	-0.584277	10.496996	-3.245142	0.000000	-10.000000	-0.150000	16.750000	625.000000	1023.000000	1023.000000	2046.000000
45.459999	0.023624	13.961694	6.801384	-0.421464	10.656854	-3.075081	0.000000	-10.000000	-0.133333	15.583334	631.000000	1023.000000	1023.000000	2046.000000
45.480000	0.024353	14.392750	6.832359	-0.270869	10.568304	-2.737044	0.000000	-10.000000	-0.116667	14.500000	636.166687	1023.000000	1023.000000	2046.000000
45.500000	0.025487	15.062853	7.093145	0.138432	10.480317	-2.649040	0.000000	-10.000000	-0.116667	13.600000	641.166687	1023.000000	1023.000000	2046.000000
45.520000	0.026102	15.426089	7.386858	0.132074	10.335007	-2.427849	0.000000	-10.000000	-0.100000	12.483334	645.666687	1023.000000	1023.000000	2046.000000
45.540001	0.025867	15.287168	7.509597	-0.063461	10.199358	-2.358327	0.000000	-10.000000	-0.091667	11.683333	650.000000	1023.000000	1023.000000	2046.000000
45.560001	0.024432	14.439466	7.278183	-0.443524	9.975601	-2.370793	0.000000	-10.000000	-0.075000	10.783334	654.000000	1023.000000	1023.000000	2046.000000
45.580002	0.021902	12.944136	6.933805	-0.829851	9.506276	-2.666095	0.000000	-10.000000	-0.050000	9.883333	657.833313	1023.000000	1023.000000	2046.000000
45.599998	0.019386	11.457244	6.557555	-1.074065	9.058520	-3.084766	0.000000	-10.000000	-0.033333	8.966667	661.333313	1023.000000	1023.000000	2046.000000
45.619999	0.017969	10.619568	6.292456	-1.144539	8.879069	-3.407418	0.000000	-10.000000	-0.025000	8.133333	664.500000	1023.000000	1023.000000	2046.000000
45.639999	0.017352	10.254765	6.028871	-1.106157	8.918015	-3.585964	0.000000	-10.000000	-0.016667	7.650000	667.500000	1023.000000	1023.000000	2046.000000
45.660000	0.017101	10.106900	5.890998	-1.030346	9.009034	-3.762787	0.000000	-10.000000	-0.008333	7.133334	670.166687	1023.000000	1023.000000	2046.000000
45.680000	0.016952	10.018801	5.775617	-0.956642	9.096286	-3.896460	0.000000	-10.000000	0.000000	6.800000	672.666687	1023.000000	1023.000000	2046.000000
45.700001	0.016942	10.013003	5.747139	-0.981635	9.245216	-3.997717	0.000000	-10.000000	0.000000	6.283333	675.000000	1023.000000	1023.000000	2046.000000
45.720001	0.017104	10.108411	5.770468	-0.976519	9.408644	-4.094182	0.000000	-10.000000	-0.008333	5.666667	677.333313	1023.000000	1023.000000	2046.000000
45.740002	0.017468	10.323771	5.893529	-0.992819	9.579920	-4.156858	0.000000	-10.000000	-0.008333	5.033333	679.333313	1023.000000	1023.000000	2046.000000
45.759998	0.017924	10.593217	6.060314	-0.994056	9.704243	-4.177283	0.000000	-10.000000	-0.016667	4.633334	681.000000	1023.000000	1023.000000	2046.000000
45.779999	0.018512	10.940701	6.246594	-0.997704	9.909925	-4.218114	0.000000	-10.000000	-0.008333	4.450000	682.500000	1023.000000	1023.000000	2046.000000
45.799999	0.019094	11.284799	6.439875	-1.052920	10.068377	-4.170535	0.000000	-10.000000	-0.016667	4.333333	684.000000	1023.000000	1023.000000	2046.000000
45.820000	0.019926	11.776548	6.670365	-1.074619	10.291887	-4.111084	0.000000	-10.000000	-0.016667	4.233334	685.500000	1023.000000	1023.000000	2046.000000
45.840000	0.020995	12.407787	6.811727	-1.011647	10.666966	-4.059259	0.000000	-10.000000	-0.016667	4.033333	687.000000	1023.000000	1023.000000	2046.000000
45.860001	0.021919	12.954115	6.985614	-0.903154	10.896331	-4.024675	0.000000	-10.000000	-0.016667	3.566667	688.333313	1023.000000	1023.000000	2046.000000
45.880001	0.022917	13.543787	7.113349	-0.870388	11.210950	-3.910123	0.000000	-10.000000	-0.008333	2.900000	689.666687	1023.000000	1023.000000	2046.000000
45.900002	0.023781	14.054699	7.280070	-0.798551	11.447541	-3.874360	0.000000	-10.000000	0.000000	1.650000	690.833313	1023.000000	1023.000000	2046.000000
45.919998	0.024206	14.305668	7.324530	-0.844485	11.615997	-3.790374	0.000000	-10.000000	0.008333	0.716667	691.666687	1023.000000	1023.000000	2046.000000
45.939999	0.024085	14.234465	7.353016	-1.045482	11.644464	-3.717532	0.000000	-10.000000	0.008333	-0.366667	692.000000	1023.000000	1023.000000	2046.000000
45.959999	0.023759	14.041389	7.371825	-1.235999	11.606791	-3.701228	0.000000	-10.000000	0.000000	-1.416667	692.000000	1023.000000	1023.000000	2046.000000
45.980000	0.023117	13.662238	7.374243	-1.485165	11.539551	-3.766391	0.000000	-10.000000	0.000000	-2.883333	692.000000	1023.000000	1023.000000	2046.000000
46.000000	0.022361	13.215536	7.330289	-1.781086	11.481886	-3.815553	0.000000	-10.000000	0.016667	-4.316667	692.000000	1023.000000	1023.000000	2046.000000
46.020000	0.021616	12.775214	7.320830	-2.067225	11.350130	-3.828521	0.000000	-10.000000	0.025000	-5.333333	692.000000	1023.000000	1023.000000	2046.000000
46.040001	0.021585	12.756471	7.339338	-2.193955	11.407865	-3.796777	0.000000	-10.000000	0.041667	-6.166667	692.000000	1023.000000	1023.000000	2046.000000
46.060001	0.021847	12.911595	7.402605	-2.124325	11.422661	-3.789345	0.000000	-10.000000	0.041667	-6.866667	692.000000	1023.000000	1023.000000	2046.000000
46.080002	0.022350	13.209087	7.472875	-2.042085	11.441598	-3.663300	0.000000	-10.000000	0.041667	-7.300000	692.000000	1023.000000	1023.000000	2046.000000
46.099998	0.023073	13.636305	7.541949	-1.850385	11.502155	-3.557414	0.000000	-10.000000	0.033333	-7.366667	692.000000	1023.000000	1023.000000	2046.000000
46.119999	0.024127	14.259286	7.726929	-1.588438	11.614856	-3.494061	0.000000	-10.000000	0.033333	-7.033333	692.000000	1023.000000	1023.000000	2046.000000
46.139999	0.025413	15.018936	8.005504	-1.349038	11.759946	-3.397475	0.000000	-10.000000	0.025000	-6.316667	692.000000	1023.000000	1023.000000	2046.000000
46.160000	0.027030	15.974986	8.287298	-1.060175	12.027952	-3.280089	0.000000	-10.000000	0.008333	-5.316667	685.166687	1023.000000	1023.000000	2046.000000
46.180000	0.028215	16.675282	8.567400	-0.897174	12.146721	-3.141665	0.000000	-10.000000	-0.008333	-4.166667	677.833313	1023.000000	1023.000000	2046.000000
46.200001	0.029022	17.151888	8.703522	-0.736914	12.274926	-3.089647	0.000000	-10.000000	-0.008333	-3.350000	670.166687	1023.000000	1023.000000	2046.000000
46.220001	0.029649	17.522404	8.775120	-0.539267	12.383013	-3.096461	0.000000	-10.000000	0.000000	-3.100000	669.000000	1023.000000	1023.000000	2046.000000
46.240002	0.030065	17.768532	8.814439	-0.279572	12.297250	-3.063586	0.000000	-10.000000	0.000000	-3.250000	668.000000	1023.000000	1023.000000	2046.000000
46.259998	0.030001	17.730537	8.583997	-0.108397	12.062905	-2.807968	0.000000	-10.000000	0.000000	-3.666667	666.833313	1023.000000	1023.000000	2046.000000
46.279999	0.030106	17.792391	8.499390	0.271203	11.775058	-2.753260	0.000000	-10.000000	0.008333	-4.150000	665.666687	1023.000000	1023.000000	2046.000000
46.299999	0.029317	17.326418	8.321984	0.283878	11.474707	-2.754152	0.000000	-10.000000	0.016667	-4.733334	664.166687	1023.000000	1023.000000	2046.000000
46.320000	0.027365	16.172829	8.142797	0.024962	10.989808	-2.984738	0.000000	-10.000000	0.025000	-5.350000	662.500000	1023.000000	1023.000000	2046.000000
46.340000	0.024986	14.766960	7.754286	-0.382561	10.563464	-3.168230	0.000000	-10.000000	0.016667	-5.900000	660.500000	1023.000000	1023.000000	2046.000000
46.360001	0.022101	13.061791	7.324384	-0.801088	9.940107	-3.401611	0.000000	-10.000000	0.016667	-6.433333	658.500000	1023.000000	1023.000000	2046.000000
46.380001	0.018992	11.224134	6.877441	-1.120408	9.211541	-3.744439	0.000000	-10.000000	0.016667	-6.700000	656.500000	1023.000000	1023.000000	2046.000000
46.400002	0.016768	9.909777	6.519906	-1.301407	8.736713	-4.045436	0.000000	-10.000000	0.016667	-6.800000	654.500000	1023.000000	1023.000000	2046.000000
46.419998	0.015046	8.892132	6.113137	-1.387328	8.410636	-4.244313	0.000000	-10.000000	0.008333	-6.733334	652.166687	1023.000000	1023.000000	2046.000000
46.439999	0.013650	8.067424	5.704850	-1.435252	8.189077	-4.391253	0.000000	-10.000000	0.016667	-6.683333	649.833313	1023.000000	1023.000000	2046.000000
46.459999	0.012355	7.301815	5.372491	-1.490410	7.974378	-4.554643	0.000000	-10.000000	0.033333	-6.900000	647.500000	1023.000000	1023.000000	2046.000000
46.480000	0.011214	6.627580	5.050111	-1.579751	7.821547	-4.664327	0.000000	-10.000000	0.050000	-7.500000	645.333313	1023.000000	1023.000000	2046.000000
46.500000	0.010232	6.046828	4.747430	-1.636112	7.703655	-4.768144	0.000000	-10.000000	0.058333	-8.550000	642.833313	1023.000000	1023.000000	2046.000000
46.520000	0.009494	5.610894	4.491247	-1.641814	7.639358	-4.877898	0.000000	-10.000000	0.066667	-9.700000	640.000000	1023.000000	1023.000000	2046.000000
46.540001	0.008893	5.255770	4.217989	-1.590844	7.620831	-4.992207	0.000000	-10.000000	0.083333	-10.833334	636.666687	1023.000000	1023.000000	2046.000000
46.560001	0.008374	4.949012	4.034010	-1.571761	7.564862	-5.078099	0.000000	-10.000000	0.083333	-11.733334	633.000000	1023.000000	1023.000000	2046.000000
46.580002	0.008088	4.779928	3.815808	-1.498606	7.618092	-5.155366	0.000000	-10.000000	0.091667	-12.566667	629.000000	1023.000000	1023.000000	2046.000000
46.599998	0.007873	4.652789	3.630761	-1.417902	7.681489	-5.241560	0.000000	-10.000000	0.091667	-13.150001	624.833313	1023.000000	1023.000000	2046.000000
46.619999	0.007962	4.705442	3.421019	-1.346719	7.850614	-5.219471	0.000000	-10.000000	0.108333	-13.783334	620.500000	1023.000000	1023.000000	2046.000000
46.639999	0.008105	4.790166	3.170018	-1.164172	8.000491	-5.216171	0.000000	-10.000000	0.133333	-14.400001	615.833313	1023.000000	1023.000000	2046.000000
46.660000	0.007995	4.725109	3.000407	-1.059010	7.977242	-5.193530	0.000000	-10.000000	0.166667	-15.150001	611.000000	1023.000000	1023.000000	2046.000000
46.680000	0.007789	4.603489	2.773868	-0.917381	7.953321	-5.206319	0.000000	-10.000000	0.191667	-15.866667	605.833313	1023.000000	1023.000000	2046.000000
46.700001	0.007125	4.210601	2.468410	-0.779938	7.867093	-5.344963	0.000000	-10.000000	0.200000	-16.416668	600.666687	1023.000000	1023.000000	2046.000000
46.720001	0.006133	3.624651	2.129082	-0.849257	7.673299	-5.328473	0.000000	-10.000000	0.216667	-16.850000	595.166687	1023.000000	1023.000000	2046.000000
46.740002	0.005019	2.966166	1.877269	-0.867337	7.392383	-5.436149	0.000000	-10.000000	0.225000	-17.283333	589.500000	1023.000000	1023.000000	2046.000000
46.759998	0.003592	2.123055	1.597530	-1.011764	7.066363	-5.529074	0.000000	-10.000000	0.225000	-17.600000	583.500000	1023.000000	1023.000000	2046.000000
46.779999	0.001941	1.147187	1.333232	-1.218420	6.685163	-5.652786	0.000000	-10.000000	0.216667	-17.883333	577.833313	1023.000000	1023.000000	2046.000000
46.799999	0.000576	0.340631	1.214592	-1.372477	6.263347	-5.764832	0.000000	-10.000000	0.216667	-17.950001	572.166687	1023.000000	1023.000000	2046.000000
46.820000	-0.000383	-0.226060	1.066941	-1.565204	6.009250	-5.737047	0.000000	-10.000000	0.225000	-17.983334	566.333313	1023.000000	1023.000000	2046.000000
46.840000	-0.000839	-0.495716	1.029491	-1.625534	5.786220	-5.685894	0.000000	-10.000000	0.233333	-18.150000	560.166687	1023.000000	1023.000000	2046.000000
46.860001	-0.001282	-0.757617	1.048391	-1.640581	5.469208	-5.634635	0.000000	-10.000000	0.233333	-18.433332	553.833313	1023.000000	1023.000000	2046.000000
46.880001	-0.001367	-0.807796	1.042485	-1.540949	5.286459	-5.595790	0.000000	-10.000000	0.241667	-18.700001	547.666687	1023.000000	1023.000000	2046.000000
46.900002	-0.001226	-0.724707	1.075565	-1.407345	5.150983	-5.543911	0.000000	-10.000000	0.233333	-18.750000	541.500000	1023.000000	1023.000000	2046.000000
46.919998	-0.000857	-0.506435	1.228652	-1.222628	5.051883	-5.564342	0.000000	-10.000000	0.225000	-18.616667	535.500000	1023.000000	1023.000000	2046.000000
46.939999	-0.000185	-0.109388	1.391814	-1.061031	5.022932	-5.463103	0.000000	-10.000000	0.216667	-18.400000	529.166687	1023.000000	1023.000000	2046.000000
46.959999	0.000342	0.202217	1.500473	-0.853572	4.962517	-5.407201	0.000000	-10.000000	0.216667	-18.116667	522.833313	1023.000000	1023.000000	2046.000000
46.980000	0.000443	0.261642	1.552500	-0.724678	4.828855	-5.395034	0.000000	-10.000000	0.233333	-17.850000	516.500000	1023.000000	1023.000000	2046.000000
47.000000	0.000309	0.182906	1.452222	-0.605759	4.772061	-5.435618	0.000000	-10.000000	0.241667	-17.933334	510.500000	1023.000000	1023.000000	2046.000000
47.020000	-0.000109	-0.064172	1.318581	-0.490749	4.573634	-5.465638	0.000000	-10.000000	0.233333	-18.116667	504.500000	1023.000000	1023.000000	2046.000000
47.040001	-0.000844	-0.499040	0.963210	-0.262423	4.201430	-5.401258	0.000000	-10.000000	0.233333	-18.450001	498.500000	1023.000000	1023.000000	2046.000000
47.060001	-0.001560	-0.922246	0.647974	0.082888	3.770777	-5.423884	0.000000	-10.000000	0.233333	-18.850000	492.500000	1023.000000	1023.000000	2046.000000
47.080002	-0.002786	-1.646719	0.318549	0.167164	3.213866	-5.346298	0.000000	-10.000000	0.250000	-19.283333	486.333344	1023.000000	1023.000000	2046.000000
47.099998	-0.005057	-2.988758	-0.044234	-0.020899	2.649946	-5.573570	0.000000	-10.000000	0.250000	-19.616667	480.000000	1023.000000	1023.000000	2046.000000
47.119999	-0.007791	-4.604648	-0.436456	-0.444053	2.127543	-5.851682	0.000000	-10.000000	0.266667	-19.766666	473.500000	1023.000000	1023.000000	2046.000000
47.139999	-0.010929	-6.458885	-0.939738	-0.890453	1.555957	-6.184651	0.000000	-10.000000	0.266667	-20.033335	467.000000	1023.000000	1023.000000	2046.000000
47.160000	-0.014147	-8.360795	-1.493043	-1.179483	0.950247	-6.638516	0.000000	-10.000000	0.266667	-20.100000	460.333344	1023.000000	1023.000000	2046.000000
47.180000	-0.016867	-9.968417	-2.007216	-1.383569	0.455272	-7.032903	0.000000	-10.000000	0.250000	-20.116667	453.500000	1023.000000	1023.000000	2046.000000
47.200001	-0.019113	-11.296004	-2.472336	-1.487821	0.054747	-7.390594	0.000000	-10.000000	0.250000	-19.766666	446.666656	1023.000000	1023.000000	2046.000000
47.220001	-0.021159	-12.504745	-2.982088	-1.540878	-0.294228	-7.687551	0.000000	-10.000000	0.266667	-19.716667	440.000000	1023.000000	1023.000000	2046.000000
47.240002	-0.023042	-13.618076	-3.477548	-1.644628	-0.598319	-7.897582	0.000000	-10.000000	0.266667	-19.616667	433.500000	1023.000000	1023.000000	2046.000000
47.259998	-0.024882	-14.705492	-3.914248	-1.752900	-0.912643	-8.125701	0.000000	-10.000000	0.283333	-19.833334	427.000000	1023.000000	1023.000000	2046.000000
47.279999	-0.026332	-15.562129	-4.353939	-1.809772	-1.095998	-8.302422	0.000000	-10.000000	0.283333	-19.933334	422.666656	1023.000000	1023.000000	2046.000000
47.299999	-0.027670	-16.353012	-4.687045	-1.897923	-1.346083	-8.421961	0.000000	-10.000000	0.316667	-20.116667	416.000000	1023.000000	1023.000000	2046.000000
47.320000	-0.028655	-16.935276	-4.999528	-1.877759	-1.498664	-8.559325	0.000000	-10.000000	0.316667	-20.183334	409.333344	1023.000000	1023.000000	2046.000000
47.340000	-0.029424	-17.389450	-5.229305	-1.879443	-1.634251	-8.646452	0.000000	-10.000000	0.316667	-20.266666	400.333344	1023.000000	1023.000000	2046.000000
47.360001	-0.030275	-17.892500	-5.411832	-1.914406	-1.860388	-8.705874	0.000000	-10.000000	0.283333	-20.283335	393.500000	1023.000000	1023.000000	2046.000000
47.380001	-0.030758	-18.177759	-5.594091	-1.866224	-1.873428	-8.844017	0.000000	-10.000000	0.300000	-20.266668	386.666656	1023.000000	1023.000000	2046.000000
47.400002	-0.030991	-18.315536	-5.753149	-1.841025	-1.866516	-8.854847	0.000000	-10.000000	0.300000	-20.266668	379.833344	1023.000000	1023.000000	2046.000000
47.419998	-0.031065	-18.359245	-5.927936	-1.736257	-1.896094	-8.798959	0.000000	-10.000000	0.325000	-20.300001	373.166656	1023.000000	1023.000000	2046.000000
47.439999	-0.031309	-18.503756	-6.090396	-1.665437	-1.963282	-8.784640	0.000000	-10.000000	0.308333	-20.316668	366.333344	1023.000000	1023.000000	2046.000000
47.459999	-0.031769	-18.775494	-6.291544	-1.567947	-2.148144	-8.767858	0.000000	-10.000000	0.316667	-20.266666	359.500000	1023.000000	1023.000000	2046.000000
47.480000	-0.032605	-19.269611	-6.512283	-1.525222	-2.371288	-8.860818	0.000000	-10.000000	0.308333	-20.166666	352.666656	1023.000000	1023.000000	2046.000000
47.500000	-0.033578	-19.844500	-6.759222	-1.530688	-2.596817	-8.957772	0.000000	-10.000000	0.308333	-20.100000	346.000000	1023.000000	1023.000000	2046.000000
47.520000	-0.034612	-20.455559	-7.055310	-1.562427	-2.800200	-9.037622	0.000000	-10.000000	0.300000	-20.050001	339.333344	1023.000000	1023.000000	2046.000000
47.540001	-0.035903	-21.218575	-7.287165	-1.643860	-3.146446	-9.141104	0.000000	-10.000000	0.300000	-20.116667	332.666656	1023.000000	1023.000000	2046.000000
47.560001	-0.037401	-22.104240	-7.571189	-1.755338	-3.493167	-9.284547	0.000000	-10.000000	0.300000	-20.083334	326.000000	1023.000000	1023.000000	2046.000000
47.580002	-0.038756	-22.904556	-7.847427	-1.797155	-3.818383	-9.441592	0.000000	-10.000000	0.300000	-19.933334	319.333344	1023.000000	1023.000000	2046.000000
47.599998	-0.039992	-23.635046	-8.047259	-1.883073	-4.173159	-9.531555	0.000000	-10.000000	0.300000	-19.783335	312.666656	1023.000000	1023.000000	2046.000000
47.619999	-0.040738	-24.076408	-8.242722	-1.903802	-4.352940	-9.576945	0.000000	-10.000000	0.316667	-19.700001	306.000000	1023.000000	1023.000000	2046.000000
47.639999	-0.041322	-24.421122	-8.398740	-1.851885	-4.569652	-9.600843	0.000000	-10.000000	0.316667	-19.883333	299.333344	1023.000000	1023.000000	2046.000000
47.660000	-0.041771	-24.686447	-8.532982	-1.740831	-4.781813	-9.630820	0.000000	-10.000000	0.316667	-19.966667	292.666656	1023.000000	1023.000000	2046.000000
47.680000	-0.042050	-24.851336	-8.656762	-1.651703	-4.916620	-9.626252	0.000000	-10.000000	0.300000	-20.050001	286.000000	1023.000000	1023.000000	2046.000000
47.700001	-0.042090	-24.875458	-8.628369	-1.534560	-5.063430	-9.649097	0.000000	-10.000000	0.300000	-19.983334	279.333344	1023.000000	1023.000000	2046.000000
47.720001	-0.041825	-24.718622	-8.537953	-1.389602	-5.172603	-9.618464	0.000000	-10.000000	0.283333	-19.783333	272.666656	1023.000000	1023.000000	2046.000000
47.740002	-0.041596	-24.583303	-8.499367	-1.210732	-5.280755	-9.592450	0.000000	-10.000000	0.275000	-19.516666	266.000000	1023.000000	1023.000000	2046.000000
47.759998	-0.041706	-24.648121	-8.555301	-1.121591	-5.434917	-9.536312	0.000000	-10.000000	0.258333	-19.383333	259.500000	1023.000000	1023.000000	2046.000000
47.779999	-0.041943	-24.788282	-8.744984	-0.979709	-5.435096	-9.628493	0.000000	-10.000000	0.258333	-19.483334	253.000000	1023.000000	1023.000000	2046.000000
47.799999	-0.042276	-24.985142	-8.918990	-0.780509	-5.582776	-9.702868	0.000000	-10.000000	0.250000	-19.633333	246.500000	1023.000000	1023.000000	2046.000000
47.820000	-0.042964	-25.391455	-9.235331	-0.705074	-5.888384	-9.562668	0.000000	-10.000000	0.250000	-19.766666	240.000000	1023.000000	1023.000000	2046.000000
47.840000	-0.043574	-25.752329	-9.549733	-0.295039	-6.329094	-9.578464	0.000000	-10.000000	0.250000	-19.783333	233.333328	1023.000000	1023.000000	2046.000000
47.860001	-0.044725	-26.432642	-9.857720	-0.186126	-6.860229	-9.528565	0.000000	-10.000000	0.266667	-19.766666	226.666672	1023.000000	1023.000000	2046.000000
47.880001	-0.046563	-27.519001	-10.120813	-0.356393	-7.363183	-9.678612	0.000000	-10.000000	0.266667	-19.800001	220.000000	1023.000000	1023.000000	2046.000000
47.900002	-0.048988	-28.951954	-10.422064	-0.814703	-7.826673	-9.888514	0.000000	-10.000000	0.283333	-19.616667	213.500000	1023.000000	1023.000000	2046.000000
47.919998	-0.051825	-30.628479	-10.763841	-1.285643	-8.332097	-10.246898	0.000000	-10.000000	0.266667	-19.600000	207.000000	1023.000000	1023.000000	2046.000000
47.939999	-0.054562	-32.246239	-11.111885	-1.669313	-8.864112	-10.600928	0.000000	-10.000000	0.250000	-19.016666	200.500000	1023.000000	1023.000000	2046.000000
47.959999	-0.056744	-33.535988	-11.470884	-1.884492	-9.251174	-10.929438	0.000000	-10.000000	0.216667	-18.516666	194.000000	1023.000000	1023.000000	2046.000000
47.980000	-0.058589	-34.625961	-11.788210	-1.986034	-9.593039	-11.258678	0.000000	-10.000000	0.200000	-17.800001	187.666672	1023.000000	1023.000000	2046.000000
48.000000	-0.059986	-35.451813	-12.226173	-2.026971	-9.720925	-11.477743	0.000000	-10.000000	0.200000	-17.416668	181.833328	1023.000000	1023.000000	2046.000000
48.020000	-0.061408	-36.291996	-12.651561	-2.061303	-9.846853	-11.732279	0.000000	-10.000000	0.200000	-17.250000	176.166672	1023.000000	1023.000000	2046.000000
48.040001	-0.062784	-37.105442	-13.087618	-2.139002	-9.972624	-11.906198	0.000000	-10.000000	0.200000	-17.250000	170.500000	1023.000000	1023.000000	2046.000000
48.060001	-0.064027	-37.839836	-13.500160	-2.180259	-10.073193	-12.086223	0.000000	-10.000000	0.200000	-17.183334	164.500000	1023.000000	1023.000000	2046.000000
48.080002	-0.064945	-38.382446	-13.805923	-2.213942	-10.130815	-12.231766	0.000000	-10.000000	0.200000	-17.116667	158.833328	1023.000000	1023.000000	2046.000000
48.099998	-0.065785	-38.878826	-14.042006	-2.240480	-10.266058	-12.330281	0.000000	-10.000000	0.200000	-16.833334	153.166672	1023.000000	1023.000000	2046.000000
48.119999	-0.066301	-39.183979	-14.315075	-2.218554	-10.232547	-12.417804	0.000000	-10.000000	0.200000	-16.550001	147.666672	1023.000000	1023.000000	2046.000000
48.139999	-0.066709	-39.425144	-14.361029	-2.224627	-10.346421	-12.493068	0.000000	-10.000000	0.200000	-16.166668	142.000000	1023.000000	1023.000000	2046.000000
48.160000	-0.066798	-39.477692	-14.423494	-2.225761	-10.312219	-12.516218	0.000000	-10.000000	0.183333	-15.733334	136.666672	1023.000000	1023.000000	2046.000000
48.180000	-0.066534	-39.321533	-14.434601	-2.141987	-10.248460	-12.496484	0.000000	-10.000000	0.166667	-15.416667	131.333328	1023.000000	1023.000000	2046.000000
48.200001	-0.066210	-39.130310	-14.471306	-2.078903	-10.181236	-12.398866	0.000000	-10.000000	0.150000	-15.133333	126.166664	1023.000000	1023.000000	2046.000000
48.220001	-0.066114	-39.073616	-14.499566	-2.018634	-10.210800	-12.344616	0.000000	-10.000000	0.150000	-14.783334	121.000000	1023.000000	1023.000000	2046.000000
48.240002	-0.066176	-39.110027	-14.534595	-1.930283	-10.272635	-12.372516	0.000000	-10.000000	0.150000	-14.450001	116.166664	1023.000000	1023.000000	2046.000000
48.259998	-0.066647	-39.388081	-14.598620	-1.954712	-10.390190	-12.444556	0.000000	-10.000000	0.133333	-13.850000	111.500000	1023.000000	1023.000000	2046.000000
48.279999	-0.067297	-39.772747	-14.659321	-2.016394	-10.543776	-12.553255	0.000000	-10.000000	0.133333	-13.600000	106.833336	1023.000000	1023.000000	2046.000000
48.299999	-0.068015	-40.197102	-14.763983	-2.074287	-10.668870	-12.689960	0.000000	-10.000000	0.133333	-13.283334	102.333336	1023.000000	1023.000000	2046.000000
48.320000	-0.068765	-40.640022	-14.808285	-2.257489	-10.885866	-12.688381	0.000000	-10.000000	0.116667	-13.083334	97.666664	1023.000000	1023.000000	2046.000000
48.340000	-0.069686	-41.184658	-14.856032	-2.297408	-11.147917	-12.883302	0.000000	-10.000000	0.083333	-12.483334	93.333336	1023.000000	1023.000000	2046.000000
48.360001	-0.070437	-41.628216	-14.920685	-2.382931	-11.362950	-12.961649	0.000000	-10.000000	0.050000	-11.966667	89.000000	1023.000000	1023.000000	2046.000000
48.380001	-0.070861	-41.878826	-14.868941	-2.511608	-11.528687	-12.969589	0.000000	-10.000000	0.050000	-11.266667	85.000000	1023.000000	1023.000000	2046.000000
48.400002	-0.071019	-41.972130	-14.802210	-2.555056	-11.597571	-13.017294	0.000000	-10.000000	0.050000	-10.866667	81.333336	1023.000000	1023.000000	2046.000000
48.419998	-0.071047	-41.988548	-14.650298	-2.570931	-11.709986	-13.057333	0.000000	-10.000000	0.050000	-10.383334	77.666664	1023.000000	1023.000000	2046.000000
48.439999	-0.070731	-41.801826	-14.601227	-2.540980	-11.645062	-13.014556	0.000000	-10.000000	0.050000	-10.133334	74.333336	1023.000000	1023.000000	2046.000000
48.459999	-0.070323	-41.560658	-14.505614	-2.464511	-11.563187	-13.027347	0.000000	-10.000000	0.050000	-9.766667	70.833336	1023.000000	1023.000000	2046.000000
48.480000	-0.069872	-41.294147	-14.329131	-2.445547	-11.492716	-13.026752	0.000000	-10.000000	0.050000	-9.400001	67.666664	1023.000000	1023.000000	2046.000000
48.500000	-0.069140	-40.861874	-14.145222	-2.353958	-11.372359	-12.990336	0.000000	-10.000000	0.050000	-8.900001	64.500000	1023.000000	1023.000000	2046.000000
48.520000	-0.068430	-40.442265	-13.919438	-2.287664	-11.315932	-12.919230	0.000000	-10.000000	0.050000	-8.366667	61.500000	1023.000000	1023.000000	2046.000000
48.540001	-0.067875	-40.113876	-13.782194	-2.192632	-11.239322	-12.899730	0.000000	-10.000000	0.050000	-7.866667	58.666668	1023.000000	1023.000000	2046.000000
48.560001	-0.067331	-39.792763	-13.704417	-2.002834	-11.095246	-12.990266	0.000000	-10.000000	0.050000	-7.650000	56.000000	1023.000000	1023.000000	2046.000000
48.580002	-0.066854	-39.510689	-13.667356	-1.734571	-11.002194	-13.106569	0.000000	-10.000000	0.041667	-7.633334	53.500000	1023.000000	1023.000000	2046.000000
48.599998	-0.067017	-39.607063	-13.762169	-1.720707	-11.264194	-12.859994	0.000000	-10.000000	0.041667	-7.650000	51.000000	1023.000000	1023.000000	2046.000000
48.619999	-0.066923	-39.551563	-13.798673	-1.357279	-11.534356	-12.861254	0.000000	-10.000000	0.033333	-7.583333	48.333332	1023.000000	1023.000000	2046.000000
48.639999	-0.067595	-39.948597	-13.869832	-1.348360	-11.876270	-12.854136	0.000000	-10.000000	0.025000	-7.366667	45.833332	1023.000000	1023.000000	2046.000000
48.660000	-0.068858	-40.695038	-13.945715	-1.592918	-12.163783	-12.992621	0.000000	-10.000000	0.008333	-7.133333	43.333332	1023.000000	1023.000000	2046.000000
48.680000	-0.070591	-41.719524	-14.125583	-2.085493	-12.335722	-13.172728	0.000000	-10.000000	0.008333	-6.650000	41.000000	1023.000000	1023.000000	2046.000000
48.700001	-0.072675	-42.951221	-14.360191	-2.586347	-12.584169	-13.420514	0.000000	-10.000000	0.008333	-6.283333	38.666668	1023.000000	1023.000000	2046.000000
48.720001	-0.074672	-44.130878	-14.705072	-2.873549	-12.782856	-13.769402	0.000000	-10.000000	0.008333	-5.366667	36.500000	1023.000000	1023.000000	2046.000000
48.740002	-0.076396	-45.150146	-14.945664	-3.113493	-13.036537	-14.054453	0.000000	-10.000000	0.000000	-4.383333	34.833332	1023.000000	1023.000000	2046.000000
48.759998	-0.077594	-45.858120	-15.261864	-3.199293	-13.059266	-14.337695	0.000000	-10.000000	0.000000	-3.250000	33.333332	1023.000000	1023.000000	2046.000000
48.779999	-0.078478	-46.380749	-15.609520	-3.222315	-13.024553	-14.524360	0.000000	-10.000000	0.000000	-2.650000	32.333332	1023.000000	1023.000000	2046.000000
48.799999	-0.079498	-46.983524	-15.931417	-3.283883	-13.074752	-14.693475	0.000000	-10.000000	0.008333	-2.516667	31.333334	1023.000000	1023.000000	2046.000000
48.820000	-0.080336	-47.478745	-16.218378	-3.357847	-13.074553	-14.827965	0.000000	-10.000000	0.008333	-2.766667	30.500000	1023.000000	1023.000000	2046.000000
48.840000	-0.080967	-47.851551	-16.431448	-3.449419	-13.092329	-14.878355	0.000000	-10.000000	0.008333	-3.166667	29.500000	1023.000000	1023.000000	2046.000000
48.860001	-0.081469	-48.148251	-16.572878	-3.475474	-13.137025	-14.962873	0.000000	-10.000000	0.000000	-3.500000	28.500000	1023.000000	1023.000000	2046.000000
48.880001	-0.081663	-48.262600	-16.744295	-3.478130	-13.069460	-14.970716	0.000000	-10.000000	0.000000	-3.583333	27.333334	1023.000000	1023.000000	2046.000000
48.900002	-0.081742	-48.309303	-16.759924	-3.474458	-13.064238	-15.010686	0.000000	-10.000000	0.000000	-3.450000	26.166666	1023.000000	1023.000000	2046.000000
48.919998	-0.081655	-48.258053	-16.719118	-3.455429	-13.075719	-15.007788	0.000000	-10.000000	0.000000	-3.116667	25.000000	1023.000000	1023.000000	2046.000000
48.939999	-0.081120	-47.942101	-16.770512	-3.321816	-12.797449	-15.052321	0.000000	-10.000000	0.000000	-2.666667	24.000000	1023.000000	1023.000000	2046.000000
48.959999	-0.080394	-47.512642	-16.641788	-3.265540	-12.661916	-14.943398	0.000000	-10.000000	0.000000	-2.366667	23.000000	1023.000000	1023.000000	2046.000000
48.980000	-0.079725	-47.117615	-16.563606	-3.134421	-12.570932	-14.848654	0.000000	-10.000000	-0.008333	-2.183333	22.166666	1023.000000	1023.000000	2046.000000
49.000000	-0.079066	-46.728180	-16.432373	-2.958184	-12.551581	-14.786044	0.000000	-10.000000	-0.008333	-2.000000	21.500000	1023.000000	1023.000000	2046.000000
49.020000	-0.078518	-46.403873	-16.350962	-2.797341	-12.470887	-14.784685	0.000000	-10.000000	-0.016667	-1.466667	21.166666	1023.000000	1023.000000	2046.000000
49.040001	-0.078344	-46.301044	-16.296869	-2.704251	-12.473901	-14.826024	0.000000	-10.000000	-0.008333	-0.750000	21.000000	1023.000000	1023.000000	2046.000000
49.060001	-0.078398	-46.333210	-16.336561	-2.794544	-12.470880	-14.731226	0.000000	-10.000000	-0.008333	-0.216667	21.000000	1023.000000	1023.000000	2046.000000
49.080002	-0.078606	-46.455929	-16.328037	-2.811769	-12.552104	-14.764020	0.000000	-10.000000	-0.008333	0.300000	21.000000	1023.000000	1023.000000	2046.000000
49.099998	-0.078749	-46.540451	-16.365376	-2.919605	-12.569247	-14.686225	0.000000	-10.000000	-0.008333	0.766667	21.000000	1023.000000	1023.000000	2046.000000
49.119999	-0.079214	-46.815372	-16.373703	-3.015616	-12.730146	-14.695908	0.000000	-10.000000	-0.016667	0.766667	21.000000	1023.000000	1023.000000	2046.000000
49.139999	-0.079553	-47.015530	-16.328081	-3.117040	-12.888110	-14.682297	0.000000	-10.000000	-0.008333	0.466667	21.000000	1023.000000	1023.000000	2046.000000
49.160000	-0.079715	-47.111343	-16.298264	-3.164308	-12.928961	-14.719809	0.000000	-10.000000	-0.025000	0.633333	21.000000	1023.000000	1023.000000	2046.000000
49.180000	-0.079626	-47.058819	-16.203665	-3.233880	-12.955521	-14.665754	0.000000	-10.000000	-0.025000	1.316667	21.000000	1023.000000	1023.000000	2046.000000
49.200001	-0.079178	-46.794113	-16.050858	-3.178288	-12.894664	-14.670304	0.000000	-10.000000	-0.025000	1.916667	21.000000	1023.000000	1023.000000	2046.000000
49.220001	-0.078596	-46.450218	-15.910313	-3.096900	-12.811471	-14.631536	0.000000	-10.000000	-0.008333	1.283333	21.000000	1023.000000	1023.000000	2046.000000
49.240002	-0.077734	-45.940788	-15.735797	-2.973915	-12.668893	-14.562182	0.000000	-10.000000	0.000000	0.600000	21.000000	1023.000000	1023.000000	2046.000000
49.259998	-0.076742	-45.354576	-15.417471	-2.843688	-12.572803	-14.520616	0.000000	-10.000000	0.000000	0.000000	21.000000	1023.000000	1023.000000	2046.000000
49.279999	-0.075694	-44.735249	-15.145145	-2.675568	-12.453181	-14.461353	0.000000	-10.000000	0.000000	0.000000	21.000000	1023.000000	1023.000000	2046.000000
49.299999	-0.074657	-44.122040	-14.924277	-2.530886	-12.284455	-14.382421	0.000000	-10.000000	0.000000	0.000000	21.000000	1023.000000	1023.000000	2046.000000
49.320000	-0.073753	-43.588249	-14.732060	-2.376516	-12.167908	-14.311767	0.000000	-10.000000	0.008333	-0.316667	21.000000	1023.000000	1023.000000	2046.000000
49.340000	-0.072923	-43.097340	-14.600788	-2.241717	-12.012703	-14.242130	0.000000	-10.000000	0.016667	-1.400000	21.000000	1023.000000	1023.000000	2046.000000
49.360001	-0.072143	-42.636276	-14.685183	-1.882677	-11.839672	-14.228745	0.000000	-10.000000	0.016667	-2.916667	20.666666	1023.000000	1023.000000	2046.000000
49.380001	-0.072228	-42.686810	-14.652005	-1.805593	-12.253550	-13.975663	0.000000	-10.000000	0.008333	-4.033333	19.833334	1023.000000	1023.000000	2046.000000
49.400002	-0.071913	-42.500774	-14.709898	-1.447878	-12.451774	-13.891226	0.000000	-10.000000	-0.016667	-2.950000	18.500000	1023.000000	1023.000000	2046.000000
49.419998	-0.072149	-42.640305	-14.649330	-1.435959	-12.709122	-13.845897	0.000000	-10.000000	-0.025000	-0.783333	17.500000	1023.000000	1023.000000	2046.000000
49.439999	-0.073038	-43.165199	-14.687729	-1.735955	-12.842050	-13.899467	0.000000	-10.000000	-0.025000	1.066667	17.000000	1023.000000	1023.000000	2046.000000
49.459999	-0.074401	-43.970978	-14.766986	-2.183410	-12.997853	-14.022729	0.000000	-10.000000	-0.016667	1.500000	17.000000	1023.000000	1023.000000	2046.000000
49.480000	-0.075933	-44.876324	-14.930506	-2.624540	-13.122322	-14.198955	0.000000	-10.000000	-0.008333	1.283333	17.000000	1023.000000	1023.000000	2046.000000
49.500000	-0.077192	-45.620697	-15.122339	-2.924896	-13.170409	-14.403054	0.000000	-10.000000	-0.016667	1.066667	17.000000	1023.000000	1023.000000	2046.000000
49.520000	-0.078113	-46.165043	-15.280898	-3.163833	-13.121023	-14.599288	0.000000	-10.000000	-0.008333	0.633333	17.000000	1023.000000	1023.000000	2046.000000
49.540001	-0.078584	-46.443253	-15.393115	-3.252070	-13.002900	-14.795166	0.000000	-10.000000	-0.008333	0.200000	17.000000	1023.000000	1023.000000	2046.000000
49.560001	-0.078940	-46.653511	-15.572777	-3.320348	-12.842609	-14.917779	0.000000	-10.000000	-0.008333	0.000000	17.000000	1023.000000	1023.000000	2046.000000
49.580002	-0.079424	-46.939293	-15.718667	-3.448418	-12.801469	-14.970738	0.000000	-10.000000	-0.016667	0.000000	17.000000	1023.000000	1023.000000	2046.000000
49.599998	-0.079747	-47.130219	-15.888515	-3.506360	-12.698554	-15.036789	0.000000	-10.000000	-0.016667	0.000000	17.000000	1023.000000	1023.000000	2046.000000
49.619999	-0.079894	-47.217239	-16.009010	-3.570113	-12.602809	-15.035307	0.000000	-10.000000	-0.008333	0.000000	17.000000	1023.000000	1023.000000	2046.000000
49.639999	-0.080057	-47.313850	-16.103096	-3.635117	-12.541436	-15.034201	0.000000	-10.000000	0.000000	0.000000	17.000000	1023.000000	1023.000000	2046.000000
49.660000	-0.080133	-47.358734	-16.221197	-3.637294	-12.465914	-15.034327	0.000000	-10.000000	-0.008333	0.000000	17.000000	1023.000000	1023.000000	2046.000000
49.680000	-0.079856	-47.195011	-16.212828	-3.610241	-12.360177	-15.011765	0.000000	-10.000000	-0.016667	0.000000	17.000000	1023.000000	1023.000000	2046.000000
49.700001	-0.079502	-46.985741	-16.167234	-3.585811	-12.265707	-14.966988	0.000000	-10.000000	-0.016667	0.000000	17.000000	1023.000000	1023.000000	2046.000000
49.720001	-0.078909	-46.635262	-16.077610	-3.555732	-12.092007	-14.909914	0.000000	-10.000000	-0.008333	0.000000	17.000000	1023.000000	1023.000000	2046.000000
49.740002	-0.078028	-46.114449	-15.940417	-3.462534	-11.937943	-14.773555	0.000000	-10.000000	-0.008333	0.000000	17.000000	1023.000000	1023.000000	2046.000000
49.759998	-0.077157	-45.599777	-15.844263	-3.323369	-11.777512	-14.654635	0.000000	-10.000000	-0.008333	0.000000	17.000000	1023.000000	1023.000000	2046.000000
49.779999	-0.076322	-45.106564	-15.711660	-3.204049	-11.672912	-14.517941	0.000000	-10.000000	-0.008333	0.000000	17.000000	1023.000000	1023.000000	2046.000000
49.799999	-0.075842	-44.822693	-15.629732	-3.124074	-11.609121	-14.459766	0.000000	-10.000000	-0.008333	0.000000	17.000000	1023.000000	1023.000000	2046.000000
49.820000	-0.075643	-44.705242	-15.593261	-3.065370	-11.580372	-14.466239	0.000000	-10.000000	-0.008333	0.000000	17.000000	1023.000000	1023.000000	2046.000000
49.840000	-0.075641	-44.703693	-15.663361	-3.076154	-11.507956	-14.456223	0.000000	-10.000000	-0.008333	0.000000	17.000000	1023.000000	1023.000000	2046.000000
49.860001	-0.075850	-44.827557	-15.715001	-3.126671	-11.518036	-14.467851	0.000000	-10.000000	0.000000	0.000000	17.000000	1023.000000	1023.000000	2046.000000
49.880001	-0.076209	-45.039242	-15.759512	-3.220093	-11.560583	-14.499056	0.000000	-10.000000	0.000000	0.000000	17.000000	1023.000000	1023.000000	2046.000000
49.900002	-0.076614	-45.279068	-15.735585	-3.323724	-11.712120	-14.507640	0.000000	-10.000000	0.000000	0.283333	17.000000	1023.000000	1023.000000	2046.000000
49.919998	-0.076962	-45.484562	-15.690864	-3.389439	-11.844440	-14.559822	0.000000	-10.000000	0.000000	0.916667	17.000000	1023.000000	1023.000000	2046.000000
49.939999	-0.076974	-45.491425	-15.639080	-3.405145	-11.853428	-14.593770	0.000000	-10.000000	-0.016667	1.866667	17.000000	1023.000000	1023.000000	2046.000000
49.959999	-0.076757	-45.363338	-15.504070	-3.481953	-11.878506	-14.498810	0.000000	-10.000000	-0.041667	3.100000	17.000000	1023.000000	1023.000000	2046.000000
49.980000	-0.076284	-45.084137	-15.373951	-3.457963	-11.842706	-14.409515	0.000000	-10.000000	-0.108333	5.316667	17.000000	1023.000000	1023.000000	2046.000000
50.000000	-0.075561	-44.656708	-15.229360	-3.392137	-11.732332	-14.302878	0.000000	-10.000000	-0.125000	9.150001	17.000000	1023.000000	1023.000000	2046.000000
50.020000	-0.074782	-44.196159	-14.992284	-3.298565	-11.728359	-14.176950	0.000000	-10.000000	-0.100000	9.816667	17.000000	1023.000000	1023.000000	2046.000000
50.040001	-0.073600	-43.497341	-14.666523	-3.228048	-11.614101	-13.988669	0.000000	-10.000000	-0.050000	9.216667	17.000000	1023.000000	1023.000000	2046.000000
50.060001	-0.072287	-42.721725	-14.357383	-3.058876	-11.484411	-13.821055	0.000000	-10.000000	-0.033333	6.950000	17.000000	1023.000000	1023.000000	2046.000000
50.080002	-0.071078	-42.007122	-14.122400	-2.916637	-11.312353	-13.655732	0.000000	-10.000000	-0.066667	7.416667	17.000000	1023.000000	1023.000000	2046.000000
50.099998	-0.069794	-41.248291	-13.952427	-2.744676	-11.030092	-13.521094	0.000000	-10.000000	-0.083333	8.016666	17.000000	1023.000000	1023.000000	2046.000000
50.119999	-0.068540	-40.506954	-13.705054	-2.644125	-10.845374	-13.312403	0.000000	-10.000000	-0.091667	8.500000	18.666666	1023.000000	1023.000000	2046.000000
50.139999	-0.067520	-39.904160	-13.700179	-2.188083	-10.735905	-13.279991	0.000000	-10.000000	-0.083333	9.250000	21.000000	1023.000000	1023.000000	2046.000000
50.160000	-0.066647	-39.388313	-13.609456	-1.895293	-10.865517	-13.018046	0.000000	-10.000000	-0.083333	10.133333	24.500000	1023.000000	1023.000000	2046.000000
50.180000	-0.065899	-38.946594	-13.513484	-1.652529	-10.969031	-12.811548	0.000000	-10.000000	-0.091667	11.200000	27.500000	1023.000000	1023.000000	2046.000000
50.200001	-0.065899	-38.946095	-13.371558	-1.718853	-11.059760	-12.795922	0.000000	-10.000000	-0.116667	12.233334	31.166666	1023.000000	1023.000000	2046.000000
50.220001	-0.066493	-39.297226	-13.332925	-2.097412	-11.045839	-12.821051	0.000000	-10.000000	-0.141667	13.266666	35.000000	1023.000000	1023.000000	2046.000000
50.240002	-0.067607	-39.955727	-13.442561	-2.589244	-11.000570	-12.923353	0.000000	-10.000000	-0.183333	14.383333	39.333332	1023.000000	1023.000000	2046.000000
50.259998	-0.068872	-40.703373	-13.610846	-2.935139	-10.996152	-13.161237	0.000000	-10.000000	-0.225000	15.583333	43.833332	1023.000000	1023.000000	2046.000000
50.279999	-0.069688	-41.185818	-13.749886	-3.206017	-10.913868	-13.316047	0.000000	-10.000000	-0.258333	16.450001	47.000000	1023.000000	1023.000000	2046.000000
50.299999	-0.069917	-41.320702	-13.803391	-3.325310	-10.715803	-13.476197	0.000000	-10.000000	-0.283333	17.666666	52.500000	1023.000000	1023.000000	2046.000000
50.320000	-0.069772	-41.235371	-13.910226	-3.312040	-10.440233	-13.572870	0.000000	-10.000000	-0.300000	18.833334	58.500000	1023.000000	1023.000000	2046.000000
50.340000	-0.069431	-41.033772	-14.004479	-3.264884	-10.163158	-13.601250	0.000000	-10.000000	-0.325000	20.350000	66.666664	1023.000000	1023.000000	2046.000000
50.360001	-0.069130	-40.856014	-14.030438	-3.281420	-9.953126	-13.591030	0.000000	-10.000000	-0.350000	21.150000	73.166664	1023.000000	1023.000000	2046.000000
50.380001	-0.068454	-40.456192	-13.984244	-3.326781	-9.705026	-13.440144	0.000000	-10.000000	-0.383333	21.966667	80.000000	1023.000000	1023.000000	2046.000000
50.400002	-0.067521	-39.904705	-13.940951	-3.318022	-9.332387	-13.313344	0.000000	-10.000000	-0.416667	22.683334	87.166664	1023.000000	1023.000000	2046.000000
50.419998	-0.066530	-39.319340	-13.744973	-3.310698	-9.093760	-13.169908	0.000000	-10.000000	-0.433333	23.666668	94.500000	1023.000000	1023.000000	2046.000000
50.439999	-0.065252	-38.564167	-13.545487	-3.249498	-8.761612	-13.007569	0.000000	-10.000000	-0.458333	24.516666	102.166664	1023.000000	1023.000000	2046.000000
50.459999	-0.063909	-37.770321	-13.254924	-3.185498	-8.466255	-12.863643	0.000000	-10.000000	-0.483333	25.466667	110.166664	1023.000000	1023.000000	2046.000000
50.480000	-0.062157	-36.734810	-13.007067	-3.131909	-7.985627	-12.610206	0.000000	-10.000000	-0.491667	26.166666	118.666664	1023.000000	1023.000000	2046.000000
50.500000	-0.060118	-35.529926	-12.646043	-3.018193	-7.471228	-12.394462	0.000000	-10.000000	-0.508333	26.633333	127.333336	1023.000000	1023.000000	2046.000000
50.520000	-0.058021	-34.290138	-12.269264	-2.806739	-7.039417	-12.174720	0.000000	-10.000000	-0.491667	26.516666	136.166672	1023.000000	1023.000000	2046.000000
50.540001	-0.056004	-33.098244	-11.907431	-2.622842	-6.604553	-11.963417	0.000000	-10.000000	-0.516667	26.633333	145.000000	1023.000000	1023.000000	2046.000000
50.560001	-0.053942	-31.879709	-11.628922	-2.395631	-6.076082	-11.779075	0.000000	-10.000000	-0.483333	26.633333	153.833328	1023.000000	1023.000000	2046.000000
50.580002	-0.052078	-30.778103	-11.325403	-2.367224	-5.612322	-11.473153	0.000000	-10.000000	-0.475000	26.716667	162.833328	1023.000000	1023.000000	2046.000000
50.599998	-0.050657	-29.938080	-11.093926	-2.358637	-5.206162	-11.279353	0.000000	-10.000000	-0.450000	26.483334	171.666672	1023.000000	1023.000000	2046.000000
50.619999	-0.049485	-29.245867	-10.850665	-2.489764	-4.874486	-11.030951	0.000000	-10.000000	-0.466667	26.566668	180.666672	1023.000000	1023.000000	2046.000000
50.639999	-0.048551	-28.693703	-10.562101	-2.669074	-4.631310	-10.831218	0.000000	-10.000000	-0.500000	26.816668	189.500000	1023.000000	1023.000000	2046.000000
50.660000	-0.047670	-28.172958	-10.218723	-2.815492	-4.405622	-10.733121	0.000000	-10.000000	-0.516667	27.183334	198.500000	1023.000000	1023.000000	2046.000000
50.680000	-0.046780	-27.646791	-9.888324	-3.021041	-4.161789	-10.575639	0.000000	-10.000000	-0.525000	27.299999	207.500000	1023.000000	1023.000000	2046.000000
50.700001	-0.045585	-26.940470	-9.437559	-3.171393	-3.925246	-10.406273	0.000000	-10.000000	-0.516667	27.549999	216.500000	1023.000000	1023.000000	2046.000000
50.720001	-0.043905	-25.947741	-8.986097	-3.219631	-3.551005	-10.191007	0.000000	-10.000000	-0.516667	27.633333	225.666672	1023.000000	1023.000000	2046.000000
50.740002	-0.042011	-24.828756	-8.512615	-3.219074	-3.171830	-9.925239	0.000000	-10.000000	-0.525000	27.533333	234.833328	1023.000000	1023.000000	2046.000000
50.759998	-0.039800	-23.521900	-8.011837	-3.095475	-2.749595	-9.664992	0.000000	-10.000000	-0.516667	27.566668	244.000000	1023.000000	1023.000000	2046.000000
50.779999	-0.037604	-22.223743	-7.443826	-2.943038	-2.435685	-9.401194	0.000000	-10.000000	-0.516667	27.633333	253.166672	1023.000000	1023.000000	2046.000000
50.799999	-0.035054	-20.717161	-6.862712	-2.723177	-1.942831	-9.188440	0.000000	-10.000000	-0.508333	27.716667	262.333344	1023.000000	1023.000000	2046.000000
50.820000	-0.032360	-19.124983	-6.268808	-2.540083	-1.412935	-8.903156	0.000000	-10.000000	-0.525000	27.733334	271.666656	1023.000000	1023.000000	2046.000000
50.840000	-0.029896	-17.668621	-5.722425	-2.409800	-0.937273	-8.599123	0.000000	-10.000000	-0.541667	28.016666	281.000000	1023.000000	1023.000000	2046.000000
50.860001	-0.027869	-16.470301	-5.238756	-2.298656	-0.566125	-8.366764	0.000000	-10.000000	-0.550000	28.416668	290.333344	1023.000000	1023.000000	2046.000000
50.880001	-0.025801	-15.248177	-4.799278	-2.135233	-0.115261	-8.198404	0.000000	-10.000000	-0.541667	28.383333	299.833344	1023.000000	1023.000000	2046.000000
50.900002	-0.023354	-13.802101	-4.385858	-1.875625	0.453459	-7.994076	0.000000	-10.000000	-0.541667	28.133333	309.166656	1023.000000	1023.000000	2046.000000
50.919998	-0.021782	-12.873328	-3.945702	-1.765760	0.511226	-7.673092	0.000000	-10.000000	-0.525000	27.883333	318.666656	1023.000000	1023.000000	2046.000000
50.939999	-0.019835	-11.722410	-3.600301	-1.284587	0.585986	-7.423508	0.000000	-10.000000	-0.516667	27.816668	328.000000	1023.000000	1023.000000	2046.000000
[truncated: 1,091,917 more chars]
