# Supplementary material for: Effect of Electrode Belt and Body Positions on Regional Pulmonary Ventilation- and Perfusion-Related Impedance Changes Measured by Electric Impedance Tomography
Source: PLoS One. 2016 Jun 2;11(6):e0155913. doi: 10.1371/journal.pone.0155913 (PMC4890811; doi:10.1371/journal.pone.0155913)
Supplement: S1 Dataset — (ZIP) [file pone.0155913.s001.zip › Dataset/Fp11-righ-6i.txt]

Patient Name:	Fp11
Registry:	Fp11
Investigator:	 
Diagnosys:	 
Notes:	h�ger6i             
Sample Rate [Hz]:	50.07
Time Base 	Pixels Mean 	Pixels Sum 	UPPER RIGHT		UPPER LEFT		LOWER RIGHT		LOWER LEFT		QRS	ETCO2	Paw	Flow (L/min)	Volume	Analog1	Analog2	AnalogSum
0.000000	0.040058	23.674410	7.373795	0.574966	6.453779	9.271871	0.000000	-10.000000	-0.175000	17.433334	629.500000	1023.000000	1023.000000	2046.000000
0.020000	0.038773	22.914625	7.150265	0.449053	6.312632	9.002674	0.000000	-10.000000	-0.158333	17.233334	635.500000	1023.000000	1023.000000	2046.000000
0.040000	0.038267	22.615671	7.116511	0.476087	6.264491	8.758583	0.000000	-10.000000	-0.150000	16.983334	639.500000	1023.000000	1023.000000	2046.000000
0.060000	0.038329	22.652225	7.018044	0.611643	6.367874	8.654665	0.000000	-10.000000	-0.166667	16.616667	643.333313	1023.000000	1023.000000	2046.000000
0.080000	0.038664	22.850626	6.891103	0.721382	6.573857	8.664284	0.000000	-10.000000	-0.158333	16.183334	649.000000	1023.000000	1023.000000	2046.000000
0.100000	0.038976	23.034626	6.915046	0.910176	6.611673	8.597731	0.000000	-10.000000	-0.141667	15.000000	656.166687	1023.000000	1023.000000	2046.000000
0.120000	0.039346	23.253515	6.768786	0.983002	6.846860	8.654868	0.000000	-10.000000	-0.083333	13.316667	663.166687	1023.000000	1023.000000	2046.000000
0.140000	0.039748	23.490938	6.789518	1.155186	6.890632	8.655602	0.000000	-10.000000	-0.050000	11.700000	668.333313	1023.000000	1023.000000	2046.000000
0.160000	0.040199	23.757566	6.751341	1.306065	7.028028	8.672132	0.000000	-10.000000	-0.016667	10.366667	671.333313	1023.000000	1023.000000	2046.000000
0.180000	0.040532	23.954515	6.721377	1.376868	7.190169	8.666102	0.000000	-10.000000	-0.008333	9.150000	673.666687	1023.000000	1023.000000	2046.000000
0.200000	0.041262	24.385796	6.804561	1.588558	7.293780	8.698898	0.000000	-10.000000	0.000000	7.066667	677.833313	1023.000000	1023.000000	2046.000000
0.220000	0.042024	24.835993	6.797068	1.678698	7.551311	8.808916	0.000000	-10.000000	-0.008333	5.300000	681.000000	1023.000000	1023.000000	2046.000000
0.240000	0.042954	25.385719	7.031274	1.864444	7.635169	8.854833	0.000000	-10.000000	-0.016667	4.066667	683.166687	1023.000000	1023.000000	2046.000000
0.260000	0.043935	25.965672	7.008780	2.008604	7.985343	8.962946	0.000000	-10.000000	-0.025000	3.166667	684.166687	1023.000000	1023.000000	2046.000000
0.280000	0.044631	26.377134	7.170346	2.176293	8.050458	8.980039	0.000000	-10.000000	-0.025000	1.933333	685.000000	1023.000000	1023.000000	2046.000000
0.300000	0.045098	26.652637	7.166878	2.219470	8.240124	9.026165	0.000000	-10.000000	-0.025000	0.133333	685.833313	1023.000000	1023.000000	2046.000000
0.320000	0.045131	26.672686	7.120764	2.135125	8.422999	8.993797	0.000000	-10.000000	-0.016667	-1.533333	686.000000	1023.000000	1023.000000	2046.000000
0.340000	0.044687	26.410210	7.081447	1.863099	8.452500	9.013163	0.000000	-10.000000	-0.008333	-2.933333	686.000000	1023.000000	1023.000000	2046.000000
0.360000	0.044004	26.006323	6.984642	1.448138	8.489306	9.084235	0.000000	-10.000000	0.008333	-4.166667	686.000000	1023.000000	1023.000000	2046.000000
0.380000	0.043176	25.517248	7.083600	1.068365	8.343598	9.021686	0.000000	-10.000000	0.016667	-5.483334	686.000000	1023.000000	1023.000000	2046.000000
0.400000	0.042464	25.096418	6.949567	0.612684	8.472659	9.061508	0.000000	-10.000000	0.025000	-6.366667	686.000000	1023.000000	1023.000000	2046.000000
0.420000	0.041831	24.722309	7.105496	0.436293	8.264956	8.915565	0.000000	-10.000000	0.025000	-7.000000	686.000000	1023.000000	1023.000000	2046.000000
0.440000	0.041677	24.631006	7.066264	0.257089	8.351803	8.955851	0.000000	-10.000000	0.025000	-7.250000	686.000000	1023.000000	1023.000000	2046.000000
0.460000	0.041698	24.643602	7.101993	0.103944	8.390483	9.047181	0.000000	-10.000000	0.033333	-7.633333	686.000000	1023.000000	1023.000000	2046.000000
0.480000	0.041929	24.780287	7.214261	0.221362	8.327703	9.016960	0.000000	-10.000000	0.041667	-8.066667	686.000000	1023.000000	1023.000000	2046.000000
0.500000	0.042418	25.068964	7.105248	0.221769	8.495182	9.246763	0.000000	-10.000000	0.050000	-8.516666	682.666687	1023.000000	1023.000000	2046.000000
0.520000	0.042901	25.354212	7.261726	0.480842	8.380590	9.231053	0.000000	-10.000000	0.050000	-9.000000	674.333313	1023.000000	1023.000000	2046.000000
0.540000	0.043566	25.747236	7.251880	0.568357	8.458778	9.468222	0.000000	-10.000000	0.050000	-9.283333	666.000000	1023.000000	1023.000000	2046.000000
0.560000	0.044420	26.252048	7.393152	0.847715	8.511740	9.499442	0.000000	-10.000000	0.041667	-9.433333	658.833313	1023.000000	1023.000000	2046.000000
0.580000	0.045038	26.617207	7.537417	0.987316	8.484651	9.607823	0.000000	-10.000000	0.041667	-9.533334	655.666687	1023.000000	1023.000000	2046.000000
0.600000	0.045182	26.702614	7.494049	0.973466	8.546274	9.688826	0.000000	-10.000000	0.041667	-9.633333	652.500000	1023.000000	1023.000000	2046.000000
0.620000	0.045024	26.609108	7.600317	1.124621	8.360554	9.523618	0.000000	-10.000000	0.058333	-10.033334	650.333313	1023.000000	1023.000000	2046.000000
0.640000	0.044991	26.589907	7.535985	0.924758	8.409601	9.719562	0.000000	-10.000000	0.066667	-11.016666	646.666687	1023.000000	1023.000000	2046.000000
0.660000	0.044763	26.454941	7.424434	1.428691	8.165648	9.436166	0.000000	-10.000000	0.083333	-12.183333	641.500000	1023.000000	1023.000000	2046.000000
0.680000	0.045000	26.594980	7.095230	1.625104	8.046699	9.827948	0.000000	-10.000000	0.091667	-13.066667	637.500000	1023.000000	1023.000000	2046.000000
0.700000	0.044756	26.450655	6.872249	2.075463	7.677835	9.825109	0.000000	-10.000000	0.108333	-13.616667	634.666687	1023.000000	1023.000000	2046.000000
0.720000	0.043545	25.734964	6.700220	2.042907	7.212848	9.778989	0.000000	-10.000000	0.141667	-14.300000	631.666687	1023.000000	1023.000000	2046.000000
0.740000	0.041377	24.453609	6.171045	1.567240	6.998802	9.716522	0.000000	-10.000000	0.183333	-15.633333	625.166687	1023.000000	1023.000000	2046.000000
0.760000	0.038380	22.682688	5.867732	1.339697	6.369557	9.105702	0.000000	-10.000000	0.216667	-16.600000	620.000000	1023.000000	1023.000000	2046.000000
0.780000	0.035388	20.914415	5.255519	0.941149	5.966789	8.750958	0.000000	-10.000000	0.233333	-17.750000	612.500000	1023.000000	1023.000000	2046.000000
0.800000	0.032778	19.371666	4.854482	0.867724	5.491628	8.157832	0.000000	-10.000000	0.241667	-18.250000	608.500000	1023.000000	1023.000000	2046.000000
0.820000	0.031039	18.343988	4.500268	0.876632	5.205536	7.761552	0.000000	-10.000000	0.266667	-19.000000	602.500000	1023.000000	1023.000000	2046.000000
0.840000	0.029547	17.462074	4.018482	0.868338	5.070677	7.504578	0.000000	-10.000000	0.283333	-19.383333	598.166687	1023.000000	1023.000000	2046.000000
0.860000	0.028113	16.614874	3.734275	1.063317	4.729043	7.088238	0.000000	-10.000000	0.316667	-20.150000	589.500000	1023.000000	1023.000000	2046.000000
0.880000	0.026813	15.846675	3.218159	0.910117	4.667330	7.051069	0.000000	-10.000000	0.333333	-20.666668	582.833313	1023.000000	1023.000000	2046.000000
0.900000	0.025435	15.032048	2.941131	1.194374	4.332677	6.563866	0.000000	-10.000000	0.350000	-21.400002	576.000000	1023.000000	1023.000000	2046.000000
0.920000	0.024607	14.542643	2.533998	1.081766	4.314533	6.612345	0.000000	-10.000000	0.366667	-22.016666	571.166687	1023.000000	1023.000000	2046.000000
0.940000	0.023591	13.942131	2.279244	1.349812	4.089929	6.223146	0.000000	-10.000000	0.383333	-22.966667	561.000000	1023.000000	1023.000000	2046.000000
0.960000	0.022784	13.465288	2.022495	1.272795	3.918618	6.251379	0.000000	-10.000000	0.400000	-23.566666	553.333313	1023.000000	1023.000000	2046.000000
0.980000	0.022200	13.119969	1.782250	1.511755	3.839244	5.986720	0.000000	-10.000000	0.408333	-23.966667	545.333313	1023.000000	1023.000000	2046.000000
1.000000	0.021809	12.888888	1.678035	1.505483	3.646956	6.058414	0.000000	-10.000000	0.425000	-24.166666	540.000000	1023.000000	1023.000000	2046.000000
1.020000	0.021466	12.686117	1.431241	1.692016	3.660598	5.902262	0.000000	-10.000000	0.441667	-24.350000	532.000000	1023.000000	1023.000000	2046.000000
1.040000	0.021058	12.445249	1.370764	1.777724	3.410947	5.885814	0.000000	-10.000000	0.458333	-24.516666	524.000000	1023.000000	1023.000000	2046.000000
1.060000	0.020684	12.223948	1.031650	1.851467	3.445530	5.895301	0.000000	-10.000000	0.458333	-24.416668	516.000000	1023.000000	1023.000000	2046.000000
1.080000	0.019518	11.534864	0.955986	1.943842	2.953720	5.681316	0.000000	-10.000000	0.466667	-24.433334	508.000000	1023.000000	1023.000000	2046.000000
1.100000	0.018557	10.967250	0.676767	1.781185	2.765519	5.743779	0.000000	-10.000000	0.458333	-24.400000	500.000000	1023.000000	1023.000000	2046.000000
1.120000	0.016881	9.976695	0.597251	1.716236	2.224673	5.438535	0.000000	-10.000000	0.466667	-24.549999	491.666656	1023.000000	1023.000000	2046.000000
1.140000	0.015559	9.195135	0.259875	1.354003	2.041075	5.540182	0.000000	-10.000000	0.466667	-24.700001	483.333344	1023.000000	1023.000000	2046.000000
1.160000	0.013509	7.983719	0.185704	1.241041	1.433228	5.123746	0.000000	-10.000000	0.466667	-24.816668	475.000000	1023.000000	1023.000000	2046.000000
1.180000	0.012232	7.229015	-0.077105	0.823703	1.204688	5.277730	0.000000	-10.000000	0.466667	-24.866667	466.833344	1023.000000	1023.000000	2046.000000
1.200000	0.010713	6.331218	-0.265629	0.895432	0.835706	4.865709	0.000000	-10.000000	0.458333	-24.683334	458.500000	1023.000000	1023.000000	2046.000000
1.220000	0.009825	5.806677	-0.325868	0.710650	0.551604	4.870291	0.000000	-10.000000	0.466667	-24.683334	450.166656	1023.000000	1023.000000	2046.000000
1.240000	0.009049	5.348219	-0.503351	0.650844	0.445528	4.755198	0.000000	-10.000000	0.458333	-24.483334	442.000000	1023.000000	1023.000000	2046.000000
1.260000	0.008314	4.913359	-0.526006	0.699330	0.151136	4.588899	0.000000	-10.000000	0.458333	-24.500000	434.000000	1023.000000	1023.000000	2046.000000
1.280000	0.007874	4.653786	-0.697763	0.679753	0.108845	4.562950	0.000000	-10.000000	0.450000	-24.366667	426.000000	1023.000000	1023.000000	2046.000000
1.300000	0.007289	4.307722	-0.696500	0.815210	-0.188020	4.377031	0.000000	-10.000000	0.450000	-24.466667	417.666656	1023.000000	1023.000000	2046.000000
1.320000	0.007336	4.335541	-0.791711	0.810856	-0.194188	4.510584	0.000000	-10.000000	0.450000	-24.283333	409.333344	1023.000000	1023.000000	2046.000000
1.340000	0.007121	4.208537	-0.688938	1.069772	-0.439397	4.267099	0.000000	-10.000000	0.450000	-24.033333	401.000000	1023.000000	1023.000000	2046.000000
1.360000	0.007281	4.303120	-0.739824	1.039309	-0.434007	4.437642	0.000000	-10.000000	0.450000	-23.666666	393.000000	1023.000000	1023.000000	2046.000000
1.380000	0.006768	3.999711	-0.809647	1.164674	-0.520190	4.164874	0.000000	-10.000000	0.416667	-23.350000	385.166656	1023.000000	1023.000000	2046.000000
1.400000	0.006030	3.563689	-0.816981	0.970384	-0.753811	4.164097	0.000000	-10.000000	0.400000	-23.033333	377.500000	1023.000000	1023.000000	2046.000000
1.420000	0.005904	3.489534	-0.913905	1.033903	-0.617860	3.987396	0.000000	-10.000000	0.383333	-23.016666	369.833344	1023.000000	1023.000000	2046.000000
1.440000	0.004905	2.898679	-1.157697	1.295568	-0.880882	3.641690	0.000000	-10.000000	0.400000	-23.100000	362.166656	1023.000000	1023.000000	2046.000000
1.460000	0.004719	2.789171	-1.404648	1.395447	-1.097142	3.895514	0.000000	-10.000000	0.400000	-23.233334	354.500000	1023.000000	1023.000000	2046.000000
1.480000	0.003582	2.117099	-1.622494	1.532980	-1.427290	3.633903	0.000000	-10.000000	0.400000	-23.250000	346.833344	1023.000000	1023.000000	2046.000000
1.500000	0.002143	1.266458	-1.868611	1.209388	-1.691224	3.616905	0.000000	-10.000000	0.391667	-23.466667	339.000000	1023.000000	1023.000000	2046.000000
1.520000	-0.000156	-0.092267	-2.141045	0.807439	-1.960118	3.201457	0.000000	-10.000000	0.391667	-23.666666	331.000000	1023.000000	1023.000000	2046.000000
1.540000	-0.003012	-1.779912	-2.434288	0.240296	-2.345287	2.759367	0.000000	-10.000000	0.391667	-23.616667	323.000000	1023.000000	1023.000000	2046.000000
1.560000	-0.005625	-3.324626	-2.835437	-0.180446	-2.584431	2.275688	0.000000	-10.000000	0.383333	-23.400000	315.166656	1023.000000	1023.000000	2046.000000
1.580000	-0.008223	-4.859975	-3.125866	-0.397160	-2.923025	1.586075	0.000000	-10.000000	0.366667	-22.900000	307.500000	1023.000000	1023.000000	2046.000000
1.600000	-0.009960	-5.886187	-3.551119	-0.616569	-2.939692	1.221193	0.000000	-10.000000	0.358333	-22.600000	299.833344	1023.000000	1023.000000	2046.000000
1.620000	-0.011755	-6.947503	-3.882984	-0.652796	-3.101367	0.689644	0.000000	-10.000000	0.358333	-22.166666	292.333344	1023.000000	1023.000000	2046.000000
1.640000	-0.013011	-7.689355	-4.228917	-0.792654	-3.115101	0.447317	0.000000	-10.000000	0.358333	-22.233334	284.833344	1023.000000	1023.000000	2046.000000
1.660000	-0.014532	-8.588233	-4.524455	-0.751492	-3.244112	-0.068174	0.000000	-10.000000	0.350000	-22.250000	277.500000	1023.000000	1023.000000	2046.000000
1.680000	-0.015391	-9.096152	-4.843318	-0.848706	-3.182883	-0.221245	0.000000	-10.000000	0.358333	-22.416666	270.000000	1023.000000	1023.000000	2046.000000
1.700000	-0.016470	-9.734007	-5.062524	-0.828802	-3.251121	-0.591559	0.000000	-10.000000	0.366667	-22.383333	262.500000	1023.000000	1023.000000	2046.000000
1.720000	-0.017035	-10.067409	-5.242815	-0.938646	-3.238435	-0.647512	0.000000	-10.000000	0.366667	-22.299999	255.000000	1023.000000	1023.000000	2046.000000
1.740000	-0.017857	-10.553567	-5.419787	-0.923696	-3.295830	-0.914253	0.000000	-10.000000	0.366667	-22.183334	247.500000	1023.000000	1023.000000	2046.000000
1.760000	-0.017981	-10.626540	-5.379075	-0.921230	-3.359939	-0.966296	0.000000	-10.000000	0.341667	-22.033333	240.166672	1023.000000	1023.000000	2046.000000
1.780000	-0.018348	-10.843513	-5.420068	-0.925755	-3.389364	-1.108326	0.000000	-10.000000	0.341667	-21.850000	232.833328	1023.000000	1023.000000	2046.000000
1.800000	-0.018028	-10.654449	-5.370840	-0.893808	-3.306972	-1.082829	0.000000	-10.000000	0.325000	-21.650000	225.666672	1023.000000	1023.000000	2046.000000
1.820000	-0.018448	-10.902904	-5.415921	-0.862635	-3.395162	-1.229186	0.000000	-10.000000	0.341667	-21.483334	218.333328	1023.000000	1023.000000	2046.000000
1.840000	-0.018539	-10.956635	-5.462860	-0.868779	-3.429959	-1.195038	0.000000	-10.000000	0.325000	-21.333334	211.166672	1023.000000	1023.000000	2046.000000
1.860000	-0.019637	-11.605704	-5.531376	-0.957928	-3.693326	-1.423075	0.000000	-10.000000	0.316667	-21.150000	204.000000	1023.000000	1023.000000	2046.000000
1.880000	-0.020451	-12.086339	-5.598183	-1.150354	-3.822931	-1.514871	0.000000	-10.000000	0.300000	-20.900000	197.000000	1023.000000	1023.000000	2046.000000
1.900000	-0.021825	-12.898479	-5.689517	-1.421619	-4.048406	-1.738936	0.000000	-10.000000	0.300000	-20.650000	190.000000	1023.000000	1023.000000	2046.000000
1.920000	-0.022780	-13.462851	-5.678334	-1.645964	-4.281078	-1.857474	0.000000	-10.000000	0.300000	-20.366667	183.166672	1023.000000	1023.000000	2046.000000
1.940000	-0.024205	-14.305081	-5.805302	-1.894620	-4.496400	-2.108760	0.000000	-10.000000	0.283333	-20.000000	176.333328	1023.000000	1023.000000	2046.000000
1.960000	-0.025232	-14.912306	-5.874418	-2.054236	-4.660096	-2.323555	0.000000	-10.000000	0.258333	-19.533335	169.666672	1023.000000	1023.000000	2046.000000
1.980000	-0.026197	-15.482308	-5.904989	-2.227484	-4.816150	-2.533684	0.000000	-10.000000	0.225000	-18.883333	163.000000	1023.000000	1023.000000	2046.000000
2.000000	-0.026781	-15.827806	-5.859600	-2.391426	-4.934907	-2.641873	0.000000	-10.000000	0.208333	-18.333334	156.666672	1023.000000	1023.000000	2046.000000
2.020000	-0.027330	-16.151905	-5.894375	-2.421453	-4.935828	-2.900248	0.000000	-10.000000	0.200000	-17.683334	150.500000	1023.000000	1023.000000	2046.000000
2.040000	-0.027670	-16.352901	-5.868756	-2.594697	-4.950577	-2.938872	0.000000	-10.000000	0.200000	-17.366667	144.666672	1023.000000	1023.000000	2046.000000
2.060000	-0.027882	-16.478411	-5.812159	-2.604492	-4.976785	-3.084976	0.000000	-10.000000	0.191667	-17.050001	139.000000	1023.000000	1023.000000	2046.000000
2.080000	-0.028069	-16.588556	-5.817358	-2.649521	-4.964945	-3.156733	0.000000	-10.000000	0.191667	-16.816668	133.333328	1023.000000	1023.000000	2046.000000
2.100000	-0.027901	-16.489443	-5.669900	-2.636976	-4.966810	-3.215756	0.000000	-10.000000	0.175000	-16.433334	127.666664	1023.000000	1023.000000	2046.000000
2.120000	-0.027852	-16.460588	-5.559766	-2.632707	-4.992355	-3.275761	0.000000	-10.000000	0.166667	-15.883333	122.000000	1023.000000	1023.000000	2046.000000
2.140000	-0.027694	-16.366964	-5.432718	-2.654055	-4.967814	-3.312377	0.000000	-10.000000	0.150000	-15.400001	116.666664	1023.000000	1023.000000	2046.000000
2.160000	-0.028038	-16.570412	-5.501492	-2.768574	-4.955303	-3.345044	0.000000	-10.000000	0.150000	-14.883333	111.500000	1023.000000	1023.000000	2046.000000
2.180000	-0.028115	-16.615995	-5.338114	-2.923056	-4.937670	-3.417155	0.000000	-10.000000	0.158333	-14.533334	106.666664	1023.000000	1023.000000	2046.000000
2.200000	-0.028290	-16.719547	-5.484367	-2.743514	-4.834237	-3.657429	0.000000	-10.000000	0.158333	-14.316667	101.833336	1023.000000	1023.000000	2046.000000
2.220000	-0.028094	-16.603279	-5.426135	-2.587157	-4.937981	-3.652008	0.000000	-10.000000	0.158333	-14.100000	97.166664	1023.000000	1023.000000	2046.000000
2.240000	-0.028552	-16.874500	-5.678997	-2.487649	-5.009901	-3.697955	0.000000	-10.000000	0.150000	-13.950000	92.500000	1023.000000	1023.000000	2046.000000
2.260000	-0.029286	-17.307898	-5.693500	-2.563263	-5.257384	-3.793751	0.000000	-10.000000	0.133333	-13.650001	87.833336	1023.000000	1023.000000	2046.000000
2.280000	-0.030930	-18.279367	-5.923864	-2.987420	-5.376780	-3.991304	0.000000	-10.000000	0.100000	-13.350000	83.333336	1023.000000	1023.000000	2046.000000
2.300000	-0.032905	-19.446833	-6.090703	-3.451655	-5.543588	-4.360887	0.000000	-10.000000	0.075000	-12.833334	78.666664	1023.000000	1023.000000	2046.000000
2.320000	-0.035284	-20.852932	-6.400903	-3.976530	-5.710200	-4.765299	0.000000	-10.000000	0.066667	-12.300000	74.333336	1023.000000	1023.000000	2046.000000
2.340000	-0.037237	-22.007092	-6.603914	-4.270411	-5.900058	-5.232710	0.000000	-10.000000	0.066667	-11.550000	70.000000	1023.000000	1023.000000	2046.000000
2.360000	-0.038809	-22.936382	-6.855672	-4.504173	-5.919939	-5.656600	0.000000	-10.000000	0.058333	-10.900001	66.333336	1023.000000	1023.000000	2046.000000
2.380000	-0.040043	-23.665339	-7.105336	-4.591849	-5.928167	-6.039986	0.000000	-10.000000	0.050000	-10.283334	62.666668	1023.000000	1023.000000	2046.000000
2.400000	-0.041008	-24.235743	-7.341400	-4.693881	-5.885102	-6.315358	0.000000	-10.000000	0.050000	-10.100000	59.333332	1023.000000	1023.000000	2046.000000
2.420000	-0.041749	-24.673912	-7.584401	-4.729416	-5.832169	-6.527925	0.000000	-10.000000	0.050000	-10.000000	55.833332	1023.000000	1023.000000	2046.000000
2.440000	-0.042495	-25.114468	-7.732665	-4.743884	-5.815656	-6.822262	0.000000	-10.000000	0.050000	-10.000000	52.500000	1023.000000	1023.000000	2046.000000
2.460000	-0.043107	-25.476265	-7.885419	-4.782711	-5.807199	-7.000937	0.000000	-10.000000	0.050000	-10.033334	49.166668	1023.000000	1023.000000	2046.000000
2.480000	-0.043486	-25.700312	-7.926766	-4.813952	-5.834179	-7.125414	0.000000	-10.000000	0.050000	-10.116667	45.833332	1023.000000	1023.000000	2046.000000
2.500000	-0.043948	-25.973532	-8.038864	-4.900185	-5.810137	-7.224345	0.000000	-10.000000	0.050000	-10.216666	42.500000	1023.000000	1023.000000	2046.000000
2.520000	-0.043931	-25.963301	-7.955283	-4.802809	-5.880335	-7.324872	0.000000	-10.000000	0.050000	-10.216666	39.000000	1023.000000	1023.000000	2046.000000
2.540000	-0.043970	-25.986071	-7.949889	-4.840797	-5.852640	-7.342744	0.000000	-10.000000	0.050000	-10.116667	35.500000	1023.000000	1023.000000	2046.000000
2.560000	-0.043564	-25.746340	-7.747668	-4.703887	-5.858466	-7.436319	0.000000	-10.000000	0.050000	-9.983334	32.166668	1023.000000	1023.000000	2046.000000
2.580000	-0.043236	-25.552422	-7.731814	-4.718709	-5.733725	-7.368174	0.000000	-10.000000	0.050000	-9.916667	28.833334	1023.000000	1023.000000	2046.000000
2.600000	-0.043008	-25.417685	-7.603534	-4.623178	-5.792521	-7.398451	0.000000	-10.000000	0.050000	-9.950000	25.500000	1023.000000	1023.000000	2046.000000
2.620000	-0.043071	-25.454731	-7.544782	-4.651786	-5.843319	-7.414844	0.000000	-10.000000	0.033333	-9.816667	22.166666	1023.000000	1023.000000	2046.000000
2.640000	-0.043428	-25.665674	-7.585146	-4.671683	-5.886756	-7.522089	0.000000	-10.000000	0.033333	-9.600000	19.000000	1023.000000	1023.000000	2046.000000
2.660000	-0.044171	-26.105015	-7.635744	-4.898332	-6.019327	-7.551612	0.000000	-10.000000	0.033333	-9.183333	14.833333	1023.000000	1023.000000	2046.000000
2.680000	-0.044845	-26.503498	-7.663618	-5.015392	-6.133499	-7.690989	0.000000	-10.000000	0.050000	-8.883333	10.666667	1023.000000	1023.000000	2046.000000
2.700000	-0.045685	-26.999744	-7.641937	-5.257917	-6.320052	-7.779839	0.000000	-10.000000	0.050000	-8.600000	7.500000	1023.000000	1023.000000	2046.000000
2.720000	-0.046451	-27.452435	-7.716280	-5.442989	-6.413596	-7.879569	0.000000	-10.000000	0.033333	-8.150000	5.500000	1023.000000	1023.000000	2046.000000
2.740000	-0.047131	-27.854502	-7.639337	-5.546019	-6.609664	-8.059483	0.000000	-10.000000	0.016667	-7.616667	3.833333	1023.000000	1023.000000	2046.000000
2.760000	-0.047226	-27.910368	-7.664127	-5.666091	-6.497671	-8.082479	0.000000	-10.000000	0.000000	-6.800000	1.500000	1023.000000	1023.000000	2046.000000
2.780000	-0.047327	-27.970348	-7.502001	-5.672239	-6.595542	-8.200567	0.000000	-10.000000	0.000000	-6.200000	-0.500000	1023.000000	1023.000000	2046.000000
2.800000	-0.047184	-27.885460	-7.439332	-5.729318	-6.490724	-8.226087	0.000000	-10.000000	-0.008333	-5.733334	-2.333333	1023.000000	1023.000000	2046.000000
2.820000	-0.047012	-27.784311	-7.250658	-5.655780	-6.561038	-8.316835	0.000000	-10.000000	-0.008333	-5.500000	-4.000000	1023.000000	1023.000000	2046.000000
2.840000	-0.046591	-27.535215	-7.179472	-5.657853	-6.433287	-8.264604	0.000000	-10.000000	-0.008333	-5.316667	-5.666667	1023.000000	1023.000000	2046.000000
2.860000	-0.046037	-27.208073	-6.944290	-5.554459	-6.441653	-8.267671	0.000000	-10.000000	-0.008333	-5.033333	-7.500000	1023.000000	1023.000000	2046.000000
2.880000	-0.045571	-26.932358	-6.827079	-5.542590	-6.367103	-8.195587	0.000000	-10.000000	-0.016667	-4.466667	-9.333333	1023.000000	1023.000000	2046.000000
2.900000	-0.044998	-26.593647	-6.693876	-5.435764	-6.282317	-8.181691	0.000000	-10.000000	-0.016667	-3.700000	-10.833333	1023.000000	1023.000000	2046.000000
2.920000	-0.044687	-26.410204	-6.571335	-5.524800	-6.269509	-8.044559	0.000000	-10.000000	-0.008333	-3.000000	-12.000000	1023.000000	1023.000000	2046.000000
2.940000	-0.044262	-26.158817	-6.466024	-5.536502	-6.142332	-8.013958	0.000000	-10.000000	-0.016667	-2.633333	-13.000000	1023.000000	1023.000000	2046.000000
2.960000	-0.043985	-25.995178	-6.404236	-5.387170	-6.090848	-8.112925	0.000000	-10.000000	-0.025000	-2.533333	-14.000000	1023.000000	1023.000000	2046.000000
2.980000	-0.043559	-25.743595	-6.526551	-5.096336	-6.056293	-8.064415	0.000000	-10.000000	-0.033333	-2.516667	-14.833333	1023.000000	1023.000000	2046.000000
3.000000	-0.043642	-25.792719	-6.546744	-4.890423	-6.360974	-7.994578	0.000000	-10.000000	-0.025000	-2.483333	-15.666667	1023.000000	1023.000000	2046.000000
3.020000	-0.043873	-25.929035	-6.689627	-4.881771	-6.392866	-7.964770	0.000000	-10.000000	-0.025000	-2.366667	-16.500000	1023.000000	1023.000000	2046.000000
3.040000	-0.044885	-26.527081	-6.770876	-5.158648	-6.536399	-8.061157	0.000000	-10.000000	-0.033333	-2.133333	-17.333334	1023.000000	1023.000000	2046.000000
3.060000	-0.046527	-27.497540	-6.962982	-5.652672	-6.617738	-8.264147	0.000000	-10.000000	-0.025000	-1.316667	-17.833334	1023.000000	1023.000000	2046.000000
3.080000	-0.048252	-28.516838	-7.146904	-6.070789	-6.791298	-8.507847	0.000000	-10.000000	-0.033333	-0.600000	-18.000000	1023.000000	1023.000000	2046.000000
3.100000	-0.049881	-29.479931	-7.482435	-6.349809	-6.853619	-8.794068	0.000000	-10.000000	-0.033333	0.000000	-18.000000	1023.000000	1023.000000	2046.000000
3.120000	-0.051020	-30.152897	-7.604332	-6.477350	-6.980464	-9.090752	0.000000	-10.000000	-0.050000	0.000000	-18.000000	1023.000000	1023.000000	2046.000000
3.140000	-0.051836	-30.634840	-7.868128	-6.551764	-6.902369	-9.312580	0.000000	-10.000000	-0.041667	0.000000	-18.000000	1023.000000	1023.000000	2046.000000
3.160000	-0.052111	-30.797800	-8.043938	-6.459372	-6.799873	-9.494618	0.000000	-10.000000	-0.033333	0.000000	-18.000000	1023.000000	1023.000000	2046.000000
3.180000	-0.052598	-31.085535	-8.244252	-6.456886	-6.766707	-9.617691	0.000000	-10.000000	-0.025000	0.000000	-18.000000	1023.000000	1023.000000	2046.000000
3.200000	-0.052640	-31.110134	-8.433892	-6.331978	-6.613843	-9.730420	0.000000	-10.000000	-0.033333	0.000000	-18.000000	1023.000000	1023.000000	2046.000000
3.220000	-0.052587	-31.079121	-8.499973	-6.252597	-6.599712	-9.726837	0.000000	-10.000000	-0.041667	0.300000	-18.000000	1023.000000	1023.000000	2046.000000
3.240000	-0.052296	-30.906704	-8.595448	-6.125060	-6.477835	-9.708360	0.000000	-10.000000	-0.050000	1.250000	-18.000000	1023.000000	1023.000000	2046.000000
3.260000	-0.051932	-30.691858	-8.568089	-5.995553	-6.494772	-9.633444	0.000000	-10.000000	-0.050000	2.966667	-18.000000	1023.000000	1023.000000	2046.000000
3.280000	-0.051347	-30.345940	-8.528480	-5.871175	-6.459814	-9.486470	0.000000	-10.000000	-0.066667	5.266667	-18.000000	1023.000000	1023.000000	2046.000000
3.300000	-0.050266	-29.707048	-8.371580	-5.669484	-6.395145	-9.270839	0.000000	-10.000000	-0.075000	7.650000	-18.000000	1023.000000	1023.000000	2046.000000
3.320000	-0.049366	-29.175222	-8.254255	-5.550095	-6.289882	-9.080990	0.000000	-10.000000	-0.091667	9.816667	-18.000000	1023.000000	1023.000000	2046.000000
3.340000	-0.047822	-28.262930	-8.041807	-5.315463	-6.110113	-8.795547	0.000000	-10.000000	-0.100000	11.466667	-18.000000	1023.000000	1023.000000	2046.000000
3.360000	-0.046785	-27.649761	-7.859544	-5.111586	-6.095115	-8.583515	0.000000	-10.000000	-0.125000	12.700000	-18.000000	1023.000000	1023.000000	2046.000000
3.380000	-0.045775	-27.052805	-7.772146	-4.922032	-5.961094	-8.397532	0.000000	-10.000000	-0.150000	13.750000	-11.333333	1023.000000	1023.000000	2046.000000
3.400000	-0.045048	-26.623438	-7.595575	-4.793079	-6.013996	-8.220788	0.000000	-10.000000	-0.183333	15.266667	6.166667	1023.000000	1023.000000	2046.000000
3.420000	-0.044648	-26.386822	-7.590689	-4.819890	-5.991396	-7.984848	0.000000	-10.000000	-0.208333	16.466667	23.666666	1023.000000	1023.000000	2046.000000
3.440000	-0.044010	-26.010096	-7.423427	-4.863681	-5.986279	-7.736709	0.000000	-10.000000	-0.225000	17.300001	34.500000	1023.000000	1023.000000	2046.000000
3.460000	-0.043875	-25.930367	-7.393886	-4.966154	-6.014900	-7.555427	0.000000	-10.000000	-0.233333	17.633335	36.333332	1023.000000	1023.000000	2046.000000
3.480000	-0.043449	-25.678495	-7.231622	-5.040354	-6.016739	-7.389781	0.000000	-10.000000	-0.258333	18.450001	40.000000	1023.000000	1023.000000	2046.000000
3.500000	-0.043183	-25.520977	-7.084196	-5.093938	-6.105347	-7.237496	0.000000	-10.000000	-0.291667	19.566668	46.000000	1023.000000	1023.000000	2046.000000
3.520000	-0.042331	-25.017378	-6.961190	-5.102028	-5.921930	-7.032229	0.000000	-10.000000	-0.325000	20.516666	52.333332	1023.000000	1023.000000	2046.000000
3.540000	-0.041203	-24.351175	-6.656627	-5.022434	-5.862327	-6.809786	0.000000	-10.000000	-0.341667	21.166666	59.166668	1023.000000	1023.000000	2046.000000
3.560000	-0.040257	-23.791761	-6.468887	-4.992775	-5.745029	-6.585070	0.000000	-10.000000	-0.358333	21.916666	66.000000	1023.000000	1023.000000	2046.000000
3.580000	-0.038524	-22.767908	-6.162689	-4.796296	-5.475654	-6.333269	0.000000	-10.000000	-0.358333	22.383333	73.333336	1023.000000	1023.000000	2046.000000
3.600000	-0.037107	-21.930239	-5.903396	-4.728971	-5.306759	-5.991113	0.000000	-10.000000	-0.375000	22.883333	80.666664	1023.000000	1023.000000	2046.000000
3.620000	-0.035133	-20.763596	-5.525386	-4.465532	-5.076339	-5.696340	0.000000	-10.000000	-0.383333	23.400002	88.333336	1023.000000	1023.000000	2046.000000
3.640000	-0.033306	-19.684036	-5.127548	-4.273704	-4.910709	-5.372076	0.000000	-10.000000	-0.416667	24.050001	96.000000	1023.000000	1023.000000	2046.000000
3.660000	-0.031494	-18.612930	-4.787984	-4.181870	-4.641818	-5.001257	0.000000	-10.000000	-0.441667	24.800001	104.000000	1023.000000	1023.000000	2046.000000
3.680000	-0.030012	-17.737362	-4.422695	-4.057696	-4.549061	-4.707910	0.000000	-10.000000	-0.475000	25.516666	112.000000	1023.000000	1023.000000	2046.000000
3.700000	-0.028795	-17.018055	-4.255873	-4.032997	-4.324106	-4.405079	0.000000	-10.000000	-0.500000	26.350000	120.333336	1023.000000	1023.000000	2046.000000
3.720000	-0.027044	-15.983267	-3.926216	-3.848482	-4.087989	-4.120580	0.000000	-10.000000	-0.508333	27.000000	129.000000	1023.000000	1023.000000	2046.000000
3.740000	-0.025836	-15.268940	-3.977204	-3.467571	-3.856772	-3.967391	0.000000	-10.000000	-0.500000	26.883333	138.000000	1023.000000	1023.000000	2046.000000
3.760000	-0.023967	-14.164361	-3.822851	-3.096809	-3.834447	-3.410255	0.000000	-10.000000	-0.508333	26.833334	147.000000	1023.000000	1023.000000	2046.000000
3.780000	-0.022815	-13.483639	-3.745540	-2.919830	-3.867686	-2.950583	0.000000	-10.000000	-0.516667	26.783333	156.000000	1023.000000	1023.000000	2046.000000
3.800000	-0.022211	-13.126497	-3.726136	-2.957169	-3.779695	-2.663497	0.000000	-10.000000	-0.516667	27.216667	165.000000	1023.000000	1023.000000	2046.000000
3.820000	-0.022327	-13.195133	-3.675514	-3.323250	-3.831388	-2.364983	0.000000	-10.000000	-0.500000	27.400000	174.000000	1023.000000	1023.000000	2046.000000
3.840000	-0.023062	-13.629614	-3.820682	-3.612597	-3.797836	-2.398500	0.000000	-10.000000	-0.475000	27.316668	183.166672	1023.000000	1023.000000	2046.000000
3.860000	-0.023636	-13.968797	-3.912961	-3.783675	-3.764616	-2.507544	0.000000	-10.000000	-0.483333	27.266666	192.333328	1023.000000	1023.000000	2046.000000
3.880000	-0.024251	-14.332379	-4.010781	-4.003222	-3.738186	-2.580191	0.000000	-10.000000	-0.483333	27.166666	201.500000	1023.000000	1023.000000	2046.000000
3.900000	-0.023852	-14.096398	-4.055191	-3.924879	-3.456671	-2.659656	0.000000	-10.000000	-0.491667	27.216667	210.500000	1023.000000	1023.000000	2046.000000
3.920000	-0.023254	-13.743251	-4.079156	-3.908982	-3.232315	-2.522798	0.000000	-10.000000	-0.491667	27.299999	219.500000	1023.000000	1023.000000	2046.000000
3.940000	-0.022452	-13.268910	-4.118414	-3.753507	-2.978975	-2.418014	0.000000	-10.000000	-0.491667	27.416666	228.500000	1023.000000	1023.000000	2046.000000
3.960000	-0.021406	-12.651043	-4.073090	-3.593771	-2.732211	-2.251971	0.000000	-10.000000	-0.491667	27.333334	237.666672	1023.000000	1023.000000	2046.000000
3.980000	-0.020506	-12.119180	-4.023420	-3.526659	-2.569728	-1.999373	0.000000	-10.000000	-0.483333	27.250000	246.833328	1023.000000	1023.000000	2046.000000
4.000000	-0.019270	-11.388795	-3.969910	-3.250081	-2.243047	-1.925757	0.000000	-10.000000	-0.475000	27.066666	256.000000	1023.000000	1023.000000	2046.000000
4.020000	-0.018114	-10.705290	-3.808415	-3.151770	-2.074251	-1.670854	0.000000	-10.000000	-0.483333	27.200001	265.000000	1023.000000	1023.000000	2046.000000
4.040000	-0.016722	-9.882416	-3.663361	-2.950850	-1.799240	-1.468964	0.000000	-10.000000	-0.491667	27.383333	274.000000	1023.000000	1023.000000	2046.000000
4.060000	-0.015113	-8.932080	-3.380294	-2.772921	-1.632811	-1.146054	0.000000	-10.000000	-0.500000	27.500000	283.166656	1023.000000	1023.000000	2046.000000
4.080000	-0.013409	-7.924922	-3.115693	-2.632144	-1.346823	-0.830263	0.000000	-10.000000	-0.491667	27.616667	292.333344	1023.000000	1023.000000	2046.000000
4.100000	-0.011236	-6.640521	-2.839367	-2.343855	-0.962283	-0.495016	0.000000	-10.000000	-0.483333	27.333334	301.500000	1023.000000	1023.000000	2046.000000
4.120000	-0.009524	-5.628597	-2.556066	-2.125712	-0.775706	-0.171112	0.000000	-10.000000	-0.466667	27.066668	310.666656	1023.000000	1023.000000	2046.000000
4.140000	-0.007681	-4.539515	-2.271766	-1.875291	-0.497753	0.105295	0.000000	-10.000000	-0.475000	26.750000	319.833344	1023.000000	1023.000000	2046.000000
4.160000	-0.006199	-3.663444	-1.969347	-1.742656	-0.352920	0.401479	0.000000	-10.000000	-0.475000	26.316668	329.000000	1023.000000	1023.000000	2046.000000
4.180000	-0.005132	-3.033267	-1.780081	-1.790468	-0.123130	0.660412	0.000000	-10.000000	-0.475000	25.966667	337.833344	1023.000000	1023.000000	2046.000000
4.200000	-0.004204	-2.484369	-1.484734	-1.899062	-0.034127	0.933554	0.000000	-10.000000	-0.458333	25.483334	346.500000	1023.000000	1023.000000	2046.000000
4.220000	-0.003516	-2.077992	-1.250080	-2.208673	0.108554	1.272206	0.000000	-10.000000	-0.441667	25.250000	355.000000	1023.000000	1023.000000	2046.000000
4.240000	-0.002900	-1.713883	-0.914997	-2.387323	0.128057	1.460379	0.000000	-10.000000	-0.425000	25.000000	363.500000	1023.000000	1023.000000	2046.000000
4.260000	-0.002265	-1.338735	-0.652607	-2.626439	0.243793	1.696519	0.000000	-10.000000	-0.408333	24.583334	371.833344	1023.000000	1023.000000	2046.000000
4.280000	-0.001107	-0.654274	-0.275487	-2.591508	0.397588	1.815133	0.000000	-10.000000	-0.400000	24.266666	380.000000	1023.000000	1023.000000	2046.000000
4.300000	0.000064	0.037847	0.079964	-2.623564	0.519563	2.061884	0.000000	-10.000000	-0.400000	24.049999	388.000000	1023.000000	1023.000000	2046.000000
4.320000	0.001707	1.008847	0.384221	-2.504704	0.834982	2.294348	0.000000	-10.000000	-0.400000	24.016666	396.000000	1023.000000	1023.000000	2046.000000
4.340000	0.003596	2.125111	0.728552	-2.328500	1.113736	2.611323	0.000000	-10.000000	-0.400000	23.966667	404.000000	1023.000000	1023.000000	2046.000000
4.360000	0.005440	3.215133	0.990746	-2.106163	1.436451	2.894099	0.000000	-10.000000	-0.408333	24.000000	412.000000	1023.000000	1023.000000	2046.000000
4.380000	0.007544	4.458495	1.466236	-1.826321	1.629265	3.189315	0.000000	-10.000000	-0.416667	24.283333	420.000000	1023.000000	1023.000000	2046.000000
4.400000	0.009854	5.823608	1.829875	-1.644589	2.039157	3.599165	0.000000	-10.000000	-0.425000	24.283333	428.333344	1023.000000	1023.000000	2046.000000
4.420000	0.012026	7.107406	2.337854	-1.339344	2.248947	3.859949	0.000000	-10.000000	-0.425000	24.483334	436.666656	1023.000000	1023.000000	2046.000000
4.440000	0.013783	8.145879	2.639942	-1.321617	2.574795	4.252759	0.000000	-10.000000	-0.425000	24.416668	445.000000	1023.000000	1023.000000	2046.000000
4.460000	0.015219	8.994369	2.995714	-1.137327	2.727669	4.408313	0.000000	-10.000000	-0.425000	24.600000	453.000000	1023.000000	1023.000000	2046.000000
4.480000	0.016664	9.848388	3.271127	-1.247356	2.997340	4.827275	0.000000	-10.000000	-0.425000	24.583334	461.000000	1023.000000	1023.000000	2046.000000
4.500000	0.018278	10.802307	3.539688	-0.986523	3.327945	4.921197	0.000000	-10.000000	-0.416667	24.333334	469.333344	1023.000000	1023.000000	2046.000000
4.520000	0.019978	11.807034	3.703805	-0.634889	3.424419	5.313700	0.000000	-10.000000	-0.400000	24.033333	477.666656	1023.000000	1023.000000	2046.000000
4.540000	0.021689	12.818148	3.814258	-0.206226	3.481645	5.728471	0.000000	-10.000000	-0.375000	23.700001	486.000000	1023.000000	1023.000000	2046.000000
4.560000	0.022741	13.439749	4.048495	-0.060432	3.431094	6.020591	0.000000	-10.000000	-0.350000	23.350000	493.833344	1023.000000	1023.000000	2046.000000
4.580000	0.023066	13.632162	4.111737	-0.282662	3.528531	6.274557	0.000000	-10.000000	-0.333333	23.000000	501.500000	1023.000000	1023.000000	2046.000000
4.600000	0.022714	13.424167	4.091040	-0.446993	3.447888	6.332231	0.000000	-10.000000	-0.325000	22.433334	509.166656	1023.000000	1023.000000	2046.000000
4.620000	0.021442	12.672282	3.806697	-0.733736	3.320948	6.278373	0.000000	-10.000000	-0.316667	22.050001	516.666687	1023.000000	1023.000000	2046.000000
4.640000	0.020432	12.075271	3.747870	-0.686379	3.122262	5.891517	0.000000	-10.000000	-0.308333	21.700001	524.166687	1023.000000	1023.000000	2046.000000
4.660000	0.020208	11.942948	3.600174	-0.848675	3.292301	5.899149	0.000000	-10.000000	-0.291667	21.350000	531.500000	1023.000000	1023.000000	2046.000000
4.680000	0.020548	12.143947	3.600170	-0.587465	3.441216	5.690026	0.000000	-10.000000	-0.300000	21.083334	538.833313	1023.000000	1023.000000	2046.000000
4.700000	0.021303	12.590364	3.536778	-0.545007	3.699669	5.898924	0.000000	-10.000000	-0.291667	20.783333	545.833313	1023.000000	1023.000000	2046.000000
4.720000	0.021957	12.976424	3.502828	-0.338017	3.944233	5.867379	0.000000	-10.000000	-0.300000	20.566668	552.666687	1023.000000	1023.000000	2046.000000
4.740000	0.022834	13.494884	3.680103	-0.185292	4.025790	5.974283	0.000000	-10.000000	-0.275000	20.316668	559.500000	1023.000000	1023.000000	2046.000000
4.760000	0.023712	14.014052	3.560006	-0.126501	4.399792	6.180756	0.000000	-10.000000	-0.266667	19.800001	566.500000	1023.000000	1023.000000	2046.000000
4.780000	0.024680	14.586128	3.801715	0.158275	4.471949	6.154190	0.000000	-10.000000	-0.250000	19.366667	573.166687	1023.000000	1023.000000	2046.000000
4.800000	0.025879	15.294211	3.874246	0.152259	4.808334	6.459372	0.000000	-10.000000	-0.241667	18.950001	579.833313	1023.000000	1023.000000	2046.000000
4.820000	0.027099	16.015627	4.125998	0.464692	4.982316	6.442621	0.000000	-10.000000	-0.233333	18.650002	586.166687	1023.000000	1023.000000	2046.000000
4.840000	0.028818	17.031147	4.410676	0.588893	5.236700	6.794878	0.000000	-10.000000	-0.233333	18.533335	592.500000	1023.000000	1023.000000	2046.000000
4.860000	0.030379	17.954037	4.613579	0.733239	5.603030	7.004188	0.000000	-10.000000	-0.233333	18.416668	598.500000	1023.000000	1023.000000	2046.000000
4.880000	0.032285	19.080299	5.015941	1.012955	5.826937	7.224465	0.000000	-10.000000	-0.225000	18.366667	604.666687	1023.000000	1023.000000	2046.000000
4.900000	0.033727	19.932375	5.138838	1.090137	6.206571	7.496829	0.000000	-10.000000	-0.200000	17.966667	611.000000	1023.000000	1023.000000	2046.000000
4.920000	0.035160	20.779797	5.520302	1.384081	6.349805	7.525609	0.000000	-10.000000	-0.175000	17.550001	617.333313	1023.000000	1023.000000	2046.000000
4.940000	0.036281	21.441883	5.692519	1.229176	6.684342	7.835846	0.000000	-10.000000	-0.175000	16.966667	623.166687	1023.000000	1023.000000	2046.000000
4.960000	0.037070	21.908627	6.093063	1.192471	6.728675	7.894418	0.000000	-10.000000	-0.166667	16.866667	628.833313	1023.000000	1023.000000	2046.000000
4.980000	0.037661	22.257395	6.309630	0.725603	6.909592	8.312569	0.000000	-10.000000	-0.175000	16.433334	634.333313	1023.000000	1023.000000	2046.000000
5.000000	0.037914	22.407406	6.687298	0.534790	6.886751	8.298568	0.000000	-10.000000	-0.175000	16.350000	640.000000	1023.000000	1023.000000	2046.000000
5.020000	0.038293	22.631233	6.977124	0.096650	6.989283	8.568175	0.000000	-10.000000	-0.175000	15.783334	645.500000	1023.000000	1023.000000	2046.000000
5.040000	0.038897	22.988070	7.292856	0.076192	7.147482	8.471538	0.000000	-10.000000	-0.150000	15.283334	650.833313	1023.000000	1023.000000	2046.000000
5.060000	0.040034	23.660244	7.666569	-0.076718	7.291353	8.779040	0.000000	-10.000000	-0.116667	14.633334	656.000000	1023.000000	1023.000000	2046.000000
5.080000	0.041150	24.319685	7.928559	0.021504	7.538157	8.831464	0.000000	-10.000000	-0.100000	13.850000	661.000000	1023.000000	1023.000000	2046.000000
5.100000	0.042708	25.240555	8.318472	0.145410	7.699787	9.076885	0.000000	-10.000000	-0.091667	13.100000	665.833313	1023.000000	1023.000000	2046.000000
5.120000	0.044194	26.118608	8.421322	0.227782	8.104795	9.364709	0.000000	-10.000000	-0.083333	12.016667	670.500000	1023.000000	1023.000000	2046.000000
5.140000	0.045699	27.008305	8.807256	0.580171	8.206349	9.414529	0.000000	-10.000000	-0.066667	11.083334	674.666687	1023.000000	1023.000000	2046.000000
5.160000	0.047517	28.082376	8.974783	0.649167	8.624239	9.834188	0.000000	-10.000000	-0.058333	10.316667	678.500000	1023.000000	1023.000000	2046.000000
5.180000	0.049240	29.100586	9.495737	1.072003	8.710756	9.822089	0.000000	-10.000000	-0.050000	9.883333	682.000000	1023.000000	1023.000000	2046.000000
5.200000	0.051128	30.216587	9.754911	1.097088	9.139222	10.225366	0.000000	-10.000000	-0.041667	9.516667	685.333313	1023.000000	1023.000000	2046.000000
5.220000	0.051911	30.679342	10.002829	1.323459	9.264479	10.088576	0.000000	-10.000000	-0.025000	9.233334	688.666687	1023.000000	1023.000000	2046.000000
5.240000	0.052860	31.240124	10.210203	1.215044	9.437016	10.377861	0.000000	-10.000000	-0.008333	8.700001	691.833313	1023.000000	1023.000000	2046.000000
5.260000	0.053485	31.609859	10.389478	1.170138	9.664121	10.386124	0.000000	-10.000000	0.000000	7.850000	694.833313	1023.000000	1023.000000	2046.000000
5.280000	0.054125	31.988031	10.501499	1.432165	9.618978	10.435390	0.000000	-10.000000	0.000000	6.550000	697.666687	1023.000000	1023.000000	2046.000000
5.300000	0.055373	32.725430	10.370689	1.797039	9.770098	10.787605	0.000000	-10.000000	-0.016667	5.166667	700.000000	1023.000000	1023.000000	2046.000000
5.320000	0.056150	33.184818	10.504134	2.317858	9.517187	10.845637	0.000000	-10.000000	-0.016667	3.583333	702.000000	1023.000000	1023.000000	2046.000000
5.340000	0.055930	33.054844	10.285731	2.057885	9.558799	11.152431	0.000000	-10.000000	-0.016667	1.583333	703.166687	1023.000000	1023.000000	2046.000000
5.360000	0.054399	32.150078	10.147552	1.949059	9.258725	10.794742	0.000000	-10.000000	0.000000	-0.433333	703.833313	1023.000000	1023.000000	2046.000000
5.380000	0.052352	30.940294	9.793139	1.454778	8.957240	10.735137	0.000000	-10.000000	0.000000	-2.183333	704.000000	1023.000000	1023.000000	2046.000000
5.400000	0.049728	29.389334	9.340984	1.294380	8.582005	10.171966	0.000000	-10.000000	0.000000	-3.616667	704.000000	1023.000000	1023.000000	2046.000000
5.420000	0.047922	28.322115	9.169081	1.143664	8.211074	9.798298	0.000000	-10.000000	0.008333	-4.800000	704.000000	1023.000000	1023.000000	2046.000000
5.440000	0.046707	27.604134	8.765275	1.099336	8.257616	9.481907	0.000000	-10.000000	0.016667	-5.650000	704.000000	1023.000000	1023.000000	2046.000000
5.460000	0.045920	27.138687	8.625056	1.192189	8.129708	9.191733	0.000000	-10.000000	0.016667	-5.883334	704.000000	1023.000000	1023.000000	2046.000000
5.480000	0.045597	26.947615	8.321704	1.126909	8.284643	9.214358	0.000000	-10.000000	0.016667	-6.000000	704.000000	1023.000000	1023.000000	2046.000000
5.500000	0.044911	26.542255	8.284523	1.300024	8.112598	8.845109	0.000000	-10.000000	0.008333	-6.250000	704.000000	1023.000000	1023.000000	2046.000000
5.520000	0.044891	26.530558	7.988280	1.197693	8.363203	8.981382	0.000000	-10.000000	0.016667	-6.716667	704.000000	1023.000000	1023.000000	2046.000000
5.540000	0.044422	26.253183	7.858900	1.436939	8.360030	8.597313	0.000000	-10.000000	0.016667	-7.416667	704.000000	1023.000000	1023.000000	2046.000000
5.560000	0.044345	26.207731	7.812859	1.364211	8.363716	8.666945	0.000000	-10.000000	0.025000	-8.100000	700.666687	1023.000000	1023.000000	2046.000000
5.580000	0.044271	26.163908	7.612722	1.478849	8.528240	8.544097	0.000000	-10.000000	0.033333	-8.666667	693.333313	1023.000000	1023.000000	2046.000000
5.600000	0.044311	26.187952	7.637477	1.644362	8.449585	8.456528	0.000000	-10.000000	0.041667	-8.966667	685.000000	1023.000000	1023.000000	2046.000000
5.620000	0.044616	26.367861	7.566180	1.686177	8.601640	8.513865	0.000000	-10.000000	0.050000	-9.183333	679.000000	1023.000000	1023.000000	2046.000000
5.640000	0.044821	26.489363	7.634493	1.846646	8.582148	8.426075	0.000000	-10.000000	0.050000	-9.433333	676.000000	1023.000000	1023.000000	2046.000000
5.660000	0.045408	26.835865	7.509515	1.858091	8.802358	8.665902	0.000000	-10.000000	0.041667	-9.766667	672.833313	1023.000000	1023.000000	2046.000000
5.680000	0.045170	26.695299	7.451207	2.052969	8.719009	8.472113	0.000000	-10.000000	0.041667	-10.250000	669.500000	1023.000000	1023.000000	2046.000000
5.700000	0.045154	26.685938	7.342841	1.955804	8.724570	8.662723	0.000000	-10.000000	0.050000	-10.766667	666.166687	1023.000000	1023.000000	2046.000000
5.720000	0.044232	26.140896	7.242259	1.979671	8.514144	8.404823	0.000000	-10.000000	0.075000	-11.400001	662.666687	1023.000000	1023.000000	2046.000000
5.740000	0.043487	25.700954	7.073602	1.642249	8.405630	8.579473	0.000000	-10.000000	0.083333	-11.950000	659.000000	1023.000000	1023.000000	2046.000000
5.760000	0.042074	24.865530	6.901158	1.476557	8.106598	8.381217	0.000000	-10.000000	0.091667	-12.633333	655.000000	1023.000000	1023.000000	2046.000000
5.780000	0.040773	24.097019	6.850224	1.077014	7.772075	8.397705	0.000000	-10.000000	0.091667	-13.183333	650.666687	1023.000000	1023.000000	2046.000000
5.800000	0.039557	23.378178	6.614745	0.887487	7.642304	8.233642	0.000000	-10.000000	0.100000	-13.800000	646.166687	1023.000000	1023.000000	2046.000000
5.820000	0.038452	22.725191	6.612880	0.737870	7.257556	8.116885	0.000000	-10.000000	0.116667	-14.233334	641.500000	1023.000000	1023.000000	2046.000000
5.840000	0.038015	22.466919	6.437486	0.666947	7.212027	8.150459	0.000000	-10.000000	0.141667	-14.683333	636.833313	1023.000000	1023.000000	2046.000000
5.860000	0.037455	22.135971	6.388988	0.724056	6.984035	8.038894	0.000000	-10.000000	0.175000	-15.200001	632.000000	1023.000000	1023.000000	2046.000000
5.880000	0.037600	22.221512	6.294914	0.820891	6.969815	8.135893	0.000000	-10.000000	0.191667	-15.816667	626.833313	1023.000000	1023.000000	2046.000000
5.900000	0.037113	21.933573	6.216064	1.058597	6.671713	7.987199	0.000000	-10.000000	0.208333	-16.466667	621.500000	1023.000000	1023.000000	2046.000000
5.920000	0.037289	22.037907	6.028300	1.166599	6.652691	8.190315	0.000000	-10.000000	0.216667	-16.866667	616.000000	1023.000000	1023.000000	2046.000000
5.940000	0.037053	21.898155	5.987197	1.474892	6.357629	8.078436	0.000000	-10.000000	0.225000	-17.266666	610.333313	1023.000000	1023.000000	2046.000000
5.960000	0.037629	22.238876	5.951756	1.714507	6.302759	8.269853	0.000000	-10.000000	0.233333	-17.566668	604.500000	1023.000000	1023.000000	2046.000000
5.980000	0.037627	22.237709	5.905427	1.952730	6.139653	8.239898	0.000000	-10.000000	0.241667	-18.083334	598.500000	1023.000000	1023.000000	2046.000000
6.000000	0.037481	22.151525	5.832187	2.036779	5.965623	8.316936	0.000000	-10.000000	0.241667	-18.616667	592.500000	1023.000000	1023.000000	2046.000000
6.020000	0.036905	21.811131	5.646726	2.114742	5.782391	8.267271	0.000000	-10.000000	0.250000	-19.466667	586.333313	1023.000000	1023.000000	2046.000000
6.040000	0.036166	21.373995	5.492940	2.224844	5.549270	8.106940	0.000000	-10.000000	0.283333	-20.366667	580.000000	1023.000000	1023.000000	2046.000000
6.060000	0.035509	20.985699	5.027964	2.634214	5.375188	7.948332	0.000000	-10.000000	0.333333	-21.516666	573.166687	1023.000000	1023.000000	2046.000000
6.080000	0.034844	20.592564	4.665864	2.913993	4.855069	8.157638	0.000000	-10.000000	0.375000	-22.416666	566.000000	1023.000000	1023.000000	2046.000000
6.100000	0.033986	20.085958	4.266206	3.159162	4.434620	8.225970	0.000000	-10.000000	0.400000	-23.316668	558.500000	1023.000000	1023.000000	2046.000000
6.120000	0.032074	18.955778	3.875915	3.006407	3.988357	8.085099	0.000000	-10.000000	0.441667	-23.866667	550.833313	1023.000000	1023.000000	2046.000000
6.140000	0.029054	17.171028	3.511992	2.512207	3.422888	7.723941	0.000000	-10.000000	0.475000	-24.533333	543.000000	1023.000000	1023.000000	2046.000000
6.160000	0.026174	15.468763	3.053144	2.032905	3.048812	7.333902	0.000000	-10.000000	0.500000	-24.966667	534.666687	1023.000000	1023.000000	2046.000000
6.180000	0.022778	13.461640	2.578996	1.682333	2.446611	6.753701	0.000000	-10.000000	0.500000	-25.316668	526.333313	1023.000000	1023.000000	2046.000000
6.200000	0.020491	12.110428	2.140374	1.538441	2.122100	6.309513	0.000000	-10.000000	0.491667	-25.400000	517.666687	1023.000000	1023.000000	2046.000000
6.220000	0.018192	10.751297	1.650034	1.408874	1.835524	5.856865	0.000000	-10.000000	0.491667	-25.516666	509.333344	1023.000000	1023.000000	2046.000000
6.240000	0.016648	9.839018	1.208607	1.423359	1.669715	5.537336	0.000000	-10.000000	0.483333	-25.483334	500.666656	1023.000000	1023.000000	2046.000000
6.260000	0.014964	8.843970	0.809830	1.428229	1.448526	5.157385	0.000000	-10.000000	0.491667	-25.616667	492.333344	1023.000000	1023.000000	2046.000000
6.280000	0.013355	7.892666	0.364250	1.411139	1.278332	4.838944	0.000000	-10.000000	0.491667	-25.683334	483.666656	1023.000000	1023.000000	2046.000000
6.300000	0.012257	7.243704	-0.005600	1.504824	1.199994	4.544486	0.000000	-10.000000	0.508333	-25.983334	475.166656	1023.000000	1023.000000	2046.000000
6.320000	0.010853	6.413851	-0.402630	1.465652	1.044577	4.306253	0.000000	-10.000000	0.516667	-26.383333	466.333344	1023.000000	1023.000000	2046.000000
6.340000	0.009923	5.864446	-0.641306	1.484666	0.889218	4.131868	0.000000	-10.000000	0.525000	-26.733334	457.500000	1023.000000	1023.000000	2046.000000
6.360000	0.008700	5.141970	-0.936188	1.421061	0.689323	3.967774	0.000000	-10.000000	0.533333	-27.083334	448.500000	1023.000000	1023.000000	2046.000000
6.380000	0.008249	4.875191	-1.059611	1.525783	0.559567	3.849451	0.000000	-10.000000	0.533333	-27.166668	439.500000	1023.000000	1023.000000	2046.000000
6.400000	0.007392	4.368589	-1.270158	1.527305	0.410724	3.700719	0.000000	-10.000000	0.533333	-27.233334	430.500000	1023.000000	1023.000000	2046.000000
6.420000	0.007263	4.292677	-1.347270	1.593337	0.385316	3.661295	0.000000	-10.000000	0.516667	-27.299999	421.500000	1023.000000	1023.000000	2046.000000
6.440000	0.006657	3.934100	-1.537877	1.617127	0.234711	3.620139	0.000000	-10.000000	0.525000	-27.283333	412.500000	1023.000000	1023.000000	2046.000000
6.460000	0.006120	3.616827	-1.730982	1.706164	0.073701	3.567944	0.000000	-10.000000	0.533333	-27.400000	403.333344	1023.000000	1023.000000	2046.000000
6.480000	0.004944	2.922151	-1.885521	1.732555	-0.257972	3.333088	0.000000	-10.000000	0.550000	-27.416668	394.166656	1023.000000	1023.000000	2046.000000
6.500000	0.003609	2.133195	-2.108902	1.620052	-0.530833	3.152879	0.000000	-10.000000	0.541667	-27.450001	384.833344	1023.000000	1023.000000	2046.000000
6.520000	0.002003	1.183701	-2.226549	1.408137	-0.938453	2.940566	0.000000	-10.000000	0.533333	-27.133335	375.666656	1023.000000	1023.000000	2046.000000
6.540000	0.000308	0.182326	-2.477165	1.155673	-1.252386	2.756203	0.000000	-10.000000	0.525000	-27.000000	366.666656	1023.000000	1023.000000	2046.000000
6.560000	-0.001140	-0.673984	-2.584614	0.931819	-1.588561	2.567372	0.000000	-10.000000	0.525000	-26.750000	357.833344	1023.000000	1023.000000	2046.000000
6.580000	-0.002979	-1.760337	-2.890058	0.662045	-1.886587	2.354263	0.000000	-10.000000	0.516667	-26.600000	349.000000	1023.000000	1023.000000	2046.000000
6.600000	-0.004234	-2.502039	-2.984311	0.610541	-2.183394	2.055125	0.000000	-10.000000	0.516667	-26.200001	340.000000	1023.000000	1023.000000	2046.000000
6.620000	-0.005393	-3.187260	-3.128280	0.418774	-2.388206	1.910452	0.000000	-10.000000	0.508333	-25.950001	331.166656	1023.000000	1023.000000	2046.000000
6.640000	-0.005997	-3.544006	-3.146271	0.404694	-2.540672	1.738242	0.000000	-10.000000	0.500000	-25.766668	322.500000	1023.000000	1023.000000	2046.000000
6.660000	-0.006994	-4.133731	-3.294192	0.288743	-2.682623	1.554342	0.000000	-10.000000	0.491667	-25.433334	313.833344	1023.000000	1023.000000	2046.000000
6.680000	-0.007254	-4.286889	-3.347070	0.331892	-2.722941	1.451231	0.000000	-10.000000	0.483333	-25.100000	305.333344	1023.000000	1023.000000	2046.000000
6.700000	-0.007984	-4.718731	-3.443127	0.227550	-2.892225	1.389072	0.000000	-10.000000	0.491667	-24.833334	297.000000	1023.000000	1023.000000	2046.000000
6.720000	-0.008258	-4.880549	-3.500183	0.386873	-2.925319	1.158080	0.000000	-10.000000	0.475000	-24.766666	288.833344	1023.000000	1023.000000	2046.000000
6.740000	-0.008397	-4.962564	-3.404041	0.400167	-3.052013	1.093323	0.000000	-10.000000	0.466667	-24.516666	280.500000	1023.000000	1023.000000	2046.000000
6.760000	-0.008542	-5.048538	-3.494292	0.420402	-3.005491	1.030843	0.000000	-10.000000	0.450000	-24.200001	272.166656	1023.000000	1023.000000	2046.000000
6.780000	-0.009013	-5.326761	-3.448388	0.380126	-3.164527	0.906029	0.000000	-10.000000	0.433333	-23.650002	264.000000	1023.000000	1023.000000	2046.000000
6.800000	-0.009703	-5.734558	-3.577033	0.143465	-3.156396	0.855406	0.000000	-10.000000	0.416667	-23.433334	256.166656	1023.000000	1023.000000	2046.000000
6.820000	-0.009914	-5.858984	-3.515109	0.292419	-3.105160	0.468867	0.000000	-10.000000	0.416667	-23.216667	248.500000	1023.000000	1023.000000	2046.000000
6.840000	-0.010477	-6.192067	-3.755480	0.334821	-3.170078	0.398670	0.000000	-10.000000	0.433333	-23.250000	240.833328	1023.000000	1023.000000	2046.000000
6.860000	-0.010998	-6.499663	-3.933479	0.549021	-3.404700	0.289495	0.000000	-10.000000	0.416667	-23.166666	233.000000	1023.000000	1023.000000	2046.000000
6.880000	-0.011955	-7.065157	-4.101954	0.433026	-3.676092	0.279864	0.000000	-10.000000	0.391667	-23.000000	225.166672	1023.000000	1023.000000	2046.000000
6.900000	-0.013370	-7.901536	-4.291468	0.283262	-3.883667	-0.009663	0.000000	-10.000000	0.358333	-22.683332	217.500000	1023.000000	1023.000000	2046.000000
6.920000	-0.015606	-9.223276	-4.483781	-0.355875	-4.150143	-0.233477	0.000000	-10.000000	0.358333	-22.233334	210.000000	1023.000000	1023.000000	2046.000000
6.940000	-0.018151	-10.727496	-4.779660	-0.814841	-4.381219	-0.751775	0.000000	-10.000000	0.341667	-21.833334	202.500000	1023.000000	1023.000000	2046.000000
6.960000	-0.020658	-12.208943	-5.066113	-1.356538	-4.618749	-1.167544	0.000000	-10.000000	0.325000	-21.400002	195.166672	1023.000000	1023.000000	2046.000000
6.980000	-0.022896	-13.531742	-5.365860	-1.610943	-4.784331	-1.770609	0.000000	-10.000000	0.316667	-20.866667	188.000000	1023.000000	1023.000000	2046.000000
7.000000	-0.024658	-14.573093	-5.618763	-1.853488	-4.870427	-2.230415	0.000000	-10.000000	0.308333	-20.366667	181.166672	1023.000000	1023.000000	2046.000000
7.020000	-0.026085	-15.416013	-5.988109	-1.944770	-4.830924	-2.652210	0.000000	-10.000000	0.316667	-19.966667	174.333328	1023.000000	1023.000000	2046.000000
7.040000	-0.027430	-16.211407	-6.218555	-2.038295	-4.936316	-3.018241	0.000000	-10.000000	0.308333	-19.700001	167.666672	1023.000000	1023.000000	2046.000000
7.060000	-0.028427	-16.800428	-6.534941	-2.166155	-4.828121	-3.271213	0.000000	-10.000000	0.308333	-19.583334	161.000000	1023.000000	1023.000000	2046.000000
7.080000	-0.029373	-17.359293	-6.741555	-2.146436	-4.829649	-3.641654	0.000000	-10.000000	0.291667	-19.416666	154.500000	1023.000000	1023.000000	2046.000000
7.100000	-0.030105	-17.791889	-6.890521	-2.312508	-4.830790	-3.758071	0.000000	-10.000000	0.275000	-19.333334	148.000000	1023.000000	1023.000000	2046.000000
7.120000	-0.030756	-18.176775	-7.026349	-2.301998	-4.795403	-4.053025	0.000000	-10.000000	0.250000	-19.083334	141.666672	1023.000000	1023.000000	2046.000000
7.140000	-0.031138	-18.402338	-7.048361	-2.396258	-4.872638	-4.085082	0.000000	-10.000000	0.225000	-18.766666	135.166672	1023.000000	1023.000000	2046.000000
7.160000	-0.031319	-18.509375	-7.132411	-2.363647	-4.783073	-4.230243	0.000000	-10.000000	0.216667	-18.350000	128.833328	1023.000000	1023.000000	2046.000000
7.180000	-0.031366	-18.537415	-6.981818	-2.348809	-4.873594	-4.333192	0.000000	-10.000000	0.208333	-17.883333	122.500000	1023.000000	1023.000000	2046.000000
7.200000	-0.031153	-18.411444	-6.959637	-2.392897	-4.759919	-4.298991	0.000000	-10.000000	0.216667	-17.666666	116.500000	1023.000000	1023.000000	2046.000000
7.220000	-0.031219	-18.450546	-6.853849	-2.349641	-4.856466	-4.390591	0.000000	-10.000000	0.208333	-17.416666	110.833336	1023.000000	1023.000000	2046.000000
7.240000	-0.031289	-18.491571	-6.855618	-2.402032	-4.844928	-4.388993	0.000000	-10.000000	0.208333	-17.183332	105.166664	1023.000000	1023.000000	2046.000000
7.260000	-0.031759	-18.769831	-6.813675	-2.431783	-5.006599	-4.517773	0.000000	-10.000000	0.191667	-16.650000	99.500000	1023.000000	1023.000000	2046.000000
7.280000	-0.032710	-19.331598	-6.882815	-2.678133	-5.149801	-4.620849	0.000000	-10.000000	0.191667	-16.166668	93.833336	1023.000000	1023.000000	2046.000000
7.300000	-0.033620	-19.869455	-6.950172	-2.873678	-5.254615	-4.790990	0.000000	-10.000000	0.191667	-15.700001	88.333336	1023.000000	1023.000000	2046.000000
7.320000	-0.034688	-20.500334	-6.967264	-3.115222	-5.479547	-4.938301	0.000000	-10.000000	0.191667	-15.383333	83.166664	1023.000000	1023.000000	2046.000000
7.340000	-0.035655	-21.072016	-7.034461	-3.319731	-5.566473	-5.151350	0.000000	-10.000000	0.175000	-14.916667	78.000000	1023.000000	1023.000000	2046.000000
7.360000	-0.036836	-21.769836	-7.038249	-3.581782	-5.824947	-5.324858	0.000000	-10.000000	0.141667	-14.283334	73.000000	1023.000000	1023.000000	2046.000000
7.380000	-0.037363	-22.081711	-7.090563	-3.681891	-5.778303	-5.530953	0.000000	-10.000000	0.133333	-13.533334	68.333336	1023.000000	1023.000000	2046.000000
7.400000	-0.037933	-22.418699	-6.993973	-3.744916	-5.944079	-5.735732	0.000000	-10.000000	0.108333	-12.816667	63.666668	1023.000000	1023.000000	2046.000000
7.420000	-0.038024	-22.472452	-6.897589	-3.818772	-5.897424	-5.858668	0.000000	-10.000000	0.091667	-12.266667	59.333332	1023.000000	1023.000000	2046.000000
7.440000	-0.038169	-22.557648	-6.786679	-3.884910	-5.949256	-5.936803	0.000000	-10.000000	0.058333	-11.766667	55.000000	1023.000000	1023.000000	2046.000000
7.460000	-0.038233	-22.595856	-6.744589	-3.915951	-5.921823	-6.013493	0.000000	-10.000000	0.050000	-11.433333	51.333332	1023.000000	1023.000000	2046.000000
7.480000	-0.037945	-22.425570	-6.593712	-3.903147	-5.854841	-6.073870	0.000000	-10.000000	0.050000	-11.016667	47.666668	1023.000000	1023.000000	2046.000000
7.500000	-0.037884	-22.389158	-6.440748	-3.899463	-5.947535	-6.101412	0.000000	-10.000000	0.050000	-10.550000	44.000000	1023.000000	1023.000000	2046.000000
7.520000	-0.037452	-22.134338	-6.354284	-3.847764	-5.815434	-6.116858	0.000000	-10.000000	0.041667	-9.766666	40.333332	1023.000000	1023.000000	2046.000000
7.540000	-0.037304	-22.046394	-6.240809	-3.851205	-5.827543	-6.126837	0.000000	-10.000000	0.041667	-9.116667	37.000000	1023.000000	1023.000000	2046.000000
7.560000	-0.037231	-22.003529	-6.226374	-3.953437	-5.756871	-6.066846	0.000000	-10.000000	0.025000	-8.583334	34.000000	1023.000000	1023.000000	2046.000000
7.580000	-0.036931	-21.825966	-6.057050	-3.980864	-5.633607	-6.154445	0.000000	-10.000000	0.025000	-8.450001	31.166666	1023.000000	1023.000000	2046.000000
7.600000	-0.036981	-21.855528	-6.178217	-3.654566	-5.592531	-6.430213	0.000000	-10.000000	0.016667	-8.283334	28.333334	1023.000000	1023.000000	2046.000000
7.620000	-0.036840	-21.772682	-6.231443	-3.565888	-5.711641	-6.263710	0.000000	-10.000000	0.025000	-8.166667	25.500000	1023.000000	1023.000000	2046.000000
7.640000	-0.037093	-21.922047	-6.272983	-3.466917	-5.926346	-6.255801	0.000000	-10.000000	0.016667	-7.916667	22.666666	1023.000000	1023.000000	2046.000000
7.660000	-0.037870	-22.381401	-6.424123	-3.613088	-6.003163	-6.341027	0.000000	-10.000000	0.025000	-7.666667	20.000000	1023.000000	1023.000000	2046.000000
7.680000	-0.039321	-23.238680	-6.506420	-4.028452	-6.213162	-6.490645	0.000000	-10.000000	0.016667	-7.133333	17.666666	1023.000000	1023.000000	2046.000000
7.700000	-0.041284	-24.398975	-6.768443	-4.487223	-6.257349	-6.885959	0.000000	-10.000000	0.016667	-6.633333	15.166667	1023.000000	1023.000000	2046.000000
7.720000	-0.043301	-25.590612	-6.934447	-4.930208	-6.506116	-7.219841	0.000000	-10.000000	0.000000	-5.916667	12.833333	1023.000000	1023.000000	2046.000000
7.740000	-0.045137	-26.676077	-7.199258	-5.266870	-6.645039	-7.564909	0.000000	-10.000000	0.000000	-5.166667	10.833333	1023.000000	1023.000000	2046.000000
7.760000	-0.046271	-27.346182	-7.399271	-5.409379	-6.637390	-7.900143	0.000000	-10.000000	0.000000	-4.516667	9.166667	1023.000000	1023.000000	2046.000000
7.780000	-0.047208	-27.900057	-7.651168	-5.489792	-6.598962	-8.160134	0.000000	-10.000000	0.000000	-4.250000	7.833333	1023.000000	1023.000000	2046.000000
7.800000	-0.047843	-28.274998	-7.886306	-5.531641	-6.455168	-8.401883	0.000000	-10.000000	0.000000	-4.450000	6.166667	1023.000000	1023.000000	2046.000000
7.820000	-0.048507	-28.667641	-8.017105	-5.579881	-6.520951	-8.549705	0.000000	-10.000000	0.000000	-4.783333	4.833333	1023.000000	1023.000000	2046.000000
7.840000	-0.048850	-28.870272	-8.263361	-5.560485	-6.348864	-8.697562	0.000000	-10.000000	0.000000	-5.066667	3.166667	1023.000000	1023.000000	2046.000000
7.860000	-0.049159	-29.053083	-8.278337	-5.572595	-6.410786	-8.791365	0.000000	-10.000000	0.000000	-5.183333	1.666667	1023.000000	1023.000000	2046.000000
7.880000	-0.049234	-29.097372	-8.398376	-5.515118	-6.282862	-8.901017	0.000000	-10.000000	0.000000	-5.100000	0.166667	1023.000000	1023.000000	2046.000000
7.900000	-0.049165	-29.056501	-8.373650	-5.524848	-6.291977	-8.866025	0.000000	-10.000000	0.000000	-4.933333	-1.166667	1023.000000	1023.000000	2046.000000
7.920000	-0.048996	-28.956350	-8.441940	-5.466033	-6.165837	-8.882541	0.000000	-10.000000	0.000000	-4.700000	-2.666667	1023.000000	1023.000000	2046.000000
7.940000	-0.048671	-28.764734	-8.240752	-5.390781	-6.245050	-8.888151	0.000000	-10.000000	0.008333	-4.400000	-4.166667	1023.000000	1023.000000	2046.000000
7.960000	-0.048118	-28.437868	-8.175904	-5.310520	-6.094377	-8.857065	0.000000	-10.000000	0.008333	-4.266667	-5.666667	1023.000000	1023.000000	2046.000000
7.980000	-0.047540	-28.096266	-8.007084	-5.243095	-6.102665	-8.743422	0.000000	-10.000000	0.008333	-4.433333	-7.000000	1023.000000	1023.000000	2046.000000
8.000000	-0.047182	-27.884604	-7.984219	-5.140590	-6.036883	-8.722913	0.000000	-10.000000	-0.008333	-4.666667	-8.666667	1023.000000	1023.000000	2046.000000
8.020000	-0.047022	-27.790131	-7.871596	-5.125601	-6.109163	-8.683770	0.000000	-10.000000	-0.008333	-4.716667	-10.166667	1023.000000	1023.000000	2046.000000
8.040000	-0.047302	-27.955677	-7.917654	-5.199520	-6.137476	-8.701027	0.000000	-10.000000	0.000000	-4.550000	-11.833333	1023.000000	1023.000000	2046.000000
8.060000	-0.047686	-28.182140	-7.936081	-5.296533	-6.209530	-8.739996	0.000000	-10.000000	0.008333	-4.433333	-13.166667	1023.000000	1023.000000	2046.000000
8.080000	-0.048324	-28.559715	-7.937910	-5.512200	-6.395955	-8.713651	0.000000	-10.000000	0.008333	-4.416667	-14.833333	1023.000000	1023.000000	2046.000000
8.100000	-0.048845	-28.867189	-7.981865	-5.651663	-6.409588	-8.824072	0.000000	-10.000000	0.000000	-4.266667	-16.166666	1023.000000	1023.000000	2046.000000
8.120000	-0.049501	-29.255346	-7.943044	-5.795420	-6.611786	-8.905097	0.000000	-10.000000	0.000000	-3.866667	-17.666666	1023.000000	1023.000000	2046.000000
8.140000	-0.049977	-29.536158	-7.962437	-5.941864	-6.633502	-8.998355	0.000000	-10.000000	0.000000	-3.250000	-18.833334	1023.000000	1023.000000	2046.000000
8.160000	-0.050170	-29.650621	-7.828404	-6.043562	-6.770114	-9.008541	0.000000	-10.000000	0.000000	-2.600000	-20.000000	1023.000000	1023.000000	2046.000000
8.180000	-0.050184	-29.658766	-7.819293	-6.020016	-6.675985	-9.143473	0.000000	-10.000000	-0.008333	-2.200000	-20.666666	1023.000000	1023.000000	2046.000000
8.200000	-0.049785	-29.423075	-7.610915	-6.062478	-6.672256	-9.077426	0.000000	-10.000000	-0.016667	-2.066667	-21.166666	1023.000000	1023.000000	2046.000000
8.220000	-0.049567	-29.294003	-7.533710	-5.938461	-6.628087	-9.193744	0.000000	-10.000000	-0.016667	-2.166667	-21.666666	1023.000000	1023.000000	2046.000000
8.240000	-0.048916	-28.909338	-7.344760	-5.891878	-6.552968	-9.119732	0.000000	-10.000000	-0.016667	-2.183333	-22.500000	1023.000000	1023.000000	2046.000000
8.260000	-0.048323	-28.558859	-7.190591	-5.778742	-6.506613	-9.082911	0.000000	-10.000000	-0.016667	-1.883333	-23.333334	1023.000000	1023.000000	2046.000000
8.280000	-0.047601	-28.132483	-7.013514	-5.700080	-6.406680	-9.012208	0.000000	-10.000000	-0.025000	-1.116667	-23.833334	1023.000000	1023.000000	2046.000000
8.300000	-0.047055	-27.809431	-6.837244	-5.654414	-6.400311	-8.917461	0.000000	-10.000000	-0.025000	-0.433333	-24.000000	1023.000000	1023.000000	2046.000000
8.320000	-0.046582	-27.529688	-6.744440	-5.596845	-6.296745	-8.891657	0.000000	-10.000000	-0.016667	0.000000	-24.000000	1023.000000	1023.000000	2046.000000
8.340000	-0.045924	-27.141045	-6.594996	-5.669321	-6.185908	-8.690819	0.000000	-10.000000	-0.016667	0.000000	-24.000000	1023.000000	1023.000000	2046.000000
8.360000	-0.045744	-27.034664	-6.699830	-5.279562	-6.073406	-8.981866	0.000000	-10.000000	-0.008333	0.000000	-24.000000	1023.000000	1023.000000	2046.000000
8.380000	-0.045285	-26.763151	-6.694609	-5.177100	-6.269464	-8.621979	0.000000	-10.000000	-0.008333	0.000000	-24.000000	1023.000000	1023.000000	2046.000000
8.400000	-0.045266	-26.752296	-6.832015	-4.989347	-6.372251	-8.558684	0.000000	-10.000000	-0.016667	0.000000	-24.000000	1023.000000	1023.000000	2046.000000
8.420000	-0.045709	-27.014057	-6.831545	-5.052100	-6.608636	-8.521775	0.000000	-10.000000	-0.033333	0.000000	-24.000000	1023.000000	1023.000000	2046.000000
8.440000	-0.046791	-27.653364	-7.032718	-5.394350	-6.608821	-8.617476	0.000000	-10.000000	-0.041667	0.300000	-24.000000	1023.000000	1023.000000	2046.000000
8.460000	-0.048072	-28.410521	-7.107055	-5.753268	-6.699325	-8.850873	0.000000	-10.000000	-0.041667	0.983333	-24.000000	1023.000000	1023.000000	2046.000000
8.480000	-0.049702	-29.373640	-7.349343	-6.054001	-6.874064	-9.096233	0.000000	-10.000000	-0.033333	2.166667	-24.000000	1023.000000	1023.000000	2046.000000
8.500000	-0.050885	-30.072824	-7.523555	-6.259226	-7.030735	-9.259310	0.000000	-10.000000	-0.041667	3.633333	-24.000000	1023.000000	1023.000000	2046.000000
8.520000	-0.051681	-30.543539	-7.815649	-6.301356	-6.949973	-9.476561	0.000000	-10.000000	-0.041667	5.116667	-24.000000	1023.000000	1023.000000	2046.000000
8.540000	-0.051911	-30.679110	-7.906139	-6.356841	-6.899377	-9.516751	0.000000	-10.000000	-0.033333	6.400000	-24.000000	1023.000000	1023.000000	2046.000000
8.560000	-0.052126	-30.806492	-8.120478	-6.218526	-6.756210	-9.711279	0.000000	-10.000000	-0.033333	7.416667	-24.000000	1023.000000	1023.000000	2046.000000
8.580000	-0.052088	-30.783800	-8.178275	-6.218668	-6.763424	-9.623433	0.000000	-10.000000	-0.033333	8.533334	-24.000000	1023.000000	1023.000000	2046.000000
8.600000	-0.051829	-30.631186	-8.308843	-6.123527	-6.608688	-9.590127	0.000000	-10.000000	-0.058333	9.850000	-24.000000	1023.000000	1023.000000	2046.000000
8.620000	-0.051424	-30.391670	-8.345825	-6.026837	-6.510951	-9.508057	0.000000	-10.000000	-0.075000	11.250000	-24.000000	1023.000000	1023.000000	2046.000000
8.640000	-0.050840	-30.046305	-8.411408	-5.913024	-6.336223	-9.385650	0.000000	-10.000000	-0.108333	12.600000	-16.166666	1023.000000	1023.000000	2046.000000
8.660000	-0.050158	-29.643623	-8.341204	-5.802531	-6.250952	-9.248938	0.000000	-10.000000	-0.150000	14.666667	3.333333	1023.000000	1023.000000	2046.000000
8.680000	-0.049282	-29.125893	-8.292435	-5.628312	-6.115647	-9.089499	0.000000	-10.000000	-0.183333	16.333334	22.833334	1023.000000	1023.000000	2046.000000
8.700000	-0.048085	-28.418447	-8.093913	-5.511543	-5.989401	-8.823591	0.000000	-10.000000	-0.200000	17.550001	34.500000	1023.000000	1023.000000	2046.000000
8.720000	-0.046791	-27.653656	-7.875658	-5.320138	-5.816669	-8.641191	0.000000	-10.000000	-0.208333	17.633335	36.500000	1023.000000	1023.000000	2046.000000
8.740000	-0.045443	-26.856565	-7.737473	-5.172201	-5.599283	-8.347609	0.000000	-10.000000	-0.225000	18.083334	40.166668	1023.000000	1023.000000	2046.000000
8.760000	-0.043930	-25.962662	-7.440156	-4.909430	-5.520171	-8.092905	0.000000	-10.000000	-0.241667	18.566668	46.000000	1023.000000	1023.000000	2046.000000
8.780000	-0.042831	-25.312943	-7.339471	-4.762343	-5.360373	-7.850755	0.000000	-10.000000	-0.258333	19.200001	52.000000	1023.000000	1023.000000	2046.000000
8.800000	-0.041917	-24.772846	-7.165910	-4.671136	-5.331872	-7.603929	0.000000	-10.000000	-0.275000	19.633333	58.500000	1023.000000	1023.000000	2046.000000
8.820000	-0.041150	-24.319504	-7.136646	-4.706391	-5.184290	-7.292176	0.000000	-10.000000	-0.300000	20.316668	65.000000	1023.000000	1023.000000	2046.000000
8.840000	-0.040523	-23.948862	-6.884242	-4.770925	-5.255215	-7.038481	0.000000	-10.000000	-0.325000	20.900002	71.666664	1023.000000	1023.000000	2046.000000
8.860000	-0.039994	-23.636555	-6.786323	-4.859084	-5.183594	-6.807555	0.000000	-10.000000	-0.350000	21.550001	78.500000	1023.000000	1023.000000	2046.000000
8.880000	-0.039685	-23.454012	-6.613428	-5.002597	-5.200089	-6.637897	0.000000	-10.000000	-0.366667	22.183334	85.666664	1023.000000	1023.000000	2046.000000
8.900000	-0.038973	-23.032917	-6.379415	-5.028955	-5.175969	-6.448577	0.000000	-10.000000	-0.366667	22.933334	92.833336	1023.000000	1023.000000	2046.000000
8.920000	-0.038042	-22.482948	-6.135569	-5.054519	-5.036086	-6.256774	0.000000	-10.000000	-0.375000	23.650002	100.333336	1023.000000	1023.000000	2046.000000
8.940000	-0.036782	-21.738289	-5.871750	-5.014309	-4.859801	-5.992430	0.000000	-10.000000	-0.383333	24.150002	108.000000	1023.000000	1023.000000	2046.000000
8.960000	-0.035408	-20.926380	-5.625794	-5.000717	-4.617996	-5.681872	0.000000	-10.000000	-0.408333	24.283335	116.000000	1023.000000	1023.000000	2046.000000
8.980000	-0.033676	-19.902367	-5.294623	-4.797331	-4.411218	-5.399195	0.000000	-10.000000	-0.408333	24.633333	124.000000	1023.000000	1023.000000	2046.000000
9.000000	-0.031975	-18.897285	-4.953026	-4.644212	-4.171766	-5.128282	0.000000	-10.000000	-0.433333	24.883333	132.333328	1023.000000	1023.000000	2046.000000
9.020000	-0.030063	-17.767197	-4.542598	-4.459119	-4.019015	-4.746465	0.000000	-10.000000	-0.458333	25.666668	140.666672	1023.000000	1023.000000	2046.000000
9.040000	-0.028115	-16.616003	-4.218517	-4.338375	-3.693439	-4.365673	0.000000	-10.000000	-0.491667	26.200001	149.166672	1023.000000	1023.000000	2046.000000
9.060000	-0.026285	-15.534232	-3.769896	-4.159762	-3.538602	-4.065972	0.000000	-10.000000	-0.483333	26.766666	157.666672	1023.000000	1023.000000	2046.000000
9.080000	-0.024756	-14.630524	-3.576366	-4.144225	-3.211253	-3.698680	0.000000	-10.000000	-0.466667	26.966667	166.500000	1023.000000	1023.000000	2046.000000
9.100000	-0.023247	-13.738715	-3.210314	-4.026971	-3.053856	-3.447575	0.000000	-10.000000	-0.466667	26.916668	175.500000	1023.000000	1023.000000	2046.000000
9.120000	-0.021487	-12.698782	-3.038724	-3.899506	-2.658154	-3.102399	0.000000	-10.000000	-0.466667	27.033335	184.500000	1023.000000	1023.000000	2046.000000
9.140000	-0.020291	-11.991907	-2.935195	-3.466329	-2.693490	-2.896893	0.000000	-10.000000	-0.466667	27.050001	193.500000	1023.000000	1023.000000	2046.000000
9.160000	-0.018564	-10.971255	-2.949459	-3.187709	-2.522932	-2.311156	0.000000	-10.000000	-0.458333	27.216667	202.500000	1023.000000	1023.000000	2046.000000
9.180000	-0.017554	-10.374347	-2.745974	-2.940028	-2.624056	-2.064289	0.000000	-10.000000	-0.466667	27.283335	211.666672	1023.000000	1023.000000	2046.000000
9.200000	-0.017066	-10.085757	-2.711142	-3.162488	-2.509582	-1.702546	0.000000	-10.000000	-0.466667	27.166668	220.833328	1023.000000	1023.000000	2046.000000
9.220000	-0.017218	-10.175689	-2.648842	-3.419306	-2.493632	-1.613909	0.000000	-10.000000	-0.458333	27.150000	230.000000	1023.000000	1023.000000	2046.000000
9.240000	-0.017899	-10.578273	-2.827594	-3.762900	-2.443882	-1.543898	0.000000	-10.000000	-0.441667	26.883333	239.000000	1023.000000	1023.000000	2046.000000
9.260000	-0.018550	-10.962818	-2.830153	-3.819101	-2.541721	-1.771844	0.000000	-10.000000	-0.441667	26.933332	248.000000	1023.000000	1023.000000	2046.000000
9.280000	-0.018707	-11.055695	-2.986392	-3.999168	-2.318279	-1.751855	0.000000	-10.000000	-0.441667	26.650000	257.000000	1023.000000	1023.000000	2046.000000
9.300000	-0.018349	-10.844520	-2.908100	-3.919429	-2.197653	-1.819338	0.000000	-10.000000	-0.441667	26.633333	266.000000	1023.000000	1023.000000	2046.000000
9.320000	-0.017690	-10.454930	-3.083580	-3.876409	-1.824794	-1.670147	0.000000	-10.000000	-0.425000	26.450001	274.833344	1023.000000	1023.000000	2046.000000
9.340000	-0.016698	-9.868518	-2.948313	-3.682479	-1.686227	-1.551499	0.000000	-10.000000	-0.425000	26.466667	283.666656	1023.000000	1023.000000	2046.000000
9.360000	-0.015786	-9.329644	-3.020255	-3.638041	-1.345284	-1.326064	0.000000	-10.000000	-0.441667	26.350000	292.500000	1023.000000	1023.000000	2046.000000
9.380000	-0.014592	-8.623897	-2.809940	-3.385578	-1.188879	-1.239500	0.000000	-10.000000	-0.458333	26.183334	301.333344	1023.000000	1023.000000	2046.000000
9.400000	-0.013369	-7.901173	-2.838916	-3.367246	-0.779948	-0.915063	0.000000	-10.000000	-0.458333	25.916666	310.166656	1023.000000	1023.000000	2046.000000
9.420000	-0.012130	-7.168694	-2.537040	-3.099316	-0.700202	-0.832136	0.000000	-10.000000	-0.450000	25.783333	318.833344	1023.000000	1023.000000	2046.000000
9.440000	-0.010673	-6.307768	-2.465003	-3.018065	-0.331451	-0.493249	0.000000	-10.000000	-0.458333	25.799999	327.500000	1023.000000	1023.000000	2046.000000
9.460000	-0.009083	-5.367797	-2.116030	-2.694510	-0.190258	-0.367000	0.000000	-10.000000	-0.458333	25.833334	336.166656	1023.000000	1023.000000	2046.000000
9.480000	-0.007190	-4.249481	-1.950419	-2.684093	0.213221	0.171810	0.000000	-10.000000	-0.450000	25.883333	344.666656	1023.000000	1023.000000	2046.000000
9.500000	-0.005301	-3.133054	-1.553969	-2.245444	0.415742	0.250617	0.000000	-10.000000	-0.433333	25.783333	353.333344	1023.000000	1023.000000	2046.000000
9.520000	-0.003406	-2.013120	-1.431403	-2.142546	0.803798	0.757031	0.000000	-10.000000	-0.425000	25.516666	361.833344	1023.000000	1023.000000	2046.000000
9.540000	-0.001848	-1.091885	-0.994878	-1.771448	0.869017	0.805424	0.000000	-10.000000	-0.416667	25.133333	370.500000	1023.000000	1023.000000	2046.000000
9.560000	-0.000317	-0.187610	-0.889513	-1.837410	1.257585	1.281729	0.000000	-10.000000	-0.391667	24.583334	378.833344	1023.000000	1023.000000	2046.000000
9.580000	0.000641	0.378626	-0.496543	-1.674613	1.266643	1.283139	0.000000	-10.000000	-0.366667	24.100000	387.000000	1023.000000	1023.000000	2046.000000
9.600000	0.001672	0.988391	-0.282753	-2.058021	1.475471	1.853694	0.000000	-10.000000	-0.350000	23.583334	395.000000	1023.000000	1023.000000	2046.000000
9.620000	0.002128	1.257785	0.032279	-2.070292	1.479296	1.816502	0.000000	-10.000000	-0.350000	23.316668	403.000000	1023.000000	1023.000000	2046.000000
9.640000	0.002852	1.685627	0.348940	-2.438716	1.562530	2.212873	0.000000	-10.000000	-0.350000	23.016666	411.000000	1023.000000	1023.000000	2046.000000
9.660000	0.003637	2.149199	0.625202	-2.507176	1.756899	2.274274	0.000000	-10.000000	-0.350000	22.950001	418.833344	1023.000000	1023.000000	2046.000000
9.680000	0.004945	2.922439	1.047282	-2.603967	1.914003	2.565121	0.000000	-10.000000	-0.350000	22.833334	426.500000	1023.000000	1023.000000	2046.000000
9.700000	0.006287	3.715590	1.292801	-2.574184	2.218275	2.778698	0.000000	-10.000000	-0.341667	22.866667	434.166656	1023.000000	1023.000000	2046.000000
9.720000	0.007960	4.704312	1.740825	-2.544064	2.380004	3.127547	0.000000	-10.000000	-0.341667	22.800001	441.833344	1023.000000	1023.000000	2046.000000
9.740000	0.009869	5.832489	1.972178	-2.294196	2.816063	3.338444	0.000000	-10.000000	-0.333333	22.733334	449.500000	1023.000000	1023.000000	2046.000000
9.760000	0.011860	7.009031	2.427442	-2.158180	3.025070	3.714699	0.000000	-10.000000	-0.358333	22.666666	457.166656	1023.000000	1023.000000	2046.000000
9.780000	0.013987	8.266288	2.758552	-1.867175	3.421171	3.953739	0.000000	-10.000000	-0.375000	22.766666	464.666656	1023.000000	1023.000000	2046.000000
9.800000	0.016217	9.583955	3.284175	-1.652629	3.645505	4.306904	0.000000	-10.000000	-0.400000	22.966667	472.333344	1023.000000	1023.000000	2046.000000
9.820000	0.018365	10.853546	3.622972	-1.527519	4.067257	4.690835	0.000000	-10.000000	-0.400000	23.216667	480.000000	1023.000000	1023.000000	2046.000000
9.840000	0.019740	11.666137	4.103870	-1.427233	4.134171	4.855329	0.000000	-10.000000	-0.400000	23.200001	487.666656	1023.000000	1023.000000	2046.000000
9.860000	0.021273	12.572471	4.254207	-1.411494	4.506017	5.223741	0.000000	-10.000000	-0.383333	23.416666	495.333344	1023.000000	1023.000000	2046.000000
9.880000	0.022731	13.434145	4.722991	-1.306520	4.666493	5.351181	0.000000	-10.000000	-0.350000	23.283333	503.000000	1023.000000	1023.000000	2046.000000
9.900000	0.024300	14.361568	4.704889	-0.991348	5.051671	5.596356	0.000000	-10.000000	-0.350000	23.050001	511.000000	1023.000000	1023.000000	2046.000000
9.920000	0.025991	15.360461	5.062510	-0.524496	4.931581	5.890867	0.000000	-10.000000	-0.333333	22.733334	518.666687	1023.000000	1023.000000	2046.000000
9.940000	0.027778	16.417088	5.093941	-0.319565	5.140442	6.502269	0.000000	-10.000000	-0.333333	22.266666	526.333313	1023.000000	1023.000000	2046.000000
9.960000	0.028312	16.732649	5.343839	-0.203330	5.059537	6.532602	0.000000	-10.000000	-0.316667	22.116667	533.833313	1023.000000	1023.000000	2046.000000
9.980000	0.028586	16.894125	5.446008	-0.518624	5.076627	6.890115	0.000000	-10.000000	-0.325000	21.550001	541.333313	1023.000000	1023.000000	2046.000000
10.000000	0.027824	16.443745	5.262069	-0.668583	5.035544	6.814714	0.000000	-10.000000	-0.325000	21.350000	548.666687	1023.000000	1023.000000	2046.000000
10.020000	0.026591	15.715346	5.173545	-0.824177	4.725406	6.640572	0.000000	-10.000000	-0.291667	20.633333	555.833313	1023.000000	1023.000000	2046.000000
10.040000	0.025898	15.305854	5.007197	-0.954601	4.763133	6.490125	0.000000	-10.000000	-0.275000	20.183334	562.833313	1023.000000	1023.000000	2046.000000
10.060000	0.025736	15.209840	5.054380	-0.781130	4.782506	6.154082	0.000000	-10.000000	-0.275000	19.700001	569.666687	1023.000000	1023.000000	2046.000000
10.080000	0.026444	15.628445	4.946994	-0.778096	5.117644	6.341902	0.000000	-10.000000	-0.275000	19.666666	576.166687	1023.000000	1023.000000	2046.000000
10.100000	0.026894	15.894057	5.076755	-0.583377	5.176451	6.224228	0.000000	-10.000000	-0.266667	19.533333	582.833313	1023.000000	1023.000000	2046.000000
10.120000	0.027848	16.458031	5.051501	-0.579015	5.485411	6.500134	0.000000	-10.000000	-0.250000	19.316668	589.166687	1023.000000	1023.000000	2046.000000
10.140000	0.028502	16.844732	5.154745	-0.327832	5.610857	6.406961	0.000000	-10.000000	-0.250000	18.983334	595.833313	1023.000000	1023.000000	2046.000000
10.160000	0.029621	17.506086	5.258200	-0.250435	5.895802	6.602521	0.000000	-10.000000	-0.241667	18.433334	602.166687	1023.000000	1023.000000	2046.000000
10.180000	0.030733	18.163170	5.321462	-0.026419	6.220503	6.647624	0.000000	-10.000000	-0.225000	18.033335	608.500000	1023.000000	1023.000000	2046.000000
10.200000	0.031786	18.785372	5.606215	0.139853	6.313145	6.726158	0.000000	-10.000000	-0.200000	17.550001	614.500000	1023.000000	1023.000000	2046.000000
10.220000	0.033403	19.741253	5.747210	0.293065	6.726950	6.974029	0.000000	-10.000000	-0.175000	17.100000	620.500000	1023.000000	1023.000000	2046.000000
10.240000	0.034528	20.406160	6.068088	0.505402	6.835682	6.996988	0.000000	-10.000000	-0.141667	16.300001	626.333313	1023.000000	1023.000000	2046.000000
10.260000	0.036514	21.579693	6.279285	0.635657	7.322849	7.341902	0.000000	-10.000000	-0.133333	15.266667	631.833313	1023.000000	1023.000000	2046.000000
10.280000	0.037705	22.283869	6.533214	0.875446	7.520114	7.355096	0.000000	-10.000000	-0.116667	14.033334	637.000000	1023.000000	1023.000000	2046.000000
10.300000	0.039313	23.234003	6.776785	0.976113	7.901596	7.579510	0.000000	-10.000000	-0.100000	12.850000	642.000000	1023.000000	1023.000000	2046.000000
10.320000	0.040376	23.862383	7.017869	1.087171	8.188282	7.569061	0.000000	-10.000000	-0.066667	11.200000	646.666687	1023.000000	1023.000000	2046.000000
10.340000	0.041202	24.350143	7.366569	0.888685	8.395607	7.699283	0.000000	-10.000000	-0.033333	9.800000	650.666687	1023.000000	1023.000000	2046.000000
10.360000	0.041645	24.612417	7.648411	0.661419	8.574649	7.727939	0.000000	-10.000000	-0.016667	8.266666	654.000000	1023.000000	1023.000000	2046.000000
10.380000	0.041720	24.656803	7.989956	0.255262	8.605704	7.805880	0.000000	-10.000000	0.000000	7.016667	656.833313	1023.000000	1023.000000	2046.000000
10.400000	0.041757	24.678619	8.261247	-0.126741	8.745574	7.798540	0.000000	-10.000000	-0.016667	5.633333	659.333313	1023.000000	1023.000000	2046.000000
10.420000	0.041600	24.585684	8.618691	-0.399058	8.731457	7.634595	0.000000	-10.000000	-0.025000	4.433333	661.500000	1023.000000	1023.000000	2046.000000
10.440000	0.042296	24.996664	8.887402	-0.614998	8.983387	7.740874	0.000000	-10.000000	-0.025000	3.483333	663.333313	1023.000000	1023.000000	2046.000000
10.460000	0.042618	25.187254	9.149562	-0.644123	9.099581	7.582233	0.000000	-10.000000	-0.008333	2.583333	664.833313	1023.000000	1023.000000	2046.000000
10.480000	0.043743	25.852373	9.479666	-0.687773	9.299335	7.761146	0.000000	-10.000000	-0.008333	1.450000	666.000000	1023.000000	1023.000000	2046.000000
10.500000	0.044529	26.316729	9.700060	-0.576089	9.460708	7.732050	0.000000	-10.000000	-0.008333	0.566667	666.666687	1023.000000	1023.000000	2046.000000
10.520000	0.045764	27.046431	9.904445	-0.495470	9.684824	7.952631	0.000000	-10.000000	-0.025000	0.000000	667.000000	1023.000000	1023.000000	2046.000000
10.540000	0.046681	27.588562	10.164104	-0.297809	9.767232	7.955034	0.000000	-10.000000	-0.025000	0.000000	667.000000	1023.000000	1023.000000	2046.000000
10.560000	0.048282	28.534803	10.451804	-0.176976	10.026159	8.233815	0.000000	-10.000000	-0.033333	0.283333	667.000000	1023.000000	1023.000000	2046.000000
10.580000	0.049542	29.279102	10.740396	0.071232	10.203625	8.263851	0.000000	-10.000000	-0.033333	0.850000	667.000000	1023.000000	1023.000000	2046.000000
10.600000	0.050714	29.971853	11.051447	0.134440	10.308161	8.477805	0.000000	-10.000000	-0.025000	1.416667	667.000000	1023.000000	1023.000000	2046.000000
10.620000	0.051160	30.235579	11.167250	0.226100	10.437884	8.404344	0.000000	-10.000000	-0.025000	1.133333	667.000000	1023.000000	1023.000000	2046.000000
10.640000	0.051530	30.454233	11.227942	0.126456	10.505454	8.594380	0.000000	-10.000000	-0.008333	0.266667	667.000000	1023.000000	1023.000000	2046.000000
10.660000	0.052182	30.839348	11.404515	0.388619	10.612527	8.433688	0.000000	-10.000000	-0.016667	-1.116667	667.000000	1023.000000	1023.000000	2046.000000
10.680000	0.052464	31.006338	11.089880	0.681379	10.692575	8.542504	0.000000	-10.000000	-0.008333	-2.400000	667.000000	1023.000000	1023.000000	2046.000000
10.700000	0.052739	31.168756	11.062795	0.952843	10.325649	8.827469	0.000000	-10.000000	-0.008333	-3.983333	667.000000	1023.000000	1023.000000	2046.000000
10.720000	0.052590	31.080780	10.804963	1.107355	10.193533	8.974930	0.000000	-10.000000	0.008333	-5.433333	667.000000	1023.000000	1023.000000	2046.000000
10.740000	0.051200	30.259251	10.565104	0.931460	9.933515	8.829172	0.000000	-10.000000	0.016667	-6.900000	667.000000	1023.000000	1023.000000	2046.000000
10.760000	0.049126	29.033649	10.279507	0.471514	9.595250	8.687379	0.000000	-10.000000	0.033333	-8.050000	667.000000	1023.000000	1023.000000	2046.000000
10.780000	0.046488	27.474318	9.856762	0.162896	9.160844	8.293816	0.000000	-10.000000	0.041667	-9.133333	667.000000	1023.000000	1023.000000	2046.000000
10.800000	0.044007	26.008024	9.391085	-0.049203	8.762655	7.903488	0.000000	-10.000000	0.050000	-9.866667	667.000000	1023.000000	1023.000000	2046.000000
10.820000	0.042060	24.857319	9.038322	-0.107821	8.459453	7.467365	0.000000	-10.000000	0.050000	-10.416667	663.666687	1023.000000	1023.000000	2046.000000
10.840000	0.040739	24.076511	8.706147	-0.170738	8.309328	7.231775	0.000000	-10.000000	0.050000	-10.733334	656.000000	1023.000000	1023.000000	2046.000000
10.860000	0.039825	23.536390	8.370817	-0.097918	8.287315	6.976175	0.000000	-10.000000	0.058333	-11.016666	647.000000	1023.000000	1023.000000	2046.000000
10.880000	0.038860	22.966328	8.108732	-0.085328	8.150987	6.791937	0.000000	-10.000000	0.066667	-11.366667	640.000000	1023.000000	1023.000000	2046.000000
10.900000	0.038072	22.500526	7.811605	0.022089	8.155573	6.511260	0.000000	-10.000000	0.083333	-11.966667	636.000000	1023.000000	1023.000000	2046.000000
10.920000	0.037558	22.196594	7.514990	0.106869	8.182737	6.391996	0.000000	-10.000000	0.091667	-12.783334	632.000000	1023.000000	1023.000000	2046.000000
10.940000	0.036924	21.821909	7.293915	0.210095	8.134891	6.183007	0.000000	-10.000000	0.108333	-13.666667	627.833313	1023.000000	1023.000000	2046.000000
10.960000	0.036355	21.485552	7.015934	0.254037	8.090380	6.125200	0.000000	-10.000000	0.141667	-14.433333	623.333313	1023.000000	1023.000000	2046.000000
10.980000	0.035932	21.235710	6.845021	0.380034	8.037273	5.973381	0.000000	-10.000000	0.175000	-15.200001	618.500000	1023.000000	1023.000000	2046.000000
11.000000	0.035704	21.101107	6.641029	0.474620	8.032786	5.952671	0.000000	-10.000000	0.200000	-15.883334	613.500000	1023.000000	1023.000000	2046.000000
11.020000	0.035539	21.003332	6.548444	0.610556	7.987191	5.857141	0.000000	-10.000000	0.208333	-16.500000	608.166687	1023.000000	1023.000000	2046.000000
11.040000	0.035606	21.043211	6.341574	0.718977	8.080457	5.902204	0.000000	-10.000000	0.216667	-17.000000	602.666687	1023.000000	1023.000000	2046.000000
11.060000	0.035511	20.987143	6.205678	0.860452	8.041150	5.879862	0.000000	-10.000000	0.225000	-17.533335	597.000000	1023.000000	1023.000000	2046.000000
11.080000	0.035225	20.817822	6.006441	1.001236	7.948493	5.861652	0.000000	-10.000000	0.233333	-18.000000	591.333313	1023.000000	1023.000000	2046.000000
11.100000	0.034464	20.368092	5.851234	1.069752	7.711947	5.735159	0.000000	-10.000000	0.233333	-18.500000	585.333313	1023.000000	1023.000000	2046.000000
11.120000	0.033419	19.750343	5.613664	1.013482	7.447367	5.675831	0.000000	-10.000000	0.225000	-18.883333	579.000000	1023.000000	1023.000000	2046.000000
11.140000	0.032181	19.019087	5.413021	0.878932	7.115911	5.611223	0.000000	-10.000000	0.225000	-19.250000	572.666687	1023.000000	1023.000000	2046.000000
11.160000	0.030608	18.089397	5.174997	0.622628	6.734664	5.557109	0.000000	-10.000000	0.233333	-19.450001	566.166687	1023.000000	1023.000000	2046.000000
11.180000	0.028877	17.066324	4.962989	0.376081	6.243868	5.483385	0.000000	-10.000000	0.266667	-19.716667	559.833313	1023.000000	1023.000000	2046.000000
11.200000	0.027084	16.006826	4.664786	0.217982	5.813474	5.310583	0.000000	-10.000000	0.300000	-20.283333	553.166687	1023.000000	1023.000000	2046.000000
11.220000	0.025751	15.218970	4.432166	0.208863	5.434124	5.143816	0.000000	-10.000000	0.341667	-20.883333	546.500000	1023.000000	1023.000000	2046.000000
11.240000	0.024665	14.577067	4.213322	0.182979	5.152887	5.027879	0.000000	-10.000000	0.366667	-21.816668	539.333313	1023.000000	1023.000000	2046.000000
11.260000	0.023836	14.087155	4.020130	0.229248	4.928618	4.909158	0.000000	-10.000000	0.375000	-22.550001	532.166687	1023.000000	1023.000000	2046.000000
11.280000	0.023228	13.727615	3.904942	0.282301	4.695099	4.845272	0.000000	-10.000000	0.383333	-23.266666	524.666687	1023.000000	1023.000000	2046.000000
11.300000	0.022613	13.364365	3.672022	0.298906	4.528415	4.865022	0.000000	-10.000000	0.391667	-23.533333	517.000000	1023.000000	1023.000000	2046.000000
11.320000	0.022217	13.130097	3.618481	0.455864	4.272399	4.783351	0.000000	-10.000000	0.400000	-23.566668	509.000000	1023.000000	1023.000000	2046.000000
11.340000	0.022148	13.089334	3.555548	0.588818	4.134381	4.810587	0.000000	-10.000000	0.391667	-23.483334	501.000000	1023.000000	1023.000000	2046.000000
11.360000	0.022409	13.243723	3.666192	0.868918	3.977937	4.730675	0.000000	-10.000000	0.383333	-23.200001	493.000000	1023.000000	1023.000000	2046.000000
11.380000	0.022332	13.198249	3.599595	0.898092	3.907559	4.793003	0.000000	-10.000000	0.366667	-22.783335	485.333344	1023.000000	1023.000000	2046.000000
11.400000	0.021847	12.911335	3.553157	1.000019	3.681544	4.676614	0.000000	-10.000000	0.366667	-22.566668	477.666656	1023.000000	1023.000000	2046.000000
11.420000	0.021204	12.531588	3.429237	0.864168	3.556286	4.681896	0.000000	-10.000000	0.358333	-22.366667	470.333344	1023.000000	1023.000000	2046.000000
11.440000	0.020825	12.307528	3.259692	1.120547	3.458002	4.469287	0.000000	-10.000000	0.366667	-22.483334	462.666656	1023.000000	1023.000000	2046.000000
11.460000	0.020192	11.933663	2.947897	1.354826	3.255029	4.375912	0.000000	-10.000000	0.366667	-22.550001	455.333344	1023.000000	1023.000000	2046.000000
11.480000	0.019526	11.539777	2.589206	1.626915	2.879939	4.443717	0.000000	-10.000000	0.366667	-22.783333	447.666656	1023.000000	1023.000000	2046.000000
11.500000	0.018403	10.876343	2.311778	1.691441	2.515414	4.357709	0.000000	-10.000000	0.366667	-22.850000	440.166656	1023.000000	1023.000000	2046.000000
11.520000	0.016387	9.684658	1.946292	1.368560	2.184571	4.185236	0.000000	-10.000000	0.375000	-22.900000	432.500000	1023.000000	1023.000000	2046.000000
11.540000	0.013526	7.993874	1.637090	0.789916	1.735209	3.831658	0.000000	-10.000000	0.383333	-22.966667	424.833344	1023.000000	1023.000000	2046.000000
11.560000	0.010782	6.372135	1.203277	0.346225	1.408065	3.414568	0.000000	-10.000000	0.391667	-23.033335	417.166656	1023.000000	1023.000000	2046.000000
11.580000	0.007855	4.642166	0.844562	0.022724	0.843649	2.931231	0.000000	-10.000000	0.366667	-22.833334	409.500000	1023.000000	1023.000000	2046.000000
11.600000	0.005543	3.275870	0.312921	-0.236056	0.641866	2.557138	0.000000	-10.000000	0.358333	-22.566668	401.833344	1023.000000	1023.000000	2046.000000
11.620000	0.003607	2.132013	0.024075	-0.318440	0.276080	2.150297	0.000000	-10.000000	0.333333	-22.283335	394.333344	1023.000000	1023.000000	2046.000000
11.640000	0.001984	1.172402	-0.467818	-0.389835	0.213609	1.816446	0.000000	-10.000000	0.341667	-22.166668	386.833344	1023.000000	1023.000000	2046.000000
11.660000	0.000419	0.247584	-0.830922	-0.408178	0.007485	1.479200	0.000000	-10.000000	0.341667	-22.050001	379.500000	1023.000000	1023.000000	2046.000000
11.680000	-0.000881	-0.520501	-1.204276	-0.430360	-0.058322	1.172457	0.000000	-10.000000	0.350000	-22.233334	372.166656	1023.000000	1023.000000	2046.000000
11.700000	-0.001875	-1.107862	-1.498094	-0.376448	-0.163332	0.930011	0.000000	-10.000000	0.341667	-22.250000	364.666656	1023.000000	1023.000000	2046.000000
11.720000	-0.002773	-1.638848	-1.770175	-0.478092	-0.224622	0.834041	0.000000	-10.000000	0.333333	-22.250000	357.333344	1023.000000	1023.000000	2046.000000
11.740000	-0.003476	-2.054194	-2.048279	-0.405947	-0.200318	0.600349	0.000000	-10.000000	0.316667	-21.983334	349.833344	1023.000000	1023.000000	2046.000000
11.760000	-0.004184	-2.472565	-2.147907	-0.418724	-0.354222	0.448287	0.000000	-10.000000	0.325000	-21.750000	342.500000	1023.000000	1023.000000	2046.000000
11.780000	-0.004509	-2.664982	-2.305917	-0.349899	-0.359010	0.349844	0.000000	-10.000000	0.333333	-21.550001	335.166656	1023.000000	1023.000000	2046.000000
11.800000	-0.004692	-2.772799	-2.220426	-0.337022	-0.511532	0.296181	0.000000	-10.000000	0.341667	-21.250000	328.000000	1023.000000	1023.000000	2046.000000
11.820000	-0.004694	-2.774336	-2.343879	-0.353906	-0.411783	0.335232	0.000000	-10.000000	0.341667	-21.166668	321.000000	1023.000000	1023.000000	2046.000000
11.840000	-0.004910	-2.901549	-2.360737	-0.220513	-0.551872	0.231573	0.000000	-10.000000	0.341667	-21.133333	314.000000	1023.000000	1023.000000	2046.000000
11.860000	-0.005227	-3.089216	-2.535662	-0.236818	-0.580144	0.263409	0.000000	-10.000000	0.341667	-21.050001	307.000000	1023.000000	1023.000000	2046.000000
11.880000	-0.006064	-3.584098	-2.633899	-0.207515	-0.859442	0.116759	0.000000	-10.000000	0.325000	-20.983334	300.000000	1023.000000	1023.000000	2046.000000
11.900000	-0.007231	-4.273395	-2.834643	-0.405173	-1.040893	0.007314	0.000000	-10.000000	0.308333	-20.750000	293.000000	1023.000000	1023.000000	2046.000000
11.920000	-0.008584	-5.073327	-2.946155	-0.627131	-1.397109	-0.102931	0.000000	-10.000000	0.308333	-20.800001	286.000000	1023.000000	1023.000000	2046.000000
11.940000	-0.009936	-5.872304	-3.058448	-0.866542	-1.678187	-0.269128	0.000000	-10.000000	0.308333	-20.566668	279.000000	1023.000000	1023.000000	2046.000000
11.960000	-0.011384	-6.727689	-3.238279	-1.072180	-1.982036	-0.435194	0.000000	-10.000000	0.308333	-20.450001	272.166656	1023.000000	1023.000000	2046.000000
11.980000	-0.012813	-7.572379	-3.330350	-1.224552	-2.337114	-0.680364	0.000000	-10.000000	0.300000	-20.116667	265.333344	1023.000000	1023.000000	2046.000000
12.000000	-0.013756	-8.129969	-3.478900	-1.355541	-2.461653	-0.833875	0.000000	-10.000000	0.300000	-19.800001	258.500000	1023.000000	1023.000000	2046.000000
12.020000	-0.014622	-8.641438	-3.502309	-1.384177	-2.683788	-1.071164	0.000000	-10.000000	0.283333	-19.433334	251.833328	1023.000000	1023.000000	2046.000000
12.040000	-0.015110	-8.930115	-3.614145	-1.482715	-2.678227	-1.155029	0.000000	-10.000000	0.258333	-19.366667	245.333328	1023.000000	1023.000000	2046.000000
12.060000	-0.015767	-9.318102	-3.599747	-1.492990	-2.900242	-1.325122	0.000000	-10.000000	0.241667	-19.350000	239.000000	1023.000000	1023.000000	2046.000000
12.080000	-0.016130	-9.532572	-3.680469	-1.511367	-2.947541	-1.393195	0.000000	-10.000000	0.233333	-19.416668	232.500000	1023.000000	1023.000000	2046.000000
12.100000	-0.016320	-9.645006	-3.663615	-1.458515	-3.040527	-1.482349	0.000000	-10.000000	0.241667	-19.266668	226.000000	1023.000000	1023.000000	2046.000000
12.120000	-0.016461	-9.728483	-3.544916	-1.417119	-3.202765	-1.563683	0.000000	-10.000000	0.233333	-19.083334	219.666672	1023.000000	1023.000000	2046.000000
12.140000	-0.016273	-9.617535	-3.587927	-1.360546	-3.090372	-1.578690	0.000000	-10.000000	0.225000	-18.733334	213.166672	1023.000000	1023.000000	2046.000000
12.160000	-0.016486	-9.743412	-3.515409	-1.368787	-3.215650	-1.643566	0.000000	-10.000000	0.216667	-18.450001	206.833328	1023.000000	1023.000000	2046.000000
12.180000	-0.016890	-9.981763	-3.651143	-1.351594	-3.234860	-1.744165	0.000000	-10.000000	0.208333	-18.416666	200.500000	1023.000000	1023.000000	2046.000000
12.200000	-0.017472	-10.325975	-3.572362	-1.533308	-3.424149	-1.796157	0.000000	-10.000000	0.216667	-18.566668	194.500000	1023.000000	1023.000000	2046.000000
12.220000	-0.017797	-10.518042	-3.783286	-1.348066	-3.405415	-1.981275	0.000000	-10.000000	0.225000	-18.616667	188.500000	1023.000000	1023.000000	2046.000000
12.240000	-0.017892	-10.574269	-3.900601	-1.147035	-3.570216	-1.956418	0.000000	-10.000000	0.233333	-18.600000	182.166672	1023.000000	1023.000000	2046.000000
12.260000	-0.018564	-10.971487	-4.140663	-0.985206	-3.809193	-2.036425	0.000000	-10.000000	0.225000	-18.433334	175.833328	1023.000000	1023.000000	2046.000000
12.280000	-0.019450	-11.494795	-4.285120	-1.104586	-3.989673	-2.115416	0.000000	-10.000000	0.208333	-18.200001	169.500000	1023.000000	1023.000000	2046.000000
12.300000	-0.021436	-12.668971	-4.402251	-1.539330	-4.318450	-2.408940	0.000000	-10.000000	0.208333	-17.866667	163.500000	1023.000000	1023.000000	2046.000000
12.320000	-0.023472	-13.871995	-4.691634	-2.023213	-4.371453	-2.785695	0.000000	-10.000000	0.216667	-17.550001	157.500000	1023.000000	1023.000000	2046.000000
12.340000	-0.025977	-15.352483	-4.925458	-2.479780	-4.729096	-3.218148	0.000000	-10.000000	0.208333	-17.000000	151.666672	1023.000000	1023.000000	2046.000000
12.360000	-0.028134	-16.626902	-5.267831	-2.875259	-4.894544	-3.589267	0.000000	-10.000000	0.200000	-16.383333	146.000000	1023.000000	1023.000000	2046.000000
12.380000	-0.029758	-17.586771	-5.483409	-3.017610	-5.054262	-4.031491	0.000000	-10.000000	0.183333	-15.816667	140.666672	1023.000000	1023.000000	2046.000000
12.400000	-0.031334	-18.518511	-5.799380	-3.190069	-5.122242	-4.406820	0.000000	-10.000000	0.175000	-15.516666	135.500000	1023.000000	1023.000000	2046.000000
12.420000	-0.032448	-19.177027	-6.078442	-3.268879	-5.117898	-4.711808	0.000000	-10.000000	0.166667	-15.333333	130.333328	1023.000000	1023.000000	2046.000000
12.440000	-0.033555	-19.831022	-6.386215	-3.383813	-5.075532	-4.985462	0.000000	-10.000000	0.166667	-15.216666	126.833336	1023.000000	1023.000000	2046.000000
12.460000	-0.034170	-20.194674	-6.605484	-3.370380	-5.019108	-5.199702	0.000000	-10.000000	0.166667	-15.183333	121.666664	1023.000000	1023.000000	2046.000000
12.480000	-0.035030	-20.702642	-6.793504	-3.436485	-5.066594	-5.406060	0.000000	-10.000000	0.158333	-15.166667	118.333336	1023.000000	1023.000000	2046.000000
12.500000	-0.035363	-20.899361	-6.961492	-3.421983	-4.944436	-5.571449	0.000000	-10.000000	0.158333	-14.900001	111.666664	1023.000000	1023.000000	2046.000000
12.520000	-0.035743	-21.124378	-7.025213	-3.473309	-5.025039	-5.600819	0.000000	-10.000000	0.158333	-14.650001	106.666664	1023.000000	1023.000000	2046.000000
12.540000	-0.035942	-21.241674	-7.091346	-3.409836	-4.966671	-5.773821	0.000000	-10.000000	0.141667	-14.183333	100.166664	1023.000000	1023.000000	2046.000000
12.560000	-0.036042	-21.301014	-6.993653	-3.373504	-5.120382	-5.813474	0.000000	-10.000000	0.116667	-13.866667	95.500000	1023.000000	1023.000000	2046.000000
12.580000	-0.035634	-21.059748	-6.957820	-3.282424	-4.939611	-5.879893	0.000000	-10.000000	0.116667	-13.616667	90.833336	1023.000000	1023.000000	2046.000000
12.600000	-0.035490	-20.974625	-6.861199	-3.264639	-5.001403	-5.847384	0.000000	-10.000000	0.133333	-13.500000	86.333336	1023.000000	1023.000000	2046.000000
12.620000	-0.035249	-20.832010	-6.857371	-3.199657	-4.898850	-5.876132	0.000000	-10.000000	0.133333	-13.333334	81.666664	1023.000000	1023.000000	2046.000000
12.640000	-0.035586	-21.031622	-6.784014	-3.205722	-5.108978	-5.932908	0.000000	-10.000000	0.116667	-12.933333	77.333336	1023.000000	1023.000000	2046.000000
12.660000	-0.036056	-21.308855	-6.859242	-3.284992	-5.118816	-6.045805	0.000000	-10.000000	0.100000	-12.450000	73.000000	1023.000000	1023.000000	2046.000000
12.680000	-0.036912	-21.814960	-6.859991	-3.461053	-5.330848	-6.163068	0.000000	-10.000000	0.100000	-12.133333	69.000000	1023.000000	1023.000000	2046.000000
12.700000	-0.037803	-22.341381	-6.952200	-3.707332	-5.398955	-6.282894	0.000000	-10.000000	0.083333	-11.850000	65.000000	1023.000000	1023.000000	2046.000000
12.720000	-0.038557	-22.787222	-6.904599	-3.866161	-5.610780	-6.405681	0.000000	-10.000000	0.066667	-11.400001	61.000000	1023.000000	1023.000000	2046.000000
12.740000	-0.039699	-23.462320	-7.017104	-4.101979	-5.757067	-6.586172	0.000000	-10.000000	0.041667	-10.700001	57.000000	1023.000000	1023.000000	2046.000000
12.760000	-0.040410	-23.882599	-6.945160	-4.223338	-5.957399	-6.756700	0.000000	-10.000000	0.025000	-9.683333	53.333332	1023.000000	1023.000000	2046.000000
12.780000	-0.041041	-24.255243	-6.974287	-4.364941	-6.007309	-6.908705	0.000000	-10.000000	0.008333	-8.700001	50.166668	1023.000000	1023.000000	2046.000000
12.800000	-0.041029	-24.247995	-6.863085	-4.445149	-5.990939	-6.948821	0.000000	-10.000000	0.000000	-7.783333	47.333332	1023.000000	1023.000000	2046.000000
12.820000	-0.041312	-24.415192	-6.797180	-4.545400	-6.018265	-7.054347	0.000000	-10.000000	0.000000	-7.166667	44.833332	1023.000000	1023.000000	2046.000000
12.840000	-0.041040	-24.254646	-6.641682	-4.530697	-5.990380	-7.091887	0.000000	-10.000000	0.000000	-6.850000	43.166668	1023.000000	1023.000000	2046.000000
12.860000	-0.041070	-24.272142	-6.522151	-4.547711	-6.056919	-7.145362	0.000000	-10.000000	0.000000	-6.666667	40.833332	1023.000000	1023.000000	2046.000000
12.880000	-0.040589	-23.988359	-6.394133	-4.482255	-5.957330	-7.154641	0.000000	-10.000000	0.000000	-6.483334	38.500000	1023.000000	1023.000000	2046.000000
12.900000	-0.040077	-23.685255	-6.157510	-4.401251	-6.021730	-7.104763	0.000000	-10.000000	0.000000	-6.066667	35.500000	1023.000000	1023.000000	2046.000000
12.920000	-0.039672	-23.446367	-6.114157	-4.363767	-5.868470	-7.099973	0.000000	-10.000000	0.000000	-5.683333	34.166668	1023.000000	1023.000000	2046.000000
12.940000	-0.039392	-23.280476	-5.978823	-4.349570	-5.902703	-7.049380	0.000000	-10.000000	0.000000	-5.266667	32.333332	1023.000000	1023.000000	2046.000000
12.960000	-0.039339	-23.249510	-6.010500	-4.453869	-5.748594	-7.036546	0.000000	-10.000000	0.000000	-4.983334	30.666666	1023.000000	1023.000000	2046.000000
12.980000	-0.038913	-22.997847	-5.886439	-4.302755	-5.688864	-7.119787	0.000000	-10.000000	0.000000	-4.633333	28.333334	1023.000000	1023.000000	2046.000000
13.000000	-0.039023	-23.062574	-5.987426	-4.110933	-5.819890	-7.144325	0.000000	-10.000000	0.000000	-4.450000	26.833334	1023.000000	1023.000000	2046.000000
13.020000	-0.038711	-22.877935	-6.037393	-3.830856	-5.937049	-7.072638	0.000000	-10.000000	0.000000	-4.366667	25.833334	1023.000000	1023.000000	2046.000000
13.040000	-0.039355	-23.258623	-6.142827	-3.893672	-6.152480	-7.069645	0.000000	-10.000000	-0.008333	-4.150000	24.500000	1023.000000	1023.000000	2046.000000
13.060000	-0.040215	-23.766798	-6.228570	-4.150082	-6.225644	-7.162502	0.000000	-10.000000	-0.016667	-3.950000	23.500000	1023.000000	1023.000000	2046.000000
13.080000	-0.041938	-24.785608	-6.371980	-4.700662	-6.373238	-7.339729	0.000000	-10.000000	-0.025000	-3.383333	21.666666	1023.000000	1023.000000	2046.000000
13.100000	-0.043762	-25.863514	-6.603509	-5.124810	-6.480823	-7.654371	0.000000	-10.000000	-0.025000	-2.466667	20.833334	1023.000000	1023.000000	2046.000000
13.120000	-0.045217	-26.722992	-6.778364	-5.306651	-6.638986	-7.998991	0.000000	-10.000000	-0.033333	-0.933333	20.000000	1023.000000	1023.000000	2046.000000
13.140000	-0.046549	-27.510252	-7.059089	-5.492182	-6.693274	-8.265707	0.000000	-10.000000	-0.041667	0.233333	20.000000	1023.000000	1023.000000	2046.000000
13.160000	-0.047019	-27.788521	-7.227782	-5.482098	-6.612086	-8.466556	0.000000	-10.000000	-0.050000	2.100000	20.000000	1023.000000	1023.000000	2046.000000
13.180000	-0.047688	-28.183819	-7.473187	-5.494472	-6.600253	-8.615907	0.000000	-10.000000	-0.050000	3.883333	20.000000	1023.000000	1023.000000	2046.000000
13.200000	-0.047590	-28.125723	-7.568965	-5.363379	-6.465070	-8.728309	0.000000	-10.000000	-0.050000	6.100000	20.000000	1023.000000	1023.000000	2046.000000
13.220000	-0.047705	-28.193386	-7.699779	-5.409707	-6.433437	-8.650465	0.000000	-10.000000	-0.050000	7.066667	20.000000	1023.000000	1023.000000	2046.000000
13.240000	-0.047382	-28.002968	-7.815513	-5.296897	-6.266139	-8.624419	0.000000	-10.000000	-0.058333	7.866667	20.000000	1023.000000	1023.000000	2046.000000
13.260000	-0.046719	-27.610903	-7.833920	-5.185414	-6.105057	-8.486511	0.000000	-10.000000	-0.075000	9.033334	20.000000	1023.000000	1023.000000	2046.000000
13.280000	-0.046319	-27.374411	-7.876014	-5.118086	-5.966085	-8.414225	0.000000	-10.000000	-0.116667	10.850000	20.000000	1023.000000	1023.000000	2046.000000
13.300000	-0.045431	-26.849886	-7.749181	-4.982740	-5.873734	-8.244232	0.000000	-10.000000	-0.150000	12.300000	20.000000	1023.000000	1023.000000	2046.000000
13.320000	-0.044537	-26.321625	-7.615601	-4.860872	-5.788423	-8.056729	0.000000	-10.000000	-0.183333	13.733334	21.166666	1023.000000	1023.000000	2046.000000
13.340000	-0.043076	-25.457872	-7.437588	-4.713644	-5.484341	-7.822299	0.000000	-10.000000	-0.191667	14.816667	24.000000	1023.000000	1023.000000	2046.000000
13.360000	-0.041783	-24.693550	-7.213315	-4.533514	-5.362513	-7.584209	0.000000	-10.000000	-0.200000	15.900001	26.833334	1023.000000	1023.000000	2046.000000
13.380000	-0.040388	-23.869572	-7.053045	-4.260899	-5.169618	-7.386009	0.000000	-10.000000	-0.216667	16.450001	32.000000	1023.000000	1023.000000	2046.000000
13.400000	-0.039214	-23.175697	-6.869220	-4.154636	-5.067489	-7.084353	0.000000	-10.000000	-0.216667	17.100000	37.333332	1023.000000	1023.000000	2046.000000
13.420000	-0.038386	-22.685936	-6.731902	-4.035914	-5.012830	-6.905290	0.000000	-10.000000	-0.216667	17.750000	42.666668	1023.000000	1023.000000	2046.000000
13.440000	-0.037780	-22.327759	-6.652970	-4.076731	-4.979655	-6.618402	0.000000	-10.000000	-0.208333	18.299999	46.500000	1023.000000	1023.000000	2046.000000
13.460000	-0.037307	-22.048386	-6.510659	-4.130643	-4.963147	-6.443936	0.000000	-10.000000	-0.208333	18.600000	50.500000	1023.000000	1023.000000	2046.000000
13.480000	-0.036821	-21.761396	-6.349533	-4.235617	-4.947104	-6.229142	0.000000	-10.000000	-0.233333	18.900002	56.666668	1023.000000	1023.000000	2046.000000
13.500000	-0.036625	-21.645271	-6.209041	-4.445028	-4.962374	-6.028829	0.000000	-10.000000	-0.258333	19.583334	63.000000	1023.000000	1023.000000	2046.000000
13.520000	-0.036027	-21.291767	-6.013219	-4.429019	-4.910371	-5.939158	0.000000	-10.000000	-0.291667	20.066668	71.666664	1023.000000	1023.000000	2046.000000
13.540000	-0.035292	-20.857758	-5.816375	-4.525757	-4.834944	-5.680682	0.000000	-10.000000	-0.300000	20.549999	78.166664	1023.000000	1023.000000	2046.000000
13.560000	-0.034119	-20.164215	-5.553909	-4.447054	-4.650057	-5.513196	0.000000	-10.000000	-0.308333	20.733334	87.166664	1023.000000	1023.000000	2046.000000
13.580000	-0.032908	-19.448870	-5.263247	-4.386901	-4.527581	-5.271141	0.000000	-10.000000	-0.316667	20.966667	91.833336	1023.000000	1023.000000	2046.000000
13.600000	-0.031488	-18.609196	-4.993355	-4.377300	-4.276902	-4.961639	0.000000	-10.000000	-0.333333	21.316668	101.333336	1023.000000	1023.000000	2046.000000
13.620000	-0.029740	-17.576086	-4.654871	-4.191212	-4.040695	-4.689309	0.000000	-10.000000	-0.325000	21.700001	108.500000	1023.000000	1023.000000	2046.000000
13.640000	-0.028191	-16.661087	-4.324097	-4.083126	-3.858040	-4.395825	0.000000	-10.000000	-0.316667	22.083334	115.666664	1023.000000	1023.000000	2046.000000
13.660000	-0.026172	-15.467707	-3.934549	-3.862294	-3.600455	-4.070408	0.000000	-10.000000	-0.350000	22.600000	123.000000	1023.000000	1023.000000	2046.000000
13.680000	-0.024585	-14.529937	-3.558849	-3.792350	-3.473334	-3.705404	0.000000	-10.000000	-0.375000	23.083334	130.500000	1023.000000	1023.000000	2046.000000
13.700000	-0.023034	-13.612845	-3.317419	-3.681837	-3.151239	-3.462351	0.000000	-10.000000	-0.400000	23.533335	140.500000	1023.000000	1023.000000	2046.000000
13.720000	-0.021788	-12.876626	-3.060016	-3.650350	-3.028022	-3.138237	0.000000	-10.000000	-0.375000	23.733334	145.500000	1023.000000	1023.000000	2046.000000
13.740000	-0.020347	-12.025044	-2.866888	-3.511761	-2.688201	-2.958194	0.000000	-10.000000	-0.366667	23.566668	150.666672	1023.000000	1023.000000	2046.000000
13.760000	-0.018984	-11.219793	-2.802561	-3.165005	-2.578547	-2.673680	0.000000	-10.000000	-0.366667	23.600000	158.666672	1023.000000	1023.000000	2046.000000
13.780000	-0.017553	-10.373609	-2.744168	-2.804658	-2.585881	-2.238901	0.000000	-10.000000	-0.358333	23.466667	169.333328	1023.000000	1023.000000	2046.000000
13.800000	-0.016387	-9.684659	-2.615785	-2.567217	-2.616035	-1.885621	0.000000	-10.000000	-0.358333	23.466667	177.333328	1023.000000	1023.000000	2046.000000
13.820000	-0.016239	-9.596976	-2.608910	-2.792804	-2.580748	-1.614513	0.000000	-10.000000	-0.358333	23.533335	182.666672	1023.000000	1023.000000	2046.000000
13.840000	-0.016501	-9.752022	-2.543810	-3.039822	-2.613414	-1.554977	0.000000	-10.000000	-0.366667	23.700001	190.666672	1023.000000	1023.000000	2046.000000
13.860000	-0.017222	-10.178198	-2.689863	-3.500949	-2.556924	-1.430461	0.000000	-10.000000	-0.383333	23.966667	201.333328	1023.000000	1023.000000	2046.000000
13.880000	-0.018107	-10.701477	-2.762936	-3.632789	-2.596346	-1.709406	0.000000	-10.000000	-0.391667	24.000000	209.333328	1023.000000	1023.000000	2046.000000
13.900000	-0.018428	-10.891156	-2.851711	-3.798224	-2.509598	-1.731623	0.000000	-10.000000	-0.400000	24.183334	214.666672	1023.000000	1023.000000	2046.000000
13.920000	-0.018282	-10.804605	-2.902563	-3.741849	-2.311491	-1.848700	0.000000	-10.000000	-0.400000	24.350000	222.666672	1023.000000	1023.000000	2046.000000
13.940000	-0.017658	-10.436026	-2.927228	-3.708676	-2.099825	-1.700297	0.000000	-10.000000	-0.408333	24.400000	233.333328	1023.000000	1023.000000	2046.000000
13.960000	-0.016990	-10.040897	-2.992043	-3.578722	-1.814669	-1.655464	0.000000	-10.000000	-0.408333	24.616667	244.000000	1023.000000	1023.000000	2046.000000
13.980000	-0.016192	-9.569565	-2.890666	-3.460958	-1.707369	-1.510572	0.000000	-10.000000	-0.408333	24.750000	249.333328	1023.000000	1023.000000	2046.000000
14.000000	-0.015288	-9.035316	-2.942603	-3.393631	-1.366919	-1.332164	0.000000	-10.000000	-0.408333	24.950001	254.666672	1023.000000	1023.000000	2046.000000
14.020000	-0.014146	-8.360440	-2.775862	-3.148381	-1.196168	-1.240029	0.000000	-10.000000	-0.425000	25.100000	263.000000	1023.000000	1023.000000	2046.000000
14.040000	-0.013013	-7.690684	-2.756431	-3.061259	-0.898617	-0.974376	0.000000	-10.000000	-0.441667	25.250000	271.333344	1023.000000	1023.000000	2046.000000
14.060000	-0.011646	-6.882986	-2.507767	-2.842971	-0.724290	-0.807959	0.000000	-10.000000	-0.450000	25.250000	279.666656	1023.000000	1023.000000	2046.000000
14.080000	-0.010019	-5.921120	-2.294008	-2.713985	-0.478655	-0.434473	0.000000	-10.000000	-0.450000	25.300001	288.000000	1023.000000	1023.000000	2046.000000
14.100000	-0.008465	-5.002632	-2.073810	-2.511746	-0.168998	-0.248077	0.000000	-10.000000	-0.450000	25.350000	296.333344	1023.000000	1023.000000	2046.000000
14.120000	-0.006418	-3.792769	-1.731975	-2.225871	0.086303	0.078773	0.000000	-10.000000	-0.441667	25.650000	304.833344	1023.000000	1023.000000	2046.000000
14.140000	-0.004668	-2.758576	-1.569288	-2.059055	0.432010	0.437757	0.000000	-10.000000	-0.433333	25.483334	310.500000	1023.000000	1023.000000	2046.000000
14.160000	-0.003083	-1.821862	-1.218724	-1.715021	0.545497	0.566386	0.000000	-10.000000	-0.425000	25.400000	319.166656	1023.000000	1023.000000	2046.000000
14.180000	-0.001518	-0.896923	-0.956765	-1.696216	0.788711	0.967348	0.000000	-10.000000	-0.416667	24.983334	327.666656	1023.000000	1023.000000	2046.000000
14.200000	-0.000607	-0.358723	-0.718900	-1.720007	0.924684	1.155501	0.000000	-10.000000	-0.400000	24.666666	336.000000	1023.000000	1023.000000	2046.000000
14.220000	0.000304	0.179471	-0.374281	-1.794172	0.959445	1.388478	0.000000	-10.000000	-0.383333	24.183332	344.166656	1023.000000	1023.000000	2046.000000
14.240000	0.000834	0.492737	-0.226591	-2.174408	1.110650	1.783087	0.000000	-10.000000	-0.375000	24.033333	352.166656	1023.000000	1023.000000	2046.000000
14.260000	0.001254	0.741321	0.122388	-2.251336	1.077988	1.792281	0.000000	-10.000000	-0.366667	23.933334	360.333344	1023.000000	1023.000000	2046.000000
14.280000	0.002101	1.241529	0.423080	-2.540078	1.217715	2.140811	0.000000	-10.000000	-0.366667	23.900002	368.166656	1023.000000	1023.000000	2046.000000
14.300000	0.003079	1.819963	0.739079	-2.524083	1.357739	2.247228	0.000000	-10.000000	-0.358333	23.516666	376.166656	1023.000000	1023.000000	2046.000000
14.320000	0.004523	2.673379	1.163278	-2.516700	1.491684	2.535116	0.000000	-10.000000	-0.358333	23.600000	384.000000	1023.000000	1023.000000	2046.000000
14.340000	0.005904	3.488995	1.342335	-2.478226	1.848038	2.776848	0.000000	-10.000000	-0.350000	23.299999	392.000000	1023.000000	1023.000000	2046.000000
14.360000	0.007666	4.530418	1.725992	-2.191522	2.063706	2.932242	0.000000	-10.000000	-0.350000	23.416666	400.000000	1023.000000	1023.000000	2046.000000
14.380000	0.009545	5.641149	1.955651	-2.163163	2.431743	3.416918	0.000000	-10.000000	-0.350000	23.266666	408.000000	1023.000000	1023.000000	2046.000000
14.400000	0.011516	6.806041	2.413337	-1.741414	2.604450	3.529669	0.000000	-10.000000	-0.350000	23.433332	415.833344	1023.000000	1023.000000	2046.000000
14.420000	0.013858	8.190148	2.818353	-1.633816	2.948866	4.056745	0.000000	-10.000000	-0.366667	23.633333	423.500000	1023.000000	1023.000000	2046.000000
14.440000	0.015714	9.286879	3.255281	-1.387423	3.176655	4.242366	0.000000	-10.000000	-0.375000	23.816668	431.166656	1023.000000	1023.000000	2046.000000
14.460000	0.017670	10.442842	3.638361	-1.290847	3.475274	4.620054	0.000000	-10.000000	-0.391667	24.133333	439.000000	1023.000000	1023.000000	2046.000000
14.480000	0.018799	11.110403	3.798427	-1.288560	3.719131	4.881404	0.000000	-10.000000	-0.375000	24.300001	447.000000	1023.000000	1023.000000	2046.000000
14.500000	0.020265	11.976882	4.286509	-1.191519	3.840078	5.041813	0.000000	-10.000000	-0.366667	24.083334	455.333344	1023.000000	1023.000000	2046.000000
14.520000	0.021859	12.918498	4.350128	-1.088105	4.330709	5.325767	0.000000	-10.000000	-0.350000	23.683334	463.500000	1023.000000	1023.000000	2046.000000
14.540000	0.023474	13.873158	4.640379	-0.542619	4.268781	5.506617	0.000000	-10.000000	-0.350000	23.250000	471.500000	1023.000000	1023.000000	2046.000000
14.560000	0.025192	14.888591	4.687300	-0.296772	4.380632	6.117432	0.000000	-10.000000	-0.341667	23.050001	479.166656	1023.000000	1023.000000	2046.000000
14.580000	0.025945	15.333581	4.925683	-0.068269	4.298100	6.178068	0.000000	-10.000000	-0.325000	22.933334	487.000000	1023.000000	1023.000000	2046.000000
14.600000	0.026227	15.499987	4.962310	-0.425234	4.397025	6.565886	0.000000	-10.000000	-0.308333	22.650002	494.666656	1023.000000	1023.000000	2046.000000
14.620000	0.025383	15.001631	4.862149	-0.552349	4.258263	6.433568	0.000000	-10.000000	-0.283333	22.200001	502.333344	1023.000000	1023.000000	2046.000000
14.640000	0.024226	14.317547	4.695014	-0.865131	4.082160	6.405505	0.000000	-10.000000	-0.283333	21.416668	509.666656	1023.000000	1023.000000	2046.000000
14.660000	0.022961	13.569962	4.539415	-0.937371	3.941752	6.026166	0.000000	-10.000000	-0.275000	20.766666	519.333313	1023.000000	1023.000000	2046.000000
14.680000	0.022933	13.553255	4.587595	-0.933094	4.005217	5.893536	0.000000	-10.000000	-0.283333	20.316668	526.333313	1023.000000	1023.000000	2046.000000
14.700000	0.023251	13.741103	4.379061	-0.884345	4.353003	5.893384	0.000000	-10.000000	-0.266667	20.150000	533.166687	1023.000000	1023.000000	2046.000000
14.720000	0.024033	14.203793	4.576704	-0.685714	4.435621	5.877181	0.000000	-10.000000	-0.258333	19.916668	537.666687	1023.000000	1023.000000	2046.000000
14.740000	0.024780	14.645057	4.476250	-0.673124	4.795185	6.046746	0.000000	-10.000000	-0.250000	19.483334	544.333313	1023.000000	1023.000000	2046.000000
14.760000	0.025610	15.135351	4.692953	-0.412034	4.884148	5.970284	0.000000	-10.000000	-0.241667	19.100000	551.000000	1023.000000	1023.000000	2046.000000
14.780000	0.026759	15.814302	4.656924	-0.413853	5.315437	6.255795	0.000000	-10.000000	-0.233333	18.816668	557.333313	1023.000000	1023.000000	2046.000000
14.800000	0.027712	16.377823	4.922441	-0.092441	5.420990	6.126831	0.000000	-10.000000	-0.225000	18.583334	563.666687	1023.000000	1023.000000	2046.000000
14.820000	0.029134	17.218098	5.047538	-0.138015	5.815269	6.493306	0.000000	-10.000000	-0.233333	18.450001	570.000000	1023.000000	1023.000000	2046.000000
14.840000	0.030373	17.950672	5.339294	0.204291	5.996337	6.410749	0.000000	-10.000000	-0.241667	18.416666	576.333313	1023.000000	1023.000000	2046.000000
14.860000	0.032175	19.015684	5.712415	0.330848	6.246342	6.726078	0.000000	-10.000000	-0.241667	18.650000	582.500000	1023.000000	1023.000000	2046.000000
14.880000	0.033824	19.989964	5.897572	0.459421	6.690974	6.941997	0.000000	-10.000000	-0.241667	18.866667	588.500000	1023.000000	1023.000000	2046.000000
14.900000	0.035730	21.116148	6.318151	0.786685	6.925473	7.085840	0.000000	-10.000000	-0.225000	19.100000	594.833313	1023.000000	1023.000000	2046.000000
14.920000	0.037485	22.153708	6.484548	0.788103	7.402434	7.478622	0.000000	-10.000000	-0.216667	18.666668	601.166687	1023.000000	1023.000000	2046.000000
14.940000	0.038392	22.689558	6.817308	1.063515	7.472603	7.336133	0.000000	-10.000000	-0.191667	18.233334	607.500000	1023.000000	1023.000000	2046.000000
14.960000	0.039543	23.369703	7.095052	0.918329	7.707602	7.648720	0.000000	-10.000000	-0.166667	16.900000	613.500000	1023.000000	1023.000000	2046.000000
14.980000	0.039890	23.575235	7.218618	0.761955	7.904521	7.690142	0.000000	-10.000000	-0.141667	15.750000	619.333313	1023.000000	1023.000000	2046.000000
15.000000	0.040240	23.781965	7.590949	0.514752	7.844812	7.831452	0.000000	-10.000000	-0.108333	13.950000	624.833313	1023.000000	1023.000000	2046.000000
15.020000	0.040250	23.787903	7.715225	0.058301	8.004693	8.009685	0.000000	-10.000000	-0.083333	12.383333	630.000000	1023.000000	1023.000000	2046.000000
15.040000	0.040372	23.859924	8.106216	-0.095678	7.971437	7.877947	0.000000	-10.000000	-0.050000	10.633333	634.333313	1023.000000	1023.000000	2046.000000
15.060000	0.041107	24.294401	8.311725	-0.427251	8.229237	8.180691	0.000000	-10.000000	-0.025000	8.933333	638.166687	1023.000000	1023.000000	2046.000000
15.080000	0.041719	24.655872	8.661239	-0.335916	8.313750	8.016799	0.000000	-10.000000	-0.008333	7.450000	641.333313	1023.000000	1023.000000	2046.000000
15.100000	0.042780	25.282951	8.904572	-0.414711	8.530508	8.262584	0.000000	-10.000000	-0.008333	6.150000	644.166687	1023.000000	1023.000000	2046.000000
15.120000	0.043919	25.955992	9.026296	-0.214840	8.862374	8.282162	0.000000	-10.000000	-0.025000	4.966667	646.500000	1023.000000	1023.000000	2046.000000
15.140000	0.045117	26.664148	9.397316	-0.082288	8.891595	8.457525	0.000000	-10.000000	-0.033333	4.000000	648.333313	1023.000000	1023.000000	2046.000000
15.160000	0.046559	27.516340	9.462716	-0.001339	9.281361	8.773602	0.000000	-10.000000	-0.041667	3.383333	649.833313	1023.000000	1023.000000	2046.000000
15.180000	0.047835	28.270279	9.826940	0.359112	9.311477	8.772751	0.000000	-10.000000	-0.041667	3.233333	651.000000	1023.000000	1023.000000	2046.000000
15.200000	0.049638	29.335901	10.008248	0.478841	9.694777	9.154036	0.000000	-10.000000	-0.041667	3.316667	652.166687	1023.000000	1023.000000	2046.000000
15.220000	0.050899	30.081213	10.426157	0.788459	9.736224	9.130373	0.000000	-10.000000	-0.041667	3.433333	653.333313	1023.000000	1023.000000	2046.000000
15.240000	0.052053	30.763094	10.574288	0.784190	9.979620	9.424995	0.000000	-10.000000	-0.033333	3.550000	654.500000	1023.000000	1023.000000	2046.000000
15.260000	0.052342	30.934383	10.682686	0.899892	10.078588	9.273217	0.000000	-10.000000	-0.025000	3.433333	655.500000	1023.000000	1023.000000	2046.000000
15.280000	0.053045	31.349852	10.902202	0.814058	10.116467	9.517125	0.000000	-10.000000	-0.008333	2.566667	656.666687	1023.000000	1023.000000	2046.000000
15.300000	0.053570	31.660097	10.889777	1.043892	10.391270	9.335159	0.000000	-10.000000	0.000000	1.100000	657.500000	1023.000000	1023.000000	2046.000000
15.320000	0.054216	32.041813	10.860206	1.289233	10.307312	9.585062	0.000000	-10.000000	0.000000	-0.783333	658.000000	1023.000000	1023.000000	2046.000000
15.340000	0.054432	32.169476	10.601551	1.715400	10.128098	9.724426	0.000000	-10.000000	0.008333	-2.450000	658.000000	1023.000000	1023.000000	2046.000000
15.360000	0.054037	31.935949	10.496739	1.896869	9.829538	9.712801	0.000000	-10.000000	0.025000	-4.216667	658.000000	1023.000000	1023.000000	2046.000000
15.380000	0.052486	31.019098	10.095222	1.484702	9.622725	9.816450	0.000000	-10.000000	0.041667	-5.933333	658.000000	1023.000000	1023.000000	2046.000000
15.400000	0.049819	29.443100	9.767308	1.173815	9.101170	9.400805	0.000000	-10.000000	0.050000	-7.716667	658.000000	1023.000000	1023.000000	2046.000000
15.420000	0.047207	27.899452	9.209352	0.779773	8.747993	9.162333	0.000000	-10.000000	0.050000	-9.233334	658.000000	1023.000000	1023.000000	2046.000000
15.440000	0.044479	26.287088	8.739931	0.674676	8.329599	8.542882	0.000000	-10.000000	0.050000	-10.600000	658.000000	1023.000000	1023.000000	2046.000000
15.460000	0.042556	25.150616	8.413841	0.529548	8.013509	8.193718	0.000000	-10.000000	0.050000	-11.516667	658.000000	1023.000000	1023.000000	2046.000000
15.480000	0.041343	24.433636	7.953860	0.514012	8.016304	7.949459	0.000000	-10.000000	0.066667	-12.250000	649.333313	1023.000000	1023.000000	2046.000000
15.500000	0.040145	23.725704	7.609778	0.698893	7.855075	7.561956	0.000000	-10.000000	0.083333	-12.616667	640.666687	1023.000000	1023.000000	2046.000000
15.520000	0.039400	23.285679	7.281364	0.636823	7.799718	7.567773	0.000000	-10.000000	0.100000	-13.133333	630.666687	1023.000000	1023.000000	2046.000000
15.540000	0.038428	22.711195	6.934614	0.792383	7.742337	7.241862	0.000000	-10.000000	0.108333	-13.683333	627.833313	1023.000000	1023.000000	2046.000000
15.560000	0.037477	22.148821	6.706991	0.906037	7.553706	6.982086	0.000000	-10.000000	0.133333	-14.550000	623.333313	1023.000000	1023.000000	2046.000000
15.580000	0.037199	21.984514	6.370448	0.908363	7.696720	7.008984	0.000000	-10.000000	0.166667	-15.366667	618.500000	1023.000000	1023.000000	2046.000000
15.600000	0.036326	21.468424	6.184867	1.013289	7.516798	6.753469	0.000000	-10.000000	0.191667	-16.150000	613.333313	1023.000000	1023.000000	2046.000000
15.620000	0.036063	21.313044	5.989405	1.057849	7.497715	6.768076	0.000000	-10.000000	0.200000	-16.700001	608.000000	1023.000000	1023.000000	2046.000000
15.640000	0.035746	21.126074	5.768835	1.185999	7.509323	6.661916	0.000000	-10.000000	0.200000	-17.100000	602.333313	1023.000000	1023.000000	2046.000000
15.660000	0.035504	20.982641	5.752610	1.321203	7.383883	6.524946	0.000000	-10.000000	0.200000	-17.350000	596.500000	1023.000000	1023.000000	2046.000000
15.680000	0.035819	21.168863	5.588748	1.339010	7.510895	6.730211	0.000000	-10.000000	0.200000	-17.400000	590.666687	1023.000000	1023.000000	2046.000000
15.700000	0.035375	20.906361	5.417279	1.521822	7.423190	6.544069	0.000000	-10.000000	0.208333	-17.466667	585.000000	1023.000000	1023.000000	2046.000000
15.720000	0.034977	20.671247	5.314853	1.524488	7.251232	6.580675	0.000000	-10.000000	0.208333	-17.516666	579.333313	1023.000000	1023.000000	2046.000000
15.740000	0.034347	20.298809	5.082040	1.545246	7.165357	6.506166	0.000000	-10.000000	0.216667	-17.850000	573.500000	1023.000000	1023.000000	2046.000000
15.760000	0.033027	19.519003	4.932582	1.474316	6.816890	6.295214	0.000000	-10.000000	0.225000	-18.000000	567.500000	1023.000000	1023.000000	2046.000000
15.780000	0.032068	18.952457	4.778404	1.161266	6.567942	6.444845	0.000000	-10.000000	0.233333	-18.133333	561.500000	1023.000000	1023.000000	2046.000000
15.800000	0.030302	17.908407	4.613648	0.945916	6.140099	6.208744	0.000000	-10.000000	0.241667	-18.183332	555.500000	1023.000000	1023.000000	2046.000000
15.820000	0.028970	17.121365	4.429708	0.645205	5.860724	6.185727	0.000000	-10.000000	0.225000	-18.333334	549.500000	1023.000000	1023.000000	2046.000000
15.840000	0.027860	16.464994	4.328598	0.489466	5.594791	6.052139	0.000000	-10.000000	0.225000	-18.416666	543.166687	1023.000000	1023.000000	2046.000000
15.860000	0.026816	15.848355	4.232520	0.458436	5.330442	5.826956	0.000000	-10.000000	0.216667	-18.383333	536.833313	1023.000000	1023.000000	2046.000000
15.880000	0.026483	15.651688	4.126490	0.337154	5.278001	5.910042	0.000000	-10.000000	0.216667	-18.366667	530.500000	1023.000000	1023.000000	2046.000000
15.900000	0.025820	15.259686	4.041195	0.413619	5.072975	5.731897	0.000000	-10.000000	0.208333	-18.383333	524.500000	1023.000000	1023.000000	2046.000000
15.920000	0.025806	15.251281	3.959071	0.435487	5.006376	5.850348	0.000000	-10.000000	0.216667	-18.366667	518.500000	1023.000000	1023.000000	2046.000000
15.940000	0.025386	15.003316	3.838079	0.577334	4.831462	5.756440	0.000000	-10.000000	0.225000	-18.233334	512.500000	1023.000000	1023.000000	2046.000000
15.960000	0.025433	15.030825	3.799884	0.735944	4.665955	5.829041	0.000000	-10.000000	0.225000	-17.900000	506.500000	1023.000000	1023.000000	2046.000000
15.980000	0.025545	15.097132	3.767533	0.938584	4.544473	5.846542	0.000000	-10.000000	0.208333	-17.783333	500.500000	1023.000000	1023.000000	2046.000000
16.000000	0.025496	15.067943	3.819227	1.161484	4.304708	5.782524	0.000000	-10.000000	0.200000	-17.666666	494.500000	1023.000000	1023.000000	2046.000000
16.020000	0.025678	15.175632	3.836869	1.274388	4.175169	5.889205	0.000000	-10.000000	0.216667	-17.716667	488.500000	1023.000000	1023.000000	2046.000000
16.040001	0.024692	14.593017	3.659463	1.313890	3.886638	5.733025	0.000000	-10.000000	0.233333	-17.983334	482.500000	1023.000000	1023.000000	2046.000000
16.059999	0.024023	14.197783	3.520835	1.231455	3.655130	5.790362	0.000000	-10.000000	0.266667	-18.766666	476.500000	1023.000000	1023.000000	2046.000000
16.080000	0.023533	13.907857	3.311337	1.413694	3.644288	5.538538	0.000000	-10.000000	0.308333	-20.100000	470.166656	1023.000000	1023.000000	2046.000000
16.100000	0.022490	13.291574	2.965723	1.635507	3.204391	5.485952	0.000000	-10.000000	0.350000	-21.550001	463.500000	1023.000000	1023.000000	2046.000000
16.120001	0.021895	12.939895	2.545600	1.963585	2.844917	5.585793	0.000000	-10.000000	0.391667	-22.933334	456.333344	1023.000000	1023.000000	2046.000000
16.139999	0.020433	12.075994	2.165920	2.050937	2.418377	5.440761	0.000000	-10.000000	0.425000	-24.000000	448.833344	1023.000000	1023.000000	2046.000000
16.160000	0.018587	10.984690	1.816537	1.735642	2.099021	5.333489	0.000000	-10.000000	0.458333	-24.633333	440.833344	1023.000000	1023.000000	2046.000000
16.180000	0.015884	9.387692	1.444228	1.172343	1.739851	5.031271	0.000000	-10.000000	0.466667	-25.050001	432.500000	1023.000000	1023.000000	2046.000000
16.200001	0.012530	7.405482	1.062465	0.706699	1.182718	4.453601	0.000000	-10.000000	0.466667	-25.116667	424.166656	1023.000000	1023.000000	2046.000000
16.219999	0.009934	5.870885	0.619755	0.397828	0.869650	3.983652	0.000000	-10.000000	0.466667	-25.200001	415.666656	1023.000000	1023.000000	2046.000000
16.240000	0.007372	4.356954	0.211666	0.156373	0.536907	3.452008	0.000000	-10.000000	0.466667	-24.933334	407.333344	1023.000000	1023.000000	2046.000000
16.260000	0.005637	3.331573	-0.194837	0.091118	0.367309	3.067984	0.000000	-10.000000	0.458333	-24.666668	399.000000	1023.000000	1023.000000	2046.000000
16.280001	0.004127	2.438776	-0.607808	0.088284	0.248665	2.709635	0.000000	-10.000000	0.450000	-24.333334	391.000000	1023.000000	1023.000000	2046.000000
16.299999	0.002361	1.395490	-1.003560	-0.017351	0.039997	2.376403	0.000000	-10.000000	0.450000	-24.133333	382.833344	1023.000000	1023.000000	2046.000000
16.320000	0.001376	0.813366	-1.354512	0.049313	0.041425	2.077140	0.000000	-10.000000	0.450000	-23.983334	374.500000	1023.000000	1023.000000	2046.000000
16.340000	0.000040	0.023371	-1.641816	-0.020654	-0.108933	1.794774	0.000000	-10.000000	0.450000	-23.900000	366.500000	1023.000000	1023.000000	2046.000000
16.360001	-0.000689	-0.407049	-1.939087	0.015345	-0.081853	1.598545	0.000000	-10.000000	0.450000	-23.816668	358.666656	1023.000000	1023.000000	2046.000000
16.379999	-0.001564	-0.924361	-2.085118	-0.004614	-0.233882	1.399254	0.000000	-10.000000	0.450000	-23.766666	351.000000	1023.000000	1023.000000	2046.000000
16.400000	-0.002221	-1.312615	-2.282159	-0.050548	-0.263543	1.283635	0.000000	-10.000000	0.433333	-23.633333	343.000000	1023.000000	1023.000000	2046.000000
16.420000	-0.002454	-1.450315	-2.279387	-0.003344	-0.387530	1.219946	0.000000	-10.000000	0.416667	-23.400002	335.000000	1023.000000	1023.000000	2046.000000
16.440001	-0.002938	-1.736417	-2.372733	0.010611	-0.415861	1.041565	0.000000	-10.000000	0.400000	-23.200001	327.000000	1023.000000	1023.000000	2046.000000
16.459999	-0.002660	-1.571789	-2.402506	0.073096	-0.343685	1.101307	0.000000	-10.000000	0.391667	-22.816668	319.166656	1023.000000	1023.000000	2046.000000
16.480000	-0.003210	-1.897353	-2.459899	0.118856	-0.557521	1.001211	0.000000	-10.000000	0.383333	-22.666666	311.500000	1023.000000	1023.000000	2046.000000
16.500000	-0.003594	-2.124198	-2.592370	0.166707	-0.665062	0.966526	0.000000	-10.000000	0.366667	-22.400000	304.000000	1023.000000	1023.000000	2046.000000
16.520000	-0.004421	-2.612827	-2.687986	0.110010	-0.867268	0.832417	0.000000	-10.000000	0.358333	-22.400000	296.500000	1023.000000	1023.000000	2046.000000
16.540001	-0.005902	-3.487990	-2.824814	-0.112792	-1.212835	0.662451	0.000000	-10.000000	0.350000	-22.300001	289.000000	1023.000000	1023.000000	2046.000000
16.559999	-0.007046	-4.164440	-2.960146	-0.330220	-1.443383	0.569310	0.000000	-10.000000	0.350000	-22.150000	281.500000	1023.000000	1023.000000	2046.000000
16.580000	-0.008649	-5.111475	-3.108810	-0.658452	-1.748451	0.404239	0.000000	-10.000000	0.350000	-22.116667	274.166656	1023.000000	1023.000000	2046.000000
16.600000	-0.010079	-5.956537	-3.316432	-0.780291	-1.986211	0.126398	0.000000	-10.000000	0.350000	-22.100000	266.833344	1023.000000	1023.000000	2046.000000
16.620001	-0.011587	-6.847621	-3.417629	-0.992189	-2.347920	-0.089883	0.000000	-10.000000	0.341667	-22.183334	259.500000	1023.000000	1023.000000	2046.000000
16.639999	-0.012729	-7.522594	-3.570710	-1.108765	-2.550788	-0.292331	0.000000	-10.000000	0.341667	-21.883333	252.000000	1023.000000	1023.000000	2046.000000
16.660000	-0.013285	-7.851222	-3.609733	-1.146820	-2.682183	-0.412486	0.000000	-10.000000	0.333333	-21.549999	244.666672	1023.000000	1023.000000	2046.000000
16.680000	-0.014325	-8.466224	-3.622444	-1.310311	-2.962897	-0.570571	0.000000	-10.000000	0.333333	-21.283333	237.500000	1023.000000	1023.000000	2046.000000
16.700001	-0.014702	-8.688704	-3.735345	-1.259232	-3.001079	-0.693048	0.000000	-10.000000	0.333333	-21.183334	230.500000	1023.000000	1023.000000	2046.000000
16.719999	-0.015128	-8.940487	-3.751515	-1.274059	-3.124726	-0.790187	0.000000	-10.000000	0.325000	-21.133333	223.333328	1023.000000	1023.000000	2046.000000
16.740000	-0.015701	-9.279554	-3.865867	-1.292848	-3.218401	-0.902438	0.000000	-10.000000	0.316667	-21.016666	216.166672	1023.000000	1023.000000	2046.000000
16.760000	-0.015728	-9.295176	-3.781466	-1.205628	-3.337090	-0.970992	0.000000	-10.000000	0.300000	-20.783333	209.166672	1023.000000	1023.000000	2046.000000
16.780001	-0.015811	-9.344445	-3.762908	-1.193701	-3.377795	-1.010041	0.000000	-10.000000	0.308333	-20.450001	202.333328	1023.000000	1023.000000	2046.000000
16.799999	-0.015759	-9.313447	-3.755001	-1.092157	-3.363711	-1.102578	0.000000	-10.000000	0.308333	-19.950001	195.500000	1023.000000	1023.000000	2046.000000
16.820000	-0.016337	-9.654912	-3.758646	-1.208822	-3.527613	-1.159830	0.000000	-10.000000	0.283333	-19.550001	188.833328	1023.000000	1023.000000	2046.000000
16.840000	-0.016885	-9.979278	-3.803434	-1.371662	-3.539795	-1.264387	0.000000	-10.000000	0.258333	-19.300001	182.166672	1023.000000	1023.000000	2046.000000
16.860001	-0.017180	-10.153301	-3.888979	-1.188614	-3.485295	-1.590412	0.000000	-10.000000	0.225000	-19.283335	175.833328	1023.000000	1023.000000	2046.000000
16.879999	-0.017428	-10.300112	-4.066933	-1.135532	-3.565880	-1.531767	0.000000	-10.000000	0.233333	-19.333334	169.333328	1023.000000	1023.000000	2046.000000
16.900000	-0.017759	-10.495717	-4.192777	-0.891221	-3.811667	-1.600052	0.000000	-10.000000	0.233333	-19.266666	163.000000	1023.000000	1023.000000	2046.000000
16.920000	-0.018764	-11.089647	-4.357777	-1.023671	-4.062016	-1.646183	0.000000	-10.000000	0.233333	-19.066668	156.500000	1023.000000	1023.000000	2046.000000
16.940001	-0.020202	-11.939431	-4.581119	-1.246550	-4.236104	-1.875659	0.000000	-10.000000	0.225000	-18.783333	150.000000	1023.000000	1023.000000	2046.000000
16.959999	-0.022475	-13.282794	-4.797203	-1.759731	-4.523983	-2.201877	0.000000	-10.000000	0.216667	-18.366667	143.666672	1023.000000	1023.000000	2046.000000
16.980000	-0.025020	-14.787033	-5.072909	-2.243857	-4.803592	-2.666675	0.000000	-10.000000	0.216667	-18.033333	137.500000	1023.000000	1023.000000	2046.000000
17.000000	-0.027290	-16.128439	-5.328557	-2.643996	-5.027744	-3.128141	0.000000	-10.000000	0.208333	-17.333334	131.500000	1023.000000	1023.000000	2046.000000
17.020000	-0.029394	-17.371874	-5.645910	-2.943068	-5.144547	-3.638348	0.000000	-10.000000	0.200000	-16.633333	125.833336	1023.000000	1023.000000	2046.000000
17.040001	-0.030743	-18.169149	-5.897331	-3.087450	-5.189092	-3.995277	0.000000	-10.000000	0.183333	-15.900000	120.333336	1023.000000	1023.000000	2046.000000
17.059999	-0.032114	-18.979422	-6.265008	-3.244315	-5.128938	-4.341160	0.000000	-10.000000	0.166667	-15.450000	115.000000	1023.000000	1023.000000	2046.000000
17.080000	-0.033051	-19.533112	-6.423122	-3.245000	-5.211744	-4.653244	0.000000	-10.000000	0.150000	-15.083333	109.666664	1023.000000	1023.000000	2046.000000
17.100000	-0.033922	-20.047659	-6.705741	-3.299074	-5.143519	-4.899325	0.000000	-10.000000	0.133333	-14.533334	104.666664	1023.000000	1023.000000	2046.000000
17.120001	-0.034336	-20.292873	-6.873992	-3.218428	-5.085438	-5.115015	0.000000	-10.000000	0.100000	-13.900001	99.833336	1023.000000	1023.000000	2046.000000
17.139999	-0.034798	-20.565498	-6.961407	-3.263697	-5.083872	-5.256523	0.000000	-10.000000	0.066667	-12.850000	95.333336	1023.000000	1023.000000	2046.000000
17.160000	-0.035027	-20.701151	-7.072508	-3.265977	-5.043165	-5.319501	0.000000	-10.000000	0.041667	-11.433333	91.000000	1023.000000	1023.000000	2046.000000
17.180000	-0.034852	-20.597710	-6.995152	-3.212241	-5.096513	-5.293805	0.000000	-10.000000	0.016667	-9.433333	87.166664	1023.000000	1023.000000	2046.000000
17.200001	-0.034552	-20.420290	-7.026031	-3.152794	-4.983706	-5.257760	0.000000	-10.000000	-0.008333	-5.633334	84.000000	1023.000000	1023.000000	2046.000000
17.219999	-0.033754	-19.948727	-6.770229	-2.990271	-4.984755	-5.203471	0.000000	-10.000000	-0.033333	-1.716667	82.000000	1023.000000	1023.000000	2046.000000
17.240000	-0.033006	-19.506729	-6.647259	-2.952379	-4.918851	-4.988241	0.000000	-10.000000	-0.041667	1.450000	81.166664	1023.000000	1023.000000	2046.000000
17.260000	-0.032320	-19.101254	-6.617528	-2.733918	-4.794572	-4.955235	0.000000	-10.000000	-0.041667	2.083333	81.000000	1023.000000	1023.000000	2046.000000
17.280001	-0.031926	-18.868031	-6.468596	-2.660191	-4.876697	-4.862547	0.000000	-10.000000	-0.025000	1.366667	81.000000	1023.000000	1023.000000	2046.000000
17.299999	-0.031917	-18.863083	-6.480847	-2.667104	-4.909274	-4.805857	0.000000	-10.000000	-0.008333	0.583333	81.000000	1023.000000	1023.000000	2046.000000
17.320000	-0.032256	-19.063469	-6.443545	-2.727516	-5.042627	-4.849781	0.000000	-10.000000	0.000000	0.000000	81.000000	1023.000000	1023.000000	2046.000000
17.340000	-0.032477	-19.193987	-6.485951	-2.849113	-5.062644	-4.796278	0.000000	-10.000000	-0.008333	0.000000	81.000000	1023.000000	1023.000000	2046.000000
17.360001	-0.032761	-19.361540	-6.386382	-2.971590	-5.227278	-4.776290	0.000000	-10.000000	-0.016667	-0.266667	81.000000	1023.000000	1023.000000	2046.000000
17.379999	-0.033390	-19.733625	-6.430700	-3.163032	-5.315721	-4.824171	0.000000	-10.000000	-0.033333	0.583333	81.000000	1023.000000	1023.000000	2046.000000
17.400000	-0.033651	-19.887739	-6.403125	-3.189871	-5.405891	-4.888853	0.000000	-10.000000	-0.025000	0.733333	81.000000	1023.000000	1023.000000	2046.000000
17.420000	-0.033768	-19.957174	-6.229649	-3.256925	-5.572859	-4.897740	0.000000	-10.000000	-0.016667	0.633333	81.000000	1023.000000	1023.000000	2046.000000
17.440001	-0.033647	-19.885241	-6.280692	-3.273657	-5.396585	-4.934307	0.000000	-10.000000	0.000000	0.300000	81.000000	1023.000000	1023.000000	2046.000000
17.459999	-0.033247	-19.648769	-6.043223	-3.262607	-5.440215	-4.902724	0.000000	-10.000000	0.000000	0.150000	81.000000	1023.000000	1023.000000	2046.000000
17.480000	-0.032791	-19.379549	-5.949868	-3.293711	-5.343022	-4.792949	0.000000	-10.000000	0.000000	0.516667	81.000000	1023.000000	1023.000000	2046.000000
17.500000	-0.032152	-19.001747	-5.813794	-3.150165	-5.280003	-4.757785	0.000000	-10.000000	0.000000	-0.833333	81.000000	1023.000000	1023.000000	2046.000000
17.520000	-0.031757	-18.768677	-5.708836	-3.138293	-5.259610	-4.661938	0.000000	-10.000000	0.008333	-2.433333	80.666664	1023.000000	1023.000000	2046.000000
17.540001	-0.031098	-18.378984	-5.568192	-2.957309	-5.161217	-4.692267	0.000000	-10.000000	0.008333	-4.150000	79.833336	1023.000000	1023.000000	2046.000000
17.559999	-0.030539	-18.048336	-5.361336	-2.983087	-5.190178	-4.513735	0.000000	-10.000000	0.008333	-4.366667	78.333336	1023.000000	1023.000000	2046.000000
17.580000	-0.029848	-17.640163	-5.270439	-2.888237	-5.007624	-4.473863	0.000000	-10.000000	-0.008333	-3.400000	76.833336	1023.000000	1023.000000	2046.000000
17.600000	-0.029618	-17.504133	-5.137847	-2.974999	-5.026650	-4.364637	0.000000	-10.000000	-0.008333	-1.683333	75.666664	1023.000000	1023.000000	2046.000000
17.620001	-0.028863	-17.057892	-4.995896	-3.024954	-4.776319	-4.260724	0.000000	-10.000000	-0.016667	-0.633333	75.166664	1023.000000	1023.000000	2046.000000
17.639999	-0.028242	-16.691246	-4.975243	-2.635613	-4.644768	-4.435621	0.000000	-10.000000	-0.008333	0.000000	75.000000	1023.000000	1023.000000	2046.000000
17.660000	-0.027375	-16.178644	-4.968610	-2.541634	-4.569830	-4.098568	0.000000	-10.000000	-0.008333	0.000000	75.000000	1023.000000	1023.000000	2046.000000
17.680000	-0.026682	-15.768995	-4.868102	-2.269948	-4.604672	-4.026274	0.000000	-10.000000	0.000000	0.000000	75.000000	1023.000000	1023.000000	2046.000000
17.700001	-0.026471	-15.644442	-4.914839	-2.518210	-4.407684	-3.803708	0.000000	-10.000000	0.000000	0.000000	75.000000	1023.000000	1023.000000	2046.000000
17.719999	-0.027166	-16.055075	-4.883901	-2.874278	-4.386731	-3.910166	0.000000	-10.000000	0.000000	0.000000	75.000000	1023.000000	1023.000000	2046.000000
17.740000	-0.028467	-16.823860	-4.980119	-3.563979	-4.281429	-3.998334	0.000000	-10.000000	-0.008333	0.000000	75.000000	1023.000000	1023.000000	2046.000000
17.760000	-0.029884	-17.661161	-5.038610	-4.003297	-4.249636	-4.369618	0.000000	-10.000000	-0.008333	0.000000	75.000000	1023.000000	1023.000000	2046.000000
17.780001	-0.030932	-18.280870	-5.023900	-4.551897	-4.152612	-4.552462	0.000000	-10.000000	-0.008333	0.000000	75.000000	1023.000000	1023.000000	2046.000000
17.799999	-0.031491	-18.611118	-5.054486	-4.771379	-3.924086	-4.861166	0.000000	-10.000000	0.000000	0.000000	75.000000	1023.000000	1023.000000	2046.000000
17.820000	-0.031872	-18.836357	-4.994655	-5.080964	-3.816042	-4.944696	0.000000	-10.000000	0.000000	0.000000	75.000000	1023.000000	1023.000000	2046.000000
17.840000	-0.032057	-18.945425	-5.129418	-5.218397	-3.522877	-5.074732	0.000000	-10.000000	0.000000	0.000000	75.000000	1023.000000	1023.000000	2046.000000
17.860001	-0.032185	-19.021490	-5.079031	-5.320870	-3.472856	-5.148733	0.000000	-10.000000	0.000000	0.000000	75.000000	1023.000000	1023.000000	2046.000000
17.879999	-0.032113	-18.979059	-5.185607	-5.420858	-3.183972	-5.188622	0.000000	-10.000000	0.000000	0.000000	75.000000	1023.000000	1023.000000	2046.000000
17.900000	-0.032075	-18.956045	-5.162553	-5.434793	-3.070124	-5.288575	0.000000	-10.000000	-0.008333	0.000000	75.000000	1023.000000	1023.000000	2046.000000
17.920000	-0.031832	-18.812469	-5.254383	-5.513135	-2.839274	-5.205678	0.000000	-10.000000	-0.008333	0.000000	75.000000	1023.000000	1023.000000	2046.000000
17.940001	-0.031512	-18.623821	-5.180225	-5.463182	-2.758812	-5.221602	0.000000	-10.000000	-0.016667	0.000000	75.000000	1023.000000	1023.000000	2046.000000
17.959999	-0.031086	-18.372038	-5.112582	-5.483015	-2.685385	-5.091056	0.000000	-10.000000	-0.008333	0.000000	75.000000	1023.000000	1023.000000	2046.000000
17.980000	-0.030354	-17.939039	-5.006728	-5.344948	-2.514181	-5.073182	0.000000	-10.000000	-0.008333	0.000000	75.000000	1023.000000	1023.000000	2046.000000
18.000000	-0.029625	-17.508221	-4.828136	-5.269359	-2.455034	-4.955692	0.000000	-10.000000	0.000000	0.000000	75.000000	1023.000000	1023.000000	2046.000000
18.020000	-0.028575	-16.887587	-4.755727	-5.059104	-2.207895	-4.864859	0.000000	-10.000000	0.008333	0.000000	75.000000	1023.000000	1023.000000	2046.000000
18.040001	-0.028173	-16.650240	-4.653046	-4.956832	-2.225040	-4.815322	0.000000	-10.000000	0.008333	0.000000	75.000000	1023.000000	1023.000000	2046.000000
18.059999	-0.027754	-16.402395	-4.634121	-4.891732	-2.138285	-4.738258	0.000000	-10.000000	0.008333	0.000000	75.000000	1023.000000	1023.000000	2046.000000
18.080000	-0.027710	-16.376703	-4.613093	-4.934035	-2.176937	-4.652637	0.000000	-10.000000	0.000000	0.000000	75.000000	1023.000000	1023.000000	2046.000000
18.100000	-0.028059	-16.583042	-4.638417	-5.042483	-2.303170	-4.598972	0.000000	-10.000000	0.000000	0.000000	75.000000	1023.000000	1023.000000	2046.000000
18.120001	-0.028404	-16.786802	-4.638307	-5.089128	-2.376249	-4.683119	0.000000	-10.000000	0.000000	0.000000	75.000000	1023.000000	1023.000000	2046.000000
18.139999	-0.029052	-17.169741	-4.636607	-5.214697	-2.585319	-4.733118	0.000000	-10.000000	-0.008333	0.000000	75.000000	1023.000000	1023.000000	2046.000000
18.160000	-0.029439	-17.398420	-4.645945	-5.394866	-2.664129	-4.693482	0.000000	-10.000000	-0.025000	0.000000	75.000000	1023.000000	1023.000000	2046.000000
18.180000	-0.029588	-17.486559	-4.590914	-5.320338	-2.787080	-4.788227	0.000000	-10.000000	-0.025000	0.000000	75.000000	1023.000000	1023.000000	2046.000000
18.200001	-0.029622	-17.506382	-4.580245	-5.298318	-2.854153	-4.773665	0.000000	-10.000000	-0.016667	0.000000	75.000000	1023.000000	1023.000000	2046.000000
18.219999	-0.029421	-17.387833	-4.567909	-5.206437	-2.843142	-4.770345	0.000000	-10.000000	0.000000	0.000000	75.000000	1023.000000	1023.000000	2046.000000
18.240000	-0.029149	-17.226803	-4.513215	-4.995852	-2.938425	-4.779310	0.000000	-10.000000	-0.008333	0.000000	75.000000	1023.000000	1023.000000	2046.000000
18.260000	-0.028861	-17.056948	-4.516829	-4.941691	-2.971763	-4.626664	0.000000	-10.000000	-0.008333	0.000000	75.000000	1023.000000	1023.000000	2046.000000
18.280001	-0.028334	-16.745237	-4.508839	-4.702559	-2.983488	-4.550351	0.000000	-10.000000	-0.008333	0.333333	75.000000	1023.000000	1023.000000	2046.000000
18.299999	-0.027865	-16.468277	-4.369090	-4.554994	-3.113724	-4.430468	0.000000	-10.000000	-0.008333	1.166667	75.000000	1023.000000	1023.000000	2046.000000
18.320000	-0.026912	-15.904976	-4.253276	-4.313375	-3.022400	-4.315925	0.000000	-10.000000	-0.008333	2.133333	75.000000	1023.000000	1023.000000	2046.000000
18.340000	-0.026295	-15.540613	-4.143490	-4.239854	-3.063288	-4.093980	0.000000	-10.000000	-0.016667	2.866667	75.000000	1023.000000	1023.000000	2046.000000
18.360001	-0.025507	-15.074615	-4.095767	-4.029388	-2.951631	-3.997830	0.000000	-10.000000	-0.025000	3.716667	75.000000	1023.000000	1023.000000	2046.000000
18.379999	-0.025041	-14.799128	-3.983205	-4.035843	-3.061073	-3.719006	0.000000	-10.000000	-0.025000	4.233334	75.000000	1023.000000	1023.000000	2046.000000
18.400000	-0.024618	-14.549397	-4.079784	-3.610431	-3.010172	-3.849010	0.000000	-10.000000	-0.016667	3.750000	75.000000	1023.000000	1023.000000	2046.000000
18.420000	-0.024283	-14.351458	-4.143639	-3.366660	-3.278639	-3.562521	0.000000	-10.000000	0.000000	2.900000	75.000000	1023.000000	1023.000000	2046.000000
18.440001	-0.024048	-14.212283	-4.357080	-3.102209	-3.344048	-3.408948	0.000000	-10.000000	-0.016667	2.116667	75.000000	1023.000000	1023.000000	2046.000000
18.459999	-0.024647	-14.566222	-4.395149	-3.144037	-3.597394	-3.429641	0.000000	-10.000000	-0.033333	3.000000	75.000000	1023.000000	1023.000000	2046.000000
18.480000	-0.025920	-15.318478	-4.485182	-3.511310	-3.823058	-3.498929	0.000000	-10.000000	-0.050000	3.333333	75.000000	1023.000000	1023.000000	2046.000000
18.500000	-0.027391	-16.188145	-4.707409	-3.937672	-3.891128	-3.651935	0.000000	-10.000000	-0.050000	3.783333	75.000000	1023.000000	1023.000000	2046.000000
18.520000	-0.029079	-17.185659	-4.936840	-4.244627	-4.111531	-3.892662	0.000000	-10.000000	-0.050000	3.733333	75.000000	1023.000000	1023.000000	2046.000000
18.540001	-0.030365	-17.945982	-5.220773	-4.453465	-4.192070	-4.079673	0.000000	-10.000000	-0.050000	4.350000	75.000000	1023.000000	1023.000000	2046.000000
18.559999	-0.031084	-18.370775	-5.429977	-4.479286	-4.163960	-4.297553	0.000000	-10.000000	-0.050000	5.133333	75.000000	1023.000000	1023.000000	2046.000000
18.580000	-0.031507	-18.620766	-5.607446	-4.514383	-4.116303	-4.382634	0.000000	-10.000000	-0.050000	5.933333	75.000000	1023.000000	1023.000000	2046.000000
18.600000	-0.031505	-18.619715	-5.793002	-4.421401	-3.926743	-4.478569	0.000000	-10.000000	-0.058333	6.883333	75.000000	1023.000000	1023.000000	2046.000000
18.620001	-0.031322	-18.511030	-5.849514	-4.344561	-3.865479	-4.451477	0.000000	-10.000000	-0.066667	8.433333	75.000000	1023.000000	1023.000000	2046.000000
18.639999	-0.031076	-18.366014	-5.982958	-4.292729	-3.688727	-4.401600	0.000000	-10.000000	-0.091667	10.450000	75.000000	1023.000000	1023.000000	2046.000000
18.660000	-0.030459	-18.001455	-5.978005	-4.167434	-3.480366	-4.375649	0.000000	-10.000000	-0.125000	12.366667	66.333336	1023.000000	1023.000000	2046.000000
18.680000	-0.029797	-17.609901	-5.913119	-4.092384	-3.335244	-4.269154	0.000000	-10.000000	-0.166667	14.233334	49.333332	1023.000000	1023.000000	2046.000000
18.700001	-0.029096	-17.195854	-5.844594	-4.038218	-3.186789	-4.126253	0.000000	-10.000000	-0.200000	15.950001	34.000000	1023.000000	1023.000000	2046.000000
18.719999	-0.027949	-16.517792	-5.669566	-3.890753	-2.973725	-3.983748	0.000000	-10.000000	-0.225000	17.483334	29.166666	1023.000000	1023.000000	2046.000000
18.740000	-0.026771	-15.821791	-5.449584	-3.806376	-2.827702	-3.738129	0.000000	-10.000000	-0.258333	19.000000	34.666668	1023.000000	1023.000000	2046.000000
18.760000	-0.025251	-14.923232	-5.251131	-3.686447	-2.483075	-3.502579	0.000000	-10.000000	-0.291667	19.983334	40.833332	1023.000000	1023.000000	2046.000000
18.780001	-0.023546	-13.915421	-4.947439	-3.552817	-2.259204	-3.155960	0.000000	-10.000000	-0.325000	21.083334	47.500000	1023.000000	1023.000000	2046.000000
18.799999	-0.022180	-13.108399	-4.702565	-3.427355	-2.105309	-2.873171	0.000000	-10.000000	-0.350000	21.700001	54.500000	1023.000000	1023.000000	2046.000000
18.820000	-0.020877	-12.338333	-4.480889	-3.264656	-1.882079	-2.710709	0.000000	-10.000000	-0.358333	22.500000	61.666668	1023.000000	1023.000000	2046.000000
18.840000	-0.019780	-11.689946	-4.180506	-3.284649	-1.813472	-2.411320	0.000000	-10.000000	-0.366667	23.083334	69.000000	1023.000000	1023.000000	2046.000000
18.860001	-0.018994	-11.225706	-4.025605	-3.327711	-1.664760	-2.207630	0.000000	-10.000000	-0.366667	23.700001	76.500000	1023.000000	1023.000000	2046.000000
18.879999	-0.018277	-10.801751	-3.815259	-3.458611	-1.513857	-2.014025	0.000000	-10.000000	-0.391667	24.100000	84.166664	1023.000000	1023.000000	2046.000000
18.900000	-0.017752	-10.491698	-3.532739	-3.793689	-1.487513	-1.677756	0.000000	-10.000000	-0.416667	24.750000	92.000000	1023.000000	1023.000000	2046.000000
18.920000	-0.017206	-10.168880	-3.250110	-3.982113	-1.406091	-1.530566	0.000000	-10.000000	-0.450000	25.150000	100.333336	1023.000000	1023.000000	2046.000000
18.940001	-0.016265	-9.612899	-2.945821	-4.002534	-1.266089	-1.398454	0.000000	-10.000000	-0.458333	25.766666	108.666664	1023.000000	1023.000000	2046.000000
18.959999	-0.015212	-8.990396	-2.689472	-4.018441	-1.074958	-1.207525	0.000000	-10.000000	-0.475000	25.966667	117.333336	1023.000000	1023.000000	2046.000000
18.980000	-0.013718	-8.107189	-2.321379	-3.932317	-0.827245	-1.026248	0.000000	-10.000000	-0.466667	26.299999	126.000000	1023.000000	1023.000000	2046.000000
19.000000	-0.012158	-7.185616	-1.969385	-3.880960	-0.637973	-0.697297	0.000000	-10.000000	-0.483333	26.299999	134.833328	1023.000000	1023.000000	2046.000000
19.020000	-0.010357	-6.121159	-1.696687	-3.728843	-0.265376	-0.430252	0.000000	-10.000000	-0.475000	26.516666	143.666672	1023.000000	1023.000000	2046.000000
19.040001	-0.008385	-4.955550	-1.262055	-3.551711	-0.080040	-0.061744	0.000000	-10.000000	-0.500000	26.800001	152.333328	1023.000000	1023.000000	2046.000000
19.059999	-0.006380	-3.770547	-0.930811	-3.311278	0.221336	0.250205	0.000000	-10.000000	-0.500000	27.266666	161.166672	1023.000000	1023.000000	2046.000000
19.080000	-0.004074	-2.407942	-0.493053	-3.079706	0.529696	0.635121	0.000000	-10.000000	-0.508333	27.716667	170.166672	1023.000000	1023.000000	2046.000000
19.100000	-0.002187	-1.292430	-0.122731	-2.918992	0.772941	0.976352	0.000000	-10.000000	-0.508333	28.016666	179.333328	1023.000000	1023.000000	2046.000000
19.120001	-0.000574	-0.339330	0.280948	-2.819490	0.968033	1.231180	0.000000	-10.000000	-0.525000	28.233334	188.666672	1023.000000	1023.000000	2046.000000
19.139999	0.000640	0.378280	0.530666	-2.832610	1.152407	1.527817	0.000000	-10.000000	-0.533333	28.333334	198.000000	1023.000000	1023.000000	2046.000000
19.160000	0.002388	1.411277	0.906899	-2.722729	1.514897	1.712211	0.000000	-10.000000	-0.533333	28.233334	207.500000	1023.000000	1023.000000	2046.000000
19.180000	0.003829	2.262901	1.096043	-2.437962	1.690384	1.914435	0.000000	-10.000000	-0.525000	28.050001	217.000000	1023.000000	1023.000000	2046.000000
19.200001	0.005720	3.380253	1.263666	-2.103848	1.843514	2.376921	0.000000	-10.000000	-0.525000	27.883333	226.333328	1023.000000	1023.000000	2046.000000
19.219999	0.007479	4.419941	1.526225	-1.772422	1.820890	2.845248	0.000000	-10.000000	-0.516667	27.933334	235.666672	1023.000000	1023.000000	2046.000000
19.240000	0.008187	4.838689	1.564698	-1.713849	1.917177	3.070663	0.000000	-10.000000	-0.500000	27.766666	245.000000	1023.000000	1023.000000	2046.000000
19.260000	0.008285	4.896559	1.610344	-1.951026	1.873690	3.363551	0.000000	-10.000000	-0.475000	27.633333	254.333328	1023.000000	1023.000000	2046.000000
19.280001	0.007186	4.246834	1.403729	-2.210309	1.739511	3.313903	0.000000	-10.000000	-0.466667	27.050001	263.666656	1023.000000	1023.000000	2046.000000
19.299999	0.005978	3.532846	1.249119	-2.391602	1.619265	3.056063	0.000000	-10.000000	-0.441667	26.600000	272.833344	1023.000000	1023.000000	2046.000000
19.320000	0.005412	3.198367	1.190528	-2.586104	1.647203	2.946740	0.000000	-10.000000	-0.441667	25.950001	281.833344	1023.000000	1023.000000	2046.000000
19.340000	0.005690	3.362840	1.162720	-2.525151	1.881108	2.844164	0.000000	-10.000000	-0.425000	25.616667	290.500000	1023.000000	1023.000000	2046.000000
19.360001	0.006504	3.843868	1.177162	-2.401928	2.097962	2.970672	0.000000	-10.000000	-0.441667	25.566668	299.166656	1023.000000	1023.000000	2046.000000
19.379999	0.007342	4.339288	1.136875	-2.266066	2.411578	3.056900	0.000000	-10.000000	-0.441667	25.550001	307.666656	1023.000000	1023.000000	2046.000000
19.400000	0.008394	4.961016	1.237602	-2.120911	2.645216	3.199108	0.000000	-10.000000	-0.450000	25.616667	316.333344	1023.000000	1023.000000	2046.000000
19.420000	0.009423	5.568772	1.298929	-1.891315	2.888109	3.273049	0.000000	-10.000000	-0.450000	25.550001	324.666656	1023.000000	1023.000000	2046.000000
19.440001	0.010741	6.347710	1.472864	-1.758146	3.167418	3.465575	0.000000	-10.000000	-0.450000	25.450001	333.333344	1023.000000	1023.000000	2046.000000
19.459999	0.012045	7.118669	1.643961	-1.550935	3.423607	3.602035	0.000000	-10.000000	-0.450000	25.483334	341.666656	1023.000000	1023.000000	2046.000000
19.480000	0.013543	8.004128	1.890380	-1.421437	3.671382	3.863803	0.000000	-10.000000	-0.433333	25.316668	350.333344	1023.000000	1023.000000	2046.000000
19.500000	0.015104	8.926183	2.140405	-1.157706	3.910964	4.032519	0.000000	-10.000000	-0.416667	25.166668	358.666656	1023.000000	1023.000000	2046.000000
19.520000	0.017034	10.066809	2.405642	-1.053008	4.322766	4.391408	0.000000	-10.000000	-0.400000	24.933334	367.166656	1023.000000	1023.000000	2046.000000
19.540001	0.018939	11.193169	2.720221	-0.728604	4.606128	4.595424	0.000000	-10.000000	-0.391667	24.650002	375.500000	1023.000000	1023.000000	2046.000000
19.559999	0.020951	12.382047	3.016556	-0.509587	4.949059	4.926019	0.000000	-10.000000	-0.383333	24.500000	383.833344	1023.000000	1023.000000	2046.000000
19.580000	0.022652	13.387312	3.329819	-0.306772	5.181861	5.182404	0.000000	-10.000000	-0.366667	24.166668	392.000000	1023.000000	1023.000000	2046.000000
19.600000	0.024060	14.219456	3.677022	-0.211377	5.400360	5.353452	0.000000	-10.000000	-0.358333	23.883333	400.000000	1023.000000	1023.000000	2046.000000
19.620001	0.025186	14.884921	3.984521	-0.325451	5.573716	5.652134	0.000000	-10.000000	-0.333333	23.400000	408.000000	1023.000000	1023.000000	2046.000000
19.639999	0.025944	15.332736	4.272819	-0.611071	5.741291	5.929698	0.000000	-10.000000	-0.316667	22.833334	416.000000	1023.000000	1023.000000	2046.000000
19.660000	0.026629	15.737850	4.685977	-0.897834	5.768616	6.181092	0.000000	-10.000000	-0.300000	22.450001	423.833344	1023.000000	1023.000000	2046.000000
19.680000	0.026954	15.929828	4.978350	-1.246301	5.884884	6.312895	0.000000	-10.000000	-0.283333	22.200001	431.500000	1023.000000	1023.000000	2046.000000
19.700001	0.027977	16.534679	5.472145	-1.375359	5.944318	6.493576	0.000000	-10.000000	-0.283333	22.000000	438.833344	1023.000000	1023.000000	2046.000000
19.719999	0.029166	17.237331	5.851170	-1.449044	6.148595	6.686611	0.000000	-10.000000	-0.283333	22.049999	446.166656	1023.000000	1023.000000	2046.000000
19.740000	0.030761	18.179836	6.248307	-1.428054	6.428874	6.930709	0.000000	-10.000000	-0.300000	21.833334	453.500000	1023.000000	1023.000000	2046.000000
19.760000	0.032346	19.116451	6.573625	-1.300844	6.698323	7.145348	0.000000	-10.000000	-0.316667	21.833334	460.833344	1023.000000	1023.000000	2046.000000
19.780001	0.034336	20.292608	6.875548	-1.077338	7.080229	7.414169	0.000000	-10.000000	-0.316667	21.799999	468.166656	1023.000000	1023.000000	2046.000000
19.799999	0.036179	21.382038	7.301268	-0.818930	7.230634	7.669067	0.000000	-10.000000	-0.308333	21.683332	475.500000	1023.000000	1023.000000	2046.000000
19.820000	0.038229	22.593073	7.595046	-0.601905	7.590070	8.009862	0.000000	-10.000000	-0.266667	21.250000	482.833344	1023.000000	1023.000000	2046.000000
19.840000	0.040467	23.916075	8.019848	-0.294020	7.883820	8.306427	0.000000	-10.000000	-0.233333	20.333334	490.000000	1023.000000	1023.000000	2046.000000
19.860001	0.042485	25.108479	8.391121	-0.032550	8.212950	8.536959	0.000000	-10.000000	-0.208333	19.516666	496.833344	1023.000000	1023.000000	2046.000000
19.879999	0.044277	26.167580	8.772148	0.096592	8.524015	8.774825	0.000000	-10.000000	-0.191667	18.650000	503.500000	1023.000000	1023.000000	2046.000000
19.900000	0.045374	26.815899	9.003169	0.174513	8.752168	8.886047	0.000000	-10.000000	-0.166667	17.616667	510.000000	1023.000000	1023.000000	2046.000000
19.920000	0.046415	27.431057	9.261311	0.096225	8.994267	9.079253	0.000000	-10.000000	-0.116667	16.350000	516.000000	1023.000000	1023.000000	2046.000000
19.940001	0.047917	28.319227	9.576207	0.373189	9.318986	9.050845	0.000000	-10.000000	-0.100000	15.116667	521.666687	1023.000000	1023.000000	2046.000000
19.959999	0.049129	29.034988	9.701535	0.588303	9.452159	9.292991	0.000000	-10.000000	-0.091667	14.000000	526.833313	1023.000000	1023.000000	2046.000000
19.980000	0.050929	30.099047	9.906290	1.039309	9.467915	9.685533	0.000000	-10.000000	-0.100000	13.033334	531.666687	1023.000000	1023.000000	2046.000000
20.000000	0.051965	30.711075	9.993403	1.241016	9.572838	9.903817	0.000000	-10.000000	-0.075000	12.050000	536.333313	1023.000000	1023.000000	2046.000000
20.020000	0.051926	30.688179	10.092748	1.101317	9.511591	9.982524	0.000000	-10.000000	-0.050000	10.950000	540.333313	1023.000000	1023.000000	2046.000000
20.040001	0.051045	30.167507	9.946084	0.866420	9.528498	9.826507	0.000000	-10.000000	-0.025000	9.850000	544.333313	1023.000000	1023.000000	2046.000000
20.059999	0.049273	29.120462	9.760256	0.501918	9.305563	9.552725	0.000000	-10.000000	-0.008333	8.733334	547.666687	1023.000000	1023.000000	2046.000000
20.080000	0.047770	28.232130	9.605849	0.332444	9.229733	9.064105	0.000000	-10.000000	0.000000	8.083333	550.833313	1023.000000	1023.000000	2046.000000
20.100000	0.047340	27.977972	9.532585	0.217910	9.449829	8.777649	0.000000	-10.000000	0.000000	7.683333	553.666687	1023.000000	1023.000000	2046.000000
20.120001	0.047453	28.044558	9.632724	0.329253	9.588351	8.494230	0.000000	-10.000000	0.000000	7.600000	556.166687	1023.000000	1023.000000	2046.000000
20.139999	0.047911	28.315622	9.588576	0.387706	9.944701	8.394638	0.000000	-10.000000	0.000000	7.383333	558.833313	1023.000000	1023.000000	2046.000000
20.160000	0.048312	28.552244	9.684099	0.474306	10.129273	8.264565	0.000000	-10.000000	0.000000	6.883333	561.166687	1023.000000	1023.000000	2046.000000
20.180000	0.048661	28.758713	9.658443	0.506219	10.427369	8.166681	0.000000	-10.000000	-0.016667	5.816667	563.833313	1023.000000	1023.000000	2046.000000
20.200001	0.049082	29.007376	9.758842	0.565067	10.623358	8.060109	0.000000	-10.000000	-0.016667	4.216667	565.833313	1023.000000	1023.000000	2046.000000
20.219999	0.049447	29.222898	9.807932	0.598021	10.795499	8.021446	0.000000	-10.000000	-0.016667	2.216667	567.666687	1023.000000	1023.000000	2046.000000
20.240000	0.049811	29.438446	9.899188	0.585892	10.966687	7.986678	0.000000	-10.000000	0.000000	0.783333	568.500000	1023.000000	1023.000000	2046.000000
20.260000	0.050293	29.722885	9.995114	0.754331	11.111051	7.862389	0.000000	-10.000000	0.000000	0.000000	569.000000	1023.000000	1023.000000	2046.000000
20.280001	0.051026	30.156296	10.107839	0.785477	11.317563	7.945417	0.000000	-10.000000	0.008333	-0.266667	569.000000	1023.000000	1023.000000	2046.000000
20.299999	0.051779	30.601299	10.331110	0.913564	11.433092	7.923534	0.000000	-10.000000	0.008333	-1.016667	569.000000	1023.000000	1023.000000	2046.000000
20.320000	0.052523	31.041365	10.314268	0.958255	11.752184	8.016658	0.000000	-10.000000	0.000000	-2.000000	569.000000	1023.000000	1023.000000	2046.000000
20.340000	0.053061	31.359287	10.462857	1.127666	11.821685	7.947079	0.000000	-10.000000	-0.008333	-2.966667	569.000000	1023.000000	1023.000000	2046.000000
20.360001	0.053434	31.579664	10.457763	1.126140	11.966030	8.029733	0.000000	-10.000000	0.000000	-3.633333	569.000000	1023.000000	1023.000000	2046.000000
20.379999	0.053360	31.535780	10.573573	1.076760	11.958125	7.927323	0.000000	-10.000000	0.008333	-4.316667	569.000000	1023.000000	1023.000000	2046.000000
20.400000	0.053145	31.408648	10.688002	0.815129	11.911119	7.994398	0.000000	-10.000000	0.016667	-4.733334	569.000000	1023.000000	1023.000000	2046.000000
20.420000	0.052542	31.052380	10.667917	0.458369	11.878801	8.047293	0.000000	-10.000000	0.016667	-5.100000	569.000000	1023.000000	1023.000000	2046.000000
20.440001	0.051817	30.623932	10.842435	0.139187	11.687517	7.954794	0.000000	-10.000000	0.016667	-5.250000	569.000000	1023.000000	1023.000000	2046.000000
20.459999	0.050969	30.122709	10.799316	-0.314168	11.686176	7.951385	0.000000	-10.000000	0.025000	-5.383333	569.000000	1023.000000	1023.000000	2046.000000
20.480000	0.050576	29.890486	11.003162	-0.459364	11.532337	7.814351	0.000000	-10.000000	0.025000	-5.333333	569.000000	1023.000000	1023.000000	2046.000000
20.500000	0.050516	29.854746	11.050602	-0.632716	11.545397	7.891463	0.000000	-10.000000	0.033333	-5.283333	569.000000	1023.000000	1023.000000	2046.000000
20.520000	0.050677	29.950283	11.144496	-0.633082	11.541862	7.897008	0.000000	-10.000000	0.033333	-5.416667	569.000000	1023.000000	1023.000000	2046.000000
20.540001	0.050936	30.103092	11.245723	-0.560491	11.466234	7.951627	0.000000	-10.000000	0.025000	-5.783333	569.000000	1023.000000	1023.000000	2046.000000
20.559999	0.051382	30.366894	11.110181	-0.476059	11.637921	8.094850	0.000000	-10.000000	0.033333	-6.133333	561.833313	1023.000000	1023.000000	2046.000000
20.580000	0.051737	30.576551	11.232638	-0.214120	11.466074	8.091960	0.000000	-10.000000	0.016667	-6.333333	553.333313	1023.000000	1023.000000	2046.000000
20.600000	0.052359	30.944098	11.120926	-0.086890	11.557717	8.352345	0.000000	-10.000000	0.016667	-6.350000	544.833313	1023.000000	1023.000000	2046.000000
20.620001	0.053092	31.377398	11.305575	0.270170	11.420862	8.380790	0.000000	-10.000000	0.008333	-6.383333	542.833313	1023.000000	1023.000000	2046.000000
20.639999	0.054011	31.920296	11.275453	0.402783	11.569808	8.672253	0.000000	-10.000000	0.016667	-6.450000	541.500000	1023.000000	1023.000000	2046.000000
20.660000	0.054288	32.084419	11.408318	0.658821	11.399991	8.617288	0.000000	-10.000000	0.025000	-6.666667	539.500000	1023.000000	1023.000000	2046.000000
20.680000	0.054218	32.043056	11.202339	0.629201	11.461232	8.750283	0.000000	-10.000000	0.033333	-7.666667	536.333313	1023.000000	1023.000000	2046.000000
20.700001	0.053915	31.863655	11.313758	0.648153	11.179880	8.721865	0.000000	-10.000000	0.041667	-8.633333	533.833313	1023.000000	1023.000000	2046.000000
20.719999	0.053836	31.816952	10.969631	0.882750	11.288683	8.675887	0.000000	-10.000000	0.075000	-9.983334	531.000000	1023.000000	1023.000000	2046.000000
20.740000	0.053734	31.756792	10.828582	1.244652	10.948818	8.734741	0.000000	-10.000000	0.091667	-10.950000	528.666687	1023.000000	1023.000000	2046.000000
20.760000	0.053745	31.763496	10.474037	1.629390	10.673754	8.986315	0.000000	-10.000000	0.125000	-12.450000	525.000000	1023.000000	1023.000000	2046.000000
20.780001	0.052820	31.216640	10.064150	1.801186	10.345226	9.006078	0.000000	-10.000000	0.150000	-13.866667	520.833313	1023.000000	1023.000000	2046.000000
20.799999	0.050764	30.001772	9.656937	1.601726	9.856365	8.886744	0.000000	-10.000000	0.183333	-15.283334	516.333313	1023.000000	1023.000000	2046.000000
20.820000	0.047634	28.151402	8.939706	1.116629	9.467677	8.627389	0.000000	-10.000000	0.216667	-16.616667	511.166656	1023.000000	1023.000000	2046.000000
20.840000	0.044151	26.093456	8.444409	0.864168	8.788573	7.996306	0.000000	-10.000000	0.233333	-17.766666	505.500000	1023.000000	1023.000000	2046.000000
20.860001	0.041184	24.340019	7.781305	0.502147	8.379514	7.677054	0.000000	-10.000000	0.250000	-18.766666	499.500000	1023.000000	1023.000000	2046.000000
20.879999	0.038895	22.986980	7.366579	0.479215	7.988535	7.152651	0.000000	-10.000000	0.250000	-19.366667	493.333344	1023.000000	1023.000000	2046.000000
20.900000	0.037405	22.106571	6.995162	0.518075	7.722180	6.871154	0.000000	-10.000000	0.283333	-19.850000	487.000000	1023.000000	1023.000000	2046.000000
20.920000	0.036041	21.300489	6.406290	0.533654	7.724979	6.635566	0.000000	-10.000000	0.316667	-20.100000	480.333344	1023.000000	1023.000000	2046.000000
20.940001	0.034617	20.458477	6.192485	0.724075	7.312652	6.229264	0.000000	-10.000000	0.350000	-20.650000	473.666656	1023.000000	1023.000000	2046.000000
20.959999	0.033464	19.777073	5.650347	0.651559	7.276542	6.198626	0.000000	-10.000000	0.350000	-21.049999	466.666656	1023.000000	1023.000000	2046.000000
20.980000	0.032263	19.067591	5.330318	0.836790	7.065741	5.834742	0.000000	-10.000000	0.366667	-21.716667	459.666656	1023.000000	1023.000000	2046.000000
21.000000	0.031360	18.533819	4.995606	0.814284	6.936235	5.787694	0.000000	-10.000000	0.383333	-22.316668	452.333344	1023.000000	1023.000000	2046.000000
21.020000	0.030417	17.976330	4.603270	0.875109	6.871495	5.626457	0.000000	-10.000000	0.400000	-22.983334	444.833344	1023.000000	1023.000000	2046.000000
21.040001	0.029789	17.605574	4.480351	1.033871	6.603718	5.487634	0.000000	-10.000000	0.400000	-23.433334	437.166656	1023.000000	1023.000000	2046.000000
21.059999	0.029262	17.293900	4.153066	1.031000	6.596034	5.513799	0.000000	-10.000000	0.400000	-23.666666	429.500000	1023.000000	1023.000000	2046.000000
21.080000	0.028810	17.026999	4.136599	1.260239	6.374541	5.255620	0.000000	-10.000000	0.400000	-23.816668	421.833344	1023.000000	1023.000000	2046.000000
21.100000	0.028712	16.969084	3.813693	1.228862	6.423711	5.502818	0.000000	-10.000000	0.408333	-23.883333	414.000000	1023.000000	1023.000000	2046.000000
21.120001	0.027961	16.524796	3.559571	1.461345	6.250388	5.253492	0.000000	-10.000000	0.425000	-24.066668	406.000000	1023.000000	1023.000000	2046.000000
21.139999	0.027193	16.071339	3.369447	1.540159	5.927949	5.233783	0.000000	-10.000000	0.450000	-24.250000	397.666656	1023.000000	1023.000000	2046.000000
21.160000	0.025953	15.338242	3.030205	1.412610	5.681882	5.213544	0.000000	-10.000000	0.458333	-24.533333	389.333344	1023.000000	1023.000000	2046.000000
21.180000	0.024450	14.449685	2.925222	1.426456	5.163442	4.934565	0.000000	-10.000000	0.458333	-24.566668	381.000000	1023.000000	1023.000000	2046.000000
21.200001	0.022819	13.485827	2.534606	1.033115	4.885316	5.032791	0.000000	-10.000000	0.450000	-24.650000	373.000000	1023.000000	1023.000000	2046.000000
21.219999	0.020968	12.392035	2.386887	0.936433	4.397172	4.671543	0.000000	-10.000000	0.466667	-24.633333	365.000000	1023.000000	1023.000000	2046.000000
21.240000	0.019152	11.318711	2.057925	0.557240	4.003753	4.699794	0.000000	-10.000000	0.466667	-24.616667	356.666656	1023.000000	1023.000000	2046.000000
21.260000	0.017635	10.422191	1.815054	0.505055	3.686505	4.415576	0.000000	-10.000000	0.475000	-24.500000	348.333344	1023.000000	1023.000000	2046.000000
21.280001	0.016494	9.748103	1.767503	0.473270	3.286793	4.220536	0.000000	-10.000000	0.466667	-24.383333	340.000000	1023.000000	1023.000000	2046.000000
21.299999	0.015635	9.240048	1.490760	0.261196	3.211480	4.276613	0.000000	-10.000000	0.475000	-24.266666	332.000000	1023.000000	1023.000000	2046.000000
21.320000	0.014609	8.633830	1.507280	0.365108	2.784383	3.977059	0.000000	-10.000000	0.483333	-24.549999	324.000000	1023.000000	1023.000000	2046.000000
21.340000	0.014004	8.276303	1.289919	0.233686	2.654052	4.098646	0.000000	-10.000000	0.475000	-24.466667	315.833344	1023.000000	1023.000000	2046.000000
21.360001	0.013222	7.813935	1.104894	0.397904	2.477788	3.833349	0.000000	-10.000000	0.466667	-24.600000	307.500000	1023.000000	1023.000000	2046.000000
21.379999	0.012682	7.495234	1.028164	0.472107	2.186178	3.808785	0.000000	-10.000000	0.450000	-24.266666	299.166656	1023.000000	1023.000000	2046.000000
21.400000	0.012478	7.374418	0.852407	0.548768	2.128144	3.845099	0.000000	-10.000000	0.450000	-24.333334	291.000000	1023.000000	1023.000000	2046.000000
21.420000	0.012135	7.172077	0.972139	0.835637	1.764768	3.599532	0.000000	-10.000000	0.450000	-23.983334	283.000000	1023.000000	1023.000000	2046.000000
21.440001	0.011994	7.088722	0.842409	0.700295	1.733442	3.812576	0.000000	-10.000000	0.433333	-23.733334	275.000000	1023.000000	1023.000000	2046.000000
21.459999	0.010908	6.446368	0.698417	0.773328	1.454638	3.519985	0.000000	-10.000000	0.433333	-23.600000	267.000000	1023.000000	1023.000000	2046.000000
21.480000	0.010197	6.026273	0.717903	0.634249	1.234625	3.439497	0.000000	-10.000000	0.433333	-23.766666	259.000000	1023.000000	1023.000000	2046.000000
21.500000	0.009316	5.505642	0.215306	0.825219	1.302748	3.162369	0.000000	-10.000000	0.450000	-24.083334	251.000000	1023.000000	1023.000000	2046.000000
21.520000	0.008690	5.135903	0.130370	1.064999	0.883667	3.056867	0.000000	-10.000000	0.458333	-24.350000	243.000000	1023.000000	1023.000000	2046.000000
21.540001	0.007867	4.649348	-0.324598	1.109818	0.707096	3.157031	0.000000	-10.000000	0.475000	-24.716667	235.000000	1023.000000	1023.000000	2046.000000
21.559999	0.006175	3.649410	-0.564729	1.173944	0.221070	2.819125	0.000000	-10.000000	0.491667	-25.033335	227.000000	1023.000000	1023.000000	2046.000000
21.580000	0.004202	2.483260	-0.875924	0.711020	-0.144938	2.793101	0.000000	-10.000000	0.491667	-25.150002	218.666672	1023.000000	1023.000000	2046.000000
21.600000	0.001354	0.800426	-1.342213	0.228998	-0.439582	2.353223	0.000000	-10.000000	0.483333	-25.066668	210.333328	1023.000000	1023.000000	2046.000000
21.620001	-0.001806	-1.067345	-1.645998	-0.139519	-0.981773	1.699945	0.000000	-10.000000	0.475000	-24.800001	201.833328	1023.000000	1023.000000	2046.000000
21.639999	-0.004445	-2.627216	-2.160784	-0.649620	-1.153874	1.337062	0.000000	-10.000000	0.475000	-24.600000	193.500000	1023.000000	1023.000000	2046.000000
21.660000	-0.006939	-4.100848	-2.435616	-0.735351	-1.531161	0.601279	0.000000	-10.000000	0.475000	-24.400000	185.166672	1023.000000	1023.000000	2046.000000
21.680000	-0.008674	-5.126616	-2.875695	-0.953419	-1.636524	0.339023	0.000000	-10.000000	0.466667	-24.400000	177.000000	1023.000000	1023.000000	2046.000000
21.700001	-0.010385	-6.137585	-3.347230	-0.933372	-1.710043	-0.146940	0.000000	-10.000000	0.441667	-24.250000	169.000000	1023.000000	1023.000000	2046.000000
21.719999	-0.011832	-6.992712	-3.654747	-0.995480	-1.863271	-0.479212	0.000000	-10.000000	0.441667	-24.333334	161.000000	1023.000000	1023.000000	2046.000000
21.740000	-0.012927	-7.640046	-4.109554	-1.059900	-1.783562	-0.687029	0.000000	-10.000000	0.450000	-24.316668	153.000000	1023.000000	1023.000000	2046.000000
21.760000	-0.014387	-8.502884	-4.350993	-0.975396	-2.001257	-1.175239	0.000000	-10.000000	0.475000	-24.466667	145.000000	1023.000000	1023.000000	2046.000000
21.780001	-0.015074	-8.908686	-4.692663	-1.173431	-1.874867	-1.167725	0.000000	-10.000000	0.466667	-24.566668	136.666672	1023.000000	1023.000000	2046.000000
21.799999	-0.016161	-9.551209	-4.891292	-1.153316	-2.009616	-1.496985	0.000000	-10.000000	0.458333	-24.500000	128.333328	1023.000000	1023.000000	2046.000000
21.820000	-0.016684	-9.860304	-4.947578	-1.169184	-2.149806	-1.593735	0.000000	-10.000000	0.450000	-24.450001	120.000000	1023.000000	1023.000000	2046.000000
21.840000	-0.016864	-9.966814	-5.106105	-1.226934	-2.083699	-1.550076	0.000000	-10.000000	0.450000	-24.183334	112.000000	1023.000000	1023.000000	2046.000000
21.860001	-0.017406	-10.286832	-5.038509	-1.116389	-2.289555	-1.842379	0.000000	-10.000000	0.450000	-23.983334	104.000000	1023.000000	1023.000000	2046.000000
21.879999	-0.017356	-10.257565	-5.158615	-1.210830	-2.243454	-1.644667	0.000000	-10.000000	0.450000	-23.799999	96.000000	1023.000000	1023.000000	2046.000000
21.900000	-0.017914	-10.587174	-5.268012	-1.083874	-2.367134	-1.868154	0.000000	-10.000000	0.433333	-23.616667	88.000000	1023.000000	1023.000000	2046.000000
21.920000	-0.018664	-11.030172	-5.292638	-1.122759	-2.668659	-1.946115	0.000000	-10.000000	0.416667	-23.516666	80.000000	1023.000000	1023.000000	2046.000000
21.940001	-0.019633	-11.602847	-5.486209	-1.353963	-2.789850	-1.972825	0.000000	-10.000000	0.391667	-23.100000	72.166664	1023.000000	1023.000000	2046.000000
21.959999	-0.021104	-12.472399	-5.534658	-1.491623	-3.143555	-2.302562	0.000000	-10.000000	0.383333	-22.883333	64.500000	1023.000000	1023.000000	2046.000000
21.980000	-0.022327	-13.195176	-5.673925	-1.845758	-3.355336	-2.320156	0.000000	-10.000000	0.366667	-22.550001	56.833332	1023.000000	1023.000000	2046.000000
22.000000	-0.023736	-14.027719	-5.818113	-2.082054	-3.580119	-2.547433	0.000000	-10.000000	0.358333	-22.400002	49.333332	1023.000000	1023.000000	2046.000000
22.020000	-0.025262	-14.929842	-5.802929	-2.289472	-3.994751	-2.842690	0.000000	-10.000000	0.341667	-21.966667	41.833332	1023.000000	1023.000000	2046.000000
22.040001	-0.026074	-15.409971	-5.969007	-2.526581	-4.059620	-2.854764	0.000000	-10.000000	0.333333	-21.500000	34.500000	1023.000000	1023.000000	2046.000000
22.059999	-0.027316	-16.143562	-5.967300	-2.504151	-4.366788	-3.305324	0.000000	-10.000000	0.316667	-20.850000	27.333334	1023.000000	1023.000000	2046.000000
22.080000	-0.027675	-16.356195	-6.007033	-2.708192	-4.388002	-3.252967	0.000000	-10.000000	0.308333	-20.266666	20.333334	1023.000000	1023.000000	2046.000000
22.100000	-0.028206	-16.669500	-6.070427	-2.707955	-4.401805	-3.489313	0.000000	-10.000000	0.300000	-19.733334	13.666667	1023.000000	1023.000000	2046.000000
22.120001	-0.028760	-16.996969	-6.003876	-2.771899	-4.564564	-3.656631	0.000000	-10.000000	0.283333	-19.266666	7.166667	1023.000000	1023.000000	2046.000000
22.139999	-0.028715	-16.970348	-6.088387	-2.846605	-4.471654	-3.563703	0.000000	-10.000000	0.266667	-18.800001	1.166667	1023.000000	1023.000000	2046.000000
22.160000	-0.029134	-17.218010	-6.004501	-2.794179	-4.632942	-3.786388	0.000000	-10.000000	0.241667	-18.266666	-4.666667	1023.000000	1023.000000	2046.000000
22.180000	-0.028989	-17.132568	-5.875955	-2.812585	-4.639340	-3.804689	0.000000	-10.000000	0.225000	-17.650000	-10.500000	1023.000000	1023.000000	2046.000000
22.200001	-0.028757	-16.995260	-5.852606	-2.828254	-4.524914	-3.789487	0.000000	-10.000000	0.200000	-16.833334	-16.500000	1023.000000	1023.000000	2046.000000
22.219999	-0.029230	-17.274727	-5.760456	-2.830145	-4.694061	-3.990064	0.000000	-10.000000	0.183333	-16.200001	-22.166666	1023.000000	1023.000000	2046.000000
22.240000	-0.029126	-17.213659	-5.677219	-3.090461	-4.595246	-3.850734	0.000000	-10.000000	0.183333	-15.550000	-27.666666	1023.000000	1023.000000	2046.000000
22.260000	-0.029565	-17.473198	-5.737489	-2.883026	-4.539015	-4.313667	0.000000	-10.000000	0.175000	-15.250000	-32.833332	1023.000000	1023.000000	2046.000000
22.280001	-0.029607	-17.497869	-5.747957	-2.843740	-4.592172	-4.314001	0.000000	-10.000000	0.166667	-14.783334	-38.000000	1023.000000	1023.000000	2046.000000
22.299999	-0.029653	-17.525070	-5.913892	-2.737595	-4.639147	-4.234435	0.000000	-10.000000	0.150000	-14.483334	-43.000000	1023.000000	1023.000000	2046.000000
22.320000	-0.030447	-17.994368	-5.999616	-2.635185	-4.891460	-4.468107	0.000000	-10.000000	0.150000	-14.133333	-47.833332	1023.000000	1023.000000	2046.000000
22.340000	-0.031591	-18.670469	-6.136516	-2.990113	-5.045227	-4.498614	0.000000	-10.000000	0.133333	-13.700000	-52.500000	1023.000000	1023.000000	2046.000000
22.360001	-0.033305	-19.683380	-6.377429	-3.456029	-5.168963	-4.680959	0.000000	-10.000000	0.100000	-13.216667	-57.166668	1023.000000	1023.000000	2046.000000
22.379999	-0.035878	-21.203939	-6.621284	-3.869308	-5.472084	-5.241263	0.000000	-10.000000	0.066667	-12.533334	-61.666668	1023.000000	1023.000000	2046.000000
22.400000	-0.037925	-22.413656	-6.888575	-4.346095	-5.620925	-5.558061	0.000000	-10.000000	0.058333	-11.683333	-66.000000	1023.000000	1023.000000	2046.000000
22.420000	-0.039585	-23.394974	-7.130764	-4.643840	-5.643355	-5.977015	0.000000	-10.000000	0.058333	-10.966667	-69.666664	1023.000000	1023.000000	2046.000000
22.440001	-0.041108	-24.294950	-7.325801	-4.770472	-5.741892	-6.456785	0.000000	-10.000000	0.066667	-10.316667	-73.333336	1023.000000	1023.000000	2046.000000
22.459999	-0.041863	-24.741188	-7.585773	-4.858581	-5.646383	-6.650451	0.000000	-10.000000	0.066667	-10.116667	-76.666664	1023.000000	1023.000000	2046.000000
22.480000	-0.042641	-25.200947	-7.804299	-4.890006	-5.579758	-6.926883	0.000000	-10.000000	0.066667	-10.000000	-80.166664	1023.000000	1023.000000	2046.000000
22.500000	-0.043529	-25.725475	-7.995173	-4.900235	-5.603722	-7.226345	0.000000	-10.000000	0.058333	-10.033334	-83.500000	1023.000000	1023.000000	2046.000000
22.520000	-0.043704	-25.828886	-8.184770	-4.917494	-5.454549	-7.272073	0.000000	-10.000000	0.050000	-9.900001	-86.833336	1023.000000	1023.000000	2046.000000
22.540001	-0.044248	-26.150557	-8.322499	-4.956560	-5.433985	-7.437512	0.000000	-10.000000	0.050000	-9.716667	-90.166664	1023.000000	1023.000000	2046.000000
22.559999	-0.044416	-26.250069	-8.377717	-4.997222	-5.410698	-7.464431	0.000000	-10.000000	0.041667	-9.416667	-93.333336	1023.000000	1023.000000	2046.000000
22.580000	-0.044375	-26.225836	-8.380599	-4.963404	-5.360974	-7.520860	0.000000	-10.000000	0.033333	-9.066667	-96.500000	1023.000000	1023.000000	2046.000000
22.600000	-0.044503	-26.301172	-8.312774	-4.951901	-5.469364	-7.567133	0.000000	-10.000000	0.033333	-8.583334	-99.500000	1023.000000	1023.000000	2046.000000
22.620001	-0.043820	-25.897619	-8.230041	-4.863889	-5.307431	-7.496259	0.000000	-10.000000	0.041667	-8.050000	-102.500000	1023.000000	1023.000000	2046.000000
22.639999	-0.043549	-25.737341	-8.125502	-4.840336	-5.306314	-7.465189	0.000000	-10.000000	0.050000	-7.883334	-105.166664	1023.000000	1023.000000	2046.000000
22.660000	-0.043217	-25.541378	-8.037388	-4.775187	-5.278023	-7.450779	0.000000	-10.000000	0.033333	-7.816667	-107.833336	1023.000000	1023.000000	2046.000000
22.680000	-0.042912	-25.360992	-7.956647	-4.723238	-5.267760	-7.413347	0.000000	-10.000000	0.033333	-7.850000	-110.333336	1023.000000	1023.000000	2046.000000
22.700001	-0.043209	-25.536474	-7.889174	-4.765167	-5.425550	-7.456584	0.000000	-10.000000	0.025000	-7.633333	-113.000000	1023.000000	1023.000000	2046.000000
22.719999	-0.043859	-25.920736	-7.940994	-4.944051	-5.536368	-7.499322	0.000000	-10.000000	0.033333	-7.416667	-115.666664	1023.000000	1023.000000	2046.000000
22.740000	-0.044341	-26.205647	-7.963038	-5.079382	-5.597970	-7.565255	0.000000	-10.000000	0.025000	-7.283333	-118.166664	1023.000000	1023.000000	2046.000000
22.760000	-0.045165	-26.692223	-7.915225	-5.243860	-5.809203	-7.723934	0.000000	-10.000000	0.025000	-7.116667	-120.666664	1023.000000	1023.000000	2046.000000
22.780001	-0.045895	-27.123789	-7.982584	-5.487936	-5.879827	-7.773444	0.000000	-10.000000	0.025000	-6.766667	-123.000000	1023.000000	1023.000000	2046.000000
22.799999	-0.046428	-27.438873	-7.972752	-5.594877	-5.949423	-7.921821	0.000000	-10.000000	0.025000	-6.216667	-125.333336	1023.000000	1023.000000	2046.000000
22.820000	-0.047113	-27.844072	-7.911502	-5.682353	-6.129472	-8.120744	0.000000	-10.000000	0.016667	-5.550000	-127.500000	1023.000000	1023.000000	2046.000000
22.840000	-0.047002	-27.778339	-7.809459	-5.809168	-6.102404	-8.057308	0.000000	-10.000000	0.016667	-5.000000	-129.166672	1023.000000	1023.000000	2046.000000
22.860001	-0.047068	-27.817436	-7.702043	-5.769347	-6.106474	-8.239572	0.000000	-10.000000	0.008333	-4.633333	-130.833328	1023.000000	1023.000000	2046.000000
22.879999	-0.046824	-27.673090	-7.619760	-5.849539	-6.044177	-8.159614	0.000000	-10.000000	0.008333	-4.500000	-132.333328	1023.000000	1023.000000	2046.000000
22.900000	-0.046452	-27.453272	-7.471666	-5.773287	-6.025839	-8.182478	0.000000	-10.000000	0.000000	-4.383333	-134.000000	1023.000000	1023.000000	2046.000000
22.920000	-0.046103	-27.246672	-7.404272	-5.700941	-5.960292	-8.181168	0.000000	-10.000000	0.000000	-4.083333	-135.500000	1023.000000	1023.000000	2046.000000
22.940001	-0.045461	-26.867607	-7.204476	-5.583338	-5.926465	-8.153329	0.000000	-10.000000	0.000000	-3.483333	-136.833328	1023.000000	1023.000000	2046.000000
22.959999	-0.045183	-26.703430	-7.130695	-5.584470	-5.878455	-8.109811	0.000000	-10.000000	0.000000	-2.683333	-138.000000	1023.000000	1023.000000	2046.000000
22.980000	-0.044616	-26.367899	-6.984384	-5.524654	-5.831426	-8.027433	0.000000	-10.000000	0.000000	-2.050000	-138.666672	1023.000000	1023.000000	2046.000000
23.000000	-0.044538	-26.322147	-6.881912	-5.644376	-5.805571	-7.990288	0.000000	-10.000000	0.000000	-1.733333	-139.000000	1023.000000	1023.000000	2046.000000
23.020000	-0.043819	-25.896830	-6.749552	-5.454200	-5.663738	-8.029338	0.000000	-10.000000	-0.008333	-1.750000	-139.000000	1023.000000	1023.000000	2046.000000
23.040001	-0.043686	-25.818460	-6.823333	-5.276236	-5.682025	-8.036866	0.000000	-10.000000	-0.016667	-1.833333	-139.000000	1023.000000	1023.000000	2046.000000
23.059999	-0.043529	-25.725372	-6.971032	-5.053337	-5.779433	-7.921571	0.000000	-10.000000	-0.025000	-1.883333	-139.166672	1023.000000	1023.000000	2046.000000
23.080000	-0.043644	-25.793665	-6.986206	-4.924472	-5.954343	-7.928644	0.000000	-10.000000	-0.025000	-1.900000	-139.500000	1023.000000	1023.000000	2046.000000
23.100000	-0.044558	-26.333982	-7.115686	-5.160629	-6.079839	-7.977829	0.000000	-10.000000	-0.016667	-1.550000	-139.833328	1023.000000	1023.000000	2046.000000
23.120001	-0.045916	-27.136209	-7.305586	-5.579771	-6.169455	-8.081398	0.000000	-10.000000	-0.008333	-0.916667	-140.000000	1023.000000	1023.000000	2046.000000
23.139999	-0.047713	-28.198269	-7.508162	-6.008257	-6.308044	-8.373806	0.000000	-10.000000	-0.008333	-0.300000	-140.000000	1023.000000	1023.000000	2046.000000
23.160000	-0.049637	-29.335737	-7.805079	-6.356358	-6.446033	-8.728267	0.000000	-10.000000	-0.008333	0.000000	-140.000000	1023.000000	1023.000000	2046.000000
23.180000	-0.050750	-29.993004	-7.968602	-6.508405	-6.546777	-8.969220	0.000000	-10.000000	-0.008333	0.000000	-140.000000	1023.000000	1023.000000	2046.000000
23.200001	-0.051706	-30.558115	-8.207973	-6.588775	-6.516496	-9.244871	0.000000	-10.000000	0.000000	0.000000	-140.000000	1023.000000	1023.000000	2046.000000
23.219999	-0.052206	-30.853764	-8.460454	-6.580487	-6.423149	-9.389674	0.000000	-10.000000	0.000000	0.000000	-140.000000	1023.000000	1023.000000	2046.000000
23.240000	-0.052508	-31.032265	-8.624194	-6.561594	-6.337850	-9.508626	0.000000	-10.000000	0.008333	0.000000	-140.000000	1023.000000	1023.000000	2046.000000
23.260000	-0.052880	-31.252176	-8.865569	-6.495097	-6.241092	-9.650419	0.000000	-10.000000	0.008333	-0.266667	-140.000000	1023.000000	1023.000000	2046.000000
23.280001	-0.052881	-31.252457	-8.920637	-6.437538	-6.205073	-9.689208	0.000000	-10.000000	0.008333	-0.950000	-140.000000	1023.000000	1023.000000	2046.000000
23.299999	-0.053129	-31.399208	-9.066916	-6.384862	-6.131402	-9.816029	0.000000	-10.000000	0.000000	-1.683333	-140.166672	1023.000000	1023.000000	2046.000000
23.320000	-0.052980	-31.310921	-9.097412	-6.334800	-6.067732	-9.810977	0.000000	-10.000000	0.000000	-2.133333	-140.666672	1023.000000	1023.000000	2046.000000
23.340000	-0.052754	-31.177324	-9.056043	-6.245098	-6.065353	-9.810830	0.000000	-10.000000	0.008333	-2.083333	-141.333328	1023.000000	1023.000000	2046.000000
23.360001	-0.052450	-30.997772	-9.023301	-6.214550	-6.013212	-9.746708	0.000000	-10.000000	0.008333	-1.900000	-141.833328	1023.000000	1023.000000	2046.000000
23.379999	-0.051900	-30.672920	-8.916430	-6.111536	-5.943063	-9.701891	0.000000	-10.000000	0.008333	-1.766667	-142.000000	1023.000000	1023.000000	2046.000000
23.400000	-0.051314	-30.326311	-8.738599	-6.042640	-5.934158	-9.610913	0.000000	-10.000000	0.000000	-1.950000	-142.000000	1023.000000	1023.000000	2046.000000
23.420000	-0.050759	-29.998825	-8.749537	-5.953135	-5.794191	-9.501962	0.000000	-10.000000	0.008333	-2.233333	-142.500000	1023.000000	1023.000000	2046.000000
23.440001	-0.050219	-29.679358	-8.537170	-5.798652	-5.890599	-9.452935	0.000000	-10.000000	0.008333	-2.433333	-143.166672	1023.000000	1023.000000	2046.000000
23.459999	-0.050097	-29.607162	-8.514793	-5.830316	-5.901910	-9.360144	0.000000	-10.000000	0.000000	-2.283333	-144.166672	1023.000000	1023.000000	2046.000000
23.480000	-0.050238	-29.690617	-8.504289	-5.829973	-5.985536	-9.370819	0.000000	-10.000000	-0.016667	-1.900000	-144.666672	1023.000000	1023.000000	2046.000000
23.500000	-0.050469	-29.826927	-8.418787	-5.922425	-6.128141	-9.357574	0.000000	-10.000000	-0.025000	-1.566667	-145.000000	1023.000000	1023.000000	2046.000000
23.520000	-0.050863	-30.059980	-8.454782	-6.074601	-6.217913	-9.312684	0.000000	-10.000000	-0.033333	-0.183333	-145.000000	1023.000000	1023.000000	2046.000000
23.540001	-0.051087	-30.192307	-8.399041	-6.103059	-6.353658	-9.336548	0.000000	-10.000000	-0.041667	1.650000	-145.000000	1023.000000	1023.000000	2046.000000
23.559999	-0.051364	-30.356339	-8.413413	-6.221319	-6.424393	-9.297215	0.000000	-10.000000	-0.058333	4.533333	-145.000000	1023.000000	1023.000000	2046.000000
23.580000	-0.051083	-30.189926	-8.346329	-6.207144	-6.395280	-9.241175	0.000000	-10.000000	-0.075000	7.233334	-145.000000	1023.000000	1023.000000	2046.000000
23.600000	-0.050509	-29.850847	-8.148001	-6.149709	-6.389675	-9.163462	0.000000	-10.000000	-0.100000	9.983334	-145.000000	1023.000000	1023.000000	2046.000000
23.620001	-0.049870	-29.472988	-8.032540	-6.154153	-6.269977	-9.016318	0.000000	-10.000000	-0.133333	12.366667	-145.000000	1023.000000	1023.000000	2046.000000
23.639999	-0.048843	-28.866419	-7.777174	-5.990892	-6.196041	-8.902313	0.000000	-10.000000	-0.166667	13.983334	-145.000000	1023.000000	1023.000000	2046.000000
23.660000	-0.047624	-28.145807	-7.519439	-5.934421	-6.027618	-8.664330	0.000000	-10.000000	-0.208333	15.466667	-117.000000	1023.000000	1023.000000	2046.000000
23.680000	-0.046339	-27.386288	-7.308844	-5.793704	-5.835391	-8.448349	0.000000	-10.000000	-0.241667	16.983334	-60.500000	1023.000000	1023.000000	2046.000000
23.700001	-0.044703	-26.419556	-6.894784	-5.619937	-5.712980	-8.191854	0.000000	-10.000000	-0.266667	18.483334	-2.000000	1023.000000	1023.000000	2046.000000
23.719999	-0.043257	-25.565144	-6.632560	-5.500854	-5.483368	-7.948363	0.000000	-10.000000	-0.308333	20.116667	30.500000	1023.000000	1023.000000	2046.000000
23.740000	-0.041820	-24.715593	-6.341481	-5.406624	-5.336633	-7.630855	0.000000	-10.000000	-0.341667	21.333334	36.833332	1023.000000	1023.000000	2046.000000
23.760000	-0.040649	-24.023445	-6.087407	-5.393064	-5.187007	-7.355966	0.000000	-10.000000	-0.375000	22.533333	43.666668	1023.000000	1023.000000	2046.000000
23.780001	-0.039101	-23.108438	-5.868255	-5.225787	-4.908460	-7.105937	0.000000	-10.000000	-0.383333	23.333334	51.166668	1023.000000	1023.000000	2046.000000
23.799999	-0.037591	-22.216208	-5.797410	-4.765944	-4.683114	-6.969740	0.000000	-10.000000	-0.383333	23.716667	58.833332	1023.000000	1023.000000	2046.000000
23.820000	-0.036267	-21.433817	-5.776842	-4.569804	-4.647442	-6.439730	0.000000	-10.000000	-0.391667	23.950001	66.833336	1023.000000	1023.000000	2046.000000
23.840000	-0.035303	-20.863955	-5.729872	-4.229509	-4.675193	-6.229380	0.000000	-10.000000	-0.400000	24.266666	74.500000	1023.000000	1023.000000	2046.000000
23.860001	-0.034820	-20.578810	-5.725252	-4.275902	-4.633630	-5.944026	0.000000	-10.000000	-0.433333	24.716667	82.666664	1023.000000	1023.000000	2046.000000
23.879999	-0.035133	-20.763372	-5.762686	-4.628002	-4.610549	-5.762135	0.000000	-10.000000	-0.458333	25.416666	90.666664	1023.000000	1023.000000	2046.000000
23.900000	-0.035816	-21.167030	-5.776969	-4.919947	-4.671254	-5.798860	0.000000	-10.000000	-0.466667	25.716667	99.166664	1023.000000	1023.000000	2046.000000
23.920000	-0.036502	-21.572784	-5.924746	-5.238945	-4.601332	-5.807761	0.000000	-10.000000	-0.475000	26.049999	107.500000	1023.000000	1023.000000	2046.000000
23.940001	-0.036738	-21.712238	-5.933839	-5.349999	-4.526678	-5.901722	0.000000	-10.000000	-0.483333	26.083334	116.166664	1023.000000	1023.000000	2046.000000
23.959999	-0.036421	-21.524797	-6.046806	-5.440281	-4.218663	-5.819048	0.000000	-10.000000	-0.516667	26.299999	125.000000	1023.000000	1023.000000	2046.000000
23.980000	-0.035825	-21.172468	-6.077795	-5.295090	-3.996020	-5.803564	0.000000	-10.000000	-0.516667	26.700001	133.833328	1023.000000	1023.000000	2046.000000
24.000000	-0.035122	-20.757109	-6.069859	-5.235460	-3.824612	-5.627177	0.000000	-10.000000	-0.508333	27.133333	142.666672	1023.000000	1023.000000	2046.000000
24.020000	-0.034080	-20.141459	-6.131122	-5.092513	-3.493852	-5.423972	0.000000	-10.000000	-0.491667	27.316668	151.500000	1023.000000	1023.000000	2046.000000
24.040001	-0.033067	-19.542492	-5.988857	-4.934516	-3.362527	-5.256593	0.000000	-10.000000	-0.491667	27.383333	160.500000	1023.000000	1023.000000	2046.000000
24.059999	-0.031815	-18.802496	-6.009574	-4.790769	-2.986084	-5.016068	0.000000	-10.000000	-0.500000	27.350000	169.666672	1023.000000	1023.000000	2046.000000
24.080000	-0.030501	-18.025942	-5.849736	-4.643832	-2.754290	-4.778086	0.000000	-10.000000	-0.525000	27.616667	178.833328	1023.000000	1023.000000	2046.000000
24.100000	-0.029229	-17.274282	-5.675058	-4.510681	-2.588979	-4.499565	0.000000	-10.000000	-0.533333	28.033335	188.166672	1023.000000	1023.000000	2046.000000
24.120001	-0.027548	-16.280842	-5.423284	-4.307626	-2.335138	-4.214793	0.000000	-10.000000	-0.533333	28.133333	197.333328	1023.000000	1023.000000	2046.000000
24.139999	-0.025693	-15.184445	-5.084335	-4.082469	-2.115147	-3.902495	0.000000	-10.000000	-0.525000	28.266666	206.833328	1023.000000	1023.000000	2046.000000
24.160000	-0.023620	-13.959224	-4.873253	-3.835672	-1.698334	-3.551965	0.000000	-10.000000	-0.516667	28.083334	216.166672	1023.000000	1023.000000	2046.000000
24.180000	-0.021773	-12.867661	-4.484505	-3.603201	-1.616500	-3.163456	0.000000	-10.000000	-0.533333	28.299999	225.666672	1023.000000	1023.000000	2046.000000
24.200001	-0.019895	-11.758000	-4.270024	-3.402124	-1.272681	-2.813172	0.000000	-10.000000	-0.516667	28.083334	235.000000	1023.000000	1023.000000	2046.000000
24.219999	-0.018367	-10.854875	-3.995983	-3.245745	-1.083720	-2.529426	0.000000	-10.000000	-0.516667	27.883333	244.333328	1023.000000	1023.000000	2046.000000
24.240000	-0.017238	-10.187443	-3.750032	-3.251048	-0.962688	-2.223675	0.000000	-10.000000	-0.491667	27.416666	253.666672	1023.000000	1023.000000	2046.000000
24.260000	-0.016191	-9.568948	-3.507626	-3.344959	-0.831694	-1.884669	0.000000	-10.000000	-0.483333	27.216667	262.833344	1023.000000	1023.000000	2046.000000
24.280001	-0.015382	-9.090748	-3.166894	-3.466648	-0.833560	-1.623647	0.000000	-10.000000	-0.466667	26.816668	272.000000	1023.000000	1023.000000	2046.000000
24.299999	-0.014762	-8.724298	-2.919781	-3.722775	-0.750110	-1.331632	0.000000	-10.000000	-0.458333	26.800001	281.000000	1023.000000	1023.000000	2046.000000
24.320000	-0.013874	-8.199736	-2.648345	-3.798688	-0.601463	-1.151239	0.000000	-10.000000	-0.450000	26.583334	290.000000	1023.000000	1023.000000	2046.000000
24.340000	-0.012700	-7.505457	-2.277865	-3.838562	-0.481991	-0.907038	0.000000	-10.000000	-0.450000	26.650000	299.000000	1023.000000	1023.000000	2046.000000
24.360001	-0.011293	-6.674254	-2.051985	-3.752493	-0.172513	-0.697264	0.000000	-10.000000	-0.458333	26.533333	307.833344	1023.000000	1023.000000	2046.000000
24.379999	-0.009714	-5.740734	-1.617152	-3.629868	-0.040433	-0.453281	0.000000	-10.000000	-0.466667	26.500000	316.666656	1023.000000	1023.000000	2046.000000
24.400000	-0.007828	-4.626174	-1.330515	-3.510777	0.297287	-0.082169	0.000000	-10.000000	-0.466667	26.516666	325.500000	1023.000000	1023.000000	2046.000000
24.420000	-0.005803	-3.429457	-0.973186	-3.268195	0.542300	0.269624	0.000000	-10.000000	-0.458333	26.583334	334.500000	1023.000000	1023.000000	2046.000000
24.440001	-0.003577	-2.113754	-0.504034	-3.037290	0.822413	0.605158	0.000000	-10.000000	-0.475000	26.850000	343.333344	1023.000000	1023.000000	2046.000000
24.459999	-0.001324	-0.782766	-0.136202	-2.783875	1.203021	0.934290	0.000000	-10.000000	-0.508333	27.133333	352.166656	1023.000000	1023.000000	2046.000000
24.480000	0.000664	0.392255	0.357930	-2.629110	1.356969	1.306466	0.000000	-10.000000	-0.541667	27.616667	361.166656	1023.000000	1023.000000	2046.000000
24.500000	0.002499	1.476802	0.648583	-2.586593	1.700818	1.713993	0.000000	-10.000000	-0.550000	28.066668	370.333344	1023.000000	1023.000000	2046.000000
24.520000	0.003996	2.361720	1.024896	-2.561885	1.802962	2.095747	0.000000	-10.000000	-0.533333	28.133333	379.666656	1023.000000	1023.000000	2046.000000
24.540001	0.005726	3.384033	1.289783	-2.375844	2.173195	2.296899	0.000000	-10.000000	-0.516667	27.916668	389.000000	1023.000000	1023.000000	2046.000000
24.559999	0.007291	4.309252	1.341553	-1.971230	2.491327	2.447602	0.000000	-10.000000	-0.483333	27.300001	398.333344	1023.000000	1023.000000	2046.000000
24.580000	0.009068	5.359016	1.607804	-1.584378	2.358989	2.976601	0.000000	-10.000000	-0.466667	27.100000	407.666656	1023.000000	1023.000000	2046.000000
24.600000	0.010554	6.237659	1.719802	-1.331825	2.454854	3.394829	0.000000	-10.000000	-0.450000	26.783333	416.666656	1023.000000	1023.000000	2046.000000
24.620001	0.011265	6.657702	1.882321	-1.377218	2.496505	3.656093	0.000000	-10.000000	-0.458333	26.633333	425.666656	1023.000000	1023.000000	2046.000000
24.639999	0.011035	6.521612	1.977184	-1.654232	2.382381	3.816279	0.000000	-10.000000	-0.458333	26.150000	434.500000	1023.000000	1023.000000	2046.000000
24.660000	0.010483	6.195703	1.778019	-1.871454	2.416384	3.872753	0.000000	-10.000000	-0.441667	25.633333	443.333344	1023.000000	1023.000000	2046.000000
24.680000	0.009253	5.468728	1.636749	-1.971234	2.216545	3.586668	0.000000	-10.000000	-0.416667	25.083334	452.166656	1023.000000	1023.000000	2046.000000
24.700001	0.008972	5.302486	1.602887	-2.091344	2.254000	3.536943	0.000000	-10.000000	-0.400000	24.733334	460.666656	1023.000000	1023.000000	2046.000000
24.719999	0.009347	5.524009	1.604140	-1.984601	2.455974	3.448496	0.000000	-10.000000	-0.400000	24.716667	469.000000	1023.000000	1023.000000	2046.000000
24.740000	0.010098	5.967668	1.635870	-1.889169	2.651899	3.569068	0.000000	-10.000000	-0.400000	24.700001	477.000000	1023.000000	1023.000000	2046.000000
24.760000	0.011092	6.555183	1.648664	-1.726762	2.969221	3.664059	0.000000	-10.000000	-0.391667	24.483334	485.333344	1023.000000	1023.000000	2046.000000
24.780001	0.012073	7.135276	1.713529	-1.548272	3.234217	3.735803	0.000000	-10.000000	-0.391667	24.100000	493.666656	1023.000000	1023.000000	2046.000000
24.799999	0.013164	7.779808	1.817829	-1.428706	3.481005	3.909679	0.000000	-10.000000	-0.375000	23.950001	502.000000	1023.000000	1023.000000	2046.000000
24.820000	0.014501	8.570192	1.961925	-1.258072	3.784118	4.082222	0.000000	-10.000000	-0.366667	23.700001	510.000000	1023.000000	1023.000000	2046.000000
24.840000	0.015699	9.278258	2.131619	-1.112027	4.023505	4.235162	0.000000	-10.000000	-0.350000	23.716667	518.000000	1023.000000	1023.000000	2046.000000
24.860001	0.017132	10.125127	2.320217	-0.999741	4.350448	4.454204	0.000000	-10.000000	-0.350000	23.600000	525.666687	1023.000000	1023.000000	2046.000000
24.879999	0.018620	11.004189	2.609415	-0.721712	4.522046	4.594440	0.000000	-10.000000	-0.341667	23.550001	533.333313	1023.000000	1023.000000	2046.000000
24.900000	0.020337	12.019352	2.867668	-0.628380	4.882870	4.897193	0.000000	-10.000000	-0.333333	23.433334	541.000000	1023.000000	1023.000000	2046.000000
24.920000	0.022340	13.203131	3.170182	-0.406929	5.210049	5.229830	0.000000	-10.000000	-0.316667	23.100000	549.000000	1023.000000	1023.000000	2046.000000
24.940001	0.024043	14.209265	3.466194	-0.174786	5.479768	5.438088	0.000000	-10.000000	-0.308333	22.850000	557.000000	1023.000000	1023.000000	2046.000000
24.959999	0.025742	15.213495	3.691543	0.043700	5.857485	5.620768	0.000000	-10.000000	-0.291667	22.150000	564.666687	1023.000000	1023.000000	2046.000000
24.980000	0.027283	16.124435	4.115891	0.173760	6.047087	5.787698	0.000000	-10.000000	-0.300000	21.633333	572.166687	1023.000000	1023.000000	2046.000000
25.000000	0.028478	16.830404	4.417260	-0.012745	6.349797	6.076091	0.000000	-10.000000	-0.300000	21.150000	579.333313	1023.000000	1023.000000	2046.000000
25.020000	0.029568	17.474930	4.782550	-0.204980	6.559412	6.337947	0.000000	-10.000000	-0.291667	20.733334	586.500000	1023.000000	1023.000000	2046.000000
25.040001	0.030110	17.794754	5.120803	-0.562086	6.705001	6.531036	0.000000	-10.000000	-0.266667	20.549999	593.500000	1023.000000	1023.000000	2046.000000
25.059999	0.030998	18.319769	5.525949	-0.831457	6.892300	6.732976	0.000000	-10.000000	-0.266667	20.383333	600.500000	1023.000000	1023.000000	2046.000000
25.080000	0.031700	18.734432	5.972958	-1.060972	6.998677	6.823770	0.000000	-10.000000	-0.266667	20.350000	607.500000	1023.000000	1023.000000	2046.000000
25.100000	0.033226	19.636635	6.352235	-1.105404	7.363169	7.026635	0.000000	-10.000000	-0.275000	20.083334	614.333313	1023.000000	1023.000000	2046.000000
25.120001	0.034558	20.423691	6.802215	-1.093529	7.528900	7.186106	0.000000	-10.000000	-0.266667	20.050001	621.000000	1023.000000	1023.000000	2046.000000
25.139999	0.036274	21.438061	7.074568	-1.021785	7.921201	7.464077	0.000000	-10.000000	-0.275000	19.933334	627.666687	1023.000000	1023.000000	2046.000000
25.160000	0.038175	22.561687	7.462609	-0.816797	8.193675	7.722200	0.000000	-10.000000	-0.266667	19.966667	634.333313	1023.000000	1023.000000	2046.000000
25.180000	0.040159	23.733974	7.800370	-0.681807	8.507146	8.108266	0.000000	-10.000000	-0.258333	19.750000	641.000000	1023.000000	1023.000000	2046.000000
25.200001	0.042345	25.026134	8.238678	-0.320121	8.791300	8.316279	0.000000	-10.000000	-0.250000	19.816668	647.666687	1023.000000	1023.000000	2046.000000
25.219999	0.044471	26.282114	8.662333	-0.091433	9.081826	8.629388	0.000000	-10.000000	-0.250000	19.716667	654.333313	1023.000000	1023.000000	2046.000000
25.240000	0.046337	27.384970	9.055023	0.088530	9.370366	8.871051	0.000000	-10.000000	-0.233333	19.366667	661.000000	1023.000000	1023.000000	2046.000000
25.260000	0.047686	28.182173	9.381433	0.226032	9.553706	9.021002	0.000000	-10.000000	-0.208333	18.666666	667.333313	1023.000000	1023.000000	2046.000000
25.280001	0.048663	28.759953	9.541916	0.229792	9.814762	9.173482	0.000000	-10.000000	-0.158333	17.450001	673.500000	1023.000000	1023.000000	2046.000000
25.299999	0.049674	29.357523	9.889994	0.265573	9.918328	9.283628	0.000000	-10.000000	-0.133333	16.133333	679.500000	1023.000000	1023.000000	2046.000000
25.320000	0.050487	29.837767	9.964104	0.457855	10.034575	9.381233	0.000000	-10.000000	-0.108333	14.616667	685.166687	1023.000000	1023.000000	2046.000000
25.340000	0.052406	30.972160	10.078392	0.970206	10.291365	9.632197	0.000000	-10.000000	-0.108333	13.350000	690.333313	1023.000000	1023.000000	2046.000000
25.360001	0.053494	31.614988	10.162124	1.308460	10.236094	9.908312	0.000000	-10.000000	-0.083333	12.250000	695.166687	1023.000000	1023.000000	2046.000000
25.379999	0.054087	31.965168	10.297461	1.323053	10.285923	10.058731	0.000000	-10.000000	-0.058333	11.316667	699.666687	1023.000000	1023.000000	2046.000000
25.400000	0.053499	31.618183	10.332592	1.049039	10.114633	10.121920	0.000000	-10.000000	-0.025000	10.500000	703.666687	1023.000000	1023.000000	2046.000000
25.420000	0.052077	30.777233	10.020020	0.832476	9.965093	9.959644	0.000000	-10.000000	-0.008333	9.416667	707.166687	1023.000000	1023.000000	2046.000000
25.440001	0.050003	29.551580	9.721610	0.644497	9.605917	9.579556	0.000000	-10.000000	0.000000	8.233334	710.333313	1023.000000	1023.000000	2046.000000
25.459999	0.048407	28.608604	9.506156	0.512120	9.428599	9.161729	0.000000	-10.000000	0.000000	7.066667	713.500000	1023.000000	1023.000000	2046.000000
25.480000	0.047975	28.353127	9.472316	0.626894	9.440403	8.813513	0.000000	-10.000000	0.000000	6.250000	716.166687	1023.000000	1023.000000	2046.000000
25.500000	0.047854	28.281929	9.366872	0.680103	9.547141	8.687812	0.000000	-10.000000	0.000000	5.583333	718.500000	1023.000000	1023.000000	2046.000000
25.520000	0.048106	28.430620	9.354537	0.741261	9.703637	8.631186	0.000000	-10.000000	0.000000	4.883333	720.333313	1023.000000	1023.000000	2046.000000
25.540001	0.048159	28.461796	9.322550	0.768507	9.834658	8.536082	0.000000	-10.000000	-0.008333	3.950000	722.000000	1023.000000	1023.000000	2046.000000
25.559999	0.048345	28.571760	9.299320	0.807653	10.022237	8.442549	0.000000	-10.000000	-0.008333	2.850000	723.333313	1023.000000	1023.000000	2046.000000
25.580000	0.048658	28.756817	9.342706	0.896396	10.184384	8.333329	0.000000	-10.000000	-0.008333	1.466667	724.333313	1023.000000	1023.000000	2046.000000
25.600000	0.048786	28.832281	9.385093	0.868057	10.264462	8.314670	0.000000	-10.000000	0.000000	0.516667	724.833313	1023.000000	1023.000000	2046.000000
25.620001	0.049337	29.158449	9.468615	1.017242	10.464285	8.208307	0.000000	-10.000000	0.000000	0.000000	725.000000	1023.000000	1023.000000	2046.000000
25.639999	0.049803	29.433735	9.558380	1.032534	10.562852	8.279968	0.000000	-10.000000	-0.008333	0.000000	725.000000	1023.000000	1023.000000	2046.000000
25.660000	0.050570	29.886850	9.740679	1.132318	10.736896	8.276958	0.000000	-10.000000	0.000000	0.000000	725.000000	1023.000000	1023.000000	2046.000000
25.680000	0.051385	30.368727	9.914433	1.168179	10.898078	8.388036	0.000000	-10.000000	0.000000	0.000000	725.000000	1023.000000	1023.000000	2046.000000
25.700001	0.051925	30.687588	9.921201	1.297811	11.087741	8.380836	0.000000	-10.000000	0.008333	-0.283333	725.000000	1023.000000	1023.000000	2046.000000
25.719999	0.052655	31.119057	10.000761	1.406139	11.299476	8.412681	0.000000	-10.000000	0.000000	-1.066667	725.000000	1023.000000	1023.000000	2046.000000
25.740000	0.052655	31.119144	10.044331	1.372655	11.288431	8.413728	0.000000	-10.000000	0.008333	-2.316667	725.000000	1023.000000	1023.000000	2046.000000
25.760000	0.052597	31.084955	10.056206	1.255413	11.378203	8.395132	0.000000	-10.000000	0.025000	-3.583333	725.000000	1023.000000	1023.000000	2046.000000
25.780001	0.051937	30.694616	10.100458	0.921111	11.215489	8.457557	0.000000	-10.000000	0.041667	-4.766667	725.000000	1023.000000	1023.000000	2046.000000
25.799999	0.051003	30.143007	10.033920	0.550108	11.135804	8.423173	0.000000	-10.000000	0.041667	-5.800000	725.000000	1023.000000	1023.000000	2046.000000
25.820000	0.050244	29.694328	10.073564	0.183868	11.043211	8.393686	0.000000	-10.000000	0.033333	-6.733334	725.000000	1023.000000	1023.000000	2046.000000
25.840000	0.049407	29.199453	10.130157	-0.107000	10.850513	8.325783	0.000000	-10.000000	0.033333	-7.350000	725.000000	1023.000000	1023.000000	2046.000000
25.860001	0.049182	29.066374	10.175496	-0.276699	10.837022	8.330555	0.000000	-10.000000	0.041667	-7.766667	725.000000	1023.000000	1023.000000	2046.000000
25.879999	0.049068	28.999424	10.187450	-0.288715	10.827269	8.273420	0.000000	-10.000000	0.050000	-8.166667	725.000000	1023.000000	1023.000000	2046.000000
25.900000	0.049031	28.977360	10.162095	-0.318721	10.828465	8.305521	0.000000	-10.000000	0.050000	-8.683333	725.000000	1023.000000	1023.000000	2046.000000
25.920000	0.049423	29.209089	10.145965	-0.125766	10.862411	8.326479	0.000000	-10.000000	0.050000	-9.116667	717.666687	1023.000000	1023.000000	2046.000000
25.940001	0.049652	29.344622	10.122526	-0.031905	10.803966	8.450034	0.000000	-10.000000	0.058333	-9.450001	709.333313	1023.000000	1023.000000	2046.000000
25.959999	0.050073	29.593307	10.158034	0.193238	10.730960	8.511075	0.000000	-10.000000	0.058333	-9.483334	700.000000	1023.000000	1023.000000	2046.000000
25.980000	0.050795	30.019747	10.190393	0.451868	10.731500	8.645987	0.000000	-10.000000	0.058333	-9.533334	696.833313	1023.000000	1023.000000	2046.000000
26.000000	0.051220	30.271252	10.227118	0.634209	10.676508	8.733417	0.000000	-10.000000	0.050000	-9.583334	693.666687	1023.000000	1023.000000	2046.000000
26.020000	0.051757	30.588173	10.263578	0.887169	10.676830	8.760595	0.000000	-10.000000	0.066667	-9.800000	690.333313	1023.000000	1023.000000	2046.000000
26.040001	0.051495	30.433371	10.172431	0.894781	10.478498	8.887659	0.000000	-10.000000	0.083333	-10.333334	687.166687	1023.000000	1023.000000	2046.000000
26.059999	0.051356	30.351337	10.025135	0.965435	10.431535	8.929232	0.000000	-10.000000	0.100000	-11.350000	683.666687	1023.000000	1023.000000	2046.000000
26.080000	0.051214	30.267727	9.844967	1.195029	10.353911	8.873818	0.000000	-10.000000	0.125000	-12.783334	680.000000	1023.000000	1023.000000	2046.000000
26.100000	0.050695	29.961000	9.464041	1.592424	10.019408	8.885128	0.000000	-10.000000	0.158333	-14.316667	675.666687	1023.000000	1023.000000	2046.000000
26.120001	0.050569	29.886385	9.111537	2.069055	9.682531	9.023262	0.000000	-10.000000	0.208333	-15.816667	670.833313	1023.000000	1023.000000	2046.000000
26.139999	0.049280	29.124189	8.680453	2.181748	9.226662	9.035324	0.000000	-10.000000	0.241667	-17.266666	665.333313	1023.000000	1023.000000	2046.000000
26.160000	0.046905	27.720570	8.183823	1.928033	8.790341	8.818374	0.000000	-10.000000	0.258333	-18.683334	659.500000	1023.000000	1023.000000	2046.000000
26.180000	0.043976	25.990030	7.660277	1.492937	8.294348	8.542468	0.000000	-10.000000	0.291667	-19.966667	653.333313	1023.000000	1023.000000	2046.000000
26.200001	0.040557	23.969110	7.091219	1.142448	7.677225	8.058218	0.000000	-10.000000	0.333333	-21.166668	646.833313	1023.000000	1023.000000	2046.000000
26.219999	0.037625	22.236319	6.570907	0.959816	7.122851	7.582744	0.000000	-10.000000	0.383333	-21.966667	639.666687	1023.000000	1023.000000	2046.000000
26.240000	0.035118	20.754988	6.112159	0.896702	6.648860	7.097269	0.000000	-10.000000	0.400000	-22.733334	632.333313	1023.000000	1023.000000	2046.000000
26.260000	0.033470	19.780710	5.625067	0.970560	6.467063	6.718019	0.000000	-10.000000	0.400000	-23.133333	624.666687	1023.000000	1023.000000	2046.000000
26.280001	0.031763	18.771704	5.147020	0.993306	6.201973	6.429405	0.000000	-10.000000	0.400000	-23.500000	619.666687	1023.000000	1023.000000	2046.000000
26.299999	0.030173	17.832115	4.663232	1.084071	5.999217	6.085597	0.000000	-10.000000	0.433333	-23.916666	611.666687	1023.000000	1023.000000	2046.000000
26.320000	0.028815	17.029749	4.217698	1.136092	5.817062	5.858897	0.000000	-10.000000	0.475000	-24.650000	603.666687	1023.000000	1023.000000	2046.000000
26.340000	0.027460	16.228662	3.807380	1.173245	5.628300	5.619738	0.000000	-10.000000	0.508333	-25.600000	592.666687	1023.000000	1023.000000	2046.000000
26.360001	0.026555	15.694283	3.491332	1.258819	5.472422	5.471710	0.000000	-10.000000	0.516667	-26.183334	584.166687	1023.000000	1023.000000	2046.000000
26.379999	0.025319	14.963299	3.166995	1.262500	5.235040	5.298764	0.000000	-10.000000	0.516667	-26.450001	578.333313	1023.000000	1023.000000	2046.000000
26.400000	0.024587	14.530868	2.914096	1.363666	5.089869	5.163237	0.000000	-10.000000	0.541667	-26.616667	569.500000	1023.000000	1023.000000	2046.000000
26.420000	0.023798	14.064711	2.676914	1.421055	4.877256	5.089486	0.000000	-10.000000	0.558333	-26.733334	563.500000	1023.000000	1023.000000	2046.000000
26.440001	0.023399	13.828967	2.414511	1.508449	4.879711	5.026296	0.000000	-10.000000	0.566667	-26.916668	551.500000	1023.000000	1023.000000	2046.000000
26.459999	0.022961	13.570237	2.228107	1.641242	4.710902	4.989986	0.000000	-10.000000	0.558333	-26.866667	542.500000	1023.000000	1023.000000	2046.000000
26.480000	0.022320	13.191282	1.886099	1.688928	4.632599	4.983657	0.000000	-10.000000	0.550000	-27.083334	530.500000	1023.000000	1023.000000	2046.000000
26.500000	0.021367	12.627727	1.672415	1.795007	4.260499	4.899806	0.000000	-10.000000	0.550000	-27.233334	524.500000	1023.000000	1023.000000	2046.000000
26.520000	0.020105	11.882056	1.371173	1.726171	3.973748	4.810965	0.000000	-10.000000	0.550000	-27.549999	515.500000	1023.000000	1023.000000	2046.000000
26.540001	0.018619	11.003649	1.140997	1.640125	3.579102	4.643425	0.000000	-10.000000	0.550000	-27.483334	506.333344	1023.000000	1023.000000	2046.000000
26.559999	0.016981	10.035756	0.902616	1.374115	3.151464	4.607562	0.000000	-10.000000	0.566667	-27.466667	494.166656	1023.000000	1023.000000	2046.000000
26.580000	0.015140	8.947711	0.653972	1.147984	2.739123	4.406633	0.000000	-10.000000	0.566667	-27.416668	485.000000	1023.000000	1023.000000	2046.000000
26.600000	0.013170	7.783339	0.436177	0.915434	2.233434	4.198294	0.000000	-10.000000	0.566667	-27.350000	475.833344	1023.000000	1023.000000	2046.000000
26.620001	0.011576	6.841516	0.155772	0.778345	1.936057	3.971342	0.000000	-10.000000	0.550000	-27.166666	466.666656	1023.000000	1023.000000	2046.000000
26.639999	0.010395	6.143194	0.070408	0.771762	1.551475	3.749548	0.000000	-10.000000	0.550000	-26.966667	460.500000	1023.000000	1023.000000	2046.000000
26.660000	0.009213	5.444717	-0.140398	0.631083	1.308817	3.645216	0.000000	-10.000000	0.550000	-26.799999	454.500000	1023.000000	1023.000000	2046.000000
26.680000	0.008537	5.045122	-0.220622	0.672219	1.107878	3.485646	0.000000	-10.000000	0.550000	-26.883333	445.500000	1023.000000	1023.000000	2046.000000
26.700001	0.007702	4.551951	-0.422347	0.572039	0.902300	3.499959	0.000000	-10.000000	0.541667	-26.916666	433.500000	1023.000000	1023.000000	2046.000000
26.719999	0.006992	4.132001	-0.547030	0.674648	0.687778	3.316605	0.000000	-10.000000	0.525000	-26.900000	421.500000	1023.000000	1023.000000	2046.000000
26.740000	0.006524	3.855540	-0.633482	0.732681	0.470684	3.285657	0.000000	-10.000000	0.508333	-26.550001	412.666656	1023.000000	1023.000000	2046.000000
26.760000	0.006248	3.692829	-0.693926	0.857667	0.342322	3.186767	0.000000	-10.000000	0.500000	-26.250000	406.833344	1023.000000	1023.000000	2046.000000
26.780001	0.005986	3.537458	-0.651637	0.997338	0.078739	3.113018	0.000000	-10.000000	0.500000	-25.900000	398.000000	1023.000000	1023.000000	2046.000000
26.799999	0.005485	3.241850	-0.829838	0.935255	0.049926	3.086507	0.000000	-10.000000	0.500000	-25.783333	389.333344	1023.000000	1023.000000	2046.000000
26.820000	0.004653	2.750080	-0.912860	0.994214	-0.202689	2.871415	0.000000	-10.000000	0.508333	-25.700001	377.666656	1023.000000	1023.000000	2046.000000
26.840000	0.003968	2.344866	-1.144185	0.935424	-0.168371	2.721997	0.000000	-10.000000	0.508333	-25.900000	369.166656	1023.000000	1023.000000	2046.000000
26.860001	0.003261	1.927076	-1.294992	1.202442	-0.417011	2.436637	0.000000	-10.000000	0.508333	-26.000000	360.500000	1023.000000	1023.000000	2046.000000
26.879999	0.002587	1.528964	-1.578977	1.323555	-0.722362	2.506748	0.000000	-10.000000	0.500000	-26.100000	351.833344	1023.000000	1023.000000	2046.000000
26.900000	0.001540	0.909950	-1.817686	1.496865	-1.095263	2.326035	0.000000	-10.000000	0.508333	-26.066668	343.166656	1023.000000	1023.000000	2046.000000
26.920000	0.000025	0.014999	-2.136051	1.177451	-1.333561	2.307160	0.000000	-10.000000	0.516667	-26.049999	337.333344	1023.000000	1023.000000	2046.000000
26.940001	-0.002404	-1.420678	-2.403157	0.831476	-1.707859	1.858861	0.000000	-10.000000	0.516667	-25.883333	328.666656	1023.000000	1023.000000	2046.000000
26.959999	-0.005205	-3.076096	-2.824318	0.199521	-2.000373	1.549074	0.000000	-10.000000	0.508333	-25.666666	319.833344	1023.000000	1023.000000	2046.000000
26.980000	-0.008105	-4.790102	-3.136724	-0.139214	-2.398289	0.884125	0.000000	-10.000000	0.491667	-25.333334	308.333344	1023.000000	1023.000000	2046.000000
27.000000	-0.010584	-6.255169	-3.477875	-0.571372	-2.690259	0.484337	0.000000	-10.000000	0.475000	-25.033333	299.833344	1023.000000	1023.000000	2046.000000
27.020000	-0.012568	-7.427554	-3.901855	-0.638869	-2.767613	-0.119217	0.000000	-10.000000	0.458333	-24.750000	291.500000	1023.000000	1023.000000	2046.000000
27.040001	-0.014240	-8.416104	-4.238871	-0.775527	-2.931470	-0.470237	0.000000	-10.000000	0.450000	-24.516666	283.166656	1023.000000	1023.000000	2046.000000
27.059999	-0.015825	-9.352300	-4.628731	-0.818989	-2.972783	-0.931797	0.000000	-10.000000	0.450000	-24.366667	277.666656	1023.000000	1023.000000	2046.000000
27.080000	-0.017064	-10.084601	-4.881422	-0.920587	-3.105525	-1.177068	0.000000	-10.000000	0.458333	-24.266668	269.666656	1023.000000	1023.000000	2046.000000
27.100000	-0.018177	-10.742874	-5.314204	-0.971243	-2.992876	-1.464551	0.000000	-10.000000	0.458333	-24.216667	261.666656	1023.000000	1023.000000	2046.000000
27.120001	-0.019117	-11.298202	-5.486506	-0.990211	-3.106638	-1.714847	0.000000	-10.000000	0.458333	-24.166666	253.666672	1023.000000	1023.000000	2046.000000
27.139999	-0.020054	-11.852128	-5.848529	-1.182169	-2.998817	-1.822613	0.000000	-10.000000	0.450000	-24.016666	248.333328	1023.000000	1023.000000	2046.000000
27.160000	-0.020649	-12.203466	-5.827425	-1.076408	-3.204954	-2.094679	0.000000	-10.000000	0.450000	-23.783333	240.333328	1023.000000	1023.000000	2046.000000
27.180000	-0.021192	-12.524320	-6.024850	-1.173748	-3.179928	-2.145793	0.000000	-10.000000	0.433333	-23.516666	229.666672	1023.000000	1023.000000	2046.000000
27.200001	-0.021364	-12.626233	-5.918047	-1.048338	-3.318503	-2.341345	0.000000	-10.000000	0.416667	-23.233334	219.000000	1023.000000	1023.000000	2046.000000
27.219999	-0.021497	-12.704832	-6.021566	-1.186656	-3.238884	-2.257725	0.000000	-10.000000	0.391667	-23.033333	211.000000	1023.000000	1023.000000	2046.000000
27.240000	-0.021803	-12.885792	-5.972891	-0.981400	-3.388440	-2.543061	0.000000	-10.000000	0.375000	-22.666666	203.333328	1023.000000	1023.000000	2046.000000
27.260000	-0.022066	-13.040751	-6.034451	-1.149470	-3.460310	-2.396521	0.000000	-10.000000	0.358333	-22.450001	198.333328	1023.000000	1023.000000	2046.000000
27.280001	-0.023149	-13.681175	-6.116803	-1.147928	-3.704112	-2.712332	0.000000	-10.000000	0.358333	-21.933334	191.000000	1023.000000	1023.000000	2046.000000
27.299999	-0.023913	-14.132428	-6.132539	-1.354885	-3.878875	-2.766130	0.000000	-10.000000	0.358333	-21.616667	183.666672	1023.000000	1023.000000	2046.000000
27.320000	-0.025303	-14.954053	-6.323204	-1.715436	-4.053213	-2.862200	0.000000	-10.000000	0.358333	-21.300001	176.333328	1023.000000	1023.000000	2046.000000
27.340000	-0.026451	-15.632580	-6.226787	-1.808039	-4.376168	-3.221586	0.000000	-10.000000	0.341667	-21.150002	171.500000	1023.000000	1023.000000	2046.000000
27.360001	-0.027659	-16.346308	-6.411976	-2.207085	-4.497698	-3.229549	0.000000	-10.000000	0.308333	-20.483334	164.500000	1023.000000	1023.000000	2046.000000
27.379999	-0.029007	-17.143089	-6.402920	-2.251137	-4.836812	-3.652219	0.000000	-10.000000	0.275000	-19.816668	157.500000	1023.000000	1023.000000	2046.000000
27.400000	-0.029786	-17.603600	-6.431064	-2.517869	-4.959982	-3.694684	0.000000	-10.000000	0.233333	-19.216667	150.833328	1023.000000	1023.000000	2046.000000
27.420000	-0.030550	-18.054754	-6.521911	-2.618132	-4.984530	-3.930180	0.000000	-10.000000	0.225000	-18.816668	146.666672	1023.000000	1023.000000	2046.000000
27.440001	-0.030877	-18.248470	-6.344474	-2.657453	-5.160527	-4.086017	0.000000	-10.000000	0.208333	-18.250000	140.500000	1023.000000	1023.000000	2046.000000
27.459999	-0.031252	-18.469915	-6.438595	-2.833105	-5.077878	-4.120336	0.000000	-10.000000	0.208333	-17.666668	134.500000	1023.000000	1023.000000	2046.000000
27.480000	-0.031453	-18.588678	-6.324143	-2.688243	-5.187569	-4.388723	0.000000	-10.000000	0.200000	-17.150002	128.500000	1023.000000	1023.000000	2046.000000
27.500000	-0.031446	-18.584602	-6.309919	-2.856082	-5.152440	-4.266162	0.000000	-10.000000	0.191667	-16.616667	122.500000	1023.000000	1023.000000	2046.000000
27.520000	-0.031511	-18.622932	-6.180284	-2.702359	-5.197532	-4.542758	0.000000	-10.000000	0.191667	-16.033333	116.833336	1023.000000	1023.000000	2046.000000
27.540001	-0.031184	-18.430004	-6.106199	-2.779567	-5.109983	-4.434255	0.000000	-10.000000	0.175000	-15.150001	109.833336	1023.000000	1023.000000	2046.000000
27.559999	-0.031374	-18.541872	-6.082820	-2.750985	-5.133448	-4.574619	0.000000	-10.000000	0.166667	-14.450001	104.833336	1023.000000	1023.000000	2046.000000
27.580000	-0.031361	-18.534153	-5.913649	-2.834779	-5.206159	-4.579566	0.000000	-10.000000	0.150000	-13.816668	100.000000	1023.000000	1023.000000	2046.000000
27.600000	-0.031364	-18.536148	-6.005777	-2.947415	-4.893210	-4.689745	0.000000	-10.000000	0.133333	-13.650001	96.833336	1023.000000	1023.000000	2046.000000
27.620001	-0.031446	-18.584511	-5.940856	-2.629845	-5.031101	-4.982709	0.000000	-10.000000	0.116667	-13.383334	92.166664	1023.000000	1023.000000	2046.000000
27.639999	-0.031666	-18.714668	-6.109678	-2.651740	-5.171255	-4.781996	0.000000	-10.000000	0.116667	-13.133334	87.500000	1023.000000	1023.000000	2046.000000
27.660000	-0.032188	-19.022961	-6.139560	-2.401784	-5.410665	-5.070951	0.000000	-10.000000	0.116667	-12.850000	83.166664	1023.000000	1023.000000	2046.000000
27.680000	-0.033024	-19.517443	-6.340668	-2.773460	-5.482061	-4.921254	0.000000	-10.000000	0.108333	-12.516667	79.000000	1023.000000	1023.000000	2046.000000
27.700001	-0.034826	-20.582174	-6.472314	-3.060284	-5.684166	-5.365410	0.000000	-10.000000	0.075000	-12.100000	75.000000	1023.000000	1023.000000	2046.000000
27.719999	-0.036870	-21.790279	-6.713591	-3.716609	-5.833584	-5.526496	0.000000	-10.000000	0.066667	-11.516667	71.000000	1023.000000	1023.000000	2046.000000
27.740000	-0.039230	-23.185144	-6.961825	-3.961882	-6.050490	-6.210948	0.000000	-10.000000	0.058333	-10.900001	67.000000	1023.000000	1023.000000	2046.000000
27.760000	-0.040907	-24.175953	-7.179807	-4.371706	-6.163406	-6.461033	0.000000	-10.000000	0.058333	-10.033334	63.333332	1023.000000	1023.000000	2046.000000
27.780001	-0.042299	-24.998520	-7.494614	-4.494788	-6.097581	-6.911536	0.000000	-10.000000	0.041667	-9.416667	59.833332	1023.000000	1023.000000	2046.000000
27.799999	-0.043281	-25.579330	-7.587411	-4.573180	-6.203469	-7.215271	0.000000	-10.000000	0.041667	-8.900000	56.666668	1023.000000	1023.000000	2046.000000
27.820000	-0.044165	-26.101765	-7.965623	-4.681242	-6.030798	-7.424100	0.000000	-10.000000	0.041667	-8.850000	53.666668	1023.000000	1023.000000	2046.000000
27.840000	-0.044842	-26.501602	-8.032239	-4.668287	-6.096822	-7.704255	0.000000	-10.000000	0.050000	-8.850000	50.833332	1023.000000	1023.000000	2046.000000
27.860001	-0.045342	-26.797354	-8.376568	-4.762608	-5.856669	-7.801509	0.000000	-10.000000	0.041667	-8.866667	48.000000	1023.000000	1023.000000	2046.000000
27.879999	-0.045733	-27.028139	-8.307486	-4.713298	-6.010679	-7.996677	0.000000	-10.000000	0.041667	-8.866667	45.000000	1023.000000	1023.000000	2046.000000
27.900000	-0.045835	-27.088509	-8.486156	-4.865722	-5.833205	-7.903427	0.000000	-10.000000	0.041667	-8.750000	42.000000	1023.000000	1023.000000	2046.000000
27.920000	-0.046044	-27.211973	-8.420356	-4.692869	-5.931890	-8.166859	0.000000	-10.000000	0.033333	-8.583334	39.000000	1023.000000	1023.000000	2046.000000
27.940001	-0.045738	-27.030872	-8.452690	-4.803520	-5.801927	-7.972736	0.000000	-10.000000	0.025000	-8.166667	36.166668	1023.000000	1023.000000	2046.000000
27.959999	-0.045631	-26.968193	-8.334712	-4.624318	-5.833671	-8.175493	0.000000	-10.000000	0.025000	-7.700000	33.333332	1023.000000	1023.000000	2046.000000
27.980000	-0.045049	-26.623819	-8.213453	-4.685625	-5.740473	-7.984269	0.000000	-10.000000	0.033333	-7.283333	30.833334	1023.000000	1023.000000	2046.000000
28.000000	-0.044736	-26.438786	-8.164371	-4.505582	-5.685908	-8.082924	0.000000	-10.000000	0.041667	-7.133334	28.333334	1023.000000	1023.000000	2046.000000
28.020000	-0.044460	-26.275818	-8.010504	-4.560988	-5.772712	-7.931613	0.000000	-10.000000	0.033333	-7.100000	26.000000	1023.000000	1023.000000	2046.000000
28.040001	-0.044728	-26.434206	-8.069890	-4.483789	-5.766136	-8.114390	0.000000	-10.000000	0.025000	-7.000000	23.666666	1023.000000	1023.000000	2046.000000
28.059999	-0.044924	-26.549831	-8.046881	-4.680921	-5.868371	-7.953658	0.000000	-10.000000	0.008333	-6.783333	21.166666	1023.000000	1023.000000	2046.000000
28.080000	-0.045737	-27.030542	-8.064885	-4.735294	-6.032221	-8.198142	0.000000	-10.000000	0.008333	-6.600000	18.833334	1023.000000	1023.000000	2046.000000
28.100000	-0.046118	-27.255850	-8.075671	-5.026428	-6.087036	-8.066715	0.000000	-10.000000	0.008333	-6.533333	16.500000	1023.000000	1023.000000	2046.000000
28.120001	-0.047114	-27.844080	-8.068824	-5.076815	-6.303585	-8.394856	0.000000	-10.000000	0.008333	-6.333333	14.500000	1023.000000	1023.000000	2046.000000
28.139999	-0.047531	-28.091101	-8.134065	-5.381248	-6.310771	-8.265018	0.000000	-10.000000	0.000000	-5.950000	12.500000	1023.000000	1023.000000	2046.000000
28.160000	-0.048150	-28.456787	-7.974573	-5.374575	-6.544136	-8.563503	0.000000	-10.000000	0.000000	-5.316667	10.500000	1023.000000	1023.000000	2046.000000
28.180000	-0.048118	-28.437944	-8.025695	-5.546437	-6.393452	-8.472361	0.000000	-10.000000	0.000000	-4.700000	8.666667	1023.000000	1023.000000	2046.000000
28.200001	-0.048309	-28.550564	-7.826891	-5.458283	-6.545666	-8.719724	0.000000	-10.000000	0.000000	-4.150000	7.000000	1023.000000	1023.000000	2046.000000
28.219999	-0.047868	-28.289875	-7.802062	-5.588611	-6.361853	-8.537349	0.000000	-10.000000	0.000000	-3.900000	5.666667	1023.000000	1023.000000	2046.000000
28.240000	-0.047743	-28.216377	-7.561323	-5.387110	-6.511990	-8.755955	0.000000	-10.000000	0.000000	-3.716667	4.333333	1023.000000	1023.000000	2046.000000
28.260000	-0.047068	-27.817165	-7.493039	-5.418702	-6.346435	-8.558990	0.000000	-10.000000	0.008333	-3.566667	3.166667	1023.000000	1023.000000	2046.000000
28.280001	-0.046683	-27.589745	-7.269640	-5.226308	-6.392833	-8.700964	0.000000	-10.000000	0.008333	-3.200000	1.833333	1023.000000	1023.000000	2046.000000
28.299999	-0.045986	-27.177473	-7.225067	-5.318563	-6.211349	-8.422494	0.000000	-10.000000	0.008333	-2.516667	0.833333	1023.000000	1023.000000	2046.000000
28.320000	-0.045755	-27.041227	-7.044909	-5.198435	-6.275466	-8.522416	0.000000	-10.000000	0.000000	-1.416667	0.166667	1023.000000	1023.000000	2046.000000
28.340000	-0.045103	-26.655807	-6.968729	-5.291351	-6.119188	-8.276540	0.000000	-10.000000	0.000000	-0.500000	0.000000	1023.000000	1023.000000	2046.000000
28.360001	-0.044819	-26.488066	-6.821827	-5.080067	-6.069528	-8.516644	0.000000	-10.000000	0.000000	0.000000	0.000000	1023.000000	1023.000000	2046.000000
28.379999	-0.044274	-26.165697	-6.987059	-4.936819	-5.962259	-8.279561	0.000000	-10.000000	0.008333	0.000000	0.000000	1023.000000	1023.000000	2046.000000
28.400000	-0.044352	-26.211958	-6.969179	-4.619120	-6.306703	-8.316957	0.000000	-10.000000	0.008333	-0.566667	0.000000	1023.000000	1023.000000	2046.000000
28.420000	-0.044357	-26.214991	-7.116797	-4.632782	-6.308890	-8.156520	0.000000	-10.000000	0.000000	-1.083333	0.000000	1023.000000	1023.000000	2046.000000
28.440001	-0.045441	-26.855885	-7.174177	-4.804119	-6.539301	-8.338287	0.000000	-10.000000	-0.008333	-1.616667	0.000000	1023.000000	1023.000000	2046.000000
28.459999	-0.046609	-27.545794	-7.398067	-5.217637	-6.485548	-8.444542	0.000000	-10.000000	-0.008333	-1.266667	0.000000	1023.000000	1023.000000	2046.000000
28.480000	-0.048534	-28.683662	-7.534875	-5.686439	-6.746289	-8.716060	0.000000	-10.000000	0.000000	-0.750000	0.000000	1023.000000	1023.000000	2046.000000
28.500000	-0.050144	-29.635345	-7.822847	-5.935271	-6.833115	-9.044113	0.000000	-10.000000	0.000000	-0.216667	0.000000	1023.000000	1023.000000	2046.000000
28.520000	-0.051277	-30.304867	-8.001327	-6.197742	-6.902150	-9.203649	0.000000	-10.000000	0.000000	0.000000	0.000000	1023.000000	1023.000000	2046.000000
28.540001	-0.052201	-30.850689	-8.252020	-6.173995	-6.869805	-9.554868	0.000000	-10.000000	0.000000	0.000000	0.000000	1023.000000	1023.000000	2046.000000
28.559999	-0.052575	-31.071583	-8.478793	-6.190164	-6.743073	-9.659553	0.000000	-10.000000	0.000000	0.000000	0.000000	1023.000000	1023.000000	2046.000000
28.580000	-0.053000	-31.322992	-8.686153	-6.056036	-6.673509	-9.907294	0.000000	-10.000000	0.000000	0.000000	0.000000	1023.000000	1023.000000	2046.000000
28.600000	-0.053071	-31.364782	-8.851517	-6.069230	-6.597305	-9.846730	0.000000	-10.000000	-0.008333	0.000000	0.000000	1023.000000	1023.000000	2046.000000
28.620001	-0.053162	-31.418463	-8.919171	-5.897399	-6.622018	-9.979876	0.000000	-10.000000	-0.016667	0.750000	0.000000	1023.000000	1023.000000	2046.000000
28.639999	-0.052738	-31.168056	-8.997662	-5.872978	-6.494705	-9.802711	0.000000	-10.000000	-0.025000	2.116667	0.000000	1023.000000	1023.000000	2046.000000
28.660000	-0.052570	-31.068962	-8.979939	-5.701023	-6.556923	-9.831077	0.000000	-10.000000	-0.033333	4.216667	0.000000	1023.000000	1023.000000	2046.000000
28.680000	-0.051770	-30.596201	-8.953806	-5.612619	-6.443525	-9.586251	0.000000	-10.000000	-0.033333	6.316667	0.000000	1023.000000	1023.000000	2046.000000
28.700001	-0.051214	-30.267635	-8.879289	-5.415051	-6.460885	-9.512411	0.000000	-10.000000	-0.050000	8.366667	0.000000	1023.000000	1023.000000	2046.000000
28.719999	-0.049895	-29.488096	-8.733810	-5.229150	-6.250884	-9.274254	0.000000	-10.000000	-0.066667	10.116667	0.000000	1023.000000	1023.000000	2046.000000
28.740000	-0.048985	-28.950224	-8.544777	-5.068395	-6.252688	-9.084365	0.000000	-10.000000	-0.091667	11.433333	0.000000	1023.000000	1023.000000	2046.000000
28.760000	-0.047534	-28.092318	-8.405079	-4.820337	-6.067227	-8.799674	0.000000	-10.000000	-0.100000	12.350000	0.000000	1023.000000	1023.000000	2046.000000
28.780001	-0.046820	-27.670816	-8.276572	-4.616886	-6.087852	-8.689506	0.000000	-10.000000	-0.116667	13.283334	3.833333	1023.000000	1023.000000	2046.000000
28.799999	-0.045815	-27.076765	-8.175318	-4.513608	-5.996634	-8.391204	0.000000	-10.000000	-0.133333	14.083334	12.000000	1023.000000	1023.000000	2046.000000
28.820000	-0.045532	-26.909634	-8.089758	-4.574728	-6.091096	-8.154052	0.000000	-10.000000	-0.166667	14.966667	21.833334	1023.000000	1023.000000	2046.000000
28.840000	-0.045046	-26.621973	-8.035678	-4.628245	-6.022534	-7.935516	0.000000	-10.000000	-0.191667	15.633334	29.500000	1023.000000	1023.000000	2046.000000
28.860001	-0.044874	-26.520329	-7.932513	-4.717897	-6.087085	-7.782834	0.000000	-10.000000	-0.216667	16.283333	34.666668	1023.000000	1023.000000	2046.000000
28.879999	-0.044517	-26.309715	-7.842528	-4.846915	-6.051304	-7.568969	0.000000	-10.000000	-0.225000	17.166668	40.000000	1023.000000	1023.000000	2046.000000
28.900000	-0.044196	-26.119585	-7.668828	-4.918745	-6.128901	-7.403112	0.000000	-10.000000	-0.233333	18.050001	45.666668	1023.000000	1023.000000	2046.000000
28.920000	-0.043379	-25.637003	-7.474099	-4.863016	-6.050829	-7.249059	0.000000	-10.000000	-0.258333	19.116667	51.500000	1023.000000	1023.000000	2046.000000
28.940001	-0.042489	-25.111052	-7.282920	-4.874250	-5.931848	-7.022034	0.000000	-10.000000	-0.275000	19.800001	57.833332	1023.000000	1023.000000	2046.000000
28.959999	-0.041305	-24.411381	-7.010683	-4.763000	-5.797209	-6.840487	0.000000	-10.000000	-0.291667	20.616667	64.333336	1023.000000	1023.000000	2046.000000
28.980000	-0.039853	-23.552889	-6.744737	-4.704074	-5.624345	-6.479732	0.000000	-10.000000	-0.300000	21.033335	71.166664	1023.000000	1023.000000	2046.000000
29.000000	-0.038465	-22.732746	-6.439955	-4.530564	-5.479033	-6.283194	0.000000	-10.000000	-0.325000	21.716667	78.000000	1023.000000	1023.000000	2046.000000
29.020000	-0.036504	-21.573906	-6.087220	-4.357562	-5.262229	-5.866895	0.000000	-10.000000	-0.341667	22.066668	85.000000	1023.000000	1023.000000	2046.000000
29.040001	-0.034945	-20.652599	-5.725523	-4.180098	-5.124523	-5.622455	0.000000	-10.000000	-0.350000	22.866667	92.333336	1023.000000	1023.000000	2046.000000
29.059999	-0.032866	-19.423933	-5.378359	-3.983229	-4.825713	-5.236631	0.000000	-10.000000	-0.375000	23.516666	100.000000	1023.000000	1023.000000	2046.000000
29.080000	-0.031655	-18.708046	-5.065235	-4.007401	-4.762864	-4.872548	0.000000	-10.000000	-0.400000	24.266666	108.000000	1023.000000	1023.000000	2046.000000
29.100000	-0.029941	-17.695196	-4.749817	-3.891020	-4.528587	-4.525773	0.000000	-10.000000	-0.425000	24.816668	116.000000	1023.000000	1023.000000	2046.000000
29.120001	-0.028436	-16.805532	-4.538292	-3.744781	-4.200586	-4.321873	0.000000	-10.000000	-0.433333	25.100000	124.000000	1023.000000	1023.000000	2046.000000
29.139999	-0.026895	-15.894687	-4.398690	-3.341259	-4.134961	-4.019777	0.000000	-10.000000	-0.441667	25.350000	132.166672	1023.000000	1023.000000	2046.000000
29.160000	-0.025604	-15.131694	-4.415496	-3.057323	-4.161041	-3.497834	0.000000	-10.000000	-0.441667	25.433334	140.500000	1023.000000	1023.000000	2046.000000
29.180000	-0.024506	-14.483121	-4.305989	-2.834085	-4.187332	-3.155715	0.000000	-10.000000	-0.450000	25.516666	149.000000	1023.000000	1023.000000	2046.000000
29.200001	-0.024302	-14.362433	-4.313833	-2.979864	-4.188424	-2.880313	0.000000	-10.000000	-0.450000	25.616667	157.500000	1023.000000	1023.000000	2046.000000
29.219999	-0.024662	-14.575041	-4.317801	-3.320296	-4.215340	-2.721604	0.000000	-10.000000	-0.466667	25.550001	166.166672	1023.000000	1023.000000	2046.000000
29.240000	-0.025544	-15.096567	-4.474736	-3.663954	-4.230581	-2.727296	0.000000	-10.000000	-0.450000	25.783333	174.666672	1023.000000	1023.000000	2046.000000
29.260000	-0.026274	-15.527993	-4.547745	-3.829680	-4.269604	-2.880964	0.000000	-10.000000	-0.450000	25.850000	183.333328	1023.000000	1023.000000	2046.000000
29.280001	-0.026499	-15.661195	-4.645035	-4.043364	-4.118506	-2.854290	0.000000	-10.000000	-0.416667	26.083334	191.833328	1023.000000	1023.000000	2046.000000
29.299999	-0.026011	-15.372369	-4.698659	-3.964295	-3.828466	-2.880948	0.000000	-10.000000	-0.433333	25.900000	200.500000	1023.000000	1023.000000	2046.000000
29.320000	-0.025456	-15.044526	-4.721853	-3.910698	-3.644352	-2.767622	0.000000	-10.000000	-0.433333	25.966667	209.166672	1023.000000	1023.000000	2046.000000
29.340000	-0.024649	-14.567553	-4.713256	-3.762197	-3.403334	-2.688765	0.000000	-10.000000	-0.458333	25.833334	217.833328	1023.000000	1023.000000	2046.000000
29.360001	-0.023671	-13.989507	-4.720553	-3.634439	-3.146980	-2.487535	0.000000	-10.000000	-0.450000	26.016666	226.500000	1023.000000	1023.000000	2046.000000
29.379999	-0.022466	-13.277558	-4.597634	-3.442381	-2.915818	-2.321725	0.000000	-10.000000	-0.466667	25.966667	235.166672	1023.000000	1023.000000	2046.000000
29.400000	-0.021368	-12.628480	-4.564684	-3.363605	-2.636995	-2.063196	0.000000	-10.000000	-0.483333	26.133333	243.833328	1023.000000	1023.000000	2046.000000
29.420000	-0.020088	-11.871725	-4.375651	-3.148182	-2.415188	-1.932704	0.000000	-10.000000	-0.500000	26.133333	252.500000	1023.000000	1023.000000	2046.000000
29.440001	-0.018823	-11.124318	-4.304031	-2.985041	-2.156520	-1.678726	0.000000	-10.000000	-0.500000	26.300001	261.166656	1023.000000	1023.000000	2046.000000
29.459999	-0.017156	-10.139471	-3.984413	-2.802665	-1.975338	-1.377054	0.000000	-10.000000	-0.500000	26.400000	270.000000	1023.000000	1023.000000	2046.000000
29.480000	-0.015415	-9.110283	-3.768607	-2.598927	-1.660393	-1.082356	0.000000	-10.000000	-0.466667	26.483334	278.833344	1023.000000	1023.000000	2046.000000
29.500000	-0.013368	-7.900759	-3.448932	-2.318855	-1.369153	-0.763820	0.000000	-10.000000	-0.433333	26.366667	287.666656	1023.000000	1023.000000	2046.000000
29.520000	-0.011556	-6.829706	-3.232369	-2.079381	-1.077287	-0.440668	0.000000	-10.000000	-0.400000	26.200001	296.333344	1023.000000	1023.000000	2046.000000
29.540001	-0.009865	-5.830070	-2.894680	-1.912871	-0.906982	-0.115537	0.000000	-10.000000	-0.391667	25.850000	305.166656	1023.000000	1023.000000	2046.000000
29.559999	-0.008480	-5.011614	-2.683978	-1.798094	-0.644262	0.114720	0.000000	-10.000000	-0.391667	25.250000	313.833344	1023.000000	1023.000000	2046.000000
29.580000	-0.007313	-4.322162	-2.388004	-1.826229	-0.496333	0.388405	0.000000	-10.000000	-0.391667	24.833334	322.500000	1023.000000	1023.000000	2046.000000
29.600000	-0.006579	-3.888202	-2.146870	-2.061961	-0.393123	0.713752	0.000000	-10.000000	-0.383333	24.383333	330.833344	1023.000000	1023.000000	2046.000000
29.620001	-0.005855	-3.460105	-1.765469	-2.276635	-0.378797	0.960795	0.000000	-10.000000	-0.366667	24.233334	339.000000	1023.000000	1023.000000	2046.000000
29.639999	-0.005293	-3.128263	-1.523084	-2.578171	-0.268405	1.241397	0.000000	-10.000000	-0.358333	24.016666	347.000000	1023.000000	1023.000000	2046.000000
29.660000	-0.004421	-2.612782	-1.085007	-2.661705	-0.233276	1.367206	0.000000	-10.000000	-0.358333	23.966667	355.000000	1023.000000	1023.000000	2046.000000
29.680000	-0.003339	-1.973299	-0.798273	-2.761905	-0.050519	1.637398	0.000000	-10.000000	-0.366667	23.733334	363.000000	1023.000000	1023.000000	2046.000000
29.700001	-0.001856	-1.096598	-0.442031	-2.718579	0.180731	1.883281	0.000000	-10.000000	-0.358333	23.533333	371.000000	1023.000000	1023.000000	2046.000000
29.719999	-0.000293	-0.173174	-0.160072	-2.628570	0.429410	2.186059	0.000000	-10.000000	-0.358333	23.483334	379.000000	1023.000000	1023.000000	2046.000000
29.740000	0.001579	0.933444	0.259072	-2.455885	0.657495	2.472762	0.000000	-10.000000	-0.350000	23.416668	387.000000	1023.000000	1023.000000	2046.000000
29.760000	0.003468	2.049741	0.536868	-2.184641	0.946617	2.750897	0.000000	-10.000000	-0.341667	23.366667	395.000000	1023.000000	1023.000000	2046.000000
29.780001	0.005559	3.285179	0.964232	-2.077142	1.199534	3.198554	0.000000	-10.000000	-0.333333	23.166668	402.666656	1023.000000	1023.000000	2046.000000
29.799999	0.007834	4.629945	1.393457	-1.749842	1.492649	3.493681	0.000000	-10.000000	-0.333333	23.383333	410.333344	1023.000000	1023.000000	2046.000000
29.820000	0.009721	5.745002	1.776412	-1.656315	1.799265	3.825641	0.000000	-10.000000	-0.341667	23.400000	418.000000	1023.000000	1023.000000	2046.000000
29.840000	0.011350	6.707757	2.119775	-1.572583	2.006521	4.154045	0.000000	-10.000000	-0.350000	23.583334	426.000000	1023.000000	1023.000000	2046.000000
29.860001	0.012522	7.400506	2.400706	-1.634561	2.177252	4.457109	0.000000	-10.000000	-0.341667	23.416666	434.000000	1023.000000	1023.000000	2046.000000
29.879999	0.014493	8.565171	2.704810	-1.344448	2.620219	4.584591	0.000000	-10.000000	-0.341667	23.533333	441.833344	1023.000000	1023.000000	2046.000000
29.900000	0.015739	9.301545	2.814816	-1.075457	2.753708	4.808478	0.000000	-10.000000	-0.325000	23.200001	449.500000	1023.000000	1023.000000	2046.000000
29.920000	0.017452	10.314137	3.034167	-0.708313	2.674911	5.313371	0.000000	-10.000000	-0.316667	23.100000	457.166656	1023.000000	1023.000000	2046.000000
29.940001	0.018818	11.121156	3.164708	-0.520018	2.759887	5.716580	0.000000	-10.000000	-0.300000	22.583334	465.000000	1023.000000	1023.000000	2046.000000
29.959999	0.019310	11.412297	3.357532	-0.536727	2.701799	5.889693	0.000000	-10.000000	-0.291667	22.333334	472.666656	1023.000000	1023.000000	2046.000000
29.980000	0.019014	11.237267	3.338564	-0.929935	2.734656	6.093983	0.000000	-10.000000	-0.275000	21.833334	480.166656	1023.000000	1023.000000	2046.000000
30.000000	0.018058	10.672034	3.174724	-1.072818	2.568143	6.001986	0.000000	-10.000000	-0.258333	21.350000	487.500000	1023.000000	1023.000000	2046.000000
30.020000	0.016823	9.942222	2.973566	-1.317576	2.471464	5.814767	0.000000	-10.000000	-0.266667	20.950001	494.833344	1023.000000	1023.000000	2046.000000
30.040001	0.016372	9.676045	2.944504	-1.261790	2.460224	5.533108	0.000000	-10.000000	-0.266667	20.450001	501.833344	1023.000000	1023.000000	2046.000000
30.059999	0.016519	9.762736	2.825597	-1.234369	2.692838	5.478670	0.000000	-10.000000	-0.275000	20.150000	508.666656	1023.000000	1023.000000	2046.000000
30.080000	0.017250	10.194985	2.831202	-1.008855	2.898634	5.474005	0.000000	-10.000000	-0.266667	20.033333	515.333313	1023.000000	1023.000000	2046.000000
30.100000	0.017914	10.586967	2.819876	-0.945419	3.104543	5.607966	0.000000	-10.000000	-0.266667	20.150000	522.166687	1023.000000	1023.000000	2046.000000
30.120001	0.018773	11.094578	2.885467	-0.771695	3.310275	5.670531	0.000000	-10.000000	-0.258333	20.250000	528.833313	1023.000000	1023.000000	2046.000000
30.139999	0.019742	11.667562	2.918267	-0.582208	3.585677	5.745827	0.000000	-10.000000	-0.241667	19.916666	535.666687	1023.000000	1023.000000	2046.000000
30.160000	0.020707	12.237859	3.091563	-0.383397	3.715676	5.814017	0.000000	-10.000000	-0.241667	19.500000	542.333313	1023.000000	1023.000000	2046.000000
30.180000	0.021864	12.921439	3.132875	-0.301954	4.068989	6.021530	0.000000	-10.000000	-0.225000	19.066668	549.000000	1023.000000	1023.000000	2046.000000
30.200001	0.023069	13.633804	3.381557	-0.061262	4.209996	6.103513	0.000000	-10.000000	-0.216667	18.716667	555.333313	1023.000000	1023.000000	2046.000000
30.219999	0.024432	14.439134	3.536857	0.078382	4.507183	6.316712	0.000000	-10.000000	-0.200000	18.650002	561.500000	1023.000000	1023.000000	2046.000000
30.240000	0.026020	15.377529	3.884491	0.234428	4.760952	6.497659	0.000000	-10.000000	-0.191667	18.216667	567.833313	1023.000000	1023.000000	2046.000000
30.260000	0.027772	16.413176	4.068946	0.449903	5.173266	6.721061	0.000000	-10.000000	-0.175000	18.050001	574.166687	1023.000000	1023.000000	2046.000000
30.280001	0.029297	17.314308	4.426708	0.634779	5.325584	6.927237	0.000000	-10.000000	-0.166667	17.666668	580.500000	1023.000000	1023.000000	2046.000000
30.299999	0.030844	18.228916	4.616433	0.743693	5.700313	7.168477	0.000000	-10.000000	-0.158333	17.683334	586.500000	1023.000000	1023.000000	2046.000000
30.320000	0.031999	18.911232	5.018263	0.786834	5.802429	7.303706	0.000000	-10.000000	-0.158333	17.383333	592.166687	1023.000000	1023.000000	2046.000000
30.340000	0.032848	19.413010	5.251068	0.666912	6.030948	7.464083	0.000000	-10.000000	-0.150000	17.033333	597.833313	1023.000000	1023.000000	2046.000000
30.360001	0.033334	19.700567	5.615352	0.379785	6.018149	7.687283	0.000000	-10.000000	-0.150000	16.783333	603.500000	1023.000000	1023.000000	2046.000000
30.379999	0.033780	19.963814	5.842731	0.039098	6.209148	7.872837	0.000000	-10.000000	-0.133333	16.500000	609.166687	1023.000000	1023.000000	2046.000000
30.400000	0.033846	20.003006	6.226162	-0.311152	6.129293	7.958704	0.000000	-10.000000	-0.116667	16.250000	614.833313	1023.000000	1023.000000	2046.000000
30.420000	0.034411	20.336702	6.497298	-0.529631	6.330044	8.038991	0.000000	-10.000000	-0.091667	15.616667	620.166687	1023.000000	1023.000000	2046.000000
30.440001	0.035115	20.753040	6.822347	-0.625144	6.397940	8.157898	0.000000	-10.000000	-0.083333	14.883333	625.666687	1023.000000	1023.000000	2046.000000
30.459999	0.036016	21.285677	7.074430	-0.643767	6.613841	8.241173	0.000000	-10.000000	-0.066667	13.550000	630.833313	1023.000000	1023.000000	2046.000000
30.480000	0.037097	21.924532	7.328925	-0.556290	6.733874	8.418023	0.000000	-10.000000	-0.041667	11.816667	635.666687	1023.000000	1023.000000	2046.000000
30.500000	0.038252	22.606947	7.406995	-0.336783	7.018722	8.518011	0.000000	-10.000000	-0.016667	9.733334	639.833313	1023.000000	1023.000000	2046.000000
30.520000	0.039351	23.256321	7.602835	-0.162506	7.079038	8.736955	0.000000	-10.000000	0.000000	7.800000	643.333313	1023.000000	1023.000000	2046.000000
30.540001	0.040685	24.044847	7.729190	0.072781	7.333077	8.909800	0.000000	-10.000000	-0.008333	6.033333	646.166687	1023.000000	1023.000000	2046.000000
30.559999	0.041998	24.820925	8.008449	0.325478	7.409303	9.077694	0.000000	-10.000000	-0.008333	4.683333	648.500000	1023.000000	1023.000000	2046.000000
30.580000	0.043352	25.620983	8.212755	0.526254	7.634595	9.247378	0.000000	-10.000000	-0.016667	3.683333	650.333313	1023.000000	1023.000000	2046.000000
30.600000	0.044185	26.113043	8.389194	0.565125	7.768027	9.390696	0.000000	-10.000000	-0.008333	3.133333	651.833313	1023.000000	1023.000000	2046.000000
30.620001	0.044614	26.366772	8.545978	0.586392	7.778361	9.456042	0.000000	-10.000000	-0.008333	2.600000	653.000000	1023.000000	1023.000000	2046.000000
30.639999	0.045360	26.807518	8.636491	0.568759	8.013916	9.588353	0.000000	-10.000000	0.000000	1.583333	654.000000	1023.000000	1023.000000	2046.000000
30.660000	0.045718	27.019539	8.702310	0.919636	7.973222	9.424372	0.000000	-10.000000	0.000000	0.650000	654.666687	1023.000000	1023.000000	2046.000000
30.680000	0.046587	27.533188	8.606377	1.198455	7.949351	9.779006	0.000000	-10.000000	0.000000	0.000000	655.000000	1023.000000	1023.000000	2046.000000
30.700001	0.046994	27.773439	8.562810	1.548300	7.710307	9.952024	0.000000	-10.000000	0.000000	0.000000	655.000000	1023.000000	1023.000000	2046.000000
30.719999	0.046667	27.580448	8.437204	1.524516	7.655849	9.962880	0.000000	-10.000000	0.000000	-0.616667	655.000000	1023.000000	1023.000000	2046.000000
30.740000	0.045086	26.645584	8.277532	1.118001	7.375578	9.874474	0.000000	-10.000000	0.008333	-1.633333	655.000000	1023.000000	1023.000000	2046.000000
30.760000	0.043041	25.436987	7.933750	0.708697	7.151089	9.643451	0.000000	-10.000000	0.025000	-2.950000	655.000000	1023.000000	1023.000000	2046.000000
30.780001	0.040621	24.006882	7.618435	0.467287	6.724491	9.196669	0.000000	-10.000000	0.033333	-4.033333	655.000000	1023.000000	1023.000000	2046.000000
30.799999	0.038849	22.959702	7.313822	0.368562	6.536772	8.740546	0.000000	-10.000000	0.041667	-4.850000	655.000000	1023.000000	1023.000000	2046.000000
30.820000	0.037675	22.266205	7.068168	0.288374	6.458741	8.450921	0.000000	-10.000000	0.033333	-5.416667	655.000000	1023.000000	1023.000000	2046.000000
30.840000	0.037221	21.997856	6.851861	0.380718	6.560306	8.204971	0.000000	-10.000000	0.025000	-5.433333	655.000000	1023.000000	1023.000000	2046.000000
30.860001	0.036645	21.657425	6.667447	0.436175	6.508910	8.044893	0.000000	-10.000000	0.008333	-5.300000	655.000000	1023.000000	1023.000000	2046.000000
30.879999	0.036236	21.415646	6.493983	0.491253	6.585853	7.844558	0.000000	-10.000000	0.016667	-5.233334	655.000000	1023.000000	1023.000000	2046.000000
30.900000	0.035883	21.206629	6.301603	0.552995	6.684168	7.667862	0.000000	-10.000000	0.033333	-5.383333	655.000000	1023.000000	1023.000000	2046.000000
30.920000	0.035685	21.089603	6.183824	0.613093	6.726798	7.565887	0.000000	-10.000000	0.050000	-5.566667	655.000000	1023.000000	1023.000000	2046.000000
30.940001	0.035498	20.979576	6.096615	0.672223	6.782815	7.427923	0.000000	-10.000000	0.050000	-5.600000	655.000000	1023.000000	1023.000000	2046.000000
30.959999	0.035539	21.003553	6.092155	0.730714	6.824288	7.356398	0.000000	-10.000000	0.050000	-5.616667	655.000000	1023.000000	1023.000000	2046.000000
30.980000	0.035617	21.049479	6.086869	0.823621	6.818133	7.320857	0.000000	-10.000000	0.058333	-6.616667	647.166687	1023.000000	1023.000000	2046.000000
31.000000	0.035707	21.102579	6.066805	0.951290	6.876629	7.207856	0.000000	-10.000000	0.066667	-7.650001	639.333313	1023.000000	1023.000000	2046.000000
31.020000	0.035903	21.218378	6.008620	0.948335	7.004273	7.257150	0.000000	-10.000000	0.083333	-9.416667	630.500000	1023.000000	1023.000000	2046.000000
31.040001	0.035970	21.258007	5.897237	1.135292	7.068079	7.157401	0.000000	-10.000000	0.108333	-10.983334	628.333313	1023.000000	1023.000000	2046.000000
31.059999	0.035862	21.194561	5.744141	1.235360	7.142818	7.072241	0.000000	-10.000000	0.158333	-13.250000	624.500000	1023.000000	1023.000000	2046.000000
31.080000	0.035514	20.988539	5.630448	1.387979	7.039854	6.930257	0.000000	-10.000000	0.208333	-15.366667	620.000000	1023.000000	1023.000000	2046.000000
31.100000	0.034776	20.552572	5.405424	1.388909	6.942841	6.815398	0.000000	-10.000000	0.241667	-17.216667	614.833313	1023.000000	1023.000000	2046.000000
31.120001	0.033901	20.035568	5.252571	1.245154	6.722995	6.814849	0.000000	-10.000000	0.266667	-18.666668	609.166687	1023.000000	1023.000000	2046.000000
31.139999	0.032689	19.319151	5.004936	1.080140	6.550790	6.683287	0.000000	-10.000000	0.283333	-19.616667	603.000000	1023.000000	1023.000000	2046.000000
31.160000	0.031289	18.491587	4.902078	0.768716	6.191664	6.629128	0.000000	-10.000000	0.316667	-20.266666	596.333313	1023.000000	1023.000000	2046.000000
31.180000	0.029933	17.690479	4.727286	0.582633	5.937768	6.442793	0.000000	-10.000000	0.333333	-20.549999	589.500000	1023.000000	1023.000000	2046.000000
31.200001	0.028885	17.070965	4.652793	0.353712	5.647433	6.417027	0.000000	-10.000000	0.350000	-20.766666	582.666687	1023.000000	1023.000000	2046.000000
31.219999	0.028104	16.609446	4.543380	0.279015	5.527512	6.259538	0.000000	-10.000000	0.350000	-20.850000	575.833313	1023.000000	1023.000000	2046.000000
31.240000	0.027463	16.230345	4.467179	0.163831	5.319829	6.279504	0.000000	-10.000000	0.366667	-21.066668	569.000000	1023.000000	1023.000000	2046.000000
31.260000	0.026979	15.944448	4.304362	0.196224	5.270276	6.173587	0.000000	-10.000000	0.375000	-21.466667	562.000000	1023.000000	1023.000000	2046.000000
31.280001	0.026637	15.742570	4.245555	0.261258	5.045017	6.190739	0.000000	-10.000000	0.383333	-21.816668	554.833313	1023.000000	1023.000000	2046.000000
31.299999	0.026469	15.643102	4.137813	0.351373	4.931141	6.222775	0.000000	-10.000000	0.366667	-22.116667	547.500000	1023.000000	1023.000000	2046.000000
31.320000	0.026511	15.668299	4.071911	0.609014	4.738401	6.248971	0.000000	-10.000000	0.375000	-22.266666	540.000000	1023.000000	1023.000000	2046.000000
31.340000	0.026746	15.806619	4.114988	0.797653	4.570686	6.323292	0.000000	-10.000000	0.366667	-22.416668	532.500000	1023.000000	1023.000000	2046.000000
31.360001	0.026905	15.900725	4.097260	1.031811	4.399488	6.372167	0.000000	-10.000000	0.375000	-22.333334	525.000000	1023.000000	1023.000000	2046.000000
31.379999	0.026575	15.705611	4.063190	1.068856	4.176369	6.397198	0.000000	-10.000000	0.366667	-22.200001	517.500000	1023.000000	1023.000000	2046.000000
31.400000	0.026063	15.403373	3.823677	1.147239	4.109585	6.322872	0.000000	-10.000000	0.383333	-22.116667	510.166656	1023.000000	1023.000000	2046.000000
31.420000	0.025861	15.284050	3.781532	1.224744	3.960174	6.317600	0.000000	-10.000000	0.383333	-22.400002	502.666656	1023.000000	1023.000000	2046.000000
31.440001	0.024936	14.737058	3.318643	1.548167	3.757405	6.112843	0.000000	-10.000000	0.391667	-22.583334	495.333344	1023.000000	1023.000000	2046.000000
31.459999	0.024526	14.494753	3.059943	1.813821	3.303219	6.317770	0.000000	-10.000000	0.400000	-22.883333	487.666656	1023.000000	1023.000000	2046.000000
31.480000	0.023415	13.838140	2.651184	1.970353	3.022664	6.193940	0.000000	-10.000000	0.416667	-23.216667	480.000000	1023.000000	1023.000000	2046.000000
31.500000	0.021447	12.675029	2.292380	1.740228	2.587404	6.055017	0.000000	-10.000000	0.425000	-23.650000	472.000000	1023.000000	1023.000000	2046.000000
31.520000	0.018822	11.123956	1.891317	1.298494	2.265641	5.668504	0.000000	-10.000000	0.433333	-23.916668	464.000000	1023.000000	1023.000000	2046.000000
31.540001	0.015570	9.202019	1.425856	0.825624	1.784469	5.166068	0.000000	-10.000000	0.441667	-24.016666	456.000000	1023.000000	1023.000000	2046.000000
31.559999	0.012710	7.511457	0.972578	0.494133	1.423856	4.620890	0.000000	-10.000000	0.466667	-24.216667	448.000000	1023.000000	1023.000000	2046.000000
31.580000	0.010093	5.965147	0.555184	0.315584	1.056950	4.037428	0.000000	-10.000000	0.475000	-24.283333	440.000000	1023.000000	1023.000000	2046.000000
31.600000	0.008221	4.858567	0.193309	0.168255	0.837990	3.659013	0.000000	-10.000000	0.483333	-24.200001	432.000000	1023.000000	1023.000000	2046.000000
31.620001	0.006568	3.881844	-0.329871	0.234542	0.756714	3.220459	0.000000	-10.000000	0.475000	-24.150000	424.000000	1023.000000	1023.000000	2046.000000
31.639999	0.004867	2.876606	-0.615124	0.128469	0.406658	2.956604	0.000000	-10.000000	0.466667	-24.166668	416.000000	1023.000000	1023.000000	2046.000000
31.660000	0.003523	2.081951	-1.072385	0.154249	0.405072	2.595016	0.000000	-10.000000	0.475000	-24.500000	408.000000	1023.000000	1023.000000	2046.000000
31.680000	0.002202	1.301623	-1.353611	0.141145	0.153824	2.360265	0.000000	-10.000000	0.483333	-24.666668	400.000000	1023.000000	1023.000000	2046.000000
31.700001	0.001128	0.666422	-1.690246	0.120120	0.105550	2.130997	0.000000	-10.000000	0.500000	-24.950001	391.666656	1023.000000	1023.000000	2046.000000
31.719999	0.000110	0.065249	-1.988934	0.169325	0.020764	1.864094	0.000000	-10.000000	0.500000	-25.016666	383.333344	1023.000000	1023.000000	2046.000000
31.740000	-0.000685	-0.405115	-2.124141	0.099883	-0.177877	1.797020	0.000000	-10.000000	0.491667	-25.250000	374.833344	1023.000000	1023.000000	2046.000000
31.760000	-0.001378	-0.814415	-2.367998	0.154493	-0.188571	1.587662	0.000000	-10.000000	0.491667	-25.266668	366.500000	1023.000000	1023.000000	2046.000000
31.780001	-0.001680	-0.992589	-2.391819	0.184249	-0.309372	1.524353	0.000000	-10.000000	0.491667	-25.350000	358.166656	1023.000000	1023.000000	2046.000000
31.799999	-0.001929	-1.139778	-2.508315	0.215078	-0.258294	1.411753	0.000000	-10.000000	0.500000	-25.216667	349.666656	1023.000000	1023.000000	2046.000000
31.820000	-0.002285	-1.350424	-2.516488	0.240892	-0.488715	1.413887	0.000000	-10.000000	0.500000	-25.433334	341.333344	1023.000000	1023.000000	2046.000000
31.840000	-0.003001	-1.773361	-2.713806	0.274734	-0.582480	1.248191	0.000000	-10.000000	0.500000	-25.483334	332.666656	1023.000000	1023.000000	2046.000000
31.860001	-0.003978	-2.350804	-2.898790	0.307921	-0.762507	1.002572	0.000000	-10.000000	0.500000	-25.766666	324.333344	1023.000000	1023.000000	2046.000000
31.879999	-0.005414	-3.199902	-2.979640	0.081298	-1.153828	0.852269	0.000000	-10.000000	0.500000	-25.650000	315.666656	1023.000000	1023.000000	2046.000000
31.900000	-0.006768	-3.999861	-3.214200	-0.128530	-1.284946	0.627815	0.000000	-10.000000	0.508333	-25.633333	307.166656	1023.000000	1023.000000	2046.000000
31.920000	-0.008410	-4.970071	-3.287294	-0.382513	-1.712625	0.412361	0.000000	-10.000000	0.508333	-25.433332	298.500000	1023.000000	1023.000000	2046.000000
31.940001	-0.010099	-5.968478	-3.481511	-0.647712	-1.975479	0.136225	0.000000	-10.000000	0.500000	-25.366667	290.000000	1023.000000	1023.000000	2046.000000
31.959999	-0.011446	-6.764655	-3.698033	-0.770708	-2.151979	-0.143935	0.000000	-10.000000	0.491667	-25.300001	281.500000	1023.000000	1023.000000	2046.000000
31.980000	-0.012791	-7.559328	-3.757912	-0.956320	-2.489790	-0.355306	0.000000	-10.000000	0.483333	-25.016668	273.166656	1023.000000	1023.000000	2046.000000
32.000000	-0.013857	-8.189454	-3.929875	-1.043434	-2.587656	-0.628488	0.000000	-10.000000	0.475000	-24.783335	264.833344	1023.000000	1023.000000	2046.000000
32.020000	-0.014708	-8.692310	-3.989766	-1.132218	-2.754891	-0.815436	0.000000	-10.000000	0.475000	-24.533335	256.500000	1023.000000	1023.000000	2046.000000
32.040001	-0.015413	-9.109282	-4.091094	-1.249758	-2.830784	-0.937646	0.000000	-10.000000	0.475000	-24.616667	248.166672	1023.000000	1023.000000	2046.000000
32.060001	-0.015943	-9.422452	-4.154078	-1.161918	-2.904834	-1.201622	0.000000	-10.000000	0.483333	-24.533335	240.000000	1023.000000	1023.000000	2046.000000
32.080002	-0.016343	-9.658807	-4.145547	-1.173553	-3.064271	-1.275435	0.000000	-10.000000	0.466667	-24.450001	232.000000	1023.000000	1023.000000	2046.000000
32.099998	-0.016691	-9.864268	-4.207838	-1.148627	-3.083999	-1.423804	0.000000	-10.000000	0.458333	-24.050001	224.000000	1023.000000	1023.000000	2046.000000
32.119999	-0.016810	-9.934727	-4.041203	-1.088673	-3.315999	-1.488852	0.000000	-10.000000	0.441667	-23.633333	216.000000	1023.000000	1023.000000	2046.000000
32.139999	-0.016971	-10.030147	-4.072268	-1.090345	-3.289744	-1.577790	0.000000	-10.000000	0.425000	-23.100000	208.000000	1023.000000	1023.000000	2046.000000
32.160000	-0.017476	-10.328250	-4.111379	-1.142290	-3.377551	-1.697030	0.000000	-10.000000	0.391667	-22.666668	200.166672	1023.000000	1023.000000	2046.000000
32.180000	-0.017871	-10.561504	-4.014831	-1.350989	-3.462233	-1.733452	0.000000	-10.000000	0.366667	-22.400002	192.500000	1023.000000	1023.000000	2046.000000
32.200001	-0.018335	-10.835832	-4.328339	-1.099892	-3.299708	-2.107893	0.000000	-10.000000	0.350000	-22.000000	185.000000	1023.000000	1023.000000	2046.000000
32.220001	-0.018807	-11.114882	-4.342334	-1.029545	-3.628852	-2.114152	0.000000	-10.000000	0.350000	-21.766666	177.666672	1023.000000	1023.000000	2046.000000
32.240002	-0.019418	-11.475871	-4.617411	-0.963163	-3.760221	-2.135076	0.000000	-10.000000	0.341667	-21.383333	170.333328	1023.000000	1023.000000	2046.000000
32.259998	-0.020568	-12.155625	-4.830323	-1.009139	-3.958440	-2.357723	0.000000	-10.000000	0.341667	-21.266666	163.166672	1023.000000	1023.000000	2046.000000
32.279999	-0.022486	-13.289044	-4.938355	-1.433515	-4.328123	-2.589051	0.000000	-10.000000	0.333333	-20.850000	156.000000	1023.000000	1023.000000	2046.000000
32.299999	-0.024748	-14.626236	-5.297945	-1.977802	-4.422979	-2.927510	0.000000	-10.000000	0.325000	-20.483334	149.166672	1023.000000	1023.000000	2046.000000
32.320000	-0.027310	-16.140207	-5.466790	-2.473899	-4.826276	-3.373243	0.000000	-10.000000	0.300000	-19.866667	142.333328	1023.000000	1023.000000	2046.000000
32.340000	-0.029610	-17.499771	-5.891401	-2.926403	-4.856740	-3.825228	0.000000	-10.000000	0.275000	-19.183334	135.833328	1023.000000	1023.000000	2046.000000
32.360001	-0.031460	-18.592798	-6.063230	-3.056146	-5.062485	-4.410939	0.000000	-10.000000	0.241667	-18.433334	129.500000	1023.000000	1023.000000	2046.000000
32.380001	-0.032851	-19.415058	-6.365591	-3.242891	-5.037477	-4.769098	0.000000	-10.000000	0.225000	-17.900002	123.500000	1023.000000	1023.000000	2046.000000
32.400002	-0.033970	-20.076078	-6.624861	-3.256294	-5.030513	-5.164411	0.000000	-10.000000	0.216667	-17.516666	117.500000	1023.000000	1023.000000	2046.000000
32.419998	-0.035085	-20.735039	-6.880996	-3.428440	-5.037737	-5.387865	0.000000	-10.000000	0.225000	-17.266666	111.500000	1023.000000	1023.000000	2046.000000
32.439999	-0.035979	-21.263485	-7.106311	-3.443124	-5.023357	-5.690693	0.000000	-10.000000	0.216667	-16.983334	105.500000	1023.000000	1023.000000	2046.000000
32.459999	-0.036721	-21.702282	-7.247642	-3.507497	-5.002618	-5.944525	0.000000	-10.000000	0.208333	-16.733334	99.833336	1023.000000	1023.000000	2046.000000
32.480000	-0.037475	-22.147661	-7.457448	-3.621041	-4.970349	-6.098825	0.000000	-10.000000	0.200000	-16.416666	94.166664	1023.000000	1023.000000	2046.000000
32.500000	-0.038159	-22.551996	-7.499845	-3.660000	-5.069306	-6.322845	0.000000	-10.000000	0.200000	-16.150000	88.833336	1023.000000	1023.000000	2046.000000
32.520000	-0.038518	-22.764244	-7.612163	-3.706407	-5.036638	-6.409037	0.000000	-10.000000	0.200000	-15.900001	83.333336	1023.000000	1023.000000	2046.000000
32.540001	-0.038768	-22.911661	-7.420110	-3.645969	-5.241315	-6.604267	0.000000	-10.000000	0.191667	-15.650001	78.166664	1023.000000	1023.000000	2046.000000
32.560001	-0.038624	-22.826874	-7.455988	-3.744264	-5.088336	-6.538285	0.000000	-10.000000	0.191667	-15.366667	72.833336	1023.000000	1023.000000	2046.000000
32.580002	-0.038593	-22.808641	-7.282051	-3.617326	-5.236343	-6.672920	0.000000	-10.000000	0.191667	-15.183333	67.666664	1023.000000	1023.000000	2046.000000
32.599998	-0.038555	-22.786022	-7.339710	-3.733207	-5.154021	-6.559085	0.000000	-10.000000	0.183333	-14.933333	62.500000	1023.000000	1023.000000	2046.000000
32.619999	-0.038954	-23.022020	-7.199728	-3.667224	-5.388733	-6.766335	0.000000	-10.000000	0.166667	-14.550000	57.666668	1023.000000	1023.000000	2046.000000
32.639999	-0.039607	-23.407541	-7.266895	-3.881258	-5.451358	-6.808030	0.000000	-10.000000	0.150000	-14.016666	52.833332	1023.000000	1023.000000	2046.000000
32.660000	-0.040489	-23.929182	-7.266673	-4.058517	-5.647003	-6.956989	0.000000	-10.000000	0.150000	-13.483334	46.666668	1023.000000	1023.000000	2046.000000
32.680000	-0.041405	-24.470585	-7.301556	-4.310947	-5.804794	-7.053288	0.000000	-10.000000	0.125000	-12.866667	40.666668	1023.000000	1023.000000	2046.000000
32.700001	-0.042284	-24.990000	-7.340361	-4.579395	-5.921578	-7.148666	0.000000	-10.000000	0.100000	-12.400001	36.333332	1023.000000	1023.000000	2046.000000
32.720001	-0.043365	-25.628664	-7.276845	-4.675312	-6.220008	-7.456498	0.000000	-10.000000	0.075000	-11.933333	33.666668	1023.000000	1023.000000	2046.000000
32.740002	-0.044046	-26.030918	-7.423839	-5.008260	-6.166622	-7.432198	0.000000	-10.000000	0.075000	-11.433333	31.000000	1023.000000	1023.000000	2046.000000
32.759998	-0.044425	-26.255230	-7.213611	-4.916362	-6.388366	-7.736891	0.000000	-10.000000	0.066667	-10.766667	27.000000	1023.000000	1023.000000	2046.000000
32.779999	-0.044553	-26.331015	-7.276346	-5.131173	-6.233845	-7.689651	0.000000	-10.000000	0.058333	-10.000000	23.333334	1023.000000	1023.000000	2046.000000
32.799999	-0.044560	-26.335249	-7.059225	-5.142995	-6.329547	-7.803481	0.000000	-10.000000	0.050000	-9.516667	20.000000	1023.000000	1023.000000	2046.000000
32.820000	-0.044335	-26.201748	-7.076151	-5.132752	-6.135676	-7.857169	0.000000	-10.000000	0.050000	-9.000000	17.000000	1023.000000	1023.000000	2046.000000
32.840000	-0.044140	-26.086535	-6.877757	-5.140990	-6.214384	-7.853404	0.000000	-10.000000	0.050000	-8.583334	14.000000	1023.000000	1023.000000	2046.000000
32.860001	-0.043824	-25.899946	-6.735402	-4.994081	-6.188606	-7.981856	0.000000	-10.000000	0.041667	-7.883334	11.166667	1023.000000	1023.000000	2046.000000
32.880001	-0.043298	-25.589201	-6.638722	-5.086586	-6.076933	-7.786959	0.000000	-10.000000	0.033333	-7.116667	8.333333	1023.000000	1023.000000	2046.000000
32.900002	-0.042947	-25.381718	-6.451500	-4.890707	-6.078568	-7.960943	0.000000	-10.000000	0.025000	-6.216667	5.833333	1023.000000	1023.000000	2046.000000
32.919998	-0.042577	-25.162922	-6.430990	-5.020802	-5.926720	-7.784410	0.000000	-10.000000	0.025000	-5.533333	3.666667	1023.000000	1023.000000	2046.000000
32.939999	-0.042326	-25.014536	-6.201211	-4.948913	-5.945252	-7.919158	0.000000	-10.000000	0.025000	-5.116667	2.000000	1023.000000	1023.000000	2046.000000
32.959999	-0.041936	-24.783972	-6.379597	-4.795306	-5.708705	-7.900363	0.000000	-10.000000	0.016667	-4.950000	0.666667	1023.000000	1023.000000	2046.000000
32.980000	-0.041820	-24.715422	-6.235164	-4.532208	-5.983109	-7.964941	0.000000	-10.000000	0.008333	-4.900000	-0.666667	1023.000000	1023.000000	2046.000000
33.000000	-0.041891	-24.757559	-6.484249	-4.563858	-5.980405	-7.729046	0.000000	-10.000000	0.008333	-4.816667	-2.000000	1023.000000	1023.000000	2046.000000
33.020000	-0.042512	-25.124733	-6.473882	-4.451572	-6.236274	-7.963005	0.000000	-10.000000	0.008333	-4.616667	-3.666667	1023.000000	1023.000000	2046.000000
33.040001	-0.043766	-25.865507	-6.754952	-4.968953	-6.250267	-7.891335	0.000000	-10.000000	0.008333	-4.216667	-5.166667	1023.000000	1023.000000	2046.000000
33.060001	-0.045602	-26.951052	-6.766178	-5.308688	-6.568371	-8.307814	0.000000	-10.000000	0.000000	-3.716667	-6.666667	1023.000000	1023.000000	2046.000000
33.080002	-0.047691	-28.185486	-7.192835	-5.889897	-6.584274	-8.518479	0.000000	-10.000000	0.000000	-3.150000	-7.833333	1023.000000	1023.000000	2046.000000
33.099998	-0.049433	-29.214676	-7.294137	-6.003254	-6.842588	-9.074697	0.000000	-10.000000	-0.008333	-2.383333	-9.000000	1023.000000	1023.000000	2046.000000
33.119999	-0.050573	-29.888546	-7.642613	-6.312733	-6.721557	-9.211642	0.000000	-10.000000	-0.008333	-1.800000	-9.666667	1023.000000	1023.000000	2046.000000
33.139999	-0.051563	-30.473652	-7.709310	-6.203084	-6.857763	-9.703496	0.000000	-10.000000	-0.008333	-1.600000	-10.000000	1023.000000	1023.000000	2046.000000
33.160000	-0.051992	-30.727251	-8.047008	-6.400246	-6.629550	-9.650447	0.000000	-10.000000	0.008333	-2.000000	-10.000000	1023.000000	1023.000000	2046.000000
33.180000	-0.052647	-31.114635	-8.090671	-6.235985	-6.732606	-10.055374	0.000000	-10.000000	0.008333	-2.550000	-10.333333	1023.000000	1023.000000	2046.000000
33.200001	-0.052911	-31.270151	-8.396893	-6.431616	-6.543330	-9.898313	0.000000	-10.000000	0.016667	-3.083333	-11.000000	1023.000000	1023.000000	2046.000000
33.220001	-0.053250	-31.470455	-8.401375	-6.234946	-6.585227	-10.248907	0.000000	-10.000000	0.008333	-3.466667	-12.166667	1023.000000	1023.000000	2046.000000
33.240002	-0.053035	-31.343534	-8.548826	-6.372815	-6.377140	-10.044753	0.000000	-10.000000	0.008333	-3.683333	-13.333333	1023.000000	1023.000000	2046.000000
33.259998	-0.053225	-31.455975	-8.497169	-6.155817	-6.487715	-10.315274	0.000000	-10.000000	0.000000	-3.733333	-14.666667	1023.000000	1023.000000	2046.000000
33.279999	-0.052695	-31.142506	-8.488774	-6.231573	-6.371801	-10.050359	0.000000	-10.000000	0.000000	-3.650000	-15.833333	1023.000000	1023.000000	2046.000000
33.299999	-0.052409	-30.973612	-8.359121	-5.994059	-6.385221	-10.235211	0.000000	-10.000000	0.008333	-3.500000	-17.166666	1023.000000	1023.000000	2046.000000
33.320000	-0.051664	-30.533619	-8.281164	-6.087941	-6.226439	-9.938075	0.000000	-10.000000	0.016667	-3.400000	-18.333334	1023.000000	1023.000000	2046.000000
33.340000	-0.051157	-30.233612	-8.141988	-5.786972	-6.210243	-10.094409	0.000000	-10.000000	0.016667	-3.516667	-19.500000	1023.000000	1023.000000	2046.000000
33.360001	-0.050491	-29.840134	-8.078370	-5.870567	-6.144279	-9.746917	0.000000	-10.000000	0.025000	-3.633333	-20.500000	1023.000000	1023.000000	2046.000000
33.380001	-0.050448	-29.814762	-7.928856	-5.640944	-6.280483	-9.964478	0.000000	-10.000000	0.025000	-3.633333	-21.666666	1023.000000	1023.000000	2046.000000
33.400002	-0.050323	-29.740915	-7.944221	-5.822291	-6.270847	-9.703556	0.000000	-10.000000	0.025000	-3.383333	-22.833334	1023.000000	1023.000000	2046.000000
33.419998	-0.050835	-30.043772	-7.918055	-5.751548	-6.413521	-9.960648	0.000000	-10.000000	0.016667	-3.116667	-24.000000	1023.000000	1023.000000	2046.000000
33.439999	-0.051065	-30.179667	-7.987761	-6.045807	-6.407444	-9.738654	0.000000	-10.000000	0.008333	-2.916667	-25.000000	1023.000000	1023.000000	2046.000000
33.459999	-0.051804	-30.615917	-7.884013	-6.088100	-6.672218	-9.971586	0.000000	-10.000000	0.008333	-2.633333	-26.000000	1023.000000	1023.000000	2046.000000
33.480000	-0.052134	-30.811298	-7.998844	-6.365107	-6.626606	-9.820743	0.000000	-10.000000	0.000000	-1.916667	-26.666666	1023.000000	1023.000000	2046.000000
33.500000	-0.052563	-31.064760	-7.838253	-6.281643	-6.868131	-10.076735	0.000000	-10.000000	0.000000	-0.983333	-27.000000	1023.000000	1023.000000	2046.000000
33.520000	-0.052390	-30.962404	-7.914382	-6.385561	-6.743367	-9.919094	0.000000	-10.000000	0.000000	0.016667	-27.000000	1023.000000	1023.000000	2046.000000
33.540001	-0.052249	-30.879257	-7.711579	-6.356838	-6.831355	-9.979486	0.000000	-10.000000	0.000000	1.000000	-27.000000	1023.000000	1023.000000	2046.000000
33.560001	-0.051688	-30.547596	-7.649301	-6.208316	-6.696043	-9.993937	0.000000	-10.000000	-0.008333	2.100000	-27.000000	1023.000000	1023.000000	2046.000000
33.580002	-0.050937	-30.103796	-7.455743	-6.244991	-6.697394	-9.705667	0.000000	-10.000000	-0.025000	3.450000	-27.000000	1023.000000	1023.000000	2046.000000
33.599998	-0.050145	-29.635717	-7.274342	-5.931110	-6.628342	-9.801924	0.000000	-10.000000	-0.033333	4.916667	-27.000000	1023.000000	1023.000000	2046.000000
33.619999	-0.048781	-28.829426	-7.042638	-5.936783	-6.505923	-9.344081	0.000000	-10.000000	-0.033333	6.683333	-27.000000	1023.000000	1023.000000	2046.000000
33.639999	-0.047926	-28.324419	-6.755880	-5.630042	-6.533013	-9.405483	0.000000	-10.000000	-0.041667	8.650000	-27.000000	1023.000000	1023.000000	2046.000000
33.660000	-0.046571	-27.523470	-6.645478	-5.624311	-6.312844	-8.940836	0.000000	-10.000000	-0.058333	10.666667	-27.000000	1023.000000	1023.000000	2046.000000
33.680000	-0.045740	-27.032104	-6.370916	-5.380632	-6.369904	-8.910652	0.000000	-10.000000	-0.091667	12.333334	-27.000000	1023.000000	1023.000000	2046.000000
33.700001	-0.044410	-26.246420	-6.227201	-5.462606	-6.060297	-8.496316	0.000000	-10.000000	-0.116667	13.666667	-27.000000	1023.000000	1023.000000	2046.000000
33.720001	-0.043505	-25.711374	-6.157880	-4.856002	-6.026157	-8.671336	0.000000	-10.000000	-0.150000	14.683333	-10.000000	1023.000000	1023.000000	2046.000000
33.740002	-0.042197	-24.938635	-6.159532	-4.732628	-5.965931	-8.080543	0.000000	-10.000000	-0.158333	15.600000	8.166667	1023.000000	1023.000000	2046.000000
33.759998	-0.041608	-24.590607	-6.148464	-4.319894	-6.137683	-7.984566	0.000000	-10.000000	-0.183333	16.333334	28.333334	1023.000000	1023.000000	2046.000000
33.779999	-0.041045	-24.257666	-6.254029	-4.377345	-6.037627	-7.588665	0.000000	-10.000000	-0.191667	16.950001	33.166668	1023.000000	1023.000000	2046.000000
33.799999	-0.041559	-24.561619	-6.272543	-4.558988	-6.145564	-7.584525	0.000000	-10.000000	-0.208333	17.433334	38.833332	1023.000000	1023.000000	2046.000000
33.820000	-0.042132	-24.900038	-6.435998	-4.935351	-6.043182	-7.485507	0.000000	-10.000000	-0.216667	18.000000	44.500000	1023.000000	1023.000000	2046.000000
33.840000	-0.043103	-25.473993	-6.541409	-5.253993	-6.147586	-7.531005	0.000000	-10.000000	-0.241667	18.733334	50.500000	1023.000000	1023.000000	2046.000000
33.860001	-0.043569	-25.749149	-6.735476	-5.396540	-5.994569	-7.622563	0.000000	-10.000000	-0.266667	19.733334	56.666668	1023.000000	1023.000000	2046.000000
33.880001	-0.043719	-25.837694	-6.755723	-5.560994	-5.918496	-7.602483	0.000000	-10.000000	-0.283333	20.500000	63.000000	1023.000000	1023.000000	2046.000000
33.900002	-0.043378	-25.636303	-6.919266	-5.437921	-5.623493	-7.655623	0.000000	-10.000000	-0.291667	21.000000	69.666664	1023.000000	1023.000000	2046.000000
33.919998	-0.042807	-25.298740	-6.928374	-5.406306	-5.481071	-7.482989	0.000000	-10.000000	-0.325000	21.500000	76.666664	1023.000000	1023.000000	2046.000000
33.939999	-0.042189	-24.933859	-7.008868	-5.232421	-5.264224	-7.428345	0.000000	-10.000000	-0.333333	22.166668	83.833336	1023.000000	1023.000000	2046.000000
33.959999	-0.041304	-24.410923	-7.018861	-5.205577	-5.071180	-7.115304	0.000000	-10.000000	-0.350000	22.883333	91.166664	1023.000000	1023.000000	2046.000000
33.980000	-0.040497	-23.933893	-7.044440	-4.927110	-4.849727	-7.112616	0.000000	-10.000000	-0.341667	23.416666	98.500000	1023.000000	1023.000000	2046.000000
34.000000	-0.039179	-23.154985	-6.957520	-4.905974	-4.603902	-6.687588	0.000000	-10.000000	-0.358333	23.916666	106.166664	1023.000000	1023.000000	2046.000000
34.020000	-0.038117	-22.527111	-6.805021	-4.651635	-4.439157	-6.631298	0.000000	-10.000000	-0.383333	24.550001	114.000000	1023.000000	1023.000000	2046.000000
34.040001	-0.036531	-21.589766	-6.620191	-4.579490	-4.243332	-6.146753	0.000000	-10.000000	-0.416667	25.250000	122.166664	1023.000000	1023.000000	2046.000000
34.060001	-0.035062	-20.721674	-6.355664	-4.296029	-4.079884	-5.990096	0.000000	-10.000000	-0.433333	25.833334	130.500000	1023.000000	1023.000000	2046.000000
34.080002	-0.033003	-19.504652	-6.089135	-4.162878	-3.743065	-5.509575	0.000000	-10.000000	-0.450000	26.300001	139.166672	1023.000000	1023.000000	2046.000000
34.099998	-0.031201	-18.439878	-5.791740	-3.840032	-3.540545	-5.267562	0.000000	-10.000000	-0.441667	26.416668	147.833328	1023.000000	1023.000000	2046.000000
34.119999	-0.029237	-17.279072	-5.566737	-3.703850	-3.221731	-4.786755	0.000000	-10.000000	-0.450000	26.700001	156.666672	1023.000000	1023.000000	2046.000000
34.139999	-0.027935	-16.509598	-5.311740	-3.518166	-3.102324	-4.577367	0.000000	-10.000000	-0.441667	26.783335	165.500000	1023.000000	1023.000000	2046.000000
34.160000	-0.026505	-15.664525	-5.151887	-3.510405	-2.839639	-4.162593	0.000000	-10.000000	-0.441667	26.916668	174.500000	1023.000000	1023.000000	2046.000000
34.180000	-0.025714	-15.196795	-4.915077	-3.528175	-2.753072	-4.000471	0.000000	-10.000000	-0.441667	27.083334	183.500000	1023.000000	1023.000000	2046.000000
34.200001	-0.024512	-14.486842	-4.668001	-3.701724	-2.571005	-3.546113	0.000000	-10.000000	-0.458333	27.100000	192.500000	1023.000000	1023.000000	2046.000000
34.220001	-0.024060	-14.219726	-4.419952	-3.874231	-2.550104	-3.375438	0.000000	-10.000000	-0.491667	27.600000	201.500000	1023.000000	1023.000000	2046.000000
34.240002	-0.023063	-13.630079	-4.095034	-4.056351	-2.458211	-3.020483	0.000000	-10.000000	-0.516667	27.833334	210.500000	1023.000000	1023.000000	2046.000000
34.259998	-0.022220	-13.132288	-3.774402	-4.112506	-2.368187	-2.877193	0.000000	-10.000000	-0.533333	28.266666	219.833328	1023.000000	1023.000000	2046.000000
34.279999	-0.020519	-12.126993	-3.439909	-4.107156	-2.076875	-2.503053	0.000000	-10.000000	-0.533333	28.633333	229.166672	1023.000000	1023.000000	2046.000000
34.299999	-0.019374	-11.449768	-3.071560	-4.026083	-1.975755	-2.376371	0.000000	-10.000000	-0.541667	28.733334	238.833328	1023.000000	1023.000000	2046.000000
34.320000	-0.017337	-10.246216	-2.736951	-3.956681	-1.612324	-1.940259	0.000000	-10.000000	-0.550000	28.966667	248.333328	1023.000000	1023.000000	2046.000000
34.340000	-0.015539	-9.183685	-2.419444	-3.749050	-1.316779	-1.698412	0.000000	-10.000000	-0.558333	28.900000	258.000000	1023.000000	1023.000000	2046.000000
34.360001	-0.013201	-7.801503	-2.022154	-3.632386	-0.990897	-1.156065	0.000000	-10.000000	-0.558333	29.000000	267.666656	1023.000000	1023.000000	2046.000000
34.380001	-0.011206	-6.622988	-1.643339	-3.312361	-0.688362	-0.978926	0.000000	-10.000000	-0.550000	29.083334	277.333344	1023.000000	1023.000000	2046.000000
34.400002	-0.008897	-5.258349	-1.218669	-3.175409	-0.358009	-0.506262	0.000000	-10.000000	-0.550000	29.166666	287.000000	1023.000000	1023.000000	2046.000000
34.419998	-0.007139	-4.219018	-0.821608	-3.015738	-0.129426	-0.252246	0.000000	-10.000000	-0.550000	29.116667	296.666656	1023.000000	1023.000000	2046.000000
34.439999	-0.005406	-3.195203	-0.489342	-2.939910	0.082882	0.151166	0.000000	-10.000000	-0.550000	29.050001	306.500000	1023.000000	1023.000000	2046.000000
34.459999	-0.003891	-2.299538	-0.103262	-3.000930	0.351145	0.453508	0.000000	-10.000000	-0.541667	28.883333	316.166656	1023.000000	1023.000000	2046.000000
34.480000	-0.002231	-1.318332	0.064239	-2.642951	0.610409	0.649971	0.000000	-10.000000	-0.533333	28.816668	325.833344	1023.000000	1023.000000	2046.000000
34.500000	-0.000424	-0.250647	0.201209	-2.301746	0.798914	1.050975	0.000000	-10.000000	-0.516667	28.533333	335.333344	1023.000000	1023.000000	2046.000000
34.520000	0.001584	0.936118	0.385275	-1.853277	0.842073	1.562047	0.000000	-10.000000	-0.508333	28.216667	345.000000	1023.000000	1023.000000	2046.000000
34.540001	0.002490	1.471788	0.535327	-1.794440	0.866762	1.864139	0.000000	-10.000000	-0.500000	27.933334	354.500000	1023.000000	1023.000000	2046.000000
34.560001	0.003061	1.809187	0.699740	-2.013524	0.914766	2.208204	0.000000	-10.000000	-0.491667	27.783333	363.833344	1023.000000	1023.000000	2046.000000
34.580002	0.002463	1.455899	0.578300	-2.278845	0.916430	2.240014	0.000000	-10.000000	-0.475000	27.466667	373.166656	1023.000000	1023.000000	2046.000000
34.599998	0.001761	1.040470	0.507076	-2.448337	0.814182	2.167549	0.000000	-10.000000	-0.450000	27.166666	382.333344	1023.000000	1023.000000	2046.000000
34.619999	0.000937	0.554008	0.343626	-2.597294	0.859717	1.947960	0.000000	-10.000000	-0.441667	26.716667	391.500000	1023.000000	1023.000000	2046.000000
34.639999	0.001185	0.700581	0.382607	-2.579237	1.046350	1.850862	0.000000	-10.000000	-0.433333	26.333334	400.500000	1023.000000	1023.000000	2046.000000
34.660000	0.001760	1.039915	0.344229	-2.569829	1.304030	1.961485	0.000000	-10.000000	-0.450000	26.183334	409.333344	1023.000000	1023.000000	2046.000000
34.680000	0.002641	1.560661	0.394032	-2.410965	1.556714	2.020880	0.000000	-10.000000	-0.450000	26.116667	418.166656	1023.000000	1023.000000	2046.000000
34.700001	0.003618	2.137963	0.434715	-2.243410	1.817336	2.129322	0.000000	-10.000000	-0.441667	26.283335	426.833344	1023.000000	1023.000000	2046.000000
34.720001	0.004627	2.734312	0.516348	-2.045822	2.097546	2.166240	0.000000	-10.000000	-0.416667	26.283335	435.666656	1023.000000	1023.000000	2046.000000
34.740002	0.005916	3.496087	0.681246	-1.888072	2.334602	2.368312	0.000000	-10.000000	-0.408333	26.133333	444.333344	1023.000000	1023.000000	2046.000000
34.759998	0.006990	4.130854	0.786022	-1.813536	2.589349	2.569019	0.000000	-10.000000	-0.425000	25.816668	453.166656	1023.000000	1023.000000	2046.000000
34.779999	0.008541	5.047702	0.985559	-1.595994	2.906514	2.751624	0.000000	-10.000000	-0.433333	25.533333	461.666656	1023.000000	1023.000000	2046.000000
34.799999	0.009956	5.883955	1.195985	-1.500417	3.158293	3.030093	0.000000	-10.000000	-0.433333	25.283333	470.333344	1023.000000	1023.000000	2046.000000
34.820000	0.011917	7.043127	1.562138	-1.275846	3.471569	3.285267	0.000000	-10.000000	-0.425000	25.216667	478.666656	1023.000000	1023.000000	2046.000000
34.840000	0.013618	8.048109	1.808553	-1.142106	3.797827	3.583834	0.000000	-10.000000	-0.425000	25.033333	487.333344	1023.000000	1023.000000	2046.000000
34.860001	0.015599	9.219069	2.130358	-0.869267	4.133092	3.824886	0.000000	-10.000000	-0.400000	24.916666	495.666656	1023.000000	1023.000000	2046.000000
34.880001	0.017287	10.216731	2.387012	-0.712029	4.434837	4.106911	0.000000	-10.000000	-0.375000	24.533333	504.000000	1023.000000	1023.000000	2046.000000
34.900002	0.018842	11.135644	2.791291	-0.539591	4.624083	4.259861	0.000000	-10.000000	-0.350000	24.250000	512.000000	1023.000000	1023.000000	2046.000000
34.919998	0.020223	11.951882	3.064454	-0.590007	4.925721	4.551714	0.000000	-10.000000	-0.341667	23.800001	520.166687	1023.000000	1023.000000	2046.000000
34.939999	0.021062	12.447661	3.444813	-0.782466	5.019260	4.766055	0.000000	-10.000000	-0.325000	23.383335	528.166687	1023.000000	1023.000000	2046.000000
34.959999	0.021836	12.905338	3.803697	-1.049641	5.100193	5.051089	0.000000	-10.000000	-0.308333	22.583334	536.166687	1023.000000	1023.000000	2046.000000
34.980000	0.022254	13.152347	4.129447	-1.384316	5.189826	5.217390	0.000000	-10.000000	-0.316667	22.116667	543.833313	1023.000000	1023.000000	2046.000000
35.000000	0.022979	13.580846	4.527217	-1.584038	5.286180	5.351486	0.000000	-10.000000	-0.300000	21.750000	551.500000	1023.000000	1023.000000	2046.000000
35.020000	0.023960	14.160487	4.908577	-1.779371	5.474004	5.557277	0.000000	-10.000000	-0.291667	21.566668	558.833313	1023.000000	1023.000000	2046.000000
35.040001	0.025180	14.881563	5.266950	-1.774428	5.649429	5.739613	0.000000	-10.000000	-0.275000	21.350000	566.000000	1023.000000	1023.000000	2046.000000
35.060001	0.026757	15.813639	5.617928	-1.782209	5.940672	6.037248	0.000000	-10.000000	-0.291667	20.883333	573.166687	1023.000000	1023.000000	2046.000000
35.080002	0.028612	16.909851	6.016622	-1.582621	6.178031	6.297820	0.000000	-10.000000	-0.291667	20.700001	580.333313	1023.000000	1023.000000	2046.000000
35.099998	0.030454	17.998533	6.309948	-1.441175	6.494523	6.635237	0.000000	-10.000000	-0.283333	20.466667	587.333313	1023.000000	1023.000000	2046.000000
35.119999	0.032437	19.170143	6.705348	-1.167372	6.697602	6.934565	0.000000	-10.000000	-0.283333	20.850000	594.166687	1023.000000	1023.000000	2046.000000
35.139999	0.034507	20.393471	7.098273	-0.981729	7.002353	7.274575	0.000000	-10.000000	-0.291667	21.116667	601.000000	1023.000000	1023.000000	2046.000000
35.160000	0.036876	21.793474	7.608304	-0.661962	7.304395	7.542737	0.000000	-10.000000	-0.283333	21.516666	608.000000	1023.000000	1023.000000	2046.000000
35.180000	0.038578	22.799757	7.916277	-0.557215	7.550497	7.890197	0.000000	-10.000000	-0.275000	21.400000	615.000000	1023.000000	1023.000000	2046.000000
35.200001	0.040102	23.700478	8.243093	-0.444293	7.841894	8.059783	0.000000	-10.000000	-0.275000	21.333334	622.166687	1023.000000	1023.000000	2046.000000
35.220001	0.041223	24.362932	8.575762	-0.507055	7.948891	8.345335	0.000000	-10.000000	-0.258333	21.049999	629.333313	1023.000000	1023.000000	2046.000000
35.240002	0.043080	25.460140	8.896672	-0.246801	8.356121	8.454147	0.000000	-10.000000	-0.250000	20.766666	636.500000	1023.000000	1023.000000	2046.000000
35.259998	0.044905	26.538916	9.090577	0.130749	8.608156	8.709432	0.000000	-10.000000	-0.216667	20.416666	643.500000	1023.000000	1023.000000	2046.000000
35.279999	0.046734	27.619898	9.293692	0.549833	8.622278	9.154095	0.000000	-10.000000	-0.216667	19.933334	650.333313	1023.000000	1023.000000	2046.000000
35.299999	0.048123	28.440586	9.539557	0.790592	8.667485	9.442951	0.000000	-10.000000	-0.200000	19.333334	657.000000	1023.000000	1023.000000	2046.000000
35.320000	0.048489	28.656914	9.689810	0.685676	8.696766	9.584661	0.000000	-10.000000	-0.183333	18.533335	663.500000	1023.000000	1023.000000	2046.000000
35.340000	0.047979	28.355598	9.591018	0.494451	8.663942	9.606187	0.000000	-10.000000	-0.158333	17.466667	670.000000	1023.000000	1023.000000	2046.000000
35.360001	0.046442	27.446941	9.343422	0.290802	8.421816	9.390902	0.000000	-10.000000	-0.125000	16.483334	676.000000	1023.000000	1023.000000	2046.000000
35.380001	0.044918	26.546562	9.191398	0.152427	8.194286	9.008451	0.000000	-10.000000	-0.100000	15.133333	681.666687	1023.000000	1023.000000	2046.000000
35.400002	0.044297	26.179508	9.070889	0.143963	8.261877	8.702779	0.000000	-10.000000	-0.083333	14.016667	686.833313	1023.000000	1023.000000	2046.000000
35.419998	0.044447	26.268072	9.019962	0.251741	8.452446	8.543923	0.000000	-10.000000	-0.075000	13.000000	691.666687	1023.000000	1023.000000	2046.000000
35.439999	0.045017	26.605011	9.026777	0.318184	8.698512	8.561536	0.000000	-10.000000	-0.066667	12.316667	696.333313	1023.000000	1023.000000	2046.000000
35.459999	0.045580	26.937527	9.004119	0.485770	8.967912	8.479727	0.000000	-10.000000	-0.050000	11.600000	700.666687	1023.000000	1023.000000	2046.000000
35.480000	0.046146	27.272472	9.073082	0.543003	9.181439	8.474947	0.000000	-10.000000	-0.025000	10.833334	704.666687	1023.000000	1023.000000	2046.000000
35.500000	0.046668	27.580708	9.087827	0.649590	9.380981	8.462309	0.000000	-10.000000	-0.008333	9.850000	708.333313	1023.000000	1023.000000	2046.000000
35.520000	0.047358	27.988409	9.166001	0.716268	9.632401	8.473739	0.000000	-10.000000	0.000000	9.150001	710.666687	1023.000000	1023.000000	2046.000000
35.540001	0.048114	28.435392	9.302226	0.835806	9.829748	8.467611	0.000000	-10.000000	0.000000	8.300000	714.000000	1023.000000	1023.000000	2046.000000
35.560001	0.048902	28.900814	9.474579	0.881994	9.997569	8.546671	0.000000	-10.000000	0.000000	7.800000	716.833313	1023.000000	1023.000000	2046.000000
35.580002	0.049971	29.532600	9.653584	1.028592	10.234997	8.615428	0.000000	-10.000000	0.000000	7.300000	720.500000	1023.000000	1023.000000	2046.000000
35.599998	0.051081	30.189091	9.903028	1.090662	10.510222	8.685179	0.000000	-10.000000	0.000000	6.966667	723.000000	1023.000000	1023.000000	2046.000000
35.619999	0.052403	30.970154	10.068851	1.242056	10.821183	8.838065	0.000000	-10.000000	0.000000	6.733334	725.333313	1023.000000	1023.000000	2046.000000
35.639999	0.053478	31.605515	10.196085	1.311036	11.158240	8.940153	0.000000	-10.000000	0.000000	6.316667	727.500000	1023.000000	1023.000000	2046.000000
35.660000	0.054190	32.026180	10.438302	1.399270	11.229690	8.958920	0.000000	-10.000000	0.000000	5.900000	729.500000	1023.000000	1023.000000	2046.000000
35.680000	0.054795	32.383957	10.594736	1.305649	11.463047	9.020525	0.000000	-10.000000	0.000000	5.200000	731.500000	1023.000000	1023.000000	2046.000000
35.700001	0.054891	32.440449	10.858074	1.094314	11.407767	9.080292	0.000000	-10.000000	0.000000	4.566667	733.500000	1023.000000	1023.000000	2046.000000
35.720001	0.054706	32.331280	10.976718	0.668219	11.485127	9.201213	0.000000	-10.000000	0.000000	3.783333	735.333313	1023.000000	1023.000000	2046.000000
35.740002	0.054295	32.088097	11.250646	0.314025	11.384227	9.139201	0.000000	-10.000000	0.000000	3.200000	736.833313	1023.000000	1023.000000	2046.000000
35.759998	0.054025	31.928526	11.427077	-0.152782	11.472777	9.181452	0.000000	-10.000000	0.000000	2.550000	738.000000	1023.000000	1023.000000	2046.000000
35.779999	0.054015	31.922787	11.764199	-0.337479	11.391450	9.104618	0.000000	-10.000000	0.000000	2.083333	739.000000	1023.000000	1023.000000	2046.000000
35.799999	0.054389	32.144104	11.924074	-0.492992	11.566163	9.146856	0.000000	-10.000000	0.000000	1.716667	739.666687	1023.000000	1023.000000	2046.000000
35.820000	0.055055	32.537754	12.225848	-0.479079	11.609692	9.181294	0.000000	-10.000000	0.008333	1.200000	740.000000	1023.000000	1023.000000	2046.000000
35.840000	0.056019	33.107147	12.314524	-0.394699	11.924972	9.262351	0.000000	-10.000000	0.008333	0.666667	740.000000	1023.000000	1023.000000	2046.000000
35.860001	0.056881	33.616493	12.563719	-0.238282	11.933782	9.357274	0.000000	-10.000000	0.008333	0.166667	740.000000	1023.000000	1023.000000	2046.000000
35.880001	0.057962	34.255367	12.619420	-0.086903	12.206830	9.516020	0.000000	-10.000000	-0.008333	0.300000	740.000000	1023.000000	1023.000000	2046.000000
35.900002	0.059126	34.943630	12.944132	0.136007	12.179398	9.684092	0.000000	-10.000000	-0.008333	0.983333	740.000000	1023.000000	1023.000000	2046.000000
35.919998	0.060573	35.798355	13.127339	0.303269	12.428736	9.939009	0.000000	-10.000000	-0.008333	1.850000	740.000000	1023.000000	1023.000000	2046.000000
35.939999	0.061710	36.470512	13.425024	0.518494	12.485695	10.041301	0.000000	-10.000000	0.000000	2.616667	740.166687	1023.000000	1023.000000	2046.000000
35.959999	0.062449	36.907467	13.489843	0.555145	12.684401	10.178078	0.000000	-10.000000	0.008333	3.033333	740.666687	1023.000000	1023.000000	2046.000000
35.980000	0.062724	37.069824	13.624407	0.525701	12.640034	10.279683	0.000000	-10.000000	0.008333	2.966667	741.500000	1023.000000	1023.000000	2046.000000
36.000000	0.063387	37.461697	13.715998	0.639916	12.829840	10.275943	0.000000	-10.000000	0.008333	2.316667	742.500000	1023.000000	1023.000000	2046.000000
36.020000	0.063810	37.711632	13.741719	1.032201	12.745319	10.192393	0.000000	-10.000000	0.008333	1.216667	743.333313	1023.000000	1023.000000	2046.000000
36.040001	0.064654	38.210533	13.657994	1.239727	12.676004	10.636809	0.000000	-10.000000	0.016667	0.416667	743.833313	1023.000000	1023.000000	2046.000000
36.060001	0.064894	38.352409	13.609027	1.629562	12.396203	10.717615	0.000000	-10.000000	0.033333	-0.700000	744.000000	1023.000000	1023.000000	2046.000000
36.080002	0.064222	37.955269	13.370062	1.469611	12.275285	10.840312	0.000000	-10.000000	0.041667	-1.816667	744.000000	1023.000000	1023.000000	2046.000000
36.099998	0.062285	36.810337	13.073234	1.197436	11.909966	10.629702	0.000000	-10.000000	0.050000	-3.400000	744.000000	1023.000000	1023.000000	2046.000000
36.119999	0.059684	35.273258	12.592072	0.821472	11.522782	10.336933	0.000000	-10.000000	0.050000	-4.650000	744.000000	1023.000000	1023.000000	2046.000000
36.139999	0.056859	33.603867	12.171330	0.607022	11.015774	9.809741	0.000000	-10.000000	0.050000	-5.716667	744.000000	1023.000000	1023.000000	2046.000000
36.160000	0.054914	32.454369	11.796103	0.474375	10.772415	9.411477	0.000000	-10.000000	0.050000	-6.383333	744.000000	1023.000000	1023.000000	2046.000000
36.180000	0.053610	31.683334	11.587214	0.429205	10.537781	9.129134	0.000000	-10.000000	0.050000	-6.600000	744.000000	1023.000000	1023.000000	2046.000000
36.200001	0.052951	31.293798	11.253895	0.488029	10.616051	8.935824	0.000000	-10.000000	0.050000	-6.466667	744.000000	1023.000000	1023.000000	2046.000000
36.220001	0.052175	30.835487	11.065614	0.541054	10.460045	8.768774	0.000000	-10.000000	0.050000	-6.400000	744.000000	1023.000000	1023.000000	2046.000000
36.240002	0.051733	30.574339	10.805357	0.575932	10.556740	8.636309	0.000000	-10.000000	0.050000	-6.566667	744.000000	1023.000000	1023.000000	2046.000000
36.259998	0.051204	30.261585	10.668352	0.625006	10.465941	8.502285	0.000000	-10.000000	0.058333	-7.150000	744.000000	1023.000000	1023.000000	2046.000000
36.279999	0.050942	30.106901	10.444506	0.739598	10.567016	8.355781	0.000000	-10.000000	0.075000	-7.900000	736.833313	1023.000000	1023.000000	2046.000000
36.299999	0.050473	29.829697	10.362259	0.778762	10.452388	8.236289	0.000000	-10.000000	0.091667	-8.700001	728.666687	1023.000000	1023.000000	2046.000000
36.320000	0.050357	29.761152	10.197852	0.815344	10.526073	8.221884	0.000000	-10.000000	0.100000	-9.466667	719.500000	1023.000000	1023.000000	2046.000000
36.340000	0.050126	29.624573	10.121098	0.988766	10.432357	8.082352	0.000000	-10.000000	0.108333	-10.200000	716.333313	1023.000000	1023.000000	2046.000000
36.360001	0.050257	29.701704	10.026717	1.059201	10.491467	8.124318	0.000000	-10.000000	0.108333	-11.083333	712.833313	1023.000000	1023.000000	2046.000000
36.380001	0.050393	29.782539	9.942009	1.219457	10.527170	8.093903	0.000000	-10.000000	0.116667	-11.983334	709.000000	1023.000000	1023.000000	2046.000000
36.400002	0.050451	29.816584	9.773806	1.363411	10.578935	8.100433	0.000000	-10.000000	0.125000	-13.050000	705.000000	1023.000000	1023.000000	2046.000000
36.419998	0.050065	29.588358	9.593523	1.527831	10.467235	7.999769	0.000000	-10.000000	0.166667	-14.133333	700.666687	1023.000000	1023.000000	2046.000000
36.439999	0.049394	29.191807	9.353584	1.561053	10.343659	7.933509	0.000000	-10.000000	0.200000	-15.450000	696.000000	1023.000000	1023.000000	2046.000000
36.459999	0.048315	28.554071	9.128009	1.535912	10.047708	7.842444	0.000000	-10.000000	0.225000	-16.533333	690.833313	1023.000000	1023.000000	2046.000000
36.480000	0.047028	27.793583	8.792631	1.328340	9.825233	7.847379	0.000000	-10.000000	0.233333	-17.516666	685.333313	1023.000000	1023.000000	2046.000000
36.500000	0.045500	26.890646	8.612313	1.112249	9.397696	7.768387	0.000000	-10.000000	0.258333	-18.433334	679.500000	1023.000000	1023.000000	2046.000000
36.520000	0.043504	25.710848	8.305614	0.781171	8.999580	7.624482	0.000000	-10.000000	0.283333	-19.166666	673.333313	1023.000000	1023.000000	2046.000000
36.540001	0.042152	24.911560	8.086408	0.619932	8.673463	7.531757	0.000000	-10.000000	0.316667	-19.900000	667.000000	1023.000000	1023.000000	2046.000000
36.560001	0.040922	24.185034	7.879204	0.488234	8.390137	7.427460	0.000000	-10.000000	0.333333	-20.416666	660.333313	1023.000000	1023.000000	2046.000000
36.580002	0.040091	23.694010	7.698341	0.519040	8.153526	7.323103	0.000000	-10.000000	0.358333	-21.016666	653.500000	1023.000000	1023.000000	2046.000000
36.599998	0.039321	23.238428	7.484600	0.510463	7.959239	7.284126	0.000000	-10.000000	0.375000	-21.666666	646.500000	1023.000000	1023.000000	2046.000000
36.619999	0.038761	22.907917	7.304249	0.637871	7.711297	7.254501	0.000000	-10.000000	0.391667	-22.300001	639.333313	1023.000000	1023.000000	2046.000000
36.639999	0.038058	22.492535	7.035353	0.771068	7.477880	7.208234	0.000000	-10.000000	0.400000	-22.983334	631.833313	1023.000000	1023.000000	2046.000000
36.660000	0.037710	22.286503	6.896208	1.008827	7.193207	7.188259	0.000000	-10.000000	0.408333	-23.350000	624.000000	1023.000000	1023.000000	2046.000000
36.680000	0.037568	22.202511	6.755047	1.201363	7.033097	7.213004	0.000000	-10.000000	0.408333	-23.549999	616.333313	1023.000000	1023.000000	2046.000000
36.700001	0.037853	22.371237	6.788270	1.471239	6.832193	7.279535	0.000000	-10.000000	0.408333	-23.433332	608.666687	1023.000000	1023.000000	2046.000000
36.720001	0.037711	22.287031	6.627708	1.614743	6.768095	7.276485	0.000000	-10.000000	0.408333	-23.400000	601.000000	1023.000000	1023.000000	2046.000000
36.740002	0.037207	21.989361	6.530653	1.759895	6.444627	7.254187	0.000000	-10.000000	0.416667	-23.466667	593.000000	1023.000000	1023.000000	2046.000000
36.759998	0.036323	21.466679	6.292799	1.652520	6.262510	7.258848	0.000000	-10.000000	0.433333	-23.799999	585.000000	1023.000000	1023.000000	2046.000000
36.779999	0.035584	21.030035	6.079743	1.889354	5.927753	7.133185	0.000000	-10.000000	0.458333	-24.283333	577.000000	1023.000000	1023.000000	2046.000000
36.799999	0.034991	20.679598	5.584951	2.226889	5.743522	7.124236	0.000000	-10.000000	0.483333	-24.766666	569.000000	1023.000000	1023.000000	2046.000000
36.820000	0.034440	20.353996	5.247914	2.650726	5.352930	7.102425	0.000000	-10.000000	0.500000	-25.216667	560.666687	1023.000000	1023.000000	2046.000000
36.840000	0.032535	19.228027	4.791030	2.568889	4.851152	7.016954	0.000000	-10.000000	0.500000	-25.533335	552.333313	1023.000000	1023.000000	2046.000000
36.860001	0.030164	17.826815	4.413302	2.253298	4.426124	6.734089	0.000000	-10.000000	0.516667	-25.833334	543.666687	1023.000000	1023.000000	2046.000000
36.880001	0.026892	15.892887	3.865336	1.699235	3.991777	6.336539	0.000000	-10.000000	0.516667	-26.133333	535.166687	1023.000000	1023.000000	2046.000000
36.900002	0.023743	14.032074	3.396087	1.276080	3.494259	5.865649	0.000000	-10.000000	0.525000	-26.233334	526.333313	1023.000000	1023.000000	2046.000000
36.919998	0.020756	12.266724	2.880122	0.985654	3.075792	5.325156	0.000000	-10.000000	0.516667	-26.299999	517.666687	1023.000000	1023.000000	2046.000000
36.939999	0.018502	10.934469	2.473230	0.847228	2.763770	4.850242	0.000000	-10.000000	0.516667	-26.233334	508.833344	1023.000000	1023.000000	2046.000000
36.959999	0.016431	9.710765	2.004893	0.813219	2.516468	4.376185	0.000000	-10.000000	0.508333	-26.083334	500.166656	1023.000000	1023.000000	2046.000000
36.980000	0.014836	8.768357	1.603169	0.756664	2.325521	4.083003	0.000000	-10.000000	0.500000	-25.866667	491.500000	1023.000000	1023.000000	2046.000000
37.000000	0.013221	7.813585	1.114493	0.771916	2.236957	3.690219	0.000000	-10.000000	0.500000	-25.883333	482.833344	1023.000000	1023.000000	2046.000000
37.020000	0.011941	7.057067	0.830864	0.763533	2.037791	3.424879	0.000000	-10.000000	0.508333	-26.033333	474.166656	1023.000000	1023.000000	2046.000000
37.040001	0.010674	6.308490	0.380512	0.721914	2.041709	3.164355	0.000000	-10.000000	0.516667	-26.266666	465.500000	1023.000000	1023.000000	2046.000000
37.060001	0.009749	5.761870	0.199104	0.696398	1.869176	2.997191	0.000000	-10.000000	0.525000	-26.333334	456.833344	1023.000000	1023.000000	2046.000000
37.080002	0.008684	5.131979	-0.113749	0.651591	1.792624	2.801512	0.000000	-10.000000	0.516667	-26.283335	448.000000	1023.000000	1023.000000	2046.000000
37.099998	0.008194	4.842798	-0.194033	0.727079	1.637427	2.672325	0.000000	-10.000000	0.516667	-26.033335	439.166656	1023.000000	1023.000000	2046.000000
37.119999	0.007608	4.496136	-0.409386	0.751117	1.616755	2.537649	0.000000	-10.000000	0.508333	-25.716667	430.500000	1023.000000	1023.000000	2046.000000
37.139999	0.007540	4.456138	-0.372015	0.742626	1.525902	2.559626	0.000000	-10.000000	0.508333	-25.450001	422.000000	1023.000000	1023.000000	2046.000000
37.160000	0.007216	4.264868	-0.520728	0.806161	1.504655	2.474779	0.000000	-10.000000	0.500000	-25.166666	413.500000	1023.000000	1023.000000	2046.000000
37.180000	0.006858	4.053243	-0.585049	0.836094	1.307652	2.494546	0.000000	-10.000000	0.500000	-24.966667	405.166656	1023.000000	1023.000000	2046.000000
37.200001	0.005938	3.509211	-0.817141	0.867718	1.148688	2.309946	0.000000	-10.000000	0.500000	-24.750000	396.666656	1023.000000	1023.000000	2046.000000
37.220001	0.004719	2.789136	-0.925797	0.708415	0.802730	2.203789	0.000000	-10.000000	0.500000	-24.633333	388.333344	1023.000000	1023.000000	2046.000000
37.240002	0.003284	1.940970	-1.082966	0.536606	0.483590	2.003739	0.000000	-10.000000	0.500000	-24.500000	380.000000	1023.000000	1023.000000	2046.000000
37.259998	0.001568	0.926489	-1.311882	0.221057	0.117842	1.899472	0.000000	-10.000000	0.500000	-24.533333	372.000000	1023.000000	1023.000000	2046.000000
37.279999	0.000032	0.018960	-1.438789	-0.023957	-0.234924	1.716630	0.000000	-10.000000	0.491667	-24.500000	364.000000	1023.000000	1023.000000	2046.000000
37.299999	-0.001805	-1.066641	-1.692110	-0.298083	-0.605427	1.528979	0.000000	-10.000000	0.491667	-24.400000	355.833344	1023.000000	1023.000000	2046.000000
37.320000	-0.003101	-1.832755	-1.898387	-0.411338	-0.852744	1.329715	0.000000	-10.000000	0.475000	-24.100000	347.500000	1023.000000	1023.000000	2046.000000
37.340000	-0.004298	-2.540059	-1.992929	-0.499134	-1.167079	1.119083	0.000000	-10.000000	0.475000	-23.733334	339.333344	1023.000000	1023.000000	2046.000000
37.360001	-0.005211	-3.079996	-2.146329	-0.593693	-1.318615	0.978640	0.000000	-10.000000	0.458333	-23.666668	331.500000	1023.000000	1023.000000	2046.000000
37.380001	-0.006045	-3.572459	-2.239919	-0.637064	-1.536676	0.841200	0.000000	-10.000000	0.466667	-23.616667	323.833344	1023.000000	1023.000000	2046.000000
37.400002	-0.006720	-3.971754	-2.350009	-0.632128	-1.661327	0.671711	0.000000	-10.000000	0.466667	-23.783335	316.000000	1023.000000	1023.000000	2046.000000
37.419998	-0.007411	-4.380105	-2.444339	-0.640426	-1.874324	0.578984	0.000000	-10.000000	0.466667	-23.666668	308.000000	1023.000000	1023.000000	2046.000000
37.439999	-0.007811	-4.616107	-2.473945	-0.592208	-1.997195	0.447240	0.000000	-10.000000	0.458333	-23.500000	300.000000	1023.000000	1023.000000	2046.000000
37.459999	-0.007923	-4.682547	-2.446914	-0.539499	-2.105597	0.409463	0.000000	-10.000000	0.441667	-23.183334	292.000000	1023.000000	1023.000000	2046.000000
37.480000	-0.008095	-4.784055	-2.460718	-0.465958	-2.157845	0.300467	0.000000	-10.000000	0.425000	-22.816668	284.333344	1023.000000	1023.000000	2046.000000
37.500000	-0.008564	-5.061156	-2.502158	-0.479051	-2.332982	0.253035	0.000000	-10.000000	0.400000	-22.500000	276.666656	1023.000000	1023.000000	2046.000000
37.520000	-0.009166	-5.417025	-2.586679	-0.650324	-2.337237	0.157215	0.000000	-10.000000	0.383333	-22.250000	271.666656	1023.000000	1023.000000	2046.000000
37.540001	-0.009815	-5.800777	-2.707392	-0.568106	-2.494076	-0.031202	0.000000	-10.000000	0.383333	-22.266666	264.000000	1023.000000	1023.000000	2046.000000
37.560001	-0.010174	-6.012796	-2.976045	-0.383758	-2.515160	-0.137833	0.000000	-10.000000	0.400000	-22.450001	256.666656	1023.000000	1023.000000	2046.000000
37.580002	-0.010771	-6.365625	-3.121916	-0.160443	-2.846164	-0.237102	0.000000	-10.000000	0.408333	-22.650000	246.666672	1023.000000	1023.000000	2046.000000
37.599998	-0.012044	-7.117834	-3.363594	-0.259646	-3.152208	-0.342386	0.000000	-10.000000	0.408333	-22.683334	239.166672	1023.000000	1023.000000	2046.000000
37.619999	-0.013575	-8.023058	-3.548515	-0.584753	-3.348555	-0.541234	0.000000	-10.000000	0.391667	-22.616667	231.500000	1023.000000	1023.000000	2046.000000
37.639999	-0.016040	-9.479707	-3.868904	-1.076352	-3.588047	-0.946402	0.000000	-10.000000	0.391667	-22.366667	224.000000	1023.000000	1023.000000	2046.000000
37.660000	-0.018792	-11.105781	-4.098217	-1.610115	-3.975249	-1.422200	0.000000	-10.000000	0.375000	-22.000000	216.500000	1023.000000	1023.000000	2046.000000
37.680000	-0.021260	-12.564794	-4.446052	-2.026393	-4.160262	-1.932088	0.000000	-10.000000	0.366667	-21.533335	209.166672	1023.000000	1023.000000	2046.000000
37.700001	-0.023278	-13.757440	-4.692338	-2.278473	-4.348176	-2.438453	0.000000	-10.000000	0.341667	-20.966667	202.000000	1023.000000	1023.000000	2046.000000
37.720001	-0.025009	-14.780334	-5.094246	-2.433410	-4.345627	-2.907050	0.000000	-10.000000	0.325000	-20.533335	195.000000	1023.000000	1023.000000	2046.000000
37.740002	-0.026422	-15.615349	-5.379503	-2.496212	-4.415661	-3.323973	0.000000	-10.000000	0.325000	-20.250000	188.166672	1023.000000	1023.000000	2046.000000
37.759998	-0.027665	-16.350021	-5.697455	-2.620212	-4.380431	-3.651922	0.000000	-10.000000	0.325000	-20.300001	181.333328	1023.000000	1023.000000	2046.000000
37.779999	-0.028773	-17.005079	-5.868979	-2.661711	-4.490127	-3.984262	0.000000	-10.000000	0.333333	-20.150000	174.500000	1023.000000	1023.000000	2046.000000
37.799999	-0.029593	-17.489471	-6.160969	-2.738835	-4.367465	-4.222203	0.000000	-10.000000	0.316667	-19.916666	167.833328	1023.000000	1023.000000	2046.000000
37.820000	-0.030348	-17.935829	-6.346836	-2.828881	-4.373278	-4.386836	0.000000	-10.000000	0.291667	-19.450001	161.166672	1023.000000	1023.000000	2046.000000
37.840000	-0.030816	-18.212524	-6.413480	-2.835320	-4.386658	-4.577068	0.000000	-10.000000	0.266667	-18.983334	154.833328	1023.000000	1023.000000	2046.000000
37.860001	-0.031220	-18.451056	-6.469482	-2.919513	-4.420594	-4.641468	0.000000	-10.000000	0.250000	-18.533333	148.500000	1023.000000	1023.000000	2046.000000
37.880001	-0.031288	-18.491394	-6.383831	-2.878942	-4.474783	-4.753837	0.000000	-10.000000	0.241667	-18.233334	142.500000	1023.000000	1023.000000	2046.000000
37.900002	-0.031391	-18.551928	-6.395844	-2.945904	-4.396575	-4.813604	0.000000	-10.000000	0.241667	-17.900000	136.500000	1023.000000	1023.000000	2046.000000
37.919998	-0.031247	-18.466753	-6.238027	-2.945032	-4.471443	-4.812251	0.000000	-10.000000	0.233333	-17.750000	130.500000	1023.000000	1023.000000	2046.000000
37.939999	-0.031330	-18.515839	-6.241748	-2.946045	-4.473220	-4.854825	0.000000	-10.000000	0.225000	-17.283335	124.500000	1023.000000	1023.000000	2046.000000
37.959999	-0.031766	-18.773439	-6.153584	-2.946031	-4.695549	-4.978276	0.000000	-10.000000	0.208333	-16.850000	118.500000	1023.000000	1023.000000	2046.000000
37.980000	-0.032425	-19.163101	-6.248277	-3.114750	-4.725081	-5.074993	0.000000	-10.000000	0.200000	-16.200001	112.833336	1023.000000	1023.000000	2046.000000
38.000000	-0.033361	-19.716555	-6.286220	-3.272895	-4.923850	-5.233589	0.000000	-10.000000	0.200000	-15.683333	107.333336	1023.000000	1023.000000	2046.000000
38.020000	-0.034256	-20.245226	-6.328405	-3.520133	-5.059378	-5.337309	0.000000	-10.000000	0.191667	-15.216667	102.166664	1023.000000	1023.000000	2046.000000
38.040001	-0.035270	-20.844648	-6.304548	-3.762856	-5.295345	-5.481899	0.000000	-10.000000	0.191667	-14.683333	97.000000	1023.000000	1023.000000	2046.000000
38.060001	-0.036522	-21.584349	-6.311810	-4.046709	-5.545156	-5.680674	0.000000	-10.000000	0.166667	-14.133333	92.000000	1023.000000	1023.000000	2046.000000
38.080002	-0.037348	-22.072592	-6.369372	-4.244512	-5.639351	-5.819357	0.000000	-10.000000	0.158333	-13.466667	87.333336	1023.000000	1023.000000	2046.000000
38.099998	-0.037844	-22.365679	-6.343118	-4.331748	-5.666724	-6.024088	0.000000	-10.000000	0.125000	-12.783334	83.000000	1023.000000	1023.000000	2046.000000
38.119999	-0.038242	-22.600754	-6.305667	-4.473960	-5.692185	-6.128942	0.000000	-10.000000	0.108333	-12.200000	78.833336	1023.000000	1023.000000	2046.000000
38.139999	-0.038600	-22.812691	-6.182689	-4.549429	-5.782346	-6.298227	0.000000	-10.000000	0.091667	-11.833334	74.833336	1023.000000	1023.000000	2046.000000
38.160000	-0.038521	-22.765881	-6.116670	-4.631890	-5.741003	-6.276317	0.000000	-10.000000	0.091667	-11.516667	70.833336	1023.000000	1023.000000	2046.000000
38.180000	-0.038453	-22.725853	-5.948713	-4.542894	-5.794481	-6.439765	0.000000	-10.000000	0.100000	-11.283334	67.000000	1023.000000	1023.000000	2046.000000
38.200001	-0.038288	-22.627935	-5.905665	-4.628811	-5.714516	-6.378942	0.000000	-10.000000	0.100000	-10.866667	63.000000	1023.000000	1023.000000	2046.000000
38.220001	-0.038000	-22.458027	-5.688646	-4.464199	-5.758754	-6.546429	0.000000	-10.000000	0.083333	-10.416667	59.333332	1023.000000	1023.000000	2046.000000
38.240002	-0.037615	-22.230173	-5.646250	-4.524820	-5.619740	-6.439363	0.000000	-10.000000	0.075000	-9.850000	55.833332	1023.000000	1023.000000	2046.000000
38.259998	-0.037550	-22.191931	-5.475760	-4.396732	-5.752051	-6.567389	0.000000	-10.000000	0.066667	-9.500000	52.666668	1023.000000	1023.000000	2046.000000
38.279999	-0.037232	-22.004221	-5.472138	-4.595491	-5.478663	-6.457929	0.000000	-10.000000	0.066667	-9.466667	49.333332	1023.000000	1023.000000	2046.000000
38.299999	-0.037224	-21.999577	-5.396287	-4.410054	-5.576435	-6.616800	0.000000	-10.000000	0.066667	-9.483334	46.166668	1023.000000	1023.000000	2046.000000
38.320000	-0.036819	-21.760258	-5.548407	-4.240246	-5.440989	-6.530615	0.000000	-10.000000	0.066667	-9.483334	43.000000	1023.000000	1023.000000	2046.000000
38.340000	-0.036927	-21.823565	-5.561572	-3.943328	-5.689784	-6.628880	0.000000	-10.000000	0.066667	-9.283334	39.833332	1023.000000	1023.000000	2046.000000
38.360001	-0.037668	-22.261761	-5.713791	-4.086935	-5.836327	-6.624709	0.000000	-10.000000	0.066667	-9.066667	36.666668	1023.000000	1023.000000	2046.000000
38.380001	-0.038768	-22.911657	-5.786088	-4.341777	-5.985602	-6.798191	0.000000	-10.000000	0.058333	-8.700000	33.500000	1023.000000	1023.000000	2046.000000
38.400002	-0.040579	-23.982141	-6.033670	-4.946417	-6.085925	-6.916130	0.000000	-10.000000	0.058333	-8.216667	30.666666	1023.000000	1023.000000	2046.000000
38.419998	-0.042683	-25.225866	-6.180322	-5.210945	-6.367239	-7.467359	0.000000	-10.000000	0.050000	-7.500000	28.000000	1023.000000	1023.000000	2046.000000
38.439999	-0.044549	-26.328377	-6.558404	-5.675574	-6.374890	-7.719510	0.000000	-10.000000	0.050000	-6.700000	25.666666	1023.000000	1023.000000	2046.000000
38.459999	-0.045856	-27.100861	-6.705838	-5.717293	-6.447398	-8.230331	0.000000	-10.000000	0.050000	-6.066667	23.500000	1023.000000	1023.000000	2046.000000
38.480000	-0.046869	-27.699480	-6.994866	-5.953590	-6.381979	-8.369044	0.000000	-10.000000	0.050000	-5.816667	21.500000	1023.000000	1023.000000	2046.000000
38.500000	-0.047600	-28.131376	-7.129458	-5.847400	-6.384284	-8.770234	0.000000	-10.000000	0.050000	-5.866667	19.500000	1023.000000	1023.000000	2046.000000
38.520000	-0.048205	-28.489449	-7.407571	-6.006467	-6.254041	-8.821370	0.000000	-10.000000	0.050000	-6.016667	17.500000	1023.000000	1023.000000	2046.000000
38.540001	-0.048701	-28.782091	-7.499614	-5.876133	-6.274288	-9.132054	0.000000	-10.000000	0.050000	-6.083333	15.500000	1023.000000	1023.000000	2046.000000
38.560001	-0.048908	-28.904423	-7.679687	-5.994418	-6.147374	-9.082945	0.000000	-10.000000	0.050000	-6.000000	13.500000	1023.000000	1023.000000	2046.000000
38.580002	-0.049219	-29.088249	-7.724782	-5.852517	-6.173967	-9.336985	0.000000	-10.000000	0.041667	-5.783333	11.500000	1023.000000	1023.000000	2046.000000
38.599998	-0.049050	-28.988674	-7.751882	-5.960873	-6.111230	-9.164690	0.000000	-10.000000	0.033333	-5.433333	9.500000	1023.000000	1023.000000	2046.000000
38.619999	-0.049070	-29.000387	-7.783992	-5.850469	-6.086314	-9.279613	0.000000	-10.000000	0.033333	-5.016667	7.500000	1023.000000	1023.000000	2046.000000
38.639999	-0.048642	-28.747585	-7.628849	-5.817796	-6.088724	-9.212216	0.000000	-10.000000	0.033333	-4.533333	5.833333	1023.000000	1023.000000	2046.000000
38.660000	-0.048305	-28.548473	-7.558553	-5.727437	-6.037892	-9.224590	0.000000	-10.000000	0.025000	-4.300000	3.833333	1023.000000	1023.000000	2046.000000
38.680000	-0.047514	-28.080988	-7.425599	-5.740726	-5.905511	-9.009152	0.000000	-10.000000	0.008333	-4.233334	2.500000	1023.000000	1023.000000	2046.000000
38.700001	-0.047331	-27.972336	-7.343510	-5.569917	-5.978412	-9.080497	0.000000	-10.000000	0.016667	-4.200000	1.000000	1023.000000	1023.000000	2046.000000
38.720001	-0.046977	-27.763699	-7.258404	-5.592136	-5.961320	-8.951837	0.000000	-10.000000	0.016667	-4.050000	0.333333	1023.000000	1023.000000	2046.000000
38.740002	-0.047306	-27.957977	-7.196343	-5.498757	-6.132880	-9.129996	0.000000	-10.000000	0.033333	-3.883333	-0.666667	1023.000000	1023.000000	2046.000000
38.759998	-0.047612	-28.138712	-7.294124	-5.753748	-6.155836	-8.935004	0.000000	-10.000000	0.033333	-3.883333	-1.666667	1023.000000	1023.000000	2046.000000
38.779999	-0.048129	-28.444273	-7.283865	-5.722896	-6.248034	-9.189478	0.000000	-10.000000	0.050000	-3.983333	-3.000000	1023.000000	1023.000000	2046.000000
38.799999	-0.048689	-28.775188	-7.337867	-6.085901	-6.322853	-9.028568	0.000000	-10.000000	0.033333	-3.900000	-4.333333	1023.000000	1023.000000	2046.000000
38.820000	-0.049291	-29.131256	-7.296184	-6.021567	-6.476254	-9.337252	0.000000	-10.000000	0.033333	-3.550000	-5.666667	1023.000000	1023.000000	2046.000000
38.840000	-0.049755	-29.405022	-7.327053	-6.305363	-6.550065	-9.222540	0.000000	-10.000000	0.025000	-2.950000	-6.833333	1023.000000	1023.000000	2046.000000
38.860001	-0.049981	-29.538885	-7.151374	-6.176181	-6.690095	-9.521235	0.000000	-10.000000	0.033333	-2.400000	-7.833333	1023.000000	1023.000000	2046.000000
38.880001	-0.049794	-29.428249	-7.194608	-6.437082	-6.525521	-9.271038	0.000000	-10.000000	0.025000	-2.016667	-8.500000	1023.000000	1023.000000	2046.000000
38.900002	-0.049719	-29.383926	-6.944203	-6.243523	-6.635689	-9.560512	0.000000	-10.000000	0.033333	-1.850000	-8.833333	1023.000000	1023.000000	2046.000000
38.919998	-0.049199	-29.076733	-6.952618	-6.397996	-6.460678	-9.265441	0.000000	-10.000000	0.025000	-1.750000	-9.000000	1023.000000	1023.000000	2046.000000
38.939999	-0.048898	-28.898581	-6.746392	-6.117983	-6.514327	-9.519878	0.000000	-10.000000	0.016667	-1.566667	-9.000000	1023.000000	1023.000000	2046.000000
38.959999	-0.048129	-28.444164	-6.627204	-6.215017	-6.387753	-9.214190	0.000000	-10.000000	0.008333	-0.950000	-9.000000	1023.000000	1023.000000	2046.000000
38.980000	-0.047581	-28.120201	-6.348177	-5.951342	-6.454936	-9.365746	0.000000	-10.000000	0.008333	-0.416667	-9.000000	1023.000000	1023.000000	2046.000000
39.000000	-0.046835	-27.679733	-6.265498	-6.020927	-6.301780	-9.091528	0.000000	-10.000000	0.016667	0.000000	-9.000000	1023.000000	1023.000000	2046.000000
39.020000	-0.046488	-27.474461	-6.126188	-5.814670	-6.313188	-9.220415	0.000000	-10.000000	0.016667	0.000000	-9.000000	1023.000000	1023.000000	2046.000000
39.040001	-0.045815	-27.076508	-6.046342	-6.035473	-6.135315	-8.859378	0.000000	-10.000000	0.025000	0.000000	-9.000000	1023.000000	1023.000000	2046.000000
39.060001	-0.045537	-26.912367	-5.981547	-5.730892	-6.090700	-9.109228	0.000000	-10.000000	0.016667	0.000000	-9.000000	1023.000000	1023.000000	2046.000000
39.080002	-0.044827	-26.492743	-6.057979	-5.642828	-6.041902	-8.750033	0.000000	-10.000000	0.008333	0.300000	-9.000000	1023.000000	1023.000000	2046.000000
39.099998	-0.044541	-26.323763	-6.042840	-5.196565	-6.270042	-8.814315	0.000000	-10.000000	0.000000	1.316667	-9.000000	1023.000000	1023.000000	2046.000000
39.119999	-0.044735	-26.438652	-6.144491	-5.339071	-6.412212	-8.542879	0.000000	-10.000000	-0.008333	3.100000	-9.000000	1023.000000	1023.000000	2046.000000
39.139999	-0.045456	-26.864769	-6.201001	-5.353439	-6.535817	-8.774512	0.000000	-10.000000	-0.008333	5.450000	-9.000000	1023.000000	1023.000000	2046.000000
39.160000	-0.046570	-27.522789	-6.425786	-5.989137	-6.552025	-8.555842	0.000000	-10.000000	-0.016667	7.650000	-9.000000	1023.000000	1023.000000	2046.000000
39.180000	-0.048195	-28.483063	-6.490089	-6.118889	-6.831868	-9.042216	0.000000	-10.000000	-0.033333	9.650001	-9.000000	1023.000000	1023.000000	2046.000000
39.200001	-0.049282	-29.125448	-6.819219	-6.548104	-6.783255	-8.974871	0.000000	-10.000000	-0.066667	11.400001	-9.000000	1023.000000	1023.000000	2046.000000
39.220001	-0.050037	-29.571993	-6.849300	-6.495403	-6.895293	-9.331997	0.000000	-10.000000	-0.091667	12.750000	-9.000000	1023.000000	1023.000000	2046.000000
39.240002	-0.050102	-29.610041	-7.180161	-6.670200	-6.531646	-9.228034	0.000000	-10.000000	-0.108333	13.716666	-3.833333	1023.000000	1023.000000	2046.000000
39.259998	-0.050141	-29.633148	-7.161841	-6.476429	-6.567648	-9.427232	0.000000	-10.000000	-0.116667	14.450000	7.000000	1023.000000	1023.000000	2046.000000
39.279999	-0.049855	-29.464205	-7.391154	-6.527950	-6.280352	-9.264748	0.000000	-10.000000	-0.133333	15.316668	19.500000	1023.000000	1023.000000	2046.000000
39.299999	-0.049481	-29.243021	-7.372751	-6.307822	-6.215243	-9.347205	0.000000	-10.000000	-0.141667	16.183334	28.500000	1023.000000	1023.000000	2046.000000
39.320000	-0.048883	-28.889698	-7.497450	-6.285736	-5.981864	-9.124648	0.000000	-10.000000	-0.166667	16.800001	33.833332	1023.000000	1023.000000	2046.000000
39.340000	-0.048156	-28.460110	-7.388496	-6.075943	-5.939513	-9.056157	0.000000	-10.000000	-0.183333	17.116667	37.500000	1023.000000	1023.000000	2046.000000
39.360001	-0.047281	-27.943096	-7.514385	-6.028497	-5.629005	-8.771208	0.000000	-10.000000	-0.208333	17.549999	43.166668	1023.000000	1023.000000	2046.000000
39.380001	-0.046272	-27.346621	-7.236279	-5.741230	-5.682599	-8.686513	0.000000	-10.000000	-0.208333	18.183332	48.833332	1023.000000	1023.000000	2046.000000
39.400002	-0.044993	-26.591095	-7.234024	-5.598201	-5.375673	-8.383198	0.000000	-10.000000	-0.225000	18.916666	56.666668	1023.000000	1023.000000	2046.000000
39.419998	-0.043434	-25.669502	-6.851749	-5.416640	-5.329088	-8.072024	0.000000	-10.000000	-0.233333	19.616667	63.000000	1023.000000	1023.000000	2046.000000
39.439999	-0.041843	-24.729040	-6.736531	-5.248121	-5.020131	-7.724256	0.000000	-10.000000	-0.250000	19.983334	67.333336	1023.000000	1023.000000	2046.000000
39.459999	-0.040240	-23.781990	-6.418510	-5.007601	-4.930491	-7.425388	0.000000	-10.000000	-0.275000	20.716667	74.000000	1023.000000	1023.000000	2046.000000
39.480000	-0.038916	-22.999527	-6.286582	-4.842795	-4.746825	-7.123325	0.000000	-10.000000	-0.291667	21.333334	80.833336	1023.000000	1023.000000	2046.000000
39.500000	-0.037752	-22.311501	-6.086455	-4.818464	-4.669760	-6.736821	0.000000	-10.000000	-0.316667	22.166666	90.000000	1023.000000	1023.000000	2046.000000
39.520000	-0.037007	-21.870911	-5.977679	-4.696257	-4.604356	-6.592618	0.000000	-10.000000	-0.316667	22.533333	94.666664	1023.000000	1023.000000	2046.000000
39.540001	-0.036172	-21.377932	-5.833199	-4.914136	-4.527281	-6.103315	0.000000	-10.000000	-0.333333	23.049999	102.333336	1023.000000	1023.000000	2046.000000
39.560001	-0.035759	-21.133604	-5.612905	-4.864734	-4.553172	-6.102794	0.000000	-10.000000	-0.358333	23.633333	110.000000	1023.000000	1023.000000	2046.000000
39.580002	-0.034951	-20.655748	-5.441524	-5.131016	-4.461596	-5.621613	0.000000	-10.000000	-0.391667	24.466667	120.333336	1023.000000	1023.000000	2046.000000
39.599998	-0.034458	-20.364420	-5.220973	-5.089723	-4.460600	-5.593124	0.000000	-10.000000	-0.425000	25.150000	128.333328	1023.000000	1023.000000	2046.000000
39.619999	-0.033111	-19.568575	-4.946167	-5.202401	-4.277584	-5.142425	0.000000	-10.000000	-0.433333	25.750000	136.666672	1023.000000	1023.000000	2046.000000
39.639999	-0.031954	-18.884686	-4.676394	-5.075748	-4.097335	-5.035208	0.000000	-10.000000	-0.425000	25.983334	145.333328	1023.000000	1023.000000	2046.000000
39.660000	-0.030204	-17.850346	-4.369650	-5.093970	-3.803425	-4.583301	0.000000	-10.000000	-0.433333	26.350000	154.000000	1023.000000	1023.000000	2046.000000
39.680000	-0.028717	-16.971909	-4.086943	-4.856997	-3.580531	-4.447439	0.000000	-10.000000	-0.441667	26.583334	162.833328	1023.000000	1023.000000	2046.000000
39.700001	-0.026567	-15.700964	-3.687463	-4.837812	-3.303830	-3.871860	0.000000	-10.000000	-0.475000	27.250000	171.666672	1023.000000	1023.000000	2046.000000
39.720001	-0.024780	-14.644818	-3.291794	-4.526835	-3.097154	-3.729035	0.000000	-10.000000	-0.483333	27.733334	180.500000	1023.000000	1023.000000	2046.000000
39.740002	-0.022417	-13.248734	-2.889349	-4.491949	-2.765003	-3.102432	0.000000	-10.000000	-0.516667	28.200001	189.666672	1023.000000	1023.000000	2046.000000
39.759998	-0.020749	-12.262609	-2.525562	-4.262753	-2.541961	-2.932333	0.000000	-10.000000	-0.525000	28.616667	199.000000	1023.000000	1023.000000	2046.000000
39.779999	-0.018968	-11.210327	-2.165285	-4.270339	-2.319880	-2.454823	0.000000	-10.000000	-0.541667	28.816668	208.666672	1023.000000	1023.000000	2046.000000
39.799999	-0.017547	-10.370296	-1.863308	-4.221596	-2.098800	-2.186593	0.000000	-10.000000	-0.533333	29.000000	218.166672	1023.000000	1023.000000	2046.000000
39.820000	-0.015647	-9.247124	-1.602184	-4.036419	-1.706504	-1.902017	0.000000	-10.000000	-0.541667	28.950001	227.833328	1023.000000	1023.000000	2046.000000
39.840000	-0.013994	-8.270325	-1.486290	-3.600847	-1.570011	-1.613177	0.000000	-10.000000	-0.533333	28.966667	237.500000	1023.000000	1023.000000	2046.000000
39.860001	-0.012151	-7.181469	-1.316080	-3.326447	-1.591921	-0.947021	0.000000	-10.000000	-0.541667	28.933334	247.166672	1023.000000	1023.000000	2046.000000
39.880001	-0.010937	-6.463921	-1.197003	-3.089735	-1.479201	-0.697983	0.000000	-10.000000	-0.541667	28.933334	256.833344	1023.000000	1023.000000	2046.000000
39.900002	-0.010284	-6.077866	-1.044175	-3.332970	-1.459866	-0.240854	0.000000	-10.000000	-0.533333	28.966667	266.333344	1023.000000	1023.000000	2046.000000
39.919998	-0.010491	-6.200326	-1.156849	-3.500285	-1.336926	-0.206267	0.000000	-10.000000	-0.516667	28.816668	276.000000	1023.000000	1023.000000	2046.000000
39.939999	-0.011203	-6.621075	-1.242852	-3.802714	-1.446272	-0.129237	0.000000	-10.000000	-0.500000	28.533333	285.666656	1023.000000	1023.000000	2046.000000
39.959999	-0.011922	-7.046091	-1.428022	-3.898597	-1.360896	-0.358576	0.000000	-10.000000	-0.500000	28.350000	295.166656	1023.000000	1023.000000	2046.000000
39.980000	-0.011873	-7.016770	-1.393869	-4.020867	-1.224179	-0.377855	0.000000	-10.000000	-0.491667	28.200001	304.833344	1023.000000	1023.000000	2046.000000
40.000000	-0.011476	-6.782071	-1.445284	-3.927161	-0.960470	-0.449155	0.000000	-10.000000	-0.491667	28.216667	314.166656	1023.000000	1023.000000	2046.000000
40.020000	-0.010533	-6.225138	-1.337168	-3.843263	-0.790433	-0.254273	0.000000	-10.000000	-0.483333	28.150000	323.666656	1023.000000	1023.000000	2046.000000
40.040001	-0.009618	-5.684136	-1.392140	-3.696398	-0.448553	-0.147045	0.000000	-10.000000	-0.483333	28.033333	333.000000	1023.000000	1023.000000	2046.000000
40.060001	-0.008412	-4.971368	-1.303854	-3.553424	-0.172539	0.058449	0.000000	-10.000000	-0.466667	27.883333	342.333344	1023.000000	1023.000000	2046.000000
40.080002	-0.007392	-4.368649	-1.218196	-3.283198	0.041644	0.091101	0.000000	-10.000000	-0.458333	27.600000	351.666656	1023.000000	1023.000000	2046.000000
40.099998	-0.005880	-3.474978	-1.085360	-3.265799	0.366056	0.510125	0.000000	-10.000000	-0.433333	27.400000	361.000000	1023.000000	1023.000000	2046.000000
40.119999	-0.004780	-2.824979	-0.930026	-3.009102	0.557827	0.556322	0.000000	-10.000000	-0.425000	27.033333	370.333344	1023.000000	1023.000000	2046.000000
40.139999	-0.003069	-1.813843	-0.672414	-2.918338	0.809750	0.967158	0.000000	-10.000000	-0.408333	26.933334	379.500000	1023.000000	1023.000000	2046.000000
40.160000	-0.001522	-0.899677	-0.417143	-2.610304	1.044405	1.083364	0.000000	-10.000000	-0.408333	26.783335	388.500000	1023.000000	1023.000000	2046.000000
40.180000	0.000551	0.325418	-0.132602	-2.491451	1.436609	1.512862	0.000000	-10.000000	-0.408333	26.833334	397.333344	1023.000000	1023.000000	2046.000000
40.200001	0.002507	1.481513	0.115678	-2.153310	1.783469	1.735675	0.000000	-10.000000	-0.400000	26.566668	406.166656	1023.000000	1023.000000	2046.000000
40.220001	0.004379	2.587859	0.415567	-1.983237	2.056445	2.099084	0.000000	-10.000000	-0.391667	26.366667	415.000000	1023.000000	1023.000000	2046.000000
40.240002	0.005924	3.501374	0.705845	-1.707181	2.281017	2.221693	0.000000	-10.000000	-0.375000	25.883333	424.000000	1023.000000	1023.000000	2046.000000
40.259998	0.007566	4.471579	1.034317	-1.755936	2.555663	2.637535	0.000000	-10.000000	-0.383333	25.550001	432.666656	1023.000000	1023.000000	2046.000000
40.279999	0.008495	5.020525	1.374479	-1.808030	2.654768	2.799308	0.000000	-10.000000	-0.375000	25.283333	441.333344	1023.000000	1023.000000	2046.000000
40.299999	0.009707	5.737093	1.676756	-2.083828	2.879825	3.264341	0.000000	-10.000000	-0.375000	25.033333	449.666656	1023.000000	1023.000000	2046.000000
40.320000	0.010070	5.951356	2.031696	-2.347027	2.886304	3.380383	0.000000	-10.000000	-0.358333	24.683332	458.166656	1023.000000	1023.000000	2046.000000
40.340000	0.011057	6.534628	2.398164	-2.616805	3.054200	3.699069	0.000000	-10.000000	-0.358333	24.383333	463.666656	1023.000000	1023.000000	2046.000000
40.360001	0.011900	7.032931	2.775626	-2.736524	3.186396	3.807432	0.000000	-10.000000	-0.350000	24.183334	472.000000	1023.000000	1023.000000	2046.000000
40.380001	0.013385	7.910531	3.131728	-2.792303	3.442709	4.128396	0.000000	-10.000000	-0.350000	24.116667	477.500000	1023.000000	1023.000000	2046.000000
40.400002	0.014679	8.675079	3.489976	-2.677936	3.626784	4.236256	0.000000	-10.000000	-0.341667	23.900002	485.666656	1023.000000	1023.000000	2046.000000
40.419998	0.016663	9.847785	3.810782	-2.589304	3.983104	4.643203	0.000000	-10.000000	-0.333333	23.433334	493.666656	1023.000000	1023.000000	2046.000000
40.439999	0.018433	10.893989	4.187013	-2.394985	4.189602	4.912359	0.000000	-10.000000	-0.316667	23.166666	504.000000	1023.000000	1023.000000	2046.000000
40.459999	0.020610	12.180552	4.574461	-2.243991	4.492037	5.358046	0.000000	-10.000000	-0.325000	23.150000	514.333313	1023.000000	1023.000000	2046.000000
40.480000	0.022735	13.436275	4.967949	-1.947714	4.825174	5.590867	0.000000	-10.000000	-0.333333	23.500000	522.000000	1023.000000	1023.000000	2046.000000
40.500000	0.025189	14.886890	5.484649	-1.763421	5.147975	6.017688	0.000000	-10.000000	-0.341667	23.633333	530.000000	1023.000000	1023.000000	2046.000000
40.520000	0.026994	15.953745	5.862327	-1.564974	5.421453	6.234940	0.000000	-10.000000	-0.333333	23.666666	535.333313	1023.000000	1023.000000	2046.000000
40.540001	0.028686	16.953568	6.221400	-1.482571	5.658148	6.556590	0.000000	-10.000000	-0.316667	23.583334	543.000000	1023.000000	1023.000000	2046.000000
40.560001	0.029754	17.584747	6.516135	-1.505389	5.813697	6.760304	0.000000	-10.000000	-0.308333	23.516666	548.000000	1023.000000	1023.000000	2046.000000
40.580002	0.031949	18.881992	6.852973	-1.199467	6.319756	6.908731	0.000000	-10.000000	-0.291667	23.233334	558.333313	1023.000000	1023.000000	2046.000000
40.599998	0.033340	19.703770	7.012624	-0.929011	6.410359	7.209797	0.000000	-10.000000	-0.275000	22.750000	566.333313	1023.000000	1023.000000	2046.000000
40.619999	0.035287	20.854387	7.187921	-0.481778	6.468900	7.679345	0.000000	-10.000000	-0.258333	22.116667	576.666687	1023.000000	1023.000000	2046.000000
40.639999	0.036561	21.607538	7.401077	-0.272826	6.419873	8.059413	0.000000	-10.000000	-0.250000	21.700001	581.666687	1023.000000	1023.000000	2046.000000
40.660000	0.036935	21.828760	7.508374	-0.322821	6.451221	8.191985	0.000000	-10.000000	-0.233333	21.366667	586.500000	1023.000000	1023.000000	2046.000000
40.680000	0.036589	21.624193	7.491131	-0.608029	6.360137	8.380955	0.000000	-10.000000	-0.225000	20.550001	593.666687	1023.000000	1023.000000	2046.000000
40.700001	0.035062	20.721535	7.245178	-0.790376	6.130085	8.136647	0.000000	-10.000000	-0.208333	19.866667	603.000000	1023.000000	1023.000000	2046.000000
40.720001	0.033830	19.993311	7.088368	-0.960657	5.959250	7.906350	0.000000	-10.000000	-0.208333	19.366667	609.833313	1023.000000	1023.000000	2046.000000
40.740002	0.033499	19.797901	7.074629	-0.936397	6.010266	7.649403	0.000000	-10.000000	-0.208333	19.250000	614.166687	1023.000000	1023.000000	2046.000000
40.759998	0.033858	20.010187	7.031812	-0.876716	6.231190	7.623902	0.000000	-10.000000	-0.216667	19.133333	620.666687	1023.000000	1023.000000	2046.000000
40.779999	0.034580	20.436771	7.061471	-0.676573	6.463175	7.588697	0.000000	-10.000000	-0.216667	19.066668	629.166687	1023.000000	1023.000000	2046.000000
40.799999	0.035381	20.910141	7.099158	-0.608943	6.717094	7.702831	0.000000	-10.000000	-0.208333	19.250000	635.500000	1023.000000	1023.000000	2046.000000
40.820000	0.036423	21.526081	7.245458	-0.393156	6.952496	7.721282	0.000000	-10.000000	-0.200000	19.183334	639.500000	1023.000000	1023.000000	2046.000000
40.840000	0.037353	22.075739	7.325451	-0.285565	7.222146	7.813707	0.000000	-10.000000	-0.200000	19.083334	643.833313	1023.000000	1023.000000	2046.000000
40.860001	0.038665	22.850775	7.513422	-0.070816	7.536260	7.871910	0.000000	-10.000000	-0.191667	18.883333	650.166687	1023.000000	1023.000000	2046.000000
40.880001	0.039677	23.448898	7.675342	0.043272	7.755668	7.974617	0.000000	-10.000000	-0.191667	18.700001	656.500000	1023.000000	1023.000000	2046.000000
40.900002	0.041039	24.254072	7.923021	0.230844	8.007020	8.093187	0.000000	-10.000000	-0.166667	17.900000	664.833313	1023.000000	1023.000000	2046.000000
40.919998	0.042187	24.932478	8.117377	0.383006	8.221739	8.210356	0.000000	-10.000000	-0.150000	17.200001	671.166687	1023.000000	1023.000000	2046.000000
40.939999	0.043872	25.928455	8.442740	0.542726	8.568144	8.374846	0.000000	-10.000000	-0.108333	16.316668	677.166687	1023.000000	1023.000000	2046.000000
40.959999	0.045053	26.626379	8.536400	0.667985	8.881346	8.540648	0.000000	-10.000000	-0.075000	15.366667	680.833313	1023.000000	1023.000000	2046.000000
40.980000	0.046614	27.548588	8.801865	0.893061	9.192460	8.661202	0.000000	-10.000000	-0.033333	13.216667	687.500000	1023.000000	1023.000000	2046.000000
41.000000	0.047408	28.017864	8.954458	0.904414	9.395961	8.763031	0.000000	-10.000000	-0.008333	11.350000	692.500000	1023.000000	1023.000000	2046.000000
41.020000	0.048338	28.567583	9.225711	0.934736	9.583218	8.823919	0.000000	-10.000000	0.000000	9.350000	696.666687	1023.000000	1023.000000	2046.000000
41.040001	0.048480	28.651501	9.400787	0.675802	9.656614	8.918297	0.000000	-10.000000	0.000000	7.983334	699.000000	1023.000000	1023.000000	2046.000000
41.060001	0.048609	28.727644	9.679861	0.333682	9.668603	9.045498	0.000000	-10.000000	-0.008333	6.216667	702.000000	1023.000000	1023.000000	2046.000000
41.080002	0.048408	28.609064	9.846083	-0.059692	9.670700	9.151973	0.000000	-10.000000	-0.008333	4.733334	704.833313	1023.000000	1023.000000	2046.000000
41.099998	0.048187	28.478550	10.131146	-0.423584	9.646529	9.124458	0.000000	-10.000000	-0.008333	3.816667	706.500000	1023.000000	1023.000000	2046.000000
41.119999	0.048430	28.622234	10.364904	-0.609315	9.725975	9.140670	0.000000	-10.000000	0.008333	3.100000	708.000000	1023.000000	1023.000000	2046.000000
41.139999	0.048698	28.780581	10.568375	-0.702925	9.854465	9.060668	0.000000	-10.000000	0.008333	2.816667	708.833313	1023.000000	1023.000000	2046.000000
41.160000	0.049606	29.317244	10.745082	-0.710553	10.069998	9.212718	0.000000	-10.000000	0.008333	2.416667	710.000000	1023.000000	1023.000000	2046.000000
41.180000	0.050426	29.801884	10.969364	-0.662693	10.203640	9.291574	0.000000	-10.000000	0.008333	2.066667	710.833313	1023.000000	1023.000000	2046.000000
41.200001	0.051552	30.466993	11.102283	-0.462056	10.420331	9.406436	0.000000	-10.000000	0.016667	1.766667	711.500000	1023.000000	1023.000000	2046.000000
41.220001	0.052514	31.035606	11.309579	-0.354384	10.515995	9.564415	0.000000	-10.000000	0.025000	1.683333	711.833313	1023.000000	1023.000000	2046.000000
41.240002	0.054026	31.929169	11.629138	-0.102665	10.653097	9.749599	0.000000	-10.000000	0.016667	1.866667	712.000000	1023.000000	1023.000000	2046.000000
41.259998	0.055280	32.670403	11.916574	0.021685	10.821299	9.910846	0.000000	-10.000000	0.008333	2.316667	712.166687	1023.000000	1023.000000	2046.000000
41.279999	0.056689	33.502911	12.182014	0.222867	11.011719	10.086309	0.000000	-10.000000	0.000000	2.933333	712.500000	1023.000000	1023.000000	2046.000000
41.299999	0.057295	33.861294	12.304762	0.188753	11.161792	10.205987	0.000000	-10.000000	0.000000	3.550000	713.333313	1023.000000	1023.000000	2046.000000
41.320000	0.057949	34.248127	12.538698	0.205134	11.170091	10.334205	0.000000	-10.000000	0.000000	3.783334	714.333313	1023.000000	1023.000000	2046.000000
41.340000	0.058744	34.717953	12.607638	0.339665	11.459886	10.310762	0.000000	-10.000000	0.008333	3.416667	715.666687	1023.000000	1023.000000	2046.000000
41.360001	0.059418	35.116215	12.660321	0.638875	11.392957	10.424062	0.000000	-10.000000	0.008333	2.650000	716.833313	1023.000000	1023.000000	2046.000000
41.380001	0.059959	35.435627	12.556315	0.884539	11.196859	10.797912	0.000000	-10.000000	0.016667	1.450000	717.666687	1023.000000	1023.000000	2046.000000
41.400002	0.060406	35.699974	12.574339	1.144261	11.038784	10.942588	0.000000	-10.000000	0.008333	0.583333	718.000000	1023.000000	1023.000000	2046.000000
41.419998	0.059283	35.036465	12.336228	0.888508	10.839331	10.972398	0.000000	-10.000000	0.025000	-0.633333	718.000000	1023.000000	1023.000000	2046.000000
41.439999	0.057506	33.986008	12.027874	0.584363	10.573128	10.800644	0.000000	-10.000000	0.025000	-1.583333	718.000000	1023.000000	1023.000000	2046.000000
41.459999	0.054781	32.375572	11.590885	0.175088	10.148503	10.461096	0.000000	-10.000000	0.033333	-2.866667	718.000000	1023.000000	1023.000000	2046.000000
41.480000	0.052368	30.949545	11.278406	0.026032	9.703082	9.942024	0.000000	-10.000000	0.033333	-3.750000	718.000000	1023.000000	1023.000000	2046.000000
41.500000	0.050705	29.966490	11.031945	-0.182997	9.492279	9.625262	0.000000	-10.000000	0.041667	-4.216667	718.000000	1023.000000	1023.000000	2046.000000
41.520000	0.049969	29.531744	10.801347	-0.113279	9.476387	9.367289	0.000000	-10.000000	0.033333	-4.216667	718.000000	1023.000000	1023.000000	2046.000000
41.540001	0.049413	29.202801	10.613189	-0.081480	9.443497	9.227594	0.000000	-10.000000	0.025000	-3.783333	718.000000	1023.000000	1023.000000	2046.000000
41.560001	0.048984	28.949829	10.423345	0.012363	9.475681	9.038441	0.000000	-10.000000	0.016667	-3.350000	718.000000	1023.000000	1023.000000	2046.000000
41.580002	0.048803	28.842358	10.337180	0.067559	9.526188	8.911430	0.000000	-10.000000	0.025000	-3.050000	718.000000	1023.000000	1023.000000	2046.000000
41.599998	0.048603	28.724607	10.210629	0.119431	9.578449	8.816098	0.000000	-10.000000	0.033333	-3.100000	718.000000	1023.000000	1023.000000	2046.000000
41.619999	0.048611	28.729065	10.159348	0.204016	9.654734	8.710967	0.000000	-10.000000	0.033333	-3.483333	718.000000	1023.000000	1023.000000	2046.000000
41.639999	0.048565	28.701954	10.035082	0.249394	9.735537	8.681942	0.000000	-10.000000	0.033333	-3.966667	718.000000	1023.000000	1023.000000	2046.000000
41.660000	0.048714	28.789902	10.089327	0.353343	9.719749	8.627484	0.000000	-10.000000	0.033333	-4.300000	718.000000	1023.000000	1023.000000	2046.000000
41.680000	0.048968	28.940174	10.073380	0.473629	9.767714	8.625451	0.000000	-10.000000	0.041667	-4.400000	718.000000	1023.000000	1023.000000	2046.000000
41.700001	0.049624	29.327530	10.164372	0.569969	9.902626	8.690562	0.000000	-10.000000	0.050000	-4.433333	718.000000	1023.000000	1023.000000	2046.000000
41.720001	0.050085	29.600231	10.119123	0.685629	10.061060	8.734418	0.000000	-10.000000	0.050000	-4.583333	718.000000	1023.000000	1023.000000	2046.000000
41.740002	0.050551	29.875727	10.131440	0.846625	10.128329	8.769334	0.000000	-10.000000	0.050000	-5.000000	714.666687	1023.000000	1023.000000	2046.000000
41.759998	0.050589	29.898363	10.039402	0.894082	10.170231	8.794648	0.000000	-10.000000	0.050000	-6.100000	705.833313	1023.000000	1023.000000	2046.000000
41.779999	0.050293	29.723059	10.020636	0.911837	10.098396	8.692189	0.000000	-10.000000	0.050000	-7.083333	697.000000	1023.000000	1023.000000	2046.000000
41.799999	0.049506	29.258312	9.861072	0.708383	9.983612	8.705245	0.000000	-10.000000	0.050000	-7.800000	691.500000	1023.000000	1023.000000	2046.000000
41.820000	0.048669	28.763567	9.782741	0.407718	9.813322	8.759786	0.000000	-10.000000	0.058333	-8.083334	690.666687	1023.000000	1023.000000	2046.000000
41.840000	0.047386	28.004982	9.645411	0.115944	9.594830	8.648798	0.000000	-10.000000	0.075000	-8.733334	688.833313	1023.000000	1023.000000	2046.000000
41.860001	0.046152	27.276075	9.545718	-0.251733	9.371150	8.610939	0.000000	-10.000000	0.091667	-9.633333	686.000000	1023.000000	1023.000000	2046.000000
41.880001	0.045176	26.699247	9.452647	-0.373425	9.180435	8.439590	0.000000	-10.000000	0.108333	-10.533334	682.666687	1023.000000	1023.000000	2046.000000
41.900002	0.044617	26.368797	9.398410	-0.531876	9.019401	8.482864	0.000000	-10.000000	0.108333	-11.366667	679.333313	1023.000000	1023.000000	2046.000000
41.919998	0.044299	26.180443	9.304567	-0.438046	8.954517	8.359404	0.000000	-10.000000	0.116667	-12.166667	675.500000	1023.000000	1023.000000	2046.000000
41.939999	0.044023	26.017845	9.194496	-0.489009	8.861958	8.450400	0.000000	-10.000000	0.133333	-13.166667	671.500000	1023.000000	1023.000000	2046.000000
41.959999	0.043966	25.983915	9.078164	-0.276044	8.760407	8.421389	0.000000	-10.000000	0.166667	-14.083334	667.000000	1023.000000	1023.000000	2046.000000
41.980000	0.043858	25.919846	8.919558	-0.175431	8.684258	8.491463	0.000000	-10.000000	0.191667	-15.000000	662.333313	1023.000000	1023.000000	2046.000000
42.000000	0.044077	26.049349	8.890400	0.140957	8.561483	8.456509	0.000000	-10.000000	0.208333	-15.633333	657.333313	1023.000000	1023.000000	2046.000000
42.020000	0.044464	26.278439	8.878201	0.309816	8.521213	8.569210	0.000000	-10.000000	0.216667	-16.066668	652.000000	1023.000000	1023.000000	2046.000000
42.040001	0.045002	26.596169	9.000845	0.581381	8.402870	8.611073	0.000000	-10.000000	0.216667	-16.150002	646.666687	1023.000000	1023.000000	2046.000000
42.060001	0.045216	26.722784	8.944773	0.677749	8.429606	8.670654	0.000000	-10.000000	0.208333	-16.033335	641.333313	1023.000000	1023.000000	2046.000000
42.080002	0.045013	26.602945	8.894515	0.833712	8.288001	8.586718	0.000000	-10.000000	0.208333	-15.850000	636.000000	1023.000000	1023.000000	2046.000000
42.099998	0.045063	26.632000	8.855823	0.867291	8.328264	8.580621	0.000000	-10.000000	0.225000	-16.083334	630.666687	1023.000000	1023.000000	2046.000000
42.119999	0.044633	26.378286	8.564013	1.320475	8.206962	8.286835	0.000000	-10.000000	0.241667	-16.500000	625.166687	1023.000000	1023.000000	2046.000000
42.139999	0.044442	26.265009	8.323136	1.443131	7.879470	8.619272	0.000000	-10.000000	0.250000	-17.200001	619.833313	1023.000000	1023.000000	2046.000000
42.160000	0.043770	25.868368	8.069333	1.784176	7.429833	8.585025	0.000000	-10.000000	0.258333	-17.750000	614.166687	1023.000000	1023.000000	2046.000000
42.180000	0.042069	24.862757	7.698313	1.594852	7.047813	8.521779	0.000000	-10.000000	0.283333	-18.450001	608.333313	1023.000000	1023.000000	2046.000000
42.200001	0.039292	23.221598	7.255883	1.251319	6.573493	8.140903	0.000000	-10.000000	0.316667	-19.233334	602.000000	1023.000000	1023.000000	2046.000000
42.220001	0.036151	21.365196	6.693989	0.731875	6.177528	7.761805	0.000000	-10.000000	0.350000	-20.033333	595.500000	1023.000000	1023.000000	2046.000000
42.240002	0.032971	19.486023	6.205144	0.466843	5.615949	7.198088	0.000000	-10.000000	0.366667	-20.783333	588.833313	1023.000000	1023.000000	2046.000000
42.259998	0.030423	17.979912	5.666537	0.211602	5.334646	6.767127	0.000000	-10.000000	0.383333	-21.216667	582.000000	1023.000000	1023.000000	2046.000000
42.279999	0.028583	16.892536	5.308853	0.189437	5.056627	6.337619	0.000000	-10.000000	0.375000	-21.549999	574.833313	1023.000000	1023.000000	2046.000000
42.299999	0.026873	15.881838	4.825803	0.167592	4.893103	5.995339	0.000000	-10.000000	0.375000	-21.650000	567.666687	1023.000000	1023.000000	2046.000000
42.320000	0.025382	15.000621	4.396398	0.255437	4.722294	5.626492	0.000000	-10.000000	0.375000	-21.816668	560.333313	1023.000000	1023.000000	2046.000000
42.340000	0.023940	14.148512	4.009483	0.205166	4.539594	5.394269	0.000000	-10.000000	0.391667	-22.233334	553.166687	1023.000000	1023.000000	2046.000000
42.360001	0.022825	13.489534	3.592979	0.312045	4.468315	5.116196	0.000000	-10.000000	0.400000	-22.533333	545.666687	1023.000000	1023.000000	2046.000000
42.380001	0.021803	12.885761	3.310380	0.320571	4.331108	4.923702	0.000000	-10.000000	0.416667	-23.083334	538.166687	1023.000000	1023.000000	2046.000000
42.400002	0.020896	12.349742	2.973982	0.403735	4.282120	4.689905	0.000000	-10.000000	0.450000	-23.516666	530.500000	1023.000000	1023.000000	2046.000000
42.419998	0.020121	11.891490	2.755578	0.396924	4.152778	4.586211	0.000000	-10.000000	0.483333	-23.966667	522.833313	1023.000000	1023.000000	2046.000000
42.439999	0.019674	11.627345	2.493751	0.551121	4.146086	4.436388	0.000000	-10.000000	0.491667	-24.233334	514.833313	1023.000000	1023.000000	2046.000000
42.459999	0.019183	11.337305	2.433501	0.682023	3.948014	4.273767	0.000000	-10.000000	0.491667	-24.300001	506.500000	1023.000000	1023.000000	2046.000000
42.480000	0.019118	11.298882	2.257816	0.715780	4.045581	4.279706	0.000000	-10.000000	0.491667	-24.483334	498.166656	1023.000000	1023.000000	2046.000000
42.500000	0.018752	11.082517	2.139881	0.824759	3.903722	4.214154	0.000000	-10.000000	0.500000	-24.683334	490.000000	1023.000000	1023.000000	2046.000000
42.520000	0.018212	10.763197	1.882293	0.885486	3.843621	4.151796	0.000000	-10.000000	0.508333	-24.966667	481.833344	1023.000000	1023.000000	2046.000000
42.540001	0.017135	10.126759	1.694223	0.952968	3.517861	3.961706	0.000000	-10.000000	0.516667	-25.183334	473.500000	1023.000000	1023.000000	2046.000000
42.560001	0.015988	9.448683	1.479266	0.761002	3.302756	3.905658	0.000000	-10.000000	0.516667	-25.383333	465.166656	1023.000000	1023.000000	2046.000000
42.580002	0.014448	8.538573	1.239886	0.608591	2.979044	3.711052	0.000000	-10.000000	0.516667	-25.450001	456.666656	1023.000000	1023.000000	2046.000000
42.599998	0.012966	7.662666	1.035686	0.329585	2.700233	3.597162	0.000000	-10.000000	0.508333	-25.600000	448.333344	1023.000000	1023.000000	2046.000000
42.619999	0.011166	6.599099	0.761494	0.057342	2.406368	3.373894	0.000000	-10.000000	0.516667	-25.616667	439.666656	1023.000000	1023.000000	2046.000000
42.639999	0.009563	5.651828	0.510456	-0.156515	2.092353	3.205533	0.000000	-10.000000	0.516667	-25.400002	431.166656	1023.000000	1023.000000	2046.000000
42.660000	0.008251	4.876137	0.361841	-0.242773	1.788906	2.968163	0.000000	-10.000000	0.516667	-25.333334	422.500000	1023.000000	1023.000000	2046.000000
42.680000	0.007323	4.327917	0.233688	-0.316955	1.601832	2.809352	0.000000	-10.000000	0.508333	-25.083334	414.166656	1023.000000	1023.000000	2046.000000
42.700001	0.006462	3.819007	0.144000	-0.349635	1.390771	2.633870	0.000000	-10.000000	0.500000	-25.183334	405.666656	1023.000000	1023.000000	2046.000000
42.720001	0.005856	3.460941	-0.024785	-0.400860	1.324817	2.561769	0.000000	-10.000000	0.500000	-25.033335	397.333344	1023.000000	1023.000000	2046.000000
42.740002	0.005148	3.042444	-0.092459	-0.371193	1.072824	2.433271	0.000000	-10.000000	0.500000	-25.033335	389.000000	1023.000000	1023.000000	2046.000000
42.759998	0.004755	2.810318	-0.279931	-0.322127	1.045756	2.366620	0.000000	-10.000000	0.500000	-24.983334	380.666656	1023.000000	1023.000000	2046.000000
42.779999	0.004426	2.615989	-0.212298	-0.212965	0.775517	2.265735	0.000000	-10.000000	0.500000	-24.833334	372.333344	1023.000000	1023.000000	2046.000000
42.799999	0.004382	2.589957	-0.265279	-0.149096	0.767808	2.236525	0.000000	-10.000000	0.500000	-24.533335	364.000000	1023.000000	1023.000000	2046.000000
42.820000	0.004126	2.438754	-0.214918	-0.111838	0.573001	2.192509	0.000000	-10.000000	0.491667	-24.183334	356.000000	1023.000000	1023.000000	2046.000000
42.840000	0.003540	2.092307	-0.413255	-0.092863	0.598823	1.999603	0.000000	-10.000000	0.475000	-23.883333	348.000000	1023.000000	1023.000000	2046.000000
42.860001	0.002968	1.754239	-0.399332	-0.267344	0.416295	2.004620	0.000000	-10.000000	0.466667	-23.800001	340.000000	1023.000000	1023.000000	2046.000000
42.880001	0.002372	1.401614	-0.645606	0.018590	0.462786	1.565844	0.000000	-10.000000	0.466667	-23.766668	332.000000	1023.000000	1023.000000	2046.000000
42.900002	0.001837	1.085593	-0.825098	0.099004	0.192502	1.619185	0.000000	-10.000000	0.466667	-23.800001	324.000000	1023.000000	1023.000000	2046.000000
42.919998	0.001227	0.724891	-1.146713	0.307537	0.033503	1.530565	0.000000	-10.000000	0.475000	-23.816668	316.000000	1023.000000	1023.000000	2046.000000
42.939999	-0.000227	-0.134431	-1.337871	0.225460	-0.432997	1.410977	0.000000	-10.000000	0.466667	-23.883333	308.000000	1023.000000	1023.000000	2046.000000
42.959999	-0.002079	-1.228629	-1.732759	-0.116783	-0.580549	1.201460	0.000000	-10.000000	0.475000	-23.916666	300.000000	1023.000000	1023.000000	2046.000000
42.980000	-0.004893	-2.891957	-2.007854	-0.671632	-1.061923	0.849452	0.000000	-10.000000	0.475000	-23.833334	292.000000	1023.000000	1023.000000	2046.000000
43.000000	-0.007815	-4.618566	-2.460080	-1.153207	-1.343144	0.337865	0.000000	-10.000000	0.483333	-23.683334	284.000000	1023.000000	1023.000000	2046.000000
43.020000	-0.010752	-6.354364	-2.720925	-1.537282	-1.863546	-0.232612	0.000000	-10.000000	0.450000	-23.250000	276.000000	1023.000000	1023.000000	2046.000000
43.040001	-0.012904	-7.626132	-3.172001	-1.744436	-1.937886	-0.771809	0.000000	-10.000000	0.416667	-22.883333	268.333344	1023.000000	1023.000000	2046.000000
43.060001	-0.014819	-8.757753	-3.518219	-1.867957	-2.202218	-1.169358	0.000000	-10.000000	0.391667	-22.650000	260.666656	1023.000000	1023.000000	2046.000000
43.080002	-0.016365	-9.671520	-3.951791	-1.931880	-2.272276	-1.515574	0.000000	-10.000000	0.400000	-22.850000	253.333328	1023.000000	1023.000000	2046.000000
43.099998	-0.017823	-10.533652	-4.243991	-1.978494	-2.477777	-1.833391	0.000000	-10.000000	0.400000	-22.950001	245.666672	1023.000000	1023.000000	2046.000000
43.119999	-0.018783	-11.100820	-4.609860	-2.012043	-2.414788	-2.064127	0.000000	-10.000000	0.400000	-22.983334	238.000000	1023.000000	1023.000000	2046.000000
43.139999	-0.019934	-11.780839	-4.845084	-2.027691	-2.598288	-2.309776	0.000000	-10.000000	0.400000	-22.750000	230.333328	1023.000000	1023.000000	2046.000000
43.160000	-0.020766	-12.272927	-5.132691	-2.081780	-2.563374	-2.495083	0.000000	-10.000000	0.400000	-22.750000	222.666672	1023.000000	1023.000000	2046.000000
43.180000	-0.021508	-12.711021	-5.232485	-2.166096	-2.708081	-2.604359	0.000000	-10.000000	0.400000	-22.583334	215.166672	1023.000000	1023.000000	2046.000000
43.200001	-0.022071	-13.044006	-5.394707	-2.118514	-2.730420	-2.800365	0.000000	-10.000000	0.400000	-22.466667	207.500000	1023.000000	1023.000000	2046.000000
43.220001	-0.022300	-13.179318	-5.432803	-2.108802	-2.825526	-2.812188	0.000000	-10.000000	0.391667	-22.100000	200.166672	1023.000000	1023.000000	2046.000000
43.240002	-0.022455	-13.270680	-5.443295	-2.105546	-2.802808	-2.919031	0.000000	-10.000000	0.375000	-21.683334	192.833328	1023.000000	1023.000000	2046.000000
43.259998	-0.022436	-13.259500	-5.389194	-2.088560	-2.918391	-2.863355	0.000000	-10.000000	0.358333	-21.250000	185.666672	1023.000000	1023.000000	2046.000000
43.279999	-0.022582	-13.345991	-5.483183	-1.999188	-2.917974	-2.945647	0.000000	-10.000000	0.350000	-21.033335	178.500000	1023.000000	1023.000000	2046.000000
43.299999	-0.023187	-13.703373	-5.516921	-2.055313	-3.179776	-2.951362	0.000000	-10.000000	0.341667	-20.833334	171.500000	1023.000000	1023.000000	2046.000000
43.320000	-0.024002	-14.185010	-5.602287	-2.140009	-3.314907	-3.127807	0.000000	-10.000000	0.341667	-20.500000	164.500000	1023.000000	1023.000000	2046.000000
43.340000	-0.025138	-14.856502	-5.680190	-2.374504	-3.566906	-3.234902	0.000000	-10.000000	0.341667	-20.066668	157.500000	1023.000000	1023.000000	2046.000000
43.360001	-0.026301	-15.544148	-5.796391	-2.647223	-3.742292	-3.358242	0.000000	-10.000000	0.333333	-19.616667	150.833328	1023.000000	1023.000000	2046.000000
43.380001	-0.027435	-16.214256	-5.778178	-2.866011	-4.037090	-3.532978	0.000000	-10.000000	0.300000	-19.316668	144.166672	1023.000000	1023.000000	2046.000000
43.400002	-0.028693	-16.957838	-5.899474	-3.083911	-4.240035	-3.734419	0.000000	-10.000000	0.266667	-18.866667	137.833328	1023.000000	1023.000000	2046.000000
43.419998	-0.029695	-17.549652	-5.976679	-3.246844	-4.422316	-3.903814	0.000000	-10.000000	0.241667	-18.333334	131.500000	1023.000000	1023.000000	2046.000000
43.439999	-0.030447	-17.993906	-6.044446	-3.361435	-4.510268	-4.077756	0.000000	-10.000000	0.233333	-17.700001	125.500000	1023.000000	1023.000000	2046.000000
43.459999	-0.030892	-18.257254	-5.998398	-3.456111	-4.586154	-4.216589	0.000000	-10.000000	0.216667	-17.066668	119.500000	1023.000000	1023.000000	2046.000000
43.480000	-0.031414	-18.565683	-6.004108	-3.559916	-4.676342	-4.325317	0.000000	-10.000000	0.208333	-16.650000	113.833336	1023.000000	1023.000000	2046.000000
43.500000	-0.031551	-18.646437	-6.012089	-3.581750	-4.621532	-4.431066	0.000000	-10.000000	0.208333	-16.316668	108.166664	1023.000000	1023.000000	2046.000000
43.520000	-0.031717	-18.744535	-5.967957	-3.609627	-4.698249	-4.468703	0.000000	-10.000000	0.208333	-15.983334	102.833336	1023.000000	1023.000000	2046.000000
43.540001	-0.031623	-18.689154	-5.889861	-3.560299	-4.670362	-4.568632	0.000000	-10.000000	0.208333	-15.533334	97.333336	1023.000000	1023.000000	2046.000000
43.560001	-0.031421	-18.570026	-5.737957	-3.531895	-4.760017	-4.540157	0.000000	-10.000000	0.200000	-14.900001	92.166664	1023.000000	1023.000000	2046.000000
43.580002	-0.031262	-18.475924	-5.722977	-3.517975	-4.638412	-4.596560	0.000000	-10.000000	0.200000	-14.166667	87.166664	1023.000000	1023.000000	2046.000000
43.599998	-0.031348	-18.526875	-5.606308	-3.582816	-4.745770	-4.591980	0.000000	-10.000000	0.191667	-13.400001	82.500000	1023.000000	1023.000000	2046.000000
43.619999	-0.031335	-18.519072	-5.604714	-3.639090	-4.601189	-4.674079	0.000000	-10.000000	0.158333	-12.716667	78.166664	1023.000000	1023.000000	2046.000000
43.639999	-0.031448	-18.585943	-5.598240	-3.435356	-4.580211	-4.972136	0.000000	-10.000000	0.125000	-12.116667	74.000000	1023.000000	1023.000000	2046.000000
43.660000	-0.031411	-18.563931	-5.654477	-3.357623	-4.639900	-4.911932	0.000000	-10.000000	0.100000	-11.616667	70.000000	1023.000000	1023.000000	2046.000000
43.680000	-0.031572	-18.658844	-5.759166	-3.223370	-4.810026	-4.866282	0.000000	-10.000000	0.100000	-11.233334	66.000000	1023.000000	1023.000000	2046.000000
43.700001	-0.032390	-19.142250	-5.922283	-3.218209	-4.994311	-5.007446	0.000000	-10.000000	0.091667	-10.866667	62.166668	1023.000000	1023.000000	2046.000000
43.720001	-0.033545	-19.825085	-6.041649	-3.585384	-5.170954	-5.027098	0.000000	-10.000000	0.083333	-10.400001	58.500000	1023.000000	1023.000000	2046.000000
43.740002	-0.035503	-20.982534	-6.307789	-3.976798	-5.280132	-5.417815	0.000000	-10.000000	0.066667	-9.800000	55.000000	1023.000000	1023.000000	2046.000000
43.759998	-0.037717	-22.290886	-6.479878	-4.516355	-5.580700	-5.713953	0.000000	-10.000000	0.066667	-9.133334	51.666668	1023.000000	1023.000000	2046.000000
43.779999	-0.039761	-23.498960	-6.827995	-4.879291	-5.653240	-6.138434	0.000000	-10.000000	0.058333	-8.333334	48.500000	1023.000000	1023.000000	2046.000000
43.799999	-0.041311	-24.415089	-6.966052	-5.140032	-5.801730	-6.507275	0.000000	-10.000000	0.066667	-7.633334	45.833332	1023.000000	1023.000000	2046.000000
43.820000	-0.042408	-25.062906	-7.274504	-5.213193	-5.665936	-6.909274	0.000000	-10.000000	0.058333	-7.233334	43.166668	1023.000000	1023.000000	2046.000000
43.840000	-0.043245	-25.557564	-7.421993	-5.266351	-5.753221	-7.115998	0.000000	-10.000000	0.058333	-7.200000	40.833332	1023.000000	1023.000000	2046.000000
43.860001	-0.044122	-26.076183	-7.713146	-5.293274	-5.638884	-7.430879	0.000000	-10.000000	0.050000	-7.283333	38.333332	1023.000000	1023.000000	2046.000000
43.880001	-0.044607	-26.362801	-7.773526	-5.313607	-5.713483	-7.562183	0.000000	-10.000000	0.050000	-7.266667	36.000000	1023.000000	1023.000000	2046.000000
43.900002	-0.045050	-26.624786	-7.968657	-5.325338	-5.581439	-7.749351	0.000000	-10.000000	0.050000	-7.183333	33.666668	1023.000000	1023.000000	2046.000000
43.919998	-0.045268	-26.753403	-8.085506	-5.370457	-5.548714	-7.748724	0.000000	-10.000000	0.050000	-7.033333	31.166666	1023.000000	1023.000000	2046.000000
43.939999	-0.045461	-26.867228	-8.165657	-5.320318	-5.479222	-7.902031	0.000000	-10.000000	0.050000	-6.800000	28.833334	1023.000000	1023.000000	2046.000000
43.959999	-0.045374	-26.816229	-8.080529	-5.363542	-5.562371	-7.809786	0.000000	-10.000000	0.050000	-6.450000	26.500000	1023.000000	1023.000000	2046.000000
43.980000	-0.045153	-26.685614	-8.077938	-5.269682	-5.462459	-7.875534	0.000000	-10.000000	0.041667	-6.016667	24.500000	1023.000000	1023.000000	2046.000000
44.000000	-0.044763	-26.454914	-7.897937	-5.254777	-5.486596	-7.815604	0.000000	-10.000000	0.025000	-5.516667	22.500000	1023.000000	1023.000000	2046.000000
44.020000	-0.044239	-26.145008	-7.910143	-5.122393	-5.287337	-7.825137	0.000000	-10.000000	0.016667	-5.150000	20.500000	1023.000000	1023.000000	2046.000000
44.040001	-0.044002	-26.005182	-7.763092	-5.075723	-5.415679	-7.750690	0.000000	-10.000000	0.016667	-4.800000	18.833334	1023.000000	1023.000000	2046.000000
44.060001	-0.043817	-25.896019	-7.706696	-4.986144	-5.395362	-7.807816	0.000000	-10.000000	0.033333	-4.583333	17.166666	1023.000000	1023.000000	2046.000000
44.080002	-0.044063	-26.041422	-7.635790	-5.108297	-5.570289	-7.727047	0.000000	-10.000000	0.033333	-4.383333	15.666667	1023.000000	1023.000000	2046.000000
44.099998	-0.044503	-26.301107	-7.775314	-5.217911	-5.510474	-7.797410	0.000000	-10.000000	0.033333	-4.383333	14.000000	1023.000000	1023.000000	2046.000000
44.119999	-0.045107	-26.658081	-7.720099	-5.408000	-5.737756	-7.792226	0.000000	-10.000000	0.025000	-4.466667	12.666667	1023.000000	1023.000000	2046.000000
44.139999	-0.045756	-27.041735	-7.783416	-5.530538	-5.771138	-7.956643	0.000000	-10.000000	0.016667	-4.416667	11.166667	1023.000000	1023.000000	2046.000000
44.160000	-0.046479	-27.469013	-7.746837	-5.725254	-6.008466	-7.988455	0.000000	-10.000000	0.016667	-4.166667	9.833333	1023.000000	1023.000000	2046.000000
44.180000	-0.047071	-27.818808	-7.792816	-5.873925	-6.059039	-8.093027	0.000000	-10.000000	0.008333	-3.633333	8.333333	1023.000000	1023.000000	2046.000000
44.200001	-0.047217	-27.905191	-7.689517	-5.930086	-6.176988	-8.108600	0.000000	-10.000000	0.008333	-2.950000	7.166667	1023.000000	1023.000000	2046.000000
44.220001	-0.047298	-27.953062	-7.617791	-5.926711	-6.135633	-8.272925	0.000000	-10.000000	0.008333	-2.200000	6.333333	1023.000000	1023.000000	2046.000000
44.240002	-0.047054	-27.808704	-7.455847	-5.970655	-6.144154	-8.238049	0.000000	-10.000000	0.016667	-1.450000	6.000000	1023.000000	1023.000000	2046.000000
44.259998	-0.046790	-27.652960	-7.373557	-5.926370	-6.081753	-8.271280	0.000000	-10.000000	0.033333	-0.733333	6.000000	1023.000000	1023.000000	2046.000000
44.279999	-0.046241	-27.328678	-7.218755	-5.861097	-6.033601	-8.215225	0.000000	-10.000000	0.033333	-0.233333	6.000000	1023.000000	1023.000000	2046.000000
44.299999	-0.045757	-27.042650	-7.121560	-5.706682	-5.957509	-8.256899	0.000000	-10.000000	0.025000	0.000000	6.000000	1023.000000	1023.000000	2046.000000
44.320000	-0.045038	-26.617640	-6.895056	-5.678655	-5.933300	-8.110629	0.000000	-10.000000	0.008333	0.000000	6.000000	1023.000000	1023.000000	2046.000000
44.340000	-0.044499	-26.298733	-6.782640	-5.567478	-5.893776	-8.054838	0.000000	-10.000000	0.008333	0.000000	6.000000	1023.000000	1023.000000	2046.000000
44.360001	-0.043956	-25.977701	-6.653555	-5.575581	-5.818710	-7.929855	0.000000	-10.000000	0.016667	-0.616667	6.000000	1023.000000	1023.000000	2046.000000
44.380001	-0.043392	-25.644770	-6.553481	-5.571170	-5.680417	-7.839702	0.000000	-10.000000	0.016667	-1.316667	5.666667	1023.000000	1023.000000	2046.000000
44.400002	-0.043112	-25.479074	-6.578410	-5.278008	-5.604221	-8.018436	0.000000	-10.000000	0.008333	-2.050000	5.333333	1023.000000	1023.000000	2046.000000
44.419998	-0.042644	-25.202528	-6.569329	-5.071239	-5.731869	-7.830091	0.000000	-10.000000	0.016667	-2.333333	4.666667	1023.000000	1023.000000	2046.000000
44.439999	-0.042426	-25.073675	-6.711208	-4.912279	-5.788990	-7.661198	0.000000	-10.000000	0.033333	-2.766667	4.000000	1023.000000	1023.000000	2046.000000
44.459999	-0.042789	-25.288147	-6.759469	-4.832553	-5.991257	-7.704870	0.000000	-10.000000	0.050000	-3.383333	3.000000	1023.000000	1023.000000	2046.000000
44.480000	-0.043678	-25.813971	-6.928785	-5.110865	-6.021829	-7.752491	0.000000	-10.000000	0.050000	-4.283333	1.833333	1023.000000	1023.000000	2046.000000
44.500000	-0.045039	-26.618303	-7.043152	-5.482454	-6.200466	-7.892232	0.000000	-10.000000	0.041667	-5.166667	0.666667	1023.000000	1023.000000	2046.000000
44.520000	-0.046597	-27.538652	-7.307094	-5.793431	-6.276215	-8.161914	0.000000	-10.000000	0.016667	-4.200000	-0.666667	1023.000000	1023.000000	2046.000000
44.540001	-0.047902	-28.309914	-7.491366	-6.026433	-6.438572	-8.353542	0.000000	-10.000000	0.016667	-1.766667	-1.500000	1023.000000	1023.000000	2046.000000
44.560001	-0.048659	-28.757572	-7.721096	-6.082622	-6.339956	-8.613897	0.000000	-10.000000	0.008333	-0.183333	-2.000000	1023.000000	1023.000000	2046.000000
44.580002	-0.049064	-28.996777	-7.842796	-6.098045	-6.370220	-8.685715	0.000000	-10.000000	0.025000	0.200000	-2.333333	1023.000000	1023.000000	2046.000000
44.599998	-0.049095	-29.015152	-8.072856	-6.015594	-6.108967	-8.817737	0.000000	-10.000000	0.008333	-0.433333	-2.666667	1023.000000	1023.000000	2046.000000
44.619999	-0.049245	-29.104021	-8.116473	-5.951866	-6.169376	-8.866305	0.000000	-10.000000	0.008333	0.000000	-3.000000	1023.000000	1023.000000	2046.000000
44.639999	-0.049076	-29.004095	-8.321335	-5.934269	-5.909187	-8.839303	0.000000	-10.000000	0.000000	0.000000	-3.000000	1023.000000	1023.000000	2046.000000
44.660000	-0.049003	-28.960762	-8.327190	-5.843752	-5.965438	-8.824382	0.000000	-10.000000	0.000000	0.000000	-3.000000	1023.000000	1023.000000	2046.000000
44.680000	-0.048670	-28.764248	-8.459144	-5.771017	-5.746603	-8.787484	0.000000	-10.000000	0.000000	0.000000	-3.000000	1023.000000	1023.000000	2046.000000
44.700001	-0.048380	-28.592575	-8.409706	-5.688368	-5.795019	-8.699483	0.000000	-10.000000	0.000000	0.000000	-3.000000	1023.000000	1023.000000	2046.000000
44.720001	-0.047965	-28.347239	-8.468933	-5.624877	-5.639260	-8.614168	0.000000	-10.000000	0.008333	0.000000	-3.000000	1023.000000	1023.000000	2046.000000
44.740002	-0.047398	-28.012342	-8.336217	-5.463133	-5.651298	-8.561694	0.000000	-10.000000	0.016667	0.000000	-3.000000	1023.000000	1023.000000	2046.000000
44.759998	-0.046641	-27.564932	-8.226945	-5.411845	-5.523488	-8.402655	0.000000	-10.000000	0.016667	0.000000	-3.000000	1023.000000	1023.000000	2046.000000
44.779999	-0.045956	-27.160067	-8.134978	-5.269519	-5.458251	-8.297318	0.000000	-10.000000	0.016667	0.000000	-3.000000	1023.000000	1023.000000	2046.000000
44.799999	-0.045280	-26.760582	-8.038135	-5.185622	-5.403207	-8.133618	0.000000	-10.000000	0.025000	0.000000	-3.000000	1023.000000	1023.000000	2046.000000
44.820000	-0.044921	-26.548189	-7.929013	-5.157772	-5.452307	-8.009097	0.000000	-10.000000	0.033333	0.000000	-3.000000	1023.000000	1023.000000	2046.000000
44.840000	-0.044801	-26.477440	-7.847927	-5.140805	-5.546542	-7.942165	0.000000	-10.000000	0.033333	0.000000	-3.000000	1023.000000	1023.000000	2046.000000
44.860001	-0.044993	-26.591120	-7.942339	-5.200130	-5.527585	-7.921065	0.000000	-10.000000	0.025000	0.000000	-3.000000	1023.000000	1023.000000	2046.000000
44.880001	-0.045286	-26.763998	-7.852988	-5.341090	-5.712708	-7.857213	0.000000	-10.000000	0.016667	0.000000	-3.000000	1023.000000	1023.000000	2046.000000
44.900002	-0.045763	-27.045906	-7.878715	-5.470291	-5.811958	-7.884943	0.000000	-10.000000	0.008333	0.000000	-3.000000	1023.000000	1023.000000	2046.000000
44.919998	-0.046223	-27.318056	-7.850340	-5.670439	-5.956270	-7.841007	0.000000	-10.000000	0.000000	0.000000	-3.000000	1023.000000	1023.000000	2046.000000
44.939999	-0.046482	-27.470615	-7.898904	-5.713953	-5.946349	-7.911409	0.000000	-10.000000	0.000000	0.000000	-3.000000	1023.000000	1023.000000	2046.000000
44.959999	-0.046470	-27.463570	-7.703771	-5.766695	-6.112197	-7.880908	0.000000	-10.000000	0.008333	0.000000	-3.000000	1023.000000	1023.000000	2046.000000
44.980000	-0.046280	-27.351410	-7.715205	-5.745195	-5.964099	-7.926910	0.000000	-10.000000	0.016667	0.000000	-3.000000	1023.000000	1023.000000	2046.000000
45.000000	-0.045986	-27.178019	-7.546231	-5.726193	-6.012662	-7.892932	0.000000	-10.000000	0.025000	0.000000	-3.000000	1023.000000	1023.000000	2046.000000
45.020000	-0.045459	-26.866100	-7.528712	-5.660042	-5.862550	-7.814796	0.000000	-10.000000	0.016667	0.000000	-3.000000	1023.000000	1023.000000	2046.000000
45.040001	-0.044983	-26.584908	-7.281634	-5.553759	-5.963221	-7.786293	0.000000	-10.000000	0.008333	0.366667	-3.000000	1023.000000	1023.000000	2046.000000
45.060001	-0.044139	-26.086016	-7.160006	-5.446579	-5.801753	-7.677677	0.000000	-10.000000	0.000000	1.333333	-3.000000	1023.000000	1023.000000	2046.000000
45.080002	-0.043435	-25.670116	-6.922866	-5.349708	-5.835503	-7.562040	0.000000	-10.000000	0.000000	2.366667	-3.000000	1023.000000	1023.000000	2046.000000
45.099998	-0.042739	-25.258829	-6.859873	-5.302533	-5.659667	-7.436756	0.000000	-10.000000	0.000000	3.233333	-3.000000	1023.000000	1023.000000	2046.000000
45.119999	-0.042291	-24.994013	-6.656709	-5.224081	-5.728120	-7.385102	0.000000	-10.000000	-0.008333	4.183333	-3.000000	1023.000000	1023.000000	2046.000000
45.139999	-0.041517	-24.536581	-6.545907	-5.356748	-5.482171	-7.151755	0.000000	-10.000000	0.000000	3.650000	-3.000000	1023.000000	1023.000000	2046.000000
45.160000	-0.041140	-24.313580	-6.598702	-4.863960	-5.475197	-7.375721	0.000000	-10.000000	-0.008333	3.266667	-3.000000	1023.000000	1023.000000	2046.000000
45.180000	-0.040586	-23.986614	-6.679312	-4.789135	-5.504516	-7.013651	0.000000	-10.000000	0.008333	2.133333	-3.000000	1023.000000	1023.000000	2046.000000
45.200001	-0.040507	-23.939690	-6.643198	-4.540957	-5.803368	-6.952168	0.000000	-10.000000	0.000000	2.333333	-3.000000	1023.000000	1023.000000	2046.000000
45.220001	-0.040812	-24.119875	-6.869262	-4.557207	-5.777632	-6.915774	0.000000	-10.000000	0.008333	2.466667	-3.000000	1023.000000	1023.000000	2046.000000
45.240002	-0.041828	-24.720287	-6.914062	-4.820974	-5.976572	-7.008679	0.000000	-10.000000	-0.008333	2.916667	-3.000000	1023.000000	1023.000000	2046.000000
45.259998	-0.043224	-25.545120	-7.213399	-5.360354	-5.923641	-7.047727	0.000000	-10.000000	-0.016667	3.916667	-3.000000	1023.000000	1023.000000	2046.000000
45.279999	-0.044778	-26.463860	-7.331974	-5.655097	-6.131773	-7.345016	0.000000	-10.000000	-0.025000	5.166667	-3.000000	1023.000000	1023.000000	2046.000000
45.299999	-0.045819	-27.078817	-7.620137	-5.877388	-6.038097	-7.543194	0.000000	-10.000000	-0.016667	6.850000	-3.000000	1023.000000	1023.000000	2046.000000
45.320000	-0.046260	-27.339773	-7.677065	-5.959386	-5.976908	-7.726414	0.000000	-10.000000	-0.025000	8.600000	-3.000000	1023.000000	1023.000000	2046.000000
45.340000	-0.046281	-27.351839	-7.829363	-6.039185	-5.735240	-7.748050	0.000000	-10.000000	-0.050000	10.433333	-3.000000	1023.000000	1023.000000	2046.000000
45.360001	-0.046051	-27.216043	-7.909321	-5.951648	-5.552814	-7.802261	0.000000	-10.000000	-0.100000	12.366667	-3.000000	1023.000000	1023.000000	2046.000000
45.380001	-0.045782	-27.057245	-7.984011	-5.949763	-5.376234	-7.747237	0.000000	-10.000000	-0.133333	14.283334	1.333333	1023.000000	1023.000000	2046.000000
45.400002	-0.045153	-26.685242	-7.980283	-5.849383	-5.193105	-7.662469	0.000000	-10.000000	-0.158333	16.100000	10.500000	1023.000000	1023.000000	2046.000000
45.419998	-0.044477	-26.285887	-8.004855	-5.737365	-4.978419	-7.565248	0.000000	-10.000000	-0.191667	17.750000	21.333334	1023.000000	1023.000000	2046.000000
45.439999	-0.043584	-25.758385	-7.974713	-5.737349	-4.749083	-7.297240	0.000000	-10.000000	-0.241667	19.416666	30.000000	1023.000000	1023.000000	2046.000000
45.459999	-0.042649	-25.205454	-7.775115	-5.503306	-4.711332	-7.215699	0.000000	-10.000000	-0.300000	20.900000	36.166668	1023.000000	1023.000000	2046.000000
45.480000	-0.041296	-24.405672	-7.755144	-5.414903	-4.403234	-6.832391	0.000000	-10.000000	-0.316667	21.966667	43.000000	1023.000000	1023.000000	2046.000000
45.500000	-0.039699	-23.462366	-7.357809	-5.147833	-4.357300	-6.599425	0.000000	-10.000000	-0.333333	22.950001	50.166668	1023.000000	1023.000000	2046.000000
45.520000	-0.038002	-22.459240	-7.248443	-5.023816	-3.960227	-6.226755	0.000000	-10.000000	-0.350000	23.816668	57.500000	1023.000000	1023.000000	2046.000000
45.540001	-0.036259	-21.429230	-6.891932	-4.738323	-3.860231	-5.938743	0.000000	-10.000000	-0.383333	24.683334	65.333336	1023.000000	1023.000000	2046.000000
45.560001	-0.034639	-20.471930	-6.793285	-4.604921	-3.547323	-5.526400	0.000000	-10.000000	-0.408333	25.200001	73.500000	1023.000000	1023.000000	2046.000000
45.580002	-0.033311	-19.686829	-6.442531	-4.489403	-3.518450	-5.236444	0.000000	-10.000000	-0.408333	25.666668	82.000000	1023.000000	1023.000000	2046.000000
45.599998	-0.032249	-19.059061	-6.262782	-4.519632	-3.363627	-4.913021	0.000000	-10.000000	-0.408333	25.983334	90.500000	1023.000000	1023.000000	2046.000000
45.619999	-0.031289	-18.491804	-6.046682	-4.594025	-3.261985	-4.589111	0.000000	-10.000000	-0.400000	26.150000	99.166664	1023.000000	1023.000000	2046.000000
45.639999	-0.030617	-18.094889	-5.824464	-4.728495	-3.188049	-4.353880	0.000000	-10.000000	-0.408333	26.300001	107.833336	1023.000000	1023.000000	2046.000000
45.660000	-0.029931	-17.689083	-5.563661	-4.947452	-3.127171	-4.050800	0.000000	-10.000000	-0.425000	26.683334	116.666664	1023.000000	1023.000000	2046.000000
45.680000	-0.029285	-17.307240	-5.300184	-5.058388	-3.068874	-3.879794	0.000000	-10.000000	-0.450000	27.050001	125.500000	1023.000000	1023.000000	2046.000000
45.700001	-0.028154	-16.638882	-5.010324	-5.209474	-2.913083	-3.506002	0.000000	-10.000000	-0.475000	27.650000	134.500000	1023.000000	1023.000000	2046.000000
45.720001	-0.027001	-15.957353	-4.652687	-5.101460	-2.805347	-3.397860	0.000000	-10.000000	-0.500000	27.933334	143.500000	1023.000000	1023.000000	2046.000000
45.740002	-0.025290	-14.946598	-4.414537	-5.129985	-2.421385	-2.980691	0.000000	-10.000000	-0.525000	28.466667	152.833328	1023.000000	1023.000000	2046.000000
45.759998	-0.023731	-14.025064	-4.006407	-4.951585	-2.282422	-2.784650	0.000000	-10.000000	-0.541667	28.766666	162.166672	1023.000000	1023.000000	2046.000000
45.779999	-0.021706	-12.828517	-3.728003	-4.987519	-1.923626	-2.189369	0.000000	-10.000000	-0.550000	29.216667	171.833328	1023.000000	1023.000000	2046.000000
45.799999	-0.019717	-11.652820	-3.216362	-4.599702	-1.804338	-2.032418	0.000000	-10.000000	-0.550000	29.266666	181.500000	1023.000000	1023.000000	2046.000000
45.820000	-0.017500	-10.342739	-2.937782	-4.527215	-1.385471	-1.492271	0.000000	-10.000000	-0.550000	29.300001	191.333328	1023.000000	1023.000000	2046.000000
45.840000	-0.015396	-9.099034	-2.448441	-4.195678	-1.205174	-1.249741	0.000000	-10.000000	-0.558333	29.233334	201.000000	1023.000000	1023.000000	2046.000000
45.860001	-0.013533	-7.997855	-2.206569	-4.193628	-0.845165	-0.752493	0.000000	-10.000000	-0.575000	29.650000	210.666672	1023.000000	1023.000000	2046.000000
45.880001	-0.012101	-7.151570	-1.779139	-4.047498	-0.796405	-0.528528	0.000000	-10.000000	-0.566667	29.783333	220.500000	1023.000000	1023.000000	2046.000000
45.900002	-0.010242	-6.052980	-1.454322	-4.094429	-0.461860	-0.042369	0.000000	-10.000000	-0.558333	29.833334	230.500000	1023.000000	1023.000000	2046.000000
45.919998	-0.008741	-5.166020	-1.328648	-3.620553	-0.204692	-0.012128	0.000000	-10.000000	-0.541667	29.583334	240.500000	1023.000000	1023.000000	2046.000000
45.939999	-0.006846	-4.046103	-1.089890	-3.329684	-0.150956	0.524428	0.000000	-10.000000	-0.550000	29.250000	250.500000	1023.000000	1023.000000	2046.000000
45.959999	-0.005006	-2.958659	-0.951280	-3.014724	-0.081160	1.088505	0.000000	-10.000000	-0.550000	29.333334	260.333344	1023.000000	1023.000000	2046.000000
45.980000	-0.004121	-2.435368	-0.821452	-2.867644	-0.109983	1.363711	0.000000	-10.000000	-0.550000	29.233334	270.000000	1023.000000	1023.000000	2046.000000
46.000000	-0.003804	-2.248081	-0.772433	-3.109862	-0.052555	1.686769	0.000000	-10.000000	-0.550000	29.333334	279.666656	1023.000000	1023.000000	2046.000000
46.020000	-0.004620	-2.730705	-0.923631	-3.328626	-0.125939	1.647491	0.000000	-10.000000	-0.550000	29.350000	289.500000	1023.000000	1023.000000	2046.000000
46.040001	-0.005489	-3.244147	-1.037836	-3.621494	-0.220489	1.635672	0.000000	-10.000000	-0.550000	29.200001	299.500000	1023.000000	1023.000000	2046.000000
46.060001	-0.005992	-3.541338	-1.120236	-3.702352	-0.129077	1.410327	0.000000	-10.000000	-0.541667	29.116667	309.166656	1023.000000	1023.000000	2046.000000
46.080002	-0.005659	-3.344480	-1.105663	-3.699947	0.056987	1.404143	0.000000	-10.000000	-0.533333	28.566668	318.833344	1023.000000	1023.000000	2046.000000
46.099998	-0.004794	-2.833088	-1.125479	-3.486931	0.371821	1.407501	0.000000	-10.000000	-0.533333	28.883333	328.333344	1023.000000	1023.000000	2046.000000
46.119999	-0.003636	-2.149078	-1.061328	-3.405211	0.650728	1.666733	0.000000	-10.000000	-0.533333	28.933334	338.000000	1023.000000	1023.000000	2046.000000
46.139999	-0.002585	-1.527639	-0.956408	-3.079209	0.867594	1.640383	0.000000	-10.000000	-0.541667	29.216667	347.666656	1023.000000	1023.000000	2046.000000
46.160000	-0.001336	-0.789820	-0.908001	-3.091307	1.170717	2.038770	0.000000	-10.000000	-0.533333	28.850000	357.333344	1023.000000	1023.000000	2046.000000
46.180000	-0.000025	-0.014653	-0.753438	-2.775704	1.437353	2.077135	0.000000	-10.000000	-0.525000	28.700001	367.000000	1023.000000	1023.000000	2046.000000
46.200001	0.001485	0.877374	-0.627444	-2.743546	1.751960	2.496405	0.000000	-10.000000	-0.508333	28.466667	376.666656	1023.000000	1023.000000	2046.000000
46.220001	0.002839	1.677610	-0.379653	-2.404384	1.953380	2.508266	0.000000	-10.000000	-0.491667	28.333334	386.166656	1023.000000	1023.000000	2046.000000
46.240002	0.004677	2.764231	-0.166906	-2.367252	2.294022	3.004368	0.000000	-10.000000	-0.475000	27.950001	395.666656	1023.000000	1023.000000	2046.000000
46.259998	0.006493	3.837085	0.232955	-1.955884	2.539547	3.020467	0.000000	-10.000000	-0.458333	27.633333	405.000000	1023.000000	1023.000000	2046.000000
46.279999	0.008699	5.141345	0.365274	-1.886380	3.069535	3.592915	0.000000	-10.000000	-0.450000	27.333334	414.333344	1023.000000	1023.000000	2046.000000
46.299999	0.010514	6.214052	0.801166	-1.507402	3.220532	3.699756	0.000000	-10.000000	-0.441667	26.950001	423.500000	1023.000000	1023.000000	2046.000000
46.320000	0.012546	7.414886	0.992548	-1.461623	3.692559	4.191402	0.000000	-10.000000	-0.425000	26.516666	432.500000	1023.000000	1023.000000	2046.000000
46.340000	0.013934	8.235291	1.456699	-1.152406	3.764182	4.166816	0.000000	-10.000000	-0.408333	25.866667	441.333344	1023.000000	1023.000000	2046.000000
46.360001	0.015316	9.051695	1.673935	-1.371753	4.127389	4.622124	0.000000	-10.000000	-0.383333	25.316668	450.166656	1023.000000	1023.000000	2046.000000
46.380001	0.016162	9.551791	2.096827	-1.419572	4.154657	4.719879	0.000000	-10.000000	-0.366667	24.666668	458.666656	1023.000000	1023.000000	2046.000000
46.400002	0.016975	10.032055	2.311940	-1.867643	4.400506	5.187252	0.000000	-10.000000	-0.333333	24.100000	467.000000	1023.000000	1023.000000	2046.000000
46.419998	0.017344	10.250280	2.770061	-2.027500	4.346435	5.161285	0.000000	-10.000000	-0.316667	23.416666	475.000000	1023.000000	1023.000000	2046.000000
46.439999	0.018268	10.796197	2.985014	-2.345996	4.654458	5.502721	0.000000	-10.000000	-0.300000	23.066668	483.000000	1023.000000	1023.000000	2046.000000
46.459999	0.019213	11.355150	3.503583	-2.307204	4.623148	5.535623	0.000000	-10.000000	-0.283333	22.733334	491.000000	1023.000000	1023.000000	2046.000000
46.480000	0.020651	12.204754	3.711674	-2.433463	5.020519	5.906024	0.000000	-10.000000	-0.266667	22.550001	498.666656	1023.000000	1023.000000	2046.000000
46.500000	0.022141	13.085323	4.210121	-2.193710	5.114377	5.954535	0.000000	-10.000000	-0.250000	22.200001	506.333344	1023.000000	1023.000000	2046.000000
46.520000	0.024058	14.218270	4.383742	-2.184408	5.553524	6.465413	0.000000	-10.000000	-0.250000	21.833334	513.666687	1023.000000	1023.000000	2046.000000
46.540001	0.025875	15.291879	4.846838	-1.772250	5.679977	6.537313	0.000000	-10.000000	-0.233333	21.533335	521.166687	1023.000000	1023.000000	2046.000000
46.560001	0.027895	16.485851	5.098801	-1.712008	6.022555	7.076502	0.000000	-10.000000	-0.216667	21.083334	528.333313	1023.000000	1023.000000	2046.000000
46.580002	0.029771	17.594606	5.540646	-1.260323	6.180244	7.134040	0.000000	-10.000000	-0.216667	20.550001	535.500000	1023.000000	1023.000000	2046.000000
46.599998	0.032104	18.973410	5.914362	-1.143481	6.549335	7.653193	0.000000	-10.000000	-0.216667	19.800001	542.500000	1023.000000	1023.000000	2046.000000
46.619999	0.033586	19.849049	6.227129	-0.849890	6.790531	7.681279	0.000000	-10.000000	-0.200000	19.050001	549.166687	1023.000000	1023.000000	2046.000000
46.639999	0.034813	20.574425	6.466654	-0.917705	7.004159	8.021317	0.000000	-10.000000	-0.150000	17.950001	555.500000	1023.000000	1023.000000	2046.000000
46.660000	0.035745	21.125137	6.713506	-0.842343	7.234222	8.019753	0.000000	-10.000000	-0.100000	16.700001	561.500000	1023.000000	1023.000000	2046.000000
46.680000	0.037244	22.011343	6.946269	-0.654680	7.607285	8.112470	0.000000	-10.000000	-0.066667	15.250000	567.333313	1023.000000	1023.000000	2046.000000
46.700001	0.038565	22.791660	7.111088	-0.326301	7.686628	8.320244	0.000000	-10.000000	-0.058333	14.050000	572.833313	1023.000000	1023.000000	2046.000000
46.720001	0.040189	23.751936	7.312805	0.126919	7.664205	8.648007	0.000000	-10.000000	-0.066667	13.066667	577.833313	1023.000000	1023.000000	2046.000000
46.740002	0.041249	24.378307	7.294290	0.281290	7.834991	8.967737	0.000000	-10.000000	-0.066667	12.166667	582.500000	1023.000000	1023.000000	2046.000000
46.759998	0.041087	24.282663	7.463096	0.245746	7.586175	8.987645	0.000000	-10.000000	-0.041667	11.183333	586.666687	1023.000000	1023.000000	2046.000000
46.779999	0.040084	23.689615	7.181387	-0.127340	7.574820	9.060748	0.000000	-10.000000	-0.016667	10.266667	590.500000	1023.000000	1023.000000	2046.000000
46.799999	0.037952	22.429434	6.959624	-0.263965	7.155232	8.578542	0.000000	-10.000000	0.000000	9.100000	594.000000	1023.000000	1023.000000	2046.000000
46.820000	0.036452	21.542969	6.662786	-0.606591	7.063684	8.423090	0.000000	-10.000000	0.000000	8.216667	597.333313	1023.000000	1023.000000	2046.000000
46.840000	0.035503	20.982008	6.659763	-0.476578	6.942149	7.856675	0.000000	-10.000000	0.000000	7.300000	600.166687	1023.000000	1023.000000	2046.000000
46.860001	0.035700	21.098639	6.429660	-0.551394	7.293663	7.926711	0.000000	-10.000000	0.000000	6.783333	602.833313	1023.000000	1023.000000	2046.000000
46.880001	0.035674	21.083536	6.456920	-0.346013	7.292387	7.680242	0.000000	-10.000000	0.000000	6.316667	605.166687	1023.000000	1023.000000	2046.000000
46.900002	0.036169	21.375620	6.318476	-0.336655	7.635312	7.758487	0.000000	-10.000000	0.000000	5.983333	607.500000	1023.000000	1023.000000	2046.000000
46.919998	0.036223	21.407608	6.408033	-0.182546	7.614783	7.567338	0.000000	-10.000000	0.000000	5.566667	609.500000	1023.000000	1023.000000	2046.000000
46.939999	0.036780	21.736696	6.339009	-0.173613	7.913698	7.657602	0.000000	-10.000000	0.000000	4.883333	611.500000	1023.000000	1023.000000	2046.000000
46.959999	0.037024	21.881247	6.406192	-0.070941	8.004694	7.541302	0.000000	-10.000000	0.000000	4.100000	613.166687	1023.000000	1023.000000	2046.000000
46.980000	0.037545	22.189203	6.441977	0.017885	8.210826	7.518516	0.000000	-10.000000	0.000000	3.250000	614.666687	1023.000000	1023.000000	2046.000000
47.000000	0.038071	22.500071	6.562912	0.038565	8.306354	7.592240	0.000000	-10.000000	0.000000	2.583333	615.833313	1023.000000	1023.000000	2046.000000
47.020000	0.038890	22.984047	6.687181	0.253998	8.528769	7.514099	0.000000	-10.000000	0.000000	2.016667	616.666687	1023.000000	1023.000000	2046.000000
47.040001	0.039852	23.552601	6.795155	0.181119	8.784359	7.791968	0.000000	-10.000000	0.008333	1.650000	617.000000	1023.000000	1023.000000	2046.000000
47.060001	0.040615	24.003548	6.929750	0.460868	8.957208	7.655721	0.000000	-10.000000	0.016667	1.000000	617.000000	1023.000000	1023.000000	2046.000000
47.080002	0.041473	24.510765	7.021729	0.437022	9.147930	7.904084	0.000000	-10.000000	0.025000	0.483333	617.000000	1023.000000	1023.000000	2046.000000
47.099998	0.041704	24.646931	7.101092	0.606146	9.214274	7.725418	0.000000	-10.000000	0.033333	0.000000	617.000000	1023.000000	1023.000000	2046.000000
47.119999	0.042045	24.848808	7.167788	0.413307	9.354405	7.913307	0.000000	-10.000000	0.033333	-0.550000	617.000000	1023.000000	1023.000000	2046.000000
47.139999	0.041719	24.655773	7.263840	0.286047	9.325262	7.780624	0.000000	-10.000000	0.025000	-1.200000	617.000000	1023.000000	1023.000000	2046.000000
47.160000	0.041295	24.405184	7.273550	-0.181253	9.288229	8.024658	0.000000	-10.000000	0.016667	-2.166667	617.000000	1023.000000	1023.000000	2046.000000
47.180000	0.040388	23.869118	7.391403	-0.431036	9.126099	7.782654	0.000000	-10.000000	0.025000	-2.783333	617.000000	1023.000000	1023.000000	2046.000000
47.200001	0.040032	23.658810	7.448514	-0.903852	9.131209	7.982937	0.000000	-10.000000	0.025000	-3.516667	617.000000	1023.000000	1023.000000	2046.000000
47.220001	0.039403	23.287121	7.568043	-0.974653	8.989443	7.704289	0.000000	-10.000000	0.033333	-4.200000	617.000000	1023.000000	1023.000000	2046.000000
47.240002	0.039516	23.353678	7.588911	-1.190778	9.077312	7.878234	0.000000	-10.000000	0.033333	-4.983334	617.000000	1023.000000	1023.000000	2046.000000
47.259998	0.039431	23.303507	7.662930	-1.084025	9.037698	7.686904	0.000000	-10.000000	0.050000	-5.966667	617.000000	1023.000000	1023.000000	2046.000000
47.279999	0.040067	23.679699	7.701798	-1.108103	9.186828	7.899177	0.000000	-10.000000	0.050000	-7.033333	617.000000	1023.000000	1023.000000	2046.000000
47.299999	0.040452	23.906910	7.865655	-0.813728	9.072631	7.782351	0.000000	-10.000000	0.058333	-8.000000	617.000000	1023.000000	1023.000000	2046.000000
47.320000	0.041393	24.463230	7.938213	-0.763543	9.162113	8.126446	0.000000	-10.000000	0.075000	-8.750000	617.000000	1023.000000	1023.000000	2046.000000
47.340000	0.041573	24.569939	8.051990	-0.403986	8.960201	7.961734	0.000000	-10.000000	0.091667	-9.466667	617.000000	1023.000000	1023.000000	2046.000000
47.360001	0.042103	24.882814	7.969602	-0.375327	9.064861	8.223679	0.000000	-10.000000	0.100000	-10.466667	609.666687	1023.000000	1023.000000	2046.000000
47.380001	0.041672	24.628351	7.855084	-0.130730	8.771180	8.132816	0.000000	-10.000000	0.116667	-11.766666	601.000000	1023.000000	1023.000000	2046.000000
47.400002	0.041645	24.612112	7.511635	0.094572	8.748981	8.256925	0.000000	-10.000000	0.150000	-13.300000	591.000000	1023.000000	1023.000000	2046.000000
47.419998	0.040663	24.032026	6.983925	0.608053	8.323638	8.116409	0.000000	-10.000000	0.200000	-14.850000	586.500000	1023.000000	1023.000000	2046.000000
47.439999	0.040438	23.898672	6.667740	0.962710	7.954601	8.313620	0.000000	-10.000000	0.233333	-16.366667	581.666687	1023.000000	1023.000000	2046.000000
47.459999	0.039450	23.314714	6.369655	0.960455	7.556027	8.428577	0.000000	-10.000000	0.266667	-17.700001	576.166687	1023.000000	1023.000000	2046.000000
47.480000	0.037606	22.225304	6.149951	0.872037	7.147636	8.055679	0.000000	-10.000000	0.300000	-18.816668	570.333313	1023.000000	1023.000000	2046.000000
47.500000	0.035586	21.031485	5.820048	0.399093	6.850990	7.961353	0.000000	-10.000000	0.341667	-19.866667	564.000000	1023.000000	1023.000000	2046.000000
47.520000	0.033031	19.521441	5.377372	0.213533	6.415177	7.515360	0.000000	-10.000000	0.366667	-20.700001	557.333313	1023.000000	1023.000000	2046.000000
47.540001	0.030490	18.019524	4.814654	-0.036537	5.946174	7.295232	0.000000	-10.000000	0.383333	-21.483334	550.333313	1023.000000	1023.000000	2046.000000
47.560001	0.027844	16.455719	4.340961	0.046189	5.454140	6.614429	0.000000	-10.000000	0.391667	-22.066668	543.166687	1023.000000	1023.000000	2046.000000
47.580002	0.026154	15.457225	3.875897	-0.105640	5.222800	6.464168	0.000000	-10.000000	0.400000	-22.600000	535.666687	1023.000000	1023.000000	2046.000000
47.599998	0.024355	14.393942	3.398761	0.049191	4.983809	5.962182	0.000000	-10.000000	0.400000	-23.016666	528.333313	1023.000000	1023.000000	2046.000000
47.619999	0.023175	13.696627	2.992394	-0.009974	4.828699	5.885508	0.000000	-10.000000	0.416667	-23.450001	520.666687	1023.000000	1023.000000	2046.000000
47.639999	0.021488	12.699453	2.561874	0.129572	4.598046	5.409961	0.000000	-10.000000	0.441667	-23.983334	513.000000	1023.000000	1023.000000	2046.000000
47.660000	0.020614	12.182666	2.188742	0.128360	4.519344	5.346220	0.000000	-10.000000	0.475000	-24.500000	505.000000	1023.000000	1023.000000	2046.000000
47.680000	0.019316	11.415943	1.811018	0.257477	4.376054	4.971394	0.000000	-10.000000	0.491667	-24.883333	496.666656	1023.000000	1023.000000	2046.000000
47.700001	0.018570	10.974593	1.529418	0.216257	4.302629	4.926290	0.000000	-10.000000	0.500000	-25.133333	488.333344	1023.000000	1023.000000	2046.000000
47.720001	0.017546	10.369758	1.301116	0.332415	4.061795	4.674432	0.000000	-10.000000	0.500000	-25.266666	479.833344	1023.000000	1023.000000	2046.000000
47.740002	0.017021	10.059465	1.096461	0.312791	3.950125	4.700089	0.000000	-10.000000	0.508333	-25.433334	471.500000	1023.000000	1023.000000	2046.000000
47.759998	0.016533	9.771093	0.954701	0.454297	3.858968	4.503127	0.000000	-10.000000	0.516667	-25.366667	463.000000	1023.000000	1023.000000	2046.000000
47.779999	0.016229	9.591166	0.781894	0.415504	3.790009	4.603759	0.000000	-10.000000	0.525000	-25.416666	454.500000	1023.000000	1023.000000	2046.000000
47.799999	0.015717	9.288864	0.594772	0.612059	3.652090	4.429942	0.000000	-10.000000	0.533333	-25.350000	446.000000	1023.000000	1023.000000	2046.000000
47.820000	0.014984	8.855717	0.390177	0.630226	3.411273	4.424041	0.000000	-10.000000	0.533333	-25.533335	437.500000	1023.000000	1023.000000	2046.000000
47.840000	0.013982	8.263406	0.170981	0.645177	3.152437	4.294810	0.000000	-10.000000	0.541667	-25.716667	429.000000	1023.000000	1023.000000	2046.000000
47.860001	0.012617	7.456935	-0.012312	0.493769	2.793727	4.181752	0.000000	-10.000000	0.541667	-25.716667	420.500000	1023.000000	1023.000000	2046.000000
47.880001	0.011283	6.668393	-0.248278	0.417200	2.502251	3.997220	0.000000	-10.000000	0.541667	-25.600000	411.833344	1023.000000	1023.000000	2046.000000
47.900002	0.009704	5.735322	-0.383026	0.085223	2.055366	3.977760	0.000000	-10.000000	0.541667	-25.466667	403.333344	1023.000000	1023.000000	2046.000000
47.919998	0.008116	4.796662	-0.607068	-0.119587	1.740922	3.782395	0.000000	-10.000000	0.525000	-25.400000	394.666656	1023.000000	1023.000000	2046.000000
47.939999	0.006460	3.817868	-0.775461	-0.343076	1.331165	3.605241	0.000000	-10.000000	0.525000	-25.183334	386.333344	1023.000000	1023.000000	2046.000000
47.959999	0.005388	3.184121	-0.893663	-0.411272	1.087107	3.401949	0.000000	-10.000000	0.508333	-24.950001	378.000000	1023.000000	1023.000000	2046.000000
47.980000	0.004580	2.706969	-0.956107	-0.465838	0.891535	3.237381	0.000000	-10.000000	0.508333	-24.716667	369.666656	1023.000000	1023.000000	2046.000000
48.000000	0.004185	2.473490	-0.854507	-0.433616	0.669695	3.091918	0.000000	-10.000000	0.491667	-24.666668	361.333344	1023.000000	1023.000000	2046.000000
48.020000	0.004055	2.396713	-0.824062	-0.351496	0.519283	3.052989	0.000000	-10.000000	0.491667	-24.550001	353.000000	1023.000000	1023.000000	2046.000000
48.040001	0.003764	2.224308	-0.833439	-0.282141	0.343193	2.996695	0.000000	-10.000000	0.483333	-24.583334	345.000000	1023.000000	1023.000000	2046.000000
48.060001	0.003542	2.093118	-0.947061	-0.261130	0.257011	3.044297	0.000000	-10.000000	0.491667	-24.483334	336.833344	1023.000000	1023.000000	2046.000000
48.080002	0.003116	1.841782	-1.123949	-0.182283	0.153464	2.994550	0.000000	-10.000000	0.483333	-24.333334	328.500000	1023.000000	1023.000000	2046.000000
48.099998	0.002806	1.658562	-1.369114	-0.037626	0.013752	3.051549	0.000000	-10.000000	0.491667	-24.066668	320.166656	1023.000000	1023.000000	2046.000000
48.119999	0.001855	1.096321	-1.771373	0.301406	-0.266342	2.832630	0.000000	-10.000000	0.483333	-23.900000	312.000000	1023.000000	1023.000000	2046.000000
48.139999	0.000834	0.492936	-2.040696	0.241451	-0.678603	2.970784	0.000000	-10.000000	0.483333	-23.883333	304.000000	1023.000000	1023.000000	2046.000000
48.160000	-0.000558	-0.329887	-2.232277	0.285077	-0.987752	2.605066	0.000000	-10.000000	0.483333	-23.900000	296.000000	1023.000000	1023.000000	2046.000000
48.180000	-0.002262	-1.336607	-2.324002	-0.123196	-1.251244	2.361834	0.000000	-10.000000	0.483333	-23.983334	288.000000	1023.000000	1023.000000	2046.000000
48.200001	-0.004175	-2.467293	-2.486758	-0.521025	-1.485785	2.026275	0.000000	-10.000000	0.483333	-23.900000	280.000000	1023.000000	1023.000000	2046.000000
48.220001	-0.006509	-3.847037	-2.780337	-0.966534	-1.774076	1.673911	0.000000	-10.000000	0.475000	-23.950001	272.000000	1023.000000	1023.000000	2046.000000
48.240002	-0.008604	-5.085126	-3.112574	-1.132159	-2.018347	1.177953	0.000000	-10.000000	0.475000	-23.750000	264.166656	1023.000000	1023.000000	2046.000000
48.259998	-0.010991	-6.495573	-3.513201	-1.432133	-2.302499	0.752260	0.000000	-10.000000	0.466667	-23.550001	256.500000	1023.000000	1023.000000	2046.000000
48.279999	-0.012748	-7.534199	-3.876950	-1.513838	-2.437491	0.294080	0.000000	-10.000000	0.458333	-23.166666	248.833328	1023.000000	1023.000000	2046.000000
48.299999	-0.014460	-8.545594	-4.264684	-1.657977	-2.539643	-0.083291	0.000000	-10.000000	0.441667	-23.116667	241.000000	1023.000000	1023.000000	2046.000000
48.320000	-0.015913	-9.404784	-4.605464	-1.677089	-2.631177	-0.491054	0.000000	-10.000000	0.433333	-23.133333	233.166672	1023.000000	1023.000000	2046.000000
48.340000	-0.017224	-10.179235	-4.994595	-1.761967	-2.617645	-0.805028	0.000000	-10.000000	0.416667	-23.183334	225.500000	1023.000000	1023.000000	2046.000000
48.360001	-0.018272	-10.798818	-5.255630	-1.757522	-2.664507	-1.121159	0.000000	-10.000000	0.416667	-23.200001	217.833328	1023.000000	1023.000000	2046.000000
48.380001	-0.019303	-11.407812	-5.514633	-1.824426	-2.694945	-1.373808	0.000000	-10.000000	0.425000	-23.133335	210.000000	1023.000000	1023.000000	2046.000000
48.400002	-0.019965	-11.799171	-5.697085	-1.882822	-2.687839	-1.531425	0.000000	-10.000000	0.425000	-23.150002	202.166672	1023.000000	1023.000000	2046.000000
48.419998	-0.020656	-12.207717	-5.897809	-1.939852	-2.663649	-1.706407	0.000000	-10.000000	0.416667	-23.066668	194.500000	1023.000000	1023.000000	2046.000000
48.439999	-0.021062	-12.447884	-5.896140	-1.915094	-2.791270	-1.845379	0.000000	-10.000000	0.391667	-22.916668	186.833328	1023.000000	1023.000000	2046.000000
48.459999	-0.021329	-12.605477	-5.922626	-1.966929	-2.789630	-1.926291	0.000000	-10.000000	0.383333	-22.500000	179.166672	1023.000000	1023.000000	2046.000000
48.480000	-0.021313	-12.596235	-5.842916	-1.963116	-2.805839	-1.984364	0.000000	-10.000000	0.375000	-22.050001	171.500000	1023.000000	1023.000000	2046.000000
48.500000	-0.021680	-12.813120	-5.943142	-1.980715	-2.855415	-2.033848	0.000000	-10.000000	0.366667	-21.983334	164.166672	1023.000000	1023.000000	2046.000000
48.520000	-0.022019	-13.013246	-5.904548	-1.915410	-3.049103	-2.144185	0.000000	-10.000000	0.366667	-21.833334	156.833328	1023.000000	1023.000000	2046.000000
48.540001	-0.023049	-13.621799	-6.026525	-2.102867	-3.230182	-2.262224	0.000000	-10.000000	0.366667	-21.733334	152.000000	1023.000000	1023.000000	2046.000000
48.560001	-0.024036	-14.205118	-6.128991	-2.234970	-3.374315	-2.466842	0.000000	-10.000000	0.366667	-21.216667	144.833328	1023.000000	1023.000000	2046.000000
48.580002	-0.025453	-15.042887	-6.226272	-2.556126	-3.656569	-2.603921	0.000000	-10.000000	0.358333	-20.983334	137.833328	1023.000000	1023.000000	2046.000000
48.599998	-0.026472	-15.645115	-6.248754	-2.753136	-3.838403	-2.804823	0.000000	-10.000000	0.350000	-20.550001	128.500000	1023.000000	1023.000000	2046.000000
48.619999	-0.027947	-16.516535	-6.340940	-3.034058	-4.114152	-3.027383	0.000000	-10.000000	0.341667	-20.083334	121.500000	1023.000000	1023.000000	2046.000000
48.639999	-0.029142	-17.222902	-6.402896	-3.188132	-4.333466	-3.298409	0.000000	-10.000000	0.333333	-19.550001	114.833336	1023.000000	1023.000000	2046.000000
48.660000	-0.030063	-17.767185	-6.421892	-3.403002	-4.509771	-3.432519	0.000000	-10.000000	0.300000	-18.916668	108.333336	1023.000000	1023.000000	2046.000000
48.680000	-0.030723	-18.157391	-6.397230	-3.471728	-4.629033	-3.659399	0.000000	-10.000000	0.275000	-18.350000	102.000000	1023.000000	1023.000000	2046.000000
48.700001	-0.030932	-18.280514	-6.315062	-3.565081	-4.597601	-3.802770	0.000000	-10.000000	0.250000	-17.833334	95.666664	1023.000000	1023.000000	2046.000000
48.720001	-0.030910	-18.267975	-6.076764	-3.575191	-4.641285	-3.974734	0.000000	-10.000000	0.241667	-17.300001	89.833336	1023.000000	1023.000000	2046.000000
48.740002	-0.030746	-18.170809	-5.962177	-3.586019	-4.655074	-3.967540	0.000000	-10.000000	0.233333	-16.766666	84.166664	1023.000000	1023.000000	2046.000000
48.759998	-0.030594	-18.080828	-5.837418	-3.507900	-4.677921	-4.057588	0.000000	-10.000000	0.225000	-16.116667	78.666664	1023.000000	1023.000000	2046.000000
48.779999	-0.030547	-18.053539	-5.826936	-3.568934	-4.640238	-4.017431	0.000000	-10.000000	0.216667	-15.616667	73.166664	1023.000000	1023.000000	2046.000000
48.799999	-0.030637	-18.106636	-5.845494	-3.549551	-4.608753	-4.102838	0.000000	-10.000000	0.208333	-15.083334	68.000000	1023.000000	1023.000000	2046.000000
48.820000	-0.030898	-18.260948	-5.933383	-3.694374	-4.550148	-4.083044	0.000000	-10.000000	0.200000	-14.666667	63.000000	1023.000000	1023.000000	2046.000000
48.840000	-0.031324	-18.512362	-6.134952	-3.298868	-4.642049	-4.436493	0.000000	-10.000000	0.200000	-14.466667	58.000000	1023.000000	1023.000000	2046.000000
48.860001	-0.032002	-18.913267	-6.293580	-3.466051	-4.819967	-4.333670	0.000000	-10.000000	0.191667	-14.466667	53.166668	1023.000000	1023.000000	2046.000000
48.880001	-0.032747	-19.353359	-6.357143	-3.454086	-4.994103	-4.548028	0.000000	-10.000000	0.183333	-14.500000	48.333332	1023.000000	1023.000000	2046.000000
48.900002	-0.034267	-20.251513	-6.461956	-3.816928	-5.115925	-4.856704	0.000000	-10.000000	0.183333	-14.483334	43.500000	1023.000000	1023.000000	2046.000000
48.919998	-0.035943	-21.242579	-6.462190	-4.253702	-5.278589	-5.248099	0.000000	-10.000000	0.191667	-14.283333	38.666668	1023.000000	1023.000000	2046.000000
48.939999	-0.037987	-22.450075	-6.700621	-4.788394	-5.338449	-5.622612	0.000000	-10.000000	0.183333	-14.050000	33.833332	1023.000000	1023.000000	2046.000000
48.959999	-0.039906	-23.584646	-6.850379	-5.065541	-5.616219	-6.052507	0.000000	-10.000000	0.166667	-13.516666	29.166666	1023.000000	1023.000000	2046.000000
48.980000	-0.041853	-24.735214	-7.185563	-5.385896	-5.689815	-6.473940	0.000000	-10.000000	0.141667	-12.966667	24.500000	1023.000000	1023.000000	2046.000000
49.000000	-0.043312	-25.597237	-7.408206	-5.520167	-5.749460	-6.919404	0.000000	-10.000000	0.125000	-12.383333	20.166666	1023.000000	1023.000000	2046.000000
49.020000	-0.044696	-26.415127	-7.684141	-5.716834	-5.745716	-7.268435	0.000000	-10.000000	0.108333	-12.100000	16.000000	1023.000000	1023.000000	2046.000000
49.040001	-0.045587	-26.941946	-7.932984	-5.796588	-5.673221	-7.539152	0.000000	-10.000000	0.100000	-11.966667	12.000000	1023.000000	1023.000000	2046.000000
49.060001	-0.046374	-27.407305	-8.134835	-5.834782	-5.624725	-7.812963	0.000000	-10.000000	0.100000	-11.950000	8.000000	1023.000000	1023.000000	2046.000000
49.080002	-0.046895	-27.714745	-8.367991	-5.849475	-5.502124	-7.995154	0.000000	-10.000000	0.100000	-11.916667	4.166667	1023.000000	1023.000000	2046.000000
49.099998	-0.047363	-27.991644	-8.470953	-5.818768	-5.494845	-8.207076	0.000000	-10.000000	0.091667	-11.750000	0.500000	1023.000000	1023.000000	2046.000000
49.119999	-0.047671	-28.173788	-8.555182	-5.932635	-5.440717	-8.245255	0.000000	-10.000000	0.091667	-11.416667	-3.166667	1023.000000	1023.000000	2046.000000
49.139999	-0.047866	-28.288980	-8.548529	-5.880831	-5.473079	-8.386542	0.000000	-10.000000	0.091667	-10.833334	-6.666667	1023.000000	1023.000000	2046.000000
49.160000	-0.047877	-28.295227	-8.575968	-5.928554	-5.408219	-8.382486	0.000000	-10.000000	0.091667	-10.150001	-10.166667	1023.000000	1023.000000	2046.000000
49.180000	-0.047563	-28.109444	-8.417435	-5.864084	-5.397944	-8.429981	0.000000	-10.000000	0.083333	-9.400001	-13.500000	1023.000000	1023.000000	2046.000000
49.200001	-0.047251	-27.925188	-8.368011	-5.880528	-5.303346	-8.373303	0.000000	-10.000000	0.066667	-8.883333	-16.666666	1023.000000	1023.000000	2046.000000
49.220001	-0.046702	-27.600679	-8.173524	-5.760719	-5.305833	-8.360603	0.000000	-10.000000	0.058333	-8.550000	-19.666666	1023.000000	1023.000000	2046.000000
49.240002	-0.046571	-27.523359	-8.164174	-5.776592	-5.260517	-8.322078	0.000000	-10.000000	0.050000	-8.316667	-22.500000	1023.000000	1023.000000	2046.000000
49.259998	-0.046510	-27.487204	-8.046468	-5.748349	-5.364302	-8.328085	0.000000	-10.000000	0.050000	-7.983334	-25.333334	1023.000000	1023.000000	2046.000000
49.279999	-0.046999	-27.776237	-8.076792	-5.856648	-5.467339	-8.375459	0.000000	-10.000000	0.058333	-7.700000	-28.000000	1023.000000	1023.000000	2046.000000
49.299999	-0.047549	-28.101711	-8.086565	-5.929215	-5.603279	-8.482652	0.000000	-10.000000	0.050000	-7.500000	-30.666666	1023.000000	1023.000000	2046.000000
49.320000	-0.048236	-28.507435	-8.147340	-6.204077	-5.668768	-8.487249	0.000000	-10.000000	0.050000	-7.316667	-33.166668	1023.000000	1023.000000	2046.000000
49.340000	-0.048787	-28.832863	-8.060953	-6.276496	-5.861059	-8.634355	0.000000	-10.000000	0.041667	-6.833333	-35.666668	1023.000000	1023.000000	2046.000000
49.360001	-0.049633	-29.333340	-8.140203	-6.489046	-5.982266	-8.721825	0.000000	-10.000000	0.050000	-6.083333	-38.000000	1023.000000	1023.000000	2046.000000
49.380001	-0.050095	-29.606371	-8.066895	-6.572623	-6.111558	-8.855295	0.000000	-10.000000	0.041667	-5.200000	-40.000000	1023.000000	1023.000000	2046.000000
49.400002	-0.050161	-29.645279	-8.054210	-6.645859	-6.035995	-8.909215	0.000000	-10.000000	0.033333	-4.383333	-41.833332	1023.000000	1023.000000	2046.000000
49.419998	-0.050125	-29.624023	-7.836548	-6.623261	-6.156063	-9.008152	0.000000	-10.000000	0.025000	-3.716667	-43.166668	1023.000000	1023.000000	2046.000000
49.439999	-0.049875	-29.476305	-7.799876	-6.634147	-6.015818	-9.026464	0.000000	-10.000000	0.025000	-3.266667	-44.500000	1023.000000	1023.000000	2046.000000
49.459999	-0.049543	-29.280106	-7.666035	-6.595548	-6.018952	-8.999571	0.000000	-10.000000	0.033333	-3.033333	-45.500000	1023.000000	1023.000000	2046.000000
49.480000	-0.049194	-29.073412	-7.634116	-6.540015	-5.905727	-8.993554	0.000000	-10.000000	0.033333	-2.850000	-46.500000	1023.000000	1023.000000	2046.000000
49.500000	-0.048787	-28.833025	-7.499005	-6.491546	-5.896677	-8.945798	0.000000	-10.000000	0.033333	-2.566667	-47.500000	1023.000000	1023.000000	2046.000000
49.520000	-0.048151	-28.457233	-7.311496	-6.389518	-5.867135	-8.889084	0.000000	-10.000000	0.025000	-2.083333	-48.333332	1023.000000	1023.000000	2046.000000
49.540001	-0.047375	-27.998465	-7.122120	-6.240081	-5.800900	-8.835362	0.000000	-10.000000	0.025000	-1.700000	-48.833332	1023.000000	1023.000000	2046.000000
49.560001	-0.046804	-27.661016	-7.011396	-6.046922	-5.741908	-8.860791	0.000000	-10.000000	0.016667	-0.966667	-49.000000	1023.000000	1023.000000	2046.000000
49.580002	-0.046516	-27.490746	-6.909357	-6.108483	-5.723827	-8.749079	0.000000	-10.000000	0.008333	-0.483333	-49.000000	1023.000000	1023.000000	2046.000000
49.599998	-0.046501	-27.482122	-6.876679	-6.105766	-5.748216	-8.751461	0.000000	-10.000000	0.000000	0.000000	-49.000000	1023.000000	1023.000000	2046.000000
49.619999	-0.046431	-27.440889	-6.820309	-6.270893	-5.684717	-8.664972	0.000000	-10.000000	0.016667	0.000000	-49.000000	1023.000000	1023.000000	2046.000000
49.639999	-0.045939	-27.149740	-6.756784	-6.033799	-5.585115	-8.774042	0.000000	-10.000000	0.025000	0.000000	-49.000000	1023.000000	1023.000000	2046.000000
49.660000	-0.045704	-27.011175	-6.949041	-5.835232	-5.525962	-8.700941	0.000000	-10.000000	0.025000	-0.600000	-49.000000	1023.000000	1023.000000	2046.000000
49.680000	-0.045769	-27.049292	-6.892445	-5.702707	-5.877195	-8.576945	0.000000	-10.000000	0.016667	-1.233333	-49.000000	1023.000000	1023.000000	2046.000000
49.700001	-0.046097	-27.243221	-7.055595	-5.688342	-5.892844	-8.606440	0.000000	-10.000000	0.008333	-1.750000	-49.000000	1023.000000	1023.000000	2046.000000
49.720001	-0.047144	-27.862349	-7.138805	-5.957417	-6.062885	-8.703240	0.000000	-10.000000	0.008333	-1.300000	-49.000000	1023.000000	1023.000000	2046.000000
49.740002	-0.048614	-28.730906	-7.302930	-6.383239	-6.135880	-8.908857	0.000000	-10.000000	0.008333	-0.666667	-49.000000	1023.000000	1023.000000	2046.000000
49.759998	-0.050349	-29.756283	-7.575527	-6.790716	-6.270788	-9.119253	0.000000	-10.000000	0.008333	-0.150000	-49.000000	1023.000000	1023.000000	2046.000000
49.779999	-0.052007	-30.736351	-7.849038	-7.016418	-6.454845	-9.416051	0.000000	-10.000000	0.016667	0.566667	-49.000000	1023.000000	1023.000000	2046.000000
49.799999	-0.053188	-31.434118	-8.111296	-7.200012	-6.480241	-9.642570	0.000000	-10.000000	0.008333	1.166667	-49.000000	1023.000000	1023.000000	2046.000000
49.820000	-0.053942	-31.879438	-8.212643	-7.216502	-6.541304	-9.908991	0.000000	-10.000000	0.008333	1.750000	-49.000000	1023.000000	1023.000000	2046.000000
49.840000	-0.054335	-32.112160	-8.519668	-7.251900	-6.325074	-10.015515	0.000000	-10.000000	0.000000	1.616667	-49.000000	1023.000000	1023.000000	2046.000000
49.860001	-0.054656	-32.301926	-8.636571	-7.158541	-6.326289	-10.180524	0.000000	-10.000000	0.000000	1.016667	-49.000000	1023.000000	1023.000000	2046.000000
49.880001	-0.054679	-32.315536	-8.846262	-7.072994	-6.164110	-10.232169	0.000000	-10.000000	0.000000	0.433333	-49.000000	1023.000000	1023.000000	2046.000000
49.900002	-0.054640	-32.291965	-8.932605	-6.973719	-6.153740	-10.231900	0.000000	-10.000000	0.000000	0.266667	-49.000000	1023.000000	1023.000000	2046.000000
49.919998	-0.054357	-32.124897	-9.038417	-6.849410	-6.055786	-10.181286	0.000000	-10.000000	0.000000	1.050000	-49.000000	1023.000000	1023.000000	2046.000000
49.939999	-0.054030	-31.931641	-9.065413	-6.729733	-6.013560	-10.122933	0.000000	-10.000000	-0.008333	2.350000	-49.000000	1023.000000	1023.000000	2046.000000
49.959999	-0.053484	-31.608767	-9.038841	-6.571462	-5.990415	-10.008048	0.000000	-10.000000	-0.025000	4.016667	-49.000000	1023.000000	1023.000000	2046.000000
49.980000	-0.052711	-31.152018	-8.938379	-6.465219	-5.953796	-9.794623	0.000000	-10.000000	-0.025000	5.866667	-49.000000	1023.000000	1023.000000	2046.000000
50.000000	-0.051653	-30.526749	-8.719539	-6.262951	-5.878956	-9.665303	0.000000	-10.000000	-0.016667	7.683333	-49.000000	1023.000000	1023.000000	2046.000000
50.020000	-0.050441	-29.810902	-8.637385	-6.137172	-5.677021	-9.359324	0.000000	-10.000000	-0.016667	9.100000	-49.000000	1023.000000	1023.000000	2046.000000
50.040001	-0.049293	-29.131926	-8.378748	-5.937047	-5.731405	-9.084724	0.000000	-10.000000	-0.033333	10.233334	-49.000000	1023.000000	1023.000000	2046.000000
50.060001	-0.048206	-28.489864	-8.321458	-5.756451	-5.550949	-8.861007	0.000000	-10.000000	-0.058333	11.433333	-49.000000	1023.000000	1023.000000	2046.000000
50.080002	-0.047682	-28.179918	-8.141600	-5.615640	-5.676067	-8.746612	0.000000	-10.000000	-0.083333	12.683333	-37.166668	1023.000000	1023.000000	2046.000000
50.099998	-0.047018	-27.787661	-8.137735	-5.597337	-5.535678	-8.516909	0.000000	-10.000000	-0.133333	14.350000	-11.500000	1023.000000	1023.000000	2046.000000
50.119999	-0.046709	-27.604795	-7.997283	-5.606925	-5.642355	-8.358232	0.000000	-10.000000	-0.175000	15.466667	14.166667	1023.000000	1023.000000	2046.000000
50.139999	-0.046210	-27.310225	-7.981625	-5.694856	-5.464263	-8.169480	0.000000	-10.000000	-0.200000	16.683334	29.833334	1023.000000	1023.000000	2046.000000
50.160000	-0.046079	-27.232721	-7.854885	-5.747848	-5.576036	-8.053953	0.000000	-10.000000	-0.216667	17.816668	33.333332	1023.000000	1023.000000	2046.000000
50.180000	-0.045567	-26.929899	-7.732765	-5.830239	-5.508408	-7.858488	0.000000	-10.000000	-0.258333	19.416668	39.000000	1023.000000	1023.000000	2046.000000
50.200001	-0.044843	-26.502073	-7.488353	-5.852337	-5.503144	-7.658239	0.000000	-10.000000	-0.291667	21.100000	45.166668	1023.000000	1023.000000	2046.000000
50.220001	-0.043505	-25.711641	-7.284404	-5.823121	-5.229835	-7.374281	0.000000	-10.000000	-0.316667	22.283333	52.000000	1023.000000	1023.000000	2046.000000
50.240002	-0.042359	-25.034403	-6.975104	-5.735738	-5.159015	-7.164546	0.000000	-10.000000	-0.333333	23.233334	59.333332	1023.000000	1023.000000	2046.000000
50.259998	-0.040676	-24.039295	-6.739212	-5.659965	-4.811607	-6.828511	0.000000	-10.000000	-0.375000	24.250000	67.000000	1023.000000	1023.000000	2046.000000
50.279999	-0.039124	-23.122257	-6.347322	-5.512341	-4.718086	-6.544507	0.000000	-10.000000	-0.416667	25.150002	75.000000	1023.000000	1023.000000	2046.000000
50.299999	-0.037120	-21.938019	-6.086881	-5.359927	-4.366640	-6.124572	0.000000	-10.000000	-0.441667	26.166668	83.166664	1023.000000	1023.000000	2046.000000
50.320000	-0.035204	-20.805367	-5.669971	-5.204752	-4.159698	-5.770947	0.000000	-10.000000	-0.458333	26.700001	91.666664	1023.000000	1023.000000	2046.000000
50.340000	-0.033150	-19.591885	-5.249688	-5.057439	-3.896312	-5.388446	0.000000	-10.000000	-0.475000	27.466667	100.500000	1023.000000	1023.000000	2046.000000
50.360001	-0.031555	-18.649185	-4.932280	-5.021184	-3.695212	-5.000510	0.000000	-10.000000	-0.500000	27.866667	109.500000	1023.000000	1023.000000	2046.000000
50.380001	-0.029938	-17.693550	-4.574636	-4.984458	-3.544648	-4.589808	0.000000	-10.000000	-0.533333	28.633333	118.666664	1023.000000	1023.000000	2046.000000
50.400002	-0.028469	-16.824917	-4.354016	-4.905646	-3.263442	-4.301813	0.000000	-10.000000	-0.550000	29.033335	128.000000	1023.000000	1023.000000	2046.000000
50.419998	-0.026660	-15.756235	-4.129842	-4.478992	-3.029000	-4.118401	0.000000	-10.000000	-0.558333	29.383333	137.666672	1023.000000	1023.000000	2046.000000
50.439999	-0.025010	-14.781007	-4.056457	-4.207700	-2.938231	-3.578619	0.000000	-10.000000	-0.550000	29.350000	147.500000	1023.000000	1023.000000	2046.000000
50.459999	-0.023715	-14.015574	-3.947759	-3.914735	-2.941511	-3.211570	0.000000	-10.000000	-0.550000	29.483334	157.500000	1023.000000	1023.000000	2046.000000
50.480000	-0.022975	-13.578168	-3.925994	-3.962341	-2.816323	-2.873510	0.000000	-10.000000	-0.558333	29.616667	167.500000	1023.000000	1023.000000	2046.000000
50.500000	-0.023034	-13.613190	-3.860480	-4.258572	-2.888969	-2.605169	0.000000	-10.000000	-0.558333	29.683334	177.166672	1023.000000	1023.000000	2046.000000
50.520000	-0.023637	-13.969439	-3.987710	-4.593416	-2.804617	-2.583694	0.000000	-10.000000	-0.566667	29.566668	186.833328	1023.000000	1023.000000	2046.000000
50.540001	-0.024350	-14.391115	-4.047814	-4.768500	-2.846153	-2.728647	0.000000	-10.000000	-0.566667	29.516666	193.166672	1023.000000	1023.000000	2046.000000
50.560001	-0.024362	-14.398221	-4.118643	-4.927378	-2.601217	-2.750983	0.000000	-10.000000	-0.566667	29.666666	203.166672	1023.000000	1023.000000	2046.000000
50.580002	-0.023898	-14.123573	-4.042434	-4.913793	-2.420430	-2.746916	0.000000	-10.000000	-0.550000	29.650000	213.166672	1023.000000	1023.000000	2046.000000
50.599998	-0.023034	-13.613309	-4.104784	-4.841961	-2.067188	-2.599375	0.000000	-10.000000	-0.541667	29.616667	226.500000	1023.000000	1023.000000	2046.000000
50.619999	-0.022087	-13.053175	-4.055472	-4.676991	-1.833147	-2.487564	0.000000	-10.000000	-0.525000	29.650000	236.500000	1023.000000	1023.000000	2046.000000
50.639999	-0.020756	-12.266902	-4.081954	-4.469756	-1.397528	-2.317664	0.000000	-10.000000	-0.533333	29.833334	246.500000	1023.000000	1023.000000	2046.000000
50.660000	-0.019581	-11.572247	-3.900392	-4.394114	-1.238503	-2.039237	0.000000	-10.000000	-0.541667	30.133333	256.500000	1023.000000	1023.000000	2046.000000
50.680000	-0.018151	-10.727298	-3.788928	-4.224982	-0.915727	-1.797661	0.000000	-10.000000	-0.550000	29.966667	269.833344	1023.000000	1023.000000	2046.000000
50.700001	-0.016932	-10.006866	-3.664690	-4.124638	-0.661828	-1.555708	0.000000	-10.000000	-0.541667	29.833334	279.833344	1023.000000	1023.000000	2046.000000
50.720001	-0.015280	-9.030226	-3.366739	-3.913036	-0.456096	-1.294355	0.000000	-10.000000	-0.541667	29.566668	289.833344	1023.000000	1023.000000	2046.000000
50.740002	-0.013506	-7.982090	-3.114197	-3.717808	-0.171039	-0.979045	0.000000	-10.000000	-0.566667	29.716667	296.500000	1023.000000	1023.000000	2046.000000
50.759998	-0.011705	-6.917514	-2.775778	-3.492059	0.063727	-0.713405	0.000000	-10.000000	-0.583333	29.566668	306.500000	1023.000000	1023.000000	2046.000000
50.779999	-0.009438	-5.577838	-2.517513	-3.243286	0.495637	-0.312676	0.000000	-10.000000	-0.575000	29.566668	316.333344	1023.000000	1023.000000	2046.000000
50.799999	-0.007528	-4.448806	-2.233024	-2.979037	0.741468	0.021787	0.000000	-10.000000	-0.558333	29.100000	326.000000	1023.000000	1023.000000	2046.000000
50.820000	-0.005618	-3.320061	-1.944068	-2.807142	1.062332	0.368817	0.000000	-10.000000	-0.533333	28.850000	335.666656	1023.000000	1023.000000	2046.000000
50.840000	-0.004169	-2.464046	-1.580443	-2.682794	1.217709	0.581482	0.000000	-10.000000	-0.516667	28.433332	345.333344	1023.000000	1023.000000	2046.000000
50.860001	-0.002769	-1.636692	-1.276113	-2.738883	1.474400	0.903904	0.000000	-10.000000	-0.483333	28.133333	355.000000	1023.000000	1023.000000	2046.000000
50.880001	-0.002041	-1.206286	-0.942407	-2.980837	1.488259	1.228700	0.000000	-10.000000	-0.450000	27.700001	364.333344	1023.000000	1023.000000	2046.000000
50.900002	-0.001168	-0.690111	-0.587233	-3.214859	1.584645	1.527336	0.000000	-10.000000	-0.433333	27.350000	373.666656	1023.000000	1023.000000	2046.000000
50.919998	-0.000618	-0.365057	-0.311834	-3.437174	1.669854	1.714098	0.000000	-10.000000	-0.416667	26.933334	382.833344	1023.000000	1023.000000	2046.000000
50.939999	0.000315	0.186230	0.034129	-3.557746	1.807940	1.901907	0.000000	-10.000000	-0.433333	26.933334	392.000000	1023.000000	1023.000000	2046.000000
50.959999	0.001166	0.688848	0.402025	-3.634511	1.844816	2.076518	0.000000	-10.000000	-0.416667	26.783333	401.000000	1023.000000	1023.000000	2046.000000
50.980000	0.002806	1.658401	0.774411	-3.593834	2.104767	2.373058	0.000000	-10.000000	-0.425000	26.816668	410.000000	1023.000000	1023.000000	2046.000000
51.000000	0.004222	2.495476	1.037188	-3.492555	2.366620	2.584224	0.000000	-10.000000	-0.441667	26.450001	419.000000	1023.000000	1023.000000	2046.000000
51.020000	0.006354	3.755041	1.473981	-3.310743	2.633211	2.958591	0.000000	-10.000000	-0.441667	26.433334	427.833344	1023.000000	1023.000000	2046.000000
51.040001	0.008107	4.791034	1.771276	-3.114255	2.892573	3.241440	0.000000	-10.000000	-0.450000	26.450001	436.666656	1023.000000	1023.000000	2046.000000
51.060001	0.010550	6.235305	2.263548	-2.836254	3.203097	3.604914	0.000000	-10.000000	-0.425000	26.783333	445.333344	1023.000000	1023.000000	2046.000000
51.080002	0.012757	7.539306	2.633698	-2.632014	3.585307	3.952315	0.000000	-10.000000	-0.433333	26.783333	454.166656	1023.000000	1023.000000	2046.000000
51.099998	0.014926	8.821183	3.144821	-2.422087	3.822456	4.275993	0.000000	-10.000000	-0.433333	26.966667	463.000000	1023.000000	1023.000000	2046.000000
51.119999	0.016460	9.727904	3.419469	-2.391352	4.061651	4.638136	0.000000	-10.000000	-0.433333	27.133333	472.000000	1023.000000	1023.000000	2046.000000
51.139999	0.017967	10.618517	3.778077	-2.403942	4.271227	4.973155	0.000000	-10.000000	-0.425000	27.116667	481.166656	1023.000000	1023.000000	2046.000000
51.160000	0.019531	11.542837	3.991761	-2.165001	4.620159	5.095919	0.000000	-10.000000	-0.408333	26.733334	490.333344	1023.000000	1023.000000	2046.000000
51.180000	0.021460	12.682617	4.290778	-1.861471	4.803736	5.449574	0.000000	-10.000000	-0.416667	26.133333	499.333344	1023.000000	1023.000000	2046.000000
51.200001	0.023349	13.799301	4.414574	-1.449917	4.906085	5.928560	0.000000	-10.000000	-0.416667	25.933334	508.166656	1023.000000	1023.000000	2046.000000
51.220001	0.024803	14.658748	4.674696	-1.179429	4.902329	6.261151	0.000000	-10.000000	-0.416667	25.650002	516.833313	1023.000000	1023.000000	2046.000000
51.240002	0.025332	14.971104	4.827353	-1.332779	4.962574	6.513957	0.000000	-10.000000	-0.400000	25.283335	525.500000	1023.000000	1023.000000	2046.000000
51.259998	0.025008	14.779759	4.788135	-1.611736	4.918366	6.684995	0.000000	-10.000000	-0.383333	24.633333	533.833313	1023.000000	1023.000000	2046.000000
51.279999	0.023779	14.053299	4.615817	-1.827106	4.716215	6.548374	0.000000	-10.000000	-0.366667	24.050001	542.000000	1023.000000	1023.000000	2046.000000
51.299999	0.022802	13.476126	4.512240	-1.936378	4.579909	6.320354	0.000000	-10.000000	-0.333333	23.566668	550.000000	1023.000000	1023.000000	2046.000000
51.320000	0.022747	13.443413	4.539062	-1.901357	4.704004	6.101704	0.000000	-10.000000	-0.316667	23.100000	558.000000	1023.000000	1023.000000	2046.000000
51.340000	0.022962	13.570619	4.504330	-1.890222	4.856600	6.099910	0.000000	-10.000000	-0.300000	22.883333	566.000000	1023.000000	1023.000000	2046.000000
51.360001	0.023963	14.161968	4.581120	-1.743679	5.110998	6.213529	0.000000	-10.000000	-0.300000	22.716667	573.666687	1023.000000	1023.000000	2046.000000
51.380001	0.024768	14.638115	4.597046	-1.541676	5.376960	6.205785	0.000000	-10.000000	-0.300000	22.633333	581.333313	1023.000000	1023.000000	2046.000000
51.400002	0.025941	15.331124	4.727271	-1.364429	5.645163	6.323120	0.000000	-10.000000	-0.291667	22.516666	588.833313	1023.000000	1023.000000	2046.000000
51.419998	0.026991	15.951966	4.797471	-1.198230	5.945751	6.406975	0.000000	-10.000000	-0.275000	22.283335	596.500000	1023.000000	1023.000000	2046.000000
51.439999	0.028245	16.693068	5.020844	-1.063334	6.135159	6.600398	0.000000	-10.000000	-0.258333	21.950001	604.000000	1023.000000	1023.000000	2046.000000
51.459999	0.029552	17.465048	5.101139	-0.883949	6.530105	6.717754	0.000000	-10.000000	-0.250000	21.633333	611.333313	1023.000000	1023.000000	2046.000000
51.480000	0.030916	18.271160	5.399831	-0.722751	6.681726	6.912355	0.000000	-10.000000	-0.250000	21.150000	618.666687	1023.000000	1023.000000	2046.000000
51.500000	0.032539	19.230494	5.654037	-0.537538	6.982025	7.131969	0.000000	-10.000000	-0.266667	20.833334	625.833313	1023.000000	1023.000000	2046.000000
51.520000	0.034296	20.268745	5.985266	-0.380081	7.263235	7.400325	0.000000	-10.000000	-0.275000	20.533333	632.833313	1023.000000	1023.000000	2046.000000
51.540001	0.036195	21.391371	6.249996	-0.109230	7.645320	7.605284	0.000000	-10.000000	-0.275000	20.483334	639.666687	1023.000000	1023.000000	2046.000000
51.560001	0.037790	22.334005	6.476862	0.017628	7.988499	7.851015	0.000000	-10.000000	-0.250000	20.266666	646.500000	1023.000000	1023.000000	2046.000000
51.580002	0.039477	23.330687	6.844274	0.199470	8.284859	8.002084	0.000000	-10.000000	-0.225000	19.766666	653.333313	1023.000000	1023.000000	2046.000000
51.599998	0.040574	23.979336	7.198925	0.153765	8.472916	8.153729	0.000000	-10.000000	-0.208333	19.416668	660.000000	1023.000000	1023.000000	2046.000000
51.619999	0.041648	24.614094	7.553848	-0.032854	8.708984	8.384117	0.000000	-10.000000	-0.191667	18.983334	666.500000	1023.000000	1023.000000	2046.000000
51.639999	0.042091	24.875534	7.824808	-0.290929	8.818410	8.523245	0.000000	-10.000000	-0.175000	18.466667	673.000000	1023.000000	1023.000000	2046.000000
51.660000	0.042579	25.164480	8.237984	-0.671929	8.873941	8.724484	0.000000	-10.000000	-0.141667	17.433334	679.333313	1023.000000	1023.000000	2046.000000
51.680000	0.042896	25.351711	8.530592	-1.005255	9.044660	8.781714	0.000000	-10.000000	-0.125000	16.200001	685.333313	1023.000000	1023.000000	2046.000000
51.700001	0.043552	25.739361	8.932217	-1.191352	9.138303	8.860193	0.000000	-10.000000	-0.108333	15.100000	690.833313	1023.000000	1023.000000	2046.000000
[truncated: 1,075,797 more chars]
