# Supplementary material for: Effect of Electrode Belt and Body Positions on Regional Pulmonary Ventilation- and Perfusion-Related Impedance Changes Measured by Electric Impedance Tomography
Source: PLoS One. 2016 Jun 2;11(6):e0155913. doi: 10.1371/journal.pone.0155913 (PMC4890811; doi:10.1371/journal.pone.0155913)
Supplement: S1 Dataset — (ZIP) [file pone.0155913.s001.zip › Dataset/Fp11-rygg-2i.txt]

Patient Name:	Fp11
Registry:	Fp11
Investigator:	 
Diagnosys:	 
Notes:	rygg2i              
Sample Rate [Hz]:	50.08
Time Base 	Pixels Mean 	Pixels Sum 	UPPER RIGHT		UPPER LEFT		LOWER RIGHT		LOWER LEFT		QRS	ETCO2	Paw	Flow (L/min)	Volume	Analog1	Analog2	AnalogSum
0.000000	0.069226	40.912460	11.894354	12.649082	7.696392	8.672632	0.000000	-10.000000	-0.050000	6.083333	712.000000	1023.000000	1023.000000	2046.000000
0.020000	0.068839	40.683846	11.851521	12.572400	7.797386	8.462540	0.000000	-10.000000	-0.066667	5.250000	714.000000	1023.000000	1023.000000	2046.000000
0.040000	0.067887	40.121376	11.728158	12.393871	7.772132	8.227215	0.000000	-10.000000	-0.083333	5.266667	715.833313	1023.000000	1023.000000	2046.000000
0.060000	0.067785	40.061058	11.767357	12.083302	7.758364	8.452035	0.000000	-10.000000	-0.100000	5.516667	717.500000	1023.000000	1023.000000	2046.000000
0.080000	0.067829	40.086765	11.832675	12.021168	7.846212	8.386711	0.000000	-10.000000	-0.100000	5.816667	719.500000	1023.000000	1023.000000	2046.000000
0.100000	0.067814	40.078274	11.855497	12.066364	7.939155	8.217256	0.000000	-10.000000	-0.100000	5.850000	721.500000	1023.000000	1023.000000	2046.000000
0.120000	0.068660	40.577919	12.029142	11.948100	7.987660	8.613018	0.000000	-10.000000	-0.100000	5.500000	723.500000	1023.000000	1023.000000	2046.000000
0.140000	0.069478	41.061344	12.196997	12.081978	8.163377	8.618993	0.000000	-10.000000	-0.100000	5.116667	725.500000	1023.000000	1023.000000	2046.000000
0.160000	0.070380	41.594841	12.393157	12.348122	8.331758	8.521804	0.000000	-10.000000	-0.100000	5.033333	727.166687	1023.000000	1023.000000	2046.000000
0.180000	0.072139	42.633953	12.817078	12.369846	8.460419	8.986609	0.000000	-10.000000	-0.100000	5.116667	728.833313	1023.000000	1023.000000	2046.000000
0.200000	0.074267	43.891697	13.133733	12.683933	8.900627	9.173406	0.000000	-10.000000	-0.091667	5.150000	730.500000	1023.000000	1023.000000	2046.000000
0.220000	0.075701	44.739338	13.359273	12.952929	9.120994	9.306145	0.000000	-10.000000	-0.091667	4.950000	732.166687	1023.000000	1023.000000	2046.000000
0.240000	0.077356	45.717682	13.659325	13.047186	9.240254	9.770917	0.000000	-10.000000	-0.091667	4.533333	733.833313	1023.000000	1023.000000	2046.000000
0.260000	0.078200	46.216213	13.791458	13.297118	9.394797	9.732839	0.000000	-10.000000	-0.083333	3.583333	735.333313	1023.000000	1023.000000	2046.000000
0.280000	0.078784	46.561428	13.922895	13.471066	9.460935	9.706532	0.000000	-10.000000	-0.066667	1.683333	736.833313	1023.000000	1023.000000	2046.000000
0.300000	0.080031	47.298271	14.211340	13.591993	9.513938	9.981000	0.000000	-10.000000	-0.041667	-0.583333	737.666687	1023.000000	1023.000000	2046.000000
0.320000	0.080943	47.837036	14.392083	13.804969	9.594835	10.045148	0.000000	-10.000000	-0.033333	-2.783333	738.000000	1023.000000	1023.000000	2046.000000
0.340000	0.080737	47.715496	14.318024	13.957587	9.601274	9.838610	0.000000	-10.000000	-0.025000	-4.666667	738.000000	1023.000000	1023.000000	2046.000000
0.360000	0.078975	46.674431	14.034337	13.620271	9.246511	9.773311	0.000000	-10.000000	-0.025000	-6.083333	738.000000	1023.000000	1023.000000	2046.000000
0.380000	0.074943	44.291241	13.282512	13.133382	8.821715	9.053631	0.000000	-10.000000	-0.016667	-7.100000	738.000000	1023.000000	1023.000000	2046.000000
0.400000	0.069550	41.104130	12.257745	12.350437	8.192604	8.303344	0.000000	-10.000000	-0.008333	-7.800000	738.000000	1023.000000	1023.000000	2046.000000
0.420000	0.065679	38.816521	11.674706	11.553100	7.471327	8.117388	0.000000	-10.000000	0.000000	-8.416667	738.000000	1023.000000	1023.000000	2046.000000
0.440000	0.063646	37.614693	11.146639	11.355896	7.387555	7.724604	0.000000	-10.000000	-0.008333	-8.716667	738.000000	1023.000000	1023.000000	2046.000000
0.460000	0.062018	36.652374	10.835256	11.321819	7.146929	7.348371	0.000000	-10.000000	-0.016667	-8.250000	738.000000	1023.000000	1023.000000	2046.000000
0.480000	0.061720	36.476570	10.857246	11.226568	6.887355	7.505402	0.000000	-10.000000	-0.033333	-7.416667	730.833313	1023.000000	1023.000000	2046.000000
0.500000	0.061821	36.536034	10.841837	11.505376	6.889202	7.299618	0.000000	-10.000000	-0.041667	-6.466667	723.000000	1023.000000	1023.000000	2046.000000
0.520000	0.061695	36.461708	10.686651	11.470975	6.904652	7.399431	0.000000	-10.000000	-0.041667	-5.916667	714.500000	1023.000000	1023.000000	2046.000000
0.540000	0.061645	36.432278	10.785525	11.556712	6.746724	7.343318	0.000000	-10.000000	-0.033333	-5.900000	712.500000	1023.000000	1023.000000	2046.000000
0.560000	0.062152	36.731720	10.875755	11.681119	6.738966	7.435879	0.000000	-10.000000	-0.016667	-6.466667	710.500000	1023.000000	1023.000000	2046.000000
0.580000	0.062554	36.969429	10.840871	11.694757	6.855214	7.578587	0.000000	-10.000000	-0.008333	-7.416667	708.500000	1023.000000	1023.000000	2046.000000
0.600000	0.062627	37.012840	10.865885	11.902929	6.896570	7.347455	0.000000	-10.000000	0.000000	-8.466667	706.166687	1023.000000	1023.000000	2046.000000
0.620000	0.063167	37.331760	11.030044	11.731380	6.836363	7.733974	0.000000	-10.000000	0.008333	-9.583333	703.333313	1023.000000	1023.000000	2046.000000
0.640000	0.064151	37.913193	11.105808	11.959654	7.112577	7.735152	0.000000	-10.000000	0.025000	-10.883333	700.166687	1023.000000	1023.000000	2046.000000
0.660000	0.064827	38.312649	11.158059	11.999664	7.200227	7.954697	0.000000	-10.000000	0.058333	-12.450000	696.500000	1023.000000	1023.000000	2046.000000
0.680000	0.065383	38.641598	11.333900	12.145925	7.235637	7.926135	0.000000	-10.000000	0.083333	-14.066667	692.333313	1023.000000	1023.000000	2046.000000
0.700000	0.065601	38.770069	11.392220	12.108428	7.216205	8.053217	0.000000	-10.000000	0.116667	-15.633333	687.500000	1023.000000	1023.000000	2046.000000
0.720000	0.064868	38.337048	11.208177	11.821825	7.256663	8.050382	0.000000	-10.000000	0.141667	-16.783333	682.166687	1023.000000	1023.000000	2046.000000
0.740000	0.063240	37.374741	10.975082	11.661681	7.179588	7.558390	0.000000	-10.000000	0.158333	-17.516666	676.500000	1023.000000	1023.000000	2046.000000
0.760000	0.061960	36.618553	10.930832	11.050639	6.923193	7.713892	0.000000	-10.000000	0.158333	-17.866667	670.500000	1023.000000	1023.000000	2046.000000
0.780000	0.061075	36.095161	10.848214	10.906734	6.964078	7.376137	0.000000	-10.000000	0.150000	-17.916668	664.500000	1023.000000	1023.000000	2046.000000
0.800000	0.059722	35.295937	10.507737	10.641022	6.994487	7.152692	0.000000	-10.000000	0.150000	-17.966667	658.500000	1023.000000	1023.000000	2046.000000
0.820000	0.059029	34.886044	10.614619	10.249036	6.772098	7.250290	0.000000	-10.000000	0.166667	-18.066668	652.500000	1023.000000	1023.000000	2046.000000
0.840000	0.058894	34.806385	10.590228	10.238387	6.872997	7.104773	0.000000	-10.000000	0.183333	-18.266666	646.500000	1023.000000	1023.000000	2046.000000
0.860000	0.058626	34.648262	10.508435	10.029721	6.932142	7.177963	0.000000	-10.000000	0.200000	-18.583334	640.500000	1023.000000	1023.000000	2046.000000
0.880000	0.058866	34.789753	10.645455	10.048669	6.954735	7.140893	0.000000	-10.000000	0.191667	-18.799999	634.500000	1023.000000	1023.000000	2046.000000
0.900000	0.059570	35.205917	10.812383	10.072184	7.090907	7.230443	0.000000	-10.000000	0.183333	-19.033333	630.500000	1023.000000	1023.000000	2046.000000
0.920000	0.060555	35.788052	10.990917	9.992107	7.304416	7.500610	0.000000	-10.000000	0.175000	-19.050001	624.166687	1023.000000	1023.000000	2046.000000
0.940000	0.061666	36.444534	11.255845	10.237342	7.440469	7.510877	0.000000	-10.000000	0.175000	-18.766666	617.833313	1023.000000	1023.000000	2046.000000
0.960000	0.062399	36.877789	11.364609	10.384760	7.538554	7.589867	0.000000	-10.000000	0.175000	-18.450001	609.500000	1023.000000	1023.000000	2046.000000
0.980000	0.062592	36.991764	11.403908	10.315460	7.554665	7.717732	0.000000	-10.000000	0.183333	-18.433332	603.500000	1023.000000	1023.000000	2046.000000
1.000000	0.063082	37.281590	11.495748	10.430564	7.651589	7.703689	0.000000	-10.000000	0.191667	-18.850000	597.166687	1023.000000	1023.000000	2046.000000
1.020000	0.063505	37.531738	11.621992	10.531305	7.640624	7.737819	0.000000	-10.000000	0.200000	-19.483334	590.833313	1023.000000	1023.000000	2046.000000
1.040000	0.063698	37.645386	11.563596	10.520391	7.725462	7.835937	0.000000	-10.000000	0.216667	-20.116667	584.166687	1023.000000	1023.000000	2046.000000
1.060000	0.062844	37.140961	11.485636	10.552312	7.522140	7.580874	0.000000	-10.000000	0.250000	-20.733334	577.500000	1023.000000	1023.000000	2046.000000
1.080000	0.060605	35.817631	11.028881	10.337014	7.249776	7.201961	0.000000	-10.000000	0.283333	-21.316668	570.500000	1023.000000	1023.000000	2046.000000
1.100000	0.056384	33.322834	10.250594	9.639483	6.742563	6.690194	0.000000	-10.000000	0.300000	-21.583334	563.333313	1023.000000	1023.000000	2046.000000
1.120000	0.051548	30.464817	9.585441	8.879586	5.974657	6.025133	0.000000	-10.000000	0.300000	-21.966667	556.166687	1023.000000	1023.000000	2046.000000
1.140000	0.047114	27.844601	8.690101	8.293590	5.522220	5.338692	0.000000	-10.000000	0.300000	-21.900000	548.833313	1023.000000	1023.000000	2046.000000
1.160000	0.044125	26.078165	8.090321	7.679625	5.137676	5.170545	0.000000	-10.000000	0.300000	-21.933334	541.500000	1023.000000	1023.000000	2046.000000
1.180000	0.042491	25.112215	7.810247	7.502893	4.865438	4.933635	0.000000	-10.000000	0.291667	-21.533335	534.166687	1023.000000	1023.000000	2046.000000
1.200000	0.041412	24.474627	7.548707	7.509760	4.732305	4.683855	0.000000	-10.000000	0.291667	-21.466667	527.000000	1023.000000	1023.000000	2046.000000
1.220000	0.040301	23.817957	7.292963	7.445703	4.575287	4.504005	0.000000	-10.000000	0.283333	-21.566668	520.000000	1023.000000	1023.000000	2046.000000
1.240000	0.039849	23.550562	7.245598	7.365050	4.375178	4.564735	0.000000	-10.000000	0.291667	-21.766666	512.833313	1023.000000	1023.000000	2046.000000
1.260000	0.039474	23.329109	7.135977	7.491798	4.359451	4.341883	0.000000	-10.000000	0.291667	-22.033333	505.500000	1023.000000	1023.000000	2046.000000
1.280000	0.038805	22.934053	6.957920	7.430312	4.303983	4.241838	0.000000	-10.000000	0.300000	-22.116667	498.166656	1023.000000	1023.000000	2046.000000
1.300000	0.038806	22.934099	7.041941	7.269783	4.137236	4.485139	0.000000	-10.000000	0.300000	-22.350000	490.666656	1023.000000	1023.000000	2046.000000
1.320000	0.038755	22.904202	6.911964	7.373459	4.302710	4.316068	0.000000	-10.000000	0.300000	-22.416666	483.333344	1023.000000	1023.000000	2046.000000
1.340000	0.038678	22.858759	6.782574	7.290426	4.425959	4.359800	0.000000	-10.000000	0.300000	-22.566668	475.666656	1023.000000	1023.000000	2046.000000
1.360000	0.039292	23.221642	7.045301	7.126383	4.258563	4.791395	0.000000	-10.000000	0.308333	-22.500000	468.333344	1023.000000	1023.000000	2046.000000
1.380000	0.040065	23.678146	7.061030	7.457981	4.494417	4.664719	0.000000	-10.000000	0.308333	-22.483334	460.666656	1023.000000	1023.000000	2046.000000
1.400000	0.040512	23.942369	7.111217	7.467482	4.567650	4.796021	0.000000	-10.000000	0.316667	-22.533333	453.333344	1023.000000	1023.000000	2046.000000
1.420000	0.040665	24.032734	7.308617	7.378080	4.343324	5.002713	0.000000	-10.000000	0.325000	-22.800001	445.666656	1023.000000	1023.000000	2046.000000
1.440000	0.040022	23.653023	7.125415	7.392554	4.456428	4.678626	0.000000	-10.000000	0.341667	-23.100000	438.000000	1023.000000	1023.000000	2046.000000
1.460000	0.038231	22.594816	6.784190	6.938791	4.356817	4.515018	0.000000	-10.000000	0.350000	-23.300001	430.333344	1023.000000	1023.000000	2046.000000
1.480000	0.036945	21.834713	6.713697	6.493161	4.143118	4.484736	0.000000	-10.000000	0.333333	-23.466667	422.666656	1023.000000	1023.000000	2046.000000
1.500000	0.035876	21.202803	6.503997	6.248437	4.221495	4.228874	0.000000	-10.000000	0.325000	-23.266666	415.000000	1023.000000	1023.000000	2046.000000
1.520000	0.034019	20.105183	6.122187	5.821541	4.153117	4.008337	0.000000	-10.000000	0.316667	-23.000000	407.000000	1023.000000	1023.000000	2046.000000
1.540000	0.033014	19.511021	6.100949	5.345861	3.931857	4.132354	0.000000	-10.000000	0.316667	-22.600000	399.333344	1023.000000	1023.000000	2046.000000
1.560000	0.032390	19.142262	6.026990	5.276299	3.973944	3.865029	0.000000	-10.000000	0.308333	-22.583334	391.666656	1023.000000	1023.000000	2046.000000
1.580000	0.031575	18.661106	5.774476	5.121943	4.077435	3.687251	0.000000	-10.000000	0.300000	-22.350000	384.333344	1023.000000	1023.000000	2046.000000
1.600000	0.031628	18.692083	6.017444	4.845261	3.873321	3.956059	0.000000	-10.000000	0.300000	-22.050001	376.666656	1023.000000	1023.000000	2046.000000
1.620000	0.032249	19.059397	6.130166	4.959040	4.123384	3.846808	0.000000	-10.000000	0.291667	-21.666668	369.333344	1023.000000	1023.000000	2046.000000
1.640000	0.032937	19.466009	6.161231	4.960399	4.374924	3.969456	0.000000	-10.000000	0.283333	-21.333334	362.000000	1023.000000	1023.000000	2046.000000
1.660000	0.034196	20.209682	6.498536	4.905352	4.376803	4.428993	0.000000	-10.000000	0.266667	-20.966667	355.000000	1023.000000	1023.000000	2046.000000
1.680000	0.034989	20.678337	6.616385	5.102240	4.556034	4.403679	0.000000	-10.000000	0.241667	-20.650000	348.000000	1023.000000	1023.000000	2046.000000
1.700000	0.034857	20.600779	6.512444	5.283537	4.644545	4.160251	0.000000	-10.000000	0.250000	-20.433334	341.166656	1023.000000	1023.000000	2046.000000
1.720000	0.035460	20.956728	6.722826	5.039545	4.508105	4.686252	0.000000	-10.000000	0.233333	-20.633333	329.666656	1023.000000	1023.000000	2046.000000
1.740000	0.036149	21.363827	6.935393	5.310009	4.621670	4.496755	0.000000	-10.000000	0.233333	-20.833334	320.500000	1023.000000	1023.000000	2046.000000
1.760000	0.036135	21.355841	6.837028	5.575233	4.636869	4.306710	0.000000	-10.000000	0.200000	-21.100000	313.500000	1023.000000	1023.000000	2046.000000
1.780000	0.035099	20.743275	6.745965	5.302422	4.253779	4.441108	0.000000	-10.000000	0.216667	-21.233334	311.166656	1023.000000	1023.000000	2046.000000
1.800000	0.033160	19.597759	6.361345	5.191184	4.066779	3.978452	0.000000	-10.000000	0.233333	-21.250000	306.500000	1023.000000	1023.000000	2046.000000
1.820000	0.029350	17.345675	5.645882	4.763298	3.642698	3.293797	0.000000	-10.000000	0.233333	-21.250000	299.333344	1023.000000	1023.000000	2046.000000
1.840000	0.025021	14.787138	5.016433	3.979785	2.934777	2.856143	0.000000	-10.000000	0.216667	-21.116667	292.166656	1023.000000	1023.000000	2046.000000
1.860000	0.021418	12.658169	4.338722	3.436996	2.556753	2.325698	0.000000	-10.000000	0.200000	-20.916668	285.000000	1023.000000	1023.000000	2046.000000
1.880000	0.018351	10.845616	3.770080	3.171043	2.168075	1.736418	0.000000	-10.000000	0.200000	-20.583334	278.166656	1023.000000	1023.000000	2046.000000
1.900000	0.016804	9.931253	3.540273	2.797333	1.769223	1.824424	0.000000	-10.000000	0.200000	-20.250000	273.666656	1023.000000	1023.000000	2046.000000
1.920000	0.015833	9.357367	3.338792	2.891444	1.646440	1.480690	0.000000	-10.000000	0.200000	-20.316668	267.000000	1023.000000	1023.000000	2046.000000
1.940000	0.014863	8.783820	3.038480	2.942627	1.587211	1.215502	0.000000	-10.000000	0.200000	-20.366667	260.166656	1023.000000	1023.000000	2046.000000
1.960000	0.014381	8.499364	3.031128	2.806921	1.320579	1.340736	0.000000	-10.000000	0.216667	-20.516666	251.000000	1023.000000	1023.000000	2046.000000
1.980000	0.014168	8.373110	2.912237	2.992320	1.342102	1.126450	0.000000	-10.000000	0.233333	-20.583334	244.166672	1023.000000	1023.000000	2046.000000
2.000000	0.013724	8.110739	2.787090	2.731048	1.311495	1.281106	0.000000	-10.000000	0.250000	-20.833334	237.333328	1023.000000	1023.000000	2046.000000
2.020000	0.013435	7.940377	2.774187	2.778879	1.184208	1.203103	0.000000	-10.000000	0.266667	-21.250000	230.333328	1023.000000	1023.000000	2046.000000
2.040000	0.013408	7.924179	2.652026	2.861637	1.272330	1.138185	0.000000	-10.000000	0.275000	-21.566668	223.166672	1023.000000	1023.000000	2046.000000
2.060000	0.013416	7.928649	2.573918	2.614478	1.400234	1.340019	0.000000	-10.000000	0.291667	-21.950001	216.000000	1023.000000	1023.000000	2046.000000
2.080000	0.013794	8.152534	2.654779	2.750068	1.424140	1.323547	0.000000	-10.000000	0.291667	-22.066666	208.666672	1023.000000	1023.000000	2046.000000
2.100000	0.014561	8.605659	2.768654	2.898273	1.413554	1.525179	0.000000	-10.000000	0.300000	-22.250000	201.333328	1023.000000	1023.000000	2046.000000
2.120000	0.015376	9.087426	2.957778	2.832700	1.487459	1.809488	0.000000	-10.000000	0.300000	-22.333334	193.833328	1023.000000	1023.000000	2046.000000
2.140000	0.015388	9.094069	2.996547	3.037628	1.487984	1.571910	0.000000	-10.000000	0.300000	-22.500000	186.500000	1023.000000	1023.000000	2046.000000
2.160000	0.014561	8.605697	2.905756	2.851907	1.265226	1.582808	0.000000	-10.000000	0.291667	-22.316666	179.000000	1023.000000	1023.000000	2046.000000
2.180000	0.013521	7.991009	2.711302	2.490993	1.318185	1.470528	0.000000	-10.000000	0.291667	-22.150000	171.500000	1023.000000	1023.000000	2046.000000
2.200000	0.012071	7.133679	2.546371	2.283719	1.227588	1.076002	0.000000	-10.000000	0.291667	-21.816666	164.166672	1023.000000	1023.000000	2046.000000
2.220000	0.010694	6.320383	2.281543	1.812932	1.096898	1.129010	0.000000	-10.000000	0.291667	-21.650000	156.833328	1023.000000	1023.000000	2046.000000
2.240000	0.009464	5.593224	2.059948	1.403077	1.112902	1.017297	0.000000	-10.000000	0.266667	-21.283333	149.666672	1023.000000	1023.000000	2046.000000
2.260000	0.008136	4.808424	1.965027	1.298349	0.924404	0.620643	0.000000	-10.000000	0.233333	-20.750000	142.500000	1023.000000	1023.000000	2046.000000
2.280000	0.007589	4.485184	1.872095	0.927464	0.861679	0.823946	0.000000	-10.000000	0.208333	-20.366667	135.500000	1023.000000	1023.000000	2046.000000
2.300000	0.007267	4.294901	1.865894	0.832027	0.926008	0.670973	0.000000	-10.000000	0.200000	-20.016666	128.666672	1023.000000	1023.000000	2046.000000
2.320000	0.007123	4.209603	1.843013	0.824970	0.971821	0.569799	0.000000	-10.000000	0.191667	-19.933334	122.000000	1023.000000	1023.000000	2046.000000
2.340000	0.007769	4.591217	2.030540	0.643918	1.001830	0.914929	0.000000	-10.000000	0.183333	-19.566668	115.333336	1023.000000	1023.000000	2046.000000
2.360000	0.008813	5.208212	2.200729	0.793039	1.301173	0.913271	0.000000	-10.000000	0.166667	-19.133333	108.833336	1023.000000	1023.000000	2046.000000
2.380000	0.009750	5.762434	2.363240	0.900515	1.448964	1.049716	0.000000	-10.000000	0.158333	-18.566668	102.500000	1023.000000	1023.000000	2046.000000
2.400000	0.010648	6.292716	2.525079	0.924668	1.449740	1.393228	0.000000	-10.000000	0.141667	-18.166668	96.500000	1023.000000	1023.000000	2046.000000
2.420000	0.011075	6.545267	2.548528	1.153109	1.642438	1.201191	0.000000	-10.000000	0.141667	-17.850000	90.500000	1023.000000	1023.000000	2046.000000
2.440000	0.011367	6.717719	2.578967	1.024892	1.672115	1.441744	0.000000	-10.000000	0.141667	-17.766666	84.500000	1023.000000	1023.000000	2046.000000
2.460000	0.012008	7.096586	2.822528	1.097303	1.622556	1.554199	0.000000	-10.000000	0.150000	-17.800001	78.500000	1023.000000	1023.000000	2046.000000
2.480000	0.012177	7.196447	2.808027	1.467897	1.654258	1.266265	0.000000	-10.000000	0.166667	-18.100000	72.500000	1023.000000	1023.000000	2046.000000
2.500000	0.010752	6.354425	2.503158	1.128971	1.425762	1.296535	0.000000	-10.000000	0.166667	-18.400000	66.500000	1023.000000	1023.000000	2046.000000
2.520000	0.008705	5.144922	2.230897	0.936573	1.017575	0.959876	0.000000	-10.000000	0.175000	-18.433332	60.166668	1023.000000	1023.000000	2046.000000
2.540000	0.005610	3.315527	1.669694	0.698819	0.673717	0.273298	0.000000	-10.000000	0.166667	-18.333334	53.833332	1023.000000	1023.000000	2046.000000
2.560000	0.001686	0.996579	1.065409	-0.015667	0.164442	-0.217606	0.000000	-10.000000	0.166667	-17.950001	47.500000	1023.000000	1023.000000	2046.000000
2.580000	-0.001761	-1.040743	0.535542	-0.597296	-0.446531	-0.532458	0.000000	-10.000000	0.158333	-17.683334	41.500000	1023.000000	1023.000000	2046.000000
2.600000	-0.004039	-2.387279	-0.025163	-0.709021	-0.565055	-1.088041	0.000000	-10.000000	0.150000	-17.283333	35.833332	1023.000000	1023.000000	2046.000000
2.620000	-0.005858	-3.462317	-0.310396	-0.960990	-0.917084	-1.273846	0.000000	-10.000000	0.150000	-17.116667	30.166666	1023.000000	1023.000000	2046.000000
2.640000	-0.006731	-3.978084	-0.433459	-1.045471	-1.237869	-1.261285	0.000000	-10.000000	0.150000	-16.950001	24.500000	1023.000000	1023.000000	2046.000000
2.660000	-0.007221	-4.267322	-0.672445	-0.886835	-1.140931	-1.567111	0.000000	-10.000000	0.150000	-16.950001	18.833334	1023.000000	1023.000000	2046.000000
2.680000	-0.007915	-4.677610	-0.735854	-0.842827	-1.362416	-1.736512	0.000000	-10.000000	0.150000	-16.950001	13.166667	1023.000000	1023.000000	2046.000000
2.700000	-0.008072	-4.770450	-0.821993	-1.010553	-1.481141	-1.456762	0.000000	-10.000000	0.150000	-16.966667	7.500000	1023.000000	1023.000000	2046.000000
2.720000	-0.008222	-4.858987	-0.971521	-0.826496	-1.338153	-1.722817	0.000000	-10.000000	0.141667	-16.900000	2.166667	1023.000000	1023.000000	2046.000000
2.740000	-0.008513	-5.031186	-1.035751	-0.899817	-1.392927	-1.702691	0.000000	-10.000000	0.141667	-16.716667	-3.166667	1023.000000	1023.000000	2046.000000
2.760000	-0.008311	-4.911576	-0.993230	-1.105139	-1.476446	-1.336761	0.000000	-10.000000	0.133333	-16.450001	-8.333333	1023.000000	1023.000000	2046.000000
2.780000	-0.007966	-4.708084	-1.115684	-0.896753	-1.165135	-1.530513	0.000000	-10.000000	0.133333	-16.233334	-14.000000	1023.000000	1023.000000	2046.000000
2.800000	-0.007559	-4.467086	-1.046100	-0.993094	-1.171015	-1.256878	0.000000	-10.000000	0.133333	-16.033333	-19.333334	1023.000000	1023.000000	2046.000000
2.820000	-0.006534	-3.861336	-0.774167	-0.876108	-1.186363	-1.024698	0.000000	-10.000000	0.125000	-16.016666	-24.666666	1023.000000	1023.000000	2046.000000
2.840000	-0.005547	-3.278517	-0.722370	-0.525401	-1.000177	-1.030569	0.000000	-10.000000	0.125000	-15.850000	-30.000000	1023.000000	1023.000000	2046.000000
2.860000	-0.005246	-3.100161	-0.654356	-0.724822	-0.962453	-0.758529	0.000000	-10.000000	0.116667	-15.683333	-35.333332	1023.000000	1023.000000	2046.000000
2.880000	-0.005901	-3.487637	-0.708651	-0.644185	-1.047378	-1.087423	0.000000	-10.000000	0.133333	-15.600000	-40.500000	1023.000000	1023.000000	2046.000000
2.900000	-0.007122	-4.209099	-0.928532	-1.098022	-1.201188	-0.981357	0.000000	-10.000000	0.141667	-15.683333	-43.833332	1023.000000	1023.000000	2046.000000
2.920000	-0.008233	-4.865612	-1.154132	-1.444088	-1.124393	-1.143000	0.000000	-10.000000	0.141667	-15.766666	-49.166668	1023.000000	1023.000000	2046.000000
2.940000	-0.009625	-5.688395	-1.270402	-1.671358	-1.276327	-1.470308	0.000000	-10.000000	0.125000	-15.483334	-54.500000	1023.000000	1023.000000	2046.000000
2.960000	-0.010761	-6.359537	-1.523211	-2.005213	-1.346939	-1.484174	0.000000	-10.000000	0.100000	-15.050000	-61.500000	1023.000000	1023.000000	2046.000000
2.980000	-0.011508	-6.801222	-1.677161	-2.323435	-1.300192	-1.500434	0.000000	-10.000000	0.075000	-14.600000	-66.500000	1023.000000	1023.000000	2046.000000
3.000000	-0.012337	-7.291352	-1.596690	-2.469207	-1.535467	-1.689988	0.000000	-10.000000	0.058333	-14.416667	-71.333336	1023.000000	1023.000000	2046.000000
3.020000	-0.012553	-7.418569	-1.731810	-2.508995	-1.419767	-1.757996	0.000000	-10.000000	0.050000	-14.350000	-76.166664	1023.000000	1023.000000	2046.000000
3.040000	-0.012429	-7.345744	-1.729191	-2.728920	-1.301560	-1.586074	0.000000	-10.000000	0.050000	-14.300000	-81.000000	1023.000000	1023.000000	2046.000000
3.060000	-0.011711	-6.921053	-1.415211	-2.770231	-1.303091	-1.432520	0.000000	-10.000000	0.050000	-14.033334	-85.833336	1023.000000	1023.000000	2046.000000
3.080000	-0.010361	-6.123416	-1.219778	-2.518676	-0.991394	-1.393568	0.000000	-10.000000	0.041667	-13.483334	-90.500000	1023.000000	1023.000000	2046.000000
3.100000	-0.009444	-5.581398	-1.172757	-2.504832	-0.766027	-1.137782	0.000000	-10.000000	0.025000	-12.750000	-94.833336	1023.000000	1023.000000	2046.000000
3.120000	-0.008278	-4.892430	-0.840914	-2.509271	-0.796433	-0.745812	0.000000	-10.000000	0.008333	-12.050000	-99.000000	1023.000000	1023.000000	2046.000000
3.140000	-0.007858	-4.644032	-0.853274	-2.149880	-0.611548	-1.029329	0.000000	-10.000000	0.008333	-11.516666	-103.000000	1023.000000	1023.000000	2046.000000
3.160000	-0.007302	-4.315574	-0.809711	-2.243128	-0.541091	-0.721643	0.000000	-10.000000	0.016667	-11.250000	-107.000000	1023.000000	1023.000000	2046.000000
3.180000	-0.006397	-3.780700	-0.460461	-2.152642	-0.606916	-0.560681	0.000000	-10.000000	0.016667	-11.200000	-111.000000	1023.000000	1023.000000	2046.000000
3.200000	-0.006350	-3.752701	-0.595275	-1.837270	-0.516654	-0.803502	0.000000	-10.000000	0.008333	-11.300000	-114.833336	1023.000000	1023.000000	2046.000000
3.220000	-0.007889	-4.662353	-0.911742	-2.075904	-0.746542	-0.928164	0.000000	-10.000000	0.008333	-11.350000	-118.500000	1023.000000	1023.000000	2046.000000
3.240000	-0.009712	-5.739787	-1.182118	-2.271880	-1.077574	-1.208215	0.000000	-10.000000	0.008333	-11.166667	-122.166664	1023.000000	1023.000000	2046.000000
3.260000	-0.012754	-7.537728	-1.660915	-2.570354	-1.517547	-1.788912	0.000000	-10.000000	0.008333	-10.900001	-126.000000	1023.000000	1023.000000	2046.000000
3.280000	-0.015974	-9.440520	-2.156063	-3.214564	-1.928136	-2.141757	0.000000	-10.000000	0.000000	-10.600000	-129.666672	1023.000000	1023.000000	2046.000000
3.300000	-0.019277	-11.392923	-2.658733	-3.464450	-2.447959	-2.821781	0.000000	-10.000000	0.000000	-10.383333	-133.333328	1023.000000	1023.000000	2046.000000
3.320000	-0.021204	-12.531324	-3.094745	-3.754028	-2.767776	-2.914775	0.000000	-10.000000	0.000000	-10.200000	-136.666672	1023.000000	1023.000000	2046.000000
3.340000	-0.022520	-13.309140	-3.348270	-3.909081	-2.977766	-3.074023	0.000000	-10.000000	0.000000	-10.133333	-140.166672	1023.000000	1023.000000	2046.000000
3.360000	-0.023321	-13.782845	-3.516008	-3.761517	-3.079225	-3.426093	0.000000	-10.000000	0.000000	-10.216667	-143.500000	1023.000000	1023.000000	2046.000000
3.380000	-0.023848	-14.093916	-3.682051	-3.869547	-3.252609	-3.289708	0.000000	-10.000000	0.000000	-10.316667	-146.833328	1023.000000	1023.000000	2046.000000
3.400000	-0.023932	-14.143559	-3.777110	-3.768210	-3.207527	-3.390712	0.000000	-10.000000	0.000000	-10.216667	-150.333328	1023.000000	1023.000000	2046.000000
3.420000	-0.024256	-14.335288	-3.921555	-3.749311	-3.246730	-3.417692	0.000000	-10.000000	0.000000	-10.016666	-153.666672	1023.000000	1023.000000	2046.000000
3.440000	-0.024221	-14.314691	-3.893220	-3.749813	-3.288670	-3.382988	0.000000	-10.000000	0.000000	-9.750000	-157.166672	1023.000000	1023.000000	2046.000000
3.460000	-0.024204	-14.304740	-4.020542	-3.667459	-3.240313	-3.376427	0.000000	-10.000000	0.000000	-9.483334	-160.333328	1023.000000	1023.000000	2046.000000
3.480000	-0.023997	-14.182072	-3.989560	-3.833630	-3.199504	-3.159377	0.000000	-10.000000	0.000000	-9.233334	-163.500000	1023.000000	1023.000000	2046.000000
3.500000	-0.023518	-13.899158	-3.973899	-3.699511	-3.033412	-3.192335	0.000000	-10.000000	0.000000	-8.933333	-166.500000	1023.000000	1023.000000	2046.000000
3.520000	-0.022581	-13.345197	-3.900389	-3.757622	-2.952188	-2.734998	0.000000	-10.000000	0.000000	-8.683333	-169.500000	1023.000000	1023.000000	2046.000000
3.540000	-0.021272	-12.571706	-3.677209	-3.393080	-2.753370	-2.748047	0.000000	-10.000000	0.000000	-8.416667	-172.500000	1023.000000	1023.000000	2046.000000
3.560000	-0.020435	-12.077192	-3.505079	-3.290107	-2.679555	-2.602452	0.000000	-10.000000	0.000000	-8.250000	-175.333328	1023.000000	1023.000000	2046.000000
3.580000	-0.019661	-11.619742	-3.355326	-3.201275	-2.569848	-2.493294	0.000000	-10.000000	0.000000	-8.100000	-178.166672	1023.000000	1023.000000	2046.000000
3.600000	-0.020137	-11.901251	-3.465114	-3.372898	-2.635049	-2.428191	0.000000	-10.000000	0.000000	-8.083334	-180.833328	1023.000000	1023.000000	2046.000000
3.620000	-0.020891	-12.346353	-3.574909	-3.528353	-2.565025	-2.678066	0.000000	-10.000000	0.000000	-8.066667	-183.666672	1023.000000	1023.000000	2046.000000
3.640000	-0.022150	-13.090705	-3.747712	-3.882007	-2.645742	-2.815244	0.000000	-10.000000	0.000000	-7.883333	-186.333328	1023.000000	1023.000000	2046.000000
3.660000	-0.023025	-13.608057	-3.782282	-4.220506	-2.711189	-2.894081	0.000000	-10.000000	-0.016667	-7.366667	-189.000000	1023.000000	1023.000000	2046.000000
3.680000	-0.024013	-14.191959	-3.931870	-4.527818	-2.847746	-2.884526	0.000000	-10.000000	-0.033333	-6.816667	-191.333328	1023.000000	1023.000000	2046.000000
3.700000	-0.024351	-14.391483	-3.970220	-4.685154	-2.733275	-3.002835	0.000000	-10.000000	-0.033333	-6.383333	-193.500000	1023.000000	1023.000000	2046.000000
3.720000	-0.024948	-14.744037	-4.092790	-4.830027	-2.719561	-3.101660	0.000000	-10.000000	-0.025000	-6.266667	-195.500000	1023.000000	1023.000000	2046.000000
3.740000	-0.024612	-14.545495	-3.897886	-4.988880	-2.728198	-2.930531	0.000000	-10.000000	-0.025000	-6.300000	-197.833328	1023.000000	1023.000000	2046.000000
3.760000	-0.023928	-14.141341	-3.834738	-4.845348	-2.549463	-2.911792	0.000000	-10.000000	-0.033333	-6.650000	-200.166672	1023.000000	1023.000000	2046.000000
3.780000	-0.022815	-13.483389	-3.553410	-4.922689	-2.328402	-2.678887	0.000000	-10.000000	-0.041667	-7.066667	-202.500000	1023.000000	1023.000000	2046.000000
3.800000	-0.021492	-12.701674	-3.204109	-4.611089	-2.200499	-2.685977	0.000000	-10.000000	-0.041667	-7.100000	-204.833328	1023.000000	1023.000000	2046.000000
3.820000	-0.020056	-11.852972	-2.992524	-4.716961	-2.062262	-2.081224	0.000000	-10.000000	-0.050000	-6.916667	-206.500000	1023.000000	1023.000000	2046.000000
3.840000	-0.018930	-11.187819	-2.844992	-4.253659	-1.827620	-2.261547	0.000000	-10.000000	-0.050000	-6.050000	-208.833328	1023.000000	1023.000000	2046.000000
3.860000	-0.018545	-10.960380	-2.805324	-4.330374	-1.732137	-2.092545	0.000000	-10.000000	-0.050000	-5.500000	-210.166672	1023.000000	1023.000000	2046.000000
3.880000	-0.017400	-10.283385	-2.524580	-4.211185	-1.680701	-1.866920	0.000000	-10.000000	-0.050000	-5.050000	-212.500000	1023.000000	1023.000000	2046.000000
3.900000	-0.016623	-9.824279	-2.445233	-3.993693	-1.623804	-1.761548	0.000000	-10.000000	-0.050000	-5.150000	-213.500000	1023.000000	1023.000000	2046.000000
3.920000	-0.016704	-9.871885	-2.526357	-3.848974	-1.600998	-1.895556	0.000000	-10.000000	-0.050000	-5.383333	-215.833328	1023.000000	1023.000000	2046.000000
3.940000	-0.018265	-10.794903	-2.692737	-3.890395	-1.937204	-2.274567	0.000000	-10.000000	-0.058333	-5.366667	-217.666672	1023.000000	1023.000000	2046.000000
3.960000	-0.019912	-11.767725	-2.933033	-4.293109	-2.285206	-2.256377	0.000000	-10.000000	-0.066667	-5.350000	-219.500000	1023.000000	1023.000000	2046.000000
3.980000	-0.022535	-13.318159	-3.320043	-4.353727	-2.594360	-3.050030	0.000000	-10.000000	-0.075000	-4.533334	-221.000000	1023.000000	1023.000000	2046.000000
4.000000	-0.025878	-15.293922	-3.939040	-4.913578	-2.954956	-3.486348	0.000000	-10.000000	-0.075000	-3.866667	-222.000000	1023.000000	1023.000000	2046.000000
4.020000	-0.028303	-16.726889	-4.204473	-5.403744	-3.541585	-3.577087	0.000000	-10.000000	-0.075000	-2.133333	-223.333328	1023.000000	1023.000000	2046.000000
4.040000	-0.029985	-17.720903	-4.639671	-5.337722	-3.685980	-4.057530	0.000000	-10.000000	-0.066667	-1.350000	-223.666672	1023.000000	1023.000000	2046.000000
4.060000	-0.031234	-18.459354	-4.944303	-5.405467	-3.845713	-4.263871	0.000000	-10.000000	-0.058333	-1.200000	-224.000000	1023.000000	1023.000000	2046.000000
4.080000	-0.031487	-18.608725	-4.973087	-5.535952	-4.061038	-4.038649	0.000000	-10.000000	-0.050000	-2.116667	-224.000000	1023.000000	1023.000000	2046.000000
4.100000	-0.031697	-18.733009	-5.109357	-5.174789	-4.072767	-4.376096	0.000000	-10.000000	-0.050000	-3.316667	-224.833328	1023.000000	1023.000000	2046.000000
4.120000	-0.032170	-19.012737	-5.277692	-5.265300	-4.132509	-4.337235	0.000000	-10.000000	-0.050000	-3.883333	-226.333328	1023.000000	1023.000000	2046.000000
4.140000	-0.032004	-18.914099	-5.242497	-5.273603	-4.182612	-4.215387	0.000000	-10.000000	-0.050000	-4.450000	-227.833328	1023.000000	1023.000000	2046.000000
4.160000	-0.031678	-18.721663	-5.336357	-5.060236	-4.068923	-4.256146	0.000000	-10.000000	-0.050000	-4.483334	-228.833328	1023.000000	1023.000000	2046.000000
4.180000	-0.031954	-18.884972	-5.481483	-5.132381	-4.045209	-4.225899	0.000000	-10.000000	-0.050000	-4.550000	-229.833328	1023.000000	1023.000000	2046.000000
4.200000	-0.031303	-18.499905	-5.360837	-5.281144	-4.088120	-3.769802	0.000000	-10.000000	-0.041667	-4.466667	-231.833328	1023.000000	1023.000000	2046.000000
4.220000	-0.030480	-18.013954	-5.296913	-5.105152	-3.860257	-3.751631	0.000000	-10.000000	-0.041667	-4.250000	-233.833328	1023.000000	1023.000000	2046.000000
4.240000	-0.029685	-17.543537	-5.230750	-4.831810	-3.699963	-3.781015	0.000000	-10.000000	-0.041667	-4.000000	-235.166672	1023.000000	1023.000000	2046.000000
4.260000	-0.028169	-16.647610	-4.925413	-4.684028	-3.683190	-3.354980	0.000000	-10.000000	-0.050000	-4.033333	-236.000000	1023.000000	1023.000000	2046.000000
4.280000	-0.026958	-15.932402	-4.761080	-4.551301	-3.478187	-3.141834	0.000000	-10.000000	-0.041667	-4.300000	-237.000000	1023.000000	1023.000000	2046.000000
4.300000	-0.026550	-15.691178	-4.608676	-4.444564	-3.469590	-3.168347	0.000000	-10.000000	-0.025000	-4.633334	-238.666672	1023.000000	1023.000000	2046.000000
4.320000	-0.026548	-15.689825	-4.556176	-4.446934	-3.504606	-3.182110	0.000000	-10.000000	-0.016667	-5.183333	-240.833328	1023.000000	1023.000000	2046.000000
4.340000	-0.027511	-16.259214	-4.840762	-4.700275	-3.366646	-3.351532	0.000000	-10.000000	-0.016667	-5.600000	-242.500000	1023.000000	1023.000000	2046.000000
4.360000	-0.028423	-16.797728	-4.873842	-5.152800	-3.554567	-3.216520	0.000000	-10.000000	-0.033333	-5.966667	-244.166672	1023.000000	1023.000000	2046.000000
4.380000	-0.029122	-17.210995	-4.959602	-5.312396	-3.543777	-3.395220	0.000000	-10.000000	-0.041667	-5.583333	-246.166672	1023.000000	1023.000000	2046.000000
4.400000	-0.030127	-17.805229	-5.140617	-5.436758	-3.546142	-3.681712	0.000000	-10.000000	-0.050000	-5.200000	-248.166672	1023.000000	1023.000000	2046.000000
4.420000	-0.030459	-18.001154	-5.033059	-5.731841	-3.749863	-3.486392	0.000000	-10.000000	-0.050000	-4.766667	-250.166672	1023.000000	1023.000000	2046.000000
4.440000	-0.030558	-18.059978	-5.055112	-5.792260	-3.647897	-3.564709	0.000000	-10.000000	-0.050000	-4.833333	-251.166672	1023.000000	1023.000000	2046.000000
4.460000	-0.030460	-18.001850	-5.029601	-5.765156	-3.536985	-3.670108	0.000000	-10.000000	-0.050000	-5.083333	-253.500000	1023.000000	1023.000000	2046.000000
4.480000	-0.029762	-17.589256	-4.813577	-5.723847	-3.572634	-3.479197	0.000000	-10.000000	-0.058333	-5.316667	-255.666672	1023.000000	1023.000000	2046.000000
4.500000	-0.028574	-16.887362	-4.633068	-5.840116	-3.305759	-3.108418	0.000000	-10.000000	-0.066667	-5.450000	-257.500000	1023.000000	1023.000000	2046.000000
4.520000	-0.027177	-16.061451	-4.360678	-5.598607	-3.058727	-3.043439	0.000000	-10.000000	-0.066667	-5.183333	-258.500000	1023.000000	1023.000000	2046.000000
4.540000	-0.025849	-15.276464	-4.068007	-5.348540	-2.966948	-2.892968	0.000000	-10.000000	-0.066667	-4.700000	-259.666656	1023.000000	1023.000000	2046.000000
4.560000	-0.024891	-14.710643	-4.023291	-5.290349	-2.767742	-2.629260	0.000000	-10.000000	-0.066667	-3.750000	-261.666656	1023.000000	1023.000000	2046.000000
4.580000	-0.024100	-14.243080	-3.820084	-5.193702	-2.741228	-2.488065	0.000000	-10.000000	-0.075000	-3.016667	-263.166656	1023.000000	1023.000000	2046.000000
4.600000	-0.022828	-13.491315	-3.581750	-5.078389	-2.594048	-2.237127	0.000000	-10.000000	-0.075000	-1.966667	-264.333344	1023.000000	1023.000000	2046.000000
4.620000	-0.022063	-13.039339	-3.438614	-4.743708	-2.469575	-2.387443	0.000000	-10.000000	-0.075000	-1.383333	-264.666656	1023.000000	1023.000000	2046.000000
4.640000	-0.021922	-12.955951	-3.439098	-4.602706	-2.600124	-2.314023	0.000000	-10.000000	-0.075000	-0.200000	-265.000000	1023.000000	1023.000000	2046.000000
4.660000	-0.022873	-13.517932	-3.575732	-4.814811	-2.789735	-2.337655	0.000000	-10.000000	-0.083333	1.183333	-265.000000	1023.000000	1023.000000	2046.000000
4.680000	-0.024092	-14.238653	-3.862804	-4.776996	-2.784318	-2.814535	0.000000	-10.000000	-0.108333	3.600000	-265.000000	1023.000000	1023.000000	2046.000000
4.700000	-0.026291	-15.537912	-4.060335	-4.948936	-3.235994	-3.292647	0.000000	-10.000000	-0.150000	7.533334	-265.000000	1023.000000	1023.000000	2046.000000
4.720000	-0.028831	-17.038858	-4.459500	-5.416904	-3.598802	-3.563653	0.000000	-10.000000	-0.183333	10.683333	-265.000000	1023.000000	1023.000000	2046.000000
4.740000	-0.030800	-18.202551	-4.849016	-5.675130	-3.861919	-3.816485	0.000000	-10.000000	-0.233333	13.733334	-265.000000	1023.000000	1023.000000	2046.000000
4.760000	-0.031892	-18.848452	-5.069077	-5.680304	-4.063850	-4.035219	0.000000	-10.000000	-0.266667	14.933333	-265.000000	1023.000000	1023.000000	2046.000000
4.780000	-0.032338	-19.111561	-5.215656	-5.679254	-4.121862	-4.094789	0.000000	-10.000000	-0.300000	16.450001	-217.000000	1023.000000	1023.000000	2046.000000
4.800000	-0.031906	-18.856403	-5.268464	-5.567768	-4.100637	-3.919535	0.000000	-10.000000	-0.300000	17.250000	-120.500000	1023.000000	1023.000000	2046.000000
4.820000	-0.031435	-18.577816	-5.222931	-5.381001	-4.074134	-3.899748	0.000000	-10.000000	-0.316667	17.816668	-22.000000	1023.000000	1023.000000	2046.000000
4.840000	-0.030602	-18.085690	-5.203304	-5.070424	-3.879451	-3.932511	0.000000	-10.000000	-0.333333	18.016666	30.500000	1023.000000	1023.000000	2046.000000
4.860000	-0.029891	-17.665869	-5.195629	-4.862443	-3.791238	-3.816560	0.000000	-10.000000	-0.333333	18.283335	36.500000	1023.000000	1023.000000	2046.000000
4.880000	-0.029311	-17.322578	-5.171954	-4.902906	-3.705668	-3.542051	0.000000	-10.000000	-0.316667	18.833334	42.500000	1023.000000	1023.000000	2046.000000
4.900000	-0.028004	-16.550177	-4.988889	-4.771163	-3.548244	-3.241880	0.000000	-10.000000	-0.300000	19.350000	48.666668	1023.000000	1023.000000	2046.000000
4.920000	-0.026878	-15.885118	-4.790491	-4.457245	-3.386175	-3.251207	0.000000	-10.000000	-0.316667	19.716667	55.000000	1023.000000	1023.000000	2046.000000
4.940000	-0.025430	-15.028966	-4.605242	-4.295017	-3.115609	-3.013098	0.000000	-10.000000	-0.333333	19.883333	61.666668	1023.000000	1023.000000	2046.000000
4.960000	-0.023342	-13.795185	-4.306602	-4.102245	-2.893263	-2.493076	0.000000	-10.000000	-0.366667	20.400000	68.333336	1023.000000	1023.000000	2046.000000
4.980000	-0.021194	-12.525646	-3.914852	-3.837955	-2.655333	-2.117507	0.000000	-10.000000	-0.391667	21.083334	77.500000	1023.000000	1023.000000	2046.000000
5.000000	-0.019087	-11.280647	-3.557069	-3.426687	-2.303389	-1.993503	0.000000	-10.000000	-0.416667	21.533335	86.666664	1023.000000	1023.000000	2046.000000
5.020000	-0.017667	-10.441117	-3.286494	-3.118702	-2.103996	-1.931926	0.000000	-10.000000	-0.425000	21.716667	93.666664	1023.000000	1023.000000	2046.000000
5.040000	-0.017384	-10.274216	-3.241888	-3.299024	-1.981702	-1.751601	0.000000	-10.000000	-0.425000	21.833334	98.333336	1023.000000	1023.000000	2046.000000
5.060000	-0.016779	-9.916394	-3.071259	-3.419880	-1.878578	-1.546677	0.000000	-10.000000	-0.433333	22.166668	103.166664	1023.000000	1023.000000	2046.000000
5.080000	-0.016728	-9.886515	-3.068005	-3.477013	-1.734763	-1.606733	0.000000	-10.000000	-0.450000	22.533335	110.500000	1023.000000	1023.000000	2046.000000
5.100000	-0.016922	-10.001126	-3.033998	-3.515581	-1.675803	-1.775745	0.000000	-10.000000	-0.475000	23.166668	118.166664	1023.000000	1023.000000	2046.000000
5.120000	-0.016451	-9.722325	-2.859027	-3.584835	-1.637336	-1.641127	0.000000	-10.000000	-0.491667	24.100000	125.666664	1023.000000	1023.000000	2046.000000
5.140000	-0.016191	-9.569136	-2.851380	-3.743941	-1.478050	-1.495765	0.000000	-10.000000	-0.500000	25.000000	133.666672	1023.000000	1023.000000	2046.000000
5.160000	-0.015083	-8.914317	-2.547096	-3.689254	-1.352749	-1.325218	0.000000	-10.000000	-0.516667	25.616667	141.666672	1023.000000	1023.000000	2046.000000
5.180000	-0.013509	-7.983997	-2.246512	-3.362085	-1.077784	-1.297615	0.000000	-10.000000	-0.550000	26.100000	150.333328	1023.000000	1023.000000	2046.000000
5.200000	-0.011959	-7.067678	-1.903727	-3.267113	-0.929314	-0.967525	0.000000	-10.000000	-0.583333	26.800001	158.833328	1023.000000	1023.000000	2046.000000
5.220000	-0.009251	-5.467237	-1.386087	-2.940253	-0.527035	-0.613862	0.000000	-10.000000	-0.616667	27.400000	167.666672	1023.000000	1023.000000	2046.000000
5.240000	-0.006629	-3.917465	-0.965899	-2.531195	-0.075975	-0.344396	0.000000	-10.000000	-0.625000	27.983334	176.666672	1023.000000	1023.000000	2046.000000
5.260000	-0.004848	-2.865462	-0.736603	-2.312826	0.211116	-0.027149	0.000000	-10.000000	-0.658333	28.816668	186.000000	1023.000000	1023.000000	2046.000000
5.280000	-0.002902	-1.715182	-0.269386	-2.063924	0.271279	0.346850	0.000000	-10.000000	-0.683333	29.716667	195.666672	1023.000000	1023.000000	2046.000000
5.300000	-0.000914	-0.539914	0.118964	-1.531168	0.559271	0.313018	0.000000	-10.000000	-0.700000	30.316668	205.500000	1023.000000	1023.000000	2046.000000
5.320000	0.000962	0.568772	0.419815	-1.353326	0.772524	0.729759	0.000000	-10.000000	-0.700000	30.133333	215.500000	1023.000000	1023.000000	2046.000000
5.340000	0.003575	2.112598	0.963630	-0.936488	0.975806	1.109649	0.000000	-10.000000	-0.666667	29.633333	225.500000	1023.000000	1023.000000	2046.000000
5.360000	0.005614	3.317911	1.307683	-0.260445	1.191278	1.079395	0.000000	-10.000000	-0.658333	29.166668	235.500000	1023.000000	1023.000000	2046.000000
5.380000	0.005786	3.419668	1.366462	-0.022318	1.115777	0.959747	0.000000	-10.000000	-0.641667	28.983334	245.166672	1023.000000	1023.000000	2046.000000
5.400000	0.006203	3.666100	1.535976	-0.007181	1.026057	1.111248	0.000000	-10.000000	-0.650000	29.116667	254.833328	1023.000000	1023.000000	2046.000000
5.420000	0.004540	2.683361	1.336258	-0.077085	0.843346	0.580843	0.000000	-10.000000	-0.658333	29.250000	264.500000	1023.000000	1023.000000	2046.000000
5.440000	0.001176	0.694756	0.822088	-0.234898	0.291588	-0.184022	0.000000	-10.000000	-0.658333	29.333334	274.500000	1023.000000	1023.000000	2046.000000
5.460000	-0.000658	-0.388692	0.476322	-0.577031	-0.143866	-0.144117	0.000000	-10.000000	-0.658333	29.066666	284.166656	1023.000000	1023.000000	2046.000000
5.480000	-0.001102	-0.651090	0.293030	-0.589243	-0.165190	-0.189687	0.000000	-10.000000	-0.633333	28.816666	293.833344	1023.000000	1023.000000	2046.000000
5.500000	-0.001195	-0.706499	0.268436	-0.268257	-0.254304	-0.452374	0.000000	-10.000000	-0.616667	28.383333	303.500000	1023.000000	1023.000000	2046.000000
5.520000	-0.000077	-0.045765	0.392638	0.077614	-0.182748	-0.333269	0.000000	-10.000000	-0.600000	28.316668	313.166656	1023.000000	1023.000000	2046.000000
5.540000	0.000840	0.496419	0.535844	0.229879	-0.140751	-0.128553	0.000000	-10.000000	-0.600000	28.283335	322.666656	1023.000000	1023.000000	2046.000000
5.560000	0.002062	1.218924	0.694425	0.543508	-0.030085	0.011075	0.000000	-10.000000	-0.600000	28.316668	332.000000	1023.000000	1023.000000	2046.000000
5.580000	0.003630	2.145512	0.914228	0.864346	0.186504	0.180434	0.000000	-10.000000	-0.600000	28.116667	341.500000	1023.000000	1023.000000	2046.000000
5.600000	0.004360	2.576594	0.977669	1.169440	0.301231	0.128254	0.000000	-10.000000	-0.591667	27.650000	351.000000	1023.000000	1023.000000	2046.000000
5.620000	0.006018	3.556393	1.193108	1.254574	0.454359	0.654352	0.000000	-10.000000	-0.600000	27.416666	360.333344	1023.000000	1023.000000	2046.000000
5.640000	0.008050	4.757635	1.441381	1.571378	0.827048	0.917828	0.000000	-10.000000	-0.600000	27.250000	369.500000	1023.000000	1023.000000	2046.000000
5.660000	0.009478	5.601242	1.661920	1.950573	1.044857	0.943892	0.000000	-10.000000	-0.608333	27.316668	378.500000	1023.000000	1023.000000	2046.000000
5.680000	0.011544	6.822323	1.977387	2.079847	1.215271	1.549819	0.000000	-10.000000	-0.600000	27.333334	387.500000	1023.000000	1023.000000	2046.000000
5.700000	0.013976	8.259838	2.412375	2.580884	1.500934	1.765645	0.000000	-10.000000	-0.600000	27.333334	396.666656	1023.000000	1023.000000	2046.000000
5.720000	0.015662	9.255987	2.776636	3.018013	1.636051	1.825287	0.000000	-10.000000	-0.591667	27.316668	405.833344	1023.000000	1023.000000	2046.000000
5.740000	0.017642	10.426551	3.169246	3.066849	1.790217	2.400238	0.000000	-10.000000	-0.566667	27.050001	415.000000	1023.000000	1023.000000	2046.000000
5.760000	0.018984	11.219722	3.299061	3.280736	2.196579	2.443346	0.000000	-10.000000	-0.558333	26.616667	424.000000	1023.000000	1023.000000	2046.000000
5.780000	0.018818	11.121165	3.247672	3.278375	2.311528	2.283590	0.000000	-10.000000	-0.550000	26.050001	433.000000	1023.000000	1023.000000	2046.000000
5.800000	0.019014	11.237301	3.441670	2.985321	2.241618	2.568692	0.000000	-10.000000	-0.550000	25.650002	441.833344	1023.000000	1023.000000	2046.000000
5.820000	0.019521	11.537107	3.409016	3.019745	2.556897	2.551447	0.000000	-10.000000	-0.541667	25.666668	450.500000	1023.000000	1023.000000	2046.000000
5.840000	0.019233	11.366942	3.407251	2.992286	2.572323	2.395082	0.000000	-10.000000	-0.541667	26.066668	459.000000	1023.000000	1023.000000	2046.000000
5.860000	0.020165	11.917809	3.707830	2.799457	2.608076	2.802445	0.000000	-10.000000	-0.550000	26.233334	467.666656	1023.000000	1023.000000	2046.000000
5.880000	0.021530	12.724365	3.936347	3.126995	2.888996	2.772028	0.000000	-10.000000	-0.541667	26.233334	476.333344	1023.000000	1023.000000	2046.000000
5.900000	0.022903	13.535711	4.212801	3.109387	3.071985	3.141538	0.000000	-10.000000	-0.533333	25.783335	485.166656	1023.000000	1023.000000	2046.000000
5.920000	0.024607	14.542793	4.618624	3.564223	3.248551	3.111394	0.000000	-10.000000	-0.525000	25.783335	493.833344	1023.000000	1023.000000	2046.000000
5.940000	0.027285	16.125717	5.147391	3.732445	3.530163	3.715718	0.000000	-10.000000	-0.525000	25.633333	502.500000	1023.000000	1023.000000	2046.000000
5.960000	0.030107	17.793530	5.502380	4.069527	4.092706	4.128916	0.000000	-10.000000	-0.533333	25.783333	511.000000	1023.000000	1023.000000	2046.000000
5.980000	0.031896	18.850674	5.861366	4.572667	4.305748	4.110892	0.000000	-10.000000	-0.541667	25.900000	519.500000	1023.000000	1023.000000	2046.000000
6.000000	0.033783	19.965784	6.331627	4.822355	4.305827	4.505976	0.000000	-10.000000	-0.558333	26.299999	528.166687	1023.000000	1023.000000	2046.000000
6.020000	0.035651	21.069838	6.478074	5.153023	4.729167	4.709573	0.000000	-10.000000	-0.558333	26.400000	536.833313	1023.000000	1023.000000	2046.000000
6.040000	0.037434	22.123341	6.947099	5.512440	4.820752	4.843049	0.000000	-10.000000	-0.550000	26.283335	545.666687	1023.000000	1023.000000	2046.000000
6.060000	0.040026	23.655470	7.416469	5.949920	5.054005	5.235077	0.000000	-10.000000	-0.516667	25.766668	554.333313	1023.000000	1023.000000	2046.000000
6.080000	0.041514	24.534931	7.610182	6.320121	5.173411	5.431218	0.000000	-10.000000	-0.483333	25.166668	563.166687	1023.000000	1023.000000	2046.000000
6.100000	0.042058	24.856493	7.702291	6.635144	5.190996	5.328062	0.000000	-10.000000	-0.458333	24.466667	571.666687	1023.000000	1023.000000	2046.000000
6.120000	0.042107	24.885450	7.828557	6.724452	5.046741	5.285701	0.000000	-10.000000	-0.441667	24.050001	580.000000	1023.000000	1023.000000	2046.000000
6.140000	0.040135	23.719637	7.502145	6.492176	4.846891	4.878425	0.000000	-10.000000	-0.433333	23.800001	588.000000	1023.000000	1023.000000	2046.000000
6.160000	0.036623	21.644464	6.969587	6.130233	4.276741	4.267902	0.000000	-10.000000	-0.408333	23.616667	596.000000	1023.000000	1023.000000	2046.000000
6.180000	0.033584	19.848116	6.469927	5.906225	3.699863	3.772101	0.000000	-10.000000	-0.408333	23.016666	604.000000	1023.000000	1023.000000	2046.000000
6.200000	0.032037	18.933947	6.082610	5.650435	3.492666	3.708236	0.000000	-10.000000	-0.408333	22.666666	611.833313	1023.000000	1023.000000	2046.000000
6.220000	0.031870	18.834894	6.023301	5.718921	3.390316	3.702356	0.000000	-10.000000	-0.433333	22.516666	619.500000	1023.000000	1023.000000	2046.000000
6.240000	0.032747	19.353266	6.114204	6.074904	3.434393	3.729765	0.000000	-10.000000	-0.425000	22.483334	627.000000	1023.000000	1023.000000	2046.000000
6.260000	0.033358	19.714708	6.108102	6.299834	3.488899	3.817873	0.000000	-10.000000	-0.416667	22.400000	634.500000	1023.000000	1023.000000	2046.000000
6.280000	0.034356	20.304266	6.284785	6.525976	3.487299	4.006205	0.000000	-10.000000	-0.416667	22.299999	642.000000	1023.000000	1023.000000	2046.000000
6.300000	0.035809	21.163328	6.535005	6.941020	3.611785	4.075517	0.000000	-10.000000	-0.433333	22.450001	649.500000	1023.000000	1023.000000	2046.000000
6.320000	0.036444	21.538609	6.562989	7.217738	3.717363	4.040519	0.000000	-10.000000	-0.450000	22.450001	657.000000	1023.000000	1023.000000	2046.000000
6.340000	0.038035	22.478434	6.865964	7.262990	3.763638	4.585841	0.000000	-10.000000	-0.441667	22.533333	664.500000	1023.000000	1023.000000	2046.000000
6.360000	0.039737	23.484461	7.134562	7.743025	4.011567	4.595307	0.000000	-10.000000	-0.433333	22.350000	672.000000	1023.000000	1023.000000	2046.000000
6.380000	0.041036	24.252419	7.221004	7.963293	4.290405	4.777716	0.000000	-10.000000	-0.425000	22.183334	679.500000	1023.000000	1023.000000	2046.000000
6.400000	0.042707	25.239840	7.484343	8.041458	4.413867	5.300172	0.000000	-10.000000	-0.408333	21.850000	686.833313	1023.000000	1023.000000	2046.000000
6.420000	0.044399	26.240005	7.655864	8.501131	4.671168	5.411843	0.000000	-10.000000	-0.391667	21.516666	694.166687	1023.000000	1023.000000	2046.000000
6.440000	0.045669	26.990393	7.781007	8.757865	4.850919	5.600603	0.000000	-10.000000	-0.366667	20.950001	701.333313	1023.000000	1023.000000	2046.000000
6.460000	0.047168	27.876408	8.071268	8.804743	4.947350	6.053047	0.000000	-10.000000	-0.350000	20.283333	708.500000	1023.000000	1023.000000	2046.000000
6.480000	0.047908	28.313910	8.235226	9.022824	5.088754	5.967105	0.000000	-10.000000	-0.316667	19.299999	715.500000	1023.000000	1023.000000	2046.000000
6.500000	0.047539	28.095819	8.096333	8.878773	5.191274	5.929440	0.000000	-10.000000	-0.291667	18.716667	722.166687	1023.000000	1023.000000	2046.000000
6.520000	0.047605	28.134342	8.177985	8.677782	5.228951	6.049625	0.000000	-10.000000	-0.266667	18.016666	728.500000	1023.000000	1023.000000	2046.000000
6.540000	0.047437	28.034981	8.135541	8.704447	5.334655	5.860337	0.000000	-10.000000	-0.283333	18.000000	734.500000	1023.000000	1023.000000	2046.000000
6.560000	0.047026	27.792524	8.017023	8.439842	5.398547	5.937113	0.000000	-10.000000	-0.291667	17.966667	740.500000	1023.000000	1023.000000	2046.000000
6.580000	0.047551	28.102875	8.236328	8.340802	5.450581	6.075164	0.000000	-10.000000	-0.308333	18.333334	746.500000	1023.000000	1023.000000	2046.000000
6.600000	0.048532	28.682175	8.419221	8.551417	5.612484	6.099053	0.000000	-10.000000	-0.300000	18.533333	752.500000	1023.000000	1023.000000	2046.000000
6.620000	0.049422	29.208590	8.614563	8.567440	5.738710	6.287877	0.000000	-10.000000	-0.300000	18.683332	758.666687	1023.000000	1023.000000	2046.000000
6.640000	0.051104	30.202572	9.021615	8.883797	5.919297	6.377863	0.000000	-10.000000	-0.300000	18.500000	765.000000	1023.000000	1023.000000	2046.000000
6.660000	0.053258	31.475576	9.448066	9.209541	6.207837	6.610134	0.000000	-10.000000	-0.283333	18.150000	771.333313	1023.000000	1023.000000	2046.000000
6.680000	0.055134	32.584301	9.773131	9.372696	6.494307	6.944165	0.000000	-10.000000	-0.266667	17.700001	777.500000	1023.000000	1023.000000	2046.000000
6.700000	0.057492	33.977695	10.277251	9.633550	6.753417	7.313477	0.000000	-10.000000	-0.250000	17.433334	783.500000	1023.000000	1023.000000	2046.000000
6.720000	0.059437	35.126980	10.596482	10.073083	7.041899	7.415517	0.000000	-10.000000	-0.250000	17.216667	789.333313	1023.000000	1023.000000	2046.000000
6.740000	0.060094	35.515713	10.653215	10.304954	7.174078	7.383467	0.000000	-10.000000	-0.241667	17.066668	795.000000	1023.000000	1023.000000	2046.000000
6.760000	0.061635	36.426037	10.979549	10.354696	7.285228	7.806564	0.000000	-10.000000	-0.233333	16.416668	800.666687	1023.000000	1023.000000	2046.000000
6.780000	0.063475	37.513836	11.306965	10.626547	7.541777	8.038548	0.000000	-10.000000	-0.208333	15.700001	806.333313	1023.000000	1023.000000	2046.000000
6.800000	0.064626	38.194187	11.659318	11.102340	7.558320	7.874208	0.000000	-10.000000	-0.200000	14.400001	811.833313	1023.000000	1023.000000	2046.000000
6.820000	0.065992	39.001549	11.920657	11.386629	7.621817	8.072444	0.000000	-10.000000	-0.175000	13.366667	816.833313	1023.000000	1023.000000	2046.000000
6.840000	0.065421	38.664021	11.734146	11.380548	7.607553	7.941773	0.000000	-10.000000	-0.166667	12.250000	821.500000	1023.000000	1023.000000	2046.000000
6.860000	0.063556	37.561306	11.560902	11.065695	7.185097	7.749611	0.000000	-10.000000	-0.150000	11.533334	825.833313	1023.000000	1023.000000	2046.000000
6.880000	0.059512	35.171474	10.838417	10.582859	6.745907	7.004292	0.000000	-10.000000	-0.150000	10.916667	829.833313	1023.000000	1023.000000	2046.000000
6.900000	0.054789	32.380169	9.971110	10.061564	6.086394	6.261101	0.000000	-10.000000	-0.133333	10.183333	833.500000	1023.000000	1023.000000	2046.000000
6.920000	0.052532	31.046688	9.602348	9.634929	5.675464	6.133946	0.000000	-10.000000	-0.116667	9.583334	836.833313	1023.000000	1023.000000	2046.000000
6.940000	0.051112	30.207251	9.204226	9.555747	5.566920	5.880357	0.000000	-10.000000	-0.100000	9.133333	840.166687	1023.000000	1023.000000	2046.000000
6.960000	0.050968	30.122137	9.175581	9.487381	5.423397	6.035778	0.000000	-10.000000	-0.133333	9.316667	843.333313	1023.000000	1023.000000	2046.000000
6.980000	0.051511	30.443018	9.249488	9.793167	5.474842	5.925520	0.000000	-10.000000	-0.141667	9.716667	846.500000	1023.000000	1023.000000	2046.000000
7.000000	0.051738	30.577171	9.160926	10.079356	5.530727	5.806163	0.000000	-10.000000	-0.158333	10.350000	849.666687	1023.000000	1023.000000	2046.000000
7.020000	0.052440	30.992258	9.425414	10.088949	5.348690	6.129205	0.000000	-10.000000	-0.150000	11.016666	852.833313	1023.000000	1023.000000	2046.000000
7.040000	0.053513	31.626110	9.463858	10.276199	5.597584	6.288469	0.000000	-10.000000	-0.166667	11.733334	856.333313	1023.000000	1023.000000	2046.000000
7.060000	0.054375	32.135838	9.545040	10.533547	5.723678	6.333572	0.000000	-10.000000	-0.183333	12.300000	860.000000	1023.000000	1023.000000	2046.000000
7.080000	0.055513	32.807999	9.838811	10.835577	5.737227	6.396382	0.000000	-10.000000	-0.191667	12.716667	864.166687	1023.000000	1023.000000	2046.000000
7.100000	0.056415	33.340977	9.867867	11.002054	5.956141	6.514913	0.000000	-10.000000	-0.191667	12.800000	868.500000	1023.000000	1023.000000	2046.000000
7.120000	0.057909	34.224243	10.173494	11.142142	6.033965	6.874644	0.000000	-10.000000	-0.175000	12.566667	872.833313	1023.000000	1023.000000	2046.000000
7.140000	0.059329	35.063622	10.309612	11.356006	6.282328	7.115674	0.000000	-10.000000	-0.158333	11.933333	877.000000	1023.000000	1023.000000	2046.000000
7.160000	0.060774	35.917187	10.548944	11.590203	6.450652	7.327389	0.000000	-10.000000	-0.141667	10.950000	881.000000	1023.000000	1023.000000	2046.000000
7.180000	0.062056	36.675350	10.873689	11.782329	6.547090	7.472243	0.000000	-10.000000	-0.116667	9.850000	884.833313	1023.000000	1023.000000	2046.000000
7.200000	0.062425	36.893009	10.840912	11.843833	6.732917	7.475349	0.000000	-10.000000	-0.100000	8.100000	888.333313	1023.000000	1023.000000	2046.000000
7.220000	0.062151	36.731369	10.865619	11.609382	6.684481	7.571889	0.000000	-10.000000	-0.100000	6.266667	891.500000	1023.000000	1023.000000	2046.000000
7.240000	0.061780	36.512005	10.842847	11.432493	6.744986	7.491681	0.000000	-10.000000	-0.108333	4.600000	893.833313	1023.000000	1023.000000	2046.000000
7.260000	0.061181	36.157902	10.771252	11.318797	6.782504	7.285348	0.000000	-10.000000	-0.108333	3.766667	895.666687	1023.000000	1023.000000	2046.000000
7.280000	0.060561	35.791355	10.879515	11.139421	6.595933	7.176487	0.000000	-10.000000	-0.091667	3.516667	897.000000	1023.000000	1023.000000	2046.000000
7.300000	0.060298	35.636162	10.722251	10.953277	6.770777	7.189857	0.000000	-10.000000	-0.083333	3.250000	898.333313	1023.000000	1023.000000	2046.000000
7.320000	0.060536	35.777004	10.835617	10.806635	6.803024	7.331728	0.000000	-10.000000	-0.066667	2.683333	899.500000	1023.000000	1023.000000	2046.000000
7.340000	0.060978	36.038071	10.945427	10.877861	6.909633	7.305151	0.000000	-10.000000	-0.058333	1.200000	900.333313	1023.000000	1023.000000	2046.000000
7.360000	0.061530	36.364136	11.046619	10.933303	7.024499	7.359712	0.000000	-10.000000	-0.050000	-0.600000	900.833313	1023.000000	1023.000000	2046.000000
7.380000	0.062492	36.932987	11.276523	11.028482	7.122741	7.505239	0.000000	-10.000000	-0.050000	-2.550000	901.000000	1023.000000	1023.000000	2046.000000
7.400000	0.063585	37.578484	11.429526	11.129113	7.370117	7.649727	0.000000	-10.000000	-0.050000	-4.216667	901.000000	1023.000000	1023.000000	2046.000000
7.420000	0.065186	38.524662	11.807219	11.213262	7.498554	8.005630	0.000000	-10.000000	-0.050000	-5.583333	901.000000	1023.000000	1023.000000	2046.000000
7.440000	0.066523	39.314953	11.942584	11.454387	7.818484	8.099496	0.000000	-10.000000	-0.041667	-6.300000	901.000000	1023.000000	1023.000000	2046.000000
7.460000	0.067466	39.872684	12.173303	11.633057	7.876117	8.190207	0.000000	-10.000000	-0.033333	-6.216667	901.000000	1023.000000	1023.000000	2046.000000
7.480000	0.067835	40.090199	12.278821	11.813716	7.899832	8.097830	0.000000	-10.000000	-0.033333	-6.033333	901.000000	1023.000000	1023.000000	2046.000000
7.500000	0.068624	40.556877	12.354281	11.726770	8.030353	8.445472	0.000000	-10.000000	-0.033333	-6.333333	901.000000	1023.000000	1023.000000	2046.000000
7.520000	0.069447	41.043419	12.635648	11.921697	7.984953	8.501120	0.000000	-10.000000	-0.025000	-7.183333	901.000000	1023.000000	1023.000000	2046.000000
7.540000	0.070057	41.403435	12.627133	12.151316	8.141023	8.483962	0.000000	-10.000000	-0.008333	-8.200001	901.000000	1023.000000	1023.000000	2046.000000
7.560000	0.069988	41.362675	12.644514	12.115597	8.041332	8.561233	0.000000	-10.000000	0.000000	-9.133333	894.000000	1023.000000	1023.000000	2046.000000
7.580000	0.067583	39.941525	12.303387	12.001895	7.679139	7.957106	0.000000	-10.000000	0.000000	-9.866667	886.000000	1023.000000	1023.000000	2046.000000
7.600000	0.062841	37.139050	11.410115	11.343901	7.132061	7.252975	0.000000	-10.000000	0.008333	-10.500000	876.833313	1023.000000	1023.000000	2046.000000
7.620000	0.057978	34.264881	10.584588	10.594660	6.456964	6.628671	0.000000	-10.000000	0.016667	-11.216667	873.500000	1023.000000	1023.000000	2046.000000
7.640000	0.053869	31.836311	9.709844	9.935539	6.003028	6.187901	0.000000	-10.000000	0.025000	-12.016667	869.833313	1023.000000	1023.000000	2046.000000
7.660000	0.051896	30.670370	9.417494	9.589189	5.618966	6.044721	0.000000	-10.000000	0.033333	-12.750000	865.666687	1023.000000	1023.000000	2046.000000
7.680000	0.050253	29.699314	8.901769	9.544086	5.559047	5.694414	0.000000	-10.000000	0.041667	-13.100000	861.333313	1023.000000	1023.000000	2046.000000
7.700000	0.049730	29.390450	8.944552	9.461576	5.216376	5.767946	0.000000	-10.000000	0.050000	-13.566667	856.833313	1023.000000	1023.000000	2046.000000
7.720000	0.049174	29.061985	8.747168	9.569463	5.215666	5.529689	0.000000	-10.000000	0.083333	-14.516666	850.666687	1023.000000	1023.000000	2046.000000
7.740000	0.048911	28.906527	8.714811	9.504996	5.060596	5.626123	0.000000	-10.000000	0.116667	-15.483334	845.833313	1023.000000	1023.000000	2046.000000
7.760000	0.048783	28.830509	8.697738	9.664107	5.038300	5.430364	0.000000	-10.000000	0.158333	-16.633333	840.833313	1023.000000	1023.000000	2046.000000
7.780000	0.048194	28.482651	8.493473	9.634918	5.024400	5.329860	0.000000	-10.000000	0.166667	-17.550001	837.166687	1023.000000	1023.000000	2046.000000
7.800000	0.048524	28.677593	8.648634	9.610831	4.961072	5.457057	0.000000	-10.000000	0.183333	-18.700001	831.500000	1023.000000	1023.000000	2046.000000
7.820000	0.047989	28.361378	8.365546	9.531263	5.077076	5.387491	0.000000	-10.000000	0.191667	-19.416668	825.166687	1023.000000	1023.000000	2046.000000
7.840000	0.048429	28.621342	8.620236	9.440315	4.955961	5.604829	0.000000	-10.000000	0.216667	-19.983334	818.666687	1023.000000	1023.000000	2046.000000
7.860000	0.048389	28.597694	8.327521	9.488193	5.233255	5.548727	0.000000	-10.000000	0.233333	-20.666668	811.833313	1023.000000	1023.000000	2046.000000
7.880000	0.049063	28.996323	8.661691	9.461353	5.040530	5.832748	0.000000	-10.000000	0.275000	-21.766666	805.000000	1023.000000	1023.000000	2046.000000
7.900000	0.049497	29.252462	8.658042	9.572582	5.232165	5.789672	0.000000	-10.000000	0.308333	-22.966667	797.666687	1023.000000	1023.000000	2046.000000
7.920000	0.049001	28.959591	8.592660	9.467947	5.107420	5.791563	0.000000	-10.000000	0.375000	-24.216667	790.000000	1023.000000	1023.000000	2046.000000
7.940000	0.048011	28.374781	8.520870	9.261353	4.984806	5.607750	0.000000	-10.000000	0.425000	-25.316668	781.833313	1023.000000	1023.000000	2046.000000
7.960000	0.045987	27.178202	8.029757	8.851217	5.013969	5.283258	0.000000	-10.000000	0.475000	-26.316668	773.500000	1023.000000	1023.000000	2046.000000
7.980000	0.044385	26.231735	7.910254	8.286707	4.727348	5.307427	0.000000	-10.000000	0.491667	-27.200001	764.666687	1023.000000	1023.000000	2046.000000
8.000000	0.043103	25.473768	7.637792	7.973380	4.801382	5.061215	0.000000	-10.000000	0.500000	-27.916666	755.666687	1023.000000	1023.000000	2046.000000
8.020000	0.041372	24.450846	7.403175	7.607043	4.620542	4.820086	0.000000	-10.000000	0.516667	-28.416666	746.166687	1023.000000	1023.000000	2046.000000
8.040000	0.040237	23.780333	7.287389	7.280967	4.494834	4.717142	0.000000	-10.000000	0.550000	-28.799999	736.833313	1023.000000	1023.000000	2046.000000
8.060000	0.039012	23.055944	6.985082	7.045321	4.558419	4.467123	0.000000	-10.000000	0.583333	-29.183332	727.166687	1023.000000	1023.000000	2046.000000
8.080000	0.038359	22.670170	7.048516	6.679834	4.312808	4.629012	0.000000	-10.000000	0.608333	-29.716667	717.500000	1023.000000	1023.000000	2046.000000
8.100000	0.038308	22.640087	6.996562	6.577718	4.501354	4.564454	0.000000	-10.000000	0.608333	-29.850000	707.500000	1023.000000	1023.000000	2046.000000
8.120000	0.038274	22.620014	7.065948	6.619178	4.541734	4.393155	0.000000	-10.000000	0.608333	-29.866667	697.500000	1023.000000	1023.000000	2046.000000
8.140000	0.039028	23.065327	7.206480	6.522219	4.684792	4.651836	0.000000	-10.000000	0.583333	-29.666668	687.500000	1023.000000	1023.000000	2046.000000
8.160000	0.039593	23.399416	7.194664	6.486403	4.940666	4.777683	0.000000	-10.000000	0.566667	-29.400000	677.500000	1023.000000	1023.000000	2046.000000
8.180000	0.040106	23.702934	7.365696	6.564707	4.875497	4.897034	0.000000	-10.000000	0.550000	-28.983334	667.833313	1023.000000	1023.000000	2046.000000
8.200000	0.040172	23.741787	7.266771	6.701192	5.055380	4.718444	0.000000	-10.000000	0.550000	-28.383333	658.166687	1023.000000	1023.000000	2046.000000
8.220000	0.040131	23.717617	7.379453	6.542366	4.954581	4.841219	0.000000	-10.000000	0.550000	-28.316668	648.833313	1023.000000	1023.000000	2046.000000
8.240000	0.040320	23.829086	7.564107	6.574659	4.820418	4.869903	0.000000	-10.000000	0.550000	-28.383333	639.333313	1023.000000	1023.000000	2046.000000
8.260000	0.040435	23.897068	7.541050	6.819059	4.857638	4.679321	0.000000	-10.000000	0.533333	-28.483334	630.000000	1023.000000	1023.000000	2046.000000
8.280000	0.039121	23.120604	7.192909	6.591128	4.767026	4.569541	0.000000	-10.000000	0.533333	-28.299999	620.500000	1023.000000	1023.000000	2046.000000
8.300000	0.036674	21.674353	6.849385	6.270395	4.245983	4.308589	0.000000	-10.000000	0.516667	-28.183332	611.000000	1023.000000	1023.000000	2046.000000
8.320000	0.032770	19.367149	6.127371	5.826657	3.862863	3.550258	0.000000	-10.000000	0.508333	-28.083334	601.500000	1023.000000	1023.000000	2046.000000
8.340000	0.027894	16.485498	5.325983	5.057915	3.257995	2.843605	0.000000	-10.000000	0.475000	-27.983334	592.000000	1023.000000	1023.000000	2046.000000
8.360000	0.023654	13.979255	4.619067	4.356866	2.575140	2.428182	0.000000	-10.000000	0.458333	-27.566668	582.666687	1023.000000	1023.000000	2046.000000
8.380000	0.020935	12.372502	4.070227	3.985204	2.290066	2.027005	0.000000	-10.000000	0.450000	-27.183334	573.500000	1023.000000	1023.000000	2046.000000
8.400000	0.018974	11.213446	3.788670	3.829406	1.938423	1.656947	0.000000	-10.000000	0.450000	-26.800001	564.500000	1023.000000	1023.000000	2046.000000
8.420000	0.017814	10.528296	3.569871	3.745950	1.706057	1.506419	0.000000	-10.000000	0.450000	-26.616667	555.500000	1023.000000	1023.000000	2046.000000
8.440000	0.016815	9.937633	3.237713	3.631539	1.675856	1.392525	0.000000	-10.000000	0.450000	-26.550001	546.666687	1023.000000	1023.000000	2046.000000
8.460000	0.016183	9.564273	3.221835	3.557769	1.438640	1.346028	0.000000	-10.000000	0.450000	-26.583334	537.833313	1023.000000	1023.000000	2046.000000
8.480000	0.015746	9.306154	3.052648	3.675264	1.468890	1.109351	0.000000	-10.000000	0.450000	-26.516666	529.000000	1023.000000	1023.000000	2046.000000
8.500000	0.015063	8.901951	2.825983	3.529464	1.454913	1.091590	0.000000	-10.000000	0.450000	-26.700001	520.000000	1023.000000	1023.000000	2046.000000
8.520000	0.014717	8.697943	2.786090	3.438461	1.300850	1.172542	0.000000	-10.000000	0.450000	-26.566668	511.000000	1023.000000	1023.000000	2046.000000
8.540000	0.014528	8.585931	2.688378	3.323303	1.378389	1.195860	0.000000	-10.000000	0.450000	-26.516666	502.166656	1023.000000	1023.000000	2046.000000
8.560000	0.014515	8.578577	2.720983	3.283820	1.376860	1.196914	0.000000	-10.000000	0.441667	-26.133333	493.500000	1023.000000	1023.000000	2046.000000
8.580000	0.014866	8.785521	2.670088	3.372818	1.514589	1.228026	0.000000	-10.000000	0.425000	-25.833334	484.833344	1023.000000	1023.000000	2046.000000
8.600000	0.015373	9.085593	2.665176	3.333152	1.617636	1.469630	0.000000	-10.000000	0.408333	-25.600000	476.166656	1023.000000	1023.000000	2046.000000
8.620000	0.016148	9.543324	2.923419	3.347216	1.580949	1.691739	0.000000	-10.000000	0.400000	-25.366667	467.500000	1023.000000	1023.000000	2046.000000
8.640000	0.016251	9.604573	2.875471	3.558743	1.693520	1.476840	0.000000	-10.000000	0.400000	-25.350000	459.166656	1023.000000	1023.000000	2046.000000
8.660000	0.015048	8.893321	2.657624	3.255213	1.578733	1.401751	0.000000	-10.000000	0.400000	-25.350000	450.666656	1023.000000	1023.000000	2046.000000
8.680000	0.013611	8.044069	2.532928	2.826728	1.319880	1.364533	0.000000	-10.000000	0.408333	-25.350000	442.333344	1023.000000	1023.000000	2046.000000
8.700000	0.012109	7.156208	2.246087	2.620595	1.353669	0.935856	0.000000	-10.000000	0.416667	-25.466667	433.666656	1023.000000	1023.000000	2046.000000
8.720000	0.010360	6.122584	2.004719	2.140091	1.189858	0.787916	0.000000	-10.000000	0.416667	-25.316668	425.333344	1023.000000	1023.000000	2046.000000
8.740000	0.008964	5.297598	1.742473	1.789116	1.076857	0.689153	0.000000	-10.000000	0.408333	-25.216667	416.666656	1023.000000	1023.000000	2046.000000
8.760000	0.007664	4.529532	1.506436	1.373282	1.080016	0.569798	0.000000	-10.000000	0.408333	-24.799999	408.333344	1023.000000	1023.000000	2046.000000
8.780000	0.006814	4.026948	1.570640	1.120123	0.835377	0.500807	0.000000	-10.000000	0.408333	-24.616667	400.000000	1023.000000	1023.000000	2046.000000
8.800000	0.006489	3.834874	1.417366	1.082339	0.975052	0.360118	0.000000	-10.000000	0.408333	-24.566668	392.000000	1023.000000	1023.000000	2046.000000
8.820000	0.006276	3.708966	1.370074	0.890405	1.041127	0.407359	0.000000	-10.000000	0.408333	-24.683334	383.666656	1023.000000	1023.000000	2046.000000
8.840000	0.006593	3.896169	1.600931	0.759840	0.932151	0.603247	0.000000	-10.000000	0.408333	-24.633333	375.333344	1023.000000	1023.000000	2046.000000
8.860000	0.007524	4.446939	1.742696	0.941373	1.246422	0.516449	0.000000	-10.000000	0.375000	-24.416666	367.000000	1023.000000	1023.000000	2046.000000
8.880000	0.008326	4.920963	1.842884	0.948625	1.410029	0.719425	0.000000	-10.000000	0.333333	-23.950001	359.000000	1023.000000	1023.000000	2046.000000
8.900000	0.008983	5.308878	2.035743	0.917763	1.324619	1.030753	0.000000	-10.000000	0.300000	-23.300001	351.000000	1023.000000	1023.000000	2046.000000
8.920000	0.009236	5.458196	1.900645	1.156130	1.629284	0.772137	0.000000	-10.000000	0.300000	-22.700001	343.166656	1023.000000	1023.000000	2046.000000
8.940000	0.009425	5.570355	2.089474	1.037554	1.502668	0.940659	0.000000	-10.000000	0.300000	-22.316668	335.500000	1023.000000	1023.000000	2046.000000
8.960000	0.009581	5.662571	2.199610	1.055581	1.383212	1.024169	0.000000	-10.000000	0.300000	-22.266668	328.166656	1023.000000	1023.000000	2046.000000
8.980000	0.009840	5.815634	2.128254	1.232226	1.555829	0.899325	0.000000	-10.000000	0.300000	-22.450001	320.666656	1023.000000	1023.000000	2046.000000
9.000000	0.008646	5.109979	1.958969	1.163355	1.268655	0.719001	0.000000	-10.000000	0.316667	-22.766666	313.333344	1023.000000	1023.000000	2046.000000
9.020000	0.006357	3.757149	1.512336	0.935680	0.896008	0.413125	0.000000	-10.000000	0.325000	-23.033333	305.666656	1023.000000	1023.000000	2046.000000
9.040000	0.002906	1.717198	0.929822	0.388430	0.471994	-0.073047	0.000000	-10.000000	0.333333	-23.016666	298.000000	1023.000000	1023.000000	2046.000000
9.060000	-0.001229	-0.726477	0.395409	-0.247174	-0.187309	-0.687403	0.000000	-10.000000	0.325000	-22.933334	290.166656	1023.000000	1023.000000	2046.000000
9.080000	-0.004743	-2.803110	-0.321953	-0.682303	-0.552393	-1.246461	0.000000	-10.000000	0.316667	-22.616667	282.500000	1023.000000	1023.000000	2046.000000
9.100000	-0.007448	-4.401915	-0.809559	-1.088734	-0.917876	-1.585745	0.000000	-10.000000	0.308333	-22.400000	275.000000	1023.000000	1023.000000	2046.000000
9.120000	-0.008973	-5.303109	-1.136260	-1.233207	-1.223173	-1.710468	0.000000	-10.000000	0.300000	-22.166666	267.500000	1023.000000	1023.000000	2046.000000
9.140000	-0.010126	-5.984750	-1.430624	-1.300871	-1.306531	-1.946724	0.000000	-10.000000	0.300000	-22.266666	260.166656	1023.000000	1023.000000	2046.000000
9.160000	-0.010985	-6.491914	-1.444809	-1.369633	-1.659348	-2.018123	0.000000	-10.000000	0.308333	-22.400002	252.666672	1023.000000	1023.000000	2046.000000
9.180000	-0.011394	-6.733681	-1.668244	-1.231401	-1.606548	-2.227488	0.000000	-10.000000	0.308333	-22.466667	245.333328	1023.000000	1023.000000	2046.000000
9.200000	-0.012115	-7.159966	-1.845925	-1.359730	-1.665970	-2.288341	0.000000	-10.000000	0.308333	-22.366667	237.666672	1023.000000	1023.000000	2046.000000
9.220000	-0.012297	-7.267703	-1.891571	-1.498944	-1.796383	-2.080804	0.000000	-10.000000	0.300000	-22.299999	230.333328	1023.000000	1023.000000	2046.000000
9.240000	-0.012610	-7.452769	-2.005556	-1.512384	-1.767899	-2.166931	0.000000	-10.000000	0.291667	-22.100000	222.833328	1023.000000	1023.000000	2046.000000
9.260000	-0.012639	-7.469767	-2.019329	-1.590440	-1.780020	-2.079978	0.000000	-10.000000	0.283333	-21.900002	215.500000	1023.000000	1023.000000	2046.000000
9.280000	-0.012520	-7.399542	-2.129912	-1.507083	-1.607663	-2.154884	0.000000	-10.000000	0.283333	-21.483334	208.166672	1023.000000	1023.000000	2046.000000
9.300000	-0.012094	-7.147645	-2.139468	-1.613799	-1.500319	-1.894058	0.000000	-10.000000	0.275000	-21.216667	201.000000	1023.000000	1023.000000	2046.000000
9.320000	-0.011217	-6.629022	-1.891061	-1.537753	-1.610520	-1.589689	0.000000	-10.000000	0.250000	-20.850000	194.000000	1023.000000	1023.000000	2046.000000
9.340000	-0.010486	-6.196983	-1.837696	-1.317238	-1.404263	-1.637785	0.000000	-10.000000	0.216667	-20.716667	187.000000	1023.000000	1023.000000	2046.000000
9.360000	-0.010374	-6.131035	-1.797977	-1.312264	-1.423645	-1.597149	0.000000	-10.000000	0.200000	-20.500000	180.000000	1023.000000	1023.000000	2046.000000
9.380000	-0.011026	-6.516308	-1.912323	-1.451458	-1.541554	-1.610973	0.000000	-10.000000	0.200000	-20.250000	173.166672	1023.000000	1023.000000	2046.000000
9.400000	-0.012242	-7.234804	-2.176081	-1.828674	-1.554907	-1.675141	0.000000	-10.000000	0.191667	-20.000000	166.333328	1023.000000	1023.000000	2046.000000
9.420000	-0.013555	-8.011172	-2.276455	-2.185174	-1.723301	-1.826242	0.000000	-10.000000	0.191667	-19.733334	159.666672	1023.000000	1023.000000	2046.000000
9.440000	-0.014948	-8.834218	-2.584518	-2.405684	-1.716627	-2.127388	0.000000	-10.000000	0.183333	-19.366667	153.000000	1023.000000	1023.000000	2046.000000
9.460000	-0.016293	-9.629205	-2.803822	-2.829008	-1.804021	-2.192354	0.000000	-10.000000	0.175000	-18.633333	146.666672	1023.000000	1023.000000	2046.000000
9.480000	-0.017340	-10.248124	-2.924041	-3.135118	-1.987847	-2.201118	0.000000	-10.000000	0.150000	-17.850000	140.500000	1023.000000	1023.000000	2046.000000
9.500000	-0.017865	-10.558369	-2.993922	-3.274856	-1.952616	-2.336975	0.000000	-10.000000	0.141667	-17.233334	134.500000	1023.000000	1023.000000	2046.000000
9.520000	-0.018197	-10.754660	-2.978528	-3.408937	-1.949419	-2.417775	0.000000	-10.000000	0.141667	-16.883333	128.666672	1023.000000	1023.000000	2046.000000
9.540000	-0.017910	-10.584791	-2.926077	-3.467598	-1.914368	-2.276747	0.000000	-10.000000	0.150000	-16.716667	123.000000	1023.000000	1023.000000	2046.000000
9.560000	-0.017212	-10.172379	-2.786389	-3.573417	-1.724886	-2.087687	0.000000	-10.000000	0.133333	-16.533335	117.333336	1023.000000	1023.000000	2046.000000
9.580000	-0.016076	-9.501073	-2.500731	-3.410479	-1.595695	-1.994168	0.000000	-10.000000	0.116667	-16.216667	111.833336	1023.000000	1023.000000	2046.000000
9.600000	-0.014917	-8.815804	-2.443175	-3.256839	-1.344946	-1.770845	0.000000	-10.000000	0.100000	-15.616667	106.333336	1023.000000	1023.000000	2046.000000
9.620000	-0.014087	-8.325318	-2.307475	-3.249002	-1.250494	-1.518348	0.000000	-10.000000	0.075000	-15.050000	101.166664	1023.000000	1023.000000	2046.000000
9.640000	-0.013951	-8.245114	-2.136646	-3.151007	-1.378024	-1.579437	0.000000	-10.000000	0.058333	-14.483334	96.166664	1023.000000	1023.000000	2046.000000
9.660000	-0.012916	-7.633114	-2.001063	-3.034621	-1.225603	-1.371827	0.000000	-10.000000	0.041667	-14.233334	91.333336	1023.000000	1023.000000	2046.000000
9.680000	-0.012730	-7.523147	-1.952579	-2.949472	-1.185285	-1.435810	0.000000	-10.000000	0.050000	-14.200001	86.666664	1023.000000	1023.000000	2046.000000
9.700000	-0.012585	-7.437706	-1.881612	-2.925459	-1.337589	-1.293046	0.000000	-10.000000	0.050000	-14.383334	81.833336	1023.000000	1023.000000	2046.000000
9.720000	-0.013951	-8.245331	-2.203526	-2.837426	-1.474129	-1.730249	0.000000	-10.000000	0.050000	-14.466667	77.000000	1023.000000	1023.000000	2046.000000
9.740000	-0.016153	-9.546225	-2.703777	-3.137311	-1.693564	-2.011573	0.000000	-10.000000	0.050000	-14.333334	72.166664	1023.000000	1023.000000	2046.000000
9.760000	-0.019092	-11.283198	-2.985845	-3.655403	-2.299290	-2.342660	0.000000	-10.000000	0.041667	-13.783334	67.500000	1023.000000	1023.000000	2046.000000
9.780000	-0.022485	-13.288614	-3.582774	-3.931883	-2.669467	-3.104491	0.000000	-10.000000	0.025000	-13.116667	62.833332	1023.000000	1023.000000	2046.000000
9.800000	-0.025707	-15.192801	-4.183262	-4.433948	-3.098887	-3.476704	0.000000	-10.000000	0.008333	-12.200000	58.333332	1023.000000	1023.000000	2046.000000
9.820000	-0.027495	-16.249689	-4.419910	-4.714544	-3.549286	-3.565948	0.000000	-10.000000	0.000000	-11.416667	54.166668	1023.000000	1023.000000	2046.000000
9.840000	-0.028689	-16.955227	-4.765426	-4.571677	-3.646252	-3.971872	0.000000	-10.000000	0.008333	-10.900001	50.500000	1023.000000	1023.000000	2046.000000
9.860000	-0.029446	-17.402613	-5.015145	-4.774915	-3.686862	-3.925689	0.000000	-10.000000	0.016667	-10.933333	46.833332	1023.000000	1023.000000	2046.000000
9.880000	-0.029774	-17.596260	-5.023056	-4.801937	-3.891855	-3.879411	0.000000	-10.000000	0.033333	-11.266667	43.166668	1023.000000	1023.000000	2046.000000
9.900000	-0.030001	-17.730787	-5.149881	-4.553959	-3.895960	-4.130986	0.000000	-10.000000	0.033333	-11.400001	39.500000	1023.000000	1023.000000	2046.000000
9.920000	-0.030397	-17.964832	-5.354620	-4.702653	-3.859889	-4.047670	0.000000	-10.000000	0.025000	-11.266666	35.833332	1023.000000	1023.000000	2046.000000
9.940000	-0.030251	-17.878550	-5.333986	-4.776842	-3.933970	-3.833750	0.000000	-10.000000	0.008333	-10.950000	32.000000	1023.000000	1023.000000	2046.000000
9.960000	-0.030207	-17.852343	-5.373013	-4.549522	-3.897026	-4.032783	0.000000	-10.000000	0.000000	-10.650001	28.333334	1023.000000	1023.000000	2046.000000
9.980000	-0.030161	-17.825085	-5.478074	-4.660679	-3.760985	-3.925347	0.000000	-10.000000	0.000000	-10.200001	24.666666	1023.000000	1023.000000	2046.000000
10.000000	-0.029487	-17.426649	-5.373574	-4.771643	-3.756201	-3.525232	0.000000	-10.000000	0.000000	-9.750000	21.333334	1023.000000	1023.000000	2046.000000
10.020000	-0.028456	-16.817589	-5.293029	-4.549668	-3.505217	-3.469673	0.000000	-10.000000	0.000000	-9.333334	18.000000	1023.000000	1023.000000	2046.000000
10.040000	-0.027460	-16.228899	-5.052053	-4.373097	-3.468289	-3.335461	0.000000	-10.000000	0.000000	-9.250000	15.000000	1023.000000	1023.000000	2046.000000
10.060000	-0.026176	-15.470195	-4.899806	-4.217442	-3.304859	-3.048089	0.000000	-10.000000	0.000000	-9.300000	11.833333	1023.000000	1023.000000	2046.000000
10.080000	-0.026072	-15.408568	-4.908247	-4.224770	-3.219020	-3.056532	0.000000	-10.000000	0.000000	-9.333333	8.666667	1023.000000	1023.000000	2046.000000
10.100000	-0.026454	-15.634089	-4.893319	-4.401682	-3.308471	-3.030617	0.000000	-10.000000	0.000000	-9.383333	5.500000	1023.000000	1023.000000	2046.000000
10.120000	-0.027362	-16.170965	-5.054158	-4.444682	-3.333209	-3.338917	0.000000	-10.000000	0.000000	-9.466666	2.500000	1023.000000	1023.000000	2046.000000
10.140000	-0.028715	-16.970640	-5.301972	-4.873898	-3.357805	-3.436965	0.000000	-10.000000	0.000000	-9.566667	-0.333333	1023.000000	1023.000000	2046.000000
10.160000	-0.029624	-17.507545	-5.373866	-5.280133	-3.521285	-3.332262	0.000000	-10.000000	0.000000	-9.266666	-3.166667	1023.000000	1023.000000	2046.000000
10.180000	-0.030648	-18.113174	-5.505555	-5.410335	-3.563487	-3.633799	0.000000	-10.000000	0.000000	-8.566667	-6.000000	1023.000000	1023.000000	2046.000000
10.200000	-0.031409	-18.562935	-5.560102	-5.606254	-3.615332	-3.781247	0.000000	-10.000000	0.000000	-7.833333	-8.833333	1023.000000	1023.000000	2046.000000
10.220000	-0.031396	-18.555017	-5.552011	-5.728623	-3.609221	-3.665162	0.000000	-10.000000	-0.016667	-7.316667	-11.500000	1023.000000	1023.000000	2046.000000
10.240000	-0.031377	-18.544096	-5.553733	-5.858337	-3.483765	-3.648261	0.000000	-10.000000	-0.025000	-7.216667	-14.000000	1023.000000	1023.000000	2046.000000
10.260000	-0.030643	-18.110134	-5.304889	-5.849941	-3.441020	-3.514285	0.000000	-10.000000	-0.033333	-7.150000	-16.333334	1023.000000	1023.000000	2046.000000
10.280000	-0.029238	-17.279520	-4.950680	-5.634773	-3.266795	-3.427271	0.000000	-10.000000	-0.033333	-7.016667	-18.833334	1023.000000	1023.000000	2046.000000
10.300000	-0.027988	-16.541111	-4.743203	-5.482867	-3.019906	-3.295136	0.000000	-10.000000	-0.041667	-6.483334	-21.166666	1023.000000	1023.000000	2046.000000
10.320000	-0.026460	-15.637898	-4.544098	-5.431992	-2.867513	-2.794296	0.000000	-10.000000	-0.050000	-5.783333	-23.500000	1023.000000	1023.000000	2046.000000
10.340000	-0.025516	-15.080111	-4.421947	-5.264653	-2.665905	-2.727606	0.000000	-10.000000	-0.050000	-4.983334	-25.333334	1023.000000	1023.000000	2046.000000
10.360000	-0.024846	-14.684002	-4.296585	-5.143761	-2.546498	-2.697158	0.000000	-10.000000	-0.050000	-4.383333	-27.000000	1023.000000	1023.000000	2046.000000
10.380000	-0.023600	-13.947690	-4.009514	-4.977407	-2.492148	-2.468621	0.000000	-10.000000	-0.050000	-4.033333	-28.500000	1023.000000	1023.000000	2046.000000
10.400000	-0.023112	-13.659461	-3.998427	-4.754869	-2.389533	-2.516632	0.000000	-10.000000	-0.050000	-4.066667	-30.000000	1023.000000	1023.000000	2046.000000
10.420000	-0.023570	-13.930134	-4.063540	-4.749172	-2.611237	-2.506186	0.000000	-10.000000	-0.050000	-4.266666	-31.333334	1023.000000	1023.000000	2046.000000
10.440000	-0.024935	-14.736642	-4.268921	-4.878698	-2.827349	-2.761674	0.000000	-10.000000	-0.050000	-4.350000	-32.833332	1023.000000	1023.000000	2046.000000
10.460000	-0.027028	-15.973531	-4.627675	-5.051601	-3.053318	-3.240937	0.000000	-10.000000	-0.050000	-3.850000	-34.166668	1023.000000	1023.000000	2046.000000
10.480000	-0.029692	-17.548243	-4.897974	-5.387076	-3.559133	-3.704060	0.000000	-10.000000	-0.050000	-2.900000	-35.333332	1023.000000	1023.000000	2046.000000
10.500000	-0.032602	-19.267838	-5.428333	-5.788109	-3.903159	-4.148237	0.000000	-10.000000	-0.058333	-1.500000	-35.833332	1023.000000	1023.000000	2046.000000
10.520000	-0.034736	-20.528858	-5.821726	-6.024650	-4.292721	-4.389762	0.000000	-10.000000	-0.066667	0.066667	-36.000000	1023.000000	1023.000000	2046.000000
10.540000	-0.035946	-21.243988	-6.156624	-6.249815	-4.426347	-4.411202	0.000000	-10.000000	-0.066667	1.083333	-36.000000	1023.000000	1023.000000	2046.000000
10.560000	-0.036605	-21.633528	-6.362144	-6.114473	-4.513104	-4.643806	0.000000	-10.000000	-0.058333	1.083333	-36.000000	1023.000000	1023.000000	2046.000000
10.580000	-0.037085	-21.916994	-6.370019	-6.020680	-4.735155	-4.791140	0.000000	-10.000000	-0.050000	0.466667	-36.000000	1023.000000	1023.000000	2046.000000
10.600000	-0.037127	-21.941803	-6.569539	-5.966671	-4.627659	-4.777934	0.000000	-10.000000	-0.050000	-0.283333	-36.000000	1023.000000	1023.000000	2046.000000
10.620000	-0.036974	-21.851570	-6.582374	-5.841375	-4.692230	-4.735591	0.000000	-10.000000	-0.050000	-0.933333	-36.000000	1023.000000	1023.000000	2046.000000
10.640000	-0.036959	-21.842590	-6.703569	-5.960425	-4.628100	-4.550495	0.000000	-10.000000	-0.050000	-1.650000	-36.166668	1023.000000	1023.000000	2046.000000
10.660000	-0.036592	-21.625736	-6.687190	-5.816163	-4.606501	-4.515883	0.000000	-10.000000	-0.050000	-2.150000	-36.666668	1023.000000	1023.000000	2046.000000
10.680000	-0.036409	-21.518000	-6.700473	-5.898604	-4.564916	-4.354007	0.000000	-10.000000	-0.050000	-2.233333	-37.500000	1023.000000	1023.000000	2046.000000
10.700000	-0.035725	-21.113657	-6.688857	-5.760538	-4.360545	-4.303717	0.000000	-10.000000	-0.050000	-2.150000	-38.333332	1023.000000	1023.000000	2046.000000
10.720000	-0.035067	-20.724819	-6.526462	-5.768755	-4.357163	-4.072440	0.000000	-10.000000	-0.050000	-1.966667	-38.833332	1023.000000	1023.000000	2046.000000
10.740000	-0.033455	-19.771973	-6.363778	-5.507363	-4.073046	-3.827788	0.000000	-10.000000	-0.050000	-2.066667	-39.000000	1023.000000	1023.000000	2046.000000
10.760000	-0.032364	-19.127129	-6.068177	-5.295656	-4.061257	-3.702037	0.000000	-10.000000	-0.050000	-2.533333	-39.500000	1023.000000	1023.000000	2046.000000
10.780000	-0.031191	-18.433615	-5.907173	-5.128383	-3.832439	-3.565620	0.000000	-10.000000	-0.050000	-3.116667	-40.333332	1023.000000	1023.000000	2046.000000
10.800000	-0.031025	-18.335608	-5.750747	-5.182412	-3.939050	-3.463398	0.000000	-10.000000	-0.050000	-3.550000	-41.500000	1023.000000	1023.000000	2046.000000
10.820000	-0.031275	-18.483767	-5.951181	-5.271187	-3.737054	-3.524344	0.000000	-10.000000	-0.050000	-3.883333	-42.666668	1023.000000	1023.000000	2046.000000
10.840000	-0.032240	-19.053623	-5.984524	-5.592443	-3.905361	-3.571295	0.000000	-10.000000	-0.050000	-4.200000	-44.000000	1023.000000	1023.000000	2046.000000
10.860000	-0.032984	-19.493429	-6.205740	-5.785960	-3.772676	-3.729054	0.000000	-10.000000	-0.058333	-4.216667	-45.333332	1023.000000	1023.000000	2046.000000
10.880000	-0.034220	-20.224182	-6.226933	-6.128139	-4.024005	-3.845104	0.000000	-10.000000	-0.058333	-3.683333	-46.666668	1023.000000	1023.000000	2046.000000
10.900000	-0.034464	-20.367983	-6.349908	-6.282832	-3.876719	-3.858524	0.000000	-10.000000	-0.058333	-2.833333	-47.833332	1023.000000	1023.000000	2046.000000
10.920000	-0.035121	-20.756489	-6.276140	-6.421299	-4.060879	-3.998171	0.000000	-10.000000	-0.050000	-2.183333	-48.666668	1023.000000	1023.000000	2046.000000
10.940000	-0.034814	-20.574942	-6.259623	-6.500997	-3.879581	-3.934741	0.000000	-10.000000	-0.050000	-2.050000	-49.166668	1023.000000	1023.000000	2046.000000
10.960000	-0.034265	-20.250895	-6.005564	-6.386549	-3.871978	-3.986804	0.000000	-10.000000	-0.050000	-2.250000	-49.666668	1023.000000	1023.000000	2046.000000
10.980000	-0.033367	-19.719694	-5.854265	-6.380339	-3.664061	-3.821030	0.000000	-10.000000	-0.050000	-2.400000	-50.500000	1023.000000	1023.000000	2046.000000
11.000000	-0.031520	-18.628128	-5.497345	-6.184296	-3.403121	-3.543365	0.000000	-10.000000	-0.050000	-1.833333	-51.333332	1023.000000	1023.000000	2046.000000
11.020000	-0.030274	-17.892090	-5.302785	-6.105379	-3.214329	-3.269597	0.000000	-10.000000	-0.066667	-0.683333	-51.833332	1023.000000	1023.000000	2046.000000
11.040000	-0.028582	-16.891865	-5.065670	-5.888209	-2.986080	-2.951906	0.000000	-10.000000	-0.075000	0.916667	-52.000000	1023.000000	1023.000000	2046.000000
11.060000	-0.027867	-16.469597	-4.854735	-5.785857	-2.952950	-2.876054	0.000000	-10.000000	-0.091667	2.366667	-52.000000	1023.000000	1023.000000	2046.000000
11.080000	-0.026458	-15.636938	-4.677131	-5.609454	-2.708510	-2.641843	0.000000	-10.000000	-0.091667	3.800000	-52.000000	1023.000000	1023.000000	2046.000000
11.100000	-0.025143	-14.859273	-4.367419	-5.340751	-2.595042	-2.556061	0.000000	-10.000000	-0.108333	5.216667	-52.000000	1023.000000	1023.000000	2046.000000
11.120000	-0.024726	-14.612831	-4.351148	-5.129095	-2.556171	-2.576417	0.000000	-10.000000	-0.116667	6.783333	-52.000000	1023.000000	1023.000000	2046.000000
11.140000	-0.025114	-14.842537	-4.429202	-5.033710	-2.658504	-2.721121	0.000000	-10.000000	-0.141667	8.533333	-52.000000	1023.000000	1023.000000	2046.000000
11.160000	-0.026435	-15.622917	-4.649375	-5.300611	-2.826531	-2.846400	0.000000	-10.000000	-0.166667	10.533333	-52.000000	1023.000000	1023.000000	2046.000000
11.180000	-0.027729	-16.387575	-4.876762	-5.381944	-2.969453	-3.159415	0.000000	-10.000000	-0.208333	12.800000	-52.000000	1023.000000	1023.000000	2046.000000
11.200000	-0.030485	-18.016636	-5.233364	-5.771837	-3.368210	-3.643225	0.000000	-10.000000	-0.250000	14.800000	-39.500000	1023.000000	1023.000000	2046.000000
11.220000	-0.032217	-19.040543	-5.493507	-6.019797	-3.700493	-3.826745	0.000000	-10.000000	-0.300000	17.216667	-12.166667	1023.000000	1023.000000	2046.000000
11.240000	-0.033746	-19.943892	-5.827308	-6.228988	-3.895005	-3.992589	0.000000	-10.000000	-0.333333	18.783335	15.166667	1023.000000	1023.000000	2046.000000
11.260000	-0.033925	-20.049858	-5.973341	-6.137595	-3.926619	-4.012302	0.000000	-10.000000	-0.350000	20.266666	32.166668	1023.000000	1023.000000	2046.000000
11.280000	-0.033727	-19.932400	-5.959758	-6.011247	-3.970696	-3.990698	0.000000	-10.000000	-0.350000	20.300001	36.666668	1023.000000	1023.000000	2046.000000
11.300000	-0.033280	-19.668541	-6.005548	-5.825201	-3.869561	-3.968230	0.000000	-10.000000	-0.350000	20.450001	43.500000	1023.000000	1023.000000	2046.000000
11.320000	-0.032392	-19.143499	-5.937694	-5.564864	-3.735017	-3.905925	0.000000	-10.000000	-0.366667	20.450001	50.333332	1023.000000	1023.000000	2046.000000
11.340000	-0.032048	-18.940617	-5.943524	-5.441601	-3.697391	-3.858101	0.000000	-10.000000	-0.375000	20.633333	57.166668	1023.000000	1023.000000	2046.000000
11.360000	-0.030843	-18.228289	-5.862009	-5.298237	-3.523080	-3.544963	0.000000	-10.000000	-0.383333	20.933334	63.833332	1023.000000	1023.000000	2046.000000
11.380000	-0.030041	-17.754444	-5.787772	-5.197214	-3.387639	-3.381819	0.000000	-10.000000	-0.375000	20.950001	70.833336	1023.000000	1023.000000	2046.000000
11.400000	-0.028828	-17.037146	-5.601272	-5.038493	-3.255912	-3.141470	0.000000	-10.000000	-0.383333	21.400002	77.833336	1023.000000	1023.000000	2046.000000
11.420000	-0.027234	-16.095562	-5.332188	-4.855593	-3.017866	-2.889915	0.000000	-10.000000	-0.400000	21.600000	85.000000	1023.000000	1023.000000	2046.000000
11.440000	-0.025873	-15.291093	-5.154752	-4.590789	-2.780934	-2.764617	0.000000	-10.000000	-0.416667	22.183334	92.000000	1023.000000	1023.000000	2046.000000
11.460000	-0.023289	-13.763703	-4.710528	-4.209818	-2.519233	-2.324123	0.000000	-10.000000	-0.433333	22.233334	99.333336	1023.000000	1023.000000	2046.000000
11.480000	-0.021425	-12.661968	-4.347751	-3.938067	-2.268315	-2.107835	0.000000	-10.000000	-0.441667	22.483334	106.666664	1023.000000	1023.000000	2046.000000
11.500000	-0.019434	-11.485313	-4.007635	-3.740392	-2.022281	-1.715005	0.000000	-10.000000	-0.450000	22.483334	114.333336	1023.000000	1023.000000	2046.000000
11.520000	-0.018257	-10.789941	-3.771756	-3.779767	-1.804453	-1.433965	0.000000	-10.000000	-0.441667	22.683334	121.666664	1023.000000	1023.000000	2046.000000
11.540000	-0.018269	-10.797145	-3.716983	-3.713612	-1.751468	-1.615081	0.000000	-10.000000	-0.433333	22.700001	129.333328	1023.000000	1023.000000	2046.000000
11.560000	-0.017885	-10.570298	-3.646269	-3.730736	-1.585982	-1.607312	0.000000	-10.000000	-0.433333	22.666668	136.833328	1023.000000	1023.000000	2046.000000
11.580000	-0.018262	-10.792734	-3.676096	-3.948328	-1.554462	-1.613848	0.000000	-10.000000	-0.458333	22.916668	144.500000	1023.000000	1023.000000	2046.000000
11.600000	-0.017789	-10.513352	-3.593543	-3.976501	-1.453047	-1.490261	0.000000	-10.000000	-0.483333	23.550001	152.166672	1023.000000	1023.000000	2046.000000
11.620000	-0.017339	-10.247620	-3.413416	-4.099506	-1.376635	-1.358062	0.000000	-10.000000	-0.500000	24.433334	160.000000	1023.000000	1023.000000	2046.000000
11.640000	-0.016537	-9.773605	-3.266713	-4.025991	-1.189805	-1.291095	0.000000	-10.000000	-0.500000	24.883333	168.000000	1023.000000	1023.000000	2046.000000
11.660000	-0.014984	-8.855695	-2.949883	-3.878985	-0.920017	-1.106809	0.000000	-10.000000	-0.508333	25.300001	176.000000	1023.000000	1023.000000	2046.000000
11.680000	-0.013394	-7.916041	-2.546925	-3.635001	-0.759954	-0.974161	0.000000	-10.000000	-0.516667	25.616667	184.333328	1023.000000	1023.000000	2046.000000
11.700000	-0.010642	-6.289384	-2.039281	-3.279577	-0.331432	-0.639094	0.000000	-10.000000	-0.533333	26.100000	192.833328	1023.000000	1023.000000	2046.000000
11.720000	-0.008565	-5.061699	-1.600836	-3.038430	-0.089493	-0.332941	0.000000	-10.000000	-0.558333	26.283333	201.500000	1023.000000	1023.000000	2046.000000
11.740000	-0.005918	-3.497596	-1.140038	-2.649246	0.242465	0.049223	0.000000	-10.000000	-0.583333	26.466667	210.166672	1023.000000	1023.000000	2046.000000
11.760000	-0.004445	-2.626708	-0.890117	-2.364515	0.443277	0.184646	0.000000	-10.000000	-0.608333	26.816668	219.000000	1023.000000	1023.000000	2046.000000
11.780000	-0.002306	-1.362557	-0.454648	-1.945632	0.638798	0.398925	0.000000	-10.000000	-0.608333	27.283335	228.000000	1023.000000	1023.000000	2046.000000
11.800000	-0.000051	-0.030109	-0.170133	-1.735343	1.033751	0.841615	0.000000	-10.000000	-0.608333	27.400002	237.166672	1023.000000	1023.000000	2046.000000
11.820000	0.002144	1.267227	0.331816	-1.160558	1.111190	0.984779	0.000000	-10.000000	-0.575000	27.183334	246.333328	1023.000000	1023.000000	2046.000000
11.840000	0.003379	1.996800	0.414710	-0.897235	1.288223	1.191102	0.000000	-10.000000	-0.558333	26.700001	255.500000	1023.000000	1023.000000	2046.000000
11.860000	0.003670	2.169027	0.672387	-0.707819	1.097469	1.106990	0.000000	-10.000000	-0.550000	26.566668	264.333344	1023.000000	1023.000000	2046.000000
11.880000	0.003621	2.139880	0.689789	-0.611895	1.117433	0.944553	0.000000	-10.000000	-0.583333	26.833334	273.166656	1023.000000	1023.000000	2046.000000
11.900000	0.001255	0.741563	0.501457	-0.763465	0.667314	0.336257	0.000000	-10.000000	-0.600000	27.150002	282.000000	1023.000000	1023.000000	2046.000000
11.920000	-0.001175	-0.694333	0.088646	-0.943574	0.250785	-0.090189	0.000000	-10.000000	-0.583333	27.166668	291.166656	1023.000000	1023.000000	2046.000000
11.940000	-0.003478	-2.055318	-0.373841	-1.221960	-0.118846	-0.340671	0.000000	-10.000000	-0.550000	27.033335	300.333344	1023.000000	1023.000000	2046.000000
11.960000	-0.003666	-2.166746	-0.448654	-1.059392	-0.219776	-0.438924	0.000000	-10.000000	-0.541667	26.700001	309.500000	1023.000000	1023.000000	2046.000000
11.980000	-0.003855	-2.278427	-0.603517	-0.937416	-0.220574	-0.516920	0.000000	-10.000000	-0.558333	26.683334	318.333344	1023.000000	1023.000000	2046.000000
12.000000	-0.002504	-1.479942	-0.326425	-0.582986	-0.226072	-0.344458	0.000000	-10.000000	-0.583333	26.433334	327.166656	1023.000000	1023.000000	2046.000000
12.020000	-0.001841	-1.088268	-0.391757	-0.328419	-0.055535	-0.312556	0.000000	-10.000000	-0.575000	26.666668	336.000000	1023.000000	1023.000000	2046.000000
12.040000	-0.000272	-0.160661	-0.082186	-0.013134	0.006298	-0.071639	0.000000	-10.000000	-0.583333	26.600000	345.000000	1023.000000	1023.000000	2046.000000
12.060000	0.000396	0.233931	-0.124236	0.134499	0.216215	0.007453	0.000000	-10.000000	-0.575000	26.799999	353.833344	1023.000000	1023.000000	2046.000000
12.080000	0.002101	1.241941	0.233710	0.437971	0.283726	0.286533	0.000000	-10.000000	-0.575000	26.483334	362.666656	1023.000000	1023.000000	2046.000000
12.100000	0.003176	1.876916	0.245580	0.594621	0.562855	0.473860	0.000000	-10.000000	-0.583333	26.533333	371.500000	1023.000000	1023.000000	2046.000000
12.120000	0.005244	3.099245	0.594379	0.884594	0.776807	0.843465	0.000000	-10.000000	-0.600000	26.750000	380.333344	1023.000000	1023.000000	2046.000000
12.140000	0.006698	3.958521	0.732678	1.082134	1.074399	1.069309	0.000000	-10.000000	-0.616667	27.283333	389.333344	1023.000000	1023.000000	2046.000000
12.160000	0.009034	5.339261	1.136138	1.524224	1.301459	1.377440	0.000000	-10.000000	-0.591667	27.650000	398.333344	1023.000000	1023.000000	2046.000000
12.180000	0.011021	6.513445	1.438190	1.814167	1.564445	1.696644	0.000000	-10.000000	-0.591667	27.500000	407.500000	1023.000000	1023.000000	2046.000000
12.200000	0.013525	7.993412	1.988602	2.239217	1.768132	1.997461	0.000000	-10.000000	-0.575000	27.366667	416.666656	1023.000000	1023.000000	2046.000000
12.220000	0.014753	8.718943	2.108977	2.365248	2.059530	2.185188	0.000000	-10.000000	-0.583333	26.850000	425.833344	1023.000000	1023.000000	2046.000000
12.240000	0.015956	9.429955	2.454657	2.490941	2.145337	2.339020	0.000000	-10.000000	-0.566667	26.600000	435.000000	1023.000000	1023.000000	2046.000000
12.260000	0.015777	9.324421	2.324148	2.375715	2.355363	2.269196	0.000000	-10.000000	-0.550000	26.266666	443.833344	1023.000000	1023.000000	2046.000000
12.280000	0.016202	9.575626	2.458125	2.289855	2.417740	2.409905	0.000000	-10.000000	-0.533333	26.033333	452.666656	1023.000000	1023.000000	2046.000000
12.300000	0.015905	9.399900	2.375563	2.195660	2.541075	2.287602	0.000000	-10.000000	-0.525000	25.716667	461.333344	1023.000000	1023.000000	2046.000000
12.320000	0.016452	9.722941	2.537776	2.079191	2.601525	2.504449	0.000000	-10.000000	-0.533333	25.549999	470.000000	1023.000000	1023.000000	2046.000000
12.340000	0.016933	10.007529	2.689830	2.120065	2.726701	2.470934	0.000000	-10.000000	-0.533333	25.600000	478.500000	1023.000000	1023.000000	2046.000000
12.360000	0.018428	10.890985	2.997293	2.171751	2.892672	2.829270	0.000000	-10.000000	-0.516667	25.516666	487.166656	1023.000000	1023.000000	2046.000000
12.380000	0.019929	11.778303	3.352471	2.405500	3.060174	2.960158	0.000000	-10.000000	-0.508333	25.216667	495.666656	1023.000000	1023.000000	2046.000000
12.400000	0.022431	13.256678	3.814350	2.687710	3.376586	3.378032	0.000000	-10.000000	-0.500000	25.033333	504.166656	1023.000000	1023.000000	2046.000000
12.420000	0.024845	14.683450	4.217472	3.074663	3.786980	3.604335	0.000000	-10.000000	-0.508333	25.016666	512.500000	1023.000000	1023.000000	2046.000000
12.440000	0.027610	16.317694	4.661023	3.401043	4.153933	4.101695	0.000000	-10.000000	-0.516667	25.350000	520.833313	1023.000000	1023.000000	2046.000000
12.460000	0.029306	17.319551	4.925846	3.808178	4.410355	4.175172	0.000000	-10.000000	-0.533333	25.550001	529.333313	1023.000000	1023.000000	2046.000000
12.480000	0.031353	18.529623	5.391046	4.113195	4.509710	4.515673	0.000000	-10.000000	-0.525000	25.633333	537.666687	1023.000000	1023.000000	2046.000000
12.500000	0.032893	19.439720	5.657794	4.438193	4.760982	4.582752	0.000000	-10.000000	-0.508333	25.350000	546.333313	1023.000000	1023.000000	2046.000000
12.520000	0.035424	20.935606	6.214570	4.780579	4.896460	5.043997	0.000000	-10.000000	-0.458333	24.766666	554.666687	1023.000000	1023.000000	2046.000000
12.540000	0.036999	21.866533	6.420927	5.288505	5.097852	5.059249	0.000000	-10.000000	-0.433333	24.016666	563.000000	1023.000000	1023.000000	2046.000000
12.560000	0.038465	22.732670	6.696827	5.719069	5.110032	5.206740	0.000000	-10.000000	-0.425000	23.300001	571.000000	1023.000000	1023.000000	2046.000000
12.580000	0.038384	22.684784	6.728728	5.798500	5.062668	5.094887	0.000000	-10.000000	-0.450000	23.150000	579.000000	1023.000000	1023.000000	2046.000000
12.600000	0.037948	22.427544	6.697456	5.785670	4.983867	4.960551	0.000000	-10.000000	-0.450000	23.300001	587.000000	1023.000000	1023.000000	2046.000000
12.620000	0.034785	20.557892	6.237069	5.527549	4.516502	4.276772	0.000000	-10.000000	-0.425000	23.266666	595.000000	1023.000000	1023.000000	2046.000000
12.640000	0.031479	18.604364	5.622724	5.211203	3.952986	3.817451	0.000000	-10.000000	-0.400000	22.783335	602.666687	1023.000000	1023.000000	2046.000000
12.660000	0.029128	17.214575	5.208143	4.922719	3.544229	3.539485	0.000000	-10.000000	-0.391667	22.183334	610.333313	1023.000000	1023.000000	2046.000000
12.680000	0.028757	16.995426	5.041427	4.962892	3.485638	3.505470	0.000000	-10.000000	-0.408333	21.800001	617.666687	1023.000000	1023.000000	2046.000000
12.700000	0.028630	16.920277	4.990539	5.085849	3.388642	3.455247	0.000000	-10.000000	-0.408333	21.583334	625.000000	1023.000000	1023.000000	2046.000000
12.720000	0.029684	17.543070	5.116478	5.397722	3.439415	3.589454	0.000000	-10.000000	-0.408333	21.450001	632.166687	1023.000000	1023.000000	2046.000000
12.740000	0.030357	17.941042	5.129098	5.644967	3.515427	3.651550	0.000000	-10.000000	-0.391667	21.333334	639.333313	1023.000000	1023.000000	2046.000000
12.760000	0.031690	18.728559	5.373892	5.920571	3.542644	3.891452	0.000000	-10.000000	-0.383333	21.233334	646.666687	1023.000000	1023.000000	2046.000000
12.780000	0.032499	19.206640	5.393488	6.149243	3.711553	3.952357	0.000000	-10.000000	-0.383333	21.150000	653.833313	1023.000000	1023.000000	2046.000000
12.800000	0.033942	20.059864	5.711763	6.392212	3.728705	4.227185	0.000000	-10.000000	-0.400000	21.083334	661.000000	1023.000000	1023.000000	2046.000000
12.820000	0.035209	20.808571	5.765162	6.663432	4.026398	4.353579	0.000000	-10.000000	-0.416667	21.283335	668.000000	1023.000000	1023.000000	2046.000000
12.840000	0.036940	21.831255	6.170690	6.863782	4.088418	4.708364	0.000000	-10.000000	-0.433333	21.616667	675.000000	1023.000000	1023.000000	2046.000000
12.860000	0.038542	22.778505	6.256318	7.165308	4.472228	4.884651	0.000000	-10.000000	-0.441667	22.266666	682.000000	1023.000000	1023.000000	2046.000000
12.880000	0.040424	23.890739	6.695796	7.398374	4.487772	5.308798	0.000000	-10.000000	-0.450000	22.633333	689.333313	1023.000000	1023.000000	2046.000000
12.900000	0.042435	25.078865	6.949859	7.746900	4.823501	5.558607	0.000000	-10.000000	-0.450000	22.733334	696.833313	1023.000000	1023.000000	2046.000000
12.920000	0.044100	26.063112	7.371538	8.007238	4.862793	5.821542	0.000000	-10.000000	-0.425000	22.416668	704.500000	1023.000000	1023.000000	2046.000000
12.940000	0.045202	26.714630	7.468291	8.167365	5.168280	5.910694	0.000000	-10.000000	-0.391667	21.533333	712.000000	1023.000000	1023.000000	2046.000000
12.960000	0.045427	26.847273	7.631957	8.053660	5.152363	6.009292	0.000000	-10.000000	-0.341667	20.466667	719.333313	1023.000000	1023.000000	2046.000000
12.980000	0.045465	26.869764	7.669812	8.039117	5.266918	5.893917	0.000000	-10.000000	-0.316667	19.350000	726.500000	1023.000000	1023.000000	2046.000000
13.000000	0.045025	26.609697	7.585477	7.875503	5.307909	5.840809	0.000000	-10.000000	-0.300000	18.800001	733.166687	1023.000000	1023.000000	2046.000000
13.020000	0.045059	26.629810	7.634762	7.797833	5.397426	5.799789	0.000000	-10.000000	-0.300000	18.883333	739.500000	1023.000000	1023.000000	2046.000000
13.040000	0.044986	26.586725	7.571329	7.756254	5.561290	5.697853	0.000000	-10.000000	-0.300000	18.916668	745.666687	1023.000000	1023.000000	2046.000000
13.060000	0.045789	27.061329	7.803020	7.726803	5.625833	5.905673	0.000000	-10.000000	-0.308333	19.083334	752.000000	1023.000000	1023.000000	2046.000000
13.080000	0.046729	27.616604	7.933054	7.878460	5.847970	5.957120	0.000000	-10.000000	-0.308333	18.933334	758.333313	1023.000000	1023.000000	2046.000000
13.100000	0.048350	28.574642	8.342688	8.019006	5.940033	6.272916	0.000000	-10.000000	-0.308333	18.850000	764.666687	1023.000000	1023.000000	2046.000000
13.120000	0.050157	29.643057	8.677696	8.303810	6.238728	6.422822	0.000000	-10.000000	-0.291667	18.566668	771.000000	1023.000000	1023.000000	2046.000000
13.140000	0.052570	31.068995	9.162460	8.547569	6.532568	6.826398	0.000000	-10.000000	-0.283333	18.216667	777.333313	1023.000000	1023.000000	2046.000000
13.160000	0.054790	32.380745	9.470615	8.884339	6.928957	7.096834	0.000000	-10.000000	-0.275000	18.016666	783.500000	1023.000000	1023.000000	2046.000000
13.180000	0.056651	33.480835	9.802498	9.201897	7.136402	7.340039	0.000000	-10.000000	-0.275000	17.966667	789.500000	1023.000000	1023.000000	2046.000000
13.200000	0.057898	34.217609	9.988223	9.467764	7.335135	7.426487	0.000000	-10.000000	-0.258333	17.783333	795.500000	1023.000000	1023.000000	2046.000000
13.220000	0.059181	34.976063	10.262341	9.592227	7.431274	7.690220	0.000000	-10.000000	-0.258333	17.083334	801.500000	1023.000000	1023.000000	2046.000000
13.240000	0.060620	35.826492	10.555179	9.821060	7.591131	7.859122	0.000000	-10.000000	-0.241667	16.116667	807.333313	1023.000000	1023.000000	2046.000000
13.260000	0.062258	36.794235	10.931440	10.197202	7.638513	8.027079	0.000000	-10.000000	-0.225000	14.766667	812.833313	1023.000000	1023.000000	2046.000000
13.280000	0.063112	37.299492	10.993176	10.416443	7.760301	8.129572	0.000000	-10.000000	-0.191667	13.583334	818.000000	1023.000000	1023.000000	2046.000000
13.300000	0.062898	37.172985	11.056752	10.419945	7.582864	8.113423	0.000000	-10.000000	-0.166667	12.366667	822.666687	1023.000000	1023.000000	2046.000000
13.320000	0.060815	35.941708	10.696615	10.165806	7.369233	7.710055	0.000000	-10.000000	-0.150000	11.566667	827.000000	1023.000000	1023.000000	2046.000000
13.340000	0.056703	33.511494	10.117944	9.687772	6.662898	7.042881	0.000000	-10.000000	-0.133333	10.816667	831.000000	1023.000000	1023.000000	2046.000000
13.360000	0.052600	31.086308	9.270036	9.085704	6.195730	6.534838	0.000000	-10.000000	-0.116667	10.150000	834.833313	1023.000000	1023.000000	2046.000000
13.380000	0.050202	29.669096	8.803531	8.774056	5.821661	6.269848	0.000000	-10.000000	-0.100000	9.383333	838.333313	1023.000000	1023.000000	2046.000000
13.400000	0.048847	28.868532	8.444849	8.650140	5.710477	6.063066	0.000000	-10.000000	-0.091667	9.000000	841.500000	1023.000000	1023.000000	2046.000000
13.420000	0.048578	28.709778	8.440234	8.695038	5.518448	6.056058	0.000000	-10.000000	-0.091667	8.683333	844.500000	1023.000000	1023.000000	2046.000000
13.440000	0.048698	28.780638	8.362029	8.997705	5.563220	5.857683	0.000000	-10.000000	-0.100000	8.416667	847.500000	1023.000000	1023.000000	2046.000000
13.460000	0.048958	28.934410	8.462288	9.113132	5.431950	5.927040	0.000000	-10.000000	-0.091667	8.133333	850.500000	1023.000000	1023.000000	2046.000000
13.480000	0.049716	29.382280	8.532159	9.331699	5.531674	5.986749	0.000000	-10.000000	-0.083333	7.816667	853.333313	1023.000000	1023.000000	2046.000000
13.500000	0.049959	29.525879	8.518098	9.455310	5.554719	5.997751	0.000000	-10.000000	-0.100000	7.433333	856.000000	1023.000000	1023.000000	2046.000000
13.520000	0.051164	30.238132	8.705520	9.622051	5.660612	6.249950	0.000000	-10.000000	-0.116667	6.950000	858.500000	1023.000000	1023.000000	2046.000000
13.540000	0.051491	30.430933	8.751115	9.757087	5.668935	6.253797	0.000000	-10.000000	-0.125000	6.516667	861.000000	1023.000000	1023.000000	2046.000000
13.560000	0.052926	31.279499	8.992693	9.895940	5.815666	6.575200	0.000000	-10.000000	-0.108333	6.183333	863.333313	1023.000000	1023.000000	2046.000000
13.580000	0.053783	31.785725	8.990275	10.062104	6.091854	6.641491	0.000000	-10.000000	-0.100000	5.950000	865.500000	1023.000000	1023.000000	2046.000000
13.600000	0.055380	32.729671	9.366958	10.242057	6.068859	7.051798	0.000000	-10.000000	-0.100000	5.433333	867.500000	1023.000000	1023.000000	2046.000000
13.620000	0.056514	33.400013	9.406202	10.442466	6.402685	7.148662	0.000000	-10.000000	-0.100000	4.783333	869.333313	1023.000000	1023.000000	2046.000000
13.640000	0.057755	34.133190	9.799111	10.478925	6.329759	7.525394	0.000000	-10.000000	-0.083333	3.566667	871.000000	1023.000000	1023.000000	2046.000000
13.660000	0.057870	34.200920	9.665893	10.549724	6.579479	7.405822	0.000000	-10.000000	-0.075000	1.500000	872.166687	1023.000000	1023.000000	2046.000000
13.680000	0.057599	34.040916	9.787384	10.325572	6.449972	7.477990	0.000000	-10.000000	-0.058333	-0.183333	872.833313	1023.000000	1023.000000	2046.000000
13.700000	0.056790	33.562744	9.632116	10.142807	6.574663	7.213157	0.000000	-10.000000	-0.058333	-1.650000	873.000000	1023.000000	1023.000000	2046.000000
13.720000	0.055773	32.961823	9.530451	9.821773	6.438874	7.170726	0.000000	-10.000000	-0.058333	-1.883333	873.000000	1023.000000	1023.000000	2046.000000
13.740000	0.055093	32.560070	9.398786	9.629151	6.544691	6.987444	0.000000	-10.000000	-0.058333	-2.433333	873.000000	1023.000000	1023.000000	2046.000000
13.760000	0.054209	32.037483	9.330811	9.414808	6.445709	6.846154	0.000000	-10.000000	-0.058333	-3.000000	873.000000	1023.000000	1023.000000	2046.000000
13.780000	0.054349	32.120480	9.382372	9.263562	6.563391	6.911153	0.000000	-10.000000	-0.050000	-4.016667	873.000000	1023.000000	1023.000000	2046.000000
13.800000	0.054277	32.077881	9.453164	9.179768	6.490386	6.954564	0.000000	-10.000000	-0.050000	-5.216667	873.000000	1023.000000	1023.000000	2046.000000
13.820000	0.055109	32.569595	9.579634	9.206228	6.709598	7.074136	0.000000	-10.000000	-0.050000	-6.383333	873.000000	1023.000000	1023.000000	2046.000000
13.840000	0.055846	33.005241	9.749711	9.319569	6.789017	7.146945	0.000000	-10.000000	-0.050000	-7.066667	873.000000	1023.000000	1023.000000	2046.000000
13.860000	0.057452	33.953915	10.073225	9.384233	7.081939	7.414517	0.000000	-10.000000	-0.050000	-7.266667	873.000000	1023.000000	1023.000000	2046.000000
13.880000	0.058962	34.846409	10.318952	9.559354	7.280903	7.687200	0.000000	-10.000000	-0.050000	-6.966667	873.000000	1023.000000	1023.000000	2046.000000
13.900000	0.060383	35.686317	10.492616	9.796865	7.566214	7.830620	0.000000	-10.000000	-0.050000	-6.350000	873.000000	1023.000000	1023.000000	2046.000000
13.920000	0.060989	36.044312	10.694935	9.960650	7.501546	7.887178	0.000000	-10.000000	-0.050000	-5.800000	873.000000	1023.000000	1023.000000	2046.000000
13.940000	0.061658	36.439606	10.804163	9.994217	7.669568	7.971657	0.000000	-10.000000	-0.050000	-5.783333	866.166687	1023.000000	1023.000000	2046.000000
13.960000	0.062366	36.858532	10.998940	10.126522	7.664633	8.068439	0.000000	-10.000000	-0.041667	-6.516667	858.666687	1023.000000	1023.000000	2046.000000
13.980000	0.063427	37.485256	11.216742	10.260371	7.813590	8.194552	0.000000	-10.000000	-0.041667	-7.583333	850.166687	1023.000000	1023.000000	2046.000000
14.000000	0.063517	37.538330	11.251251	10.445066	7.676822	8.165189	0.000000	-10.000000	-0.025000	-8.733334	847.500000	1023.000000	1023.000000	2046.000000
14.020000	0.062498	36.936340	11.027378	10.285998	7.628001	7.994963	0.000000	-10.000000	-0.016667	-9.750000	844.500000	1023.000000	1023.000000	2046.000000
14.040000	0.059460	35.141098	10.531797	10.009017	7.142754	7.457530	0.000000	-10.000000	0.008333	-10.683333	841.333313	1023.000000	1023.000000	2046.000000
14.060000	0.054989	32.498653	9.750091	9.262843	6.655383	6.830338	0.000000	-10.000000	0.025000	-11.500000	837.833313	1023.000000	1023.000000	2046.000000
14.080000	0.050155	29.641836	8.923168	8.613474	5.923909	6.181286	0.000000	-10.000000	0.033333	-12.266666	834.000000	1023.000000	1023.000000	2046.000000
14.100000	0.046961	27.753742	8.280279	8.039288	5.576124	5.858050	0.000000	-10.000000	0.041667	-13.000000	829.833313	1023.000000	1023.000000	2046.000000
14.120000	0.044836	26.498253	7.905280	7.812598	5.188526	5.591849	0.000000	-10.000000	0.041667	-13.516666	825.500000	1023.000000	1023.000000	2046.000000
14.140000	0.043600	25.767441	7.639271	7.683860	5.070643	5.373667	0.000000	-10.000000	0.066667	-14.116667	820.833313	1023.000000	1023.000000	2046.000000
14.160000	0.043007	25.416861	7.496919	7.702086	4.921301	5.296553	0.000000	-10.000000	0.083333	-14.783334	816.166687	1023.000000	1023.000000	2046.000000
14.180000	0.042328	25.015804	7.359216	7.663422	4.834847	5.158319	0.000000	-10.000000	0.108333	-15.733334	811.166687	1023.000000	1023.000000	2046.000000
14.200000	0.042059	24.857145	7.314679	7.718293	4.708196	5.115978	0.000000	-10.000000	0.133333	-16.633333	806.000000	1023.000000	1023.000000	2046.000000
14.220000	0.041617	24.595890	7.193806	7.678886	4.705161	5.018038	0.000000	-10.000000	0.158333	-17.550001	800.333313	1023.000000	1023.000000	2046.000000
14.240000	0.041680	24.633101	7.121945	7.796594	4.737910	4.976651	0.000000	-10.000000	0.166667	-17.916668	794.500000	1023.000000	1023.000000	2046.000000
14.260000	0.041598	24.584354	7.180970	7.760042	4.694585	4.948759	0.000000	-10.000000	0.158333	-17.683334	788.500000	1023.000000	1023.000000	2046.000000
14.280000	0.041827	24.719767	7.188926	7.687900	4.749737	5.093204	0.000000	-10.000000	0.133333	-16.600000	782.666687	1023.000000	1023.000000	2046.000000
14.300000	0.042344	25.025236	7.228420	7.615143	4.862177	5.319495	0.000000	-10.000000	0.125000	-15.716667	777.166687	1023.000000	1023.000000	2046.000000
14.320000	0.042937	25.376041	7.246417	7.676503	5.007311	5.445810	0.000000	-10.000000	0.116667	-15.400001	771.833313	1023.000000	1023.000000	2046.000000
14.340000	0.043893	25.940607	7.503155	7.847597	4.985408	5.604449	0.000000	-10.000000	0.125000	-15.766667	766.666687	1023.000000	1023.000000	2046.000000
14.360000	0.044320	26.193213	7.603507	7.870934	5.040364	5.678408	0.000000	-10.000000	0.133333	-16.233334	761.333313	1023.000000	1023.000000	2046.000000
14.380000	0.044240	26.145964	7.581343	7.984697	5.023636	5.556288	0.000000	-10.000000	0.141667	-16.650002	756.000000	1023.000000	1023.000000	2046.000000
14.400000	0.043073	25.456141	7.502842	7.718418	4.900639	5.334242	0.000000	-10.000000	0.141667	-16.966667	750.333313	1023.000000	1023.000000	2046.000000
14.420000	0.041968	24.802914	7.307042	7.462873	4.865728	5.167272	0.000000	-10.000000	0.141667	-17.300001	744.666687	1023.000000	1023.000000	2046.000000
14.440000	0.040490	23.929581	7.150499	7.055896	4.769952	4.953233	0.000000	-10.000000	0.141667	-17.450001	739.000000	1023.000000	1023.000000	2046.000000
14.460000	0.039483	23.334284	6.905035	6.837203	4.836539	4.755508	0.000000	-10.000000	0.150000	-17.533335	733.333313	1023.000000	1023.000000	2046.000000
14.480000	0.038265	22.614714	6.830194	6.395277	4.645457	4.743787	0.000000	-10.000000	0.141667	-17.550001	727.500000	1023.000000	1023.000000	2046.000000
14.500000	0.037639	22.244461	6.630684	6.160625	4.774484	4.678668	0.000000	-10.000000	0.141667	-17.600000	721.500000	1023.000000	1023.000000	2046.000000
14.520000	0.037072	21.909594	6.676620	5.927520	4.601984	4.703469	0.000000	-10.000000	0.150000	-17.716667	715.500000	1023.000000	1023.000000	2046.000000
14.540000	0.037180	21.973627	6.666468	5.843928	4.779162	4.684069	0.000000	-10.000000	0.158333	-17.816668	709.500000	1023.000000	1023.000000	2046.000000
14.560000	0.037527	22.178408	6.895558	5.798677	4.699389	4.784783	0.000000	-10.000000	0.158333	-17.983334	703.500000	1023.000000	1023.000000	2046.000000
14.580000	0.038448	22.722593	7.010207	5.839129	5.017713	4.855544	0.000000	-10.000000	0.141667	-18.016666	697.500000	1023.000000	1023.000000	2046.000000
14.600000	0.039769	23.503597	7.228045	5.883755	5.171991	5.219806	0.000000	-10.000000	0.141667	-17.716667	691.500000	1023.000000	1023.000000	2046.000000
14.620000	0.040642	24.019718	7.345024	5.979621	5.373346	5.321727	0.000000	-10.000000	0.141667	-17.133333	685.666687	1023.000000	1023.000000	2046.000000
14.640000	0.041335	24.428736	7.535089	6.167827	5.322330	5.403491	0.000000	-10.000000	0.141667	-16.516666	680.000000	1023.000000	1023.000000	2046.000000
14.660000	0.041594	24.582146	7.520853	6.164008	5.530352	5.366934	0.000000	-10.000000	0.141667	-16.250000	674.500000	1023.000000	1023.000000	2046.000000
14.680000	0.042173	24.923965	7.700362	6.344498	5.446822	5.432284	0.000000	-10.000000	0.141667	-16.400000	669.000000	1023.000000	1023.000000	2046.000000
14.700000	0.042665	25.214912	7.871377	6.499928	5.498576	5.345031	0.000000	-10.000000	0.150000	-16.733334	663.500000	1023.000000	1023.000000	2046.000000
14.720000	0.042687	25.227867	7.732758	6.653924	5.494407	5.346780	0.000000	-10.000000	0.150000	-17.066668	658.000000	1023.000000	1023.000000	2046.000000
14.740000	0.040984	24.221418	7.484586	6.446096	5.227634	5.063102	0.000000	-10.000000	0.150000	-17.166668	652.333313	1023.000000	1023.000000	2046.000000
14.760000	0.038289	22.628927	6.964054	6.213692	4.848404	4.602777	0.000000	-10.000000	0.150000	-17.150002	646.500000	1023.000000	1023.000000	2046.000000
14.780000	0.033877	20.021303	6.305292	5.489499	4.292781	3.933731	0.000000	-10.000000	0.150000	-17.233334	640.833313	1023.000000	1023.000000	2046.000000
14.800000	0.029580	17.481554	5.542599	4.905181	3.669194	3.364579	0.000000	-10.000000	0.141667	-17.216667	635.166687	1023.000000	1023.000000	2046.000000
14.820000	0.026320	15.555349	4.878826	4.308354	3.347597	3.020573	0.000000	-10.000000	0.125000	-16.916666	629.500000	1023.000000	1023.000000	2046.000000
14.840000	0.024464	14.457990	4.596696	4.108218	2.910154	2.842922	0.000000	-10.000000	0.125000	-16.483334	623.666687	1023.000000	1023.000000	2046.000000
14.860000	0.023073	13.636387	4.323001	4.015566	2.745353	2.552467	0.000000	-10.000000	0.125000	-16.266666	618.000000	1023.000000	1023.000000	2046.000000
14.880000	0.022526	13.313061	4.180192	4.051041	2.591061	2.490767	0.000000	-10.000000	0.141667	-16.466667	612.666687	1023.000000	1023.000000	2046.000000
14.900000	0.021851	12.914035	4.039759	4.073439	2.505522	2.295315	0.000000	-10.000000	0.141667	-16.783333	607.166687	1023.000000	1023.000000	2046.000000
14.920000	0.021707	12.829041	4.003116	4.111430	2.402708	2.311787	0.000000	-10.000000	0.150000	-17.200001	601.500000	1023.000000	1023.000000	2046.000000
14.940000	0.021134	12.490258	3.900891	4.075000	2.336644	2.177723	0.000000	-10.000000	0.150000	-17.666666	595.500000	1023.000000	1023.000000	2046.000000
14.960000	0.021059	12.445659	3.861933	4.053518	2.270816	2.259392	0.000000	-10.000000	0.158333	-18.116667	589.500000	1023.000000	1023.000000	2046.000000
14.980000	0.020968	12.391945	3.786009	4.043128	2.343244	2.219563	0.000000	-10.000000	0.158333	-18.550001	583.500000	1023.000000	1023.000000	2046.000000
15.000000	0.021287	12.580344	3.784415	4.097501	2.408107	2.290321	0.000000	-10.000000	0.166667	-18.800001	577.500000	1023.000000	1023.000000	2046.000000
15.020000	0.021513	12.714272	3.874033	4.047553	2.426867	2.365819	0.000000	-10.000000	0.158333	-18.883333	571.333313	1023.000000	1023.000000	2046.000000
15.040000	0.022585	13.347556	3.929034	4.256263	2.621351	2.540908	0.000000	-10.000000	0.158333	-18.750000	565.000000	1023.000000	1023.000000	2046.000000
15.060000	0.023335	13.791142	4.270579	4.320323	2.497538	2.702701	0.000000	-10.000000	0.150000	-18.750000	558.666687	1023.000000	1023.000000	2046.000000
15.080000	0.024125	14.257628	4.299309	4.502970	2.659107	2.796242	0.000000	-10.000000	0.158333	-18.666666	552.500000	1023.000000	1023.000000	2046.000000
15.100000	0.023681	13.995368	4.321998	4.344837	2.515884	2.812649	0.000000	-10.000000	0.166667	-18.666666	546.500000	1023.000000	1023.000000	2046.000000
15.120000	0.022731	13.434304	4.064116	4.188791	2.567452	2.613946	0.000000	-10.000000	0.175000	-18.566668	540.166687	1023.000000	1023.000000	2046.000000
15.140000	0.021333	12.607656	3.988477	3.822253	2.340291	2.456636	0.000000	-10.000000	0.183333	-18.516666	533.833313	1023.000000	1023.000000	2046.000000
15.160000	0.020055	11.852523	3.728482	3.500420	2.340596	2.283026	0.000000	-10.000000	0.175000	-18.366667	527.500000	1023.000000	1023.000000	2046.000000
15.180000	0.018842	11.135567	3.611185	3.164599	2.225827	2.133956	0.000000	-10.000000	0.166667	-18.016668	521.500000	1023.000000	1023.000000	2046.000000
15.200000	0.017584	10.392138	3.381779	2.772315	2.175919	2.062125	0.000000	-10.000000	0.150000	-17.650002	515.500000	1023.000000	1023.000000	2046.000000
15.220000	0.016900	9.987649	3.348220	2.534272	2.064487	2.040670	0.000000	-10.000000	0.150000	-17.300001	509.500000	1023.000000	1023.000000	2046.000000
15.240000	0.016419	9.703664	3.266457	2.318799	2.122676	1.995731	0.000000	-10.000000	0.150000	-17.066668	503.833344	1023.000000	1023.000000	2046.000000
15.260000	0.016594	9.806793	3.330495	2.301075	2.153834	2.021389	0.000000	-10.000000	0.150000	-17.033333	498.166656	1023.000000	1023.000000	2046.000000
15.280000	0.016786	9.920377	3.397953	2.262898	2.277769	1.981757	0.000000	-10.000000	0.150000	-16.900000	492.500000	1023.000000	1023.000000	2046.000000
15.300000	0.018000	10.638209	3.665937	2.399731	2.453721	2.118821	0.000000	-10.000000	0.141667	-16.600000	486.833344	1023.000000	1023.000000	2046.000000
15.320000	0.018957	11.203298	3.908110	2.496464	2.562809	2.235915	0.000000	-10.000000	0.125000	-16.233334	481.333344	1023.000000	1023.000000	2046.000000
15.340000	0.020282	11.986606	4.040234	2.713104	2.802756	2.430512	0.000000	-10.000000	0.116667	-15.783334	476.000000	1023.000000	1023.000000	2046.000000
15.360000	0.020570	12.156909	4.182903	2.779515	2.757726	2.436765	0.000000	-10.000000	0.108333	-15.633333	470.666656	1023.000000	1023.000000	2046.000000
15.380000	0.021149	12.498795	4.207302	2.855069	2.878479	2.557944	0.000000	-10.000000	0.108333	-15.466667	465.333344	1023.000000	1023.000000	2046.000000
15.400000	0.021539	12.729831	4.439139	2.889080	2.796968	2.604643	0.000000	-10.000000	0.100000	-15.533334	460.166656	1023.000000	1023.000000	2046.000000
15.420000	0.022325	13.193835	4.483444	3.127577	2.967402	2.615413	0.000000	-10.000000	0.108333	-15.683333	454.833344	1023.000000	1023.000000	2046.000000
15.440000	0.021736	12.845687	4.424210	3.101559	2.752215	2.567703	0.000000	-10.000000	0.108333	-15.733334	449.666656	1023.000000	1023.000000	2046.000000
15.460000	0.020169	11.919847	4.022498	2.999655	2.595271	2.302423	0.000000	-10.000000	0.108333	-15.750000	444.500000	1023.000000	1023.000000	2046.000000
15.480000	0.017481	10.331037	3.650666	2.589690	2.101823	1.988858	0.000000	-10.000000	0.100000	-15.566668	439.333344	1023.000000	1023.000000	2046.000000
15.500000	0.013431	7.937457	3.017312	2.070276	1.630706	1.219163	0.000000	-10.000000	0.108333	-15.566668	434.166656	1023.000000	1023.000000	2046.000000
15.520000	0.009542	5.639137	2.426571	1.447226	0.993076	0.772263	0.000000	-10.000000	0.108333	-15.400001	428.833344	1023.000000	1023.000000	2046.000000
15.540000	0.006643	3.925982	1.836877	1.060370	0.701519	0.327216	0.000000	-10.000000	0.116667	-15.416667	423.666656	1023.000000	1023.000000	2046.000000
15.560000	0.004971	2.938133	1.560737	0.842216	0.368417	0.166763	0.000000	-10.000000	0.108333	-15.166667	418.500000	1023.000000	1023.000000	2046.000000
15.580000	0.003996	2.361763	1.214556	0.838621	0.340900	-0.032314	0.000000	-10.000000	0.116667	-15.216667	413.500000	1023.000000	1023.000000	2046.000000
15.600000	0.003101	1.832713	1.173125	0.826873	0.019669	-0.186954	0.000000	-10.000000	0.108333	-15.050000	408.500000	1023.000000	1023.000000	2046.000000
15.620000	0.002895	1.710819	0.993832	1.013400	0.067841	-0.364254	0.000000	-10.000000	0.100000	-14.950000	403.500000	1023.000000	1023.000000	2046.000000
15.640000	0.002432	1.437547	0.962073	0.894147	-0.099810	-0.318863	0.000000	-10.000000	0.075000	-14.583333	398.500000	1023.000000	1023.000000	2046.000000
15.660000	0.002488	1.470240	0.855365	1.072451	-0.031576	-0.426000	0.000000	-10.000000	0.050000	-14.316667	393.500000	1023.000000	1023.000000	2046.000000
15.680000	0.002198	1.299059	0.822146	0.942502	-0.088371	-0.377219	0.000000	-10.000000	0.033333	-14.000000	388.666656	1023.000000	1023.000000	2046.000000
15.700000	0.002518	1.488435	0.789653	1.000616	-0.012202	-0.289632	0.000000	-10.000000	0.025000	-13.700001	383.833344	1023.000000	1023.000000	2046.000000
15.720000	0.002439	1.441554	0.701954	0.850363	0.097683	-0.208446	0.000000	-10.000000	0.016667	-13.366667	379.333344	1023.000000	1023.000000	2046.000000
15.740000	0.003447	2.037204	0.882718	0.898946	0.143640	0.111900	0.000000	-10.000000	0.008333	-13.100000	374.833344	1023.000000	1023.000000	2046.000000
15.760000	0.004083	2.413101	0.948593	0.987821	0.271874	0.204814	0.000000	-10.000000	0.000000	-12.916667	370.500000	1023.000000	1023.000000	2046.000000
15.780000	0.005491	3.245028	1.266605	1.249038	0.296825	0.432561	0.000000	-10.000000	0.000000	-12.800000	366.166656	1023.000000	1023.000000	2046.000000
15.800000	0.005793	3.423439	1.254702	1.322746	0.462936	0.383056	0.000000	-10.000000	0.000000	-12.783334	362.000000	1023.000000	1023.000000	2046.000000
15.820000	0.005825	3.442332	1.354696	1.247913	0.343822	0.495902	0.000000	-10.000000	0.008333	-12.866667	357.666656	1023.000000	1023.000000	2046.000000
15.840000	0.004669	2.759645	1.116151	1.012214	0.422179	0.209102	0.000000	-10.000000	0.016667	-12.933333	353.333344	1023.000000	1023.000000	2046.000000
15.860000	0.003624	2.141864	1.036693	0.674377	0.243875	0.186919	0.000000	-10.000000	0.025000	-12.983334	349.000000	1023.000000	1023.000000	2046.000000
15.880000	0.002084	1.231404	0.706059	0.355285	0.306780	-0.136719	0.000000	-10.000000	0.016667	-12.783334	344.666656	1023.000000	1023.000000	2046.000000
15.900000	0.001240	0.733020	0.691224	0.008960	0.127298	-0.094463	0.000000	-10.000000	0.008333	-12.550000	340.333344	1023.000000	1023.000000	2046.000000
15.920000	0.000134	0.078970	0.479110	-0.267541	0.160004	-0.292602	0.000000	-10.000000	0.000000	-12.333334	337.333344	1023.000000	1023.000000	2046.000000
15.940000	-0.000251	-0.148096	0.503456	-0.447281	0.062338	-0.266610	0.000000	-10.000000	0.000000	-12.066667	333.333344	1023.000000	1023.000000	2046.000000
15.960000	-0.000542	-0.320539	0.420059	-0.634089	0.169211	-0.275721	0.000000	-10.000000	0.000000	-11.816667	329.333344	1023.000000	1023.000000	2046.000000
15.980000	-0.000216	-0.127779	0.554932	-0.696214	0.184725	-0.171222	0.000000	-10.000000	0.000000	-11.483334	324.000000	1023.000000	1023.000000	2046.000000
16.000000	0.000448	0.264972	0.656963	-0.710323	0.347124	-0.028792	0.000000	-10.000000	0.000000	-11.266666	320.333344	1023.000000	1023.000000	2046.000000
16.020000	0.001571	0.928290	0.875945	-0.574536	0.587372	0.039509	0.000000	-10.000000	0.000000	-10.966667	316.666656	1023.000000	1023.000000	2046.000000
16.040001	0.003093	1.827736	1.280448	-0.421634	0.654346	0.314576	0.000000	-10.000000	0.000000	-10.616667	313.166656	1023.000000	1023.000000	2046.000000
16.059999	0.004117	2.433097	1.327965	-0.194126	0.947325	0.351933	0.000000	-10.000000	0.000000	-10.266667	309.500000	1023.000000	1023.000000	2046.000000
16.080000	0.004865	2.875478	1.497240	-0.114606	0.968251	0.524592	0.000000	-10.000000	0.000000	-9.950000	306.166656	1023.000000	1023.000000	2046.000000
16.100000	0.005560	3.286130	1.520335	-0.037034	1.154094	0.648735	0.000000	-10.000000	0.000000	-9.816667	302.833344	1023.000000	1023.000000	2046.000000
16.120001	0.006245	3.690958	1.786592	0.034007	1.072829	0.797529	0.000000	-10.000000	0.000000	-9.866667	299.500000	1023.000000	1023.000000	2046.000000
16.139999	0.006812	4.025594	1.802122	0.327476	1.128866	0.767130	0.000000	-10.000000	0.000000	-10.000000	296.166656	1023.000000	1023.000000	2046.000000
16.160000	0.005774	3.412549	1.605795	0.219011	0.939907	0.647835	0.000000	-10.000000	0.000000	-10.050000	292.833344	1023.000000	1023.000000	2046.000000
16.180000	0.004058	2.398423	1.326943	0.127141	0.607435	0.336904	0.000000	-10.000000	0.000000	-9.916667	289.500000	1023.000000	1023.000000	2046.000000
16.200001	0.001080	0.638263	0.891438	-0.273966	0.219910	-0.199118	0.000000	-10.000000	0.000000	-9.716667	286.166656	1023.000000	1023.000000	2046.000000
16.219999	-0.002340	-1.382890	0.389696	-0.664335	-0.288409	-0.819842	0.000000	-10.000000	0.000000	-9.483334	282.833344	1023.000000	1023.000000	2046.000000
16.240000	-0.005547	-3.278154	-0.188875	-1.221915	-0.704931	-1.162434	0.000000	-10.000000	0.000000	-9.200000	279.666656	1023.000000	1023.000000	2046.000000
16.260000	-0.007824	-4.624066	-0.617030	-1.439483	-1.085999	-1.481553	0.000000	-10.000000	0.000000	-8.933333	276.500000	1023.000000	1023.000000	2046.000000
16.280001	-0.008936	-5.281068	-0.897669	-1.505644	-1.223409	-1.654346	0.000000	-10.000000	0.000000	-8.700000	273.500000	1023.000000	1023.000000	2046.000000
16.299999	-0.009743	-5.758106	-1.063576	-1.599769	-1.432504	-1.662257	0.000000	-10.000000	0.000000	-8.783334	270.666656	1023.000000	1023.000000	2046.000000
16.320000	-0.010075	-5.954237	-1.142009	-1.453766	-1.536152	-1.822310	0.000000	-10.000000	0.000000	-8.933333	267.833344	1023.000000	1023.000000	2046.000000
16.340000	-0.010440	-6.170217	-1.240017	-1.507641	-1.656147	-1.766411	0.000000	-10.000000	0.000000	-9.166667	264.833344	1023.000000	1023.000000	2046.000000
16.360001	-0.010267	-6.068030	-1.322740	-1.276767	-1.588495	-1.880028	0.000000	-10.000000	0.000000	-9.216667	261.666656	1023.000000	1023.000000	2046.000000
16.379999	-0.010349	-6.116127	-1.336191	-1.330193	-1.615236	-1.834507	0.000000	-10.000000	0.000000	-9.100000	258.500000	1023.000000	1023.000000	2046.000000
16.400000	-0.010030	-5.927572	-1.313440	-1.170825	-1.602063	-1.841244	0.000000	-10.000000	0.000000	-8.800000	255.500000	1023.000000	1023.000000	2046.000000
16.420000	-0.009589	-5.667043	-1.392356	-1.188629	-1.382398	-1.703661	0.000000	-10.000000	0.000000	-8.383333	252.500000	1023.000000	1023.000000	2046.000000
16.440001	-0.009187	-5.429499	-1.292553	-1.244078	-1.415516	-1.477352	0.000000	-10.000000	0.000000	-7.983334	249.666672	1023.000000	1023.000000	2046.000000
16.459999	-0.007994	-4.724521	-1.219481	-1.145507	-1.161739	-1.197795	0.000000	-10.000000	0.000000	-7.633333	247.000000	1023.000000	1023.000000	2046.000000
16.480000	-0.007090	-4.190058	-1.046381	-0.996472	-1.105537	-1.041669	0.000000	-10.000000	-0.008333	-7.366667	244.500000	1023.000000	1023.000000	2046.000000
16.500000	-0.005634	-3.329485	-0.718339	-0.709296	-0.977146	-0.924704	0.000000	-10.000000	-0.025000	-7.133333	242.000000	1023.000000	1023.000000	2046.000000
16.520000	-0.005419	-3.202711	-0.717159	-0.696103	-0.872014	-0.917436	0.000000	-10.000000	-0.041667	-7.066667	239.666672	1023.000000	1023.000000	2046.000000
16.540001	-0.005434	-3.211478	-0.630267	-0.658630	-0.909709	-1.012873	0.000000	-10.000000	-0.050000	-7.150000	237.333328	1023.000000	1023.000000	2046.000000
16.559999	-0.006623	-3.914294	-0.877891	-0.999562	-0.884849	-1.151993	0.000000	-10.000000	-0.041667	-7.350000	235.000000	1023.000000	1023.000000	2046.000000
16.580000	-0.007360	-4.349621	-0.929345	-1.259114	-0.924161	-1.237002	0.000000	-10.000000	-0.041667	-7.350000	232.500000	1023.000000	1023.000000	2046.000000
16.600000	-0.008677	-5.128105	-1.184666	-1.657011	-0.920728	-1.365700	0.000000	-10.000000	-0.041667	-7.133333	230.000000	1023.000000	1023.000000	2046.000000
16.620001	-0.009498	-5.613418	-1.216883	-1.958406	-1.057230	-1.380899	0.000000	-10.000000	-0.050000	-6.816667	227.666672	1023.000000	1023.000000	2046.000000
16.639999	-0.010106	-5.972654	-1.373606	-2.165795	-0.979320	-1.453933	0.000000	-10.000000	-0.050000	-6.666667	225.500000	1023.000000	1023.000000	2046.000000
16.660000	-0.010640	-6.287975	-1.388958	-2.393107	-1.016052	-1.489857	0.000000	-10.000000	-0.050000	-6.650000	224.166672	1023.000000	1023.000000	2046.000000
16.680000	-0.010255	-6.060425	-1.295302	-2.393899	-0.895021	-1.476203	0.000000	-10.000000	-0.050000	-6.750000	221.833328	1023.000000	1023.000000	2046.000000
16.700001	-0.010142	-5.993738	-1.204111	-2.408756	-0.821992	-1.558880	0.000000	-10.000000	-0.050000	-6.700000	219.500000	1023.000000	1023.000000	2046.000000
16.719999	-0.008664	-5.120331	-0.855375	-2.274915	-0.634536	-1.355505	0.000000	-10.000000	-0.050000	-6.450000	216.500000	1023.000000	1023.000000	2046.000000
16.740000	-0.007497	-4.430865	-0.715160	-2.229721	-0.322057	-1.163927	0.000000	-10.000000	-0.050000	-5.900000	214.500000	1023.000000	1023.000000	2046.000000
16.760000	-0.005769	-3.409509	-0.358676	-2.068423	-0.176822	-0.805589	0.000000	-10.000000	-0.058333	-5.200000	212.500000	1023.000000	1023.000000	2046.000000
16.780001	-0.005009	-2.960387	-0.252539	-1.950811	-0.083322	-0.673715	0.000000	-10.000000	-0.066667	-4.616667	210.500000	1023.000000	1023.000000	2046.000000
16.799999	-0.004385	-2.591726	-0.056364	-1.838604	-0.072374	-0.624384	0.000000	-10.000000	-0.066667	-4.283334	208.833328	1023.000000	1023.000000	2046.000000
16.820000	-0.003053	-1.804323	0.071548	-1.741198	0.174403	-0.309076	0.000000	-10.000000	-0.058333	-4.300000	207.333328	1023.000000	1023.000000	2046.000000
16.840000	-0.002451	-1.448253	0.297633	-1.540099	0.174454	-0.380242	0.000000	-10.000000	-0.050000	-4.450000	206.000000	1023.000000	1023.000000	2046.000000
16.860001	-0.002044	-1.207821	0.298674	-1.272366	0.168451	-0.402581	0.000000	-10.000000	-0.050000	-4.566667	204.500000	1023.000000	1023.000000	2046.000000
16.879999	-0.003549	-2.097695	0.014750	-1.356886	-0.039273	-0.716285	0.000000	-10.000000	-0.050000	-4.583333	203.500000	1023.000000	1023.000000	2046.000000
16.900000	-0.005016	-2.964575	-0.197228	-1.504519	-0.327223	-0.935605	0.000000	-10.000000	-0.058333	-4.350000	202.000000	1023.000000	1023.000000	2046.000000
16.920000	-0.008439	-4.987532	-0.639547	-1.908560	-0.822760	-1.616666	0.000000	-10.000000	-0.066667	-4.150000	201.000000	1023.000000	1023.000000	2046.000000
16.940001	-0.011233	-6.638776	-1.139243	-2.353221	-1.177300	-1.969012	0.000000	-10.000000	-0.083333	-3.850000	199.000000	1023.000000	1023.000000	2046.000000
16.959999	-0.014570	-8.611138	-1.640282	-2.746523	-1.741906	-2.482427	0.000000	-10.000000	-0.075000	-3.550000	197.666672	1023.000000	1023.000000	2046.000000
16.980000	-0.015725	-9.293460	-1.946217	-2.986774	-1.895816	-2.464653	0.000000	-10.000000	-0.066667	-3.050000	196.000000	1023.000000	1023.000000	2046.000000
17.000000	-0.016732	-9.888654	-2.221871	-2.941922	-2.035926	-2.688935	0.000000	-10.000000	-0.066667	-2.116667	195.000000	1023.000000	1023.000000	2046.000000
17.020000	-0.016866	-9.968090	-2.268770	-2.901664	-2.129666	-2.667989	0.000000	-10.000000	-0.083333	-0.716667	194.333328	1023.000000	1023.000000	2046.000000
17.040001	-0.016555	-9.784235	-2.274511	-2.641322	-2.140496	-2.727906	0.000000	-10.000000	-0.100000	1.266667	194.000000	1023.000000	1023.000000	2046.000000
17.059999	-0.016522	-9.764700	-2.335805	-2.457776	-2.150130	-2.820990	0.000000	-10.000000	-0.100000	2.716667	194.000000	1023.000000	1023.000000	2046.000000
17.080000	-0.015586	-9.211269	-2.250181	-2.308519	-2.057958	-2.594611	0.000000	-10.000000	-0.116667	4.100000	194.000000	1023.000000	1023.000000	2046.000000
17.100000	-0.015566	-9.199592	-2.244557	-2.215273	-2.108945	-2.630817	0.000000	-10.000000	-0.141667	5.316667	194.000000	1023.000000	1023.000000	2046.000000
17.120001	-0.014421	-8.522738	-2.202094	-2.112788	-1.898468	-2.309387	0.000000	-10.000000	-0.158333	7.166667	194.000000	1023.000000	1023.000000	2046.000000
17.139999	-0.013828	-8.172483	-2.158055	-2.061147	-1.791314	-2.161968	0.000000	-10.000000	-0.175000	8.483334	194.000000	1023.000000	1023.000000	2046.000000
17.160000	-0.012482	-7.376590	-2.056818	-2.005200	-1.514166	-1.800405	0.000000	-10.000000	-0.183333	9.450000	194.000000	1023.000000	1023.000000	2046.000000
17.180000	-0.010847	-6.410723	-1.792129	-1.753881	-1.346767	-1.517947	0.000000	-10.000000	-0.200000	9.766666	194.000000	1023.000000	1023.000000	2046.000000
17.200001	-0.009447	-5.583172	-1.539531	-1.422762	-1.168735	-1.452144	0.000000	-10.000000	-0.191667	10.166667	194.000000	1023.000000	1023.000000	2046.000000
17.219999	-0.007403	-4.374923	-1.039786	-1.104710	-1.049477	-1.180949	0.000000	-10.000000	-0.175000	10.316667	136.666672	1023.000000	1023.000000	2046.000000
17.240000	-0.006974	-4.121804	-0.975694	-1.085811	-0.926673	-1.133625	0.000000	-10.000000	-0.158333	10.466666	80.333336	1023.000000	1023.000000	2046.000000
17.260000	-0.006307	-3.727454	-0.909224	-1.119310	-0.727782	-0.971137	0.000000	-10.000000	-0.150000	10.466666	25.166666	1023.000000	1023.000000	2046.000000
17.280001	-0.007083	-4.186037	-0.979578	-1.349982	-0.763232	-1.093245	0.000000	-10.000000	-0.175000	10.783333	28.500000	1023.000000	1023.000000	2046.000000
17.299999	-0.007177	-4.241821	-1.029166	-1.551232	-0.654495	-1.006929	0.000000	-10.000000	-0.200000	11.116667	30.833334	1023.000000	1023.000000	2046.000000
17.320000	-0.007781	-4.598689	-1.043080	-1.785615	-0.728370	-1.041624	0.000000	-10.000000	-0.233333	12.216666	34.666668	1023.000000	1023.000000	2046.000000
17.340000	-0.007953	-4.700389	-1.097363	-1.920692	-0.631446	-1.050889	0.000000	-10.000000	-0.241667	13.333333	38.666668	1023.000000	1023.000000	2046.000000
17.360001	-0.007805	-4.612708	-0.896141	-2.016713	-0.702367	-0.997488	0.000000	-10.000000	-0.250000	14.566667	44.333332	1023.000000	1023.000000	2046.000000
17.379999	-0.007266	-4.293979	-0.936749	-1.982075	-0.405620	-0.969536	0.000000	-10.000000	-0.258333	15.183333	49.000000	1023.000000	1023.000000	2046.000000
17.400000	-0.005935	-3.507513	-0.450329	-1.835993	-0.400252	-0.820938	0.000000	-10.000000	-0.275000	15.450001	54.000000	1023.000000	1023.000000	2046.000000
17.420000	-0.004605	-2.721552	-0.342518	-1.652869	-0.011376	-0.714789	0.000000	-10.000000	-0.291667	15.600000	57.333332	1023.000000	1023.000000	2046.000000
17.440001	-0.002068	-1.222375	0.244770	-1.355607	0.198948	-0.310486	0.000000	-10.000000	-0.316667	16.300001	62.500000	1023.000000	1023.000000	2046.000000
17.459999	-0.000276	-0.163231	0.494796	-1.151125	0.569159	-0.076060	0.000000	-10.000000	-0.341667	17.466667	68.000000	1023.000000	1023.000000	2046.000000
17.480000	0.001945	1.149713	0.881926	-0.798892	0.800897	0.265782	0.000000	-10.000000	-0.358333	18.866667	75.500000	1023.000000	1023.000000	2046.000000
17.500000	0.003233	1.910800	1.006528	-0.660991	1.032969	0.532294	0.000000	-10.000000	-0.358333	19.716667	81.666664	1023.000000	1023.000000	2046.000000
17.520000	0.004628	2.734929	1.305421	-0.341326	1.167617	0.603216	0.000000	-10.000000	-0.350000	20.100000	85.833336	1023.000000	1023.000000	2046.000000
17.540001	0.006866	4.057890	1.655135	-0.166427	1.441044	1.128137	0.000000	-10.000000	-0.358333	20.233334	92.500000	1023.000000	1023.000000	2046.000000
17.559999	0.008371	4.947127	2.000210	0.370716	1.544192	1.032009	0.000000	-10.000000	-0.358333	20.133333	99.166664	1023.000000	1023.000000	2046.000000
17.580000	0.009634	5.693805	2.298533	0.786142	1.510246	1.098885	0.000000	-10.000000	-0.375000	20.116667	108.000000	1023.000000	1023.000000	2046.000000
17.600000	0.009313	5.504145	2.210228	0.838327	1.507709	0.947881	0.000000	-10.000000	-0.383333	20.116667	112.333336	1023.000000	1023.000000	2046.000000
17.620001	0.008470	5.005709	2.176747	0.719354	1.286835	0.822774	0.000000	-10.000000	-0.400000	20.650002	116.833336	1023.000000	1023.000000	2046.000000
17.639999	0.005539	3.273812	1.670640	0.336106	0.928413	0.338653	0.000000	-10.000000	-0.408333	21.166668	124.000000	1023.000000	1023.000000	2046.000000
17.660000	0.002511	1.483824	1.185284	0.046530	0.414905	-0.162895	0.000000	-10.000000	-0.416667	21.683334	131.166672	1023.000000	1023.000000	2046.000000
17.680000	0.000821	0.485393	0.805731	-0.186271	0.152047	-0.286114	0.000000	-10.000000	-0.433333	21.916666	140.666672	1023.000000	1023.000000	2046.000000
17.700001	-0.000063	-0.037295	0.643113	-0.079950	0.007110	-0.607568	0.000000	-10.000000	-0.433333	22.233334	147.833328	1023.000000	1023.000000	2046.000000
17.719999	0.000608	0.359416	0.658782	0.088183	0.049879	-0.437428	0.000000	-10.000000	-0.441667	22.450001	157.500000	1023.000000	1023.000000	2046.000000
17.740000	0.000907	0.535987	0.694671	0.358988	0.026404	-0.544077	0.000000	-10.000000	-0.441667	22.500000	162.500000	1023.000000	1023.000000	2046.000000
17.760000	0.002195	1.297144	0.886250	0.658263	0.111308	-0.358677	0.000000	-10.000000	-0.450000	22.433332	170.000000	1023.000000	1023.000000	2046.000000
17.780001	0.002908	1.718678	0.960118	0.829923	0.191788	-0.263151	0.000000	-10.000000	-0.450000	22.466667	175.000000	1023.000000	1023.000000	2046.000000
17.799999	0.004321	2.553814	1.038280	1.015948	0.438000	0.061586	0.000000	-10.000000	-0.450000	22.466667	182.666672	1023.000000	1023.000000	2046.000000
17.820000	0.005310	3.138088	1.178490	1.143750	0.507923	0.307925	0.000000	-10.000000	-0.458333	22.333334	190.333328	1023.000000	1023.000000	2046.000000
17.840000	0.006567	3.881083	1.276446	1.329634	0.747955	0.527047	0.000000	-10.000000	-0.458333	22.566668	200.333328	1023.000000	1023.000000	2046.000000
17.860001	0.007922	4.681963	1.597081	1.577471	0.806557	0.700853	0.000000	-10.000000	-0.458333	22.833334	207.666672	1023.000000	1023.000000	2046.000000
17.879999	0.009591	5.668000	1.774158	1.817844	1.111499	0.964499	0.000000	-10.000000	-0.450000	22.933334	212.666672	1023.000000	1023.000000	2046.000000
17.900000	0.011684	6.905343	2.114331	2.112586	1.335709	1.342717	0.000000	-10.000000	-0.450000	22.700001	220.333328	1023.000000	1023.000000	2046.000000
17.920000	0.013648	8.065878	2.451202	2.478684	1.580457	1.555535	0.000000	-10.000000	-0.450000	22.466667	228.000000	1023.000000	1023.000000	2046.000000
17.940001	0.015683	9.268865	2.914248	2.787378	1.745204	1.822035	0.000000	-10.000000	-0.450000	22.500000	235.666672	1023.000000	1023.000000	2046.000000
17.959999	0.016355	9.665606	3.039514	2.934968	1.902631	1.788493	0.000000	-10.000000	-0.433333	22.233334	240.666672	1023.000000	1023.000000	2046.000000
17.980000	0.017144	10.131964	3.219738	2.858907	2.047445	2.005874	0.000000	-10.000000	-0.400000	21.633333	250.500000	1023.000000	1023.000000	2046.000000
18.000000	0.016673	9.853742	3.192060	2.698229	2.061795	1.901658	0.000000	-10.000000	-0.375000	20.883333	260.166656	1023.000000	1023.000000	2046.000000
18.020000	0.016862	9.965280	3.119070	2.592867	2.300762	1.952581	0.000000	-10.000000	-0.366667	20.400000	267.500000	1023.000000	1023.000000	2046.000000
18.040001	0.016401	9.692862	3.140632	2.438891	2.214177	1.899161	0.000000	-10.000000	-0.383333	20.600000	272.166656	1023.000000	1023.000000	2046.000000
18.059999	0.016863	9.966061	3.251542	2.401711	2.360233	1.952574	0.000000	-10.000000	-0.391667	21.000000	279.000000	1023.000000	1023.000000	2046.000000
18.080000	0.017466	10.322256	3.379529	2.319961	2.481919	2.140846	0.000000	-10.000000	-0.400000	21.400002	285.833344	1023.000000	1023.000000	2046.000000
18.100000	0.018822	11.123542	3.721951	2.462371	2.632509	2.306710	0.000000	-10.000000	-0.391667	21.116667	292.833344	1023.000000	1023.000000	2046.000000
18.120001	0.020251	11.968628	3.967068	2.686931	2.827312	2.487317	0.000000	-10.000000	-0.391667	21.083334	297.500000	1023.000000	1023.000000	2046.000000
18.139999	0.022667	13.396324	4.442569	2.963697	3.135251	2.854807	0.000000	-10.000000	-0.400000	21.083334	304.500000	1023.000000	1023.000000	2046.000000
18.160000	0.025079	14.821840	4.814493	3.262163	3.508543	3.236641	0.000000	-10.000000	-0.425000	21.716667	311.666656	1023.000000	1023.000000	2046.000000
18.180000	0.027573	16.295898	5.219025	3.676997	3.896611	3.503265	0.000000	-10.000000	-0.458333	22.366667	318.833344	1023.000000	1023.000000	2046.000000
18.200001	0.029223	17.270750	5.545877	3.939780	4.013659	3.771435	0.000000	-10.000000	-0.466667	23.016666	326.333344	1023.000000	1023.000000	2046.000000
18.219999	0.030932	18.280916	5.817879	4.314470	4.239871	3.908697	0.000000	-10.000000	-0.458333	23.366667	334.000000	1023.000000	1023.000000	2046.000000
18.240000	0.032382	19.137486	6.154078	4.539121	4.326056	4.118230	0.000000	-10.000000	-0.433333	23.266666	341.666656	1023.000000	1023.000000	2046.000000
18.260000	0.034692	20.502909	6.460599	4.898484	4.696718	4.447107	0.000000	-10.000000	-0.433333	23.133333	349.333344	1023.000000	1023.000000	2046.000000
18.280001	0.036329	21.470448	6.922828	5.339880	4.638874	4.568866	0.000000	-10.000000	-0.425000	22.650000	357.000000	1023.000000	1023.000000	2046.000000
18.299999	0.037389	22.096905	6.947432	5.750977	4.848409	4.550087	0.000000	-10.000000	-0.416667	22.066668	364.833344	1023.000000	1023.000000	2046.000000
18.320000	0.037620	22.233315	7.209361	5.774022	4.618392	4.631540	0.000000	-10.000000	-0.400000	21.516666	372.333344	1023.000000	1023.000000	2046.000000
18.340000	0.036213	21.401901	6.941119	5.806357	4.513102	4.141325	0.000000	-10.000000	-0.400000	21.350000	379.500000	1023.000000	1023.000000	2046.000000
18.360001	0.033051	19.533237	6.603617	5.435541	3.872665	3.621415	0.000000	-10.000000	-0.400000	21.233334	386.666656	1023.000000	1023.000000	2046.000000
18.379999	0.029456	17.408308	5.756518	5.093846	3.510607	3.047338	0.000000	-10.000000	-0.383333	20.866667	393.833344	1023.000000	1023.000000	2046.000000
18.400000	0.027723	16.384418	5.505153	4.844417	3.095228	2.939619	0.000000	-10.000000	-0.366667	20.483334	400.833344	1023.000000	1023.000000	2046.000000
18.420000	0.027091	16.010578	5.243612	4.811613	3.028516	2.926838	0.000000	-10.000000	-0.350000	19.950001	407.666656	1023.000000	1023.000000	2046.000000
18.440001	0.027170	16.057682	5.249893	4.979679	2.894279	2.933832	0.000000	-10.000000	-0.350000	20.033335	414.333344	1023.000000	1023.000000	2046.000000
18.459999	0.027990	16.542166	5.277440	5.248700	2.965729	3.050298	0.000000	-10.000000	-0.341667	19.750000	421.000000	1023.000000	1023.000000	2046.000000
18.480000	0.028718	16.972538	5.366250	5.540705	2.986420	3.079163	0.000000	-10.000000	-0.341667	19.866667	427.666656	1023.000000	1023.000000	2046.000000
18.500000	0.029861	17.647680	5.613704	5.777817	3.000248	3.255911	0.000000	-10.000000	-0.341667	19.583334	434.333344	1023.000000	1023.000000	2046.000000
18.520000	0.030704	18.146313	5.642423	6.055767	3.149440	3.298683	0.000000	-10.000000	-0.341667	19.600000	441.000000	1023.000000	1023.000000	2046.000000
18.540001	0.032052	18.942461	5.897081	6.273100	3.208232	3.564048	0.000000	-10.000000	-0.333333	19.333334	447.500000	1023.000000	1023.000000	2046.000000
18.559999	0.033418	19.750010	6.038764	6.529138	3.398850	3.783257	0.000000	-10.000000	-0.333333	19.283333	454.000000	1023.000000	1023.000000	2046.000000
18.580000	0.034937	20.648010	6.233810	6.717635	3.620939	4.075626	0.000000	-10.000000	-0.333333	19.366667	460.333344	1023.000000	1023.000000	2046.000000
18.600000	0.036736	21.711147	6.476148	6.959337	3.870722	4.404940	0.000000	-10.000000	-0.333333	19.799999	466.833344	1023.000000	1023.000000	2046.000000
18.620001	0.038176	22.561956	6.673084	7.268075	4.043500	4.577298	0.000000	-10.000000	-0.316667	19.766666	473.333344	1023.000000	1023.000000	2046.000000
18.639999	0.040289	23.810991	7.138004	7.665360	4.190949	4.816678	0.000000	-10.000000	-0.308333	19.600000	480.000000	1023.000000	1023.000000	2046.000000
18.660000	0.041755	24.677208	7.354274	7.859627	4.410187	5.053120	0.000000	-10.000000	-0.300000	19.150000	486.666656	1023.000000	1023.000000	2046.000000
18.680000	0.042684	25.225981	7.551728	8.002010	4.538047	5.134195	0.000000	-10.000000	-0.283333	18.666668	493.166656	1023.000000	1023.000000	2046.000000
18.700001	0.043079	25.459538	7.693023	7.855138	4.580581	5.330795	0.000000	-10.000000	-0.266667	17.916668	499.500000	1023.000000	1023.000000	2046.000000
18.719999	0.042728	25.251984	7.596238	7.758938	4.726847	5.169960	0.000000	-10.000000	-0.250000	17.383333	505.500000	1023.000000	1023.000000	2046.000000
18.740000	0.042779	25.282476	7.698318	7.570809	4.703688	5.309660	0.000000	-10.000000	-0.266667	17.150000	511.500000	1023.000000	1023.000000	2046.000000
18.760000	0.042327	25.015446	7.493445	7.508856	4.896605	5.116539	0.000000	-10.000000	-0.266667	17.316668	517.333313	1023.000000	1023.000000	2046.000000
18.780001	0.042989	25.406633	7.811565	7.493103	4.895139	5.206826	0.000000	-10.000000	-0.266667	17.483334	523.000000	1023.000000	1023.000000	2046.000000
18.799999	0.043460	25.684813	7.877159	7.472325	4.982681	5.352649	0.000000	-10.000000	-0.250000	17.483334	528.666687	1023.000000	1023.000000	2046.000000
18.820000	0.044802	26.478006	8.120101	7.629235	5.210358	5.518312	0.000000	-10.000000	-0.266667	17.466667	534.500000	1023.000000	1023.000000	2046.000000
18.840000	0.046453	27.453999	8.548978	7.777855	5.269601	5.857565	0.000000	-10.000000	-0.266667	17.433334	540.500000	1023.000000	1023.000000	2046.000000
18.860001	0.048129	28.444271	8.704460	8.144729	5.716454	5.878629	0.000000	-10.000000	-0.300000	17.633333	546.500000	1023.000000	1023.000000	2046.000000
18.879999	0.050855	30.055021	9.419278	8.445152	5.884007	6.306583	0.000000	-10.000000	-0.300000	17.683334	552.500000	1023.000000	1023.000000	2046.000000
18.900000	0.052833	31.224184	9.614735	8.800141	6.252724	6.556582	0.000000	-10.000000	-0.333333	17.733334	558.333313	1023.000000	1023.000000	2046.000000
18.920000	0.054923	32.459572	9.932192	9.115205	6.576100	6.836077	0.000000	-10.000000	-0.316667	17.650000	564.000000	1023.000000	1023.000000	2046.000000
18.940001	0.055978	33.082947	10.173080	9.326272	6.567175	7.016421	0.000000	-10.000000	-0.300000	17.516666	569.666687	1023.000000	1023.000000	2046.000000
18.959999	0.057270	33.846527	10.232458	9.548510	6.987338	7.078222	0.000000	-10.000000	-0.258333	16.983334	575.500000	1023.000000	1023.000000	2046.000000
18.980000	0.058988	34.862061	10.776242	9.701271	6.862736	7.521810	0.000000	-10.000000	-0.241667	16.066668	581.500000	1023.000000	1023.000000	2046.000000
19.000000	0.060326	35.652554	10.901128	10.186308	7.175306	7.389812	0.000000	-10.000000	-0.233333	14.950000	587.166687	1023.000000	1023.000000	2046.000000
19.020000	0.061538	36.368984	11.268986	10.449959	7.020064	7.629977	0.000000	-10.000000	-0.225000	13.716667	592.333313	1023.000000	1023.000000	2046.000000
19.040001	0.061233	36.188854	11.025608	10.554212	7.203761	7.405274	0.000000	-10.000000	-0.208333	12.916667	597.166687	1023.000000	1023.000000	2046.000000
19.059999	0.059360	35.081913	10.867101	10.305615	6.724412	7.184785	0.000000	-10.000000	-0.200000	12.233334	601.666687	1023.000000	1023.000000	2046.000000
19.080000	0.055229	32.640263	10.033536	9.863423	6.379247	6.364057	0.000000	-10.000000	-0.183333	12.050000	606.000000	1023.000000	1023.000000	2046.000000
19.100000	0.051261	30.295404	9.397911	9.210461	5.640230	6.046803	0.000000	-10.000000	-0.175000	11.766667	610.000000	1023.000000	1023.000000	2046.000000
19.120001	0.048719	28.792692	8.777771	8.898153	5.472375	5.644392	0.000000	-10.000000	-0.166667	11.716667	614.000000	1023.000000	1023.000000	2046.000000
19.139999	0.047791	28.244284	8.703044	8.857884	5.140203	5.543154	0.000000	-10.000000	-0.166667	11.616667	618.000000	1023.000000	1023.000000	2046.000000
19.160000	0.047412	28.020443	8.547166	8.953898	5.120562	5.398816	0.000000	-10.000000	-0.166667	11.850000	621.666687	1023.000000	1023.000000	2046.000000
19.180000	0.047966	28.347912	8.633686	9.160819	5.061227	5.492180	0.000000	-10.000000	-0.166667	11.966667	625.333313	1023.000000	1023.000000	2046.000000
19.200001	0.048214	28.494179	8.653520	9.330608	5.031186	5.478865	0.000000	-10.000000	-0.175000	11.933333	629.333313	1023.000000	1023.000000	2046.000000
19.219999	0.049030	28.976677	8.797099	9.515889	5.021695	5.641994	0.000000	-10.000000	-0.175000	11.600000	633.333313	1023.000000	1023.000000	2046.000000
19.240000	0.049740	29.396461	8.845148	9.673882	5.150427	5.727003	0.000000	-10.000000	-0.166667	11.350000	637.333313	1023.000000	1023.000000	2046.000000
19.260000	0.050677	29.949829	8.965133	9.888127	5.228216	5.868353	0.000000	-10.000000	-0.158333	11.166667	641.000000	1023.000000	1023.000000	2046.000000
19.280001	0.051587	30.488152	9.146930	10.074866	5.276608	5.989747	0.000000	-10.000000	-0.150000	10.983334	645.000000	1023.000000	1023.000000	2046.000000
19.299999	0.052766	31.184834	9.233693	10.210773	5.528712	6.211656	0.000000	-10.000000	-0.150000	10.733334	648.666687	1023.000000	1023.000000	2046.000000
19.320000	0.053933	31.874308	9.482151	10.384039	5.584432	6.423685	0.000000	-10.000000	-0.133333	10.350000	652.333313	1023.000000	1023.000000	2046.000000
19.340000	0.055329	32.699581	9.588220	10.558155	5.863204	6.690004	0.000000	-10.000000	-0.116667	9.866667	655.833313	1023.000000	1023.000000	2046.000000
19.360001	0.056909	33.633022	9.925655	10.845598	5.964780	6.896988	0.000000	-10.000000	-0.100000	9.033334	659.333313	1023.000000	1023.000000	2046.000000
19.379999	0.057940	34.242599	10.029712	10.956428	6.214405	7.042055	0.000000	-10.000000	-0.091667	8.250000	662.500000	1023.000000	1023.000000	2046.000000
19.400000	0.058282	34.444660	10.200509	11.004866	6.166573	7.072714	0.000000	-10.000000	-0.091667	6.916667	665.333313	1023.000000	1023.000000	2046.000000
19.420000	0.057823	34.173649	10.096784	10.803133	6.298396	6.975337	0.000000	-10.000000	-0.091667	5.433333	668.000000	1023.000000	1023.000000	2046.000000
19.440001	0.057501	33.983208	10.084828	10.632817	6.328336	6.937224	0.000000	-10.000000	-0.100000	3.850000	670.000000	1023.000000	1023.000000	2046.000000
19.459999	0.056587	33.443020	9.908139	10.375669	6.381676	6.777535	0.000000	-10.000000	-0.100000	2.783333	671.500000	1023.000000	1023.000000	2046.000000
19.480000	0.056094	33.151825	9.952998	10.200427	6.298180	6.700219	0.000000	-10.000000	-0.100000	2.500000	672.500000	1023.000000	1023.000000	2046.000000
19.500000	0.055822	32.990971	9.898182	9.990749	6.408492	6.693548	0.000000	-10.000000	-0.100000	2.516667	673.500000	1023.000000	1023.000000	2046.000000
19.520000	0.056104	33.157333	10.005764	9.986682	6.470561	6.694328	0.000000	-10.000000	-0.100000	2.650000	674.333313	1023.000000	1023.000000	2046.000000
19.540001	0.056521	33.403843	10.118712	9.931703	6.545066	6.808360	0.000000	-10.000000	-0.100000	2.350000	675.166687	1023.000000	1023.000000	2046.000000
19.559999	0.057591	34.036053	10.273743	10.059195	6.737804	6.965312	0.000000	-10.000000	-0.100000	1.650000	676.000000	1023.000000	1023.000000	2046.000000
19.580000	0.058597	34.631023	10.471239	10.136366	6.911397	7.112021	0.000000	-10.000000	-0.100000	0.816667	676.666687	1023.000000	1023.000000	2046.000000
19.600000	0.060233	35.597626	10.832774	10.405062	7.083839	7.275950	0.000000	-10.000000	-0.100000	0.533333	677.000000	1023.000000	1023.000000	2046.000000
19.620001	0.062087	36.693161	11.145748	10.554289	7.423463	7.569661	0.000000	-10.000000	-0.100000	1.200000	677.000000	1023.000000	1023.000000	2046.000000
19.639999	0.063853	37.737152	11.405945	10.841255	7.607340	7.882612	0.000000	-10.000000	-0.100000	2.566667	677.166687	1023.000000	1023.000000	2046.000000
19.660000	0.064878	38.342743	11.536119	11.008657	7.814945	7.983019	0.000000	-10.000000	-0.100000	3.983333	677.666687	1023.000000	1023.000000	2046.000000
19.680000	0.065511	38.716778	11.718527	11.165287	7.794920	8.038044	0.000000	-10.000000	-0.100000	4.666667	678.666687	1023.000000	1023.000000	2046.000000
19.700001	0.066859	39.513592	11.995584	11.232888	7.953108	8.332012	0.000000	-10.000000	-0.083333	4.316667	680.000000	1023.000000	1023.000000	2046.000000
19.719999	0.067772	40.053017	12.225825	11.515817	7.979173	8.332202	0.000000	-10.000000	-0.075000	2.300000	681.500000	1023.000000	1023.000000	2046.000000
19.740000	0.068886	40.711472	12.333988	11.863093	8.213457	8.300930	0.000000	-10.000000	-0.066667	0.450000	682.500000	1023.000000	1023.000000	2046.000000
19.760000	0.068572	40.526279	12.387841	11.863965	7.990423	8.284050	0.000000	-10.000000	-0.075000	-1.250000	683.000000	1023.000000	1023.000000	2046.000000
19.780001	0.066606	39.364426	11.927147	11.729649	7.830544	7.877085	0.000000	-10.000000	-0.075000	-1.900000	683.000000	1023.000000	1023.000000	2046.000000
19.799999	0.062191	36.755096	11.286940	11.061769	7.153077	7.253310	0.000000	-10.000000	-0.075000	-2.733333	683.000000	1023.000000	1023.000000	2046.000000
19.820000	0.057321	33.876789	10.314331	10.430748	6.606304	6.525407	0.000000	-10.000000	-0.075000	-3.483333	683.000000	1023.000000	1023.000000	2046.000000
19.840000	0.053850	31.825600	9.731215	9.719060	6.038380	6.336944	0.000000	-10.000000	-0.066667	-4.000000	683.000000	1023.000000	1023.000000	2046.000000
19.860001	0.052035	30.752804	9.285405	9.554018	5.873372	6.040010	0.000000	-10.000000	-0.075000	-4.366667	683.000000	1023.000000	1023.000000	2046.000000
19.879999	0.050879	30.069525	9.123006	9.457735	5.562564	5.926219	0.000000	-10.000000	-0.066667	-4.216667	683.000000	1023.000000	1023.000000	2046.000000
19.900000	0.050752	29.994383	8.928806	9.642395	5.644938	5.778243	0.000000	-10.000000	-0.066667	-4.183333	683.000000	1023.000000	1023.000000	2046.000000
19.920000	0.050484	29.835924	9.023257	9.683521	5.324392	5.804754	0.000000	-10.000000	-0.066667	-4.233334	683.000000	1023.000000	1023.000000	2046.000000
19.940001	0.050607	29.908442	8.843365	9.804462	5.492578	5.768036	0.000000	-10.000000	-0.066667	-4.600000	683.000000	1023.000000	1023.000000	2046.000000
19.959999	0.050619	29.915730	8.936439	9.816377	5.308397	5.854517	0.000000	-10.000000	-0.066667	-5.216667	683.000000	1023.000000	1023.000000	2046.000000
19.980000	0.050752	29.994322	8.890090	9.902246	5.396837	5.805149	0.000000	-10.000000	-0.041667	-6.150000	683.000000	1023.000000	1023.000000	2046.000000
20.000000	0.051243	30.284811	8.951266	9.940497	5.417281	5.975765	0.000000	-10.000000	-0.033333	-7.366667	683.000000	1023.000000	1023.000000	2046.000000
20.020000	0.051520	30.448433	8.896942	9.987808	5.592648	5.971035	0.000000	-10.000000	-0.025000	-8.566667	679.500000	1023.000000	1023.000000	2046.000000
20.040001	0.052004	30.734638	9.022249	9.972601	5.589223	6.150565	0.000000	-10.000000	0.016667	-10.966667	669.166687	1023.000000	1023.000000	2046.000000
20.059999	0.052640	31.110256	8.948618	10.028554	5.872180	6.260903	0.000000	-10.000000	0.058333	-12.966667	658.833313	1023.000000	1023.000000	2046.000000
20.080000	0.053411	31.565838	9.157743	10.178090	5.836756	6.393248	0.000000	-10.000000	0.100000	-14.600000	652.000000	1023.000000	1023.000000	2046.000000
20.100000	0.053788	31.788982	9.200204	10.176534	5.996068	6.416177	0.000000	-10.000000	0.116667	-15.116667	650.333313	1023.000000	1023.000000	2046.000000
20.120001	0.053565	31.656878	9.210410	10.103686	5.873519	6.469260	0.000000	-10.000000	0.141667	-16.166666	646.833313	1023.000000	1023.000000	2046.000000
20.139999	0.052275	30.894308	8.985164	9.856310	5.847437	6.205397	0.000000	-10.000000	0.175000	-17.750000	641.333313	1023.000000	1023.000000	2046.000000
20.160000	0.050879	30.069700	8.757100	9.434830	5.760777	6.116993	0.000000	-10.000000	0.191667	-19.233334	635.500000	1023.000000	1023.000000	2046.000000
20.180000	0.049367	29.176176	8.483729	9.004094	5.771413	5.916940	0.000000	-10.000000	0.216667	-20.550001	629.166687	1023.000000	1023.000000	2046.000000
20.200001	0.047892	28.303911	8.272783	8.621850	5.626661	5.782618	0.000000	-10.000000	0.250000	-21.450001	622.333313	1023.000000	1023.000000	2046.000000
20.219999	0.046482	27.470636	8.064769	8.209127	5.563162	5.633579	0.000000	-10.000000	0.291667	-22.216667	615.166687	1023.000000	1023.000000	2046.000000
20.240000	0.045483	26.880264	7.991861	7.957309	5.426422	5.504672	0.000000	-10.000000	0.325000	-22.800001	607.666687	1023.000000	1023.000000	2046.000000
20.260000	0.044512	26.306509	7.854009	7.676272	5.408210	5.368018	0.000000	-10.000000	0.341667	-23.733334	600.000000	1023.000000	1023.000000	2046.000000
20.280001	0.044252	26.153063	7.801943	7.563578	5.437816	5.349725	0.000000	-10.000000	0.383333	-24.700001	592.000000	1023.000000	1023.000000	2046.000000
20.299999	0.044029	26.021116	7.843878	7.408298	5.448198	5.320742	0.000000	-10.000000	0.416667	-25.883333	583.666687	1023.000000	1023.000000	2046.000000
20.320000	0.044448	26.268885	7.942395	7.406395	5.566078	5.354017	0.000000	-10.000000	0.466667	-26.833334	572.000000	1023.000000	1023.000000	2046.000000
20.340000	0.045147	26.681622	8.087345	7.320319	5.732973	5.540985	0.000000	-10.000000	0.483333	-27.466667	563.000000	1023.000000	1023.000000	2046.000000
20.360001	0.046051	27.216385	8.262658	7.450996	5.803154	5.699575	0.000000	-10.000000	0.491667	-27.616667	554.000000	1023.000000	1023.000000	2046.000000
20.379999	0.046474	27.466192	8.265886	7.475338	5.975505	5.749463	0.000000	-10.000000	0.475000	-27.566668	547.833313	1023.000000	1023.000000	2046.000000
20.400000	0.046431	27.440556	8.329810	7.555522	5.901657	5.653567	0.000000	-10.000000	0.466667	-27.433334	538.666687	1023.000000	1023.000000	2046.000000
20.420000	0.046749	27.628395	8.454533	7.453227	5.919870	5.800765	0.000000	-10.000000	0.458333	-27.533335	529.500000	1023.000000	1023.000000	2046.000000
20.440001	0.047040	27.800854	8.549432	7.635493	5.924943	5.690986	0.000000	-10.000000	0.466667	-27.600000	520.500000	1023.000000	1023.000000	2046.000000
20.459999	0.046644	27.566500	8.448909	7.611297	5.843372	5.662922	0.000000	-10.000000	0.458333	-27.733334	511.333344	1023.000000	1023.000000	2046.000000
20.480000	0.045025	26.609823	8.147861	7.530184	5.565879	5.365899	0.000000	-10.000000	0.466667	-27.883333	502.000000	1023.000000	1023.000000	2046.000000
20.500000	0.041885	24.753897	7.590566	7.067470	5.156080	4.939782	0.000000	-10.000000	0.466667	-28.033335	492.666656	1023.000000	1023.000000	2046.000000
20.520000	0.037780	22.327856	6.889144	6.575048	4.649961	4.213702	0.000000	-10.000000	0.466667	-27.966667	483.333344	1023.000000	1023.000000	2046.000000
20.540001	0.033017	19.512821	6.110469	5.724936	3.999688	3.677728	0.000000	-10.000000	0.458333	-27.633333	474.000000	1023.000000	1023.000000	2046.000000
20.559999	0.029263	17.294437	5.366287	5.263204	3.585192	3.079755	0.000000	-10.000000	0.441667	-26.983334	464.666656	1023.000000	1023.000000	2046.000000
20.580000	0.026585	15.711604	5.011698	4.792408	3.083229	2.824269	0.000000	-10.000000	0.425000	-26.466667	455.666656	1023.000000	1023.000000	2046.000000
20.600000	0.025007	14.779349	4.669061	4.754680	2.889019	2.466590	0.000000	-10.000000	0.391667	-25.650000	446.833344	1023.000000	1023.000000	2046.000000
20.620001	0.023834	14.085647	4.468576	4.573359	2.642487	2.401225	0.000000	-10.000000	0.400000	-25.366667	438.333344	1023.000000	1023.000000	2046.000000
20.639999	0.023086	13.643780	4.233994	4.610110	2.604941	2.194734	0.000000	-10.000000	0.383333	-25.083334	429.833344	1023.000000	1023.000000	2046.000000
20.660000	0.022606	13.359942	4.145672	4.472939	2.436058	2.305274	0.000000	-10.000000	0.400000	-25.333334	421.500000	1023.000000	1023.000000	2046.000000
20.680000	0.021998	13.000994	3.911990	4.521300	2.474554	2.093149	0.000000	-10.000000	0.383333	-25.466667	413.000000	1023.000000	1023.000000	2046.000000
20.700001	0.021591	12.760363	3.919270	4.420122	2.278697	2.142274	0.000000	-10.000000	0.416667	-25.683334	404.500000	1023.000000	1023.000000	2046.000000
20.719999	0.021231	12.547744	3.718940	4.375531	2.387764	2.065508	0.000000	-10.000000	0.433333	-25.816668	395.833344	1023.000000	1023.000000	2046.000000
20.740000	0.021250	12.558880	3.756809	4.315372	2.317055	2.169643	0.000000	-10.000000	0.441667	-25.799999	387.333344	1023.000000	1023.000000	2046.000000
20.760000	0.021080	12.458387	3.630136	4.250680	2.475002	2.102570	0.000000	-10.000000	0.425000	-25.783333	378.666656	1023.000000	1023.000000	2046.000000
20.780001	0.021818	12.894691	3.790243	4.299809	2.433030	2.371609	0.000000	-10.000000	0.408333	-25.383333	370.166656	1023.000000	1023.000000	2046.000000
20.799999	0.022281	13.168118	3.754380	4.427608	2.639190	2.346939	0.000000	-10.000000	0.400000	-25.200001	361.500000	1023.000000	1023.000000	2046.000000
20.820000	0.022950	13.563457	4.026788	4.570066	2.511942	2.454660	0.000000	-10.000000	0.400000	-25.116667	353.166656	1023.000000	1023.000000	2046.000000
20.840000	0.022621	13.369147	3.867213	4.469940	2.628272	2.403723	0.000000	-10.000000	0.383333	-25.300001	344.666656	1023.000000	1023.000000	2046.000000
20.860001	0.021614	12.773707	3.795361	4.279528	2.418992	2.279826	0.000000	-10.000000	0.366667	-25.183334	336.333344	1023.000000	1023.000000	2046.000000
20.879999	0.019932	11.779909	3.507261	3.877913	2.346429	2.048306	0.000000	-10.000000	0.350000	-25.016666	328.000000	1023.000000	1023.000000	2046.000000
20.900000	0.018355	10.847964	3.283893	3.440914	2.211427	1.911731	0.000000	-10.000000	0.366667	-24.866667	319.666656	1023.000000	1023.000000	2046.000000
20.920000	0.016830	9.946790	2.961550	2.990744	2.187470	1.807027	0.000000	-10.000000	0.383333	-24.833334	311.333344	1023.000000	1023.000000	2046.000000
20.940001	0.015194	8.979446	2.720724	2.616227	2.063509	1.578986	0.000000	-10.000000	0.391667	-24.550001	303.000000	1023.000000	1023.000000	2046.000000
20.959999	0.014185	8.383128	2.579700	2.286189	1.978309	1.538930	0.000000	-10.000000	0.375000	-24.200001	295.000000	1023.000000	1023.000000	2046.000000
20.980000	0.013373	7.903458	2.384179	2.121616	2.068437	1.329226	0.000000	-10.000000	0.358333	-23.883333	287.000000	1023.000000	1023.000000	2046.000000
21.000000	0.013045	7.709539	2.452633	1.896822	1.931381	1.428703	0.000000	-10.000000	0.350000	-23.883333	279.000000	1023.000000	1023.000000	2046.000000
21.020000	0.012997	7.680986	2.395907	1.831914	2.096351	1.356815	0.000000	-10.000000	0.350000	-23.883333	271.000000	1023.000000	1023.000000	2046.000000
21.040001	0.013490	7.972439	2.635086	1.777498	2.096039	1.463815	0.000000	-10.000000	0.341667	-23.866667	263.000000	1023.000000	1023.000000	2046.000000
21.059999	0.014393	8.506325	2.785666	1.756570	2.345204	1.618884	0.000000	-10.000000	0.325000	-23.666666	255.000000	1023.000000	1023.000000	2046.000000
21.080000	0.015222	8.996121	2.962442	1.891573	2.395535	1.746572	0.000000	-10.000000	0.308333	-23.350000	247.000000	1023.000000	1023.000000	2046.000000
21.100000	0.015654	9.251659	2.993641	1.969853	2.524258	1.763908	0.000000	-10.000000	0.300000	-22.850000	239.166672	1023.000000	1023.000000	2046.000000
21.120001	0.015573	9.203903	3.113856	2.046684	2.369289	1.674075	0.000000	-10.000000	0.300000	-22.366667	231.500000	1023.000000	1023.000000	2046.000000
21.139999	0.016233	9.593970	3.148901	1.970024	2.567795	1.907250	0.000000	-10.000000	0.291667	-22.133333	224.000000	1023.000000	1023.000000	2046.000000
21.160000	0.016236	9.595187	3.329432	2.138871	2.391665	1.735220	0.000000	-10.000000	0.291667	-22.083334	216.500000	1023.000000	1023.000000	2046.000000
21.180000	0.016341	9.657526	3.176886	2.185559	2.508511	1.786571	0.000000	-10.000000	0.283333	-22.283333	209.166672	1023.000000	1023.000000	2046.000000
21.200001	0.014668	8.669049	2.931832	2.021168	2.112165	1.603884	0.000000	-10.000000	0.291667	-22.350000	201.666672	1023.000000	1023.000000	2046.000000
21.219999	0.012331	7.287693	2.359052	1.795048	1.930645	1.202947	0.000000	-10.000000	0.291667	-22.533333	194.333328	1023.000000	1023.000000	2046.000000
21.240000	0.008280	4.893435	1.804169	1.116385	1.300920	0.671960	0.000000	-10.000000	0.300000	-22.300001	186.666672	1023.000000	1023.000000	2046.000000
21.260000	0.004215	2.490832	1.129666	0.580665	0.777679	0.002822	0.000000	-10.000000	0.291667	-22.266666	179.333328	1023.000000	1023.000000	2046.000000
21.280001	0.000620	0.366232	0.512665	-0.081193	0.250295	-0.315534	0.000000	-10.000000	0.275000	-21.766666	171.833328	1023.000000	1023.000000	2046.000000
21.299999	-0.001276	-0.754332	0.050006	-0.242785	0.063906	-0.625459	0.000000	-10.000000	0.258333	-21.466667	164.666672	1023.000000	1023.000000	2046.000000
21.320000	-0.003063	-1.810149	-0.171627	-0.487506	-0.316809	-0.834207	0.000000	-10.000000	0.233333	-20.850000	157.500000	1023.000000	1023.000000	2046.000000
21.340000	-0.003797	-2.243840	-0.459147	-0.408752	-0.319594	-1.056346	0.000000	-10.000000	0.216667	-20.666668	150.500000	1023.000000	1023.000000	2046.000000
21.360001	-0.004662	-2.755127	-0.492253	-0.556067	-0.607328	-1.099479	0.000000	-10.000000	0.200000	-20.533333	143.666672	1023.000000	1023.000000	2046.000000
21.379999	-0.004894	-2.892294	-0.690553	-0.410497	-0.544773	-1.246471	0.000000	-10.000000	0.200000	-20.600000	136.833328	1023.000000	1023.000000	2046.000000
21.400000	-0.005561	-3.286528	-0.781873	-0.549414	-0.677423	-1.277818	0.000000	-10.000000	0.200000	-20.583334	130.000000	1023.000000	1023.000000	2046.000000
21.420000	-0.005609	-3.314649	-0.814973	-0.514703	-0.708961	-1.276012	0.000000	-10.000000	0.200000	-20.466667	123.000000	1023.000000	1023.000000	2046.000000
21.440001	-0.005921	-3.499248	-0.965478	-0.653194	-0.671786	-1.208789	0.000000	-10.000000	0.191667	-20.133335	116.166664	1023.000000	1023.000000	2046.000000
21.459999	-0.005564	-3.288548	-0.965786	-0.619735	-0.572020	-1.131007	0.000000	-10.000000	0.175000	-19.566668	109.333336	1023.000000	1023.000000	2046.000000
21.480000	-0.005530	-3.268116	-1.035070	-0.761290	-0.467174	-1.004582	0.000000	-10.000000	0.158333	-18.783335	102.833336	1023.000000	1023.000000	2046.000000
21.500000	-0.004399	-2.599629	-0.841757	-0.597049	-0.355324	-0.805499	0.000000	-10.000000	0.141667	-18.100000	96.500000	1023.000000	1023.000000	2046.000000
21.520000	-0.003765	-2.225320	-0.727441	-0.488748	-0.293145	-0.715986	0.000000	-10.000000	0.141667	-17.533333	90.500000	1023.000000	1023.000000	2046.000000
21.540001	-0.002688	-1.588518	-0.489302	-0.282892	-0.193214	-0.623109	0.000000	-10.000000	0.133333	-16.866667	84.666664	1023.000000	1023.000000	2046.000000
21.559999	-0.003013	-1.780932	-0.550776	-0.391204	-0.225514	-0.613439	0.000000	-10.000000	0.125000	-16.016666	79.000000	1023.000000	1023.000000	2046.000000
21.580000	-0.003507	-2.072382	-0.590803	-0.495291	-0.256218	-0.730070	0.000000	-10.000000	0.091667	-15.050000	73.666664	1023.000000	1023.000000	2046.000000
21.600000	-0.004898	-2.894775	-0.865125	-0.933011	-0.291901	-0.804738	0.000000	-10.000000	0.066667	-14.250000	68.666664	1023.000000	1023.000000	2046.000000
21.620001	-0.005880	-3.475029	-0.973166	-1.254082	-0.367868	-0.879913	0.000000	-10.000000	0.033333	-13.783334	63.833332	1023.000000	1023.000000	2046.000000
21.639999	-0.007315	-4.323057	-1.292080	-1.618987	-0.359678	-1.052313	0.000000	-10.000000	0.016667	-13.216667	59.333332	1023.000000	1023.000000	2046.000000
21.660000	-0.008181	-4.835197	-1.295285	-1.896421	-0.513189	-1.130303	0.000000	-10.000000	0.000000	-12.566667	55.000000	1023.000000	1023.000000	2046.000000
21.680000	-0.008726	-5.156967	-1.487286	-2.076326	-0.404401	-1.188953	0.000000	-10.000000	0.000000	-11.700000	51.000000	1023.000000	1023.000000	2046.000000
21.700001	-0.009156	-5.411076	-1.403758	-2.326085	-0.503167	-1.178066	0.000000	-10.000000	0.000000	-10.966667	47.000000	1023.000000	1023.000000	2046.000000
21.719999	-0.008680	-5.129877	-1.351789	-2.331128	-0.337474	-1.109486	0.000000	-10.000000	0.000000	-10.383333	43.166668	1023.000000	1023.000000	2046.000000
21.740000	-0.008198	-4.844920	-1.205429	-2.347176	-0.244499	-1.047817	0.000000	-10.000000	0.000000	-9.733334	39.666668	1023.000000	1023.000000	2046.000000
21.760000	-0.006751	-3.990062	-0.903163	-2.185771	-0.015822	-0.885306	0.000000	-10.000000	0.000000	-8.816667	36.500000	1023.000000	1023.000000	2046.000000
21.780001	-0.005227	-3.089185	-0.593664	-2.135648	0.235911	-0.595785	0.000000	-10.000000	-0.016667	-7.483333	33.500000	1023.000000	1023.000000	2046.000000
21.799999	-0.003562	-2.104862	-0.368078	-1.828775	0.459973	-0.367983	0.000000	-10.000000	-0.050000	-5.716667	30.833334	1023.000000	1023.000000	2046.000000
21.820000	-0.002712	-1.602652	-0.152846	-1.688820	0.508056	-0.269042	0.000000	-10.000000	-0.066667	-2.866667	29.000000	1023.000000	1023.000000	2046.000000
21.840000	-0.001713	-1.012509	0.038089	-1.537872	0.595718	-0.108444	0.000000	-10.000000	-0.075000	-0.916667	28.166666	1023.000000	1023.000000	2046.000000
21.860001	-0.000468	-0.276882	0.296073	-1.461703	0.742875	0.145873	0.000000	-10.000000	-0.075000	0.316667	28.000000	1023.000000	1023.000000	2046.000000
21.879999	0.000645	0.380965	0.502305	-1.100189	0.850393	0.128456	0.000000	-10.000000	-0.083333	0.000000	28.000000	1023.000000	1023.000000	2046.000000
21.900000	0.000848	0.501443	0.526950	-0.998606	0.802843	0.170256	0.000000	-10.000000	-0.083333	0.000000	28.000000	1023.000000	1023.000000	2046.000000
21.920000	-0.000032	-0.019063	0.313855	-0.974166	0.624311	0.016937	0.000000	-10.000000	-0.066667	0.000000	28.000000	1023.000000	1023.000000	2046.000000
21.940001	-0.002030	-1.199720	0.051559	-1.236272	0.294112	-0.309119	0.000000	-10.000000	-0.066667	0.000000	28.000000	1023.000000	1023.000000	2046.000000
21.959999	-0.005014	-2.963136	-0.427032	-1.568410	-0.081882	-0.885812	0.000000	-10.000000	-0.066667	0.000000	28.000000	1023.000000	1023.000000	2046.000000
21.980000	-0.008197	-4.844384	-0.866468	-2.070559	-0.587090	-1.320267	0.000000	-10.000000	-0.075000	0.000000	28.000000	1023.000000	1023.000000	2046.000000
22.000000	-0.010648	-6.293070	-1.340788	-2.323901	-0.939149	-1.689232	0.000000	-10.000000	-0.075000	0.000000	28.000000	1023.000000	1023.000000	2046.000000
22.020000	-0.011950	-7.062256	-1.608808	-2.524299	-1.147355	-1.781795	0.000000	-10.000000	-0.075000	0.000000	28.000000	1023.000000	1023.000000	2046.000000
22.040001	-0.012619	-7.458018	-1.710443	-2.416209	-1.353773	-1.977594	0.000000	-10.000000	-0.075000	0.000000	28.000000	1023.000000	1023.000000	2046.000000
22.059999	-0.012920	-7.636016	-1.906586	-2.409719	-1.329411	-1.990299	0.000000	-10.000000	-0.075000	0.000000	28.000000	1023.000000	1023.000000	2046.000000
22.080000	-0.012954	-7.655680	-1.886547	-2.210837	-1.486683	-2.071614	0.000000	-10.000000	-0.083333	0.000000	28.000000	1023.000000	1023.000000	2046.000000
22.100000	-0.012712	-7.512870	-2.050639	-2.181165	-1.320381	-1.960685	0.000000	-10.000000	-0.091667	0.000000	28.000000	1023.000000	1023.000000	2046.000000
22.120001	-0.012511	-7.394195	-1.941911	-2.048185	-1.453370	-1.950728	0.000000	-10.000000	-0.091667	0.000000	28.000000	1023.000000	1023.000000	2046.000000
22.139999	-0.012202	-7.211117	-1.998760	-2.048282	-1.333997	-1.830078	0.000000	-10.000000	-0.091667	0.000000	28.000000	1023.000000	1023.000000	2046.000000
22.160000	-0.011670	-6.896840	-1.829860	-1.943128	-1.378806	-1.745046	0.000000	-10.000000	-0.083333	0.000000	28.000000	1023.000000	1023.000000	2046.000000
22.180000	-0.011240	-6.642689	-1.883505	-1.951988	-1.193826	-1.613369	0.000000	-10.000000	-0.091667	0.000000	28.000000	1023.000000	1023.000000	2046.000000
22.200001	-0.009934	-5.871122	-1.640651	-1.798326	-1.073396	-1.358749	0.000000	-10.000000	-0.091667	0.000000	28.000000	1023.000000	1023.000000	2046.000000
22.219999	-0.008560	-5.059156	-1.612871	-1.627581	-0.748767	-1.069936	0.000000	-10.000000	-0.091667	0.000000	28.000000	1023.000000	1023.000000	2046.000000
22.240000	-0.007026	-4.152322	-1.134797	-1.319841	-0.796930	-0.900754	0.000000	-10.000000	-0.083333	-0.333333	28.000000	1023.000000	1023.000000	2046.000000
22.260000	-0.005923	-3.500548	-1.056157	-1.149887	-0.518660	-0.775844	0.000000	-10.000000	-0.083333	-1.083333	27.833334	1023.000000	1023.000000	2046.000000
22.280001	-0.005546	-3.277966	-0.836501	-1.063233	-0.605828	-0.772404	0.000000	-10.000000	-0.050000	-2.733333	27.500000	1023.000000	1023.000000	2046.000000
22.299999	-0.006408	-3.786901	-1.074120	-1.232547	-0.515910	-0.964324	0.000000	-10.000000	-0.016667	-4.050000	27.166666	1023.000000	1023.000000	2046.000000
22.320000	-0.007018	-4.147471	-1.068136	-1.474859	-0.599825	-1.004650	0.000000	-10.000000	0.025000	-7.383334	26.333334	1023.000000	1023.000000	2046.000000
22.340000	-0.008279	-4.893157	-1.279144	-1.789124	-0.586493	-1.238396	0.000000	-10.000000	0.016667	-9.366667	24.333334	1023.000000	1023.000000	2046.000000
22.360001	-0.008460	-4.999820	-1.178376	-1.950010	-0.636320	-1.235114	0.000000	-10.000000	-0.033333	-9.650001	21.166666	1023.000000	1023.000000	2046.000000
22.379999	-0.009073	-5.361926	-1.334878	-2.226069	-0.568591	-1.232387	0.000000	-10.000000	-0.058333	-3.916667	18.166666	1023.000000	1023.000000	2046.000000
22.400000	-0.008840	-5.224371	-1.188413	-2.251968	-0.550822	-1.233169	0.000000	-10.000000	-0.091667	-1.450000	16.500000	1023.000000	1023.000000	2046.000000
22.420000	-0.008579	-5.070336	-1.120842	-2.364535	-0.448795	-1.136164	0.000000	-10.000000	-0.075000	1.250000	15.833333	1023.000000	1023.000000	2046.000000
22.440001	-0.007612	-4.498650	-0.893034	-2.282125	-0.296367	-1.027124	0.000000	-10.000000	-0.091667	-0.716667	15.500000	1023.000000	1023.000000	2046.000000
22.459999	-0.006297	-3.721803	-0.560788	-2.166804	-0.168226	-0.825985	0.000000	-10.000000	-0.091667	0.750000	15.166667	1023.000000	1023.000000	2046.000000
22.480000	-0.004476	-2.645546	-0.224479	-1.886013	0.190279	-0.725334	0.000000	-10.000000	-0.100000	-0.016667	15.000000	1023.000000	1023.000000	2046.000000
22.500000	-0.002307	-1.363286	0.196345	-1.719587	0.427554	-0.267599	0.000000	-10.000000	-0.100000	0.300000	15.000000	1023.000000	1023.000000	2046.000000
22.520000	-0.000916	-0.541474	0.433962	-1.409547	0.635174	-0.201062	0.000000	-10.000000	-0.091667	0.000000	15.000000	1023.000000	1023.000000	2046.000000
22.540001	0.000454	0.268361	0.630166	-1.182360	0.810432	0.010123	0.000000	-10.000000	-0.075000	0.000000	15.000000	1023.000000	1023.000000	2046.000000
22.559999	0.001416	0.836829	0.807028	-1.025919	0.949257	0.106462	0.000000	-10.000000	-0.075000	0.000000	15.000000	1023.000000	1023.000000	2046.000000
22.580000	0.002920	1.725503	1.108261	-0.757702	1.097594	0.277350	0.000000	-10.000000	-0.083333	0.000000	15.000000	1023.000000	1023.000000	2046.000000
22.600000	0.003577	2.114110	1.247926	-0.547477	1.132811	0.280850	0.000000	-10.000000	-0.091667	0.000000	15.000000	1023.000000	1023.000000	2046.000000
22.620001	0.003520	2.080227	1.244736	-0.453538	1.011715	0.277315	0.000000	-10.000000	-0.091667	0.000000	15.000000	1023.000000	1023.000000	2046.000000
22.639999	0.001748	1.033223	0.954465	-0.619496	0.746312	-0.048058	0.000000	-10.000000	-0.091667	0.000000	15.000000	1023.000000	1023.000000	2046.000000
22.660000	-0.000340	-0.200806	0.599581	-0.861537	0.461114	-0.399964	0.000000	-10.000000	-0.091667	0.000000	15.000000	1023.000000	1023.000000	2046.000000
22.680000	-0.003889	-2.298344	0.116044	-1.334580	-0.037345	-1.042463	0.000000	-10.000000	-0.091667	0.000000	15.000000	1023.000000	1023.000000	2046.000000
22.700001	-0.006543	-3.866673	-0.405770	-1.770305	-0.403931	-1.286667	0.000000	-10.000000	-0.091667	0.000000	15.000000	1023.000000	1023.000000	2046.000000
22.719999	-0.008943	-5.285468	-0.864851	-2.029757	-0.728136	-1.662724	0.000000	-10.000000	-0.091667	0.000000	15.000000	1023.000000	1023.000000	2046.000000
22.740000	-0.009816	-5.801223	-1.089324	-2.040239	-0.919302	-1.752358	0.000000	-10.000000	-0.091667	0.000000	15.000000	1023.000000	1023.000000	2046.000000
22.760000	-0.010490	-6.199735	-1.235181	-2.047761	-1.048402	-1.868391	0.000000	-10.000000	-0.083333	0.000000	15.000000	1023.000000	1023.000000	2046.000000
22.780001	-0.010441	-6.170588	-1.284546	-1.907051	-1.111136	-1.867855	0.000000	-10.000000	-0.091667	0.000000	15.000000	1023.000000	1023.000000	2046.000000
22.799999	-0.010597	-6.263083	-1.250719	-1.809861	-1.295232	-1.907271	0.000000	-10.000000	-0.083333	0.000000	15.000000	1023.000000	1023.000000	2046.000000
22.820000	-0.010273	-6.071047	-1.384744	-1.807385	-1.137511	-1.741407	0.000000	-10.000000	-0.091667	0.000000	15.000000	1023.000000	1023.000000	2046.000000
22.840000	-0.009935	-5.871727	-1.330322	-1.747761	-1.158523	-1.635122	0.000000	-10.000000	-0.091667	0.000000	15.000000	1023.000000	1023.000000	2046.000000
22.860001	-0.009885	-5.842121	-1.501120	-1.670976	-1.027502	-1.642522	0.000000	-10.000000	-0.100000	0.000000	15.000000	1023.000000	1023.000000	2046.000000
22.879999	-0.009229	-5.454328	-1.306949	-1.594895	-1.049019	-1.503465	0.000000	-10.000000	-0.100000	0.000000	15.000000	1023.000000	1023.000000	2046.000000
22.900000	-0.009011	-5.325550	-1.426137	-1.568454	-0.847969	-1.482990	0.000000	-10.000000	-0.091667	0.283333	15.000000	1023.000000	1023.000000	2046.000000
22.920000	-0.007756	-4.584074	-1.234497	-1.459545	-0.721162	-1.168871	0.000000	-10.000000	-0.091667	0.866667	15.000000	1023.000000	1023.000000	2046.000000
22.940001	-0.006792	-4.014360	-1.207410	-1.284532	-0.522506	-0.999912	0.000000	-10.000000	-0.091667	1.700000	15.000000	1023.000000	1023.000000	2046.000000
22.959999	-0.005221	-3.085373	-0.768246	-1.058996	-0.505811	-0.752321	0.000000	-10.000000	-0.100000	2.500000	15.000000	1023.000000	1023.000000	2046.000000
22.980000	-0.004581	-2.707214	-0.784851	-0.954860	-0.285955	-0.681548	0.000000	-10.000000	-0.100000	3.166667	15.000000	1023.000000	1023.000000	2046.000000
23.000000	-0.004223	-2.495999	-0.661706	-0.964979	-0.275465	-0.593850	0.000000	-10.000000	-0.100000	3.750000	15.000000	1023.000000	1023.000000	2046.000000
23.020000	-0.005277	-3.118964	-0.900545	-1.212212	-0.249907	-0.756299	0.000000	-10.000000	-0.091667	3.233333	15.000000	1023.000000	1023.000000	2046.000000
23.040001	-0.005823	-3.441545	-0.925322	-1.484787	-0.288590	-0.742846	0.000000	-10.000000	-0.091667	2.266667	15.000000	1023.000000	1023.000000	2046.000000
23.059999	-0.007141	-4.220345	-1.201738	-1.780789	-0.272173	-0.965645	0.000000	-10.000000	-0.091667	1.550000	15.000000	1023.000000	1023.000000	2046.000000
23.080000	-0.007838	-4.632444	-1.189986	-2.069118	-0.406994	-0.966345	0.000000	-10.000000	-0.100000	1.216667	15.000000	1023.000000	1023.000000	2046.000000
23.100000	-0.008642	-5.107195	-1.423151	-2.283052	-0.301084	-1.099908	0.000000	-10.000000	-0.100000	0.933333	15.000000	1023.000000	1023.000000	2046.000000
23.120001	-0.008895	-5.256999	-1.303134	-2.448174	-0.419226	-1.086464	0.000000	-10.000000	-0.091667	0.233333	15.000000	1023.000000	1023.000000	2046.000000
23.139999	-0.008866	-5.239907	-1.330484	-2.523099	-0.292657	-1.093667	0.000000	-10.000000	-0.091667	0.000000	15.000000	1023.000000	1023.000000	2046.000000
23.160000	-0.008020	-4.739745	-1.159912	-2.504715	-0.133599	-0.941519	0.000000	-10.000000	-0.091667	0.000000	15.000000	1023.000000	1023.000000	2046.000000
23.180000	-0.006982	-4.126192	-0.933065	-2.432722	0.052599	-0.813004	0.000000	-10.000000	-0.091667	0.000000	15.000000	1023.000000	1023.000000	2046.000000
23.200001	-0.005211	-3.079637	-0.602305	-2.284267	0.294278	-0.487342	0.000000	-10.000000	-0.100000	0.433333	15.000000	1023.000000	1023.000000	2046.000000
23.219999	-0.003627	-2.143404	-0.366384	-2.111586	0.541807	-0.207241	0.000000	-10.000000	-0.108333	2.216667	15.000000	1023.000000	1023.000000	2046.000000
23.240000	-0.002403	-1.419891	-0.206060	-1.871567	0.702775	-0.045039	0.000000	-10.000000	-0.141667	4.950000	15.000000	1023.000000	1023.000000	2046.000000
23.260000	-0.001410	-0.833014	-0.051331	-1.725892	0.869789	0.074420	0.000000	-10.000000	-0.166667	7.750000	15.000000	1023.000000	1023.000000	2046.000000
23.280001	-0.000074	-0.043828	0.220170	-1.568985	0.974007	0.330979	0.000000	-10.000000	-0.183333	9.483334	15.000000	1023.000000	1023.000000	2046.000000
23.299999	0.001434	0.847522	0.516424	-1.296431	1.099658	0.527871	0.000000	-10.000000	-0.175000	10.450000	15.000000	1023.000000	1023.000000	2046.000000
23.320000	0.002162	1.277702	0.711728	-1.058808	1.042441	0.582340	0.000000	-10.000000	-0.158333	10.850000	15.000000	1023.000000	1023.000000	2046.000000
23.340000	0.002287	1.351520	0.719496	-0.915265	0.976579	0.570710	0.000000	-10.000000	-0.175000	11.100000	15.000000	1023.000000	1023.000000	2046.000000
23.360001	0.000965	0.570531	0.408105	-0.972939	0.875394	0.259971	0.000000	-10.000000	-0.191667	11.533334	17.000000	1023.000000	1023.000000	2046.000000
23.379999	-0.001457	-0.861338	0.141984	-1.160612	0.430213	-0.272923	0.000000	-10.000000	-0.225000	12.500000	20.000000	1023.000000	1023.000000	2046.000000
23.400000	-0.004680	-2.766138	-0.374362	-1.562359	-0.043455	-0.785961	0.000000	-10.000000	-0.241667	14.050000	24.666666	1023.000000	1023.000000	2046.000000
23.420000	-0.006709	-3.964730	-0.725073	-1.765553	-0.399257	-1.074847	0.000000	-10.000000	-0.266667	15.166667	28.833334	1023.000000	1023.000000	2046.000000
23.440001	-0.007661	-4.527832	-0.975098	-1.850690	-0.559922	-1.142121	0.000000	-10.000000	-0.316667	16.583334	33.833332	1023.000000	1023.000000	2046.000000
23.459999	-0.007542	-4.457620	-1.014257	-1.687484	-0.591845	-1.164034	0.000000	-10.000000	-0.341667	17.633333	39.000000	1023.000000	1023.000000	2046.000000
23.480000	-0.007008	-4.141448	-0.964283	-1.529824	-0.648696	-0.998644	0.000000	-10.000000	-0.391667	18.783335	44.833332	1023.000000	1023.000000	2046.000000
23.500000	-0.006255	-3.696712	-0.996165	-1.226205	-0.454028	-1.020315	0.000000	-10.000000	-0.416667	19.716667	51.000000	1023.000000	1023.000000	2046.000000
23.520000	-0.005080	-3.002456	-0.668283	-1.005332	-0.575240	-0.753602	0.000000	-10.000000	-0.450000	20.700001	57.500000	1023.000000	1023.000000	2046.000000
23.540001	-0.004327	-2.557359	-0.752644	-0.773816	-0.293456	-0.737444	0.000000	-10.000000	-0.458333	21.916668	64.166664	1023.000000	1023.000000	2046.000000
23.559999	-0.002781	-1.643716	-0.415170	-0.519851	-0.261696	-0.446999	0.000000	-10.000000	-0.450000	22.433334	71.333336	1023.000000	1023.000000	2046.000000
23.580000	-0.001952	-1.153379	-0.333426	-0.269962	-0.137623	-0.412368	0.000000	-10.000000	-0.450000	22.450001	78.666664	1023.000000	1023.000000	2046.000000
23.600000	-0.000254	-0.149923	-0.112262	-0.102813	0.128375	-0.063222	0.000000	-10.000000	-0.466667	22.433334	86.333336	1023.000000	1023.000000	2046.000000
23.620001	0.001414	0.835630	0.171970	0.058753	0.282465	0.322441	0.000000	-10.000000	-0.475000	22.650002	93.666664	1023.000000	1023.000000	2046.000000
23.639999	0.003436	2.030657	0.383061	0.359003	0.658584	0.630010	0.000000	-10.000000	-0.491667	22.883335	101.333336	1023.000000	1023.000000	2046.000000
23.660000	0.005856	3.460653	0.857822	0.721755	0.825537	1.055540	0.000000	-10.000000	-0.508333	23.666668	108.833336	1023.000000	1023.000000	2046.000000
23.680000	0.007776	4.595395	1.088362	1.119677	1.259269	1.128087	0.000000	-10.000000	-0.500000	23.883333	116.666664	1023.000000	1023.000000	2046.000000
23.700001	0.009169	5.418612	1.494069	1.206385	1.260173	1.457984	0.000000	-10.000000	-0.491667	23.933334	124.666664	1023.000000	1023.000000	2046.000000
23.719999	0.009335	5.517118	1.442329	1.225779	1.519806	1.329203	0.000000	-10.000000	-0.466667	23.116667	132.666672	1023.000000	1023.000000	2046.000000
23.740000	0.009537	5.636560	1.608260	1.108658	1.429531	1.490112	0.000000	-10.000000	-0.475000	22.766666	140.500000	1023.000000	1023.000000	2046.000000
23.760000	0.009360	5.531858	1.449290	1.055094	1.716052	1.311422	0.000000	-10.000000	-0.475000	22.583334	148.166672	1023.000000	1023.000000	2046.000000
23.780001	0.009621	5.686132	1.603319	0.953008	1.651967	1.477839	0.000000	-10.000000	-0.500000	22.850000	155.666672	1023.000000	1023.000000	2046.000000
23.799999	0.009636	5.695097	1.635116	0.883215	1.781384	1.395383	0.000000	-10.000000	-0.508333	23.183332	163.333328	1023.000000	1023.000000	2046.000000
23.820000	0.010466	6.185673	1.888674	0.901653	1.824999	1.570346	0.000000	-10.000000	-0.516667	23.816668	171.000000	1023.000000	1023.000000	2046.000000
23.840000	0.011438	6.760089	2.050525	0.995768	2.046277	1.667519	0.000000	-10.000000	-0.491667	24.033333	179.000000	1023.000000	1023.000000	2046.000000
23.860001	0.013469	7.960011	2.436389	1.197299	2.300151	2.026172	0.000000	-10.000000	-0.491667	24.433334	187.000000	1023.000000	1023.000000	2046.000000
23.879999	0.015334	9.062319	2.873487	1.507336	2.478270	2.203226	0.000000	-10.000000	-0.491667	24.400000	195.000000	1023.000000	1023.000000	2046.000000
23.900000	0.018156	10.730057	3.318197	1.782259	2.943751	2.685850	0.000000	-10.000000	-0.508333	24.800001	203.000000	1023.000000	1023.000000	2046.000000
23.920000	0.020593	12.170460	3.757305	2.130730	3.210986	3.071438	0.000000	-10.000000	-0.533333	25.133333	211.166672	1023.000000	1023.000000	2046.000000
23.940001	0.022554	13.329308	4.009691	2.413788	3.553468	3.352361	0.000000	-10.000000	-0.566667	26.016666	219.500000	1023.000000	1023.000000	2046.000000
23.959999	0.024090	14.237238	4.309153	2.824121	3.656815	3.447148	0.000000	-10.000000	-0.558333	26.633333	228.166672	1023.000000	1023.000000	2046.000000
23.980000	0.026027	15.381930	4.621845	3.025208	3.946918	3.787961	0.000000	-10.000000	-0.550000	26.833334	237.000000	1023.000000	1023.000000	2046.000000
24.000000	0.028145	16.633652	5.135907	3.539882	4.012681	3.945180	0.000000	-10.000000	-0.541667	26.683334	246.000000	1023.000000	1023.000000	2046.000000
24.020000	0.030259	17.882950	5.428377	3.996878	4.307852	4.149842	0.000000	-10.000000	-0.550000	26.350000	254.833328	1023.000000	1023.000000	2046.000000
24.040001	0.031535	18.637138	5.638455	4.378566	4.302258	4.317859	0.000000	-10.000000	-0.550000	26.283333	263.666656	1023.000000	1023.000000	2046.000000
24.059999	0.031438	18.580086	5.731174	4.496398	4.221673	4.130841	0.000000	-10.000000	-0.541667	26.166668	272.333344	1023.000000	1023.000000	2046.000000
24.080000	0.030059	17.764856	5.548027	4.477852	3.975028	3.763951	0.000000	-10.000000	-0.550000	26.250000	281.166656	1023.000000	1023.000000	2046.000000
24.100000	0.026529	15.678451	5.018271	4.093544	3.431727	3.134908	0.000000	-10.000000	-0.533333	26.216667	289.833344	1023.000000	1023.000000	2046.000000
24.120001	0.023912	14.131878	4.434874	3.782152	3.044221	2.870631	0.000000	-10.000000	-0.525000	26.116667	298.666656	1023.000000	1023.000000	2046.000000
24.139999	0.022446	13.265739	4.123006	3.629145	2.837054	2.676533	0.000000	-10.000000	-0.516667	25.933332	307.333344	1023.000000	1023.000000	2046.000000
24.160000	0.022609	13.362105	4.077812	3.790716	2.780270	2.713307	0.000000	-10.000000	-0.533333	25.833334	316.166656	1023.000000	1023.000000	2046.000000
24.180000	0.022958	13.568413	4.133836	4.034453	2.720928	2.679196	0.000000	-10.000000	-0.533333	25.966667	324.666656	1023.000000	1023.000000	2046.000000
24.200001	0.024110	14.249138	4.230450	4.380299	2.836892	2.801497	0.000000	-10.000000	-0.550000	25.883333	333.333344	1023.000000	1023.000000	2046.000000
24.219999	0.025220	14.904737	4.407500	4.634895	2.878809	2.983533	0.000000	-10.000000	-0.550000	26.066666	342.000000	1023.000000	1023.000000	2046.000000
24.240000	0.026533	15.681124	4.502749	4.882626	3.105880	3.189868	0.000000	-10.000000	-0.541667	25.916666	350.833344	1023.000000	1023.000000	2046.000000
24.260000	0.027651	16.341669	4.774381	5.072227	3.049592	3.445470	0.000000	-10.000000	-0.516667	25.733334	359.500000	1023.000000	1023.000000	2046.000000
24.280001	0.029036	17.160229	4.842306	5.323962	3.380742	3.613219	0.000000	-10.000000	-0.508333	25.366667	368.000000	1023.000000	1023.000000	2046.000000
24.299999	0.030700	18.143827	5.231961	5.575893	3.376983	3.958991	0.000000	-10.000000	-0.525000	25.416668	376.500000	1023.000000	1023.000000	2046.000000
24.320000	0.032239	19.053232	5.390672	5.811400	3.722314	4.128846	0.000000	-10.000000	-0.533333	25.483334	385.000000	1023.000000	1023.000000	2046.000000
24.340000	0.034355	20.303938	5.677753	6.096658	3.953906	4.575621	0.000000	-10.000000	-0.533333	25.566668	393.500000	1023.000000	1023.000000	2046.000000
24.360001	0.036271	21.436132	6.028048	6.437730	4.206363	4.763990	0.000000	-10.000000	-0.525000	25.416668	402.000000	1023.000000	1023.000000	2046.000000
24.379999	0.038474	22.738373	6.377402	6.831025	4.440012	5.089932	0.000000	-10.000000	-0.525000	25.116667	410.500000	1023.000000	1023.000000	2046.000000
24.400000	0.039842	23.546486	6.662697	7.001041	4.658340	5.224408	0.000000	-10.000000	-0.483333	24.450001	418.833344	1023.000000	1023.000000	2046.000000
24.420000	0.040562	23.972193	6.814764	7.191514	4.747864	5.218051	0.000000	-10.000000	-0.441667	23.083334	427.000000	1023.000000	1023.000000	2046.000000
24.440001	0.040669	24.035152	6.906933	7.010295	4.849467	5.268457	0.000000	-10.000000	-0.383333	22.016668	435.000000	1023.000000	1023.000000	2046.000000
24.459999	0.040601	23.995228	6.829322	6.954816	4.981324	5.229766	0.000000	-10.000000	-0.366667	20.600000	442.666656	1023.000000	1023.000000	2046.000000
24.480000	0.040330	23.834957	6.869473	6.702018	4.912620	5.350846	0.000000	-10.000000	-0.333333	19.966667	449.833344	1023.000000	1023.000000	2046.000000
24.500000	0.040289	23.810713	6.788867	6.633444	5.108551	5.279850	0.000000	-10.000000	-0.316667	18.950001	456.666656	1023.000000	1023.000000	2046.000000
24.520000	0.040493	23.931383	7.008670	6.513368	5.008983	5.400362	0.000000	-10.000000	-0.300000	18.666666	463.166656	1023.000000	1023.000000	2046.000000
24.540001	0.041352	24.439096	7.079731	6.602785	5.296345	5.460235	0.000000	-10.000000	-0.300000	18.250000	469.500000	1023.000000	1023.000000	2046.000000
24.559999	0.042597	25.175039	7.387008	6.716972	5.352491	5.718568	0.000000	-10.000000	-0.291667	18.116667	475.500000	1023.000000	1023.000000	2046.000000
24.580000	0.044122	26.076254	7.608599	6.973518	5.676544	5.817593	0.000000	-10.000000	-0.275000	17.666666	481.500000	1023.000000	1023.000000	2046.000000
24.600000	0.046133	27.264444	8.107736	7.170251	5.788088	6.198370	0.000000	-10.000000	-0.266667	17.216667	487.500000	1023.000000	1023.000000	2046.000000
24.620001	0.048364	28.583271	8.453345	7.496395	6.225432	6.408100	0.000000	-10.000000	-0.275000	16.733334	493.500000	1023.000000	1023.000000	2046.000000
24.639999	0.050634	29.924431	8.875649	7.803169	6.463611	6.782002	0.000000	-10.000000	-0.291667	16.600000	499.166656	1023.000000	1023.000000	2046.000000
24.660000	0.052047	30.759804	9.048620	8.076228	6.717384	6.917572	0.000000	-10.000000	-0.300000	16.633333	504.833344	1023.000000	1023.000000	2046.000000
24.680000	0.053312	31.507587	9.331863	8.335359	6.759691	7.080674	0.000000	-10.000000	-0.300000	16.616667	510.166656	1023.000000	1023.000000	2046.000000
24.700001	0.054544	32.235668	9.504556	8.499680	6.983459	7.247975	0.000000	-10.000000	-0.283333	16.133333	515.833313	1023.000000	1023.000000	2046.000000
24.719999	0.056171	33.196865	9.933310	8.819913	7.031496	7.412148	0.000000	-10.000000	-0.258333	15.483334	521.166687	1023.000000	1023.000000	2046.000000
24.740000	0.057901	34.219666	10.187314	9.235100	7.295988	7.501264	0.000000	-10.000000	-0.225000	14.766666	526.500000	1023.000000	1023.000000	2046.000000
24.760000	0.058885	34.801193	10.395112	9.467544	7.256780	7.681756	0.000000	-10.000000	-0.208333	14.283334	531.500000	1023.000000	1023.000000	2046.000000
24.780001	0.058358	34.489742	10.252107	9.493559	7.252870	7.491208	0.000000	-10.000000	-0.200000	13.833334	536.333313	1023.000000	1023.000000	2046.000000
24.799999	0.055699	32.918083	9.868709	9.220657	6.827649	7.001069	0.000000	-10.000000	-0.200000	13.566667	541.166687	1023.000000	1023.000000	2046.000000
24.820000	0.051181	30.248131	9.048783	8.661353	6.258145	6.279850	0.000000	-10.000000	-0.191667	13.233334	545.666687	1023.000000	1023.000000	2046.000000
24.840000	0.047673	28.174583	8.396365	8.178616	5.713158	5.886445	0.000000	-10.000000	-0.183333	12.616667	550.333313	1023.000000	1023.000000	2046.000000
24.860001	0.045411	26.837751	7.980441	7.907761	5.415227	5.534322	0.000000	-10.000000	-0.166667	11.983334	554.666687	1023.000000	1023.000000	2046.000000
24.879999	0.044882	26.525049	7.810820	7.980420	5.296845	5.436964	0.000000	-10.000000	-0.175000	11.816667	559.000000	1023.000000	1023.000000	2046.000000
24.900000	0.044884	26.526510	7.781194	8.081735	5.250127	5.413455	0.000000	-10.000000	-0.183333	12.166667	563.000000	1023.000000	1023.000000	2046.000000
24.920000	0.045504	26.892984	7.776205	8.348768	5.301191	5.466820	0.000000	-10.000000	-0.200000	12.633333	567.000000	1023.000000	1023.000000	2046.000000
24.940001	0.045853	27.099325	7.921982	8.530840	5.206700	5.439804	0.000000	-10.000000	-0.200000	12.766666	571.000000	1023.000000	1023.000000	2046.000000
24.959999	0.046907	27.722193	8.026382	8.807269	5.334294	5.554248	0.000000	-10.000000	-0.200000	12.933333	575.000000	1023.000000	1023.000000	2046.000000
24.980000	0.047485	28.063740	8.225972	8.927848	5.262241	5.647680	0.000000	-10.000000	-0.200000	12.900000	579.333313	1023.000000	1023.000000	2046.000000
25.000000	0.048775	28.825869	8.274624	9.179742	5.531728	5.839776	0.000000	-10.000000	-0.191667	12.633333	583.666687	1023.000000	1023.000000	2046.000000
25.020000	0.049481	29.243166	8.522901	9.332651	5.462623	5.924993	0.000000	-10.000000	-0.183333	12.216667	588.000000	1023.000000	1023.000000	2046.000000
25.040001	0.050930	30.099892	8.662326	9.578139	5.737884	6.121543	0.000000	-10.000000	-0.175000	11.933333	592.000000	1023.000000	1023.000000	2046.000000
25.059999	0.052262	30.886934	8.874630	9.653294	5.889377	6.469635	0.000000	-10.000000	-0.166667	11.716667	596.000000	1023.000000	1023.000000	2046.000000
25.080000	0.053851	31.825851	9.059392	9.965638	6.132216	6.668606	0.000000	-10.000000	-0.158333	11.066667	600.000000	1023.000000	1023.000000	2046.000000
25.100000	0.055168	32.604153	9.419979	10.079266	6.151297	6.953610	0.000000	-10.000000	-0.141667	10.316667	603.833313	1023.000000	1023.000000	2046.000000
25.120001	0.056247	33.242138	9.466362	10.306072	6.448535	7.021169	0.000000	-10.000000	-0.116667	9.050000	607.500000	1023.000000	1023.000000	2046.000000
25.139999	0.056424	33.346359	9.637131	10.154502	6.397883	7.156842	0.000000	-10.000000	-0.108333	7.316667	610.666687	1023.000000	1023.000000	2046.000000
25.160000	0.055935	33.057457	9.502540	10.013297	6.533612	7.008008	0.000000	-10.000000	-0.100000	5.433333	613.333313	1023.000000	1023.000000	2046.000000
25.180000	0.055125	32.579086	9.557824	9.746058	6.357762	6.917442	0.000000	-10.000000	-0.108333	3.816667	615.500000	1023.000000	1023.000000	2046.000000
25.200001	0.054501	32.210361	9.355843	9.531158	6.513168	6.810194	0.000000	-10.000000	-0.100000	2.766667	617.166687	1023.000000	1023.000000	2046.000000
25.219999	0.053978	31.900915	9.414831	9.253219	6.390177	6.842689	0.000000	-10.000000	-0.091667	1.450000	618.333313	1023.000000	1023.000000	2046.000000
25.240000	0.053427	31.575521	9.206502	9.097610	6.589114	6.682297	0.000000	-10.000000	-0.083333	-0.216667	618.833313	1023.000000	1023.000000	2046.000000
25.260000	0.053633	31.697136	9.409477	9.007753	6.458828	6.821077	0.000000	-10.000000	-0.066667	-2.450000	619.000000	1023.000000	1023.000000	2046.000000
25.280001	0.053562	31.654909	9.321959	8.946001	6.629531	6.757416	0.000000	-10.000000	-0.041667	-5.433333	619.000000	1023.000000	1023.000000	2046.000000
25.299999	0.054373	32.134281	9.672479	9.042146	6.524418	6.895237	0.000000	-10.000000	-0.016667	-8.516666	619.000000	1023.000000	1023.000000	2046.000000
25.320000	0.054758	32.361855	9.645593	9.097765	6.824799	6.793695	0.000000	-10.000000	0.008333	-11.166667	619.000000	1023.000000	1023.000000	2046.000000
25.340000	0.056317	33.283176	10.072131	9.272174	6.900327	7.038545	0.000000	-10.000000	0.008333	-12.783334	619.000000	1023.000000	1023.000000	2046.000000
25.360001	0.057418	33.934105	10.176681	9.386267	7.229227	7.141929	0.000000	-10.000000	0.016667	-13.666667	619.000000	1023.000000	1023.000000	2046.000000
25.379999	0.058635	34.653572	10.475274	9.546498	7.228687	7.403111	0.000000	-10.000000	0.016667	-14.133333	611.333313	1023.000000	1023.000000	2046.000000
25.400000	0.058869	34.791477	10.426127	9.691287	7.398213	7.275849	0.000000	-10.000000	0.033333	-14.450000	602.000000	1023.000000	1023.000000	2046.000000
25.420000	0.059516	35.174122	10.564877	9.719588	7.410450	7.479208	0.000000	-10.000000	0.041667	-14.833333	591.000000	1023.000000	1023.000000	2046.000000
25.440001	0.059953	35.432281	10.705643	9.733929	7.477448	7.515262	0.000000	-10.000000	0.050000	-15.216666	586.000000	1023.000000	1023.000000	2046.000000
25.459999	0.060871	35.974491	10.921482	9.968949	7.492910	7.591150	0.000000	-10.000000	0.066667	-15.533333	581.000000	1023.000000	1023.000000	2046.000000
25.480000	0.060431	35.714756	10.799677	9.990947	7.466159	7.457974	0.000000	-10.000000	0.083333	-15.849999	575.833313	1023.000000	1023.000000	2046.000000
25.500000	0.058815	34.759605	10.635730	9.818453	7.101317	7.204106	0.000000	-10.000000	0.108333	-16.350000	570.666687	1023.000000	1023.000000	2046.000000
25.520000	0.055178	32.610130	9.875018	9.324195	6.783104	6.627813	0.000000	-10.000000	0.125000	-16.983334	565.166687	1023.000000	1023.000000	2046.000000
25.540001	0.050375	29.771482	9.134672	8.586512	6.064652	5.985648	0.000000	-10.000000	0.141667	-17.483334	559.500000	1023.000000	1023.000000	2046.000000
25.559999	0.045632	26.968531	8.205466	7.831998	5.539237	5.391830	0.000000	-10.000000	0.141667	-17.966667	553.500000	1023.000000	1023.000000	2046.000000
25.580000	0.042490	25.111544	7.595621	7.322063	5.090430	5.103430	0.000000	-10.000000	0.125000	-17.966667	547.500000	1023.000000	1023.000000	2046.000000
25.600000	0.040640	24.018152	7.188140	7.116635	4.883178	4.830200	0.000000	-10.000000	0.125000	-17.566668	541.500000	1023.000000	1023.000000	2046.000000
25.620001	0.039404	23.287567	6.966046	6.948359	4.636583	4.736580	0.000000	-10.000000	0.125000	-16.950001	535.666687	1023.000000	1023.000000	2046.000000
25.639999	0.038793	22.926596	6.854093	7.060096	4.510628	4.501779	0.000000	-10.000000	0.133333	-16.633333	530.000000	1023.000000	1023.000000	2046.000000
25.660000	0.038235	22.596603	6.715725	6.995679	4.427528	4.457670	0.000000	-10.000000	0.133333	-16.900000	524.333313	1023.000000	1023.000000	2046.000000
25.680000	0.037967	22.438772	6.674203	7.042240	4.326759	4.395570	0.000000	-10.000000	0.141667	-17.416666	518.833313	1023.000000	1023.000000	2046.000000
25.700001	0.037559	22.197622	6.553050	6.914825	4.331627	4.398121	0.000000	-10.000000	0.166667	-18.283333	512.833313	1023.000000	1023.000000	2046.000000
25.719999	0.037491	22.157030	6.552988	7.021061	4.248606	4.334375	0.000000	-10.000000	0.183333	-19.166666	506.833344	1023.000000	1023.000000	2046.000000
25.740000	0.037241	22.009594	6.489331	6.883745	4.286855	4.349664	0.000000	-10.000000	0.208333	-19.916666	500.333344	1023.000000	1023.000000	2046.000000
25.760000	0.037358	22.078796	6.446300	6.916158	4.358459	4.357878	0.000000	-10.000000	0.241667	-20.450001	493.833344	1023.000000	1023.000000	2046.000000
25.780001	0.037594	22.218210	6.438489	6.818313	4.492010	4.469398	0.000000	-10.000000	0.258333	-20.916668	487.000000	1023.000000	1023.000000	2046.000000
25.799999	0.038226	22.591619	6.551453	6.917052	4.491349	4.631765	0.000000	-10.000000	0.275000	-21.533335	480.000000	1023.000000	1023.000000	2046.000000
25.820000	0.038572	22.795792	6.676254	6.929818	4.494974	4.694745	0.000000	-10.000000	0.275000	-22.000000	472.833344	1023.000000	1023.000000	2046.000000
25.840000	0.039010	23.054632	6.756579	6.971591	4.527793	4.798669	0.000000	-10.000000	0.291667	-22.416668	465.500000	1023.000000	1023.000000	2046.000000
25.860001	0.038102	22.518471	6.611321	6.744915	4.450494	4.711740	0.000000	-10.000000	0.300000	-22.833334	457.833344	1023.000000	1023.000000	2046.000000
25.879999	0.037023	21.880602	6.444599	6.588639	4.404798	4.442567	0.000000	-10.000000	0.308333	-23.300001	450.333344	1023.000000	1023.000000	2046.000000
25.900000	0.035302	20.863497	6.160812	6.076728	4.343296	4.282661	0.000000	-10.000000	0.308333	-23.750000	442.666656	1023.000000	1023.000000	2046.000000
25.920000	0.034008	20.098997	6.025988	5.812203	4.233199	4.027606	0.000000	-10.000000	0.308333	-23.766666	435.000000	1023.000000	1023.000000	2046.000000
25.940001	0.032212	19.037048	5.733717	5.327121	4.149795	3.826416	0.000000	-10.000000	0.300000	-23.650000	427.000000	1023.000000	1023.000000	2046.000000
25.959999	0.031214	18.447603	5.622819	5.045630	4.068453	3.710701	0.000000	-10.000000	0.300000	-23.450001	419.000000	1023.000000	1023.000000	2046.000000
25.980000	0.030035	17.750490	5.426309	4.630232	4.011072	3.682878	0.000000	-10.000000	0.300000	-23.516668	411.000000	1023.000000	1023.000000	2046.000000
26.000000	0.029741	17.577005	5.406075	4.450185	4.034132	3.686612	0.000000	-10.000000	0.308333	-23.733334	403.000000	1023.000000	1023.000000	2046.000000
26.020000	0.029360	17.351959	5.430044	4.282286	3.980175	3.659455	0.000000	-10.000000	0.316667	-23.916668	395.000000	1023.000000	1023.000000	2046.000000
26.040001	0.029855	17.644104	5.527964	4.213268	4.113824	3.789048	0.000000	-10.000000	0.325000	-24.033335	387.000000	1023.000000	1023.000000	2046.000000
26.059999	0.030614	18.092607	5.721249	4.210355	4.295776	3.865228	0.000000	-10.000000	0.316667	-23.933334	379.000000	1023.000000	1023.000000	2046.000000
26.080000	0.031453	18.588881	5.927186	4.335215	4.402192	3.924287	0.000000	-10.000000	0.308333	-23.683334	371.000000	1023.000000	1023.000000	2046.000000
26.100000	0.032356	19.122402	6.047347	4.531285	4.553963	3.989809	0.000000	-10.000000	0.300000	-23.350000	363.000000	1023.000000	1023.000000	2046.000000
26.120001	0.032136	18.992458	5.999120	4.544077	4.553210	3.896049	0.000000	-10.000000	0.300000	-22.950001	355.333344	1023.000000	1023.000000	2046.000000
26.139999	0.032729	19.342993	6.126761	4.571948	4.592178	4.052105	0.000000	-10.000000	0.291667	-22.850000	347.666656	1023.000000	1023.000000	2046.000000
26.160000	0.032576	19.252161	6.124047	4.500239	4.565952	4.061922	0.000000	-10.000000	0.291667	-22.850000	340.166656	1023.000000	1023.000000	2046.000000
26.180000	0.033198	19.620121	6.363645	4.673220	4.440020	4.143237	0.000000	-10.000000	0.291667	-23.100000	332.500000	1023.000000	1023.000000	2046.000000
26.200001	0.032376	19.134342	6.079227	4.640755	4.418926	3.995434	0.000000	-10.000000	0.300000	-23.183334	324.833344	1023.000000	1023.000000	2046.000000
26.219999	0.030725	18.158255	5.770113	4.450682	4.128868	3.808592	0.000000	-10.000000	0.300000	-23.233334	317.000000	1023.000000	1023.000000	2046.000000
26.240000	0.027235	16.096165	5.163703	3.996651	3.689301	3.246510	0.000000	-10.000000	0.308333	-23.250000	309.166656	1023.000000	1023.000000	2046.000000
26.260000	0.022732	13.434580	4.512119	3.406853	3.035927	2.479681	0.000000	-10.000000	0.316667	-23.183334	301.500000	1023.000000	1023.000000	2046.000000
26.280001	0.018749	11.080680	3.787345	2.833484	2.567280	1.892571	0.000000	-10.000000	0.316667	-23.066668	293.833344	1023.000000	1023.000000	2046.000000
26.299999	0.015066	8.904221	3.226369	2.425771	1.972473	1.279607	0.000000	-10.000000	0.300000	-22.783333	286.166656	1023.000000	1023.000000	2046.000000
26.320000	0.013559	8.013238	2.924415	2.203593	1.720377	1.164854	0.000000	-10.000000	0.283333	-22.366667	278.500000	1023.000000	1023.000000	2046.000000
26.340000	0.011871	7.015823	2.609043	2.093773	1.473094	0.839913	0.000000	-10.000000	0.275000	-22.066668	271.000000	1023.000000	1023.000000	2046.000000
26.360001	0.011365	6.717000	2.440259	2.058711	1.370758	0.847273	0.000000	-10.000000	0.266667	-22.000000	263.500000	1023.000000	1023.000000	2046.000000
26.379999	0.010455	6.178687	2.264157	2.025464	1.226731	0.662334	0.000000	-10.000000	0.275000	-22.183334	256.166656	1023.000000	1023.000000	2046.000000
26.400000	0.010188	6.021346	2.181789	2.005308	1.125211	0.709037	0.000000	-10.000000	0.283333	-22.433334	248.833328	1023.000000	1023.000000	2046.000000
26.420000	0.009910	5.856566	2.057226	1.933305	1.141852	0.724183	0.000000	-10.000000	0.300000	-22.633333	241.500000	1023.000000	1023.000000	2046.000000
26.440001	0.009525	5.629450	1.940030	1.926154	1.079411	0.683855	0.000000	-10.000000	0.300000	-22.883333	233.833328	1023.000000	1023.000000	2046.000000
26.459999	0.009634	5.693889	1.920321	1.824076	1.130583	0.818909	0.000000	-10.000000	0.300000	-22.933334	226.166672	1023.000000	1023.000000	2046.000000
26.480000	0.009400	5.555452	1.900446	1.807393	1.116647	0.730966	0.000000	-10.000000	0.291667	-22.866667	218.500000	1023.000000	1023.000000	2046.000000
26.500000	0.010178	6.015331	1.897949	1.773486	1.334943	1.008953	0.000000	-10.000000	0.283333	-22.516666	210.833328	1023.000000	1023.000000	2046.000000
26.520000	0.010474	6.190145	2.025169	1.939516	1.267523	0.957935	0.000000	-10.000000	0.275000	-22.400000	203.333328	1023.000000	1023.000000	2046.000000
26.540001	0.011564	6.834407	2.156232	2.124799	1.434901	1.118475	0.000000	-10.000000	0.275000	-22.483334	195.666672	1023.000000	1023.000000	2046.000000
26.559999	0.011154	6.592072	2.207114	2.200422	1.273640	0.910898	0.000000	-10.000000	0.283333	-22.800001	188.333328	1023.000000	1023.000000	2046.000000
26.580000	0.010974	6.485592	2.194406	2.118141	1.251769	0.921276	0.000000	-10.000000	0.291667	-23.033335	180.666672	1023.000000	1023.000000	2046.000000
26.600000	0.009038	5.341402	1.884993	1.812511	1.089780	0.554118	0.000000	-10.000000	0.300000	-23.216667	173.000000	1023.000000	1023.000000	2046.000000
26.620001	0.007975	4.713181	1.794347	1.435835	0.969959	0.513039	0.000000	-10.000000	0.300000	-23.216667	165.166672	1023.000000	1023.000000	2046.000000
26.639999	0.006007	3.550347	1.404360	0.998103	0.873364	0.274520	0.000000	-10.000000	0.300000	-22.916668	157.500000	1023.000000	1023.000000	2046.000000
26.660000	0.004922	2.908788	1.327467	0.634452	0.704242	0.242627	0.000000	-10.000000	0.291667	-22.566668	149.833328	1023.000000	1023.000000	2046.000000
26.680000	0.003499	2.067685	1.136730	0.328302	0.578290	0.024363	0.000000	-10.000000	0.291667	-22.383333	142.333328	1023.000000	1023.000000	2046.000000
26.700001	0.002883	1.703812	1.088289	0.080236	0.493095	0.042192	0.000000	-10.000000	0.291667	-22.366667	134.833328	1023.000000	1023.000000	2046.000000
26.719999	0.002669	1.577180	0.971752	-0.098205	0.623677	0.079956	0.000000	-10.000000	0.300000	-22.416666	127.500000	1023.000000	1023.000000	2046.000000
26.740000	0.002436	1.439743	1.083161	-0.187945	0.514369	0.030158	0.000000	-10.000000	0.291667	-22.450001	120.000000	1023.000000	1023.000000	2046.000000
26.760000	0.002906	1.717492	1.193031	-0.107892	0.634699	-0.002346	0.000000	-10.000000	0.283333	-22.683334	112.500000	1023.000000	1023.000000	2046.000000
26.780001	0.003675	2.171681	1.341701	-0.171377	0.814829	0.186528	0.000000	-10.000000	0.266667	-22.683334	104.833336	1023.000000	1023.000000	2046.000000
26.799999	0.005045	2.981672	1.612429	-0.016556	0.969632	0.416168	0.000000	-10.000000	0.258333	-22.300001	97.333336	1023.000000	1023.000000	2046.000000
26.820000	0.005535	3.270939	1.583376	0.003861	1.104329	0.579372	0.000000	-10.000000	0.250000	-21.783333	89.833336	1023.000000	1023.000000	2046.000000
26.840000	0.005794	3.424335	1.689097	0.165674	1.089894	0.479670	0.000000	-10.000000	0.241667	-21.383333	82.666664	1023.000000	1023.000000	2046.000000
26.860001	0.005969	3.527392	1.719133	0.061391	1.069752	0.677116	0.000000	-10.000000	0.241667	-21.333334	75.500000	1023.000000	1023.000000	2046.000000
26.879999	0.006381	3.771393	1.822725	0.207211	1.125845	0.615611	0.000000	-10.000000	0.241667	-21.433334	68.333336	1023.000000	1023.000000	2046.000000
26.900000	0.006420	3.794098	1.833839	0.229882	1.058311	0.672066	0.000000	-10.000000	0.241667	-21.366667	61.166668	1023.000000	1023.000000	2046.000000
26.920000	0.005412	3.198431	1.654428	0.269542	0.872245	0.402216	0.000000	-10.000000	0.241667	-21.400000	54.000000	1023.000000	1023.000000	2046.000000
26.940001	0.003104	1.834388	1.188254	-0.023840	0.562062	0.107912	0.000000	-10.000000	0.241667	-21.299999	49.333332	1023.000000	1023.000000	2046.000000
26.959999	0.000065	0.038610	0.749764	-0.352460	0.119527	-0.478221	0.000000	-10.000000	0.233333	-21.083334	42.333332	1023.000000	1023.000000	2046.000000
26.980000	-0.004069	-2.404804	0.040110	-1.030601	-0.383425	-1.030887	0.000000	-10.000000	0.208333	-20.683334	35.333332	1023.000000	1023.000000	2046.000000
27.000000	-0.007603	-4.493297	-0.539365	-1.492862	-0.913072	-1.547998	0.000000	-10.000000	0.183333	-20.050001	26.166666	1023.000000	1023.000000	2046.000000
27.020000	-0.010237	-6.050111	-1.017895	-1.876704	-1.320268	-1.835244	0.000000	-10.000000	0.166667	-19.550001	19.333334	1023.000000	1023.000000	2046.000000
27.040001	-0.011832	-6.992912	-1.263305	-1.945868	-1.642626	-2.141114	0.000000	-10.000000	0.158333	-19.150000	12.833333	1023.000000	1023.000000	2046.000000
27.059999	-0.012969	-7.664852	-1.558107	-2.075444	-1.765825	-2.265476	0.000000	-10.000000	0.150000	-19.083334	6.500000	1023.000000	1023.000000	2046.000000
27.080000	-0.013734	-8.117039	-1.757777	-2.082611	-1.888298	-2.388353	0.000000	-10.000000	0.150000	-19.150000	0.500000	1023.000000	1023.000000	2046.000000
27.100000	-0.014134	-8.353061	-1.850992	-2.132344	-1.996448	-2.373276	0.000000	-10.000000	0.150000	-19.083334	-5.500000	1023.000000	1023.000000	2046.000000
27.120001	-0.014560	-8.604957	-2.027123	-2.123108	-1.998939	-2.455787	0.000000	-10.000000	0.150000	-18.800001	-11.833333	1023.000000	1023.000000	2046.000000
27.139999	-0.014826	-8.762153	-2.099757	-2.205316	-2.055075	-2.402006	0.000000	-10.000000	0.150000	-18.550001	-18.166666	1023.000000	1023.000000	2046.000000
27.160000	-0.014988	-8.857890	-2.204090	-2.212194	-2.037048	-2.404559	0.000000	-10.000000	0.141667	-18.283333	-24.500000	1023.000000	1023.000000	2046.000000
27.180000	-0.014930	-8.823561	-2.219165	-2.251803	-2.002740	-2.349852	0.000000	-10.000000	0.133333	-17.900000	-30.500000	1023.000000	1023.000000	2046.000000
27.200001	-0.014593	-8.624307	-2.241400	-2.255316	-1.873939	-2.253654	0.000000	-10.000000	0.116667	-17.316668	-36.500000	1023.000000	1023.000000	2046.000000
27.219999	-0.014079	-8.320495	-2.162059	-2.236848	-1.800127	-2.121462	0.000000	-10.000000	0.108333	-16.883333	-42.166668	1023.000000	1023.000000	2046.000000
27.240000	-0.012987	-7.675250	-2.083765	-2.060396	-1.644721	-1.886369	0.000000	-10.000000	0.108333	-16.733334	-47.833332	1023.000000	1023.000000	2046.000000
27.260000	-0.012338	-7.291548	-1.853528	-2.002978	-1.670572	-1.764469	0.000000	-10.000000	0.116667	-16.683334	-53.333332	1023.000000	1023.000000	2046.000000
27.280001	-0.012033	-7.111411	-1.852915	-1.939221	-1.585403	-1.733873	0.000000	-10.000000	0.125000	-16.533333	-59.000000	1023.000000	1023.000000	2046.000000
27.299999	-0.012910	-7.629639	-1.981005	-2.115455	-1.695671	-1.837508	0.000000	-10.000000	0.125000	-16.350000	-64.500000	1023.000000	1023.000000	2046.000000
27.320000	-0.013807	-8.159949	-2.142234	-2.358608	-1.700703	-1.958405	0.000000	-10.000000	0.116667	-16.333334	-70.000000	1023.000000	1023.000000	2046.000000
27.340000	-0.015295	-9.039378	-2.373155	-2.758667	-1.811338	-2.096218	0.000000	-10.000000	0.091667	-16.233334	-75.500000	1023.000000	1023.000000	2046.000000
27.360001	-0.016465	-9.730616	-2.531132	-3.064935	-1.895838	-2.238710	0.000000	-10.000000	0.083333	-15.816667	-80.833336	1023.000000	1023.000000	2046.000000
27.379999	-0.017651	-10.432019	-2.660232	-3.417277	-2.037380	-2.317130	0.000000	-10.000000	0.058333	-15.016666	-86.000000	1023.000000	1023.000000	2046.000000
27.400000	-0.018472	-10.916799	-2.813407	-3.648318	-2.013398	-2.441675	0.000000	-10.000000	0.041667	-14.083334	-91.000000	1023.000000	1023.000000	2046.000000
27.420000	-0.018798	-11.109517	-2.746787	-3.793279	-2.123031	-2.446421	0.000000	-10.000000	0.008333	-13.233334	-95.666664	1023.000000	1023.000000	2046.000000
27.440001	-0.018963	-11.207008	-2.818665	-3.862338	-1.974917	-2.551088	0.000000	-10.000000	0.000000	-12.600000	-100.166664	1023.000000	1023.000000	2046.000000
27.459999	-0.018364	-10.853162	-2.478166	-3.896763	-2.048297	-2.429935	0.000000	-10.000000	0.000000	-12.066667	-104.500000	1023.000000	1023.000000	2046.000000
27.480000	-0.017666	-10.440412	-2.433556	-3.831535	-1.753351	-2.421970	0.000000	-10.000000	0.008333	-11.450001	-108.666664	1023.000000	1023.000000	2046.000000
27.500000	-0.015804	-9.340397	-1.975405	-3.735154	-1.603193	-2.026646	0.000000	-10.000000	0.008333	-10.516667	-112.500000	1023.000000	1023.000000	2046.000000
27.520000	-0.014783	-8.736905	-1.933607	-3.551039	-1.375655	-1.876603	0.000000	-10.000000	-0.016667	-9.150001	-115.833336	1023.000000	1023.000000	2046.000000
27.540001	-0.013525	-7.993143	-1.624340	-3.364393	-1.311855	-1.692555	0.000000	-10.000000	-0.050000	-7.816667	-118.833336	1023.000000	1023.000000	2046.000000
27.559999	-0.013126	-7.757653	-1.622233	-3.252876	-1.202980	-1.679564	0.000000	-10.000000	-0.083333	-6.433333	-121.333336	1023.000000	1023.000000	2046.000000
27.580000	-0.011601	-6.856088	-1.350067	-3.222679	-1.032717	-1.250625	0.000000	-10.000000	-0.091667	-5.200000	-123.500000	1023.000000	1023.000000	2046.000000
27.600000	-0.011146	-6.587266	-1.254004	-3.027032	-1.026425	-1.279806	0.000000	-10.000000	-0.091667	-4.266667	-125.333336	1023.000000	1023.000000	2046.000000
27.620001	-0.011132	-6.579067	-1.323714	-2.836076	-1.030001	-1.389276	0.000000	-10.000000	-0.075000	-5.383333	-127.000000	1023.000000	1023.000000	2046.000000
27.639999	-0.012425	-7.343237	-1.561903	-2.988324	-1.299596	-1.493414	0.000000	-10.000000	-0.058333	-7.050000	-128.833328	1023.000000	1023.000000	2046.000000
27.660000	-0.014598	-8.627662	-1.938579	-3.140904	-1.597580	-1.950598	0.000000	-10.000000	-0.050000	-8.566667	-131.166672	1023.000000	1023.000000	2046.000000
27.680000	-0.017574	-10.386269	-2.305197	-3.558871	-2.073401	-2.448800	0.000000	-10.000000	-0.058333	-8.366667	-133.833328	1023.000000	1023.000000	2046.000000
27.700001	-0.020994	-12.407643	-2.813477	-4.008272	-2.600911	-2.984983	0.000000	-10.000000	-0.066667	-7.750000	-136.666672	1023.000000	1023.000000	2046.000000
27.719999	-0.023636	-13.968974	-3.258451	-4.324019	-3.028920	-3.357585	0.000000	-10.000000	-0.066667	-6.850000	-139.166672	1023.000000	1023.000000	2046.000000
27.740000	-0.025361	-14.988128	-3.674154	-4.491973	-3.230100	-3.591901	0.000000	-10.000000	-0.058333	-6.033333	-141.500000	1023.000000	1023.000000	2046.000000
27.760000	-0.026128	-15.441758	-3.805314	-4.486235	-3.430283	-3.719925	0.000000	-10.000000	-0.050000	-5.466667	-143.500000	1023.000000	1023.000000	2046.000000
27.780001	-0.026750	-15.809373	-4.005901	-4.438221	-3.487900	-3.877350	0.000000	-10.000000	-0.058333	-5.016667	-145.500000	1023.000000	1023.000000	2046.000000
27.799999	-0.026684	-15.770267	-3.936867	-4.310770	-3.636873	-3.885758	0.000000	-10.000000	-0.066667	-4.050000	-147.166672	1023.000000	1023.000000	2046.000000
27.820000	-0.026671	-15.762372	-4.115158	-4.219336	-3.520851	-3.907027	0.000000	-10.000000	-0.075000	-2.500000	-148.333328	1023.000000	1023.000000	2046.000000
27.840000	-0.026329	-15.560394	-4.028277	-4.169858	-3.577244	-3.785016	0.000000	-10.000000	-0.083333	-0.716667	-148.833328	1023.000000	1023.000000	2046.000000
27.860001	-0.025859	-15.282733	-4.080467	-4.127084	-3.465186	-3.609996	0.000000	-10.000000	-0.091667	0.750000	-149.000000	1023.000000	1023.000000	2046.000000
27.879999	-0.025536	-15.091681	-4.068773	-4.026631	-3.412908	-3.583368	0.000000	-10.000000	-0.100000	1.500000	-149.000000	1023.000000	1023.000000	2046.000000
27.900000	-0.024621	-14.551158	-3.954239	-4.013854	-3.290483	-3.292582	0.000000	-10.000000	-0.100000	1.766667	-149.000000	1023.000000	1023.000000	2046.000000
27.920000	-0.023840	-14.089317	-3.942090	-3.948189	-3.031652	-3.167386	0.000000	-10.000000	-0.100000	1.566667	-149.000000	1023.000000	1023.000000	2046.000000
27.940001	-0.022293	-13.175207	-3.645688	-3.699529	-2.942998	-2.886992	0.000000	-10.000000	-0.100000	1.533333	-149.000000	1023.000000	1023.000000	2046.000000
27.959999	-0.021099	-12.469597	-3.493447	-3.452417	-2.711362	-2.812371	0.000000	-10.000000	-0.091667	0.933333	-149.000000	1023.000000	1023.000000	2046.000000
27.980000	-0.019629	-11.600931	-3.089694	-3.263170	-2.652689	-2.595378	0.000000	-10.000000	-0.091667	0.850000	-149.000000	1023.000000	1023.000000	2046.000000
28.000000	-0.019497	-11.522855	-3.182348	-3.217969	-2.502970	-2.619567	0.000000	-10.000000	-0.091667	0.616667	-149.000000	1023.000000	1023.000000	2046.000000
28.020000	-0.019557	-11.558457	-2.974274	-3.312279	-2.615930	-2.655974	0.000000	-10.000000	-0.100000	0.616667	-149.000000	1023.000000	1023.000000	2046.000000
28.040001	-0.020231	-11.956474	-3.079843	-3.591467	-2.645469	-2.639695	0.000000	-10.000000	-0.100000	0.300000	-149.000000	1023.000000	1023.000000	2046.000000
28.059999	-0.020883	-12.342064	-3.238719	-3.828775	-2.495640	-2.778931	0.000000	-10.000000	-0.100000	0.000000	-149.000000	1023.000000	1023.000000	2046.000000
28.080000	-0.021483	-12.696715	-3.182866	-4.113275	-2.642012	-2.758562	0.000000	-10.000000	-0.100000	0.000000	-149.000000	1023.000000	1023.000000	2046.000000
28.100000	-0.022342	-13.204398	-3.415370	-4.277438	-2.512491	-2.999099	0.000000	-10.000000	-0.091667	0.000000	-149.000000	1023.000000	1023.000000	2046.000000
28.120001	-0.022003	-13.003607	-3.103301	-4.346149	-2.625902	-2.928255	0.000000	-10.000000	-0.091667	0.000000	-149.000000	1023.000000	1023.000000	2046.000000
28.139999	-0.022332	-13.198454	-3.174819	-4.468448	-2.589377	-2.965810	0.000000	-10.000000	-0.091667	0.000000	-149.000000	1023.000000	1023.000000	2046.000000
28.160000	-0.021646	-12.792725	-3.011138	-4.427003	-2.421261	-2.933322	0.000000	-10.000000	-0.100000	-0.566667	-149.000000	1023.000000	1023.000000	2046.000000
28.180000	-0.020730	-12.251642	-2.810495	-4.447056	-2.336657	-2.657433	0.000000	-10.000000	-0.100000	-1.066667	-149.000000	1023.000000	1023.000000	2046.000000
28.200001	-0.019217	-11.357068	-2.577839	-4.342215	-1.944892	-2.492122	0.000000	-10.000000	-0.100000	-1.283333	-149.000000	1023.000000	1023.000000	2046.000000
28.219999	-0.017638	-10.424341	-2.220134	-4.166687	-1.866916	-2.170604	0.000000	-10.000000	-0.100000	-0.716667	-149.000000	1023.000000	1023.000000	2046.000000
28.240000	-0.016473	-9.735253	-2.225290	-3.905396	-1.490720	-2.113847	0.000000	-10.000000	-0.100000	-0.916667	-149.000000	1023.000000	1023.000000	2046.000000
28.260000	-0.015179	-8.971009	-1.985978	-3.695221	-1.358416	-1.931394	0.000000	-10.000000	-0.100000	-1.516667	-149.166672	1023.000000	1023.000000	2046.000000
28.280001	-0.014436	-8.531552	-1.918045	-3.619882	-1.199907	-1.793718	0.000000	-10.000000	-0.091667	-2.900000	-149.833328	1023.000000	1023.000000	2046.000000
28.299999	-0.013203	-7.803091	-1.508491	-3.406607	-1.271411	-1.616583	0.000000	-10.000000	-0.091667	-4.066667	-151.000000	1023.000000	1023.000000	2046.000000
28.320000	-0.012903	-7.625463	-1.484284	-3.193178	-1.285651	-1.662351	0.000000	-10.000000	-0.083333	-5.016667	-152.666672	1023.000000	1023.000000	2046.000000
28.340000	-0.013317	-7.870223	-1.622692	-3.223036	-1.316849	-1.707647	0.000000	-10.000000	-0.091667	-5.383333	-154.166672	1023.000000	1023.000000	2046.000000
28.360001	-0.014889	-8.799112	-1.803740	-3.357876	-1.698500	-1.938997	0.000000	-10.000000	-0.091667	-4.666667	-155.833328	1023.000000	1023.000000	2046.000000
28.379999	-0.016939	-10.010720	-2.168834	-3.585598	-1.836975	-2.419314	0.000000	-10.000000	-0.091667	-1.883333	-157.333328	1023.000000	1023.000000	2046.000000
28.400000	-0.019586	-11.575259	-2.436046	-3.892562	-2.358988	-2.887664	0.000000	-10.000000	-0.091667	-0.783333	-158.500000	1023.000000	1023.000000	2046.000000
28.420000	-0.022273	-13.163548	-2.959191	-4.157608	-2.635797	-3.410953	0.000000	-10.000000	-0.091667	0.833333	-159.000000	1023.000000	1023.000000	2046.000000
28.440001	-0.023718	-14.017425	-3.193154	-4.307534	-2.987754	-3.528982	0.000000	-10.000000	-0.100000	-0.383333	-159.000000	1023.000000	1023.000000	2046.000000
28.459999	-0.024749	-14.626397	-3.435754	-4.349185	-3.155801	-3.685658	0.000000	-10.000000	-0.091667	0.266667	-159.000000	1023.000000	1023.000000	2046.000000
28.480000	-0.024854	-14.688787	-3.528165	-4.197606	-3.218578	-3.744438	0.000000	-10.000000	-0.091667	-0.200000	-159.000000	1023.000000	1023.000000	2046.000000
28.500000	-0.024857	-14.690628	-3.530474	-4.046999	-3.348093	-3.765062	0.000000	-10.000000	-0.091667	0.000000	-159.000000	1023.000000	1023.000000	2046.000000
28.520000	-0.024427	-14.436184	-3.629910	-3.933552	-3.179907	-3.692815	0.000000	-10.000000	-0.100000	0.000000	-159.000000	1023.000000	1023.000000	2046.000000
28.540001	-0.023988	-14.176638	-3.515014	-3.743399	-3.266860	-3.651365	0.000000	-10.000000	-0.100000	0.000000	-159.000000	1023.000000	1023.000000	2046.000000
28.559999	-0.023544	-13.914685	-3.558333	-3.673013	-3.105877	-3.577461	0.000000	-10.000000	-0.100000	0.000000	-159.000000	1023.000000	1023.000000	2046.000000
28.580000	-0.023093	-13.648035	-3.550129	-3.546732	-3.085909	-3.465264	0.000000	-10.000000	-0.100000	0.000000	-159.000000	1023.000000	1023.000000	2046.000000
28.600000	-0.022621	-13.368846	-3.514899	-3.551963	-3.046302	-3.255682	0.000000	-10.000000	-0.100000	0.000000	-159.000000	1023.000000	1023.000000	2046.000000
28.620001	-0.021996	-12.999641	-3.555894	-3.554505	-2.799075	-3.090168	0.000000	-10.000000	-0.100000	0.000000	-159.000000	1023.000000	1023.000000	2046.000000
28.639999	-0.020737	-12.255728	-3.349530	-3.357160	-2.672144	-2.876894	0.000000	-10.000000	-0.100000	0.000000	-159.000000	1023.000000	1023.000000	2046.000000
28.660000	-0.019589	-11.576841	-3.160386	-3.186724	-2.545849	-2.683883	0.000000	-10.000000	-0.100000	0.000000	-159.000000	1023.000000	1023.000000	2046.000000
28.680000	-0.018150	-10.726817	-2.885723	-2.942628	-2.371907	-2.526558	0.000000	-10.000000	-0.100000	0.000000	-159.000000	1023.000000	1023.000000	2046.000000
28.700001	-0.017163	-10.143359	-2.714821	-2.865490	-2.264559	-2.298488	0.000000	-10.000000	-0.100000	0.000000	-159.000000	1023.000000	1023.000000	2046.000000
28.719999	-0.017241	-10.189423	-2.750770	-2.952120	-2.143035	-2.343497	0.000000	-10.000000	-0.100000	0.000000	-159.000000	1023.000000	1023.000000	2046.000000
28.740000	-0.017635	-10.422100	-2.757494	-3.070312	-2.163928	-2.430366	0.000000	-10.000000	-0.100000	0.000000	-159.000000	1023.000000	1023.000000	2046.000000
28.760000	-0.018551	-10.963467	-2.894866	-3.387161	-2.145742	-2.535698	0.000000	-10.000000	-0.108333	0.000000	-159.000000	1023.000000	1023.000000	2046.000000
28.780001	-0.019175	-11.332476	-2.965783	-3.548246	-2.111490	-2.706957	0.000000	-10.000000	-0.116667	0.000000	-159.000000	1023.000000	1023.000000	2046.000000
28.799999	-0.020017	-11.830273	-2.964747	-3.846382	-2.323229	-2.695915	0.000000	-10.000000	-0.116667	0.000000	-159.000000	1023.000000	1023.000000	2046.000000
28.820000	-0.020507	-12.119856	-3.104753	-4.002642	-2.186615	-2.825846	0.000000	-10.000000	-0.108333	0.000000	-159.000000	1023.000000	1023.000000	2046.000000
28.840000	-0.020509	-12.120630	-3.009434	-4.115006	-2.253792	-2.742399	0.000000	-10.000000	-0.100000	0.000000	-159.000000	1023.000000	1023.000000	2046.000000
28.860001	-0.020279	-11.984745	-3.015435	-4.237577	-2.020226	-2.711507	0.000000	-10.000000	-0.108333	0.000000	-159.000000	1023.000000	1023.000000	2046.000000
28.879999	-0.019365	-11.444839	-2.749614	-4.087824	-1.955858	-2.651543	0.000000	-10.000000	-0.108333	0.000000	-159.000000	1023.000000	1023.000000	2046.000000
28.900000	-0.018295	-10.812601	-2.482864	-4.109859	-1.823697	-2.396180	0.000000	-10.000000	-0.116667	0.000000	-159.000000	1023.000000	1023.000000	2046.000000
28.920000	-0.016809	-9.933902	-2.303602	-3.907634	-1.469051	-2.253615	0.000000	-10.000000	-0.108333	0.000000	-159.000000	1023.000000	1023.000000	2046.000000
28.940001	-0.015369	-9.083052	-2.042708	-3.741203	-1.366496	-1.932644	0.000000	-10.000000	-0.108333	0.316667	-159.000000	1023.000000	1023.000000	2046.000000
28.959999	-0.014307	-8.455154	-1.935094	-3.638824	-1.104923	-1.776314	0.000000	-10.000000	-0.100000	1.133333	-159.000000	1023.000000	1023.000000	2046.000000
28.980000	-0.013348	-7.888686	-1.827336	-3.368690	-0.958018	-1.734642	0.000000	-10.000000	-0.108333	2.216667	-159.000000	1023.000000	1023.000000	2046.000000
29.000000	-0.012240	-7.233880	-1.452165	-3.435915	-1.073388	-1.272413	0.000000	-10.000000	-0.125000	3.166667	-159.000000	1023.000000	1023.000000	2046.000000
29.020000	-0.011551	-6.826599	-1.504065	-3.088786	-0.817181	-1.416567	0.000000	-10.000000	-0.116667	3.716667	-159.000000	1023.000000	1023.000000	2046.000000
29.040001	-0.011835	-6.994727	-1.598856	-2.994746	-0.976704	-1.424422	0.000000	-10.000000	-0.108333	3.083333	-159.000000	1023.000000	1023.000000	2046.000000
29.059999	-0.013285	-7.851714	-1.818387	-3.184696	-1.190445	-1.658186	0.000000	-10.000000	-0.091667	2.700000	-159.000000	1023.000000	1023.000000	2046.000000
29.080000	-0.015280	-9.030312	-2.133934	-3.289363	-1.527446	-2.079570	0.000000	-10.000000	-0.100000	1.900000	-159.000000	1023.000000	1023.000000	2046.000000
29.100000	-0.018445	-10.901243	-2.519969	-3.756890	-2.060508	-2.563876	0.000000	-10.000000	-0.100000	2.016667	-159.000000	1023.000000	1023.000000	2046.000000
29.120001	-0.021731	-12.843307	-3.153055	-4.190631	-2.427277	-3.072342	0.000000	-10.000000	-0.091667	1.616667	-159.000000	1023.000000	1023.000000	2046.000000
29.139999	-0.024096	-14.240819	-3.677625	-4.456672	-2.739637	-3.366886	0.000000	-10.000000	-0.091667	1.816667	-159.000000	1023.000000	1023.000000	2046.000000
29.160000	-0.025671	-15.171591	-3.935156	-4.658253	-3.090121	-3.488061	0.000000	-10.000000	-0.116667	2.683333	-159.000000	1023.000000	1023.000000	2046.000000
29.180000	-0.026008	-15.370578	-4.264541	-4.551322	-2.974369	-3.580346	0.000000	-10.000000	-0.175000	5.750000	-159.000000	1023.000000	1023.000000	2046.000000
29.200001	-0.025969	-15.347443	-4.266907	-4.433476	-3.097496	-3.549563	0.000000	-10.000000	-0.233333	8.683333	-159.000000	1023.000000	1023.000000	2046.000000
29.219999	-0.025553	-15.101813	-4.273852	-4.320566	-3.030329	-3.477066	0.000000	-10.000000	-0.266667	11.450001	-159.000000	1023.000000	1023.000000	2046.000000
29.240000	-0.024794	-14.653105	-4.219454	-4.043326	-2.973281	-3.417043	0.000000	-10.000000	-0.275000	12.583334	-159.000000	1023.000000	1023.000000	2046.000000
29.260000	-0.024219	-14.313289	-4.161177	-3.957196	-2.953016	-3.241899	0.000000	-10.000000	-0.283333	14.150001	-159.000000	1023.000000	1023.000000	2046.000000
29.280001	-0.023427	-13.845183	-4.151042	-3.897932	-2.704682	-3.091528	0.000000	-10.000000	-0.316667	15.683333	-128.333328	1023.000000	1023.000000	2046.000000
29.299999	-0.022206	-13.123675	-4.018652	-3.632008	-2.546356	-2.926659	0.000000	-10.000000	-0.366667	17.833334	-64.500000	1023.000000	1023.000000	2046.000000
29.320000	-0.020824	-12.307046	-3.759385	-3.533030	-2.401828	-2.612802	0.000000	-10.000000	-0.408333	19.400000	-0.666667	1023.000000	1023.000000	2046.000000
29.340000	-0.019146	-11.315210	-3.634101	-3.398967	-1.981475	-2.300667	0.000000	-10.000000	-0.433333	20.816668	34.666668	1023.000000	1023.000000	2046.000000
29.360001	-0.017176	-10.151155	-3.335995	-3.010662	-1.755568	-2.048931	0.000000	-10.000000	-0.441667	21.233334	39.166668	1023.000000	1023.000000	2046.000000
29.379999	-0.014969	-8.846889	-2.846395	-2.754710	-1.581123	-1.664661	0.000000	-10.000000	-0.466667	21.800001	46.000000	1023.000000	1023.000000	2046.000000
29.400000	-0.013033	-7.702408	-2.592235	-2.535728	-1.204931	-1.369514	0.000000	-10.000000	-0.483333	22.366667	53.000000	1023.000000	1023.000000	2046.000000
29.420000	-0.011874	-7.017310	-2.330778	-2.347812	-1.053738	-1.284982	0.000000	-10.000000	-0.491667	22.666666	60.333332	1023.000000	1023.000000	2046.000000
29.440001	-0.011377	-6.723805	-2.229228	-2.392077	-0.880550	-1.221951	0.000000	-10.000000	-0.491667	23.016666	68.000000	1023.000000	1023.000000	2046.000000
29.459999	-0.011230	-6.637186	-2.244547	-2.421571	-0.695362	-1.275706	0.000000	-10.000000	-0.491667	23.000000	75.666664	1023.000000	1023.000000	2046.000000
29.480000	-0.011230	-6.637123	-2.102913	-2.651202	-0.754258	-1.128750	0.000000	-10.000000	-0.508333	23.166666	83.333336	1023.000000	1023.000000	2046.000000
29.500000	-0.011308	-6.682830	-2.136548	-2.790442	-0.588464	-1.167376	0.000000	-10.000000	-0.516667	23.433334	91.000000	1023.000000	1023.000000	2046.000000
29.520000	-0.010859	-6.417542	-1.964892	-2.774252	-0.529382	-1.149016	0.000000	-10.000000	-0.500000	23.650000	99.000000	1023.000000	1023.000000	2046.000000
29.540001	-0.010200	-6.028450	-1.767916	-2.815726	-0.427260	-1.017548	0.000000	-10.000000	-0.491667	23.733334	107.000000	1023.000000	1023.000000	2046.000000
29.559999	-0.008853	-5.232260	-1.563175	-2.681520	-0.126470	-0.861095	0.000000	-10.000000	-0.466667	23.600000	114.833336	1023.000000	1023.000000	2046.000000
29.580000	-0.007165	-4.234684	-1.207640	-2.509752	0.056946	-0.574239	0.000000	-10.000000	-0.475000	23.683332	122.500000	1023.000000	1023.000000	2046.000000
29.600000	-0.005135	-3.034936	-0.769385	-2.271614	0.327250	-0.321188	0.000000	-10.000000	-0.475000	23.900000	130.166672	1023.000000	1023.000000	2046.000000
29.620001	-0.002520	-1.489534	-0.278259	-1.937577	0.679913	0.046389	0.000000	-10.000000	-0.516667	24.200001	138.000000	1023.000000	1023.000000	2046.000000
29.639999	-0.000280	-0.165188	0.138579	-1.687233	0.962207	0.421258	0.000000	-10.000000	-0.550000	24.933334	146.000000	1023.000000	1023.000000	2046.000000
29.660000	0.001588	0.938714	0.326916	-1.260317	1.312920	0.559194	0.000000	-10.000000	-0.566667	25.433334	154.333328	1023.000000	1023.000000	2046.000000
29.680000	0.003070	1.814404	0.626654	-1.022783	1.425030	0.785503	0.000000	-10.000000	-0.558333	25.866667	162.833328	1023.000000	1023.000000	2046.000000
29.700001	0.005261	3.109401	1.006247	-0.798059	1.724739	1.176473	0.000000	-10.000000	-0.541667	25.366667	171.500000	1023.000000	1023.000000	2046.000000
29.719999	0.007429	4.390813	1.526139	-0.172273	1.830231	1.206717	0.000000	-10.000000	-0.525000	24.883333	180.166672	1023.000000	1023.000000	2046.000000
29.740000	0.009368	5.536570	1.845444	0.180362	1.968409	1.542354	0.000000	-10.000000	-0.508333	24.533335	188.666672	1023.000000	1023.000000	2046.000000
29.760000	0.010040	5.933823	1.847753	0.487762	2.126724	1.471583	0.000000	-10.000000	-0.500000	24.300001	197.000000	1023.000000	1023.000000	2046.000000
29.780001	0.010051	5.940339	2.010421	0.594951	1.932113	1.402854	0.000000	-10.000000	-0.500000	24.483334	205.000000	1023.000000	1023.000000	2046.000000
29.799999	0.007751	4.580709	1.726332	0.351082	1.605569	0.897725	0.000000	-10.000000	-0.491667	24.266666	213.000000	1023.000000	1023.000000	2046.000000
29.820000	0.004468	2.640541	1.110463	0.173967	1.127309	0.228802	0.000000	-10.000000	-0.483333	24.216667	221.000000	1023.000000	1023.000000	2046.000000
29.840000	0.002088	1.233830	0.684899	-0.237607	0.635628	0.150910	0.000000	-10.000000	-0.466667	23.916666	229.000000	1023.000000	1023.000000	2046.000000
29.860001	0.000982	0.580317	0.324976	-0.340297	0.586178	0.009459	0.000000	-10.000000	-0.483333	23.900000	237.000000	1023.000000	1023.000000	2046.000000
29.879999	0.001084	0.640686	0.384468	-0.088243	0.415281	-0.070820	0.000000	-10.000000	-0.483333	23.900000	245.000000	1023.000000	1023.000000	2046.000000
29.900000	0.001562	0.923039	0.462845	0.062452	0.381272	0.016469	0.000000	-10.000000	-0.500000	23.800001	253.000000	1023.000000	1023.000000	2046.000000
29.920000	0.002627	1.552300	0.451622	0.403401	0.612601	0.084675	0.000000	-10.000000	-0.475000	23.583334	261.000000	1023.000000	1023.000000	2046.000000
29.940001	0.003888	2.298086	0.681946	0.581335	0.636052	0.398754	0.000000	-10.000000	-0.466667	23.450001	266.333344	1023.000000	1023.000000	2046.000000
29.959999	0.004554	2.691481	0.793810	0.780563	0.715214	0.401894	0.000000	-10.000000	-0.450000	23.433334	274.333344	1023.000000	1023.000000	2046.000000
29.980000	0.006036	3.566982	0.947375	1.104660	0.911949	0.602998	0.000000	-10.000000	-0.466667	23.416666	282.333344	1023.000000	1023.000000	2046.000000
30.000000	0.007292	4.309665	1.051318	1.220734	1.103360	0.934253	0.000000	-10.000000	-0.466667	23.416666	292.833344	1023.000000	1023.000000	2046.000000
30.020000	0.008613	5.090135	1.213418	1.457982	1.328879	1.089856	0.000000	-10.000000	-0.475000	23.550001	300.500000	1023.000000	1023.000000	2046.000000
30.040001	0.010569	6.246568	1.584539	1.724587	1.492228	1.445214	0.000000	-10.000000	-0.458333	23.733334	308.166656	1023.000000	1023.000000	2046.000000
30.059999	0.012201	7.211057	1.764123	2.036148	1.793356	1.617430	0.000000	-10.000000	-0.458333	23.716667	316.000000	1023.000000	1023.000000	2046.000000
30.080000	0.014330	8.469088	2.144016	2.364420	1.982163	1.978489	0.000000	-10.000000	-0.450000	23.466667	324.000000	1023.000000	1023.000000	2046.000000
30.100000	0.016420	9.704003	2.456410	2.662993	2.249755	2.334845	0.000000	-10.000000	-0.466667	23.383333	332.000000	1023.000000	1023.000000	2046.000000
30.120001	0.017825	10.534711	2.739116	2.885770	2.469509	2.440316	0.000000	-10.000000	-0.475000	23.016668	340.000000	1023.000000	1023.000000	2046.000000
30.139999	0.018771	11.093842	2.961503	2.909940	2.595913	2.626485	0.000000	-10.000000	-0.475000	22.833334	347.666656	1023.000000	1023.000000	2046.000000
30.160000	0.018975	11.214189	2.968087	2.837522	2.746632	2.661947	0.000000	-10.000000	-0.466667	22.150000	355.333344	1023.000000	1023.000000	2046.000000
30.180000	0.018738	11.074233	2.975479	2.697660	2.820453	2.580640	0.000000	-10.000000	-0.458333	22.183332	362.666656	1023.000000	1023.000000	2046.000000
30.200001	0.018793	11.106618	3.020626	2.612184	2.842684	2.631124	0.000000	-10.000000	-0.466667	22.116667	370.166656	1023.000000	1023.000000	2046.000000
30.219999	0.018869	11.151350	3.008909	2.498753	2.961487	2.682200	0.000000	-10.000000	-0.458333	22.400000	377.500000	1023.000000	1023.000000	2046.000000
30.240000	0.019355	11.438693	3.193022	2.497523	3.071935	2.676213	0.000000	-10.000000	-0.450000	22.466667	385.000000	1023.000000	1023.000000	2046.000000
30.260000	0.020443	12.081882	3.471811	2.531763	3.144908	2.933401	0.000000	-10.000000	-0.450000	22.200001	392.500000	1023.000000	1023.000000	2046.000000
30.280001	0.022193	13.115978	3.783304	2.807188	3.396508	3.128978	0.000000	-10.000000	-0.450000	22.100000	400.000000	1023.000000	1023.000000	2046.000000
30.299999	0.024196	14.300073	4.144638	3.049428	3.717502	3.388504	0.000000	-10.000000	-0.458333	21.766666	407.500000	1023.000000	1023.000000	2046.000000
30.320000	0.026576	15.706553	4.708107	3.400958	3.904589	3.692898	0.000000	-10.000000	-0.450000	22.000000	414.833344	1023.000000	1023.000000	2046.000000
30.340000	0.029317	17.326340	5.025326	3.760843	4.432653	4.107518	0.000000	-10.000000	-0.450000	21.966667	422.000000	1023.000000	1023.000000	2046.000000
30.360001	0.031197	18.437305	5.318180	3.996499	4.703975	4.418651	0.000000	-10.000000	-0.458333	22.183334	429.333344	1023.000000	1023.000000	2046.000000
30.379999	0.032575	19.251909	5.720416	4.400168	4.682303	4.449022	0.000000	-10.000000	-0.458333	21.983334	436.666656	1023.000000	1023.000000	2046.000000
30.400000	0.034301	20.271944	5.911119	4.676711	5.026175	4.657939	0.000000	-10.000000	-0.458333	21.816668	441.666656	1023.000000	1023.000000	2046.000000
30.420000	0.036175	21.379692	6.322628	4.785070	5.134900	5.137095	0.000000	-10.000000	-0.425000	21.016666	448.833344	1023.000000	1023.000000	2046.000000
30.440001	0.037843	22.365400	6.748892	5.397637	5.200756	5.018116	0.000000	-10.000000	-0.391667	20.450001	456.000000	1023.000000	1023.000000	2046.000000
30.459999	0.039390	23.279600	6.887321	5.754634	5.407166	5.230479	0.000000	-10.000000	-0.358333	19.883333	463.166656	1023.000000	1023.000000	2046.000000
30.480000	0.039589	23.397324	6.943902	5.796889	5.353534	5.302998	0.000000	-10.000000	-0.350000	19.833334	469.833344	1023.000000	1023.000000	2046.000000
30.500000	0.038362	22.671898	6.909362	5.879923	5.057524	4.825088	0.000000	-10.000000	-0.350000	19.516666	476.333344	1023.000000	1023.000000	2046.000000
30.520000	0.035018	20.695461	6.247368	5.522334	4.727272	4.198487	0.000000	-10.000000	-0.333333	18.950001	485.000000	1023.000000	1023.000000	2046.000000
30.540001	0.030750	18.173475	5.610748	4.918696	3.916755	3.727275	0.000000	-10.000000	-0.333333	18.166668	491.333344	1023.000000	1023.000000	2046.000000
30.559999	0.028477	16.829716	5.219218	4.759893	3.506051	3.344555	0.000000	-10.000000	-0.316667	17.616667	497.500000	1023.000000	1023.000000	2046.000000
30.580000	0.027614	16.320036	4.866816	4.596074	3.516480	3.340667	0.000000	-10.000000	-0.316667	17.183334	503.500000	1023.000000	1023.000000	2046.000000
30.600000	0.027561	16.288349	4.888680	4.733016	3.337325	3.329330	0.000000	-10.000000	-0.283333	17.050001	509.333344	1023.000000	1023.000000	2046.000000
30.620001	0.028351	16.755730	4.900071	5.028755	3.480617	3.346286	0.000000	-10.000000	-0.283333	16.700001	515.000000	1023.000000	1023.000000	2046.000000
30.639999	0.028785	17.011755	4.980932	5.125063	3.444741	3.461020	0.000000	-10.000000	-0.291667	16.516666	520.666687	1023.000000	1023.000000	2046.000000
30.660000	0.029812	17.618950	5.107006	5.452657	3.517041	3.542247	0.000000	-10.000000	-0.308333	16.450001	526.166687	1023.000000	1023.000000	2046.000000
30.680000	0.030876	18.247824	5.194857	5.688649	3.702143	3.662175	0.000000	-10.000000	-0.308333	16.366667	531.833313	1023.000000	1023.000000	2046.000000
30.700001	0.031516	18.626097	5.330665	5.799233	3.729584	3.766614	0.000000	-10.000000	-0.300000	16.250000	535.500000	1023.000000	1023.000000	2046.000000
30.719999	0.032839	19.407656	5.604998	6.024432	3.795833	3.982393	0.000000	-10.000000	-0.300000	15.966667	541.000000	1023.000000	1023.000000	2046.000000
30.740000	0.034343	20.296951	5.672216	6.221813	4.171395	4.231527	0.000000	-10.000000	-0.300000	15.900001	546.333313	1023.000000	1023.000000	2046.000000
30.760000	0.035492	20.976049	5.874945	6.302367	4.313838	4.484899	0.000000	-10.000000	-0.300000	15.833334	551.666687	1023.000000	1023.000000	2046.000000
30.780001	0.037331	22.062325	6.198166	6.759031	4.492941	4.612187	0.000000	-10.000000	-0.283333	15.683333	557.000000	1023.000000	1023.000000	2046.000000
30.799999	0.039032	23.067783	6.380868	6.916351	4.789533	4.981031	0.000000	-10.000000	-0.266667	15.466667	562.333313	1023.000000	1023.000000	2046.000000
30.820000	0.040307	23.821535	6.707951	7.079671	4.853893	5.180018	0.000000	-10.000000	-0.241667	14.883333	569.333313	1023.000000	1023.000000	2046.000000
30.840000	0.041382	24.456984	6.869349	7.200739	5.074751	5.312144	0.000000	-10.000000	-0.233333	14.200001	574.333313	1023.000000	1023.000000	2046.000000
30.860001	0.040917	24.181929	6.927633	7.060964	5.010800	5.182531	0.000000	-10.000000	-0.216667	13.283334	579.166687	1023.000000	1023.000000	2046.000000
30.879999	0.040964	24.209591	6.937864	6.947344	5.140744	5.183639	0.000000	-10.000000	-0.208333	12.616667	583.666687	1023.000000	1023.000000	2046.000000
30.900000	0.040340	23.841183	6.684073	6.713914	5.314944	5.128253	0.000000	-10.000000	-0.200000	12.200001	588.000000	1023.000000	1023.000000	2046.000000
30.920000	0.039737	23.484634	6.740514	6.417698	5.233508	5.092914	0.000000	-10.000000	-0.200000	12.116667	590.666687	1023.000000	1023.000000	2046.000000
30.940001	0.039835	23.542452	6.778280	6.309588	5.325385	5.129198	0.000000	-10.000000	-0.200000	12.200001	593.333313	1023.000000	1023.000000	2046.000000
30.959999	0.040121	23.711220	6.852874	6.348767	5.436635	5.072944	0.000000	-10.000000	-0.200000	12.116667	596.000000	1023.000000	1023.000000	2046.000000
30.980000	0.040913	24.179413	7.082583	6.262773	5.507166	5.326891	0.000000	-10.000000	-0.200000	11.800000	601.333313	1023.000000	1023.000000	2046.000000
31.000000	0.042336	25.020416	7.347393	6.520506	5.722057	5.430460	0.000000	-10.000000	-0.191667	11.400001	606.666687	1023.000000	1023.000000	2046.000000
31.020000	0.043735	25.847233	7.708374	6.713996	5.838189	5.586675	0.000000	-10.000000	-0.191667	11.000000	612.000000	1023.000000	1023.000000	2046.000000
31.040001	0.045951	27.156832	8.083581	6.890480	6.202953	5.979819	0.000000	-10.000000	-0.191667	11.100000	615.833313	1023.000000	1023.000000	2046.000000
31.059999	0.048126	28.442751	8.413645	7.214125	6.549989	6.264992	0.000000	-10.000000	-0.200000	11.233334	618.333313	1023.000000	1023.000000	2046.000000
31.080000	0.049551	29.284740	8.643540	7.409040	6.781067	6.451094	0.000000	-10.000000	-0.191667	11.650000	622.000000	1023.000000	1023.000000	2046.000000
31.100000	0.051024	30.155178	8.945816	7.746374	6.893023	6.569965	0.000000	-10.000000	-0.175000	11.616667	625.833313	1023.000000	1023.000000	2046.000000
31.120001	0.051933	30.692183	9.069516	7.891959	7.033689	6.697019	0.000000	-10.000000	-0.158333	11.583334	629.666687	1023.000000	1023.000000	2046.000000
31.139999	0.053493	31.614326	9.344574	7.992919	7.256416	7.020417	0.000000	-10.000000	-0.150000	11.133334	632.333313	1023.000000	1023.000000	2046.000000
31.160000	0.055073	32.547974	9.730411	8.466089	7.320856	7.030617	0.000000	-10.000000	-0.166667	10.650001	634.833313	1023.000000	1023.000000	2046.000000
31.180000	0.055850	33.007385	9.858560	8.749201	7.348460	7.051166	0.000000	-10.000000	-0.166667	9.850000	639.500000	1023.000000	1023.000000	2046.000000
31.200001	0.055656	32.892750	9.826574	8.701359	7.249269	7.115548	0.000000	-10.000000	-0.166667	9.050000	643.833313	1023.000000	1023.000000	2046.000000
31.219999	0.053551	31.648445	9.443465	8.615979	6.982330	6.606670	0.000000	-10.000000	-0.150000	8.466666	647.000000	1023.000000	1023.000000	2046.000000
31.240000	0.048747	28.809315	8.673824	7.977321	6.338930	5.819239	0.000000	-10.000000	-0.150000	8.066667	649.000000	1023.000000	1023.000000	2046.000000
31.260000	0.045117	26.664267	8.031943	7.434799	5.752147	5.445377	0.000000	-10.000000	-0.133333	7.800000	651.833313	1023.000000	1023.000000	2046.000000
31.280001	0.042527	25.133572	7.509524	7.063778	5.379398	5.180871	0.000000	-10.000000	-0.116667	7.516667	655.333313	1023.000000	1023.000000	2046.000000
31.299999	0.041590	24.579927	7.211174	6.913307	5.313146	5.142301	0.000000	-10.000000	-0.100000	7.366667	657.833313	1023.000000	1023.000000	2046.000000
31.320000	0.041664	24.623623	7.276486	7.133216	5.173918	5.040003	0.000000	-10.000000	-0.100000	7.483333	659.500000	1023.000000	1023.000000	2046.000000
31.340000	0.041447	24.495283	7.170274	7.281940	5.121876	4.921194	0.000000	-10.000000	-0.116667	7.616667	661.166687	1023.000000	1023.000000	2046.000000
31.360001	0.042369	25.040012	7.350173	7.599017	5.083410	5.007412	0.000000	-10.000000	-0.116667	7.650000	664.666687	1023.000000	1023.000000	2046.000000
31.379999	0.042710	25.241768	7.350216	7.671922	5.111721	5.107910	0.000000	-10.000000	-0.125000	7.266667	668.000000	1023.000000	1023.000000	2046.000000
31.400000	0.043249	25.559917	7.339345	7.753708	5.213436	5.253429	0.000000	-10.000000	-0.116667	6.883333	670.666687	1023.000000	1023.000000	2046.000000
31.420000	0.044377	26.226715	7.628496	8.025265	5.192261	5.380693	0.000000	-10.000000	-0.125000	5.866667	672.833313	1023.000000	1023.000000	2046.000000
31.440001	0.044756	26.451019	7.595790	8.089513	5.311819	5.453897	0.000000	-10.000000	-0.116667	4.516666	674.833313	1023.000000	1023.000000	2046.000000
31.459999	0.045778	27.055065	7.756186	8.258552	5.425052	5.615274	0.000000	-10.000000	-0.091667	2.000000	677.333313	1023.000000	1023.000000	2046.000000
31.480000	0.046765	27.638000	7.880481	8.311360	5.562289	5.883872	0.000000	-10.000000	-0.066667	0.216667	678.500000	1023.000000	1023.000000	2046.000000
31.500000	0.047548	28.100971	7.927092	8.525084	5.713435	5.935360	0.000000	-10.000000	-0.050000	-1.633333	679.000000	1023.000000	1023.000000	2046.000000
31.520000	0.049064	28.996561	8.363137	8.812345	5.724580	6.096500	0.000000	-10.000000	-0.050000	-4.066667	679.000000	1023.000000	1023.000000	2046.000000
31.540001	0.049534	29.274624	8.226330	8.743526	5.997810	6.306958	0.000000	-10.000000	-0.050000	-6.500000	679.000000	1023.000000	1023.000000	2046.000000
31.559999	0.049314	29.144432	8.391650	8.692791	5.801053	6.258940	0.000000	-10.000000	-0.033333	-9.016666	679.000000	1023.000000	1023.000000	2046.000000
31.580000	0.048526	28.679136	8.296564	8.505706	5.773751	6.103117	0.000000	-10.000000	-0.016667	-10.233334	679.000000	1023.000000	1023.000000	2046.000000
31.600000	0.047082	27.825541	8.021379	8.159362	5.808977	5.835823	0.000000	-10.000000	0.000000	-11.683333	679.000000	1023.000000	1023.000000	2046.000000
31.620001	0.046360	27.398804	7.933763	7.911173	5.799641	5.754226	0.000000	-10.000000	0.000000	-12.500000	671.666687	1023.000000	1023.000000	2046.000000
31.639999	0.045034	26.614853	7.760767	7.496944	5.686064	5.671079	0.000000	-10.000000	0.000000	-13.016666	662.666687	1023.000000	1023.000000	2046.000000
31.660000	0.043983	25.993793	7.623606	7.265141	5.676776	5.428270	0.000000	-10.000000	0.000000	-13.300000	653.666687	1023.000000	1023.000000	2046.000000
31.680000	0.043866	25.924698	7.732611	7.088416	5.610146	5.493526	0.000000	-10.000000	0.000000	-13.566667	650.666687	1023.000000	1023.000000	2046.000000
31.700001	0.043463	25.686508	7.609520	6.907110	5.700655	5.469223	0.000000	-10.000000	0.016667	-13.933333	647.666687	1023.000000	1023.000000	2046.000000
31.719999	0.043937	25.966768	7.777050	6.935478	5.726812	5.527428	0.000000	-10.000000	0.033333	-14.533334	641.500000	1023.000000	1023.000000	2046.000000
31.740000	0.044786	26.468279	7.940464	6.857564	5.873846	5.796405	0.000000	-10.000000	0.066667	-15.183333	635.000000	1023.000000	1023.000000	2046.000000
31.760000	0.045708	27.013559	8.166303	7.003479	6.065023	5.778754	0.000000	-10.000000	0.083333	-15.583333	630.166687	1023.000000	1023.000000	2046.000000
31.780001	0.047133	27.855736	8.367456	7.189357	6.289090	6.009832	0.000000	-10.000000	0.100000	-16.000000	626.666687	1023.000000	1023.000000	2046.000000
31.799999	0.048073	28.411314	8.500381	7.248152	6.405432	6.257348	0.000000	-10.000000	0.108333	-16.299999	623.000000	1023.000000	1023.000000	2046.000000
31.820000	0.047977	28.354481	8.622427	7.374283	6.307889	6.049883	0.000000	-10.000000	0.125000	-16.850000	617.500000	1023.000000	1023.000000	2046.000000
31.840000	0.048982	28.948214	8.756192	7.422761	6.473203	6.296058	0.000000	-10.000000	0.150000	-17.549999	612.000000	1023.000000	1023.000000	2046.000000
31.860001	0.049363	29.173334	8.875843	7.491780	6.468590	6.337121	0.000000	-10.000000	0.166667	-18.566668	606.166687	1023.000000	1023.000000	2046.000000
31.879999	0.049340	29.160049	8.918269	7.629634	6.377892	6.234254	0.000000	-10.000000	0.183333	-19.566668	600.000000	1023.000000	1023.000000	2046.000000
31.900000	0.048456	28.637619	8.727530	7.612108	6.202367	6.095614	0.000000	-10.000000	0.191667	-20.366667	593.333313	1023.000000	1023.000000	2046.000000
31.920000	0.045860	27.102987	8.243548	7.302073	5.848490	5.708875	0.000000	-10.000000	0.200000	-20.966667	586.500000	1023.000000	1023.000000	2046.000000
31.940001	0.041979	24.809771	7.570585	6.773677	5.353436	5.112072	0.000000	-10.000000	0.200000	-21.333334	579.500000	1023.000000	1023.000000	2046.000000
31.959999	0.037326	22.059879	6.885229	6.060087	4.649832	4.464732	0.000000	-10.000000	0.200000	-21.516666	572.333313	1023.000000	1023.000000	2046.000000
31.980000	0.033028	19.519268	6.113920	5.411312	4.104864	3.889173	0.000000	-10.000000	0.200000	-21.466667	565.166687	1023.000000	1023.000000	2046.000000
32.000000	0.030592	18.079794	5.556770	5.110114	3.825253	3.587657	0.000000	-10.000000	0.200000	-21.166668	558.000000	1023.000000	1023.000000	2046.000000
32.020000	0.029000	17.138735	5.329221	4.870004	3.489800	3.449711	0.000000	-10.000000	0.183333	-20.766666	551.000000	1023.000000	1023.000000	2046.000000
32.040001	0.027766	16.409925	5.007506	4.772035	3.385902	3.244483	0.000000	-10.000000	0.175000	-20.383333	544.166687	1023.000000	1023.000000	2046.000000
32.060001	0.027358	16.168762	4.960645	4.911816	3.223670	3.072631	0.000000	-10.000000	0.166667	-20.133333	537.333313	1023.000000	1023.000000	2046.000000
32.080002	0.026549	15.690395	4.812073	4.881336	3.030561	2.966426	0.000000	-10.000000	0.175000	-20.050001	530.500000	1023.000000	1023.000000	2046.000000
32.099998	0.026252	15.514891	4.595769	4.866282	3.135512	2.917326	0.000000	-10.000000	0.183333	-20.166668	523.666687	1023.000000	1023.000000	2046.000000
32.119999	0.026094	15.421573	4.661664	4.914248	2.979785	2.865875	0.000000	-10.000000	0.191667	-20.550001	517.000000	1023.000000	1023.000000	2046.000000
32.139999	0.025512	15.077562	4.494140	4.838886	2.898684	2.845852	0.000000	-10.000000	0.200000	-20.900000	510.166656	1023.000000	1023.000000	2046.000000
32.160000	0.025307	14.956612	4.357661	4.711850	3.001565	2.885535	0.000000	-10.000000	0.200000	-21.250000	503.166656	1023.000000	1023.000000	2046.000000
32.180000	0.025646	15.156910	4.432520	4.704466	3.044998	2.974926	0.000000	-10.000000	0.216667	-21.549999	496.000000	1023.000000	1023.000000	2046.000000
32.200001	0.025832	15.266443	4.362173	4.567795	3.114352	3.222123	0.000000	-10.000000	0.241667	-21.900000	488.833344	1023.000000	1023.000000	2046.000000
32.220001	0.026495	15.658589	4.425018	4.734668	3.228550	3.270354	0.000000	-10.000000	0.275000	-22.350000	481.500000	1023.000000	1023.000000	2046.000000
32.240002	0.027325	16.149033	4.704088	4.890583	3.184354	3.370008	0.000000	-10.000000	0.291667	-22.716667	474.000000	1023.000000	1023.000000	2046.000000
32.259998	0.027005	15.959862	4.626992	4.824413	3.153293	3.355164	0.000000	-10.000000	0.300000	-23.200001	466.500000	1023.000000	1023.000000	2046.000000
32.279999	0.026304	15.545874	4.564452	4.691854	3.056929	3.232640	0.000000	-10.000000	0.300000	-23.383333	458.833344	1023.000000	1023.000000	2046.000000
32.299999	0.025058	14.809205	4.423386	4.342156	2.925590	3.118074	0.000000	-10.000000	0.291667	-23.600000	451.000000	1023.000000	1023.000000	2046.000000
32.320000	0.023323	13.784094	4.071273	4.049263	2.925757	2.737800	0.000000	-10.000000	0.291667	-23.616667	443.000000	1023.000000	1023.000000	2046.000000
32.340000	0.022081	13.049787	3.971803	3.665471	2.762298	2.650214	0.000000	-10.000000	0.291667	-23.750000	435.000000	1023.000000	1023.000000	2046.000000
32.360001	0.020551	12.145689	3.708284	3.216898	2.679688	2.540818	0.000000	-10.000000	0.291667	-23.600000	427.000000	1023.000000	1023.000000	2046.000000
32.380001	0.019431	11.483715	3.514220	2.910299	2.670036	2.389160	0.000000	-10.000000	0.283333	-23.400000	419.333344	1023.000000	1023.000000	2046.000000
32.400002	0.018795	11.107617	3.484892	2.736008	2.578125	2.308593	0.000000	-10.000000	0.275000	-22.983334	411.666656	1023.000000	1023.000000	2046.000000
32.419998	0.018355	10.847611	3.429415	2.577895	2.595410	2.244891	0.000000	-10.000000	0.275000	-22.900000	404.000000	1023.000000	1023.000000	2046.000000
32.439999	0.018412	10.881622	3.500520	2.426679	2.622134	2.332290	0.000000	-10.000000	0.266667	-22.650000	396.333344	1023.000000	1023.000000	2046.000000
32.459999	0.018919	11.180882	3.717692	2.453094	2.688270	2.321826	0.000000	-10.000000	0.266667	-22.566668	388.666656	1023.000000	1023.000000	2046.000000
32.480000	0.019945	11.787247	3.887608	2.588146	2.911186	2.400307	0.000000	-10.000000	0.258333	-22.133333	381.333344	1023.000000	1023.000000	2046.000000
32.500000	0.021134	12.489971	4.038373	2.619838	3.073943	2.757817	0.000000	-10.000000	0.250000	-21.850000	373.833344	1023.000000	1023.000000	2046.000000
32.520000	0.021743	12.850187	4.197740	2.707371	3.102833	2.842243	0.000000	-10.000000	0.241667	-21.433332	366.500000	1023.000000	1023.000000	2046.000000
32.540001	0.021917	12.952948	4.195212	2.797063	3.174503	2.786169	0.000000	-10.000000	0.241667	-21.200001	359.166656	1023.000000	1023.000000	2046.000000
32.560001	0.022465	13.276946	4.340199	2.954619	3.193694	2.788434	0.000000	-10.000000	0.258333	-21.200001	352.000000	1023.000000	1023.000000	2046.000000
32.580002	0.022852	13.505424	4.477052	3.007392	3.151386	2.869592	0.000000	-10.000000	0.258333	-21.316668	345.000000	1023.000000	1023.000000	2046.000000
32.599998	0.022110	13.066902	4.307425	2.948956	3.048240	2.762281	0.000000	-10.000000	0.258333	-21.533333	338.000000	1023.000000	1023.000000	2046.000000
32.619999	0.020606	12.178434	4.030322	2.875214	2.771005	2.501894	0.000000	-10.000000	0.258333	-21.550001	330.833344	1023.000000	1023.000000	2046.000000
32.639999	0.017568	10.382483	3.526411	2.598637	2.311365	1.946071	0.000000	-10.000000	0.258333	-21.583334	323.666656	1023.000000	1023.000000	2046.000000
32.660000	0.013552	8.009452	2.838185	1.974848	1.878518	1.317900	0.000000	-10.000000	0.266667	-21.550001	316.333344	1023.000000	1023.000000	2046.000000
32.680000	0.009466	5.594183	2.225411	1.268893	1.220113	0.879765	0.000000	-10.000000	0.258333	-21.533333	309.166656	1023.000000	1023.000000	2046.000000
32.700001	0.005981	3.535014	1.532937	0.851753	0.836492	0.313832	0.000000	-10.000000	0.250000	-21.333334	302.000000	1023.000000	1023.000000	2046.000000
32.720001	0.004422	2.613525	1.374441	0.746408	0.448503	0.044172	0.000000	-10.000000	0.250000	-21.166666	294.833344	1023.000000	1023.000000	2046.000000
32.740002	0.003011	1.779685	1.023278	0.592556	0.278149	-0.114299	0.000000	-10.000000	0.250000	-20.966667	287.666656	1023.000000	1023.000000	2046.000000
32.759998	0.002152	1.271718	0.819429	0.490583	0.190979	-0.229273	0.000000	-10.000000	0.258333	-21.016666	280.500000	1023.000000	1023.000000	2046.000000
32.779999	0.001503	0.888153	0.785119	0.483200	-0.089336	-0.290830	0.000000	-10.000000	0.250000	-21.033333	273.500000	1023.000000	1023.000000	2046.000000
32.799999	0.000801	0.473186	0.578685	0.542887	-0.128980	-0.519406	0.000000	-10.000000	0.250000	-21.100000	266.500000	1023.000000	1023.000000	2046.000000
32.820000	0.000845	0.499655	0.468557	0.502557	-0.041163	-0.430296	0.000000	-10.000000	0.250000	-21.000000	259.500000	1023.000000	1023.000000	2046.000000
32.840000	0.000497	0.293914	0.423166	0.406580	-0.198881	-0.336951	0.000000	-10.000000	0.250000	-21.083334	252.500000	1023.000000	1023.000000	2046.000000
32.860001	0.000043	0.025138	0.219993	0.360434	-0.108844	-0.446445	0.000000	-10.000000	0.250000	-20.983334	245.500000	1023.000000	1023.000000	2046.000000
32.880001	0.000371	0.219122	0.294200	0.377568	-0.085394	-0.367252	0.000000	-10.000000	0.250000	-21.000000	238.500000	1023.000000	1023.000000	2046.000000
32.900002	0.000660	0.390207	0.326266	0.239371	-0.066170	-0.109261	0.000000	-10.000000	0.233333	-20.750000	231.500000	1023.000000	1023.000000	2046.000000
32.919998	0.001161	0.685892	0.195909	0.339996	0.190101	-0.040115	0.000000	-10.000000	0.216667	-20.733334	224.500000	1023.000000	1023.000000	2046.000000
32.939999	0.002290	1.353494	0.606525	0.541187	0.075656	0.130126	0.000000	-10.000000	0.200000	-20.816668	217.666672	1023.000000	1023.000000	2046.000000
32.959999	0.002259	1.334778	0.537316	0.633728	0.092591	0.071143	0.000000	-10.000000	0.200000	-21.033333	210.666672	1023.000000	1023.000000	2046.000000
32.980000	0.002092	1.236465	0.425287	0.457496	0.200807	0.152875	0.000000	-10.000000	0.200000	-21.150000	203.666672	1023.000000	1023.000000	2046.000000
33.000000	0.000943	0.557195	0.296556	0.186006	-0.004122	0.078754	0.000000	-10.000000	0.200000	-21.200001	196.500000	1023.000000	1023.000000	2046.000000
33.020000	-0.000675	-0.399046	-0.064746	-0.080794	0.037182	-0.290688	0.000000	-10.000000	0.200000	-21.216667	189.500000	1023.000000	1023.000000	2046.000000
33.040001	-0.001836	-1.085091	-0.133353	-0.416446	-0.176591	-0.358701	0.000000	-10.000000	0.200000	-21.166668	182.500000	1023.000000	1023.000000	2046.000000
33.060001	-0.003523	-2.081918	-0.363448	-0.802994	-0.385243	-0.530233	0.000000	-10.000000	0.200000	-21.100000	175.500000	1023.000000	1023.000000	2046.000000
33.080002	-0.004812	-2.843721	-0.549190	-1.118018	-0.412562	-0.763951	0.000000	-10.000000	0.191667	-20.950001	168.500000	1023.000000	1023.000000	2046.000000
33.099998	-0.005337	-3.154220	-0.518542	-1.284331	-0.570957	-0.780390	0.000000	-10.000000	0.183333	-20.900002	161.500000	1023.000000	1023.000000	2046.000000
33.119999	-0.006087	-3.597267	-0.700287	-1.521767	-0.539268	-0.835945	0.000000	-10.000000	0.183333	-20.733334	154.500000	1023.000000	1023.000000	2046.000000
33.139999	-0.005982	-3.535263	-0.657708	-1.697194	-0.439920	-0.740441	0.000000	-10.000000	0.191667	-20.833334	147.500000	1023.000000	1023.000000	2046.000000
33.160000	-0.005277	-3.118489	-0.466965	-1.648826	-0.396176	-0.606523	0.000000	-10.000000	0.191667	-20.966667	140.500000	1023.000000	1023.000000	2046.000000
33.180000	-0.004429	-2.617525	-0.224351	-1.532469	-0.273708	-0.586996	0.000000	-10.000000	0.183333	-21.100000	133.500000	1023.000000	1023.000000	2046.000000
33.200001	-0.002883	-1.703971	0.010042	-1.417717	-0.071053	-0.225243	0.000000	-10.000000	0.183333	-21.133333	126.500000	1023.000000	1023.000000	2046.000000
33.220001	-0.002305	-1.362435	0.104624	-1.286676	-0.108858	-0.071526	0.000000	-10.000000	0.191667	-21.000000	119.500000	1023.000000	1023.000000	2046.000000
33.240002	-0.001867	-1.103622	0.168993	-1.234756	0.000890	-0.038749	0.000000	-10.000000	0.191667	-20.983334	112.500000	1023.000000	1023.000000	2046.000000
33.259998	-0.001243	-0.734743	0.314152	-1.079381	-0.012432	0.042918	0.000000	-10.000000	0.183333	-20.983334	105.500000	1023.000000	1023.000000	2046.000000
33.279999	-0.000999	-0.590462	0.374420	-0.988703	-0.083100	0.106921	0.000000	-10.000000	0.183333	-21.050001	98.500000	1023.000000	1023.000000	2046.000000
33.299999	-0.001951	-1.153314	0.115758	-1.044177	-0.181487	-0.043407	0.000000	-10.000000	0.191667	-21.133333	91.500000	1023.000000	1023.000000	2046.000000
33.320000	-0.003820	-2.257586	-0.234196	-1.194460	-0.519661	-0.309269	0.000000	-10.000000	0.200000	-21.066668	84.500000	1023.000000	1023.000000	2046.000000
33.340000	-0.006568	-3.881784	-0.736929	-1.574458	-0.918935	-0.651462	0.000000	-10.000000	0.191667	-21.050001	77.333336	1023.000000	1023.000000	2046.000000
33.360001	-0.010235	-6.048827	-1.220972	-1.980178	-1.437499	-1.410178	0.000000	-10.000000	0.191667	-20.750000	70.333336	1023.000000	1023.000000	2046.000000
33.380001	-0.013733	-8.116138	-1.767868	-2.460871	-1.986650	-1.900747	0.000000	-10.000000	0.175000	-20.400002	63.333332	1023.000000	1023.000000	2046.000000
33.400002	-0.016340	-9.656981	-2.301931	-2.808120	-2.372059	-2.174871	0.000000	-10.000000	0.166667	-19.683334	56.500000	1023.000000	1023.000000	2046.000000
33.419998	-0.018350	-10.844736	-2.631458	-2.959453	-2.713554	-2.540270	0.000000	-10.000000	0.150000	-19.266668	49.833332	1023.000000	1023.000000	2046.000000
33.439999	-0.019431	-11.483869	-2.946056	-3.079532	-2.831292	-2.626989	0.000000	-10.000000	0.150000	-18.850000	43.500000	1023.000000	1023.000000	2046.000000
33.459999	-0.020237	-11.959926	-3.138239	-3.061444	-3.013263	-2.746980	0.000000	-10.000000	0.150000	-19.083334	37.333332	1023.000000	1023.000000	2046.000000
33.480000	-0.021036	-12.432059	-3.222143	-3.114895	-3.239549	-2.855473	0.000000	-10.000000	0.158333	-19.233334	28.833334	1023.000000	1023.000000	2046.000000
33.500000	-0.021531	-12.725014	-3.457304	-3.161370	-3.213376	-2.892964	0.000000	-10.000000	0.166667	-19.500000	22.333334	1023.000000	1023.000000	2046.000000
33.520000	-0.021788	-12.876962	-3.528099	-3.068062	-3.274222	-3.006579	0.000000	-10.000000	0.166667	-19.533333	15.833333	1023.000000	1023.000000	2046.000000
33.540001	-0.022079	-13.048459	-3.576252	-3.157505	-3.403529	-2.911173	0.000000	-10.000000	0.158333	-19.416666	11.500000	1023.000000	1023.000000	2046.000000
33.560001	-0.022431	-13.256965	-3.676220	-3.196803	-3.385068	-2.998874	0.000000	-10.000000	0.150000	-19.383333	5.166667	1023.000000	1023.000000	2046.000000
33.580002	-0.022178	-13.107361	-3.760767	-3.218802	-3.255296	-2.872496	0.000000	-10.000000	0.150000	-19.150000	-0.833333	1023.000000	1023.000000	2046.000000
33.599998	-0.021571	-12.748178	-3.778862	-3.246884	-3.126922	-2.595510	0.000000	-10.000000	0.150000	-18.966667	-7.000000	1023.000000	1023.000000	2046.000000
33.619999	-0.021110	-12.476216	-3.667121	-3.160345	-3.122816	-2.525934	0.000000	-10.000000	0.150000	-18.683334	-13.166667	1023.000000	1023.000000	2046.000000
33.639999	-0.020079	-11.866520	-3.551303	-3.048278	-2.956763	-2.310175	0.000000	-10.000000	0.141667	-18.550001	-19.500000	1023.000000	1023.000000	2046.000000
33.660000	-0.019515	-11.533441	-3.464625	-2.898346	-2.953624	-2.216845	0.000000	-10.000000	0.133333	-18.383333	-25.500000	1023.000000	1023.000000	2046.000000
33.680000	-0.020047	-11.847566	-3.506989	-3.013361	-3.068155	-2.259061	0.000000	-10.000000	0.125000	-18.066668	-31.500000	1023.000000	1023.000000	2046.000000
33.700001	-0.021072	-12.453544	-3.729291	-3.270114	-3.030364	-2.423775	0.000000	-10.000000	0.125000	-17.783333	-37.500000	1023.000000	1023.000000	2046.000000
33.720001	-0.022346	-13.206644	-3.943717	-3.414423	-3.113762	-2.734742	0.000000	-10.000000	0.133333	-17.566668	-43.500000	1023.000000	1023.000000	2046.000000
33.740002	-0.023598	-13.946525	-4.123002	-3.880116	-3.281630	-2.661777	0.000000	-10.000000	0.125000	-17.350000	-49.500000	1023.000000	1023.000000	2046.000000
33.759998	-0.025227	-14.909183	-4.362141	-4.243722	-3.348359	-2.954960	0.000000	-10.000000	0.116667	-16.983334	-55.500000	1023.000000	1023.000000	2046.000000
33.779999	-0.026262	-15.520722	-4.528026	-4.536702	-3.406884	-3.049111	0.000000	-10.000000	0.100000	-16.550001	-61.166668	1023.000000	1023.000000	2046.000000
33.799999	-0.026924	-15.912129	-4.552273	-4.644216	-3.536667	-3.178973	0.000000	-10.000000	0.066667	-16.100000	-66.666664	1023.000000	1023.000000	2046.000000
33.820000	-0.027322	-16.147360	-4.631331	-4.918417	-3.510699	-3.086912	0.000000	-10.000000	0.050000	-15.700000	-72.000000	1023.000000	1023.000000	2046.000000
33.840000	-0.027109	-16.021389	-4.544430	-4.996482	-3.351897	-3.128580	0.000000	-10.000000	0.033333	-15.400001	-77.333336	1023.000000	1023.000000	2046.000000
33.860001	-0.026220	-15.496220	-4.312144	-4.867125	-3.233986	-3.082965	0.000000	-10.000000	0.033333	-15.150001	-82.500000	1023.000000	1023.000000	2046.000000
33.880001	-0.024959	-14.750750	-4.056170	-4.869004	-3.082787	-2.742789	0.000000	-10.000000	0.016667	-14.800000	-87.500000	1023.000000	1023.000000	2046.000000
33.900002	-0.023821	-14.078091	-3.934364	-4.765919	-2.793516	-2.584292	0.000000	-10.000000	0.000000	-14.383333	-92.333336	1023.000000	1023.000000	2046.000000
33.919998	-0.022786	-13.466665	-3.729137	-4.482699	-2.727504	-2.527325	0.000000	-10.000000	0.000000	-13.900001	-97.166664	1023.000000	1023.000000	2046.000000
33.939999	-0.021961	-12.978827	-3.634074	-4.557763	-2.614236	-2.172754	0.000000	-10.000000	0.000000	-13.466667	-101.666664	1023.000000	1023.000000	2046.000000
33.959999	-0.021516	-12.715769	-3.436560	-4.430707	-2.585073	-2.263430	0.000000	-10.000000	0.000000	-12.933333	-106.333336	1023.000000	1023.000000	2046.000000
33.980000	-0.021076	-12.455861	-3.468144	-4.206410	-2.498615	-2.282691	0.000000	-10.000000	0.000000	-12.566667	-110.666664	1023.000000	1023.000000	2046.000000
34.000000	-0.022351	-13.209208	-3.640233	-4.428051	-2.780835	-2.360090	0.000000	-10.000000	0.000000	-12.150001	-115.000000	1023.000000	1023.000000	2046.000000
34.020000	-0.024366	-14.400240	-4.016518	-4.596270	-2.986475	-2.800977	0.000000	-10.000000	0.000000	-11.883333	-119.000000	1023.000000	1023.000000	2046.000000
34.040001	-0.026560	-15.697087	-4.409729	-4.869501	-3.279419	-3.138439	0.000000	-10.000000	0.000000	-11.316667	-123.000000	1023.000000	1023.000000	2046.000000
34.060001	-0.029447	-17.402964	-4.796693	-5.277701	-3.717620	-3.610950	0.000000	-10.000000	0.000000	-10.666667	-126.666664	1023.000000	1023.000000	2046.000000
34.080002	-0.032642	-19.291403	-5.252179	-5.647630	-4.203321	-4.188273	0.000000	-10.000000	0.000000	-9.900001	-130.166672	1023.000000	1023.000000	2046.000000
34.099998	-0.034864	-20.604567	-5.770774	-5.997709	-4.460328	-4.375755	0.000000	-10.000000	0.000000	-9.066667	-133.333328	1023.000000	1023.000000	2046.000000
34.119999	-0.036309	-21.458858	-6.081118	-5.973843	-4.716776	-4.687123	0.000000	-10.000000	0.000000	-8.433333	-136.500000	1023.000000	1023.000000	2046.000000
34.139999	-0.037088	-21.919039	-6.284348	-6.090786	-4.830422	-4.713483	0.000000	-10.000000	0.000000	-8.016666	-139.333328	1023.000000	1023.000000	2046.000000
34.160000	-0.037813	-22.347599	-6.515606	-6.050772	-4.870848	-4.910373	0.000000	-10.000000	0.000000	-8.083334	-142.166672	1023.000000	1023.000000	2046.000000
34.180000	-0.038017	-22.468174	-6.603281	-5.980009	-4.962675	-4.922208	0.000000	-10.000000	0.000000	-8.183333	-144.833328	1023.000000	1023.000000	2046.000000
34.200001	-0.038263	-22.613520	-6.698858	-6.039983	-5.011187	-4.863493	0.000000	-10.000000	-0.016667	-8.216667	-147.666672	1023.000000	1023.000000	2046.000000
34.220001	-0.038456	-22.727522	-6.748236	-6.008267	-5.048558	-4.922462	0.000000	-10.000000	-0.016667	-8.150001	-150.333328	1023.000000	1023.000000	2046.000000
34.240002	-0.038521	-22.765913	-6.913278	-6.080011	-4.959171	-4.813453	0.000000	-10.000000	-0.033333	-8.016667	-153.000000	1023.000000	1023.000000	2046.000000
34.259998	-0.038231	-22.594244	-6.928543	-6.006111	-4.884198	-4.775392	0.000000	-10.000000	-0.016667	-7.816667	-155.666672	1023.000000	1023.000000	2046.000000
34.279999	-0.037739	-22.303753	-6.915483	-6.054060	-4.774555	-4.559654	0.000000	-10.000000	-0.025000	-7.466667	-158.333328	1023.000000	1023.000000	2046.000000
34.299999	-0.036995	-21.863897	-6.773076	-5.935545	-4.690970	-4.464305	0.000000	-10.000000	-0.025000	-7.183333	-161.000000	1023.000000	1023.000000	2046.000000
34.320000	-0.035867	-21.197252	-6.670057	-5.918564	-4.494534	-4.114096	0.000000	-10.000000	-0.041667	-7.083333	-163.333328	1023.000000	1023.000000	2046.000000
34.340000	-0.034674	-20.492510	-6.392292	-5.565934	-4.382670	-4.151615	0.000000	-10.000000	-0.058333	-7.233334	-165.666672	1023.000000	1023.000000	2046.000000
34.360001	-0.033945	-20.061516	-6.279595	-5.614026	-4.319951	-3.847943	0.000000	-10.000000	-0.066667	-7.333333	-168.000000	1023.000000	1023.000000	2046.000000
34.380001	-0.034188	-20.205038	-6.271194	-5.618913	-4.312345	-4.002586	0.000000	-10.000000	-0.066667	-7.316667	-170.500000	1023.000000	1023.000000	2046.000000
34.400002	-0.034613	-20.456520	-6.369694	-5.801059	-4.275449	-4.010318	0.000000	-10.000000	-0.058333	-7.266667	-173.000000	1023.000000	1023.000000	2046.000000
34.419998	-0.035587	-21.031633	-6.497685	-5.993423	-4.361284	-4.179242	0.000000	-10.000000	-0.058333	-7.283333	-175.500000	1023.000000	1023.000000	2046.000000
34.439999	-0.036564	-21.609377	-6.575472	-6.387390	-4.463115	-4.183399	0.000000	-10.000000	-0.058333	-7.166667	-178.000000	1023.000000	1023.000000	2046.000000
34.459999	-0.037765	-22.319059	-6.758508	-6.621865	-4.492111	-4.446575	0.000000	-10.000000	-0.075000	-6.683333	-180.333328	1023.000000	1023.000000	2046.000000
34.480000	-0.038369	-22.676029	-6.801384	-6.750306	-4.548859	-4.575480	0.000000	-10.000000	-0.075000	-6.000000	-182.500000	1023.000000	1023.000000	2046.000000
34.500000	-0.038481	-22.742306	-6.771428	-6.908228	-4.539961	-4.522690	0.000000	-10.000000	-0.091667	-5.316667	-184.500000	1023.000000	1023.000000	2046.000000
34.520000	-0.038297	-22.633604	-6.662172	-7.021272	-4.513990	-4.436171	0.000000	-10.000000	-0.091667	-4.983334	-186.333328	1023.000000	1023.000000	2046.000000
34.540001	-0.037773	-22.323595	-6.498889	-7.062461	-4.328246	-4.434000	0.000000	-10.000000	-0.091667	-4.733334	-188.000000	1023.000000	1023.000000	2046.000000
34.560001	-0.036009	-21.281536	-6.087982	-6.825887	-4.124308	-4.243360	0.000000	-10.000000	-0.083333	-4.500000	-189.666672	1023.000000	1023.000000	2046.000000
34.580002	-0.034259	-20.246904	-5.765153	-6.751340	-3.946074	-3.784336	0.000000	-10.000000	-0.083333	-3.983333	-191.166672	1023.000000	1023.000000	2046.000000
34.599998	-0.033073	-19.546246	-5.566079	-6.513468	-3.749230	-3.717468	0.000000	-10.000000	-0.091667	-3.416667	-192.500000	1023.000000	1023.000000	2046.000000
34.619999	-0.031889	-18.846121	-5.415269	-6.307672	-3.531673	-3.591507	0.000000	-10.000000	-0.100000	-2.733333	-193.500000	1023.000000	1023.000000	2046.000000
34.639999	-0.030593	-18.080265	-5.137773	-6.147474	-3.469125	-3.325893	0.000000	-10.000000	-0.100000	-2.166667	-194.333328	1023.000000	1023.000000	2046.000000
34.660000	-0.030048	-17.758123	-5.059312	-6.045171	-3.401881	-3.251759	0.000000	-10.000000	-0.100000	-1.866667	-194.833328	1023.000000	1023.000000	2046.000000
34.680000	-0.030410	-17.972603	-5.166309	-5.943356	-3.475299	-3.387638	0.000000	-10.000000	-0.100000	-1.933333	-195.000000	1023.000000	1023.000000	2046.000000
34.700001	-0.031387	-18.549526	-5.246817	-5.936406	-3.732521	-3.633783	0.000000	-10.000000	-0.108333	-2.150000	-195.333328	1023.000000	1023.000000	2046.000000
34.720001	-0.032985	-19.493988	-5.482284	-6.263654	-3.964847	-3.783202	0.000000	-10.000000	-0.108333	-1.816667	-195.666672	1023.000000	1023.000000	2046.000000
34.740002	-0.035118	-20.754959	-5.872089	-6.456327	-4.124595	-4.301949	0.000000	-10.000000	-0.108333	-1.066667	-196.000000	1023.000000	1023.000000	2046.000000
34.759998	-0.037213	-21.993029	-6.029815	-6.646207	-4.596275	-4.720732	0.000000	-10.000000	-0.108333	0.033333	-196.000000	1023.000000	1023.000000	2046.000000
34.779999	-0.039767	-23.502256	-6.541986	-7.051288	-4.936579	-4.972403	0.000000	-10.000000	-0.116667	1.400000	-196.000000	1023.000000	1023.000000	2046.000000
34.799999	-0.041655	-24.617861	-6.931191	-7.170149	-5.171308	-5.345212	0.000000	-10.000000	-0.133333	3.050000	-196.000000	1023.000000	1023.000000	2046.000000
34.820000	-0.042064	-24.859991	-7.058811	-7.156185	-5.302923	-5.342071	0.000000	-10.000000	-0.141667	4.883333	-196.000000	1023.000000	1023.000000	2046.000000
34.840000	-0.042434	-25.078407	-7.266418	-7.194831	-5.294229	-5.322930	0.000000	-10.000000	-0.166667	6.566667	-196.000000	1023.000000	1023.000000	2046.000000
34.860001	-0.042413	-25.066027	-7.348539	-7.070261	-5.233738	-5.413488	0.000000	-10.000000	-0.200000	8.350000	-196.000000	1023.000000	1023.000000	2046.000000
34.880001	-0.041845	-24.730150	-7.245187	-6.935838	-5.274645	-5.274481	0.000000	-10.000000	-0.225000	10.366667	-196.000000	1023.000000	1023.000000	2046.000000
34.900002	-0.041322	-24.421095	-7.378910	-6.970065	-5.061868	-5.010252	0.000000	-10.000000	-0.250000	12.333334	-196.000000	1023.000000	1023.000000	2046.000000
34.919998	-0.040870	-24.154306	-7.404095	-6.767873	-4.876544	-5.105795	0.000000	-10.000000	-0.266667	14.000000	-196.000000	1023.000000	1023.000000	2046.000000
34.939999	-0.039895	-23.577969	-7.205067	-6.672264	-4.839909	-4.860730	0.000000	-10.000000	-0.308333	15.783334	-121.500000	1023.000000	1023.000000	2046.000000
34.959999	-0.038994	-23.045269	-7.143921	-6.591120	-4.668667	-4.641561	0.000000	-10.000000	-0.333333	17.033333	-47.000000	1023.000000	1023.000000	2046.000000
34.980000	-0.037857	-22.373363	-7.010261	-6.437695	-4.386633	-4.538774	0.000000	-10.000000	-0.358333	17.916666	29.500000	1023.000000	1023.000000	2046.000000
35.000000	-0.036102	-21.336079	-6.788010	-6.348164	-4.168086	-4.031820	0.000000	-10.000000	-0.375000	18.066668	33.500000	1023.000000	1023.000000	2046.000000
35.020000	-0.034067	-20.133799	-6.360532	-5.990118	-3.974602	-3.808546	0.000000	-10.000000	-0.375000	18.200001	39.500000	1023.000000	1023.000000	2046.000000
35.040001	-0.032255	-19.062935	-6.064161	-5.737702	-3.626588	-3.634483	0.000000	-10.000000	-0.350000	18.350000	45.500000	1023.000000	1023.000000	2046.000000
35.060001	-0.030854	-18.234537	-5.842542	-5.750712	-3.422737	-3.218545	0.000000	-10.000000	-0.333333	18.350000	51.500000	1023.000000	1023.000000	2046.000000
35.080002	-0.030216	-17.857847	-5.653346	-5.598543	-3.319062	-3.286896	0.000000	-10.000000	-0.316667	18.250000	57.500000	1023.000000	1023.000000	2046.000000
35.099998	-0.029981	-17.718637	-5.646363	-5.674107	-3.119908	-3.278260	0.000000	-10.000000	-0.350000	18.216667	63.500000	1023.000000	1023.000000	2046.000000
35.119999	-0.030347	-17.934837	-5.695378	-5.968752	-3.097400	-3.173307	0.000000	-10.000000	-0.366667	18.150000	69.500000	1023.000000	1023.000000	2046.000000
35.139999	-0.030520	-18.037394	-5.523380	-5.935770	-3.201858	-3.376385	0.000000	-10.000000	-0.416667	18.516666	75.500000	1023.000000	1023.000000	2046.000000
35.160000	-0.030361	-17.943253	-5.547820	-6.051749	-3.000145	-3.343539	0.000000	-10.000000	-0.441667	19.116667	81.833336	1023.000000	1023.000000	2046.000000
35.180000	-0.030094	-17.785433	-5.456066	-6.264994	-2.968825	-3.095548	0.000000	-10.000000	-0.458333	20.283333	88.166664	1023.000000	1023.000000	2046.000000
35.200001	-0.029057	-17.172785	-5.187155	-6.012750	-2.770127	-3.202753	0.000000	-10.000000	-0.458333	21.233334	95.000000	1023.000000	1023.000000	2046.000000
35.220001	-0.027693	-16.366375	-4.849579	-5.938849	-2.562295	-3.015651	0.000000	-10.000000	-0.458333	22.050001	101.833336	1023.000000	1023.000000	2046.000000
35.240002	-0.025651	-15.159461	-4.422669	-5.883714	-2.311589	-2.541489	0.000000	-10.000000	-0.475000	22.450001	109.166664	1023.000000	1023.000000	2046.000000
35.259998	-0.023006	-13.596675	-3.900676	-5.377840	-1.944010	-2.374150	0.000000	-10.000000	-0.500000	22.850000	116.500000	1023.000000	1023.000000	2046.000000
35.279999	-0.020764	-12.271767	-3.512863	-5.079850	-1.603789	-2.075265	0.000000	-10.000000	-0.533333	23.450001	124.166664	1023.000000	1023.000000	2046.000000
35.299999	-0.018849	-11.140014	-3.143500	-4.858473	-1.455825	-1.682215	0.000000	-10.000000	-0.558333	24.049999	132.000000	1023.000000	1023.000000	2046.000000
35.320000	-0.016695	-9.867033	-2.817955	-4.398069	-1.093929	-1.557080	0.000000	-10.000000	-0.566667	24.500000	140.000000	1023.000000	1023.000000	2046.000000
35.340000	-0.014687	-8.679893	-2.524560	-4.191861	-0.750918	-1.212556	0.000000	-10.000000	-0.558333	24.900000	148.000000	1023.000000	1023.000000	2046.000000
35.360001	-0.013009	-7.688468	-2.112820	-3.872121	-0.764541	-0.938985	0.000000	-10.000000	-0.550000	24.916668	156.166672	1023.000000	1023.000000	2046.000000
35.380001	-0.011740	-6.938345	-1.915225	-3.418352	-0.659238	-0.945531	0.000000	-10.000000	-0.541667	25.033335	164.500000	1023.000000	1023.000000	2046.000000
35.400002	-0.011824	-6.988132	-1.830684	-3.355918	-0.721356	-1.080174	0.000000	-10.000000	-0.541667	24.983334	172.833328	1023.000000	1023.000000	2046.000000
35.419998	-0.012060	-7.127316	-1.779127	-3.350763	-0.858489	-1.138936	0.000000	-10.000000	-0.541667	25.166666	181.166672	1023.000000	1023.000000	2046.000000
35.439999	-0.013706	-8.100376	-1.944737	-3.429703	-1.116205	-1.609731	0.000000	-10.000000	-0.558333	25.483334	189.500000	1023.000000	1023.000000	2046.000000
35.459999	-0.016451	-9.722650	-2.446604	-3.692892	-1.486739	-2.096414	0.000000	-10.000000	-0.558333	25.566668	198.000000	1023.000000	1023.000000	2046.000000
35.480000	-0.018370	-10.856894	-2.776035	-3.874995	-1.894653	-2.311210	0.000000	-10.000000	-0.558333	25.550001	206.500000	1023.000000	1023.000000	2046.000000
35.500000	-0.018908	-11.174845	-2.939171	-3.847379	-1.997050	-2.391245	0.000000	-10.000000	-0.541667	25.383333	215.000000	1023.000000	1023.000000	2046.000000
35.520000	-0.019055	-11.261534	-3.121248	-3.696319	-1.943949	-2.500018	0.000000	-10.000000	-0.541667	25.300001	223.500000	1023.000000	1023.000000	2046.000000
35.540001	-0.018342	-10.840065	-2.998178	-3.540244	-2.005283	-2.296360	0.000000	-10.000000	-0.550000	25.300001	232.000000	1023.000000	1023.000000	2046.000000
35.560001	-0.017108	-10.110652	-2.755198	-3.092384	-1.928956	-2.334115	0.000000	-10.000000	-0.558333	25.333334	240.500000	1023.000000	1023.000000	2046.000000
35.580002	-0.016174	-9.558931	-2.795741	-2.919930	-1.729554	-2.113705	0.000000	-10.000000	-0.558333	25.300001	248.833328	1023.000000	1023.000000	2046.000000
35.599998	-0.015507	-9.164406	-2.657629	-2.828480	-1.734623	-1.943673	0.000000	-10.000000	-0.550000	25.433334	257.333344	1023.000000	1023.000000	2046.000000
35.619999	-0.013960	-8.250465	-2.376954	-2.468188	-1.566497	-1.838827	0.000000	-10.000000	-0.558333	25.350000	265.666656	1023.000000	1023.000000	2046.000000
35.639999	-0.012532	-7.406657	-2.369034	-2.361300	-1.220879	-1.455444	0.000000	-10.000000	-0.575000	25.516666	274.333344	1023.000000	1023.000000	2046.000000
35.660000	-0.011275	-6.663444	-2.082608	-2.199970	-1.161356	-1.219509	0.000000	-10.000000	-0.591667	25.766666	282.666656	1023.000000	1023.000000	2046.000000
35.680000	-0.009134	-5.398253	-1.781369	-1.835705	-0.805042	-0.976137	0.000000	-10.000000	-0.600000	26.233334	291.333344	1023.000000	1023.000000	2046.000000
35.700001	-0.007338	-4.337013	-1.655672	-1.578449	-0.495176	-0.607716	0.000000	-10.000000	-0.591667	26.416668	300.000000	1023.000000	1023.000000	2046.000000
35.720001	-0.005421	-3.203703	-1.161028	-1.238265	-0.402283	-0.402127	0.000000	-10.000000	-0.591667	26.133333	308.833344	1023.000000	1023.000000	2046.000000
35.740002	-0.002821	-1.666942	-0.718964	-0.850558	-0.061132	-0.036288	0.000000	-10.000000	-0.583333	26.233334	317.500000	1023.000000	1023.000000	2046.000000
35.759998	-0.001404	-0.829805	-0.576674	-0.657351	0.233917	0.170303	0.000000	-10.000000	-0.575000	25.833334	326.166656	1023.000000	1023.000000	2046.000000
35.779999	-0.000981	-0.579618	-0.276346	-0.610107	0.210787	0.096049	0.000000	-10.000000	-0.550000	25.566668	335.000000	1023.000000	1023.000000	2046.000000
35.799999	-0.000255	-0.150419	-0.240758	-0.720550	0.447436	0.363453	0.000000	-10.000000	-0.533333	24.950001	343.666656	1023.000000	1023.000000	2046.000000
35.820000	-0.000080	-0.047250	-0.206481	-0.764761	0.568278	0.355714	0.000000	-10.000000	-0.525000	25.016666	352.000000	1023.000000	1023.000000	2046.000000
35.840000	-0.000461	-0.272193	-0.160497	-0.848786	0.508503	0.228587	0.000000	-10.000000	-0.533333	25.250000	360.333344	1023.000000	1023.000000	2046.000000
35.860001	0.000162	0.095833	-0.061395	-0.954730	0.669818	0.442140	0.000000	-10.000000	-0.550000	25.366667	368.666656	1023.000000	1023.000000	2046.000000
35.880001	0.001119	0.661180	0.196099	-0.819137	0.804350	0.479868	0.000000	-10.000000	-0.566667	25.516666	377.166656	1023.000000	1023.000000	2046.000000
35.900002	0.002334	1.379602	0.429628	-0.681902	1.003461	0.628415	0.000000	-10.000000	-0.566667	25.583334	385.500000	1023.000000	1023.000000	2046.000000
35.919998	0.004023	2.377568	0.907075	-0.508749	1.139813	0.839429	0.000000	-10.000000	-0.558333	25.516666	394.166656	1023.000000	1023.000000	2046.000000
35.939999	0.006926	4.093297	1.440277	-0.163713	1.538978	1.277755	0.000000	-10.000000	-0.558333	25.650000	402.666656	1023.000000	1023.000000	2046.000000
35.959999	0.009700	5.732469	1.848608	0.200140	2.002644	1.681076	0.000000	-10.000000	-0.566667	25.466667	411.333344	1023.000000	1023.000000	2046.000000
35.980000	0.011670	6.897254	2.276592	0.634048	2.197867	1.788746	0.000000	-10.000000	-0.583333	25.933334	419.666656	1023.000000	1023.000000	2046.000000
36.000000	0.013986	8.265692	2.616488	0.937161	2.495268	2.216775	0.000000	-10.000000	-0.591667	25.916668	428.333344	1023.000000	1023.000000	2046.000000
36.020000	0.015994	9.452515	3.126783	1.428147	2.638580	2.259004	0.000000	-10.000000	-0.600000	26.400000	437.000000	1023.000000	1023.000000	2046.000000
36.040001	0.018215	10.765328	3.459207	1.712937	2.938235	2.654950	0.000000	-10.000000	-0.591667	26.033333	445.833344	1023.000000	1023.000000	2046.000000
36.060001	0.019998	11.818650	3.676758	2.069503	3.143584	2.928804	0.000000	-10.000000	-0.583333	25.816668	454.500000	1023.000000	1023.000000	2046.000000
36.080002	0.021353	12.619590	4.099697	2.604784	3.032014	2.883094	0.000000	-10.000000	-0.566667	25.533333	463.166656	1023.000000	1023.000000	2046.000000
36.099998	0.021602	12.766975	4.174412	2.752006	3.015120	2.825438	0.000000	-10.000000	-0.558333	25.400000	471.666656	1023.000000	1023.000000	2046.000000
36.119999	0.021065	12.449476	4.104671	2.704319	3.000697	2.639790	0.000000	-10.000000	-0.541667	25.116667	480.333344	1023.000000	1023.000000	2046.000000
36.139999	0.018790	11.104908	3.719110	2.457263	2.746152	2.182383	0.000000	-10.000000	-0.533333	25.100000	488.666656	1023.000000	1023.000000	2046.000000
36.160000	0.016062	9.492777	3.345908	2.257539	2.157472	1.731858	0.000000	-10.000000	-0.516667	24.883333	497.166656	1023.000000	1023.000000	2046.000000
36.180000	0.013664	8.075225	2.957396	2.042186	1.643956	1.431687	0.000000	-10.000000	-0.508333	24.700001	505.500000	1023.000000	1023.000000	2046.000000
36.200001	0.012606	7.450435	2.631566	2.040547	1.563751	1.214571	0.000000	-10.000000	-0.500000	24.116667	513.833313	1023.000000	1023.000000	2046.000000
36.220001	0.012976	7.668839	2.618719	2.131509	1.532853	1.385757	0.000000	-10.000000	-0.491667	23.900000	522.000000	1023.000000	1023.000000	2046.000000
36.240002	0.013971	8.257134	2.840019	2.578062	1.518138	1.320915	0.000000	-10.000000	-0.475000	23.666666	530.000000	1023.000000	1023.000000	2046.000000
36.259998	0.014744	8.713839	2.845447	2.751107	1.610903	1.506381	0.000000	-10.000000	-0.475000	23.150000	538.000000	1023.000000	1023.000000	2046.000000
36.279999	0.015394	9.097936	2.854746	2.957134	1.726498	1.559558	0.000000	-10.000000	-0.491667	22.833334	545.666687	1023.000000	1023.000000	2046.000000
36.299999	0.016809	9.933981	3.075298	3.159576	1.842091	1.857016	0.000000	-10.000000	-0.508333	22.650002	553.333313	1023.000000	1023.000000	2046.000000
36.320000	0.018353	10.846409	3.385070	3.469115	1.953379	2.038845	0.000000	-10.000000	-0.500000	22.800001	560.833313	1023.000000	1023.000000	2046.000000
36.340000	0.019397	11.463588	3.341721	3.540094	2.227740	2.354032	0.000000	-10.000000	-0.483333	22.550001	568.500000	1023.000000	1023.000000	2046.000000
36.360001	0.020493	12.111465	3.549897	3.807179	2.355710	2.398679	0.000000	-10.000000	-0.466667	22.433334	576.000000	1023.000000	1023.000000	2046.000000
36.380001	0.022583	13.346704	3.925036	4.090278	2.551764	2.779626	0.000000	-10.000000	-0.458333	22.166668	583.500000	1023.000000	1023.000000	2046.000000
36.400002	0.024340	14.384783	4.150168	4.404953	2.796618	3.033045	0.000000	-10.000000	-0.450000	22.083334	591.000000	1023.000000	1023.000000	2046.000000
36.419998	0.026129	15.442278	4.396981	4.668619	3.039830	3.336848	0.000000	-10.000000	-0.441667	21.650002	598.500000	1023.000000	1023.000000	2046.000000
36.439999	0.027864	16.467869	4.763268	4.937850	3.203749	3.563002	0.000000	-10.000000	-0.425000	21.433334	605.833313	1023.000000	1023.000000	2046.000000
36.459999	0.029471	17.417509	5.112186	5.167181	3.329743	3.808399	0.000000	-10.000000	-0.408333	20.983334	613.000000	1023.000000	1023.000000	2046.000000
36.480000	0.029974	17.714617	5.100976	5.175446	3.564492	3.873704	0.000000	-10.000000	-0.391667	20.550001	620.000000	1023.000000	1023.000000	2046.000000
36.500000	0.029746	17.579901	5.077637	5.039391	3.617061	3.845812	0.000000	-10.000000	-0.375000	20.066668	626.833313	1023.000000	1023.000000	2046.000000
36.520000	0.029353	17.347746	5.072323	4.966843	3.620753	3.687827	0.000000	-10.000000	-0.366667	19.766666	633.666687	1023.000000	1023.000000	2046.000000
36.540001	0.029385	17.366322	5.138199	4.830582	3.617877	3.779663	0.000000	-10.000000	-0.366667	19.716667	640.333313	1023.000000	1023.000000	2046.000000
36.560001	0.029586	17.485285	5.224842	4.770144	3.680226	3.810074	0.000000	-10.000000	-0.383333	19.850000	647.000000	1023.000000	1023.000000	2046.000000
36.580002	0.030226	17.863316	5.283101	4.702594	3.867144	4.010477	0.000000	-10.000000	-0.383333	19.983334	653.500000	1023.000000	1023.000000	2046.000000
36.599998	0.031211	18.445555	5.564114	4.849505	3.996458	4.035477	0.000000	-10.000000	-0.391667	20.200001	660.166687	1023.000000	1023.000000	2046.000000
36.619999	0.032998	19.501980	5.894639	5.109213	4.242834	4.255293	0.000000	-10.000000	-0.391667	20.150000	666.833313	1023.000000	1023.000000	2046.000000
36.639999	0.035736	21.119875	6.453974	5.446008	4.568847	4.651046	0.000000	-10.000000	-0.400000	20.350000	673.666687	1023.000000	1023.000000	2046.000000
36.660000	0.038486	22.745214	6.856867	5.810806	5.011154	5.066389	0.000000	-10.000000	-0.400000	20.583334	680.333313	1023.000000	1023.000000	2046.000000
36.680000	0.040487	23.927982	7.313213	6.230508	5.148848	5.235414	0.000000	-10.000000	-0.416667	20.883333	687.166687	1023.000000	1023.000000	2046.000000
36.700001	0.042397	25.056343	7.518117	6.586619	5.470183	5.481424	0.000000	-10.000000	-0.416667	21.166666	694.000000	1023.000000	1023.000000	2046.000000
36.720001	0.044064	26.041872	8.020002	6.968570	5.498849	5.554451	0.000000	-10.000000	-0.408333	20.966667	701.000000	1023.000000	1023.000000	2046.000000
36.740002	0.046180	27.292524	8.333030	7.151683	5.803260	6.004551	0.000000	-10.000000	-0.383333	20.650000	708.166687	1023.000000	1023.000000	2046.000000
36.759998	0.047607	28.135704	8.684629	7.544582	5.818429	6.088062	0.000000	-10.000000	-0.366667	20.100000	715.166687	1023.000000	1023.000000	2046.000000
36.779999	0.048647	28.750317	8.832820	7.900609	5.902977	6.113911	0.000000	-10.000000	-0.341667	19.516666	722.000000	1023.000000	1023.000000	2046.000000
36.799999	0.049223	29.090815	8.939265	8.019773	5.931936	6.199840	0.000000	-10.000000	-0.316667	18.983334	728.500000	1023.000000	1023.000000	2046.000000
36.820000	0.048321	28.557819	8.826348	7.972104	5.809600	5.949767	0.000000	-10.000000	-0.308333	18.266666	735.000000	1023.000000	1023.000000	2046.000000
36.840000	0.045042	26.620012	8.356785	7.622575	5.316204	5.324449	0.000000	-10.000000	-0.291667	17.750000	741.333313	1023.000000	1023.000000	2046.000000
36.860001	0.040874	24.156626	7.574727	7.136977	4.754641	4.690281	0.000000	-10.000000	-0.291667	16.933334	747.500000	1023.000000	1023.000000	2046.000000
36.880001	0.038269	22.616892	7.133375	6.732502	4.288033	4.462982	0.000000	-10.000000	-0.283333	16.200001	753.166687	1023.000000	1023.000000	2046.000000
36.900002	0.037067	21.906824	6.932792	6.634213	4.060697	4.279120	0.000000	-10.000000	-0.300000	15.633333	758.666687	1023.000000	1023.000000	2046.000000
36.919998	0.036741	21.714138	6.731132	6.652380	4.032976	4.297649	0.000000	-10.000000	-0.291667	15.233334	763.833313	1023.000000	1023.000000	2046.000000
36.939999	0.036709	21.695312	6.685147	6.825654	4.012464	4.172049	0.000000	-10.000000	-0.291667	15.283334	769.000000	1023.000000	1023.000000	2046.000000
36.959999	0.037582	22.211029	6.745610	7.040332	4.107230	4.317857	0.000000	-10.000000	-0.283333	15.133333	774.166687	1023.000000	1023.000000	2046.000000
36.980000	0.038399	22.693535	6.977899	7.238924	4.068861	4.407851	0.000000	-10.000000	-0.275000	15.150001	779.333313	1023.000000	1023.000000	2046.000000
37.000000	0.038924	23.004374	6.981488	7.382531	4.129462	4.510892	0.000000	-10.000000	-0.258333	14.850000	784.500000	1023.000000	1023.000000	2046.000000
37.020000	0.039803	23.523750	7.048802	7.566159	4.314220	4.594570	0.000000	-10.000000	-0.250000	14.650001	789.333313	1023.000000	1023.000000	2046.000000
37.040001	0.041030	24.248775	7.426637	7.790135	4.273779	4.758225	0.000000	-10.000000	-0.250000	14.483334	794.166687	1023.000000	1023.000000	2046.000000
37.060001	0.042172	24.923920	7.543039	7.953430	4.454128	4.973323	0.000000	-10.000000	-0.250000	14.266666	799.000000	1023.000000	1023.000000	2046.000000
37.080002	0.043148	25.500389	7.634414	8.089330	4.674373	5.102273	0.000000	-10.000000	-0.250000	13.983334	804.000000	1023.000000	1023.000000	2046.000000
37.099998	0.044921	26.548151	7.757590	8.351162	5.039310	5.400088	0.000000	-10.000000	-0.241667	13.683333	808.666687	1023.000000	1023.000000	2046.000000
37.119999	0.046700	27.599588	8.307391	8.644855	5.011090	5.636252	0.000000	-10.000000	-0.241667	13.200000	813.333313	1023.000000	1023.000000	2046.000000
37.139999	0.047953	28.340054	8.377074	8.799588	5.270039	5.893352	0.000000	-10.000000	-0.216667	12.783334	817.666687	1023.000000	1023.000000	2046.000000
37.160000	0.048684	28.772358	8.486520	8.957678	5.440051	5.888110	0.000000	-10.000000	-0.208333	11.983334	822.000000	1023.000000	1023.000000	2046.000000
37.180000	0.048831	28.859102	8.684153	8.874720	5.369072	5.931158	0.000000	-10.000000	-0.175000	11.250000	826.000000	1023.000000	1023.000000	2046.000000
37.200001	0.048337	28.566956	8.531318	8.677782	5.476859	5.880998	0.000000	-10.000000	-0.166667	10.283334	830.000000	1023.000000	1023.000000	2046.000000
37.220001	0.047596	28.129320	8.371272	8.478765	5.555200	5.724085	0.000000	-10.000000	-0.150000	9.666667	833.666687	1023.000000	1023.000000	2046.000000
37.240002	0.047077	27.822735	8.349032	8.254866	5.506096	5.712741	0.000000	-10.000000	-0.150000	9.300000	837.000000	1023.000000	1023.000000	2046.000000
37.259998	0.046778	27.645821	8.411016	8.073940	5.489299	5.671566	0.000000	-10.000000	-0.150000	9.216666	840.166687	1023.000000	1023.000000	2046.000000
37.279999	0.046976	27.762793	8.357968	8.012897	5.641331	5.750597	0.000000	-10.000000	-0.150000	9.183333	843.333313	1023.000000	1023.000000	2046.000000
37.299999	0.047608	28.136261	8.513691	8.032689	5.776406	5.813475	0.000000	-10.000000	-0.150000	8.966667	846.500000	1023.000000	1023.000000	2046.000000
37.320000	0.048883	28.889700	8.922966	8.166189	5.837141	5.963403	0.000000	-10.000000	-0.166667	8.616667	849.500000	1023.000000	1023.000000	2046.000000
37.340000	0.050621	29.916988	9.195701	8.367907	6.156619	6.196763	0.000000	-10.000000	-0.166667	8.216667	852.500000	1023.000000	1023.000000	2046.000000
37.360001	0.052647	31.114140	9.566582	8.641000	6.483910	6.422649	0.000000	-10.000000	-0.183333	8.133333	855.333313	1023.000000	1023.000000	2046.000000
37.380001	0.055131	32.582214	9.996300	9.001857	6.802489	6.781570	0.000000	-10.000000	-0.183333	8.250000	858.000000	1023.000000	1023.000000	2046.000000
37.400002	0.056711	33.515999	10.235708	9.272858	6.998601	7.008832	0.000000	-10.000000	-0.200000	8.550000	860.666687	1023.000000	1023.000000	2046.000000
37.419998	0.057737	34.122437	10.324173	9.556278	7.263505	6.978481	0.000000	-10.000000	-0.183333	8.416667	863.500000	1023.000000	1023.000000	2046.000000
37.439999	0.059252	35.018181	10.668169	9.655070	7.344883	7.350059	0.000000	-10.000000	-0.150000	8.050000	866.500000	1023.000000	1023.000000	2046.000000
37.459999	0.060690	35.867607	11.007082	9.982372	7.446488	7.431665	0.000000	-10.000000	-0.133333	7.366667	869.166687	1023.000000	1023.000000	2046.000000
37.480000	0.061609	36.410927	11.189297	10.323282	7.432040	7.466308	0.000000	-10.000000	-0.133333	6.783333	871.833313	1023.000000	1023.000000	2046.000000
37.500000	0.061130	36.127724	11.041883	10.337379	7.422585	7.325879	0.000000	-10.000000	-0.150000	6.350000	874.166687	1023.000000	1023.000000	2046.000000
37.520000	0.059490	35.158752	10.889411	10.174905	7.106213	6.988224	0.000000	-10.000000	-0.150000	5.983334	876.500000	1023.000000	1023.000000	2046.000000
37.540001	0.056150	33.184814	10.265670	9.686681	6.693152	6.539311	0.000000	-10.000000	-0.150000	5.750000	878.500000	1023.000000	1023.000000	2046.000000
37.560001	0.051681	30.543301	9.500786	9.108025	6.051946	5.882545	0.000000	-10.000000	-0.150000	5.366667	880.500000	1023.000000	1023.000000	2046.000000
37.580002	0.048864	28.878637	8.846942	8.641243	5.807282	5.583170	0.000000	-10.000000	-0.141667	5.100000	882.333313	1023.000000	1023.000000	2046.000000
37.599998	0.047349	27.983168	8.683805	8.457831	5.445519	5.396012	0.000000	-10.000000	-0.133333	4.850000	884.000000	1023.000000	1023.000000	2046.000000
37.619999	0.046660	27.575960	8.441729	8.458550	5.301917	5.373765	0.000000	-10.000000	-0.125000	4.883333	885.666687	1023.000000	1023.000000	2046.000000
37.639999	0.046336	27.384756	8.236098	8.555797	5.363017	5.229845	0.000000	-10.000000	-0.125000	4.850000	887.166687	1023.000000	1023.000000	2046.000000
37.660000	0.046825	27.673292	8.437331	8.765413	5.241561	5.228986	0.000000	-10.000000	-0.133333	4.833333	888.833313	1023.000000	1023.000000	2046.000000
37.680000	0.047374	27.998285	8.521233	8.896205	5.186995	5.393854	0.000000	-10.000000	-0.141667	4.633334	890.333313	1023.000000	1023.000000	2046.000000
37.700001	0.047566	28.111212	8.497302	9.022118	5.213785	5.378007	0.000000	-10.000000	-0.133333	4.266667	892.000000	1023.000000	1023.000000	2046.000000
37.720001	0.048367	28.585077	8.489717	9.161119	5.424724	5.509517	0.000000	-10.000000	-0.116667	3.433333	893.833313	1023.000000	1023.000000	2046.000000
37.740002	0.049350	29.165937	8.895916	9.339843	5.281077	5.649102	0.000000	-10.000000	-0.100000	2.450000	895.500000	1023.000000	1023.000000	2046.000000
37.759998	0.050254	29.699940	8.937628	9.469532	5.433021	5.859758	0.000000	-10.000000	-0.100000	1.733333	896.666687	1023.000000	1023.000000	2046.000000
37.779999	0.050855	30.055107	8.958906	9.604686	5.623038	5.868476	0.000000	-10.000000	-0.100000	1.000000	897.000000	1023.000000	1023.000000	2046.000000
37.799999	0.052346	30.936529	9.146209	9.820137	5.851668	6.118515	0.000000	-10.000000	-0.108333	0.500000	897.000000	1023.000000	1023.000000	2046.000000
37.820000	0.054033	31.933371	9.613885	10.048990	5.853570	6.416926	0.000000	-10.000000	-0.108333	0.000000	897.000000	1023.000000	1023.000000	2046.000000
37.840000	0.054860	32.422180	9.669622	10.206485	5.992741	6.553331	0.000000	-10.000000	-0.108333	0.000000	897.000000	1023.000000	1023.000000	2046.000000
37.860001	0.055146	32.591496	9.621284	10.231758	6.234411	6.504041	0.000000	-10.000000	-0.100000	-0.783333	897.000000	1023.000000	1023.000000	2046.000000
37.880001	0.054949	32.474663	9.791539	10.127398	6.061274	6.494452	0.000000	-10.000000	-0.100000	-1.733333	897.000000	1023.000000	1023.000000	2046.000000
37.900002	0.053904	31.857405	9.638687	9.808909	5.974988	6.434819	0.000000	-10.000000	-0.100000	-2.866667	897.000000	1023.000000	1023.000000	2046.000000
37.919998	0.052802	31.206051	9.413761	9.531385	6.066001	6.194904	0.000000	-10.000000	-0.100000	-3.150000	897.000000	1023.000000	1023.000000	2046.000000
37.939999	0.052123	30.804672	9.271561	9.286802	6.095741	6.150569	0.000000	-10.000000	-0.100000	-3.133333	897.000000	1023.000000	1023.000000	2046.000000
37.959999	0.051405	30.380482	9.236732	9.042809	5.986839	6.114100	0.000000	-10.000000	-0.100000	-2.933333	897.000000	1023.000000	1023.000000	2046.000000
37.980000	0.050954	30.113729	9.197092	8.919745	6.039660	5.957232	0.000000	-10.000000	-0.091667	-2.716667	897.000000	1023.000000	1023.000000	2046.000000
38.000000	0.051507	30.440918	9.321530	8.808594	6.175631	6.135164	0.000000	-10.000000	-0.091667	-2.766667	897.000000	1023.000000	1023.000000	2046.000000
38.020000	0.052156	30.824087	9.583252	8.879831	6.141128	6.219875	0.000000	-10.000000	-0.091667	-2.950000	897.000000	1023.000000	1023.000000	2046.000000
38.040001	0.053210	31.447182	9.779738	8.996184	6.373007	6.298252	0.000000	-10.000000	-0.100000	-3.216667	897.000000	1023.000000	1023.000000	2046.000000
38.060001	0.055179	32.610928	10.018126	9.146198	6.824107	6.622496	0.000000	-10.000000	-0.100000	-3.250000	897.000000	1023.000000	1023.000000	2046.000000
38.080002	0.057197	33.803581	10.484815	9.452699	6.942735	6.923333	0.000000	-10.000000	-0.100000	-3.016667	897.000000	1023.000000	1023.000000	2046.000000
38.099998	0.058366	34.494068	10.621831	9.681489	7.121396	7.069351	0.000000	-10.000000	-0.091667	-2.833333	897.000000	1023.000000	1023.000000	2046.000000
38.119999	0.058982	34.858501	10.599300	9.848845	7.394395	7.015962	0.000000	-10.000000	-0.083333	-3.133333	897.000000	1023.000000	1023.000000	2046.000000
38.139999	0.060102	35.520237	11.019415	9.907375	7.263034	7.330413	0.000000	-10.000000	-0.075000	-4.166667	897.000000	1023.000000	1023.000000	2046.000000
38.160000	0.060592	35.809624	11.135919	10.096482	7.300149	7.277074	0.000000	-10.000000	-0.066667	-5.783333	897.000000	1023.000000	1023.000000	2046.000000
38.180000	0.061218	36.180077	11.148433	10.224074	7.467492	7.340076	0.000000	-10.000000	-0.050000	-7.616667	897.000000	1023.000000	1023.000000	2046.000000
38.200001	0.060312	35.644260	11.113285	10.263805	7.167185	7.099985	0.000000	-10.000000	-0.025000	-9.283333	889.833313	1023.000000	1023.000000	2046.000000
38.220001	0.057959	34.253746	10.607394	9.996212	6.935431	6.714707	0.000000	-10.000000	-0.008333	-10.666667	881.500000	1023.000000	1023.000000	2046.000000
38.240002	0.053722	31.749744	9.874394	9.338557	6.427462	6.109332	0.000000	-10.000000	0.000000	-11.766666	871.833313	1023.000000	1023.000000	2046.000000
38.259998	0.049090	29.012123	8.944695	8.600435	5.951265	5.515728	0.000000	-10.000000	0.000000	-12.883333	867.833313	1023.000000	1023.000000	2046.000000
38.279999	0.045389	26.824669	8.341216	8.058082	5.369531	5.055840	0.000000	-10.000000	0.008333	-13.883333	863.500000	1023.000000	1023.000000	2046.000000
38.299999	0.042912	25.360861	7.940111	7.689366	4.937934	4.793450	0.000000	-10.000000	0.025000	-14.733334	858.833313	1023.000000	1023.000000	2046.000000
38.320000	0.041392	24.462885	7.594187	7.545366	4.787920	4.535410	0.000000	-10.000000	0.041667	-15.200000	854.000000	1023.000000	1023.000000	2046.000000
38.340000	0.040752	24.084179	7.441877	7.501195	4.657899	4.483208	0.000000	-10.000000	0.058333	-15.716667	848.833313	1023.000000	1023.000000	2046.000000
38.360001	0.040174	23.742998	7.306801	7.597147	4.519705	4.319345	0.000000	-10.000000	0.083333	-16.216667	843.666687	1023.000000	1023.000000	2046.000000
38.380001	0.039805	23.524822	7.213722	7.458094	4.456514	4.396493	0.000000	-10.000000	0.116667	-16.933334	838.166687	1023.000000	1023.000000	2046.000000
38.400002	0.039319	23.237295	7.111448	7.480212	4.362114	4.283520	0.000000	-10.000000	0.141667	-17.600000	832.500000	1023.000000	1023.000000	2046.000000
38.419998	0.039314	23.234444	7.130448	7.539308	4.343136	4.221551	0.000000	-10.000000	0.150000	-18.366667	826.500000	1023.000000	1023.000000	2046.000000
38.439999	0.039248	23.195625	7.075881	7.538116	4.304795	4.276833	0.000000	-10.000000	0.150000	-18.900000	820.500000	1023.000000	1023.000000	2046.000000
38.459999	0.039198	23.165777	7.067368	7.413650	4.325567	4.359193	0.000000	-10.000000	0.150000	-19.433334	814.166687	1023.000000	1023.000000	2046.000000
38.480000	0.039544	23.370653	7.003430	7.420829	4.508440	4.437953	0.000000	-10.000000	0.158333	-19.650000	807.666687	1023.000000	1023.000000	2046.000000
38.500000	0.040181	23.747181	7.144793	7.507977	4.541121	4.553291	0.000000	-10.000000	0.175000	-19.966667	801.000000	1023.000000	1023.000000	2046.000000
38.520000	0.040966	24.210968	7.267147	7.626007	4.549944	4.767870	0.000000	-10.000000	0.191667	-20.150000	794.333313	1023.000000	1023.000000	2046.000000
38.540001	0.041461	24.503529	7.301268	7.671614	4.712971	4.817675	0.000000	-10.000000	0.216667	-20.466667	787.666687	1023.000000	1023.000000	2046.000000
38.560001	0.041330	24.425762	7.251259	7.746469	4.714874	4.713160	0.000000	-10.000000	0.216667	-20.833334	780.833313	1023.000000	1023.000000	2046.000000
38.580002	0.040272	23.800549	7.174676	7.576801	4.499620	4.549452	0.000000	-10.000000	0.216667	-21.083334	774.000000	1023.000000	1023.000000	2046.000000
38.599998	0.038736	22.893253	6.979383	7.142621	4.356330	4.414919	0.000000	-10.000000	0.208333	-21.450001	766.833313	1023.000000	1023.000000	2046.000000
38.619999	0.037307	22.048532	6.673596	6.779132	4.387641	4.208163	0.000000	-10.000000	0.225000	-21.533335	759.666687	1023.000000	1023.000000	2046.000000
38.639999	0.035918	21.227442	6.564709	6.453023	4.190206	4.019504	0.000000	-10.000000	0.241667	-21.600000	752.333313	1023.000000	1023.000000	2046.000000
38.660000	0.034635	20.469429	6.302129	6.110179	4.115314	3.941806	0.000000	-10.000000	0.250000	-21.416668	745.166687	1023.000000	1023.000000	2046.000000
38.680000	0.033517	19.808327	6.126794	5.697918	4.106825	3.876788	0.000000	-10.000000	0.250000	-21.350000	738.000000	1023.000000	1023.000000	2046.000000
38.700001	0.032958	19.478285	5.956831	5.534979	4.193482	3.792992	0.000000	-10.000000	0.250000	-21.333334	731.000000	1023.000000	1023.000000	2046.000000
38.720001	0.032838	19.407194	6.037047	5.506115	4.137808	3.726224	0.000000	-10.000000	0.250000	-21.516666	723.833313	1023.000000	1023.000000	2046.000000
38.740002	0.033146	19.589516	6.225966	5.339267	4.153611	3.870671	0.000000	-10.000000	0.250000	-21.550001	716.666687	1023.000000	1023.000000	2046.000000
38.759998	0.034151	20.182949	6.373487	5.368200	4.468586	3.972676	0.000000	-10.000000	0.250000	-21.483334	709.333313	1023.000000	1023.000000	2046.000000
38.779999	0.035354	20.893921	6.645101	5.599417	4.530298	4.119106	0.000000	-10.000000	0.250000	-21.183334	702.166687	1023.000000	1023.000000	2046.000000
38.799999	0.036451	21.542387	6.739511	5.673170	4.741678	4.388029	0.000000	-10.000000	0.225000	-20.866667	695.000000	1023.000000	1023.000000	2046.000000
38.820000	0.036541	21.595470	6.744820	5.699718	4.795452	4.355481	0.000000	-10.000000	0.200000	-20.650000	688.166687	1023.000000	1023.000000	2046.000000
38.840000	0.037287	22.036772	6.953115	5.698867	4.823040	4.561749	0.000000	-10.000000	0.175000	-20.633333	681.333313	1023.000000	1023.000000	2046.000000
38.860001	0.037710	22.286814	7.078205	5.859531	4.855894	4.493183	0.000000	-10.000000	0.175000	-20.750000	674.500000	1023.000000	1023.000000	2046.000000
38.880001	0.037699	22.280262	7.052598	5.935328	4.788440	4.503896	0.000000	-10.000000	0.183333	-20.966667	667.500000	1023.000000	1023.000000	2046.000000
38.900002	0.036280	21.441666	6.754477	5.799016	4.650050	4.238123	0.000000	-10.000000	0.191667	-21.166668	660.500000	1023.000000	1023.000000	2046.000000
38.919998	0.033901	20.035574	6.337996	5.690446	4.240411	3.766720	0.000000	-10.000000	0.200000	-21.283335	653.500000	1023.000000	1023.000000	2046.000000
38.939999	0.030101	17.789522	5.729745	5.081784	3.734326	3.243667	0.000000	-10.000000	0.200000	-21.316668	646.333313	1023.000000	1023.000000	2046.000000
38.959999	0.025778	15.234959	5.093049	4.369105	3.134593	2.638211	0.000000	-10.000000	0.200000	-21.266668	641.500000	1023.000000	1023.000000	2046.000000
38.980000	0.022046	13.029164	4.255587	3.805059	2.830343	2.138175	0.000000	-10.000000	0.200000	-21.050001	634.333313	1023.000000	1023.000000	2046.000000
39.000000	0.019579	11.571186	3.900271	3.533763	2.358073	1.779079	0.000000	-10.000000	0.200000	-20.916668	627.333313	1023.000000	1023.000000	2046.000000
39.020000	0.017928	10.595469	3.576196	3.378376	2.095444	1.545453	0.000000	-10.000000	0.191667	-20.700001	618.000000	1023.000000	1023.000000	2046.000000
39.040001	0.016951	10.017771	3.341629	3.261402	1.996093	1.418647	0.000000	-10.000000	0.191667	-20.850000	611.166687	1023.000000	1023.000000	2046.000000
39.060001	0.016227	9.590084	3.146458	3.337425	1.895226	1.210975	0.000000	-10.000000	0.183333	-20.966667	604.166687	1023.000000	1023.000000	2046.000000
39.080002	0.015728	9.295135	3.162612	3.337871	1.648937	1.145714	0.000000	-10.000000	0.191667	-21.150000	597.166687	1023.000000	1023.000000	2046.000000
39.099998	0.015406	9.104743	3.043190	3.359019	1.642943	1.059591	0.000000	-10.000000	0.191667	-21.216667	590.000000	1023.000000	1023.000000	2046.000000
39.119999	0.015110	8.930217	2.999270	3.311470	1.551411	1.068066	0.000000	-10.000000	0.200000	-21.200001	583.000000	1023.000000	1023.000000	2046.000000
39.139999	0.015049	8.894175	2.842463	3.258594	1.697845	1.095272	0.000000	-10.000000	0.200000	-21.350000	576.000000	1023.000000	1023.000000	2046.000000
39.160000	0.015116	8.933305	2.836187	3.264533	1.719567	1.113017	0.000000	-10.000000	0.200000	-21.350000	568.833313	1023.000000	1023.000000	2046.000000
39.180000	0.015459	9.136447	2.912443	3.192585	1.743568	1.287850	0.000000	-10.000000	0.208333	-21.566668	561.666687	1023.000000	1023.000000	2046.000000
39.200001	0.015953	9.428089	2.905184	3.235549	1.881161	1.406195	0.000000	-10.000000	0.225000	-21.466667	554.500000	1023.000000	1023.000000	2046.000000
39.220001	0.016933	10.007244	3.109343	3.474190	1.922088	1.501622	0.000000	-10.000000	0.241667	-21.666668	547.333313	1023.000000	1023.000000	2046.000000
39.240002	0.017500	10.342379	3.228483	3.574013	1.947003	1.592879	0.000000	-10.000000	0.250000	-21.716667	540.166687	1023.000000	1023.000000	2046.000000
39.259998	0.017356	10.257330	3.274454	3.601529	1.817868	1.563479	0.000000	-10.000000	0.250000	-21.866667	532.833313	1023.000000	1023.000000	2046.000000
39.279999	0.016307	9.637428	2.974887	3.296279	1.873510	1.492752	0.000000	-10.000000	0.250000	-22.033335	525.500000	1023.000000	1023.000000	2046.000000
39.299999	0.014938	8.828119	2.794526	3.085868	1.750838	1.196887	0.000000	-10.000000	0.250000	-22.100000	518.166687	1023.000000	1023.000000	2046.000000
39.320000	0.013430	7.936867	2.569893	2.663081	1.609282	1.094611	0.000000	-10.000000	0.258333	-22.433334	510.833344	1023.000000	1023.000000	2046.000000
39.340000	0.011964	7.070703	2.350372	2.274520	1.498046	0.947766	0.000000	-10.000000	0.258333	-22.366667	503.500000	1023.000000	1023.000000	2046.000000
39.360001	0.010513	6.213146	2.116873	1.918384	1.406998	0.770892	0.000000	-10.000000	0.258333	-22.416668	496.000000	1023.000000	1023.000000	2046.000000
39.380001	0.009590	5.667808	2.082864	1.799008	1.246584	0.539352	0.000000	-10.000000	0.250000	-22.183334	488.500000	1023.000000	1023.000000	2046.000000
39.400002	0.009061	5.355137	1.989106	1.504985	1.212299	0.648748	0.000000	-10.000000	0.258333	-22.216667	481.000000	1023.000000	1023.000000	2046.000000
39.419998	0.008668	5.122651	1.897955	1.285892	1.309084	0.629721	0.000000	-10.000000	0.258333	-22.183334	473.500000	1023.000000	1023.000000	2046.000000
39.439999	0.009159	5.413215	2.103170	1.414893	1.334771	0.560382	0.000000	-10.000000	0.258333	-22.233334	466.166656	1023.000000	1023.000000	2046.000000
39.459999	0.010290	6.081110	2.343620	1.363024	1.470066	0.904401	0.000000	-10.000000	0.250000	-22.200001	458.666656	1023.000000	1023.000000	2046.000000
39.480000	0.011274	6.663197	2.419849	1.471713	1.746354	1.025281	0.000000	-10.000000	0.250000	-21.983334	451.333344	1023.000000	1023.000000	2046.000000
39.500000	0.012295	7.266558	2.653711	1.794256	1.789126	1.029466	0.000000	-10.000000	0.250000	-21.800001	444.000000	1023.000000	1023.000000	2046.000000
39.520000	0.012810	7.570546	2.719679	1.832514	1.839674	1.178679	0.000000	-10.000000	0.241667	-21.733334	436.833344	1023.000000	1023.000000	2046.000000
39.540001	0.013295	7.857585	2.887810	1.735129	1.823653	1.410993	0.000000	-10.000000	0.241667	-21.816668	429.500000	1023.000000	1023.000000	2046.000000
39.560001	0.013676	8.082754	2.949932	2.037209	1.865640	1.229973	0.000000	-10.000000	0.250000	-22.033333	422.166656	1023.000000	1023.000000	2046.000000
39.580002	0.013574	8.022436	2.989878	2.087630	1.685341	1.259587	0.000000	-10.000000	0.258333	-22.316668	414.666656	1023.000000	1023.000000	2046.000000
39.599998	0.011742	6.939236	2.617570	1.845095	1.401062	1.075508	0.000000	-10.000000	0.275000	-22.650000	407.333344	1023.000000	1023.000000	2046.000000
39.619999	0.009106	5.381687	2.066351	1.589874	1.090498	0.634964	0.000000	-10.000000	0.266667	-22.766666	399.666656	1023.000000	1023.000000	2046.000000
39.639999	0.006036	3.567281	1.677717	1.197708	0.549735	0.142121	0.000000	-10.000000	0.266667	-22.700001	392.166656	1023.000000	1023.000000	2046.000000
39.660000	0.002310	1.365221	1.121738	0.596815	0.039752	-0.393084	0.000000	-10.000000	0.250000	-22.583334	384.500000	1023.000000	1023.000000	2046.000000
39.680000	-0.001238	-0.731531	0.440440	0.131123	-0.404779	-0.898315	0.000000	-10.000000	0.250000	-22.400000	377.000000	1023.000000	1023.000000	2046.000000
39.700001	-0.003310	-1.956163	0.153385	-0.061112	-0.855962	-1.192474	0.000000	-10.000000	0.250000	-22.183332	369.500000	1023.000000	1023.000000	2046.000000
39.720001	-0.004924	-2.909787	-0.226419	-0.217294	-1.074910	-1.391165	0.000000	-10.000000	0.250000	-22.083334	362.166656	1023.000000	1023.000000	2046.000000
39.740002	-0.006209	-3.669527	-0.442711	-0.274318	-1.286103	-1.666395	0.000000	-10.000000	0.250000	-22.000000	354.833344	1023.000000	1023.000000	2046.000000
39.759998	-0.006765	-3.998049	-0.538813	-0.263563	-1.488836	-1.706836	0.000000	-10.000000	0.250000	-22.050001	347.500000	1023.000000	1023.000000	2046.000000
39.779999	-0.007344	-4.340376	-0.793508	-0.335209	-1.510545	-1.701113	0.000000	-10.000000	0.250000	-22.133333	340.166656	1023.000000	1023.000000	2046.000000
39.799999	-0.007916	-4.678208	-0.864281	-0.338927	-1.626012	-1.848988	0.000000	-10.000000	0.250000	-22.183334	332.666656	1023.000000	1023.000000	2046.000000
39.820000	-0.007991	-4.722641	-0.981562	-0.361770	-1.621620	-1.757689	0.000000	-10.000000	0.250000	-22.166668	325.333344	1023.000000	1023.000000	2046.000000
39.840000	-0.008175	-4.831608	-1.023579	-0.360611	-1.657786	-1.789632	0.000000	-10.000000	0.250000	-21.966667	317.833344	1023.000000	1023.000000	2046.000000
39.860001	-0.008463	-5.001674	-1.115668	-0.456844	-1.637210	-1.791953	0.000000	-10.000000	0.250000	-21.833334	310.500000	1023.000000	1023.000000	2046.000000
39.880001	-0.008125	-4.802073	-1.129306	-0.547395	-1.532271	-1.593102	0.000000	-10.000000	0.250000	-21.516666	303.166656	1023.000000	1023.000000	2046.000000
39.900002	-0.007298	-4.313125	-0.992905	-0.453611	-1.463323	-1.403286	0.000000	-10.000000	0.250000	-21.216667	296.000000	1023.000000	1023.000000	2046.000000
39.919998	-0.006498	-3.840227	-0.924644	-0.293510	-1.355470	-1.266604	0.000000	-10.000000	0.250000	-21.050001	289.000000	1023.000000	1023.000000	2046.000000
39.939999	-0.005999	-3.545151	-0.850280	-0.193934	-1.293967	-1.206970	0.000000	-10.000000	0.241667	-20.983334	282.000000	1023.000000	1023.000000	2046.000000
39.959999	-0.006108	-3.609727	-0.769580	-0.175176	-1.464177	-1.200794	0.000000	-10.000000	0.225000	-20.733334	275.000000	1023.000000	1023.000000	2046.000000
39.980000	-0.006966	-4.117005	-0.996020	-0.368120	-1.478893	-1.273972	0.000000	-10.000000	0.208333	-20.433334	268.166656	1023.000000	1023.000000	2046.000000
40.000000	-0.008321	-4.917528	-1.201134	-0.665558	-1.548141	-1.502695	0.000000	-10.000000	0.191667	-20.283333	261.333344	1023.000000	1023.000000	2046.000000
40.020000	-0.009680	-5.721051	-1.409274	-1.108541	-1.669695	-1.533541	0.000000	-10.000000	0.175000	-20.183332	254.500000	1023.000000	1023.000000	2046.000000
40.040001	-0.011194	-6.615755	-1.574335	-1.355016	-1.860075	-1.826328	0.000000	-10.000000	0.158333	-19.966667	247.666672	1023.000000	1023.000000	2046.000000
40.060001	-0.012249	-7.239362	-1.855281	-1.668927	-1.774472	-1.940682	0.000000	-10.000000	0.150000	-19.549999	241.000000	1023.000000	1023.000000	2046.000000
40.080002	-0.013272	-7.843497	-2.014664	-2.108657	-1.887716	-1.832461	0.000000	-10.000000	0.150000	-19.250000	234.500000	1023.000000	1023.000000	2046.000000
40.099998	-0.014035	-8.294391	-1.999873	-2.182758	-2.057477	-2.054283	0.000000	-10.000000	0.150000	-19.000000	228.000000	1023.000000	1023.000000	2046.000000
40.119999	-0.013952	-8.245730	-2.077851	-2.277974	-1.877546	-2.012359	0.000000	-10.000000	0.150000	-18.933334	221.666672	1023.000000	1023.000000	2046.000000
40.139999	-0.013685	-8.087999	-1.966809	-2.489531	-1.778777	-1.852883	0.000000	-10.000000	0.133333	-18.800001	215.500000	1023.000000	1023.000000	2046.000000
40.160000	-0.012710	-7.511558	-1.681920	-2.336238	-1.713641	-1.779759	0.000000	-10.000000	0.125000	-18.500000	209.166672	1023.000000	1023.000000	2046.000000
40.180000	-0.011197	-6.617719	-1.583201	-2.179119	-1.351742	-1.503656	0.000000	-10.000000	0.116667	-18.016666	202.833328	1023.000000	1023.000000	2046.000000
40.200001	-0.010572	-6.247765	-1.452571	-2.163992	-1.280279	-1.350923	0.000000	-10.000000	0.116667	-17.450001	196.666672	1023.000000	1023.000000	2046.000000
40.220001	-0.010278	-6.074273	-1.229129	-2.000959	-1.408598	-1.435586	0.000000	-10.000000	0.100000	-16.983334	191.000000	1023.000000	1023.000000	2046.000000
40.240002	-0.009032	-5.338176	-1.169032	-2.004126	-1.105744	-1.059273	0.000000	-10.000000	0.091667	-16.650000	185.333328	1023.000000	1023.000000	2046.000000
40.259998	-0.008880	-5.248267	-1.105636	-1.976610	-1.099174	-1.066847	0.000000	-10.000000	0.091667	-16.450001	179.833328	1023.000000	1023.000000	2046.000000
40.279999	-0.009558	-5.648822	-1.129609	-1.845162	-1.361251	-1.312800	0.000000	-10.000000	0.083333	-16.400000	174.166672	1023.000000	1023.000000	2046.000000
40.299999	-0.011175	-6.604385	-1.666494	-2.104387	-1.372828	-1.460677	0.000000	-10.000000	0.050000	-16.250000	168.833328	1023.000000	1023.000000	2046.000000
40.320000	-0.013800	-8.155738	-2.067665	-2.497591	-1.801692	-1.788790	0.000000	-10.000000	0.033333	-15.950001	163.333328	1023.000000	1023.000000	2046.000000
40.340000	-0.016576	-9.796231	-2.339841	-2.721770	-2.286578	-2.448042	0.000000	-10.000000	0.016667	-15.400001	158.166672	1023.000000	1023.000000	2046.000000
40.360001	-0.019632	-11.602238	-2.910213	-3.235331	-2.595176	-2.861518	0.000000	-10.000000	0.016667	-14.583334	153.000000	1023.000000	1023.000000	2046.000000
40.380001	-0.022734	-13.435547	-3.399708	-3.703636	-3.068235	-3.263968	0.000000	-10.000000	0.000000	-13.800000	148.166672	1023.000000	1023.000000	2046.000000
40.400002	-0.024642	-14.563149	-3.635478	-3.810968	-3.512227	-3.604477	0.000000	-10.000000	0.000000	-13.133333	143.500000	1023.000000	1023.000000	2046.000000
40.419998	-0.025605	-15.132436	-4.136815	-3.917914	-3.401145	-3.676563	0.000000	-10.000000	0.000000	-12.833333	139.166672	1023.000000	1023.000000	2046.000000
40.439999	-0.026770	-15.821132	-4.249621	-4.084529	-3.698662	-3.788319	0.000000	-10.000000	0.000000	-12.800000	134.833328	1023.000000	1023.000000	2046.000000
40.459999	-0.027177	-16.061651	-4.308962	-3.916616	-3.837868	-3.998206	0.000000	-10.000000	0.000000	-12.816667	130.500000	1023.000000	1023.000000	2046.000000
40.480000	-0.027686	-16.362366	-4.548941	-3.989138	-3.820213	-4.004074	0.000000	-10.000000	0.000000	-12.800000	126.166664	1023.000000	1023.000000	2046.000000
40.500000	-0.027794	-16.426491	-4.544858	-3.964979	-3.928169	-3.988484	0.000000	-10.000000	0.000000	-12.583334	122.000000	1023.000000	1023.000000	2046.000000
40.520000	-0.027602	-16.313076	-4.696344	-3.976257	-3.770971	-3.869504	0.000000	-10.000000	0.000000	-12.366667	118.000000	1023.000000	1023.000000	2046.000000
40.540001	-0.027912	-16.495850	-4.725860	-4.088367	-3.857896	-3.823726	0.000000	-10.000000	0.000000	-12.083334	114.000000	1023.000000	1023.000000	2046.000000
40.560001	-0.027517	-16.262814	-4.686594	-4.010457	-3.782481	-3.783281	0.000000	-10.000000	0.000000	-11.733334	110.000000	1023.000000	1023.000000	2046.000000
40.580002	-0.027073	-16.000389	-4.748460	-4.070507	-3.593795	-3.587627	0.000000	-10.000000	0.000000	-11.316667	106.000000	1023.000000	1023.000000	2046.000000
40.599998	-0.025884	-15.297633	-4.577224	-3.926636	-3.482108	-3.311665	0.000000	-10.000000	0.000000	-11.100000	102.000000	1023.000000	1023.000000	2046.000000
40.619999	-0.024585	-14.529934	-4.346763	-3.689767	-3.341527	-3.151876	0.000000	-10.000000	0.000000	-11.100000	98.166664	1023.000000	1023.000000	2046.000000
40.639999	-0.024033	-14.203638	-4.228127	-3.610978	-3.275227	-3.089306	0.000000	-10.000000	0.000000	-11.116667	94.500000	1023.000000	1023.000000	2046.000000
40.660000	-0.023814	-14.073876	-4.095416	-3.545731	-3.353449	-3.079280	0.000000	-10.000000	0.000000	-10.966666	90.833336	1023.000000	1023.000000	2046.000000
40.680000	-0.024313	-14.369198	-4.388766	-3.735451	-3.172886	-3.072094	0.000000	-10.000000	0.000000	-10.900000	87.166664	1023.000000	1023.000000	2046.000000
40.700001	-0.025677	-15.175150	-4.519108	-4.095540	-3.305636	-3.254866	0.000000	-10.000000	0.000000	-10.833333	83.500000	1023.000000	1023.000000	2046.000000
40.720001	-0.026536	-15.683045	-4.619769	-4.324659	-3.343515	-3.395101	0.000000	-10.000000	0.000000	-10.700000	79.833336	1023.000000	1023.000000	2046.000000
40.740002	-0.028001	-16.548616	-4.817415	-4.707734	-3.484730	-3.538738	0.000000	-10.000000	0.000000	-10.266666	76.333336	1023.000000	1023.000000	2046.000000
40.759998	-0.028582	-16.892115	-4.902094	-4.979892	-3.508865	-3.501263	0.000000	-10.000000	0.000000	-9.783334	72.833336	1023.000000	1023.000000	2046.000000
40.779999	-0.029124	-17.212299	-5.056552	-5.138189	-3.441827	-3.575730	0.000000	-10.000000	0.000000	-9.433333	69.666664	1023.000000	1023.000000	2046.000000
40.799999	-0.029668	-17.534077	-4.990237	-5.351391	-3.548123	-3.644325	0.000000	-10.000000	0.000000	-9.250000	66.333336	1023.000000	1023.000000	2046.000000
40.820000	-0.029077	-17.184786	-4.847737	-5.317264	-3.408274	-3.611511	0.000000	-10.000000	0.000000	-9.200000	63.166668	1023.000000	1023.000000	2046.000000
40.840000	-0.028263	-16.703529	-4.660549	-5.300701	-3.246888	-3.495391	0.000000	-10.000000	0.000000	-9.016666	60.000000	1023.000000	1023.000000	2046.000000
40.860001	-0.026803	-15.840419	-4.381688	-5.312715	-3.038784	-3.107232	0.000000	-10.000000	0.000000	-8.650001	57.000000	1023.000000	1023.000000	2046.000000
40.880001	-0.025374	-14.995756	-4.122766	-5.041455	-2.870116	-2.961419	0.000000	-10.000000	-0.016667	-8.133333	54.166668	1023.000000	1023.000000	2046.000000
40.900002	-0.024554	-14.511416	-3.985621	-4.950094	-2.713234	-2.862468	0.000000	-10.000000	-0.050000	-7.583333	51.500000	1023.000000	1023.000000	2046.000000
40.919998	-0.023381	-13.818137	-3.759342	-4.811833	-2.597355	-2.649607	0.000000	-10.000000	-0.075000	-7.150000	49.000000	1023.000000	1023.000000	2046.000000
40.939999	-0.022309	-13.184846	-3.642565	-4.687778	-2.436592	-2.417911	0.000000	-10.000000	-0.091667	-6.900000	46.666668	1023.000000	1023.000000	2046.000000
40.959999	-0.022148	-13.089460	-3.567694	-4.537090	-2.471403	-2.513274	0.000000	-10.000000	-0.091667	-6.850000	44.333332	1023.000000	1023.000000	2046.000000
40.980000	-0.022705	-13.418532	-3.662026	-4.474684	-2.663863	-2.617960	0.000000	-10.000000	-0.091667	-6.850000	42.000000	1023.000000	1023.000000	2046.000000
41.000000	-0.024420	-14.432089	-4.068415	-4.622547	-2.793561	-2.947567	0.000000	-10.000000	-0.083333	-6.700000	39.666668	1023.000000	1023.000000	2046.000000
41.020000	-0.026419	-15.613761	-4.340578	-4.966465	-3.126781	-3.179938	0.000000	-10.000000	-0.083333	-6.183333	37.500000	1023.000000	1023.000000	2046.000000
41.040001	-0.028767	-17.001373	-4.622595	-5.127832	-3.491546	-3.759399	0.000000	-10.000000	-0.091667	-5.466667	35.500000	1023.000000	1023.000000	2046.000000
41.060001	-0.031893	-18.848822	-5.054792	-5.586745	-3.975867	-4.231416	0.000000	-10.000000	-0.100000	-4.450000	33.666668	1023.000000	1023.000000	2046.000000
41.080002	-0.034035	-20.114828	-5.594841	-5.955174	-4.207443	-4.357370	0.000000	-10.000000	-0.100000	-3.600000	32.000000	1023.000000	1023.000000	2046.000000
41.099998	-0.035530	-20.998262	-5.806216	-5.949250	-4.552309	-4.690488	0.000000	-10.000000	-0.100000	-3.000000	30.833334	1023.000000	1023.000000	2046.000000
41.119999	-0.036715	-21.698269	-6.128458	-6.049803	-4.675825	-4.844181	0.000000	-10.000000	-0.100000	-3.083333	29.833334	1023.000000	1023.000000	2046.000000
41.139999	-0.036765	-21.728252	-6.192751	-5.953964	-4.724938	-4.856599	0.000000	-10.000000	-0.100000	-3.500000	28.833334	1023.000000	1023.000000	2046.000000
41.160000	-0.037059	-21.901817	-6.251717	-5.890077	-4.849998	-4.910025	0.000000	-10.000000	-0.100000	-3.966667	27.666666	1023.000000	1023.000000	2046.000000
41.180000	-0.037458	-22.137520	-6.448762	-5.990201	-4.836003	-4.862553	0.000000	-10.000000	-0.100000	-4.166667	26.166666	1023.000000	1023.000000	2046.000000
41.200001	-0.036979	-21.854637	-6.388710	-5.793785	-4.832699	-4.839444	0.000000	-10.000000	-0.091667	-4.233334	24.833334	1023.000000	1023.000000	2046.000000
41.220001	-0.037037	-21.888580	-6.477065	-5.829925	-4.825842	-4.755749	0.000000	-10.000000	-0.091667	-4.200000	23.333334	1023.000000	1023.000000	2046.000000
41.240002	-0.036877	-21.794237	-6.602190	-5.928229	-4.685014	-4.578804	0.000000	-10.000000	-0.091667	-4.066667	22.000000	1023.000000	1023.000000	2046.000000
41.259998	-0.036083	-21.325232	-6.372784	-5.689247	-4.676280	-4.586920	0.000000	-10.000000	-0.108333	-3.800000	20.666666	1023.000000	1023.000000	2046.000000
41.279999	-0.035462	-20.958317	-6.388122	-5.711033	-4.487969	-4.371192	0.000000	-10.000000	-0.108333	-3.533333	19.333334	1023.000000	1023.000000	2046.000000
41.299999	-0.034066	-20.133188	-6.216326	-5.579143	-4.322253	-4.015468	0.000000	-10.000000	-0.108333	-3.550000	18.166666	1023.000000	1023.000000	2046.000000
41.320000	-0.032515	-19.216206	-5.823951	-5.185407	-4.251373	-3.955475	0.000000	-10.000000	-0.100000	-3.783334	16.833334	1023.000000	1023.000000	2046.000000
41.340000	-0.032000	-18.911924	-5.795257	-5.150410	-4.114544	-3.851713	0.000000	-10.000000	-0.100000	-4.066667	15.666667	1023.000000	1023.000000	2046.000000
41.360001	-0.031351	-18.528290	-5.684545	-5.098073	-4.020360	-3.725312	0.000000	-10.000000	-0.100000	-4.333333	14.166667	1023.000000	1023.000000	2046.000000
41.380001	-0.031813	-18.801245	-5.761000	-5.293161	-4.013604	-3.733481	0.000000	-10.000000	-0.100000	-4.516667	12.833333	1023.000000	1023.000000	2046.000000
41.400002	-0.032889	-19.437546	-5.985511	-5.578651	-3.962608	-3.910776	0.000000	-10.000000	-0.100000	-4.633334	11.166667	1023.000000	1023.000000	2046.000000
41.419998	-0.033520	-19.810507	-5.891147	-5.723334	-4.158305	-4.037722	0.000000	-10.000000	-0.100000	-4.366667	9.833333	1023.000000	1023.000000	2046.000000
41.439999	-0.034551	-20.419556	-6.148714	-6.133397	-4.117746	-4.019698	0.000000	-10.000000	-0.108333	-3.850000	8.333333	1023.000000	1023.000000	2046.000000
41.459999	-0.035443	-20.947084	-6.200720	-6.305004	-4.215061	-4.226300	0.000000	-10.000000	-0.108333	-3.333333	7.166667	1023.000000	1023.000000	2046.000000
41.480000	-0.035281	-20.851290	-6.141451	-6.364108	-4.176651	-4.169079	0.000000	-10.000000	-0.116667	-3.100000	6.000000	1023.000000	1023.000000	2046.000000
41.500000	-0.035178	-20.789930	-6.045735	-6.457346	-4.142629	-4.144221	0.000000	-10.000000	-0.108333	-3.200000	4.833333	1023.000000	1023.000000	2046.000000
41.520000	-0.034887	-20.617977	-6.018500	-6.481993	-3.964785	-4.152699	0.000000	-10.000000	-0.108333	-3.383333	3.666667	1023.000000	1023.000000	2046.000000
41.540001	-0.033331	-19.698385	-5.633701	-6.434172	-3.779154	-3.851358	0.000000	-10.000000	-0.100000	-3.383333	2.500000	1023.000000	1023.000000	2046.000000
41.560001	-0.031638	-18.697985	-5.277972	-6.282389	-3.584794	-3.552831	0.000000	-10.000000	-0.100000	-3.000000	1.500000	1023.000000	1023.000000	2046.000000
41.580002	-0.030459	-18.001005	-5.193945	-6.073784	-3.308999	-3.424276	0.000000	-10.000000	-0.108333	-2.333333	0.666667	1023.000000	1023.000000	2046.000000
41.599998	-0.029088	-17.191179	-4.954324	-5.897022	-3.136026	-3.203807	0.000000	-10.000000	-0.125000	-1.450000	0.166667	1023.000000	1023.000000	2046.000000
41.619999	-0.027931	-16.507029	-4.665403	-5.765677	-3.066309	-3.009639	0.000000	-10.000000	-0.125000	-0.683333	0.000000	1023.000000	1023.000000	2046.000000
41.639999	-0.027114	-16.024147	-4.579929	-5.596837	-2.911371	-2.936011	0.000000	-10.000000	-0.116667	-0.166667	0.000000	1023.000000	1023.000000	2046.000000
41.660000	-0.026635	-15.741189	-4.480444	-5.412791	-2.946790	-2.901164	0.000000	-10.000000	-0.108333	0.000000	0.000000	1023.000000	1023.000000	2046.000000
41.680000	-0.027277	-16.120514	-4.575176	-5.408195	-3.120568	-3.016575	0.000000	-10.000000	-0.116667	0.000000	0.000000	1023.000000	1023.000000	2046.000000
41.700001	-0.028775	-17.006031	-4.826581	-5.512720	-3.338907	-3.327823	0.000000	-10.000000	-0.133333	0.333333	0.000000	1023.000000	1023.000000	2046.000000
41.720001	-0.030565	-18.064009	-5.083066	-5.744517	-3.562768	-3.673659	0.000000	-10.000000	-0.141667	1.250000	0.000000	1023.000000	1023.000000	2046.000000
41.740002	-0.032561	-19.243391	-5.258391	-5.979993	-3.928192	-4.076816	0.000000	-10.000000	-0.141667	2.600000	0.000000	1023.000000	1023.000000	2046.000000
41.759998	-0.035369	-20.903191	-5.743534	-6.322270	-4.334404	-4.502983	0.000000	-10.000000	-0.141667	4.200000	0.000000	1023.000000	1023.000000	2046.000000
41.779999	-0.037590	-22.215881	-6.140091	-6.560808	-4.673048	-4.841935	0.000000	-10.000000	-0.141667	5.616667	0.000000	1023.000000	1023.000000	2046.000000
41.799999	-0.038449	-22.723520	-6.376016	-6.629866	-4.814267	-4.903370	0.000000	-10.000000	-0.166667	6.700000	0.000000	1023.000000	1023.000000	2046.000000
41.820000	-0.038819	-22.941877	-6.588012	-6.623095	-4.828286	-4.902484	0.000000	-10.000000	-0.183333	7.216667	0.000000	1023.000000	1023.000000	2046.000000
41.840000	-0.039094	-23.104820	-6.610604	-6.544021	-4.925527	-5.024670	0.000000	-10.000000	-0.200000	7.483334	0.000000	1023.000000	1023.000000	2046.000000
41.860001	-0.038673	-22.855536	-6.733805	-6.426175	-4.800224	-4.895331	0.000000	-10.000000	-0.200000	8.000000	0.000000	1023.000000	1023.000000	2046.000000
41.880001	-0.038142	-22.541830	-6.648748	-6.332004	-4.790668	-4.770411	0.000000	-10.000000	-0.200000	8.800000	0.000000	1023.000000	1023.000000	2046.000000
41.900002	-0.037941	-22.423090	-6.672647	-6.185802	-4.749920	-4.814720	0.000000	-10.000000	-0.216667	9.600000	0.000000	1023.000000	1023.000000	2046.000000
41.919998	-0.037251	-22.015432	-6.741021	-6.214994	-4.513897	-4.545520	0.000000	-10.000000	-0.225000	10.566667	7.666667	1023.000000	1023.000000	2046.000000
41.939999	-0.036430	-21.530172	-6.556661	-6.029309	-4.470408	-4.473794	0.000000	-10.000000	-0.258333	11.466666	16.333334	1023.000000	1023.000000	2046.000000
41.959999	-0.035309	-20.867859	-6.422138	-5.983232	-4.274657	-4.187831	0.000000	-10.000000	-0.275000	12.733334	26.333334	1023.000000	1023.000000	2046.000000
41.980000	-0.034009	-20.099190	-6.269949	-5.825549	-4.010148	-3.993545	0.000000	-10.000000	-0.291667	13.450000	30.000000	1023.000000	1023.000000	2046.000000
42.000000	-0.031960	-18.888458	-6.035362	-5.546191	-3.691351	-3.615555	0.000000	-10.000000	-0.291667	14.300000	34.333332	1023.000000	1023.000000	2046.000000
42.020000	-0.029786	-17.603251	-5.557438	-5.274856	-3.512281	-3.258676	0.000000	-10.000000	-0.291667	14.883333	38.833332	1023.000000	1023.000000	2046.000000
42.040001	-0.028610	-16.908581	-5.346312	-5.097347	-3.357926	-3.106996	0.000000	-10.000000	-0.316667	15.766667	43.666668	1023.000000	1023.000000	2046.000000
42.060001	-0.027850	-16.459326	-5.305056	-5.119015	-3.073937	-2.961318	0.000000	-10.000000	-0.333333	16.366667	48.666668	1023.000000	1023.000000	2046.000000
42.080002	-0.027416	-16.202644	-5.107565	-5.120792	-3.034199	-2.940089	0.000000	-10.000000	-0.350000	16.733334	54.000000	1023.000000	1023.000000	2046.000000
42.099998	-0.027560	-16.287981	-5.058710	-5.277903	-3.021654	-2.929714	0.000000	-10.000000	-0.358333	17.050001	59.666668	1023.000000	1023.000000	2046.000000
42.119999	-0.028035	-16.568506	-5.194553	-5.476144	-2.910464	-2.987344	0.000000	-10.000000	-0.375000	17.516666	65.500000	1023.000000	1023.000000	2046.000000
42.139999	-0.027874	-16.473284	-5.152638	-5.625319	-2.780256	-2.915071	0.000000	-10.000000	-0.408333	18.350000	71.333336	1023.000000	1023.000000	2046.000000
42.160000	-0.027526	-16.268045	-4.884224	-5.655155	-2.870810	-2.857857	0.000000	-10.000000	-0.416667	19.200001	77.333336	1023.000000	1023.000000	2046.000000
42.180000	-0.027000	-15.956737	-4.857412	-5.731997	-2.627663	-2.739665	0.000000	-10.000000	-0.433333	20.050001	83.500000	1023.000000	1023.000000	2046.000000
42.200001	-0.026098	-15.424194	-4.679474	-5.703457	-2.402794	-2.638469	0.000000	-10.000000	-0.433333	20.850000	90.000000	1023.000000	1023.000000	2046.000000
42.220001	-0.024089	-14.236616	-4.219499	-5.417932	-2.161575	-2.437610	0.000000	-10.000000	-0.458333	21.466667	96.833336	1023.000000	1023.000000	2046.000000
42.240002	-0.021933	-12.962158	-3.810770	-5.263137	-1.836774	-2.051477	0.000000	-10.000000	-0.475000	22.133333	103.833336	1023.000000	1023.000000	2046.000000
42.259998	-0.019879	-11.748353	-3.447641	-4.979604	-1.514987	-1.806121	0.000000	-10.000000	-0.508333	22.766666	111.166664	1023.000000	1023.000000	2046.000000
42.279999	-0.017574	-10.386498	-3.043851	-4.667971	-1.218965	-1.455711	0.000000	-10.000000	-0.516667	23.549999	118.500000	1023.000000	1023.000000	2046.000000
42.299999	-0.015745	-9.305192	-2.642924	-4.384705	-1.075819	-1.201744	0.000000	-10.000000	-0.516667	24.133333	126.166664	1023.000000	1023.000000	2046.000000
42.320000	-0.013949	-8.243786	-2.507572	-4.100753	-0.670290	-0.965171	0.000000	-10.000000	-0.516667	24.483334	134.000000	1023.000000	1023.000000	2046.000000
42.340000	-0.011907	-7.037301	-2.116234	-3.823578	-0.429868	-0.667620	0.000000	-10.000000	-0.516667	24.516666	142.333328	1023.000000	1023.000000	2046.000000
42.360001	-0.009992	-5.905070	-1.745701	-3.363746	-0.245450	-0.550173	0.000000	-10.000000	-0.516667	24.650000	150.666672	1023.000000	1023.000000	2046.000000
42.380001	-0.008864	-5.238844	-1.460704	-2.972748	-0.302554	-0.502838	0.000000	-10.000000	-0.508333	24.516666	159.000000	1023.000000	1023.000000	2046.000000
42.400002	-0.008554	-5.055643	-1.393925	-2.861090	-0.300639	-0.499989	0.000000	-10.000000	-0.525000	24.866667	167.000000	1023.000000	1023.000000	2046.000000
42.419998	-0.009262	-5.473846	-1.482488	-2.854233	-0.362844	-0.774281	0.000000	-10.000000	-0.541667	24.950001	175.166672	1023.000000	1023.000000	2046.000000
42.439999	-0.011888	-7.026096	-1.789733	-3.124334	-0.789140	-1.322889	0.000000	-10.000000	-0.550000	25.183332	183.500000	1023.000000	1023.000000	2046.000000
42.459999	-0.014659	-8.663645	-2.230348	-3.419432	-1.296509	-1.717357	0.000000	-10.000000	-0.550000	25.233334	192.000000	1023.000000	1023.000000	2046.000000
42.480000	-0.016342	-9.657984	-2.543096	-3.595281	-1.597672	-1.921935	0.000000	-10.000000	-0.550000	25.300001	200.500000	1023.000000	1023.000000	2046.000000
42.500000	-0.016693	-9.865561	-2.701616	-3.551047	-1.667990	-1.944908	0.000000	-10.000000	-0.558333	25.433334	208.833328	1023.000000	1023.000000	2046.000000
42.520000	-0.016558	-9.785675	-2.787309	-3.317453	-1.667896	-2.013017	0.000000	-10.000000	-0.566667	25.216667	217.333328	1023.000000	1023.000000	2046.000000
42.540001	-0.015729	-9.295856	-2.669890	-3.088269	-1.605051	-1.932646	0.000000	-10.000000	-0.575000	25.350000	225.666672	1023.000000	1023.000000	2046.000000
42.560001	-0.014654	-8.660265	-2.559419	-2.749367	-1.489233	-1.862246	0.000000	-10.000000	-0.566667	25.383333	234.166672	1023.000000	1023.000000	2046.000000
42.580002	-0.013560	-8.013993	-2.336872	-2.585635	-1.468845	-1.622641	0.000000	-10.000000	-0.558333	25.683334	242.500000	1023.000000	1023.000000	2046.000000
42.599998	-0.012283	-7.259501	-2.266440	-2.326215	-1.225668	-1.441177	0.000000	-10.000000	-0.550000	25.300001	251.166672	1023.000000	1023.000000	2046.000000
42.619999	-0.011187	-6.611772	-2.113655	-2.123873	-1.105295	-1.268949	0.000000	-10.000000	-0.550000	25.266666	259.666656	1023.000000	1023.000000	2046.000000
42.639999	-0.009930	-5.868826	-1.962799	-1.963395	-0.918076	-1.024557	0.000000	-10.000000	-0.550000	25.150000	268.166656	1023.000000	1023.000000	2046.000000
42.660000	-0.008159	-4.821993	-1.738906	-1.656564	-0.626435	-0.800088	0.000000	-10.000000	-0.550000	25.316668	276.500000	1023.000000	1023.000000	2046.000000
42.680000	-0.006063	-3.583291	-1.336056	-1.419379	-0.437641	-0.390216	0.000000	-10.000000	-0.550000	25.266666	285.000000	1023.000000	1023.000000	2046.000000
42.700001	-0.004019	-2.375150	-1.035607	-0.982732	-0.217285	-0.139526	0.000000	-10.000000	-0.550000	25.100000	293.500000	1023.000000	1023.000000	2046.000000
42.720001	-0.002070	-1.223648	-0.672400	-0.695160	0.009124	0.134788	0.000000	-10.000000	-0.541667	25.100000	301.833344	1023.000000	1023.000000	2046.000000
42.740002	-0.000091	-0.053515	-0.352687	-0.444438	0.297494	0.446116	0.000000	-10.000000	-0.525000	24.750000	310.166656	1023.000000	1023.000000	2046.000000
42.759998	0.001353	0.799548	0.018047	-0.248719	0.424699	0.605521	0.000000	-10.000000	-0.508333	24.300001	318.500000	1023.000000	1023.000000	2046.000000
42.779999	0.001931	1.140976	0.078270	-0.245822	0.610992	0.697537	0.000000	-10.000000	-0.516667	23.950001	326.833344	1023.000000	1023.000000	2046.000000
42.799999	0.001869	1.104591	0.098801	-0.350564	0.675844	0.680510	0.000000	-10.000000	-0.516667	23.833334	335.000000	1023.000000	1023.000000	2046.000000
42.820000	0.001679	0.991999	0.008596	-0.542927	0.837483	0.688847	0.000000	-10.000000	-0.516667	24.083334	343.000000	1023.000000	1023.000000	2046.000000
42.840000	0.002069	1.222952	0.222448	-0.523756	0.847540	0.676721	0.000000	-10.000000	-0.500000	24.183334	351.000000	1023.000000	1023.000000	2046.000000
42.860001	0.002637	1.558347	0.359744	-0.639124	0.921208	0.916519	0.000000	-10.000000	-0.525000	24.150000	359.000000	1023.000000	1023.000000	2046.000000
42.880001	0.003325	1.964896	0.563086	-0.543744	1.041905	0.903649	0.000000	-10.000000	-0.533333	23.983334	367.000000	1023.000000	1023.000000	2046.000000
42.900002	0.004681	2.766206	0.765033	-0.495573	1.355884	1.140861	0.000000	-10.000000	-0.541667	23.716667	375.000000	1023.000000	1023.000000	2046.000000
42.919998	0.006814	4.027257	1.306812	-0.107246	1.515767	1.311925	0.000000	-10.000000	-0.525000	23.850000	383.000000	1023.000000	1023.000000	2046.000000
42.939999	0.009420	5.566947	1.733576	0.116613	1.900162	1.816597	0.000000	-10.000000	-0.516667	23.850000	391.000000	1023.000000	1023.000000	2046.000000
42.959999	0.011821	6.986014	2.218398	0.479881	2.166427	2.121309	0.000000	-10.000000	-0.508333	24.116667	399.000000	1023.000000	1023.000000	2046.000000
42.980000	0.013805	8.158665	2.415157	0.818648	2.608008	2.316852	0.000000	-10.000000	-0.516667	24.250000	407.000000	1023.000000	1023.000000	2046.000000
43.000000	0.015724	9.293059	2.784385	1.150266	2.812234	2.546174	0.000000	-10.000000	-0.516667	24.550001	415.000000	1023.000000	1023.000000	2046.000000
43.020000	0.017755	10.493143	3.299956	1.567341	2.941955	2.683891	0.000000	-10.000000	-0.516667	24.516666	423.000000	1023.000000	1023.000000	2046.000000
43.040001	0.020110	11.885077	3.656063	1.813139	3.204522	3.211352	0.000000	-10.000000	-0.500000	24.316668	431.000000	1023.000000	1023.000000	2046.000000
43.060001	0.021796	12.881353	3.998080	2.348833	3.331122	3.203319	0.000000	-10.000000	-0.500000	24.100000	439.333344	1023.000000	1023.000000	2046.000000
43.080002	0.023292	13.765653	4.141374	2.730199	3.560339	3.333741	0.000000	-10.000000	-0.516667	23.783335	447.500000	1023.000000	1023.000000	2046.000000
43.099998	0.023738	14.029205	4.356507	2.964133	3.415034	3.293531	0.000000	-10.000000	-0.516667	23.716667	455.666656	1023.000000	1023.000000	2046.000000
43.119999	0.023438	13.852005	4.466048	2.990351	3.234318	3.161288	0.000000	-10.000000	-0.533333	23.450001	463.333344	1023.000000	1023.000000	2046.000000
43.139999	0.020931	12.370417	4.099530	2.745213	2.844642	2.681031	0.000000	-10.000000	-0.516667	23.300001	471.166656	1023.000000	1023.000000	2046.000000
43.160000	0.017409	10.288877	3.488973	2.463997	2.338220	1.997686	0.000000	-10.000000	-0.516667	22.866667	479.000000	1023.000000	1023.000000	2046.000000
43.180000	0.015111	8.930351	2.972584	2.143005	2.053666	1.761096	0.000000	-10.000000	-0.500000	22.583334	486.833344	1023.000000	1023.000000	2046.000000
43.200001	0.014238	8.414491	2.920326	2.167373	1.694759	1.632032	0.000000	-10.000000	-0.491667	22.333334	494.500000	1023.000000	1023.000000	2046.000000
43.220001	0.014284	8.441710	2.786060	2.247528	1.674744	1.733380	0.000000	-10.000000	-0.483333	22.233334	501.833344	1023.000000	1023.000000	2046.000000
43.240002	0.014682	8.676883	2.760676	2.534024	1.758134	1.624048	0.000000	-10.000000	-0.466667	22.033333	509.333344	1023.000000	1023.000000	2046.000000
43.259998	0.015771	9.320540	2.828862	2.748868	1.930074	1.812736	0.000000	-10.000000	-0.458333	21.983334	516.666687	1023.000000	1023.000000	2046.000000
43.279999	0.016886	9.979506	3.077485	3.053207	1.888641	1.960174	0.000000	-10.000000	-0.450000	21.933334	524.166687	1023.000000	1023.000000	2046.000000
43.299999	0.017939	10.602055	3.203506	3.271850	1.968334	2.158365	0.000000	-10.000000	-0.450000	21.750000	531.500000	1023.000000	1023.000000	2046.000000
43.320000	0.018903	11.171520	3.355207	3.578752	2.097748	2.139813	0.000000	-10.000000	-0.450000	21.516666	538.833313	1023.000000	1023.000000	2046.000000
43.340000	0.020274	11.981856	3.508336	3.708455	2.291385	2.473680	0.000000	-10.000000	-0.450000	21.283335	546.000000	1023.000000	1023.000000	2046.000000
43.360001	0.021780	12.871984	3.779651	4.068602	2.377851	2.645879	0.000000	-10.000000	-0.450000	21.166668	553.000000	1023.000000	1023.000000	2046.000000
43.380001	0.023500	13.888625	3.983547	4.269961	2.638235	2.996881	0.000000	-10.000000	-0.441667	21.200001	560.000000	1023.000000	1023.000000	2046.000000
43.400002	0.025165	14.872642	4.180750	4.514562	2.944845	3.232484	0.000000	-10.000000	-0.425000	21.033335	567.166687	1023.000000	1023.000000	2046.000000
43.419998	0.027298	16.133335	4.480866	4.887943	3.183259	3.581266	0.000000	-10.000000	-0.416667	21.000000	574.333313	1023.000000	1023.000000	2046.000000
43.439999	0.029162	17.234821	4.867001	5.211863	3.320311	3.835647	0.000000	-10.000000	-0.400000	20.566668	581.500000	1023.000000	1023.000000	2046.000000
43.459999	0.030311	17.913818	5.094069	5.388531	3.459347	3.971871	0.000000	-10.000000	-0.408333	19.966667	588.333313	1023.000000	1023.000000	2046.000000
43.480000	0.030862	18.239582	5.198469	5.309017	3.612390	4.119707	0.000000	-10.000000	-0.391667	19.633333	595.000000	1023.000000	1023.000000	2046.000000
43.500000	0.030900	18.262167	5.280373	5.331158	3.646242	4.004395	0.000000	-10.000000	-0.400000	19.216667	601.666687	1023.000000	1023.000000	2046.000000
43.520000	0.030890	18.255882	5.267303	5.160390	3.718199	4.109990	0.000000	-10.000000	-0.391667	19.266666	608.166687	1023.000000	1023.000000	2046.000000
43.540001	0.030522	18.038488	5.245557	5.038200	3.777437	3.977295	0.000000	-10.000000	-0.400000	19.133333	614.666687	1023.000000	1023.000000	2046.000000
43.560001	0.030588	18.077545	5.239621	4.802020	3.879401	4.156504	0.000000	-10.000000	-0.391667	19.366667	621.000000	1023.000000	1023.000000	2046.000000
43.580002	0.031344	18.524437	5.462382	4.917816	3.947356	4.196884	0.000000	-10.000000	-0.375000	19.466667	627.500000	1023.000000	1023.000000	2046.000000
43.599998	0.032612	19.273825	5.673351	4.968645	4.143707	4.488122	0.000000	-10.000000	-0.375000	19.433334	634.000000	1023.000000	1023.000000	2046.000000
43.619999	0.033868	20.015839	6.018724	5.198199	4.249366	4.549550	0.000000	-10.000000	-0.383333	19.583334	640.333313	1023.000000	1023.000000	2046.000000
43.639999	0.036048	21.304096	6.338808	5.520396	4.611547	4.833346	0.000000	-10.000000	-0.400000	19.883333	646.833313	1023.000000	1023.000000	2046.000000
43.660000	0.038669	22.853485	6.797143	5.900576	4.985076	5.170691	0.000000	-10.000000	-0.408333	20.350000	653.333313	1023.000000	1023.000000	2046.000000
43.680000	0.040986	24.222672	7.306039	6.201128	5.186483	5.529021	0.000000	-10.000000	-0.408333	20.616667	660.166687	1023.000000	1023.000000	2046.000000
43.700001	0.042768	25.275978	7.586485	6.477914	5.443614	5.767966	0.000000	-10.000000	-0.408333	20.750000	667.000000	1023.000000	1023.000000	2046.000000
43.720001	0.044231	26.140648	7.769328	6.844346	5.672957	5.854016	0.000000	-10.000000	-0.391667	20.500000	674.000000	1023.000000	1023.000000	2046.000000
43.740002	0.046129	27.261971	8.064343	7.102359	5.933301	6.161968	0.000000	-10.000000	-0.366667	19.666666	683.166687	1023.000000	1023.000000	2046.000000
43.759998	0.047731	28.208805	8.477825	7.411484	5.969035	6.350461	0.000000	-10.000000	-0.341667	18.833334	690.000000	1023.000000	1023.000000	2046.000000
43.779999	0.049391	29.190134	8.740215	7.764949	6.213422	6.471546	0.000000	-10.000000	-0.325000	18.033333	696.500000	1023.000000	1023.000000	2046.000000
43.799999	0.050685	29.954645	9.000637	8.176022	6.238534	6.539452	0.000000	-10.000000	-0.316667	17.616667	700.500000	1023.000000	1023.000000	2046.000000
43.820000	0.050757	29.997391	9.012938	8.264653	6.150109	6.569691	0.000000	-10.000000	-0.316667	17.066668	706.500000	1023.000000	1023.000000	2046.000000
43.840000	0.049028	28.975700	8.870423	8.079065	5.832615	6.193596	0.000000	-10.000000	-0.308333	16.533333	712.333313	1023.000000	1023.000000	2046.000000
43.860001	0.045228	26.729961	8.154537	7.567728	5.459906	5.547791	0.000000	-10.000000	-0.308333	15.700000	718.000000	1023.000000	1023.000000	2046.000000
43.880001	0.040999	24.230663	7.410184	7.137065	4.790123	4.893290	0.000000	-10.000000	-0.283333	15.016666	723.333313	1023.000000	1023.000000	2046.000000
43.900002	0.038619	22.824034	6.942569	6.783565	4.352833	4.745067	0.000000	-10.000000	-0.266667	14.333333	728.500000	1023.000000	1023.000000	2046.000000
43.919998	0.037613	22.229504	6.702970	6.684244	4.203191	4.639099	0.000000	-10.000000	-0.258333	14.000000	733.333313	1023.000000	1023.000000	2046.000000
43.939999	0.037359	22.078960	6.586233	6.688562	4.182852	4.621315	0.000000	-10.000000	-0.258333	13.683333	738.166687	1023.000000	1023.000000	2046.000000
43.959999	0.037839	22.362839	6.584019	7.020600	4.223173	4.535046	0.000000	-10.000000	-0.258333	13.566667	741.333313	1023.000000	1023.000000	2046.000000
43.980000	0.038393	22.690430	6.777005	7.260580	4.054949	4.597898	0.000000	-10.000000	-0.241667	13.416667	746.000000	1023.000000	1023.000000	2046.000000
44.000000	0.039054	23.081020	6.853892	7.453468	4.075731	4.697930	0.000000	-10.000000	-0.241667	13.133333	750.333313	1023.000000	1023.000000	2046.000000
44.020000	0.039783	23.511759	6.955647	7.598382	4.199459	4.758272	0.000000	-10.000000	-0.233333	12.833333	756.000000	1023.000000	1023.000000	2046.000000
44.040001	0.040896	24.169407	7.044057	7.729306	4.395924	5.000120	0.000000	-10.000000	-0.241667	12.750000	760.333313	1023.000000	1023.000000	2046.000000
44.060001	0.042115	24.890125	7.214296	8.111121	4.518952	5.045755	0.000000	-10.000000	-0.233333	12.900000	764.666687	1023.000000	1023.000000	2046.000000
44.080002	0.043252	25.561722	7.407001	8.218398	4.607624	5.328700	0.000000	-10.000000	-0.241667	13.133333	769.000000	1023.000000	1023.000000	2046.000000
44.099998	0.044714	26.425694	7.602613	8.397055	4.845689	5.580336	0.000000	-10.000000	-0.241667	13.233334	773.333313	1023.000000	1023.000000	2046.000000
44.119999	0.046060	27.221670	7.814511	8.656280	5.038614	5.712266	0.000000	-10.000000	-0.250000	13.200001	776.333313	1023.000000	1023.000000	2046.000000
44.139999	0.047832	28.268929	8.141882	8.960823	5.173693	5.992530	0.000000	-10.000000	-0.233333	12.600000	780.666687	1023.000000	1023.000000	2046.000000
44.160000	0.049138	29.040724	8.393689	9.132605	5.293872	6.220557	0.000000	-10.000000	-0.200000	11.600000	784.666687	1023.000000	1023.000000	2046.000000
44.180000	0.049678	29.359901	8.565017	9.133475	5.345407	6.316004	0.000000	-10.000000	-0.183333	10.300000	790.000000	1023.000000	1023.000000	2046.000000
44.200001	0.049400	29.195358	8.496577	8.979312	5.505936	6.213534	0.000000	-10.000000	-0.183333	9.266666	793.666687	1023.000000	1023.000000	2046.000000
44.220001	0.049106	29.021801	8.508816	8.911729	5.478419	6.122837	0.000000	-10.000000	-0.183333	8.483334	797.000000	1023.000000	1023.000000	2046.000000
44.240002	0.048587	28.714762	8.436802	8.642475	5.516231	6.119254	0.000000	-10.000000	-0.183333	7.966667	800.000000	1023.000000	1023.000000	2046.000000
44.259998	0.047906	28.312384	8.371174	8.458830	5.552969	5.929410	0.000000	-10.000000	-0.183333	7.550000	802.833313	1023.000000	1023.000000	2046.000000
44.279999	0.047880	28.297020	8.369673	8.296853	5.644035	5.986459	0.000000	-10.000000	-0.191667	7.300000	805.500000	1023.000000	1023.000000	2046.000000
44.299999	0.048137	28.448709	8.494658	8.369847	5.637912	5.946292	0.000000	-10.000000	-0.175000	6.716667	808.000000	1023.000000	1023.000000	2046.000000
44.320000	0.048938	28.922342	8.683380	8.315104	5.738073	6.185786	0.000000	-10.000000	-0.158333	6.050000	810.333313	1023.000000	1023.000000	2046.000000
44.340000	0.049783	29.421595	8.883269	8.397065	5.893921	6.247340	0.000000	-10.000000	-0.150000	5.116667	812.500000	1023.000000	1023.000000	2046.000000
44.360001	0.051405	30.380150	9.148602	8.632934	6.133941	6.464673	0.000000	-10.000000	-0.141667	4.383333	814.333313	1023.000000	1023.000000	2046.000000
44.380001	0.053340	31.523829	9.538488	8.786792	6.400561	6.797987	0.000000	-10.000000	-0.133333	3.866667	815.500000	1023.000000	1023.000000	2046.000000
44.400002	0.055258	32.657597	9.875778	9.094270	6.666039	7.021511	0.000000	-10.000000	-0.125000	3.616667	816.833313	1023.000000	1023.000000	2046.000000
44.419998	0.056419	33.343704	10.061063	9.295249	6.822248	7.165143	0.000000	-10.000000	-0.133333	3.450000	818.000000	1023.000000	1023.000000	2046.000000
44.439999	0.057510	33.988148	10.230751	9.566586	6.959369	7.231443	0.000000	-10.000000	-0.125000	2.900000	819.666687	1023.000000	1023.000000	2046.000000
44.459999	0.058566	34.612709	10.392765	9.633976	7.077234	7.508734	0.000000	-10.000000	-0.116667	2.433333	820.500000	1023.000000	1023.000000	2046.000000
44.480000	0.059706	35.286201	10.732530	9.884131	7.134240	7.535301	0.000000	-10.000000	-0.100000	1.533333	821.333313	1023.000000	1023.000000	2046.000000
44.500000	0.060907	35.995937	10.903859	10.043737	7.277603	7.770737	0.000000	-10.000000	-0.100000	0.516667	821.666687	1023.000000	1023.000000	2046.000000
44.520000	0.061026	36.066216	10.916788	10.311531	7.237817	7.600080	0.000000	-10.000000	-0.108333	-0.933333	822.000000	1023.000000	1023.000000	2046.000000
44.540001	0.059634	35.243439	10.738354	10.127866	6.955381	7.421839	0.000000	-10.000000	-0.116667	-1.866667	822.000000	1023.000000	1023.000000	2046.000000
44.560001	0.055983	33.085884	10.123513	9.660674	6.506921	6.794777	0.000000	-10.000000	-0.116667	-2.550000	822.000000	1023.000000	1023.000000	2046.000000
44.580002	0.051436	30.398756	9.242214	9.065867	6.002223	6.088450	0.000000	-10.000000	-0.108333	-2.883333	822.000000	1023.000000	1023.000000	2046.000000
44.599998	0.047452	28.044012	8.534433	8.453959	5.397710	5.657909	0.000000	-10.000000	-0.100000	-3.183333	822.000000	1023.000000	1023.000000	2046.000000
44.619999	0.045010	26.601196	8.154088	8.049006	4.951441	5.446660	0.000000	-10.000000	-0.116667	-3.083333	822.000000	1023.000000	1023.000000	2046.000000
44.639999	0.043677	25.812963	7.839345	7.988182	4.789426	5.196012	0.000000	-10.000000	-0.133333	-2.900000	822.000000	1023.000000	1023.000000	2046.000000
44.660000	0.043435	25.670216	7.678079	8.026796	4.770629	5.194712	0.000000	-10.000000	-0.133333	-2.416667	822.000000	1023.000000	1023.000000	2046.000000
44.680000	0.043424	25.663536	7.723694	8.241186	4.615414	5.083243	0.000000	-10.000000	-0.125000	-1.933333	822.000000	1023.000000	1023.000000	2046.000000
44.700001	0.043678	25.813791	7.651196	8.294148	4.614814	5.253632	0.000000	-10.000000	-0.116667	-1.600000	822.000000	1023.000000	1023.000000	2046.000000
44.720001	0.043586	25.759291	7.691490	8.422647	4.507575	5.137579	0.000000	-10.000000	-0.125000	-1.600000	822.000000	1023.000000	1023.000000	2046.000000
44.740002	0.044042	26.028954	7.653108	8.509952	4.643807	5.222087	0.000000	-10.000000	-0.125000	-2.166667	822.000000	1023.000000	1023.000000	2046.000000
44.759998	0.044620	26.370588	7.811745	8.752051	4.628744	5.178049	0.000000	-10.000000	-0.116667	-2.800000	822.000000	1023.000000	1023.000000	2046.000000
44.779999	0.045210	26.719187	7.893765	8.750144	4.644819	5.430459	0.000000	-10.000000	-0.108333	-3.433333	822.000000	1023.000000	1023.000000	2046.000000
44.799999	0.045759	27.043436	8.024224	8.772746	4.713256	5.533210	0.000000	-10.000000	-0.100000	-3.866667	822.000000	1023.000000	1023.000000	2046.000000
44.820000	0.046464	27.460443	7.996425	8.817203	4.962469	5.684347	0.000000	-10.000000	-0.100000	-4.383334	822.000000	1023.000000	1023.000000	2046.000000
44.840000	0.047755	28.222937	8.276470	9.128928	5.031925	5.785613	0.000000	-10.000000	-0.100000	-4.900000	822.000000	1023.000000	1023.000000	2046.000000
44.860001	0.048866	28.880072	8.512085	9.250257	5.088369	6.029361	0.000000	-10.000000	-0.091667	-5.683333	822.000000	1023.000000	1023.000000	2046.000000
44.880001	0.049013	28.966795	8.569103	9.178312	5.113504	6.105875	0.000000	-10.000000	-0.083333	-6.583333	822.000000	1023.000000	1023.000000	2046.000000
44.900002	0.048283	28.535183	8.391544	9.069817	5.175052	5.898770	0.000000	-10.000000	-0.058333	-8.216667	822.000000	1023.000000	1023.000000	2046.000000
44.919998	0.047442	28.038496	8.349635	8.889289	5.114676	5.684894	0.000000	-10.000000	-0.033333	-9.766666	822.000000	1023.000000	1023.000000	2046.000000
44.939999	0.046224	27.318499	8.191971	8.451645	5.020261	5.654622	0.000000	-10.000000	-0.008333	-11.533334	813.666687	1023.000000	1023.000000	2046.000000
44.959999	0.044735	26.438126	7.964047	8.046704	5.005432	5.421943	0.000000	-10.000000	0.000000	-12.566667	805.333313	1023.000000	1023.000000	2046.000000
44.980000	0.043508	25.713520	7.687964	7.705058	5.044841	5.275657	0.000000	-10.000000	0.000000	-13.400000	795.666687	1023.000000	1023.000000	2046.000000
45.000000	0.042747	25.263577	7.741059	7.558498	4.884156	5.079864	0.000000	-10.000000	0.008333	-13.900000	792.666687	1023.000000	1023.000000	2046.000000
45.020000	0.042325	25.013826	7.686533	7.223237	4.874388	5.229668	0.000000	-10.000000	0.016667	-14.683333	786.500000	1023.000000	1023.000000	2046.000000
45.040001	0.041983	24.812094	7.656073	7.175919	4.945205	5.034898	0.000000	-10.000000	0.025000	-15.266666	781.666687	1023.000000	1023.000000	2046.000000
45.060001	0.042506	25.121204	7.781030	7.169320	5.043830	5.127025	0.000000	-10.000000	0.041667	-15.783334	776.666687	1023.000000	1023.000000	2046.000000
45.080002	0.043477	25.694662	8.041642	7.243506	5.178478	5.231036	0.000000	-10.000000	0.066667	-16.116667	773.000000	1023.000000	1023.000000	2046.000000
45.099998	0.044616	26.368340	8.313817	7.212533	5.329434	5.512555	0.000000	-10.000000	0.091667	-16.366667	767.500000	1023.000000	1023.000000	2046.000000
45.119999	0.045688	27.001703	8.394160	7.464245	5.615479	5.527818	0.000000	-10.000000	0.066667	-16.250000	762.000000	1023.000000	1023.000000	2046.000000
45.139999	0.046656	27.573952	8.599550	7.574657	5.701870	5.697875	0.000000	-10.000000	0.050000	-16.116667	754.833313	1023.000000	1023.000000	2046.000000
45.160000	0.047290	27.948229	8.764224	7.681162	5.732781	5.770061	0.000000	-10.000000	0.033333	-16.200001	747.666687	1023.000000	1023.000000	2046.000000
45.180000	0.047639	28.154745	8.761271	7.663874	5.843434	5.886164	0.000000	-10.000000	0.050000	-16.416668	742.333313	1023.000000	1023.000000	2046.000000
45.200001	0.047944	28.334801	8.924930	7.917583	5.856507	5.635781	0.000000	-10.000000	0.075000	-16.700001	738.833313	1023.000000	1023.000000	2046.000000
45.220001	0.048027	28.384096	8.924731	7.898595	5.749323	5.811446	0.000000	-10.000000	0.091667	-16.966667	735.166687	1023.000000	1023.000000	2046.000000
45.240002	0.046473	27.465584	8.748177	7.807566	5.408044	5.501796	0.000000	-10.000000	0.108333	-17.433334	729.500000	1023.000000	1023.000000	2046.000000
45.259998	0.043472	25.692017	8.098499	7.419123	5.143930	5.030464	0.000000	-10.000000	0.108333	-17.800001	723.500000	1023.000000	1023.000000	2046.000000
45.279999	0.039032	23.068064	7.393089	6.784017	4.591813	4.299144	0.000000	-10.000000	0.116667	-17.966667	717.500000	1023.000000	1023.000000	2046.000000
45.299999	0.034799	20.566229	6.735713	6.122565	3.962871	3.745081	0.000000	-10.000000	0.125000	-18.116667	711.500000	1023.000000	1023.000000	2046.000000
45.320000	0.031175	18.424400	5.999988	5.489361	3.513870	3.421182	0.000000	-10.000000	0.116667	-17.983334	705.500000	1023.000000	1023.000000	2046.000000
45.340000	0.028828	17.037590	5.584957	5.308165	3.198617	2.945852	0.000000	-10.000000	0.108333	-17.933334	699.500000	1023.000000	1023.000000	2046.000000
45.360001	0.027646	16.338568	5.306239	5.120294	2.985392	2.926644	0.000000	-10.000000	0.091667	-17.483334	693.500000	1023.000000	1023.000000	2046.000000
45.380001	0.026859	15.873611	5.225883	5.167894	2.765390	2.714444	0.000000	-10.000000	0.100000	-17.333334	687.666687	1023.000000	1023.000000	2046.000000
45.400002	0.026280	15.531697	4.984511	5.213816	2.750057	2.583313	0.000000	-10.000000	0.100000	-17.033335	682.000000	1023.000000	1023.000000	2046.000000
45.419998	0.025818	15.258191	4.888205	5.173104	2.646716	2.550166	0.000000	-10.000000	0.108333	-17.000000	676.333313	1023.000000	1023.000000	2046.000000
45.439999	0.025542	15.095258	4.864869	5.091043	2.530117	2.609228	0.000000	-10.000000	0.108333	-17.016668	670.500000	1023.000000	1023.000000	2046.000000
45.459999	0.025476	15.056293	4.723582	5.176761	2.616762	2.539189	0.000000	-10.000000	0.116667	-17.216667	664.833313	1023.000000	1023.000000	2046.000000
45.480000	0.025392	15.006557	4.637478	5.151281	2.683879	2.533919	0.000000	-10.000000	0.116667	-17.483334	659.166687	1023.000000	1023.000000	2046.000000
45.500000	0.025276	14.938019	4.598478	4.944496	2.688341	2.706704	0.000000	-10.000000	0.108333	-17.600000	653.500000	1023.000000	1023.000000	2046.000000
45.520000	0.025588	15.122639	4.691740	5.013220	2.688720	2.728958	0.000000	-10.000000	0.108333	-17.716667	647.500000	1023.000000	1023.000000	2046.000000
45.540001	0.026534	15.681707	4.673772	5.129972	2.941129	2.936835	0.000000	-10.000000	0.108333	-17.666666	641.500000	1023.000000	1023.000000	2046.000000
45.560001	0.027298	16.132982	4.903098	5.263641	2.964985	3.001259	0.000000	-10.000000	0.108333	-17.716667	635.500000	1023.000000	1023.000000	2046.000000
45.580002	0.027799	16.429249	4.940746	5.201950	3.018579	3.267974	0.000000	-10.000000	0.091667	-17.716667	629.500000	1023.000000	1023.000000	2046.000000
45.599998	0.027548	16.281139	5.042628	5.333402	2.892492	3.012618	0.000000	-10.000000	0.100000	-17.816668	623.500000	1023.000000	1023.000000	2046.000000
45.619999	0.026680	15.768113	4.803461	5.080487	2.930065	2.954100	0.000000	-10.000000	0.100000	-17.816668	617.500000	1023.000000	1023.000000	2046.000000
45.639999	0.025194	14.889669	4.640932	4.667669	2.840299	2.740770	0.000000	-10.000000	0.108333	-17.933334	611.500000	1023.000000	1023.000000	2046.000000
45.660000	0.023868	14.106129	4.461908	4.230490	2.709192	2.704539	0.000000	-10.000000	0.100000	-18.000000	605.500000	1023.000000	1023.000000	2046.000000
45.680000	0.022530	13.315236	4.241734	3.998800	2.685315	2.389388	0.000000	-10.000000	0.100000	-18.066668	599.500000	1023.000000	1023.000000	2046.000000
45.700001	0.021267	12.568666	4.025069	3.598220	2.663540	2.281837	0.000000	-10.000000	0.108333	-17.850000	593.500000	1023.000000	1023.000000	2046.000000
45.720001	0.020288	11.990351	3.941489	3.205133	2.514868	2.328861	0.000000	-10.000000	0.108333	-17.716667	587.500000	1023.000000	1023.000000	2046.000000
45.740002	0.019961	11.797068	4.030524	3.233433	2.461737	2.071373	0.000000	-10.000000	0.108333	-17.616667	581.666687	1023.000000	1023.000000	2046.000000
45.759998	0.020011	11.826539	3.873053	3.010008	2.708386	2.235092	0.000000	-10.000000	0.108333	-17.833334	576.000000	1023.000000	1023.000000	2046.000000
45.779999	0.020213	11.946019	3.999849	2.874898	2.752902	2.318371	0.000000	-10.000000	0.108333	-17.883333	570.333313	1023.000000	1023.000000	2046.000000
45.799999	0.021330	12.606220	4.351938	3.043673	2.865568	2.345042	0.000000	-10.000000	0.108333	-17.933334	564.500000	1023.000000	1023.000000	2046.000000
45.820000	0.022756	13.448685	4.491930	3.127464	3.150361	2.678931	0.000000	-10.000000	0.100000	-17.700001	558.500000	1023.000000	1023.000000	2046.000000
45.840000	0.023274	13.755095	4.623657	3.256511	3.207735	2.667192	0.000000	-10.000000	0.091667	-17.350000	552.500000	1023.000000	1023.000000	2046.000000
45.860001	0.023835	14.086496	4.823478	3.467958	3.162897	2.632163	0.000000	-10.000000	0.091667	-17.016666	546.500000	1023.000000	1023.000000	2046.000000
45.880001	0.024610	14.544773	4.937324	3.486867	3.275509	2.845072	0.000000	-10.000000	0.091667	-16.783335	540.666687	1023.000000	1023.000000	2046.000000
45.900002	0.024927	14.731758	5.003725	3.551196	3.351851	2.824986	0.000000	-10.000000	0.100000	-17.000000	535.000000	1023.000000	1023.000000	2046.000000
45.919998	0.025217	14.903128	5.086896	3.617004	3.286659	2.912568	0.000000	-10.000000	0.100000	-17.283335	529.333313	1023.000000	1023.000000	2046.000000
45.939999	0.024511	14.485727	5.041451	3.719329	3.093652	2.631296	0.000000	-10.000000	0.100000	-17.683334	523.500000	1023.000000	1023.000000	2046.000000
45.959999	0.022449	13.267602	4.495083	3.448696	2.918350	2.405473	0.000000	-10.000000	0.100000	-17.850000	517.500000	1023.000000	1023.000000	2046.000000
45.980000	0.018517	10.943442	3.909112	2.978089	2.364311	1.691930	0.000000	-10.000000	0.100000	-17.916666	511.500000	1023.000000	1023.000000	2046.000000
46.000000	0.014573	8.612380	3.393733	2.364040	1.722098	1.132509	0.000000	-10.000000	0.100000	-17.783333	505.500000	1023.000000	1023.000000	2046.000000
46.020000	0.010811	6.389224	2.754871	1.893541	1.208845	0.531966	0.000000	-10.000000	0.100000	-17.683332	499.500000	1023.000000	1023.000000	2046.000000
46.040001	0.008400	4.964673	2.149817	1.509179	0.992255	0.313422	0.000000	-10.000000	0.100000	-17.333334	493.666656	1023.000000	1023.000000	2046.000000
46.060001	0.006461	3.818387	1.899493	1.293210	0.598387	0.027296	0.000000	-10.000000	0.091667	-17.083334	488.000000	1023.000000	1023.000000	2046.000000
46.080002	0.005759	3.403405	1.724527	1.220747	0.457623	0.000507	0.000000	-10.000000	0.091667	-16.683334	482.333344	1023.000000	1023.000000	2046.000000
46.099998	0.005316	3.141795	1.660904	1.348647	0.342157	-0.209912	0.000000	-10.000000	0.091667	-16.716667	476.833344	1023.000000	1023.000000	2046.000000
46.119999	0.004875	2.881013	1.440889	1.365287	0.326202	-0.251365	0.000000	-10.000000	0.100000	-16.816668	471.166656	1023.000000	1023.000000	2046.000000
46.139999	0.004091	2.417546	1.376147	1.398962	0.137123	-0.494686	0.000000	-10.000000	0.100000	-17.000000	465.500000	1023.000000	1023.000000	2046.000000
46.160000	0.004216	2.491914	1.286538	1.267516	0.185594	-0.247734	0.000000	-10.000000	0.091667	-17.100000	459.833344	1023.000000	1023.000000	2046.000000
46.180000	0.004337	2.562994	1.289046	1.295895	0.194123	-0.216072	0.000000	-10.000000	0.091667	-17.116667	454.166656	1023.000000	1023.000000	2046.000000
46.200001	0.004348	2.569871	1.117987	1.307408	0.346566	-0.202090	0.000000	-10.000000	0.091667	-17.200001	448.500000	1023.000000	1023.000000	2046.000000
46.220001	0.004160	2.458487	1.204404	1.220993	0.255262	-0.222173	0.000000	-10.000000	0.100000	-17.216667	442.666656	1023.000000	1023.000000	2046.000000
46.240002	0.004898	2.894786	1.194322	1.156613	0.439027	0.104823	0.000000	-10.000000	0.100000	-17.316668	437.000000	1023.000000	1023.000000	2046.000000
46.259998	0.006093	3.601131	1.384206	1.404596	0.547765	0.264563	0.000000	-10.000000	0.100000	-17.333334	431.333344	1023.000000	1023.000000	2046.000000
46.279999	0.006773	4.002912	1.522866	1.527620	0.604681	0.347744	0.000000	-10.000000	0.100000	-17.416668	425.500000	1023.000000	1023.000000	2046.000000
46.299999	0.006758	3.994001	1.511485	1.539173	0.619092	0.324250	0.000000	-10.000000	0.100000	-17.483334	419.500000	1023.000000	1023.000000	2046.000000
46.320000	0.005812	3.434898	1.439192	1.401707	0.482696	0.111303	0.000000	-10.000000	0.091667	-17.533335	413.500000	1023.000000	1023.000000	2046.000000
46.340000	0.004933	2.915367	1.296514	1.038574	0.451924	0.128355	0.000000	-10.000000	0.091667	-17.433334	407.833344	1023.000000	1023.000000	2046.000000
46.360001	0.003667	2.167202	1.131917	0.714848	0.376663	-0.056227	0.000000	-10.000000	0.091667	-17.333334	402.166656	1023.000000	1023.000000	2046.000000
46.380001	0.002308	1.364165	0.856086	0.378361	0.338816	-0.209097	0.000000	-10.000000	0.100000	-17.166668	396.500000	1023.000000	1023.000000	2046.000000
46.400002	0.000591	0.349011	0.727363	0.083153	0.110968	-0.572473	0.000000	-10.000000	0.083333	-16.983334	390.500000	1023.000000	1023.000000	2046.000000
46.419998	0.000054	0.031690	0.541253	-0.332887	0.213602	-0.390278	0.000000	-10.000000	0.075000	-16.633333	384.833344	1023.000000	1023.000000	2046.000000
46.439999	-0.000197	-0.116370	0.576531	-0.386892	0.181609	-0.487618	0.000000	-10.000000	0.075000	-16.400000	379.166656	1023.000000	1023.000000	2046.000000
46.459999	-0.000552	-0.326317	0.548286	-0.481888	0.177905	-0.570619	0.000000	-10.000000	0.058333	-16.316668	373.833344	1023.000000	1023.000000	2046.000000
46.480000	-0.000621	-0.366737	0.637424	-0.561656	0.197057	-0.639562	0.000000	-10.000000	0.066667	-16.383333	368.333344	1023.000000	1023.000000	2046.000000
46.500000	0.000552	0.326421	0.835991	-0.603446	0.396506	-0.302629	0.000000	-10.000000	0.066667	-16.416668	363.000000	1023.000000	1023.000000	2046.000000
46.520000	0.002019	1.193258	1.181415	-0.342884	0.544032	-0.189304	0.000000	-10.000000	0.083333	-16.350000	357.500000	1023.000000	1023.000000	2046.000000
46.540001	0.002877	1.700235	1.228186	-0.221059	0.671204	0.021903	0.000000	-10.000000	0.083333	-16.250000	352.000000	1023.000000	1023.000000	2046.000000
46.560001	0.003113	1.839986	1.197794	-0.115094	0.777083	-0.019798	0.000000	-10.000000	0.083333	-16.200001	346.500000	1023.000000	1023.000000	2046.000000
46.580002	0.003938	2.327264	1.381513	-0.073922	0.786195	0.233478	0.000000	-10.000000	0.100000	-16.183334	341.000000	1023.000000	1023.000000	2046.000000
46.599998	0.004745	2.804537	1.542191	0.090205	0.867663	0.304478	0.000000	-10.000000	0.083333	-16.283335	335.666656	1023.000000	1023.000000	2046.000000
46.619999	0.004906	2.899698	1.618516	0.197008	0.811673	0.272501	0.000000	-10.000000	0.083333	-16.400002	330.166656	1023.000000	1023.000000	2046.000000
46.639999	0.004021	2.376512	1.349547	0.173239	0.691377	0.162350	0.000000	-10.000000	0.066667	-16.483334	322.833344	1023.000000	1023.000000	2046.000000
46.660000	0.002753	1.627218	1.176454	0.096376	0.416684	-0.062295	0.000000	-10.000000	0.066667	-16.483334	317.166656	1023.000000	1023.000000	2046.000000
46.680000	-0.000158	-0.093217	0.675172	-0.254838	0.010605	-0.524156	0.000000	-10.000000	0.050000	-16.383333	311.666656	1023.000000	1023.000000	2046.000000
46.700001	-0.004168	-2.463290	0.052622	-0.816327	-0.478671	-1.220914	0.000000	-10.000000	0.050000	-16.233334	308.000000	1023.000000	1023.000000	2046.000000
46.720001	-0.007637	-4.513741	-0.593244	-1.410199	-0.906846	-1.603453	0.000000	-10.000000	0.033333	-16.000000	302.666656	1023.000000	1023.000000	2046.000000
46.740002	-0.009917	-5.861112	-0.828017	-1.576742	-1.423177	-2.033175	0.000000	-10.000000	0.016667	-15.650000	297.333344	1023.000000	1023.000000	2046.000000
46.759998	-0.011622	-6.868445	-1.260440	-1.867140	-1.607399	-2.133466	0.000000	-10.000000	0.000000	-15.450000	292.166656	1023.000000	1023.000000	2046.000000
46.779999	-0.013178	-7.788417	-1.544078	-1.938019	-1.866242	-2.440078	0.000000	-10.000000	0.000000	-15.266666	287.000000	1023.000000	1023.000000	2046.000000
46.799999	-0.013928	-8.231194	-1.725274	-1.954167	-1.969100	-2.582653	0.000000	-10.000000	0.000000	-15.416667	281.833344	1023.000000	1023.000000	2046.000000
46.820000	-0.014022	-8.286838	-1.653738	-1.917806	-2.176119	-2.539173	0.000000	-10.000000	0.033333	-15.650001	276.666656	1023.000000	1023.000000	2046.000000
46.840000	-0.014475	-8.554716	-1.913006	-1.957427	-2.125885	-2.558399	0.000000	-10.000000	0.050000	-16.083334	271.500000	1023.000000	1023.000000	2046.000000
46.860001	-0.014784	-8.737213	-2.074597	-2.044568	-2.098869	-2.519180	0.000000	-10.000000	0.083333	-16.400000	266.166656	1023.000000	1023.000000	2046.000000
46.880001	-0.015122	-8.936981	-2.172460	-2.018496	-2.126498	-2.619528	0.000000	-10.000000	0.083333	-16.783333	260.666656	1023.000000	1023.000000	2046.000000
46.900002	-0.014910	-8.811831	-2.048844	-2.036289	-2.234372	-2.492326	0.000000	-10.000000	0.100000	-17.033333	255.000000	1023.000000	1023.000000	2046.000000
46.919998	-0.014684	-8.678201	-2.166430	-2.100528	-2.068322	-2.342921	0.000000	-10.000000	0.083333	-17.083334	249.333328	1023.000000	1023.000000	2046.000000
46.939999	-0.014319	-8.462516	-2.125267	-2.128466	-1.995517	-2.213266	0.000000	-10.000000	0.050000	-16.883333	243.666672	1023.000000	1023.000000	2046.000000
46.959999	-0.013463	-7.956559	-2.040661	-1.904630	-1.888623	-2.122645	0.000000	-10.000000	0.050000	-16.633333	238.000000	1023.000000	1023.000000	2046.000000
46.980000	-0.012275	-7.254797	-1.660072	-1.718956	-1.957017	-1.918752	0.000000	-10.000000	0.066667	-16.683332	232.333328	1023.000000	1023.000000	2046.000000
47.000000	-0.011776	-6.959470	-1.710276	-1.712595	-1.790832	-1.745767	0.000000	-10.000000	0.083333	-16.516666	226.833328	1023.000000	1023.000000	2046.000000
47.020000	-0.012349	-7.298187	-1.762057	-1.748628	-1.858852	-1.928650	0.000000	-10.000000	0.083333	-16.466667	221.166672	1023.000000	1023.000000	2046.000000
47.040001	-0.013290	-7.854577	-1.917960	-1.973797	-1.934159	-2.028662	0.000000	-10.000000	0.083333	-16.350000	215.833328	1023.000000	1023.000000	2046.000000
47.060001	-0.014296	-8.448869	-2.017823	-2.278650	-2.042459	-2.109937	0.000000	-10.000000	0.083333	-16.483334	210.166672	1023.000000	1023.000000	2046.000000
47.080002	-0.015686	-9.270336	-2.263638	-2.638733	-2.119953	-2.248012	0.000000	-10.000000	0.050000	-16.433334	204.833328	1023.000000	1023.000000	2046.000000
47.099998	-0.017177	-10.151554	-2.485740	-2.950204	-2.256505	-2.459105	0.000000	-10.000000	0.033333	-16.283335	199.333328	1023.000000	1023.000000	2046.000000
47.119999	-0.018319	-10.826747	-2.616670	-3.224175	-2.385113	-2.600789	0.000000	-10.000000	0.016667	-15.983334	194.000000	1023.000000	1023.000000	2046.000000
47.139999	-0.018640	-11.016422	-2.643717	-3.379296	-2.414234	-2.579175	0.000000	-10.000000	0.016667	-15.816667	188.666672	1023.000000	1023.000000	2046.000000
47.160000	-0.018790	-11.104828	-2.607719	-3.501149	-2.424772	-2.571188	0.000000	-10.000000	0.000000	-15.800000	183.333328	1023.000000	1023.000000	2046.000000
47.180000	-0.018766	-11.090420	-2.535014	-3.573566	-2.430521	-2.551319	0.000000	-10.000000	0.000000	-15.916667	178.000000	1023.000000	1023.000000	2046.000000
47.200001	-0.018152	-10.728025	-2.363461	-3.534488	-2.310564	-2.519512	0.000000	-10.000000	0.016667	-16.000000	172.666672	1023.000000	1023.000000	2046.000000
47.220001	-0.016724	-9.883769	-2.132175	-3.505389	-2.118042	-2.128163	0.000000	-10.000000	0.016667	-15.866667	167.333328	1023.000000	1023.000000	2046.000000
47.240002	-0.015195	-8.980432	-1.866347	-3.281810	-1.904101	-1.928174	0.000000	-10.000000	0.016667	-15.566667	162.000000	1023.000000	1023.000000	2046.000000
47.259998	-0.014381	-8.499417	-1.810741	-3.140357	-1.777449	-1.770871	0.000000	-10.000000	0.000000	-15.083334	156.833328	1023.000000	1023.000000	2046.000000
47.279999	-0.014273	-8.435097	-1.627056	-3.045488	-1.889189	-1.873364	0.000000	-10.000000	0.000000	-14.666667	151.833328	1023.000000	1023.000000	2046.000000
47.299999	-0.013138	-7.764691	-1.658313	-3.068434	-1.562328	-1.475616	0.000000	-10.000000	0.000000	-14.266667	147.000000	1023.000000	1023.000000	2046.000000
47.320000	-0.012603	-7.448157	-1.312403	-2.837664	-1.747545	-1.550545	0.000000	-10.000000	0.000000	-14.233334	142.166672	1023.000000	1023.000000	2046.000000
47.340000	-0.013346	-7.887552	-1.543247	-2.823168	-1.855187	-1.665951	0.000000	-10.000000	0.000000	-14.283334	137.333328	1023.000000	1023.000000	2046.000000
47.360001	-0.015347	-9.069904	-1.901342	-3.007902	-2.181097	-1.979563	0.000000	-10.000000	0.000000	-14.350000	132.666672	1023.000000	1023.000000	2046.000000
47.380001	-0.017704	-10.462889	-2.474140	-3.303911	-2.332254	-2.352584	0.000000	-10.000000	0.000000	-14.166667	127.833336	1023.000000	1023.000000	2046.000000
47.400002	-0.020548	-12.143603	-2.745706	-3.646033	-2.885368	-2.866496	0.000000	-10.000000	0.000000	-13.766667	123.166664	1023.000000	1023.000000	2046.000000
47.419998	-0.023785	-14.057090	-3.164373	-4.092652	-3.426541	-3.373523	0.000000	-10.000000	0.000000	-13.383333	118.500000	1023.000000	1023.000000	2046.000000
47.439999	-0.026689	-15.772923	-3.807370	-4.428097	-3.804972	-3.732483	0.000000	-10.000000	0.000000	-12.766666	114.166664	1023.000000	1023.000000	2046.000000
47.459999	-0.028774	-17.005571	-4.206338	-4.627654	-4.081939	-4.089641	0.000000	-10.000000	0.000000	-12.300000	110.000000	1023.000000	1023.000000	2046.000000
47.480000	-0.029728	-17.569109	-4.472512	-4.666288	-4.209964	-4.220346	0.000000	-10.000000	0.000000	-11.950000	106.000000	1023.000000	1023.000000	2046.000000
47.500000	-0.030277	-17.893934	-4.476443	-4.653402	-4.442089	-4.322001	0.000000	-10.000000	0.000000	-12.033334	102.000000	1023.000000	1023.000000	2046.000000
47.520000	-0.030743	-18.169386	-4.666644	-4.683917	-4.483599	-4.335226	0.000000	-10.000000	0.000000	-12.050000	97.833336	1023.000000	1023.000000	2046.000000
47.540001	-0.031124	-18.394520	-4.890187	-4.724603	-4.500326	-4.279405	0.000000	-10.000000	0.000000	-12.100000	93.500000	1023.000000	1023.000000	2046.000000
47.560001	-0.031610	-18.681530	-4.971966	-4.721460	-4.563405	-4.424698	0.000000	-10.000000	0.000000	-11.983334	89.166664	1023.000000	1023.000000	2046.000000
47.580002	-0.031575	-18.660645	-5.154321	-4.701446	-4.437605	-4.367272	0.000000	-10.000000	0.000000	-11.833334	85.000000	1023.000000	1023.000000	2046.000000
47.599998	-0.031289	-18.491638	-4.983410	-4.680449	-4.546900	-4.280879	0.000000	-10.000000	0.000000	-11.483334	81.333336	1023.000000	1023.000000	2046.000000
47.619999	-0.031150	-18.409716	-4.991378	-4.720762	-4.501531	-4.196044	0.000000	-10.000000	0.000000	-11.016666	77.666664	1023.000000	1023.000000	2046.000000
47.639999	-0.030635	-18.105352	-5.124835	-4.758074	-4.254169	-3.968273	0.000000	-10.000000	0.000000	-10.483334	74.166664	1023.000000	1023.000000	2046.000000
47.660000	-0.029733	-17.572365	-5.021464	-4.594598	-4.099993	-3.856309	0.000000	-10.000000	-0.016667	-10.066667	70.500000	1023.000000	1023.000000	2046.000000
47.680000	-0.028415	-16.793083	-4.732641	-4.395987	-4.038747	-3.625709	0.000000	-10.000000	-0.050000	-9.933333	67.166664	1023.000000	1023.000000	2046.000000
47.700001	-0.027472	-16.236071	-4.479039	-4.301742	-3.993659	-3.461631	0.000000	-10.000000	-0.066667	-9.900001	63.833332	1023.000000	1023.000000	2046.000000
47.720001	-0.027374	-16.178156	-4.549304	-4.323706	-3.894995	-3.410151	0.000000	-10.000000	-0.066667	-9.816667	60.500000	1023.000000	1023.000000	2046.000000
47.740002	-0.028212	-16.673002	-4.646255	-4.454716	-3.972068	-3.599963	0.000000	-10.000000	-0.033333	-9.650001	57.166668	1023.000000	1023.000000	2046.000000
47.759998	-0.029336	-17.337729	-4.867090	-4.736609	-3.972345	-3.761685	0.000000	-10.000000	-0.033333	-9.516666	53.833332	1023.000000	1023.000000	2046.000000
47.779999	-0.030358	-17.941818	-4.971181	-5.049464	-4.071663	-3.849509	0.000000	-10.000000	-0.033333	-9.416667	50.666668	1023.000000	1023.000000	2046.000000
47.799999	-0.031515	-18.625200	-5.030725	-5.374836	-4.220432	-3.999208	0.000000	-10.000000	-0.066667	-9.066667	47.500000	1023.000000	1023.000000	2046.000000
47.820000	-0.032305	-19.092505	-5.252444	-5.605314	-4.176141	-4.058606	0.000000	-10.000000	-0.083333	-8.516666	44.500000	1023.000000	1023.000000	2046.000000
47.840000	-0.032954	-19.475813	-5.322257	-5.808290	-4.208310	-4.136956	0.000000	-10.000000	-0.083333	-7.983334	41.666668	1023.000000	1023.000000	2046.000000
47.860001	-0.033074	-19.546753	-5.318796	-5.915971	-4.148132	-4.163853	0.000000	-10.000000	-0.066667	-7.650000	39.000000	1023.000000	1023.000000	2046.000000
47.880001	-0.032659	-19.301346	-5.159074	-5.979115	-4.108138	-4.055019	0.000000	-10.000000	-0.050000	-7.550000	36.333332	1023.000000	1023.000000	2046.000000
47.900002	-0.031636	-18.697083	-4.789766	-5.849113	-4.026892	-4.031312	0.000000	-10.000000	-0.066667	-7.400000	33.833332	1023.000000	1023.000000	2046.000000
47.919998	-0.030068	-17.769991	-4.593348	-5.780458	-3.707825	-3.688360	0.000000	-10.000000	-0.083333	-7.100000	31.333334	1023.000000	1023.000000	2046.000000
47.939999	-0.028781	-17.009726	-4.364382	-5.566255	-3.528431	-3.550658	0.000000	-10.000000	-0.100000	-6.550000	29.000000	1023.000000	1023.000000	2046.000000
47.959999	-0.027645	-16.338430	-4.199775	-5.433507	-3.355659	-3.349488	0.000000	-10.000000	-0.100000	-5.916667	26.666666	1023.000000	1023.000000	2046.000000
47.980000	-0.026721	-15.791931	-4.163411	-5.271049	-3.082379	-3.275093	0.000000	-10.000000	-0.100000	-5.350000	24.666666	1023.000000	1023.000000	2046.000000
48.000000	-0.025583	-15.119352	-3.791349	-5.223256	-3.127566	-2.977182	0.000000	-10.000000	-0.100000	-5.016667	23.000000	1023.000000	1023.000000	2046.000000
48.020000	-0.024847	-14.684360	-3.641302	-5.000896	-3.079335	-2.962826	0.000000	-10.000000	-0.108333	-4.966667	21.333334	1023.000000	1023.000000	2046.000000
48.040001	-0.025171	-14.875899	-3.752290	-4.883532	-3.171751	-3.068326	0.000000	-10.000000	-0.108333	-5.100000	19.666666	1023.000000	1023.000000	2046.000000
48.060001	-0.026787	-15.831017	-4.065853	-5.064097	-3.358521	-3.342547	0.000000	-10.000000	-0.108333	-5.200000	18.000000	1023.000000	1023.000000	2046.000000
48.080002	-0.028383	-16.774376	-4.310475	-5.272787	-3.586638	-3.604477	0.000000	-10.000000	-0.108333	-5.016667	16.333334	1023.000000	1023.000000	2046.000000
48.099998	-0.030486	-18.017357	-4.492968	-5.523723	-3.990772	-4.009894	0.000000	-10.000000	-0.108333	-4.350000	14.666667	1023.000000	1023.000000	2046.000000
48.119999	-0.033172	-19.604797	-4.890357	-5.823846	-4.377163	-4.513432	0.000000	-10.000000	-0.116667	-3.600000	13.166667	1023.000000	1023.000000	2046.000000
48.139999	-0.035954	-21.248707	-5.426464	-6.182495	-4.805212	-4.834536	0.000000	-10.000000	-0.125000	-2.350000	12.000000	1023.000000	1023.000000	2046.000000
48.160000	-0.037869	-22.380568	-5.953943	-6.345022	-4.882364	-5.199238	0.000000	-10.000000	-0.133333	-1.233333	11.333333	1023.000000	1023.000000	2046.000000
48.180000	-0.038465	-22.733074	-6.066965	-6.387643	-5.089521	-5.188944	0.000000	-10.000000	-0.133333	-0.266667	11.000000	1023.000000	1023.000000	2046.000000
48.200001	-0.039018	-23.059818	-6.095477	-6.326138	-5.345647	-5.292556	0.000000	-10.000000	-0.116667	-0.700000	11.000000	1023.000000	1023.000000	2046.000000
48.220001	-0.039537	-23.366236	-6.316258	-6.259314	-5.406145	-5.384520	0.000000	-10.000000	-0.116667	-1.616667	10.833333	1023.000000	1023.000000	2046.000000
48.240002	-0.039734	-23.482756	-6.516289	-6.230060	-5.319938	-5.416469	0.000000	-10.000000	-0.116667	-2.616667	10.333333	1023.000000	1023.000000	2046.000000
48.259998	-0.039373	-23.269701	-6.412360	-6.184730	-5.371234	-5.301377	0.000000	-10.000000	-0.133333	-2.933333	9.500000	1023.000000	1023.000000	2046.000000
48.279999	-0.039233	-23.186954	-6.381319	-6.124701	-5.430204	-5.250730	0.000000	-10.000000	-0.125000	-3.033333	8.500000	1023.000000	1023.000000	2046.000000
48.299999	-0.039043	-23.074673	-6.617156	-6.152009	-5.247714	-5.057794	0.000000	-10.000000	-0.116667	-3.016667	7.500000	1023.000000	1023.000000	2046.000000
48.320000	-0.039078	-23.095078	-6.634068	-6.073866	-5.214085	-5.173059	0.000000	-10.000000	-0.116667	-2.966667	6.500000	1023.000000	1023.000000	2046.000000
48.340000	-0.038175	-22.561640	-6.633054	-6.096518	-4.927181	-4.904886	0.000000	-10.000000	-0.116667	-2.850000	5.500000	1023.000000	1023.000000	2046.000000
48.360001	-0.036832	-21.767509	-6.280277	-5.917127	-4.949366	-4.620741	0.000000	-10.000000	-0.116667	-2.783333	4.500000	1023.000000	1023.000000	2046.000000
48.380001	-0.035641	-21.063730	-6.076584	-5.692116	-4.881955	-4.413075	0.000000	-10.000000	-0.100000	-2.966667	3.500000	1023.000000	1023.000000	2046.000000
48.400002	-0.034414	-20.338575	-5.911147	-5.520594	-4.662767	-4.244068	0.000000	-10.000000	-0.100000	-3.316667	2.500000	1023.000000	1023.000000	2046.000000
48.419998	-0.033980	-20.082405	-5.841425	-5.391039	-4.524469	-4.325472	0.000000	-10.000000	-0.100000	-3.700000	1.500000	1023.000000	1023.000000	2046.000000
48.439999	-0.033900	-20.035002	-5.774296	-5.543228	-4.514691	-4.202787	0.000000	-10.000000	-0.100000	-3.983333	0.666667	1023.000000	1023.000000	2046.000000
48.459999	-0.034544	-20.415474	-5.732480	-5.717340	-4.673242	-4.292412	0.000000	-10.000000	-0.116667	-4.200000	-0.333333	1023.000000	1023.000000	2046.000000
48.480000	-0.035450	-20.950764	-5.975961	-5.995575	-4.607229	-4.371998	0.000000	-10.000000	-0.116667	-4.366667	-1.500000	1023.000000	1023.000000	2046.000000
48.500000	-0.036554	-21.603460	-6.155451	-6.262595	-4.642555	-4.542860	0.000000	-10.000000	-0.125000	-4.200000	-3.000000	1023.000000	1023.000000	2046.000000
48.520000	-0.037413	-22.110844	-6.286117	-6.515483	-4.617067	-4.692177	0.000000	-10.000000	-0.108333	-3.766667	-4.500000	1023.000000	1023.000000	2046.000000
48.540001	-0.037867	-22.379175	-6.250532	-6.657485	-4.716972	-4.754187	0.000000	-10.000000	-0.125000	-3.216667	-5.833333	1023.000000	1023.000000	2046.000000
48.560001	-0.037827	-22.355988	-6.122108	-6.747379	-4.752076	-4.734425	0.000000	-10.000000	-0.133333	-2.916667	-7.000000	1023.000000	1023.000000	2046.000000
48.580002	-0.037494	-22.158808	-6.121506	-6.778853	-4.608982	-4.649467	0.000000	-10.000000	-0.141667	-2.900000	-8.000000	1023.000000	1023.000000	2046.000000
48.599998	-0.036813	-21.756563	-5.829005	-6.747046	-4.537063	-4.643449	0.000000	-10.000000	-0.141667	-3.016667	-9.000000	1023.000000	1023.000000	2046.000000
48.619999	-0.035103	-20.745674	-5.595901	-6.677149	-4.150068	-4.322557	0.000000	-10.000000	-0.133333	-2.966667	-10.000000	1023.000000	1023.000000	2046.000000
48.639999	-0.033402	-19.740686	-5.256259	-6.429550	-3.987166	-4.067711	0.000000	-10.000000	-0.133333	-2.550000	-11.000000	1023.000000	1023.000000	2046.000000
48.660000	-0.032104	-18.973423	-5.063286	-6.202882	-3.828631	-3.878625	0.000000	-10.000000	-0.125000	-1.683333	-11.666667	1023.000000	1023.000000	2046.000000
48.680000	-0.030974	-18.305595	-4.911249	-6.061004	-3.648100	-3.685243	0.000000	-10.000000	-0.133333	-0.766667	-12.000000	1023.000000	1023.000000	2046.000000
48.700001	-0.029947	-17.698912	-4.808859	-5.914221	-3.403027	-3.572804	0.000000	-10.000000	-0.125000	-0.166667	-12.000000	1023.000000	1023.000000	2046.000000
48.720001	-0.029113	-17.205906	-4.611382	-5.806610	-3.398384	-3.389528	0.000000	-10.000000	-0.125000	-0.266667	-12.000000	1023.000000	1023.000000	2046.000000
48.740002	-0.028939	-17.102682	-4.598037	-5.579179	-3.438350	-3.487117	0.000000	-10.000000	-0.116667	-0.866667	-12.000000	1023.000000	1023.000000	2046.000000
48.759998	-0.030108	-17.793722	-4.707179	-5.672296	-3.718868	-3.695378	0.000000	-10.000000	-0.116667	-1.533333	-12.000000	1023.000000	1023.000000	2046.000000
48.779999	-0.031526	-18.631836	-4.947145	-5.811491	-3.893749	-3.979451	0.000000	-10.000000	-0.116667	-1.733333	-12.333333	1023.000000	1023.000000	2046.000000
48.799999	-0.033295	-19.677063	-5.246119	-6.014761	-4.099792	-4.316391	0.000000	-10.000000	-0.116667	-1.133333	-12.666667	1023.000000	1023.000000	2046.000000
48.820000	-0.035709	-21.104204	-5.496074	-6.313706	-4.565042	-4.729383	0.000000	-10.000000	-0.125000	-0.466667	-13.000000	1023.000000	1023.000000	2046.000000
48.840000	-0.038249	-22.604980	-5.964119	-6.644628	-4.896987	-5.099245	0.000000	-10.000000	-0.133333	0.700000	-13.000000	1023.000000	1023.000000	2046.000000
48.860001	-0.040287	-23.809614	-6.393938	-6.852902	-5.170013	-5.392761	0.000000	-10.000000	-0.125000	1.666667	-13.000000	1023.000000	1023.000000	2046.000000
48.880001	-0.041416	-24.476728	-6.638963	-6.889504	-5.395088	-5.553174	0.000000	-10.000000	-0.133333	2.683333	-13.000000	1023.000000	1023.000000	2046.000000
48.900002	-0.041840	-24.727390	-6.713088	-6.858935	-5.536264	-5.619104	0.000000	-10.000000	-0.133333	2.816667	-13.000000	1023.000000	1023.000000	2046.000000
48.919998	-0.042064	-24.860079	-6.909091	-6.718932	-5.540627	-5.691430	0.000000	-10.000000	-0.150000	2.533333	-13.000000	1023.000000	1023.000000	2046.000000
48.939999	-0.041922	-24.776146	-6.934137	-6.690508	-5.585643	-5.565857	0.000000	-10.000000	-0.150000	2.383333	-13.000000	1023.000000	1023.000000	2046.000000
48.959999	-0.041919	-24.774323	-7.035741	-6.706843	-5.534706	-5.497031	0.000000	-10.000000	-0.150000	2.716667	-13.000000	1023.000000	1023.000000	2046.000000
48.980000	-0.041577	-24.571920	-7.098670	-6.659812	-5.397376	-5.416061	0.000000	-10.000000	-0.158333	3.516667	-13.000000	1023.000000	1023.000000	2046.000000
49.000000	-0.041111	-24.296457	-7.055075	-6.539835	-5.334300	-5.367247	0.000000	-10.000000	-0.166667	4.550000	-13.000000	1023.000000	1023.000000	2046.000000
49.020000	-0.040449	-23.905481	-6.973367	-6.463186	-5.226213	-5.242715	0.000000	-10.000000	-0.183333	5.733334	-13.000000	1023.000000	1023.000000	2046.000000
49.040001	-0.039567	-23.384188	-6.819169	-6.370075	-5.110559	-5.084383	0.000000	-10.000000	-0.191667	7.000000	-13.000000	1023.000000	1023.000000	2046.000000
49.060001	-0.038222	-22.589426	-6.702796	-6.247594	-4.897341	-4.741696	0.000000	-10.000000	-0.216667	8.200000	-13.000000	1023.000000	1023.000000	2046.000000
49.080002	-0.036641	-21.654987	-6.494944	-6.090819	-4.602396	-4.466827	0.000000	-10.000000	-0.233333	9.200000	-13.000000	1023.000000	1023.000000	2046.000000
49.099998	-0.034705	-20.510633	-6.199834	-5.899309	-4.249066	-4.162424	0.000000	-10.000000	-0.250000	10.033334	-7.166667	1023.000000	1023.000000	2046.000000
49.119999	-0.033337	-19.702103	-5.961543	-5.636034	-4.036434	-4.068093	0.000000	-10.000000	-0.266667	10.916667	4.666667	1023.000000	1023.000000	2046.000000
49.139999	-0.032717	-19.335821	-5.783666	-5.597863	-3.977579	-3.976713	0.000000	-10.000000	-0.283333	11.783334	17.666666	1023.000000	1023.000000	2046.000000
49.160000	-0.032573	-19.250448	-5.780672	-5.686747	-3.859163	-3.923867	0.000000	-10.000000	-0.291667	12.733334	26.166666	1023.000000	1023.000000	2046.000000
49.180000	-0.032980	-19.491436	-5.766104	-5.881058	-3.875340	-3.968935	0.000000	-10.000000	-0.283333	13.383334	30.333334	1023.000000	1023.000000	2046.000000
49.200001	-0.033420	-19.751017	-5.872689	-6.177007	-3.739582	-3.961740	0.000000	-10.000000	-0.283333	14.183333	34.833332	1023.000000	1023.000000	2046.000000
49.220001	-0.033597	-19.855597	-5.835477	-6.316089	-3.683469	-4.020561	0.000000	-10.000000	-0.316667	15.016667	39.500000	1023.000000	1023.000000	2046.000000
49.240002	-0.033431	-19.757923	-5.831439	-6.348440	-3.549706	-4.028338	0.000000	-10.000000	-0.350000	15.950001	44.333332	1023.000000	1023.000000	2046.000000
49.259998	-0.032947	-19.471666	-5.668375	-6.412003	-3.465246	-3.926042	0.000000	-10.000000	-0.383333	16.833334	49.500000	1023.000000	1023.000000	2046.000000
49.279999	-0.032027	-18.927822	-5.446122	-6.363935	-3.308840	-3.808926	0.000000	-10.000000	-0.391667	17.450001	55.000000	1023.000000	1023.000000	2046.000000
49.299999	-0.030534	-18.045576	-5.087671	-6.251234	-3.099762	-3.606909	0.000000	-10.000000	-0.400000	18.100000	60.666668	1023.000000	1023.000000	2046.000000
49.320000	-0.028366	-16.764057	-4.707900	-6.034894	-2.714491	-3.306772	0.000000	-10.000000	-0.400000	18.433334	66.500000	1023.000000	1023.000000	2046.000000
49.340000	-0.026222	-15.497338	-4.266772	-5.849342	-2.421185	-2.960039	0.000000	-10.000000	-0.408333	19.050001	72.666664	1023.000000	1023.000000	2046.000000
49.360001	-0.024278	-14.348576	-4.044261	-5.570134	-2.053566	-2.680614	0.000000	-10.000000	-0.408333	19.550001	79.000000	1023.000000	1023.000000	2046.000000
49.380001	-0.022435	-13.259360	-3.721909	-5.263022	-1.831430	-2.442999	0.000000	-10.000000	-0.433333	20.066668	85.500000	1023.000000	1023.000000	2046.000000
49.400002	-0.021058	-12.445570	-3.493767	-4.956541	-1.604878	-2.390384	0.000000	-10.000000	-0.433333	20.583334	92.000000	1023.000000	1023.000000	2046.000000
49.419998	-0.018890	-11.163931	-3.009029	-4.797666	-1.478530	-1.878707	0.000000	-10.000000	-0.450000	20.783333	98.833336	1023.000000	1023.000000	2046.000000
49.439999	-0.017494	-10.338925	-2.821289	-4.414913	-1.263193	-1.839531	0.000000	-10.000000	-0.433333	21.083334	105.833336	1023.000000	1023.000000	2046.000000
49.459999	-0.016682	-9.858776	-2.668067	-4.111965	-1.227447	-1.851297	0.000000	-10.000000	-0.441667	21.049999	113.000000	1023.000000	1023.000000	2046.000000
49.480000	-0.016843	-9.954309	-2.625530	-4.028922	-1.305812	-1.994045	0.000000	-10.000000	-0.450000	21.299999	120.000000	1023.000000	1023.000000	2046.000000
49.500000	-0.017609	-10.406728	-2.691941	-4.136312	-1.410753	-2.167722	0.000000	-10.000000	-0.466667	21.716667	127.000000	1023.000000	1023.000000	2046.000000
49.520000	-0.019568	-11.564616	-2.958429	-4.298554	-1.694559	-2.613074	0.000000	-10.000000	-0.475000	22.016666	134.000000	1023.000000	1023.000000	2046.000000
49.540001	-0.021942	-12.967783	-3.384449	-4.569054	-2.052325	-2.961956	0.000000	-10.000000	-0.483333	22.400000	141.333328	1023.000000	1023.000000	2046.000000
49.560001	-0.023763	-14.044117	-3.752705	-4.709801	-2.339211	-3.242400	0.000000	-10.000000	-0.491667	22.383333	148.666672	1023.000000	1023.000000	2046.000000
49.580002	-0.024450	-14.449908	-3.936199	-4.695065	-2.455734	-3.362910	0.000000	-10.000000	-0.500000	22.500000	156.333328	1023.000000	1023.000000	2046.000000
49.599998	-0.024472	-14.463162	-3.995296	-4.594374	-2.517151	-3.356341	0.000000	-10.000000	-0.500000	22.550001	163.666672	1023.000000	1023.000000	2046.000000
49.619999	-0.023966	-14.163643	-4.026381	-4.356848	-2.442048	-3.338366	0.000000	-10.000000	-0.491667	22.666668	171.333328	1023.000000	1023.000000	2046.000000
49.639999	-0.023148	-13.680676	-3.884579	-4.068954	-2.424636	-3.302507	0.000000	-10.000000	-0.500000	22.883333	178.833328	1023.000000	1023.000000	2046.000000
49.660000	-0.022299	-13.178476	-3.748291	-3.897269	-2.416154	-3.116762	0.000000	-10.000000	-0.500000	22.916666	186.500000	1023.000000	1023.000000	2046.000000
49.680000	-0.021426	-12.662679	-3.689360	-3.837183	-2.274446	-2.861691	0.000000	-10.000000	-0.508333	22.850000	194.166672	1023.000000	1023.000000	2046.000000
49.700001	-0.020384	-12.047227	-3.624184	-3.664503	-2.069689	-2.688850	0.000000	-10.000000	-0.500000	22.716667	201.666672	1023.000000	1023.000000	2046.000000
49.720001	-0.019120	-11.300172	-3.491860	-3.445045	-1.873136	-2.490130	0.000000	-10.000000	-0.500000	22.750000	211.833328	1023.000000	1023.000000	2046.000000
49.740002	-0.017839	-10.543033	-3.261756	-3.204545	-1.727184	-2.349547	0.000000	-10.000000	-0.508333	23.000000	221.833328	1023.000000	1023.000000	2046.000000
49.759998	-0.015958	-9.431303	-3.097689	-2.963787	-1.342779	-2.027049	0.000000	-10.000000	-0.516667	23.166666	229.500000	1023.000000	1023.000000	2046.000000
49.779999	-0.014153	-8.364476	-2.739964	-2.658691	-1.250432	-1.715389	0.000000	-10.000000	-0.525000	23.200001	234.666672	1023.000000	1023.000000	2046.000000
49.799999	-0.011975	-7.077512	-2.360881	-2.236117	-0.989640	-1.490875	0.000000	-10.000000	-0.525000	23.266666	240.000000	1023.000000	1023.000000	2046.000000
49.820000	-0.009812	-5.799170	-2.043753	-1.977269	-0.657684	-1.120464	0.000000	-10.000000	-0.516667	23.200001	247.666672	1023.000000	1023.000000	2046.000000
49.840000	-0.008632	-5.101805	-1.730900	-1.886588	-0.571656	-0.912662	0.000000	-10.000000	-0.508333	22.883333	255.333328	1023.000000	1023.000000	2046.000000
49.860001	-0.007997	-4.726084	-1.659321	-1.927261	-0.323211	-0.816291	0.000000	-10.000000	-0.491667	22.366667	263.000000	1023.000000	1023.000000	2046.000000
49.880001	-0.007841	-4.633917	-1.605060	-2.023864	-0.211215	-0.793778	0.000000	-10.000000	-0.475000	21.916666	270.666656	1023.000000	1023.000000	2046.000000
49.900002	-0.007771	-4.592922	-1.604340	-2.065361	-0.072295	-0.850926	0.000000	-10.000000	-0.475000	21.883333	278.166656	1023.000000	1023.000000	2046.000000
49.919998	-0.007906	-4.672431	-1.502528	-2.111873	-0.142871	-0.915159	0.000000	-10.000000	-0.483333	22.150002	285.333344	1023.000000	1023.000000	2046.000000
49.939999	-0.007540	-4.456253	-1.378565	-2.171090	-0.050701	-0.855897	0.000000	-10.000000	-0.500000	22.466667	292.666656	1023.000000	1023.000000	2046.000000
49.959999	-0.006876	-4.063812	-1.213391	-2.209682	0.067896	-0.708635	0.000000	-10.000000	-0.508333	22.683334	300.166656	1023.000000	1023.000000	2046.000000
49.980000	-0.005618	-3.320342	-0.992584	-2.127690	0.323285	-0.523353	0.000000	-10.000000	-0.508333	22.566668	307.666656	1023.000000	1023.000000	2046.000000
50.000000	-0.004061	-2.400262	-0.609674	-1.961764	0.485445	-0.314269	0.000000	-10.000000	-0.516667	22.533335	315.333344	1023.000000	1023.000000	2046.000000
50.020000	-0.001835	-1.084749	-0.222049	-1.701647	0.863236	-0.024290	0.000000	-10.000000	-0.516667	22.566668	322.666656	1023.000000	1023.000000	2046.000000
50.040001	0.000763	0.450829	0.226432	-1.416777	1.245972	0.395202	0.000000	-10.000000	-0.533333	22.750000	330.333344	1023.000000	1023.000000	2046.000000
50.060001	0.003145	1.858669	0.688391	-0.919009	1.492856	0.596432	0.000000	-10.000000	-0.550000	23.200001	337.833344	1023.000000	1023.000000	2046.000000
50.080002	0.005154	3.046204	1.035479	-0.572592	1.719333	0.863984	0.000000	-10.000000	-0.558333	23.466667	345.500000	1023.000000	1023.000000	2046.000000
50.099998	0.007116	4.205664	1.321565	-0.284984	2.016535	1.152547	0.000000	-10.000000	-0.566667	23.616667	353.166656	1023.000000	1023.000000	2046.000000
50.119999	0.008844	5.226639	1.759344	0.043137	2.133232	1.290926	0.000000	-10.000000	-0.558333	23.516666	361.000000	1023.000000	1023.000000	2046.000000
50.139999	0.011078	6.547058	2.142862	0.379495	2.364236	1.660465	0.000000	-10.000000	-0.558333	23.333334	369.000000	1023.000000	1023.000000	2046.000000
50.160000	0.012432	7.347389	2.377501	0.871658	2.419866	1.678365	0.000000	-10.000000	-0.550000	23.350000	377.000000	1023.000000	1023.000000	2046.000000
50.180000	0.013040	7.706615	2.521363	1.092244	2.398358	1.694650	0.000000	-10.000000	-0.541667	23.516666	384.666656	1023.000000	1023.000000	2046.000000
50.200001	0.013052	7.713708	2.638530	1.103549	2.321462	1.650167	0.000000	-10.000000	-0.541667	23.666666	392.333344	1023.000000	1023.000000	2046.000000
50.220001	0.011865	7.012193	2.408217	1.091185	2.253880	1.258911	0.000000	-10.000000	-0.525000	23.983334	400.000000	1023.000000	1023.000000	2046.000000
50.240002	0.008908	5.264340	1.939097	0.855258	1.788922	0.681062	0.000000	-10.000000	-0.508333	23.866667	408.000000	1023.000000	1023.000000	2046.000000
50.259998	0.005978	3.532823	1.492470	0.569552	1.209319	0.261482	0.000000	-10.000000	-0.500000	23.683334	416.000000	1023.000000	1023.000000	2046.000000
50.279999	0.004612	2.725910	1.194141	0.432399	0.978906	0.120464	0.000000	-10.000000	-0.500000	23.066668	424.000000	1023.000000	1023.000000	2046.000000
50.299999	0.004292	2.536354	1.115866	0.526348	0.847848	0.046291	0.000000	-10.000000	-0.516667	22.816668	432.000000	1023.000000	1023.000000	2046.000000
50.320000	0.004613	2.726446	1.179152	0.702137	0.766672	0.078485	0.000000	-10.000000	-0.500000	22.566668	439.666656	1023.000000	1023.000000	2046.000000
50.340000	0.005527	3.266356	1.162199	0.979125	0.953093	0.171938	0.000000	-10.000000	-0.500000	22.483334	447.333344	1023.000000	1023.000000	2046.000000
50.360001	0.006535	3.862233	1.260113	1.272082	1.055902	0.274136	0.000000	-10.000000	-0.475000	22.166668	454.666656	1023.000000	1023.000000	2046.000000
50.380001	0.007455	4.405921	1.360384	1.476014	1.178042	0.391480	0.000000	-10.000000	-0.466667	22.016666	462.333344	1023.000000	1023.000000	2046.000000
50.400002	0.008452	4.995312	1.493733	1.584165	1.268782	0.648632	0.000000	-10.000000	-0.450000	21.583334	469.666656	1023.000000	1023.000000	2046.000000
50.419998	0.009675	5.717842	1.642778	1.756199	1.436033	0.882832	0.000000	-10.000000	-0.441667	21.150000	477.000000	1023.000000	1023.000000	2046.000000
50.439999	0.010914	6.450031	1.891353	1.988523	1.511857	1.058297	0.000000	-10.000000	-0.441667	20.933334	484.000000	1023.000000	1023.000000	2046.000000
50.459999	0.012406	7.331810	2.134847	2.265323	1.668049	1.263591	0.000000	-10.000000	-0.433333	20.816668	491.000000	1023.000000	1023.000000	2046.000000
50.480000	0.014323	8.465134	2.319412	2.585418	2.017942	1.542361	0.000000	-10.000000	-0.425000	20.766666	498.000000	1023.000000	1023.000000	2046.000000
50.500000	0.016341	9.657413	2.648155	3.003005	2.230322	1.775930	0.000000	-10.000000	-0.416667	20.783333	505.000000	1023.000000	1023.000000	2046.000000
50.520000	0.018226	10.771855	2.972018	3.174668	2.448369	2.176801	0.000000	-10.000000	-0.400000	20.566668	512.000000	1023.000000	1023.000000	2046.000000
50.540001	0.019796	11.699377	3.162205	3.339032	2.717681	2.480459	0.000000	-10.000000	-0.391667	20.316668	518.833313	1023.000000	1023.000000	2046.000000
50.560001	0.020681	12.222467	3.395478	3.462530	2.792480	2.571979	0.000000	-10.000000	-0.366667	19.566668	525.666687	1023.000000	1023.000000	2046.000000
50.580002	0.020842	12.317588	3.582080	3.450140	2.748343	2.537025	0.000000	-10.000000	-0.375000	19.116667	532.166687	1023.000000	1023.000000	2046.000000
50.599998	0.020669	12.215438	3.577209	3.383503	2.803577	2.451148	0.000000	-10.000000	-0.383333	18.750000	538.833313	1023.000000	1023.000000	2046.000000
50.619999	0.020416	12.065616	3.504122	3.269696	2.880066	2.411731	0.000000	-10.000000	-0.383333	18.666666	545.166687	1023.000000	1023.000000	2046.000000
50.639999	0.020627	12.190680	3.417644	3.205830	3.123882	2.443323	0.000000	-10.000000	-0.383333	18.516666	551.500000	1023.000000	1023.000000	2046.000000
50.660000	0.020798	12.291348	3.523344	3.030918	3.159503	2.577583	0.000000	-10.000000	-0.375000	18.533333	557.500000	1023.000000	1023.000000	2046.000000
50.680000	0.021476	12.692397	3.675617	2.949520	3.292186	2.775074	0.000000	-10.000000	-0.375000	18.500000	563.500000	1023.000000	1023.000000	2046.000000
50.700001	0.022917	13.543936	4.022437	3.132017	3.398802	2.990680	0.000000	-10.000000	-0.358333	18.716667	569.833313	1023.000000	1023.000000	2046.000000
50.720001	0.024662	14.575350	4.520834	3.482481	3.482927	3.089108	0.000000	-10.000000	-0.350000	18.733334	576.166687	1023.000000	1023.000000	2046.000000
50.740002	0.027097	16.014273	4.922741	3.812146	3.860868	3.418517	0.000000	-10.000000	-0.366667	18.800001	582.500000	1023.000000	1023.000000	2046.000000
50.759998	0.029804	17.613987	5.236792	4.177163	4.384355	3.815678	0.000000	-10.000000	-0.383333	18.916666	588.666687	1023.000000	1023.000000	2046.000000
50.779999	0.032025	18.926655	5.507177	4.437752	4.758607	4.223119	0.000000	-10.000000	-0.383333	19.000000	595.000000	1023.000000	1023.000000	2046.000000
50.799999	0.033207	19.625269	5.799336	4.712123	4.805352	4.308458	0.000000	-10.000000	-0.383333	19.299999	601.333313	1023.000000	1023.000000	2046.000000
50.820000	0.034572	20.432186	6.189780	4.974984	4.817893	4.449529	0.000000	-10.000000	-0.366667	19.316668	607.666687	1023.000000	1023.000000	2046.000000
50.840000	0.036502	21.572695	6.634274	5.306814	4.929185	4.702421	0.000000	-10.000000	-0.366667	19.066668	614.000000	1023.000000	1023.000000	2046.000000
50.860001	0.038614	22.821114	6.991018	5.733613	5.165406	4.931077	0.000000	-10.000000	-0.358333	18.583334	620.333313	1023.000000	1023.000000	2046.000000
50.880001	0.040061	23.675936	7.082341	6.210607	5.395106	4.987883	0.000000	-10.000000	-0.375000	18.300001	626.833313	1023.000000	1023.000000	2046.000000
50.900002	0.040361	23.853086	7.069225	6.310284	5.448895	5.024683	0.000000	-10.000000	-0.391667	18.100000	633.166687	1023.000000	1023.000000	2046.000000
50.919998	0.039644	23.429781	7.134312	6.225836	5.179134	4.890500	0.000000	-10.000000	-0.383333	17.966667	639.500000	1023.000000	1023.000000	2046.000000
50.939999	0.037195	21.982244	6.841549	5.996549	4.768157	4.375991	0.000000	-10.000000	-0.375000	17.900000	645.500000	1023.000000	1023.000000	2046.000000
50.959999	0.033526	19.814003	6.251977	5.601597	4.137735	3.822694	0.000000	-10.000000	-0.358333	17.783333	651.500000	1023.000000	1023.000000	2046.000000
50.980000	0.030646	18.111618	5.778606	5.270925	3.603793	3.458294	0.000000	-10.000000	-0.341667	17.600000	657.333313	1023.000000	1023.000000	2046.000000
51.000000	0.029380	17.363546	5.367117	5.108291	3.512856	3.375284	0.000000	-10.000000	-0.325000	17.133333	663.000000	1023.000000	1023.000000	2046.000000
51.020000	0.029034	17.159273	5.142577	5.219259	3.516577	3.280860	0.000000	-10.000000	-0.300000	16.700001	668.666687	1023.000000	1023.000000	2046.000000
51.040001	0.029333	17.335823	5.105375	5.430215	3.517358	3.282876	0.000000	-10.000000	-0.291667	16.016666	674.333313	1023.000000	1023.000000	2046.000000
51.060001	0.029406	17.378849	5.194752	5.622556	3.351720	3.209821	0.000000	-10.000000	-0.275000	15.166667	679.833313	1023.000000	1023.000000	2046.000000
51.080002	0.030046	17.757433	5.325482	5.762131	3.309034	3.360785	0.000000	-10.000000	-0.266667	14.383333	685.000000	1023.000000	1023.000000	2046.000000
51.099998	0.030975	18.306509	5.435630	5.895953	3.401595	3.573331	0.000000	-10.000000	-0.250000	13.700000	690.000000	1023.000000	1023.000000	2046.000000
51.119999	0.031864	18.831852	5.530186	6.079439	3.483585	3.738642	0.000000	-10.000000	-0.225000	13.066667	694.666687	1023.000000	1023.000000	2046.000000
51.139999	0.032929	19.461031	5.727351	6.322434	3.569069	3.842176	0.000000	-10.000000	-0.208333	12.416667	699.333313	1023.000000	1023.000000	2046.000000
51.160000	0.034020	20.105553	5.898713	6.532587	3.681972	3.992281	0.000000	-10.000000	-0.216667	11.933333	703.666687	1023.000000	1023.000000	2046.000000
51.180000	0.035472	20.963848	6.040133	6.696059	3.943321	4.284336	0.000000	-10.000000	-0.216667	11.766666	708.000000	1023.000000	1023.000000	2046.000000
51.200001	0.036896	21.805651	6.156446	6.929517	4.209581	4.510107	0.000000	-10.000000	-0.216667	11.716667	711.666687	1023.000000	1023.000000	2046.000000
51.220001	0.038556	22.786385	6.404950	7.294079	4.420080	4.667275	0.000000	-10.000000	-0.200000	11.700001	715.333313	1023.000000	1023.000000	2046.000000
51.240002	0.040047	23.667812	6.791628	7.510887	4.484105	4.881192	0.000000	-10.000000	-0.200000	11.600000	719.000000	1023.000000	1023.000000	2046.000000
51.259998	0.040796	24.110634	6.934765	7.578117	4.598937	4.998815	0.000000	-10.000000	-0.191667	11.183333	723.000000	1023.000000	1023.000000	2046.000000
51.279999	0.040996	24.228525	7.010341	7.463967	4.666800	5.087417	0.000000	-10.000000	-0.175000	10.516667	727.000000	1023.000000	1023.000000	2046.000000
51.299999	0.040747	24.081722	6.947739	7.241081	4.755734	5.137168	0.000000	-10.000000	-0.158333	9.750000	730.666687	1023.000000	1023.000000	2046.000000
51.320000	0.040246	23.785679	6.890330	7.085892	4.787695	5.021763	0.000000	-10.000000	-0.166667	9.200000	734.166687	1023.000000	1023.000000	2046.000000
51.340000	0.039593	23.399595	6.828367	6.893683	4.780642	4.896902	0.000000	-10.000000	-0.183333	8.866667	737.333313	1023.000000	1023.000000	2046.000000
51.360001	0.039097	23.106564	6.774531	6.719598	4.783851	4.828583	0.000000	-10.000000	-0.200000	8.650001	740.500000	1023.000000	1023.000000	2046.000000
51.380001	0.039151	23.138214	6.820422	6.651866	4.860379	4.805547	0.000000	-10.000000	-0.200000	8.616667	743.333313	1023.000000	1023.000000	2046.000000
51.400002	0.039615	23.412472	6.966856	6.660130	4.942986	4.842500	0.000000	-10.000000	-0.200000	8.650001	746.166687	1023.000000	1023.000000	2046.000000
51.419998	0.040520	23.947065	7.057615	6.650752	5.203259	5.035439	0.000000	-10.000000	-0.200000	8.700000	749.000000	1023.000000	1023.000000	2046.000000
51.439999	0.041847	24.731323	7.292061	6.693328	5.421233	5.324701	0.000000	-10.000000	-0.200000	8.833333	752.000000	1023.000000	1023.000000	2046.000000
51.459999	0.043975	25.989052	7.690073	6.986534	5.744477	5.567970	0.000000	-10.000000	-0.200000	8.966667	755.000000	1023.000000	1023.000000	2046.000000
51.480000	0.046331	27.381397	8.179471	7.304387	6.019094	5.878445	0.000000	-10.000000	-0.216667	9.300000	758.000000	1023.000000	1023.000000	2046.000000
51.500000	0.048115	28.436201	8.550473	7.682719	6.198513	6.004495	0.000000	-10.000000	-0.233333	9.583334	761.000000	1023.000000	1023.000000	2046.000000
51.520000	0.049472	29.237707	8.709137	7.916265	6.428721	6.183584	0.000000	-10.000000	-0.241667	9.866667	764.000000	1023.000000	1023.000000	2046.000000
51.540001	0.050201	29.669064	8.861946	8.079195	6.532953	6.194970	0.000000	-10.000000	-0.225000	9.600000	767.166687	1023.000000	1023.000000	2046.000000
51.560001	0.051401	30.378208	9.061931	8.131669	6.707998	6.476611	0.000000	-10.000000	-0.208333	9.116667	770.500000	1023.000000	1023.000000	2046.000000
51.580002	0.052609	31.091784	9.291562	8.421642	6.842319	6.536260	0.000000	-10.000000	-0.183333	8.233334	773.666687	1023.000000	1023.000000	2046.000000
51.599998	0.053956	31.887873	9.601114	8.756052	6.854703	6.676003	0.000000	-10.000000	-0.175000	7.533333	776.666687	1023.000000	1023.000000	2046.000000
51.619999	0.053823	31.809601	9.692035	8.939389	6.702465	6.475712	0.000000	-10.000000	-0.166667	6.833333	779.166687	1023.000000	1023.000000	2046.000000
51.639999	0.052236	30.871452	9.429927	8.719513	6.458786	6.263227	0.000000	-10.000000	-0.175000	6.483334	781.500000	1023.000000	1023.000000	2046.000000
51.660000	0.048644	28.748346	8.759496	8.229074	6.054009	5.705769	0.000000	-10.000000	-0.166667	6.300000	783.666687	1023.000000	1023.000000	2046.000000
51.680000	0.044512	26.306614	7.952632	7.672337	5.563103	5.118543	0.000000	-10.000000	-0.175000	6.050000	786.000000	1023.000000	1023.000000	2046.000000
51.700001	0.041360	24.443764	7.403358	7.233106	5.078826	4.728472	0.000000	-10.000000	-0.166667	5.850000	788.333313	1023.000000	1023.000000	2046.000000
51.720001	0.039667	23.443264	7.131718	6.999247	4.778592	4.533707	0.000000	-10.000000	-0.175000	5.766667	790.500000	1023.000000	1023.000000	2046.000000
51.740002	0.039197	23.165140	7.032240	7.090131	4.637625	4.405145	0.000000	-10.000000	-0.158333	6.066667	792.166687	1023.000000	1023.000000	2046.000000
51.759998	0.039458	23.319975	7.017852	7.285112	4.610416	4.406594	0.000000	-10.000000	-0.166667	6.266667	794.166687	1023.000000	1023.000000	2046.000000
51.779999	0.039977	23.626509	7.155131	7.405844	4.539193	4.526339	0.000000	-10.000000	-0.166667	6.466667	796.166687	1023.000000	1023.000000	2046.000000
51.799999	0.040490	23.929459	7.223092	7.604137	4.516529	4.585701	0.000000	-10.000000	-0.166667	6.600000	798.500000	1023.000000	1023.000000	2046.000000
51.820000	0.041168	24.330454	7.156569	7.756198	4.706259	4.711428	0.000000	-10.000000	-0.166667	6.700000	800.500000	1023.000000	1023.000000	2046.000000
51.840000	0.041818	24.714371	7.206627	7.944861	4.797990	4.764893	0.000000	-10.000000	-0.166667	6.616667	802.666687	1023.000000	1023.000000	2046.000000
51.860001	0.042373	25.042595	7.423623	8.149682	4.709659	4.759632	0.000000	-10.000000	-0.166667	6.366667	805.000000	1023.000000	1023.000000	2046.000000
51.880001	0.043282	25.579523	7.565345	8.296062	4.831100	4.887016	0.000000	-10.000000	-0.158333	6.083333	807.333313	1023.000000	1023.000000	2046.000000
51.900002	0.044695	26.414818	7.739601	8.436472	5.047133	5.191612	0.000000	-10.000000	-0.150000	5.783333	809.500000	1023.000000	1023.000000	2046.000000
51.919998	0.046045	27.212399	7.922551	8.600922	5.199470	5.489455	0.000000	-10.000000	-0.150000	5.383334	811.500000	1023.000000	1023.000000	2046.000000
51.939999	0.047639	28.154678	8.172750	8.830304	5.389036	5.762589	0.000000	-10.000000	-0.150000	4.716667	813.166687	1023.000000	1023.000000	2046.000000
[truncated: 1,074,487 more chars]
