# Supplementary material for: Effect of Electrode Belt and Body Positions on Regional Pulmonary Ventilation- and Perfusion-Related Impedance Changes Measured by Electric Impedance Tomography
Source: PLoS One. 2016 Jun 2;11(6):e0155913. doi: 10.1371/journal.pone.0155913 (PMC4890811; doi:10.1371/journal.pone.0155913)
Supplement: S1 Dataset — (ZIP) [file pone.0155913.s001.zip › Dataset/Fp11-rygg-4i.txt]

Patient Name:	Fp11
Registry:	Fp11
Investigator:	 
Diagnosys:	 
Notes:	rygg4i              
Sample Rate [Hz]:	50.10
Time Base 	Pixels Mean 	Pixels Sum 	UPPER RIGHT		UPPER LEFT		LOWER RIGHT		LOWER LEFT		QRS	ETCO2	Paw	Flow (L/min)	Volume	Analog1	Analog2	AnalogSum
0.000000	0.031230	18.456867	6.529783	4.064109	4.244612	3.618363	0.000000	-10.000000	-0.008333	-0.400000	137.333328	1023.000000	1023.000000	2046.000000
0.020000	0.032039	18.934799	6.967206	4.130568	4.028551	3.808475	0.000000	-10.000000	0.000000	0.000000	0.000000	1023.000000	1023.000000	2046.000000
0.040000	0.032897	19.441942	7.266761	4.284450	4.003005	3.887726	0.000000	-10.000000	0.000000	0.000000	0.000000	1023.000000	1023.000000	2046.000000
0.060000	0.033895	20.032103	7.383562	4.281275	4.211861	4.155405	0.000000	-10.000000	0.000000	0.000000	0.000000	1023.000000	1023.000000	2046.000000
0.080000	0.034158	20.187429	7.101392	4.772453	4.612028	3.701556	0.000000	-10.000000	0.000000	0.000000	0.000000	1023.000000	1023.000000	2046.000000
0.100000	0.033757	19.950642	6.977782	4.731523	4.384582	3.856755	0.000000	-10.000000	0.000000	0.000000	0.000000	1023.000000	1023.000000	2046.000000
0.120000	0.032762	19.362064	6.623645	4.809690	4.093409	3.835320	0.000000	-10.000000	0.000000	0.000000	0.000000	1023.000000	1023.000000	2046.000000
0.140000	0.030794	18.199369	6.540174	4.575827	3.500582	3.582786	0.000000	-10.000000	0.000000	0.000000	0.000000	1023.000000	1023.000000	2046.000000
0.160000	0.028825	17.035654	6.376058	4.094922	3.126776	3.437899	0.000000	-10.000000	0.000000	0.000000	0.000000	1023.000000	1023.000000	2046.000000
0.180000	0.026188	15.476990	5.887419	3.674211	2.914731	3.000629	0.000000	-10.000000	0.000000	0.000000	0.000000	1023.000000	1023.000000	2046.000000
0.200000	0.022519	13.308762	5.313270	3.243687	2.428339	2.323466	0.000000	-10.000000	0.000000	0.000000	0.000000	1023.000000	1023.000000	2046.000000
0.220000	0.019149	11.317290	4.622385	2.896534	2.024385	1.773986	0.000000	-10.000000	0.000000	0.000000	0.000000	1023.000000	1023.000000	2046.000000
0.240000	0.016302	9.634581	3.866720	2.613160	1.760518	1.394182	0.000000	-10.000000	0.000000	0.000000	0.000000	1023.000000	1023.000000	2046.000000
0.260000	0.014303	8.452829	3.407482	2.434523	1.436293	1.174531	0.000000	-10.000000	0.000000	0.000000	0.000000	1023.000000	1023.000000	2046.000000
0.280000	0.012869	7.605316	3.236423	2.344053	0.980581	1.044259	0.000000	-10.000000	0.000000	0.000000	0.000000	1023.000000	1023.000000	2046.000000
0.300000	0.012095	7.148271	3.060384	2.388276	0.767148	0.932463	0.000000	-10.000000	0.000000	0.000000	0.000000	1023.000000	1023.000000	2046.000000
0.320000	0.011546	6.823462	2.909220	2.550737	0.612746	0.750758	0.000000	-10.000000	0.000000	0.000000	0.000000	1023.000000	1023.000000	2046.000000
0.340000	0.010991	6.495904	2.818234	2.604925	0.450786	0.621959	0.000000	-10.000000	0.000000	0.000000	0.000000	1023.000000	1023.000000	2046.000000
0.360000	0.010396	6.144310	2.538619	2.597285	0.503038	0.505367	0.000000	-10.000000	0.000000	0.000000	0.000000	1023.000000	1023.000000	2046.000000
0.380000	0.009687	5.725186	2.299909	2.604895	0.449910	0.370474	0.000000	-10.000000	0.000000	0.000000	0.000000	1023.000000	1023.000000	2046.000000
0.400000	0.008835	5.221217	2.041990	2.522173	0.332831	0.324222	0.000000	-10.000000	0.000000	0.000000	0.000000	1023.000000	1023.000000	2046.000000
0.420000	0.008382	4.953752	1.946666	2.464829	0.172833	0.369424	0.000000	-10.000000	0.000000	0.000000	0.000000	1023.000000	1023.000000	2046.000000
0.440000	0.008254	4.877948	2.053320	2.489493	-0.063418	0.398553	0.000000	-10.000000	0.000000	0.000000	0.000000	1023.000000	1023.000000	2046.000000
0.460000	0.008914	5.268228	2.167361	2.567466	-0.051047	0.584447	0.000000	-10.000000	0.000000	0.000000	0.000000	1023.000000	1023.000000	2046.000000
0.480000	0.009468	5.595303	2.248564	2.771949	-0.068961	0.643751	0.000000	-10.000000	0.000000	0.000000	0.000000	1023.000000	1023.000000	2046.000000
0.500000	0.009463	5.592525	2.222399	2.773299	-0.064549	0.661376	0.000000	-10.000000	0.000000	0.000000	0.000000	1023.000000	1023.000000	2046.000000
0.520000	0.009109	5.383484	2.118786	2.796015	-0.095725	0.564409	0.000000	-10.000000	0.000000	0.000000	0.000000	1023.000000	1023.000000	2046.000000
0.540000	0.007847	4.637329	1.849766	2.609518	-0.192175	0.370221	0.000000	-10.000000	0.000000	0.000000	0.000000	1023.000000	1023.000000	2046.000000
0.560000	0.005674	3.353483	1.524517	2.226846	-0.519433	0.121553	0.000000	-10.000000	0.000000	0.000000	0.000000	1023.000000	1023.000000	2046.000000
0.580000	0.003392	2.004884	1.492893	1.750030	-1.121563	-0.116476	0.000000	-10.000000	0.000000	0.000000	0.000000	1023.000000	1023.000000	2046.000000
0.600000	0.001643	0.970812	1.429128	1.396059	-1.468720	-0.385654	0.000000	-10.000000	0.000000	0.000000	0.000000	1023.000000	1023.000000	2046.000000
0.620000	0.000027	0.015749	1.255374	1.107443	-1.674400	-0.672667	0.000000	-10.000000	0.000000	0.000000	0.000000	1023.000000	1023.000000	2046.000000
0.640000	-0.001479	-0.873830	1.116314	0.807028	-1.901375	-0.895797	0.000000	-10.000000	0.000000	0.000000	0.000000	1023.000000	1023.000000	2046.000000
0.660000	-0.002709	-1.601017	0.848936	0.640499	-1.971056	-1.119395	0.000000	-10.000000	0.000000	0.000000	0.000000	1023.000000	1023.000000	2046.000000
0.680000	-0.003847	-2.273453	0.662423	0.507984	-2.163674	-1.280185	0.000000	-10.000000	0.000000	0.000000	0.000000	1023.000000	1023.000000	2046.000000
0.700000	-0.004655	-2.751036	0.591602	0.318456	-2.404128	-1.256966	0.000000	-10.000000	0.000000	0.000000	0.000000	1023.000000	1023.000000	2046.000000
0.720000	-0.005069	-2.995860	0.623568	0.238343	-2.608432	-1.249339	0.000000	-10.000000	0.000000	0.000000	0.000000	1023.000000	1023.000000	2046.000000
0.740000	-0.004867	-2.876443	0.772797	0.300788	-2.659753	-1.290275	0.000000	-10.000000	0.000000	0.000000	0.000000	1023.000000	1023.000000	2046.000000
0.760000	-0.003596	-2.124999	1.051697	0.498568	-2.510200	-1.165064	0.000000	-10.000000	0.000000	0.000000	0.000000	1023.000000	1023.000000	2046.000000
0.780000	-0.002770	-1.636816	1.102166	0.662211	-2.289963	-1.111230	0.000000	-10.000000	0.000000	0.000000	0.000000	1023.000000	1023.000000	2046.000000
0.800000	-0.002827	-1.670553	1.017315	0.700650	-2.279052	-1.109467	0.000000	-10.000000	0.000000	0.000000	0.000000	1023.000000	1023.000000	2046.000000
0.820000	-0.003782	-2.235372	0.939542	0.588789	-2.564651	-1.199051	0.000000	-10.000000	0.000000	0.000000	0.000000	1023.000000	1023.000000	2046.000000
0.840000	-0.003946	-2.331791	0.998015	0.403468	-2.730327	-1.002947	0.000000	-10.000000	0.000000	0.000000	0.000000	1023.000000	1023.000000	2046.000000
0.860000	-0.004446	-2.627312	0.810745	0.713125	-2.735722	-1.415460	0.000000	-10.000000	0.000000	0.000000	0.000000	1023.000000	1023.000000	2046.000000
0.880000	-0.004597	-2.716736	0.698102	0.749781	-2.845670	-1.318949	0.000000	-10.000000	0.000000	0.000000	0.000000	1023.000000	1023.000000	2046.000000
0.900000	-0.005771	-3.410622	0.263631	0.785697	-3.050301	-1.409649	0.000000	-10.000000	0.000000	0.000000	0.000000	1023.000000	1023.000000	2046.000000
0.920000	-0.008378	-4.951665	-0.277288	0.629979	-3.425889	-1.878468	0.000000	-10.000000	0.000000	0.000000	0.000000	1023.000000	1023.000000	2046.000000
0.940000	-0.011679	-6.902421	-0.804029	0.008509	-3.936546	-2.170355	0.000000	-10.000000	0.000000	0.000000	0.000000	1023.000000	1023.000000	2046.000000
0.960000	-0.015334	-9.062441	-1.231933	-0.667649	-4.560867	-2.601992	0.000000	-10.000000	0.000000	0.000000	0.000000	1023.000000	1023.000000	2046.000000
0.980000	-0.018778	-11.097952	-1.746540	-1.207863	-5.032514	-3.111034	0.000000	-10.000000	0.000000	0.000000	0.000000	1023.000000	1023.000000	2046.000000
1.000000	-0.021823	-12.897603	-2.336584	-1.523540	-5.437392	-3.600087	0.000000	-10.000000	0.000000	0.000000	0.000000	1023.000000	1023.000000	2046.000000
1.020000	-0.024061	-14.220131	-2.791132	-1.738632	-5.751886	-3.938481	0.000000	-10.000000	0.000000	0.000000	0.000000	1023.000000	1023.000000	2046.000000
1.040000	-0.026376	-15.587926	-3.384731	-1.921908	-5.998149	-4.283138	0.000000	-10.000000	0.000000	0.000000	0.000000	1023.000000	1023.000000	2046.000000
1.060000	-0.028544	-16.869652	-3.971163	-2.042456	-6.258765	-4.597269	0.000000	-10.000000	0.000000	0.000000	0.000000	1023.000000	1023.000000	2046.000000
1.080000	-0.030504	-18.027842	-4.319721	-2.159707	-6.734604	-4.813809	0.000000	-10.000000	0.000000	0.000000	0.000000	1023.000000	1023.000000	2046.000000
1.100000	-0.031786	-18.785419	-4.627373	-2.150501	-7.002129	-5.005416	0.000000	-10.000000	0.000000	0.000000	0.000000	1023.000000	1023.000000	2046.000000
1.120000	-0.032746	-19.352982	-4.906315	-2.112823	-7.192801	-5.141041	0.000000	-10.000000	0.000000	0.000000	0.000000	1023.000000	1023.000000	2046.000000
1.140000	-0.033498	-19.797024	-5.137849	-2.154127	-7.316880	-5.188168	0.000000	-10.000000	0.000000	0.000000	0.000000	1023.000000	1023.000000	2046.000000
1.160000	-0.034219	-20.223381	-5.384679	-2.184972	-7.399412	-5.254318	0.000000	-10.000000	0.000000	0.000000	0.000000	1023.000000	1023.000000	2046.000000
1.180000	-0.034675	-20.492975	-5.570719	-2.172600	-7.433637	-5.316020	0.000000	-10.000000	0.000000	0.000000	0.000000	1023.000000	1023.000000	2046.000000
1.200000	-0.035331	-20.880747	-5.797767	-2.195081	-7.486413	-5.401486	0.000000	-10.000000	0.000000	0.000000	0.000000	1023.000000	1023.000000	2046.000000
1.220000	-0.036019	-21.286966	-5.897567	-2.311305	-7.709924	-5.368172	0.000000	-10.000000	0.000000	0.000000	0.000000	1023.000000	1023.000000	2046.000000
1.240000	-0.036009	-21.281586	-5.808754	-2.388622	-7.872133	-5.212076	0.000000	-10.000000	0.000000	0.000000	0.000000	1023.000000	1023.000000	2046.000000
1.260000	-0.035732	-21.117573	-5.895154	-2.331854	-7.793020	-5.097545	0.000000	-10.000000	0.000000	0.000000	0.000000	1023.000000	1023.000000	2046.000000
1.280000	-0.035745	-21.125345	-6.002498	-2.318403	-7.741230	-5.063214	0.000000	-10.000000	0.000000	0.000000	0.000000	1023.000000	1023.000000	2046.000000
1.300000	-0.035928	-21.233696	-6.136244	-2.314524	-7.689054	-5.093874	0.000000	-10.000000	0.000000	0.000000	0.000000	1023.000000	1023.000000	2046.000000
1.320000	-0.037290	-22.038595	-6.393372	-2.495073	-7.906825	-5.243325	0.000000	-10.000000	0.000000	0.000000	0.000000	1023.000000	1023.000000	2046.000000
1.340000	-0.039437	-23.307234	-6.627416	-2.876001	-8.319778	-5.484037	0.000000	-10.000000	0.000000	0.000000	0.000000	1023.000000	1023.000000	2046.000000
1.360000	-0.041855	-24.736563	-6.841374	-3.331357	-8.758434	-5.805398	0.000000	-10.000000	0.000000	0.000000	0.000000	1023.000000	1023.000000	2046.000000
1.380000	-0.043762	-25.863394	-7.101942	-3.689041	-8.990694	-6.081717	0.000000	-10.000000	0.000000	0.000000	0.000000	1023.000000	1023.000000	2046.000000
1.400000	-0.045458	-26.865681	-7.301664	-4.003439	-9.215142	-6.345436	0.000000	-10.000000	0.000000	0.000000	0.000000	1023.000000	1023.000000	2046.000000
1.420000	-0.046754	-27.631643	-7.534377	-4.218820	-9.349258	-6.529189	0.000000	-10.000000	0.000000	0.000000	0.000000	1023.000000	1023.000000	2046.000000
1.440000	-0.048307	-28.549509	-7.783022	-4.439364	-9.625864	-6.701260	0.000000	-10.000000	0.000000	0.000000	0.000000	1023.000000	1023.000000	2046.000000
1.460000	-0.049586	-29.305405	-7.882568	-4.648102	-9.986895	-6.787840	0.000000	-10.000000	0.000000	0.000000	0.000000	1023.000000	1023.000000	2046.000000
1.480000	-0.050241	-29.692490	-7.987708	-4.804724	-10.127733	-6.772326	0.000000	-10.000000	0.000000	0.000000	0.000000	1023.000000	1023.000000	2046.000000
1.500000	-0.050344	-29.753489	-8.069882	-4.801815	-10.113292	-6.768499	0.000000	-10.000000	0.000000	0.000000	0.000000	1023.000000	1023.000000	2046.000000
1.520000	-0.050001	-29.550329	-8.029282	-4.710226	-10.008860	-6.801963	0.000000	-10.000000	0.000000	0.000000	0.000000	1023.000000	1023.000000	2046.000000
1.540000	-0.049214	-29.085276	-7.892253	-4.644946	-9.906088	-6.641988	0.000000	-10.000000	0.000000	0.000000	0.000000	1023.000000	1023.000000	2046.000000
1.560000	-0.048644	-28.748817	-7.917708	-4.578913	-9.787899	-6.464297	0.000000	-10.000000	0.000000	0.000000	0.000000	1023.000000	1023.000000	2046.000000
1.580000	-0.048990	-28.953072	-7.942156	-4.654788	-9.935219	-6.420908	0.000000	-10.000000	0.000000	0.000000	0.000000	1023.000000	1023.000000	2046.000000
1.600000	-0.049626	-29.329157	-8.043506	-4.753558	-10.103205	-6.428888	0.000000	-10.000000	0.000000	0.000000	0.000000	1023.000000	1023.000000	2046.000000
1.620000	-0.049711	-29.379429	-8.197152	-4.726428	-10.028845	-6.427005	0.000000	-10.000000	0.000000	0.000000	0.000000	1023.000000	1023.000000	2046.000000
1.640000	-0.050817	-30.032875	-8.268930	-4.928381	-10.334779	-6.500785	0.000000	-10.000000	0.000000	0.000000	0.000000	1023.000000	1023.000000	2046.000000
1.660000	-0.050549	-29.874542	-8.548650	-4.604623	-10.141101	-6.580169	0.000000	-10.000000	0.000000	0.000000	0.000000	1023.000000	1023.000000	2046.000000
1.680000	-0.051647	-30.523594	-8.925894	-4.547057	-10.365355	-6.685287	0.000000	-10.000000	0.000000	0.000000	0.000000	1023.000000	1023.000000	2046.000000
1.700000	-0.053871	-31.837639	-9.386059	-4.795137	-10.777049	-6.879395	0.000000	-10.000000	0.000000	0.000000	0.000000	1023.000000	1023.000000	2046.000000
1.720000	-0.056685	-33.500996	-9.730048	-5.242355	-11.336072	-7.192520	0.000000	-10.000000	0.000000	0.000000	0.000000	1023.000000	1023.000000	2046.000000
1.740000	-0.059450	-35.135128	-10.242167	-5.738629	-11.609821	-7.544510	0.000000	-10.000000	0.000000	0.000000	0.000000	1023.000000	1023.000000	2046.000000
1.760000	-0.062404	-36.881001	-10.686337	-6.205127	-12.001396	-7.988143	0.000000	-10.000000	0.000000	0.000000	0.000000	1023.000000	1023.000000	2046.000000
1.780000	-0.065026	-38.430374	-11.136929	-6.526097	-12.383797	-8.383552	0.000000	-10.000000	0.000000	0.000000	0.000000	1023.000000	1023.000000	2046.000000
1.800000	-0.067215	-39.724144	-11.644622	-6.717764	-12.636189	-8.725568	0.000000	-10.000000	0.000000	0.000000	0.000000	1023.000000	1023.000000	2046.000000
1.820000	-0.068969	-40.760574	-12.138192	-6.843688	-12.823611	-8.955083	0.000000	-10.000000	0.000000	0.000000	0.000000	1023.000000	1023.000000	2046.000000
1.840000	-0.070414	-41.614639	-12.559860	-6.924805	-13.008770	-9.121202	0.000000	-10.000000	0.000000	0.000000	0.000000	1023.000000	1023.000000	2046.000000
1.860000	-0.071808	-42.438763	-12.825324	-7.058270	-13.342246	-9.212921	0.000000	-10.000000	0.000000	0.000000	0.000000	1023.000000	1023.000000	2046.000000
1.880000	-0.072925	-43.098629	-13.088848	-7.110343	-13.569880	-9.329556	0.000000	-10.000000	0.000000	0.000000	0.000000	1023.000000	1023.000000	2046.000000
1.900000	-0.073709	-43.561813	-13.350803	-7.088227	-13.669281	-9.453504	0.000000	-10.000000	0.000000	0.000000	0.000000	1023.000000	1023.000000	2046.000000
1.920000	-0.074375	-43.955750	-13.573415	-7.093126	-13.734116	-9.555094	0.000000	-10.000000	0.000000	0.000000	0.000000	1023.000000	1023.000000	2046.000000
1.940000	-0.074612	-44.095798	-13.832126	-7.092538	-13.623837	-9.547297	0.000000	-10.000000	0.000000	0.000000	0.000000	1023.000000	1023.000000	2046.000000
1.960000	-0.075014	-44.333298	-13.965928	-7.145689	-13.751372	-9.470306	0.000000	-10.000000	0.000000	0.000000	0.000000	1023.000000	1023.000000	2046.000000
1.980000	-0.075382	-44.550568	-13.972398	-7.186505	-13.971234	-9.420432	0.000000	-10.000000	0.000000	0.000000	0.000000	1023.000000	1023.000000	2046.000000
2.000000	-0.075069	-44.365658	-13.918809	-7.193590	-13.998002	-9.255258	0.000000	-10.000000	0.000000	0.000000	0.000000	1023.000000	1023.000000	2046.000000
2.020000	-0.074450	-44.000179	-13.953133	-7.120306	-13.831907	-9.094834	0.000000	-10.000000	0.000000	0.000000	0.000000	1023.000000	1023.000000	2046.000000
2.040000	-0.073977	-43.720478	-13.909180	-7.113711	-13.759748	-8.937840	0.000000	-10.000000	0.000000	0.000000	0.000000	1023.000000	1023.000000	2046.000000
2.060000	-0.073600	-43.497829	-13.906545	-7.055340	-13.669276	-8.866670	0.000000	-10.000000	0.000000	0.000000	0.000000	1023.000000	1023.000000	2046.000000
2.080000	-0.073704	-43.558907	-13.964228	-7.064879	-13.664639	-8.865162	0.000000	-10.000000	0.000000	0.000000	0.000000	1023.000000	1023.000000	2046.000000
2.100000	-0.074688	-44.140762	-14.058735	-7.290715	-13.873260	-8.918053	0.000000	-10.000000	0.000000	0.000000	0.000000	1023.000000	1023.000000	2046.000000
2.120000	-0.075999	-44.915668	-14.195109	-7.535520	-14.066104	-9.118934	0.000000	-10.000000	0.000000	0.000000	0.000000	1023.000000	1023.000000	2046.000000
2.140000	-0.077512	-45.809845	-14.318226	-7.911537	-14.304229	-9.275852	0.000000	-10.000000	0.000000	0.000000	0.000000	1023.000000	1023.000000	2046.000000
2.160000	-0.078970	-46.671310	-14.492198	-8.188408	-14.441165	-9.549539	0.000000	-10.000000	0.000000	0.000000	0.000000	1023.000000	1023.000000	2046.000000
2.180000	-0.080180	-47.386604	-14.567747	-8.431977	-14.647439	-9.739442	0.000000	-10.000000	0.000000	0.000000	0.000000	1023.000000	1023.000000	2046.000000
2.200000	-0.080992	-47.866261	-14.724803	-8.593999	-14.720523	-9.826938	0.000000	-10.000000	0.000000	0.000000	0.000000	1023.000000	1023.000000	2046.000000
2.220000	-0.081758	-48.318821	-14.788734	-8.756492	-14.896160	-9.877435	0.000000	-10.000000	0.000000	0.000000	0.000000	1023.000000	1023.000000	2046.000000
2.240000	-0.082211	-48.586483	-14.770602	-8.817085	-15.042041	-9.956756	0.000000	-10.000000	0.000000	0.000000	0.000000	1023.000000	1023.000000	2046.000000
2.260000	-0.082245	-48.606991	-14.735797	-8.853707	-15.094159	-9.923328	0.000000	-10.000000	0.000000	0.000000	0.000000	1023.000000	1023.000000	2046.000000
2.280000	-0.081632	-48.244633	-14.690755	-8.815215	-14.942494	-9.796167	0.000000	-10.000000	0.000000	0.000000	0.000000	1023.000000	1023.000000	2046.000000
2.300000	-0.080644	-47.660522	-14.427579	-8.736172	-14.855189	-9.641581	0.000000	-10.000000	0.000000	0.000000	0.000000	1023.000000	1023.000000	2046.000000
2.320000	-0.079319	-46.877335	-14.280784	-8.553603	-14.536291	-9.506655	0.000000	-10.000000	0.000000	0.000000	0.000000	1023.000000	1023.000000	2046.000000
2.340000	-0.078317	-46.285473	-14.206228	-8.458698	-14.302547	-9.317998	0.000000	-10.000000	0.000000	0.000000	0.000000	1023.000000	1023.000000	2046.000000
2.360000	-0.077889	-46.032104	-14.018908	-8.456647	-14.360174	-9.196376	0.000000	-10.000000	0.000000	0.000000	0.000000	1023.000000	1023.000000	2046.000000
2.380000	-0.077724	-45.934811	-14.026910	-8.613365	-14.311987	-8.982547	0.000000	-10.000000	0.000000	0.000000	0.000000	1023.000000	1023.000000	2046.000000
2.400000	-0.076994	-45.503738	-13.917332	-8.279448	-14.185630	-9.121332	0.000000	-10.000000	0.000000	0.000000	0.000000	1023.000000	1023.000000	2046.000000
2.420000	-0.077244	-45.650974	-13.850664	-8.332803	-14.376859	-9.090647	0.000000	-10.000000	0.000000	0.000000	0.000000	1023.000000	1023.000000	2046.000000
2.440000	-0.077151	-45.596241	-14.160406	-8.108821	-14.246873	-9.080140	0.000000	-10.000000	0.000000	0.000000	0.000000	1023.000000	1023.000000	2046.000000
2.460000	-0.078278	-46.262157	-14.383718	-8.069675	-14.494186	-9.314577	0.000000	-10.000000	0.000000	0.000000	0.000000	1023.000000	1023.000000	2046.000000
2.480000	-0.079859	-47.196812	-14.673007	-8.360160	-14.708295	-9.455351	0.000000	-10.000000	0.000000	0.000000	0.000000	1023.000000	1023.000000	2046.000000
2.500000	-0.081779	-48.331303	-14.847108	-8.740749	-15.011325	-9.732121	0.000000	-10.000000	0.000000	0.000000	0.000000	1023.000000	1023.000000	2046.000000
2.520000	-0.084022	-49.657051	-14.961483	-9.203059	-15.467814	-10.024694	0.000000	-10.000000	0.000000	0.000000	0.000000	1023.000000	1023.000000	2046.000000
2.540000	-0.086073	-50.868965	-15.342034	-9.475057	-15.655725	-10.396151	0.000000	-10.000000	0.000000	0.000000	0.000000	1023.000000	1023.000000	2046.000000
2.560000	-0.087967	-51.988708	-15.776793	-9.649580	-15.830794	-10.731539	0.000000	-10.000000	0.000000	0.000000	0.000000	1023.000000	1023.000000	2046.000000
2.580000	-0.089184	-52.707794	-16.203201	-9.751114	-15.870411	-10.883069	0.000000	-10.000000	0.000000	0.000000	0.000000	1023.000000	1023.000000	2046.000000
2.600000	-0.089947	-53.158691	-16.474825	-9.744648	-15.943856	-10.995361	0.000000	-10.000000	0.000000	0.000000	0.000000	1023.000000	1023.000000	2046.000000
2.620000	-0.090449	-53.455631	-16.666220	-9.781469	-16.026913	-10.981030	0.000000	-10.000000	0.000000	0.000000	0.000000	1023.000000	1023.000000	2046.000000
2.640000	-0.091112	-53.847336	-16.754065	-9.715092	-16.201527	-11.176654	0.000000	-10.000000	0.000000	0.000000	0.000000	1023.000000	1023.000000	2046.000000
2.660000	-0.091107	-53.844418	-16.799511	-9.702246	-16.231003	-11.111658	0.000000	-10.000000	0.000000	0.000000	0.000000	1023.000000	1023.000000	2046.000000
2.680000	-0.091061	-53.817287	-16.927601	-9.667898	-16.148848	-11.072940	0.000000	-10.000000	0.000000	0.000000	0.000000	1023.000000	1023.000000	2046.000000
2.700000	-0.090780	-53.650700	-17.021955	-9.674530	-16.009628	-10.944586	0.000000	-10.000000	0.000000	0.000000	0.000000	1023.000000	1023.000000	2046.000000
2.720000	-0.090256	-53.341068	-17.071802	-9.544412	-15.829319	-10.895536	0.000000	-10.000000	0.000000	0.000000	0.000000	1023.000000	1023.000000	2046.000000
2.740000	-0.089691	-53.007446	-17.021212	-9.543754	-15.808634	-10.633846	0.000000	-10.000000	0.000000	0.000000	0.000000	1023.000000	1023.000000	2046.000000
2.760000	-0.088881	-52.528915	-16.822300	-9.401916	-15.785579	-10.519120	0.000000	-10.000000	0.000000	0.000000	0.000000	1023.000000	1023.000000	2046.000000
2.780000	-0.087489	-51.705776	-16.594528	-9.260617	-15.555465	-10.295167	0.000000	-10.000000	0.000000	0.000000	0.000000	1023.000000	1023.000000	2046.000000
2.800000	-0.086056	-50.859238	-16.364721	-9.190595	-15.307362	-9.996561	0.000000	-10.000000	0.000000	0.000000	0.000000	1023.000000	1023.000000	2046.000000
2.820000	-0.084737	-50.079369	-16.203806	-9.112601	-15.001389	-9.761572	0.000000	-10.000000	0.000000	0.000000	0.000000	1023.000000	1023.000000	2046.000000
2.840000	-0.083560	-49.383888	-16.004541	-9.083022	-14.782353	-9.513971	0.000000	-10.000000	0.000000	0.000000	0.000000	1023.000000	1023.000000	2046.000000
2.860000	-0.082902	-48.994884	-15.816266	-9.105480	-14.679767	-9.393372	0.000000	-10.000000	0.000000	0.000000	0.000000	1023.000000	1023.000000	2046.000000
2.880000	-0.082799	-48.934090	-15.662548	-9.302205	-14.640482	-9.328854	0.000000	-10.000000	0.000000	0.000000	0.000000	1023.000000	1023.000000	2046.000000
2.900000	-0.083155	-49.144672	-15.569209	-9.513038	-14.631721	-9.430704	0.000000	-10.000000	0.000000	0.000000	0.000000	1023.000000	1023.000000	2046.000000
2.920000	-0.083526	-49.363991	-15.590730	-9.718358	-14.517176	-9.537726	0.000000	-10.000000	0.000000	0.000000	0.000000	1023.000000	1023.000000	2046.000000
2.940000	-0.083877	-49.571461	-15.530663	-9.890808	-14.545856	-9.604135	0.000000	-10.000000	0.000000	0.000000	0.000000	1023.000000	1023.000000	2046.000000
2.960000	-0.083983	-49.634155	-15.433491	-10.034878	-14.595060	-9.570728	0.000000	-10.000000	0.000000	0.000000	0.000000	1023.000000	1023.000000	2046.000000
2.980000	-0.083650	-49.437103	-15.250785	-10.043844	-14.553505	-9.588967	0.000000	-10.000000	0.000000	0.000000	0.000000	1023.000000	1023.000000	2046.000000
3.000000	-0.083097	-49.110134	-15.081019	-10.086427	-14.470529	-9.472161	0.000000	-10.000000	0.000000	0.000000	0.000000	1023.000000	1023.000000	2046.000000
3.020000	-0.082019	-48.473190	-15.040347	-10.050981	-14.076593	-9.305269	0.000000	-10.000000	0.000000	0.000000	0.000000	1023.000000	1023.000000	2046.000000
3.040000	-0.080463	-47.553871	-14.778603	-9.807853	-13.817299	-9.150116	0.000000	-10.000000	0.000000	0.000000	0.000000	1023.000000	1023.000000	2046.000000
3.060000	-0.078359	-46.310013	-14.393065	-9.617463	-13.531135	-8.768352	0.000000	-10.000000	0.000000	0.000000	0.000000	1023.000000	1023.000000	2046.000000
3.080000	-0.076046	-44.943481	-13.841249	-9.396752	-13.295096	-8.410384	0.000000	-10.000000	0.000000	0.000000	0.000000	1023.000000	1023.000000	2046.000000
3.100000	-0.073932	-43.693813	-13.460008	-9.175760	-12.950064	-8.107982	0.000000	-10.000000	0.000000	0.000000	0.000000	1023.000000	1023.000000	2046.000000
3.120000	-0.072417	-42.798466	-13.197084	-9.044490	-12.655313	-7.901579	0.000000	-10.000000	0.000000	0.000000	0.000000	1023.000000	1023.000000	2046.000000
3.140000	-0.071036	-41.982136	-13.082772	-8.906946	-12.320249	-7.672169	0.000000	-10.000000	0.000000	0.000000	0.000000	1023.000000	1023.000000	2046.000000
3.160000	-0.069254	-40.929146	-12.775647	-8.840310	-12.105955	-7.207233	0.000000	-10.000000	0.000000	0.000000	0.000000	1023.000000	1023.000000	2046.000000
3.180000	-0.068215	-40.314774	-12.554179	-8.349500	-11.965088	-7.446006	0.000000	-10.000000	0.000000	0.000000	0.000000	1023.000000	1023.000000	2046.000000
3.200000	-0.066489	-39.295216	-12.378262	-8.121933	-11.786865	-7.008155	0.000000	-10.000000	0.000000	0.000000	0.000000	1023.000000	1023.000000	2046.000000
3.220000	-0.066018	-39.016682	-12.568754	-7.800280	-11.667847	-6.979800	0.000000	-10.000000	0.000000	0.000000	0.000000	1023.000000	1023.000000	2046.000000
3.240000	-0.066088	-39.058052	-12.720652	-7.823850	-11.617033	-6.896518	0.000000	-10.000000	0.000000	0.000000	0.000000	1023.000000	1023.000000	2046.000000
3.260000	-0.066722	-39.432617	-12.571782	-8.012083	-11.859528	-6.989224	0.000000	-10.000000	0.000000	0.000000	0.000000	1023.000000	1023.000000	2046.000000
3.280000	-0.067713	-40.018425	-12.600680	-8.236371	-11.943775	-7.237597	0.000000	-10.000000	0.000000	0.000000	0.000000	1023.000000	1023.000000	2046.000000
3.300000	-0.069129	-40.854988	-12.878307	-8.522661	-11.968446	-7.485575	0.000000	-10.000000	0.000000	0.000000	0.000000	1023.000000	1023.000000	2046.000000
3.320000	-0.070300	-41.547264	-13.289557	-8.595927	-11.971951	-7.689831	0.000000	-10.000000	0.000000	0.000000	0.000000	1023.000000	1023.000000	2046.000000
3.340000	-0.070981	-41.949497	-13.388041	-8.760418	-12.164985	-7.636052	0.000000	-10.000000	0.000000	0.000000	0.000000	1023.000000	1023.000000	2046.000000
3.360000	-0.070814	-41.850891	-13.410669	-8.684332	-12.129509	-7.626379	0.000000	-10.000000	0.000000	0.000000	0.000000	1023.000000	1023.000000	2046.000000
3.380000	-0.070259	-41.523331	-13.426473	-8.494376	-12.007538	-7.594944	0.000000	-10.000000	0.000000	0.000000	0.000000	1023.000000	1023.000000	2046.000000
3.400000	-0.069668	-41.173668	-13.545846	-8.228113	-11.760958	-7.638752	0.000000	-10.000000	0.000000	0.000000	0.000000	1023.000000	1023.000000	2046.000000
3.420000	-0.068788	-40.653709	-13.595435	-7.975311	-11.581692	-7.501274	0.000000	-10.000000	0.000000	0.000000	0.000000	1023.000000	1023.000000	2046.000000
3.440000	-0.067822	-40.082630	-13.451761	-7.828854	-11.566657	-7.235358	0.000000	-10.000000	0.000000	0.000000	0.000000	1023.000000	1023.000000	2046.000000
3.460000	-0.066608	-39.365059	-13.289830	-7.521807	-11.402619	-7.150802	0.000000	-10.000000	0.000000	0.000000	0.000000	1023.000000	1023.000000	2046.000000
3.480000	-0.065406	-38.655136	-13.136504	-7.387254	-11.245996	-6.885380	0.000000	-10.000000	0.000000	0.000000	0.000000	1023.000000	1023.000000	2046.000000
3.500000	-0.064199	-37.941502	-13.076763	-7.083412	-10.991324	-6.790004	0.000000	-10.000000	0.000000	0.000000	0.000000	1023.000000	1023.000000	2046.000000
3.520000	-0.062510	-36.943336	-12.973020	-6.801473	-10.715003	-6.453842	0.000000	-10.000000	0.000000	0.000000	0.000000	1023.000000	1023.000000	2046.000000
3.540000	-0.060538	-35.777767	-12.557614	-6.500991	-10.546649	-6.172513	0.000000	-10.000000	0.000000	0.000000	0.000000	1023.000000	1023.000000	2046.000000
3.560000	-0.058129	-34.354118	-12.130175	-6.195679	-10.191101	-5.837165	0.000000	-10.000000	0.000000	0.000000	0.000000	1023.000000	1023.000000	2046.000000
3.580000	-0.056328	-33.290047	-11.779582	-5.901073	-9.952677	-5.656713	0.000000	-10.000000	0.000000	0.000000	0.000000	1023.000000	1023.000000	2046.000000
3.600000	-0.054054	-31.945715	-11.591982	-5.655171	-9.382985	-5.315576	0.000000	-10.000000	0.000000	0.000000	0.000000	1023.000000	1023.000000	2046.000000
3.620000	-0.052163	-30.828175	-11.194975	-5.570277	-9.118229	-4.944695	0.000000	-10.000000	0.000000	0.000000	0.000000	1023.000000	1023.000000	2046.000000
3.640000	-0.050933	-30.101105	-10.825499	-5.508677	-8.918815	-4.848115	0.000000	-10.000000	0.000000	0.000000	0.000000	1023.000000	1023.000000	2046.000000
3.660000	-0.050292	-29.722694	-10.446543	-5.612456	-8.867584	-4.796111	0.000000	-10.000000	0.000000	0.000000	0.000000	1023.000000	1023.000000	2046.000000
3.680000	-0.050177	-29.654417	-10.229402	-5.794884	-8.789288	-4.840844	0.000000	-10.000000	0.000000	0.000000	0.000000	1023.000000	1023.000000	2046.000000
3.700000	-0.049912	-29.497784	-10.142869	-5.823621	-8.583989	-4.947304	0.000000	-10.000000	0.000000	0.000000	0.000000	1023.000000	1023.000000	2046.000000
3.720000	-0.049492	-29.249510	-9.897697	-5.922092	-8.606707	-4.823014	0.000000	-10.000000	0.000000	0.000000	0.000000	1023.000000	1023.000000	2046.000000
3.740000	-0.048493	-28.659193	-9.547997	-5.905827	-8.495118	-4.710252	0.000000	-10.000000	0.000000	0.000000	0.000000	1023.000000	1023.000000	2046.000000
3.760000	-0.047392	-28.008606	-9.246269	-5.843648	-8.322771	-4.595917	0.000000	-10.000000	0.000000	0.000000	0.000000	1023.000000	1023.000000	2046.000000
3.780000	-0.046077	-27.231749	-8.976816	-5.719239	-8.066310	-4.469382	0.000000	-10.000000	0.000000	0.000000	0.000000	1023.000000	1023.000000	2046.000000
3.800000	-0.044090	-26.057392	-8.706515	-5.456371	-7.692737	-4.201769	0.000000	-10.000000	0.000000	0.000000	0.000000	1023.000000	1023.000000	2046.000000
3.820000	-0.041683	-24.634415	-8.319950	-5.213576	-7.325173	-3.775715	0.000000	-10.000000	0.000000	0.000000	0.000000	1023.000000	1023.000000	2046.000000
3.840000	-0.038941	-23.014399	-7.652736	-4.800773	-6.979791	-3.581100	0.000000	-10.000000	0.000000	0.000000	0.000000	1023.000000	1023.000000	2046.000000
3.860000	-0.036522	-21.584723	-7.108622	-4.582895	-6.676719	-3.216486	0.000000	-10.000000	0.000000	0.000000	0.000000	1023.000000	1023.000000	2046.000000
3.880000	-0.034430	-20.348024	-6.849161	-4.284148	-6.238528	-2.976188	0.000000	-10.000000	0.000000	0.000000	0.000000	1023.000000	1023.000000	2046.000000
3.900000	-0.032509	-19.212692	-6.627804	-4.055546	-5.879477	-2.649865	0.000000	-10.000000	0.000000	0.000000	0.000000	1023.000000	1023.000000	2046.000000
3.920000	-0.030922	-18.275190	-6.174236	-3.858257	-5.826987	-2.415710	0.000000	-10.000000	0.000000	0.000000	0.000000	1023.000000	1023.000000	2046.000000
3.940000	-0.028763	-16.999046	-5.767414	-3.602207	-5.491070	-2.138356	0.000000	-10.000000	0.000000	0.000000	0.000000	1023.000000	1023.000000	2046.000000
3.960000	-0.027991	-16.542593	-5.511683	-3.531802	-5.523865	-1.975243	0.000000	-10.000000	0.000000	0.000000	0.000000	1023.000000	1023.000000	2046.000000
3.980000	-0.025960	-15.342515	-5.448080	-2.863201	-5.177400	-1.853835	0.000000	-10.000000	0.000000	0.000000	0.000000	1023.000000	1023.000000	2046.000000
4.000000	-0.025123	-14.847498	-5.501086	-2.525192	-5.099770	-1.721450	0.000000	-10.000000	0.000000	0.000000	0.000000	1023.000000	1023.000000	2046.000000
4.020000	-0.024773	-14.640621	-5.351784	-2.577292	-5.081957	-1.629588	0.000000	-10.000000	0.000000	0.000000	0.000000	1023.000000	1023.000000	2046.000000
4.040000	-0.025140	-14.857751	-5.190225	-2.828815	-5.143399	-1.695312	0.000000	-10.000000	0.000000	0.000000	0.000000	1023.000000	1023.000000	2046.000000
4.060000	-0.026581	-15.709428	-5.367881	-3.121747	-5.167159	-2.052640	0.000000	-10.000000	0.000000	0.000000	0.000000	1023.000000	1023.000000	2046.000000
4.080000	-0.028986	-17.130651	-5.684721	-3.386289	-5.529799	-2.529844	0.000000	-10.000000	0.000000	0.000000	0.000000	1023.000000	1023.000000	2046.000000
4.100000	-0.030469	-18.007257	-6.012386	-3.440817	-5.795003	-2.759052	0.000000	-10.000000	0.000000	0.000000	0.000000	1023.000000	1023.000000	2046.000000
4.120000	-0.030602	-18.085855	-6.084133	-3.481640	-5.899897	-2.620186	0.000000	-10.000000	0.000000	0.000000	0.000000	1023.000000	1023.000000	2046.000000
4.140000	-0.030035	-17.750898	-6.076689	-3.293933	-5.764315	-2.615961	0.000000	-10.000000	0.000000	0.000000	0.000000	1023.000000	1023.000000	2046.000000
4.160000	-0.029318	-17.327040	-6.021834	-3.071735	-5.646794	-2.586676	0.000000	-10.000000	0.000000	0.000000	0.000000	1023.000000	1023.000000	2046.000000
4.180000	-0.028650	-16.932152	-6.019452	-2.795522	-5.521319	-2.595859	0.000000	-10.000000	0.000000	0.000000	0.000000	1023.000000	1023.000000	2046.000000
4.200000	-0.027802	-16.431259	-6.035663	-2.450810	-5.386833	-2.557952	0.000000	-10.000000	0.000000	0.000000	0.000000	1023.000000	1023.000000	2046.000000
4.220000	-0.026523	-15.675307	-5.949346	-2.193332	-5.209656	-2.322973	0.000000	-10.000000	0.000000	0.000000	0.000000	1023.000000	1023.000000	2046.000000
4.240000	-0.025351	-14.982590	-5.784990	-1.985423	-5.102870	-2.109306	0.000000	-10.000000	0.000000	0.000000	0.000000	1023.000000	1023.000000	2046.000000
4.260000	-0.023581	-13.936279	-5.398155	-1.689217	-4.904390	-1.944517	0.000000	-10.000000	0.000000	0.000000	0.000000	1023.000000	1023.000000	2046.000000
4.280000	-0.022735	-13.436517	-5.256198	-1.597326	-4.785492	-1.797499	0.000000	-10.000000	0.000000	0.000000	0.000000	1023.000000	1023.000000	2046.000000
4.300000	-0.021131	-12.488524	-5.103797	-1.267546	-4.519902	-1.597280	0.000000	-10.000000	0.000000	0.000000	0.000000	1023.000000	1023.000000	2046.000000
4.320000	-0.018963	-11.207174	-4.835176	-1.009670	-4.202497	-1.159832	0.000000	-10.000000	0.000000	0.000000	0.000000	1023.000000	1023.000000	2046.000000
4.340000	-0.016497	-9.749634	-4.391219	-0.618580	-3.855915	-0.883920	0.000000	-10.000000	0.000000	0.000000	0.000000	1023.000000	1023.000000	2046.000000
4.360000	-0.014410	-8.516170	-3.943134	-0.323960	-3.566544	-0.682531	0.000000	-10.000000	0.000000	0.000000	0.000000	1023.000000	1023.000000	2046.000000
4.380000	-0.012889	-7.617473	-3.530845	-0.249666	-3.361863	-0.475098	0.000000	-10.000000	0.000000	0.000000	0.000000	1023.000000	1023.000000	2046.000000
4.400000	-0.011264	-6.656837	-3.187335	-0.012691	-3.116812	-0.339999	0.000000	-10.000000	0.000000	0.000000	0.000000	1023.000000	1023.000000	2046.000000
4.420000	-0.010078	-5.956293	-2.858220	-0.011871	-2.899641	-0.186561	0.000000	-10.000000	0.000000	0.000000	0.000000	1023.000000	1023.000000	2046.000000
4.440000	-0.009255	-5.469646	-2.507678	-0.166563	-2.690499	-0.104905	0.000000	-10.000000	0.000000	0.000000	0.000000	1023.000000	1023.000000	2046.000000
4.460000	-0.009162	-5.414656	-2.234280	-0.412370	-2.625726	-0.142280	0.000000	-10.000000	0.000000	0.000000	0.000000	1023.000000	1023.000000	2046.000000
4.480000	-0.009645	-5.700254	-2.004842	-0.652416	-2.706158	-0.336838	0.000000	-10.000000	0.000000	0.000000	0.000000	1023.000000	1023.000000	2046.000000
4.500000	-0.009388	-5.548587	-1.834933	-0.668316	-2.625630	-0.419709	0.000000	-10.000000	0.000000	0.000000	0.000000	1023.000000	1023.000000	2046.000000
4.520000	-0.008543	-5.049196	-1.582981	-0.698337	-2.534789	-0.233089	0.000000	-10.000000	0.000000	0.000000	0.000000	1023.000000	1023.000000	2046.000000
4.540000	-0.007092	-4.191459	-1.217081	-0.556168	-2.317870	-0.100339	0.000000	-10.000000	0.000000	0.000000	0.000000	1023.000000	1023.000000	2046.000000
4.560000	-0.005398	-3.190125	-0.815289	-0.396323	-2.021992	0.043479	0.000000	-10.000000	0.000000	0.000000	0.000000	1023.000000	1023.000000	2046.000000
4.580000	-0.004258	-2.516506	-0.429718	-0.340809	-1.931093	0.185114	0.000000	-10.000000	0.000000	0.000000	0.000000	1023.000000	1023.000000	2046.000000
4.600000	-0.002372	-1.402076	-0.175129	-0.117036	-1.634267	0.524356	0.000000	-10.000000	0.000000	0.000000	0.000000	1023.000000	1023.000000	2046.000000
4.620000	0.000117	0.069061	0.262189	0.272269	-1.283415	0.818018	0.000000	-10.000000	0.000000	0.000000	0.000000	1023.000000	1023.000000	2046.000000
4.640000	0.002739	1.618941	0.830291	0.522503	-0.878686	1.144833	0.000000	-10.000000	0.000000	0.000000	0.000000	1023.000000	1023.000000	2046.000000
4.660000	0.003569	2.109384	1.182718	0.700591	-0.866119	1.092194	0.000000	-10.000000	0.000000	0.000000	0.000000	1023.000000	1023.000000	2046.000000
4.680000	0.004571	2.701467	1.324867	0.805050	-0.760089	1.331639	0.000000	-10.000000	0.000000	0.000000	0.000000	1023.000000	1023.000000	2046.000000
4.700000	0.005944	3.513101	1.479021	0.989490	-0.477563	1.522153	0.000000	-10.000000	0.000000	0.000000	0.000000	1023.000000	1023.000000	2046.000000
4.720000	0.007969	4.709809	1.804053	1.413237	-0.029736	1.522254	0.000000	-10.000000	0.000000	0.000000	0.000000	1023.000000	1023.000000	2046.000000
4.740000	0.007318	4.325092	1.937142	1.181951	-0.377701	1.583701	0.000000	-10.000000	0.000000	0.000000	0.000000	1023.000000	1023.000000	2046.000000
4.760000	0.008081	4.776128	1.879982	1.655912	-0.370718	1.610952	0.000000	-10.000000	0.000000	0.000000	0.000000	1023.000000	1023.000000	2046.000000
4.780000	0.007783	4.600016	1.604427	1.763297	-0.401245	1.633537	0.000000	-10.000000	0.000000	0.000000	0.000000	1023.000000	1023.000000	2046.000000
4.800000	0.007176	4.241000	1.655875	1.579978	-0.462606	1.467753	0.000000	-10.000000	0.000000	0.000000	0.000000	1023.000000	1023.000000	2046.000000
4.820000	0.005309	3.137748	1.493043	1.160086	-0.613561	1.098181	0.000000	-10.000000	0.000000	0.000000	0.000000	1023.000000	1023.000000	2046.000000
4.840000	0.002013	1.189638	1.184544	0.592500	-1.165335	0.577929	0.000000	-10.000000	0.000000	0.000000	0.000000	1023.000000	1023.000000	2046.000000
4.860000	-0.001361	-0.804500	0.532282	0.257589	-1.662337	0.067967	0.000000	-10.000000	0.000000	0.000000	0.000000	1023.000000	1023.000000	2046.000000
4.880000	-0.003484	-2.058832	0.011750	0.036144	-1.936099	-0.170628	0.000000	-10.000000	0.000000	0.000000	0.000000	1023.000000	1023.000000	2046.000000
4.900000	-0.004326	-2.556683	-0.261668	0.025985	-1.920959	-0.400040	0.000000	-10.000000	0.000000	0.000000	0.000000	1023.000000	1023.000000	2046.000000
4.920000	-0.005704	-3.371348	-0.367623	-0.131814	-2.286925	-0.584985	0.000000	-10.000000	0.000000	0.000000	0.000000	1023.000000	1023.000000	2046.000000
4.940000	-0.006576	-3.886239	-0.645314	-0.113837	-2.449037	-0.678051	0.000000	-10.000000	0.000000	0.000000	0.000000	1023.000000	1023.000000	2046.000000
4.960000	-0.007010	-4.142779	-0.946616	0.076401	-2.511040	-0.761523	0.000000	-10.000000	0.000000	0.000000	0.000000	1023.000000	1023.000000	2046.000000
4.980000	-0.006928	-4.094512	-1.009067	0.306174	-2.503644	-0.887974	0.000000	-10.000000	0.000000	0.000000	0.000000	1023.000000	1023.000000	2046.000000
5.000000	-0.006728	-3.976434	-1.107895	0.410864	-2.354899	-0.924504	0.000000	-10.000000	0.000000	0.000000	0.000000	1023.000000	1023.000000	2046.000000
5.020000	-0.007450	-4.402947	-1.183320	0.341926	-2.491857	-1.069697	0.000000	-10.000000	0.000000	0.000000	0.000000	1023.000000	1023.000000	2046.000000
5.040000	-0.008073	-4.771056	-1.216821	0.293136	-2.750740	-1.096631	0.000000	-10.000000	0.000000	0.000000	0.000000	1023.000000	1023.000000	2046.000000
5.060000	-0.008357	-4.938979	-1.366261	0.340155	-2.844959	-1.067913	0.000000	-10.000000	0.000000	0.000000	0.000000	1023.000000	1023.000000	2046.000000
5.080000	-0.008076	-4.772845	-1.484328	0.486724	-2.723519	-1.051723	0.000000	-10.000000	0.000000	0.000000	0.000000	1023.000000	1023.000000	2046.000000
5.100000	-0.007070	-4.178098	-1.368728	0.607920	-2.514016	-0.903274	0.000000	-10.000000	0.000000	0.000000	0.000000	1023.000000	1023.000000	2046.000000
5.120000	-0.006628	-3.917126	-1.197338	0.736241	-2.527917	-0.928112	0.000000	-10.000000	0.000000	0.000000	0.000000	1023.000000	1023.000000	2046.000000
5.140000	-0.006987	-4.129145	-1.108670	0.688810	-2.753094	-0.956191	0.000000	-10.000000	0.000000	0.000000	0.000000	1023.000000	1023.000000	2046.000000
5.160000	-0.007346	-4.341675	-1.205834	0.690111	-2.862122	-0.963831	0.000000	-10.000000	0.000000	0.000000	0.000000	1023.000000	1023.000000	2046.000000
5.180000	-0.007851	-4.640162	-1.305973	0.662695	-3.001939	-0.994944	0.000000	-10.000000	0.000000	0.000000	0.000000	1023.000000	1023.000000	2046.000000
5.200000	-0.008548	-5.051634	-1.517946	0.558800	-2.943850	-1.148638	0.000000	-10.000000	0.000000	0.000000	0.000000	1023.000000	1023.000000	2046.000000
5.220000	-0.009789	-5.785007	-1.604461	0.290567	-3.063795	-1.407318	0.000000	-10.000000	0.000000	0.000000	0.000000	1023.000000	1023.000000	2046.000000
5.240000	-0.011708	-6.919252	-1.665846	-0.238957	-3.413856	-1.600594	0.000000	-10.000000	0.000000	0.000000	0.000000	1023.000000	1023.000000	2046.000000
5.260000	-0.014307	-8.455600	-1.817303	-0.666767	-3.946983	-2.024547	0.000000	-10.000000	0.000000	0.000000	0.000000	1023.000000	1023.000000	2046.000000
5.280000	-0.016186	-9.566126	-2.137761	-0.922688	-4.253312	-2.252364	0.000000	-10.000000	0.000000	0.000000	0.000000	1023.000000	1023.000000	2046.000000
5.300000	-0.016710	-9.875314	-2.339231	-1.043565	-4.150732	-2.341787	0.000000	-10.000000	0.000000	0.000000	0.000000	1023.000000	1023.000000	2046.000000
5.320000	-0.017470	-10.324579	-2.353287	-1.213674	-4.306469	-2.451149	0.000000	-10.000000	0.000000	0.000000	0.000000	1023.000000	1023.000000	2046.000000
5.340000	-0.018831	-11.129304	-2.358794	-1.470807	-4.686402	-2.613302	0.000000	-10.000000	0.000000	0.000000	0.000000	1023.000000	1023.000000	2046.000000
5.360000	-0.019692	-11.637685	-2.520354	-1.557316	-4.937132	-2.622884	0.000000	-10.000000	0.000000	0.000000	0.000000	1023.000000	1023.000000	2046.000000
5.380000	-0.019932	-11.780090	-2.676246	-1.466894	-4.981868	-2.655082	0.000000	-10.000000	0.000000	0.000000	0.000000	1023.000000	1023.000000	2046.000000
5.400000	-0.018913	-11.177752	-2.669102	-1.329662	-4.648976	-2.530012	0.000000	-10.000000	0.000000	0.000000	0.000000	1023.000000	1023.000000	2046.000000
5.420000	-0.018006	-10.641719	-2.480981	-1.194924	-4.529900	-2.435913	0.000000	-10.000000	0.000000	0.000000	0.000000	1023.000000	1023.000000	2046.000000
5.440000	-0.018049	-10.666969	-2.343599	-1.201292	-4.776281	-2.345796	0.000000	-10.000000	0.000000	0.000000	0.000000	1023.000000	1023.000000	2046.000000
5.460000	-0.018598	-10.991314	-2.402194	-1.259820	-5.066758	-2.262543	0.000000	-10.000000	0.000000	0.000000	0.000000	1023.000000	1023.000000	2046.000000
5.480000	-0.019227	-11.363132	-2.587053	-1.253287	-5.237568	-2.285225	0.000000	-10.000000	0.000000	0.000000	0.000000	1023.000000	1023.000000	2046.000000
5.500000	-0.018730	-11.069387	-2.857760	-1.044692	-4.945744	-2.221191	0.000000	-10.000000	0.000000	0.000000	0.000000	1023.000000	1023.000000	2046.000000
5.520000	-0.019624	-11.597593	-3.096209	-1.066747	-5.049797	-2.384840	0.000000	-10.000000	0.000000	0.000000	0.000000	1023.000000	1023.000000	2046.000000
5.540000	-0.020026	-11.835240	-3.148236	-0.937708	-5.400747	-2.348549	0.000000	-10.000000	0.000000	0.000000	0.000000	1023.000000	1023.000000	2046.000000
5.560000	-0.022378	-13.225350	-3.529686	-1.051702	-6.025091	-2.618872	0.000000	-10.000000	0.000000	0.000000	0.000000	1023.000000	1023.000000	2046.000000
5.580000	-0.025530	-15.088343	-4.034061	-1.453732	-6.640036	-2.960513	0.000000	-10.000000	0.000000	0.000000	0.000000	1023.000000	1023.000000	2046.000000
5.600000	-0.028589	-16.895815	-4.580953	-2.005665	-7.034807	-3.274389	0.000000	-10.000000	0.000000	0.000000	0.000000	1023.000000	1023.000000	2046.000000
5.620000	-0.030941	-18.286098	-5.193601	-2.454201	-7.002549	-3.635748	0.000000	-10.000000	0.000000	0.000000	0.000000	1023.000000	1023.000000	2046.000000
5.640000	-0.033930	-20.052916	-5.659443	-2.927805	-7.331629	-4.134038	0.000000	-10.000000	0.000000	0.000000	0.000000	1023.000000	1023.000000	2046.000000
5.660000	-0.037627	-22.237825	-6.049750	-3.396767	-8.151568	-4.639740	0.000000	-10.000000	0.000000	0.000000	0.000000	1023.000000	1023.000000	2046.000000
5.680000	-0.040637	-24.016676	-6.655122	-3.705042	-8.740175	-4.916337	0.000000	-10.000000	0.000000	0.000000	0.000000	1023.000000	1023.000000	2046.000000
5.700000	-0.042054	-24.854025	-7.236205	-3.628805	-8.800790	-5.188225	0.000000	-10.000000	0.000000	0.000000	0.000000	1023.000000	1023.000000	2046.000000
5.720000	-0.042861	-25.330904	-7.653145	-3.566216	-8.719398	-5.392145	0.000000	-10.000000	0.000000	0.000000	0.000000	1023.000000	1023.000000	2046.000000
5.740000	-0.044363	-26.218454	-7.749564	-3.709590	-9.152908	-5.606392	0.000000	-10.000000	0.000000	0.000000	0.000000	1023.000000	1023.000000	2046.000000
5.760000	-0.046199	-27.303680	-8.026001	-3.863378	-9.685506	-5.728795	0.000000	-10.000000	0.000000	0.000000	0.000000	1023.000000	1023.000000	2046.000000
5.780000	-0.047261	-27.931097	-8.490799	-3.776462	-9.757871	-5.905965	0.000000	-10.000000	0.000000	0.000000	0.000000	1023.000000	1023.000000	2046.000000
5.800000	-0.047154	-27.867825	-8.943801	-3.528656	-9.337729	-6.057640	0.000000	-10.000000	0.000000	0.000000	0.000000	1023.000000	1023.000000	2046.000000
5.820000	-0.047417	-28.023405	-8.842087	-3.684867	-9.528355	-5.968095	0.000000	-10.000000	0.000000	0.000000	0.000000	1023.000000	1023.000000	2046.000000
5.840000	-0.048689	-28.775141	-8.767035	-3.871501	-10.107965	-6.028639	0.000000	-10.000000	0.000000	0.000000	0.000000	1023.000000	1023.000000	2046.000000
5.860000	-0.049441	-29.219652	-9.128654	-3.866354	-10.158096	-6.066545	0.000000	-10.000000	0.000000	0.000000	0.000000	1023.000000	1023.000000	2046.000000
5.880000	-0.048312	-28.552258	-9.233892	-3.676032	-9.712277	-5.930057	0.000000	-10.000000	0.000000	0.000000	0.000000	1023.000000	1023.000000	2046.000000
5.900000	-0.047588	-28.124641	-9.096360	-3.682818	-9.622152	-5.723312	0.000000	-10.000000	0.000000	0.000000	0.000000	1023.000000	1023.000000	2046.000000
5.920000	-0.047557	-28.106346	-8.938165	-3.706704	-9.820230	-5.641247	0.000000	-10.000000	0.000000	0.000000	0.000000	1023.000000	1023.000000	2046.000000
5.940000	-0.048146	-28.454397	-8.869090	-3.831446	-10.191066	-5.562794	0.000000	-10.000000	0.000000	0.000000	0.000000	1023.000000	1023.000000	2046.000000
5.960000	-0.048955	-28.932121	-9.093711	-3.926251	-10.308167	-5.603992	0.000000	-10.000000	0.000000	0.000000	0.000000	1023.000000	1023.000000	2046.000000
5.980000	-0.049377	-29.181564	-9.445694	-3.945312	-10.036878	-5.753681	0.000000	-10.000000	0.000000	0.000000	0.000000	1023.000000	1023.000000	2046.000000
6.000000	-0.050397	-29.784649	-9.564090	-4.292109	-10.067494	-5.860954	0.000000	-10.000000	0.000000	0.000000	0.000000	1023.000000	1023.000000	2046.000000
6.020000	-0.052146	-30.818035	-9.490749	-4.735288	-10.432528	-6.159470	0.000000	-10.000000	0.000000	0.000000	0.000000	1023.000000	1023.000000	2046.000000
6.040000	-0.054359	-32.126007	-9.584332	-5.197544	-10.929303	-6.414826	0.000000	-10.000000	0.000000	0.000000	0.000000	1023.000000	1023.000000	2046.000000
6.060000	-0.056452	-33.363289	-9.748839	-5.506682	-11.432508	-6.675261	0.000000	-10.000000	0.000000	0.000000	0.000000	1023.000000	1023.000000	2046.000000
6.080000	-0.056972	-33.670544	-10.153466	-5.558132	-11.153126	-6.805819	0.000000	-10.000000	0.000000	0.000000	0.000000	1023.000000	1023.000000	2046.000000
6.100000	-0.057123	-33.759926	-10.274765	-5.558963	-10.989738	-6.936459	0.000000	-10.000000	0.000000	0.000000	0.000000	1023.000000	1023.000000	2046.000000
6.120000	-0.057795	-34.156834	-10.083400	-5.817573	-11.315734	-6.940126	0.000000	-10.000000	0.000000	0.000000	0.000000	1023.000000	1023.000000	2046.000000
6.140000	-0.058674	-34.676235	-10.006696	-6.080442	-11.757043	-6.832055	0.000000	-10.000000	0.000000	0.000000	0.000000	1023.000000	1023.000000	2046.000000
6.160000	-0.058826	-34.765965	-10.124333	-5.985843	-11.717394	-6.938395	0.000000	-10.000000	0.000000	0.000000	0.000000	1023.000000	1023.000000	2046.000000
6.180000	-0.057603	-34.043484	-10.192072	-5.720965	-11.195427	-6.935020	0.000000	-10.000000	0.000000	0.000000	0.000000	1023.000000	1023.000000	2046.000000
6.200000	-0.056206	-33.217804	-9.977335	-5.671583	-10.892798	-6.676086	0.000000	-10.000000	0.000000	0.000000	0.000000	1023.000000	1023.000000	2046.000000
6.220000	-0.055649	-32.888378	-9.681778	-5.608504	-10.996473	-6.601625	0.000000	-10.000000	0.000000	0.000000	0.000000	1023.000000	1023.000000	2046.000000
6.240000	-0.056018	-33.106434	-9.492251	-5.720416	-11.374813	-6.518955	0.000000	-10.000000	0.000000	0.000000	0.000000	1023.000000	1023.000000	2046.000000
6.260000	-0.056441	-33.356915	-9.652781	-5.753895	-11.435129	-6.515108	0.000000	-10.000000	0.000000	0.000000	0.000000	1023.000000	1023.000000	2046.000000
6.280000	-0.055198	-32.622093	-9.909867	-5.348819	-10.739842	-6.623563	0.000000	-10.000000	0.000000	0.000000	0.000000	1023.000000	1023.000000	2046.000000
6.300000	-0.055604	-32.861900	-9.972880	-5.528185	-10.735332	-6.625504	0.000000	-10.000000	0.000000	0.000000	0.000000	1023.000000	1023.000000	2046.000000
6.320000	-0.055636	-32.880814	-9.648196	-5.367607	-11.274076	-6.590936	0.000000	-10.000000	0.000000	0.000000	0.000000	1023.000000	1023.000000	2046.000000
6.340000	-0.057439	-33.946663	-9.982903	-5.466248	-11.802433	-6.695081	0.000000	-10.000000	0.000000	0.000000	0.000000	1023.000000	1023.000000	2046.000000
6.360000	-0.058768	-34.732056	-10.641219	-5.482201	-11.615569	-6.993067	0.000000	-10.000000	0.000000	0.000000	0.000000	1023.000000	1023.000000	2046.000000
6.380000	-0.060416	-35.705669	-11.005656	-5.876112	-11.625509	-7.198391	0.000000	-10.000000	0.000000	0.000000	0.000000	1023.000000	1023.000000	2046.000000
6.400000	-0.063108	-37.296570	-11.127633	-6.393106	-12.133224	-7.642608	0.000000	-10.000000	0.000000	0.000000	0.000000	1023.000000	1023.000000	2046.000000
6.420000	-0.066921	-39.550400	-11.418902	-7.021461	-13.030729	-8.079309	0.000000	-10.000000	0.000000	0.000000	0.000000	1023.000000	1023.000000	2046.000000
6.440000	-0.069662	-41.170238	-12.061632	-7.280953	-13.282209	-8.545442	0.000000	-10.000000	0.000000	0.000000	0.000000	1023.000000	1023.000000	2046.000000
6.460000	-0.070966	-41.941055	-12.757193	-7.241236	-13.033093	-8.909534	0.000000	-10.000000	0.000000	0.000000	0.000000	1023.000000	1023.000000	2046.000000
6.480000	-0.071906	-42.496178	-12.970119	-7.196843	-13.162725	-9.166490	0.000000	-10.000000	0.000000	0.000000	0.000000	1023.000000	1023.000000	2046.000000
6.500000	-0.073491	-43.433327	-13.103585	-7.445722	-13.702896	-9.181124	0.000000	-10.000000	0.000000	0.000000	0.000000	1023.000000	1023.000000	2046.000000
6.520000	-0.075108	-44.388981	-13.347772	-7.530881	-14.145931	-9.364396	0.000000	-10.000000	0.000000	0.000000	0.000000	1023.000000	1023.000000	2046.000000
6.540000	-0.075463	-44.598339	-13.993872	-7.323015	-13.695470	-9.585983	0.000000	-10.000000	0.000000	0.000000	0.000000	1023.000000	1023.000000	2046.000000
6.560000	-0.075685	-44.730019	-14.178403	-7.236455	-13.605891	-9.709269	0.000000	-10.000000	0.000000	0.000000	0.000000	1023.000000	1023.000000	2046.000000
6.580000	-0.075950	-44.886196	-14.030479	-7.369714	-13.897887	-9.588115	0.000000	-10.000000	0.000000	0.000000	0.000000	1023.000000	1023.000000	2046.000000
6.600000	-0.077218	-45.635838	-13.960494	-7.545800	-14.534776	-9.594768	0.000000	-10.000000	0.000000	0.000000	0.000000	1023.000000	1023.000000	2046.000000
6.620000	-0.077323	-45.698025	-14.491020	-7.419198	-14.119779	-9.668028	0.000000	-10.000000	0.050000	-4.783333	0.000000	1023.000000	1023.000000	2046.000000
6.640000	-0.076486	-45.203308	-14.670077	-7.241573	-13.683519	-9.608137	0.000000	-10.000000	0.100000	-9.450000	0.000000	1023.000000	1023.000000	2046.000000
6.660000	-0.075893	-44.852493	-14.263818	-7.272455	-13.921385	-9.394836	0.000000	-10.000000	0.166667	-14.050000	0.000000	1023.000000	1023.000000	2046.000000
6.680000	-0.076134	-44.995476	-13.980688	-7.379612	-14.395736	-9.239442	0.000000	-10.000000	0.183333	-13.866667	0.000000	1023.000000	1023.000000	2046.000000
6.700000	-0.075427	-44.577393	-14.293112	-7.185565	-13.917147	-9.181570	0.000000	-10.000000	0.183333	-13.783334	0.000000	1023.000000	1023.000000	2046.000000
6.720000	-0.074550	-44.058941	-14.435779	-7.011495	-13.479400	-9.132268	0.000000	-10.000000	0.166667	-13.616667	0.000000	1023.000000	1023.000000	2046.000000
6.740000	-0.074432	-43.989300	-14.149629	-7.150890	-13.671431	-9.017351	0.000000	-10.000000	0.150000	-13.466667	0.000000	1023.000000	1023.000000	2046.000000
6.760000	-0.075872	-44.840473	-14.043330	-7.556774	-14.260020	-8.980347	0.000000	-10.000000	0.141667	-13.250000	0.000000	1023.000000	1023.000000	2046.000000
6.780000	-0.077454	-45.775433	-14.278374	-7.802443	-14.410672	-9.283943	0.000000	-10.000000	0.141667	-13.183333	0.000000	1023.000000	1023.000000	2046.000000
6.800000	-0.078504	-46.396057	-14.734212	-7.949117	-14.129220	-9.583509	0.000000	-10.000000	0.141667	-12.950001	0.000000	1023.000000	1023.000000	2046.000000
6.820000	-0.079114	-46.756390	-14.760685	-8.178864	-14.070009	-9.746833	0.000000	-10.000000	0.150000	-12.550000	0.000000	1023.000000	1023.000000	2046.000000
6.840000	-0.080171	-47.380905	-14.572453	-8.460616	-14.537827	-9.810010	0.000000	-10.000000	0.150000	-12.016667	0.000000	1023.000000	1023.000000	2046.000000
6.860000	-0.081720	-48.296722	-14.457239	-8.806252	-15.144629	-9.888600	0.000000	-10.000000	0.141667	-11.483334	0.000000	1023.000000	1023.000000	2046.000000
6.880000	-0.082601	-48.817371	-14.690699	-8.910601	-15.150806	-10.065268	0.000000	-10.000000	0.125000	-11.166667	0.000000	1023.000000	1023.000000	2046.000000
6.900000	-0.082398	-48.696941	-15.022488	-8.880138	-14.711332	-10.082982	0.000000	-10.000000	0.108333	-10.833333	0.000000	1023.000000	1023.000000	2046.000000
6.920000	-0.081678	-48.271877	-14.956006	-8.800077	-14.460236	-10.055558	0.000000	-10.000000	0.116667	-10.650000	0.000000	1023.000000	1023.000000	2046.000000
6.940000	-0.081250	-48.018459	-14.491380	-8.843030	-14.820904	-9.863146	0.000000	-10.000000	0.133333	-10.500000	0.000000	1023.000000	1023.000000	2046.000000
6.960000	-0.081074	-47.914913	-14.164049	-8.871711	-15.117703	-9.761450	0.000000	-10.000000	0.141667	-10.283334	0.000000	1023.000000	1023.000000	2046.000000
6.980000	-0.079533	-47.004093	-14.456471	-8.558021	-14.299893	-9.689711	0.000000	-10.000000	0.133333	-9.866667	0.000000	1023.000000	1023.000000	2046.000000
7.000000	-0.078102	-46.158184	-14.317216	-8.434534	-13.927110	-9.479325	0.000000	-10.000000	0.116667	-9.216667	0.000000	1023.000000	1023.000000	2046.000000
7.020000	-0.077422	-45.756435	-13.852226	-8.467553	-14.196890	-9.239764	0.000000	-10.000000	0.108333	-8.666667	0.000000	1023.000000	1023.000000	2046.000000
7.040000	-0.077739	-45.943676	-13.523383	-8.637134	-14.661231	-9.121927	0.000000	-10.000000	0.100000	-8.266666	0.000000	1023.000000	1023.000000	2046.000000
7.060000	-0.076880	-45.436031	-13.968076	-8.151250	-13.940210	-9.376493	0.000000	-10.000000	0.100000	-8.116667	0.000000	1023.000000	1023.000000	2046.000000
7.080000	-0.076888	-45.440796	-14.199675	-8.244816	-13.695547	-9.300756	0.000000	-10.000000	0.100000	-8.100000	0.000000	1023.000000	1023.000000	2046.000000
7.100000	-0.076322	-45.106441	-13.972903	-8.038659	-14.012108	-9.082772	0.000000	-10.000000	0.100000	-8.083334	0.000000	1023.000000	1023.000000	2046.000000
7.120000	-0.077927	-46.054680	-13.935920	-8.179223	-14.741964	-9.197573	0.000000	-10.000000	0.100000	-7.933333	0.000000	1023.000000	1023.000000	2046.000000
7.140000	-0.079908	-47.225914	-14.361723	-8.414856	-14.917574	-9.531762	0.000000	-10.000000	0.091667	-7.600000	0.000000	1023.000000	1023.000000	2046.000000
7.160000	-0.081682	-48.273914	-14.996600	-8.647424	-14.664281	-9.965611	0.000000	-10.000000	0.091667	-7.016667	0.000000	1023.000000	1023.000000	2046.000000
7.180000	-0.083421	-49.302082	-15.256792	-9.051777	-14.758725	-10.234787	0.000000	-10.000000	0.083333	-6.416667	0.000000	1023.000000	1023.000000	2046.000000
7.200000	-0.085680	-50.637020	-15.283400	-9.502783	-15.441857	-10.408979	0.000000	-10.000000	0.075000	-5.783333	0.000000	1023.000000	1023.000000	2046.000000
7.220000	-0.088381	-52.233089	-15.418212	-9.845710	-16.244663	-10.724503	0.000000	-10.000000	0.058333	-5.116667	0.000000	1023.000000	1023.000000	2046.000000
7.240000	-0.089750	-53.042084	-16.118113	-9.815981	-16.054070	-11.053921	0.000000	-10.000000	0.058333	-4.650000	0.000000	1023.000000	1023.000000	2046.000000
7.260000	-0.090331	-53.385815	-16.746708	-9.721243	-15.698927	-11.218937	0.000000	-10.000000	0.066667	-4.566667	0.000000	1023.000000	1023.000000	2046.000000
7.280000	-0.090468	-53.466850	-16.768772	-9.641935	-15.791994	-11.264150	0.000000	-10.000000	0.075000	-5.066667	0.000000	1023.000000	1023.000000	2046.000000
7.300000	-0.091340	-53.981663	-16.511868	-9.819188	-16.492449	-11.158160	0.000000	-10.000000	0.066667	-5.533333	0.000000	1023.000000	1023.000000	2046.000000
7.320000	-0.092232	-54.509033	-16.755991	-9.803328	-16.632914	-11.316800	0.000000	-10.000000	0.075000	-5.833333	0.000000	1023.000000	1023.000000	2046.000000
7.340000	-0.092337	-54.571171	-17.306231	-9.643067	-16.185167	-11.436706	0.000000	-10.000000	0.066667	-5.816667	0.000000	1023.000000	1023.000000	2046.000000
7.360000	-0.092148	-54.459755	-17.644228	-9.475227	-15.841954	-11.498345	0.000000	-10.000000	0.066667	-5.683333	0.000000	1023.000000	1023.000000	2046.000000
7.380000	-0.091671	-54.177750	-17.414530	-9.443015	-15.976739	-11.343464	0.000000	-10.000000	0.050000	-5.483334	0.000000	1023.000000	1023.000000	2046.000000
7.400000	-0.091633	-54.155041	-17.047012	-9.533028	-16.462397	-11.112602	0.000000	-10.000000	0.050000	-5.250000	0.000000	1023.000000	1023.000000	2046.000000
7.420000	-0.091565	-54.114902	-17.009827	-9.485454	-16.536642	-11.082980	0.000000	-10.000000	0.050000	-4.983334	0.000000	1023.000000	1023.000000	2046.000000
7.440000	-0.090719	-53.615208	-17.230839	-9.237889	-16.059515	-11.086965	0.000000	-10.000000	0.058333	-4.683333	0.000000	1023.000000	1023.000000	2046.000000
7.460000	-0.089626	-52.968708	-17.343357	-9.016986	-15.584798	-11.023567	0.000000	-10.000000	0.058333	-4.650000	0.000000	1023.000000	1023.000000	2046.000000
7.480000	-0.088457	-52.278057	-17.004454	-9.031491	-15.573048	-10.669065	0.000000	-10.000000	0.058333	-4.833333	0.000000	1023.000000	1023.000000	2046.000000
7.500000	-0.087928	-51.965675	-16.494938	-9.114664	-15.963782	-10.392290	0.000000	-10.000000	0.058333	-5.066667	0.000000	1023.000000	1023.000000	2046.000000
7.520000	-0.088250	-52.155621	-16.430977	-9.244602	-16.093924	-10.386120	0.000000	-10.000000	0.075000	-5.216667	0.000000	1023.000000	1023.000000	2046.000000
7.540000	-0.088750	-52.451038	-16.641117	-9.274608	-15.900566	-10.634748	0.000000	-10.000000	0.083333	-5.350000	0.000000	1023.000000	1023.000000	2046.000000
7.560000	-0.089544	-52.920544	-16.869305	-9.421542	-15.713173	-10.916522	0.000000	-10.000000	0.075000	-5.516666	0.000000	1023.000000	1023.000000	2046.000000
7.580000	-0.090124	-53.263115	-16.979292	-9.684774	-15.575540	-11.023508	0.000000	-10.000000	0.058333	-5.483333	0.000000	1023.000000	1023.000000	2046.000000
7.600000	-0.090863	-53.700104	-16.646925	-10.005532	-16.025618	-11.022028	0.000000	-10.000000	0.050000	-5.050000	0.000000	1023.000000	1023.000000	2046.000000
7.620000	-0.091903	-54.314693	-16.377018	-10.277534	-16.591665	-11.068473	0.000000	-10.000000	0.050000	-4.366667	0.000000	1023.000000	1023.000000	2046.000000
7.640000	-0.092508	-54.672470	-16.450670	-10.403236	-16.644812	-11.173754	0.000000	-10.000000	0.058333	-3.716667	0.000000	1023.000000	1023.000000	2046.000000
7.660000	-0.092657	-54.760384	-16.843433	-10.349699	-16.220222	-11.347030	0.000000	-10.000000	0.058333	-3.316667	0.000000	1023.000000	1023.000000	2046.000000
7.680000	-0.092280	-54.537453	-16.985018	-10.305656	-15.863221	-11.383556	0.000000	-10.000000	0.058333	-3.216667	0.000000	1023.000000	1023.000000	2046.000000
7.700000	-0.091432	-54.036095	-16.602100	-10.271138	-15.994619	-11.168239	0.000000	-10.000000	0.050000	-3.200000	0.000000	1023.000000	1023.000000	2046.000000
7.720000	-0.090688	-53.596550	-15.989564	-10.335628	-16.384228	-10.887131	0.000000	-10.000000	0.041667	-3.200000	0.000000	1023.000000	1023.000000	2046.000000
7.740000	-0.089478	-52.881268	-15.725484	-10.176188	-16.202282	-10.777312	0.000000	-10.000000	0.041667	-3.000000	0.000000	1023.000000	1023.000000	2046.000000
7.760000	-0.088118	-52.077782	-15.876101	-9.903185	-15.577067	-10.721427	0.000000	-10.000000	0.041667	-2.550000	0.000000	1023.000000	1023.000000	2046.000000
7.780000	-0.087033	-51.436279	-15.932758	-9.766434	-15.124992	-10.612093	0.000000	-10.000000	0.050000	-1.983333	0.000000	1023.000000	1023.000000	2046.000000
7.800000	-0.085961	-50.802830	-15.505415	-9.761646	-15.268321	-10.267447	0.000000	-10.000000	0.050000	-1.500000	0.000000	1023.000000	1023.000000	2046.000000
7.820000	-0.085444	-50.497307	-14.975936	-9.905910	-15.684999	-9.930462	0.000000	-10.000000	0.041667	-1.283333	0.000000	1023.000000	1023.000000	2046.000000
7.840000	-0.084428	-49.896969	-15.160864	-9.265272	-15.140824	-10.330009	0.000000	-10.000000	0.041667	-1.366667	0.000000	1023.000000	1023.000000	2046.000000
7.860000	-0.084871	-50.158680	-15.518379	-9.266543	-14.983295	-10.390462	0.000000	-10.000000	0.041667	-1.633333	0.000000	1023.000000	1023.000000	2046.000000
7.880000	-0.084771	-50.099495	-15.647270	-9.114591	-15.086679	-10.250958	0.000000	-10.000000	0.058333	-1.950000	0.000000	1023.000000	1023.000000	2046.000000
7.900000	-0.085696	-50.646160	-15.442129	-9.239695	-15.701719	-10.262618	0.000000	-10.000000	0.058333	-2.000000	0.000000	1023.000000	1023.000000	2046.000000
7.920000	-0.087206	-51.538860	-15.391305	-9.619197	-16.157423	-10.370936	0.000000	-10.000000	0.058333	-1.516667	0.000000	1023.000000	1023.000000	2046.000000
7.940000	-0.088985	-52.589912	-16.097960	-9.817314	-15.826250	-10.848389	0.000000	-10.000000	0.041667	-0.783333	0.000000	1023.000000	1023.000000	2046.000000
7.960000	-0.090846	-53.689709	-16.615658	-10.130785	-15.736351	-11.206916	0.000000	-10.000000	0.041667	-0.183333	0.000000	1023.000000	1023.000000	2046.000000
7.980000	-0.092643	-54.752136	-16.771858	-10.369586	-16.159451	-11.451241	0.000000	-10.000000	0.041667	0.000000	0.000000	1023.000000	1023.000000	2046.000000
8.000000	-0.094436	-55.811775	-16.661861	-10.645413	-16.950256	-11.554244	0.000000	-10.000000	0.050000	0.000000	0.000000	1023.000000	1023.000000	2046.000000
8.020000	-0.095463	-56.418591	-16.789207	-10.721737	-17.241581	-11.666064	0.000000	-10.000000	0.050000	0.000000	0.000000	1023.000000	1023.000000	2046.000000
8.040000	-0.096200	-56.854458	-17.408226	-10.521602	-16.949154	-11.975477	0.000000	-10.000000	0.050000	0.000000	0.000000	1023.000000	1023.000000	2046.000000
8.060000	-0.096748	-57.178024	-17.906612	-10.441546	-16.664120	-12.165745	0.000000	-10.000000	0.050000	-0.583333	0.000000	1023.000000	1023.000000	2046.000000
8.080000	-0.096934	-57.288250	-18.186842	-10.370192	-16.551592	-12.179626	0.000000	-10.000000	0.050000	-1.233333	0.000000	1023.000000	1023.000000	2046.000000
8.100000	-0.097056	-57.359943	-17.920288	-10.450759	-17.022285	-11.966614	0.000000	-10.000000	0.050000	-1.950000	0.000000	1023.000000	1023.000000	2046.000000
8.120000	-0.096887	-57.259926	-17.755053	-10.362929	-17.263470	-11.878474	0.000000	-10.000000	0.041667	-2.050000	0.000000	1023.000000	1023.000000	2046.000000
8.140000	-0.096807	-57.213093	-17.963484	-10.229534	-17.101379	-11.918696	0.000000	-10.000000	0.041667	-2.016667	0.000000	1023.000000	1023.000000	2046.000000
8.160000	-0.096876	-57.253895	-18.275028	-10.100927	-16.844009	-12.033932	0.000000	-10.000000	0.041667	-1.800000	0.000000	1023.000000	1023.000000	2046.000000
8.180000	-0.096571	-57.073402	-18.511593	-9.974772	-16.550419	-12.036616	0.000000	-10.000000	0.041667	-1.516667	0.000000	1023.000000	1023.000000	2046.000000
8.200000	-0.095749	-56.587826	-18.157597	-9.951805	-16.738277	-11.740147	0.000000	-10.000000	0.041667	-1.066667	0.000000	1023.000000	1023.000000	2046.000000
8.220000	-0.094527	-55.865555	-17.548040	-9.916098	-17.027077	-11.374341	0.000000	-10.000000	0.041667	-0.566667	0.000000	1023.000000	1023.000000	2046.000000
8.240000	-0.093531	-55.276718	-17.564714	-9.705086	-16.709425	-11.297495	0.000000	-10.000000	0.050000	-0.833333	0.000000	1023.000000	1023.000000	2046.000000
8.260000	-0.093119	-55.033607	-17.839996	-9.543414	-16.229927	-11.420269	0.000000	-10.000000	0.050000	-1.433333	0.000000	1023.000000	1023.000000	2046.000000
8.280000	-0.092255	-54.522655	-17.733868	-9.507753	-16.077065	-11.203970	0.000000	-10.000000	0.050000	-2.283333	0.000000	1023.000000	1023.000000	2046.000000
8.300000	-0.092010	-54.378078	-17.208998	-9.645242	-16.525784	-10.998056	0.000000	-10.000000	0.050000	-2.583333	0.000000	1023.000000	1023.000000	2046.000000
8.320000	-0.092173	-54.474056	-17.055576	-9.822989	-16.586842	-11.008648	0.000000	-10.000000	0.050000	-2.833333	0.000000	1023.000000	1023.000000	2046.000000
8.340000	-0.092997	-54.960937	-17.331409	-10.007215	-16.328197	-11.294116	0.000000	-10.000000	0.050000	-2.966667	0.000000	1023.000000	1023.000000	2046.000000
8.360000	-0.094217	-55.682350	-17.495485	-10.292600	-16.316668	-11.577595	0.000000	-10.000000	0.050000	-2.750000	0.000000	1023.000000	1023.000000	2046.000000
8.380000	-0.094904	-56.088108	-17.483019	-10.594808	-16.458324	-11.551957	0.000000	-10.000000	0.050000	-2.166667	0.000000	1023.000000	1023.000000	2046.000000
8.400000	-0.095271	-56.304981	-17.128614	-10.763423	-16.903614	-11.509329	0.000000	-10.000000	0.050000	-1.183333	0.000000	1023.000000	1023.000000	2046.000000
8.420000	-0.095053	-56.176224	-16.843571	-10.837803	-17.046871	-11.447980	0.000000	-10.000000	0.050000	-0.433333	0.000000	1023.000000	1023.000000	2046.000000
8.440000	-0.095069	-56.185879	-16.954893	-10.827910	-16.869003	-11.534070	0.000000	-10.000000	0.050000	0.000000	0.000000	1023.000000	1023.000000	2046.000000
8.460000	-0.095222	-56.276264	-17.185169	-10.789491	-16.557384	-11.744221	0.000000	-10.000000	0.050000	0.000000	0.000000	1023.000000	1023.000000	2046.000000
8.480000	-0.094690	-55.961704	-17.299679	-10.717811	-16.259853	-11.684362	0.000000	-10.000000	0.050000	0.000000	0.000000	1023.000000	1023.000000	2046.000000
8.500000	-0.093664	-55.355328	-16.918438	-10.692248	-16.334482	-11.410158	0.000000	-10.000000	0.041667	0.000000	0.000000	1023.000000	1023.000000	2046.000000
8.520000	-0.091939	-54.335835	-16.180099	-10.514320	-16.529188	-11.112224	0.000000	-10.000000	0.041667	0.000000	0.000000	1023.000000	1023.000000	2046.000000
8.540000	-0.090254	-53.340096	-15.952548	-10.303965	-16.188051	-10.895531	0.000000	-10.000000	0.033333	0.000000	0.000000	1023.000000	1023.000000	2046.000000
8.560000	-0.089587	-52.945889	-16.150486	-10.170345	-15.691099	-10.933957	0.000000	-10.000000	0.033333	0.000000	0.000000	1023.000000	1023.000000	2046.000000
8.580000	-0.088956	-52.572842	-16.079098	-10.082911	-15.595154	-10.815679	0.000000	-10.000000	0.033333	0.000000	0.000000	1023.000000	1023.000000	2046.000000
8.600000	-0.087783	-51.879658	-15.340962	-10.212493	-16.022221	-10.303980	0.000000	-10.000000	0.041667	0.000000	0.000000	1023.000000	1023.000000	2046.000000
8.620000	-0.086314	-51.011501	-15.463771	-9.594443	-15.406895	-10.546391	0.000000	-10.000000	0.050000	0.000000	0.000000	1023.000000	1023.000000	2046.000000
8.640000	-0.086960	-51.393528	-15.882086	-9.683231	-15.256509	-10.571701	0.000000	-10.000000	0.041667	0.000000	0.000000	1023.000000	1023.000000	2046.000000
8.660000	-0.087271	-51.577030	-15.948939	-9.513654	-15.582786	-10.531653	0.000000	-10.000000	0.033333	0.283333	0.000000	1023.000000	1023.000000	2046.000000
8.680000	-0.087957	-51.982353	-15.669878	-9.691795	-16.147835	-10.472847	0.000000	-10.000000	0.016667	1.283333	0.000000	1023.000000	1023.000000	2046.000000
8.700000	-0.088941	-52.564003	-15.908045	-9.910876	-16.129864	-10.615218	0.000000	-10.000000	0.008333	3.066667	0.000000	1023.000000	1023.000000	2046.000000
8.720000	-0.090692	-53.598869	-16.439137	-10.208417	-15.886057	-11.065258	0.000000	-10.000000	0.000000	5.250000	0.000000	1023.000000	1023.000000	2046.000000
8.740000	-0.092809	-54.850391	-16.786657	-10.576256	-16.103849	-11.383629	0.000000	-10.000000	0.000000	6.950000	0.000000	1023.000000	1023.000000	2046.000000
8.760000	-0.094743	-55.993366	-16.864630	-10.863678	-16.680691	-11.584366	0.000000	-10.000000	0.000000	8.266666	0.000000	1023.000000	1023.000000	2046.000000
8.780000	-0.095743	-56.584167	-17.007828	-11.118519	-16.922020	-11.535802	0.000000	-10.000000	0.000000	9.200000	0.000000	1023.000000	1023.000000	2046.000000
8.800000	-0.096598	-57.089294	-17.361341	-11.083095	-16.863861	-11.780998	0.000000	-10.000000	0.000000	9.983334	0.000000	1023.000000	1023.000000	2046.000000
8.820000	-0.097264	-57.482857	-17.924927	-11.055404	-16.556269	-11.946257	0.000000	-10.000000	0.000000	10.333333	0.000000	1023.000000	1023.000000	2046.000000
8.840000	-0.097601	-57.682236	-18.162296	-11.015737	-16.546822	-11.957380	0.000000	-10.000000	-0.016667	10.400001	3.333333	1023.000000	1023.000000	2046.000000
8.860000	-0.097471	-57.605228	-18.007751	-11.024919	-16.813225	-11.759332	0.000000	-10.000000	-0.033333	10.966667	13.333333	1023.000000	1023.000000	2046.000000
8.880000	-0.096831	-57.227139	-17.854525	-10.857820	-16.876101	-11.638694	0.000000	-10.000000	-0.050000	11.566668	23.333334	1023.000000	1023.000000	2046.000000
8.900000	-0.096392	-56.967587	-17.884390	-10.735928	-16.759808	-11.587464	0.000000	-10.000000	-0.050000	12.150001	30.000000	1023.000000	1023.000000	2046.000000
8.920000	-0.096211	-56.860729	-18.265858	-10.655250	-16.344435	-11.595189	0.000000	-10.000000	-0.058333	12.250000	31.333334	1023.000000	1023.000000	2046.000000
8.940000	-0.095960	-56.712132	-18.370295	-10.577092	-16.268274	-11.496470	0.000000	-10.000000	-0.066667	12.350000	32.666668	1023.000000	1023.000000	2046.000000
8.960000	-0.094999	-56.144375	-18.000048	-10.498793	-16.457024	-11.188511	0.000000	-10.000000	-0.075000	12.616667	37.000000	1023.000000	1023.000000	2046.000000
8.980000	-0.093365	-55.178913	-17.726725	-10.286242	-16.254745	-10.911200	0.000000	-10.000000	-0.083333	13.016666	41.333332	1023.000000	1023.000000	2046.000000
9.000000	-0.091916	-54.322224	-17.671446	-10.131489	-15.798021	-10.721269	0.000000	-10.000000	-0.091667	13.350000	47.166668	1023.000000	1023.000000	2046.000000
9.020000	-0.090740	-53.627598	-17.629671	-9.943216	-15.463792	-10.590919	0.000000	-10.000000	-0.100000	13.683333	51.500000	1023.000000	1023.000000	2046.000000
9.040000	-0.089652	-52.984398	-17.249109	-9.902031	-15.543209	-10.290048	0.000000	-10.000000	-0.108333	13.833333	56.000000	1023.000000	1023.000000	2046.000000
9.060000	-0.087736	-51.851807	-16.787455	-9.765950	-15.384861	-9.913540	0.000000	-10.000000	-0.108333	14.050000	60.500000	1023.000000	1023.000000	2046.000000
9.080000	-0.086698	-51.238544	-16.673462	-9.782609	-15.006786	-9.775690	0.000000	-10.000000	-0.108333	14.233334	65.166664	1023.000000	1023.000000	2046.000000
9.100000	-0.086837	-51.320866	-16.844501	-9.871998	-14.688116	-9.916251	0.000000	-10.000000	-0.100000	14.350000	70.000000	1023.000000	1023.000000	2046.000000
9.120000	-0.087247	-51.562946	-16.588322	-10.146742	-14.946200	-9.881683	0.000000	-10.000000	-0.116667	14.616667	74.833336	1023.000000	1023.000000	2046.000000
9.140000	-0.086865	-51.336948	-16.204634	-10.290394	-15.042442	-9.799479	0.000000	-10.000000	-0.133333	14.850000	79.666664	1023.000000	1023.000000	2046.000000
9.160000	-0.086648	-51.208824	-16.021513	-10.399537	-15.005256	-9.782517	0.000000	-10.000000	-0.150000	15.150001	84.500000	1023.000000	1023.000000	2046.000000
9.180000	-0.086541	-51.145996	-16.134163	-10.405164	-14.697570	-9.909097	0.000000	-10.000000	-0.133333	15.533334	89.500000	1023.000000	1023.000000	2046.000000
9.200000	-0.086569	-51.162411	-16.168467	-10.489043	-14.605992	-9.898909	0.000000	-10.000000	-0.116667	15.750001	94.666664	1023.000000	1023.000000	2046.000000
9.220000	-0.086293	-50.998920	-15.951102	-10.563569	-14.734491	-9.749757	0.000000	-10.000000	-0.116667	16.016666	100.000000	1023.000000	1023.000000	2046.000000
9.240000	-0.084687	-50.049999	-15.563773	-10.469723	-14.601343	-9.415158	0.000000	-10.000000	-0.116667	16.266666	105.333336	1023.000000	1023.000000	2046.000000
9.260000	-0.082830	-48.952499	-15.267447	-10.201774	-14.296335	-9.186942	0.000000	-10.000000	-0.125000	16.383333	110.666664	1023.000000	1023.000000	2046.000000
9.280000	-0.080991	-47.865929	-15.033562	-9.976740	-13.874687	-8.980939	0.000000	-10.000000	-0.116667	16.650002	116.000000	1023.000000	1023.000000	2046.000000
9.300000	-0.079236	-46.828373	-14.843050	-9.728156	-13.467130	-8.790037	0.000000	-10.000000	-0.133333	16.683334	121.666664	1023.000000	1023.000000	2046.000000
9.320000	-0.077658	-45.895844	-14.421774	-9.628936	-13.417085	-8.428048	0.000000	-10.000000	-0.150000	17.166666	127.166664	1023.000000	1023.000000	2046.000000
9.340000	-0.075551	-44.650723	-13.993289	-9.411804	-13.189800	-8.055830	0.000000	-10.000000	-0.166667	17.600000	132.833328	1023.000000	1023.000000	2046.000000
9.360000	-0.073621	-43.509953	-13.691290	-9.265016	-12.848603	-7.705045	0.000000	-10.000000	-0.175000	17.816668	138.500000	1023.000000	1023.000000	2046.000000
9.380000	-0.072243	-42.695789	-13.523053	-9.122799	-12.516824	-7.533111	0.000000	-10.000000	-0.166667	17.983334	144.500000	1023.000000	1023.000000	2046.000000
9.400000	-0.070756	-41.816540	-13.573890	-8.475931	-12.025617	-7.741103	0.000000	-10.000000	-0.166667	17.950001	150.500000	1023.000000	1023.000000	2046.000000
9.420000	-0.070602	-41.725872	-13.490649	-8.462182	-12.267555	-7.505486	0.000000	-10.000000	-0.158333	18.000000	156.500000	1023.000000	1023.000000	2046.000000
9.440000	-0.069525	-41.089470	-13.296150	-8.248390	-12.448441	-7.096490	0.000000	-10.000000	-0.166667	17.833334	162.500000	1023.000000	1023.000000	2046.000000
9.460000	-0.069037	-40.801128	-13.203665	-8.058727	-12.430622	-7.108115	0.000000	-10.000000	-0.175000	17.850000	168.500000	1023.000000	1023.000000	2046.000000
9.480000	-0.069305	-40.959042	-13.343450	-8.216973	-12.234592	-7.164025	0.000000	-10.000000	-0.191667	18.050001	174.500000	1023.000000	1023.000000	2046.000000
9.500000	-0.070689	-41.777313	-13.660591	-8.524030	-12.158899	-7.433794	0.000000	-10.000000	-0.191667	18.466667	180.500000	1023.000000	1023.000000	2046.000000
9.520000	-0.073017	-43.152824	-13.829243	-8.923626	-12.671277	-7.728680	0.000000	-10.000000	-0.191667	18.283333	186.500000	1023.000000	1023.000000	2046.000000
9.540000	-0.074171	-43.834827	-13.960693	-9.018964	-12.939546	-7.915625	0.000000	-10.000000	-0.183333	18.200001	192.500000	1023.000000	1023.000000	2046.000000
9.560000	-0.074807	-44.210785	-14.138646	-9.057179	-13.000840	-8.014119	0.000000	-10.000000	-0.191667	18.150000	198.500000	1023.000000	1023.000000	2046.000000
9.580000	-0.074963	-44.303173	-14.492032	-9.008801	-12.719574	-8.082765	0.000000	-10.000000	-0.183333	18.233334	204.666672	1023.000000	1023.000000	2046.000000
9.600000	-0.075343	-44.527916	-14.597870	-8.899327	-12.869898	-8.160820	0.000000	-10.000000	-0.183333	18.100000	211.000000	1023.000000	1023.000000	2046.000000
9.620000	-0.074925	-44.280766	-14.576690	-8.735462	-12.910036	-8.058577	0.000000	-10.000000	-0.158333	17.616667	217.333328	1023.000000	1023.000000	2046.000000
9.640000	-0.073946	-43.702023	-14.470883	-8.432818	-12.852923	-7.945398	0.000000	-10.000000	-0.158333	17.633333	223.166672	1023.000000	1023.000000	2046.000000
9.660000	-0.072853	-43.055912	-14.500801	-8.191243	-12.569070	-7.794796	0.000000	-10.000000	-0.166667	17.783335	228.833328	1023.000000	1023.000000	2046.000000
9.680000	-0.072231	-42.688713	-14.596638	-7.950970	-12.345345	-7.795761	0.000000	-10.000000	-0.191667	18.033335	234.500000	1023.000000	1023.000000	2046.000000
9.700000	-0.071895	-42.489803	-14.543165	-7.831716	-12.450054	-7.664867	0.000000	-10.000000	-0.183333	18.016666	240.500000	1023.000000	1023.000000	2046.000000
9.720000	-0.070754	-41.815372	-14.341822	-7.675124	-12.413847	-7.384579	0.000000	-10.000000	-0.166667	17.566668	246.500000	1023.000000	1023.000000	2046.000000
9.740000	-0.068896	-40.717617	-14.206713	-7.340933	-12.056610	-7.113360	0.000000	-10.000000	-0.150000	17.033333	252.500000	1023.000000	1023.000000	2046.000000
9.760000	-0.067444	-39.859344	-14.000872	-7.084597	-11.816607	-6.957270	0.000000	-10.000000	-0.133333	16.299999	260.166656	1023.000000	1023.000000	2046.000000
9.780000	-0.066278	-39.170322	-13.872324	-6.862491	-11.663449	-6.772057	0.000000	-10.000000	-0.116667	15.950000	265.833344	1023.000000	1023.000000	2046.000000
9.800000	-0.064606	-38.182213	-13.442614	-6.605220	-11.670855	-6.463524	0.000000	-10.000000	-0.100000	15.533333	271.333344	1023.000000	1023.000000	2046.000000
9.820000	-0.062083	-36.690975	-13.134421	-6.293914	-11.175312	-6.087327	0.000000	-10.000000	-0.100000	15.200000	274.833344	1023.000000	1023.000000	2046.000000
9.840000	-0.060559	-35.790318	-13.011128	-6.103974	-10.783783	-5.891431	0.000000	-10.000000	-0.100000	14.566667	280.000000	1023.000000	1023.000000	2046.000000
9.860000	-0.060462	-35.733280	-12.735046	-6.074959	-10.970236	-5.953039	0.000000	-10.000000	-0.091667	13.950000	285.000000	1023.000000	1023.000000	2046.000000
9.880000	-0.059745	-35.309536	-12.444294	-6.119033	-10.917274	-5.828936	0.000000	-10.000000	-0.075000	13.233334	289.666656	1023.000000	1023.000000	2046.000000
9.900000	-0.058980	-34.857189	-12.283555	-6.238647	-10.600718	-5.734267	0.000000	-10.000000	-0.075000	13.083334	294.333344	1023.000000	1023.000000	2046.000000
9.920000	-0.058921	-34.822025	-12.166035	-6.411777	-10.463513	-5.780702	0.000000	-10.000000	-0.083333	13.100000	298.666656	1023.000000	1023.000000	2046.000000
9.940000	-0.059489	-35.157707	-12.105169	-6.617358	-10.563152	-5.872027	0.000000	-10.000000	-0.100000	13.383334	301.666656	1023.000000	1023.000000	2046.000000
9.960000	-0.059251	-35.017418	-11.834370	-6.740290	-10.672429	-5.770329	0.000000	-10.000000	-0.100000	13.750000	306.000000	1023.000000	1023.000000	2046.000000
9.980000	-0.057979	-34.265522	-11.632092	-6.592634	-10.360918	-5.679877	0.000000	-10.000000	-0.100000	14.066667	310.666656	1023.000000	1023.000000	2046.000000
10.000000	-0.056798	-33.567726	-11.397929	-6.534358	-10.113743	-5.521697	0.000000	-10.000000	-0.116667	14.466667	316.833344	1023.000000	1023.000000	2046.000000
10.020000	-0.055932	-33.055988	-11.183249	-6.425312	-10.048301	-5.399126	0.000000	-10.000000	-0.141667	14.450001	321.666656	1023.000000	1023.000000	2046.000000
10.040000	-0.054454	-32.182369	-10.797700	-6.293319	-9.992794	-5.098557	0.000000	-10.000000	-0.158333	14.750000	326.333344	1023.000000	1023.000000	2046.000000
10.060000	-0.052009	-30.737377	-10.459210	-5.960507	-9.546461	-4.771199	0.000000	-10.000000	-0.141667	15.016667	331.166656	1023.000000	1023.000000	2046.000000
10.080000	-0.049365	-29.174599	-10.076263	-5.643094	-9.014931	-4.440310	0.000000	-10.000000	-0.133333	15.383333	336.166656	1023.000000	1023.000000	2046.000000
10.100000	-0.047564	-28.110144	-9.823502	-5.325587	-8.700638	-4.260418	0.000000	-10.000000	-0.125000	15.583334	341.333344	1023.000000	1023.000000	2046.000000
10.120000	-0.046353	-27.394880	-9.453516	-5.226249	-8.732780	-3.982336	0.000000	-10.000000	-0.125000	15.750000	346.500000	1023.000000	1023.000000	2046.000000
10.140000	-0.044695	-26.414522	-9.195866	-5.017022	-8.483237	-3.718397	0.000000	-10.000000	-0.108333	15.800000	351.666656	1023.000000	1023.000000	2046.000000
10.160000	-0.042758	-25.269827	-8.897504	-4.876975	-8.100921	-3.394427	0.000000	-10.000000	-0.100000	15.733334	357.000000	1023.000000	1023.000000	2046.000000
10.180000	-0.041043	-24.256659	-8.709643	-4.274850	-7.779311	-3.492854	0.000000	-10.000000	-0.100000	15.716667	362.333344	1023.000000	1023.000000	2046.000000
10.200000	-0.040528	-23.951925	-8.570979	-4.217602	-7.900820	-3.262524	0.000000	-10.000000	-0.100000	15.650001	367.500000	1023.000000	1023.000000	2046.000000
10.220000	-0.039138	-23.130587	-8.519309	-3.769846	-7.844494	-2.996938	0.000000	-10.000000	-0.100000	15.700000	372.666656	1023.000000	1023.000000	2046.000000
10.240000	-0.038448	-22.722723	-8.560074	-3.576735	-7.641307	-2.944608	0.000000	-10.000000	-0.100000	15.700000	378.000000	1023.000000	1023.000000	2046.000000
10.260000	-0.038704	-22.874041	-8.611135	-3.718555	-7.590298	-2.954054	0.000000	-10.000000	-0.100000	15.900001	383.333344	1023.000000	1023.000000	2046.000000
10.280000	-0.040187	-23.750570	-8.647707	-4.080322	-7.835082	-3.187460	0.000000	-10.000000	-0.100000	15.866667	388.666656	1023.000000	1023.000000	2046.000000
10.300000	-0.042338	-25.021807	-8.928651	-4.421743	-8.084775	-3.586637	0.000000	-10.000000	-0.116667	15.800000	393.833344	1023.000000	1023.000000	2046.000000
10.320000	-0.044271	-26.163919	-9.235463	-4.648959	-8.350905	-3.928592	0.000000	-10.000000	-0.116667	15.616667	399.166656	1023.000000	1023.000000	2046.000000
10.340000	-0.045489	-26.883717	-9.578905	-4.744548	-8.453364	-4.106898	0.000000	-10.000000	-0.116667	15.350000	404.333344	1023.000000	1023.000000	2046.000000
10.360000	-0.046215	-27.312836	-9.544807	-4.764958	-8.801975	-4.201095	0.000000	-10.000000	-0.100000	15.116667	409.500000	1023.000000	1023.000000	2046.000000
10.380000	-0.045641	-26.974031	-9.662909	-4.494673	-8.625864	-4.190585	0.000000	-10.000000	-0.091667	14.583334	414.500000	1023.000000	1023.000000	2046.000000
10.400000	-0.044799	-26.476185	-9.760674	-4.235882	-8.353981	-4.125648	0.000000	-10.000000	-0.075000	13.866667	419.500000	1023.000000	1023.000000	2046.000000
10.420000	-0.044539	-26.322523	-9.733966	-3.987125	-8.438232	-4.163199	0.000000	-10.000000	-0.058333	12.783334	424.333344	1023.000000	1023.000000	2046.000000
10.440000	-0.044310	-26.187462	-9.608884	-3.798031	-8.606091	-4.174455	0.000000	-10.000000	-0.041667	11.700000	428.833344	1023.000000	1023.000000	2046.000000
10.460000	-0.043458	-25.683689	-9.584482	-3.615992	-8.463099	-4.020117	0.000000	-10.000000	-0.025000	10.650001	433.000000	1023.000000	1023.000000	2046.000000
10.480000	-0.042483	-25.107235	-9.488724	-3.413287	-8.271398	-3.933826	0.000000	-10.000000	-0.008333	9.550000	436.666656	1023.000000	1023.000000	2046.000000
10.500000	-0.041731	-24.663237	-9.507935	-3.263174	-8.071968	-3.820159	0.000000	-10.000000	0.000000	8.333334	440.000000	1023.000000	1023.000000	2046.000000
10.520000	-0.041450	-24.496847	-9.281056	-3.204046	-8.275786	-3.735958	0.000000	-10.000000	0.000000	6.900000	442.833344	1023.000000	1023.000000	2046.000000
10.540000	-0.040315	-23.826094	-9.169785	-2.987785	-8.091737	-3.576786	0.000000	-10.000000	0.016667	5.300000	445.333344	1023.000000	1023.000000	2046.000000
10.560000	-0.038629	-22.829552	-8.976854	-2.708100	-7.731641	-3.412957	0.000000	-10.000000	0.033333	2.966667	447.500000	1023.000000	1023.000000	2046.000000
10.580000	-0.037697	-22.278959	-8.856275	-2.438492	-7.633105	-3.351088	0.000000	-10.000000	0.050000	0.383333	449.000000	1023.000000	1023.000000	2046.000000
10.600000	-0.037024	-21.881372	-8.559329	-2.376333	-7.730943	-3.214769	0.000000	-10.000000	0.066667	-2.016667	449.833344	1023.000000	1023.000000	2046.000000
10.620000	-0.036386	-21.504070	-8.357774	-2.299330	-7.688274	-3.158691	0.000000	-10.000000	0.075000	-4.133333	450.000000	1023.000000	1023.000000	2046.000000
10.640000	-0.035931	-21.235222	-8.299599	-2.281587	-7.459710	-3.194327	0.000000	-10.000000	0.091667	-6.016667	450.000000	1023.000000	1023.000000	2046.000000
10.660000	-0.036510	-21.577160	-8.290317	-2.404619	-7.476105	-3.406121	0.000000	-10.000000	0.091667	-7.966667	450.000000	1023.000000	1023.000000	2046.000000
10.680000	-0.037836	-22.361277	-8.228445	-2.839802	-7.779263	-3.513767	0.000000	-10.000000	0.100000	-9.283334	450.000000	1023.000000	1023.000000	2046.000000
10.700000	-0.039158	-23.142624	-8.144275	-3.260095	-8.073156	-3.665100	0.000000	-10.000000	0.108333	-10.183333	450.000000	1023.000000	1023.000000	2046.000000
10.720000	-0.040144	-23.725128	-8.289002	-3.492000	-8.045908	-3.898217	0.000000	-10.000000	0.125000	-10.900001	450.000000	1023.000000	1023.000000	2046.000000
10.740000	-0.040964	-24.209702	-8.355505	-3.714981	-8.085914	-4.053302	0.000000	-10.000000	0.141667	-11.516667	443.000000	1023.000000	1023.000000	2046.000000
10.760000	-0.042149	-24.910194	-8.272749	-3.934030	-8.470662	-4.232752	0.000000	-10.000000	0.166667	-12.533334	433.000000	1023.000000	1023.000000	2046.000000
10.780000	-0.042804	-25.297295	-8.240854	-4.066343	-8.654580	-4.335516	0.000000	-10.000000	0.183333	-13.283334	423.000000	1023.000000	1023.000000	2046.000000
10.800000	-0.043208	-25.536222	-8.270460	-4.177578	-8.707845	-4.380341	0.000000	-10.000000	0.216667	-14.166667	418.500000	1023.000000	1023.000000	2046.000000
10.820000	-0.043041	-25.437490	-8.288043	-4.130929	-8.585980	-4.432539	0.000000	-10.000000	0.233333	-14.633333	415.333344	1023.000000	1023.000000	2046.000000
10.840000	-0.042400	-25.058437	-8.309454	-4.073075	-8.361091	-4.314817	0.000000	-10.000000	0.241667	-15.333333	410.500000	1023.000000	1023.000000	2046.000000
10.860000	-0.042169	-24.921717	-8.040417	-4.008816	-8.531860	-4.340624	0.000000	-10.000000	0.241667	-15.766666	405.333344	1023.000000	1023.000000	2046.000000
10.880000	-0.041324	-24.422630	-7.763780	-3.959998	-8.537094	-4.161757	0.000000	-10.000000	0.241667	-16.066666	400.000000	1023.000000	1023.000000	2046.000000
10.900000	-0.040798	-24.111538	-7.655491	-3.801523	-8.504211	-4.150313	0.000000	-10.000000	0.250000	-16.299999	394.666656	1023.000000	1023.000000	2046.000000
10.920000	-0.040315	-23.825933	-7.694352	-3.760769	-8.287116	-4.083696	0.000000	-10.000000	0.258333	-16.716667	389.166656	1023.000000	1023.000000	2046.000000
10.940000	-0.040253	-23.789362	-7.637151	-3.781337	-8.321974	-4.048899	0.000000	-10.000000	0.266667	-17.116667	385.500000	1023.000000	1023.000000	2046.000000
10.960000	-0.040192	-23.753489	-7.543221	-3.602399	-8.449085	-4.158783	0.000000	-10.000000	0.283333	-17.516666	379.833344	1023.000000	1023.000000	2046.000000
10.980000	-0.040983	-24.220919	-7.712387	-3.562656	-8.632646	-4.313230	0.000000	-10.000000	0.291667	-17.750000	374.166656	1023.000000	1023.000000	2046.000000
11.000000	-0.041746	-24.672029	-7.954012	-3.415914	-8.930439	-4.371665	0.000000	-10.000000	0.300000	-18.250000	366.500000	1023.000000	1023.000000	2046.000000
11.020000	-0.043461	-25.685383	-8.443037	-3.440712	-9.100224	-4.701410	0.000000	-10.000000	0.308333	-18.716667	360.166656	1023.000000	1023.000000	2046.000000
11.040000	-0.045871	-27.109928	-8.773623	-3.762339	-9.482159	-5.091807	0.000000	-10.000000	0.325000	-19.100000	353.833344	1023.000000	1023.000000	2046.000000
11.060000	-0.048434	-28.624756	-9.004128	-4.360430	-9.907887	-5.352309	0.000000	-10.000000	0.341667	-19.266666	347.333344	1023.000000	1023.000000	2046.000000
11.080000	-0.051390	-30.371773	-9.350179	-4.807840	-10.325130	-5.888624	0.000000	-10.000000	0.358333	-19.366667	341.000000	1023.000000	1023.000000	2046.000000
11.100000	-0.054398	-32.149418	-9.880258	-5.213754	-10.672250	-6.383156	0.000000	-10.000000	0.358333	-19.400002	334.500000	1023.000000	1023.000000	2046.000000
11.120000	-0.056829	-33.586098	-10.455146	-5.374202	-10.899659	-6.857092	0.000000	-10.000000	0.358333	-19.366667	328.000000	1023.000000	1023.000000	2046.000000
11.140000	-0.058740	-34.715309	-10.917394	-5.545265	-11.181545	-7.071104	0.000000	-10.000000	0.350000	-19.133333	321.666656	1023.000000	1023.000000	2046.000000
11.160000	-0.060475	-35.740475	-11.170675	-5.620374	-11.609426	-7.340002	0.000000	-10.000000	0.350000	-19.250000	315.166656	1023.000000	1023.000000	2046.000000
11.180000	-0.061549	-36.375637	-11.317295	-5.568515	-11.888269	-7.601556	0.000000	-10.000000	0.350000	-19.333334	308.833344	1023.000000	1023.000000	2046.000000
11.200000	-0.062359	-36.854099	-11.684780	-5.519721	-11.871972	-7.777627	0.000000	-10.000000	0.350000	-19.616667	302.166656	1023.000000	1023.000000	2046.000000
11.220000	-0.063054	-37.265038	-12.029061	-5.478724	-11.811716	-7.945536	0.000000	-10.000000	0.350000	-19.566668	295.666656	1023.000000	1023.000000	2046.000000
11.240000	-0.063597	-37.586082	-12.251510	-5.422782	-11.877738	-8.034052	0.000000	-10.000000	0.350000	-19.483334	289.000000	1023.000000	1023.000000	2046.000000
11.260000	-0.064314	-38.009567	-12.308299	-5.489529	-12.147219	-8.064522	0.000000	-10.000000	0.350000	-19.400000	282.666656	1023.000000	1023.000000	2046.000000
11.280000	-0.064718	-38.248356	-12.347159	-5.519606	-12.290957	-8.090635	0.000000	-10.000000	0.358333	-19.233334	276.166656	1023.000000	1023.000000	2046.000000
11.300000	-0.064997	-38.413059	-12.468485	-5.488856	-12.295926	-8.159791	0.000000	-10.000000	0.358333	-19.150000	269.833344	1023.000000	1023.000000	2046.000000
11.320000	-0.065027	-38.430916	-12.622836	-5.545399	-12.173303	-8.089378	0.000000	-10.000000	0.358333	-18.816668	263.333344	1023.000000	1023.000000	2046.000000
11.340000	-0.064590	-38.172592	-12.560460	-5.471115	-12.158187	-7.982829	0.000000	-10.000000	0.350000	-18.600000	257.000000	1023.000000	1023.000000	2046.000000
11.360000	-0.064132	-37.901730	-12.314579	-5.405648	-12.332160	-7.849340	0.000000	-10.000000	0.333333	-18.566668	250.666672	1023.000000	1023.000000	2046.000000
11.380000	-0.063828	-37.722092	-12.299299	-5.420440	-12.307003	-7.695348	0.000000	-10.000000	0.333333	-18.466667	244.500000	1023.000000	1023.000000	2046.000000
11.400000	-0.063890	-37.758888	-12.383217	-5.397419	-12.262946	-7.715308	0.000000	-10.000000	0.333333	-18.383333	238.500000	1023.000000	1023.000000	2046.000000
11.420000	-0.063993	-37.819908	-12.581610	-5.391490	-12.108357	-7.738453	0.000000	-10.000000	0.316667	-18.133333	232.500000	1023.000000	1023.000000	2046.000000
11.440000	-0.064997	-38.413342	-12.667503	-5.619607	-12.313535	-7.812699	0.000000	-10.000000	0.283333	-18.100000	226.500000	1023.000000	1023.000000	2046.000000
11.460000	-0.066299	-39.182430	-12.588312	-6.014722	-12.654503	-7.924892	0.000000	-10.000000	0.258333	-17.916668	220.500000	1023.000000	1023.000000	2046.000000
11.480000	-0.067858	-40.103943	-12.691936	-6.292699	-12.827693	-8.291615	0.000000	-10.000000	0.258333	-17.550001	214.500000	1023.000000	1023.000000	2046.000000
11.500000	-0.069198	-40.896194	-12.876040	-6.675648	-12.888640	-8.455866	0.000000	-10.000000	0.266667	-17.100000	208.500000	1023.000000	1023.000000	2046.000000
11.520000	-0.070360	-41.582901	-13.044030	-6.872211	-13.032514	-8.634147	0.000000	-10.000000	0.258333	-16.516666	202.666672	1023.000000	1023.000000	2046.000000
11.540000	-0.071376	-42.182941	-12.976335	-7.111979	-13.385351	-8.709277	0.000000	-10.000000	0.258333	-16.183334	197.000000	1023.000000	1023.000000	2046.000000
11.560000	-0.071779	-42.421253	-13.018274	-7.250715	-13.405295	-8.746966	0.000000	-10.000000	0.250000	-16.000000	191.666672	1023.000000	1023.000000	2046.000000
11.580000	-0.072192	-42.665688	-13.068108	-7.341959	-13.418583	-8.837037	0.000000	-10.000000	0.250000	-16.000000	186.333328	1023.000000	1023.000000	2046.000000
11.600000	-0.072156	-42.644478	-13.173070	-7.390470	-13.266774	-8.814164	0.000000	-10.000000	0.250000	-15.883333	181.000000	1023.000000	1023.000000	2046.000000
11.620000	-0.071982	-42.541428	-13.131373	-7.371747	-13.281557	-8.756750	0.000000	-10.000000	0.250000	-15.600000	175.666672	1023.000000	1023.000000	2046.000000
11.640000	-0.071462	-42.234070	-12.864383	-7.384672	-13.343334	-8.641680	0.000000	-10.000000	0.241667	-15.266666	170.500000	1023.000000	1023.000000	2046.000000
11.660000	-0.070418	-41.617187	-12.551828	-7.320195	-13.267350	-8.477812	0.000000	-10.000000	0.225000	-14.800000	165.500000	1023.000000	1023.000000	2046.000000
11.680000	-0.069679	-41.180466	-12.475777	-7.197906	-13.084161	-8.422622	0.000000	-10.000000	0.208333	-14.350000	160.500000	1023.000000	1023.000000	2046.000000
11.700000	-0.069189	-40.890884	-12.585928	-7.168461	-12.869779	-8.266716	0.000000	-10.000000	0.208333	-14.000000	155.666672	1023.000000	1023.000000	2046.000000
11.720000	-0.069147	-40.865612	-12.506814	-7.222205	-12.960494	-8.176097	0.000000	-10.000000	0.208333	-13.650000	150.833328	1023.000000	1023.000000	2046.000000
11.740000	-0.068427	-40.440224	-12.381993	-6.970875	-12.831367	-8.255987	0.000000	-10.000000	0.216667	-13.400000	146.333328	1023.000000	1023.000000	2046.000000
11.760000	-0.069110	-40.843948	-12.350860	-7.101711	-13.063464	-8.327913	0.000000	-10.000000	0.208333	-13.200000	141.833328	1023.000000	1023.000000	2046.000000
11.780000	-0.068664	-40.580376	-12.596665	-6.912582	-12.867485	-8.203644	0.000000	-10.000000	0.200000	-13.066667	137.500000	1023.000000	1023.000000	2046.000000
11.800000	-0.069348	-40.984383	-12.871763	-6.815053	-13.062444	-8.235124	0.000000	-10.000000	0.191667	-12.916667	133.166672	1023.000000	1023.000000	2046.000000
11.820000	-0.070973	-41.945042	-13.019526	-7.049002	-13.493589	-8.382923	0.000000	-10.000000	0.158333	-12.450000	128.833328	1023.000000	1023.000000	2046.000000
11.840000	-0.072975	-43.128479	-13.266253	-7.459710	-13.750978	-8.651540	0.000000	-10.000000	0.150000	-11.833333	124.833336	1023.000000	1023.000000	2046.000000
11.860000	-0.075695	-44.735729	-13.718586	-7.921769	-13.949463	-9.145911	0.000000	-10.000000	0.116667	-11.316667	120.833336	1023.000000	1023.000000	2046.000000
11.880000	-0.078426	-46.350037	-14.208132	-8.293832	-14.218443	-9.629628	0.000000	-10.000000	0.116667	-10.800000	117.000000	1023.000000	1023.000000	2046.000000
11.900000	-0.081114	-47.938492	-14.636279	-8.637825	-14.700151	-9.964236	0.000000	-10.000000	0.108333	-10.433333	113.333336	1023.000000	1023.000000	2046.000000
11.920000	-0.082835	-48.955246	-14.875688	-8.864461	-15.079582	-10.135516	0.000000	-10.000000	0.108333	-9.883333	109.833336	1023.000000	1023.000000	2046.000000
11.940000	-0.083978	-49.631229	-15.175658	-8.910130	-15.222452	-10.322989	0.000000	-10.000000	0.108333	-9.666667	107.666664	1023.000000	1023.000000	2046.000000
11.960000	-0.084873	-50.159782	-15.555215	-8.865844	-15.182341	-10.556382	0.000000	-10.000000	0.108333	-9.783334	104.333336	1023.000000	1023.000000	2046.000000
11.980000	-0.085571	-50.572704	-15.919989	-8.819594	-15.206427	-10.626696	0.000000	-10.000000	0.125000	-10.016666	101.000000	1023.000000	1023.000000	2046.000000
12.000000	-0.086058	-50.860115	-15.948631	-8.811531	-15.443946	-10.656007	0.000000	-10.000000	0.141667	-10.250000	97.666664	1023.000000	1023.000000	2046.000000
12.020000	-0.086405	-51.065643	-16.044039	-8.811344	-15.503853	-10.706407	0.000000	-10.000000	0.133333	-10.033334	94.333336	1023.000000	1023.000000	2046.000000
12.040000	-0.086779	-51.286564	-16.228441	-8.777081	-15.482976	-10.798066	0.000000	-10.000000	0.116667	-9.716667	91.000000	1023.000000	1023.000000	2046.000000
12.060000	-0.086779	-51.286488	-16.425772	-8.756680	-15.423137	-10.680897	0.000000	-10.000000	0.100000	-9.400001	87.666664	1023.000000	1023.000000	2046.000000
12.080000	-0.086762	-51.276131	-16.393953	-8.743018	-15.533902	-10.605255	0.000000	-10.000000	0.100000	-9.200000	85.500000	1023.000000	1023.000000	2046.000000
12.100000	-0.086413	-51.069801	-16.326210	-8.703967	-15.495868	-10.543756	0.000000	-10.000000	0.100000	-8.983334	82.500000	1023.000000	1023.000000	2046.000000
12.120000	-0.086000	-50.826248	-16.320848	-8.680116	-15.353029	-10.472254	0.000000	-10.000000	0.100000	-8.633333	78.500000	1023.000000	1023.000000	2046.000000
12.140000	-0.085141	-50.318398	-16.302389	-8.475263	-15.222904	-10.317841	0.000000	-10.000000	0.100000	-8.516667	74.500000	1023.000000	1023.000000	2046.000000
12.160000	-0.084395	-49.877628	-16.093611	-8.457497	-15.257831	-10.068688	0.000000	-10.000000	0.100000	-8.566667	71.666664	1023.000000	1023.000000	2046.000000
12.180000	-0.083882	-49.574463	-15.925617	-8.430775	-15.226239	-9.991833	0.000000	-10.000000	0.100000	-8.750000	69.833336	1023.000000	1023.000000	2046.000000
12.200000	-0.083834	-49.545792	-15.927964	-8.468184	-15.141447	-10.008196	0.000000	-10.000000	0.100000	-8.733334	67.000000	1023.000000	1023.000000	2046.000000
12.220000	-0.084338	-49.843594	-16.090569	-8.540853	-15.124615	-10.087558	0.000000	-10.000000	0.100000	-8.666667	64.000000	1023.000000	1023.000000	2046.000000
12.240000	-0.084913	-50.183609	-15.990001	-8.832305	-15.272396	-10.088907	0.000000	-10.000000	0.100000	-8.583334	60.166668	1023.000000	1023.000000	2046.000000
12.260000	-0.085881	-50.755787	-15.923151	-9.123116	-15.413800	-10.295720	0.000000	-10.000000	0.100000	-8.566667	58.333332	1023.000000	1023.000000	2046.000000
12.280000	-0.087069	-51.457867	-15.947931	-9.447572	-15.533913	-10.528451	0.000000	-10.000000	0.100000	-8.150000	55.500000	1023.000000	1023.000000	2046.000000
12.300000	-0.088079	-52.054489	-16.119225	-9.596590	-15.653507	-10.685169	0.000000	-10.000000	0.100000	-7.583333	52.833332	1023.000000	1023.000000	2046.000000
12.320000	-0.088540	-52.327168	-16.101049	-9.758798	-15.818017	-10.649303	0.000000	-10.000000	0.100000	-7.016666	50.166668	1023.000000	1023.000000	2046.000000
12.340000	-0.088686	-52.413414	-16.012672	-9.856956	-15.836985	-10.706802	0.000000	-10.000000	0.091667	-6.666667	48.666668	1023.000000	1023.000000	2046.000000
12.360000	-0.089010	-52.604755	-15.990237	-9.908751	-15.841268	-10.864501	0.000000	-10.000000	0.091667	-6.450000	47.000000	1023.000000	1023.000000	2046.000000
12.380000	-0.088834	-52.500847	-16.143627	-9.935535	-15.682981	-10.738705	0.000000	-10.000000	0.083333	-6.200000	44.000000	1023.000000	1023.000000	2046.000000
12.400000	-0.088168	-52.107468	-15.970573	-9.856064	-15.681244	-10.599585	0.000000	-10.000000	0.083333	-6.133333	41.833332	1023.000000	1023.000000	2046.000000
12.420000	-0.086903	-51.359673	-15.600224	-9.822080	-15.542781	-10.394588	0.000000	-10.000000	0.075000	-6.016666	39.833332	1023.000000	1023.000000	2046.000000
12.440000	-0.086111	-50.891808	-15.374490	-9.722367	-15.429646	-10.365307	0.000000	-10.000000	0.083333	-5.750000	38.500000	1023.000000	1023.000000	2046.000000
12.460000	-0.084829	-50.133884	-15.337484	-9.542063	-15.153645	-10.100694	0.000000	-10.000000	0.075000	-5.016667	36.166668	1023.000000	1023.000000	2046.000000
12.480000	-0.083799	-49.525249	-15.047001	-9.467579	-15.137321	-9.873346	0.000000	-10.000000	0.066667	-4.333333	34.000000	1023.000000	1023.000000	2046.000000
12.500000	-0.083225	-49.185760	-14.859574	-9.412948	-15.040683	-9.872559	0.000000	-10.000000	0.050000	-3.833333	32.500000	1023.000000	1023.000000	2046.000000
12.520000	-0.082642	-48.841694	-14.862411	-9.241354	-14.812311	-9.925616	0.000000	-10.000000	0.050000	-3.733333	31.166666	1023.000000	1023.000000	2046.000000
12.540000	-0.082867	-48.974243	-14.901767	-9.236057	-14.938913	-9.897506	0.000000	-10.000000	0.058333	-3.700000	30.000000	1023.000000	1023.000000	2046.000000
12.560000	-0.081885	-48.393993	-14.870554	-9.033492	-14.876363	-9.613584	0.000000	-10.000000	0.066667	-3.700000	28.333334	1023.000000	1023.000000	2046.000000
12.580000	-0.082233	-48.599964	-15.028694	-8.846019	-14.962779	-9.762471	0.000000	-10.000000	0.075000	-3.766667	27.500000	1023.000000	1023.000000	2046.000000
12.600000	-0.084019	-49.655006	-15.243569	-9.045105	-15.284263	-10.082069	0.000000	-10.000000	0.066667	-3.716667	26.666666	1023.000000	1023.000000	2046.000000
12.620000	-0.085536	-50.551632	-15.556384	-9.330605	-15.472499	-10.192142	0.000000	-10.000000	0.058333	-3.400000	25.833334	1023.000000	1023.000000	2046.000000
12.640000	-0.087193	-51.530918	-15.733117	-9.696901	-15.624338	-10.476560	0.000000	-10.000000	0.050000	-2.800000	24.666666	1023.000000	1023.000000	2046.000000
12.660000	-0.089782	-53.061211	-16.034906	-10.154383	-15.968783	-10.903138	0.000000	-10.000000	0.058333	-1.833333	23.666666	1023.000000	1023.000000	2046.000000
12.680000	-0.092301	-54.549877	-16.501530	-10.393775	-16.318672	-11.335897	0.000000	-10.000000	0.058333	-0.883333	23.166666	1023.000000	1023.000000	2046.000000
12.700000	-0.093727	-55.392803	-16.939219	-10.484419	-16.523729	-11.445439	0.000000	-10.000000	0.058333	-0.483333	23.000000	1023.000000	1023.000000	2046.000000
12.720000	-0.094153	-55.644676	-17.144489	-10.457807	-16.541601	-11.500778	0.000000	-10.000000	0.050000	-0.533333	23.000000	1023.000000	1023.000000	2046.000000
12.740000	-0.094794	-56.022991	-17.284040	-10.468185	-16.640299	-11.630466	0.000000	-10.000000	0.050000	-1.516667	22.833334	1023.000000	1023.000000	2046.000000
12.760000	-0.095592	-56.494740	-17.536982	-10.432772	-16.755859	-11.769127	0.000000	-10.000000	0.050000	-2.233333	22.666666	1023.000000	1023.000000	2046.000000
12.780000	-0.095792	-56.613052	-17.782616	-10.330410	-16.732269	-11.767759	0.000000	-10.000000	0.050000	-3.066667	22.166666	1023.000000	1023.000000	2046.000000
12.800000	-0.095416	-56.390816	-17.776247	-10.183813	-16.721052	-11.709703	0.000000	-10.000000	0.050000	-3.166667	21.166666	1023.000000	1023.000000	2046.000000
12.820000	-0.095469	-56.422020	-17.792715	-10.188463	-16.731750	-11.709093	0.000000	-10.000000	0.050000	-3.200000	19.833334	1023.000000	1023.000000	2046.000000
12.840000	-0.095874	-56.661503	-17.913610	-10.162645	-16.802242	-11.783003	0.000000	-10.000000	0.050000	-3.116667	18.833334	1023.000000	1023.000000	2046.000000
12.860000	-0.095513	-56.448135	-18.036800	-10.025337	-16.734964	-11.651031	0.000000	-10.000000	0.050000	-2.966667	18.000000	1023.000000	1023.000000	2046.000000
12.880000	-0.094451	-55.820740	-17.844915	-9.926269	-16.635044	-11.414512	0.000000	-10.000000	0.050000	-2.716667	17.000000	1023.000000	1023.000000	2046.000000
12.900000	-0.093779	-55.423294	-17.673147	-9.844872	-16.514433	-11.390841	0.000000	-10.000000	0.050000	-2.450000	15.666667	1023.000000	1023.000000	2046.000000
12.920000	-0.093343	-55.165833	-17.558159	-9.774991	-16.529621	-11.303061	0.000000	-10.000000	0.050000	-2.266667	14.833333	1023.000000	1023.000000	2046.000000
12.940000	-0.092176	-54.476231	-17.493719	-9.547792	-16.378651	-11.056067	0.000000	-10.000000	0.050000	-2.450000	14.333333	1023.000000	1023.000000	2046.000000
12.960000	-0.090935	-53.742374	-17.263639	-9.451124	-16.151192	-10.876417	0.000000	-10.000000	0.050000	-2.733333	13.833333	1023.000000	1023.000000	2046.000000
12.980000	-0.090788	-53.655846	-17.132971	-9.588704	-16.125822	-10.808348	0.000000	-10.000000	0.050000	-3.066667	13.000000	1023.000000	1023.000000	2046.000000
13.000000	-0.091471	-54.059074	-17.202789	-9.632097	-16.282766	-10.941421	0.000000	-10.000000	0.050000	-3.300000	11.500000	1023.000000	1023.000000	2046.000000
13.020000	-0.091229	-53.916073	-17.158777	-9.809692	-16.130545	-10.817060	0.000000	-10.000000	0.050000	-3.450000	10.333333	1023.000000	1023.000000	2046.000000
13.040000	-0.091940	-54.336407	-17.014351	-10.067330	-16.205116	-11.049608	0.000000	-10.000000	0.050000	-3.533333	9.166667	1023.000000	1023.000000	2046.000000
13.060000	-0.093432	-55.218201	-17.078262	-10.417180	-16.445274	-11.277486	0.000000	-10.000000	0.050000	-3.316667	8.500000	1023.000000	1023.000000	2046.000000
13.080000	-0.094111	-55.619328	-17.122845	-10.499109	-16.617174	-11.380199	0.000000	-10.000000	0.041667	-2.850000	7.333333	1023.000000	1023.000000	2046.000000
13.100000	-0.093894	-55.491585	-17.038212	-10.575077	-16.514650	-11.363644	0.000000	-10.000000	0.050000	-2.216667	6.500000	1023.000000	1023.000000	2046.000000
13.120000	-0.094112	-55.619968	-16.947014	-10.773232	-16.517288	-11.382435	0.000000	-10.000000	0.050000	-1.750000	6.000000	1023.000000	1023.000000	2046.000000
13.140000	-0.094588	-55.901756	-16.994036	-10.822566	-16.593193	-11.491961	0.000000	-10.000000	0.058333	-1.516667	6.000000	1023.000000	1023.000000	2046.000000
13.160000	-0.094090	-55.607327	-16.942835	-10.759692	-16.559748	-11.345050	0.000000	-10.000000	0.050000	-1.566667	6.000000	1023.000000	1023.000000	2046.000000
13.180000	-0.092594	-54.723251	-16.777859	-10.569780	-16.191025	-11.184588	0.000000	-10.000000	0.050000	-1.683333	6.000000	1023.000000	1023.000000	2046.000000
13.200000	-0.091902	-54.313957	-16.405931	-10.599365	-16.205330	-11.103331	0.000000	-10.000000	0.050000	-1.716667	6.000000	1023.000000	1023.000000	2046.000000
13.220000	-0.091197	-53.897617	-16.273264	-10.507252	-16.131155	-10.985945	0.000000	-10.000000	0.050000	-1.333333	6.000000	1023.000000	1023.000000	2046.000000
13.240000	-0.089596	-52.951012	-16.017059	-10.247744	-15.944756	-10.741450	0.000000	-10.000000	0.050000	-0.716667	6.000000	1023.000000	1023.000000	2046.000000
13.260000	-0.087851	-51.920185	-15.811411	-10.064112	-15.519060	-10.525603	0.000000	-10.000000	0.050000	-0.200000	6.000000	1023.000000	1023.000000	2046.000000
13.280000	-0.087698	-51.829453	-15.593543	-10.140712	-15.601966	-10.493231	0.000000	-10.000000	0.050000	0.000000	6.000000	1023.000000	1023.000000	2046.000000
13.300000	-0.087332	-51.613117	-15.535785	-10.001828	-15.672896	-10.402607	0.000000	-10.000000	0.050000	0.000000	6.000000	1023.000000	1023.000000	2046.000000
13.320000	-0.085916	-50.776398	-15.632223	-9.557861	-15.139576	-10.446737	0.000000	-10.000000	0.050000	0.000000	6.000000	1023.000000	1023.000000	2046.000000
13.340000	-0.085519	-50.541992	-15.419344	-9.640279	-15.309400	-10.172970	0.000000	-10.000000	0.050000	0.000000	6.000000	1023.000000	1023.000000	2046.000000
13.360000	-0.086655	-51.213375	-15.698119	-9.468979	-15.652283	-10.393993	0.000000	-10.000000	0.050000	0.000000	6.000000	1023.000000	1023.000000	2046.000000
13.380000	-0.087430	-51.671268	-15.912369	-9.501614	-15.762622	-10.494665	0.000000	-10.000000	0.050000	0.000000	6.000000	1023.000000	1023.000000	2046.000000
13.400000	-0.088182	-52.115601	-15.968188	-9.820515	-15.758400	-10.568499	0.000000	-10.000000	0.050000	0.000000	6.000000	1023.000000	1023.000000	2046.000000
13.420000	-0.090801	-53.663582	-16.216284	-10.311305	-16.133574	-11.002419	0.000000	-10.000000	0.050000	0.000000	6.000000	1023.000000	1023.000000	2046.000000
13.440000	-0.093451	-55.229427	-16.730444	-10.617849	-16.499374	-11.381761	0.000000	-10.000000	0.050000	0.000000	6.000000	1023.000000	1023.000000	2046.000000
13.460000	-0.094770	-56.009262	-17.139118	-10.678769	-16.526953	-11.664421	0.000000	-10.000000	0.050000	0.000000	6.000000	1023.000000	1023.000000	2046.000000
13.480000	-0.096225	-56.869061	-17.279976	-10.892811	-16.784487	-11.911789	0.000000	-10.000000	0.050000	0.000000	6.000000	1023.000000	1023.000000	2046.000000
13.500000	-0.097774	-57.784180	-17.627731	-10.940310	-17.101149	-12.114990	0.000000	-10.000000	0.050000	0.000000	6.000000	1023.000000	1023.000000	2046.000000
13.520000	-0.098220	-58.047802	-17.806221	-10.873833	-17.249363	-12.118385	0.000000	-10.000000	0.058333	0.000000	6.000000	1023.000000	1023.000000	2046.000000
13.540000	-0.097596	-57.679424	-18.076126	-10.607371	-16.836369	-12.159557	0.000000	-10.000000	0.058333	-0.283333	6.000000	1023.000000	1023.000000	2046.000000
13.560000	-0.097882	-57.848343	-18.073629	-10.676547	-16.923048	-12.175122	0.000000	-10.000000	0.058333	-0.900000	6.000000	1023.000000	1023.000000	2046.000000
13.580000	-0.098701	-58.332172	-18.163322	-10.763231	-17.263098	-12.142523	0.000000	-10.000000	0.050000	-1.516667	6.000000	1023.000000	1023.000000	2046.000000
13.600000	-0.098812	-58.397934	-18.282930	-10.633938	-17.364721	-12.116344	0.000000	-10.000000	0.050000	-1.850000	6.000000	1023.000000	1023.000000	2046.000000
13.620000	-0.097648	-57.709881	-18.416544	-10.400395	-16.928873	-11.964068	0.000000	-10.000000	0.050000	-1.800000	6.000000	1023.000000	1023.000000	2046.000000
13.640000	-0.097477	-57.608791	-18.248781	-10.399912	-17.001455	-11.958645	0.000000	-10.000000	0.050000	-1.666667	6.000000	1023.000000	1023.000000	2046.000000
13.660000	-0.097760	-57.776241	-18.198437	-10.340291	-17.255407	-11.982104	0.000000	-10.000000	0.050000	-1.250000	6.000000	1023.000000	1023.000000	2046.000000
13.680000	-0.097007	-57.331245	-18.186148	-10.241093	-17.139557	-11.764448	0.000000	-10.000000	0.050000	-0.683333	6.000000	1023.000000	1023.000000	2046.000000
13.700000	-0.095118	-56.214752	-18.115429	-9.863116	-16.596745	-11.639462	0.000000	-10.000000	0.050000	-0.200000	6.000000	1023.000000	1023.000000	2046.000000
13.720000	-0.094158	-55.647659	-17.809286	-9.882377	-16.530775	-11.425222	0.000000	-10.000000	0.050000	-0.616667	6.000000	1023.000000	1023.000000	2046.000000
13.740000	-0.093939	-55.517796	-17.693501	-9.917440	-16.639338	-11.267517	0.000000	-10.000000	0.050000	-1.300000	5.833333	1023.000000	1023.000000	2046.000000
13.760000	-0.093956	-55.527802	-17.584194	-9.898580	-16.822275	-11.222753	0.000000	-10.000000	0.050000	-2.016667	5.333333	1023.000000	1023.000000	2046.000000
13.780000	-0.093268	-55.121262	-17.550251	-9.817673	-16.545355	-11.207983	0.000000	-10.000000	0.050000	-2.200000	4.666667	1023.000000	1023.000000	2046.000000
13.800000	-0.093210	-55.087002	-17.554945	-9.931356	-16.337563	-11.263136	0.000000	-10.000000	0.050000	-2.400000	3.833333	1023.000000	1023.000000	2046.000000
13.820000	-0.093852	-55.466648	-17.425209	-10.267067	-16.414841	-11.359531	0.000000	-10.000000	0.050000	-2.550000	3.000000	1023.000000	1023.000000	2046.000000
13.840000	-0.094790	-56.020893	-17.410378	-10.587194	-16.512299	-11.511023	0.000000	-10.000000	0.050000	-2.366667	2.000000	1023.000000	1023.000000	2046.000000
13.860000	-0.095881	-56.665791	-17.384008	-10.907069	-16.804396	-11.570318	0.000000	-10.000000	0.058333	-1.700000	1.333333	1023.000000	1023.000000	2046.000000
13.880000	-0.096711	-57.155975	-17.372850	-11.052637	-17.055237	-11.675250	0.000000	-10.000000	0.058333	-0.833333	1.000000	1023.000000	1023.000000	2046.000000
13.900000	-0.097063	-57.363987	-17.322598	-11.065473	-17.185984	-11.789932	0.000000	-10.000000	0.058333	-0.216667	1.000000	1023.000000	1023.000000	2046.000000
13.920000	-0.096521	-57.043900	-17.329668	-11.011696	-16.964462	-11.738073	0.000000	-10.000000	0.050000	0.000000	1.000000	1023.000000	1023.000000	2046.000000
13.940000	-0.095308	-56.327034	-17.306070	-10.873963	-16.509825	-11.637177	0.000000	-10.000000	0.050000	0.000000	1.000000	1023.000000	1023.000000	2046.000000
13.960000	-0.094481	-55.838547	-16.993544	-10.806623	-16.462841	-11.575538	0.000000	-10.000000	0.050000	0.000000	1.000000	1023.000000	1023.000000	2046.000000
13.980000	-0.093700	-55.376465	-16.829746	-10.750087	-16.337942	-11.458689	0.000000	-10.000000	0.050000	0.000000	1.000000	1023.000000	1023.000000	2046.000000
14.000000	-0.092466	-54.647289	-16.553028	-10.736908	-16.185963	-11.171391	0.000000	-10.000000	0.041667	0.000000	1.000000	1023.000000	1023.000000	2046.000000
14.020000	-0.091468	-54.057491	-16.248850	-10.587030	-16.206503	-11.015109	0.000000	-10.000000	0.041667	0.000000	1.000000	1023.000000	1023.000000	2046.000000
14.040000	-0.090817	-53.672680	-16.068893	-10.508268	-16.237972	-10.857544	0.000000	-10.000000	0.033333	0.000000	1.000000	1023.000000	1023.000000	2046.000000
14.060000	-0.089660	-52.989098	-15.983373	-10.222674	-15.970456	-10.812593	0.000000	-10.000000	0.041667	0.000000	1.000000	1023.000000	1023.000000	2046.000000
14.080000	-0.088372	-52.227688	-15.886287	-10.077925	-15.610741	-10.652734	0.000000	-10.000000	0.041667	0.000000	1.000000	1023.000000	1023.000000	2046.000000
14.100000	-0.087465	-51.691799	-15.851659	-9.805165	-15.275508	-10.759465	0.000000	-10.000000	0.050000	0.000000	1.000000	1023.000000	1023.000000	2046.000000
14.120000	-0.086985	-51.408237	-15.733490	-9.831919	-15.403929	-10.438898	0.000000	-10.000000	0.050000	0.000000	1.000000	1023.000000	1023.000000	2046.000000
14.140000	-0.087909	-51.954418	-15.782793	-9.748470	-15.902674	-10.520481	0.000000	-10.000000	0.050000	0.000000	1.000000	1023.000000	1023.000000	2046.000000
14.160000	-0.089568	-52.934952	-15.969831	-9.913010	-16.335051	-10.717060	0.000000	-10.000000	0.050000	0.000000	1.000000	1023.000000	1023.000000	2046.000000
14.180000	-0.090490	-53.479683	-16.378525	-10.049559	-16.118769	-10.932830	0.000000	-10.000000	0.058333	0.000000	1.000000	1023.000000	1023.000000	2046.000000
14.200000	-0.091593	-54.131203	-16.672020	-10.270313	-15.949477	-11.239394	0.000000	-10.000000	0.066667	0.000000	1.000000	1023.000000	1023.000000	2046.000000
14.220000	-0.093707	-55.381008	-16.789661	-10.697140	-16.352196	-11.542009	0.000000	-10.000000	0.066667	0.283333	1.000000	1023.000000	1023.000000	2046.000000
14.240000	-0.096616	-57.099960	-17.072470	-11.115762	-17.088984	-11.822745	0.000000	-10.000000	0.058333	1.100000	1.000000	1023.000000	1023.000000	2046.000000
14.260000	-0.098520	-58.225174	-17.510883	-11.165579	-17.375961	-12.172752	0.000000	-10.000000	0.050000	2.183333	1.000000	1023.000000	1023.000000	2046.000000
14.280000	-0.098809	-58.396175	-18.049465	-11.024193	-17.000015	-12.322499	0.000000	-10.000000	0.050000	3.083333	1.000000	1023.000000	1023.000000	2046.000000
14.300000	-0.098634	-58.292496	-18.166267	-11.005477	-16.841820	-12.278930	0.000000	-10.000000	0.050000	3.383333	1.000000	1023.000000	1023.000000	2046.000000
14.320000	-0.099457	-58.779171	-18.093027	-11.162766	-17.303885	-12.219492	0.000000	-10.000000	0.050000	3.416667	1.000000	1023.000000	1023.000000	2046.000000
14.340000	-0.100324	-59.291355	-18.277367	-11.168419	-17.558981	-12.286589	0.000000	-10.000000	0.050000	3.550000	1.000000	1023.000000	1023.000000	2046.000000
14.360000	-0.100034	-59.120289	-18.642815	-10.912002	-17.199373	-12.366097	0.000000	-10.000000	0.041667	4.000000	1.000000	1023.000000	1023.000000	2046.000000
14.380000	-0.099408	-58.749912	-18.659212	-10.800201	-17.021544	-12.268954	0.000000	-10.000000	0.033333	4.750000	1.000000	1023.000000	1023.000000	2046.000000
14.400000	-0.098930	-58.467476	-18.571180	-10.827677	-17.014072	-12.054548	0.000000	-10.000000	0.016667	5.533333	1.000000	1023.000000	1023.000000	2046.000000
14.420000	-0.098897	-58.448181	-18.408493	-10.876979	-17.277418	-11.885293	0.000000	-10.000000	0.008333	6.250000	1.000000	1023.000000	1023.000000	2046.000000
14.440000	-0.098864	-58.428898	-18.399733	-10.781178	-17.372044	-11.875946	0.000000	-10.000000	0.000000	6.900000	1.000000	1023.000000	1023.000000	2046.000000
14.460000	-0.097677	-57.727337	-18.515190	-10.527405	-16.923569	-11.761174	0.000000	-10.000000	0.000000	7.466667	1.000000	1023.000000	1023.000000	2046.000000
14.480000	-0.095791	-56.612221	-18.387793	-10.281020	-16.429594	-11.513814	0.000000	-10.000000	0.000000	7.983334	1.000000	1023.000000	1023.000000	2046.000000
14.500000	-0.094311	-55.737530	-17.939592	-10.209466	-16.351851	-11.236620	0.000000	-10.000000	0.000000	8.216667	8.000000	1023.000000	1023.000000	2046.000000
14.520000	-0.093755	-55.409325	-17.597034	-10.291697	-16.590336	-10.930257	0.000000	-10.000000	0.000000	8.416667	15.500000	1023.000000	1023.000000	2046.000000
14.540000	-0.093469	-55.239933	-17.575743	-10.230419	-16.500566	-10.933205	0.000000	-10.000000	0.000000	8.616667	24.000000	1023.000000	1023.000000	2046.000000
14.560000	-0.092526	-54.682610	-17.718903	-10.081940	-15.943693	-10.938075	0.000000	-10.000000	0.000000	8.866667	26.500000	1023.000000	1023.000000	2046.000000
14.580000	-0.092090	-54.425297	-17.538185	-10.260419	-15.785629	-10.841063	0.000000	-10.000000	0.000000	9.016666	29.500000	1023.000000	1023.000000	2046.000000
14.600000	-0.092716	-54.795303	-17.201958	-10.681921	-16.173422	-10.738005	0.000000	-10.000000	0.000000	9.116667	32.500000	1023.000000	1023.000000	2046.000000
14.620000	-0.093831	-55.453873	-17.066412	-10.980419	-16.513313	-10.893729	0.000000	-10.000000	0.000000	9.383333	35.500000	1023.000000	1023.000000	2046.000000
14.640000	-0.093955	-55.527302	-17.428690	-10.964300	-16.077606	-11.056706	0.000000	-10.000000	0.000000	9.850000	38.666668	1023.000000	1023.000000	2046.000000
14.660000	-0.093301	-55.140621	-17.364595	-10.966754	-15.783264	-11.026007	0.000000	-10.000000	-0.008333	10.233334	41.833332	1023.000000	1023.000000	2046.000000
14.680000	-0.093033	-54.982212	-16.913885	-11.105300	-16.103291	-10.859737	0.000000	-10.000000	-0.025000	10.750000	45.166668	1023.000000	1023.000000	2046.000000
14.700000	-0.093251	-55.111294	-16.696306	-11.297682	-16.362808	-10.754498	0.000000	-10.000000	-0.041667	11.033334	48.500000	1023.000000	1023.000000	2046.000000
14.720000	-0.092274	-54.533855	-16.912804	-11.061730	-15.777236	-10.782085	0.000000	-10.000000	-0.041667	11.366667	52.166668	1023.000000	1023.000000	2046.000000
14.740000	-0.090543	-53.511032	-16.760546	-10.890684	-15.315767	-10.544035	0.000000	-10.000000	-0.041667	11.400000	56.000000	1023.000000	1023.000000	2046.000000
14.760000	-0.088820	-52.492596	-16.311430	-10.761507	-15.206289	-10.213367	0.000000	-10.000000	-0.041667	11.633333	60.000000	1023.000000	1023.000000	2046.000000
14.780000	-0.087412	-51.660732	-15.684952	-10.674196	-15.412760	-9.888825	0.000000	-10.000000	-0.050000	11.916667	64.000000	1023.000000	1023.000000	2046.000000
14.800000	-0.085937	-50.788857	-15.554127	-10.423585	-15.054560	-9.756585	0.000000	-10.000000	-0.058333	12.266666	68.000000	1023.000000	1023.000000	2046.000000
14.820000	-0.084394	-49.876930	-15.571923	-10.205731	-14.506791	-9.592484	0.000000	-10.000000	-0.058333	12.483334	72.000000	1023.000000	1023.000000	2046.000000
14.840000	-0.082604	-48.819038	-15.390764	-9.966711	-14.052080	-9.409483	0.000000	-10.000000	-0.066667	12.616667	76.000000	1023.000000	1023.000000	2046.000000
14.860000	-0.081535	-48.186962	-14.705729	-10.109177	-14.442024	-8.930032	0.000000	-10.000000	-0.058333	12.750000	80.000000	1023.000000	1023.000000	2046.000000
14.880000	-0.081010	-47.877083	-14.689460	-9.726525	-14.273579	-9.187519	0.000000	-10.000000	-0.066667	12.733334	84.333336	1023.000000	1023.000000	2046.000000
14.900000	-0.079883	-47.211037	-14.958060	-9.503925	-13.830186	-8.918865	0.000000	-10.000000	-0.066667	12.683333	88.666664	1023.000000	1023.000000	2046.000000
14.920000	-0.079138	-46.770458	-15.140372	-9.146807	-13.602291	-8.880986	0.000000	-10.000000	-0.066667	12.650001	93.000000	1023.000000	1023.000000	2046.000000
14.940000	-0.079374	-46.909924	-14.926671	-9.202477	-13.964891	-8.815884	0.000000	-10.000000	-0.075000	12.616667	97.000000	1023.000000	1023.000000	2046.000000
14.960000	-0.080817	-47.763069	-14.729638	-9.623055	-14.571996	-8.838382	0.000000	-10.000000	-0.075000	12.750000	101.166664	1023.000000	1023.000000	2046.000000
14.980000	-0.082383	-48.688431	-15.235103	-9.868307	-14.377263	-9.207755	0.000000	-10.000000	-0.091667	12.900000	105.500000	1023.000000	1023.000000	2046.000000
15.000000	-0.084113	-49.710533	-15.807819	-10.021845	-14.193265	-9.687604	0.000000	-10.000000	-0.075000	13.133333	109.833336	1023.000000	1023.000000	2046.000000
15.020000	-0.085623	-50.603298	-15.987375	-10.271323	-14.518330	-9.826270	0.000000	-10.000000	-0.083333	13.200000	114.166664	1023.000000	1023.000000	2046.000000
15.040000	-0.086857	-51.332771	-15.883966	-10.566511	-15.105270	-9.777021	0.000000	-10.000000	-0.075000	13.116667	118.500000	1023.000000	1023.000000	2046.000000
15.060000	-0.087556	-51.745705	-16.052301	-10.508625	-15.224511	-9.960265	0.000000	-10.000000	-0.075000	13.033334	122.833336	1023.000000	1023.000000	2046.000000
15.080000	-0.087240	-51.559097	-16.538677	-10.247725	-14.685913	-10.086782	0.000000	-10.000000	-0.066667	12.816667	127.333336	1023.000000	1023.000000	2046.000000
15.100000	-0.086761	-51.275539	-16.646675	-10.085390	-14.457789	-10.085684	0.000000	-10.000000	-0.058333	12.533334	131.666672	1023.000000	1023.000000	2046.000000
15.120000	-0.085996	-50.823448	-16.527493	-9.943441	-14.469465	-9.883049	0.000000	-10.000000	-0.066667	12.266667	136.000000	1023.000000	1023.000000	2046.000000
15.140000	-0.085869	-50.748375	-16.070667	-9.963323	-15.022752	-9.691631	0.000000	-10.000000	-0.058333	12.066668	140.000000	1023.000000	1023.000000	2046.000000
15.160000	-0.085314	-50.420380	-16.084320	-9.851089	-14.929274	-9.555698	0.000000	-10.000000	-0.058333	12.116667	144.000000	1023.000000	1023.000000	2046.000000
15.180000	-0.084520	-49.951160	-16.397326	-9.599187	-14.443754	-9.510897	0.000000	-10.000000	-0.058333	12.400001	148.000000	1023.000000	1023.000000	2046.000000
15.200000	-0.083623	-49.421307	-16.575031	-9.375965	-14.021711	-9.448596	0.000000	-10.000000	-0.058333	12.650001	152.000000	1023.000000	1023.000000	2046.000000
15.220000	-0.082396	-48.696102	-16.453075	-9.113063	-13.779381	-9.350584	0.000000	-10.000000	-0.066667	12.850000	156.333328	1023.000000	1023.000000	2046.000000
15.240000	-0.080755	-47.726448	-15.963245	-9.012447	-13.850727	-8.900029	0.000000	-10.000000	-0.066667	12.916667	160.666672	1023.000000	1023.000000	2046.000000
15.260000	-0.079127	-46.764233	-15.429395	-8.796479	-13.936919	-8.601442	0.000000	-10.000000	-0.066667	13.066667	165.000000	1023.000000	1023.000000	2046.000000
15.280000	-0.077634	-45.881874	-15.118334	-8.583140	-13.798944	-8.381458	0.000000	-10.000000	-0.066667	13.083333	169.333328	1023.000000	1023.000000	2046.000000
15.300000	-0.076212	-45.041538	-15.062153	-8.388865	-13.382801	-8.207719	0.000000	-10.000000	-0.075000	13.100000	173.666672	1023.000000	1023.000000	2046.000000
15.320000	-0.074994	-44.321407	-15.183935	-8.148640	-12.798335	-8.190497	0.000000	-10.000000	-0.083333	13.216666	178.166672	1023.000000	1023.000000	2046.000000
15.340000	-0.073902	-43.675797	-15.051500	-8.113329	-12.467087	-8.043880	0.000000	-10.000000	-0.075000	13.200000	182.500000	1023.000000	1023.000000	2046.000000
15.360000	-0.073305	-43.323158	-14.525292	-8.314429	-12.693042	-7.790395	0.000000	-10.000000	-0.058333	12.933333	186.833328	1023.000000	1023.000000	2046.000000
15.380000	-0.073524	-43.452721	-14.020510	-8.555692	-13.074924	-7.801595	0.000000	-10.000000	-0.050000	12.850000	191.166672	1023.000000	1023.000000	2046.000000
15.400000	-0.073779	-43.603554	-14.256799	-8.606649	-12.711937	-8.028168	0.000000	-10.000000	-0.050000	12.900000	195.500000	1023.000000	1023.000000	2046.000000
15.420000	-0.073764	-43.594322	-14.449819	-8.693681	-12.331528	-8.119296	0.000000	-10.000000	-0.066667	13.300000	199.833328	1023.000000	1023.000000	2046.000000
15.440000	-0.073273	-43.304176	-14.286432	-8.744899	-12.250943	-8.021900	0.000000	-10.000000	-0.083333	13.400001	204.333328	1023.000000	1023.000000	2046.000000
15.460000	-0.072657	-42.940277	-13.721830	-8.863453	-12.615769	-7.739225	0.000000	-10.000000	-0.100000	13.700000	208.666672	1023.000000	1023.000000	2046.000000
15.480000	-0.071718	-42.385376	-13.252239	-8.822090	-12.746661	-7.564385	0.000000	-10.000000	-0.100000	13.783334	213.333328	1023.000000	1023.000000	2046.000000
15.500000	-0.070410	-41.612537	-13.210862	-8.613622	-12.348770	-7.439283	0.000000	-10.000000	-0.100000	13.916667	217.833328	1023.000000	1023.000000	2046.000000
15.520000	-0.068937	-40.741871	-13.415671	-8.340888	-11.588740	-7.396572	0.000000	-10.000000	-0.100000	14.000000	222.500000	1023.000000	1023.000000	2046.000000
15.540000	-0.067065	-39.635494	-13.105087	-8.079803	-11.299150	-7.151453	0.000000	-10.000000	-0.100000	14.150001	227.166672	1023.000000	1023.000000	2046.000000
15.560000	-0.064678	-38.224770	-12.318234	-7.929472	-11.358756	-6.618306	0.000000	-10.000000	-0.108333	14.350000	231.833328	1023.000000	1023.000000	2046.000000
15.580000	-0.062357	-36.853024	-11.657920	-7.736299	-11.261028	-6.197779	0.000000	-10.000000	-0.133333	14.666667	236.666672	1023.000000	1023.000000	2046.000000
15.600000	-0.060687	-35.866177	-11.619142	-7.443469	-10.728152	-6.075413	0.000000	-10.000000	-0.141667	15.150001	241.500000	1023.000000	1023.000000	2046.000000
15.620000	-0.059546	-35.191536	-11.740944	-7.219529	-10.175311	-6.055751	0.000000	-10.000000	-0.150000	15.733334	246.500000	1023.000000	1023.000000	2046.000000
15.640000	-0.057915	-34.228031	-11.511835	-7.100932	-9.896707	-5.718559	0.000000	-10.000000	-0.125000	16.133333	251.500000	1023.000000	1023.000000	2046.000000
15.660000	-0.056109	-33.160202	-10.926100	-6.664331	-9.953403	-5.616367	0.000000	-10.000000	-0.116667	16.266666	256.833344	1023.000000	1023.000000	2046.000000
15.680000	-0.054567	-32.249111	-10.500240	-6.516831	-10.053603	-5.178435	0.000000	-10.000000	-0.100000	16.266666	262.166656	1023.000000	1023.000000	2046.000000
15.700000	-0.053815	-31.804928	-10.758899	-6.111812	-9.800416	-5.133802	0.000000	-10.000000	-0.100000	16.250000	267.833344	1023.000000	1023.000000	2046.000000
15.720000	-0.053770	-31.777945	-11.155858	-5.879313	-9.409722	-5.333051	0.000000	-10.000000	-0.116667	16.316668	273.166656	1023.000000	1023.000000	2046.000000
15.740000	-0.053955	-31.887470	-10.948854	-6.080774	-9.661589	-5.196252	0.000000	-10.000000	-0.125000	16.666668	278.666656	1023.000000	1023.000000	2046.000000
15.760000	-0.054931	-32.464130	-10.598367	-6.496515	-10.139111	-5.230139	0.000000	-10.000000	-0.141667	16.900000	284.000000	1023.000000	1023.000000	2046.000000
15.780000	-0.056856	-33.602028	-11.059299	-6.702591	-10.143580	-5.696556	0.000000	-10.000000	-0.133333	17.000000	291.666656	1023.000000	1023.000000	2046.000000
15.800000	-0.059268	-35.027611	-11.788321	-6.884497	-10.102827	-6.251966	0.000000	-10.000000	-0.133333	16.800001	297.500000	1023.000000	1023.000000	2046.000000
15.820000	-0.060138	-35.541550	-12.000452	-6.954457	-10.265160	-6.321482	0.000000	-10.000000	-0.116667	16.666668	303.166656	1023.000000	1023.000000	2046.000000
15.840000	-0.059952	-35.431553	-11.557286	-7.036404	-10.750392	-6.087469	0.000000	-10.000000	-0.125000	16.616667	306.833344	1023.000000	1023.000000	2046.000000
15.860000	-0.059172	-34.970726	-11.600207	-6.766323	-10.532945	-6.071252	0.000000	-10.000000	-0.116667	16.533335	312.166656	1023.000000	1023.000000	2046.000000
15.880000	-0.058646	-34.659618	-11.940849	-6.449260	-10.045596	-6.223914	0.000000	-10.000000	-0.125000	16.450001	317.833344	1023.000000	1023.000000	2046.000000
15.900000	-0.058098	-34.335697	-12.193850	-6.223387	-9.720148	-6.198313	0.000000	-10.000000	-0.125000	16.550001	323.166656	1023.000000	1023.000000	2046.000000
15.920000	-0.057214	-33.813599	-11.844445	-6.088686	-9.949877	-5.930592	0.000000	-10.000000	-0.141667	16.783333	328.833344	1023.000000	1023.000000	2046.000000
15.940000	-0.055682	-32.908192	-11.369244	-5.883332	-10.019898	-5.635719	0.000000	-10.000000	-0.150000	17.066668	334.333344	1023.000000	1023.000000	2046.000000
15.960000	-0.054220	-32.043964	-11.312281	-5.604310	-9.636244	-5.491128	0.000000	-10.000000	-0.158333	17.266666	340.000000	1023.000000	1023.000000	2046.000000
15.980000	-0.053293	-31.496332	-11.507715	-5.331530	-9.140231	-5.516856	0.000000	-10.000000	-0.175000	17.483334	345.666656	1023.000000	1023.000000	2046.000000
16.000000	-0.052036	-30.753288	-11.358914	-5.109715	-8.978605	-5.306054	0.000000	-10.000000	-0.183333	17.783335	351.500000	1023.000000	1023.000000	2046.000000
16.020000	-0.050052	-29.580595	-10.718201	-4.902061	-9.085608	-4.874727	0.000000	-10.000000	-0.191667	18.300001	357.500000	1023.000000	1023.000000	2046.000000
16.040001	-0.047461	-28.049219	-10.182058	-4.570928	-8.804468	-4.491765	0.000000	-10.000000	-0.175000	18.416666	363.500000	1023.000000	1023.000000	2046.000000
16.059999	-0.045568	-26.930693	-10.072473	-4.209503	-8.267842	-4.380875	0.000000	-10.000000	-0.183333	18.466667	369.500000	1023.000000	1023.000000	2046.000000
16.080000	-0.043919	-25.956079	-10.087601	-3.997444	-7.660558	-4.210476	0.000000	-10.000000	-0.183333	18.266666	375.500000	1023.000000	1023.000000	2046.000000
16.100000	-0.042383	-25.048265	-9.597589	-3.892414	-7.653503	-3.904758	0.000000	-10.000000	-0.183333	18.400000	381.833344	1023.000000	1023.000000	2046.000000
16.120001	-0.040697	-24.051746	-8.774772	-3.864112	-7.787747	-3.625115	0.000000	-10.000000	-0.166667	18.100000	388.166656	1023.000000	1023.000000	2046.000000
16.139999	-0.039599	-23.403124	-8.542830	-3.889391	-7.448263	-3.522639	0.000000	-10.000000	-0.150000	17.783335	394.500000	1023.000000	1023.000000	2046.000000
16.160000	-0.039697	-23.461002	-8.723825	-4.004444	-6.994564	-3.738169	0.000000	-10.000000	-0.150000	17.450001	400.500000	1023.000000	1023.000000	2046.000000
16.180000	-0.039954	-23.612589	-8.665007	-4.218519	-6.953933	-3.775131	0.000000	-10.000000	-0.150000	17.683334	406.166656	1023.000000	1023.000000	2046.000000
16.200001	-0.039606	-23.407381	-8.108455	-4.385725	-7.234014	-3.679188	0.000000	-10.000000	-0.150000	17.766668	411.833344	1023.000000	1023.000000	2046.000000
16.219999	-0.038476	-22.739435	-7.705562	-4.330140	-7.157785	-3.545948	0.000000	-10.000000	-0.150000	17.866667	417.500000	1023.000000	1023.000000	2046.000000
16.240000	-0.037516	-22.172243	-7.413808	-4.271045	-6.963079	-3.524311	0.000000	-10.000000	-0.158333	17.716667	423.500000	1023.000000	1023.000000	2046.000000
16.260000	-0.036413	-21.519812	-7.392235	-4.152373	-6.517210	-3.457994	0.000000	-10.000000	-0.166667	17.900000	429.500000	1023.000000	1023.000000	2046.000000
16.280001	-0.035015	-20.693829	-7.152081	-4.050914	-6.286817	-3.204015	0.000000	-10.000000	-0.158333	17.833334	435.500000	1023.000000	1023.000000	2046.000000
16.299999	-0.033141	-19.586279	-6.582824	-3.926390	-6.281408	-2.795657	0.000000	-10.000000	-0.150000	17.950001	441.500000	1023.000000	1023.000000	2046.000000
16.320000	-0.030520	-18.037594	-5.973909	-3.602543	-6.005109	-2.456032	0.000000	-10.000000	-0.141667	17.783333	447.500000	1023.000000	1023.000000	2046.000000
16.340000	-0.027546	-16.279545	-5.496919	-3.273455	-5.467145	-2.042027	0.000000	-10.000000	-0.166667	18.216667	453.500000	1023.000000	1023.000000	2046.000000
16.360001	-0.025415	-15.020325	-5.287406	-2.910139	-4.902733	-1.920046	0.000000	-10.000000	-0.175000	18.500000	459.500000	1023.000000	1023.000000	2046.000000
16.379999	-0.024182	-14.291396	-5.195161	-2.696773	-4.590787	-1.808675	0.000000	-10.000000	-0.191667	18.900002	465.666656	1023.000000	1023.000000	2046.000000
16.400000	-0.022977	-13.579412	-4.729211	-2.600373	-4.696900	-1.552928	0.000000	-10.000000	-0.175000	18.750000	472.000000	1023.000000	1023.000000	2046.000000
16.420000	-0.020714	-12.242109	-4.132946	-2.454795	-4.540807	-1.113560	0.000000	-10.000000	-0.175000	18.433334	478.333344	1023.000000	1023.000000	2046.000000
16.440001	-0.018264	-10.793917	-3.986325	-1.796314	-3.849592	-1.161686	0.000000	-10.000000	-0.158333	18.300001	484.500000	1023.000000	1023.000000	2046.000000
16.459999	-0.017074	-10.090549	-3.801776	-1.647889	-3.759592	-0.881292	0.000000	-10.000000	-0.158333	18.150002	490.500000	1023.000000	1023.000000	2046.000000
16.480000	-0.016220	-9.586183	-3.905057	-1.267734	-3.675494	-0.737897	0.000000	-10.000000	-0.158333	18.233334	496.500000	1023.000000	1023.000000	2046.000000
16.500000	-0.016080	-9.503110	-3.768980	-1.285147	-3.871240	-0.577742	0.000000	-10.000000	-0.158333	18.133333	502.500000	1023.000000	1023.000000	2046.000000
16.520000	-0.015840	-9.361420	-3.480283	-1.334522	-3.958131	-0.588484	0.000000	-10.000000	-0.166667	18.050001	508.666656	1023.000000	1023.000000	2046.000000
16.540001	-0.016633	-9.829908	-3.577729	-1.562597	-3.847392	-0.842191	0.000000	-10.000000	-0.158333	18.200001	514.666687	1023.000000	1023.000000	2046.000000
16.559999	-0.019424	-11.479802	-4.053812	-1.939756	-4.072162	-1.414071	0.000000	-10.000000	-0.150000	17.866667	520.833313	1023.000000	1023.000000	2046.000000
16.580000	-0.022442	-13.263268	-4.570068	-2.226823	-4.564917	-1.901460	0.000000	-10.000000	-0.125000	17.516666	527.000000	1023.000000	1023.000000	2046.000000
16.600000	-0.023820	-14.077784	-4.663217	-2.360880	-5.003464	-2.050223	0.000000	-10.000000	-0.100000	16.466667	533.000000	1023.000000	1023.000000	2046.000000
16.620001	-0.023657	-13.981329	-4.639089	-2.258560	-5.053172	-2.030509	0.000000	-10.000000	-0.091667	15.533334	538.666687	1023.000000	1023.000000	2046.000000
16.639999	-0.023001	-13.593422	-4.607808	-2.044266	-4.956590	-1.984758	0.000000	-10.000000	-0.075000	14.500000	543.833313	1023.000000	1023.000000	2046.000000
16.660000	-0.022223	-13.133614	-4.688752	-1.709362	-4.693933	-2.041567	0.000000	-10.000000	-0.066667	13.516666	549.000000	1023.000000	1023.000000	2046.000000
16.680000	-0.021579	-12.753420	-4.649486	-1.510668	-4.595255	-1.998011	0.000000	-10.000000	-0.050000	12.816667	553.666687	1023.000000	1023.000000	2046.000000
16.700001	-0.021148	-12.498607	-4.699206	-1.382846	-4.466191	-1.950364	0.000000	-10.000000	-0.033333	11.850000	558.000000	1023.000000	1023.000000	2046.000000
16.719999	-0.021026	-12.426222	-4.544409	-1.269235	-4.673604	-1.938974	0.000000	-10.000000	-0.025000	11.100000	562.000000	1023.000000	1023.000000	2046.000000
16.740000	-0.020342	-12.022408	-4.422507	-1.183433	-4.632709	-1.783759	0.000000	-10.000000	-0.008333	10.066667	566.000000	1023.000000	1023.000000	2046.000000
16.760000	-0.019310	-11.412321	-4.241440	-0.903598	-4.538285	-1.728998	0.000000	-10.000000	-0.008333	9.183333	569.666687	1023.000000	1023.000000	2046.000000
16.780001	-0.018178	-10.743000	-4.062962	-0.731958	-4.394179	-1.553901	0.000000	-10.000000	0.000000	8.066667	573.000000	1023.000000	1023.000000	2046.000000
16.799999	-0.016924	-10.002329	-3.896082	-0.502346	-4.147419	-1.456482	0.000000	-10.000000	0.008333	6.950000	575.833313	1023.000000	1023.000000	2046.000000
16.820000	-0.015471	-9.143126	-3.758156	-0.331188	-3.830390	-1.223392	0.000000	-10.000000	0.025000	5.600000	578.333313	1023.000000	1023.000000	2046.000000
16.840000	-0.014947	-8.833963	-3.667947	-0.100478	-3.833365	-1.232173	0.000000	-10.000000	0.050000	3.633333	580.500000	1023.000000	1023.000000	2046.000000
16.860001	-0.014600	-8.628886	-3.524428	-0.090361	-3.890887	-1.123210	0.000000	-10.000000	0.066667	1.400000	582.000000	1023.000000	1023.000000	2046.000000
16.879999	-0.013730	-8.114399	-3.210988	0.029709	-3.894502	-1.038618	0.000000	-10.000000	0.075000	-0.866667	582.833313	1023.000000	1023.000000	2046.000000
16.900000	-0.013066	-7.722138	-3.021087	0.067270	-3.735960	-1.032361	0.000000	-10.000000	0.083333	-2.650000	583.000000	1023.000000	1023.000000	2046.000000
16.920000	-0.013628	-8.054009	-3.046361	-0.141560	-3.672251	-1.193837	0.000000	-10.000000	0.091667	-4.600000	583.000000	1023.000000	1023.000000	2046.000000
16.940001	-0.015006	-8.868668	-3.147709	-0.469667	-3.819004	-1.432288	0.000000	-10.000000	0.100000	-6.450000	583.000000	1023.000000	1023.000000	2046.000000
16.959999	-0.016939	-10.010712	-3.231037	-0.869751	-4.196231	-1.713692	0.000000	-10.000000	0.100000	-8.150000	583.000000	1023.000000	1023.000000	2046.000000
16.980000	-0.018269	-10.797224	-3.245713	-1.192280	-4.441316	-1.917915	0.000000	-10.000000	0.116667	-9.466667	583.000000	1023.000000	1023.000000	2046.000000
17.000000	-0.019334	-11.426129	-3.171826	-1.416001	-4.744267	-2.094036	0.000000	-10.000000	0.133333	-10.633333	583.000000	1023.000000	1023.000000	2046.000000
17.020000	-0.020120	-11.890749	-3.252220	-1.564559	-4.776237	-2.297733	0.000000	-10.000000	0.150000	-11.750000	583.000000	1023.000000	1023.000000	2046.000000
17.040001	-0.020456	-12.089476	-3.437057	-1.601576	-4.652807	-2.398036	0.000000	-10.000000	0.183333	-13.466667	572.166687	1023.000000	1023.000000	2046.000000
17.059999	-0.021007	-12.414876	-3.570417	-1.719314	-4.724849	-2.400297	0.000000	-10.000000	0.216667	-14.783334	561.333313	1023.000000	1023.000000	2046.000000
17.080000	-0.021405	-12.650387	-3.505485	-1.828841	-4.962209	-2.353852	0.000000	-10.000000	0.250000	-15.750000	550.500000	1023.000000	1023.000000	2046.000000
17.100000	-0.021415	-12.656236	-3.401145	-1.779513	-5.081709	-2.393868	0.000000	-10.000000	0.250000	-16.066668	548.666687	1023.000000	1023.000000	2046.000000
17.120001	-0.020672	-12.217165	-3.280616	-1.635353	-4.953617	-2.347579	0.000000	-10.000000	0.266667	-16.483334	545.000000	1023.000000	1023.000000	2046.000000
17.139999	-0.019544	-11.550374	-3.184077	-1.485343	-4.697121	-2.183833	0.000000	-10.000000	0.266667	-16.916668	539.333313	1023.000000	1023.000000	2046.000000
17.160000	-0.019236	-11.368519	-3.108888	-1.365676	-4.747714	-2.146240	0.000000	-10.000000	0.283333	-17.183334	533.666687	1023.000000	1023.000000	2046.000000
17.180000	-0.019626	-11.598774	-3.155963	-1.416335	-4.934625	-2.091851	0.000000	-10.000000	0.283333	-17.350000	528.000000	1023.000000	1023.000000	2046.000000
17.200001	-0.019774	-11.686485	-3.193524	-1.518232	-4.975279	-1.999450	0.000000	-10.000000	0.300000	-17.833334	522.333313	1023.000000	1023.000000	2046.000000
17.219999	-0.019397	-11.463560	-3.279497	-1.219821	-4.835218	-2.129023	0.000000	-10.000000	0.316667	-18.250000	516.500000	1023.000000	1023.000000	2046.000000
17.240000	-0.020526	-12.131073	-3.397440	-1.212343	-5.229171	-2.292119	0.000000	-10.000000	0.333333	-18.950001	510.166656	1023.000000	1023.000000	2046.000000
17.260000	-0.021797	-12.882113	-3.868697	-1.114568	-5.524499	-2.374348	0.000000	-10.000000	0.358333	-19.483334	503.833344	1023.000000	1023.000000	2046.000000
17.280001	-0.024464	-14.458440	-4.342215	-1.274647	-6.042406	-2.799172	0.000000	-10.000000	0.366667	-20.066668	497.166656	1023.000000	1023.000000	2046.000000
17.299999	-0.027432	-16.212215	-4.705109	-1.758567	-6.556854	-3.191686	0.000000	-10.000000	0.391667	-20.416666	490.666656	1023.000000	1023.000000	2046.000000
17.320000	-0.030157	-17.822622	-5.158086	-2.304062	-6.823221	-3.537253	0.000000	-10.000000	0.400000	-20.666666	483.833344	1023.000000	1023.000000	2046.000000
17.340000	-0.033340	-19.703920	-5.583523	-2.859114	-7.252355	-4.008928	0.000000	-10.000000	0.408333	-20.866667	477.000000	1023.000000	1023.000000	2046.000000
17.360001	-0.036534	-21.591373	-6.234140	-3.278198	-7.606681	-4.472354	0.000000	-10.000000	0.391667	-20.916668	470.000000	1023.000000	1023.000000	2046.000000
17.379999	-0.039722	-23.475483	-6.833815	-3.635483	-8.122565	-4.883620	0.000000	-10.000000	0.391667	-20.833334	463.000000	1023.000000	1023.000000	2046.000000
17.400000	-0.042070	-24.863245	-7.233901	-3.814621	-8.605989	-5.208734	0.000000	-10.000000	0.383333	-20.700001	456.000000	1023.000000	1023.000000	2046.000000
17.420000	-0.043684	-25.817245	-7.652298	-3.814059	-8.848026	-5.502861	0.000000	-10.000000	0.383333	-20.483334	449.000000	1023.000000	1023.000000	2046.000000
17.440001	-0.044791	-26.471653	-8.105284	-3.849083	-8.873817	-5.643470	0.000000	-10.000000	0.383333	-20.583334	442.166656	1023.000000	1023.000000	2046.000000
17.459999	-0.046021	-27.198505	-8.430056	-3.789281	-9.121661	-5.857509	0.000000	-10.000000	0.391667	-20.700001	435.333344	1023.000000	1023.000000	2046.000000
17.480000	-0.047372	-27.996637	-8.616473	-3.852582	-9.534175	-5.993408	0.000000	-10.000000	0.408333	-20.983334	428.500000	1023.000000	1023.000000	2046.000000
17.500000	-0.048129	-28.444004	-8.866347	-3.816040	-9.695745	-6.065872	0.000000	-10.000000	0.408333	-21.066668	421.500000	1023.000000	1023.000000	2046.000000
17.520000	-0.048731	-28.799725	-9.105474	-3.811971	-9.738169	-6.144112	0.000000	-10.000000	0.408333	-21.183332	414.500000	1023.000000	1023.000000	2046.000000
17.540001	-0.049136	-29.039190	-9.295001	-3.784514	-9.797935	-6.161738	0.000000	-10.000000	0.400000	-21.466667	407.333344	1023.000000	1023.000000	2046.000000
17.559999	-0.049850	-29.461233	-9.360497	-3.859317	-10.092580	-6.148839	0.000000	-10.000000	0.400000	-21.700001	400.166656	1023.000000	1023.000000	2046.000000
17.580000	-0.050052	-29.580921	-9.418388	-3.808786	-10.176801	-6.176946	0.000000	-10.000000	0.391667	-21.816668	392.833344	1023.000000	1023.000000	2046.000000
17.600000	-0.049770	-29.414351	-9.490797	-3.763006	-10.056754	-6.103795	0.000000	-10.000000	0.391667	-21.850000	385.500000	1023.000000	1023.000000	2046.000000
17.620001	-0.049089	-29.011513	-9.524706	-3.567160	-9.918272	-6.001376	0.000000	-10.000000	0.391667	-21.916668	378.166656	1023.000000	1023.000000	2046.000000
17.639999	-0.049043	-28.984547	-9.506508	-3.520392	-10.065322	-5.892325	0.000000	-10.000000	0.400000	-22.050001	370.833344	1023.000000	1023.000000	2046.000000
17.660000	-0.049080	-29.006247	-9.535104	-3.550219	-10.136100	-5.784825	0.000000	-10.000000	0.391667	-21.933334	363.500000	1023.000000	1023.000000	2046.000000
17.680000	-0.049533	-29.274004	-9.599990	-3.582550	-10.236242	-5.855222	0.000000	-10.000000	0.391667	-21.700001	356.166656	1023.000000	1023.000000	2046.000000
17.700001	-0.050467	-29.825781	-9.815989	-3.699422	-10.249835	-6.060535	0.000000	-10.000000	0.383333	-21.233334	349.000000	1023.000000	1023.000000	2046.000000
17.719999	-0.052087	-30.783590	-9.996067	-4.045108	-10.526570	-6.215845	0.000000	-10.000000	0.383333	-21.066668	342.000000	1023.000000	1023.000000	2046.000000
17.740000	-0.053780	-31.783932	-10.043562	-4.438256	-10.853073	-6.449040	0.000000	-10.000000	0.375000	-20.733334	335.000000	1023.000000	1023.000000	2046.000000
17.760000	-0.055149	-32.593307	-10.184407	-4.744922	-11.025700	-6.638281	0.000000	-10.000000	0.375000	-20.616667	328.000000	1023.000000	1023.000000	2046.000000
17.780001	-0.056535	-33.412117	-10.371259	-4.958527	-11.178499	-6.903834	0.000000	-10.000000	0.366667	-20.200001	321.166656	1023.000000	1023.000000	2046.000000
17.799999	-0.057679	-34.088524	-10.541765	-5.155975	-11.393214	-6.997567	0.000000	-10.000000	0.366667	-20.133333	314.333344	1023.000000	1023.000000	2046.000000
17.820000	-0.058451	-34.544632	-10.601990	-5.209542	-11.561694	-7.171404	0.000000	-10.000000	0.366667	-19.983334	307.666656	1023.000000	1023.000000	2046.000000
17.840000	-0.058880	-34.798164	-10.570514	-5.322293	-11.709233	-7.196122	0.000000	-10.000000	0.383333	-20.133333	301.000000	1023.000000	1023.000000	2046.000000
17.860001	-0.059032	-34.887791	-10.674413	-5.379056	-11.607594	-7.226729	0.000000	-10.000000	0.391667	-20.266668	294.333344	1023.000000	1023.000000	2046.000000
17.879999	-0.058757	-34.725246	-10.709159	-5.271806	-11.475769	-7.268511	0.000000	-10.000000	0.408333	-20.383335	287.500000	1023.000000	1023.000000	2046.000000
17.900000	-0.058333	-34.474792	-10.424992	-5.329018	-11.603845	-7.116940	0.000000	-10.000000	0.391667	-20.483334	280.666656	1023.000000	1023.000000	2046.000000
17.920000	-0.057236	-33.826523	-10.184474	-5.255917	-11.451966	-6.934165	0.000000	-10.000000	0.375000	-20.283335	273.833344	1023.000000	1023.000000	2046.000000
17.940001	-0.056592	-33.446049	-10.072891	-5.146465	-11.338503	-6.888190	0.000000	-10.000000	0.350000	-20.000000	267.166656	1023.000000	1023.000000	2046.000000
17.959999	-0.056412	-33.339569	-10.067265	-5.195292	-11.265375	-6.811635	0.000000	-10.000000	0.350000	-19.600000	260.333344	1023.000000	1023.000000	2046.000000
17.980000	-0.056303	-33.275101	-10.166551	-5.288910	-11.150610	-6.669029	0.000000	-10.000000	0.350000	-19.583334	253.833328	1023.000000	1023.000000	2046.000000
18.000000	-0.055969	-33.077663	-10.051455	-5.057909	-11.150653	-6.817648	0.000000	-10.000000	0.350000	-19.466667	247.166672	1023.000000	1023.000000	2046.000000
18.020000	-0.056642	-33.475456	-9.923154	-5.130908	-11.508070	-6.913325	0.000000	-10.000000	0.350000	-19.433334	240.833328	1023.000000	1023.000000	2046.000000
18.040001	-0.056802	-33.570103	-10.199444	-5.033177	-11.498643	-6.838837	0.000000	-10.000000	0.350000	-19.166668	234.166672	1023.000000	1023.000000	2046.000000
18.059999	-0.058047	-34.305660	-10.620716	-4.983871	-11.605088	-7.095986	0.000000	-10.000000	0.350000	-19.133333	227.833328	1023.000000	1023.000000	2046.000000
18.080000	-0.060046	-35.487110	-10.928329	-5.282975	-11.964258	-7.311550	0.000000	-10.000000	0.350000	-19.066668	221.333328	1023.000000	1023.000000	2046.000000
18.100000	-0.062682	-37.044788	-11.185395	-5.863322	-12.416060	-7.580009	0.000000	-10.000000	0.350000	-18.816668	215.000000	1023.000000	1023.000000	2046.000000
18.120001	-0.065518	-38.720928	-11.573833	-6.368545	-12.727021	-8.051529	0.000000	-10.000000	0.350000	-18.650000	208.666672	1023.000000	1023.000000	2046.000000
18.139999	-0.068458	-40.458618	-12.000661	-6.824475	-13.089822	-8.543662	0.000000	-10.000000	0.316667	-18.250000	202.500000	1023.000000	1023.000000	2046.000000
18.160000	-0.070775	-41.828171	-12.529991	-7.033819	-13.294550	-8.969810	0.000000	-10.000000	0.283333	-17.783333	196.500000	1023.000000	1023.000000	2046.000000
18.180000	-0.072770	-43.007149	-12.997638	-7.284517	-13.619629	-9.105364	0.000000	-10.000000	0.258333	-17.216667	190.500000	1023.000000	1023.000000	2046.000000
18.200001	-0.074412	-43.977215	-13.289999	-7.367197	-13.962897	-9.357121	0.000000	-10.000000	0.266667	-16.866667	184.833328	1023.000000	1023.000000	2046.000000
18.219999	-0.075427	-44.577152	-13.538870	-7.415999	-14.128970	-9.493311	0.000000	-10.000000	0.266667	-16.800001	179.166672	1023.000000	1023.000000	2046.000000
18.240000	-0.076185	-45.025612	-13.855331	-7.399186	-14.118934	-9.652163	0.000000	-10.000000	0.266667	-16.700001	173.666672	1023.000000	1023.000000	2046.000000
18.260000	-0.076947	-45.475388	-14.165677	-7.325361	-14.165122	-9.819227	0.000000	-10.000000	0.258333	-16.666666	168.000000	1023.000000	1023.000000	2046.000000
18.280001	-0.077509	-45.807804	-14.252619	-7.374918	-14.382526	-9.797739	0.000000	-10.000000	0.258333	-16.433334	162.333328	1023.000000	1023.000000	2046.000000
18.299999	-0.077853	-46.011253	-14.359487	-7.322020	-14.445301	-9.884444	0.000000	-10.000000	0.250000	-16.300001	156.833328	1023.000000	1023.000000	2046.000000
18.320000	-0.078293	-46.271130	-14.446147	-7.442914	-14.553009	-9.829062	0.000000	-10.000000	0.250000	-15.866667	151.333328	1023.000000	1023.000000	2046.000000
18.340000	-0.078527	-46.409729	-14.649704	-7.393585	-14.457729	-9.908710	0.000000	-10.000000	0.241667	-15.633333	146.166672	1023.000000	1023.000000	2046.000000
18.360001	-0.078372	-46.317856	-14.744020	-7.396100	-14.434497	-9.743237	0.000000	-10.000000	0.241667	-15.166667	141.000000	1023.000000	1023.000000	2046.000000
18.379999	-0.077842	-46.004639	-14.628217	-7.307635	-14.430989	-9.637796	0.000000	-10.000000	0.233333	-14.866667	136.000000	1023.000000	1023.000000	2046.000000
18.400000	-0.077220	-45.636902	-14.473525	-7.260079	-14.411753	-9.491544	0.000000	-10.000000	0.225000	-14.650000	131.000000	1023.000000	1023.000000	2046.000000
18.420000	-0.076936	-45.469471	-14.403796	-7.254086	-14.407161	-9.404428	0.000000	-10.000000	0.216667	-14.583333	126.000000	1023.000000	1023.000000	2046.000000
18.440001	-0.076623	-45.284447	-14.485083	-7.226594	-14.249439	-9.323329	0.000000	-10.000000	0.208333	-14.433333	121.000000	1023.000000	1023.000000	2046.000000
18.459999	-0.076719	-45.341129	-14.509982	-7.283747	-14.299065	-9.248336	0.000000	-10.000000	0.208333	-14.083334	116.166664	1023.000000	1023.000000	2046.000000
18.480000	-0.077624	-45.875797	-14.435491	-7.557161	-14.564792	-9.318353	0.000000	-10.000000	0.191667	-13.916667	111.500000	1023.000000	1023.000000	2046.000000
18.500000	-0.078872	-46.613544	-14.573097	-7.852706	-14.677135	-9.510606	0.000000	-10.000000	0.191667	-13.750000	106.833336	1023.000000	1023.000000	2046.000000
18.520000	-0.080348	-47.485718	-14.740043	-8.137122	-14.791273	-9.817280	0.000000	-10.000000	0.183333	-13.583334	102.333336	1023.000000	1023.000000	2046.000000
18.540001	-0.081454	-48.139320	-14.904731	-8.463828	-14.911211	-9.859551	0.000000	-10.000000	0.183333	-13.066667	97.666664	1023.000000	1023.000000	2046.000000
18.559999	-0.082608	-48.821495	-14.877091	-8.634873	-15.234543	-10.074987	0.000000	-10.000000	0.158333	-12.433333	93.333336	1023.000000	1023.000000	2046.000000
18.580000	-0.083407	-49.293308	-14.886686	-8.831178	-15.388077	-10.187367	0.000000	-10.000000	0.133333	-11.816667	89.000000	1023.000000	1023.000000	2046.000000
18.600000	-0.084288	-49.814163	-14.999526	-8.992612	-15.483840	-10.338185	0.000000	-10.000000	0.116667	-11.366667	85.000000	1023.000000	1023.000000	2046.000000
18.620001	-0.084395	-49.877346	-15.167674	-8.967211	-15.409607	-10.332856	0.000000	-10.000000	0.125000	-11.033334	81.333336	1023.000000	1023.000000	2046.000000
18.639999	-0.084157	-49.736897	-15.046571	-9.005441	-15.458184	-10.226701	0.000000	-10.000000	0.133333	-10.816667	77.666664	1023.000000	1023.000000	2046.000000
18.660000	-0.083711	-49.472939	-14.874218	-9.024386	-15.431630	-10.142703	0.000000	-10.000000	0.125000	-10.500000	74.166664	1023.000000	1023.000000	2046.000000
18.680000	-0.082880	-48.982277	-14.756336	-8.924007	-15.240568	-10.061363	0.000000	-10.000000	0.108333	-10.116667	70.500000	1023.000000	1023.000000	2046.000000
18.700001	-0.081609	-48.230740	-14.641091	-8.760556	-14.998482	-9.830611	0.000000	-10.000000	0.100000	-9.616667	67.166664	1023.000000	1023.000000	2046.000000
18.719999	-0.080526	-47.590748	-14.380518	-8.665102	-14.909715	-9.635412	0.000000	-10.000000	0.091667	-9.050000	64.000000	1023.000000	1023.000000	2046.000000
18.740000	-0.080229	-47.415161	-14.230253	-8.684169	-14.886910	-9.613829	0.000000	-10.000000	0.083333	-8.516666	61.000000	1023.000000	1023.000000	2046.000000
18.760000	-0.080161	-47.375145	-14.302989	-8.783509	-14.753011	-9.535638	0.000000	-10.000000	0.075000	-8.083333	58.166668	1023.000000	1023.000000	2046.000000
18.780001	-0.079155	-46.780621	-14.443095	-8.339344	-14.327556	-9.670626	0.000000	-10.000000	0.075000	-7.816667	55.333332	1023.000000	1023.000000	2046.000000
18.799999	-0.079405	-46.928288	-14.214014	-8.581766	-14.764229	-9.368278	0.000000	-10.000000	0.075000	-7.683333	52.833332	1023.000000	1023.000000	2046.000000
18.820000	-0.079210	-46.813114	-14.306851	-8.318676	-14.801582	-9.386003	0.000000	-10.000000	0.066667	-7.533333	50.166668	1023.000000	1023.000000	2046.000000
18.840000	-0.080811	-47.759056	-14.548758	-8.411088	-15.093284	-9.705927	0.000000	-10.000000	0.058333	-7.266667	47.833332	1023.000000	1023.000000	2046.000000
18.860001	-0.082374	-48.683052	-14.859732	-8.665002	-15.302039	-9.856278	0.000000	-10.000000	0.050000	-6.850000	45.333332	1023.000000	1023.000000	2046.000000
18.879999	-0.084209	-49.767384	-15.156446	-9.044934	-15.492970	-10.073030	0.000000	-10.000000	0.050000	-6.116667	43.000000	1023.000000	1023.000000	2046.000000
18.900000	-0.086104	-50.887398	-15.353260	-9.415523	-15.660087	-10.458528	0.000000	-10.000000	0.050000	-5.500000	40.833332	1023.000000	1023.000000	2046.000000
18.920000	-0.088858	-52.515247	-15.700924	-9.857265	-16.112505	-10.844555	0.000000	-10.000000	0.050000	-4.783333	39.000000	1023.000000	1023.000000	2046.000000
18.940001	-0.090712	-53.611069	-16.223322	-9.952994	-16.269533	-11.165217	0.000000	-10.000000	0.050000	-4.183333	37.500000	1023.000000	1023.000000	2046.000000
18.959999	-0.091833	-54.273094	-16.571186	-10.072980	-16.444092	-11.184834	0.000000	-10.000000	0.050000	-3.616667	36.166668	1023.000000	1023.000000	2046.000000
18.980000	-0.092361	-54.585510	-16.727493	-10.036058	-16.503559	-11.318400	0.000000	-10.000000	0.050000	-3.466667	34.833332	1023.000000	1023.000000	2046.000000
19.000000	-0.093239	-55.103970	-16.926739	-10.101144	-16.626692	-11.449397	0.000000	-10.000000	0.050000	-3.750000	33.666668	1023.000000	1023.000000	2046.000000
19.020000	-0.093878	-55.482159	-17.146908	-10.016614	-16.673260	-11.645379	0.000000	-10.000000	0.050000	-4.133333	32.333332	1023.000000	1023.000000	2046.000000
19.040001	-0.094219	-55.683712	-17.373880	-9.990356	-16.737688	-11.581786	0.000000	-10.000000	0.050000	-4.350000	31.000000	1023.000000	1023.000000	2046.000000
19.059999	-0.094167	-55.652779	-17.524187	-9.929750	-16.708012	-11.490829	0.000000	-10.000000	0.050000	-4.266667	29.500000	1023.000000	1023.000000	2046.000000
19.080000	-0.093779	-55.423328	-17.470261	-9.820990	-16.671860	-11.460219	0.000000	-10.000000	0.058333	-4.033333	28.000000	1023.000000	1023.000000	2046.000000
19.100000	-0.093883	-55.484940	-17.474077	-9.805890	-16.707373	-11.497602	0.000000	-10.000000	0.058333	-3.783333	26.666666	1023.000000	1023.000000	2046.000000
19.120001	-0.094021	-55.566311	-17.565233	-9.755467	-16.732365	-11.513245	0.000000	-10.000000	0.058333	-3.533333	25.500000	1023.000000	1023.000000	2046.000000
19.139999	-0.093510	-55.264465	-17.638939	-9.649029	-16.640272	-11.336226	0.000000	-10.000000	0.050000	-3.266667	24.333334	1023.000000	1023.000000	2046.000000
19.160000	-0.092010	-54.378117	-17.383448	-9.468074	-16.447620	-11.078975	0.000000	-10.000000	0.050000	-3.016667	23.166666	1023.000000	1023.000000	2046.000000
19.180000	-0.090817	-53.673073	-17.066544	-9.367481	-16.358751	-10.880297	0.000000	-10.000000	0.050000	-3.000000	22.000000	1023.000000	1023.000000	2046.000000
19.200001	-0.090203	-53.310173	-16.945038	-9.346437	-16.233847	-10.784852	0.000000	-10.000000	0.050000	-3.200000	21.000000	1023.000000	1023.000000	2046.000000
19.219999	-0.090036	-53.211029	-16.874287	-9.382457	-16.212418	-10.741870	0.000000	-10.000000	0.058333	-3.383333	20.000000	1023.000000	1023.000000	2046.000000
19.240000	-0.089826	-53.087112	-16.877092	-9.451327	-16.163223	-10.595471	0.000000	-10.000000	0.058333	-3.483333	18.833334	1023.000000	1023.000000	2046.000000
19.260000	-0.089975	-53.175426	-16.863747	-9.516971	-16.167294	-10.627418	0.000000	-10.000000	0.058333	-3.583333	17.666666	1023.000000	1023.000000	2046.000000
19.280001	-0.090166	-53.288158	-16.899073	-9.694008	-15.998185	-10.696893	0.000000	-10.000000	0.050000	-3.783333	16.500000	1023.000000	1023.000000	2046.000000
19.299999	-0.091198	-53.897881	-16.674849	-10.037200	-16.286098	-10.899734	0.000000	-10.000000	0.050000	-3.816667	15.333333	1023.000000	1023.000000	2046.000000
19.320000	-0.092705	-54.788815	-16.678732	-10.330335	-16.573227	-11.206521	0.000000	-10.000000	0.050000	-3.550000	14.000000	1023.000000	1023.000000	2046.000000
19.340000	-0.093513	-55.266304	-16.874762	-10.504672	-16.655422	-11.231449	0.000000	-10.000000	0.050000	-3.016667	12.666667	1023.000000	1023.000000	2046.000000
19.360001	-0.093725	-55.391617	-16.895954	-10.540692	-16.690025	-11.264946	0.000000	-10.000000	0.050000	-2.516667	11.666667	1023.000000	1023.000000	2046.000000
19.379999	-0.093350	-55.169567	-16.793018	-10.582989	-16.554829	-11.238734	0.000000	-10.000000	0.050000	-2.183333	10.833333	1023.000000	1023.000000	2046.000000
19.400000	-0.093291	-55.134956	-16.599960	-10.677954	-16.582497	-11.274545	0.000000	-10.000000	0.041667	-2.116667	10.333333	1023.000000	1023.000000	2046.000000
19.420000	-0.093080	-55.010555	-16.558632	-10.713636	-16.533543	-11.204745	0.000000	-10.000000	0.050000	-2.166667	9.666667	1023.000000	1023.000000	2046.000000
19.440001	-0.092139	-54.453907	-16.450361	-10.534489	-16.422958	-11.046100	0.000000	-10.000000	0.050000	-2.183333	9.166667	1023.000000	1023.000000	2046.000000
19.459999	-0.090336	-53.388416	-16.182390	-10.318938	-16.107384	-10.779703	0.000000	-10.000000	0.058333	-2.000000	8.500000	1023.000000	1023.000000	2046.000000
19.480000	-0.088509	-52.308773	-15.876621	-10.075298	-15.772925	-10.583930	0.000000	-10.000000	0.041667	-1.416667	8.166667	1023.000000	1023.000000	2046.000000
19.500000	-0.087550	-51.742119	-15.570806	-10.076954	-15.663241	-10.431118	0.000000	-10.000000	0.041667	-0.716667	8.000000	1023.000000	1023.000000	2046.000000
19.520000	-0.087465	-51.691883	-15.445231	-10.085661	-15.739753	-10.421237	0.000000	-10.000000	0.041667	-0.166667	8.000000	1023.000000	1023.000000	2046.000000
19.540001	-0.086995	-51.413891	-15.429976	-10.160558	-15.734005	-10.089352	0.000000	-10.000000	0.041667	0.000000	8.000000	1023.000000	1023.000000	2046.000000
19.559999	-0.085526	-50.545773	-15.611402	-9.428012	-15.137262	-10.369096	0.000000	-10.000000	0.041667	0.000000	8.000000	1023.000000	1023.000000	2046.000000
19.580000	-0.085267	-50.392799	-15.443626	-9.484269	-15.371338	-10.093566	0.000000	-10.000000	0.033333	0.000000	8.000000	1023.000000	1023.000000	2046.000000
19.600000	-0.085666	-50.628628	-15.567983	-9.409912	-15.527664	-10.123071	0.000000	-10.000000	0.033333	0.000000	8.000000	1023.000000	1023.000000	2046.000000
19.620001	-0.087237	-51.557087	-15.610038	-9.612684	-15.895514	-10.438849	0.000000	-10.000000	0.025000	0.000000	8.000000	1023.000000	1023.000000	2046.000000
19.639999	-0.088992	-52.594330	-15.817652	-9.965778	-16.164669	-10.646232	0.000000	-10.000000	0.033333	0.000000	8.000000	1023.000000	1023.000000	2046.000000
19.660000	-0.090883	-53.712055	-16.092794	-10.326519	-16.413755	-10.878986	0.000000	-10.000000	0.033333	0.000000	8.000000	1023.000000	1023.000000	2046.000000
19.680000	-0.092513	-54.675434	-16.387146	-10.521147	-16.595587	-11.171556	0.000000	-10.000000	0.033333	0.000000	8.000000	1023.000000	1023.000000	2046.000000
19.700001	-0.093832	-55.454842	-16.792206	-10.688205	-16.597578	-11.376853	0.000000	-10.000000	0.033333	0.000000	8.000000	1023.000000	1023.000000	2046.000000
19.719999	-0.095189	-56.256508	-17.052483	-10.751369	-16.788460	-11.664198	0.000000	-10.000000	0.041667	0.000000	8.000000	1023.000000	1023.000000	2046.000000
19.740000	-0.096222	-56.867176	-17.316944	-10.834863	-16.910387	-11.804984	0.000000	-10.000000	0.050000	0.000000	8.000000	1023.000000	1023.000000	2046.000000
19.760000	-0.097032	-57.345997	-17.455238	-10.919555	-17.099998	-11.871206	0.000000	-10.000000	0.050000	0.000000	8.000000	1023.000000	1023.000000	2046.000000
19.780001	-0.097858	-57.833996	-17.685558	-10.912143	-17.271118	-11.965175	0.000000	-10.000000	0.050000	0.000000	8.000000	1023.000000	1023.000000	2046.000000
19.799999	-0.098397	-58.152634	-17.874367	-10.885694	-17.430758	-11.961817	0.000000	-10.000000	0.050000	-0.283333	8.000000	1023.000000	1023.000000	2046.000000
19.820000	-0.098182	-58.025814	-18.079990	-10.701875	-17.277246	-11.966701	0.000000	-10.000000	0.050000	-0.833333	8.000000	1023.000000	1023.000000	2046.000000
19.840000	-0.097467	-57.602837	-18.285347	-10.434200	-16.899839	-11.983448	0.000000	-10.000000	0.050000	-1.383333	8.000000	1023.000000	1023.000000	2046.000000
19.860001	-0.097445	-57.590042	-18.146173	-10.524124	-17.033195	-11.886546	0.000000	-10.000000	0.050000	-1.600000	8.000000	1023.000000	1023.000000	2046.000000
19.879999	-0.097904	-57.861305	-18.021873	-10.544905	-17.426460	-11.868067	0.000000	-10.000000	0.050000	-1.450000	8.000000	1023.000000	1023.000000	2046.000000
19.900000	-0.097919	-57.870338	-18.118483	-10.434390	-17.472992	-11.844474	0.000000	-10.000000	0.050000	-1.083333	8.000000	1023.000000	1023.000000	2046.000000
19.920000	-0.096585	-57.081604	-18.196211	-10.192490	-17.013687	-11.679215	0.000000	-10.000000	0.041667	-0.583333	8.000000	1023.000000	1023.000000	2046.000000
19.940001	-0.094954	-56.117657	-18.060478	-9.953629	-16.608530	-11.495021	0.000000	-10.000000	0.041667	-0.183333	8.000000	1023.000000	1023.000000	2046.000000
19.959999	-0.094182	-55.661701	-17.653255	-9.978798	-16.734255	-11.295393	0.000000	-10.000000	0.041667	-0.600000	8.000000	1023.000000	1023.000000	2046.000000
19.980000	-0.094042	-55.578884	-17.460758	-10.038532	-16.964157	-11.115436	0.000000	-10.000000	0.050000	-1.283333	8.000000	1023.000000	1023.000000	2046.000000
20.000000	-0.093549	-55.287724	-17.563097	-9.941536	-16.744820	-11.038274	0.000000	-10.000000	0.050000	-2.050000	7.666667	1023.000000	1023.000000	2046.000000
20.020000	-0.092378	-54.595486	-17.526199	-9.757634	-16.279621	-11.032029	0.000000	-10.000000	0.050000	-2.250000	7.166667	1023.000000	1023.000000	2046.000000
20.040001	-0.092731	-54.804070	-17.264425	-10.031238	-16.442505	-11.065900	0.000000	-10.000000	0.050000	-2.450000	6.333333	1023.000000	1023.000000	2046.000000
20.059999	-0.093890	-55.488743	-17.083317	-10.412201	-16.845257	-11.147970	0.000000	-10.000000	0.050000	-2.500000	5.666667	1023.000000	1023.000000	2046.000000
20.080000	-0.095370	-56.363941	-17.254601	-10.749254	-17.069822	-11.290266	0.000000	-10.000000	0.041667	-2.333333	4.833333	1023.000000	1023.000000	2046.000000
20.100000	-0.095430	-56.399055	-17.462744	-10.717639	-16.724272	-11.494400	0.000000	-10.000000	0.041667	-1.633333	4.333333	1023.000000	1023.000000	2046.000000
20.120001	-0.095359	-56.356937	-17.317867	-10.863515	-16.665281	-11.510272	0.000000	-10.000000	0.041667	-0.816667	4.000000	1023.000000	1023.000000	2046.000000
20.139999	-0.096243	-56.879696	-17.030909	-11.083287	-17.190243	-11.575256	0.000000	-10.000000	0.033333	-0.183333	4.000000	1023.000000	1023.000000	2046.000000
20.160000	-0.096813	-57.216270	-17.139277	-11.208037	-17.285475	-11.583481	0.000000	-10.000000	0.025000	0.000000	4.000000	1023.000000	1023.000000	2046.000000
20.180000	-0.095856	-56.650967	-17.248817	-10.995826	-16.822077	-11.584249	0.000000	-10.000000	0.025000	0.000000	4.000000	1023.000000	1023.000000	2046.000000
20.200001	-0.094286	-55.722836	-17.133255	-10.840809	-16.321518	-11.427256	0.000000	-10.000000	0.033333	0.750000	4.000000	1023.000000	1023.000000	2046.000000
20.219999	-0.093030	-54.980568	-16.617094	-10.828136	-16.326675	-11.208662	0.000000	-10.000000	0.025000	2.016667	4.000000	1023.000000	1023.000000	2046.000000
20.240000	-0.091795	-54.251003	-16.183702	-10.767409	-16.360449	-10.939444	0.000000	-10.000000	0.000000	3.883333	4.000000	1023.000000	1023.000000	2046.000000
20.260000	-0.091061	-53.817318	-15.902906	-10.813206	-16.451275	-10.649929	0.000000	-10.000000	-0.008333	5.633333	4.000000	1023.000000	1023.000000	2046.000000
20.280001	-0.089527	-52.910671	-16.000565	-10.555739	-15.841853	-10.512514	0.000000	-10.000000	-0.008333	7.233334	4.000000	1023.000000	1023.000000	2046.000000
20.299999	-0.087936	-51.970100	-16.019417	-10.382220	-15.235597	-10.332865	0.000000	-10.000000	-0.016667	8.566667	4.000000	1023.000000	1023.000000	2046.000000
20.320000	-0.086251	-50.974197	-15.573033	-10.287310	-15.064610	-10.049244	0.000000	-10.000000	-0.025000	9.616667	4.000000	1023.000000	1023.000000	2046.000000
20.340000	-0.086251	-50.974495	-15.408257	-10.116925	-15.281348	-10.167964	0.000000	-10.000000	-0.041667	10.516667	4.000000	1023.000000	1023.000000	2046.000000
20.360001	-0.086324	-51.017746	-15.371624	-10.099064	-15.603056	-9.944001	0.000000	-10.000000	-0.041667	11.300000	4.000000	1023.000000	1023.000000	2046.000000
20.379999	-0.086349	-51.032528	-15.826742	-9.844212	-15.311797	-10.049775	0.000000	-10.000000	-0.058333	11.933333	10.000000	1023.000000	1023.000000	2046.000000
20.400000	-0.086518	-51.131981	-15.997941	-9.911433	-15.089523	-10.133082	0.000000	-10.000000	-0.083333	13.466667	20.166666	1023.000000	1023.000000	2046.000000
20.420000	-0.087054	-51.449150	-15.884080	-10.257719	-15.186361	-10.120990	0.000000	-10.000000	-0.108333	14.783334	30.333334	1023.000000	1023.000000	2046.000000
20.440001	-0.088373	-52.228584	-15.834481	-10.680129	-15.518073	-10.195902	0.000000	-10.000000	-0.125000	15.900001	34.500000	1023.000000	1023.000000	2046.000000
20.459999	-0.090674	-53.588066	-16.042952	-11.015620	-15.990188	-10.539306	0.000000	-10.000000	-0.116667	15.700001	36.166668	1023.000000	1023.000000	2046.000000
20.480000	-0.091892	-54.308434	-16.601648	-11.034867	-15.835876	-10.836042	0.000000	-10.000000	-0.116667	15.883334	39.666668	1023.000000	1023.000000	2046.000000
20.500000	-0.092258	-54.524734	-17.017273	-11.057606	-15.519088	-10.930767	0.000000	-10.000000	-0.125000	16.116667	45.000000	1023.000000	1023.000000	2046.000000
20.520000	-0.092001	-54.372341	-17.013992	-11.097910	-15.449589	-10.810850	0.000000	-10.000000	-0.133333	16.616667	50.333332	1023.000000	1023.000000	2046.000000
20.540001	-0.092013	-54.379536	-16.853680	-11.128511	-15.717363	-10.679982	0.000000	-10.000000	-0.141667	16.833334	55.833332	1023.000000	1023.000000	2046.000000
20.559999	-0.092320	-54.561115	-16.807468	-11.116938	-15.986846	-10.649864	0.000000	-10.000000	-0.141667	16.966667	61.333332	1023.000000	1023.000000	2046.000000
20.580000	-0.091944	-54.339081	-17.081215	-10.949523	-15.668039	-10.640304	0.000000	-10.000000	-0.150000	17.133333	67.000000	1023.000000	1023.000000	2046.000000
20.600000	-0.090951	-53.752331	-17.387182	-10.687115	-15.130539	-10.547496	0.000000	-10.000000	-0.158333	17.316668	72.666664	1023.000000	1023.000000	2046.000000
20.620001	-0.089708	-53.017353	-17.295265	-10.499217	-14.842455	-10.380417	0.000000	-10.000000	-0.175000	17.866667	78.500000	1023.000000	1023.000000	2046.000000
20.639999	-0.088839	-52.503815	-16.898565	-10.488707	-15.078816	-10.037725	0.000000	-10.000000	-0.191667	18.500000	84.500000	1023.000000	1023.000000	2046.000000
20.660000	-0.088220	-52.138172	-16.679174	-10.431695	-15.217530	-9.809772	0.000000	-10.000000	-0.200000	19.116667	90.500000	1023.000000	1023.000000	2046.000000
20.680000	-0.086831	-51.317211	-16.827723	-10.057067	-14.683077	-9.749346	0.000000	-10.000000	-0.216667	19.616667	96.833336	1023.000000	1023.000000	2046.000000
20.700001	-0.084853	-50.147938	-16.808989	-9.692172	-14.051092	-9.595684	0.000000	-10.000000	-0.233333	20.016666	103.166664	1023.000000	1023.000000	2046.000000
20.719999	-0.082381	-48.687435	-16.472446	-9.494323	-13.550605	-9.170060	0.000000	-10.000000	-0.258333	20.416666	109.833336	1023.000000	1023.000000	2046.000000
20.740000	-0.080126	-47.354336	-15.780567	-9.305097	-13.540498	-8.728175	0.000000	-10.000000	-0.266667	20.700001	116.500000	1023.000000	1023.000000	2046.000000
20.760000	-0.078651	-46.483017	-15.199163	-9.227415	-13.612233	-8.444204	0.000000	-10.000000	-0.266667	21.016666	123.500000	1023.000000	1023.000000	2046.000000
20.780001	-0.077446	-45.770813	-14.979657	-9.205579	-13.361220	-8.224356	0.000000	-10.000000	-0.241667	21.033333	130.500000	1023.000000	1023.000000	2046.000000
20.799999	-0.076045	-44.942810	-15.098557	-8.982770	-12.624200	-8.237284	0.000000	-10.000000	-0.233333	21.100000	137.500000	1023.000000	1023.000000	2046.000000
20.820000	-0.074910	-44.271885	-15.038778	-8.945341	-12.083265	-8.204499	0.000000	-10.000000	-0.233333	21.016666	144.500000	1023.000000	1023.000000	2046.000000
20.840000	-0.073991	-43.728664	-14.523874	-9.116717	-12.123801	-7.964271	0.000000	-10.000000	-0.266667	21.183334	151.500000	1023.000000	1023.000000	2046.000000
20.860001	-0.074296	-43.909206	-13.978287	-9.356126	-12.641451	-7.933344	0.000000	-10.000000	-0.283333	21.300001	158.500000	1023.000000	1023.000000	2046.000000
20.879999	-0.074385	-43.961411	-13.857450	-9.494757	-12.668038	-7.941166	0.000000	-10.000000	-0.283333	21.700001	165.666672	1023.000000	1023.000000	2046.000000
20.900000	-0.073690	-43.551086	-14.116995	-9.300270	-12.045668	-8.088153	0.000000	-10.000000	-0.275000	22.116667	172.833328	1023.000000	1023.000000	2046.000000
20.920000	-0.072359	-42.764450	-14.013314	-9.224465	-11.592632	-7.934040	0.000000	-10.000000	-0.275000	22.300001	180.166672	1023.000000	1023.000000	2046.000000
20.940001	-0.070623	-41.738457	-13.451077	-9.095518	-11.546161	-7.645700	0.000000	-10.000000	-0.283333	22.283333	187.500000	1023.000000	1023.000000	2046.000000
20.959999	-0.068961	-40.756161	-12.846353	-8.964926	-11.650517	-7.294366	0.000000	-10.000000	-0.283333	22.200001	192.500000	1023.000000	1023.000000	2046.000000
20.980000	-0.067099	-39.655621	-12.506926	-8.761647	-11.373233	-7.013813	0.000000	-10.000000	-0.283333	22.366667	200.000000	1023.000000	1023.000000	2046.000000
21.000000	-0.064472	-38.102684	-12.387031	-8.324215	-10.573655	-6.817782	0.000000	-10.000000	-0.291667	22.600000	207.333328	1023.000000	1023.000000	2046.000000
21.020000	-0.061780	-36.512241	-12.106143	-7.995231	-9.905440	-6.505427	0.000000	-10.000000	-0.308333	22.850000	217.333328	1023.000000	1023.000000	2046.000000
21.040001	-0.059107	-34.932194	-11.541309	-7.739568	-9.598777	-6.052541	0.000000	-10.000000	-0.325000	23.216667	224.833328	1023.000000	1023.000000	2046.000000
21.059999	-0.057264	-33.842781	-10.791766	-7.598553	-9.771130	-5.681334	0.000000	-10.000000	-0.341667	23.450001	232.500000	1023.000000	1023.000000	2046.000000
21.080000	-0.055575	-32.844978	-10.371609	-7.456057	-9.631215	-5.386097	0.000000	-10.000000	-0.350000	23.616667	240.166672	1023.000000	1023.000000	2046.000000
21.100000	-0.052901	-31.264250	-10.627388	-6.588528	-8.546888	-5.501445	0.000000	-10.000000	-0.350000	23.483334	248.000000	1023.000000	1023.000000	2046.000000
21.120001	-0.052508	-31.031979	-10.685524	-6.639178	-8.449797	-5.257479	0.000000	-10.000000	-0.350000	23.416668	256.000000	1023.000000	1023.000000	2046.000000
21.139999	-0.050622	-29.917826	-10.332472	-6.243104	-8.492919	-4.849332	0.000000	-10.000000	-0.350000	23.433334	264.000000	1023.000000	1023.000000	2046.000000
21.160000	-0.050281	-29.716179	-9.811074	-6.185351	-9.015715	-4.704039	0.000000	-10.000000	-0.358333	23.683334	272.000000	1023.000000	1023.000000	2046.000000
21.180000	-0.050098	-29.608097	-9.868359	-6.227969	-8.799194	-4.712574	0.000000	-10.000000	-0.358333	23.700001	280.000000	1023.000000	1023.000000	2046.000000
21.200001	-0.050669	-29.945621	-10.226783	-6.380300	-8.334617	-5.003923	0.000000	-10.000000	-0.366667	23.983334	288.000000	1023.000000	1023.000000	2046.000000
21.219999	-0.051641	-30.519838	-10.363869	-6.556275	-8.297929	-5.301767	0.000000	-10.000000	-0.358333	23.966667	296.000000	1023.000000	1023.000000	2046.000000
21.240000	-0.053468	-31.599443	-10.180929	-6.872823	-9.093451	-5.452241	0.000000	-10.000000	-0.350000	24.100000	304.000000	1023.000000	1023.000000	2046.000000
21.260000	-0.054653	-32.300018	-10.195248	-7.002568	-9.509365	-5.592839	0.000000	-10.000000	-0.325000	23.816668	312.000000	1023.000000	1023.000000	2046.000000
21.280001	-0.054896	-32.443363	-10.716702	-6.867252	-9.062921	-5.796486	0.000000	-10.000000	-0.308333	23.650000	320.000000	1023.000000	1023.000000	2046.000000
21.299999	-0.054194	-32.028824	-10.971962	-6.682267	-8.567903	-5.806692	0.000000	-10.000000	-0.300000	23.300001	327.666656	1023.000000	1023.000000	2046.000000
21.320000	-0.053026	-31.338299	-10.502563	-6.572554	-8.773677	-5.489506	0.000000	-10.000000	-0.300000	23.050001	335.333344	1023.000000	1023.000000	2046.000000
21.340000	-0.051966	-30.712057	-10.139788	-6.353966	-8.880578	-5.337727	0.000000	-10.000000	-0.300000	22.750000	343.000000	1023.000000	1023.000000	2046.000000
21.360001	-0.050924	-30.095877	-10.322379	-6.021358	-8.368122	-5.384017	0.000000	-10.000000	-0.300000	22.833334	350.833344	1023.000000	1023.000000	2046.000000
21.379999	-0.050049	-29.579063	-10.553408	-5.759298	-7.849003	-5.417354	0.000000	-10.000000	-0.300000	22.750000	358.500000	1023.000000	1023.000000	2046.000000
21.400000	-0.048469	-28.645113	-10.240911	-5.582319	-7.754803	-5.067081	0.000000	-10.000000	-0.300000	22.683334	366.166656	1023.000000	1023.000000	2046.000000
21.420000	-0.046880	-27.706226	-9.665035	-5.450121	-7.908133	-4.682937	0.000000	-10.000000	-0.308333	22.750000	373.666656	1023.000000	1023.000000	2046.000000
21.440001	-0.045020	-26.606707	-9.157420	-5.203501	-7.880062	-4.365724	0.000000	-10.000000	-0.316667	22.850000	381.333344	1023.000000	1023.000000	2046.000000
21.459999	-0.043434	-25.669693	-9.186699	-4.875973	-7.330945	-4.276076	0.000000	-10.000000	-0.325000	23.083334	388.833344	1023.000000	1023.000000	2046.000000
21.480000	-0.041510	-24.532305	-9.180587	-4.517379	-6.667206	-4.167132	0.000000	-10.000000	-0.316667	22.866667	396.500000	1023.000000	1023.000000	2046.000000
21.500000	-0.039326	-23.241678	-8.687656	-4.136059	-6.516343	-3.901619	0.000000	-10.000000	-0.308333	22.816668	404.166656	1023.000000	1023.000000	2046.000000
21.520000	-0.036835	-21.769241	-7.776120	-4.037262	-6.693355	-3.262505	0.000000	-10.000000	-0.300000	22.950001	411.666656	1023.000000	1023.000000	2046.000000
21.540001	-0.034532	-20.408592	-7.407944	-3.711828	-6.204511	-3.084309	0.000000	-10.000000	-0.300000	22.800001	419.333344	1023.000000	1023.000000	2046.000000
21.559999	-0.033372	-19.723043	-7.497590	-3.542340	-5.545760	-3.137354	0.000000	-10.000000	-0.283333	22.600000	427.000000	1023.000000	1023.000000	2046.000000
21.580000	-0.032201	-19.030760	-7.159451	-3.488533	-5.341441	-3.041335	0.000000	-10.000000	-0.275000	22.133333	434.666656	1023.000000	1023.000000	2046.000000
21.600000	-0.031621	-18.687798	-6.512329	-3.715236	-5.643060	-2.817173	0.000000	-10.000000	-0.258333	22.016666	442.166656	1023.000000	1023.000000	2046.000000
21.620001	-0.030855	-18.235323	-6.090882	-3.834683	-5.602025	-2.707734	0.000000	-10.000000	-0.258333	21.733334	449.500000	1023.000000	1023.000000	2046.000000
21.639999	-0.030651	-18.114578	-5.999063	-3.861667	-5.396400	-2.857449	0.000000	-10.000000	-0.250000	21.533333	456.833344	1023.000000	1023.000000	2046.000000
21.660000	-0.030300	-17.907501	-6.124381	-3.890638	-4.970076	-2.922407	0.000000	-10.000000	-0.250000	21.500000	464.000000	1023.000000	1023.000000	2046.000000
21.680000	-0.029391	-17.370115	-5.886473	-3.799260	-4.798714	-2.885668	0.000000	-10.000000	-0.250000	21.700001	471.166656	1023.000000	1023.000000	2046.000000
21.700001	-0.027930	-16.506655	-5.160775	-3.849238	-5.055924	-2.440718	0.000000	-10.000000	-0.250000	21.600000	478.333344	1023.000000	1023.000000	2046.000000
21.719999	-0.025471	-15.053496	-4.535012	-3.617961	-4.858887	-2.041636	0.000000	-10.000000	-0.250000	21.283335	485.666656	1023.000000	1023.000000	2046.000000
21.740000	-0.023205	-13.714414	-4.188337	-3.310149	-4.416875	-1.799053	0.000000	-10.000000	-0.233333	21.000000	492.833344	1023.000000	1023.000000	2046.000000
21.760000	-0.020970	-12.393018	-3.953390	-2.912085	-3.794501	-1.733043	0.000000	-10.000000	-0.250000	20.983334	502.333344	1023.000000	1023.000000	2046.000000
21.780001	-0.018640	-11.016207	-3.636396	-2.680736	-3.320847	-1.378229	0.000000	-10.000000	-0.266667	21.100000	509.333344	1023.000000	1023.000000	2046.000000
21.799999	-0.016435	-9.712862	-3.149327	-2.468173	-3.128768	-0.966595	0.000000	-10.000000	-0.283333	21.416666	516.333313	1023.000000	1023.000000	2046.000000
21.820000	-0.014252	-8.423230	-2.506426	-2.238022	-3.085720	-0.593061	0.000000	-10.000000	-0.266667	21.600000	521.000000	1023.000000	1023.000000	2046.000000
21.840000	-0.012025	-7.106754	-2.049905	-1.962400	-2.813628	-0.280822	0.000000	-10.000000	-0.241667	21.666668	528.000000	1023.000000	1023.000000	2046.000000
21.860001	-0.009952	-5.881639	-1.718686	-1.719497	-2.406029	-0.037428	0.000000	-10.000000	-0.241667	21.250000	535.166687	1023.000000	1023.000000	2046.000000
21.879999	-0.007947	-4.696614	-1.876278	-0.946169	-1.552463	-0.321705	0.000000	-10.000000	-0.225000	20.850000	542.333313	1023.000000	1023.000000	2046.000000
21.900000	-0.007476	-4.418544	-1.595130	-0.885085	-1.942848	0.004519	0.000000	-10.000000	-0.233333	20.533333	549.500000	1023.000000	1023.000000	2046.000000
21.920000	-0.006093	-3.600793	-1.139928	-0.647512	-2.218731	0.405379	0.000000	-10.000000	-0.233333	20.533333	556.333313	1023.000000	1023.000000	2046.000000
21.940001	-0.005026	-2.970096	-0.971828	-0.419800	-2.001514	0.423046	0.000000	-10.000000	-0.258333	20.616667	563.166687	1023.000000	1023.000000	2046.000000
21.959999	-0.005052	-2.985967	-1.070670	-0.549872	-1.690302	0.324877	0.000000	-10.000000	-0.266667	20.733334	567.666687	1023.000000	1023.000000	2046.000000
21.980000	-0.006562	-3.877958	-1.398593	-0.856621	-1.576178	-0.046565	0.000000	-10.000000	-0.266667	20.799999	574.666687	1023.000000	1023.000000	2046.000000
22.000000	-0.009318	-5.507183	-1.684229	-1.282206	-2.123934	-0.416813	0.000000	-10.000000	-0.250000	20.600000	581.666687	1023.000000	1023.000000	2046.000000
22.020000	-0.010995	-6.498141	-1.732607	-1.463488	-2.676596	-0.625450	0.000000	-10.000000	-0.233333	20.299999	590.833313	1023.000000	1023.000000	2046.000000
22.040001	-0.011388	-6.730101	-1.824686	-1.409972	-2.757601	-0.737842	0.000000	-10.000000	-0.225000	19.783333	597.666687	1023.000000	1023.000000	2046.000000
22.059999	-0.011231	-6.637559	-2.055271	-1.317294	-2.435546	-0.829448	0.000000	-10.000000	-0.216667	19.550001	604.333313	1023.000000	1023.000000	2046.000000
22.080000	-0.011080	-6.548522	-2.268034	-1.120527	-2.265519	-0.894443	0.000000	-10.000000	-0.208333	19.383333	611.000000	1023.000000	1023.000000	2046.000000
22.100000	-0.010304	-6.089768	-2.022820	-0.860559	-2.407097	-0.799293	0.000000	-10.000000	-0.208333	19.466667	617.333313	1023.000000	1023.000000	2046.000000
22.120001	-0.008541	-5.047790	-1.678928	-0.573351	-2.324795	-0.470715	0.000000	-10.000000	-0.208333	19.450001	623.833313	1023.000000	1023.000000	2046.000000
22.139999	-0.006994	-4.133744	-1.605136	-0.241276	-1.956003	-0.331328	0.000000	-10.000000	-0.208333	19.483334	630.166687	1023.000000	1023.000000	2046.000000
22.160000	-0.006009	-3.551489	-1.654566	-0.033671	-1.595008	-0.268244	0.000000	-10.000000	-0.200000	19.283333	636.833313	1023.000000	1023.000000	2046.000000
22.180000	-0.005310	-3.138068	-1.587900	0.138807	-1.535503	-0.153473	0.000000	-10.000000	-0.191667	18.900000	643.166687	1023.000000	1023.000000	2046.000000
22.200001	-0.003988	-2.356749	-1.306211	0.374956	-1.481366	0.055872	0.000000	-10.000000	-0.175000	18.500000	649.666687	1023.000000	1023.000000	2046.000000
22.219999	-0.001922	-1.135646	-0.924929	0.741686	-1.263910	0.311508	0.000000	-10.000000	-0.158333	18.033333	656.000000	1023.000000	1023.000000	2046.000000
22.240000	0.000054	0.031922	-0.670966	1.021895	-0.872422	0.553415	0.000000	-10.000000	-0.150000	17.666666	662.333313	1023.000000	1023.000000	2046.000000
22.260000	0.001654	0.977678	-0.547042	1.278142	-0.482121	0.728700	0.000000	-10.000000	-0.133333	17.150000	668.166687	1023.000000	1023.000000	2046.000000
22.280001	0.003003	1.774755	-0.303671	1.563948	-0.363227	0.877706	0.000000	-10.000000	-0.116667	16.433334	673.833313	1023.000000	1023.000000	2046.000000
22.299999	0.004849	2.865822	0.282799	1.746960	-0.357216	1.193278	0.000000	-10.000000	-0.108333	15.733334	679.333313	1023.000000	1023.000000	2046.000000
22.320000	0.007070	4.178088	0.684883	1.999790	0.020914	1.472500	0.000000	-10.000000	-0.100000	14.750000	684.833313	1023.000000	1023.000000	2046.000000
22.340000	0.008281	4.893797	0.974308	2.095230	0.368013	1.456246	0.000000	-10.000000	-0.083333	13.933333	690.000000	1023.000000	1023.000000	2046.000000
22.360001	0.008257	4.879988	1.111546	1.939804	0.488767	1.339871	0.000000	-10.000000	-0.058333	12.933333	694.666687	1023.000000	1023.000000	2046.000000
22.379999	0.007256	4.288243	1.182675	1.559643	0.286425	1.259500	0.000000	-10.000000	-0.050000	12.066667	699.333313	1023.000000	1023.000000	2046.000000
22.400000	0.007248	4.283703	1.449301	1.292128	0.207157	1.335118	0.000000	-10.000000	-0.033333	11.566667	703.333313	1023.000000	1023.000000	2046.000000
22.420000	0.007671	4.533773	1.635772	1.210574	0.389979	1.297449	0.000000	-10.000000	-0.016667	11.033334	707.333313	1023.000000	1023.000000	2046.000000
22.440001	0.008021	4.740620	1.738522	1.140341	0.663209	1.198548	0.000000	-10.000000	0.000000	10.566667	711.000000	1023.000000	1023.000000	2046.000000
22.459999	0.008373	4.948599	1.878116	1.159916	0.758095	1.152472	0.000000	-10.000000	0.000000	9.883333	714.666687	1023.000000	1023.000000	2046.000000
22.480000	0.008724	5.156101	2.130862	1.087304	0.661847	1.276088	0.000000	-10.000000	0.000000	9.300000	718.166687	1023.000000	1023.000000	2046.000000
22.500000	0.010068	5.950161	2.512476	1.210711	0.743520	1.483453	0.000000	-10.000000	0.000000	8.683333	721.333313	1023.000000	1023.000000	2046.000000
22.520000	0.012211	7.216465	2.849478	1.493492	1.154224	1.719272	0.000000	-10.000000	0.000000	8.033333	724.500000	1023.000000	1023.000000	2046.000000
22.540001	0.014331	8.469369	3.175614	1.761219	1.677478	1.855057	0.000000	-10.000000	0.000000	7.566667	727.166687	1023.000000	1023.000000	2046.000000
22.559999	0.015858	9.371840	3.593341	1.939642	1.736231	2.102626	0.000000	-10.000000	0.000000	7.350000	729.833313	1023.000000	1023.000000	2046.000000
22.580000	0.017543	10.367809	3.995553	2.152491	1.851549	2.368217	0.000000	-10.000000	0.000000	7.333333	732.166687	1023.000000	1023.000000	2046.000000
22.600000	0.019275	11.391693	4.234467	2.382457	2.161964	2.612805	0.000000	-10.000000	0.000000	7.283333	734.833313	1023.000000	1023.000000	2046.000000
22.620001	0.020605	12.177617	4.481037	2.588613	2.425146	2.682822	0.000000	-10.000000	0.000000	6.883334	737.166687	1023.000000	1023.000000	2046.000000
22.639999	0.022289	13.172628	4.695792	2.924271	2.804245	2.748320	0.000000	-10.000000	0.008333	6.050000	739.500000	1023.000000	1023.000000	2046.000000
22.660000	0.021746	12.851692	4.669313	2.841756	2.569406	2.771217	0.000000	-10.000000	0.016667	5.033333	741.500000	1023.000000	1023.000000	2046.000000
22.680000	0.022096	13.058786	4.612914	3.126766	2.458240	2.860867	0.000000	-10.000000	0.033333	3.983333	743.500000	1023.000000	1023.000000	2046.000000
22.700001	0.021534	12.726392	4.499702	3.167380	2.295455	2.763854	0.000000	-10.000000	0.041667	3.066667	745.166687	1023.000000	1023.000000	2046.000000
22.719999	0.020274	11.981710	4.340582	2.949049	2.152916	2.539163	0.000000	-10.000000	0.050000	2.100000	746.500000	1023.000000	1023.000000	2046.000000
22.740000	0.018417	10.884663	4.054514	2.550839	2.043203	2.236106	0.000000	-10.000000	0.050000	1.133333	747.333313	1023.000000	1023.000000	2046.000000
22.760000	0.016035	9.476880	3.682544	2.159626	1.817293	1.817417	0.000000	-10.000000	0.050000	-0.166667	747.833313	1023.000000	1023.000000	2046.000000
22.780001	0.012980	7.671004	3.135805	1.767487	1.441169	1.326544	0.000000	-10.000000	0.050000	-1.283333	748.000000	1023.000000	1023.000000	2046.000000
22.799999	0.010070	5.951339	2.697024	1.453183	0.861558	0.939574	0.000000	-10.000000	0.050000	-2.283333	748.000000	1023.000000	1023.000000	2046.000000
22.820000	0.008290	4.899384	2.365262	1.284415	0.520621	0.729086	0.000000	-10.000000	0.050000	-2.966667	748.000000	1023.000000	1023.000000	2046.000000
22.840000	0.007182	4.244760	2.072913	1.207786	0.347299	0.616763	0.000000	-10.000000	0.050000	-3.716667	748.000000	1023.000000	1023.000000	2046.000000
22.860001	0.006687	3.952269	1.900771	1.245685	0.231296	0.574517	0.000000	-10.000000	0.066667	-4.466667	748.000000	1023.000000	1023.000000	2046.000000
22.879999	0.006653	3.931755	1.633234	1.537700	0.363335	0.397486	0.000000	-10.000000	0.066667	-5.183333	748.000000	1023.000000	1023.000000	2046.000000
22.900000	0.006568	3.881639	1.551406	1.652525	0.347336	0.330372	0.000000	-10.000000	0.066667	-5.916667	748.000000	1023.000000	1023.000000	2046.000000
22.920000	0.006528	3.857937	1.470193	1.710425	0.325386	0.351933	0.000000	-10.000000	0.058333	-6.666667	748.000000	1023.000000	1023.000000	2046.000000
22.940001	0.005927	3.502831	1.349067	1.754012	0.147678	0.252073	0.000000	-10.000000	0.075000	-7.500000	748.000000	1023.000000	1023.000000	2046.000000
22.959999	0.005702	3.369889	1.240106	1.803993	0.132634	0.193156	0.000000	-10.000000	0.100000	-8.333334	748.000000	1023.000000	1023.000000	2046.000000
22.980000	0.005592	3.305064	1.219918	1.727877	0.002790	0.354478	0.000000	-10.000000	0.108333	-9.033334	748.000000	1023.000000	1023.000000	2046.000000
23.000000	0.005571	3.292447	1.279555	1.795687	-0.128718	0.345924	0.000000	-10.000000	0.108333	-9.683333	740.333313	1023.000000	1023.000000	2046.000000
23.020000	0.006121	3.617348	1.178121	1.941017	0.108626	0.389584	0.000000	-10.000000	0.125000	-10.450001	731.666687	1023.000000	1023.000000	2046.000000
23.040001	0.006856	4.051762	1.247610	2.132474	0.216323	0.455355	0.000000	-10.000000	0.141667	-11.566667	721.666687	1023.000000	1023.000000	2046.000000
23.059999	0.007354	4.346034	1.275592	2.260225	0.277296	0.532920	0.000000	-10.000000	0.158333	-12.650001	718.000000	1023.000000	1023.000000	2046.000000
23.080000	0.007146	4.223396	1.304574	2.281830	0.129901	0.507091	0.000000	-10.000000	0.183333	-13.750000	713.666687	1023.000000	1023.000000	2046.000000
23.100000	0.006551	3.871856	1.444762	2.159795	-0.238738	0.506038	0.000000	-10.000000	0.216667	-14.750000	709.000000	1023.000000	1023.000000	2046.000000
23.120001	0.005402	3.192689	1.377572	1.977613	-0.459745	0.297248	0.000000	-10.000000	0.250000	-15.733334	704.000000	1023.000000	1023.000000	2046.000000
23.139999	0.003863	2.283115	1.154781	1.668621	-0.593209	0.052922	0.000000	-10.000000	0.258333	-16.766666	698.833313	1023.000000	1023.000000	2046.000000
23.160000	0.002134	1.261426	0.927903	1.330002	-0.737105	-0.259374	0.000000	-10.000000	0.266667	-17.383335	693.333313	1023.000000	1023.000000	2046.000000
23.180000	0.000403	0.237946	0.711900	0.971838	-0.962039	-0.483754	0.000000	-10.000000	0.283333	-18.033335	687.500000	1023.000000	1023.000000	2046.000000
23.200001	-0.001722	-1.017839	0.688136	0.614572	-1.541880	-0.778667	0.000000	-10.000000	0.300000	-18.500000	681.500000	1023.000000	1023.000000	2046.000000
23.219999	-0.003287	-1.942503	0.607252	0.334812	-1.938979	-0.945587	0.000000	-10.000000	0.325000	-19.116667	675.166687	1023.000000	1023.000000	2046.000000
23.240000	-0.004233	-2.501524	0.384315	0.232244	-1.989627	-1.128455	0.000000	-10.000000	0.358333	-19.916666	668.833313	1023.000000	1023.000000	2046.000000
23.260000	-0.004800	-2.836999	0.273479	0.142637	-2.059492	-1.193623	0.000000	-10.000000	0.383333	-20.716667	662.166687	1023.000000	1023.000000	2046.000000
23.280001	-0.005311	-3.138763	0.165253	0.138287	-2.188640	-1.253662	0.000000	-10.000000	0.416667	-21.616667	655.333313	1023.000000	1023.000000	2046.000000
23.299999	-0.005801	-3.428222	0.208604	0.057193	-2.465754	-1.228265	0.000000	-10.000000	0.433333	-22.300001	648.166687	1023.000000	1023.000000	2046.000000
23.320000	-0.005934	-3.506733	0.348973	0.067502	-2.687966	-1.235243	0.000000	-10.000000	0.441667	-23.000000	640.666687	1023.000000	1023.000000	2046.000000
23.340000	-0.005248	-3.101614	0.409523	0.215512	-2.622358	-1.104292	0.000000	-10.000000	0.441667	-23.350000	633.000000	1023.000000	1023.000000	2046.000000
23.360001	-0.004752	-2.808706	0.483100	0.453999	-2.646812	-1.098993	0.000000	-10.000000	0.458333	-23.816668	625.000000	1023.000000	1023.000000	2046.000000
23.379999	-0.004736	-2.798688	0.449017	0.473082	-2.702286	-1.018501	0.000000	-10.000000	0.500000	-24.166666	617.000000	1023.000000	1023.000000	2046.000000
23.400000	-0.005242	-3.097769	0.298110	0.399453	-2.791196	-1.004136	0.000000	-10.000000	0.533333	-24.900000	609.000000	1023.000000	1023.000000	2046.000000
23.420000	-0.005267	-3.112940	0.064989	0.696594	-2.688524	-1.185998	0.000000	-10.000000	0.550000	-25.466667	600.666687	1023.000000	1023.000000	2046.000000
23.440001	-0.006914	-4.086124	-0.157686	0.493347	-3.189094	-1.232691	0.000000	-10.000000	0.550000	-26.100000	592.166687	1023.000000	1023.000000	2046.000000
23.459999	-0.008175	-4.831159	-0.514328	0.616068	-3.650947	-1.281952	0.000000	-10.000000	0.566667	-26.500000	583.333313	1023.000000	1023.000000	2046.000000
23.480000	-0.010722	-6.336736	-0.953577	0.458118	-4.262321	-1.578955	0.000000	-10.000000	0.600000	-27.000000	574.500000	1023.000000	1023.000000	2046.000000
23.500000	-0.013731	-8.115113	-1.461540	0.022913	-4.716835	-1.959651	0.000000	-10.000000	0.633333	-27.366667	565.500000	1023.000000	1023.000000	2046.000000
23.520000	-0.016992	-10.042130	-2.010149	-0.529581	-5.116789	-2.385610	0.000000	-10.000000	0.650000	-27.583334	556.500000	1023.000000	1023.000000	2046.000000
23.540001	-0.020373	-12.040498	-2.602748	-1.066600	-5.485095	-2.886055	0.000000	-10.000000	0.641667	-27.750000	547.333313	1023.000000	1023.000000	2046.000000
23.559999	-0.023966	-14.163659	-3.254127	-1.529836	-5.939255	-3.440442	0.000000	-10.000000	0.641667	-27.866667	538.000000	1023.000000	1023.000000	2046.000000
23.580000	-0.027160	-16.051785	-3.903074	-1.832956	-6.418759	-3.896995	0.000000	-10.000000	0.641667	-27.933334	528.666687	1023.000000	1023.000000	2046.000000
23.600000	-0.029856	-17.644861	-4.370681	-2.078729	-6.997968	-4.197484	0.000000	-10.000000	0.650000	-27.900000	519.333313	1023.000000	1023.000000	2046.000000
23.620001	-0.032094	-18.967710	-4.838894	-2.204793	-7.403797	-4.520226	0.000000	-10.000000	0.650000	-28.016666	510.000000	1023.000000	1023.000000	2046.000000
23.639999	-0.033796	-19.973391	-5.251419	-2.187901	-7.700421	-4.833650	0.000000	-10.000000	0.658333	-28.366667	500.666656	1023.000000	1023.000000	2046.000000
23.660000	-0.035236	-20.824636	-5.649522	-2.240495	-7.874780	-5.059838	0.000000	-10.000000	0.666667	-28.616667	491.166656	1023.000000	1023.000000	2046.000000
23.680000	-0.036480	-21.559496	-6.054433	-2.184318	-7.986079	-5.334667	0.000000	-10.000000	0.675000	-28.900002	481.833344	1023.000000	1023.000000	2046.000000
23.700001	-0.037481	-22.151222	-6.484576	-2.284282	-8.016347	-5.366018	0.000000	-10.000000	0.683333	-28.866667	472.166656	1023.000000	1023.000000	2046.000000
23.719999	-0.038500	-22.753408	-6.694525	-2.277457	-8.274393	-5.507033	0.000000	-10.000000	0.691667	-29.033335	462.500000	1023.000000	1023.000000	2046.000000
23.740000	-0.039412	-23.292236	-6.822182	-2.373006	-8.566334	-5.530715	0.000000	-10.000000	0.691667	-29.000000	452.833344	1023.000000	1023.000000	2046.000000
23.760000	-0.040112	-23.706200	-6.967493	-2.394306	-8.713755	-5.630646	0.000000	-10.000000	0.675000	-29.166668	443.166656	1023.000000	1023.000000	2046.000000
23.780001	-0.040772	-24.096134	-7.203751	-2.403250	-8.726157	-5.762976	0.000000	-10.000000	0.666667	-29.016666	433.500000	1023.000000	1023.000000	2046.000000
23.799999	-0.040709	-24.058821	-7.348599	-2.441818	-8.639731	-5.628672	0.000000	-10.000000	0.675000	-28.833334	423.666656	1023.000000	1023.000000	2046.000000
23.820000	-0.040727	-24.069550	-7.436848	-2.375741	-8.689863	-5.567097	0.000000	-10.000000	0.683333	-28.900000	414.000000	1023.000000	1023.000000	2046.000000
23.840000	-0.040797	-24.111235	-7.373780	-2.436328	-8.883066	-5.418059	0.000000	-10.000000	0.683333	-28.966667	404.333344	1023.000000	1023.000000	2046.000000
23.860001	-0.041255	-24.381765	-7.450747	-2.425318	-9.042109	-5.463593	0.000000	-10.000000	0.675000	-28.833334	394.666656	1023.000000	1023.000000	2046.000000
23.879999	-0.042165	-24.919718	-7.762699	-2.542725	-9.066715	-5.547577	0.000000	-10.000000	0.675000	-28.566668	385.000000	1023.000000	1023.000000	2046.000000
23.900000	-0.043556	-25.741888	-8.160385	-2.727698	-9.170878	-5.682927	0.000000	-10.000000	0.675000	-28.433334	375.500000	1023.000000	1023.000000	2046.000000
23.920000	-0.045696	-27.006254	-8.337821	-3.114271	-9.681582	-5.872580	0.000000	-10.000000	0.675000	-28.633333	366.000000	1023.000000	1023.000000	2046.000000
23.940001	-0.047517	-28.082827	-8.393815	-3.475241	-10.051894	-6.161875	0.000000	-10.000000	0.666667	-28.550001	356.333344	1023.000000	1023.000000	2046.000000
23.959999	-0.049431	-29.213829	-8.652655	-3.825340	-10.278789	-6.457047	0.000000	-10.000000	0.658333	-28.450001	349.833344	1023.000000	1023.000000	2046.000000
23.980000	-0.051368	-30.358234	-8.901339	-4.086288	-10.576749	-6.793859	0.000000	-10.000000	0.641667	-28.000000	340.500000	1023.000000	1023.000000	2046.000000
24.000000	-0.052825	-31.219757	-9.242386	-4.338652	-10.748741	-6.889977	0.000000	-10.000000	0.641667	-27.650000	331.333344	1023.000000	1023.000000	2046.000000
24.020000	-0.053994	-31.910526	-9.367478	-4.589117	-11.071930	-6.882000	0.000000	-10.000000	0.625000	-27.250000	319.166656	1023.000000	1023.000000	2046.000000
24.040001	-0.054619	-32.279903	-9.452944	-4.607702	-11.160923	-7.058332	0.000000	-10.000000	0.600000	-27.100000	310.000000	1023.000000	1023.000000	2046.000000
24.059999	-0.055393	-32.737331	-9.625411	-4.674321	-11.258204	-7.179396	0.000000	-10.000000	0.566667	-27.033335	301.000000	1023.000000	1023.000000	2046.000000
24.080000	-0.055571	-32.842400	-9.749257	-4.686736	-11.222958	-7.183449	0.000000	-10.000000	0.550000	-26.866667	292.000000	1023.000000	1023.000000	2046.000000
24.100000	-0.055166	-32.602909	-9.718906	-4.685959	-11.186629	-7.011415	0.000000	-10.000000	0.550000	-26.600000	283.000000	1023.000000	1023.000000	2046.000000
24.120001	-0.054492	-32.204872	-9.525633	-4.667838	-11.181870	-6.829534	0.000000	-10.000000	0.541667	-26.250000	274.000000	1023.000000	1023.000000	2046.000000
24.139999	-0.054213	-32.039612	-9.375879	-4.634285	-11.254390	-6.775058	0.000000	-10.000000	0.541667	-25.783333	265.166656	1023.000000	1023.000000	2046.000000
24.160000	-0.054304	-32.093544	-9.463629	-4.633966	-11.178151	-6.817799	0.000000	-10.000000	0.525000	-25.350000	256.500000	1023.000000	1023.000000	2046.000000
24.180000	-0.054734	-32.347660	-9.779740	-4.753259	-11.075183	-6.739477	0.000000	-10.000000	0.516667	-24.833334	248.166672	1023.000000	1023.000000	2046.000000
24.200001	-0.055143	-32.589458	-9.662967	-4.783751	-11.388460	-6.754281	0.000000	-10.000000	0.491667	-24.366667	240.000000	1023.000000	1023.000000	2046.000000
24.219999	-0.055223	-32.636932	-9.741930	-4.740485	-11.326089	-6.828427	0.000000	-10.000000	0.491667	-24.000000	232.000000	1023.000000	1023.000000	2046.000000
24.240000	-0.055724	-32.933025	-10.001143	-4.575275	-11.418194	-6.938413	0.000000	-10.000000	0.500000	-23.716667	224.000000	1023.000000	1023.000000	2046.000000
24.260000	-0.057296	-33.861866	-10.335692	-4.665469	-11.723577	-7.137128	0.000000	-10.000000	0.500000	-23.550001	216.000000	1023.000000	1023.000000	2046.000000
24.280001	-0.059432	-35.124260	-10.831068	-4.929375	-11.982908	-7.380908	0.000000	-10.000000	0.466667	-23.116667	208.000000	1023.000000	1023.000000	2046.000000
24.299999	-0.062154	-36.733078	-11.308133	-5.461918	-12.333196	-7.629830	0.000000	-10.000000	0.425000	-22.533335	200.333328	1023.000000	1023.000000	2046.000000
24.320000	-0.065066	-38.453804	-11.546719	-6.030213	-12.858580	-8.018293	0.000000	-10.000000	0.383333	-21.783335	192.833328	1023.000000	1023.000000	2046.000000
24.340000	-0.067902	-40.129925	-12.057280	-6.428178	-13.111187	-8.533281	0.000000	-10.000000	0.375000	-21.100000	185.666672	1023.000000	1023.000000	2046.000000
24.360001	-0.070678	-41.770435	-12.551929	-6.736177	-13.478905	-9.003424	0.000000	-10.000000	0.358333	-20.283333	178.500000	1023.000000	1023.000000	2046.000000
24.379999	-0.072687	-42.957962	-13.113784	-6.902618	-13.728194	-9.213368	0.000000	-10.000000	0.358333	-19.700001	171.666672	1023.000000	1023.000000	2046.000000
24.400000	-0.074192	-43.847622	-13.368793	-7.018578	-14.074007	-9.386242	0.000000	-10.000000	0.350000	-19.200001	165.000000	1023.000000	1023.000000	2046.000000
24.420000	-0.075214	-44.451492	-13.636172	-7.104164	-14.195370	-9.515786	0.000000	-10.000000	0.333333	-19.083334	158.666672	1023.000000	1023.000000	2046.000000
24.440001	-0.076399	-45.152073	-13.974114	-7.185109	-14.286862	-9.705989	0.000000	-10.000000	0.300000	-18.783333	152.166672	1023.000000	1023.000000	2046.000000
24.459999	-0.077344	-45.710411	-14.300076	-7.182944	-14.325530	-9.901859	0.000000	-10.000000	0.266667	-18.400000	145.833328	1023.000000	1023.000000	2046.000000
24.480000	-0.077994	-46.094639	-14.665003	-7.149340	-14.317325	-9.962974	0.000000	-10.000000	0.250000	-17.883333	139.500000	1023.000000	1023.000000	2046.000000
24.500000	-0.078478	-46.380344	-14.660811	-7.252241	-14.616266	-9.851025	0.000000	-10.000000	0.250000	-17.483334	133.666672	1023.000000	1023.000000	2046.000000
24.520000	-0.078611	-46.459339	-14.684790	-7.272542	-14.672519	-9.829489	0.000000	-10.000000	0.250000	-17.016666	128.000000	1023.000000	1023.000000	2046.000000
24.540001	-0.078932	-46.648716	-14.781766	-7.281661	-14.668226	-9.917063	0.000000	-10.000000	0.241667	-16.600000	122.333336	1023.000000	1023.000000	2046.000000
24.559999	-0.079229	-46.824120	-14.934153	-7.277623	-14.688011	-9.924334	0.000000	-10.000000	0.233333	-16.116667	116.833336	1023.000000	1023.000000	2046.000000
24.580000	-0.078551	-46.423817	-14.960299	-7.272590	-14.579126	-9.611800	0.000000	-10.000000	0.216667	-15.816667	111.333336	1023.000000	1023.000000	2046.000000
24.600000	-0.077634	-45.881557	-14.777637	-7.183908	-14.499043	-9.420970	0.000000	-10.000000	0.208333	-15.466667	106.166664	1023.000000	1023.000000	2046.000000
24.620001	-0.077171	-45.607822	-14.644005	-7.227958	-14.439258	-9.296602	0.000000	-10.000000	0.200000	-15.116667	101.000000	1023.000000	1023.000000	2046.000000
24.639999	-0.077456	-45.776550	-14.715588	-7.328613	-14.453046	-9.279304	0.000000	-10.000000	0.200000	-14.766667	96.000000	1023.000000	1023.000000	2046.000000
24.660000	-0.078061	-46.134193	-14.914182	-7.408700	-14.515846	-9.295465	0.000000	-10.000000	0.208333	-14.400001	91.000000	1023.000000	1023.000000	2046.000000
24.680000	-0.078743	-46.537315	-14.905024	-7.540078	-14.714237	-9.377975	0.000000	-10.000000	0.216667	-14.316667	86.166664	1023.000000	1023.000000	2046.000000
24.700001	-0.079685	-47.094051	-15.043854	-7.888361	-14.686880	-9.474957	0.000000	-10.000000	0.216667	-14.000000	81.333336	1023.000000	1023.000000	2046.000000
24.719999	-0.081565	-48.205055	-15.114457	-8.235016	-14.988073	-9.867509	0.000000	-10.000000	0.208333	-13.716667	76.666664	1023.000000	1023.000000	2046.000000
24.740000	-0.083126	-49.127525	-15.379592	-8.527916	-15.200363	-10.019653	0.000000	-10.000000	0.183333	-13.083333	72.166664	1023.000000	1023.000000	2046.000000
24.760000	-0.083717	-49.476475	-15.378584	-8.716810	-15.335949	-10.045130	0.000000	-10.000000	0.158333	-12.466666	67.666664	1023.000000	1023.000000	2046.000000
24.780001	-0.084468	-49.920822	-15.356160	-8.846916	-15.473790	-10.243955	0.000000	-10.000000	0.125000	-11.783334	63.500000	1023.000000	1023.000000	2046.000000
24.799999	-0.085516	-50.540039	-15.502877	-9.094234	-15.571813	-10.371116	0.000000	-10.000000	0.108333	-11.266666	59.500000	1023.000000	1023.000000	2046.000000
24.820000	-0.085850	-50.737068	-15.618746	-9.055103	-15.647716	-10.415504	0.000000	-10.000000	0.100000	-10.833334	55.833332	1023.000000	1023.000000	2046.000000
24.840000	-0.085087	-50.286205	-15.455277	-8.999854	-15.565091	-10.265982	0.000000	-10.000000	0.108333	-10.500000	52.333332	1023.000000	1023.000000	2046.000000
24.860001	-0.084085	-49.694412	-15.250559	-8.950450	-15.377572	-10.115833	0.000000	-10.000000	0.108333	-10.066668	48.666668	1023.000000	1023.000000	2046.000000
24.879999	-0.083320	-49.241940	-14.989204	-8.924573	-15.280882	-10.047281	0.000000	-10.000000	0.108333	-9.650001	45.333332	1023.000000	1023.000000	2046.000000
24.900000	-0.082530	-48.775238	-14.901236	-8.878643	-15.210835	-9.784525	0.000000	-10.000000	0.100000	-9.116667	42.000000	1023.000000	1023.000000	2046.000000
24.920000	-0.081702	-48.285683	-14.784822	-8.731079	-15.092107	-9.677673	0.000000	-10.000000	0.100000	-8.750000	40.000000	1023.000000	1023.000000	2046.000000
24.940001	-0.080826	-47.767872	-14.636098	-8.674389	-14.904114	-9.553271	0.000000	-10.000000	0.091667	-8.133333	37.166668	1023.000000	1023.000000	2046.000000
24.959999	-0.080106	-47.342873	-14.525481	-8.530981	-14.696521	-9.589889	0.000000	-10.000000	0.083333	-7.716667	35.333332	1023.000000	1023.000000	2046.000000
24.980000	-0.080422	-47.529499	-14.586165	-8.510093	-14.660726	-9.772514	0.000000	-10.000000	0.083333	-7.200000	31.833334	1023.000000	1023.000000	2046.000000
25.000000	-0.080467	-47.556198	-14.664919	-8.428860	-14.880285	-9.582133	0.000000	-10.000000	0.083333	-7.133333	29.500000	1023.000000	1023.000000	2046.000000
25.020000	-0.080838	-47.774979	-14.877795	-8.270260	-15.045416	-9.581507	0.000000	-10.000000	0.083333	-6.883333	26.166666	1023.000000	1023.000000	2046.000000
25.040001	-0.081710	-48.290367	-15.069666	-8.364056	-15.110039	-9.746606	0.000000	-10.000000	0.066667	-6.550000	23.833334	1023.000000	1023.000000	2046.000000
25.059999	-0.083546	-49.375816	-15.256417	-8.750900	-15.315389	-10.053108	0.000000	-10.000000	0.058333	-6.183333	22.166666	1023.000000	1023.000000	2046.000000
25.080000	-0.085962	-50.803520	-15.530174	-9.309738	-15.603743	-10.359863	0.000000	-10.000000	0.050000	-5.500000	20.333334	1023.000000	1023.000000	2046.000000
25.100000	-0.088685	-52.412987	-15.969297	-9.691082	-16.022524	-10.730085	0.000000	-10.000000	0.050000	-4.766666	18.666666	1023.000000	1023.000000	2046.000000
25.120001	-0.090158	-53.283611	-16.344915	-9.755116	-16.126001	-11.057580	0.000000	-10.000000	0.050000	-3.666667	16.666666	1023.000000	1023.000000	2046.000000
25.139999	-0.091190	-53.893208	-16.576693	-9.867537	-16.233444	-11.215535	0.000000	-10.000000	0.050000	-3.050000	15.500000	1023.000000	1023.000000	2046.000000
25.160000	-0.092543	-54.693119	-16.805248	-10.055294	-16.448164	-11.384412	0.000000	-10.000000	0.050000	-2.866667	14.500000	1023.000000	1023.000000	2046.000000
25.180000	-0.093793	-55.431496	-17.086634	-10.140238	-16.692003	-11.512620	0.000000	-10.000000	0.050000	-3.050000	13.833333	1023.000000	1023.000000	2046.000000
25.200001	-0.094478	-55.836411	-17.354496	-10.022091	-16.815781	-11.644041	0.000000	-10.000000	0.050000	-3.583333	12.666667	1023.000000	1023.000000	2046.000000
25.219999	-0.094298	-55.730129	-17.508888	-9.913892	-16.703566	-11.603781	0.000000	-10.000000	0.050000	-3.916667	11.333333	1023.000000	1023.000000	2046.000000
25.240000	-0.094010	-55.559994	-17.559965	-9.817931	-16.606810	-11.575287	0.000000	-10.000000	0.050000	-4.150000	9.666667	1023.000000	1023.000000	2046.000000
25.260000	-0.094285	-55.722446	-17.635134	-9.883959	-16.625214	-11.578139	0.000000	-10.000000	0.050000	-3.966667	8.333333	1023.000000	1023.000000	2046.000000
25.280001	-0.094689	-55.961025	-17.737566	-9.876838	-16.733728	-11.612894	0.000000	-10.000000	0.050000	-3.783333	7.500000	1023.000000	1023.000000	2046.000000
25.299999	-0.094937	-56.107567	-17.779406	-9.883868	-16.927797	-11.516496	0.000000	-10.000000	0.050000	-3.450000	6.166667	1023.000000	1023.000000	2046.000000
25.320000	-0.094129	-55.630123	-17.807692	-9.663340	-16.729439	-11.429653	0.000000	-10.000000	0.050000	-3.000000	5.000000	1023.000000	1023.000000	2046.000000
25.340000	-0.092762	-54.822330	-17.704645	-9.499249	-16.398952	-11.219483	0.000000	-10.000000	0.050000	-2.400000	3.666667	1023.000000	1023.000000	2046.000000
25.360001	-0.091689	-54.188137	-17.435505	-9.469831	-16.246262	-11.036540	0.000000	-10.000000	0.050000	-1.933333	3.166667	1023.000000	1023.000000	2046.000000
25.379999	-0.091411	-54.024151	-17.292194	-9.487077	-16.334496	-10.910384	0.000000	-10.000000	0.050000	-1.150000	3.000000	1023.000000	1023.000000	2046.000000
25.400000	-0.091091	-53.834564	-17.133944	-9.485059	-16.458834	-10.756727	0.000000	-10.000000	0.050000	-0.516667	3.000000	1023.000000	1023.000000	2046.000000
25.420000	-0.090382	-53.415859	-17.135939	-9.456756	-16.205828	-10.617337	0.000000	-10.000000	0.058333	0.783333	3.000000	1023.000000	1023.000000	2046.000000
25.440001	-0.089772	-53.055325	-17.159494	-9.474285	-15.826927	-10.594619	0.000000	-10.000000	0.041667	2.016667	3.000000	1023.000000	1023.000000	2046.000000
25.459999	-0.090248	-53.336372	-16.977362	-9.813837	-15.907711	-10.637462	0.000000	-10.000000	0.025000	3.666667	3.000000	1023.000000	1023.000000	2046.000000
25.480000	-0.091769	-54.235672	-17.006920	-10.259678	-16.229677	-10.739396	0.000000	-10.000000	-0.008333	5.000000	3.000000	1023.000000	1023.000000	2046.000000
25.500000	-0.092857	-54.878372	-16.944300	-10.522344	-16.513506	-10.898221	0.000000	-10.000000	-0.008333	6.350000	3.000000	1023.000000	1023.000000	2046.000000
25.520000	-0.092795	-54.842106	-17.026838	-10.517161	-16.283712	-11.014394	0.000000	-10.000000	-0.008333	7.733334	3.000000	1023.000000	1023.000000	2046.000000
25.540001	-0.092495	-54.664291	-16.944529	-10.660904	-16.115635	-10.943223	0.000000	-10.000000	-0.008333	9.016666	3.000000	1023.000000	1023.000000	2046.000000
25.559999	-0.092782	-54.834309	-16.796375	-10.806143	-16.216208	-11.015581	0.000000	-10.000000	-0.025000	10.116667	3.000000	1023.000000	1023.000000	2046.000000
25.580000	-0.093120	-55.034100	-16.750650	-10.964840	-16.416780	-10.901831	0.000000	-10.000000	-0.041667	11.000000	3.000000	1023.000000	1023.000000	2046.000000
25.600000	-0.092091	-54.425827	-16.715916	-10.802228	-16.117231	-10.790453	0.000000	-10.000000	-0.050000	11.516666	3.000000	1023.000000	1023.000000	2046.000000
25.620001	-0.090003	-53.191574	-16.538412	-10.541013	-15.556187	-10.555964	0.000000	-10.000000	-0.058333	12.133333	10.000000	1023.000000	1023.000000	2046.000000
25.639999	-0.087893	-51.944828	-16.057192	-10.429983	-15.225961	-10.231692	0.000000	-10.000000	-0.075000	12.866667	18.333334	1023.000000	1023.000000	2046.000000
25.660000	-0.086548	-51.150047	-15.679482	-10.400906	-15.163716	-9.905942	0.000000	-10.000000	-0.100000	13.850000	28.333334	1023.000000	1023.000000	2046.000000
25.680000	-0.085662	-50.626392	-15.384340	-10.323677	-15.237028	-9.681348	0.000000	-10.000000	-0.125000	14.633333	32.833332	1023.000000	1023.000000	2046.000000
25.700001	-0.084026	-49.659248	-15.330535	-10.071157	-14.776978	-9.480579	0.000000	-10.000000	-0.141667	15.150000	37.666668	1023.000000	1023.000000	2046.000000
25.719999	-0.082058	-48.496483	-15.204615	-9.900076	-14.186910	-9.204882	0.000000	-10.000000	-0.150000	15.450000	42.500000	1023.000000	1023.000000	2046.000000
25.740000	-0.080724	-47.707851	-14.825290	-9.765981	-14.074708	-9.041875	0.000000	-10.000000	-0.133333	15.750000	47.666668	1023.000000	1023.000000	2046.000000
25.760000	-0.080596	-47.632027	-14.621818	-9.769512	-14.372104	-8.868593	0.000000	-10.000000	-0.116667	15.966666	51.166668	1023.000000	1023.000000	2046.000000
25.780001	-0.079732	-47.121651	-14.801480	-9.347114	-14.179994	-8.793063	0.000000	-10.000000	-0.116667	16.299999	56.500000	1023.000000	1023.000000	2046.000000
25.799999	-0.079235	-46.828007	-15.061715	-9.048891	-13.867177	-8.850223	0.000000	-10.000000	-0.133333	16.450001	60.000000	1023.000000	1023.000000	2046.000000
25.820000	-0.079584	-47.034172	-15.069378	-9.187534	-13.875187	-8.902073	0.000000	-10.000000	-0.150000	16.966667	67.166664	1023.000000	1023.000000	2046.000000
25.840000	-0.080726	-47.709183	-15.060645	-9.594058	-14.064711	-8.989769	0.000000	-10.000000	-0.150000	17.200001	72.833336	1023.000000	1023.000000	2046.000000
25.860001	-0.082913	-49.001873	-15.167562	-10.063797	-14.560129	-9.210384	0.000000	-10.000000	-0.150000	17.333334	80.500000	1023.000000	1023.000000	2046.000000
25.879999	-0.084699	-50.057083	-15.556455	-10.243300	-14.704925	-9.552404	0.000000	-10.000000	-0.150000	17.250000	86.166664	1023.000000	1023.000000	2046.000000
25.900000	-0.085356	-50.445461	-15.958817	-10.223660	-14.525745	-9.737238	0.000000	-10.000000	-0.150000	17.266666	91.833336	1023.000000	1023.000000	2046.000000
25.920000	-0.085230	-50.370808	-16.104225	-10.233985	-14.304982	-9.727616	0.000000	-10.000000	-0.150000	17.383333	95.500000	1023.000000	1023.000000	2046.000000
25.940001	-0.085175	-50.338623	-16.061829	-10.217207	-14.399375	-9.660213	0.000000	-10.000000	-0.150000	17.316668	99.500000	1023.000000	1023.000000	2046.000000
25.959999	-0.085398	-50.470413	-16.000275	-10.222836	-14.636469	-9.610832	0.000000	-10.000000	-0.141667	17.283333	103.500000	1023.000000	1023.000000	2046.000000
25.980000	-0.085372	-50.455074	-16.178318	-10.133826	-14.579035	-9.563895	0.000000	-10.000000	-0.141667	17.233334	111.166664	1023.000000	1023.000000	2046.000000
26.000000	-0.084448	-49.908531	-16.333334	-9.800254	-14.218888	-9.556055	0.000000	-10.000000	-0.141667	17.216667	116.833336	1023.000000	1023.000000	2046.000000
26.020000	-0.083130	-49.129879	-16.282761	-9.534428	-13.896192	-9.416498	0.000000	-10.000000	-0.150000	17.350000	122.500000	1023.000000	1023.000000	2046.000000
26.040001	-0.081889	-48.396290	-16.128307	-9.454581	-13.724606	-9.088795	0.000000	-10.000000	-0.158333	17.450001	128.500000	1023.000000	1023.000000	2046.000000
26.059999	-0.081318	-48.058849	-15.844906	-9.380357	-13.955091	-8.878495	0.000000	-10.000000	-0.158333	17.633333	136.333328	1023.000000	1023.000000	2046.000000
26.080000	-0.080681	-47.682396	-15.642069	-9.288841	-14.077792	-8.673695	0.000000	-10.000000	-0.158333	17.666666	142.166672	1023.000000	1023.000000	2046.000000
26.100000	-0.079163	-46.785519	-15.752731	-8.882049	-13.528225	-8.622512	0.000000	-10.000000	-0.158333	17.816668	145.833328	1023.000000	1023.000000	2046.000000
26.120001	-0.076628	-45.287209	-15.583179	-8.524422	-12.871206	-8.308401	0.000000	-10.000000	-0.166667	18.033333	149.666672	1023.000000	1023.000000	2046.000000
26.139999	-0.074362	-43.948166	-15.218893	-8.218104	-12.512143	-7.999025	0.000000	-10.000000	-0.183333	18.000000	157.833328	1023.000000	1023.000000	2046.000000
26.160000	-0.072681	-42.954285	-14.691861	-8.117919	-12.503955	-7.640551	0.000000	-10.000000	-0.191667	17.900000	164.166672	1023.000000	1023.000000	2046.000000
26.180000	-0.071495	-42.253357	-14.262711	-8.124371	-12.546663	-7.319613	0.000000	-10.000000	-0.191667	17.883333	170.166672	1023.000000	1023.000000	2046.000000
26.200001	-0.070516	-41.674927	-14.126378	-7.990777	-12.304457	-7.253317	0.000000	-10.000000	-0.200000	17.966667	174.000000	1023.000000	1023.000000	2046.000000
26.219999	-0.069521	-41.086845	-14.222854	-7.919386	-11.754001	-7.190603	0.000000	-10.000000	-0.183333	18.000000	180.000000	1023.000000	1023.000000	2046.000000
26.240000	-0.069101	-40.838871	-14.009217	-7.971138	-11.612518	-7.245996	0.000000	-10.000000	-0.175000	17.850000	186.333328	1023.000000	1023.000000	2046.000000
26.260000	-0.068639	-40.565498	-13.765870	-8.099647	-11.523023	-7.176958	0.000000	-10.000000	-0.158333	17.783333	194.166672	1023.000000	1023.000000	2046.000000
26.280001	-0.068785	-40.652176	-13.499591	-8.363658	-11.726513	-7.062413	0.000000	-10.000000	-0.158333	17.833334	201.833328	1023.000000	1023.000000	2046.000000
26.299999	-0.069055	-40.811554	-13.135217	-8.566718	-12.124821	-6.984799	0.000000	-10.000000	-0.158333	17.833334	207.500000	1023.000000	1023.000000	2046.000000
26.320000	-0.068593	-40.538723	-13.263833	-8.435001	-11.777235	-7.062654	0.000000	-10.000000	-0.150000	17.933332	211.500000	1023.000000	1023.000000	2046.000000
26.340000	-0.067481	-39.881451	-13.275532	-8.227110	-11.336887	-7.041921	0.000000	-10.000000	-0.158333	17.833334	217.500000	1023.000000	1023.000000	2046.000000
26.360001	-0.065612	-38.776630	-12.962243	-8.026445	-10.978791	-6.809152	0.000000	-10.000000	-0.175000	17.683334	225.500000	1023.000000	1023.000000	2046.000000
26.379999	-0.063658	-37.621746	-12.486616	-7.876908	-10.854637	-6.403585	0.000000	-10.000000	-0.191667	17.500000	231.500000	1023.000000	1023.000000	2046.000000
26.400000	-0.061963	-36.620171	-11.773038	-7.727283	-11.038828	-6.081022	0.000000	-10.000000	-0.183333	17.733334	235.500000	1023.000000	1023.000000	2046.000000
26.420000	-0.059908	-35.405422	-11.435779	-7.503678	-10.687488	-5.778480	0.000000	-10.000000	-0.175000	18.016668	239.500000	1023.000000	1023.000000	2046.000000
26.440001	-0.057661	-34.077724	-11.361793	-7.125356	-10.006823	-5.583752	0.000000	-10.000000	-0.183333	18.583334	247.500000	1023.000000	1023.000000	2046.000000
26.459999	-0.055567	-32.840183	-11.243993	-6.841183	-9.412853	-5.342156	0.000000	-10.000000	-0.208333	18.866667	253.500000	1023.000000	1023.000000	2046.000000
26.480000	-0.053659	-31.712221	-10.873014	-6.576721	-9.142396	-5.120090	0.000000	-10.000000	-0.233333	19.233334	259.833344	1023.000000	1023.000000	2046.000000
26.500000	-0.051958	-30.707132	-10.283935	-6.564426	-9.211796	-4.646976	0.000000	-10.000000	-0.225000	19.383333	264.166656	1023.000000	1023.000000	2046.000000
26.520000	-0.050548	-29.873886	-9.949506	-6.148483	-9.175806	-4.600092	0.000000	-10.000000	-0.216667	19.416666	270.833344	1023.000000	1023.000000	2046.000000
26.540001	-0.049452	-29.226351	-9.928065	-5.845642	-9.053316	-4.399327	0.000000	-10.000000	-0.208333	19.350000	277.166656	1023.000000	1023.000000	2046.000000
26.559999	-0.048487	-28.656061	-10.321299	-5.383410	-8.609070	-4.342284	0.000000	-10.000000	-0.208333	19.183334	283.666656	1023.000000	1023.000000	2046.000000
26.580000	-0.048200	-28.486313	-10.362560	-5.233409	-8.465918	-4.424425	0.000000	-10.000000	-0.216667	19.000000	290.000000	1023.000000	1023.000000	2046.000000
26.600000	-0.048127	-28.443050	-10.149080	-5.401614	-8.534911	-4.357445	0.000000	-10.000000	-0.208333	19.100000	296.333344	1023.000000	1023.000000	2046.000000
26.620001	-0.049254	-29.109272	-9.895478	-5.856006	-9.004170	-4.353617	0.000000	-10.000000	-0.208333	19.300001	304.833344	1023.000000	1023.000000	2046.000000
26.639999	-0.051315	-30.327198	-10.031380	-6.185177	-9.426759	-4.683881	0.000000	-10.000000	-0.200000	19.633333	311.166656	1023.000000	1023.000000	2046.000000
26.660000	-0.053354	-31.532431	-10.660356	-6.219639	-9.456998	-5.195438	0.000000	-10.000000	-0.200000	19.450001	317.666656	1023.000000	1023.000000	2046.000000
26.680000	-0.054108	-31.977852	-11.064677	-6.214155	-9.278508	-5.420511	0.000000	-10.000000	-0.200000	19.133333	322.000000	1023.000000	1023.000000	2046.000000
26.700001	-0.053653	-31.708656	-11.144175	-6.062560	-9.105532	-5.396391	0.000000	-10.000000	-0.200000	18.833334	328.333344	1023.000000	1023.000000	2046.000000
26.719999	-0.052901	-31.264555	-10.877104	-5.901525	-9.270039	-5.215888	0.000000	-10.000000	-0.183333	18.616667	334.833344	1023.000000	1023.000000	2046.000000
26.740000	-0.052259	-30.884893	-10.545617	-5.802486	-9.552165	-4.984626	0.000000	-10.000000	-0.175000	18.383335	341.166656	1023.000000	1023.000000	2046.000000
26.760000	-0.051723	-30.568142	-10.651379	-5.544191	-9.374197	-4.998375	0.000000	-10.000000	-0.158333	18.200001	347.500000	1023.000000	1023.000000	2046.000000
26.780001	-0.050927	-30.097918	-10.918224	-5.241919	-8.923646	-5.014128	0.000000	-10.000000	-0.175000	18.200001	353.500000	1023.000000	1023.000000	2046.000000
26.799999	-0.049520	-29.266438	-11.012061	-4.937860	-8.437428	-4.879088	0.000000	-10.000000	-0.183333	18.266666	359.500000	1023.000000	1023.000000	2046.000000
26.820000	-0.048175	-28.471304	-10.380532	-4.826115	-8.782670	-4.481987	0.000000	-10.000000	-0.191667	18.283335	365.500000	1023.000000	1023.000000	2046.000000
26.840000	-0.046872	-27.701283	-9.961016	-4.638180	-8.877006	-4.225080	0.000000	-10.000000	-0.191667	18.383333	371.500000	1023.000000	1023.000000	2046.000000
26.860001	-0.045608	-26.954370	-10.005726	-4.319936	-8.475509	-4.153201	0.000000	-10.000000	-0.191667	18.583334	377.500000	1023.000000	1023.000000	2046.000000
26.879999	-0.043804	-25.888409	-10.132921	-3.995601	-7.761259	-3.998627	0.000000	-10.000000	-0.200000	18.700001	383.833344	1023.000000	1023.000000	2046.000000
26.900000	-0.041451	-24.497776	-9.824780	-3.605368	-7.345498	-3.722130	0.000000	-10.000000	-0.200000	18.700001	390.166656	1023.000000	1023.000000	2046.000000
26.920000	-0.039284	-23.216715	-9.106542	-3.403322	-7.476940	-3.229910	0.000000	-10.000000	-0.200000	18.583334	396.500000	1023.000000	1023.000000	2046.000000
26.940001	-0.037428	-22.120222	-8.381430	-3.289799	-7.570486	-2.878508	0.000000	-10.000000	-0.200000	18.566668	402.500000	1023.000000	1023.000000	2046.000000
26.959999	-0.035570	-21.022072	-8.159692	-2.966906	-7.102610	-2.792864	0.000000	-10.000000	-0.200000	18.533333	408.833344	1023.000000	1023.000000	2046.000000
26.980000	-0.034430	-20.347885	-8.063248	-2.823843	-6.637125	-2.823668	0.000000	-10.000000	-0.183333	18.166666	415.166656	1023.000000	1023.000000	2046.000000
27.000000	-0.033874	-20.019255	-8.097154	-2.884421	-6.161680	-2.876000	0.000000	-10.000000	-0.166667	17.833334	421.500000	1023.000000	1023.000000	2046.000000
27.020000	-0.033518	-19.809317	-7.860209	-3.034838	-6.106992	-2.807278	0.000000	-10.000000	-0.150000	17.400000	427.500000	1023.000000	1023.000000	2046.000000
27.040001	-0.033386	-19.731340	-7.247789	-3.332492	-6.521488	-2.629570	0.000000	-10.000000	-0.150000	17.433334	433.166656	1023.000000	1023.000000	2046.000000
27.059999	-0.033016	-19.512695	-6.721120	-3.491224	-6.746655	-2.553695	0.000000	-10.000000	-0.141667	17.266666	438.833344	1023.000000	1023.000000	2046.000000
27.080000	-0.032465	-19.186813	-6.718730	-3.426417	-6.415183	-2.626484	0.000000	-10.000000	-0.141667	17.150000	444.500000	1023.000000	1023.000000	2046.000000
27.100000	-0.031702	-18.735931	-6.867190	-3.346152	-5.842280	-2.680309	0.000000	-10.000000	-0.141667	16.833334	450.500000	1023.000000	1023.000000	2046.000000
27.120001	-0.030511	-18.031942	-6.694048	-3.247415	-5.579316	-2.511163	0.000000	-10.000000	-0.141667	16.700001	456.166656	1023.000000	1023.000000	2046.000000
27.139999	-0.028735	-16.982246	-6.025244	-3.084643	-5.683290	-2.189070	0.000000	-10.000000	-0.133333	16.600000	461.833344	1023.000000	1023.000000	2046.000000
27.160000	-0.026526	-15.676800	-5.254498	-2.905515	-5.737618	-1.779168	0.000000	-10.000000	-0.125000	16.633333	467.166656	1023.000000	1023.000000	2046.000000
27.180000	-0.024236	-14.323478	-4.985651	-2.543341	-5.199724	-1.594761	0.000000	-10.000000	-0.116667	16.366667	472.833344	1023.000000	1023.000000	2046.000000
27.200001	-0.022105	-13.064057	-4.807271	-2.243890	-4.604256	-1.408641	0.000000	-10.000000	-0.108333	15.983334	478.166656	1023.000000	1023.000000	2046.000000
27.219999	-0.020305	-11.999976	-4.701112	-1.915160	-4.106350	-1.277354	0.000000	-10.000000	-0.100000	15.283334	483.666656	1023.000000	1023.000000	2046.000000
27.240000	-0.019013	-11.236772	-4.103438	-1.749395	-4.314521	-1.069417	0.000000	-10.000000	-0.091667	14.616667	488.833344	1023.000000	1023.000000	2046.000000
27.260000	-0.017451	-10.313645	-3.430954	-1.684662	-4.491371	-0.706659	0.000000	-10.000000	-0.075000	13.566667	494.000000	1023.000000	1023.000000	2046.000000
27.280001	-0.016097	-9.513063	-3.234419	-1.572789	-4.211840	-0.494015	0.000000	-10.000000	-0.041667	12.300000	498.666656	1023.000000	1023.000000	2046.000000
27.299999	-0.015648	-9.248018	-3.509670	-1.041939	-3.738565	-0.957843	0.000000	-10.000000	-0.025000	10.683333	503.000000	1023.000000	1023.000000	2046.000000
27.320000	-0.015359	-9.077070	-3.677274	-0.844688	-3.741052	-0.814057	0.000000	-10.000000	-0.008333	8.800000	506.833344	1023.000000	1023.000000	2046.000000
27.340000	-0.015595	-9.216570	-3.616174	-0.779421	-4.143339	-0.677637	0.000000	-10.000000	0.000000	6.650000	510.166656	1023.000000	1023.000000	2046.000000
27.360001	-0.016456	-9.725705	-3.353681	-0.939769	-4.647469	-0.784786	0.000000	-10.000000	0.025000	3.933333	512.666687	1023.000000	1023.000000	2046.000000
27.379999	-0.018089	-10.690584	-3.461760	-1.333965	-4.868353	-1.026506	0.000000	-10.000000	0.041667	0.866667	514.166687	1023.000000	1023.000000	2046.000000
27.400000	-0.020822	-12.305754	-3.899699	-1.824566	-5.059325	-1.522164	0.000000	-10.000000	0.058333	-1.983333	514.833313	1023.000000	1023.000000	2046.000000
27.420000	-0.024479	-14.466795	-4.653759	-2.219043	-5.319843	-2.274150	0.000000	-10.000000	0.075000	-4.850000	515.000000	1023.000000	1023.000000	2046.000000
27.440001	-0.028073	-16.590858	-5.443813	-2.625960	-5.710672	-2.810413	0.000000	-10.000000	0.100000	-7.233334	515.000000	1023.000000	1023.000000	2046.000000
27.459999	-0.030411	-17.973024	-5.752458	-2.831388	-6.268230	-3.120948	0.000000	-10.000000	0.125000	-9.466667	515.000000	1023.000000	1023.000000	2046.000000
27.480000	-0.031717	-18.744785	-5.792765	-3.003977	-6.783139	-3.164904	0.000000	-10.000000	0.141667	-10.966666	515.000000	1023.000000	1023.000000	2046.000000
27.500000	-0.032369	-19.130373	-5.944337	-2.959246	-6.923211	-3.303579	0.000000	-10.000000	0.183333	-12.166667	515.000000	1023.000000	1023.000000	2046.000000
27.520000	-0.033282	-19.669426	-6.349143	-2.826198	-6.852465	-3.641620	0.000000	-10.000000	0.200000	-13.400001	511.500000	1023.000000	1023.000000	2046.000000
27.540001	-0.034357	-20.304808	-6.796063	-2.784209	-6.776816	-3.947721	0.000000	-10.000000	0.233333	-14.583334	503.166656	1023.000000	1023.000000	2046.000000
27.559999	-0.035504	-20.982685	-7.105770	-2.825461	-6.940114	-4.111341	0.000000	-10.000000	0.241667	-15.633333	493.000000	1023.000000	1023.000000	2046.000000
27.580000	-0.036407	-21.516256	-7.040165	-2.893978	-7.429701	-4.152411	0.000000	-10.000000	0.258333	-16.533333	484.666656	1023.000000	1023.000000	2046.000000
27.600000	-0.036525	-21.586353	-6.817110	-2.903552	-7.773745	-4.091947	0.000000	-10.000000	0.266667	-17.216667	479.166656	1023.000000	1023.000000	2046.000000
27.620001	-0.036693	-21.685808	-6.949466	-2.831593	-7.712398	-4.192351	0.000000	-10.000000	0.275000	-17.916668	473.500000	1023.000000	1023.000000	2046.000000
27.639999	-0.037388	-22.096416	-7.308781	-2.853348	-7.561852	-4.372435	0.000000	-10.000000	0.283333	-18.500000	467.500000	1023.000000	1023.000000	2046.000000
27.660000	-0.038019	-22.468985	-7.589459	-2.885766	-7.571619	-4.422141	0.000000	-10.000000	0.308333	-19.100000	461.166656	1023.000000	1023.000000	2046.000000
27.680000	-0.037990	-22.451920	-7.342385	-2.827574	-7.933994	-4.347967	0.000000	-10.000000	0.333333	-19.550001	454.833344	1023.000000	1023.000000	2046.000000
27.700001	-0.037638	-22.244083	-7.194244	-2.716584	-8.098079	-4.235176	0.000000	-10.000000	0.375000	-20.183334	448.166656	1023.000000	1023.000000	2046.000000
27.719999	-0.037616	-22.231176	-7.223647	-2.615510	-8.125255	-4.266764	0.000000	-10.000000	0.391667	-20.733334	441.500000	1023.000000	1023.000000	2046.000000
27.740000	-0.038067	-22.497368	-7.435989	-2.617922	-8.080476	-4.362981	0.000000	-10.000000	0.400000	-21.016666	434.500000	1023.000000	1023.000000	2046.000000
27.760000	-0.039165	-23.146742	-7.751622	-2.667625	-8.071408	-4.656087	0.000000	-10.000000	0.400000	-21.316668	422.666656	1023.000000	1023.000000	2046.000000
27.780001	-0.040905	-24.174578	-8.010471	-3.008056	-8.351151	-4.804900	0.000000	-10.000000	0.400000	-21.533333	413.166656	1023.000000	1023.000000	2046.000000
27.799999	-0.042642	-25.201618	-7.974849	-3.417014	-8.861234	-4.948521	0.000000	-10.000000	0.400000	-21.900000	406.000000	1023.000000	1023.000000	2046.000000
27.820000	-0.043763	-25.863974	-7.935628	-3.629294	-9.151395	-5.147657	0.000000	-10.000000	0.400000	-21.700001	403.666656	1023.000000	1023.000000	2046.000000
27.840000	-0.045253	-26.744745	-8.093072	-3.842284	-9.338833	-5.470556	0.000000	-10.000000	0.400000	-21.550001	399.000000	1023.000000	1023.000000	2046.000000
27.860001	-0.046866	-27.697784	-8.526439	-4.063140	-9.363517	-5.744687	0.000000	-10.000000	0.408333	-21.450001	391.833344	1023.000000	1023.000000	2046.000000
27.879999	-0.048246	-28.513514	-8.728011	-4.284845	-9.659664	-5.840993	0.000000	-10.000000	0.408333	-21.533335	384.666656	1023.000000	1023.000000	2046.000000
27.900000	-0.049114	-29.026281	-8.658615	-4.456094	-10.044900	-5.866673	0.000000	-10.000000	0.408333	-21.750000	377.333344	1023.000000	1023.000000	2046.000000
27.920000	-0.049005	-28.961811	-8.599259	-4.486260	-10.115197	-5.761094	0.000000	-10.000000	0.408333	-21.950001	370.166656	1023.000000	1023.000000	2046.000000
27.940001	-0.048771	-28.823519	-8.536825	-4.415348	-10.118515	-5.752830	0.000000	-10.000000	0.425000	-22.250000	362.833344	1023.000000	1023.000000	2046.000000
27.959999	-0.048382	-28.593891	-8.538854	-4.369697	-9.934811	-5.750529	0.000000	-10.000000	0.416667	-22.300001	355.500000	1023.000000	1023.000000	2046.000000
27.980000	-0.047750	-28.220261	-8.553757	-4.235286	-9.705599	-5.725619	0.000000	-10.000000	0.416667	-22.316668	348.000000	1023.000000	1023.000000	2046.000000
28.000000	-0.047663	-28.168652	-8.532565	-4.132620	-9.784595	-5.718871	0.000000	-10.000000	0.400000	-22.100000	340.500000	1023.000000	1023.000000	2046.000000
28.020000	-0.047500	-28.072241	-8.363646	-4.148683	-10.009636	-5.550277	0.000000	-10.000000	0.408333	-21.833334	333.166656	1023.000000	1023.000000	2046.000000
28.040001	-0.047139	-27.859188	-8.270423	-4.112426	-10.015324	-5.461015	0.000000	-10.000000	0.400000	-21.550001	325.833344	1023.000000	1023.000000	2046.000000
28.059999	-0.046820	-27.670736	-8.305682	-4.044363	-9.863835	-5.456855	0.000000	-10.000000	0.400000	-21.466667	318.666656	1023.000000	1023.000000	2046.000000
28.080000	-0.047660	-28.167076	-8.405523	-4.058719	-10.044187	-5.658647	0.000000	-10.000000	0.400000	-21.566668	311.333344	1023.000000	1023.000000	2046.000000
28.100000	-0.047489	-28.066080	-8.736207	-3.771521	-9.825666	-5.732684	0.000000	-10.000000	0.400000	-21.600000	304.166656	1023.000000	1023.000000	2046.000000
28.120001	-0.048824	-28.854721	-9.017940	-3.813534	-10.246514	-5.776733	0.000000	-10.000000	0.400000	-21.683334	297.000000	1023.000000	1023.000000	2046.000000
28.139999	-0.050930	-30.099545	-9.256779	-4.044751	-10.758399	-6.039617	0.000000	-10.000000	0.400000	-21.616667	289.833344	1023.000000	1023.000000	2046.000000
28.160000	-0.052955	-31.296675	-9.636519	-4.398668	-10.965232	-6.296255	0.000000	-10.000000	0.400000	-21.450001	282.666656	1023.000000	1023.000000	2046.000000
28.180000	-0.055434	-32.761425	-9.944776	-4.893747	-11.227780	-6.695122	0.000000	-10.000000	0.391667	-21.133333	275.500000	1023.000000	1023.000000	2046.000000
28.200001	-0.058324	-34.469414	-10.370462	-5.389873	-11.560543	-7.148536	0.000000	-10.000000	0.391667	-20.783333	268.500000	1023.000000	1023.000000	2046.000000
28.219999	-0.061286	-36.219887	-11.039362	-5.697631	-11.808664	-7.674228	0.000000	-10.000000	0.375000	-20.633333	261.500000	1023.000000	1023.000000	2046.000000
28.240000	-0.064064	-37.861744	-11.492212	-6.012937	-12.366876	-7.989720	0.000000	-10.000000	0.375000	-20.150000	254.500000	1023.000000	1023.000000	2046.000000
28.260000	-0.065644	-38.795712	-11.766880	-6.090136	-12.711693	-8.227005	0.000000	-10.000000	0.358333	-19.733334	247.833328	1023.000000	1023.000000	2046.000000
28.280001	-0.066525	-39.316181	-12.058187	-6.084205	-12.809757	-8.364031	0.000000	-10.000000	0.358333	-19.233334	241.166672	1023.000000	1023.000000	2046.000000
28.299999	-0.067340	-39.797802	-12.390154	-6.047593	-12.774406	-8.585648	0.000000	-10.000000	0.350000	-19.233334	234.833328	1023.000000	1023.000000	2046.000000
28.320000	-0.068304	-40.367790	-12.678940	-6.048483	-12.881291	-8.759076	0.000000	-10.000000	0.350000	-19.100000	228.166672	1023.000000	1023.000000	2046.000000
28.340000	-0.069522	-41.087402	-12.983572	-6.129110	-13.103649	-8.871074	0.000000	-10.000000	0.350000	-19.049999	221.833328	1023.000000	1023.000000	2046.000000
28.360001	-0.070313	-41.555260	-13.080098	-6.226973	-13.372215	-8.875974	0.000000	-10.000000	0.316667	-18.633333	215.500000	1023.000000	1023.000000	2046.000000
28.379999	-0.070453	-41.637650	-13.196512	-6.186850	-13.357972	-8.896317	0.000000	-10.000000	0.316667	-18.549999	209.500000	1023.000000	1023.000000	2046.000000
28.400000	-0.070578	-41.711720	-13.223357	-6.213913	-13.414621	-8.859829	0.000000	-10.000000	0.300000	-18.350000	203.333328	1023.000000	1023.000000	2046.000000
28.420000	-0.070537	-41.687328	-13.252661	-6.143454	-13.373754	-8.917460	0.000000	-10.000000	0.316667	-18.300001	197.000000	1023.000000	1023.000000	2046.000000
28.440001	-0.070435	-41.627365	-13.367582	-6.147769	-13.282636	-8.829379	0.000000	-10.000000	0.308333	-18.050001	190.666672	1023.000000	1023.000000	2046.000000
28.459999	-0.070234	-41.508392	-13.297498	-6.201552	-13.355322	-8.654022	0.000000	-10.000000	0.291667	-17.650000	184.500000	1023.000000	1023.000000	2046.000000
28.480000	-0.069792	-41.247078	-13.218332	-6.105167	-13.359931	-8.563646	0.000000	-10.000000	0.283333	-17.433334	178.833328	1023.000000	1023.000000	2046.000000
28.500000	-0.069134	-40.858330	-13.146826	-6.048522	-13.237395	-8.425588	0.000000	-10.000000	0.258333	-17.183334	173.166672	1023.000000	1023.000000	2046.000000
28.520000	-0.069023	-40.792892	-13.297226	-6.100668	-13.017314	-8.377683	0.000000	-10.000000	0.258333	-17.050001	167.500000	1023.000000	1023.000000	2046.000000
28.540001	-0.069790	-41.245934	-13.385636	-6.255226	-13.143755	-8.461318	0.000000	-10.000000	0.250000	-16.750000	161.666672	1023.000000	1023.000000	2046.000000
28.559999	-0.071401	-42.197960	-13.397410	-6.587194	-13.577473	-8.635881	0.000000	-10.000000	0.250000	-16.533335	156.000000	1023.000000	1023.000000	2046.000000
28.580000	-0.072993	-43.138985	-13.504672	-7.000244	-13.802305	-8.831763	0.000000	-10.000000	0.250000	-16.350000	150.500000	1023.000000	1023.000000	2046.000000
28.600000	-0.074353	-43.942848	-13.578197	-7.232563	-14.005584	-9.126506	0.000000	-10.000000	0.233333	-16.016666	145.000000	1023.000000	1023.000000	2046.000000
28.620001	-0.075444	-44.587273	-13.669263	-7.473117	-14.125729	-9.319163	0.000000	-10.000000	0.225000	-15.483334	139.666672	1023.000000	1023.000000	2046.000000
28.639999	-0.076216	-45.043858	-13.841224	-7.698386	-14.122986	-9.381262	0.000000	-10.000000	0.216667	-14.883333	134.500000	1023.000000	1023.000000	2046.000000
28.660000	-0.077138	-45.588703	-13.946681	-7.858987	-14.271417	-9.511617	0.000000	-10.000000	0.216667	-14.466667	129.666672	1023.000000	1023.000000	2046.000000
28.680000	-0.077974	-46.082542	-13.943243	-8.055404	-14.531146	-9.552749	0.000000	-10.000000	0.208333	-14.150001	124.833336	1023.000000	1023.000000	2046.000000
28.700001	-0.077858	-46.014259	-13.975645	-8.071458	-14.458310	-9.508847	0.000000	-10.000000	0.200000	-13.916667	120.166664	1023.000000	1023.000000	2046.000000
28.719999	-0.077459	-45.778229	-13.849559	-8.028363	-14.435610	-9.464697	0.000000	-10.000000	0.200000	-13.700001	115.500000	1023.000000	1023.000000	2046.000000
28.740000	-0.076645	-45.297470	-13.623047	-7.949053	-14.317144	-9.408225	0.000000	-10.000000	0.200000	-13.416667	110.833336	1023.000000	1023.000000	2046.000000
28.760000	-0.075337	-44.524277	-13.471292	-7.879072	-14.014473	-9.159440	0.000000	-10.000000	0.200000	-13.116667	106.333336	1023.000000	1023.000000	2046.000000
28.780001	-0.074569	-44.070026	-13.358685	-7.796819	-13.917111	-8.997411	0.000000	-10.000000	0.175000	-12.583333	102.000000	1023.000000	1023.000000	2046.000000
28.799999	-0.074232	-43.871235	-13.247716	-7.765912	-13.940116	-8.917490	0.000000	-10.000000	0.150000	-12.050000	98.000000	1023.000000	1023.000000	2046.000000
28.820000	-0.074210	-43.858028	-13.202890	-7.838132	-13.987590	-8.829416	0.000000	-10.000000	0.125000	-11.550000	94.000000	1023.000000	1023.000000	2046.000000
28.840000	-0.073592	-43.492893	-13.121792	-7.633904	-13.848036	-8.889160	0.000000	-10.000000	0.116667	-11.233334	90.000000	1023.000000	1023.000000	2046.000000
28.860001	-0.073935	-43.695351	-13.083219	-7.752148	-14.010098	-8.849886	0.000000	-10.000000	0.116667	-11.016666	86.166664	1023.000000	1023.000000	2046.000000
28.879999	-0.073217	-43.271030	-13.256664	-7.376531	-13.765667	-8.872169	0.000000	-10.000000	0.116667	-10.983334	82.500000	1023.000000	1023.000000	2046.000000
28.900000	-0.074024	-43.748009	-13.522900	-7.338212	-13.944930	-8.941966	0.000000	-10.000000	0.125000	-10.883333	78.833336	1023.000000	1023.000000	2046.000000
28.920000	-0.075969	-44.897491	-13.678324	-7.595631	-14.448631	-9.174904	0.000000	-10.000000	0.116667	-10.800000	75.166664	1023.000000	1023.000000	2046.000000
28.940001	-0.078010	-46.103870	-13.973871	-8.005368	-14.707523	-9.417109	0.000000	-10.000000	0.100000	-10.400000	71.500000	1023.000000	1023.000000	2046.000000
28.959999	-0.080166	-47.378139	-14.372825	-8.384583	-14.785444	-9.835288	0.000000	-10.000000	0.091667	-9.933333	68.000000	1023.000000	1023.000000	2046.000000
28.980000	-0.082530	-48.775433	-14.755146	-8.772531	-15.037788	-10.209968	0.000000	-10.000000	0.083333	-9.416667	64.666664	1023.000000	1023.000000	2046.000000
29.000000	-0.084570	-49.980911	-15.180160	-9.001098	-15.278311	-10.521344	0.000000	-10.000000	0.083333	-8.816667	61.500000	1023.000000	1023.000000	2046.000000
29.020000	-0.086259	-50.978794	-15.529746	-9.189853	-15.574460	-10.684737	0.000000	-10.000000	0.083333	-8.300000	58.500000	1023.000000	1023.000000	2046.000000
29.040001	-0.087823	-51.903114	-15.808832	-9.298656	-15.915383	-10.880243	0.000000	-10.000000	0.083333	-7.950000	55.833332	1023.000000	1023.000000	2046.000000
29.059999	-0.088654	-52.394726	-16.087683	-9.280921	-16.012127	-11.013993	0.000000	-10.000000	0.091667	-7.850000	53.166668	1023.000000	1023.000000	2046.000000
29.080000	-0.089144	-52.684097	-16.376902	-9.267895	-15.960184	-11.079115	0.000000	-10.000000	0.091667	-8.000000	50.666668	1023.000000	1023.000000	2046.000000
29.100000	-0.089675	-52.997856	-16.523308	-9.237218	-16.048622	-11.188710	0.000000	-10.000000	0.100000	-8.083333	47.833332	1023.000000	1023.000000	2046.000000
29.120001	-0.089975	-53.175167	-16.705984	-9.210317	-16.051046	-11.207821	0.000000	-10.000000	0.091667	-8.133333	45.166668	1023.000000	1023.000000	2046.000000
29.139999	-0.090069	-53.230495	-16.848026	-9.128458	-16.026388	-11.227622	0.000000	-10.000000	0.091667	-7.966667	42.333332	1023.000000	1023.000000	2046.000000
29.160000	-0.090155	-53.281616	-16.901760	-9.113946	-16.100117	-11.165795	0.000000	-10.000000	0.083333	-7.766667	39.666668	1023.000000	1023.000000	2046.000000
29.180000	-0.090234	-53.328106	-16.909903	-9.125580	-16.200529	-11.092094	0.000000	-10.000000	0.075000	-7.566667	37.000000	1023.000000	1023.000000	2046.000000
29.200001	-0.090036	-53.211380	-16.875412	-9.057539	-16.212933	-11.065497	0.000000	-10.000000	0.058333	-7.316667	34.666668	1023.000000	1023.000000	2046.000000
29.219999	-0.089329	-52.793346	-16.805122	-8.965696	-16.095139	-10.927388	0.000000	-10.000000	0.058333	-7.000000	32.166668	1023.000000	1023.000000	2046.000000
29.240000	-0.088388	-52.237106	-16.720699	-8.867234	-15.880057	-10.769114	0.000000	-10.000000	0.058333	-6.716667	29.833334	1023.000000	1023.000000	2046.000000
29.260000	-0.087436	-51.674911	-16.653688	-8.760345	-15.684443	-10.576433	0.000000	-10.000000	0.058333	-6.716667	27.500000	1023.000000	1023.000000	2046.000000
29.280001	-0.086935	-51.378433	-16.449434	-8.761744	-15.756456	-10.410800	0.000000	-10.000000	0.050000	-6.733334	25.333334	1023.000000	1023.000000	2046.000000
29.299999	-0.086911	-51.364384	-16.345888	-8.766061	-15.812662	-10.439773	0.000000	-10.000000	0.058333	-6.766667	23.000000	1023.000000	1023.000000	2046.000000
29.320000	-0.087223	-51.548843	-16.323774	-8.893708	-15.855852	-10.475509	0.000000	-10.000000	0.066667	-6.600000	20.666666	1023.000000	1023.000000	2046.000000
29.340000	-0.087993	-52.003845	-16.443602	-9.181631	-15.798772	-10.579841	0.000000	-10.000000	0.075000	-6.566667	18.500000	1023.000000	1023.000000	2046.000000
29.360001	-0.088968	-52.580055	-16.454042	-9.483305	-15.880921	-10.761788	0.000000	-10.000000	0.066667	-6.366667	16.500000	1023.000000	1023.000000	2046.000000
29.379999	-0.090079	-53.236462	-16.552370	-9.683016	-15.996357	-11.004719	0.000000	-10.000000	0.058333	-6.033333	14.500000	1023.000000	1023.000000	2046.000000
29.400000	-0.091010	-53.786636	-16.534363	-9.930035	-16.215488	-11.106751	0.000000	-10.000000	0.050000	-5.350000	12.500000	1023.000000	1023.000000	2046.000000
29.420000	-0.091508	-54.080967	-16.427073	-10.079929	-16.409660	-11.164302	0.000000	-10.000000	0.050000	-4.600000	10.500000	1023.000000	1023.000000	2046.000000
29.440001	-0.091770	-54.236286	-16.438507	-10.228914	-16.407894	-11.160970	0.000000	-10.000000	0.050000	-3.866667	8.833333	1023.000000	1023.000000	2046.000000
29.459999	-0.091808	-54.258690	-16.371159	-10.247985	-16.380018	-11.259529	0.000000	-10.000000	0.050000	-3.300000	7.500000	1023.000000	1023.000000	2046.000000
29.480000	-0.091122	-53.853390	-16.393759	-10.129875	-16.107246	-11.222509	0.000000	-10.000000	0.050000	-2.916667	6.500000	1023.000000	1023.000000	2046.000000
29.500000	-0.090112	-53.256153	-16.271227	-10.078590	-15.924419	-10.981917	0.000000	-10.000000	0.050000	-2.650000	5.500000	1023.000000	1023.000000	2046.000000
29.520000	-0.088996	-52.596539	-15.790347	-10.011654	-15.996797	-10.797742	0.000000	-10.000000	0.050000	-2.283333	4.666667	1023.000000	1023.000000	2046.000000
29.540001	-0.087408	-51.657845	-15.492921	-9.833787	-15.739562	-10.591575	0.000000	-10.000000	0.050000	-1.616667	4.166667	1023.000000	1023.000000	2046.000000
29.559999	-0.086441	-51.086445	-15.330228	-9.713968	-15.580529	-10.461720	0.000000	-10.000000	0.050000	-0.800000	4.000000	1023.000000	1023.000000	2046.000000
29.580000	-0.085561	-50.566433	-15.252456	-9.650869	-15.338781	-10.324326	0.000000	-10.000000	0.033333	-0.216667	4.000000	1023.000000	1023.000000	2046.000000
29.600000	-0.084659	-50.033646	-15.161376	-9.601003	-15.153212	-10.118057	0.000000	-10.000000	0.033333	0.000000	4.000000	1023.000000	1023.000000	2046.000000
29.620001	-0.083480	-49.336689	-15.090860	-9.295588	-14.888770	-10.061472	0.000000	-10.000000	0.025000	0.000000	4.000000	1023.000000	1023.000000	2046.000000
29.639999	-0.084058	-49.678444	-14.802913	-9.370943	-15.454527	-10.050063	0.000000	-10.000000	0.041667	0.000000	4.000000	1023.000000	1023.000000	2046.000000
29.660000	-0.083809	-49.530998	-15.122918	-9.038077	-15.282358	-10.087644	0.000000	-10.000000	0.041667	0.000000	4.000000	1023.000000	1023.000000	2046.000000
29.680000	-0.084791	-50.111549	-15.318141	-9.152313	-15.456247	-10.184849	0.000000	-10.000000	0.041667	-0.500000	4.000000	1023.000000	1023.000000	2046.000000
29.700001	-0.086144	-50.911106	-15.573153	-9.301512	-15.560393	-10.476047	0.000000	-10.000000	0.041667	-0.700000	4.000000	1023.000000	1023.000000	2046.000000
29.719999	-0.087752	-51.861179	-15.713973	-9.666958	-15.828009	-10.652239	0.000000	-10.000000	0.033333	-0.700000	4.000000	1023.000000	1023.000000	2046.000000
29.740000	-0.089365	-52.814758	-15.806196	-9.984789	-16.095247	-10.928528	0.000000	-10.000000	0.041667	-0.200000	4.000000	1023.000000	1023.000000	2046.000000
29.760000	-0.091454	-54.049141	-16.136990	-10.271213	-16.384138	-11.256800	0.000000	-10.000000	0.033333	0.000000	4.000000	1023.000000	1023.000000	2046.000000
29.780001	-0.093285	-55.131386	-16.624762	-10.420547	-16.480997	-11.605080	0.000000	-10.000000	0.033333	0.000000	4.000000	1023.000000	1023.000000	2046.000000
29.799999	-0.094329	-55.748634	-16.963612	-10.473762	-16.603445	-11.707816	0.000000	-10.000000	0.033333	0.000000	4.000000	1023.000000	1023.000000	2046.000000
29.820000	-0.095099	-56.203590	-17.165791	-10.512880	-16.780436	-11.744484	0.000000	-10.000000	0.041667	0.000000	4.000000	1023.000000	1023.000000	2046.000000
29.840000	-0.095423	-56.394726	-17.245701	-10.456132	-16.894138	-11.798757	0.000000	-10.000000	0.041667	-0.616667	4.000000	1023.000000	1023.000000	2046.000000
29.860001	-0.095842	-56.642410	-17.468134	-10.360904	-16.877317	-11.936055	0.000000	-10.000000	0.041667	-1.333333	4.000000	1023.000000	1023.000000	2046.000000
29.879999	-0.096230	-56.871704	-17.653255	-10.288940	-16.884853	-12.044653	0.000000	-10.000000	0.025000	-2.216667	3.500000	1023.000000	1023.000000	2046.000000
29.900000	-0.096185	-56.845123	-17.797773	-10.201839	-16.872272	-11.973239	0.000000	-10.000000	0.033333	-2.450000	2.666667	1023.000000	1023.000000	2046.000000
29.920000	-0.096229	-56.871441	-17.902828	-10.147030	-16.914194	-11.907392	0.000000	-10.000000	0.033333	-2.600000	1.666667	1023.000000	1023.000000	2046.000000
29.940001	-0.095942	-56.701832	-17.815540	-10.113526	-16.981424	-11.791342	0.000000	-10.000000	0.050000	-2.533333	0.833333	1023.000000	1023.000000	2046.000000
29.959999	-0.095540	-56.464066	-17.717684	-9.980318	-16.994274	-11.771791	0.000000	-10.000000	0.050000	-2.416667	0.333333	1023.000000	1023.000000	2046.000000
29.980000	-0.095319	-56.333523	-17.812815	-9.868344	-16.846193	-11.806171	0.000000	-10.000000	0.050000	-2.200000	-0.166667	1023.000000	1023.000000	2046.000000
30.000000	-0.094141	-55.637039	-17.773027	-9.800341	-16.586336	-11.477338	0.000000	-10.000000	0.041667	-1.916667	-0.500000	1023.000000	1023.000000	2046.000000
30.020000	-0.093198	-55.080143	-17.473373	-9.665002	-16.662697	-11.279070	0.000000	-10.000000	0.041667	-1.900000	-0.833333	1023.000000	1023.000000	2046.000000
30.040001	-0.092242	-54.514927	-17.231781	-9.555389	-16.587608	-11.140148	0.000000	-10.000000	0.041667	-2.150000	-1.166667	1023.000000	1023.000000	2046.000000
30.059999	-0.091703	-54.196701	-17.094202	-9.486851	-16.516941	-11.098709	0.000000	-10.000000	0.050000	-2.583333	-1.666667	1023.000000	1023.000000	2046.000000
30.080000	-0.091496	-54.074188	-17.147840	-9.560704	-16.320248	-11.045397	0.000000	-10.000000	0.050000	-2.900000	-2.500000	1023.000000	1023.000000	2046.000000
30.100000	-0.091607	-54.139832	-17.153349	-9.636988	-16.252115	-11.097381	0.000000	-10.000000	0.050000	-3.116667	-3.500000	1023.000000	1023.000000	2046.000000
30.120001	-0.092227	-54.505924	-17.077843	-9.860866	-16.408701	-11.158515	0.000000	-10.000000	0.050000	-3.333333	-4.500000	1023.000000	1023.000000	2046.000000
30.139999	-0.093085	-55.013130	-16.997150	-10.221697	-16.582212	-11.212070	0.000000	-10.000000	0.050000	-3.366667	-5.666667	1023.000000	1023.000000	2046.000000
30.160000	-0.093879	-55.482510	-16.958395	-10.351030	-16.682076	-11.491006	0.000000	-10.000000	0.050000	-3.066667	-6.833333	1023.000000	1023.000000	2046.000000
30.180000	-0.094557	-55.883179	-16.960976	-10.561913	-16.771645	-11.588647	0.000000	-10.000000	0.050000	-2.433333	-8.000000	1023.000000	1023.000000	2046.000000
30.200001	-0.095140	-56.227634	-16.926592	-10.671513	-16.901018	-11.728514	0.000000	-10.000000	0.041667	-1.816667	-8.666667	1023.000000	1023.000000	2046.000000
30.219999	-0.095042	-56.170044	-17.048012	-10.708534	-16.705980	-11.707520	0.000000	-10.000000	0.033333	-1.416667	-9.000000	1023.000000	1023.000000	2046.000000
30.240000	-0.094626	-55.924026	-16.916496	-10.750219	-16.717997	-11.539313	0.000000	-10.000000	0.033333	-1.350000	-9.000000	1023.000000	1023.000000	2046.000000
30.260000	-0.094101	-55.613979	-16.793592	-10.707826	-16.671934	-11.440626	0.000000	-10.000000	0.033333	-1.433333	-9.000000	1023.000000	1023.000000	2046.000000
30.280001	-0.093070	-55.004402	-16.526508	-10.548656	-16.567902	-11.361335	0.000000	-10.000000	0.041667	-1.533333	-9.000000	1023.000000	1023.000000	2046.000000
30.299999	-0.091660	-54.171116	-16.161692	-10.405219	-16.415436	-11.188768	0.000000	-10.000000	0.033333	-1.266667	-9.000000	1023.000000	1023.000000	2046.000000
30.320000	-0.090233	-53.327431	-15.904532	-10.248359	-16.175861	-10.998677	0.000000	-10.000000	0.033333	-0.733333	-9.000000	1023.000000	1023.000000	2046.000000
30.340000	-0.089276	-52.761925	-15.720810	-10.182111	-16.062532	-10.796472	0.000000	-10.000000	0.025000	-0.216667	-9.000000	1023.000000	1023.000000	2046.000000
30.360001	-0.088316	-52.194500	-15.705355	-10.000370	-15.773831	-10.714946	0.000000	-10.000000	0.033333	0.000000	-9.000000	1023.000000	1023.000000	2046.000000
30.379999	-0.087444	-51.679687	-15.711770	-9.959488	-15.513323	-10.495106	0.000000	-10.000000	0.033333	0.000000	-9.000000	1023.000000	1023.000000	2046.000000
30.400000	-0.086198	-50.943111	-15.589189	-9.584087	-15.327958	-10.441876	0.000000	-10.000000	0.041667	0.000000	-9.000000	1023.000000	1023.000000	2046.000000
30.420000	-0.086790	-51.292850	-15.364842	-9.673114	-15.876389	-10.378507	0.000000	-10.000000	0.041667	0.000000	-9.000000	1023.000000	1023.000000	2046.000000
30.440001	-0.086903	-51.359528	-15.560802	-9.448670	-15.905440	-10.444615	0.000000	-10.000000	0.033333	0.000000	-9.000000	1023.000000	1023.000000	2046.000000
30.459999	-0.088294	-52.181709	-15.765732	-9.583143	-16.109402	-10.723432	0.000000	-10.000000	0.025000	0.000000	-9.000000	1023.000000	1023.000000	2046.000000
30.480000	-0.089720	-53.024254	-16.042324	-9.849577	-16.191147	-10.941206	0.000000	-10.000000	0.025000	0.000000	-9.000000	1023.000000	1023.000000	2046.000000
30.500000	-0.091159	-53.874714	-16.227657	-10.149698	-16.365452	-11.131909	0.000000	-10.000000	0.041667	0.000000	-9.000000	1023.000000	1023.000000	2046.000000
30.520000	-0.092626	-54.742252	-16.457462	-10.471371	-16.551767	-11.261652	0.000000	-10.000000	0.050000	0.000000	-9.000000	1023.000000	1023.000000	2046.000000
30.540001	-0.094362	-55.767857	-16.716433	-10.663797	-16.803793	-11.583832	0.000000	-10.000000	0.050000	0.000000	-9.000000	1023.000000	1023.000000	2046.000000
30.559999	-0.096118	-56.805695	-16.984394	-10.808546	-17.085295	-11.927462	0.000000	-10.000000	0.050000	0.000000	-9.000000	1023.000000	1023.000000	2046.000000
30.580000	-0.097402	-57.564873	-17.337839	-10.850299	-17.220297	-12.156439	0.000000	-10.000000	0.050000	0.000000	-9.000000	1023.000000	1023.000000	2046.000000
30.600000	-0.098021	-57.930561	-17.667423	-10.868862	-17.211153	-12.183121	0.000000	-10.000000	0.050000	0.000000	-9.000000	1023.000000	1023.000000	2046.000000
30.620001	-0.098154	-58.009163	-17.892263	-10.736628	-17.188517	-12.191754	0.000000	-10.000000	0.050000	-0.533333	-9.000000	1023.000000	1023.000000	2046.000000
30.639999	-0.098543	-58.239086	-17.973309	-10.674148	-17.348406	-12.243223	0.000000	-10.000000	0.050000	-1.133333	-9.000000	1023.000000	1023.000000	2046.000000
30.660000	-0.098627	-58.288788	-18.114979	-10.622490	-17.315664	-12.235655	0.000000	-10.000000	0.050000	-1.866667	-9.000000	1023.000000	1023.000000	2046.000000
30.680000	-0.098768	-58.371635	-18.157864	-10.608079	-17.398157	-12.207538	0.000000	-10.000000	0.050000	-2.050000	-9.166667	1023.000000	1023.000000	2046.000000
30.700001	-0.098824	-58.404854	-18.203686	-10.500091	-17.432001	-12.269076	0.000000	-10.000000	0.041667	-2.150000	-9.500000	1023.000000	1023.000000	2046.000000
30.719999	-0.098718	-58.342602	-18.319914	-10.356634	-17.376810	-12.289245	0.000000	-10.000000	0.033333	-2.050000	-10.166667	1023.000000	1023.000000	2046.000000
30.740000	-0.098281	-58.083858	-18.407993	-10.343508	-17.266130	-12.066226	0.000000	-10.000000	0.025000	-1.800000	-10.666667	1023.000000	1023.000000	2046.000000
30.760000	-0.097568	-57.662712	-18.288221	-10.179681	-17.249292	-11.945518	0.000000	-10.000000	0.033333	-1.483333	-11.000000	1023.000000	1023.000000	2046.000000
30.780001	-0.096409	-56.977966	-17.997747	-10.096868	-17.169708	-11.713644	0.000000	-10.000000	0.041667	-1.216667	-11.000000	1023.000000	1023.000000	2046.000000
30.799999	-0.095439	-56.404579	-17.839664	-9.943769	-17.028166	-11.592978	0.000000	-10.000000	0.050000	-1.366667	-11.000000	1023.000000	1023.000000	2046.000000
30.820000	-0.094785	-56.017822	-17.713451	-9.916952	-16.907053	-11.480367	0.000000	-10.000000	0.058333	-1.716667	-11.166667	1023.000000	1023.000000	2046.000000
30.840000	-0.094322	-55.744576	-17.641821	-9.832276	-16.826286	-11.444193	0.000000	-10.000000	0.058333	-2.116667	-11.500000	1023.000000	1023.000000	2046.000000
30.860001	-0.093967	-55.534634	-17.570349	-9.858530	-16.775652	-11.330105	0.000000	-10.000000	0.050000	-2.350000	-12.166667	1023.000000	1023.000000	2046.000000
30.879999	-0.094252	-55.703148	-17.513517	-9.983956	-16.854925	-11.350750	0.000000	-10.000000	0.041667	-2.550000	-13.000000	1023.000000	1023.000000	2046.000000
30.900000	-0.094637	-55.930397	-17.369299	-10.240659	-16.934460	-11.385980	0.000000	-10.000000	0.041667	-2.700000	-13.833333	1023.000000	1023.000000	2046.000000
30.920000	-0.095226	-56.278374	-17.317526	-10.478573	-16.936138	-11.546137	0.000000	-10.000000	0.041667	-2.583333	-14.666667	1023.000000	1023.000000	2046.000000
30.940001	-0.096153	-56.826244	-17.294374	-10.746183	-17.059629	-11.726058	0.000000	-10.000000	0.033333	-1.933333	-15.333333	1023.000000	1023.000000	2046.000000
30.959999	-0.096936	-57.289070	-17.304949	-10.918546	-17.173615	-11.891962	0.000000	-10.000000	0.033333	-1.016667	-15.833333	1023.000000	1023.000000	2046.000000
30.980000	-0.097291	-57.498909	-17.406811	-11.044396	-17.163523	-11.884180	0.000000	-10.000000	0.033333	-0.283333	-16.000000	1023.000000	1023.000000	2046.000000
31.000000	-0.097299	-57.503727	-17.475767	-11.046075	-17.104706	-11.877179	0.000000	-10.000000	0.041667	0.000000	-16.000000	1023.000000	1023.000000	2046.000000
31.020000	-0.096731	-57.167934	-17.278730	-10.957239	-17.089169	-11.842799	0.000000	-10.000000	0.033333	0.000000	-16.000000	1023.000000	1023.000000	2046.000000
31.040001	-0.095677	-56.545315	-17.047752	-10.945703	-16.929838	-11.622024	0.000000	-10.000000	0.041667	0.000000	-16.000000	1023.000000	1023.000000	2046.000000
31.059999	-0.094658	-55.942810	-16.733215	-10.809927	-16.814955	-11.584710	0.000000	-10.000000	0.033333	0.000000	-16.000000	1023.000000	1023.000000	2046.000000
31.080000	-0.093495	-55.255795	-16.396770	-10.789149	-16.699116	-11.370759	0.000000	-10.000000	0.033333	0.000000	-16.000000	1023.000000	1023.000000	2046.000000
31.100000	-0.092290	-54.543282	-16.234035	-10.614148	-16.499815	-11.195283	0.000000	-10.000000	0.025000	0.000000	-16.000000	1023.000000	1023.000000	2046.000000
31.120001	-0.091105	-53.843075	-16.082920	-10.462523	-16.338100	-10.959532	0.000000	-10.000000	0.025000	0.000000	-16.000000	1023.000000	1023.000000	2046.000000
31.139999	-0.090235	-53.328636	-15.913120	-10.313511	-16.271292	-10.830712	0.000000	-10.000000	0.033333	0.000000	-16.000000	1023.000000	1023.000000	2046.000000
31.160000	-0.088793	-52.476871	-15.815995	-10.345928	-15.917130	-10.397819	0.000000	-10.000000	0.041667	0.000000	-16.000000	1023.000000	1023.000000	2046.000000
31.180000	-0.087889	-51.942493	-15.912866	-9.703655	-15.458931	-10.867042	0.000000	-10.000000	0.050000	0.000000	-16.000000	1023.000000	1023.000000	2046.000000
31.200001	-0.088558	-52.337643	-15.613390	-9.963783	-16.128523	-10.631948	0.000000	-10.000000	0.041667	0.000000	-16.000000	1023.000000	1023.000000	2046.000000
31.219999	-0.089309	-52.781384	-15.898171	-9.800128	-16.294382	-10.788701	0.000000	-10.000000	0.041667	0.000000	-16.000000	1023.000000	1023.000000	2046.000000
31.240000	-0.090516	-53.494968	-16.193037	-9.895184	-16.464201	-10.942548	0.000000	-10.000000	0.041667	0.000000	-16.000000	1023.000000	1023.000000	2046.000000
31.260000	-0.091500	-54.076607	-16.316944	-10.133463	-16.595999	-11.030197	0.000000	-10.000000	0.041667	0.000000	-16.000000	1023.000000	1023.000000	2046.000000
31.280001	-0.092338	-54.571938	-16.480881	-10.395747	-16.520363	-11.174946	0.000000	-10.000000	0.033333	0.283333	-16.000000	1023.000000	1023.000000	2046.000000
31.299999	-0.094106	-55.616905	-16.660204	-10.667020	-16.730495	-11.559184	0.000000	-10.000000	0.033333	0.783333	-16.000000	1023.000000	1023.000000	2046.000000
31.320000	-0.096478	-57.018707	-16.941259	-10.931342	-17.176495	-11.969608	0.000000	-10.000000	0.033333	1.433333	-16.000000	1023.000000	1023.000000	2046.000000
31.340000	-0.098335	-58.116158	-17.341726	-11.111489	-17.458298	-12.204644	0.000000	-10.000000	0.041667	1.816667	-16.000000	1023.000000	1023.000000	2046.000000
31.360001	-0.099304	-58.688538	-17.697193	-11.130853	-17.589626	-12.270867	0.000000	-10.000000	0.033333	1.816667	-16.000000	1023.000000	1023.000000	2046.000000
31.379999	-0.099736	-58.943954	-17.952402	-11.086806	-17.620184	-12.284564	0.000000	-10.000000	0.041667	1.166667	-16.000000	1023.000000	1023.000000	2046.000000
31.400000	-0.099601	-58.863953	-18.124975	-10.912768	-17.493189	-12.333019	0.000000	-10.000000	0.033333	0.500000	-16.000000	1023.000000	1023.000000	2046.000000
31.420000	-0.099529	-58.821609	-18.250116	-10.807048	-17.429537	-12.334909	0.000000	-10.000000	0.033333	-0.550000	-16.000000	1023.000000	1023.000000	2046.000000
31.440001	-0.099663	-58.900639	-18.354906	-10.735911	-17.396873	-12.412948	0.000000	-10.000000	0.033333	-1.100000	-16.000000	1023.000000	1023.000000	2046.000000
31.459999	-0.100171	-59.201229	-18.364668	-10.771806	-17.629013	-12.435742	0.000000	-10.000000	0.041667	-1.583333	-16.000000	1023.000000	1023.000000	2046.000000
31.480000	-0.100248	-59.246349	-18.475050	-10.705848	-17.643564	-12.421887	0.000000	-10.000000	0.041667	-1.450000	-16.000000	1023.000000	1023.000000	2046.000000
31.500000	-0.100185	-59.209038	-18.514475	-10.638962	-17.732342	-12.323260	0.000000	-10.000000	0.041667	-1.066667	-16.000000	1023.000000	1023.000000	2046.000000
31.520000	-0.099717	-58.932995	-18.570286	-10.442656	-17.644335	-12.275719	0.000000	-10.000000	0.033333	-0.583333	-16.000000	1023.000000	1023.000000	2046.000000
31.540001	-0.098334	-58.115372	-18.500406	-10.263958	-17.305882	-12.045126	0.000000	-10.000000	0.041667	-0.166667	-16.000000	1023.000000	1023.000000	2046.000000
31.559999	-0.096928	-57.284283	-18.216133	-10.123517	-17.123034	-11.821598	0.000000	-10.000000	0.033333	0.000000	-16.000000	1023.000000	1023.000000	2046.000000
31.580000	-0.095977	-56.722500	-18.008402	-10.088295	-17.003826	-11.621978	0.000000	-10.000000	0.041667	0.000000	-16.000000	1023.000000	1023.000000	2046.000000
31.600000	-0.095566	-56.479511	-17.856270	-10.060155	-16.974440	-11.588648	0.000000	-10.000000	0.033333	0.366667	-16.000000	1023.000000	1023.000000	2046.000000
31.620001	-0.095200	-56.263298	-17.738226	-10.082471	-16.991873	-11.450728	0.000000	-10.000000	0.025000	1.333333	-16.000000	1023.000000	1023.000000	2046.000000
31.639999	-0.095180	-56.251595	-17.697424	-10.143361	-16.988428	-11.422381	0.000000	-10.000000	0.008333	2.716667	-16.000000	1023.000000	1023.000000	2046.000000
31.660000	-0.095355	-56.355083	-17.719217	-10.321228	-16.915043	-11.399594	0.000000	-10.000000	0.000000	4.016667	-16.000000	1023.000000	1023.000000	2046.000000
31.680000	-0.095385	-56.372787	-17.627657	-10.498522	-16.808529	-11.438082	0.000000	-10.000000	0.000000	5.016667	-16.000000	1023.000000	1023.000000	2046.000000
31.700001	-0.095725	-56.573761	-17.598927	-10.767804	-16.685387	-11.521645	0.000000	-10.000000	0.000000	6.016667	-16.000000	1023.000000	1023.000000	2046.000000
31.719999	-0.096373	-56.956505	-17.439129	-10.996023	-16.845554	-11.675800	0.000000	-10.000000	0.000000	7.150000	-16.000000	1023.000000	1023.000000	2046.000000
31.740000	-0.096914	-57.276196	-17.370691	-11.212783	-16.976099	-11.716621	0.000000	-10.000000	0.000000	8.333334	-16.000000	1023.000000	1023.000000	2046.000000
31.760000	-0.097274	-57.489189	-17.360357	-11.387704	-17.061766	-11.679363	0.000000	-10.000000	-0.008333	9.316667	-16.000000	1023.000000	1023.000000	2046.000000
31.780001	-0.097154	-57.418079	-17.314667	-11.358037	-17.070528	-11.674848	0.000000	-10.000000	-0.025000	10.016666	-16.000000	1023.000000	1023.000000	2046.000000
31.799999	-0.096184	-56.844822	-17.153330	-11.327738	-16.902620	-11.461136	0.000000	-10.000000	-0.041667	10.633333	-9.666667	1023.000000	1023.000000	2046.000000
31.820000	-0.094494	-55.846207	-17.047592	-11.151123	-16.414452	-11.233040	0.000000	-10.000000	-0.066667	11.666667	6.000000	1023.000000	1023.000000	2046.000000
31.840000	-0.092470	-54.649956	-16.732555	-10.980807	-16.018847	-10.917745	0.000000	-10.000000	-0.083333	12.566667	21.666666	1023.000000	1023.000000	2046.000000
31.860001	-0.090629	-53.561966	-16.344648	-10.803062	-15.710710	-10.703544	0.000000	-10.000000	-0.100000	13.200000	31.000000	1023.000000	1023.000000	2046.000000
31.879999	-0.089289	-52.770046	-15.949546	-10.692201	-15.633452	-10.494848	0.000000	-10.000000	-0.108333	13.366667	32.333332	1023.000000	1023.000000	2046.000000
31.900000	-0.088349	-52.214336	-15.715139	-10.665243	-15.600324	-10.233631	0.000000	-10.000000	-0.116667	13.700000	35.333332	1023.000000	1023.000000	2046.000000
31.920000	-0.087656	-51.804909	-15.555140	-10.604185	-15.617635	-10.027950	0.000000	-10.000000	-0.133333	14.133333	39.833332	1023.000000	1023.000000	2046.000000
31.940001	-0.085897	-50.765003	-15.509878	-10.436917	-15.145416	-9.672791	0.000000	-10.000000	-0.141667	14.500000	44.500000	1023.000000	1023.000000	2046.000000
31.959999	-0.084866	-50.155582	-15.555426	-10.250356	-14.770125	-9.579676	0.000000	-10.000000	-0.150000	14.883333	49.166668	1023.000000	1023.000000	2046.000000
31.980000	-0.083110	-49.118050	-15.367160	-9.815517	-14.524565	-9.410807	0.000000	-10.000000	-0.150000	15.116667	54.000000	1023.000000	1023.000000	2046.000000
32.000000	-0.083289	-49.223961	-15.368296	-9.722353	-14.687461	-9.445850	0.000000	-10.000000	-0.150000	15.383333	59.166668	1023.000000	1023.000000	2046.000000
32.020000	-0.084523	-49.952957	-15.365632	-9.956513	-15.162062	-9.468749	0.000000	-10.000000	-0.166667	15.500000	64.333336	1023.000000	1023.000000	2046.000000
32.040001	-0.085633	-50.609306	-15.557315	-10.206509	-15.277279	-9.568205	0.000000	-10.000000	-0.158333	15.866667	69.500000	1023.000000	1023.000000	2046.000000
32.060001	-0.086443	-51.087765	-15.840081	-10.393294	-15.080795	-9.773595	0.000000	-10.000000	-0.166667	16.266666	74.666664	1023.000000	1023.000000	2046.000000
32.080002	-0.087632	-51.790695	-16.193827	-10.591884	-14.977098	-10.027885	0.000000	-10.000000	-0.141667	16.566668	80.000000	1023.000000	1023.000000	2046.000000
32.099998	-0.089125	-52.672897	-16.352819	-10.783319	-15.226734	-10.310023	0.000000	-10.000000	-0.150000	16.666668	85.666664	1023.000000	1023.000000	2046.000000
32.119999	-0.090182	-53.297691	-16.575583	-10.942258	-15.406656	-10.373193	0.000000	-10.000000	-0.133333	16.516666	91.166664	1023.000000	1023.000000	2046.000000
32.139999	-0.090676	-53.589458	-16.631960	-11.004336	-15.621845	-10.331318	0.000000	-10.000000	-0.158333	16.266666	96.833336	1023.000000	1023.000000	2046.000000
32.160000	-0.090639	-53.567924	-16.836046	-10.851485	-15.555547	-10.324849	0.000000	-10.000000	-0.158333	16.116667	102.166664	1023.000000	1023.000000	2046.000000
32.180000	-0.090440	-53.449978	-16.842905	-10.680724	-15.619123	-10.307224	0.000000	-10.000000	-0.150000	15.866667	107.666664	1023.000000	1023.000000	2046.000000
32.200001	-0.089626	-52.969147	-17.081116	-10.409829	-15.221223	-10.256980	0.000000	-10.000000	-0.133333	15.883333	112.833336	1023.000000	1023.000000	2046.000000
32.220001	-0.088519	-52.314960	-17.111105	-10.193846	-14.930302	-10.079710	0.000000	-10.000000	-0.116667	15.750000	118.166664	1023.000000	1023.000000	2046.000000
32.240002	-0.087679	-51.818584	-17.014389	-10.071605	-14.795872	-9.936720	0.000000	-10.000000	-0.116667	15.850000	123.333336	1023.000000	1023.000000	2046.000000
32.259998	-0.087024	-51.431435	-16.870007	-10.001352	-14.801516	-9.758559	0.000000	-10.000000	-0.116667	15.800000	128.666672	1023.000000	1023.000000	2046.000000
32.279999	-0.086575	-51.165951	-16.666697	-9.934342	-15.036563	-9.528352	0.000000	-10.000000	-0.133333	16.000000	134.000000	1023.000000	1023.000000	2046.000000
32.299999	-0.085970	-50.808208	-16.620100	-9.726701	-15.028672	-9.432737	0.000000	-10.000000	-0.166667	16.150000	139.333328	1023.000000	1023.000000	2046.000000
32.320000	-0.084029	-49.660931	-16.528656	-9.410183	-14.579335	-9.142758	0.000000	-10.000000	-0.166667	16.350000	144.833328	1023.000000	1023.000000	2046.000000
32.340000	-0.081607	-48.229710	-16.342226	-9.004438	-14.023216	-8.859829	0.000000	-10.000000	-0.150000	16.300001	150.166672	1023.000000	1023.000000	2046.000000
32.360001	-0.079589	-47.036896	-16.024284	-8.725404	-13.676576	-8.610633	0.000000	-10.000000	-0.133333	16.400000	155.666672	1023.000000	1023.000000	2046.000000
32.380001	-0.078049	-46.126980	-15.685070	-8.637988	-13.467740	-8.336180	0.000000	-10.000000	-0.133333	16.250000	161.000000	1023.000000	1023.000000	2046.000000
32.400002	-0.076995	-45.503880	-15.249454	-8.664135	-13.487424	-8.102865	0.000000	-10.000000	-0.133333	16.200001	166.500000	1023.000000	1023.000000	2046.000000
32.419998	-0.076907	-45.451897	-15.102086	-8.803848	-13.554611	-7.991351	0.000000	-10.000000	-0.125000	15.766667	172.000000	1023.000000	1023.000000	2046.000000
32.439999	-0.076863	-45.426048	-15.001007	-8.822824	-13.480907	-8.121307	0.000000	-10.000000	-0.125000	15.516667	177.333328	1023.000000	1023.000000	2046.000000
32.459999	-0.076345	-45.119709	-14.966445	-8.881921	-13.182960	-8.088384	0.000000	-10.000000	-0.141667	15.383334	182.500000	1023.000000	1023.000000	2046.000000
32.480000	-0.076131	-44.993614	-14.877928	-8.974708	-13.017324	-8.123656	0.000000	-10.000000	-0.150000	15.466667	187.666672	1023.000000	1023.000000	2046.000000
32.500000	-0.075611	-44.686043	-14.704535	-9.057632	-12.850411	-8.073466	0.000000	-10.000000	-0.150000	15.600000	192.833328	1023.000000	1023.000000	2046.000000
32.520000	-0.075108	-44.389095	-14.555538	-9.097129	-12.736278	-8.000150	0.000000	-10.000000	-0.158333	15.566667	198.166672	1023.000000	1023.000000	2046.000000
32.540001	-0.074437	-43.992527	-14.210495	-9.047147	-12.775312	-7.959573	0.000000	-10.000000	-0.175000	15.700000	203.333328	1023.000000	1023.000000	2046.000000
32.560001	-0.073551	-43.468605	-13.971179	-9.091852	-12.717045	-7.688528	0.000000	-10.000000	-0.150000	15.650001	208.500000	1023.000000	1023.000000	2046.000000
32.580002	-0.072425	-42.803116	-13.638255	-8.942903	-12.730785	-7.491175	0.000000	-10.000000	-0.125000	15.733334	213.666672	1023.000000	1023.000000	2046.000000
32.599998	-0.071052	-41.991867	-13.373166	-8.796537	-12.599256	-7.222908	0.000000	-10.000000	-0.091667	15.733334	218.833328	1023.000000	1023.000000	2046.000000
32.619999	-0.069152	-40.868568	-12.939583	-8.556651	-12.433198	-6.939137	0.000000	-10.000000	-0.100000	15.950001	224.166672	1023.000000	1023.000000	2046.000000
32.639999	-0.066920	-39.549969	-12.680825	-8.280885	-12.015299	-6.572958	0.000000	-10.000000	-0.125000	16.250000	229.333328	1023.000000	1023.000000	2046.000000
32.660000	-0.065009	-38.420078	-12.465296	-7.997518	-11.597578	-6.359687	0.000000	-10.000000	-0.141667	16.566668	234.833328	1023.000000	1023.000000	2046.000000
32.680000	-0.063474	-37.512886	-12.231231	-7.768055	-11.360177	-6.153422	0.000000	-10.000000	-0.141667	16.716667	240.333328	1023.000000	1023.000000	2046.000000
32.700001	-0.061641	-36.429623	-12.085917	-7.567319	-10.926202	-5.850183	0.000000	-10.000000	-0.116667	16.650000	246.000000	1023.000000	1023.000000	2046.000000
32.720001	-0.059153	-34.959328	-11.932359	-6.922516	-10.319963	-5.784489	0.000000	-10.000000	-0.108333	16.450001	251.500000	1023.000000	1023.000000	2046.000000
32.740002	-0.058793	-34.746887	-11.779016	-6.876972	-10.455589	-5.635309	0.000000	-10.000000	-0.116667	16.533333	257.000000	1023.000000	1023.000000	2046.000000
32.759998	-0.057248	-33.833271	-11.703442	-6.484484	-10.323383	-5.321961	0.000000	-10.000000	-0.133333	16.600000	262.500000	1023.000000	1023.000000	2046.000000
32.779999	-0.056928	-33.644665	-11.772570	-6.271830	-10.285666	-5.314601	0.000000	-10.000000	-0.141667	16.716667	268.000000	1023.000000	1023.000000	2046.000000
32.799999	-0.056994	-33.683434	-11.626649	-6.404863	-10.384901	-5.267021	0.000000	-10.000000	-0.141667	16.950001	273.666656	1023.000000	1023.000000	2046.000000
32.820000	-0.057695	-34.097900	-11.631866	-6.722655	-10.448757	-5.294624	0.000000	-10.000000	-0.141667	17.183334	279.333344	1023.000000	1023.000000	2046.000000
32.840000	-0.059477	-35.151150	-11.746358	-7.093196	-10.725060	-5.586534	0.000000	-10.000000	-0.141667	17.150000	285.000000	1023.000000	1023.000000	2046.000000
32.860001	-0.061960	-36.618446	-12.078055	-7.384518	-11.185102	-5.970771	0.000000	-10.000000	-0.150000	16.866667	290.666656	1023.000000	1023.000000	2046.000000
32.880001	-0.063647	-37.615231	-12.279528	-7.572883	-11.605889	-6.156931	0.000000	-10.000000	-0.150000	16.683334	296.333344	1023.000000	1023.000000	2046.000000
32.900002	-0.064055	-37.856560	-12.467137	-7.477448	-11.656305	-6.255669	0.000000	-10.000000	-0.133333	16.566668	302.000000	1023.000000	1023.000000	2046.000000
32.919998	-0.063825	-37.720364	-12.522244	-7.321731	-11.602743	-6.273644	0.000000	-10.000000	-0.116667	16.283333	307.666656	1023.000000	1023.000000	2046.000000
32.939999	-0.063273	-37.394424	-12.670494	-7.032343	-11.435986	-6.255604	0.000000	-10.000000	-0.133333	16.000000	313.166656	1023.000000	1023.000000	2046.000000
32.959999	-0.062223	-36.773643	-13.001089	-6.655602	-10.856469	-6.260483	0.000000	-10.000000	-0.133333	15.933333	318.500000	1023.000000	1023.000000	2046.000000
32.980000	-0.061191	-36.163635	-13.065412	-6.345081	-10.571821	-6.181323	0.000000	-10.000000	-0.133333	15.983334	323.833344	1023.000000	1023.000000	2046.000000
33.000000	-0.060290	-35.631310	-12.923814	-6.191328	-10.500310	-6.015857	0.000000	-10.000000	-0.100000	16.000000	329.166656	1023.000000	1023.000000	2046.000000
33.020000	-0.059242	-35.012249	-12.672175	-6.018747	-10.505240	-5.816088	0.000000	-10.000000	-0.116667	15.883334	334.666656	1023.000000	1023.000000	2046.000000
33.040001	-0.058253	-34.427494	-12.468720	-5.903006	-10.504210	-5.551558	0.000000	-10.000000	-0.133333	15.933334	339.833344	1023.000000	1023.000000	2046.000000
33.060001	-0.057250	-33.834995	-12.292645	-5.709552	-10.455482	-5.377316	0.000000	-10.000000	-0.133333	15.666667	345.166656	1023.000000	1023.000000	2046.000000
33.080002	-0.056131	-33.173523	-12.026966	-5.542950	-10.467752	-5.135855	0.000000	-10.000000	-0.116667	15.700001	350.333344	1023.000000	1023.000000	2046.000000
33.099998	-0.054494	-32.206108	-11.713432	-5.298771	-10.326324	-4.867578	0.000000	-10.000000	-0.100000	15.500000	355.666656	1023.000000	1023.000000	2046.000000
33.119999	-0.052724	-31.159801	-11.455076	-4.963115	-10.089286	-4.652324	0.000000	-10.000000	-0.100000	15.633333	360.833344	1023.000000	1023.000000	2046.000000
33.139999	-0.050672	-29.947226	-11.375478	-4.559929	-9.521894	-4.489924	0.000000	-10.000000	-0.116667	15.516666	366.166656	1023.000000	1023.000000	2046.000000
33.160000	-0.048583	-28.712637	-11.229634	-4.274374	-8.917629	-4.291001	0.000000	-10.000000	-0.116667	15.666667	371.333344	1023.000000	1023.000000	2046.000000
33.180000	-0.047073	-27.819923	-10.892710	-4.116161	-8.625758	-4.185294	0.000000	-10.000000	-0.116667	15.433333	376.500000	1023.000000	1023.000000	2046.000000
33.200001	-0.046138	-27.267540	-10.629632	-4.180249	-8.351003	-4.106657	0.000000	-10.000000	-0.108333	15.250000	381.666656	1023.000000	1023.000000	2046.000000
33.220001	-0.045932	-27.145742	-10.272860	-4.344885	-8.402895	-4.125103	0.000000	-10.000000	-0.091667	14.800000	386.833344	1023.000000	1023.000000	2046.000000
33.240002	-0.045860	-27.103504	-10.057329	-4.600907	-8.387169	-4.058099	0.000000	-10.000000	-0.075000	14.650001	392.000000	1023.000000	1023.000000	2046.000000
33.259998	-0.045886	-27.118860	-9.695235	-4.807080	-8.575205	-4.041341	0.000000	-10.000000	-0.066667	14.400001	397.000000	1023.000000	1023.000000	2046.000000
33.279999	-0.045806	-27.071167	-9.417815	-4.940075	-8.712628	-4.000648	0.000000	-10.000000	-0.075000	14.133333	401.833344	1023.000000	1023.000000	2046.000000
33.299999	-0.045381	-26.820017	-9.152547	-4.955784	-8.729037	-3.982648	0.000000	-10.000000	-0.083333	13.866667	406.500000	1023.000000	1023.000000	2046.000000
33.320000	-0.044718	-26.428272	-8.887141	-4.969096	-8.717202	-3.854833	0.000000	-10.000000	-0.075000	13.566667	411.166656	1023.000000	1023.000000	2046.000000
33.340000	-0.043632	-25.786634	-8.614531	-4.795783	-8.603061	-3.773260	0.000000	-10.000000	-0.066667	12.933333	415.666656	1023.000000	1023.000000	2046.000000
33.360001	-0.042188	-24.933142	-8.305367	-4.657177	-8.426378	-3.544220	0.000000	-10.000000	-0.050000	11.966667	420.000000	1023.000000	1023.000000	2046.000000
33.380001	-0.040556	-23.968330	-8.072806	-4.396317	-8.127847	-3.371361	0.000000	-10.000000	-0.041667	10.916667	424.000000	1023.000000	1023.000000	2046.000000
33.400002	-0.038573	-22.796810	-7.694118	-4.143449	-7.785077	-3.174166	0.000000	-10.000000	-0.025000	9.966667	428.000000	1023.000000	1023.000000	2046.000000
33.419998	-0.036651	-21.660797	-7.366654	-3.855819	-7.485586	-2.952739	0.000000	-10.000000	-0.016667	9.200000	431.666656	1023.000000	1023.000000	2046.000000
33.439999	-0.035098	-20.742775	-7.296644	-3.572951	-7.037785	-2.835396	0.000000	-10.000000	0.000000	8.283333	435.000000	1023.000000	1023.000000	2046.000000
33.459999	-0.034073	-20.136921	-7.100341	-3.459301	-6.880534	-2.696745	0.000000	-10.000000	0.008333	7.066667	437.833344	1023.000000	1023.000000	2046.000000
33.480000	-0.032968	-19.483999	-6.920225	-3.263788	-6.661009	-2.638979	0.000000	-10.000000	0.016667	5.300000	440.333344	1023.000000	1023.000000	2046.000000
33.500000	-0.031342	-18.523346	-6.911375	-2.696320	-6.151252	-2.764400	0.000000	-10.000000	0.033333	2.583333	442.333344	1023.000000	1023.000000	2046.000000
33.520000	-0.032202	-19.031235	-6.890374	-2.867764	-6.573812	-2.699284	0.000000	-10.000000	0.050000	-0.116667	443.500000	1023.000000	1023.000000	2046.000000
33.540001	-0.032003	-18.913609	-7.067568	-2.628573	-6.623039	-2.594428	0.000000	-10.000000	0.058333	-2.683333	444.000000	1023.000000	1023.000000	2046.000000
33.560001	-0.033256	-19.654449	-7.150490	-2.709327	-7.015751	-2.778881	0.000000	-10.000000	0.066667	-4.700000	444.000000	1023.000000	1023.000000	2046.000000
33.580002	-0.034923	-20.639721	-7.149480	-3.115521	-7.421855	-2.952865	0.000000	-10.000000	0.075000	-6.516666	444.000000	1023.000000	1023.000000	2046.000000
33.599998	-0.037633	-22.240904	-7.157094	-3.680675	-8.076371	-3.326763	0.000000	-10.000000	0.091667	-8.166666	444.000000	1023.000000	1023.000000	2046.000000
33.619999	-0.040880	-24.160311	-7.442609	-4.200989	-8.682840	-3.833871	0.000000	-10.000000	0.108333	-9.450000	444.000000	1023.000000	1023.000000	2046.000000
33.639999	-0.044153	-26.094645	-8.012241	-4.490804	-9.125811	-4.465789	0.000000	-10.000000	0.108333	-10.566667	444.000000	1023.000000	1023.000000	2046.000000
33.660000	-0.046601	-27.541359	-8.751636	-4.664174	-9.219723	-4.905826	0.000000	-10.000000	0.108333	-11.266666	444.000000	1023.000000	1023.000000	2046.000000
33.680000	-0.048121	-28.439388	-9.269520	-4.704250	-9.260681	-5.204937	0.000000	-10.000000	0.116667	-11.766666	436.666656	1023.000000	1023.000000	2046.000000
33.700001	-0.049195	-29.074448	-9.644961	-4.704705	-9.297158	-5.427622	0.000000	-10.000000	0.133333	-12.216667	428.000000	1023.000000	1023.000000	2046.000000
33.720001	-0.049854	-29.463682	-9.895241	-4.634879	-9.309819	-5.623744	0.000000	-10.000000	0.150000	-12.883333	418.000000	1023.000000	1023.000000	2046.000000
33.740002	-0.050240	-29.691946	-10.001558	-4.566039	-9.422717	-5.701632	0.000000	-10.000000	0.150000	-13.566667	413.833344	1023.000000	1023.000000	2046.000000
33.759998	-0.051104	-30.202400	-9.907744	-4.643046	-9.902671	-5.748939	0.000000	-10.000000	0.158333	-14.083333	409.333344	1023.000000	1023.000000	2046.000000
33.779999	-0.051920	-30.684774	-9.827194	-4.749687	-10.346767	-5.761125	0.000000	-10.000000	0.183333	-14.533334	404.666656	1023.000000	1023.000000	2046.000000
33.799999	-0.052631	-31.105202	-9.940732	-4.760795	-10.537033	-5.866641	0.000000	-10.000000	0.200000	-14.816667	399.833344	1023.000000	1023.000000	2046.000000
33.820000	-0.053076	-31.367878	-10.250919	-4.740952	-10.402856	-5.973151	0.000000	-10.000000	0.216667	-15.066667	395.000000	1023.000000	1023.000000	2046.000000
33.840000	-0.053533	-31.637817	-10.552579	-4.673526	-10.303382	-6.108330	0.000000	-10.000000	0.216667	-15.216667	389.833344	1023.000000	1023.000000	2046.000000
33.860001	-0.053550	-31.647760	-10.764634	-4.605572	-10.135294	-6.142260	0.000000	-10.000000	0.216667	-15.266666	384.666656	1023.000000	1023.000000	2046.000000
33.880001	-0.052961	-31.300104	-10.795294	-4.482154	-9.942223	-6.080432	0.000000	-10.000000	0.225000	-15.350000	379.500000	1023.000000	1023.000000	2046.000000
33.900002	-0.052286	-30.901285	-10.714235	-4.370323	-9.925413	-5.891313	0.000000	-10.000000	0.233333	-15.533334	374.500000	1023.000000	1023.000000	2046.000000
33.919998	-0.052166	-30.830206	-10.439524	-4.308359	-10.267701	-5.814622	0.000000	-10.000000	0.241667	-15.683333	369.333344	1023.000000	1023.000000	2046.000000
33.939999	-0.052470	-31.009735	-10.219645	-4.385689	-10.680299	-5.724103	0.000000	-10.000000	0.241667	-15.850000	364.000000	1023.000000	1023.000000	2046.000000
33.959999	-0.052803	-31.206347	-10.169441	-4.436177	-10.844428	-5.756300	0.000000	-10.000000	0.225000	-15.816667	358.666656	1023.000000	1023.000000	2046.000000
33.980000	-0.053771	-31.778893	-10.220392	-4.592148	-11.027655	-5.938698	0.000000	-10.000000	0.225000	-15.900000	353.333344	1023.000000	1023.000000	2046.000000
34.000000	-0.055097	-32.562511	-10.566851	-4.839531	-10.971139	-6.184991	0.000000	-10.000000	0.208333	-15.866667	348.000000	1023.000000	1023.000000	2046.000000
34.020000	-0.056484	-33.381832	-10.911954	-5.161530	-10.893877	-6.414472	0.000000	-10.000000	0.216667	-15.783334	342.666656	1023.000000	1023.000000	2046.000000
34.040001	-0.057906	-34.222637	-11.172429	-5.347737	-10.944084	-6.758388	0.000000	-10.000000	0.216667	-15.566667	337.500000	1023.000000	1023.000000	2046.000000
34.060001	-0.059092	-34.923485	-11.297279	-5.529776	-11.117566	-6.978864	0.000000	-10.000000	0.225000	-15.433333	332.333344	1023.000000	1023.000000	2046.000000
34.080002	-0.059863	-35.378883	-11.382594	-5.730332	-11.222374	-7.043583	0.000000	-10.000000	0.225000	-15.316667	327.166656	1023.000000	1023.000000	2046.000000
34.099998	-0.060402	-35.697510	-11.391279	-5.845615	-11.382141	-7.078473	0.000000	-10.000000	0.225000	-15.433333	322.000000	1023.000000	1023.000000	2046.000000
34.119999	-0.060568	-35.795979	-11.275385	-5.915859	-11.529757	-7.074976	0.000000	-10.000000	0.216667	-15.433333	316.833344	1023.000000	1023.000000	2046.000000
34.139999	-0.060508	-35.760452	-11.080059	-5.989748	-11.749427	-6.941217	0.000000	-10.000000	0.225000	-15.633333	311.666656	1023.000000	1023.000000	2046.000000
34.160000	-0.060211	-35.584751	-10.893562	-6.059800	-11.847738	-6.783649	0.000000	-10.000000	0.225000	-15.716667	306.500000	1023.000000	1023.000000	2046.000000
34.180000	-0.059764	-35.320343	-10.565973	-6.032743	-12.013294	-6.708333	0.000000	-10.000000	0.233333	-15.800000	301.333344	1023.000000	1023.000000	2046.000000
34.200001	-0.058613	-34.640495	-10.335845	-5.895972	-11.865686	-6.542991	0.000000	-10.000000	0.225000	-15.716667	296.000000	1023.000000	1023.000000	2046.000000
34.220001	-0.057957	-34.252674	-10.254334	-5.745749	-11.774984	-6.477605	0.000000	-10.000000	0.233333	-15.566667	290.666656	1023.000000	1023.000000	2046.000000
34.240002	-0.057728	-34.117332	-10.401370	-5.622856	-11.533187	-6.559918	0.000000	-10.000000	0.241667	-15.400000	285.500000	1023.000000	1023.000000	2046.000000
34.259998	-0.057624	-34.055618	-10.689829	-5.590930	-11.199218	-6.575642	0.000000	-10.000000	0.233333	-15.433333	280.500000	1023.000000	1023.000000	2046.000000
34.279999	-0.056754	-33.541397	-10.856718	-5.202725	-10.742831	-6.739121	0.000000	-10.000000	0.233333	-15.566667	275.333344	1023.000000	1023.000000	2046.000000
34.299999	-0.057520	-33.994064	-10.933922	-5.384696	-10.971199	-6.704247	0.000000	-10.000000	0.233333	-15.716667	270.000000	1023.000000	1023.000000	2046.000000
34.320000	-0.057485	-33.973923	-10.981915	-5.256889	-11.204361	-6.530759	0.000000	-10.000000	0.241667	-15.716667	264.666656	1023.000000	1023.000000	2046.000000
34.340000	-0.058883	-34.799732	-11.053200	-5.336802	-11.691784	-6.717947	0.000000	-10.000000	0.241667	-15.716667	259.500000	1023.000000	1023.000000	2046.000000
34.360001	-0.060947	-36.019817	-11.148666	-5.636572	-12.215037	-7.019539	0.000000	-10.000000	0.225000	-15.700001	254.333328	1023.000000	1023.000000	2046.000000
34.380001	-0.063246	-37.378277	-11.308311	-6.231463	-12.656910	-7.181592	0.000000	-10.000000	0.216667	-15.533334	249.166672	1023.000000	1023.000000	2046.000000
34.400002	-0.065842	-38.912857	-11.540765	-6.726972	-13.061508	-7.583610	0.000000	-10.000000	0.216667	-15.350000	243.833328	1023.000000	1023.000000	2046.000000
34.419998	-0.068437	-40.446362	-12.030118	-7.019516	-13.325345	-8.071382	0.000000	-10.000000	0.216667	-15.016667	238.666672	1023.000000	1023.000000	2046.000000
34.439999	-0.070875	-41.886852	-12.758497	-7.262008	-13.379820	-8.486528	0.000000	-10.000000	0.225000	-14.683333	233.666672	1023.000000	1023.000000	2046.000000
34.459999	-0.072882	-43.073467	-13.424814	-7.423802	-13.394777	-8.830074	0.000000	-10.000000	0.208333	-14.283334	228.833328	1023.000000	1023.000000	2046.000000
34.480000	-0.074039	-43.757298	-13.838443	-7.378811	-13.458219	-9.081824	0.000000	-10.000000	0.208333	-14.200001	224.000000	1023.000000	1023.000000	2046.000000
34.500000	-0.074850	-44.236538	-13.972386	-7.326702	-13.699782	-9.237667	0.000000	-10.000000	0.208333	-14.233334	219.166672	1023.000000	1023.000000	2046.000000
34.520000	-0.075582	-44.668999	-13.962103	-7.367294	-14.088834	-9.250769	0.000000	-10.000000	0.208333	-14.233334	214.500000	1023.000000	1023.000000	2046.000000
34.540001	-0.076021	-44.928265	-13.933206	-7.453674	-14.374922	-9.166465	0.000000	-10.000000	0.200000	-14.150001	209.833328	1023.000000	1023.000000	2046.000000
34.560001	-0.076366	-45.132088	-14.034993	-7.415239	-14.464098	-9.217757	0.000000	-10.000000	0.191667	-14.200001	205.000000	1023.000000	1023.000000	2046.000000
34.580002	-0.076647	-45.298592	-14.248497	-7.401819	-14.383684	-9.264592	0.000000	-10.000000	0.191667	-14.183333	200.166672	1023.000000	1023.000000	2046.000000
34.599998	-0.076948	-45.476460	-14.479223	-7.295567	-14.285690	-9.415979	0.000000	-10.000000	0.200000	-14.166667	195.500000	1023.000000	1023.000000	2046.000000
34.619999	-0.077124	-45.580006	-14.828722	-7.264083	-14.036640	-9.450562	0.000000	-10.000000	0.200000	-13.983334	190.833328	1023.000000	1023.000000	2046.000000
34.639999	-0.076944	-45.473824	-14.918257	-7.188003	-13.909876	-9.457689	0.000000	-10.000000	0.191667	-13.900001	186.166672	1023.000000	1023.000000	2046.000000
34.660000	-0.076373	-45.136623	-14.791160	-7.150445	-13.914090	-9.280927	0.000000	-10.000000	0.191667	-13.700000	181.500000	1023.000000	1023.000000	2046.000000
34.680000	-0.075571	-44.662510	-14.569259	-7.074455	-13.944283	-9.074512	0.000000	-10.000000	0.191667	-13.600000	176.833328	1023.000000	1023.000000	2046.000000
34.700001	-0.074998	-44.323540	-14.201580	-7.080941	-14.213110	-8.827908	0.000000	-10.000000	0.200000	-13.550000	172.333328	1023.000000	1023.000000	2046.000000
34.720001	-0.074461	-44.006397	-13.992201	-7.077446	-14.295008	-8.641742	0.000000	-10.000000	0.200000	-13.600000	167.666672	1023.000000	1023.000000	2046.000000
34.740002	-0.074410	-43.976524	-13.975735	-7.086631	-14.249243	-8.664916	0.000000	-10.000000	0.191667	-13.700001	163.333328	1023.000000	1023.000000	2046.000000
34.759998	-0.075281	-44.490955	-14.104329	-7.257319	-14.318171	-8.811137	0.000000	-10.000000	0.191667	-13.683333	158.666672	1023.000000	1023.000000	2046.000000
34.779999	-0.076687	-45.322258	-14.462837	-7.449019	-14.208113	-9.202290	0.000000	-10.000000	0.191667	-13.716667	154.166672	1023.000000	1023.000000	2046.000000
34.799999	-0.078015	-46.106846	-14.771430	-7.672812	-14.112106	-9.550498	0.000000	-10.000000	0.200000	-13.516666	149.500000	1023.000000	1023.000000	2046.000000
34.820000	-0.079290	-46.860584	-14.802548	-8.012979	-14.361780	-9.683277	0.000000	-10.000000	0.183333	-13.233334	145.000000	1023.000000	1023.000000	2046.000000
34.840000	-0.080204	-47.400784	-14.711787	-8.358176	-14.704252	-9.626569	0.000000	-10.000000	0.150000	-12.716667	140.500000	1023.000000	1023.000000	2046.000000
34.860001	-0.081052	-47.902012	-14.466375	-8.598435	-15.190770	-9.646430	0.000000	-10.000000	0.125000	-12.216667	136.166672	1023.000000	1023.000000	2046.000000
34.880001	-0.081269	-48.029701	-14.332443	-8.687346	-15.343138	-9.666777	0.000000	-10.000000	0.108333	-11.766667	132.000000	1023.000000	1023.000000	2046.000000
34.900002	-0.081213	-47.996788	-14.412163	-8.733101	-15.210160	-9.641363	0.000000	-10.000000	0.108333	-11.400001	128.000000	1023.000000	1023.000000	2046.000000
34.919998	-0.081313	-48.055996	-14.510726	-8.704865	-15.103393	-9.737011	0.000000	-10.000000	0.100000	-10.900001	124.333336	1023.000000	1023.000000	2046.000000
34.939999	-0.080893	-47.807972	-14.683589	-8.636506	-14.747296	-9.740581	0.000000	-10.000000	0.108333	-10.383333	120.666664	1023.000000	1023.000000	2046.000000
34.959999	-0.079996	-47.277367	-14.594362	-8.498687	-14.469465	-9.714851	0.000000	-10.000000	0.108333	-9.850000	117.333336	1023.000000	1023.000000	2046.000000
34.980000	-0.078862	-46.607216	-14.432925	-8.432691	-14.263637	-9.477963	0.000000	-10.000000	0.108333	-9.583333	115.000000	1023.000000	1023.000000	2046.000000
35.000000	-0.078127	-46.173122	-14.171716	-8.432279	-14.359371	-9.209755	0.000000	-10.000000	0.091667	-9.066667	112.000000	1023.000000	1023.000000	2046.000000
35.020000	-0.077457	-45.776958	-13.856121	-8.479913	-14.481944	-8.958982	0.000000	-10.000000	0.091667	-8.583333	109.000000	1023.000000	1023.000000	2046.000000
35.040001	-0.076966	-45.486732	-13.563445	-8.519425	-14.648030	-8.755833	0.000000	-10.000000	0.083333	-8.016666	105.166664	1023.000000	1023.000000	2046.000000
35.060001	-0.075602	-44.680553	-13.516931	-8.046491	-14.251269	-8.865863	0.000000	-10.000000	0.083333	-7.850000	102.333336	1023.000000	1023.000000	2046.000000
35.080002	-0.075934	-44.877224	-13.589217	-8.073003	-14.350559	-8.864444	0.000000	-10.000000	0.075000	-7.783333	99.833336	1023.000000	1023.000000	2046.000000
35.099998	-0.076620	-45.282619	-14.042703	-7.906587	-14.284863	-9.048467	0.000000	-10.000000	0.066667	-7.800000	97.166664	1023.000000	1023.000000	2046.000000
35.119999	-0.078039	-46.120808	-14.483088	-7.999604	-14.310322	-9.327794	0.000000	-10.000000	0.058333	-7.750000	94.666664	1023.000000	1023.000000	2046.000000
35.139999	-0.080014	-47.288372	-14.809967	-8.347692	-14.550615	-9.580098	0.000000	-10.000000	0.058333	-7.500000	92.000000	1023.000000	1023.000000	2046.000000
35.160000	-0.081875	-48.387836	-14.940371	-8.806528	-14.871639	-9.769300	0.000000	-10.000000	0.066667	-7.083333	89.666664	1023.000000	1023.000000	2046.000000
35.180000	-0.083838	-49.548256	-15.082355	-9.309401	-15.241852	-9.914650	0.000000	-10.000000	0.066667	-6.700000	87.166664	1023.000000	1023.000000	2046.000000
35.200001	-0.085824	-50.722122	-15.479893	-9.613251	-15.442019	-10.186962	0.000000	-10.000000	0.058333	-6.366667	84.833336	1023.000000	1023.000000	2046.000000
35.220001	-0.087720	-51.842251	-15.915896	-9.793334	-15.662033	-10.470990	0.000000	-10.000000	0.058333	-6.150000	82.500000	1023.000000	1023.000000	2046.000000
35.240002	-0.089131	-52.676212	-16.455124	-9.838053	-15.611583	-10.771452	0.000000	-10.000000	0.066667	-6.050000	80.500000	1023.000000	1023.000000	2046.000000
35.259998	-0.090244	-53.334213	-17.038826	-9.816970	-15.469287	-11.009132	0.000000	-10.000000	0.066667	-6.316667	78.500000	1023.000000	1023.000000	2046.000000
35.279999	-0.091188	-53.892357	-17.532173	-9.809966	-15.373677	-11.176538	0.000000	-10.000000	0.066667	-6.783333	76.500000	1023.000000	1023.000000	2046.000000
35.299999	-0.091860	-54.289310	-17.685991	-9.779287	-15.568765	-11.255267	0.000000	-10.000000	0.066667	-7.200000	74.166664	1023.000000	1023.000000	2046.000000
35.320000	-0.092030	-54.389488	-17.682617	-9.790479	-15.791999	-11.124395	0.000000	-10.000000	0.075000	-7.366667	71.833336	1023.000000	1023.000000	2046.000000
35.340000	-0.092168	-54.471153	-17.628254	-9.766425	-15.980053	-11.096422	0.000000	-10.000000	0.066667	-7.316667	69.166664	1023.000000	1023.000000	2046.000000
35.360001	-0.091763	-54.232056	-17.716742	-9.656419	-15.876469	-10.982427	0.000000	-10.000000	0.066667	-7.233334	66.833336	1023.000000	1023.000000	2046.000000
35.380001	-0.091646	-54.162834	-17.817507	-9.469911	-15.776708	-11.098708	0.000000	-10.000000	0.066667	-7.066667	64.333336	1023.000000	1023.000000	2046.000000
35.400002	-0.091546	-54.103512	-18.031523	-9.428843	-15.569238	-11.073907	0.000000	-10.000000	0.066667	-6.850000	62.000000	1023.000000	1023.000000	2046.000000
35.419998	-0.091393	-54.013081	-18.161716	-9.402196	-15.423177	-11.025992	0.000000	-10.000000	0.058333	-6.516667	59.666668	1023.000000	1023.000000	2046.000000
35.439999	-0.090891	-53.716339	-18.170769	-9.231419	-15.308535	-11.005616	0.000000	-10.000000	0.050000	-6.283333	57.500000	1023.000000	1023.000000	2046.000000
35.459999	-0.090201	-53.309040	-17.924053	-9.205356	-15.412111	-10.767521	0.000000	-10.000000	0.058333	-6.316667	55.500000	1023.000000	1023.000000	2046.000000
35.480000	-0.089585	-52.944927	-17.586372	-9.155020	-15.611444	-10.592094	0.000000	-10.000000	0.058333	-6.400000	53.500000	1023.000000	1023.000000	2046.000000
35.500000	-0.088631	-52.381157	-17.250439	-9.170347	-15.634799	-10.325573	0.000000	-10.000000	0.066667	-6.450000	51.500000	1023.000000	1023.000000	2046.000000
35.520000	-0.088182	-52.115387	-17.114511	-9.178732	-15.579410	-10.242735	0.000000	-10.000000	0.058333	-6.383334	49.166668	1023.000000	1023.000000	2046.000000
35.540001	-0.088647	-52.390423	-17.096853	-9.325889	-15.582356	-10.385326	0.000000	-10.000000	0.066667	-6.383334	46.833332	1023.000000	1023.000000	2046.000000
35.560001	-0.089651	-52.983768	-17.312889	-9.580263	-15.474127	-10.616488	0.000000	-10.000000	0.058333	-6.350000	44.500000	1023.000000	1023.000000	2046.000000
35.580002	-0.091123	-53.853775	-17.440031	-9.849217	-15.615589	-10.948940	0.000000	-10.000000	0.058333	-6.150000	42.500000	1023.000000	1023.000000	2046.000000
35.599998	-0.092292	-54.544815	-17.450745	-10.169252	-15.887655	-11.037165	0.000000	-10.000000	0.050000	-5.733334	40.500000	1023.000000	1023.000000	2046.000000
35.619999	-0.092944	-54.929920	-17.243996	-10.336652	-16.249752	-11.099521	0.000000	-10.000000	0.050000	-5.233334	38.500000	1023.000000	1023.000000	2046.000000
35.639999	-0.092912	-54.911083	-17.048161	-10.426237	-16.393639	-11.043047	0.000000	-10.000000	0.050000	-4.733334	36.833332	1023.000000	1023.000000	2046.000000
35.660000	-0.092797	-54.843067	-17.015165	-10.379765	-16.293774	-11.154366	0.000000	-10.000000	0.050000	-4.366667	35.166668	1023.000000	1023.000000	2046.000000
35.680000	-0.092759	-54.820637	-17.059029	-10.430872	-16.127766	-11.202971	0.000000	-10.000000	0.050000	-4.166667	33.833332	1023.000000	1023.000000	2046.000000
35.700001	-0.092392	-54.603779	-17.034431	-10.380565	-16.002924	-11.185861	0.000000	-10.000000	0.050000	-4.033333	32.333332	1023.000000	1023.000000	2046.000000
35.720001	-0.091724	-54.208645	-16.993486	-10.328121	-15.813025	-11.074010	0.000000	-10.000000	0.050000	-3.883333	31.000000	1023.000000	1023.000000	2046.000000
35.740002	-0.090646	-53.572002	-16.588634	-10.237056	-15.886086	-10.860227	0.000000	-10.000000	0.050000	-3.533333	29.666666	1023.000000	1023.000000	2046.000000
35.759998	-0.089116	-52.667694	-16.126675	-10.131233	-15.875406	-10.534382	0.000000	-10.000000	0.050000	-3.083333	28.500000	1023.000000	1023.000000	2046.000000
35.779999	-0.087661	-51.807827	-15.866061	-10.064487	-15.701520	-10.175761	0.000000	-10.000000	0.050000	-2.550000	27.500000	1023.000000	1023.000000	2046.000000
35.799999	-0.086650	-51.210266	-15.720287	-9.890059	-15.495179	-10.104739	0.000000	-10.000000	0.050000	-2.216667	26.666666	1023.000000	1023.000000	2046.000000
35.820000	-0.085952	-50.797710	-15.643007	-9.915097	-15.293484	-9.946123	0.000000	-10.000000	0.050000	-2.116667	26.000000	1023.000000	1023.000000	2046.000000
35.840000	-0.085233	-50.372444	-15.758786	-9.452961	-14.965498	-10.195199	0.000000	-10.000000	0.050000	-2.283333	25.500000	1023.000000	1023.000000	2046.000000
35.860001	-0.086446	-51.089439	-15.982745	-9.519506	-15.269640	-10.317549	0.000000	-10.000000	0.050000	-2.516667	24.833334	1023.000000	1023.000000	2046.000000
35.880001	-0.086997	-51.415344	-16.013485	-9.566804	-15.686219	-10.148835	0.000000	-10.000000	0.050000	-2.700000	24.000000	1023.000000	1023.000000	2046.000000
35.900002	-0.087602	-51.772526	-16.113169	-9.567749	-15.807664	-10.283943	0.000000	-10.000000	0.050000	-2.583333	23.000000	1023.000000	1023.000000	2046.000000
35.919998	-0.088659	-52.397472	-16.239332	-9.755827	-15.908134	-10.494180	0.000000	-10.000000	0.041667	-1.933333	22.333334	1023.000000	1023.000000	2046.000000
35.939999	-0.089943	-53.156132	-16.399855	-10.058792	-15.939704	-10.757782	0.000000	-10.000000	0.041667	-1.000000	22.000000	1023.000000	1023.000000	2046.000000
35.959999	-0.091959	-54.347607	-16.818632	-10.383630	-16.038374	-11.106973	0.000000	-10.000000	0.041667	-0.266667	22.000000	1023.000000	1023.000000	2046.000000
35.980000	-0.094430	-55.808071	-17.260996	-10.634377	-16.398571	-11.514128	0.000000	-10.000000	0.041667	0.000000	22.000000	1023.000000	1023.000000	2046.000000
36.000000	-0.096388	-56.965038	-17.500029	-10.837401	-16.901951	-11.725657	0.000000	-10.000000	0.041667	0.000000	22.000000	1023.000000	1023.000000	2046.000000
36.020000	-0.097417	-57.573727	-17.677553	-10.909812	-17.157377	-11.828984	0.000000	-10.000000	0.041667	0.000000	22.000000	1023.000000	1023.000000	2046.000000
36.040001	-0.097673	-57.724983	-17.859642	-10.842817	-17.188803	-11.833723	0.000000	-10.000000	0.050000	-0.283333	22.000000	1023.000000	1023.000000	2046.000000
36.060001	-0.097628	-57.697975	-17.995121	-10.773472	-17.087894	-11.841486	0.000000	-10.000000	0.050000	-0.983333	22.000000	1023.000000	1023.000000	2046.000000
36.080002	-0.098006	-57.921585	-18.203621	-10.758156	-17.075838	-11.883970	0.000000	-10.000000	0.050000	-1.850000	21.666666	1023.000000	1023.000000	2046.000000
36.099998	-0.098250	-58.065830	-18.485304	-10.598745	-16.925785	-12.055994	0.000000	-10.000000	0.050000	-2.433333	21.000000	1023.000000	1023.000000	2046.000000
36.119999	-0.098451	-58.184307	-18.633400	-10.528463	-16.920544	-12.101901	0.000000	-10.000000	0.050000	-2.600000	20.000000	1023.000000	1023.000000	2046.000000
36.139999	-0.098587	-58.264977	-18.761318	-10.524875	-16.945253	-12.033530	0.000000	-10.000000	0.050000	-2.583333	19.166666	1023.000000	1023.000000	2046.000000
36.160000	-0.098834	-58.410835	-18.794071	-10.396311	-17.061588	-12.158867	0.000000	-10.000000	0.050000	-2.550000	18.333334	1023.000000	1023.000000	2046.000000
36.180000	-0.098641	-58.296928	-18.728529	-10.410118	-17.131536	-12.026744	0.000000	-10.000000	0.050000	-2.466667	17.500000	1023.000000	1023.000000	2046.000000
36.200001	-0.098290	-58.089241	-18.531183	-10.354078	-17.248098	-11.955883	0.000000	-10.000000	0.050000	-2.366667	16.666666	1023.000000	1023.000000	2046.000000
36.220001	-0.097340	-57.527901	-18.333345	-10.199829	-17.135586	-11.859140	0.000000	-10.000000	0.050000	-2.350000	15.833333	1023.000000	1023.000000	2046.000000
36.240002	-0.096197	-56.852196	-18.185312	-9.979630	-16.927628	-11.759624	0.000000	-10.000000	0.050000	-2.616667	15.000000	1023.000000	1023.000000	2046.000000
36.259998	-0.095139	-56.226883	-18.062815	-9.877774	-16.673550	-11.612745	0.000000	-10.000000	0.050000	-2.983333	14.000000	1023.000000	1023.000000	2046.000000
36.279999	-0.094459	-55.825218	-17.859756	-9.813573	-16.604786	-11.547103	0.000000	-10.000000	0.050000	-3.333333	13.000000	1023.000000	1023.000000	2046.000000
36.299999	-0.094427	-55.806374	-17.926619	-9.847641	-16.412817	-11.619296	0.000000	-10.000000	0.050000	-3.516667	12.000000	1023.000000	1023.000000	2046.000000
36.320000	-0.094999	-56.144337	-17.925093	-9.998691	-16.418919	-11.801635	0.000000	-10.000000	0.050000	-3.716667	10.833333	1023.000000	1023.000000	2046.000000
36.340000	-0.096177	-56.840336	-17.993896	-10.215287	-16.543678	-12.087472	0.000000	-10.000000	0.050000	-3.850000	9.666667	1023.000000	1023.000000	2046.000000
36.360001	-0.097493	-57.618156	-17.956545	-10.544991	-16.807211	-12.309407	0.000000	-10.000000	0.050000	-3.750000	8.333333	1023.000000	1023.000000	2046.000000
36.380001	-0.098596	-58.270020	-17.893751	-10.811829	-17.086721	-12.477717	0.000000	-10.000000	0.050000	-3.400000	7.166667	1023.000000	1023.000000	2046.000000
36.400002	-0.098960	-58.485588	-17.831491	-10.910841	-17.150192	-12.593062	0.000000	-10.000000	0.050000	-2.866667	6.000000	1023.000000	1023.000000	2046.000000
36.419998	-0.099081	-58.556885	-17.733042	-10.970059	-17.164337	-12.689444	0.000000	-10.000000	0.050000	-2.433333	5.000000	1023.000000	1023.000000	2046.000000
36.439999	-0.098897	-58.448399	-17.720087	-10.963392	-17.008064	-12.756856	0.000000	-10.000000	0.050000	-2.150000	4.166667	1023.000000	1023.000000	2046.000000
36.459999	-0.098706	-58.335541	-17.673891	-10.962362	-16.919949	-12.779340	0.000000	-10.000000	0.050000	-2.150000	3.333333	1023.000000	1023.000000	2046.000000
36.480000	-0.098111	-57.983578	-17.674377	-10.891882	-16.689857	-12.727460	0.000000	-10.000000	0.050000	-2.183333	2.666667	1023.000000	1023.000000	2046.000000
36.500000	-0.097333	-57.523838	-17.403002	-10.781505	-16.691774	-12.647557	0.000000	-10.000000	0.050000	-2.066667	1.833333	1023.000000	1023.000000	2046.000000
36.520000	-0.096144	-56.820965	-17.055431	-10.789027	-16.645313	-12.331195	0.000000	-10.000000	0.050000	-1.483333	1.333333	1023.000000	1023.000000	2046.000000
36.540001	-0.094782	-56.015896	-16.804169	-10.696605	-16.461405	-12.053717	0.000000	-10.000000	0.050000	-0.750000	1.000000	1023.000000	1023.000000	2046.000000
36.560001	-0.093626	-55.333103	-16.587641	-10.591741	-16.293913	-11.859812	0.000000	-10.000000	0.050000	-0.183333	1.000000	1023.000000	1023.000000	2046.000000
36.580002	-0.092619	-54.737782	-16.428421	-10.378745	-16.139612	-11.791002	0.000000	-10.000000	0.050000	0.000000	1.000000	1023.000000	1023.000000	2046.000000
36.599998	-0.091287	-53.950809	-16.247614	-10.371964	-15.905023	-11.426208	0.000000	-10.000000	0.050000	0.000000	1.000000	1023.000000	1023.000000	2046.000000
36.619999	-0.090358	-53.401714	-16.375765	-9.895105	-15.565598	-11.565246	0.000000	-10.000000	0.050000	0.000000	1.000000	1023.000000	1023.000000	2046.000000
36.639999	-0.090929	-53.739223	-16.466675	-9.874746	-15.841965	-11.555837	0.000000	-10.000000	0.050000	0.000000	1.000000	1023.000000	1023.000000	2046.000000
36.660000	-0.092045	-54.398335	-16.723644	-9.921682	-16.089746	-11.663262	0.000000	-10.000000	0.041667	0.000000	1.000000	1023.000000	1023.000000	2046.000000
36.680000	-0.093443	-55.224834	-16.887089	-10.144762	-16.372139	-11.820847	0.000000	-10.000000	0.041667	0.000000	1.000000	1023.000000	1023.000000	2046.000000
36.700001	-0.094742	-55.992432	-16.837618	-10.427453	-16.749638	-11.977721	0.000000	-10.000000	0.041667	0.000000	1.000000	1023.000000	1023.000000	2046.000000
36.720001	-0.095584	-56.490219	-16.992033	-10.707440	-16.749916	-12.040828	0.000000	-10.000000	0.050000	0.000000	1.000000	1023.000000	1023.000000	2046.000000
36.740002	-0.096708	-57.154236	-17.171144	-10.842294	-16.865454	-12.275345	0.000000	-10.000000	0.050000	0.000000	1.000000	1023.000000	1023.000000	2046.000000
36.759998	-0.098327	-58.110981	-17.458662	-10.968272	-17.101065	-12.582984	0.000000	-10.000000	0.050000	0.600000	1.000000	1023.000000	1023.000000	2046.000000
36.779999	-0.099597	-58.862106	-17.857607	-11.043455	-17.196833	-12.764212	0.000000	-10.000000	0.050000	1.150000	1.000000	1023.000000	1023.000000	2046.000000
36.799999	-0.100415	-59.345036	-18.130369	-11.146597	-17.276388	-12.791681	0.000000	-10.000000	0.050000	1.350000	1.000000	1023.000000	1023.000000	2046.000000
36.820000	-0.101104	-59.752472	-18.502949	-11.125787	-17.245773	-12.877963	0.000000	-10.000000	0.050000	0.750000	1.000000	1023.000000	1023.000000	2046.000000
36.840000	-0.101774	-60.148491	-18.605972	-11.189260	-17.452728	-12.900529	0.000000	-10.000000	0.050000	0.200000	1.000000	1023.000000	1023.000000	2046.000000
36.860001	-0.102291	-60.453922	-18.716553	-11.132444	-17.665064	-12.939858	0.000000	-10.000000	0.058333	0.000000	1.000000	1023.000000	1023.000000	2046.000000
36.880001	-0.102282	-60.448608	-18.880760	-11.034040	-17.603928	-12.929879	0.000000	-10.000000	0.050000	0.000000	1.000000	1023.000000	1023.000000	2046.000000
36.900002	-0.101865	-60.202087	-18.909910	-10.897796	-17.559454	-12.834925	0.000000	-10.000000	0.050000	0.000000	1.000000	1023.000000	1023.000000	2046.000000
36.919998	-0.101138	-59.772694	-19.053059	-10.763781	-17.258051	-12.697803	0.000000	-10.000000	0.041667	0.000000	1.000000	1023.000000	1023.000000	2046.000000
36.939999	-0.100750	-59.543053	-19.085011	-10.653142	-17.170277	-12.634624	0.000000	-10.000000	0.041667	0.000000	1.000000	1023.000000	1023.000000	2046.000000
36.959999	-0.100563	-59.432983	-19.014137	-10.607612	-17.249664	-12.561567	0.000000	-10.000000	0.033333	0.683333	1.000000	1023.000000	1023.000000	2046.000000
36.980000	-0.100212	-59.225189	-18.921806	-10.594107	-17.291330	-12.417947	0.000000	-10.000000	0.016667	1.733333	1.000000	1023.000000	1023.000000	2046.000000
37.000000	-0.099259	-58.662357	-18.666092	-10.505547	-17.290602	-12.200116	0.000000	-10.000000	0.025000	2.950000	1.000000	1023.000000	1023.000000	2046.000000
37.020000	-0.098129	-57.994514	-18.511099	-10.380787	-17.117105	-11.985523	0.000000	-10.000000	0.025000	3.550000	1.000000	1023.000000	1023.000000	2046.000000
37.040001	-0.096926	-57.283298	-18.324915	-10.297147	-16.905270	-11.755965	0.000000	-10.000000	0.025000	4.050000	1.000000	1023.000000	1023.000000	2046.000000
37.060001	-0.095866	-56.656578	-18.246536	-10.213265	-16.561962	-11.634814	0.000000	-10.000000	0.008333	4.500000	1.000000	1023.000000	1023.000000	2046.000000
37.080002	-0.095505	-56.443687	-18.155973	-10.266055	-16.464525	-11.557135	0.000000	-10.000000	0.000000	5.016667	1.000000	1023.000000	1023.000000	2046.000000
37.099998	-0.095950	-56.706524	-18.093235	-10.497550	-16.524015	-11.591722	0.000000	-10.000000	0.000000	5.366667	1.000000	1023.000000	1023.000000	2046.000000
37.119999	-0.096648	-57.118801	-18.002338	-10.764984	-16.674755	-11.676722	0.000000	-10.000000	0.000000	5.733334	1.000000	1023.000000	1023.000000	2046.000000
37.139999	-0.097544	-57.648266	-17.966082	-11.095468	-16.845949	-11.740769	0.000000	-10.000000	0.000000	6.150000	1.000000	1023.000000	1023.000000	2046.000000
37.160000	-0.098272	-58.078823	-17.895395	-11.353456	-17.003969	-11.826001	0.000000	-10.000000	0.000000	6.733334	1.000000	1023.000000	1023.000000	2046.000000
37.180000	-0.098429	-58.171726	-17.820759	-11.434680	-17.078316	-11.837971	0.000000	-10.000000	0.000000	7.216667	1.000000	1023.000000	1023.000000	2046.000000
37.200001	-0.098170	-58.018696	-17.810640	-11.474293	-16.941612	-11.792148	0.000000	-10.000000	0.000000	7.616667	1.000000	1023.000000	1023.000000	2046.000000
37.220001	-0.097627	-57.697613	-17.684687	-11.446929	-16.803038	-11.762961	0.000000	-10.000000	0.000000	7.783333	8.000000	1023.000000	1023.000000	2046.000000
37.240002	-0.096803	-57.210648	-17.543612	-11.348020	-16.629295	-11.689721	0.000000	-10.000000	0.000000	7.950000	15.666667	1023.000000	1023.000000	2046.000000
37.259998	-0.095614	-56.507626	-17.321587	-11.250117	-16.410814	-11.525107	0.000000	-10.000000	0.000000	8.116667	24.166666	1023.000000	1023.000000	2046.000000
37.279999	-0.093727	-55.392792	-17.026676	-11.122245	-16.072130	-11.171741	0.000000	-10.000000	0.000000	8.416667	26.666666	1023.000000	1023.000000	2046.000000
37.299999	-0.092243	-54.515823	-16.742128	-10.930079	-15.878077	-10.965540	0.000000	-10.000000	0.000000	8.766667	29.333334	1023.000000	1023.000000	2046.000000
37.320000	-0.091049	-53.809753	-16.504604	-10.875369	-15.746411	-10.683370	0.000000	-10.000000	0.000000	9.133333	32.166668	1023.000000	1023.000000	2046.000000
37.340000	-0.090114	-53.257660	-16.265240	-10.833175	-15.707152	-10.452092	0.000000	-10.000000	0.000000	9.383333	35.000000	1023.000000	1023.000000	2046.000000
37.360001	-0.089049	-52.628155	-16.097492	-10.692464	-15.548435	-10.289763	0.000000	-10.000000	0.000000	9.583333	38.166668	1023.000000	1023.000000	2046.000000
37.380001	-0.087077	-51.462566	-15.971932	-10.346895	-15.044121	-10.099617	0.000000	-10.000000	0.000000	9.700000	41.500000	1023.000000	1023.000000	2046.000000
37.400002	-0.087079	-51.463451	-16.062666	-10.317006	-15.049089	-10.034691	0.000000	-10.000000	0.000000	9.683333	44.833332	1023.000000	1023.000000	2046.000000
37.419998	-0.086439	-51.085575	-16.036692	-9.980615	-15.067822	-10.000447	0.000000	-10.000000	-0.008333	9.633333	48.000000	1023.000000	1023.000000	2046.000000
37.439999	-0.087025	-51.431854	-16.254028	-9.910515	-15.145664	-10.121646	0.000000	-10.000000	-0.016667	9.683333	51.166668	1023.000000	1023.000000	2046.000000
37.459999	-0.088185	-52.117348	-16.205111	-10.232856	-15.532598	-10.146782	0.000000	-10.000000	-0.016667	9.833333	54.500000	1023.000000	1023.000000	2046.000000
37.480000	-0.089408	-52.839859	-16.311798	-10.586991	-15.700591	-10.240478	0.000000	-10.000000	-0.025000	10.100000	57.833332	1023.000000	1023.000000	2046.000000
37.500000	-0.090456	-53.459484	-16.465563	-10.760485	-15.744848	-10.488587	0.000000	-10.000000	-0.025000	10.216667	61.166668	1023.000000	1023.000000	2046.000000
37.520000	-0.092019	-54.383522	-16.775272	-10.935768	-15.848786	-10.823696	0.000000	-10.000000	-0.025000	10.416667	64.500000	1023.000000	1023.000000	2046.000000
37.540001	-0.093299	-55.139740	-17.152308	-11.139258	-15.896829	-10.951345	0.000000	-10.000000	-0.016667	10.416667	68.000000	1023.000000	1023.000000	2046.000000
37.560001	-0.094135	-55.633869	-17.378937	-11.179255	-15.966883	-11.108795	0.000000	-10.000000	-0.025000	10.416667	71.500000	1023.000000	1023.000000	2046.000000
37.580002	-0.094635	-55.929359	-17.580980	-11.214397	-16.019876	-11.114104	0.000000	-10.000000	-0.025000	10.366667	75.000000	1023.000000	1023.000000	2046.000000
37.599998	-0.094865	-56.065140	-17.655167	-11.165033	-16.094189	-11.150751	0.000000	-10.000000	-0.016667	10.283334	78.500000	1023.000000	1023.000000	2046.000000
37.619999	-0.094956	-56.118786	-17.694788	-11.227189	-16.179838	-11.016971	0.000000	-10.000000	-0.008333	10.433333	81.833336	1023.000000	1023.000000	2046.000000
37.639999	-0.094572	-55.892212	-17.803057	-11.022723	-16.034828	-11.031603	0.000000	-10.000000	-0.016667	10.533334	85.333336	1023.000000	1023.000000	2046.000000
37.660000	-0.094017	-55.563828	-17.891533	-10.904447	-15.848963	-10.918886	0.000000	-10.000000	-0.033333	10.800000	88.666664	1023.000000	1023.000000	2046.000000
37.680000	-0.093226	-55.096634	-17.973076	-10.733439	-15.591926	-10.798193	0.000000	-10.000000	-0.041667	11.016667	92.333336	1023.000000	1023.000000	2046.000000
37.700001	-0.092521	-54.679687	-17.938318	-10.596138	-15.475434	-10.669800	0.000000	-10.000000	-0.058333	11.266667	96.000000	1023.000000	1023.000000	2046.000000
37.720001	-0.091805	-54.256657	-17.888773	-10.369168	-15.389391	-10.609326	0.000000	-10.000000	-0.075000	11.550000	100.000000	1023.000000	1023.000000	2046.000000
37.740002	-0.090968	-53.762180	-17.729448	-10.314834	-15.364859	-10.353040	0.000000	-10.000000	-0.075000	11.750000	103.666664	1023.000000	1023.000000	2046.000000
37.759998	-0.089647	-52.981258	-17.521742	-10.175403	-15.209541	-10.074571	0.000000	-10.000000	-0.066667	11.950000	107.333336	1023.000000	1023.000000	2046.000000
37.779999	-0.088186	-52.117737	-17.267828	-9.931923	-15.048727	-9.869259	0.000000	-10.000000	-0.058333	12.033334	111.000000	1023.000000	1023.000000	2046.000000
37.799999	-0.086669	-51.221653	-17.074232	-9.697634	-14.775470	-9.674319	0.000000	-10.000000	-0.066667	12.250000	115.333336	1023.000000	1023.000000	2046.000000
37.820000	-0.085114	-50.302471	-16.822258	-9.566882	-14.459240	-9.454091	0.000000	-10.000000	-0.066667	12.216667	119.666664	1023.000000	1023.000000	2046.000000
37.840000	-0.083824	-49.539780	-16.691044	-9.461739	-14.098283	-9.288715	0.000000	-10.000000	-0.075000	12.316667	124.000000	1023.000000	1023.000000	2046.000000
37.860001	-0.083290	-49.224434	-16.427866	-9.451593	-14.058929	-9.286045	0.000000	-10.000000	-0.075000	12.200000	128.000000	1023.000000	1023.000000	2046.000000
37.880001	-0.083070	-49.094551	-16.307951	-9.662380	-13.963109	-9.161112	0.000000	-10.000000	-0.083333	12.266666	132.000000	1023.000000	1023.000000	2046.000000
37.900002	-0.083674	-49.451561	-16.058741	-9.926103	-14.250124	-9.216593	0.000000	-10.000000	-0.066667	12.383333	136.000000	1023.000000	1023.000000	2046.000000
37.919998	-0.083908	-49.589336	-16.017752	-10.100633	-14.219823	-9.251130	0.000000	-10.000000	-0.075000	12.466667	140.000000	1023.000000	1023.000000	2046.000000
37.939999	-0.083964	-49.622597	-15.941837	-10.186511	-14.200510	-9.293737	0.000000	-10.000000	-0.075000	12.716667	144.166672	1023.000000	1023.000000	2046.000000
37.959999	-0.083438	-49.311932	-15.858097	-10.166451	-14.022941	-9.264443	0.000000	-10.000000	-0.091667	12.750000	148.500000	1023.000000	1023.000000	2046.000000
37.980000	-0.082841	-48.959126	-15.744863	-10.159302	-13.861199	-9.193760	0.000000	-10.000000	-0.091667	12.816667	151.500000	1023.000000	1023.000000	2046.000000
38.000000	-0.081836	-48.365108	-15.533693	-10.057852	-13.701527	-9.072038	0.000000	-10.000000	-0.091667	12.766666	155.666672	1023.000000	1023.000000	2046.000000
38.020000	-0.080475	-47.560699	-15.271389	-9.941143	-13.540963	-8.807202	0.000000	-10.000000	-0.083333	13.033334	160.000000	1023.000000	1023.000000	2046.000000
38.040001	-0.078871	-46.612926	-14.993088	-9.749652	-13.298451	-8.571735	0.000000	-10.000000	-0.075000	13.266666	165.666672	1023.000000	1023.000000	2046.000000
38.060001	-0.077033	-45.526299	-14.470353	-9.470174	-13.241309	-8.344464	0.000000	-10.000000	-0.083333	13.500000	170.166672	1023.000000	1023.000000	2046.000000
38.080002	-0.074987	-44.317280	-14.154400	-9.266906	-12.886562	-8.009413	0.000000	-10.000000	-0.100000	13.500000	174.500000	1023.000000	1023.000000	2046.000000
38.099998	-0.073403	-43.381195	-13.870055	-9.087499	-12.659430	-7.764211	0.000000	-10.000000	-0.116667	13.666667	179.000000	1023.000000	1023.000000	2046.000000
38.119999	-0.072011	-42.558689	-13.697632	-8.904509	-12.358843	-7.597705	0.000000	-10.000000	-0.116667	13.716667	183.500000	1023.000000	1023.000000	2046.000000
38.139999	-0.070656	-41.757858	-13.451446	-8.810501	-12.163453	-7.332457	0.000000	-10.000000	-0.108333	13.850000	188.166672	1023.000000	1023.000000	2046.000000
38.160000	-0.068825	-40.675606	-13.291419	-8.251852	-11.797208	-7.335128	0.000000	-10.000000	-0.100000	13.783334	192.833328	1023.000000	1023.000000	2046.000000
38.180000	-0.068380	-40.412502	-13.402378	-8.089725	-11.710567	-7.209831	0.000000	-10.000000	-0.100000	13.633333	197.500000	1023.000000	1023.000000	2046.000000
38.200001	-0.067993	-40.183994	-13.456685	-7.897302	-11.818497	-7.011509	0.000000	-10.000000	-0.100000	13.600000	202.000000	1023.000000	1023.000000	2046.000000
38.220001	-0.068190	-40.300575	-13.469198	-7.822428	-11.931825	-7.077124	0.000000	-10.000000	-0.100000	13.650001	206.500000	1023.000000	1023.000000	2046.000000
38.240002	-0.068847	-40.688370	-13.430379	-8.059534	-12.123380	-7.075077	0.000000	-10.000000	-0.108333	13.950001	211.166672	1023.000000	1023.000000	2046.000000
38.259998	-0.070072	-41.412773	-13.464858	-8.438792	-12.328491	-7.180633	0.000000	-10.000000	-0.116667	14.033334	215.833328	1023.000000	1023.000000	2046.000000
38.279999	-0.071534	-42.276455	-13.671807	-8.614550	-12.468585	-7.521513	0.000000	-10.000000	-0.116667	14.050000	220.500000	1023.000000	1023.000000	2046.000000
38.299999	-0.073441	-43.403522	-13.981584	-8.791530	-12.757833	-7.872574	0.000000	-10.000000	-0.108333	14.000000	225.166672	1023.000000	1023.000000	2046.000000
38.320000	-0.074556	-44.062862	-14.358888	-8.854225	-12.754807	-8.094941	0.000000	-10.000000	-0.100000	13.916667	229.833328	1023.000000	1023.000000	2046.000000
38.340000	-0.074815	-44.215473	-14.531729	-8.904761	-12.750620	-8.028360	0.000000	-10.000000	-0.108333	13.800000	234.500000	1023.000000	1023.000000	2046.000000
38.360001	-0.074639	-44.111763	-14.728457	-8.764397	-12.590547	-8.028363	0.000000	-10.000000	-0.108333	13.650001	239.166672	1023.000000	1023.000000	2046.000000
38.380001	-0.074417	-43.980377	-14.740798	-8.610439	-12.631581	-7.997557	0.000000	-10.000000	-0.108333	13.516666	243.666672	1023.000000	1023.000000	2046.000000
38.400002	-0.073898	-43.673492	-14.738668	-8.469802	-12.590466	-7.874556	0.000000	-10.000000	-0.108333	13.566667	248.333328	1023.000000	1023.000000	2046.000000
38.419998	-0.073431	-43.397984	-14.717793	-8.260152	-12.594564	-7.825475	0.000000	-10.000000	-0.108333	13.816667	252.666672	1023.000000	1023.000000	2046.000000
38.439999	-0.072598	-42.905251	-14.657156	-8.116345	-12.493020	-7.638731	0.000000	-10.000000	-0.116667	13.966667	257.333344	1023.000000	1023.000000	2046.000000
38.459999	-0.071635	-42.336460	-14.597693	-7.895582	-12.320004	-7.523180	0.000000	-10.000000	-0.108333	14.116667	262.000000	1023.000000	1023.000000	2046.000000
38.480000	-0.070665	-41.763084	-14.524253	-7.711782	-12.152707	-7.374341	0.000000	-10.000000	-0.125000	14.283334	266.833344	1023.000000	1023.000000	2046.000000
38.500000	-0.069398	-41.014252	-14.484249	-7.469131	-11.869718	-7.191154	0.000000	-10.000000	-0.116667	14.650000	271.500000	1023.000000	1023.000000	2046.000000
38.520000	-0.067770	-40.051956	-14.396996	-7.256922	-11.507191	-6.890850	0.000000	-10.000000	-0.133333	14.766666	276.333344	1023.000000	1023.000000	2046.000000
38.540001	-0.065837	-38.909470	-14.113501	-6.979167	-11.214996	-6.601805	0.000000	-10.000000	-0.133333	14.883333	281.166656	1023.000000	1023.000000	2046.000000
38.560001	-0.063951	-37.795273	-13.817245	-6.640706	-10.988673	-6.348649	0.000000	-10.000000	-0.150000	15.000000	286.166656	1023.000000	1023.000000	2046.000000
38.580002	-0.062274	-36.803993	-13.429291	-6.431144	-10.809720	-6.133838	0.000000	-10.000000	-0.133333	15.200001	291.166656	1023.000000	1023.000000	2046.000000
38.599998	-0.060865	-35.971352	-13.052484	-6.323391	-10.716043	-5.879436	0.000000	-10.000000	-0.133333	15.150001	296.333344	1023.000000	1023.000000	2046.000000
38.619999	-0.059737	-35.304718	-12.774057	-6.249294	-10.542281	-5.739084	0.000000	-10.000000	-0.100000	14.883333	301.500000	1023.000000	1023.000000	2046.000000
38.639999	-0.059172	-34.970867	-12.564177	-6.331638	-10.398085	-5.676969	0.000000	-10.000000	-0.091667	14.716667	306.500000	1023.000000	1023.000000	2046.000000
38.660000	-0.059031	-34.887123	-12.392890	-6.509489	-10.312059	-5.672685	0.000000	-10.000000	-0.091667	14.600000	311.333344	1023.000000	1023.000000	2046.000000
38.680000	-0.059154	-34.960098	-12.265350	-6.635615	-10.261254	-5.797880	0.000000	-10.000000	-0.125000	14.700001	316.166656	1023.000000	1023.000000	2046.000000
38.700001	-0.058978	-34.856129	-12.199888	-6.734586	-10.082566	-5.839090	0.000000	-10.000000	-0.133333	14.666667	321.000000	1023.000000	1023.000000	2046.000000
38.720001	-0.058655	-34.665237	-12.033757	-6.802237	-10.005160	-5.824083	0.000000	-10.000000	-0.116667	14.650001	326.000000	1023.000000	1023.000000	2046.000000
38.740002	-0.057807	-34.163761	-11.859431	-6.796547	-9.842598	-5.665187	0.000000	-10.000000	-0.100000	14.750000	331.000000	1023.000000	1023.000000	2046.000000
38.759998	-0.056727	-33.525463	-11.565639	-6.706235	-9.739773	-5.513815	0.000000	-10.000000	-0.083333	14.800000	335.833344	1023.000000	1023.000000	2046.000000
38.779999	-0.055389	-32.734665	-11.165753	-6.600950	-9.681596	-5.286365	0.000000	-10.000000	-0.100000	14.950000	340.666656	1023.000000	1023.000000	2046.000000
38.799999	-0.053549	-31.647261	-10.861292	-6.335535	-9.366412	-5.084021	0.000000	-10.000000	-0.116667	14.933333	345.500000	1023.000000	1023.000000	2046.000000
38.820000	-0.051446	-30.404373	-10.493740	-6.084378	-9.015168	-4.811087	0.000000	-10.000000	-0.141667	15.283334	350.500000	1023.000000	1023.000000	2046.000000
38.840000	-0.049068	-28.999037	-10.048512	-5.778175	-8.649641	-4.522709	0.000000	-10.000000	-0.125000	15.400001	355.666656	1023.000000	1023.000000	2046.000000
38.860001	-0.046952	-27.748777	-9.697715	-5.459063	-8.288891	-4.303108	0.000000	-10.000000	-0.108333	15.500000	360.833344	1023.000000	1023.000000	2046.000000
38.880001	-0.045375	-26.816837	-9.498271	-5.270576	-7.984341	-4.063648	0.000000	-10.000000	-0.100000	15.333334	366.000000	1023.000000	1023.000000	2046.000000
38.900002	-0.044009	-26.009237	-9.368900	-5.052153	-7.666424	-3.921760	0.000000	-10.000000	-0.091667	15.300000	371.166656	1023.000000	1023.000000	2046.000000
38.919998	-0.042616	-25.186056	-9.045980	-5.012505	-7.583835	-3.543737	0.000000	-10.000000	-0.083333	14.783334	376.333344	1023.000000	1023.000000	2046.000000
38.939999	-0.041141	-24.314171	-8.658677	-4.577092	-7.573340	-3.505061	0.000000	-10.000000	-0.075000	14.316667	379.833344	1023.000000	1023.000000	2046.000000
38.959999	-0.040102	-23.700108	-8.575368	-4.240252	-7.492584	-3.391902	0.000000	-10.000000	-0.066667	13.583334	384.666656	1023.000000	1023.000000	2046.000000
38.980000	-0.039364	-23.264055	-8.588872	-3.924195	-7.477551	-3.273438	0.000000	-10.000000	-0.058333	13.316667	387.833344	1023.000000	1023.000000	2046.000000
39.000000	-0.039591	-23.398132	-8.614353	-3.855284	-7.524348	-3.404148	0.000000	-10.000000	-0.033333	12.466667	393.666656	1023.000000	1023.000000	2046.000000
39.020000	-0.040025	-23.654715	-8.706242	-4.015716	-7.474710	-3.458048	0.000000	-10.000000	-0.025000	11.583334	397.666656	1023.000000	1023.000000	2046.000000
39.040001	-0.041476	-24.512436	-8.837882	-4.394886	-7.636015	-3.643654	0.000000	-10.000000	-0.016667	10.700001	401.666656	1023.000000	1023.000000	2046.000000
39.060001	-0.044140	-26.086929	-9.054382	-4.741706	-8.170667	-4.120173	0.000000	-10.000000	-0.016667	9.500000	405.500000	1023.000000	1023.000000	2046.000000
39.080002	-0.046744	-27.625978	-9.385777	-5.045046	-8.673331	-4.521824	0.000000	-10.000000	-0.008333	8.433333	409.000000	1023.000000	1023.000000	2046.000000
39.099998	-0.048319	-28.556755	-9.751692	-5.142274	-8.838475	-4.824313	0.000000	-10.000000	0.000000	6.850000	413.166656	1023.000000	1023.000000	2046.000000
39.119999	-0.049039	-28.982117	-9.957557	-5.089182	-8.901664	-5.033713	0.000000	-10.000000	0.008333	5.850000	415.500000	1023.000000	1023.000000	2046.000000
39.139999	-0.049230	-29.095047	-10.150543	-5.022807	-8.871768	-5.049930	0.000000	-10.000000	0.025000	4.616667	417.500000	1023.000000	1023.000000	2046.000000
39.160000	-0.049121	-29.030756	-10.280274	-4.899026	-8.822273	-5.029182	0.000000	-10.000000	0.041667	3.450000	419.333344	1023.000000	1023.000000	2046.000000
39.180000	-0.049338	-29.158844	-10.197995	-4.809925	-9.063882	-5.087043	0.000000	-10.000000	0.050000	1.883333	420.833344	1023.000000	1023.000000	2046.000000
39.200001	-0.049289	-29.129694	-10.127210	-4.711967	-9.186608	-5.103910	0.000000	-10.000000	0.050000	0.050000	421.666656	1023.000000	1023.000000	2046.000000
39.220001	-0.049183	-29.067001	-10.111691	-4.638463	-9.203326	-5.113522	0.000000	-10.000000	0.050000	-1.333333	422.000000	1023.000000	1023.000000	2046.000000
39.240002	-0.049014	-28.967396	-10.115956	-4.533240	-9.161432	-5.156767	0.000000	-10.000000	0.058333	-2.800000	422.000000	1023.000000	1023.000000	2046.000000
39.259998	-0.048878	-28.886778	-10.159314	-4.446855	-9.082236	-5.198374	0.000000	-10.000000	0.058333	-4.033333	422.000000	1023.000000	1023.000000	2046.000000
39.279999	-0.048784	-28.831598	-10.230242	-4.399087	-9.012265	-5.190004	0.000000	-10.000000	0.066667	-5.516667	422.000000	1023.000000	1023.000000	2046.000000
39.299999	-0.048407	-28.608545	-10.204345	-4.273130	-8.958997	-5.172073	0.000000	-10.000000	0.066667	-6.200000	422.000000	1023.000000	1023.000000	2046.000000
39.320000	-0.047479	-28.060104	-10.085831	-4.165915	-8.849433	-4.958925	0.000000	-10.000000	0.083333	-7.050000	422.000000	1023.000000	1023.000000	2046.000000
39.340000	-0.046978	-27.763868	-9.863231	-4.045710	-8.966771	-4.888156	0.000000	-10.000000	0.091667	-7.816667	422.000000	1023.000000	1023.000000	2046.000000
39.360001	-0.046381	-27.411346	-9.732003	-3.899622	-8.919288	-4.860432	0.000000	-10.000000	0.100000	-8.816667	422.000000	1023.000000	1023.000000	2046.000000
39.380001	-0.046152	-27.275600	-9.642632	-3.804511	-8.899288	-4.929169	0.000000	-10.000000	0.100000	-9.216666	422.000000	1023.000000	1023.000000	2046.000000
39.400002	-0.046282	-27.352448	-9.659407	-3.775388	-8.862131	-5.055522	0.000000	-10.000000	0.108333	-9.733334	414.666656	1023.000000	1023.000000	2046.000000
39.419998	-0.047023	-27.790388	-9.726542	-3.924224	-8.940890	-5.198732	0.000000	-10.000000	0.116667	-10.250000	406.166656	1023.000000	1023.000000	2046.000000
39.439999	-0.048379	-28.591995	-9.699113	-4.273945	-9.298320	-5.320616	0.000000	-10.000000	0.133333	-10.733334	396.500000	1023.000000	1023.000000	2046.000000
39.459999	-0.049502	-29.255568	-9.574847	-4.640173	-9.599734	-5.440813	0.000000	-10.000000	0.141667	-10.933333	394.166656	1023.000000	1023.000000	2046.000000
39.480000	-0.050702	-29.964790	-9.634157	-4.813115	-9.767773	-5.749746	0.000000	-10.000000	0.141667	-11.033334	391.666656	1023.000000	1023.000000	2046.000000
39.500000	-0.051845	-30.640289	-9.737703	-4.971941	-9.904773	-6.025872	0.000000	-10.000000	0.133333	-11.266667	388.000000	1023.000000	1023.000000	2046.000000
39.520000	-0.052360	-30.944801	-9.857495	-5.079819	-9.891277	-6.116210	0.000000	-10.000000	0.133333	-11.583334	383.000000	1023.000000	1023.000000	2046.000000
39.540001	-0.052787	-31.197134	-9.914937	-5.153704	-9.979421	-6.149073	0.000000	-10.000000	0.141667	-11.766667	379.333344	1023.000000	1023.000000	2046.000000
39.560001	-0.052891	-31.258331	-9.834752	-5.214066	-10.086913	-6.122599	0.000000	-10.000000	0.150000	-11.950001	376.666656	1023.000000	1023.000000	2046.000000
39.580002	-0.052726	-31.160885	-9.644053	-5.231643	-10.217570	-6.067619	0.000000	-10.000000	0.133333	-12.066667	374.000000	1023.000000	1023.000000	2046.000000
39.599998	-0.052267	-30.889545	-9.399631	-5.177912	-10.260509	-6.051494	0.000000	-10.000000	0.125000	-12.283334	368.666656	1023.000000	1023.000000	2046.000000
39.619999	-0.051309	-30.323809	-9.222307	-5.003200	-10.033360	-6.064942	0.000000	-10.000000	0.116667	-12.400000	364.666656	1023.000000	1023.000000	2046.000000
39.639999	-0.050070	-29.591661	-9.024700	-4.816359	-9.839263	-5.911340	0.000000	-10.000000	0.133333	-12.400000	359.000000	1023.000000	1023.000000	2046.000000
39.660000	-0.049253	-29.108402	-8.966562	-4.666172	-9.700016	-5.775651	0.000000	-10.000000	0.141667	-12.300000	356.000000	1023.000000	1023.000000	2046.000000
39.680000	-0.048746	-28.808777	-8.886436	-4.577901	-9.674201	-5.670239	0.000000	-10.000000	0.150000	-12.150000	351.666656	1023.000000	1023.000000	2046.000000
39.700001	-0.048480	-28.651709	-8.652257	-4.659069	-9.833210	-5.507173	0.000000	-10.000000	0.141667	-12.133333	349.000000	1023.000000	1023.000000	2046.000000
39.720001	-0.048075	-28.412554	-8.598086	-4.413404	-9.772527	-5.628536	0.000000	-10.000000	0.141667	-12.483334	343.666656	1023.000000	1023.000000	2046.000000
39.740002	-0.048360	-28.580650	-8.756827	-4.263239	-9.771754	-5.788830	0.000000	-10.000000	0.141667	-12.833334	338.166656	1023.000000	1023.000000	2046.000000
39.759998	-0.049241	-29.101419	-9.053723	-4.110562	-10.006347	-5.930788	0.000000	-10.000000	0.150000	-13.150001	334.000000	1023.000000	1023.000000	2046.000000
39.779999	-0.050968	-30.122320	-9.481224	-4.277420	-10.229361	-6.134316	0.000000	-10.000000	0.141667	-13.150001	329.666656	1023.000000	1023.000000	2046.000000
39.799999	-0.053032	-31.341833	-9.675954	-4.690886	-10.670096	-6.304896	0.000000	-10.000000	0.133333	-13.200000	326.833344	1023.000000	1023.000000	2046.000000
39.820000	-0.055032	-32.523674	-9.868463	-5.201375	-10.950979	-6.502857	0.000000	-10.000000	0.125000	-13.283334	322.333344	1023.000000	1023.000000	2046.000000
39.840000	-0.057567	-34.021923	-10.218225	-5.576902	-11.233108	-6.993690	0.000000	-10.000000	0.133333	-13.350000	319.333344	1023.000000	1023.000000	2046.000000
39.860001	-0.060433	-35.715870	-10.662212	-5.886324	-11.624816	-7.542517	0.000000	-10.000000	0.141667	-13.516666	314.666656	1023.000000	1023.000000	2046.000000
39.880001	-0.062587	-36.989063	-11.208972	-6.067718	-11.855760	-7.856615	0.000000	-10.000000	0.150000	-13.566667	310.333344	1023.000000	1023.000000	2046.000000
39.900002	-0.064328	-38.017696	-11.621451	-6.161130	-12.145535	-8.089579	0.000000	-10.000000	0.141667	-13.566667	304.333344	1023.000000	1023.000000	2046.000000
39.919998	-0.065530	-38.728088	-11.834414	-6.242169	-12.457265	-8.194239	0.000000	-10.000000	0.133333	-13.466666	300.000000	1023.000000	1023.000000	2046.000000
39.939999	-0.066348	-39.211624	-12.086131	-6.197857	-12.549511	-8.378126	0.000000	-10.000000	0.133333	-13.533333	295.333344	1023.000000	1023.000000	2046.000000
39.959999	-0.067244	-39.741276	-12.360840	-6.208449	-12.634406	-8.537580	0.000000	-10.000000	0.141667	-13.583333	292.166656	1023.000000	1023.000000	2046.000000
39.980000	-0.067917	-40.138775	-12.614135	-6.113675	-12.684923	-8.726042	0.000000	-10.000000	0.150000	-13.716667	287.500000	1023.000000	1023.000000	2046.000000
40.000000	-0.068235	-40.326660	-12.839516	-6.008049	-12.728376	-8.750718	0.000000	-10.000000	0.150000	-13.716667	281.500000	1023.000000	1023.000000	2046.000000
40.020000	-0.068485	-40.474499	-12.764985	-6.105575	-12.983828	-8.620112	0.000000	-10.000000	0.150000	-13.750000	277.000000	1023.000000	1023.000000	2046.000000
40.040001	-0.068442	-40.449345	-12.866123	-6.044300	-12.876244	-8.662677	0.000000	-10.000000	0.150000	-13.933333	272.333344	1023.000000	1023.000000	2046.000000
40.060001	-0.068765	-40.640163	-12.858906	-6.066259	-13.005742	-8.709256	0.000000	-10.000000	0.150000	-14.150001	269.166656	1023.000000	1023.000000	2046.000000
40.080002	-0.068527	-40.499222	-13.022674	-5.933520	-12.823467	-8.719560	0.000000	-10.000000	0.150000	-14.366667	264.333344	1023.000000	1023.000000	2046.000000
40.099998	-0.067986	-40.179760	-12.999003	-5.877662	-12.786118	-8.516976	0.000000	-10.000000	0.166667	-14.400001	259.666656	1023.000000	1023.000000	2046.000000
40.119999	-0.067128	-39.672859	-12.780023	-5.831882	-12.846255	-8.214698	0.000000	-10.000000	0.183333	-14.466667	254.833328	1023.000000	1023.000000	2046.000000
40.139999	-0.066536	-39.322601	-12.686020	-5.721367	-12.794662	-8.120553	0.000000	-10.000000	0.200000	-14.533334	250.000000	1023.000000	1023.000000	2046.000000
40.160000	-0.066244	-39.150082	-12.627366	-5.645323	-12.758503	-8.118889	0.000000	-10.000000	0.200000	-14.466667	245.166672	1023.000000	1023.000000	2046.000000
40.180000	-0.066679	-39.407284	-12.660334	-5.721858	-12.824667	-8.200425	0.000000	-10.000000	0.200000	-14.450000	240.333328	1023.000000	1023.000000	2046.000000
40.200001	-0.067644	-39.977814	-12.824653	-5.909950	-12.893939	-8.349270	0.000000	-10.000000	0.208333	-14.400001	235.500000	1023.000000	1023.000000	2046.000000
40.220001	-0.069029	-40.796150	-12.956061	-6.178563	-13.093762	-8.567764	0.000000	-10.000000	0.216667	-14.550000	230.666672	1023.000000	1023.000000	2046.000000
40.240002	-0.070130	-41.446892	-13.100801	-6.485088	-13.201470	-8.659532	0.000000	-10.000000	0.216667	-14.650001	225.833328	1023.000000	1023.000000	2046.000000
40.259998	-0.071272	-42.121628	-13.039714	-6.803113	-13.524793	-8.754008	0.000000	-10.000000	0.225000	-14.716667	221.000000	1023.000000	1023.000000	2046.000000
40.279999	-0.072223	-42.683887	-13.093915	-7.067965	-13.688037	-8.833971	0.000000	-10.000000	0.225000	-14.700000	216.000000	1023.000000	1023.000000	2046.000000
40.299999	-0.073145	-43.228825	-13.158375	-7.165685	-13.816966	-9.087798	0.000000	-10.000000	0.225000	-14.733334	211.000000	1023.000000	1023.000000	2046.000000
40.320000	-0.073859	-43.650402	-13.260238	-7.348444	-13.849156	-9.192564	0.000000	-10.000000	0.216667	-14.850000	206.000000	1023.000000	1023.000000	2046.000000
40.340000	-0.074282	-43.900913	-13.370357	-7.378360	-13.854808	-9.297387	0.000000	-10.000000	0.208333	-14.916667	201.000000	1023.000000	1023.000000	2046.000000
40.360001	-0.074120	-43.804832	-13.423015	-7.349390	-13.785069	-9.247360	0.000000	-10.000000	0.216667	-14.950000	196.166672	1023.000000	1023.000000	2046.000000
40.380001	-0.073662	-43.534252	-13.234175	-7.356954	-13.865768	-9.077355	0.000000	-10.000000	0.208333	-15.016667	191.333328	1023.000000	1023.000000	2046.000000
40.400002	-0.072743	-42.991230	-12.945827	-7.333626	-13.824890	-8.886888	0.000000	-10.000000	0.208333	-14.950000	186.333328	1023.000000	1023.000000	2046.000000
40.419998	-0.071536	-42.278030	-12.723456	-7.200768	-13.617935	-8.735874	0.000000	-10.000000	0.200000	-14.766666	181.333328	1023.000000	1023.000000	2046.000000
40.439999	-0.070879	-41.889259	-12.596519	-7.153528	-13.516906	-8.622308	0.000000	-10.000000	0.175000	-14.433333	176.333328	1023.000000	1023.000000	2046.000000
40.459999	-0.070764	-41.821671	-12.584730	-7.147359	-13.448637	-8.640946	0.000000	-10.000000	0.166667	-14.150001	171.666672	1023.000000	1023.000000	2046.000000
40.480000	-0.070722	-41.796555	-12.631495	-7.180033	-13.457308	-8.527717	0.000000	-10.000000	0.158333	-13.783334	166.833328	1023.000000	1023.000000	2046.000000
40.500000	-0.070457	-41.640228	-12.614109	-7.045451	-13.469235	-8.511432	0.000000	-10.000000	0.183333	-13.416667	162.333328	1023.000000	1023.000000	2046.000000
40.520000	-0.069818	-41.262329	-12.617285	-6.879403	-13.328238	-8.437404	0.000000	-10.000000	0.175000	-13.083334	157.666672	1023.000000	1023.000000	2046.000000
40.540001	-0.070066	-41.408783	-12.779731	-6.730018	-13.451493	-8.447543	0.000000	-10.000000	0.175000	-12.883333	153.333328	1023.000000	1023.000000	2046.000000
40.560001	-0.071852	-42.464577	-12.991685	-6.864500	-13.807045	-8.801345	0.000000	-10.000000	0.141667	-12.616667	149.000000	1023.000000	1023.000000	2046.000000
40.580002	-0.073951	-43.704777	-13.387463	-7.248827	-14.043726	-9.024762	0.000000	-10.000000	0.125000	-12.200000	145.000000	1023.000000	1023.000000	2046.000000
40.599998	-0.076120	-44.986687	-13.785747	-7.634171	-14.269588	-9.297182	0.000000	-10.000000	0.100000	-11.683333	141.000000	1023.000000	1023.000000	2046.000000
40.619999	-0.078394	-46.330837	-14.072211	-8.044250	-14.608167	-9.606210	0.000000	-10.000000	0.100000	-11.150001	137.000000	1023.000000	1023.000000	2046.000000
40.639999	-0.080567	-47.614918	-14.382192	-8.359268	-14.903424	-9.970033	0.000000	-10.000000	0.108333	-10.800000	133.166672	1023.000000	1023.000000	2046.000000
40.660000	-0.082561	-48.793404	-14.778978	-8.607525	-15.126328	-10.280574	0.000000	-10.000000	0.108333	-10.383333	129.500000	1023.000000	1023.000000	2046.000000
40.680000	-0.084378	-49.867355	-15.164169	-8.786542	-15.375431	-10.541214	0.000000	-10.000000	0.108333	-10.066667	126.000000	1023.000000	1023.000000	2046.000000
40.700001	-0.085697	-50.646679	-15.638386	-8.749931	-15.470531	-10.787831	0.000000	-10.000000	0.100000	-9.783333	122.500000	1023.000000	1023.000000	2046.000000
40.720001	-0.086343	-51.028679	-15.866355	-8.675056	-15.631757	-10.855510	0.000000	-10.000000	0.091667	-9.633333	119.166664	1023.000000	1023.000000	2046.000000
40.740002	-0.086797	-51.297207	-15.981277	-8.685237	-15.768943	-10.861751	0.000000	-10.000000	0.083333	-9.533334	116.000000	1023.000000	1023.000000	2046.000000
40.759998	-0.086926	-51.372993	-16.107338	-8.595497	-15.730431	-10.939728	0.000000	-10.000000	0.083333	-9.300000	112.833336	1023.000000	1023.000000	2046.000000
40.779999	-0.087185	-51.526150	-16.216175	-8.608426	-15.739444	-10.962105	0.000000	-10.000000	0.083333	-9.033334	109.666664	1023.000000	1023.000000	2046.000000
40.799999	-0.087511	-51.718716	-16.378689	-8.638329	-15.711442	-10.990254	0.000000	-10.000000	0.091667	-8.716666	106.500000	1023.000000	1023.000000	2046.000000
40.820000	-0.087767	-51.870007	-16.522144	-8.576605	-15.737334	-11.033922	0.000000	-10.000000	0.083333	-8.400000	103.666664	1023.000000	1023.000000	2046.000000
40.840000	-0.087551	-51.742359	-16.483330	-8.529525	-15.835882	-10.893620	0.000000	-10.000000	0.075000	-7.966667	101.000000	1023.000000	1023.000000	2046.000000
40.860001	-0.086998	-51.415733	-16.426224	-8.445384	-15.797271	-10.746858	0.000000	-10.000000	0.058333	-7.500000	98.333336	1023.000000	1023.000000	2046.000000
40.880001	-0.085920	-50.778770	-16.210754	-8.332967	-15.697719	-10.537332	0.000000	-10.000000	0.050000	-7.066667	95.833336	1023.000000	1023.000000	2046.000000
40.900002	-0.084790	-50.110767	-16.071527	-8.213435	-15.508595	-10.317208	0.000000	-10.000000	0.050000	-6.683333	93.500000	1023.000000	1023.000000	2046.000000
40.919998	-0.083943	-49.610035	-15.944522	-8.177808	-15.367130	-10.120575	0.000000	-10.000000	0.050000	-6.333333	91.333336	1023.000000	1023.000000	2046.000000
40.939999	-0.083535	-49.368969	-15.814879	-8.161768	-15.298841	-10.093483	0.000000	-10.000000	0.050000	-6.033333	89.000000	1023.000000	1023.000000	2046.000000
40.959999	-0.083771	-49.508747	-15.851502	-8.240827	-15.262334	-10.154082	0.000000	-10.000000	0.050000	-5.883333	86.833336	1023.000000	1023.000000	2046.000000
40.980000	-0.084626	-50.014057	-15.948524	-8.470979	-15.344924	-10.249630	0.000000	-10.000000	0.050000	-5.700000	85.000000	1023.000000	1023.000000	2046.000000
41.000000	-0.085526	-50.545639	-15.983340	-8.695944	-15.420448	-10.445907	0.000000	-10.000000	0.050000	-5.583333	83.333336	1023.000000	1023.000000	2046.000000
41.020000	-0.086529	-51.138649	-16.015347	-8.969816	-15.566444	-10.587043	0.000000	-10.000000	0.050000	-5.383334	81.500000	1023.000000	1023.000000	2046.000000
41.040001	-0.087475	-51.698013	-15.975792	-9.174006	-15.804285	-10.743933	0.000000	-10.000000	0.050000	-5.266667	79.500000	1023.000000	1023.000000	2046.000000
41.060001	-0.088164	-52.104820	-15.949194	-9.416869	-16.002190	-10.736567	0.000000	-10.000000	0.050000	-5.033333	77.500000	1023.000000	1023.000000	2046.000000
41.080002	-0.088674	-52.406425	-15.869335	-9.489451	-16.175085	-10.872556	0.000000	-10.000000	0.050000	-4.866667	75.833336	1023.000000	1023.000000	2046.000000
41.099998	-0.088439	-52.267574	-15.916906	-9.540578	-15.984091	-10.825998	0.000000	-10.000000	0.050000	-4.733334	74.166664	1023.000000	1023.000000	2046.000000
41.119999	-0.088142	-52.092056	-15.823999	-9.542898	-15.875937	-10.849224	0.000000	-10.000000	0.050000	-4.633334	72.833336	1023.000000	1023.000000	2046.000000
41.139999	-0.087927	-51.964592	-15.744811	-9.641696	-15.839027	-10.739058	0.000000	-10.000000	0.050000	-4.566667	71.166664	1023.000000	1023.000000	2046.000000
41.160000	-0.087132	-51.494774	-15.658004	-9.512877	-15.612200	-10.711693	0.000000	-10.000000	0.050000	-4.500000	69.666664	1023.000000	1023.000000	2046.000000
41.180000	-0.086064	-50.863541	-15.383619	-9.292439	-15.569473	-10.618008	0.000000	-10.000000	0.050000	-4.450000	68.000000	1023.000000	1023.000000	2046.000000
41.200001	-0.084902	-50.177139	-15.130422	-9.194561	-15.481375	-10.370783	0.000000	-10.000000	0.050000	-4.350000	66.500000	1023.000000	1023.000000	2046.000000
41.220001	-0.083707	-49.470840	-14.918685	-9.142262	-15.333660	-10.076233	0.000000	-10.000000	0.050000	-4.183333	65.000000	1023.000000	1023.000000	2046.000000
41.240002	-0.082621	-48.829014	-14.841667	-8.964441	-15.022465	-10.000439	0.000000	-10.000000	0.041667	-4.033333	63.666668	1023.000000	1023.000000	2046.000000
41.259998	-0.081857	-48.377579	-14.669040	-9.042262	-14.878169	-9.788106	0.000000	-10.000000	0.041667	-3.950000	62.333332	1023.000000	1023.000000	2046.000000
41.279999	-0.081737	-48.306690	-14.618192	-8.945406	-14.906027	-9.837067	0.000000	-10.000000	0.033333	-3.916667	61.000000	1023.000000	1023.000000	2046.000000
41.299999	-0.081996	-48.459484	-14.784451	-8.751467	-15.019621	-9.903946	0.000000	-10.000000	0.041667	-3.900000	59.666668	1023.000000	1023.000000	2046.000000
41.320000	-0.082517	-48.767506	-14.995395	-8.576666	-15.274064	-9.921379	0.000000	-10.000000	0.041667	-3.850000	58.333332	1023.000000	1023.000000	2046.000000
41.340000	-0.083646	-49.434532	-15.134889	-8.610089	-15.526855	-10.162699	0.000000	-10.000000	0.050000	-3.783333	57.166668	1023.000000	1023.000000	2046.000000
41.360001	-0.084657	-50.032013	-15.332808	-8.910779	-15.542711	-10.245714	0.000000	-10.000000	0.041667	-3.666667	55.833332	1023.000000	1023.000000	2046.000000
41.380001	-0.086215	-50.952934	-15.517537	-9.298897	-15.649377	-10.487123	0.000000	-10.000000	0.041667	-3.500000	54.666668	1023.000000	1023.000000	2046.000000
41.400002	-0.088457	-52.277927	-15.751433	-9.694477	-15.956916	-10.875101	0.000000	-10.000000	0.033333	-3.366667	53.500000	1023.000000	1023.000000	2046.000000
41.419998	-0.090860	-53.698372	-16.297682	-9.950548	-16.158495	-11.291646	0.000000	-10.000000	0.033333	-3.250000	52.333332	1023.000000	1023.000000	2046.000000
41.439999	-0.092915	-54.912888	-16.703075	-10.109108	-16.525801	-11.574902	0.000000	-10.000000	0.033333	-3.166667	51.166668	1023.000000	1023.000000	2046.000000
41.459999	-0.094224	-55.686367	-16.979290	-10.203237	-16.818447	-11.685392	0.000000	-10.000000	0.041667	-3.050000	50.000000	1023.000000	1023.000000	2046.000000
41.480000	-0.094741	-55.992187	-17.127060	-10.148599	-16.966688	-11.749843	0.000000	-10.000000	0.041667	-3.033333	49.000000	1023.000000	1023.000000	2046.000000
41.500000	-0.094636	-55.929977	-17.330881	-9.971255	-16.800440	-11.827402	0.000000	-10.000000	0.033333	-3.033333	48.000000	1023.000000	1023.000000	2046.000000
41.520000	-0.094855	-56.059368	-17.494637	-9.953230	-16.754068	-11.857431	0.000000	-10.000000	0.033333	-3.050000	47.000000	1023.000000	1023.000000	2046.000000
41.540001	-0.095049	-56.174152	-17.673201	-9.987010	-16.697504	-11.816438	0.000000	-10.000000	0.025000	-3.050000	46.000000	1023.000000	1023.000000	2046.000000
41.560001	-0.095390	-56.375534	-17.814419	-9.983891	-16.722679	-11.854546	0.000000	-10.000000	0.025000	-3.000000	45.000000	1023.000000	1023.000000	2046.000000
41.580002	-0.095634	-56.519424	-17.896345	-9.961017	-16.850008	-11.812057	0.000000	-10.000000	0.016667	-2.966667	44.000000	1023.000000	1023.000000	2046.000000
41.599998	-0.095736	-56.579884	-17.928175	-9.878159	-16.945496	-11.828055	0.000000	-10.000000	0.025000	-2.933333	43.000000	1023.000000	1023.000000	2046.000000
41.619999	-0.095431	-56.399677	-17.854200	-9.762731	-17.028505	-11.754243	0.000000	-10.000000	0.033333	-2.916667	42.000000	1023.000000	1023.000000	2046.000000
41.639999	-0.094699	-55.966892	-17.779446	-9.609801	-16.941977	-11.635667	0.000000	-10.000000	0.041667	-2.900000	41.000000	1023.000000	1023.000000	2046.000000
41.660000	-0.093131	-55.040390	-17.588104	-9.412107	-16.667568	-11.372608	0.000000	-10.000000	0.058333	-2.850000	40.000000	1023.000000	1023.000000	2046.000000
41.680000	-0.091902	-54.313858	-17.464390	-9.313336	-16.410189	-11.125944	0.000000	-10.000000	0.058333	-2.900000	39.000000	1023.000000	1023.000000	2046.000000
41.700001	-0.091127	-53.856167	-17.308151	-9.240499	-16.287548	-11.019968	0.000000	-10.000000	0.058333	-2.950000	38.000000	1023.000000	1023.000000	2046.000000
41.720001	-0.090645	-53.571480	-17.209320	-9.268600	-16.168585	-10.924974	0.000000	-10.000000	0.050000	-3.033333	37.000000	1023.000000	1023.000000	2046.000000
41.740002	-0.090876	-53.707447	-17.187883	-9.324361	-16.189011	-11.006191	0.000000	-10.000000	0.050000	-3.083333	36.000000	1023.000000	1023.000000	2046.000000
41.759998	-0.091733	-54.214264	-17.156618	-9.602972	-16.395185	-11.059486	0.000000	-10.000000	0.050000	-3.133333	35.000000	1023.000000	1023.000000	2046.000000
41.779999	-0.092627	-54.742615	-17.117153	-9.850809	-16.603470	-11.171184	0.000000	-10.000000	0.050000	-3.200000	34.000000	1023.000000	1023.000000	2046.000000
41.799999	-0.093331	-55.158779	-17.046186	-10.090732	-16.746632	-11.275230	0.000000	-10.000000	0.041667	-3.150000	33.000000	1023.000000	1023.000000	2046.000000
41.820000	-0.093692	-55.372166	-17.018774	-10.203389	-16.726803	-11.423201	0.000000	-10.000000	0.041667	-3.050000	31.833334	1023.000000	1023.000000	2046.000000
41.840000	-0.093982	-55.543518	-17.022478	-10.358079	-16.686844	-11.476117	0.000000	-10.000000	0.041667	-2.800000	30.833334	1023.000000	1023.000000	2046.000000
41.860001	-0.094214	-55.680431	-17.025135	-10.547892	-16.641899	-11.465506	0.000000	-10.000000	0.050000	-2.666667	29.833334	1023.000000	1023.000000	2046.000000
41.880001	-0.094455	-55.823044	-17.036808	-10.641047	-16.627810	-11.517378	0.000000	-10.000000	0.050000	-2.583333	29.000000	1023.000000	1023.000000	2046.000000
41.900002	-0.094651	-55.938801	-17.012552	-10.657846	-16.698610	-11.569791	0.000000	-10.000000	0.050000	-2.616667	28.000000	1023.000000	1023.000000	2046.000000
41.919998	-0.094320	-55.742847	-16.821760	-10.594387	-16.821728	-11.504975	0.000000	-10.000000	0.050000	-2.600000	27.000000	1023.000000	1023.000000	2046.000000
41.939999	-0.093241	-55.105602	-16.607277	-10.443260	-16.716343	-11.338723	0.000000	-10.000000	0.050000	-2.583333	26.166666	1023.000000	1023.000000	2046.000000
41.959999	-0.091346	-53.985283	-16.389687	-10.195275	-16.294310	-11.106011	0.000000	-10.000000	0.050000	-2.483333	25.333334	1023.000000	1023.000000	2046.000000
41.980000	-0.089607	-52.957661	-16.205500	-10.008038	-15.875964	-10.868158	0.000000	-10.000000	0.050000	-2.316667	24.666666	1023.000000	1023.000000	2046.000000
42.000000	-0.088712	-52.428791	-15.957008	-10.013490	-15.727337	-10.730954	0.000000	-10.000000	0.058333	-2.100000	23.833334	1023.000000	1023.000000	2046.000000
42.020000	-0.088499	-52.302635	-15.798787	-10.018971	-15.831499	-10.653378	0.000000	-10.000000	0.058333	-1.950000	23.333334	1023.000000	1023.000000	2046.000000
42.040001	-0.088156	-52.100296	-15.804395	-9.969425	-15.794358	-10.532120	0.000000	-10.000000	0.058333	-1.900000	23.000000	1023.000000	1023.000000	2046.000000
42.060001	-0.087682	-51.820343	-15.653352	-9.770058	-15.928557	-10.468377	0.000000	-10.000000	0.050000	-1.900000	23.000000	1023.000000	1023.000000	2046.000000
42.080002	-0.087109	-51.481205	-15.759551	-9.477564	-15.735898	-10.508191	0.000000	-10.000000	0.050000	-1.933333	22.666666	1023.000000	1023.000000	2046.000000
42.099998	-0.087029	-51.434036	-15.976295	-9.283762	-15.649080	-10.524899	0.000000	-10.000000	0.050000	-2.000000	22.333334	1023.000000	1023.000000	2046.000000
42.119999	-0.088195	-52.123135	-16.091404	-9.502817	-15.841763	-10.687149	0.000000	-10.000000	0.050000	-2.016667	21.666666	1023.000000	1023.000000	2046.000000
42.139999	-0.089947	-53.158390	-16.232275	-9.824068	-16.161072	-10.940973	0.000000	-10.000000	0.050000	-1.850000	21.333334	1023.000000	1023.000000	2046.000000
42.160000	-0.091917	-54.323200	-16.413240	-10.290282	-16.523781	-11.095897	0.000000	-10.000000	0.050000	-1.150000	21.000000	1023.000000	1023.000000	2046.000000
42.180000	-0.093956	-55.527866	-16.726336	-10.513038	-16.816633	-11.471860	0.000000	-10.000000	0.050000	-0.500000	21.000000	1023.000000	1023.000000	2046.000000
42.200001	-0.095710	-56.564827	-17.110807	-10.625250	-16.982952	-11.845815	0.000000	-10.000000	0.050000	0.000000	21.000000	1023.000000	1023.000000	2046.000000
42.220001	-0.097073	-57.370308	-17.524551	-10.651137	-17.039207	-12.155414	0.000000	-10.000000	0.041667	0.000000	21.000000	1023.000000	1023.000000	2046.000000
42.240002	-0.097921	-57.871376	-17.844646	-10.757084	-17.020844	-12.248802	0.000000	-10.000000	0.033333	0.000000	21.000000	1023.000000	1023.000000	2046.000000
42.259998	-0.098558	-58.247963	-17.988438	-10.880593	-17.146904	-12.232029	0.000000	-10.000000	0.033333	0.000000	21.000000	1023.000000	1023.000000	2046.000000
42.279999	-0.099311	-58.692825	-18.174227	-10.912882	-17.339716	-12.266000	0.000000	-10.000000	0.041667	-0.283333	21.000000	1023.000000	1023.000000	2046.000000
42.299999	-0.100216	-59.227509	-18.402809	-10.860069	-17.549276	-12.415353	0.000000	-10.000000	0.041667	-0.883333	21.000000	1023.000000	1023.000000	2046.000000
42.320000	-0.100429	-59.353580	-18.461761	-10.774872	-17.696728	-12.420218	0.000000	-10.000000	0.033333	-1.550000	21.000000	1023.000000	1023.000000	2046.000000
42.340000	-0.100198	-59.217159	-18.666618	-10.647557	-17.542992	-12.359993	0.000000	-10.000000	0.033333	-1.883333	20.833334	1023.000000	1023.000000	2046.000000
42.360001	-0.099583	-58.853489	-18.776030	-10.421679	-17.308783	-12.346999	0.000000	-10.000000	0.041667	-1.916667	20.500000	1023.000000	1023.000000	2046.000000
42.380001	-0.099200	-58.627171	-18.698013	-10.411086	-17.277487	-12.240584	0.000000	-10.000000	0.050000	-1.800000	20.166666	1023.000000	1023.000000	2046.000000
42.400002	-0.098850	-58.420479	-18.654669	-10.385094	-17.235632	-12.145083	0.000000	-10.000000	0.050000	-1.683333	20.000000	1023.000000	1023.000000	2046.000000
42.419998	-0.098450	-58.183853	-18.571909	-10.399607	-17.239267	-11.973068	0.000000	-10.000000	0.050000	-1.500000	20.000000	1023.000000	1023.000000	2046.000000
42.439999	-0.097902	-57.860195	-18.464645	-10.304671	-17.239830	-11.851048	0.000000	-10.000000	0.050000	-1.366667	20.000000	1023.000000	1023.000000	2046.000000
42.459999	-0.097232	-57.463902	-18.275349	-10.147776	-17.308956	-11.731818	0.000000	-10.000000	0.050000	-1.450000	20.000000	1023.000000	1023.000000	2046.000000
42.480000	-0.096399	-56.971645	-18.130651	-10.003723	-17.235926	-11.601346	0.000000	-10.000000	0.041667	-1.633333	20.000000	1023.000000	1023.000000	2046.000000
42.500000	-0.095544	-56.466652	-17.980621	-9.873826	-17.094788	-11.517417	0.000000	-10.000000	0.041667	-1.883333	20.000000	1023.000000	1023.000000	2046.000000
42.520000	-0.094871	-56.068729	-17.900362	-9.846424	-16.866499	-11.455445	0.000000	-10.000000	0.033333	-2.083333	19.833334	1023.000000	1023.000000	2046.000000
42.540001	-0.094863	-56.063972	-17.868603	-10.044606	-16.723131	-11.427632	0.000000	-10.000000	0.041667	-2.233333	19.333334	1023.000000	1023.000000	2046.000000
42.560001	-0.095305	-56.325474	-17.850677	-10.281694	-16.646009	-11.547090	0.000000	-10.000000	0.041667	-2.350000	18.666666	1023.000000	1023.000000	2046.000000
42.580002	-0.096213	-56.861748	-17.776243	-10.599955	-16.799633	-11.685919	0.000000	-10.000000	0.050000	-2.200000	17.833334	1023.000000	1023.000000	2046.000000
42.599998	-0.097296	-57.501640	-17.823034	-10.934107	-17.003851	-11.740651	0.000000	-10.000000	0.041667	-1.850000	17.333334	1023.000000	1023.000000	2046.000000
42.619999	-0.098413	-58.162201	-17.655016	-11.093487	-17.499273	-11.914426	0.000000	-10.000000	0.041667	-1.066667	17.000000	1023.000000	1023.000000	2046.000000
42.639999	-0.098756	-58.364773	-17.608097	-11.207153	-17.617191	-11.932330	0.000000	-10.000000	0.041667	-0.433333	17.000000	1023.000000	1023.000000	2046.000000
42.660000	-0.098416	-58.163990	-17.740793	-11.077457	-17.298639	-12.047103	0.000000	-10.000000	0.050000	0.000000	17.000000	1023.000000	1023.000000	2046.000000
42.680000	-0.097504	-57.624912	-17.678873	-11.010102	-16.998405	-11.937531	0.000000	-10.000000	0.041667	0.000000	17.000000	1023.000000	1023.000000	2046.000000
42.700001	-0.096729	-57.166718	-17.501137	-10.990101	-16.838024	-11.837459	0.000000	-10.000000	0.033333	0.000000	17.000000	1023.000000	1023.000000	2046.000000
42.720001	-0.095599	-56.498928	-17.281464	-10.920039	-16.629286	-11.668139	0.000000	-10.000000	0.025000	0.000000	17.000000	1023.000000	1023.000000	2046.000000
42.740002	-0.094460	-55.825977	-16.891827	-10.807094	-16.640003	-11.487053	0.000000	-10.000000	0.025000	0.000000	17.000000	1023.000000	1023.000000	2046.000000
42.759998	-0.093464	-55.236988	-16.608301	-10.797898	-16.610428	-11.220363	0.000000	-10.000000	0.033333	0.000000	17.000000	1023.000000	1023.000000	2046.000000
42.779999	-0.092638	-54.748932	-16.443035	-10.711794	-16.562778	-11.031322	0.000000	-10.000000	0.041667	0.000000	17.000000	1023.000000	1023.000000	2046.000000
42.799999	-0.091705	-54.197887	-16.344427	-10.582715	-16.366806	-10.903938	0.000000	-10.000000	0.041667	0.000000	17.000000	1023.000000	1023.000000	2046.000000
42.820000	-0.090788	-53.655754	-16.282225	-10.351372	-16.132963	-10.889194	0.000000	-10.000000	0.041667	0.000000	17.000000	1023.000000	1023.000000	2046.000000
42.840000	-0.089838	-53.094265	-16.243567	-10.094557	-15.950393	-10.805749	0.000000	-10.000000	0.041667	0.000000	17.000000	1023.000000	1023.000000	2046.000000
42.860001	-0.089705	-53.015942	-16.288641	-9.982092	-15.964882	-10.780329	0.000000	-10.000000	0.041667	0.000000	17.000000	1023.000000	1023.000000	2046.000000
42.880001	-0.089737	-53.034286	-16.483734	-9.781867	-15.917083	-10.851602	0.000000	-10.000000	0.041667	0.000000	17.000000	1023.000000	1023.000000	2046.000000
42.900002	-0.090679	-53.591053	-16.597569	-9.968998	-16.062737	-10.961748	0.000000	-10.000000	0.033333	0.000000	17.000000	1023.000000	1023.000000	2046.000000
42.919998	-0.091930	-54.330685	-16.648642	-10.255278	-16.294992	-11.131772	0.000000	-10.000000	0.033333	0.716667	17.000000	1023.000000	1023.000000	2046.000000
42.939999	-0.093530	-55.276310	-16.764637	-10.651417	-16.568563	-11.291692	0.000000	-10.000000	0.016667	1.866667	17.000000	1023.000000	1023.000000	2046.000000
42.959999	-0.095639	-56.522938	-17.012423	-11.042499	-16.930365	-11.537651	0.000000	-10.000000	0.016667	3.216667	17.000000	1023.000000	1023.000000	2046.000000
42.980000	-0.097952	-57.889572	-17.367115	-11.276802	-17.336823	-11.908830	0.000000	-10.000000	0.016667	4.100000	17.000000	1023.000000	1023.000000	2046.000000
43.000000	-0.099478	-58.791233	-17.890532	-11.291809	-17.359425	-12.249468	0.000000	-10.000000	0.016667	4.866667	17.000000	1023.000000	1023.000000	2046.000000
43.020000	-0.100101	-59.159512	-18.298204	-11.189379	-17.230812	-12.441115	0.000000	-10.000000	0.008333	5.600000	17.000000	1023.000000	1023.000000	2046.000000
43.040001	-0.099897	-59.039341	-18.474140	-11.207108	-17.001997	-12.356093	0.000000	-10.000000	0.000000	6.150000	17.000000	1023.000000	1023.000000	2046.000000
43.060001	-0.099989	-59.093361	-18.445688	-11.156804	-17.102844	-12.388022	0.000000	-10.000000	-0.008333	6.433333	17.000000	1023.000000	1023.000000	2046.000000
43.080002	-0.100402	-59.337635	-18.491987	-11.283049	-17.292715	-12.269885	0.000000	-10.000000	-0.016667	6.666667	17.000000	1023.000000	1023.000000	2046.000000
43.099998	-0.101009	-59.696274	-18.546576	-11.355092	-17.573711	-12.220897	0.000000	-10.000000	-0.016667	7.100000	17.000000	1023.000000	1023.000000	2046.000000
43.119999	-0.100972	-59.674728	-18.679506	-11.213757	-17.552469	-12.228996	0.000000	-10.000000	-0.008333	7.733334	17.000000	1023.000000	1023.000000	2046.000000
43.139999	-0.100152	-59.189865	-18.838615	-11.030047	-17.231483	-12.089720	0.000000	-10.000000	0.000000	8.516666	17.666666	1023.000000	1023.000000	2046.000000
43.160000	-0.099336	-58.707485	-18.924324	-10.800908	-16.925043	-12.057211	0.000000	-10.000000	-0.025000	9.633333	21.500000	1023.000000	1023.000000	2046.000000
43.180000	-0.098366	-58.134521	-18.784637	-10.714109	-16.777962	-11.857814	0.000000	-10.000000	-0.050000	10.500000	25.333334	1023.000000	1023.000000	2046.000000
43.200001	-0.097118	-57.396488	-18.644339	-10.591452	-16.507698	-11.652998	0.000000	-10.000000	-0.075000	11.100000	28.500000	1023.000000	1023.000000	2046.000000
43.220001	-0.095738	-56.580921	-18.311890	-10.543724	-16.405630	-11.319680	0.000000	-10.000000	-0.083333	11.283334	29.666666	1023.000000	1023.000000	2046.000000
43.240002	-0.094649	-55.937553	-17.934412	-10.485825	-16.481138	-11.036180	0.000000	-10.000000	-0.083333	11.666667	32.166668	1023.000000	1023.000000	2046.000000
43.259998	-0.093664	-55.355137	-17.706617	-10.435537	-16.416723	-10.796259	0.000000	-10.000000	-0.091667	12.166667	36.000000	1023.000000	1023.000000	2046.000000
43.279999	-0.092331	-54.567543	-17.685692	-10.246141	-15.964740	-10.670968	0.000000	-10.000000	-0.083333	12.583334	40.000000	1023.000000	1023.000000	2046.000000
43.299999	-0.091156	-53.872990	-17.517979	-10.172184	-15.650956	-10.531872	0.000000	-10.000000	-0.091667	12.966667	44.166668	1023.000000	1023.000000	2046.000000
43.320000	-0.090691	-53.598118	-17.487202	-10.173907	-15.383194	-10.553814	0.000000	-10.000000	-0.091667	13.183333	48.500000	1023.000000	1023.000000	2046.000000
43.340000	-0.090556	-53.518436	-17.377533	-10.384855	-15.254962	-10.501088	0.000000	-10.000000	-0.108333	13.516667	52.833332	1023.000000	1023.000000	2046.000000
43.360001	-0.090512	-53.492622	-17.241531	-10.571929	-15.145595	-10.533566	0.000000	-10.000000	-0.133333	13.983334	57.333332	1023.000000	1023.000000	2046.000000
43.380001	-0.090382	-53.415886	-16.993204	-10.786667	-15.178462	-10.457552	0.000000	-10.000000	-0.158333	14.566667	61.833332	1023.000000	1023.000000	2046.000000
43.400002	-0.090459	-53.461277	-16.791292	-10.940078	-15.313878	-10.416028	0.000000	-10.000000	-0.183333	15.333334	66.666664	1023.000000	1023.000000	2046.000000
43.419998	-0.090261	-53.344242	-16.517818	-11.076861	-15.481527	-10.268034	0.000000	-10.000000	-0.183333	15.950000	71.666664	1023.000000	1023.000000	2046.000000
43.439999	-0.089770	-53.054356	-16.374828	-11.153387	-15.412486	-10.113651	0.000000	-10.000000	-0.175000	16.500000	77.000000	1023.000000	1023.000000	2046.000000
43.459999	-0.088648	-52.390953	-16.276852	-11.034445	-15.114004	-9.965652	0.000000	-10.000000	-0.158333	16.783333	82.500000	1023.000000	1023.000000	2046.000000
43.480000	-0.086990	-51.411270	-16.177896	-10.764996	-14.651008	-9.817369	0.000000	-10.000000	-0.175000	17.033333	88.000000	1023.000000	1023.000000	2046.000000
43.500000	-0.084731	-50.075962	-15.911401	-10.355245	-14.120163	-9.689155	0.000000	-10.000000	-0.191667	17.500000	93.666664	1023.000000	1023.000000	2046.000000
43.520000	-0.082237	-48.602253	-15.468931	-10.173656	-13.688397	-9.271270	0.000000	-10.000000	-0.208333	17.866667	99.500000	1023.000000	1023.000000	2046.000000
43.540001	-0.080149	-47.368202	-14.922431	-10.054832	-13.547332	-8.843610	0.000000	-10.000000	-0.208333	18.416668	105.500000	1023.000000	1023.000000	2046.000000
43.560001	-0.078948	-46.658031	-14.484204	-10.085876	-13.652121	-8.435830	0.000000	-10.000000	-0.216667	18.850000	111.500000	1023.000000	1023.000000	2046.000000
43.580002	-0.077720	-45.932636	-14.329670	-9.882846	-13.386974	-8.333148	0.000000	-10.000000	-0.225000	19.216667	117.666664	1023.000000	1023.000000	2046.000000
43.599998	-0.076029	-44.933338	-14.316478	-9.572506	-12.852849	-8.191503	0.000000	-10.000000	-0.233333	19.566668	124.000000	1023.000000	1023.000000	2046.000000
43.619999	-0.074094	-43.789433	-14.332374	-9.112938	-12.270800	-8.073320	0.000000	-10.000000	-0.241667	19.566668	130.500000	1023.000000	1023.000000	2046.000000
43.639999	-0.072684	-42.956223	-14.168028	-8.852024	-12.128381	-7.807791	0.000000	-10.000000	-0.250000	19.716667	137.000000	1023.000000	1023.000000	2046.000000
43.660000	-0.071665	-42.354092	-14.013337	-8.553516	-12.166662	-7.620574	0.000000	-10.000000	-0.250000	19.866667	143.500000	1023.000000	1023.000000	2046.000000
43.680000	-0.071632	-42.334255	-13.855297	-8.565516	-12.368410	-7.545031	0.000000	-10.000000	-0.266667	20.300001	150.166672	1023.000000	1023.000000	2046.000000
43.700001	-0.072096	-42.608795	-13.677954	-8.834388	-12.623371	-7.473082	0.000000	-10.000000	-0.283333	20.783333	156.833328	1023.000000	1023.000000	2046.000000
43.720001	-0.073033	-43.162685	-13.771377	-9.136190	-12.645531	-7.609587	0.000000	-10.000000	-0.308333	21.066666	163.666672	1023.000000	1023.000000	2046.000000
43.740002	-0.074740	-44.171406	-14.225130	-9.298382	-12.613418	-8.034478	0.000000	-10.000000	-0.308333	21.283333	170.666672	1023.000000	1023.000000	2046.000000
43.759998	-0.076371	-45.135410	-14.718951	-9.345095	-12.637815	-8.433550	0.000000	-10.000000	-0.308333	21.350000	177.833328	1023.000000	1023.000000	2046.000000
43.779999	-0.077168	-45.606491	-15.027449	-9.345661	-12.619346	-8.614038	0.000000	-10.000000	-0.283333	21.450001	185.000000	1023.000000	1023.000000	2046.000000
43.799999	-0.076984	-45.497272	-15.106890	-9.296988	-12.520191	-8.573206	0.000000	-10.000000	-0.283333	21.300001	192.000000	1023.000000	1023.000000	2046.000000
43.820000	-0.076344	-45.119198	-15.135131	-9.148294	-12.340200	-8.495572	0.000000	-10.000000	-0.283333	21.300001	199.166672	1023.000000	1023.000000	2046.000000
43.840000	-0.075361	-44.538502	-15.108032	-8.934157	-12.139279	-8.357033	0.000000	-10.000000	-0.300000	21.033333	206.333328	1023.000000	1023.000000	2046.000000
43.860001	-0.074537	-44.051460	-14.993032	-8.767783	-12.110807	-8.179839	0.000000	-10.000000	-0.300000	21.100000	213.500000	1023.000000	1023.000000	2046.000000
43.880001	-0.073848	-43.644112	-14.721900	-8.719441	-12.295353	-7.907417	0.000000	-10.000000	-0.300000	20.883333	220.500000	1023.000000	1023.000000	2046.000000
43.900002	-0.072712	-42.972713	-14.537996	-8.558140	-12.199827	-7.676751	0.000000	-10.000000	-0.291667	21.200001	227.500000	1023.000000	1023.000000	2046.000000
43.919998	-0.071622	-42.328419	-14.342606	-8.316242	-12.147430	-7.522141	0.000000	-10.000000	-0.291667	21.466667	234.500000	1023.000000	1023.000000	2046.000000
43.939999	-0.070428	-41.622963	-14.220239	-8.077148	-11.964952	-7.360626	0.000000	-10.000000	-0.291667	21.916668	241.666672	1023.000000	1023.000000	2046.000000
43.959999	-0.068977	-40.765282	-14.056149	-7.761786	-11.711257	-7.236088	0.000000	-10.000000	-0.283333	21.900002	248.833328	1023.000000	1023.000000	2046.000000
43.980000	-0.067153	-39.687641	-13.966136	-7.435447	-11.256348	-7.029711	0.000000	-10.000000	-0.291667	22.016668	256.166656	1023.000000	1023.000000	2046.000000
44.000000	-0.064844	-38.322659	-13.783552	-7.050929	-10.713657	-6.774521	0.000000	-10.000000	-0.291667	22.033335	263.500000	1023.000000	1023.000000	2046.000000
44.020000	-0.062552	-36.968475	-13.585353	-6.761452	-10.171253	-6.450415	0.000000	-10.000000	-0.308333	22.100000	270.833344	1023.000000	1023.000000	2046.000000
44.040001	-0.060325	-35.651859	-13.185002	-6.415974	-9.813242	-6.237640	0.000000	-10.000000	-0.300000	22.116667	278.166656	1023.000000	1023.000000	2046.000000
44.060001	-0.058312	-34.462204	-12.751101	-6.215599	-9.532436	-5.963068	0.000000	-10.000000	-0.283333	22.216667	285.500000	1023.000000	1023.000000	2046.000000
44.080002	-0.056704	-33.512314	-12.283011	-6.143298	-9.338705	-5.747299	0.000000	-10.000000	-0.266667	22.049999	293.000000	1023.000000	1023.000000	2046.000000
44.099998	-0.055876	-33.022488	-11.890047	-6.235219	-9.292684	-5.604539	0.000000	-10.000000	-0.250000	22.066668	300.500000	1023.000000	1023.000000	2046.000000
44.119999	-0.055471	-32.783615	-11.544634	-6.406929	-9.320756	-5.511297	0.000000	-10.000000	-0.241667	21.666668	307.833344	1023.000000	1023.000000	2046.000000
44.139999	-0.055288	-32.675205	-11.187832	-6.618439	-9.439719	-5.429214	0.000000	-10.000000	-0.275000	21.816668	315.166656	1023.000000	1023.000000	2046.000000
44.160000	-0.054940	-32.469738	-10.930015	-6.772343	-9.430457	-5.336925	0.000000	-10.000000	-0.275000	21.633333	322.333344	1023.000000	1023.000000	2046.000000
44.180000	-0.054398	-32.149326	-10.772874	-6.716119	-9.285004	-5.375329	0.000000	-10.000000	-0.283333	21.800001	329.666656	1023.000000	1023.000000	2046.000000
44.200001	-0.053227	-31.457067	-10.687103	-6.592985	-8.896310	-5.280670	0.000000	-10.000000	-0.250000	21.700001	336.833344	1023.000000	1023.000000	2046.000000
44.220001	-0.051683	-30.544537	-10.484550	-6.420454	-8.486309	-5.153224	0.000000	-10.000000	-0.250000	21.583334	344.166656	1023.000000	1023.000000	2046.000000
44.240002	-0.049820	-29.443560	-10.260357	-6.106581	-8.035265	-5.041357	0.000000	-10.000000	-0.266667	21.516666	351.333344	1023.000000	1023.000000	2046.000000
44.259998	-0.047477	-28.058947	-9.884407	-5.898332	-7.661115	-4.615094	0.000000	-10.000000	-0.275000	21.850000	358.500000	1023.000000	1023.000000	2046.000000
44.279999	-0.044774	-26.461538	-9.333596	-5.591578	-7.293555	-4.242808	0.000000	-10.000000	-0.291667	22.183332	365.666656	1023.000000	1023.000000	2046.000000
44.299999	-0.042044	-24.847944	-8.626127	-5.324208	-7.112588	-3.785021	0.000000	-10.000000	-0.291667	22.683332	373.000000	1023.000000	1023.000000	2046.000000
44.320000	-0.039913	-23.588779	-7.936151	-5.145615	-7.118261	-3.388752	0.000000	-10.000000	-0.308333	22.866667	380.500000	1023.000000	1023.000000	2046.000000
44.340000	-0.038113	-22.524942	-7.561136	-4.895646	-6.883767	-3.184393	0.000000	-10.000000	-0.308333	23.100000	388.166656	1023.000000	1023.000000	2046.000000
44.360001	-0.036415	-21.521399	-7.385062	-4.554064	-6.460251	-3.122020	0.000000	-10.000000	-0.300000	22.866667	396.000000	1023.000000	1023.000000	2046.000000
44.380001	-0.034289	-20.264755	-7.320851	-4.317787	-5.814683	-2.811435	0.000000	-10.000000	-0.283333	22.416668	403.666656	1023.000000	1023.000000	2046.000000
44.400002	-0.031885	-18.843760	-7.276049	-3.610850	-5.096997	-2.859863	0.000000	-10.000000	-0.266667	21.916668	411.166656	1023.000000	1023.000000	2046.000000
44.419998	-0.030603	-18.086550	-6.765399	-3.468183	-5.471833	-2.381134	0.000000	-10.000000	-0.275000	21.833334	418.500000	1023.000000	1023.000000	2046.000000
44.439999	-0.029805	-17.614630	-6.398870	-3.308360	-5.864350	-2.043049	0.000000	-10.000000	-0.266667	21.733334	425.833344	1023.000000	1023.000000	2046.000000
44.459999	-0.029462	-17.412188	-6.339100	-3.154116	-5.805823	-2.113148	0.000000	-10.000000	-0.283333	21.766668	433.166656	1023.000000	1023.000000	2046.000000
44.480000	-0.029686	-17.544563	-6.478464	-3.216727	-5.569292	-2.280081	0.000000	-10.000000	-0.266667	21.633333	440.333344	1023.000000	1023.000000	2046.000000
44.500000	-0.030542	-18.050114	-6.810672	-3.412316	-5.229549	-2.597576	0.000000	-10.000000	-0.266667	21.733334	447.666656	1023.000000	1023.000000	2046.000000
44.520000	-0.032572	-19.249773	-7.132526	-3.721322	-5.444599	-2.951325	0.000000	-10.000000	-0.250000	21.500000	454.833344	1023.000000	1023.000000	2046.000000
44.540001	-0.034530	-20.407347	-7.281276	-3.919774	-5.974482	-3.231816	0.000000	-10.000000	-0.233333	21.166666	462.166656	1023.000000	1023.000000	2046.000000
44.560001	-0.035229	-20.820147	-7.195866	-3.983881	-6.350961	-3.289438	0.000000	-10.000000	-0.250000	20.783333	469.166656	1023.000000	1023.000000	2046.000000
44.580002	-0.034911	-20.632397	-7.031759	-3.983692	-6.489626	-3.127319	0.000000	-10.000000	-0.241667	20.333334	476.166656	1023.000000	1023.000000	2046.000000
44.599998	-0.034214	-20.220287	-7.023436	-3.769465	-6.367237	-3.060151	0.000000	-10.000000	-0.241667	19.883333	482.833344	1023.000000	1023.000000	2046.000000
44.619999	-0.033347	-19.708136	-7.244662	-3.352798	-5.942477	-3.168197	0.000000	-10.000000	-0.216667	19.433334	489.666656	1023.000000	1023.000000	2046.000000
44.639999	-0.032474	-19.192148	-7.465222	-3.028153	-5.491030	-3.207743	0.000000	-10.000000	-0.216667	19.533335	496.166656	1023.000000	1023.000000	2046.000000
44.660000	-0.031318	-18.509136	-7.278115	-2.779502	-5.386220	-3.065299	0.000000	-10.000000	-0.216667	19.600000	502.833344	1023.000000	1023.000000	2046.000000
44.680000	-0.030068	-17.770155	-6.863829	-2.686279	-5.515109	-2.704938	0.000000	-10.000000	-0.208333	19.433334	509.333344	1023.000000	1023.000000	2046.000000
44.700001	-0.028651	-16.932983	-6.297158	-2.566454	-5.698566	-2.370805	0.000000	-10.000000	-0.200000	19.033333	516.000000	1023.000000	1023.000000	2046.000000
44.720001	-0.027362	-16.171129	-6.261872	-2.210189	-5.362466	-2.336603	0.000000	-10.000000	-0.216667	18.916666	522.333313	1023.000000	1023.000000	2046.000000
44.740002	-0.026054	-15.398183	-6.347312	-1.967473	-4.864205	-2.219192	0.000000	-10.000000	-0.216667	18.750000	528.666687	1023.000000	1023.000000	2046.000000
44.759998	-0.024100	-14.243273	-6.313044	-1.658917	-4.279855	-1.991458	0.000000	-10.000000	-0.216667	18.816668	535.000000	1023.000000	1023.000000	2046.000000
44.779999	-0.021768	-12.865041	-5.795833	-1.282829	-4.099323	-1.687057	0.000000	-10.000000	-0.200000	18.516666	541.333313	1023.000000	1023.000000	2046.000000
44.799999	-0.019707	-11.646555	-4.966943	-1.086266	-4.330699	-1.262647	0.000000	-10.000000	-0.200000	18.450001	547.500000	1023.000000	1023.000000	2046.000000
44.820000	-0.017919	-10.590091	-4.415127	-0.862918	-4.280735	-1.031310	0.000000	-10.000000	-0.200000	18.299999	553.500000	1023.000000	1023.000000	2046.000000
44.840000	-0.016050	-9.485406	-4.140507	-0.621414	-3.822335	-0.901150	0.000000	-10.000000	-0.183333	18.133333	559.500000	1023.000000	1023.000000	2046.000000
44.860001	-0.015069	-8.905503	-4.140471	-0.532973	-3.264758	-0.967300	0.000000	-10.000000	-0.166667	17.866667	565.500000	1023.000000	1023.000000	2046.000000
44.880001	-0.014465	-8.548532	-4.072726	-0.609634	-2.897503	-0.968668	0.000000	-10.000000	-0.141667	17.200001	571.500000	1023.000000	1023.000000	2046.000000
44.900002	-0.014284	-8.441959	-3.647280	-0.860277	-3.061523	-0.872879	0.000000	-10.000000	-0.116667	16.800001	577.500000	1023.000000	1023.000000	2046.000000
44.919998	-0.014074	-8.317604	-3.103764	-1.087861	-3.348903	-0.777076	0.000000	-10.000000	-0.100000	16.416668	583.333313	1023.000000	1023.000000	2046.000000
44.939999	-0.013728	-8.113108	-2.631134	-1.176714	-3.487550	-0.817710	0.000000	-10.000000	-0.091667	16.050001	589.000000	1023.000000	1023.000000	2046.000000
44.959999	-0.013058	-7.717099	-2.526835	-1.174284	-3.198465	-0.817515	0.000000	-10.000000	-0.116667	15.383334	594.333313	1023.000000	1023.000000	2046.000000
44.980000	-0.012460	-7.363629	-2.460382	-1.184073	-2.901370	-0.817805	0.000000	-10.000000	-0.108333	14.566667	599.666687	1023.000000	1023.000000	2046.000000
45.000000	-0.011433	-6.756880	-2.363132	-1.050608	-2.528922	-0.814218	0.000000	-10.000000	-0.100000	13.866667	604.666687	1023.000000	1023.000000	2046.000000
45.020000	-0.009897	-5.849098	-2.150143	-0.839824	-2.211367	-0.647764	0.000000	-10.000000	-0.066667	13.000000	609.500000	1023.000000	1023.000000	2046.000000
45.040001	-0.007979	-4.715659	-1.596646	-0.743544	-2.156577	-0.218892	0.000000	-10.000000	-0.058333	12.283334	613.833313	1023.000000	1023.000000	2046.000000
45.060001	-0.005966	-3.525971	-0.865779	-0.537230	-2.190389	0.067426	0.000000	-10.000000	-0.050000	11.566667	618.000000	1023.000000	1023.000000	2046.000000
45.080002	-0.003431	-2.027479	-0.212158	-0.269618	-1.992653	0.446950	0.000000	-10.000000	-0.050000	11.166667	622.000000	1023.000000	1023.000000	2046.000000
45.099998	-0.001794	-1.060346	-0.092320	0.083827	-1.522217	0.470363	0.000000	-10.000000	-0.050000	10.833334	626.000000	1023.000000	1023.000000	2046.000000
45.119999	-0.000669	-0.395577	-0.118216	0.263191	-1.052710	0.512158	0.000000	-10.000000	-0.033333	10.416667	629.666687	1023.000000	1023.000000	2046.000000
45.139999	0.000439	0.259233	-0.087055	0.490857	-0.707293	0.562724	0.000000	-10.000000	-0.016667	9.716667	633.166687	1023.000000	1023.000000	2046.000000
45.160000	0.001680	0.993098	0.433028	0.432986	-0.870693	0.997777	0.000000	-10.000000	0.000000	8.783334	636.333313	1023.000000	1023.000000	2046.000000
45.180000	0.003222	1.904015	0.931642	0.905446	-0.897004	0.963931	0.000000	-10.000000	0.000000	7.866667	639.500000	1023.000000	1023.000000	2046.000000
45.200001	0.004039	2.387118	1.104354	1.095836	-1.017014	1.203942	0.000000	-10.000000	0.000000	7.050000	642.333313	1023.000000	1023.000000	2046.000000
45.220001	0.004174	2.467058	0.844612	1.401621	-0.939263	1.160088	0.000000	-10.000000	0.000000	6.283333	645.000000	1023.000000	1023.000000	2046.000000
45.240002	0.003208	1.895901	0.387642	1.328403	-0.763569	0.943425	0.000000	-10.000000	0.000000	5.283333	647.333313	1023.000000	1023.000000	2046.000000
45.259998	0.001555	0.919079	0.054482	1.069301	-0.828934	0.624230	0.000000	-10.000000	0.016667	4.000000	649.166687	1023.000000	1023.000000	2046.000000
45.279999	-0.001015	-0.599808	0.015664	0.479015	-1.510570	0.416083	0.000000	-10.000000	0.033333	2.083333	650.666687	1023.000000	1023.000000	2046.000000
45.299999	-0.004257	-2.515603	-0.220047	-0.004419	-2.285404	-0.005733	0.000000	-10.000000	0.058333	-0.316667	651.500000	1023.000000	1023.000000	2046.000000
45.320000	-0.007380	-4.361760	-0.652933	-0.274825	-2.927253	-0.506749	0.000000	-10.000000	0.058333	-2.616667	652.000000	1023.000000	1023.000000	2046.000000
45.340000	-0.009574	-5.658442	-1.321725	-0.442258	-3.022286	-0.872173	0.000000	-10.000000	0.075000	-4.933333	652.000000	1023.000000	1023.000000	2046.000000
45.360001	-0.011207	-6.623409	-1.862579	-0.503715	-3.066117	-1.190998	0.000000	-10.000000	0.083333	-6.950000	652.000000	1023.000000	1023.000000	2046.000000
45.380001	-0.012419	-7.339469	-2.376164	-0.423590	-3.060751	-1.478964	0.000000	-10.000000	0.108333	-9.066668	652.000000	1023.000000	1023.000000	2046.000000
45.400002	-0.013481	-7.967402	-2.680748	-0.400111	-3.237117	-1.649428	0.000000	-10.000000	0.125000	-10.916667	652.000000	1023.000000	1023.000000	2046.000000
45.419998	-0.014350	-8.480615	-2.686936	-0.405836	-3.686838	-1.701004	0.000000	-10.000000	0.175000	-12.666667	652.000000	1023.000000	1023.000000	2046.000000
45.439999	-0.014908	-8.810520	-2.643560	-0.382542	-4.049339	-1.735079	0.000000	-10.000000	0.216667	-14.283334	648.333313	1023.000000	1023.000000	2046.000000
45.459999	-0.015517	-9.170604	-2.615102	-0.374805	-4.380499	-1.800198	0.000000	-10.000000	0.250000	-15.683333	639.500000	1023.000000	1023.000000	2046.000000
45.480000	-0.015835	-9.358611	-2.682594	-0.342465	-4.493299	-1.840252	0.000000	-10.000000	0.258333	-16.950001	628.666687	1023.000000	1023.000000	2046.000000
45.500000	-0.016428	-9.709013	-2.932971	-0.321695	-4.464962	-1.989385	0.000000	-10.000000	0.283333	-18.066668	619.500000	1023.000000	1023.000000	2046.000000
45.520000	-0.017136	-10.127255	-3.330260	-0.250787	-4.311619	-2.234589	0.000000	-10.000000	0.316667	-19.000000	613.500000	1023.000000	1023.000000	2046.000000
45.540001	-0.017631	-10.419916	-3.649634	-0.283408	-4.231095	-2.255778	0.000000	-10.000000	0.350000	-19.950001	607.333313	1023.000000	1023.000000	2046.000000
45.560001	-0.017841	-10.543798	-3.711259	-0.215386	-4.353518	-2.263634	0.000000	-10.000000	0.375000	-20.650000	600.833313	1023.000000	1023.000000	2046.000000
45.580002	-0.017881	-10.567802	-3.444685	-0.192742	-4.795546	-2.134829	0.000000	-10.000000	0.400000	-21.600000	594.000000	1023.000000	1023.000000	2046.000000
45.599998	-0.017549	-10.371263	-3.340933	-0.075093	-4.912206	-2.043031	0.000000	-10.000000	0.416667	-22.133333	586.666687	1023.000000	1023.000000	2046.000000
45.619999	-0.017869	-10.560863	-3.470370	-0.007443	-4.937561	-2.145489	0.000000	-10.000000	0.425000	-22.833334	579.333313	1023.000000	1023.000000	2046.000000
45.639999	-0.018797	-11.108892	-3.730240	-0.046051	-4.930445	-2.402157	0.000000	-10.000000	0.433333	-23.250000	571.666687	1023.000000	1023.000000	2046.000000
45.660000	-0.020615	-12.183202	-4.161366	-0.258687	-4.959148	-2.804001	0.000000	-10.000000	0.466667	-23.733334	564.000000	1023.000000	1023.000000	2046.000000
45.680000	-0.022767	-13.455516	-4.437973	-0.704822	-5.293625	-3.019096	0.000000	-10.000000	0.491667	-24.216667	556.000000	1023.000000	1023.000000	2046.000000
45.700001	-0.024852	-14.687523	-4.532353	-1.099100	-5.789610	-3.266459	0.000000	-10.000000	0.516667	-24.483334	548.000000	1023.000000	1023.000000	2046.000000
45.720001	-0.026520	-15.673100	-4.520950	-1.478169	-6.259644	-3.414337	0.000000	-10.000000	0.516667	-24.816668	539.833313	1023.000000	1023.000000	2046.000000
45.740002	-0.028089	-16.600603	-4.502695	-1.743100	-6.741656	-3.613153	0.000000	-10.000000	0.525000	-24.833334	531.500000	1023.000000	1023.000000	2046.000000
45.759998	-0.029002	-17.140076	-4.643081	-1.870420	-6.849977	-3.776599	0.000000	-10.000000	0.533333	-25.133335	520.166687	1023.000000	1023.000000	2046.000000
45.779999	-0.030009	-17.735111	-4.871023	-2.028169	-6.932269	-3.903651	0.000000	-10.000000	0.541667	-25.300001	511.666656	1023.000000	1023.000000	2046.000000
45.799999	-0.030853	-18.233833	-5.109934	-2.104320	-6.941799	-4.077780	0.000000	-10.000000	0.550000	-25.616667	503.333344	1023.000000	1023.000000	2046.000000
45.820000	-0.031516	-18.626003	-5.359871	-2.116492	-6.919182	-4.230458	0.000000	-10.000000	0.550000	-25.716667	497.666656	1023.000000	1023.000000	2046.000000
45.840000	-0.031962	-18.889257	-5.571697	-2.173720	-6.872335	-4.271504	0.000000	-10.000000	0.558333	-25.933334	489.166656	1023.000000	1023.000000	2046.000000
45.860001	-0.031904	-18.855389	-5.401379	-2.208594	-7.035589	-4.209826	0.000000	-10.000000	0.558333	-26.033335	480.500000	1023.000000	1023.000000	2046.000000
45.880001	-0.031362	-18.534889	-5.162414	-2.185826	-7.204823	-3.981826	0.000000	-10.000000	0.558333	-26.216667	471.833344	1023.000000	1023.000000	2046.000000
45.900002	-0.030990	-18.315191	-4.924073	-2.056977	-7.426363	-3.907779	0.000000	-10.000000	0.550000	-26.183334	463.000000	1023.000000	1023.000000	2046.000000
45.919998	-0.030727	-18.159615	-4.949316	-1.955606	-7.372001	-3.882693	0.000000	-10.000000	0.550000	-26.200001	454.166656	1023.000000	1023.000000	2046.000000
45.939999	-0.030984	-18.311760	-5.012096	-2.008165	-7.431447	-3.860052	0.000000	-10.000000	0.550000	-26.150000	445.500000	1023.000000	1023.000000	2046.000000
45.959999	-0.031265	-18.477352	-5.245434	-1.827949	-7.290261	-4.113707	0.000000	-10.000000	0.550000	-26.450001	436.833344	1023.000000	1023.000000	2046.000000
45.980000	-0.032175	-19.015333	-5.460043	-1.797269	-7.448568	-4.309453	0.000000	-10.000000	0.558333	-26.766666	428.000000	1023.000000	1023.000000	2046.000000
46.000000	-0.033282	-19.669916	-5.924952	-1.756816	-7.642585	-4.345564	0.000000	-10.000000	0.591667	-27.183334	419.000000	1023.000000	1023.000000	2046.000000
46.020000	-0.035734	-21.118643	-6.456707	-1.954374	-8.060565	-4.646996	0.000000	-10.000000	0.616667	-27.333334	410.000000	1023.000000	1023.000000	2046.000000
46.040001	-0.038712	-22.878679	-6.953121	-2.425500	-8.573997	-4.926063	0.000000	-10.000000	0.625000	-27.466667	400.833344	1023.000000	1023.000000	2046.000000
46.060001	-0.041921	-24.775230	-7.274783	-3.054824	-9.173861	-5.271762	0.000000	-10.000000	0.608333	-27.433334	391.666656	1023.000000	1023.000000	2046.000000
46.080002	-0.045254	-26.745008	-7.721056	-3.563669	-9.654140	-5.806143	0.000000	-10.000000	0.600000	-27.516666	382.500000	1023.000000	1023.000000	2046.000000
46.099998	-0.048396	-28.602173	-8.175304	-3.940273	-10.146482	-6.340113	0.000000	-10.000000	0.583333	-27.416666	373.333344	1023.000000	1023.000000	2046.000000
46.119999	-0.051128	-30.216883	-8.681108	-4.244174	-10.569040	-6.722560	0.000000	-10.000000	0.566667	-27.166666	364.166656	1023.000000	1023.000000	2046.000000
46.139999	-0.053335	-31.521101	-9.150949	-4.433053	-10.852957	-7.084142	0.000000	-10.000000	0.550000	-26.766666	355.000000	1023.000000	1023.000000	2046.000000
46.160000	-0.055287	-32.674839	-9.861073	-4.518510	-10.881493	-7.413764	0.000000	-10.000000	0.550000	-26.700001	346.166656	1023.000000	1023.000000	2046.000000
46.180000	-0.057103	-33.747978	-10.438941	-4.589762	-11.028976	-7.690300	0.000000	-10.000000	0.566667	-26.683334	337.333344	1023.000000	1023.000000	2046.000000
46.200001	-0.058631	-34.650864	-10.816297	-4.680816	-11.286125	-7.867627	0.000000	-10.000000	0.583333	-26.816668	328.500000	1023.000000	1023.000000	2046.000000
46.220001	-0.059960	-35.436298	-11.041809	-4.786032	-11.617800	-7.990659	0.000000	-10.000000	0.583333	-26.716667	319.500000	1023.000000	1023.000000	2046.000000
46.240002	-0.060960	-36.027569	-11.161510	-4.789793	-11.949123	-8.127142	0.000000	-10.000000	0.566667	-26.616667	310.500000	1023.000000	1023.000000	2046.000000
46.259998	-0.061647	-36.433376	-11.226701	-4.837923	-12.209781	-8.158973	0.000000	-10.000000	0.550000	-26.466667	301.666656	1023.000000	1023.000000	2046.000000
46.279999	-0.062004	-36.644497	-11.444091	-4.797653	-12.172293	-8.230459	0.000000	-10.000000	0.550000	-26.333334	292.833344	1023.000000	1023.000000	2046.000000
46.299999	-0.062530	-36.955280	-11.499820	-4.838285	-12.339554	-8.277622	0.000000	-10.000000	0.541667	-26.133333	284.000000	1023.000000	1023.000000	2046.000000
46.320000	-0.062552	-36.968304	-11.691201	-4.858079	-12.211023	-8.207998	0.000000	-10.000000	0.541667	-25.816668	275.333344	1023.000000	1023.000000	2046.000000
46.340000	-0.062520	-36.949524	-11.847682	-4.896014	-12.061249	-8.144581	0.000000	-10.000000	0.533333	-25.616667	266.666656	1023.000000	1023.000000	2046.000000
46.360001	-0.062615	-37.005180	-11.935255	-4.870500	-12.079997	-8.119427	0.000000	-10.000000	0.533333	-25.416666	258.166656	1023.000000	1023.000000	2046.000000
46.380001	-0.062960	-37.209370	-12.057496	-4.961398	-12.176709	-8.013766	0.000000	-10.000000	0.525000	-25.250000	249.500000	1023.000000	1023.000000	2046.000000
46.400002	-0.063416	-37.478989	-12.020628	-5.016853	-12.451701	-7.989805	0.000000	-10.000000	0.525000	-24.933334	241.166672	1023.000000	1023.000000	2046.000000
46.419998	-0.064299	-38.000748	-12.177018	-5.207489	-12.641826	-7.974414	0.000000	-10.000000	0.508333	-24.583334	233.000000	1023.000000	1023.000000	2046.000000
46.439999	-0.065370	-38.633621	-12.252987	-5.391053	-12.890346	-8.099236	0.000000	-10.000000	0.500000	-24.383333	225.000000	1023.000000	1023.000000	2046.000000
46.459999	-0.066893	-39.533989	-12.512462	-5.707500	-12.992043	-8.321985	0.000000	-10.000000	0.491667	-24.100000	216.666672	1023.000000	1023.000000	2046.000000
46.480000	-0.068464	-40.462387	-12.747993	-6.020397	-13.080397	-8.613601	0.000000	-10.000000	0.500000	-23.950001	208.333328	1023.000000	1023.000000	2046.000000
46.500000	-0.070333	-41.566978	-12.999248	-6.421673	-13.311326	-8.834731	0.000000	-10.000000	0.475000	-23.383333	200.166672	1023.000000	1023.000000	2046.000000
46.520000	-0.072401	-42.788925	-13.227691	-6.731881	-13.724101	-9.105252	0.000000	-10.000000	0.441667	-22.816668	192.500000	1023.000000	1023.000000	2046.000000
46.540001	-0.074022	-43.747162	-13.281519	-7.057546	-14.173051	-9.235046	0.000000	-10.000000	0.408333	-22.083334	185.000000	1023.000000	1023.000000	2046.000000
46.560001	-0.074627	-44.104321	-13.392928	-7.157681	-14.266901	-9.286813	0.000000	-10.000000	0.400000	-21.500000	177.666672	1023.000000	1023.000000	2046.000000
46.580002	-0.074911	-44.272427	-13.404560	-7.240310	-14.331590	-9.295967	0.000000	-10.000000	0.391667	-21.066668	170.500000	1023.000000	1023.000000	2046.000000
46.599998	-0.074984	-44.315807	-13.582664	-7.247368	-14.115396	-9.370380	0.000000	-10.000000	0.375000	-20.766666	163.500000	1023.000000	1023.000000	2046.000000
46.619999	-0.074847	-44.234364	-13.653408	-7.310853	-13.991538	-9.278563	0.000000	-10.000000	0.358333	-20.416666	156.500000	1023.000000	1023.000000	2046.000000
46.639999	-0.074539	-44.052757	-13.568663	-7.277451	-13.948201	-9.258441	0.000000	-10.000000	0.350000	-19.933332	149.666672	1023.000000	1023.000000	2046.000000
46.660000	-0.074017	-43.744061	-13.414072	-7.290249	-13.976814	-9.062924	0.000000	-10.000000	0.333333	-19.299999	143.000000	1023.000000	1023.000000	2046.000000
46.680000	-0.073741	-43.580746	-13.217824	-7.276277	-14.127715	-8.958929	0.000000	-10.000000	0.316667	-18.766666	136.666672	1023.000000	1023.000000	2046.000000
46.700001	-0.073320	-43.331997	-13.211245	-7.243192	-13.984391	-8.893171	0.000000	-10.000000	0.283333	-18.116667	130.500000	1023.000000	1023.000000	2046.000000
46.720001	-0.073105	-43.204987	-13.117375	-7.443809	-14.011956	-8.631846	0.000000	-10.000000	0.266667	-17.566668	124.500000	1023.000000	1023.000000	2046.000000
46.740002	-0.072657	-42.940052	-13.288663	-7.002332	-13.599971	-9.049084	0.000000	-10.000000	0.250000	-17.050001	118.500000	1023.000000	1023.000000	2046.000000
46.759998	-0.072945	-43.110634	-13.317750	-7.145589	-13.763772	-8.883521	0.000000	-10.000000	0.241667	-16.549999	112.666664	1023.000000	1023.000000	2046.000000
46.779999	-0.073622	-43.510593	-13.591455	-7.098303	-13.919117	-8.901718	0.000000	-10.000000	0.233333	-16.200001	107.000000	1023.000000	1023.000000	2046.000000
46.799999	-0.075389	-44.555000	-13.866607	-7.242086	-14.342002	-9.104307	0.000000	-10.000000	0.225000	-15.700000	101.666664	1023.000000	1023.000000	2046.000000
46.820000	-0.077395	-45.740162	-14.152654	-7.535779	-14.712278	-9.339450	0.000000	-10.000000	0.216667	-15.283334	96.500000	1023.000000	1023.000000	2046.000000
46.840000	-0.079664	-47.081646	-14.528308	-7.965492	-14.895783	-9.692064	0.000000	-10.000000	0.200000	-14.416667	91.500000	1023.000000	1023.000000	2046.000000
46.860001	-0.082020	-48.473991	-14.828015	-8.442147	-15.172353	-10.031477	0.000000	-10.000000	0.183333	-13.700000	86.666664	1023.000000	1023.000000	2046.000000
46.880001	-0.084701	-50.058239	-15.217613	-8.814670	-15.536281	-10.489675	0.000000	-10.000000	0.158333	-12.766667	82.166664	1023.000000	1023.000000	2046.000000
46.900002	-0.086604	-51.183212	-15.731575	-9.058613	-15.636549	-10.756475	0.000000	-10.000000	0.133333	-12.066667	78.000000	1023.000000	1023.000000	2046.000000
46.919998	-0.088418	-52.255077	-16.181799	-9.161269	-15.878885	-11.033123	0.000000	-10.000000	0.100000	-11.350000	74.000000	1023.000000	1023.000000	2046.000000
46.939999	-0.089736	-53.033749	-16.517815	-9.315979	-16.103397	-11.096557	0.000000	-10.000000	0.091667	-11.083333	70.000000	1023.000000	1023.000000	2046.000000
46.959999	-0.090771	-53.645771	-16.731087	-9.351287	-16.320454	-11.242946	0.000000	-10.000000	0.091667	-11.000000	66.166664	1023.000000	1023.000000	2046.000000
46.980000	-0.091514	-54.084522	-16.884180	-9.392769	-16.480383	-11.327192	0.000000	-10.000000	0.100000	-10.950000	62.500000	1023.000000	1023.000000	2046.000000
47.000000	-0.091984	-54.362396	-17.086927	-9.323660	-16.516155	-11.435653	0.000000	-10.000000	0.100000	-10.850000	60.166668	1023.000000	1023.000000	2046.000000
47.020000	-0.092161	-54.466904	-17.206705	-9.337192	-16.519903	-11.403103	0.000000	-10.000000	0.100000	-10.483334	56.666668	1023.000000	1023.000000	2046.000000
47.040001	-0.092190	-54.484386	-17.350279	-9.280720	-16.398720	-11.454667	0.000000	-10.000000	0.108333	-10.116667	53.166668	1023.000000	1023.000000	2046.000000
47.060001	-0.092063	-54.409195	-17.452351	-9.243195	-16.339144	-11.374508	0.000000	-10.000000	0.108333	-9.633333	48.500000	1023.000000	1023.000000	2046.000000
47.080002	-0.091958	-54.347279	-17.504517	-9.206781	-16.307379	-11.328599	0.000000	-10.000000	0.108333	-9.283334	45.166668	1023.000000	1023.000000	2046.000000
47.099998	-0.091540	-54.100372	-17.451187	-9.148599	-16.280516	-11.220070	0.000000	-10.000000	0.100000	-8.850000	42.000000	1023.000000	1023.000000	2046.000000
47.119999	-0.090886	-53.713867	-17.380693	-9.141982	-16.193632	-10.997559	0.000000	-10.000000	0.091667	-8.483334	39.166668	1023.000000	1023.000000	2046.000000
47.139999	-0.090524	-53.499401	-17.169273	-9.120228	-16.331757	-10.878141	0.000000	-10.000000	0.091667	-8.416667	36.333332	1023.000000	1023.000000	2046.000000
47.160000	-0.089947	-53.158459	-17.008108	-9.119816	-16.316906	-10.713631	0.000000	-10.000000	0.091667	-8.483334	33.500000	1023.000000	1023.000000	2046.000000
47.180000	-0.089717	-53.022900	-17.057482	-9.162291	-16.179571	-10.623555	0.000000	-10.000000	0.100000	-8.450001	30.666666	1023.000000	1023.000000	2046.000000
47.200001	-0.089710	-53.018456	-17.074654	-9.240544	-16.101585	-10.601674	0.000000	-10.000000	0.091667	-8.316667	27.833334	1023.000000	1023.000000	2046.000000
47.220001	-0.090486	-53.477417	-17.118843	-9.397722	-16.190990	-10.769860	0.000000	-10.000000	0.091667	-8.233334	25.166666	1023.000000	1023.000000	2046.000000
47.240002	-0.091529	-54.093929	-17.111835	-9.669880	-16.380629	-10.931585	0.000000	-10.000000	0.083333	-8.233334	22.333334	1023.000000	1023.000000	2046.000000
47.259998	-0.092510	-54.673584	-17.165871	-9.951792	-16.461266	-11.094657	0.000000	-10.000000	0.091667	-8.000000	19.500000	1023.000000	1023.000000	2046.000000
47.279999	-0.093582	-55.307224	-17.164139	-10.173898	-16.642015	-11.327173	0.000000	-10.000000	0.075000	-7.433333	16.833334	1023.000000	1023.000000	2046.000000
47.299999	-0.094284	-55.721695	-17.292908	-10.317950	-16.671825	-11.439013	0.000000	-10.000000	0.066667	-6.700000	14.500000	1023.000000	1023.000000	2046.000000
47.320000	-0.094808	-56.031612	-17.323042	-10.499703	-16.742323	-11.466545	0.000000	-10.000000	0.050000	-6.000000	12.500000	1023.000000	1023.000000	2046.000000
47.340000	-0.095125	-56.218788	-17.356668	-10.569082	-16.798607	-11.494431	0.000000	-10.000000	0.050000	-5.450000	10.500000	1023.000000	1023.000000	2046.000000
47.360001	-0.095010	-56.150787	-17.306286	-10.658360	-16.791227	-11.394912	0.000000	-10.000000	0.058333	-5.116667	8.500000	1023.000000	1023.000000	2046.000000
47.380001	-0.094529	-55.866501	-17.114538	-10.621114	-16.810385	-11.320465	0.000000	-10.000000	0.066667	-4.866667	6.666667	1023.000000	1023.000000	2046.000000
47.400002	-0.093753	-55.408123	-16.930515	-10.515444	-16.722605	-11.239559	0.000000	-10.000000	0.066667	-4.666667	5.000000	1023.000000	1023.000000	2046.000000
47.419998	-0.092254	-54.522316	-16.565805	-10.397532	-16.561008	-10.997967	0.000000	-10.000000	0.058333	-4.233334	3.500000	1023.000000	1023.000000	2046.000000
47.439999	-0.090990	-53.775120	-16.376703	-10.225116	-16.338146	-10.835156	0.000000	-10.000000	0.050000	-3.633333	2.000000	1023.000000	1023.000000	2046.000000
47.459999	-0.089931	-53.149414	-16.199175	-10.148987	-16.135395	-10.665858	0.000000	-10.000000	0.041667	-2.983333	0.833333	1023.000000	1023.000000	2046.000000
47.480000	-0.089379	-52.822704	-16.076265	-10.096964	-16.042004	-10.607472	0.000000	-10.000000	0.041667	-2.483333	0.166667	1023.000000	1023.000000	2046.000000
47.500000	-0.088201	-52.126495	-15.938198	-9.977465	-15.788879	-10.421952	0.000000	-10.000000	0.041667	-2.266667	-0.333333	1023.000000	1023.000000	2046.000000
47.520000	-0.088556	-52.336735	-15.903625	-10.012005	-15.966723	-10.454382	0.000000	-10.000000	0.058333	-2.216667	-0.833333	1023.000000	1023.000000	2046.000000
47.540001	-0.087586	-51.763382	-16.058939	-9.593944	-15.685163	-10.425336	0.000000	-10.000000	0.058333	-2.333333	-1.666667	1023.000000	1023.000000	2046.000000
47.560001	-0.088437	-52.266140	-16.224396	-9.511838	-15.988895	-10.541012	0.000000	-10.000000	0.058333	-2.383333	-2.333333	1023.000000	1023.000000	2046.000000
47.580002	-0.089953	-53.162369	-16.368847	-9.738721	-16.333820	-10.720979	0.000000	-10.000000	0.050000	-2.116667	-3.166667	1023.000000	1023.000000	2046.000000
47.599998	-0.091337	-53.980278	-16.503088	-10.065991	-16.506456	-10.904743	0.000000	-10.000000	0.041667	-1.283333	-3.666667	1023.000000	1023.000000	2046.000000
47.619999	-0.093161	-55.058147	-16.801470	-10.412909	-16.635427	-11.208342	0.000000	-10.000000	0.041667	-0.500000	-4.000000	1023.000000	1023.000000	2046.000000
47.639999	-0.095246	-56.290668	-17.104900	-10.702882	-16.878181	-11.604704	0.000000	-10.000000	0.041667	0.000000	-4.000000	1023.000000	1023.000000	2046.000000
47.660000	-0.097138	-57.408470	-17.457096	-10.934728	-17.102598	-11.914048	0.000000	-10.000000	0.033333	0.533333	-4.000000	1023.000000	1023.000000	2046.000000
47.680000	-0.098339	-58.118366	-17.828518	-11.047871	-17.198538	-12.043439	0.000000	-10.000000	0.025000	1.233333	-4.000000	1023.000000	1023.000000	2046.000000
47.700001	-0.098965	-58.488476	-18.114861	-11.027532	-17.199055	-12.147028	0.000000	-10.000000	0.016667	2.066667	-4.000000	1023.000000	1023.000000	2046.000000
47.720001	-0.099398	-58.744335	-18.309809	-11.075740	-17.216484	-12.142302	0.000000	-10.000000	0.016667	2.466667	-4.000000	1023.000000	1023.000000	2046.000000
47.740002	-0.099847	-59.009430	-18.446472	-11.040481	-17.313202	-12.209277	0.000000	-10.000000	0.008333	3.200000	-4.000000	1023.000000	1023.000000	2046.000000
47.759998	-0.100042	-59.125019	-18.450178	-11.069173	-17.464338	-12.141332	0.000000	-10.000000	-0.008333	4.516667	-4.000000	1023.000000	1023.000000	2046.000000
47.779999	-0.100069	-59.140682	-18.603394	-11.007742	-17.390392	-12.139153	0.000000	-10.000000	-0.008333	6.350000	-4.000000	1023.000000	1023.000000	2046.000000
47.799999	-0.099733	-58.941944	-18.721523	-10.915692	-17.242098	-12.062630	0.000000	-10.000000	-0.008333	8.150000	-4.000000	1023.000000	1023.000000	2046.000000
47.820000	-0.099254	-58.659225	-18.627884	-10.899229	-17.246166	-11.885946	0.000000	-10.000000	-0.016667	9.683333	-4.000000	1023.000000	1023.000000	2046.000000
47.840000	-0.098522	-58.226364	-18.686977	-10.772323	-16.978504	-11.788560	0.000000	-10.000000	-0.050000	11.100000	-4.000000	1023.000000	1023.000000	2046.000000
47.860001	-0.097653	-57.713173	-18.585440	-10.685831	-16.838875	-11.603026	0.000000	-10.000000	-0.083333	12.300000	-4.000000	1023.000000	1023.000000	2046.000000
47.880001	-0.096470	-57.013557	-18.412731	-10.531325	-16.616175	-11.453329	0.000000	-10.000000	-0.108333	13.400001	5.000000	1023.000000	1023.000000	2046.000000
47.900002	-0.094766	-56.006645	-18.272526	-10.388411	-16.199724	-11.145987	0.000000	-10.000000	-0.108333	14.266667	15.166667	1023.000000	1023.000000	2046.000000
47.919998	-0.093317	-55.150318	-18.066919	-10.313996	-15.937503	-10.831901	0.000000	-10.000000	-0.125000	14.950001	27.000000	1023.000000	1023.000000	2046.000000
47.939999	-0.091983	-54.361660	-17.728081	-10.297703	-15.818062	-10.517816	0.000000	-10.000000	-0.133333	15.350000	31.500000	1023.000000	1023.000000	2046.000000
47.959999	-0.091102	-53.841202	-17.460199	-10.291414	-15.724698	-10.364890	0.000000	-10.000000	-0.166667	15.666667	36.500000	1023.000000	1023.000000	2046.000000
47.980000	-0.090683	-53.593884	-17.276117	-10.396266	-15.652435	-10.269064	0.000000	-10.000000	-0.150000	15.950001	41.666668	1023.000000	1023.000000	2046.000000
48.000000	-0.090435	-53.447041	-17.165636	-10.497956	-15.486593	-10.296854	0.000000	-10.000000	-0.133333	16.166668	45.166668	1023.000000	1023.000000	2046.000000
48.020000	-0.090540	-53.508873	-17.060928	-10.720024	-15.435973	-10.291948	0.000000	-10.000000	-0.133333	16.483334	50.500000	1023.000000	1023.000000	2046.000000
48.040001	-0.090843	-53.688244	-17.010921	-10.920094	-15.415051	-10.342176	0.000000	-10.000000	-0.166667	17.000000	56.000000	1023.000000	1023.000000	2046.000000
48.060001	-0.090630	-53.562271	-17.030596	-10.953268	-15.226537	-10.351871	0.000000	-10.000000	-0.208333	17.950001	63.500000	1023.000000	1023.000000	2046.000000
48.080002	-0.090492	-53.480759	-16.977272	-11.025397	-15.172748	-10.305344	0.000000	-10.000000	-0.216667	18.666668	69.500000	1023.000000	1023.000000	2046.000000
48.099998	-0.089727	-53.028515	-16.798756	-10.988734	-15.055563	-10.185464	0.000000	-10.000000	-0.225000	19.283335	75.500000	1023.000000	1023.000000	2046.000000
48.119999	-0.088882	-52.529285	-16.483532	-11.012653	-15.063508	-9.969593	0.000000	-10.000000	-0.233333	19.483334	81.833336	1023.000000	1023.000000	2046.000000
48.139999	-0.087467	-51.693092	-16.253273	-10.834865	-14.805978	-9.798975	0.000000	-10.000000	-0.241667	19.616667	88.166664	1023.000000	1023.000000	2046.000000
48.160000	-0.085728	-50.665382	-15.881489	-10.613617	-14.612837	-9.557440	0.000000	-10.000000	-0.250000	19.616667	94.833336	1023.000000	1023.000000	2046.000000
48.180000	-0.083632	-49.426487	-15.461644	-10.430109	-14.310539	-9.224196	0.000000	-10.000000	-0.258333	19.833334	101.166664	1023.000000	1023.000000	2046.000000
48.200001	-0.081123	-47.943657	-15.082886	-10.175220	-13.830836	-8.854715	0.000000	-10.000000	-0.266667	20.166668	107.833336	1023.000000	1023.000000	2046.000000
48.220001	-0.079345	-46.892868	-14.772009	-10.014197	-13.522713	-8.583951	0.000000	-10.000000	-0.275000	20.516666	114.500000	1023.000000	1023.000000	2046.000000
48.240002	-0.077700	-45.920612	-14.548689	-9.810017	-13.184317	-8.377592	0.000000	-10.000000	-0.283333	20.900000	121.333336	1023.000000	1023.000000	2046.000000
48.259998	-0.076298	-45.092163	-14.360131	-9.700193	-12.904805	-8.127032	0.000000	-10.000000	-0.275000	21.016666	128.166672	1023.000000	1023.000000	2046.000000
48.279999	-0.074268	-43.892113	-14.227094	-9.218995	-12.412322	-8.033703	0.000000	-10.000000	-0.283333	21.016666	135.166672	1023.000000	1023.000000	2046.000000
48.299999	-0.074034	-43.753937	-13.872194	-9.304310	-12.817122	-7.760314	0.000000	-10.000000	-0.266667	20.600000	142.333328	1023.000000	1023.000000	2046.000000
48.320000	-0.072511	-42.854103	-13.896117	-8.837281	-12.609548	-7.511156	0.000000	-10.000000	-0.275000	20.266666	149.333328	1023.000000	1023.000000	2046.000000
48.340000	-0.072135	-42.631977	-13.948348	-8.576671	-12.579561	-7.527398	0.000000	-10.000000	-0.266667	20.200001	156.000000	1023.000000	1023.000000	2046.000000
48.360001	-0.072511	-42.853886	-13.936693	-8.706861	-12.685381	-7.524951	0.000000	-10.000000	-0.275000	20.250000	162.666672	1023.000000	1023.000000	2046.000000
48.380001	-0.073225	-43.275837	-13.965813	-8.957737	-12.728258	-7.624028	0.000000	-10.000000	-0.283333	20.583334	169.500000	1023.000000	1023.000000	2046.000000
48.400002	-0.074556	-44.062325	-14.142116	-9.160014	-12.796262	-7.963931	0.000000	-10.000000	-0.283333	20.566668	176.333328	1023.000000	1023.000000	2046.000000
48.419998	-0.076256	-45.067356	-14.392715	-9.449743	-13.024536	-8.200362	0.000000	-10.000000	-0.275000	20.600000	183.166672	1023.000000	1023.000000	2046.000000
48.439999	-0.077445	-45.769825	-14.687519	-9.546065	-13.162380	-8.373858	0.000000	-10.000000	-0.266667	20.500000	190.000000	1023.000000	1023.000000	2046.000000
48.459999	-0.077788	-45.972908	-14.874056	-9.504477	-13.128768	-8.465607	0.000000	-10.000000	-0.258333	20.516666	197.000000	1023.000000	1023.000000	2046.000000
48.480000	-0.077402	-45.744576	-14.977529	-9.393097	-12.990416	-8.383535	0.000000	-10.000000	-0.258333	20.566668	203.833328	1023.000000	1023.000000	2046.000000
48.500000	-0.076614	-45.278996	-15.011484	-9.208032	-12.784319	-8.275160	0.000000	-10.000000	-0.241667	20.200001	210.666672	1023.000000	1023.000000	2046.000000
48.520000	-0.075841	-44.822254	-15.037667	-8.991816	-12.602442	-8.190331	0.000000	-10.000000	-0.241667	20.116667	217.500000	1023.000000	1023.000000	2046.000000
48.540001	-0.075068	-44.365223	-14.924006	-8.839065	-12.615537	-7.986616	0.000000	-10.000000	-0.241667	20.066668	224.333328	1023.000000	1023.000000	2046.000000
48.560001	-0.074223	-43.866009	-14.870104	-8.627427	-12.521720	-7.846757	0.000000	-10.000000	-0.250000	20.516666	231.000000	1023.000000	1023.000000	2046.000000
48.580002	-0.073050	-43.172688	-14.666971	-8.409301	-12.436764	-7.659652	0.000000	-10.000000	-0.250000	20.650000	237.666672	1023.000000	1023.000000	2046.000000
48.599998	-0.071710	-42.380848	-14.573714	-8.140361	-12.179238	-7.487536	0.000000	-10.000000	-0.258333	20.733334	244.500000	1023.000000	1023.000000	2046.000000
48.619999	-0.070180	-41.476349	-14.383814	-7.876227	-11.945835	-7.270475	0.000000	-10.000000	-0.250000	20.650000	251.500000	1023.000000	1023.000000	2046.000000
48.639999	-0.068557	-40.517250	-14.186199	-7.603326	-11.676433	-7.051292	0.000000	-10.000000	-0.266667	20.850000	258.500000	1023.000000	1023.000000	2046.000000
48.660000	-0.066563	-39.338890	-13.933841	-7.341977	-11.305267	-6.757807	0.000000	-10.000000	-0.241667	20.916666	265.500000	1023.000000	1023.000000	2046.000000
48.680000	-0.064202	-37.943577	-13.578115	-6.919317	-10.938078	-6.508068	0.000000	-10.000000	-0.233333	20.950001	272.500000	1023.000000	1023.000000	2046.000000
48.700001	-0.062094	-36.697784	-13.319246	-6.665481	-10.539553	-6.173505	0.000000	-10.000000	-0.225000	20.700001	279.500000	1023.000000	1023.000000	2046.000000
48.720001	-0.060021	-35.472572	-12.949019	-6.437016	-10.214142	-5.872396	0.000000	-10.000000	-0.250000	20.650000	286.500000	1023.000000	1023.000000	2046.000000
48.740002	-0.058499	-34.572701	-12.533952	-6.362558	-10.062330	-5.613861	0.000000	-10.000000	-0.266667	20.433334	293.333344	1023.000000	1023.000000	2046.000000
48.759998	-0.057519	-33.993767	-12.183599	-6.407760	-9.942982	-5.459426	0.000000	-10.000000	-0.258333	20.333334	300.166656	1023.000000	1023.000000	2046.000000
48.779999	-0.056958	-33.662117	-11.983036	-6.418153	-9.758896	-5.502034	0.000000	-10.000000	-0.250000	20.150000	306.833344	1023.000000	1023.000000	2046.000000
48.799999	-0.056672	-33.492924	-11.732137	-6.551358	-9.731627	-5.477803	0.000000	-10.000000	-0.258333	20.383333	313.666656	1023.000000	1023.000000	2046.000000
48.820000	-0.056372	-33.315811	-11.478618	-6.644620	-9.722816	-5.469758	0.000000	-10.000000	-0.258333	20.566668	320.333344	1023.000000	1023.000000	2046.000000
48.840000	-0.055908	-33.041824	-11.292354	-6.609601	-9.592826	-5.547043	0.000000	-10.000000	-0.266667	20.750000	327.166656	1023.000000	1023.000000	2046.000000
48.860001	-0.055096	-32.561607	-11.096439	-6.560706	-9.419926	-5.484537	0.000000	-10.000000	-0.258333	20.433334	334.000000	1023.000000	1023.000000	2046.000000
48.880001	-0.053904	-31.857063	-10.824967	-6.472598	-9.228889	-5.330609	0.000000	-10.000000	-0.266667	20.200001	341.000000	1023.000000	1023.000000	2046.000000
48.900002	-0.052097	-30.789249	-10.579237	-6.265254	-8.855309	-5.089449	0.000000	-10.000000	-0.258333	20.133333	347.833344	1023.000000	1023.000000	2046.000000
48.919998	-0.050151	-29.639482	-10.191321	-6.059515	-8.599749	-4.788897	0.000000	-10.000000	-0.258333	20.333334	354.666656	1023.000000	1023.000000	2046.000000
48.939999	-0.047773	-28.233725	-9.770273	-5.695827	-8.233405	-4.534220	0.000000	-10.000000	-0.250000	20.400002	361.333344	1023.000000	1023.000000	2046.000000
48.959999	-0.045068	-26.635168	-9.287982	-5.428161	-7.831563	-4.087461	0.000000	-10.000000	-0.250000	20.333334	368.166656	1023.000000	1023.000000	2046.000000
48.980000	-0.042567	-25.157206	-8.776580	-5.103022	-7.517934	-3.759669	0.000000	-10.000000	-0.250000	20.333334	374.833344	1023.000000	1023.000000	2046.000000
49.000000	-0.040843	-24.138447	-8.319431	-4.931186	-7.424272	-3.463558	0.000000	-10.000000	-0.250000	20.300001	381.666656	1023.000000	1023.000000	2046.000000
49.020000	-0.039071	-23.090872	-8.031202	-4.696918	-7.098595	-3.264157	0.000000	-10.000000	-0.250000	20.216667	388.500000	1023.000000	1023.000000	2046.000000
49.040001	-0.037435	-22.123882	-7.675597	-4.543014	-6.877044	-3.028228	0.000000	-10.000000	-0.250000	19.950001	395.333344	1023.000000	1023.000000	2046.000000
49.060001	-0.034980	-20.673077	-7.449535	-3.877182	-6.280102	-3.066258	0.000000	-10.000000	-0.250000	19.966667	402.000000	1023.000000	1023.000000	2046.000000
49.080002	-0.034289	-20.265003	-7.238360	-3.803671	-6.414701	-2.808272	0.000000	-10.000000	-0.258333	19.966667	408.666656	1023.000000	1023.000000	2046.000000
49.099998	-0.032557	-19.240950	-7.304598	-3.217863	-6.098979	-2.619510	0.000000	-10.000000	-0.266667	20.233334	415.333344	1023.000000	1023.000000	2046.000000
49.119999	-0.031921	-18.865498	-7.229634	-3.166354	-6.047969	-2.421541	0.000000	-10.000000	-0.275000	20.233334	422.000000	1023.000000	1023.000000	2046.000000
49.139999	-0.031790	-18.787924	-7.095180	-3.257364	-6.052092	-2.383288	0.000000	-10.000000	-0.275000	20.416666	428.666656	1023.000000	1023.000000	2046.000000
49.160000	-0.032553	-19.238670	-7.059909	-3.532357	-6.121545	-2.524859	0.000000	-10.000000	-0.275000	20.500000	435.500000	1023.000000	1023.000000	2046.000000
49.180000	-0.034389	-20.324039	-7.255265	-3.857270	-6.331660	-2.879844	0.000000	-10.000000	-0.275000	20.616667	442.500000	1023.000000	1023.000000	2046.000000
49.200001	-0.036560	-21.606937	-7.516972	-4.055529	-6.758697	-3.275741	0.000000	-10.000000	-0.275000	20.400000	449.333344	1023.000000	1023.000000	2046.000000
49.220001	-0.037588	-22.214497	-7.732345	-4.170890	-6.920054	-3.391208	0.000000	-10.000000	-0.275000	20.299999	456.166656	1023.000000	1023.000000	2046.000000
49.240002	-0.037518	-22.173182	-7.773203	-4.092913	-6.888226	-3.418839	0.000000	-10.000000	-0.275000	20.033333	462.833344	1023.000000	1023.000000	2046.000000
49.259998	-0.036715	-21.698486	-7.831085	-3.846849	-6.611939	-3.408612	0.000000	-10.000000	-0.275000	20.016666	469.666656	1023.000000	1023.000000	2046.000000
49.279999	-0.035624	-21.053776	-7.667606	-3.627995	-6.501625	-3.256550	0.000000	-10.000000	-0.266667	19.716667	476.333344	1023.000000	1023.000000	2046.000000
49.299999	-0.034625	-20.463385	-7.587870	-3.287543	-6.299643	-3.288329	0.000000	-10.000000	-0.258333	19.883333	483.000000	1023.000000	1023.000000	2046.000000
49.320000	-0.033637	-19.879528	-7.413429	-3.079604	-6.213182	-3.173312	0.000000	-10.000000	-0.258333	19.716667	489.666656	1023.000000	1023.000000	2046.000000
49.340000	-0.032651	-19.296574	-7.301512	-2.801823	-6.072923	-3.120317	0.000000	-10.000000	-0.266667	19.883333	496.166656	1023.000000	1023.000000	2046.000000
49.360001	-0.031224	-18.453106	-7.167355	-2.601395	-5.812172	-2.872184	0.000000	-10.000000	-0.275000	20.000000	502.833344	1023.000000	1023.000000	2046.000000
49.380001	-0.029500	-17.434395	-7.042686	-2.305376	-5.493050	-2.593284	0.000000	-10.000000	-0.283333	20.383333	509.333344	1023.000000	1023.000000	2046.000000
49.400002	-0.027731	-16.388872	-6.681016	-2.101214	-5.371615	-2.235027	0.000000	-10.000000	-0.291667	20.616667	516.166687	1023.000000	1023.000000	2046.000000
49.419998	-0.025898	-15.305450	-6.373211	-1.803126	-5.118762	-2.010350	0.000000	-10.000000	-0.300000	21.000000	523.000000	1023.000000	1023.000000	2046.000000
49.439999	-0.023430	-13.847049	-5.921175	-1.507623	-4.757267	-1.660984	0.000000	-10.000000	-0.283333	21.283335	530.000000	1023.000000	1023.000000	2046.000000
49.459999	-0.021466	-12.686317	-5.513658	-1.141076	-4.541358	-1.490226	0.000000	-10.000000	-0.275000	21.400002	537.000000	1023.000000	1023.000000	2046.000000
49.480000	-0.019489	-11.517978	-5.101938	-0.896539	-4.249403	-1.270097	0.000000	-10.000000	-0.258333	21.100000	544.166687	1023.000000	1023.000000	2046.000000
49.500000	-0.017715	-10.469674	-4.741901	-0.733268	-3.923074	-1.071430	0.000000	-10.000000	-0.241667	20.616667	551.333313	1023.000000	1023.000000	2046.000000
49.520000	-0.016436	-9.713919	-4.414582	-0.576694	-3.660410	-1.062232	0.000000	-10.000000	-0.216667	19.783335	558.500000	1023.000000	1023.000000	2046.000000
49.540001	-0.015808	-9.342530	-4.134693	-0.633468	-3.542653	-1.031717	0.000000	-10.000000	-0.183333	18.583334	565.166687	1023.000000	1023.000000	2046.000000
49.560001	-0.015885	-9.387953	-3.900880	-0.817959	-3.594192	-1.074923	0.000000	-10.000000	-0.150000	17.250000	571.500000	1023.000000	1023.000000	2046.000000
49.580002	-0.016001	-9.456384	-3.726509	-1.050627	-3.627149	-1.052099	0.000000	-10.000000	-0.125000	15.800000	577.333313	1023.000000	1023.000000	2046.000000
49.599998	-0.016060	-9.491710	-3.520286	-1.207427	-3.650424	-1.113573	0.000000	-10.000000	-0.108333	14.350000	582.833313	1023.000000	1023.000000	2046.000000
49.619999	-0.015897	-9.395251	-3.217877	-1.269042	-3.717761	-1.190571	0.000000	-10.000000	-0.083333	12.550000	588.000000	1023.000000	1023.000000	2046.000000
49.639999	-0.015590	-9.213502	-3.013215	-1.334005	-3.679083	-1.187198	0.000000	-10.000000	-0.041667	10.566667	592.666687	1023.000000	1023.000000	2046.000000
49.660000	-0.015070	-8.906600	-2.846793	-1.292245	-3.595381	-1.172181	0.000000	-10.000000	0.008333	7.950000	596.666687	1023.000000	1023.000000	2046.000000
49.680000	-0.014784	-8.737335	-2.735574	-1.214368	-3.554833	-1.232559	0.000000	-10.000000	0.033333	4.333333	599.666687	1023.000000	1023.000000	2046.000000
49.700001	-0.014214	-8.400426	-2.563664	-1.098386	-3.585932	-1.152444	0.000000	-10.000000	0.050000	0.466667	601.333313	1023.000000	1023.000000	2046.000000
49.720001	-0.013428	-7.936180	-2.467136	-0.944422	-3.468940	-1.055681	0.000000	-10.000000	0.058333	-3.166667	602.000000	1023.000000	1023.000000	2046.000000
49.740002	-0.012143	-7.176455	-2.132584	-0.800446	-3.376658	-0.866767	0.000000	-10.000000	0.075000	-6.200000	602.000000	1023.000000	1023.000000	2046.000000
49.759998	-0.010933	-6.461533	-1.860800	-0.666260	-3.302889	-0.631584	0.000000	-10.000000	0.100000	-8.816667	602.000000	1023.000000	1023.000000	2046.000000
49.779999	-0.010157	-6.003067	-1.735169	-0.481616	-3.179693	-0.606589	0.000000	-10.000000	0.133333	-11.350000	602.000000	1023.000000	1023.000000	2046.000000
49.799999	-0.010137	-5.990886	-1.710112	-0.496169	-3.198131	-0.586474	0.000000	-10.000000	0.175000	-13.483334	602.000000	1023.000000	1023.000000	2046.000000
49.820000	-0.010396	-6.144063	-1.741888	-0.544085	-3.267781	-0.590308	0.000000	-10.000000	0.216667	-15.483334	598.500000	1023.000000	1023.000000	2046.000000
49.840000	-0.011070	-6.542600	-2.074731	-0.031987	-3.281579	-1.154302	0.000000	-10.000000	0.250000	-17.166668	590.000000	1023.000000	1023.000000	2046.000000
49.860001	-0.013438	-7.941713	-2.389511	-0.373425	-4.016890	-1.161888	0.000000	-10.000000	0.291667	-18.500000	579.500000	1023.000000	1023.000000	2046.000000
49.880001	-0.015579	-9.206919	-2.932551	-0.382626	-4.390498	-1.501244	0.000000	-10.000000	0.325000	-19.750000	570.333313	1023.000000	1023.000000	2046.000000
49.900002	-0.018176	-10.741738	-3.361869	-0.686909	-4.834093	-1.858867	0.000000	-10.000000	0.366667	-20.816668	563.833313	1023.000000	1023.000000	2046.000000
49.919998	-0.020986	-12.402711	-3.768990	-1.154238	-5.245932	-2.233551	0.000000	-10.000000	0.375000	-21.416668	557.000000	1023.000000	1023.000000	2046.000000
49.939999	-0.023677	-13.993311	-4.157891	-1.676009	-5.606988	-2.552423	0.000000	-10.000000	0.400000	-21.800001	549.833313	1023.000000	1023.000000	2046.000000
49.959999	-0.026912	-15.905026	-4.704134	-2.120356	-6.035461	-3.045076	0.000000	-10.000000	0.400000	-22.266666	542.500000	1023.000000	1023.000000	2046.000000
49.980000	-0.030476	-18.011168	-5.177259	-2.415582	-6.778119	-3.640208	0.000000	-10.000000	0.408333	-22.766666	534.833313	1023.000000	1023.000000	2046.000000
50.000000	-0.033104	-19.564569	-5.673047	-2.610795	-7.248069	-4.032659	0.000000	-10.000000	0.400000	-23.083334	529.666687	1023.000000	1023.000000	2046.000000
50.020000	-0.035135	-20.764776	-6.194041	-2.699477	-7.527353	-4.343905	0.000000	-10.000000	0.433333	-23.350000	522.000000	1023.000000	1023.000000	2046.000000
50.040001	-0.036640	-21.654030	-6.578722	-2.763622	-7.728570	-4.583115	0.000000	-10.000000	0.475000	-23.866667	514.333313	1023.000000	1023.000000	2046.000000
50.060001	-0.037890	-22.392756	-6.960072	-2.708417	-7.818151	-4.906115	0.000000	-10.000000	0.516667	-24.666668	503.666656	1023.000000	1023.000000	2046.000000
50.080002	-0.039121	-23.120640	-7.191698	-2.696306	-8.103806	-5.128831	0.000000	-10.000000	0.525000	-25.350000	495.333344	1023.000000	1023.000000	2046.000000
50.099998	-0.040278	-23.804028	-7.536376	-2.709108	-8.207041	-5.351505	0.000000	-10.000000	0.525000	-25.883333	486.666656	1023.000000	1023.000000	2046.000000
50.119999	-0.041422	-24.480389	-7.763795	-2.659879	-8.444031	-5.612683	0.000000	-10.000000	0.533333	-26.266666	478.166656	1023.000000	1023.000000	2046.000000
50.139999	-0.042289	-24.992561	-7.941076	-2.690805	-8.667933	-5.692747	0.000000	-10.000000	0.541667	-26.633333	469.333344	1023.000000	1023.000000	2046.000000
50.160000	-0.042980	-25.401398	-8.084894	-2.671604	-8.860420	-5.784479	0.000000	-10.000000	0.550000	-26.916668	460.500000	1023.000000	1023.000000	2046.000000
50.180000	-0.043565	-25.746853	-8.256251	-2.689356	-8.977577	-5.823670	0.000000	-10.000000	0.550000	-27.266666	451.500000	1023.000000	1023.000000	2046.000000
50.200001	-0.043885	-25.936052	-8.420964	-2.656055	-9.066236	-5.792797	0.000000	-10.000000	0.550000	-27.250000	442.500000	1023.000000	1023.000000	2046.000000
50.220001	-0.043567	-25.748375	-8.411139	-2.561780	-9.069712	-5.705743	0.000000	-10.000000	0.583333	-27.233334	433.333344	1023.000000	1023.000000	2046.000000
50.240002	-0.043253	-25.562702	-8.441779	-2.415587	-9.072144	-5.633193	0.000000	-10.000000	0.583333	-27.183334	424.166656	1023.000000	1023.000000	2046.000000
50.259998	-0.042964	-25.391525	-8.552236	-2.356158	-8.934248	-5.548884	0.000000	-10.000000	0.583333	-26.950001	415.000000	1023.000000	1023.000000	2046.000000
50.279999	-0.043432	-25.668175	-8.590572	-2.365337	-9.102009	-5.610257	0.000000	-10.000000	0.550000	-27.183334	406.000000	1023.000000	1023.000000	2046.000000
50.299999	-0.044576	-26.344215	-8.744512	-2.539450	-9.291035	-5.769218	0.000000	-10.000000	0.550000	-26.966667	397.000000	1023.000000	1023.000000	2046.000000
50.320000	-0.046564	-27.519129	-8.937795	-2.862707	-9.673834	-6.044793	0.000000	-10.000000	0.550000	-27.116667	388.000000	1023.000000	1023.000000	2046.000000
50.340000	-0.048691	-28.776669	-9.261631	-3.228645	-9.961241	-6.325152	0.000000	-10.000000	0.550000	-26.633333	379.000000	1023.000000	1023.000000	2046.000000
50.360001	-0.050654	-29.936771	-9.419538	-3.626173	-10.358689	-6.532371	0.000000	-10.000000	0.541667	-26.266666	370.000000	1023.000000	1023.000000	2046.000000
50.380001	-0.052380	-30.956861	-9.659199	-3.953751	-10.627092	-6.716819	0.000000	-10.000000	0.525000	-25.883333	361.333344	1023.000000	1023.000000	2046.000000
50.400002	-0.053562	-31.655424	-9.869210	-4.151817	-10.768703	-6.865694	0.000000	-10.000000	0.508333	-25.250000	352.666656	1023.000000	1023.000000	2046.000000
50.419998	-0.054192	-32.027660	-9.983299	-4.160390	-10.784878	-7.099092	0.000000	-10.000000	0.500000	-24.883333	344.333344	1023.000000	1023.000000	2046.000000
50.439999	-0.054866	-32.425861	-10.122599	-4.429480	-10.787642	-7.086142	0.000000	-10.000000	0.500000	-24.299999	336.000000	1023.000000	1023.000000	2046.000000
50.459999	-0.055669	-32.900620	-10.046370	-4.601817	-11.031307	-7.221126	0.000000	-10.000000	0.500000	-24.250000	328.000000	1023.000000	1023.000000	2046.000000
50.480000	-0.056179	-33.202049	-10.087372	-4.699998	-11.136920	-7.277760	0.000000	-10.000000	0.500000	-24.016666	320.000000	1023.000000	1023.000000	2046.000000
50.500000	-0.056576	-33.436680	-10.025294	-4.789591	-11.347306	-7.274489	0.000000	-10.000000	0.491667	-23.866667	312.000000	1023.000000	1023.000000	2046.000000
50.520000	-0.055977	-33.082344	-9.967443	-4.750757	-11.221850	-7.142295	0.000000	-10.000000	0.458333	-23.350000	304.000000	1023.000000	1023.000000	2046.000000
50.540001	-0.055075	-32.549049	-9.803529	-4.637766	-11.151641	-6.956113	0.000000	-10.000000	0.425000	-22.900000	296.000000	1023.000000	1023.000000	2046.000000
50.560001	-0.054311	-32.098011	-9.751161	-4.552578	-10.963343	-6.830928	0.000000	-10.000000	0.391667	-22.549999	288.333344	1023.000000	1023.000000	2046.000000
50.580002	-0.054132	-31.992149	-9.790682	-4.599988	-10.821275	-6.780204	0.000000	-10.000000	0.391667	-22.133333	280.666656	1023.000000	1023.000000	2046.000000
50.599998	-0.054321	-32.103489	-9.790195	-4.746063	-10.833482	-6.733751	0.000000	-10.000000	0.383333	-21.783333	273.333344	1023.000000	1023.000000	2046.000000
[truncated: 1,132,979 more chars]
