# Supplementary material for: Effect of Electrode Belt and Body Positions on Regional Pulmonary Ventilation- and Perfusion-Related Impedance Changes Measured by Electric Impedance Tomography
Source: PLoS One. 2016 Jun 2;11(6):e0155913. doi: 10.1371/journal.pone.0155913 (PMC4890811; doi:10.1371/journal.pone.0155913)
Supplement: S1 Dataset — (ZIP) [file pone.0155913.s001.zip › Dataset/Fp11-rygg-6i.txt]

Patient Name:	Fp11
Registry:	Fp11
Investigator:	 
Diagnosys:	 
Notes:	rygg6i              
Sample Rate [Hz]:	50.09
Time Base 	Pixels Mean 	Pixels Sum 	UPPER RIGHT		UPPER LEFT		LOWER RIGHT		LOWER LEFT		QRS	ETCO2	Paw	Flow (L/min)	Volume	Analog1	Analog2	AnalogSum
0.000000	0.039014	23.057503	6.669592	1.572163	7.342060	7.473688	0.000000	-10.000000	-0.025000	9.000000	687.666687	1023.000000	1023.000000	2046.000000
0.020000	0.039032	23.067795	6.503147	1.764121	7.352432	7.448093	0.000000	-10.000000	-0.008333	7.883334	690.833313	1023.000000	1023.000000	2046.000000
0.040000	0.038276	22.620934	6.398909	1.466192	7.400210	7.355622	0.000000	-10.000000	0.000000	7.000000	693.666687	1023.000000	1023.000000	2046.000000
0.060000	0.037034	21.887049	6.298878	0.982916	7.382398	7.222857	0.000000	-10.000000	0.000000	6.116667	696.166687	1023.000000	1023.000000	2046.000000
0.080000	0.035062	20.721479	6.044012	0.644070	7.238002	6.795395	0.000000	-10.000000	-0.008333	5.316667	698.500000	1023.000000	1023.000000	2046.000000
0.100000	0.032948	19.472315	5.652307	0.499026	7.017258	6.303723	0.000000	-10.000000	-0.016667	4.283333	700.333313	1023.000000	1023.000000	2046.000000
0.120000	0.031571	18.658243	5.349679	0.473025	6.874677	5.960862	0.000000	-10.000000	-0.016667	3.383333	701.833313	1023.000000	1023.000000	2046.000000
0.140000	0.031196	18.436831	5.254203	0.579856	6.807198	5.795573	0.000000	-10.000000	-0.008333	2.800000	703.000000	1023.000000	1023.000000	2046.000000
0.160000	0.031328	18.514889	5.146557	0.839648	6.846005	5.682677	0.000000	-10.000000	0.000000	2.650000	704.000000	1023.000000	1023.000000	2046.000000
0.180000	0.031392	18.552486	5.101008	1.207605	6.797861	5.446012	0.000000	-10.000000	0.000000	2.400000	705.000000	1023.000000	1023.000000	2046.000000
0.200000	0.031564	18.654285	5.084974	1.489553	6.743213	5.336544	0.000000	-10.000000	0.000000	2.233333	706.000000	1023.000000	1023.000000	2046.000000
0.220000	0.031704	18.737206	5.081349	1.705412	6.681583	5.268860	0.000000	-10.000000	-0.008333	1.883333	706.666687	1023.000000	1023.000000	2046.000000
0.240000	0.032061	18.947945	5.138706	1.850976	6.676312	5.281951	0.000000	-10.000000	-0.008333	1.233333	707.000000	1023.000000	1023.000000	2046.000000
0.260000	0.032306	19.092838	5.194688	2.015775	6.660406	5.221970	0.000000	-10.000000	-0.008333	0.533333	707.000000	1023.000000	1023.000000	2046.000000
0.280000	0.032703	19.327267	5.271375	2.106187	6.671802	5.277903	0.000000	-10.000000	0.000000	0.000000	707.000000	1023.000000	1023.000000	2046.000000
0.300000	0.033176	19.607208	5.359537	2.244848	6.669901	5.332922	0.000000	-10.000000	0.000000	0.000000	707.000000	1023.000000	1023.000000	2046.000000
0.320000	0.033929	20.052137	5.459472	2.414076	6.732877	5.445712	0.000000	-10.000000	0.000000	0.000000	707.000000	1023.000000	1023.000000	2046.000000
0.340000	0.035035	20.705471	5.595471	2.568753	6.938044	5.603203	0.000000	-10.000000	0.000000	-0.566667	707.000000	1023.000000	1023.000000	2046.000000
0.360000	0.035873	21.200956	5.668056	2.703542	7.094034	5.735324	0.000000	-10.000000	0.000000	-1.450000	707.000000	1023.000000	1023.000000	2046.000000
0.380000	0.036470	21.553474	5.721105	2.789306	7.219374	5.823689	0.000000	-10.000000	0.008333	-2.550000	707.000000	1023.000000	1023.000000	2046.000000
0.400000	0.036778	21.736044	5.719394	2.751532	7.375942	5.889176	0.000000	-10.000000	0.008333	-3.500000	707.000000	1023.000000	1023.000000	2046.000000
0.420000	0.036658	21.665176	5.661777	2.624691	7.566257	5.812451	0.000000	-10.000000	0.025000	-4.566667	707.000000	1023.000000	1023.000000	2046.000000
0.440000	0.036063	21.313272	5.694381	2.276447	7.565216	5.777227	0.000000	-10.000000	0.033333	-5.666667	707.000000	1023.000000	1023.000000	2046.000000
0.460000	0.034991	20.679411	5.808064	1.926016	7.389183	5.556147	0.000000	-10.000000	0.041667	-6.650000	707.000000	1023.000000	1023.000000	2046.000000
0.480000	0.033683	19.906403	5.791382	1.551111	7.248068	5.315841	0.000000	-10.000000	0.041667	-7.233333	707.000000	1023.000000	1023.000000	2046.000000
0.500000	0.032460	19.183659	5.784295	1.217320	7.096474	5.085570	0.000000	-10.000000	0.041667	-7.666667	707.000000	1023.000000	1023.000000	2046.000000
0.520000	0.031436	18.578806	5.794199	0.914210	6.896171	4.974226	0.000000	-10.000000	0.050000	-7.983333	707.000000	1023.000000	1023.000000	2046.000000
0.540000	0.030683	18.133598	5.780531	0.819366	6.708561	4.825140	0.000000	-10.000000	0.050000	-8.516666	707.000000	1023.000000	1023.000000	2046.000000
0.560000	0.030293	17.902950	5.751976	0.780124	6.637015	4.733836	0.000000	-10.000000	0.050000	-9.233334	700.000000	1023.000000	1023.000000	2046.000000
0.580000	0.030119	17.800617	5.755409	0.752877	6.567239	4.725092	0.000000	-10.000000	0.058333	-9.850000	691.833313	1023.000000	1023.000000	2046.000000
0.600000	0.030006	17.733574	5.799601	0.807067	6.393661	4.733245	0.000000	-10.000000	0.058333	-10.300000	682.500000	1023.000000	1023.000000	2046.000000
0.620000	0.030093	17.784906	5.930772	0.922286	6.194548	4.737300	0.000000	-10.000000	0.058333	-10.466667	679.000000	1023.000000	1023.000000	2046.000000
0.640000	0.030556	18.058872	6.058784	1.121657	6.064652	4.813778	0.000000	-10.000000	0.050000	-10.483334	675.500000	1023.000000	1023.000000	2046.000000
0.660000	0.030849	18.231993	6.287048	1.325216	5.744472	4.875257	0.000000	-10.000000	0.050000	-10.233334	672.000000	1023.000000	1023.000000	2046.000000
0.680000	0.030945	18.288719	6.347368	1.401256	5.574193	4.965902	0.000000	-10.000000	0.050000	-10.016667	668.500000	1023.000000	1023.000000	2046.000000
0.700000	0.030426	17.981667	6.339512	1.303237	5.341752	4.997165	0.000000	-10.000000	0.066667	-10.100000	665.166687	1023.000000	1023.000000	2046.000000
0.720000	0.030049	17.758848	6.254069	1.252800	5.245567	5.006411	0.000000	-10.000000	0.083333	-10.616667	661.666687	1023.000000	1023.000000	2046.000000
0.740000	0.029529	17.451759	6.159987	1.312622	5.081244	4.897907	0.000000	-10.000000	0.100000	-11.316667	658.000000	1023.000000	1023.000000	2046.000000
0.760000	0.029409	17.380825	5.948453	1.724923	4.926324	4.781125	0.000000	-10.000000	0.091667	-11.950000	654.000000	1023.000000	1023.000000	2046.000000
0.780000	0.028664	16.940239	5.436206	1.923189	4.876896	4.703948	0.000000	-10.000000	0.091667	-12.400000	650.000000	1023.000000	1023.000000	2046.000000
0.800000	0.027048	15.985550	5.057859	1.676265	4.728076	4.523350	0.000000	-10.000000	0.091667	-12.550000	646.000000	1023.000000	1023.000000	2046.000000
0.820000	0.024715	14.606569	4.714921	1.203797	4.543164	4.144687	0.000000	-10.000000	0.083333	-12.366667	642.000000	1023.000000	1023.000000	2046.000000
0.840000	0.021757	12.858241	4.415522	0.650176	4.176280	3.616263	0.000000	-10.000000	0.083333	-12.000000	638.000000	1023.000000	1023.000000	2046.000000
0.860000	0.018745	11.078549	4.111284	0.247947	3.642920	3.076398	0.000000	-10.000000	0.083333	-11.766666	634.000000	1023.000000	1023.000000	2046.000000
0.880000	0.016135	9.535774	3.744890	0.176293	3.216686	2.397905	0.000000	-10.000000	0.100000	-11.500000	630.000000	1023.000000	1023.000000	2046.000000
0.900000	0.014487	8.561935	3.468625	0.195370	2.900042	1.997897	0.000000	-10.000000	0.091667	-11.416667	626.000000	1023.000000	1023.000000	2046.000000
0.920000	0.013094	7.738337	3.295588	0.286380	2.511399	1.644970	0.000000	-10.000000	0.091667	-11.400001	622.166687	1023.000000	1023.000000	2046.000000
0.940000	0.012143	7.176578	3.052408	0.431837	2.323119	1.369214	0.000000	-10.000000	0.091667	-11.983334	618.500000	1023.000000	1023.000000	2046.000000
0.960000	0.011304	6.680962	2.832250	0.582146	2.180423	1.086143	0.000000	-10.000000	0.108333	-12.866667	614.500000	1023.000000	1023.000000	2046.000000
0.980000	0.010483	6.195163	2.607677	0.712070	2.015949	0.859466	0.000000	-10.000000	0.141667	-14.083334	610.166687	1023.000000	1023.000000	2046.000000
1.000000	0.009609	5.678932	2.404202	0.817465	1.843353	0.613913	0.000000	-10.000000	0.175000	-15.266667	605.333313	1023.000000	1023.000000	2046.000000
1.020000	0.008861	5.236671	2.217516	0.911178	1.704526	0.403450	0.000000	-10.000000	0.208333	-16.466667	600.333313	1023.000000	1023.000000	2046.000000
1.040000	0.008167	4.826409	1.996939	0.922816	1.617498	0.289156	0.000000	-10.000000	0.225000	-17.566668	595.000000	1023.000000	1023.000000	2046.000000
1.060000	0.007695	4.547812	1.793588	1.003237	1.559328	0.191659	0.000000	-10.000000	0.241667	-18.533333	589.000000	1023.000000	1023.000000	2046.000000
1.080000	0.007200	4.254957	1.701720	1.192737	1.344378	0.016121	0.000000	-10.000000	0.283333	-19.500000	582.833313	1023.000000	1023.000000	2046.000000
1.100000	0.006974	4.121852	1.644140	1.372805	1.190755	-0.085848	0.000000	-10.000000	0.316667	-20.316668	576.166687	1023.000000	1023.000000	2046.000000
1.120000	0.006482	3.831116	1.664159	1.449470	0.875371	-0.157884	0.000000	-10.000000	0.366667	-21.216667	569.500000	1023.000000	1023.000000	2046.000000
1.140000	0.005900	3.486886	1.626195	1.519533	0.609206	-0.268049	0.000000	-10.000000	0.383333	-22.116667	562.333313	1023.000000	1023.000000	2046.000000
1.160000	0.004843	2.862055	1.554125	1.598031	0.233522	-0.523623	0.000000	-10.000000	0.400000	-22.950001	554.833313	1023.000000	1023.000000	2046.000000
1.180000	0.003583	2.117479	1.412894	1.444085	-0.105171	-0.634330	0.000000	-10.000000	0.408333	-23.633333	547.166687	1023.000000	1023.000000	2046.000000
1.200000	0.001866	1.102733	1.273499	1.093449	-0.448452	-0.815763	0.000000	-10.000000	0.441667	-24.183334	539.333313	1023.000000	1023.000000	2046.000000
1.220000	0.000218	0.128751	1.050381	0.656933	-0.615118	-0.963444	0.000000	-10.000000	0.475000	-24.883333	531.333313	1023.000000	1023.000000	2046.000000
1.240000	-0.001526	-0.902119	0.883916	0.247551	-0.826262	-1.207325	0.000000	-10.000000	0.500000	-25.516666	523.000000	1023.000000	1023.000000	2046.000000
1.260000	-0.003391	-2.003873	0.682129	-0.069403	-1.096294	-1.520306	0.000000	-10.000000	0.500000	-25.816668	514.500000	1023.000000	1023.000000	2046.000000
1.280000	-0.005249	-3.101901	0.424533	-0.351659	-1.391019	-1.783756	0.000000	-10.000000	0.500000	-26.016666	505.833344	1023.000000	1023.000000	2046.000000
1.300000	-0.006935	-4.098656	0.180484	-0.550203	-1.693959	-2.034979	0.000000	-10.000000	0.500000	-26.100000	497.166656	1023.000000	1023.000000	2046.000000
1.320000	-0.008653	-5.113886	-0.014168	-0.599575	-2.090474	-2.409670	0.000000	-10.000000	0.516667	-26.383333	488.500000	1023.000000	1023.000000	2046.000000
1.340000	-0.010089	-5.962826	-0.035356	-0.627245	-2.590216	-2.710010	0.000000	-10.000000	0.525000	-26.650000	479.833344	1023.000000	1023.000000	2046.000000
1.360000	-0.011185	-6.610590	-0.068042	-0.793343	-2.956845	-2.792360	0.000000	-10.000000	0.533333	-26.966667	471.000000	1023.000000	1023.000000	2046.000000
1.380000	-0.012132	-7.169895	-0.057932	-0.853516	-3.264391	-2.994056	0.000000	-10.000000	0.533333	-27.150000	461.833344	1023.000000	1023.000000	2046.000000
1.400000	-0.012327	-7.285194	-0.098234	-0.907797	-3.323285	-2.955878	0.000000	-10.000000	0.541667	-27.233334	452.666656	1023.000000	1023.000000	2046.000000
1.420000	-0.012451	-7.358562	-0.088659	-0.933476	-3.434804	-2.901623	0.000000	-10.000000	0.550000	-27.233334	443.500000	1023.000000	1023.000000	2046.000000
1.440000	-0.012660	-7.481843	-0.211712	-0.908340	-3.433307	-2.928484	0.000000	-10.000000	0.541667	-27.266666	434.500000	1023.000000	1023.000000	2046.000000
1.460000	-0.013356	-7.893334	-0.431848	-0.998119	-3.474459	-2.988909	0.000000	-10.000000	0.533333	-27.133333	425.500000	1023.000000	1023.000000	2046.000000
1.480000	-0.014524	-8.583734	-0.638665	-1.233229	-3.687311	-3.024528	0.000000	-10.000000	0.550000	-27.166668	416.500000	1023.000000	1023.000000	2046.000000
1.500000	-0.015411	-9.108076	-0.888310	-1.241630	-3.702141	-3.275995	0.000000	-10.000000	0.575000	-27.183334	407.500000	1023.000000	1023.000000	2046.000000
1.520000	-0.016830	-9.946258	-1.053540	-1.037852	-4.119126	-3.735740	0.000000	-10.000000	0.600000	-27.300001	401.500000	1023.000000	1023.000000	2046.000000
1.540000	-0.017768	-10.500993	-1.379710	-0.992193	-4.476672	-3.652418	0.000000	-10.000000	0.608333	-27.533335	392.166656	1023.000000	1023.000000	2046.000000
1.560000	-0.020048	-11.848174	-1.851484	-0.976125	-4.936133	-4.084432	0.000000	-10.000000	0.616667	-27.783335	382.833344	1023.000000	1023.000000	2046.000000
1.580000	-0.022775	-13.460071	-2.161942	-1.226390	-5.465892	-4.605846	0.000000	-10.000000	0.625000	-28.083334	370.333344	1023.000000	1023.000000	2046.000000
1.600000	-0.026106	-15.428399	-2.480319	-1.904210	-6.054762	-4.989108	0.000000	-10.000000	0.616667	-28.016668	361.000000	1023.000000	1023.000000	2046.000000
1.620000	-0.029428	-17.392036	-2.888827	-2.536392	-6.479252	-5.487564	0.000000	-10.000000	0.608333	-27.900002	351.666656	1023.000000	1023.000000	2046.000000
1.640000	-0.032526	-19.222656	-3.403739	-2.972603	-6.853210	-5.993104	0.000000	-10.000000	0.591667	-27.550001	342.333344	1023.000000	1023.000000	2046.000000
1.660000	-0.035106	-20.747623	-4.011309	-3.223391	-7.100610	-6.412314	0.000000	-10.000000	0.566667	-27.066668	333.166656	1023.000000	1023.000000	2046.000000
1.680000	-0.037027	-21.883068	-4.553522	-3.231982	-7.324252	-6.773313	0.000000	-10.000000	0.541667	-26.683334	324.000000	1023.000000	1023.000000	2046.000000
1.700000	-0.038609	-22.817699	-5.016901	-3.153709	-7.565421	-7.081668	0.000000	-10.000000	0.516667	-26.416668	315.166656	1023.000000	1023.000000	2046.000000
1.720000	-0.040206	-23.761938	-5.465811	-3.000026	-7.813582	-7.482520	0.000000	-10.000000	0.516667	-26.350000	306.333344	1023.000000	1023.000000	2046.000000
1.740000	-0.041568	-24.566719	-5.816632	-2.878797	-8.079997	-7.791294	0.000000	-10.000000	0.500000	-26.100000	297.666656	1023.000000	1023.000000	2046.000000
1.760000	-0.043016	-25.422659	-6.107592	-2.762257	-8.421019	-8.131792	0.000000	-10.000000	0.500000	-25.783333	288.833344	1023.000000	1023.000000	2046.000000
1.780000	-0.044251	-26.152504	-6.327425	-2.766006	-8.744892	-8.314182	0.000000	-10.000000	0.483333	-25.533333	280.333344	1023.000000	1023.000000	2046.000000
1.800000	-0.045341	-26.796621	-6.487003	-2.708685	-9.083612	-8.517322	0.000000	-10.000000	0.475000	-25.233334	271.666656	1023.000000	1023.000000	2046.000000
1.820000	-0.046247	-27.331686	-6.653168	-2.796134	-9.321667	-8.560719	0.000000	-10.000000	0.458333	-24.966667	263.333344	1023.000000	1023.000000	2046.000000
1.840000	-0.046880	-27.706186	-6.864023	-2.907164	-9.433400	-8.501598	0.000000	-10.000000	0.458333	-24.533333	255.000000	1023.000000	1023.000000	2046.000000
1.860000	-0.047234	-27.915138	-7.024671	-2.903824	-9.526164	-8.460480	0.000000	-10.000000	0.466667	-24.133333	247.000000	1023.000000	1023.000000	2046.000000
1.880000	-0.047582	-28.121012	-7.190171	-3.008881	-9.528713	-8.393247	0.000000	-10.000000	0.466667	-23.750000	239.000000	1023.000000	1023.000000	2046.000000
1.900000	-0.047810	-28.255703	-7.447037	-3.091149	-9.434024	-8.283492	0.000000	-10.000000	0.441667	-23.483334	231.000000	1023.000000	1023.000000	2046.000000
1.920000	-0.048396	-28.602272	-7.730141	-3.119584	-9.443121	-8.309426	0.000000	-10.000000	0.400000	-23.216667	223.000000	1023.000000	1023.000000	2046.000000
1.940000	-0.049356	-29.169540	-8.042689	-3.168292	-9.585129	-8.373431	0.000000	-10.000000	0.383333	-22.866667	215.166672	1023.000000	1023.000000	2046.000000
1.960000	-0.050877	-30.068186	-8.228513	-3.418498	-9.983370	-8.437806	0.000000	-10.000000	0.366667	-22.566666	207.500000	1023.000000	1023.000000	2046.000000
1.980000	-0.052620	-31.098257	-8.354063	-3.665193	-10.385465	-8.693538	0.000000	-10.000000	0.375000	-22.333334	200.000000	1023.000000	1023.000000	2046.000000
2.000000	-0.054359	-32.126343	-8.331133	-3.990048	-10.878917	-8.926247	0.000000	-10.000000	0.366667	-22.166666	192.500000	1023.000000	1023.000000	2046.000000
2.020000	-0.055736	-32.939808	-8.502019	-4.360424	-11.006598	-9.070765	0.000000	-10.000000	0.358333	-21.783333	185.166672	1023.000000	1023.000000	2046.000000
2.040000	-0.057394	-33.919762	-8.772508	-4.737848	-11.196976	-9.212431	0.000000	-10.000000	0.350000	-21.316668	178.000000	1023.000000	1023.000000	2046.000000
2.060000	-0.058633	-34.651833	-9.070011	-4.981474	-11.247272	-9.353076	0.000000	-10.000000	0.341667	-20.850000	171.000000	1023.000000	1023.000000	2046.000000
2.080000	-0.059745	-35.309231	-9.417786	-5.174589	-11.269723	-9.447135	0.000000	-10.000000	0.341667	-20.400000	164.000000	1023.000000	1023.000000	2046.000000
2.100000	-0.060557	-35.789314	-9.675786	-5.261004	-11.319156	-9.533370	0.000000	-10.000000	0.325000	-20.066668	157.166672	1023.000000	1023.000000	2046.000000
2.120000	-0.061396	-36.284916	-9.775095	-5.286572	-11.528726	-9.694522	0.000000	-10.000000	0.308333	-19.783333	150.333328	1023.000000	1023.000000	2046.000000
2.140000	-0.061967	-36.622681	-9.846976	-5.320251	-11.706731	-9.748725	0.000000	-10.000000	0.291667	-19.483334	143.833328	1023.000000	1023.000000	2046.000000
2.160000	-0.062215	-36.769360	-9.744333	-5.281508	-11.912683	-9.830835	0.000000	-10.000000	0.266667	-18.983334	137.166672	1023.000000	1023.000000	2046.000000
2.180000	-0.062075	-36.686069	-9.641081	-5.203797	-12.028946	-9.812246	0.000000	-10.000000	0.241667	-18.416668	130.833328	1023.000000	1023.000000	2046.000000
2.200000	-0.061770	-36.505917	-9.495515	-5.174199	-12.131725	-9.704477	0.000000	-10.000000	0.225000	-17.850000	124.500000	1023.000000	1023.000000	2046.000000
2.220000	-0.061946	-36.610249	-9.467772	-5.243890	-12.242973	-9.655612	0.000000	-10.000000	0.225000	-17.266668	118.666664	1023.000000	1023.000000	2046.000000
2.240000	-0.062384	-36.868904	-9.493565	-5.402134	-12.349217	-9.623990	0.000000	-10.000000	0.216667	-16.633335	113.000000	1023.000000	1023.000000	2046.000000
2.260000	-0.062532	-36.956345	-9.586093	-5.491402	-12.271622	-9.607228	0.000000	-10.000000	0.208333	-16.183334	107.500000	1023.000000	1023.000000	2046.000000
2.280000	-0.063012	-37.240231	-9.533533	-5.808551	-12.537130	-9.361014	0.000000	-10.000000	0.191667	-15.950001	102.000000	1023.000000	1023.000000	2046.000000
2.300000	-0.062637	-37.018551	-9.847775	-5.411241	-12.308877	-9.450659	0.000000	-10.000000	0.200000	-15.900001	96.666664	1023.000000	1023.000000	2046.000000
2.320000	-0.063271	-37.393417	-10.257698	-5.372748	-12.267206	-9.495763	0.000000	-10.000000	0.191667	-15.683333	91.333336	1023.000000	1023.000000	2046.000000
2.340000	-0.064868	-38.337048	-10.557570	-5.541838	-12.470335	-9.767304	0.000000	-10.000000	0.183333	-15.050000	84.500000	1023.000000	1023.000000	2046.000000
2.360000	-0.066740	-39.443554	-10.849620	-5.953700	-12.609164	-10.031068	0.000000	-10.000000	0.141667	-13.883333	76.333336	1023.000000	1023.000000	2046.000000
2.380000	-0.068951	-40.750229	-11.129539	-6.440654	-12.809655	-10.370379	0.000000	-10.000000	0.116667	-12.916667	70.000000	1023.000000	1023.000000	2046.000000
2.400000	-0.071264	-42.117001	-11.455084	-6.729737	-13.120449	-10.811730	0.000000	-10.000000	0.083333	-12.000000	65.666664	1023.000000	1023.000000	2046.000000
2.420000	-0.072942	-43.108624	-11.755045	-6.898385	-13.390944	-11.064248	0.000000	-10.000000	0.066667	-11.600000	64.333336	1023.000000	1023.000000	2046.000000
2.440000	-0.074248	-43.880444	-12.036587	-6.894234	-13.629023	-11.320601	0.000000	-10.000000	0.066667	-10.983334	61.666668	1023.000000	1023.000000	2046.000000
2.460000	-0.074900	-44.266140	-12.245546	-6.816913	-13.788156	-11.415524	0.000000	-10.000000	0.066667	-10.833333	59.166668	1023.000000	1023.000000	2046.000000
2.480000	-0.075683	-44.728527	-12.492343	-6.681820	-13.894258	-11.660104	0.000000	-10.000000	0.066667	-10.733334	55.500000	1023.000000	1023.000000	2046.000000
2.500000	-0.076154	-45.007305	-12.698977	-6.593110	-13.971478	-11.743740	0.000000	-10.000000	0.050000	-10.783334	51.833332	1023.000000	1023.000000	2046.000000
2.520000	-0.076740	-45.353539	-12.837679	-6.442538	-14.114309	-11.959012	0.000000	-10.000000	0.050000	-10.633333	48.333332	1023.000000	1023.000000	2046.000000
2.540000	-0.077175	-45.610535	-12.937018	-6.265253	-14.257384	-12.150879	0.000000	-10.000000	0.050000	-10.200000	44.833332	1023.000000	1023.000000	2046.000000
2.560000	-0.077475	-45.787716	-12.993114	-6.223443	-14.396787	-12.174371	0.000000	-10.000000	0.050000	-9.766667	41.500000	1023.000000	1023.000000	2046.000000
2.580000	-0.077756	-45.953663	-13.009870	-6.140420	-14.537459	-12.265914	0.000000	-10.000000	0.050000	-9.333334	38.166668	1023.000000	1023.000000	2046.000000
2.600000	-0.077788	-45.972809	-12.951971	-6.058545	-14.655080	-12.307213	0.000000	-10.000000	0.050000	-8.983334	35.000000	1023.000000	1023.000000	2046.000000
2.620000	-0.077586	-45.853344	-12.980775	-6.001694	-14.656546	-12.214329	0.000000	-10.000000	0.050000	-8.616667	32.000000	1023.000000	1023.000000	2046.000000
2.640000	-0.077209	-45.630661	-12.941922	-5.984115	-14.624313	-12.080308	0.000000	-10.000000	0.050000	-8.283334	29.166666	1023.000000	1023.000000	2046.000000
2.660000	-0.076710	-45.335907	-12.844378	-5.987519	-14.567606	-11.936403	0.000000	-10.000000	0.050000	-8.083334	26.333334	1023.000000	1023.000000	2046.000000
2.680000	-0.076424	-45.166817	-12.816768	-6.019696	-14.509891	-11.820463	0.000000	-10.000000	0.050000	-8.100000	23.666666	1023.000000	1023.000000	2046.000000
2.700000	-0.076548	-45.239662	-12.864038	-6.086976	-14.527085	-11.761561	0.000000	-10.000000	0.041667	-7.983334	20.833334	1023.000000	1023.000000	2046.000000
2.720000	-0.076883	-45.437729	-12.962588	-6.287325	-14.516041	-11.671775	0.000000	-10.000000	0.041667	-7.966667	18.166666	1023.000000	1023.000000	2046.000000
2.740000	-0.077636	-45.883114	-13.019344	-6.530851	-14.588185	-11.744734	0.000000	-10.000000	0.041667	-7.900000	15.500000	1023.000000	1023.000000	2046.000000
2.760000	-0.078385	-46.325386	-13.057411	-6.869045	-14.629736	-11.769194	0.000000	-10.000000	0.050000	-7.966667	13.000000	1023.000000	1023.000000	2046.000000
2.780000	-0.079319	-46.877380	-13.138474	-7.205594	-14.648046	-11.885263	0.000000	-10.000000	0.041667	-7.750000	10.333333	1023.000000	1023.000000	2046.000000
2.800000	-0.080407	-47.520679	-13.215459	-7.409182	-14.780026	-12.116011	0.000000	-10.000000	0.025000	-7.200000	7.833333	1023.000000	1023.000000	2046.000000
2.820000	-0.081202	-47.990299	-13.299603	-7.658854	-14.870503	-12.161338	0.000000	-10.000000	0.008333	-6.583333	5.166667	1023.000000	1023.000000	2046.000000
2.840000	-0.081651	-48.255959	-13.317606	-7.785430	-14.970561	-12.182361	0.000000	-10.000000	0.000000	-6.016667	2.833333	1023.000000	1023.000000	2046.000000
2.860000	-0.081961	-48.438740	-13.369293	-7.826819	-14.989766	-12.252861	0.000000	-10.000000	0.008333	-5.700000	1.000000	1023.000000	1023.000000	2046.000000
2.880000	-0.082026	-48.477188	-13.346015	-7.819249	-15.027577	-12.284346	0.000000	-10.000000	0.016667	-5.550000	-0.333333	1023.000000	1023.000000	2046.000000
2.900000	-0.081769	-48.325466	-13.317720	-7.787493	-14.972814	-12.247439	0.000000	-10.000000	0.025000	-5.466667	-1.666667	1023.000000	1023.000000	2046.000000
2.920000	-0.081135	-47.951004	-13.215159	-7.781876	-14.868867	-12.085103	0.000000	-10.000000	0.016667	-5.266667	-3.500000	1023.000000	1023.000000	2046.000000
2.940000	-0.080320	-47.468842	-13.035845	-7.711661	-14.800615	-11.920719	0.000000	-10.000000	0.008333	-4.800000	-5.333333	1023.000000	1023.000000	2046.000000
2.960000	-0.079514	-46.992546	-12.885674	-7.645538	-14.694957	-11.766377	0.000000	-10.000000	0.000000	-4.083333	-7.000000	1023.000000	1023.000000	2046.000000
2.980000	-0.078963	-46.667126	-12.746414	-7.689167	-14.628262	-11.603282	0.000000	-10.000000	-0.008333	-3.350000	-8.333333	1023.000000	1023.000000	2046.000000
3.000000	-0.078660	-46.488071	-12.809267	-7.677326	-14.423620	-11.577856	0.000000	-10.000000	-0.008333	-2.850000	-9.500000	1023.000000	1023.000000	2046.000000
3.020000	-0.078300	-46.275478	-12.763092	-7.685586	-14.315593	-11.511207	0.000000	-10.000000	-0.008333	-2.700000	-10.500000	1023.000000	1023.000000	2046.000000
3.040000	-0.078446	-46.361874	-12.713337	-7.842955	-14.423754	-11.381829	0.000000	-10.000000	0.000000	-2.800000	-11.500000	1023.000000	1023.000000	2046.000000
3.060000	-0.077867	-46.019360	-12.773431	-7.295041	-14.370279	-11.580607	0.000000	-10.000000	0.000000	-3.016667	-12.500000	1023.000000	1023.000000	2046.000000
3.080000	-0.078420	-46.346111	-12.982775	-7.200303	-14.487017	-11.676018	0.000000	-10.000000	0.000000	-3.216667	-13.500000	1023.000000	1023.000000	2046.000000
3.100000	-0.079345	-46.892597	-13.174918	-7.350152	-14.538651	-11.828874	0.000000	-10.000000	-0.008333	-3.100000	-14.500000	1023.000000	1023.000000	2046.000000
3.120000	-0.080810	-47.758556	-13.263792	-7.728466	-14.751114	-12.015186	0.000000	-10.000000	-0.008333	-2.500000	-15.333333	1023.000000	1023.000000	2046.000000
3.140000	-0.082344	-48.665104	-13.389000	-8.125032	-14.896888	-12.254185	0.000000	-10.000000	-0.008333	-1.750000	-15.833333	1023.000000	1023.000000	2046.000000
3.160000	-0.083949	-49.613903	-13.590791	-8.328389	-15.117220	-12.577502	0.000000	-10.000000	-0.016667	-0.850000	-16.000000	1023.000000	1023.000000	2046.000000
3.180000	-0.085309	-50.417835	-13.830233	-8.379623	-15.351518	-12.856461	0.000000	-10.000000	-0.016667	-0.350000	-16.000000	1023.000000	1023.000000	2046.000000
3.200000	-0.086011	-50.832470	-13.947260	-8.270044	-15.558890	-13.056275	0.000000	-10.000000	-0.016667	0.000000	-16.000000	1023.000000	1023.000000	2046.000000
3.220000	-0.086381	-51.051067	-14.109855	-8.151245	-15.625560	-13.164406	0.000000	-10.000000	0.000000	0.000000	-16.000000	1023.000000	1023.000000	2046.000000
3.240000	-0.086373	-51.046589	-14.157842	-7.911590	-15.678028	-13.299129	0.000000	-10.000000	0.000000	-0.600000	-16.000000	1023.000000	1023.000000	2046.000000
3.260000	-0.086422	-51.075657	-14.240281	-7.803315	-15.696917	-13.335143	0.000000	-10.000000	0.000000	-1.150000	-16.000000	1023.000000	1023.000000	2046.000000
3.280000	-0.086333	-51.022781	-14.208840	-7.610803	-15.804682	-13.398456	0.000000	-10.000000	0.000000	-1.716667	-16.000000	1023.000000	1023.000000	2046.000000
3.300000	-0.086132	-50.904102	-14.201637	-7.488820	-15.855010	-13.358634	0.000000	-10.000000	0.000000	-1.666667	-16.000000	1023.000000	1023.000000	2046.000000
3.320000	-0.085891	-50.761471	-14.226994	-7.359888	-15.849441	-13.325150	0.000000	-10.000000	0.000000	-1.533333	-16.000000	1023.000000	1023.000000	2046.000000
3.340000	-0.085494	-50.526718	-14.334105	-7.362277	-15.678067	-13.152267	0.000000	-10.000000	0.000000	-0.966667	-16.000000	1023.000000	1023.000000	2046.000000
3.360000	-0.085257	-50.387169	-14.306356	-7.372511	-15.699089	-13.009213	0.000000	-10.000000	-0.016667	-0.100000	-16.000000	1023.000000	1023.000000	2046.000000
3.380000	-0.084784	-50.107605	-14.317922	-7.308430	-15.581482	-12.899774	0.000000	-10.000000	-0.033333	1.200000	-16.000000	1023.000000	1023.000000	2046.000000
3.400000	-0.083901	-49.585720	-14.203640	-7.285735	-15.397415	-12.698930	0.000000	-10.000000	-0.041667	2.566667	-16.000000	1023.000000	1023.000000	2046.000000
3.420000	-0.083095	-49.108875	-14.053237	-7.259394	-15.284985	-12.511258	0.000000	-10.000000	-0.041667	3.900000	-16.000000	1023.000000	1023.000000	2046.000000
3.440000	-0.082331	-48.657436	-13.966206	-7.248693	-15.114598	-12.327942	0.000000	-10.000000	-0.033333	5.000000	-16.000000	1023.000000	1023.000000	2046.000000
3.460000	-0.081686	-48.276352	-14.025033	-7.276208	-14.832314	-12.142797	0.000000	-10.000000	-0.050000	6.066667	-16.000000	1023.000000	1023.000000	2046.000000
3.480000	-0.081350	-48.077919	-13.930948	-7.353676	-14.745208	-12.048089	0.000000	-10.000000	-0.041667	7.233334	-16.000000	1023.000000	1023.000000	2046.000000
3.500000	-0.081315	-48.057037	-13.891409	-7.604312	-14.610067	-11.951248	0.000000	-10.000000	-0.050000	8.350000	-16.000000	1023.000000	1023.000000	2046.000000
3.520000	-0.081479	-48.153870	-13.834692	-7.896697	-14.514352	-11.908129	0.000000	-10.000000	-0.041667	9.016666	-16.000000	1023.000000	1023.000000	2046.000000
3.540000	-0.081807	-48.347813	-13.840261	-8.100742	-14.359892	-12.046917	0.000000	-10.000000	-0.066667	9.950000	-16.000000	1023.000000	1023.000000	2046.000000
3.560000	-0.082015	-48.471008	-13.817275	-8.357642	-14.268519	-12.027572	0.000000	-10.000000	-0.100000	11.183333	-9.666667	1023.000000	1023.000000	2046.000000
3.580000	-0.082219	-48.591663	-13.782103	-8.435052	-14.239026	-12.135482	0.000000	-10.000000	-0.133333	12.700000	3.333333	1023.000000	1023.000000	2046.000000
3.600000	-0.082062	-48.498474	-13.659595	-8.486558	-14.184299	-12.168024	0.000000	-10.000000	-0.158333	13.700000	18.000000	1023.000000	1023.000000	2046.000000
3.620000	-0.081552	-48.197037	-13.487749	-8.465197	-14.109374	-12.134719	0.000000	-10.000000	-0.175000	14.566667	27.833334	1023.000000	1023.000000	2046.000000
3.640000	-0.080724	-47.708042	-13.300961	-8.410055	-13.949107	-12.047916	0.000000	-10.000000	-0.191667	15.350000	32.666668	1023.000000	1023.000000	2046.000000
3.660000	-0.079609	-47.049171	-13.049005	-8.353978	-13.817093	-11.829099	0.000000	-10.000000	-0.208333	16.016666	37.666668	1023.000000	1023.000000	2046.000000
3.680000	-0.078146	-46.184288	-12.719386	-8.228444	-13.644037	-11.592420	0.000000	-10.000000	-0.225000	16.566668	43.000000	1023.000000	1023.000000	2046.000000
3.700000	-0.076274	-45.078163	-12.331301	-8.072067	-13.416082	-11.258711	0.000000	-10.000000	-0.241667	17.400000	48.333332	1023.000000	1023.000000	2046.000000
3.720000	-0.074409	-43.975597	-12.002546	-7.933223	-13.128268	-10.911560	0.000000	-10.000000	-0.258333	18.466667	53.833332	1023.000000	1023.000000	2046.000000
3.740000	-0.072816	-43.034210	-11.803476	-7.941299	-12.749152	-10.540282	0.000000	-10.000000	-0.275000	19.483334	59.833332	1023.000000	1023.000000	2046.000000
3.760000	-0.071562	-42.293262	-11.562878	-8.007186	-12.526840	-10.196358	0.000000	-10.000000	-0.300000	19.950001	66.333336	1023.000000	1023.000000	2046.000000
3.780000	-0.070401	-41.606972	-11.487509	-8.073660	-12.155690	-9.890114	0.000000	-10.000000	-0.308333	20.366667	73.000000	1023.000000	1023.000000	2046.000000
3.800000	-0.069149	-40.867233	-11.408956	-8.011510	-11.843552	-9.603215	0.000000	-10.000000	-0.308333	20.366667	79.666664	1023.000000	1023.000000	2046.000000
3.820000	-0.067908	-40.133915	-11.366182	-7.501588	-11.638735	-9.627410	0.000000	-10.000000	-0.316667	20.583334	86.500000	1023.000000	1023.000000	2046.000000
3.840000	-0.067236	-39.736198	-11.603392	-7.294422	-11.399083	-9.439302	0.000000	-10.000000	-0.333333	20.716667	93.333336	1023.000000	1023.000000	2046.000000
3.860000	-0.067498	-39.891479	-11.717523	-7.340597	-11.341250	-9.492111	0.000000	-10.000000	-0.350000	20.983334	100.166664	1023.000000	1023.000000	2046.000000
3.880000	-0.067954	-40.160984	-11.679750	-7.613742	-11.345902	-9.521588	0.000000	-10.000000	-0.366667	21.516666	107.000000	1023.000000	1023.000000	2046.000000
3.900000	-0.068734	-40.621616	-11.656257	-7.943277	-11.357465	-9.664618	0.000000	-10.000000	-0.383333	21.850000	114.166664	1023.000000	1023.000000	2046.000000
3.920000	-0.069590	-41.127853	-11.670485	-8.073973	-11.482399	-9.900997	0.000000	-10.000000	-0.400000	22.316668	121.500000	1023.000000	1023.000000	2046.000000
3.940000	-0.070012	-41.377319	-11.753608	-8.065161	-11.531691	-10.026861	0.000000	-10.000000	-0.408333	22.583334	128.833328	1023.000000	1023.000000	2046.000000
3.960000	-0.069596	-41.131027	-11.705847	-7.962307	-11.494648	-9.968225	0.000000	-10.000000	-0.391667	22.916666	136.333328	1023.000000	1023.000000	2046.000000
3.980000	-0.068930	-40.737854	-11.596083	-7.748299	-11.454594	-9.938878	0.000000	-10.000000	-0.375000	23.049999	144.000000	1023.000000	1023.000000	2046.000000
4.000000	-0.067736	-40.031979	-11.517180	-7.508866	-11.242678	-9.763254	0.000000	-10.000000	-0.350000	22.866667	151.666672	1023.000000	1023.000000	2046.000000
4.020000	-0.066792	-39.473862	-11.492396	-7.269162	-11.048107	-9.664195	0.000000	-10.000000	-0.350000	22.733334	159.333328	1023.000000	1023.000000	2046.000000
4.040000	-0.065750	-38.858414	-11.487365	-7.051747	-10.870605	-9.448697	0.000000	-10.000000	-0.350000	22.716667	166.833328	1023.000000	1023.000000	2046.000000
4.060000	-0.064539	-38.142654	-11.576017	-6.932680	-10.502395	-9.131563	0.000000	-10.000000	-0.333333	22.666668	174.500000	1023.000000	1023.000000	2046.000000
4.080000	-0.063607	-37.591492	-11.561256	-6.816442	-10.291603	-8.922191	0.000000	-10.000000	-0.350000	22.500000	182.166672	1023.000000	1023.000000	2046.000000
4.100000	-0.062516	-36.947094	-11.497200	-6.643744	-10.099631	-8.706519	0.000000	-10.000000	-0.333333	22.333334	189.666672	1023.000000	1023.000000	2046.000000
4.120000	-0.061412	-36.294750	-11.410426	-6.468303	-9.933320	-8.482702	0.000000	-10.000000	-0.366667	22.400000	197.166672	1023.000000	1023.000000	2046.000000
4.140000	-0.060024	-35.474285	-11.318637	-6.191724	-9.669952	-8.293973	0.000000	-10.000000	-0.341667	22.600000	204.500000	1023.000000	1023.000000	2046.000000
4.160000	-0.058337	-34.477379	-11.048239	-5.961562	-9.450211	-8.017369	0.000000	-10.000000	-0.350000	22.600000	212.166672	1023.000000	1023.000000	2046.000000
4.180000	-0.056543	-33.416679	-10.801367	-5.651703	-9.151163	-7.812447	0.000000	-10.000000	-0.316667	22.383333	219.666672	1023.000000	1023.000000	2046.000000
4.200000	-0.054920	-32.457798	-10.523408	-5.489227	-8.908280	-7.536882	0.000000	-10.000000	-0.325000	22.166666	227.166672	1023.000000	1023.000000	2046.000000
4.220000	-0.053323	-31.514038	-10.190284	-5.374866	-8.702813	-7.246075	0.000000	-10.000000	-0.333333	21.850000	234.500000	1023.000000	1023.000000	2046.000000
4.240000	-0.051930	-30.690651	-9.896570	-5.394631	-8.487215	-6.912235	0.000000	-10.000000	-0.341667	21.683332	242.000000	1023.000000	1023.000000	2046.000000
4.260000	-0.050860	-30.058462	-9.594929	-5.475789	-8.284288	-6.703456	0.000000	-10.000000	-0.316667	21.316668	249.333328	1023.000000	1023.000000	2046.000000
4.280000	-0.049977	-29.536463	-9.378886	-5.659478	-8.019442	-6.478656	0.000000	-10.000000	-0.300000	21.150000	256.500000	1023.000000	1023.000000	2046.000000
4.300000	-0.049420	-29.207052	-9.342396	-5.892794	-7.658605	-6.313258	0.000000	-10.000000	-0.300000	21.050001	263.500000	1023.000000	1023.000000	2046.000000
4.320000	-0.048915	-28.908913	-9.238012	-6.110446	-7.379452	-6.181003	0.000000	-10.000000	-0.325000	21.100000	270.500000	1023.000000	1023.000000	2046.000000
4.340000	-0.048456	-28.637424	-9.116383	-6.203745	-7.174306	-6.142991	0.000000	-10.000000	-0.341667	21.100000	277.500000	1023.000000	1023.000000	2046.000000
4.360000	-0.047508	-28.077208	-8.860175	-6.117507	-7.014823	-6.084701	0.000000	-10.000000	-0.341667	21.066668	284.500000	1023.000000	1023.000000	2046.000000
4.380000	-0.046334	-27.383591	-8.570451	-6.051309	-6.851923	-5.909909	0.000000	-10.000000	-0.333333	20.933334	291.500000	1023.000000	1023.000000	2046.000000
4.400000	-0.044729	-26.434803	-8.100057	-5.857331	-6.774480	-5.702935	0.000000	-10.000000	-0.333333	20.950001	298.500000	1023.000000	1023.000000	2046.000000
4.420000	-0.042955	-25.386265	-7.706789	-5.725820	-6.567929	-5.385725	0.000000	-10.000000	-0.325000	21.100000	305.500000	1023.000000	1023.000000	2046.000000
4.440000	-0.040709	-24.058924	-7.280911	-5.539133	-6.276915	-4.961966	0.000000	-10.000000	-0.325000	21.316668	312.666656	1023.000000	1023.000000	2046.000000
4.460000	-0.038230	-22.594086	-6.920430	-5.284342	-5.840126	-4.549189	0.000000	-10.000000	-0.333333	21.700001	319.833344	1023.000000	1023.000000	2046.000000
4.480000	-0.035805	-21.160812	-6.524755	-5.097812	-5.464349	-4.073895	0.000000	-10.000000	-0.366667	22.116667	327.000000	1023.000000	1023.000000	2046.000000
4.500000	-0.033811	-19.982134	-6.291289	-5.038459	-5.002413	-3.649972	0.000000	-10.000000	-0.391667	22.483334	334.333344	1023.000000	1023.000000	2046.000000
4.520000	-0.032174	-19.014668	-6.048985	-4.996209	-4.655107	-3.314368	0.000000	-10.000000	-0.400000	22.683334	341.666656	1023.000000	1023.000000	2046.000000
4.540000	-0.030763	-18.180994	-5.898047	-4.934538	-4.272045	-3.076363	0.000000	-10.000000	-0.400000	22.350000	349.333344	1023.000000	1023.000000	2046.000000
4.560000	-0.028856	-17.053797	-5.581929	-4.581339	-3.956585	-2.933944	0.000000	-10.000000	-0.383333	22.300001	356.666656	1023.000000	1023.000000	2046.000000
4.580000	-0.027444	-16.219288	-5.330073	-4.128888	-3.949655	-2.810671	0.000000	-10.000000	-0.366667	21.750000	364.333344	1023.000000	1023.000000	2046.000000
4.600000	-0.026009	-15.371574	-5.378274	-3.830456	-3.824134	-2.338710	0.000000	-10.000000	-0.350000	21.633333	371.666656	1023.000000	1023.000000	2046.000000
4.620000	-0.025371	-14.994000	-5.374387	-3.659187	-3.688030	-2.272396	0.000000	-10.000000	-0.350000	21.216667	379.000000	1023.000000	1023.000000	2046.000000
4.640000	-0.025204	-14.895784	-5.179702	-3.911455	-3.687563	-2.117065	0.000000	-10.000000	-0.350000	21.383333	386.000000	1023.000000	1023.000000	2046.000000
4.660000	-0.025557	-15.104248	-5.041032	-4.222220	-3.662546	-2.178449	0.000000	-10.000000	-0.341667	21.333334	393.000000	1023.000000	1023.000000	2046.000000
4.680000	-0.026501	-15.662120	-5.057854	-4.417942	-3.774551	-2.411773	0.000000	-10.000000	-0.341667	21.166668	400.166656	1023.000000	1023.000000	2046.000000
4.700000	-0.027080	-16.004515	-5.156542	-4.493349	-3.828406	-2.526219	0.000000	-10.000000	-0.333333	20.833334	407.333344	1023.000000	1023.000000	2046.000000
4.720000	-0.026620	-15.732300	-5.153303	-4.365043	-3.685238	-2.528716	0.000000	-10.000000	-0.325000	20.450001	414.500000	1023.000000	1023.000000	2046.000000
4.740000	-0.025453	-15.042525	-5.096570	-4.217710	-3.375765	-2.352481	0.000000	-10.000000	-0.316667	20.450001	421.333344	1023.000000	1023.000000	2046.000000
4.760000	-0.023930	-14.142447	-5.116628	-3.911207	-2.887569	-2.227043	0.000000	-10.000000	-0.308333	20.266666	428.166656	1023.000000	1023.000000	2046.000000
4.780000	-0.022639	-13.379499	-5.103126	-3.580315	-2.541333	-2.154725	0.000000	-10.000000	-0.308333	20.316668	434.833344	1023.000000	1023.000000	2046.000000
4.800000	-0.021421	-12.659990	-4.976994	-3.265981	-2.339531	-2.077484	0.000000	-10.000000	-0.300000	20.216667	441.666656	1023.000000	1023.000000	2046.000000
4.820000	-0.019993	-11.815607	-4.838196	-2.943974	-2.094248	-1.939189	0.000000	-10.000000	-0.300000	20.350000	448.500000	1023.000000	1023.000000	2046.000000
4.840000	-0.018570	-10.974730	-4.558098	-2.692048	-2.027006	-1.697577	0.000000	-10.000000	-0.291667	20.250000	455.333344	1023.000000	1023.000000	2046.000000
4.860000	-0.017040	-10.070602	-4.303550	-2.477688	-1.809387	-1.479977	0.000000	-10.000000	-0.291667	20.233334	462.000000	1023.000000	1023.000000	2046.000000
4.880000	-0.015281	-9.030980	-3.993824	-2.254880	-1.643862	-1.138415	0.000000	-10.000000	-0.291667	20.283335	468.666656	1023.000000	1023.000000	2046.000000
4.900000	-0.013248	-7.829377	-3.719640	-1.913026	-1.369836	-0.826875	0.000000	-10.000000	-0.308333	20.483334	475.500000	1023.000000	1023.000000	2046.000000
4.920000	-0.010865	-6.421318	-3.336636	-1.624842	-1.086488	-0.373351	0.000000	-10.000000	-0.308333	20.516666	482.333344	1023.000000	1023.000000	2046.000000
4.940000	-0.008559	-5.058236	-3.100515	-1.313799	-0.625358	-0.018565	0.000000	-10.000000	-0.308333	20.416666	489.166656	1023.000000	1023.000000	2046.000000
4.960000	-0.006362	-3.760218	-2.855405	-1.145296	-0.171220	0.411703	0.000000	-10.000000	-0.283333	20.066668	496.000000	1023.000000	1023.000000	2046.000000
4.980000	-0.004350	-2.570889	-2.659023	-1.016060	0.346229	0.757965	0.000000	-10.000000	-0.266667	19.733334	502.833344	1023.000000	1023.000000	2046.000000
5.000000	-0.002734	-1.615662	-2.298119	-0.902307	0.649939	0.934826	0.000000	-10.000000	-0.250000	19.250000	509.500000	1023.000000	1023.000000	2046.000000
5.020000	-0.001297	-0.766242	-1.824283	-0.984681	0.871028	1.171695	0.000000	-10.000000	-0.233333	18.866667	516.000000	1023.000000	1023.000000	2046.000000
5.040000	-0.000205	-0.121327	-1.234219	-1.184837	0.909591	1.388138	0.000000	-10.000000	-0.225000	18.416668	522.333313	1023.000000	1023.000000	2046.000000
5.060000	0.000495	0.292314	-0.850383	-1.427035	1.065017	1.504716	0.000000	-10.000000	-0.208333	18.050001	528.500000	1023.000000	1023.000000	2046.000000
5.080000	0.001230	0.727159	-0.478478	-1.695886	1.255562	1.645960	0.000000	-10.000000	-0.216667	18.000000	534.500000	1023.000000	1023.000000	2046.000000
5.100000	0.002045	1.208886	-0.198248	-1.914068	1.492964	1.828237	0.000000	-10.000000	-0.208333	17.800001	540.500000	1023.000000	1023.000000	2046.000000
5.120000	0.003039	1.796039	0.041199	-2.009552	1.757366	2.007026	0.000000	-10.000000	-0.216667	17.800001	546.500000	1023.000000	1023.000000	2046.000000
5.140000	0.004430	2.617945	0.258399	-1.963560	2.118714	2.204392	0.000000	-10.000000	-0.216667	17.500000	552.500000	1023.000000	1023.000000	2046.000000
5.160000	0.006113	3.612659	0.565848	-1.890425	2.505308	2.431928	0.000000	-10.000000	-0.216667	17.450001	558.500000	1023.000000	1023.000000	2046.000000
5.180000	0.008058	4.762366	1.061115	-1.720687	2.690865	2.731073	0.000000	-10.000000	-0.216667	17.333334	564.500000	1023.000000	1023.000000	2046.000000
5.200000	0.010455	6.179081	1.535966	-1.470940	3.060068	3.053987	0.000000	-10.000000	-0.216667	17.416668	570.166687	1023.000000	1023.000000	2046.000000
5.220000	0.013057	7.716536	2.117957	-1.246999	3.366809	3.478770	0.000000	-10.000000	-0.233333	17.833334	575.833313	1023.000000	1023.000000	2046.000000
5.240000	0.015745	9.305178	2.601735	-0.931999	3.755553	3.879889	0.000000	-10.000000	-0.241667	18.233334	581.500000	1023.000000	1023.000000	2046.000000
5.260000	0.018037	10.659839	3.069064	-0.713900	4.056061	4.248613	0.000000	-10.000000	-0.250000	18.583334	587.500000	1023.000000	1023.000000	2046.000000
5.280000	0.019987	11.812425	3.494301	-0.612787	4.295826	4.635084	0.000000	-10.000000	-0.233333	18.483334	593.833313	1023.000000	1023.000000	2046.000000
5.300000	0.021479	12.694309	3.721273	-0.553006	4.625098	4.900945	0.000000	-10.000000	-0.208333	17.850000	600.166687	1023.000000	1023.000000	2046.000000
5.320000	0.023476	13.874210	3.958855	-0.387161	5.155056	5.147460	0.000000	-10.000000	-0.183333	16.916666	606.500000	1023.000000	1023.000000	2046.000000
5.340000	0.024706	14.601102	4.243963	-0.217533	5.154101	5.420570	0.000000	-10.000000	-0.166667	15.716667	612.166687	1023.000000	1023.000000	2046.000000
5.360000	0.026637	15.742462	4.195549	0.374595	5.562624	5.609694	0.000000	-10.000000	-0.158333	14.816667	617.500000	1023.000000	1023.000000	2046.000000
5.380000	0.027173	16.059286	4.035860	0.650679	5.707270	5.665478	0.000000	-10.000000	-0.141667	13.783334	622.500000	1023.000000	1023.000000	2046.000000
5.400000	0.026818	15.849209	4.147652	0.480016	5.635242	5.586299	0.000000	-10.000000	-0.125000	12.816667	627.333313	1023.000000	1023.000000	2046.000000
5.420000	0.026098	15.423757	4.214011	0.105016	5.599510	5.505220	0.000000	-10.000000	-0.091667	11.583333	631.833313	1023.000000	1023.000000	2046.000000
5.440000	0.024285	14.352347	4.129025	-0.169913	5.303684	5.089551	0.000000	-10.000000	-0.058333	10.216667	636.000000	1023.000000	1023.000000	2046.000000
5.460000	0.022168	13.101275	3.860270	-0.277205	4.962624	4.555587	0.000000	-10.000000	-0.025000	8.866667	639.666687	1023.000000	1023.000000	2046.000000
5.480000	0.021105	12.473266	3.787545	-0.275674	4.699517	4.261878	0.000000	-10.000000	-0.008333	7.733334	642.833313	1023.000000	1023.000000	2046.000000
5.500000	0.021153	12.501647	3.723579	-0.179134	4.749575	4.207626	0.000000	-10.000000	0.000000	7.000000	645.500000	1023.000000	1023.000000	2046.000000
5.520000	0.021676	12.810392	3.736534	0.152646	4.806441	4.114770	0.000000	-10.000000	0.000000	6.233334	648.000000	1023.000000	1023.000000	2046.000000
5.540000	0.022210	13.126278	3.705012	0.479300	4.899546	4.042420	0.000000	-10.000000	0.000000	5.550000	650.333313	1023.000000	1023.000000	2046.000000
5.560000	0.022735	13.436604	3.688636	0.774869	4.990188	3.982911	0.000000	-10.000000	-0.016667	4.916667	652.333313	1023.000000	1023.000000	2046.000000
5.580000	0.023220	13.722742	3.646142	0.979285	5.119322	3.977992	0.000000	-10.000000	-0.025000	4.466667	654.000000	1023.000000	1023.000000	2046.000000
5.600000	0.023736	14.027971	3.715743	1.092977	5.157646	4.061605	0.000000	-10.000000	-0.033333	3.933333	655.500000	1023.000000	1023.000000	2046.000000
5.620000	0.024266	14.340921	3.737214	1.204167	5.314328	4.085212	0.000000	-10.000000	-0.016667	3.283334	656.833313	1023.000000	1023.000000	2046.000000
5.640000	0.024792	14.651836	3.761612	1.295937	5.476409	4.117878	0.000000	-10.000000	-0.008333	2.733333	658.000000	1023.000000	1023.000000	2046.000000
5.660000	0.025605	15.132825	3.847181	1.451567	5.620991	4.213086	0.000000	-10.000000	0.000000	2.483333	659.000000	1023.000000	1023.000000	2046.000000
5.680000	0.026661	15.756393	3.994845	1.628647	5.784220	4.348681	0.000000	-10.000000	0.000000	2.383333	660.000000	1023.000000	1023.000000	2046.000000
5.700000	0.027893	16.484547	4.106387	1.809980	6.092446	4.475733	0.000000	-10.000000	0.000000	2.050000	660.833313	1023.000000	1023.000000	2046.000000
5.720000	0.029062	17.175879	4.256609	1.979822	6.306779	4.632669	0.000000	-10.000000	0.000000	1.233333	661.500000	1023.000000	1023.000000	2046.000000
5.740000	0.029859	17.646452	4.432725	2.184389	6.449406	4.579933	0.000000	-10.000000	0.000000	0.466667	661.833313	1023.000000	1023.000000	2046.000000
5.760000	0.030520	18.037214	4.569458	2.228466	6.615636	4.623654	0.000000	-10.000000	0.000000	-0.566667	662.000000	1023.000000	1023.000000	2046.000000
5.780000	0.030799	18.202322	4.850833	2.028950	6.644080	4.678460	0.000000	-10.000000	0.000000	-0.966667	662.000000	1023.000000	1023.000000	2046.000000
5.800000	0.030722	18.156683	5.115216	1.726022	6.659787	4.655658	0.000000	-10.000000	0.000000	-1.583333	662.000000	1023.000000	1023.000000	2046.000000
5.820000	0.030255	17.880880	5.321494	1.341089	6.654394	4.563904	0.000000	-10.000000	0.000000	-1.550000	662.000000	1023.000000	1023.000000	2046.000000
5.840000	0.029496	17.432381	5.461760	0.980571	6.615617	4.374434	0.000000	-10.000000	0.008333	-1.616667	662.000000	1023.000000	1023.000000	2046.000000
5.860000	0.028872	17.063427	5.581307	0.656489	6.600376	4.225254	0.000000	-10.000000	0.008333	-1.533333	662.000000	1023.000000	1023.000000	2046.000000
5.880000	0.028528	16.860037	5.773098	0.350302	6.553005	4.183632	0.000000	-10.000000	0.008333	-1.633333	662.000000	1023.000000	1023.000000	2046.000000
5.900000	0.028364	16.762945	5.857212	0.244857	6.572365	4.088512	0.000000	-10.000000	0.000000	-2.033333	662.000000	1023.000000	1023.000000	2046.000000
5.920000	0.028497	16.841822	5.928514	0.195314	6.627613	4.090382	0.000000	-10.000000	0.000000	-2.583333	662.000000	1023.000000	1023.000000	2046.000000
5.940000	0.028921	17.092030	6.026788	0.186912	6.718355	4.159974	0.000000	-10.000000	0.000000	-3.133333	662.000000	1023.000000	1023.000000	2046.000000
5.960000	0.029451	17.405575	6.134089	0.244451	6.817632	4.209403	0.000000	-10.000000	0.000000	-3.416667	662.000000	1023.000000	1023.000000	2046.000000
5.980000	0.030257	17.881599	6.257827	0.271073	6.939358	4.413341	0.000000	-10.000000	0.000000	-3.350000	662.000000	1023.000000	1023.000000	2046.000000
6.000000	0.031391	18.551878	6.416698	0.483456	7.078660	4.573065	0.000000	-10.000000	0.000000	-2.916667	662.000000	1023.000000	1023.000000	2046.000000
6.020000	0.032406	19.151867	6.535638	0.600238	7.221009	4.794981	0.000000	-10.000000	0.000000	-2.233333	662.000000	1023.000000	1023.000000	2046.000000
6.040000	0.033057	19.536980	6.679095	0.784668	7.225461	4.847755	0.000000	-10.000000	0.000000	-1.733333	662.000000	1023.000000	1023.000000	2046.000000
6.060000	0.033241	19.645243	6.693692	0.792387	7.267432	4.891732	0.000000	-10.000000	0.000000	-1.833333	662.000000	1023.000000	1023.000000	2046.000000
6.080000	0.033078	19.549078	6.681267	0.753376	7.198514	4.915921	0.000000	-10.000000	0.000000	-2.566667	662.000000	1023.000000	1023.000000	2046.000000
6.100000	0.033398	19.738211	6.760896	0.933010	7.130610	4.913693	0.000000	-10.000000	0.008333	-3.650000	662.000000	1023.000000	1023.000000	2046.000000
6.120000	0.033282	19.669451	6.786173	1.320389	6.724114	4.838775	0.000000	-10.000000	0.016667	-4.866667	662.000000	1023.000000	1023.000000	2046.000000
6.140000	0.032863	19.421774	6.413033	1.527515	6.496744	4.984481	0.000000	-10.000000	0.033333	-6.133334	662.000000	1023.000000	1023.000000	2046.000000
6.160000	0.031118	18.390783	6.093200	1.438123	6.101679	4.757781	0.000000	-10.000000	0.041667	-7.350000	662.000000	1023.000000	1023.000000	2046.000000
6.180000	0.028643	16.928253	5.807624	1.020477	5.662619	4.437533	0.000000	-10.000000	0.050000	-8.350000	662.000000	1023.000000	1023.000000	2046.000000
6.200000	0.025554	15.102649	5.423234	0.478934	5.203809	3.996671	0.000000	-10.000000	0.058333	-9.233334	662.000000	1023.000000	1023.000000	2046.000000
6.220000	0.022187	13.112252	4.818787	0.196601	4.740163	3.356702	0.000000	-10.000000	0.058333	-10.033334	662.000000	1023.000000	1023.000000	2046.000000
6.240000	0.019239	11.370443	4.396381	0.003972	4.119152	2.850939	0.000000	-10.000000	0.066667	-10.600000	654.833313	1023.000000	1023.000000	2046.000000
6.260000	0.017196	10.162933	4.018900	-0.064762	3.669174	2.539622	0.000000	-10.000000	0.066667	-11.083334	646.500000	1023.000000	1023.000000	2046.000000
6.280000	0.015784	9.328620	3.623428	0.115469	3.377187	2.212535	0.000000	-10.000000	0.075000	-11.400001	636.833313	1023.000000	1023.000000	2046.000000
6.300000	0.014623	8.642286	3.245391	0.317855	3.132800	1.946241	0.000000	-10.000000	0.083333	-12.050000	633.000000	1023.000000	1023.000000	2046.000000
6.320000	0.013538	8.000768	2.881313	0.538336	2.898719	1.682400	0.000000	-10.000000	0.108333	-12.733334	629.000000	1023.000000	1023.000000	2046.000000
6.340000	0.012528	7.403821	2.593396	0.715402	2.621457	1.473567	0.000000	-10.000000	0.133333	-13.633333	624.666687	1023.000000	1023.000000	2046.000000
6.360000	0.011523	6.810074	2.295310	0.847360	2.366890	1.300514	0.000000	-10.000000	0.166667	-14.500000	620.166687	1023.000000	1023.000000	2046.000000
6.380000	0.010614	6.272707	2.085370	0.891512	2.090050	1.205776	0.000000	-10.000000	0.183333	-15.450000	615.333313	1023.000000	1023.000000	2046.000000
6.400000	0.009586	5.665406	1.932391	0.955143	1.722696	1.055175	0.000000	-10.000000	0.208333	-16.350000	610.166687	1023.000000	1023.000000	2046.000000
6.420000	0.008691	5.136543	1.740696	1.079570	1.465149	0.851128	0.000000	-10.000000	0.216667	-17.166666	604.666687	1023.000000	1023.000000	2046.000000
6.440000	0.008058	4.762294	1.594411	1.232877	1.180090	0.754917	0.000000	-10.000000	0.233333	-17.883333	599.000000	1023.000000	1023.000000	2046.000000
6.460000	0.007745	4.577221	1.483613	1.320127	0.999149	0.774333	0.000000	-10.000000	0.241667	-18.500000	593.000000	1023.000000	1023.000000	2046.000000
6.480000	0.007449	4.402607	1.373659	1.431090	0.848332	0.749525	0.000000	-10.000000	0.266667	-19.200001	586.833313	1023.000000	1023.000000	2046.000000
6.500000	0.006758	3.993742	1.175383	1.515107	0.675930	0.627322	0.000000	-10.000000	0.300000	-19.733334	580.166687	1023.000000	1023.000000	2046.000000
6.520000	0.005864	3.465449	0.941923	1.518867	0.503436	0.501223	0.000000	-10.000000	0.333333	-20.100000	575.833313	1023.000000	1023.000000	2046.000000
6.540000	0.004535	2.680462	0.709042	1.418494	0.247711	0.305215	0.000000	-10.000000	0.358333	-20.799999	569.000000	1023.000000	1023.000000	2046.000000
6.560000	0.002777	1.641183	0.646937	1.125270	-0.246497	0.115472	0.000000	-10.000000	0.358333	-21.500000	562.000000	1023.000000	1023.000000	2046.000000
6.580000	0.000930	0.549377	0.490288	0.800023	-0.589954	-0.150980	0.000000	-10.000000	0.366667	-22.433334	552.500000	1023.000000	1023.000000	2046.000000
6.600000	-0.001080	-0.638263	0.396292	0.425666	-1.016957	-0.443264	0.000000	-10.000000	0.375000	-22.816668	545.000000	1023.000000	1023.000000	2046.000000
6.620000	-0.003171	-1.873984	0.211186	0.105523	-1.431698	-0.758995	0.000000	-10.000000	0.391667	-23.216667	537.500000	1023.000000	1023.000000	2046.000000
6.640000	-0.005278	-3.119089	0.024169	-0.271747	-1.872506	-0.999005	0.000000	-10.000000	0.400000	-23.366667	529.833313	1023.000000	1023.000000	2046.000000
6.660000	-0.007095	-4.193259	-0.176703	-0.442413	-2.283267	-1.290876	0.000000	-10.000000	0.400000	-23.466667	522.000000	1023.000000	1023.000000	2046.000000
6.680000	-0.008722	-5.154860	-0.467455	-0.580163	-2.570267	-1.536975	0.000000	-10.000000	0.400000	-23.550001	514.000000	1023.000000	1023.000000	2046.000000
6.700000	-0.009946	-5.877869	-0.668325	-0.660242	-2.823782	-1.725520	0.000000	-10.000000	0.391667	-23.783335	506.000000	1023.000000	1023.000000	2046.000000
6.720000	-0.011113	-6.567585	-0.842461	-0.748123	-3.104883	-1.872118	0.000000	-10.000000	0.400000	-23.983334	498.000000	1023.000000	1023.000000	2046.000000
6.740000	-0.012037	-7.114079	-0.970859	-0.833371	-3.377082	-1.932767	0.000000	-10.000000	0.416667	-24.216667	490.000000	1023.000000	1023.000000	2046.000000
6.760000	-0.012509	-7.392790	-1.096091	-0.820884	-3.505164	-1.970650	0.000000	-10.000000	0.441667	-24.316666	482.000000	1023.000000	1023.000000	2046.000000
6.780000	-0.012697	-7.503668	-1.140334	-0.724964	-3.664034	-1.974335	0.000000	-10.000000	0.458333	-24.433332	474.000000	1023.000000	1023.000000	2046.000000
6.800000	-0.012844	-7.590672	-1.201183	-0.684534	-3.792118	-1.912838	0.000000	-10.000000	0.475000	-24.400000	466.000000	1023.000000	1023.000000	2046.000000
6.820000	-0.013407	-7.923510	-1.341031	-0.765164	-3.903392	-1.913923	0.000000	-10.000000	0.483333	-24.583334	458.000000	1023.000000	1023.000000	2046.000000
6.840000	-0.014503	-8.571547	-1.510507	-0.893732	-4.130776	-2.036531	0.000000	-10.000000	0.483333	-24.616667	449.666656	1023.000000	1023.000000	2046.000000
6.860000	-0.015494	-9.156733	-1.634797	-0.964005	-4.289310	-2.268620	0.000000	-10.000000	0.475000	-24.950001	441.333344	1023.000000	1023.000000	2046.000000
6.880000	-0.016895	-9.984951	-1.597206	-1.154968	-4.852586	-2.380191	0.000000	-10.000000	0.491667	-25.133333	433.000000	1023.000000	1023.000000	2046.000000
6.900000	-0.017091	-10.101046	-1.942584	-0.750320	-4.813393	-2.594749	0.000000	-10.000000	0.508333	-25.650000	424.666656	1023.000000	1023.000000	2046.000000
6.920000	-0.018580	-10.980732	-2.283625	-0.645539	-5.195590	-2.855978	0.000000	-10.000000	0.516667	-25.983334	416.166656	1023.000000	1023.000000	2046.000000
6.940000	-0.021034	-12.431013	-2.637193	-1.008922	-5.607737	-3.177161	0.000000	-10.000000	0.508333	-26.300001	407.333344	1023.000000	1023.000000	2046.000000
6.960000	-0.024144	-14.268812	-3.011582	-1.538278	-6.029457	-3.689496	0.000000	-10.000000	0.508333	-26.416668	398.666656	1023.000000	1023.000000	2046.000000
6.980000	-0.027667	-16.351278	-3.394227	-2.131505	-6.510023	-4.315525	0.000000	-10.000000	0.516667	-26.483334	389.833344	1023.000000	1023.000000	2046.000000
7.000000	-0.030893	-18.257977	-3.930880	-2.566200	-6.880264	-4.880633	0.000000	-10.000000	0.525000	-26.466667	381.000000	1023.000000	1023.000000	2046.000000
7.020000	-0.033717	-19.926958	-4.445220	-2.786678	-7.229542	-5.465518	0.000000	-10.000000	0.516667	-26.350000	372.166656	1023.000000	1023.000000	2046.000000
7.040000	-0.035848	-21.186380	-4.885727	-2.872293	-7.564777	-5.863583	0.000000	-10.000000	0.508333	-26.100000	363.333344	1023.000000	1023.000000	2046.000000
7.060000	-0.037580	-22.210068	-5.266310	-2.827141	-7.892039	-6.224578	0.000000	-10.000000	0.500000	-25.916666	354.666656	1023.000000	1023.000000	2046.000000
7.080000	-0.039082	-23.097740	-5.495272	-2.655779	-8.300184	-6.646506	0.000000	-10.000000	0.500000	-25.916666	346.000000	1023.000000	1023.000000	2046.000000
7.100000	-0.040280	-23.805325	-5.874100	-2.576509	-8.438329	-6.916387	0.000000	-10.000000	0.500000	-25.866667	337.500000	1023.000000	1023.000000	2046.000000
7.120000	-0.041525	-24.541451	-6.218380	-2.513083	-8.604264	-7.205722	0.000000	-10.000000	0.491667	-25.799999	328.833344	1023.000000	1023.000000	2046.000000
7.140000	-0.042563	-25.154978	-6.500934	-2.463041	-8.748636	-7.442368	0.000000	-10.000000	0.491667	-25.583334	320.166656	1023.000000	1023.000000	2046.000000
7.160000	-0.043647	-25.795229	-6.721593	-2.497365	-8.953850	-7.622420	0.000000	-10.000000	0.491667	-25.483334	311.500000	1023.000000	1023.000000	2046.000000
7.180000	-0.044561	-26.335577	-6.957796	-2.517462	-9.118735	-7.741583	0.000000	-10.000000	0.483333	-25.266666	303.166656	1023.000000	1023.000000	2046.000000
7.200000	-0.045306	-26.775595	-7.201820	-2.585612	-9.212692	-7.775471	0.000000	-10.000000	0.466667	-25.033335	294.666656	1023.000000	1023.000000	2046.000000
7.220000	-0.045760	-27.044209	-7.381770	-2.574568	-9.301646	-7.786226	0.000000	-10.000000	0.450000	-24.700001	286.333344	1023.000000	1023.000000	2046.000000
7.240000	-0.045819	-27.079105	-7.477396	-2.642564	-9.279689	-7.679456	0.000000	-10.000000	0.450000	-24.383335	278.000000	1023.000000	1023.000000	2046.000000
7.260000	-0.046183	-27.294090	-7.542197	-2.645540	-9.396315	-7.710039	0.000000	-10.000000	0.450000	-24.083334	270.000000	1023.000000	1023.000000	2046.000000
7.280000	-0.046751	-27.629864	-7.675216	-2.691265	-9.533960	-7.729423	0.000000	-10.000000	0.433333	-23.866667	262.000000	1023.000000	1023.000000	2046.000000
7.300000	-0.047581	-28.120321	-7.816178	-2.801994	-9.765977	-7.736172	0.000000	-10.000000	0.433333	-23.583334	254.000000	1023.000000	1023.000000	2046.000000
7.320000	-0.048738	-28.804262	-8.041472	-3.002263	-9.969485	-7.791042	0.000000	-10.000000	0.400000	-23.166666	246.000000	1023.000000	1023.000000	2046.000000
7.340000	-0.050351	-29.757544	-8.242875	-3.325645	-10.268298	-7.920726	0.000000	-10.000000	0.383333	-22.850000	238.333328	1023.000000	1023.000000	2046.000000
7.360000	-0.051967	-30.712353	-8.446232	-3.663168	-10.436163	-8.166790	0.000000	-10.000000	0.341667	-22.516666	230.666672	1023.000000	1023.000000	2046.000000
7.380000	-0.053709	-31.741871	-8.559586	-4.018279	-10.724524	-8.439483	0.000000	-10.000000	0.341667	-22.233334	223.333328	1023.000000	1023.000000	2046.000000
7.400000	-0.055156	-32.597359	-8.731523	-4.307406	-10.918965	-8.639465	0.000000	-10.000000	0.341667	-21.766668	215.833328	1023.000000	1023.000000	2046.000000
7.420000	-0.056810	-33.574429	-9.001036	-4.639628	-11.148903	-8.784862	0.000000	-10.000000	0.341667	-21.366667	208.666672	1023.000000	1023.000000	2046.000000
7.440000	-0.057917	-34.229179	-9.234348	-4.816980	-11.249020	-8.928831	0.000000	-10.000000	0.333333	-20.900000	201.500000	1023.000000	1023.000000	2046.000000
7.460000	-0.058857	-34.784466	-9.433051	-4.939182	-11.371118	-9.041114	0.000000	-10.000000	0.316667	-20.583334	194.500000	1023.000000	1023.000000	2046.000000
7.480000	-0.059440	-35.128845	-9.605013	-5.041047	-11.390837	-9.091949	0.000000	-10.000000	0.308333	-20.150000	187.500000	1023.000000	1023.000000	2046.000000
7.500000	-0.059814	-35.349834	-9.648162	-5.078542	-11.493390	-9.129742	0.000000	-10.000000	0.300000	-19.983334	180.666672	1023.000000	1023.000000	2046.000000
7.520000	-0.059897	-35.399075	-9.598667	-5.037724	-11.571831	-9.190852	0.000000	-10.000000	0.300000	-19.833334	176.166672	1023.000000	1023.000000	2046.000000
7.540000	-0.059761	-35.318562	-9.482289	-5.058171	-11.649185	-9.128918	0.000000	-10.000000	0.266667	-19.350000	169.833328	1023.000000	1023.000000	2046.000000
7.560000	-0.059654	-35.255638	-9.399948	-5.053507	-11.724936	-9.077246	0.000000	-10.000000	0.241667	-18.600000	163.333328	1023.000000	1023.000000	2046.000000
7.580000	-0.059686	-35.274555	-9.430655	-5.051744	-11.695767	-9.096392	0.000000	-10.000000	0.208333	-17.633333	155.166672	1023.000000	1023.000000	2046.000000
7.600000	-0.060056	-35.493275	-9.371427	-5.233590	-11.876092	-9.012167	0.000000	-10.000000	0.208333	-17.250000	149.166672	1023.000000	1023.000000	2046.000000
7.620000	-0.060491	-35.749912	-9.569660	-5.408099	-11.787594	-8.984557	0.000000	-10.000000	0.200000	-16.883333	143.500000	1023.000000	1023.000000	2046.000000
7.640000	-0.060530	-35.773041	-9.531504	-5.415128	-11.791479	-9.034933	0.000000	-10.000000	0.200000	-16.633333	137.833328	1023.000000	1023.000000	2046.000000
7.660000	-0.060497	-35.753693	-9.572546	-5.222945	-11.852987	-9.105214	0.000000	-10.000000	0.200000	-16.333334	132.166672	1023.000000	1023.000000	2046.000000
7.680000	-0.060806	-35.936211	-9.973369	-5.129273	-11.769594	-9.063976	0.000000	-10.000000	0.200000	-16.183334	126.833336	1023.000000	1023.000000	2046.000000
7.700000	-0.062067	-36.681530	-10.161232	-5.123336	-12.019122	-9.377837	0.000000	-10.000000	0.191667	-15.850000	121.333336	1023.000000	1023.000000	2046.000000
7.720000	-0.063884	-37.755260	-10.269220	-5.553893	-12.379205	-9.552941	0.000000	-10.000000	0.175000	-15.300000	116.166664	1023.000000	1023.000000	2046.000000
7.740000	-0.066147	-39.092796	-10.459083	-6.111323	-12.674352	-9.848037	0.000000	-10.000000	0.158333	-14.650001	111.000000	1023.000000	1023.000000	2046.000000
7.760000	-0.068558	-40.518047	-10.768963	-6.510266	-12.952910	-10.285910	0.000000	-10.000000	0.133333	-14.016667	106.000000	1023.000000	1023.000000	2046.000000
7.780000	-0.070662	-41.760963	-11.106853	-6.701104	-13.232877	-10.720129	0.000000	-10.000000	0.108333	-13.100000	101.333336	1023.000000	1023.000000	2046.000000
7.800000	-0.072154	-42.643253	-11.349379	-6.794078	-13.529583	-10.970215	0.000000	-10.000000	0.083333	-12.166667	97.000000	1023.000000	1023.000000	2046.000000
7.820000	-0.073053	-43.174149	-11.635566	-6.627758	-13.648767	-11.262056	0.000000	-10.000000	0.075000	-11.500000	93.000000	1023.000000	1023.000000	2046.000000
7.840000	-0.073663	-43.534622	-11.848674	-6.501093	-13.751520	-11.433335	0.000000	-10.000000	0.075000	-11.400001	89.000000	1023.000000	1023.000000	2046.000000
7.860000	-0.074127	-43.809032	-12.089547	-6.424146	-13.755223	-11.540116	0.000000	-10.000000	0.075000	-11.366667	85.000000	1023.000000	1023.000000	2046.000000
7.880000	-0.074523	-44.043091	-12.278086	-6.348578	-13.796125	-11.620300	0.000000	-10.000000	0.075000	-11.183333	81.333336	1023.000000	1023.000000	2046.000000
7.900000	-0.074796	-44.204712	-12.437189	-6.240706	-13.835193	-11.691625	0.000000	-10.000000	0.075000	-10.950000	79.000000	1023.000000	1023.000000	2046.000000
7.920000	-0.075166	-44.423325	-12.567714	-6.197206	-13.925670	-11.732736	0.000000	-10.000000	0.066667	-10.533334	75.500000	1023.000000	1023.000000	2046.000000
7.940000	-0.075447	-44.589420	-12.684497	-6.209661	-14.003970	-11.691292	0.000000	-10.000000	0.058333	-10.166667	71.833336	1023.000000	1023.000000	2046.000000
7.960000	-0.075432	-44.580154	-12.817195	-6.203551	-13.927539	-11.631871	0.000000	-10.000000	0.058333	-9.583333	67.166664	1023.000000	1023.000000	2046.000000
7.980000	-0.075450	-44.591164	-12.859785	-6.060424	-13.969461	-11.701495	0.000000	-10.000000	0.050000	-9.050000	64.000000	1023.000000	1023.000000	2046.000000
8.000000	-0.075032	-44.343884	-12.838440	-6.045550	-13.899651	-11.560243	0.000000	-10.000000	0.050000	-8.550000	61.000000	1023.000000	1023.000000	2046.000000
8.020000	-0.074665	-44.127254	-12.708475	-6.026673	-13.913304	-11.478802	0.000000	-10.000000	0.041667	-8.300000	58.166668	1023.000000	1023.000000	2046.000000
8.040000	-0.074514	-44.038044	-12.633464	-6.076259	-13.967833	-11.360491	0.000000	-10.000000	0.050000	-8.266666	56.333332	1023.000000	1023.000000	2046.000000
8.060000	-0.074507	-44.033821	-12.629520	-6.059020	-13.971421	-11.373860	0.000000	-10.000000	0.050000	-8.150000	53.500000	1023.000000	1023.000000	2046.000000
8.080000	-0.074765	-44.185978	-12.665996	-6.179926	-14.005752	-11.334306	0.000000	-10.000000	0.041667	-8.016666	50.666668	1023.000000	1023.000000	2046.000000
8.100000	-0.075331	-44.520638	-12.687936	-6.449626	-14.102393	-11.280683	0.000000	-10.000000	0.041667	-7.900000	47.000000	1023.000000	1023.000000	2046.000000
8.120000	-0.076107	-44.978985	-12.768195	-6.701972	-14.110609	-11.398209	0.000000	-10.000000	0.033333	-7.850000	44.333332	1023.000000	1023.000000	2046.000000
8.140000	-0.076926	-45.463097	-12.818387	-6.975608	-14.115064	-11.554040	0.000000	-10.000000	0.025000	-7.450000	41.833332	1023.000000	1023.000000	2046.000000
8.160000	-0.077827	-45.995464	-12.901686	-7.307120	-14.154127	-11.632532	0.000000	-10.000000	0.008333	-6.800000	39.333332	1023.000000	1023.000000	2046.000000
8.180000	-0.078671	-46.494663	-12.962978	-7.540219	-14.255050	-11.736417	0.000000	-10.000000	0.000000	-6.233334	37.833332	1023.000000	1023.000000	2046.000000
8.200000	-0.079258	-46.841335	-13.002651	-7.647217	-14.318734	-11.872735	0.000000	-10.000000	0.008333	-5.666667	35.833332	1023.000000	1023.000000	2046.000000
8.220000	-0.079544	-47.010708	-13.065142	-7.716441	-14.299467	-11.929660	0.000000	-10.000000	0.008333	-5.233334	34.000000	1023.000000	1023.000000	2046.000000
8.240000	-0.079548	-47.012764	-13.055575	-7.729393	-14.274906	-11.952888	0.000000	-10.000000	0.008333	-4.800000	31.666666	1023.000000	1023.000000	2046.000000
8.260000	-0.079379	-46.913059	-12.989478	-7.700354	-14.262234	-11.960995	0.000000	-10.000000	0.008333	-4.683333	30.000000	1023.000000	1023.000000	2046.000000
8.280000	-0.079076	-46.733990	-12.864596	-7.645800	-14.275587	-11.948008	0.000000	-10.000000	0.008333	-4.466667	28.333334	1023.000000	1023.000000	2046.000000
8.300000	-0.078315	-46.284229	-12.704802	-7.615459	-14.185033	-11.778935	0.000000	-10.000000	0.008333	-4.033333	26.833334	1023.000000	1023.000000	2046.000000
8.320000	-0.077449	-45.772640	-12.505494	-7.530137	-14.105869	-11.631138	0.000000	-10.000000	0.000000	-3.283334	25.500000	1023.000000	1023.000000	2046.000000
8.340000	-0.076820	-45.400593	-12.274301	-7.522505	-14.125915	-11.477873	0.000000	-10.000000	0.000000	-2.566667	24.666666	1023.000000	1023.000000	2046.000000
8.360000	-0.076576	-45.256390	-12.146075	-7.660830	-14.143428	-11.306058	0.000000	-10.000000	0.000000	-2.233333	24.000000	1023.000000	1023.000000	2046.000000
8.380000	-0.076372	-45.135960	-12.135029	-7.699153	-14.015615	-11.286162	0.000000	-10.000000	0.000000	-2.233333	23.666666	1023.000000	1023.000000	2046.000000
8.400000	-0.075939	-44.879665	-12.016707	-7.491849	-13.938587	-11.432522	0.000000	-10.000000	0.000000	-2.400000	23.500000	1023.000000	1023.000000	2046.000000
8.420000	-0.075674	-44.723434	-11.930469	-7.304975	-13.997577	-11.490413	0.000000	-10.000000	0.000000	-2.516667	23.000000	1023.000000	1023.000000	2046.000000
8.440000	-0.075814	-44.806190	-12.126108	-7.259755	-14.110943	-11.309383	0.000000	-10.000000	0.000000	-2.700000	22.333334	1023.000000	1023.000000	2046.000000
8.460000	-0.076501	-45.212353	-12.304997	-7.194585	-14.200878	-11.511894	0.000000	-10.000000	0.000000	-2.766667	21.333334	1023.000000	1023.000000	2046.000000
8.480000	-0.077622	-45.874420	-12.470438	-7.436532	-14.305754	-11.661698	0.000000	-10.000000	0.000000	-2.716667	20.833334	1023.000000	1023.000000	2046.000000
8.500000	-0.079129	-46.764965	-12.658665	-7.946120	-14.419371	-11.740812	0.000000	-10.000000	0.000000	-2.166667	20.333334	1023.000000	1023.000000	2046.000000
8.520000	-0.080652	-47.665085	-12.890336	-8.173518	-14.519059	-12.082170	0.000000	-10.000000	0.000000	-1.733333	20.166666	1023.000000	1023.000000	2046.000000
8.540000	-0.082047	-48.489594	-13.143666	-8.326928	-14.711330	-12.307667	0.000000	-10.000000	0.000000	-0.866667	20.000000	1023.000000	1023.000000	2046.000000
8.560000	-0.083021	-49.065247	-13.367001	-8.268866	-14.882697	-12.546685	0.000000	-10.000000	0.000000	-0.433333	20.000000	1023.000000	1023.000000	2046.000000
8.580000	-0.083445	-49.315872	-13.462066	-8.231263	-15.045632	-12.576910	0.000000	-10.000000	0.000000	0.000000	20.000000	1023.000000	1023.000000	2046.000000
8.600000	-0.083616	-49.417088	-13.572390	-8.040929	-15.113400	-12.690369	0.000000	-10.000000	0.000000	0.000000	20.000000	1023.000000	1023.000000	2046.000000
8.620000	-0.083661	-49.443687	-13.723568	-7.887863	-15.069565	-12.762691	0.000000	-10.000000	0.000000	-0.616667	20.000000	1023.000000	1023.000000	2046.000000
8.640000	-0.083797	-49.524082	-13.777066	-7.757795	-15.145391	-12.843830	0.000000	-10.000000	0.000000	-1.200000	19.666666	1023.000000	1023.000000	2046.000000
8.660000	-0.083825	-49.540459	-13.861040	-7.579602	-15.164249	-12.935565	0.000000	-10.000000	0.000000	-1.783333	19.333334	1023.000000	1023.000000	2046.000000
8.680000	-0.083707	-49.470882	-13.912137	-7.528932	-15.156592	-12.873221	0.000000	-10.000000	-0.008333	-1.366667	19.000000	1023.000000	1023.000000	2046.000000
8.700000	-0.083732	-49.485863	-13.917521	-7.439886	-15.202270	-12.926186	0.000000	-10.000000	-0.016667	-0.983333	19.000000	1023.000000	1023.000000	2046.000000
8.720000	-0.083452	-49.320217	-13.906821	-7.348555	-15.167901	-12.896941	0.000000	-10.000000	-0.016667	-0.400000	19.000000	1023.000000	1023.000000	2046.000000
8.740000	-0.082993	-49.048702	-13.832622	-7.267593	-15.158814	-12.789671	0.000000	-10.000000	-0.016667	0.883333	19.000000	1023.000000	1023.000000	2046.000000
8.760000	-0.082191	-48.574856	-13.796959	-7.156281	-14.957976	-12.663640	0.000000	-10.000000	-0.025000	2.783333	19.000000	1023.000000	1023.000000	2046.000000
8.780000	-0.081354	-48.079975	-13.664161	-7.214056	-14.838511	-12.363250	0.000000	-10.000000	-0.041667	4.483333	19.000000	1023.000000	1023.000000	2046.000000
8.800000	-0.080521	-47.588142	-13.611980	-7.132902	-14.575415	-12.267846	0.000000	-10.000000	-0.050000	5.483333	19.000000	1023.000000	1023.000000	2046.000000
8.820000	-0.079889	-47.214584	-13.543249	-7.151604	-14.417048	-12.102683	0.000000	-10.000000	-0.066667	6.633333	19.000000	1023.000000	1023.000000	2046.000000
8.840000	-0.079372	-46.908756	-13.556594	-7.307148	-14.229921	-11.815094	0.000000	-10.000000	-0.083333	7.783333	19.000000	1023.000000	1023.000000	2046.000000
8.860000	-0.079349	-46.895031	-13.478293	-7.471863	-14.182006	-11.762870	0.000000	-10.000000	-0.091667	9.133333	19.000000	1023.000000	1023.000000	2046.000000
8.880000	-0.079411	-46.931885	-13.392902	-7.680545	-14.101021	-11.757418	0.000000	-10.000000	-0.083333	9.716667	19.000000	1023.000000	1023.000000	2046.000000
8.900000	-0.079640	-47.067074	-13.286730	-7.913865	-14.049915	-11.816564	0.000000	-10.000000	-0.083333	10.533334	19.000000	1023.000000	1023.000000	2046.000000
8.920000	-0.079885	-47.211849	-13.200444	-8.150144	-13.994196	-11.867066	0.000000	-10.000000	-0.100000	11.250000	19.000000	1023.000000	1023.000000	2046.000000
8.940000	-0.080034	-47.300274	-13.109269	-8.393013	-13.983998	-11.813992	0.000000	-10.000000	-0.133333	12.800000	21.666666	1023.000000	1023.000000	2046.000000
8.960000	-0.079998	-47.278782	-13.019522	-8.459123	-13.913422	-11.886715	0.000000	-10.000000	-0.166667	14.316667	25.833334	1023.000000	1023.000000	2046.000000
8.980000	-0.079675	-47.087742	-12.923149	-8.528261	-13.820244	-11.816090	0.000000	-10.000000	-0.191667	15.350000	30.000000	1023.000000	1023.000000	2046.000000
9.000000	-0.079112	-46.755089	-12.794168	-8.539539	-13.699840	-11.721544	0.000000	-10.000000	-0.200000	15.866667	33.166668	1023.000000	1023.000000	2046.000000
9.020000	-0.078053	-46.129368	-12.729465	-8.482659	-13.387606	-11.529639	0.000000	-10.000000	-0.208333	16.233334	36.666668	1023.000000	1023.000000	2046.000000
9.040000	-0.076762	-45.366264	-12.479403	-8.362951	-13.200830	-11.323081	0.000000	-10.000000	-0.216667	16.966667	42.000000	1023.000000	1023.000000	2046.000000
9.060000	-0.074978	-44.312138	-12.241773	-8.202437	-12.863582	-11.004348	0.000000	-10.000000	-0.233333	17.766666	49.666668	1023.000000	1023.000000	2046.000000
9.080000	-0.073211	-43.267517	-11.886386	-8.079209	-12.643950	-10.657974	0.000000	-10.000000	-0.241667	18.516666	55.500000	1023.000000	1023.000000	2046.000000
9.100000	-0.071567	-42.296078	-11.645304	-8.015605	-12.323687	-10.311482	0.000000	-10.000000	-0.266667	19.383333	61.500000	1023.000000	1023.000000	2046.000000
9.120000	-0.070338	-41.569611	-11.480046	-7.983648	-12.026954	-10.078963	0.000000	-10.000000	-0.291667	19.916666	65.833336	1023.000000	1023.000000	2046.000000
9.140000	-0.069194	-40.893650	-11.303448	-8.080498	-11.788636	-9.721068	0.000000	-10.000000	-0.325000	20.950001	74.666664	1023.000000	1023.000000	2046.000000
9.160000	-0.067853	-40.101093	-11.187373	-7.834269	-11.409086	-9.670366	0.000000	-10.000000	-0.341667	21.450001	84.000000	1023.000000	1023.000000	2046.000000
9.180000	-0.066742	-39.444759	-11.008242	-7.594217	-11.302386	-9.539914	0.000000	-10.000000	-0.350000	21.900000	91.000000	1023.000000	1023.000000	2046.000000
9.200000	-0.065656	-38.802574	-11.089946	-7.410326	-11.167737	-9.134566	0.000000	-10.000000	-0.350000	21.783333	96.000000	1023.000000	1023.000000	2046.000000
9.220000	-0.065283	-38.582088	-11.200468	-7.189426	-11.029067	-9.163126	0.000000	-10.000000	-0.350000	21.833334	100.833336	1023.000000	1023.000000	2046.000000
9.240000	-0.065558	-38.744541	-11.200411	-7.388419	-11.041633	-9.114078	0.000000	-10.000000	-0.333333	22.033333	108.000000	1023.000000	1023.000000	2046.000000
9.260000	-0.066175	-39.109348	-11.205162	-7.699297	-10.991680	-9.213208	0.000000	-10.000000	-0.333333	22.266666	117.666664	1023.000000	1023.000000	2046.000000
9.280000	-0.067067	-39.636871	-11.191831	-7.984661	-11.073685	-9.386697	0.000000	-10.000000	-0.333333	22.383333	125.000000	1023.000000	1023.000000	2046.000000
9.300000	-0.067981	-40.176540	-11.352246	-8.050770	-11.143574	-9.629952	0.000000	-10.000000	-0.358333	22.583334	132.666672	1023.000000	1023.000000	2046.000000
9.320000	-0.068011	-40.194389	-11.408344	-8.071033	-11.111305	-9.603708	0.000000	-10.000000	-0.358333	22.883333	137.666672	1023.000000	1023.000000	2046.000000
9.340000	-0.067472	-39.876099	-11.366426	-7.941505	-11.040851	-9.527317	0.000000	-10.000000	-0.350000	23.033335	145.333328	1023.000000	1023.000000	2046.000000
9.360000	-0.066667	-39.400181	-11.339459	-7.605467	-10.873176	-9.582077	0.000000	-10.000000	-0.325000	22.983334	155.333328	1023.000000	1023.000000	2046.000000
9.380000	-0.065621	-38.781872	-11.336603	-7.351449	-10.656294	-9.437528	0.000000	-10.000000	-0.308333	22.866667	163.000000	1023.000000	1023.000000	2046.000000
9.400000	-0.064571	-38.161682	-11.330267	-7.130270	-10.455439	-9.245706	0.000000	-10.000000	-0.316667	22.799999	170.666672	1023.000000	1023.000000	2046.000000
9.420000	-0.063426	-37.484848	-11.302918	-6.999933	-10.243674	-8.938320	0.000000	-10.000000	-0.333333	22.700001	175.833328	1023.000000	1023.000000	2046.000000
9.440000	-0.062323	-36.832909	-11.329794	-6.833009	-9.963768	-8.706336	0.000000	-10.000000	-0.350000	22.683334	183.500000	1023.000000	1023.000000	2046.000000
9.460000	-0.061134	-36.130466	-11.197857	-6.662673	-9.768017	-8.501920	0.000000	-10.000000	-0.350000	22.816668	191.000000	1023.000000	1023.000000	2046.000000
9.480000	-0.059927	-35.416729	-11.045148	-6.489477	-9.598356	-8.283748	0.000000	-10.000000	-0.350000	22.900000	198.500000	1023.000000	1023.000000	2046.000000
9.500000	-0.058475	-34.558647	-10.910483	-6.230402	-9.356355	-8.061407	0.000000	-10.000000	-0.350000	23.116667	206.166672	1023.000000	1023.000000	2046.000000
9.520000	-0.056814	-33.576927	-10.618476	-6.000496	-9.178669	-7.779287	0.000000	-10.000000	-0.350000	23.183334	214.000000	1023.000000	1023.000000	2046.000000
9.540000	-0.054880	-32.434341	-10.374450	-5.766118	-8.819826	-7.473948	0.000000	-10.000000	-0.366667	23.700001	221.666672	1023.000000	1023.000000	2046.000000
9.560000	-0.053053	-31.354181	-10.163404	-5.522706	-8.442895	-7.225177	0.000000	-10.000000	-0.375000	23.716667	232.000000	1023.000000	1023.000000	2046.000000
9.580000	-0.051287	-30.310600	-9.881562	-5.432657	-8.121459	-6.874922	0.000000	-10.000000	-0.383333	23.833334	239.666672	1023.000000	1023.000000	2046.000000
9.600000	-0.049738	-29.395006	-9.661872	-5.414773	-7.798592	-6.519771	0.000000	-10.000000	-0.366667	23.533335	247.666672	1023.000000	1023.000000	2046.000000
9.620000	-0.048412	-28.611658	-9.390976	-5.403083	-7.505950	-6.311648	0.000000	-10.000000	-0.358333	23.366667	253.000000	1023.000000	1023.000000	2046.000000
9.640000	-0.047395	-28.010414	-9.132876	-5.534117	-7.245990	-6.097431	0.000000	-10.000000	-0.350000	23.183334	261.000000	1023.000000	1023.000000	2046.000000
9.660000	-0.046455	-27.455086	-8.829977	-5.681956	-7.047904	-5.895248	0.000000	-10.000000	-0.350000	22.900000	268.833344	1023.000000	1023.000000	2046.000000
9.680000	-0.045909	-27.132339	-8.671081	-5.841875	-6.790166	-5.829217	0.000000	-10.000000	-0.341667	22.983334	276.500000	1023.000000	1023.000000	2046.000000
9.700000	-0.045240	-26.736950	-8.456421	-6.050353	-6.565043	-5.665133	0.000000	-10.000000	-0.341667	23.066668	286.833344	1023.000000	1023.000000	2046.000000
9.720000	-0.044238	-26.144487	-8.245387	-6.063263	-6.282783	-5.553054	0.000000	-10.000000	-0.341667	23.266666	294.666656	1023.000000	1023.000000	2046.000000
9.740000	-0.043093	-25.468163	-7.930706	-6.021785	-6.110625	-5.405046	0.000000	-10.000000	-0.350000	23.150000	302.333344	1023.000000	1023.000000	2046.000000
9.760000	-0.041546	-24.553619	-7.680253	-5.976090	-5.799547	-5.097729	0.000000	-10.000000	-0.366667	22.866667	310.000000	1023.000000	1023.000000	2046.000000
9.780000	-0.039785	-23.512850	-7.333685	-5.768758	-5.488553	-4.921854	0.000000	-10.000000	-0.383333	22.583334	317.666656	1023.000000	1023.000000	2046.000000
9.800000	-0.037856	-22.372978	-6.949560	-5.581798	-5.214568	-4.627053	0.000000	-10.000000	-0.383333	22.616667	325.333344	1023.000000	1023.000000	2046.000000
9.820000	-0.035482	-20.969578	-6.444369	-5.360069	-4.953414	-4.211724	0.000000	-10.000000	-0.366667	22.750000	330.333344	1023.000000	1023.000000	2046.000000
9.840000	-0.032989	-19.496469	-5.987162	-5.103648	-4.608909	-3.796752	0.000000	-10.000000	-0.350000	23.033335	337.833344	1023.000000	1023.000000	2046.000000
9.860000	-0.030836	-18.223827	-5.619422	-4.851897	-4.268754	-3.483754	0.000000	-10.000000	-0.366667	23.133333	345.500000	1023.000000	1023.000000	2046.000000
9.880000	-0.028912	-17.086834	-5.250909	-4.744586	-3.979181	-3.112159	0.000000	-10.000000	-0.366667	23.366667	353.166656	1023.000000	1023.000000	2046.000000
9.900000	-0.027134	-16.036448	-4.908808	-4.652569	-3.710108	-2.764962	0.000000	-10.000000	-0.366667	23.466667	361.000000	1023.000000	1023.000000	2046.000000
9.920000	-0.025261	-14.929412	-4.697593	-4.528651	-3.296917	-2.406251	0.000000	-10.000000	-0.358333	23.533335	369.000000	1023.000000	1023.000000	2046.000000
9.940000	-0.023695	-14.003888	-4.388230	-4.454625	-3.262937	-1.898097	0.000000	-10.000000	-0.341667	23.150002	376.833344	1023.000000	1023.000000	2046.000000
9.960000	-0.021721	-12.837170	-4.375009	-3.810474	-2.948229	-1.703457	0.000000	-10.000000	-0.341667	22.750000	387.000000	1023.000000	1023.000000	2046.000000
9.980000	-0.020620	-12.186399	-4.512690	-3.481652	-2.660335	-1.531721	0.000000	-10.000000	-0.333333	22.350000	394.500000	1023.000000	1023.000000	2046.000000
10.000000	-0.020233	-11.957932	-4.393733	-3.627846	-2.569865	-1.366490	0.000000	-10.000000	-0.366667	22.383333	402.000000	1023.000000	1023.000000	2046.000000
10.020000	-0.020242	-11.962907	-4.256864	-3.917833	-2.446139	-1.342071	0.000000	-10.000000	-0.383333	22.383333	407.000000	1023.000000	1023.000000	2046.000000
10.040000	-0.020894	-12.348447	-4.231422	-4.199394	-2.402295	-1.515337	0.000000	-10.000000	-0.400000	22.350000	414.500000	1023.000000	1023.000000	2046.000000
10.060000	-0.021903	-12.944555	-4.406323	-4.305856	-2.422005	-1.810370	0.000000	-10.000000	-0.375000	22.233334	422.000000	1023.000000	1023.000000	2046.000000
10.080000	-0.022212	-13.127166	-4.363142	-4.253362	-2.546195	-1.964467	0.000000	-10.000000	-0.341667	21.800001	429.500000	1023.000000	1023.000000	2046.000000
10.100000	-0.021523	-12.720263	-4.213898	-4.094951	-2.504275	-1.907139	0.000000	-10.000000	-0.308333	21.416668	436.833344	1023.000000	1023.000000	2046.000000
10.120000	-0.020278	-11.984334	-4.128819	-3.816155	-2.208202	-1.831158	0.000000	-10.000000	-0.308333	21.033335	444.000000	1023.000000	1023.000000	2046.000000
10.140000	-0.018868	-11.151266	-4.055447	-3.476959	-1.957287	-1.661573	0.000000	-10.000000	-0.308333	21.033335	451.000000	1023.000000	1023.000000	2046.000000
10.160000	-0.017526	-10.357985	-3.918497	-3.181689	-1.749658	-1.508141	0.000000	-10.000000	-0.308333	21.016668	460.333344	1023.000000	1023.000000	2046.000000
10.180000	-0.015988	-9.449127	-3.751664	-2.926769	-1.504890	-1.265804	0.000000	-10.000000	-0.300000	21.050001	467.333344	1023.000000	1023.000000	2046.000000
10.200000	-0.014466	-8.549118	-3.594288	-2.617401	-1.276499	-1.060931	0.000000	-10.000000	-0.308333	20.950001	474.333344	1023.000000	1023.000000	2046.000000
10.220000	-0.012882	-7.613283	-3.358640	-2.369630	-1.082374	-0.802639	0.000000	-10.000000	-0.316667	20.850000	479.000000	1023.000000	1023.000000	2046.000000
10.240000	-0.011210	-6.624927	-3.139266	-2.152965	-0.838304	-0.494392	0.000000	-10.000000	-0.316667	20.400000	486.000000	1023.000000	1023.000000	2046.000000
10.260000	-0.009334	-5.516242	-2.935033	-1.867004	-0.557983	-0.156222	0.000000	-10.000000	-0.308333	20.383333	495.166656	1023.000000	1023.000000	2046.000000
10.280000	-0.007102	-4.197077	-2.669269	-1.522804	-0.232750	0.227746	0.000000	-10.000000	-0.300000	20.366667	502.000000	1023.000000	1023.000000	2046.000000
10.300000	-0.004685	-2.768925	-2.380044	-1.266595	0.184109	0.693605	0.000000	-10.000000	-0.300000	20.800001	508.833344	1023.000000	1023.000000	2046.000000
10.320000	-0.002350	-1.389067	-2.072433	-0.930160	0.575325	1.038201	0.000000	-10.000000	-0.291667	20.583334	513.500000	1023.000000	1023.000000	2046.000000
10.340000	-0.000266	-0.157295	-1.803449	-0.766240	1.003837	1.408557	0.000000	-10.000000	-0.291667	20.300001	520.500000	1023.000000	1023.000000	2046.000000
10.360000	0.001899	1.122211	-1.405824	-0.632126	1.410392	1.749770	0.000000	-10.000000	-0.283333	19.816668	529.500000	1023.000000	1023.000000	2046.000000
10.380000	0.003488	2.061277	-0.995297	-0.684723	1.716780	2.024518	0.000000	-10.000000	-0.283333	19.650002	536.166687	1023.000000	1023.000000	2046.000000
10.400000	0.004679	2.765454	-0.599851	-0.897726	2.009385	2.253646	0.000000	-10.000000	-0.266667	19.483334	542.833313	1023.000000	1023.000000	2046.000000
10.420000	0.005555	3.283110	-0.195495	-1.049596	2.224617	2.303584	0.000000	-10.000000	-0.241667	19.166668	547.166687	1023.000000	1023.000000	2046.000000
10.440000	0.006357	3.757069	0.254053	-1.320597	2.383142	2.440472	0.000000	-10.000000	-0.233333	18.816668	553.666687	1023.000000	1023.000000	2046.000000
10.460000	0.006918	4.088565	0.666432	-1.559303	2.472162	2.509274	0.000000	-10.000000	-0.216667	18.383333	560.000000	1023.000000	1023.000000	2046.000000
10.480000	0.007916	4.678072	1.013860	-1.588308	2.708062	2.544459	0.000000	-10.000000	-0.216667	18.100000	566.333313	1023.000000	1023.000000	2046.000000
10.500000	0.009003	5.320643	1.372848	-1.576550	2.837983	2.686362	0.000000	-10.000000	-0.191667	17.633333	572.500000	1023.000000	1023.000000	2046.000000
10.520000	0.010340	6.110982	1.670684	-1.547221	3.076094	2.911425	0.000000	-10.000000	-0.166667	16.966667	578.500000	1023.000000	1023.000000	2046.000000
10.540000	0.011875	7.017874	2.098102	-1.457168	3.194253	3.182687	0.000000	-10.000000	-0.133333	16.200001	584.166687	1023.000000	1023.000000	2046.000000
10.560000	0.013686	8.088649	2.424747	-1.275925	3.460030	3.479797	0.000000	-10.000000	-0.116667	15.083334	591.333313	1023.000000	1023.000000	2046.000000
10.580000	0.015853	9.368906	2.839705	-1.047424	3.707753	3.868872	0.000000	-10.000000	-0.116667	14.316667	596.500000	1023.000000	1023.000000	2046.000000
10.600000	0.018235	10.776842	3.232548	-0.740748	4.032042	4.253000	0.000000	-10.000000	-0.116667	13.450000	601.500000	1023.000000	1023.000000	2046.000000
10.620000	0.020318	12.007667	3.644173	-0.408689	4.217659	4.554523	0.000000	-10.000000	-0.108333	13.150001	604.500000	1023.000000	1023.000000	2046.000000
10.640000	0.022053	13.033335	3.941129	-0.213886	4.450158	4.855932	0.000000	-10.000000	-0.091667	12.600000	608.833313	1023.000000	1023.000000	2046.000000
10.660000	0.023301	13.770594	4.159959	-0.131826	4.646962	5.095499	0.000000	-10.000000	-0.075000	11.483334	614.333313	1023.000000	1023.000000	2046.000000
10.680000	0.024488	14.472281	4.392195	-0.130620	4.796079	5.414626	0.000000	-10.000000	-0.058333	10.366667	618.333313	1023.000000	1023.000000	2046.000000
10.700000	0.025579	15.117290	4.506649	0.027159	4.953864	5.629619	0.000000	-10.000000	-0.033333	9.200000	622.333313	1023.000000	1023.000000	2046.000000
10.720000	0.026828	15.855479	4.523729	0.635074	5.057921	5.638754	0.000000	-10.000000	-0.025000	8.533334	624.666687	1023.000000	1023.000000	2046.000000
10.740000	0.027124	16.030195	4.274652	0.867199	5.153913	5.734431	0.000000	-10.000000	-0.008333	7.516667	627.833313	1023.000000	1023.000000	2046.000000
10.760000	0.026478	15.648670	4.219542	0.740068	5.098116	5.590945	0.000000	-10.000000	-0.008333	6.416667	631.000000	1023.000000	1023.000000	2046.000000
10.780000	0.025293	14.948017	4.182953	0.374073	5.025095	5.365896	0.000000	-10.000000	0.000000	5.683333	633.166687	1023.000000	1023.000000	2046.000000
10.800000	0.023540	13.911983	4.098860	-0.007192	4.815333	5.004982	0.000000	-10.000000	-0.008333	4.983334	635.166687	1023.000000	1023.000000	2046.000000
10.820000	0.021388	12.640535	3.902129	-0.226176	4.479149	4.485433	0.000000	-10.000000	-0.016667	4.200000	636.500000	1023.000000	1023.000000	2046.000000
10.840000	0.019799	11.701500	3.611089	-0.289870	4.269762	4.110519	0.000000	-10.000000	-0.016667	3.266667	638.166687	1023.000000	1023.000000	2046.000000
10.860000	0.019323	11.419840	3.462868	-0.192673	4.252287	3.897356	0.000000	-10.000000	-0.008333	2.533333	639.500000	1023.000000	1023.000000	2046.000000
10.880000	0.019444	11.491544	3.415235	0.047733	4.249084	3.779493	0.000000	-10.000000	0.000000	2.166667	640.500000	1023.000000	1023.000000	2046.000000
10.900000	0.019631	11.602082	3.339950	0.337632	4.272139	3.652362	0.000000	-10.000000	0.000000	1.600000	641.333313	1023.000000	1023.000000	2046.000000
10.920000	0.019969	11.801727	3.282557	0.581997	4.284481	3.652692	0.000000	-10.000000	0.000000	0.883333	641.833313	1023.000000	1023.000000	2046.000000
10.940000	0.020340	12.020743	3.184946	0.823450	4.363456	3.648891	0.000000	-10.000000	0.000000	0.266667	642.000000	1023.000000	1023.000000	2046.000000
10.960000	0.020737	12.255754	3.176909	0.993247	4.364612	3.720985	0.000000	-10.000000	0.008333	-0.283333	642.000000	1023.000000	1023.000000	2046.000000
10.980000	0.020989	12.404786	3.151583	1.083212	4.407335	3.762655	0.000000	-10.000000	0.016667	-0.566667	642.000000	1023.000000	1023.000000	2046.000000
11.000000	0.021308	12.593246	3.123656	1.123550	4.519840	3.826199	0.000000	-10.000000	0.016667	-1.133333	642.000000	1023.000000	1023.000000	2046.000000
11.020000	0.021580	12.753761	3.155539	1.299244	4.544517	3.754462	0.000000	-10.000000	0.008333	-1.500000	642.000000	1023.000000	1023.000000	2046.000000
11.040000	0.022127	13.076887	3.202413	1.448558	4.597868	3.828048	0.000000	-10.000000	0.008333	-1.983333	642.000000	1023.000000	1023.000000	2046.000000
11.060000	0.023045	13.619809	3.388466	1.659015	4.684114	3.888214	0.000000	-10.000000	0.016667	-2.333333	642.000000	1023.000000	1023.000000	2046.000000
11.080000	0.023792	14.061343	3.517221	1.833482	4.746691	3.963950	0.000000	-10.000000	0.025000	-2.883333	642.000000	1023.000000	1023.000000	2046.000000
11.100000	0.024115	14.251725	3.615557	1.913601	4.717898	4.004669	0.000000	-10.000000	0.025000	-3.750000	642.000000	1023.000000	1023.000000	2046.000000
11.120000	0.024258	14.336593	3.599788	1.989572	4.783256	3.963977	0.000000	-10.000000	0.025000	-4.783333	642.000000	1023.000000	1023.000000	2046.000000
11.140000	0.024038	14.206736	3.719729	1.918136	4.694793	3.874078	0.000000	-10.000000	0.033333	-6.116667	642.000000	1023.000000	1023.000000	2046.000000
11.160000	0.023212	13.718019	3.766991	1.616039	4.534323	3.800666	0.000000	-10.000000	0.041667	-7.816667	642.000000	1023.000000	1023.000000	2046.000000
11.180000	0.022061	13.037827	3.781885	1.288121	4.328887	3.638935	0.000000	-10.000000	0.050000	-9.200000	642.000000	1023.000000	1023.000000	2046.000000
11.200000	0.020789	12.286239	3.805126	0.940115	4.109506	3.431491	0.000000	-10.000000	0.058333	-10.250000	642.000000	1023.000000	1023.000000	2046.000000
11.220000	0.019351	11.436471	3.670443	0.519728	3.997043	3.249257	0.000000	-10.000000	0.066667	-10.733334	638.666687	1023.000000	1023.000000	2046.000000
11.240000	0.017829	10.536967	3.620719	0.245261	3.751888	2.919099	0.000000	-10.000000	0.091667	-11.900000	629.500000	1023.000000	1023.000000	2046.000000
11.260000	0.016469	9.733220	3.488444	0.076067	3.519313	2.649396	0.000000	-10.000000	0.125000	-13.250000	618.833313	1023.000000	1023.000000	2046.000000
11.280000	0.015459	9.136126	3.424854	-0.002646	3.268957	2.444961	0.000000	-10.000000	0.158333	-14.366667	611.500000	1023.000000	1023.000000	2046.000000
11.300000	0.014545	8.595866	3.489206	-0.070645	2.893154	2.284152	0.000000	-10.000000	0.183333	-15.250000	608.333313	1023.000000	1023.000000	2046.000000
11.320000	0.013812	8.162794	3.412590	-0.003261	2.666080	2.087385	0.000000	-10.000000	0.200000	-15.850000	604.833313	1023.000000	1023.000000	2046.000000
11.340000	0.013354	7.892460	3.417016	0.023894	2.412684	2.038866	0.000000	-10.000000	0.225000	-16.866667	599.666687	1023.000000	1023.000000	2046.000000
11.360000	0.013292	7.855817	3.464647	0.184684	2.213048	1.993438	0.000000	-10.000000	0.241667	-17.433334	594.166687	1023.000000	1023.000000	2046.000000
11.380000	0.013531	7.996688	3.489780	0.358928	2.070488	2.077492	0.000000	-10.000000	0.250000	-18.100000	588.500000	1023.000000	1023.000000	2046.000000
11.400000	0.013335	7.880938	3.413315	0.484219	1.909347	2.074057	0.000000	-10.000000	0.258333	-18.350000	582.333313	1023.000000	1023.000000	2046.000000
11.420000	0.012673	7.489991	3.291112	0.371172	1.724900	2.102808	0.000000	-10.000000	0.291667	-18.966667	576.000000	1023.000000	1023.000000	2046.000000
11.440000	0.011592	6.850598	3.072387	0.336168	1.532892	1.909150	0.000000	-10.000000	0.325000	-19.583334	569.666687	1023.000000	1023.000000	2046.000000
11.460000	0.010582	6.253937	2.889762	0.427556	1.310820	1.625800	0.000000	-10.000000	0.350000	-20.683334	563.166687	1023.000000	1023.000000	2046.000000
11.480000	0.009278	5.483023	2.730878	0.693544	0.801942	1.256658	0.000000	-10.000000	0.366667	-21.600000	556.333313	1023.000000	1023.000000	2046.000000
11.500000	0.007627	4.507293	2.197045	0.833818	0.366316	1.110114	0.000000	-10.000000	0.383333	-22.533333	549.000000	1023.000000	1023.000000	2046.000000
11.520000	0.004965	2.934576	1.705526	0.779162	-0.134327	0.584214	0.000000	-10.000000	0.416667	-23.216667	541.500000	1023.000000	1023.000000	2046.000000
11.540000	0.001592	0.940814	1.328271	0.287952	-0.765014	0.089605	0.000000	-10.000000	0.450000	-23.866667	533.833313	1023.000000	1023.000000	2046.000000
11.560000	-0.001774	-1.048310	0.922683	-0.352304	-1.240416	-0.378273	0.000000	-10.000000	0.483333	-24.516666	526.000000	1023.000000	1023.000000	2046.000000
11.580000	-0.005357	-3.165836	0.470227	-0.870077	-1.820855	-0.945130	0.000000	-10.000000	0.508333	-25.016666	517.666687	1023.000000	1023.000000	2046.000000
11.600000	-0.008665	-5.121198	-0.076667	-1.123846	-2.368330	-1.552355	0.000000	-10.000000	0.508333	-25.366667	509.333344	1023.000000	1023.000000	2046.000000
11.620000	-0.011264	-6.656894	-0.580546	-1.151511	-2.836159	-2.088679	0.000000	-10.000000	0.508333	-25.300001	500.666656	1023.000000	1023.000000	2046.000000
11.640000	-0.013211	-7.807966	-0.992430	-1.150126	-3.243523	-2.421886	0.000000	-10.000000	0.500000	-25.166668	492.333344	1023.000000	1023.000000	2046.000000
11.660000	-0.014715	-8.696690	-1.411381	-1.083090	-3.476900	-2.725318	0.000000	-10.000000	0.500000	-25.083334	483.833344	1023.000000	1023.000000	2046.000000
11.680000	-0.016106	-9.518652	-1.811502	-0.921668	-3.685220	-3.100262	0.000000	-10.000000	0.500000	-25.000000	475.500000	1023.000000	1023.000000	2046.000000
11.700000	-0.017354	-10.256179	-2.126801	-0.785705	-3.920276	-3.423396	0.000000	-10.000000	0.500000	-25.100000	467.166656	1023.000000	1023.000000	2046.000000
11.720000	-0.018546	-10.960677	-2.391350	-0.752173	-4.137357	-3.679797	0.000000	-10.000000	0.500000	-25.250000	458.833344	1023.000000	1023.000000	2046.000000
11.740000	-0.019638	-11.606104	-2.615876	-0.689059	-4.370918	-3.930251	0.000000	-10.000000	0.508333	-25.666666	450.500000	1023.000000	1023.000000	2046.000000
11.760000	-0.020682	-12.223287	-2.775340	-0.694317	-4.626513	-4.127116	0.000000	-10.000000	0.508333	-25.833334	441.833344	1023.000000	1023.000000	2046.000000
11.780000	-0.021843	-12.909444	-2.871536	-0.747407	-4.991489	-4.299012	0.000000	-10.000000	0.508333	-25.950001	433.166656	1023.000000	1023.000000	2046.000000
11.800000	-0.022497	-13.295599	-3.037670	-0.669774	-5.123800	-4.464355	0.000000	-10.000000	0.500000	-25.850000	424.500000	1023.000000	1023.000000	2046.000000
11.820000	-0.022817	-13.484558	-3.058594	-0.636257	-5.338696	-4.451011	0.000000	-10.000000	0.508333	-25.866667	415.833344	1023.000000	1023.000000	2046.000000
11.840000	-0.023109	-13.657513	-3.072368	-0.635821	-5.504364	-4.444959	0.000000	-10.000000	0.508333	-25.933334	407.166656	1023.000000	1023.000000	2046.000000
11.860000	-0.023578	-13.934498	-3.212697	-0.667055	-5.599360	-4.455386	0.000000	-10.000000	0.508333	-26.050001	398.500000	1023.000000	1023.000000	2046.000000
11.880000	-0.024322	-14.374504	-3.436352	-0.749135	-5.735361	-4.453657	0.000000	-10.000000	0.508333	-26.200001	389.833344	1023.000000	1023.000000	2046.000000
11.900000	-0.025469	-15.052368	-3.709556	-0.901956	-5.892076	-4.548780	0.000000	-10.000000	0.508333	-26.200001	381.166656	1023.000000	1023.000000	2046.000000
11.920000	-0.027029	-15.973852	-3.959151	-1.202928	-6.138682	-4.673091	0.000000	-10.000000	0.508333	-26.200001	372.333344	1023.000000	1023.000000	2046.000000
11.940000	-0.028781	-17.009357	-4.163621	-1.628142	-6.419645	-4.797949	0.000000	-10.000000	0.508333	-26.000000	363.666656	1023.000000	1023.000000	2046.000000
11.960000	-0.030596	-18.082455	-4.341566	-2.006175	-6.631029	-5.103684	0.000000	-10.000000	0.508333	-25.966667	354.833344	1023.000000	1023.000000	2046.000000
11.980000	-0.032536	-19.228657	-4.568954	-2.397299	-6.850989	-5.411414	0.000000	-10.000000	0.508333	-25.800001	346.166656	1023.000000	1023.000000	2046.000000
12.000000	-0.034304	-20.273628	-4.707466	-2.696222	-7.196523	-5.673418	0.000000	-10.000000	0.491667	-25.566668	337.500000	1023.000000	1023.000000	2046.000000
12.020000	-0.035887	-21.209370	-4.919624	-2.877612	-7.428315	-5.983819	0.000000	-10.000000	0.475000	-25.000000	329.166656	1023.000000	1023.000000	2046.000000
12.040000	-0.037121	-21.938761	-5.029744	-3.061692	-7.716692	-6.130633	0.000000	-10.000000	0.466667	-24.683334	321.000000	1023.000000	1023.000000	2046.000000
12.060000	-0.038264	-22.613964	-5.259822	-3.198982	-7.875829	-6.279331	0.000000	-10.000000	0.475000	-24.516666	312.666656	1023.000000	1023.000000	2046.000000
12.080000	-0.039128	-23.124363	-5.360478	-3.331091	-8.066887	-6.365906	0.000000	-10.000000	0.483333	-24.533335	304.333344	1023.000000	1023.000000	2046.000000
12.100000	-0.039855	-23.554010	-5.385152	-3.425348	-8.325468	-6.418042	0.000000	-10.000000	0.475000	-24.466667	296.000000	1023.000000	1023.000000	2046.000000
12.120000	-0.040025	-23.654497	-5.468766	-3.424828	-8.353429	-6.407475	0.000000	-10.000000	0.458333	-24.283333	288.000000	1023.000000	1023.000000	2046.000000
12.140000	-0.039969	-23.621603	-5.452853	-3.346187	-8.431249	-6.391314	0.000000	-10.000000	0.433333	-23.966667	280.000000	1023.000000	1023.000000	2046.000000
12.160000	-0.039911	-23.587666	-5.440509	-3.341080	-8.543381	-6.262695	0.000000	-10.000000	0.433333	-23.566668	272.000000	1023.000000	1023.000000	2046.000000
12.180000	-0.040341	-23.841280	-5.527814	-3.440047	-8.640668	-6.232751	0.000000	-10.000000	0.416667	-23.116667	264.000000	1023.000000	1023.000000	2046.000000
12.200000	-0.041135	-24.310776	-5.672763	-3.583370	-8.778496	-6.276148	0.000000	-10.000000	0.408333	-22.850000	256.333344	1023.000000	1023.000000	2046.000000
12.220000	-0.041809	-24.709093	-5.892244	-3.661618	-8.763855	-6.391377	0.000000	-10.000000	0.391667	-22.566668	248.666672	1023.000000	1023.000000	2046.000000
12.240000	-0.042321	-25.011618	-5.937601	-3.648715	-8.946771	-6.478532	0.000000	-10.000000	0.391667	-22.450001	241.333328	1023.000000	1023.000000	2046.000000
12.260000	-0.042632	-25.195641	-6.250899	-3.525348	-8.967007	-6.452386	0.000000	-10.000000	0.383333	-22.383333	233.666672	1023.000000	1023.000000	2046.000000
12.280000	-0.043812	-25.892937	-6.589680	-3.494818	-9.174923	-6.633514	0.000000	-10.000000	0.366667	-22.183334	226.333328	1023.000000	1023.000000	2046.000000
12.300000	-0.045829	-27.085007	-6.935529	-3.760984	-9.435658	-6.952835	0.000000	-10.000000	0.350000	-21.950001	218.833328	1023.000000	1023.000000	2046.000000
12.320000	-0.048201	-28.486626	-7.205459	-4.272995	-9.703898	-7.304273	0.000000	-10.000000	0.333333	-21.450001	211.500000	1023.000000	1023.000000	2046.000000
12.340000	-0.051067	-30.180737	-7.542539	-4.866755	-10.032105	-7.739337	0.000000	-10.000000	0.325000	-20.966667	204.333328	1023.000000	1023.000000	2046.000000
12.360000	-0.053736	-31.757803	-7.870496	-5.177276	-10.398423	-8.311608	0.000000	-10.000000	0.308333	-20.316668	197.333328	1023.000000	1023.000000	2046.000000
12.380000	-0.055990	-33.090019	-8.164684	-5.393235	-10.838897	-8.693202	0.000000	-10.000000	0.291667	-19.550001	190.666672	1023.000000	1023.000000	2046.000000
12.400000	-0.057584	-34.032291	-8.501817	-5.432317	-11.097327	-9.000832	0.000000	-10.000000	0.258333	-18.866667	184.000000	1023.000000	1023.000000	2046.000000
12.420000	-0.058766	-34.730999	-8.783665	-5.275971	-11.297530	-9.373832	0.000000	-10.000000	0.241667	-18.300001	177.666672	1023.000000	1023.000000	2046.000000
12.440000	-0.059771	-35.324585	-9.031070	-5.240648	-11.509728	-9.543138	0.000000	-10.000000	0.241667	-18.166668	171.500000	1023.000000	1023.000000	2046.000000
12.460000	-0.060493	-35.751457	-9.336224	-5.155303	-11.551853	-9.708077	0.000000	-10.000000	0.241667	-18.100000	165.500000	1023.000000	1023.000000	2046.000000
12.480000	-0.061142	-36.134949	-9.509168	-5.064413	-11.710221	-9.851145	0.000000	-10.000000	0.241667	-18.083334	159.500000	1023.000000	1023.000000	2046.000000
12.500000	-0.061738	-36.487049	-9.706400	-5.052198	-11.811168	-9.917285	0.000000	-10.000000	0.241667	-17.833334	153.500000	1023.000000	1023.000000	2046.000000
12.520000	-0.062187	-36.752529	-9.856772	-5.002212	-11.900115	-9.993431	0.000000	-10.000000	0.241667	-17.683334	147.500000	1023.000000	1023.000000	2046.000000
12.540000	-0.062691	-37.050438	-10.022289	-5.060334	-11.987194	-9.980619	0.000000	-10.000000	0.241667	-17.550001	141.500000	1023.000000	1023.000000	2046.000000
12.560000	-0.063023	-37.246525	-10.210668	-5.030068	-12.014836	-9.990953	0.000000	-10.000000	0.225000	-17.316668	135.500000	1023.000000	1023.000000	2046.000000
12.580000	-0.063164	-37.330078	-10.296796	-5.004703	-12.022781	-10.005796	0.000000	-10.000000	0.225000	-16.950001	129.833328	1023.000000	1023.000000	2046.000000
12.600000	-0.063011	-37.239223	-10.260859	-5.008400	-12.038904	-9.931062	0.000000	-10.000000	0.208333	-16.666666	124.166664	1023.000000	1023.000000	2046.000000
12.620000	-0.063130	-37.309692	-10.299666	-5.031216	-12.037123	-9.941687	0.000000	-10.000000	0.208333	-16.650000	118.833336	1023.000000	1023.000000	2046.000000
12.640000	-0.063347	-37.438156	-10.344859	-5.085506	-12.110302	-9.897487	0.000000	-10.000000	0.200000	-16.616667	113.166664	1023.000000	1023.000000	2046.000000
12.660000	-0.063785	-37.696873	-10.393741	-5.132298	-12.250000	-9.920836	0.000000	-10.000000	0.200000	-16.500000	107.666664	1023.000000	1023.000000	2046.000000
12.680000	-0.064569	-38.159996	-10.535801	-5.299875	-12.386463	-9.937856	0.000000	-10.000000	0.191667	-16.300001	102.000000	1023.000000	1023.000000	2046.000000
12.700000	-0.065755	-38.860916	-10.722466	-5.593859	-12.552787	-9.991806	0.000000	-10.000000	0.200000	-16.266668	96.666664	1023.000000	1023.000000	2046.000000
12.720000	-0.067081	-39.645073	-10.759722	-5.892836	-12.813504	-10.179010	0.000000	-10.000000	0.200000	-16.233334	91.166664	1023.000000	1023.000000	2046.000000
12.740000	-0.068278	-40.352150	-10.920280	-6.156236	-12.884601	-10.391034	0.000000	-10.000000	0.208333	-16.150002	85.833336	1023.000000	1023.000000	2046.000000
12.760000	-0.069499	-41.074192	-11.054504	-6.409569	-13.088071	-10.522046	0.000000	-10.000000	0.200000	-15.750000	80.333336	1023.000000	1023.000000	2046.000000
12.780000	-0.070562	-41.702141	-11.199058	-6.643109	-13.221445	-10.638530	0.000000	-10.000000	0.183333	-15.300000	75.166664	1023.000000	1023.000000	2046.000000
12.800000	-0.071477	-42.243095	-11.400578	-6.757233	-13.315068	-10.770219	0.000000	-10.000000	0.166667	-14.766667	70.000000	1023.000000	1023.000000	2046.000000
12.820000	-0.072199	-42.669495	-11.551603	-6.902479	-13.391498	-10.823915	0.000000	-10.000000	0.150000	-14.400001	65.000000	1023.000000	1023.000000	2046.000000
12.840000	-0.072439	-42.811203	-11.624983	-6.903002	-13.377668	-10.905550	0.000000	-10.000000	0.150000	-14.033334	60.166668	1023.000000	1023.000000	2046.000000
12.860000	-0.072600	-42.906822	-11.616270	-6.948583	-13.464300	-10.877668	0.000000	-10.000000	0.150000	-13.816667	55.500000	1023.000000	1023.000000	2046.000000
12.880000	-0.072387	-42.780491	-11.537652	-6.914038	-13.474150	-10.854650	0.000000	-10.000000	0.150000	-13.450000	50.833332	1023.000000	1023.000000	2046.000000
12.900000	-0.071847	-42.461700	-11.467950	-6.867335	-13.411411	-10.715006	0.000000	-10.000000	0.133333	-13.066667	46.333332	1023.000000	1023.000000	2046.000000
12.920000	-0.071428	-42.214203	-11.367306	-6.793317	-13.393863	-10.659716	0.000000	-10.000000	0.108333	-12.333334	42.000000	1023.000000	1023.000000	2046.000000
12.940000	-0.071224	-42.093468	-11.243855	-6.872496	-13.433252	-10.543863	0.000000	-10.000000	0.083333	-11.716667	38.000000	1023.000000	1023.000000	2046.000000
12.960000	-0.071565	-42.294750	-11.191526	-6.929116	-13.553388	-10.620719	0.000000	-10.000000	0.083333	-11.050000	34.000000	1023.000000	1023.000000	2046.000000
12.980000	-0.071708	-42.379333	-11.144166	-7.094263	-13.642638	-10.498267	0.000000	-10.000000	0.083333	-10.616667	30.333334	1023.000000	1023.000000	2046.000000
13.000000	-0.071728	-42.391495	-11.147894	-7.068683	-13.687250	-10.487667	0.000000	-10.000000	0.083333	-10.383333	26.666666	1023.000000	1023.000000	2046.000000
13.020000	-0.071262	-42.116070	-11.178223	-6.694707	-13.705867	-10.537274	0.000000	-10.000000	0.066667	-10.250000	23.333334	1023.000000	1023.000000	2046.000000
13.040000	-0.071783	-42.423565	-11.543510	-6.540821	-13.687205	-10.652030	0.000000	-10.000000	0.058333	-10.133333	19.833334	1023.000000	1023.000000	2046.000000
13.060000	-0.072933	-43.103283	-11.769033	-6.747529	-13.810824	-10.775897	0.000000	-10.000000	0.050000	-9.850000	16.500000	1023.000000	1023.000000	2046.000000
13.080000	-0.074644	-44.114635	-11.963824	-7.157147	-13.984813	-11.008853	0.000000	-10.000000	0.041667	-9.300000	13.166667	1023.000000	1023.000000	2046.000000
13.100000	-0.076388	-45.145107	-12.177834	-7.631776	-14.075739	-11.259758	0.000000	-10.000000	0.041667	-8.583334	10.000000	1023.000000	1023.000000	2046.000000
13.120000	-0.078300	-46.275158	-12.339138	-7.843349	-14.403623	-11.689048	0.000000	-10.000000	0.033333	-7.883334	7.166667	1023.000000	1023.000000	2046.000000
13.140000	-0.079940	-47.244732	-12.588400	-7.944433	-14.684201	-12.027699	0.000000	-10.000000	0.033333	-7.000000	4.500000	1023.000000	1023.000000	2046.000000
13.160000	-0.080968	-47.852253	-12.856392	-7.930084	-14.857236	-12.208541	0.000000	-10.000000	0.025000	-6.250000	2.333333	1023.000000	1023.000000	2046.000000
13.180000	-0.081629	-48.242760	-12.955194	-7.797921	-15.110050	-12.379596	0.000000	-10.000000	0.033333	-5.650000	0.666667	1023.000000	1023.000000	2046.000000
13.200000	-0.081897	-48.401035	-13.172261	-7.630820	-15.092517	-12.505439	0.000000	-10.000000	0.033333	-5.733334	-0.833333	1023.000000	1023.000000	2046.000000
13.220000	-0.082228	-48.596489	-13.337042	-7.553293	-15.137400	-12.568755	0.000000	-10.000000	0.033333	-6.100000	-2.500000	1023.000000	1023.000000	2046.000000
13.240000	-0.082393	-48.694443	-13.461489	-7.402902	-15.180074	-12.649979	0.000000	-10.000000	0.033333	-6.433333	-4.500000	1023.000000	1023.000000	2046.000000
13.260000	-0.082492	-48.752541	-13.591923	-7.315486	-15.198060	-12.647071	0.000000	-10.000000	0.033333	-6.550000	-6.833333	1023.000000	1023.000000	2046.000000
13.280000	-0.082476	-48.743366	-13.671389	-7.223277	-15.210227	-12.638474	0.000000	-10.000000	0.033333	-6.433333	-9.166667	1023.000000	1023.000000	2046.000000
13.300000	-0.082445	-48.725224	-13.732334	-7.133414	-15.207823	-12.651654	0.000000	-10.000000	0.025000	-6.233334	-11.500000	1023.000000	1023.000000	2046.000000
13.320000	-0.082312	-48.646305	-13.754631	-7.076688	-15.215738	-12.599247	0.000000	-10.000000	0.025000	-5.900000	-13.500000	1023.000000	1023.000000	2046.000000
13.340000	-0.082056	-48.495342	-13.761989	-6.976655	-15.199368	-12.557331	0.000000	-10.000000	0.025000	-5.516667	-15.500000	1023.000000	1023.000000	2046.000000
13.360000	-0.081535	-48.187431	-13.744945	-6.921486	-15.086046	-12.434956	0.000000	-10.000000	0.016667	-5.133333	-17.333334	1023.000000	1023.000000	2046.000000
13.380000	-0.080964	-47.849991	-13.632612	-6.873366	-15.026960	-12.317050	0.000000	-10.000000	0.008333	-5.066667	-19.000000	1023.000000	1023.000000	2046.000000
13.400000	-0.080709	-47.699097	-13.687301	-6.909516	-14.893164	-12.209116	0.000000	-10.000000	0.008333	-5.350000	-20.666666	1023.000000	1023.000000	2046.000000
13.420000	-0.080510	-47.581211	-13.627203	-6.967632	-14.884801	-12.101577	0.000000	-10.000000	0.008333	-5.633334	-22.500000	1023.000000	1023.000000	2046.000000
13.440000	-0.080687	-47.685799	-13.707094	-7.094563	-14.867843	-12.016298	0.000000	-10.000000	0.016667	-5.733334	-24.500000	1023.000000	1023.000000	2046.000000
13.460000	-0.081330	-48.066303	-13.738072	-7.291101	-14.897225	-12.139904	0.000000	-10.000000	0.016667	-5.700000	-26.500000	1023.000000	1023.000000	2046.000000
13.480000	-0.082065	-48.500694	-13.689492	-7.547269	-14.993537	-12.270398	0.000000	-10.000000	0.016667	-5.816667	-28.500000	1023.000000	1023.000000	2046.000000
13.500000	-0.082912	-49.001167	-13.664250	-7.771825	-15.082975	-12.482115	0.000000	-10.000000	0.008333	-5.783333	-30.500000	1023.000000	1023.000000	2046.000000
13.520000	-0.083816	-49.535545	-13.727262	-8.067135	-15.178683	-12.562467	0.000000	-10.000000	0.000000	-5.450000	-32.333332	1023.000000	1023.000000	2046.000000
13.540000	-0.084674	-50.042061	-13.710310	-8.294295	-15.377460	-12.659997	0.000000	-10.000000	0.000000	-4.800000	-34.000000	1023.000000	1023.000000	2046.000000
13.560000	-0.085154	-50.325874	-13.685458	-8.385978	-15.499454	-12.754984	0.000000	-10.000000	0.000000	-4.200000	-35.500000	1023.000000	1023.000000	2046.000000
13.580000	-0.085473	-50.514400	-13.711788	-8.401884	-15.537980	-12.862749	0.000000	-10.000000	0.000000	-3.833333	-37.000000	1023.000000	1023.000000	2046.000000
13.600000	-0.085287	-50.404884	-13.727055	-8.393929	-15.450697	-12.833205	0.000000	-10.000000	0.000000	-3.733333	-38.333332	1023.000000	1023.000000	2046.000000
13.620000	-0.084971	-50.217876	-13.651657	-8.395279	-15.452119	-12.718821	0.000000	-10.000000	0.000000	-3.733333	-39.500000	1023.000000	1023.000000	2046.000000
13.640000	-0.084288	-49.814041	-13.569641	-8.282485	-15.310932	-12.650984	0.000000	-10.000000	0.000000	-3.616667	-40.666668	1023.000000	1023.000000	2046.000000
13.660000	-0.083387	-49.281452	-13.432825	-8.184435	-15.164837	-12.499354	0.000000	-10.000000	0.000000	-3.300000	-41.833332	1023.000000	1023.000000	2046.000000
13.680000	-0.082535	-48.778297	-13.252748	-8.185781	-15.083384	-12.256385	0.000000	-10.000000	0.000000	-2.666667	-43.000000	1023.000000	1023.000000	2046.000000
13.700000	-0.081876	-48.388649	-13.099206	-8.160396	-14.984076	-12.144970	0.000000	-10.000000	0.000000	-1.916667	-43.666668	1023.000000	1023.000000	2046.000000
13.720000	-0.081497	-48.164692	-13.018011	-8.200697	-14.900924	-12.045060	0.000000	-10.000000	0.000000	-1.350000	-44.000000	1023.000000	1023.000000	2046.000000
13.740000	-0.081364	-48.086056	-12.936995	-8.297688	-14.878934	-11.972440	0.000000	-10.000000	0.000000	-1.200000	-44.000000	1023.000000	1023.000000	2046.000000
13.760000	-0.080741	-47.717777	-12.815082	-8.069389	-14.828536	-12.004769	0.000000	-10.000000	0.000000	-1.383333	-44.000000	1023.000000	1023.000000	2046.000000
13.780000	-0.080458	-47.550823	-12.749881	-7.776358	-14.962377	-12.062206	0.000000	-10.000000	0.000000	-1.650000	-44.000000	1023.000000	1023.000000	2046.000000
13.800000	-0.081068	-47.910950	-12.998661	-7.663941	-15.073948	-12.174400	0.000000	-10.000000	0.000000	-1.916667	-44.166668	1023.000000	1023.000000	2046.000000
13.820000	-0.082019	-48.473278	-13.162833	-7.846622	-15.209753	-12.254070	0.000000	-10.000000	-0.008333	-1.950000	-44.500000	1023.000000	1023.000000	2046.000000
13.840000	-0.083074	-49.096577	-13.304141	-8.106380	-15.257569	-12.428486	0.000000	-10.000000	-0.008333	-1.300000	-44.833332	1023.000000	1023.000000	2046.000000
13.860000	-0.084375	-49.865551	-13.402379	-8.479725	-15.380107	-12.603340	0.000000	-10.000000	-0.008333	-0.583333	-45.000000	1023.000000	1023.000000	2046.000000
13.880000	-0.085651	-50.619850	-13.639312	-8.705791	-15.456889	-12.817856	0.000000	-10.000000	0.000000	0.000000	-45.000000	1023.000000	1023.000000	2046.000000
13.900000	-0.086759	-51.274574	-13.924689	-8.772021	-15.544716	-13.033149	0.000000	-10.000000	-0.008333	0.300000	-45.000000	1023.000000	1023.000000	2046.000000
13.920000	-0.087546	-51.739464	-14.012419	-8.699141	-15.796458	-13.231445	0.000000	-10.000000	-0.016667	0.950000	-45.000000	1023.000000	1023.000000	2046.000000
13.940000	-0.087785	-51.881054	-14.183032	-8.552118	-15.783440	-13.362466	0.000000	-10.000000	-0.016667	1.550000	-45.000000	1023.000000	1023.000000	2046.000000
13.960000	-0.087859	-51.924847	-14.197310	-8.401148	-15.888919	-13.437468	0.000000	-10.000000	-0.008333	1.250000	-45.000000	1023.000000	1023.000000	2046.000000
13.980000	-0.087896	-51.946587	-14.255143	-8.279067	-15.945805	-13.466572	0.000000	-10.000000	0.000000	0.600000	-45.000000	1023.000000	1023.000000	2046.000000
14.000000	-0.087913	-51.956680	-14.362496	-8.100245	-15.927988	-13.565950	0.000000	-10.000000	0.000000	0.000000	-45.000000	1023.000000	1023.000000	2046.000000
14.020000	-0.087768	-51.870815	-14.450362	-7.978731	-15.922609	-13.519113	0.000000	-10.000000	-0.008333	0.000000	-45.000000	1023.000000	1023.000000	2046.000000
14.040000	-0.087675	-51.815796	-14.482558	-7.956423	-15.955695	-13.421118	0.000000	-10.000000	-0.016667	0.000000	-45.000000	1023.000000	1023.000000	2046.000000
14.060000	-0.087443	-51.678715	-14.529279	-7.813836	-15.946848	-13.388754	0.000000	-10.000000	-0.016667	0.000000	-45.000000	1023.000000	1023.000000	2046.000000
14.080000	-0.087072	-51.459389	-14.549193	-7.691245	-15.871337	-13.347614	0.000000	-10.000000	-0.016667	0.000000	-45.000000	1023.000000	1023.000000	2046.000000
14.100000	-0.086611	-51.186974	-14.531375	-7.596259	-15.778727	-13.280613	0.000000	-10.000000	-0.025000	0.600000	-45.000000	1023.000000	1023.000000	2046.000000
14.120000	-0.085882	-50.756001	-14.471410	-7.583102	-15.607128	-13.094360	0.000000	-10.000000	-0.033333	1.516667	-45.000000	1023.000000	1023.000000	2046.000000
14.140000	-0.085112	-50.301128	-14.295964	-7.547678	-15.503098	-12.954387	0.000000	-10.000000	-0.041667	2.600000	-45.000000	1023.000000	1023.000000	2046.000000
14.160000	-0.084345	-49.847893	-14.226205	-7.476446	-15.311503	-12.833740	0.000000	-10.000000	-0.041667	3.216667	-45.000000	1023.000000	1023.000000	2046.000000
14.180000	-0.083750	-49.496429	-14.085263	-7.461121	-15.233369	-12.716678	0.000000	-10.000000	-0.050000	3.900000	-45.000000	1023.000000	1023.000000	2046.000000
14.200000	-0.083532	-49.367485	-13.943750	-7.601522	-15.269423	-12.552791	0.000000	-10.000000	-0.050000	4.733334	-45.000000	1023.000000	1023.000000	2046.000000
14.220000	-0.083509	-49.353870	-13.831909	-7.797174	-15.265975	-12.458814	0.000000	-10.000000	-0.050000	5.683333	-45.000000	1023.000000	1023.000000	2046.000000
14.240000	-0.083580	-49.395908	-13.818712	-8.083387	-15.102303	-12.391504	0.000000	-10.000000	-0.066667	6.450000	-45.000000	1023.000000	1023.000000	2046.000000
14.260000	-0.083766	-49.505630	-13.723701	-8.333932	-15.079259	-12.368740	0.000000	-10.000000	-0.083333	7.283333	-45.000000	1023.000000	1023.000000	2046.000000
14.280000	-0.083970	-49.626072	-13.708160	-8.463590	-14.977114	-12.477208	0.000000	-10.000000	-0.083333	8.400000	-45.000000	1023.000000	1023.000000	2046.000000
14.300000	-0.083936	-49.605927	-13.690272	-8.691332	-14.875061	-12.349261	0.000000	-10.000000	-0.083333	9.633333	-45.000000	1023.000000	1023.000000	2046.000000
14.320000	-0.083874	-49.569794	-13.683460	-8.777966	-14.727404	-12.380965	0.000000	-10.000000	-0.083333	10.866667	-33.833332	1023.000000	1023.000000	2046.000000
14.340000	-0.083510	-49.354691	-13.589577	-8.787151	-14.627383	-12.350581	0.000000	-10.000000	-0.116667	12.233334	-8.166667	1023.000000	1023.000000	2046.000000
14.360000	-0.082752	-48.906319	-13.439420	-8.743597	-14.470314	-12.252988	0.000000	-10.000000	-0.133333	13.283333	17.500000	1023.000000	1023.000000	2046.000000
14.380000	-0.081727	-48.300739	-13.208740	-8.736066	-14.324079	-12.031854	0.000000	-10.000000	-0.183333	14.616667	35.000000	1023.000000	1023.000000	2046.000000
14.400000	-0.080433	-47.535969	-12.898932	-8.638855	-14.157252	-11.840930	0.000000	-10.000000	-0.216667	15.283333	38.000000	1023.000000	1023.000000	2046.000000
14.420000	-0.078821	-46.583019	-12.559175	-8.564865	-13.941514	-11.517465	0.000000	-10.000000	-0.250000	15.950000	41.000000	1023.000000	1023.000000	2046.000000
14.440000	-0.077042	-45.531857	-12.259578	-8.439210	-13.617488	-11.215582	0.000000	-10.000000	-0.250000	16.316668	42.833332	1023.000000	1023.000000	2046.000000
14.460000	-0.075524	-44.634716	-11.969668	-8.388986	-13.360406	-10.915657	0.000000	-10.000000	-0.241667	16.933334	46.333332	1023.000000	1023.000000	2046.000000
14.480000	-0.074273	-43.895348	-11.783676	-8.340714	-13.076883	-10.694074	0.000000	-10.000000	-0.233333	17.700001	51.833332	1023.000000	1023.000000	2046.000000
14.500000	-0.073043	-43.168591	-11.628833	-8.291524	-12.796529	-10.451706	0.000000	-10.000000	-0.233333	18.200001	57.500000	1023.000000	1023.000000	2046.000000
14.520000	-0.071707	-42.378746	-11.550881	-7.954573	-12.463881	-10.409411	0.000000	-10.000000	-0.233333	18.416668	63.500000	1023.000000	1023.000000	2046.000000
14.540000	-0.070513	-41.672955	-11.428403	-7.739045	-12.350626	-10.154879	0.000000	-10.000000	-0.241667	18.616667	69.666664	1023.000000	1023.000000	2046.000000
14.560000	-0.069932	-41.329948	-11.604588	-7.579079	-12.210628	-9.935655	0.000000	-10.000000	-0.258333	18.766666	76.000000	1023.000000	1023.000000	2046.000000
14.580000	-0.070041	-41.394218	-11.634964	-7.561112	-12.185102	-10.013041	0.000000	-10.000000	-0.283333	19.233334	82.333336	1023.000000	1023.000000	2046.000000
14.600000	-0.070427	-41.622177	-11.617527	-7.734068	-12.172446	-10.098136	0.000000	-10.000000	-0.308333	19.783333	88.666664	1023.000000	1023.000000	2046.000000
14.620000	-0.071011	-41.967281	-11.526577	-8.111657	-12.211540	-10.117507	0.000000	-10.000000	-0.316667	20.333334	95.000000	1023.000000	1023.000000	2046.000000
14.640000	-0.071651	-42.345741	-11.613922	-8.313834	-12.176824	-10.241160	0.000000	-10.000000	-0.325000	20.700001	101.666664	1023.000000	1023.000000	2046.000000
14.660000	-0.072070	-42.593483	-11.697865	-8.340552	-12.221302	-10.333762	0.000000	-10.000000	-0.325000	20.633333	108.500000	1023.000000	1023.000000	2046.000000
14.680000	-0.071746	-42.401665	-11.754949	-8.248654	-12.093143	-10.304917	0.000000	-10.000000	-0.333333	20.750000	115.500000	1023.000000	1023.000000	2046.000000
14.700000	-0.071073	-42.004250	-11.802435	-8.031054	-11.898178	-10.272580	0.000000	-10.000000	-0.333333	20.816668	122.500000	1023.000000	1023.000000	2046.000000
14.720000	-0.070266	-41.527039	-11.771016	-7.748566	-11.750342	-10.257113	0.000000	-10.000000	-0.333333	20.933332	129.500000	1023.000000	1023.000000	2046.000000
14.740000	-0.069269	-40.937817	-11.789749	-7.585070	-11.484995	-10.078002	0.000000	-10.000000	-0.325000	20.866667	136.500000	1023.000000	1023.000000	2046.000000
14.760000	-0.068359	-40.400127	-11.763799	-7.355031	-11.312402	-9.968897	0.000000	-10.000000	-0.325000	20.683334	143.500000	1023.000000	1023.000000	2046.000000
14.780000	-0.067546	-39.919800	-11.708708	-7.208101	-11.215837	-9.787155	0.000000	-10.000000	-0.325000	20.866667	150.500000	1023.000000	1023.000000	2046.000000
14.800000	-0.066494	-39.298100	-11.624044	-6.988513	-11.051056	-9.634484	0.000000	-10.000000	-0.333333	21.000000	157.333328	1023.000000	1023.000000	2046.000000
14.820000	-0.065377	-38.637665	-11.435922	-6.829458	-10.964171	-9.408114	0.000000	-10.000000	-0.341667	21.216667	164.333328	1023.000000	1023.000000	2046.000000
14.840000	-0.064133	-37.902401	-11.314195	-6.694792	-10.764982	-9.128431	0.000000	-10.000000	-0.358333	21.416668	171.333328	1023.000000	1023.000000	2046.000000
14.860000	-0.062719	-37.066986	-11.233226	-6.451137	-10.488212	-8.894410	0.000000	-10.000000	-0.366667	21.816668	178.500000	1023.000000	1023.000000	2046.000000
14.880000	-0.060852	-35.963623	-11.012905	-6.273902	-10.143056	-8.533758	0.000000	-10.000000	-0.366667	22.250000	185.666672	1023.000000	1023.000000	2046.000000
14.900000	-0.059030	-34.887009	-10.791573	-6.086566	-9.787274	-8.221593	0.000000	-10.000000	-0.366667	22.533333	193.000000	1023.000000	1023.000000	2046.000000
14.920000	-0.057226	-33.820778	-10.550833	-5.953146	-9.458545	-7.858255	0.000000	-10.000000	-0.366667	22.583334	200.500000	1023.000000	1023.000000	2046.000000
14.940000	-0.055538	-32.823006	-10.413307	-5.808175	-9.015814	-7.585709	0.000000	-10.000000	-0.366667	22.616667	208.000000	1023.000000	1023.000000	2046.000000
14.960000	-0.054155	-32.005676	-10.208368	-5.789491	-8.680703	-7.327112	0.000000	-10.000000	-0.358333	22.616667	215.500000	1023.000000	1023.000000	2046.000000
14.980000	-0.053051	-31.352951	-9.916423	-5.942732	-8.415073	-7.078723	0.000000	-10.000000	-0.350000	22.583334	223.166672	1023.000000	1023.000000	2046.000000
15.000000	-0.052413	-30.976116	-9.587602	-6.056139	-8.298989	-7.033386	0.000000	-10.000000	-0.366667	22.583334	230.666672	1023.000000	1023.000000	2046.000000
15.020000	-0.051744	-30.580534	-9.291491	-6.268422	-8.133990	-6.886631	0.000000	-10.000000	-0.375000	22.683334	238.333328	1023.000000	1023.000000	2046.000000
15.040000	-0.051172	-30.242548	-9.050188	-6.453470	-7.961206	-6.777685	0.000000	-10.000000	-0.375000	22.833334	245.666672	1023.000000	1023.000000	2046.000000
15.060000	-0.050496	-29.843409	-8.813838	-6.586465	-7.777292	-6.665814	0.000000	-10.000000	-0.391667	23.066668	253.333328	1023.000000	1023.000000	2046.000000
15.080000	-0.049487	-29.247076	-8.587553	-6.604692	-7.534166	-6.520665	0.000000	-10.000000	-0.416667	23.200001	261.000000	1023.000000	1023.000000	2046.000000
15.100000	-0.048175	-28.471300	-8.371027	-6.580770	-7.272117	-6.247386	0.000000	-10.000000	-0.433333	23.450001	268.833344	1023.000000	1023.000000	2046.000000
15.120000	-0.046467	-27.462214	-8.077214	-6.440274	-6.985482	-5.959244	0.000000	-10.000000	-0.416667	23.583334	276.500000	1023.000000	1023.000000	2046.000000
15.140000	-0.044698	-26.416416	-7.780183	-6.263082	-6.695877	-5.677275	0.000000	-10.000000	-0.391667	23.750000	284.166656	1023.000000	1023.000000	2046.000000
15.160000	-0.042483	-25.107573	-7.435989	-6.030975	-6.341438	-5.299169	0.000000	-10.000000	-0.391667	23.833334	292.000000	1023.000000	1023.000000	2046.000000
15.180000	-0.040025	-23.654533	-7.029429	-5.818892	-5.977448	-4.828765	0.000000	-10.000000	-0.408333	24.000000	300.000000	1023.000000	1023.000000	2046.000000
15.200000	-0.037706	-22.284054	-6.625870	-5.591302	-5.618965	-4.447917	0.000000	-10.000000	-0.425000	24.316668	308.000000	1023.000000	1023.000000	2046.000000
15.220000	-0.035697	-21.097073	-6.324111	-5.483932	-5.220005	-4.069025	0.000000	-10.000000	-0.433333	24.833334	316.166656	1023.000000	1023.000000	2046.000000
15.240000	-0.034163	-20.190165	-6.004099	-5.377761	-4.984170	-3.824134	0.000000	-10.000000	-0.425000	24.900002	324.500000	1023.000000	1023.000000	2046.000000
15.260000	-0.032511	-19.213833	-5.724173	-5.328240	-4.695488	-3.465932	0.000000	-10.000000	-0.425000	24.900002	332.833344	1023.000000	1023.000000	2046.000000
15.280000	-0.030738	-18.166353	-5.476954	-4.960526	-4.411880	-3.316992	0.000000	-10.000000	-0.416667	24.383333	341.166656	1023.000000	1023.000000	2046.000000
15.300000	-0.029021	-17.151697	-5.224541	-4.566385	-4.312808	-3.047964	0.000000	-10.000000	-0.408333	24.216667	349.500000	1023.000000	1023.000000	2046.000000
15.320000	-0.027670	-16.353201	-5.242944	-4.212083	-4.170623	-2.727551	0.000000	-10.000000	-0.400000	23.833334	357.833344	1023.000000	1023.000000	2046.000000
15.340000	-0.027103	-16.017673	-5.230481	-4.155622	-4.088981	-2.542591	0.000000	-10.000000	-0.400000	23.866667	365.833344	1023.000000	1023.000000	2046.000000
15.360000	-0.026695	-15.776978	-5.140083	-4.373726	-3.904725	-2.358444	0.000000	-10.000000	-0.400000	23.866667	373.500000	1023.000000	1023.000000	2046.000000
15.380000	-0.026820	-15.850912	-5.012252	-4.696410	-3.828771	-2.313479	0.000000	-10.000000	-0.391667	23.916668	381.166656	1023.000000	1023.000000	2046.000000
15.400000	-0.027604	-16.314167	-5.102881	-4.844449	-3.829102	-2.537734	0.000000	-10.000000	-0.375000	23.616667	389.000000	1023.000000	1023.000000	2046.000000
15.420000	-0.028479	-16.830935	-5.275395	-4.853086	-3.926885	-2.775568	0.000000	-10.000000	-0.358333	23.266666	397.000000	1023.000000	1023.000000	2046.000000
15.440000	-0.028278	-16.712181	-5.316036	-4.699818	-3.839906	-2.856422	0.000000	-10.000000	-0.341667	22.933334	405.000000	1023.000000	1023.000000	2046.000000
15.460000	-0.027246	-16.102667	-5.196430	-4.483685	-3.669740	-2.752812	0.000000	-10.000000	-0.341667	22.583334	413.000000	1023.000000	1023.000000	2046.000000
15.480000	-0.026016	-15.375655	-5.076348	-4.167494	-3.476378	-2.655436	0.000000	-10.000000	-0.333333	22.250000	420.666656	1023.000000	1023.000000	2046.000000
15.500000	-0.024541	-14.504004	-4.914382	-3.823982	-3.270860	-2.494780	0.000000	-10.000000	-0.350000	21.766666	428.166656	1023.000000	1023.000000	2046.000000
15.520000	-0.022931	-13.552501	-4.778214	-3.529217	-3.013588	-2.231482	0.000000	-10.000000	-0.366667	21.850000	435.333344	1023.000000	1023.000000	2046.000000
15.540000	-0.021338	-12.610519	-4.695928	-3.307589	-2.704954	-1.902049	0.000000	-10.000000	-0.375000	21.900002	442.666656	1023.000000	1023.000000	2046.000000
15.560000	-0.019736	-11.663878	-4.537864	-3.083928	-2.470348	-1.571738	0.000000	-10.000000	-0.350000	22.266668	450.000000	1023.000000	1023.000000	2046.000000
15.580000	-0.018133	-10.716620	-4.374877	-2.839807	-2.194150	-1.307786	0.000000	-10.000000	-0.333333	22.333334	457.500000	1023.000000	1023.000000	2046.000000
15.600000	-0.016481	-9.740258	-4.090572	-2.605588	-2.026418	-1.017680	0.000000	-10.000000	-0.333333	22.516666	464.833344	1023.000000	1023.000000	2046.000000
15.620000	-0.014556	-8.602888	-3.857147	-2.226255	-1.770382	-0.749105	0.000000	-10.000000	-0.366667	22.450001	472.333344	1023.000000	1023.000000	2046.000000
15.640000	-0.012310	-7.274993	-3.503491	-1.906944	-1.473804	-0.390754	0.000000	-10.000000	-0.383333	22.500000	479.666656	1023.000000	1023.000000	2046.000000
15.660000	-0.009783	-5.781631	-3.084838	-1.590653	-1.152486	0.046346	0.000000	-10.000000	-0.383333	22.400000	487.333344	1023.000000	1023.000000	2046.000000
15.680000	-0.007552	-4.463123	-2.875103	-1.350936	-0.677203	0.440118	0.000000	-10.000000	-0.350000	22.300001	494.833344	1023.000000	1023.000000	2046.000000
15.700000	-0.005351	-3.162254	-2.549849	-1.129168	-0.256052	0.772815	0.000000	-10.000000	-0.316667	22.133333	502.500000	1023.000000	1023.000000	2046.000000
15.720000	-0.003400	-2.009547	-2.158676	-1.060876	0.076726	1.133279	0.000000	-10.000000	-0.308333	21.733334	509.833344	1023.000000	1023.000000	2046.000000
15.740000	-0.001789	-1.057299	-1.835508	-1.173921	0.489687	1.462443	0.000000	-10.000000	-0.316667	21.350000	517.166687	1023.000000	1023.000000	2046.000000
15.760000	-0.000800	-0.472566	-1.397193	-1.339495	0.699056	1.565066	0.000000	-10.000000	-0.316667	20.716667	524.333313	1023.000000	1023.000000	2046.000000
15.780000	-0.000014	-0.008228	-0.944952	-1.541159	0.826078	1.651805	0.000000	-10.000000	-0.308333	20.250000	531.500000	1023.000000	1023.000000	2046.000000
15.800000	0.000727	0.429880	-0.515443	-1.822938	0.975168	1.793093	0.000000	-10.000000	-0.300000	20.133333	538.166687	1023.000000	1023.000000	2046.000000
15.820000	0.001693	1.000731	-0.112754	-2.012360	1.177950	1.947894	0.000000	-10.000000	-0.300000	20.050001	544.833313	1023.000000	1023.000000	2046.000000
15.840000	0.002895	1.710767	0.145722	-2.066391	1.488642	2.142795	0.000000	-10.000000	-0.291667	20.033333	551.500000	1023.000000	1023.000000	2046.000000
15.860000	0.004453	2.631969	0.494195	-2.054294	1.727234	2.464834	0.000000	-10.000000	-0.275000	19.733334	558.333313	1023.000000	1023.000000	2046.000000
15.880000	0.006226	3.679524	0.892641	-1.908155	2.016360	2.678679	0.000000	-10.000000	-0.266667	19.533333	565.000000	1023.000000	1023.000000	2046.000000
15.900000	0.008239	4.869285	1.294418	-1.770644	2.349036	2.996474	0.000000	-10.000000	-0.258333	19.483334	571.500000	1023.000000	1023.000000	2046.000000
15.920000	0.010383	6.136378	1.753382	-1.552068	2.636731	3.298333	0.000000	-10.000000	-0.258333	19.350000	578.000000	1023.000000	1023.000000	2046.000000
15.940000	0.013061	7.719074	2.243581	-1.334331	3.018046	3.791778	0.000000	-10.000000	-0.266667	19.533333	584.500000	1023.000000	1023.000000	2046.000000
15.960000	0.015767	9.318137	2.717431	-1.064665	3.400632	4.264739	0.000000	-10.000000	-0.283333	19.683334	591.000000	1023.000000	1023.000000	2046.000000
15.980000	0.018126	10.712388	3.096933	-0.894753	3.807763	4.702446	0.000000	-10.000000	-0.300000	20.200001	597.666687	1023.000000	1023.000000	2046.000000
16.000000	0.020112	11.886069	3.410639	-0.731193	4.158420	5.048204	0.000000	-10.000000	-0.291667	20.083334	604.333313	1023.000000	1023.000000	2046.000000
16.020000	0.022118	13.071943	3.779365	-0.611503	4.506453	5.397629	0.000000	-10.000000	-0.275000	19.900000	611.000000	1023.000000	1023.000000	2046.000000
16.040001	0.024114	14.251388	4.085285	-0.377934	4.898495	5.645541	0.000000	-10.000000	-0.258333	19.383333	617.666687	1023.000000	1023.000000	2046.000000
16.059999	0.025794	15.244231	4.482710	0.005491	4.956965	5.799065	0.000000	-10.000000	-0.233333	18.883333	624.166687	1023.000000	1023.000000	2046.000000
16.080000	0.027667	16.351139	4.564703	0.432511	5.153405	6.200519	0.000000	-10.000000	-0.208333	18.250000	630.500000	1023.000000	1023.000000	2046.000000
16.100000	0.028432	16.803570	4.540294	0.676329	5.280471	6.306475	0.000000	-10.000000	-0.175000	17.433334	636.500000	1023.000000	1023.000000	2046.000000
16.120001	0.028694	16.958427	4.712880	0.466383	5.370141	6.409025	0.000000	-10.000000	-0.175000	16.950001	642.500000	1023.000000	1023.000000	2046.000000
16.139999	0.028423	16.798185	4.780212	0.019909	5.472104	6.525959	0.000000	-10.000000	-0.158333	16.433334	648.333313	1023.000000	1023.000000	2046.000000
16.160000	0.026901	15.898236	4.585576	-0.172045	5.368614	6.116092	0.000000	-10.000000	-0.158333	15.616667	654.000000	1023.000000	1023.000000	2046.000000
16.180000	0.025183	14.883339	4.353315	-0.270652	5.106278	5.694397	0.000000	-10.000000	-0.133333	14.683333	659.333313	1023.000000	1023.000000	2046.000000
16.200001	0.024702	14.598604	4.219841	-0.170341	5.067474	5.481630	0.000000	-10.000000	-0.125000	13.533334	664.333313	1023.000000	1023.000000	2046.000000
16.219999	0.025136	14.855122	4.191421	0.006459	5.198188	5.459054	0.000000	-10.000000	-0.108333	12.966667	669.166687	1023.000000	1023.000000	2046.000000
16.240000	0.026057	15.399721	4.195037	0.280697	5.406640	5.517346	0.000000	-10.000000	-0.100000	12.166667	673.666687	1023.000000	1023.000000	2046.000000
16.260000	0.026990	15.951210	4.229104	0.624062	5.573085	5.524960	0.000000	-10.000000	-0.100000	11.616667	678.000000	1023.000000	1023.000000	2046.000000
16.280001	0.027914	16.496925	4.288570	0.931380	5.702777	5.574198	0.000000	-10.000000	-0.100000	11.150001	682.000000	1023.000000	1023.000000	2046.000000
16.299999	0.028842	17.045721	4.407928	1.179138	5.763125	5.695529	0.000000	-10.000000	-0.083333	10.816667	685.666687	1023.000000	1023.000000	2046.000000
16.320000	0.029829	17.628717	4.525262	1.393278	5.862928	5.847250	0.000000	-10.000000	-0.066667	10.450000	689.333313	1023.000000	1023.000000	2046.000000
16.340000	0.030901	18.262249	4.666309	1.583986	6.040133	5.971820	0.000000	-10.000000	-0.050000	9.883333	692.833313	1023.000000	1023.000000	2046.000000
16.360001	0.032025	18.926826	4.844126	1.787120	6.150855	6.144727	0.000000	-10.000000	-0.050000	9.433333	696.333313	1023.000000	1023.000000	2046.000000
16.379999	0.033372	19.722881	4.957563	2.029227	6.378041	6.358049	0.000000	-10.000000	-0.033333	9.050000	699.500000	1023.000000	1023.000000	2046.000000
16.400000	0.034867	20.606428	5.202968	2.266860	6.511071	6.625529	0.000000	-10.000000	-0.025000	8.466667	702.500000	1023.000000	1023.000000	2046.000000
16.420000	0.036750	21.719437	5.434159	2.455775	6.790917	7.038587	0.000000	-10.000000	-0.008333	7.833333	705.500000	1023.000000	1023.000000	2046.000000
16.440001	0.038215	22.584913	5.566138	2.696597	7.067562	7.254617	0.000000	-10.000000	-0.008333	7.000000	708.166687	1023.000000	1023.000000	2046.000000
16.459999	0.039344	23.252083	5.705108	2.887344	7.255733	7.403899	0.000000	-10.000000	0.000000	6.266667	710.833313	1023.000000	1023.000000	2046.000000
16.480000	0.040230	23.776037	5.879768	2.942831	7.442207	7.511230	0.000000	-10.000000	0.000000	5.050000	713.000000	1023.000000	1023.000000	2046.000000
16.500000	0.040623	24.008162	6.053885	2.842757	7.596919	7.514600	0.000000	-10.000000	0.000000	3.816667	715.000000	1023.000000	1023.000000	2046.000000
16.520000	0.040534	23.955420	6.293316	2.524059	7.650221	7.487824	0.000000	-10.000000	0.000000	2.250000	716.333313	1023.000000	1023.000000	2046.000000
16.540001	0.040086	23.690689	6.504185	2.166667	7.623554	7.396284	0.000000	-10.000000	0.000000	1.333333	717.166687	1023.000000	1023.000000	2046.000000
16.559999	0.039651	23.433966	6.782961	1.798129	7.601213	7.251664	0.000000	-10.000000	0.000000	0.533333	717.666687	1023.000000	1023.000000	2046.000000
16.580000	0.039220	23.178898	6.897633	1.494826	7.670049	7.116391	0.000000	-10.000000	0.000000	0.266667	717.833313	1023.000000	1023.000000	2046.000000
16.600000	0.039107	23.112249	7.122456	1.272559	7.662593	7.054644	0.000000	-10.000000	0.000000	0.000000	718.000000	1023.000000	1023.000000	2046.000000
16.620001	0.039503	23.346113	7.271116	1.076173	7.803493	7.195332	0.000000	-10.000000	0.000000	0.000000	718.000000	1023.000000	1023.000000	2046.000000
16.639999	0.039837	23.543598	7.359550	1.052554	7.928637	7.202856	0.000000	-10.000000	0.000000	0.000000	718.000000	1023.000000	1023.000000	2046.000000
16.660000	0.040617	24.004925	7.525691	1.048538	8.081997	7.348699	0.000000	-10.000000	0.000000	0.000000	718.000000	1023.000000	1023.000000	2046.000000
16.680000	0.041514	24.534697	7.689765	1.156224	8.245324	7.443382	0.000000	-10.000000	0.000000	0.000000	718.000000	1023.000000	1023.000000	2046.000000
16.700001	0.042638	25.199099	7.900430	1.275833	8.361245	7.661590	0.000000	-10.000000	0.000000	0.000000	718.000000	1023.000000	1023.000000	2046.000000
16.719999	0.044141	26.087151	8.160773	1.551734	8.563232	7.811411	0.000000	-10.000000	0.000000	0.000000	718.000000	1023.000000	1023.000000	2046.000000
16.740000	0.045410	26.837029	8.393981	1.737256	8.708321	7.997470	0.000000	-10.000000	0.000000	0.266667	718.000000	1023.000000	1023.000000	2046.000000
16.760000	0.046228	27.320986	8.533661	1.861192	8.839227	8.086906	0.000000	-10.000000	0.000000	0.833333	718.000000	1023.000000	1023.000000	2046.000000
16.780001	0.046486	27.473104	8.739633	1.820582	8.773255	8.139633	0.000000	-10.000000	0.000000	1.016667	718.000000	1023.000000	1023.000000	2046.000000
16.799999	0.046910	27.723747	8.821298	1.801028	8.874801	8.226622	0.000000	-10.000000	0.000000	0.750000	718.000000	1023.000000	1023.000000	2046.000000
16.820000	0.047272	27.938030	8.912116	1.820350	8.875120	8.330444	0.000000	-10.000000	0.000000	0.183333	718.000000	1023.000000	1023.000000	2046.000000
16.840000	0.048191	28.481119	8.966025	2.418153	8.863729	8.233212	0.000000	-10.000000	0.008333	-0.266667	718.000000	1023.000000	1023.000000	2046.000000
16.860001	0.047973	28.351852	8.645643	2.684702	8.792890	8.228617	0.000000	-10.000000	0.008333	-0.900000	718.000000	1023.000000	1023.000000	2046.000000
16.879999	0.046858	27.693184	8.386238	2.466166	8.726198	8.114580	0.000000	-10.000000	0.008333	-1.683333	718.000000	1023.000000	1023.000000	2046.000000
16.900000	0.045083	26.644161	8.207448	1.981651	8.544885	7.910178	0.000000	-10.000000	0.008333	-2.300000	718.000000	1023.000000	1023.000000	2046.000000
16.920000	0.042619	25.188118	7.891862	1.515684	8.289494	7.491078	0.000000	-10.000000	0.016667	-2.650000	718.000000	1023.000000	1023.000000	2046.000000
16.940001	0.039846	23.548800	7.414991	1.193786	7.959910	6.980113	0.000000	-10.000000	0.025000	-2.900000	718.000000	1023.000000	1023.000000	2046.000000
16.959999	0.037619	22.233105	7.068626	1.121440	7.536301	6.506737	0.000000	-10.000000	0.016667	-2.833333	718.000000	1023.000000	1023.000000	2046.000000
16.980000	0.036421	21.525095	6.831079	1.120835	7.295335	6.277847	0.000000	-10.000000	0.008333	-2.416667	718.000000	1023.000000	1023.000000	2046.000000
17.000000	0.035755	21.131310	6.631620	1.273283	7.144047	6.082360	0.000000	-10.000000	0.000000	-1.916667	718.000000	1023.000000	1023.000000	2046.000000
17.020000	0.035458	20.955805	6.395158	1.542026	7.137844	5.880777	0.000000	-10.000000	0.008333	-1.833333	718.000000	1023.000000	1023.000000	2046.000000
17.040001	0.035203	20.805212	6.267107	1.781575	7.013814	5.742716	0.000000	-10.000000	0.008333	-1.983333	718.000000	1023.000000	1023.000000	2046.000000
17.059999	0.035181	20.792040	6.176771	1.921929	6.947279	5.746062	0.000000	-10.000000	0.000000	-2.283333	718.000000	1023.000000	1023.000000	2046.000000
17.080000	0.035293	20.858070	6.039871	2.076215	6.984015	5.757968	0.000000	-10.000000	-0.008333	-2.616667	718.000000	1023.000000	1023.000000	2046.000000
17.100000	0.035285	20.853153	5.958488	2.179348	6.936598	5.778719	0.000000	-10.000000	0.000000	-3.183333	718.000000	1023.000000	1023.000000	2046.000000
17.120001	0.035406	20.924652	5.927159	2.254028	6.884987	5.858479	0.000000	-10.000000	0.008333	-3.750000	718.000000	1023.000000	1023.000000	2046.000000
17.139999	0.035723	21.112398	5.924522	2.445648	6.865367	5.876862	0.000000	-10.000000	0.008333	-4.100000	718.000000	1023.000000	1023.000000	2046.000000
17.160000	0.036054	21.307716	5.950149	2.651914	6.814939	5.890716	0.000000	-10.000000	0.008333	-4.200000	718.000000	1023.000000	1023.000000	2046.000000
17.180000	0.036816	21.758493	6.087309	2.818119	6.839987	6.013078	0.000000	-10.000000	0.016667	-4.233334	718.000000	1023.000000	1023.000000	2046.000000
17.200001	0.037531	22.180851	6.200648	3.018668	6.883710	6.077825	0.000000	-10.000000	0.033333	-4.500000	718.000000	1023.000000	1023.000000	2046.000000
17.219999	0.037896	22.396748	6.227993	3.036896	6.930855	6.201003	0.000000	-10.000000	0.033333	-5.000000	718.000000	1023.000000	1023.000000	2046.000000
17.240000	0.038001	22.458435	6.329127	3.089353	6.884203	6.155751	0.000000	-10.000000	0.041667	-5.683333	718.000000	1023.000000	1023.000000	2046.000000
17.260000	0.037936	22.420256	6.343476	2.935346	6.985051	6.156383	0.000000	-10.000000	0.041667	-6.483334	718.000000	1023.000000	1023.000000	2046.000000
17.280001	0.037220	21.996801	6.361431	2.598504	6.962739	6.074128	0.000000	-10.000000	0.050000	-7.200000	718.000000	1023.000000	1023.000000	2046.000000
17.299999	0.036483	21.561434	6.384109	2.232766	6.948912	5.995648	0.000000	-10.000000	0.050000	-7.866667	710.833313	1023.000000	1023.000000	2046.000000
17.320000	0.035379	20.908852	6.390212	1.799309	6.890829	5.828501	0.000000	-10.000000	0.050000	-8.066667	702.666687	1023.000000	1023.000000	2046.000000
17.340000	0.034164	20.191055	6.389563	1.425949	6.743464	5.632080	0.000000	-10.000000	0.050000	-8.033334	693.666687	1023.000000	1023.000000	2046.000000
17.360001	0.033192	19.616531	6.447081	1.161410	6.569762	5.438279	0.000000	-10.000000	0.050000	-7.783333	691.000000	1023.000000	1023.000000	2046.000000
17.379999	0.032824	19.398840	6.504430	0.993899	6.474996	5.425515	0.000000	-10.000000	0.050000	-7.750000	688.333313	1023.000000	1023.000000	2046.000000
17.400000	0.032504	19.209873	6.488145	0.961291	6.406979	5.353459	0.000000	-10.000000	0.050000	-7.950000	685.666687	1023.000000	1023.000000	2046.000000
17.420000	0.032519	19.219011	6.617688	0.904935	6.283856	5.412532	0.000000	-10.000000	0.050000	-8.233334	683.000000	1023.000000	1023.000000	2046.000000
17.440001	0.032649	19.295771	6.665285	0.944607	6.290338	5.395540	0.000000	-10.000000	0.050000	-8.333333	680.333313	1023.000000	1023.000000	2046.000000
17.459999	0.032853	19.416265	6.806625	0.982305	6.196163	5.431171	0.000000	-10.000000	0.050000	-8.183333	677.500000	1023.000000	1023.000000	2046.000000
17.480000	0.033601	19.858046	6.957489	1.153972	6.214449	5.532136	0.000000	-10.000000	0.041667	-7.900000	674.666687	1023.000000	1023.000000	2046.000000
17.500000	0.034470	20.371618	7.159938	1.271281	6.192533	5.747866	0.000000	-10.000000	0.041667	-7.566667	672.000000	1023.000000	1023.000000	2046.000000
17.520000	0.035142	20.768862	7.209414	1.404499	6.233706	5.921243	0.000000	-10.000000	0.050000	-7.483333	669.500000	1023.000000	1023.000000	2046.000000
17.540001	0.035085	20.735451	7.264202	1.375510	6.070924	6.024815	0.000000	-10.000000	0.066667	-7.483333	667.833313	1023.000000	1023.000000	2046.000000
17.559999	0.034480	20.377773	7.154346	1.330331	5.890954	6.002142	0.000000	-10.000000	0.083333	-8.700000	665.166687	1023.000000	1023.000000	2046.000000
17.580000	0.034147	20.180954	7.063641	1.460369	5.749887	5.907058	0.000000	-10.000000	0.091667	-10.383333	662.166687	1023.000000	1023.000000	2046.000000
17.600000	0.033507	19.802765	7.089410	1.691033	5.256412	5.765909	0.000000	-10.000000	0.125000	-12.716667	657.666687	1023.000000	1023.000000	2046.000000
17.620001	0.032948	19.472343	6.663391	2.042402	4.985018	5.781532	0.000000	-10.000000	0.175000	-14.516667	653.333313	1023.000000	1023.000000	2046.000000
17.639999	0.031169	18.420660	6.196612	2.197145	4.542905	5.483997	0.000000	-10.000000	0.225000	-16.183334	648.500000	1023.000000	1023.000000	2046.000000
17.660000	0.028350	16.755116	5.829060	1.936322	3.908762	5.080974	0.000000	-10.000000	0.283333	-17.866667	643.166687	1023.000000	1023.000000	2046.000000
17.680000	0.024770	14.639258	5.412604	1.386761	3.299862	4.540031	0.000000	-10.000000	0.316667	-19.333334	637.333313	1023.000000	1023.000000	2046.000000
17.700001	0.020924	12.365919	4.968102	0.917475	2.582845	3.897497	0.000000	-10.000000	0.350000	-20.633333	630.833313	1023.000000	1023.000000	2046.000000
17.719999	0.017132	10.125061	4.441358	0.614301	1.838154	3.231250	0.000000	-10.000000	0.366667	-21.566668	624.000000	1023.000000	1023.000000	2046.000000
17.740000	0.014138	8.355313	3.936613	0.536537	1.231448	2.650715	0.000000	-10.000000	0.383333	-22.350000	616.666687	1023.000000	1023.000000	2046.000000
17.760000	0.012083	7.141107	3.510523	0.613078	0.785215	2.232292	0.000000	-10.000000	0.400000	-22.933334	609.333313	1023.000000	1023.000000	2046.000000
17.780001	0.010473	6.189780	3.169057	0.801177	0.409356	1.810189	0.000000	-10.000000	0.416667	-23.450001	601.666687	1023.000000	1023.000000	2046.000000
17.799999	0.008988	5.312104	2.814309	0.999294	0.074654	1.423847	0.000000	-10.000000	0.441667	-24.100000	594.000000	1023.000000	1023.000000	2046.000000
17.820000	0.007604	4.493945	2.420942	1.158099	-0.168303	1.083207	0.000000	-10.000000	0.458333	-24.650000	585.666687	1023.000000	1023.000000	2046.000000
17.840000	0.006404	3.784524	2.131581	1.322853	-0.431829	0.761919	0.000000	-10.000000	0.475000	-25.066668	577.333313	1023.000000	1023.000000	2046.000000
17.860001	0.005349	3.161533	1.831929	1.385152	-0.628339	0.572791	0.000000	-10.000000	0.483333	-25.366667	568.833313	1023.000000	1023.000000	2046.000000
17.879999	0.004307	2.545428	1.592854	1.448090	-0.832167	0.336651	0.000000	-10.000000	0.516667	-25.700001	560.500000	1023.000000	1023.000000	2046.000000
17.900000	0.003181	1.880171	1.386730	1.434210	-1.093727	0.152957	0.000000	-10.000000	0.533333	-26.250000	551.833313	1023.000000	1023.000000	2046.000000
17.920000	0.002277	1.345583	1.220505	1.467458	-1.323138	-0.019243	0.000000	-10.000000	0.550000	-26.516666	543.166687	1023.000000	1023.000000	2046.000000
17.940001	0.001479	0.873817	1.096977	1.545166	-1.569776	-0.198550	0.000000	-10.000000	0.550000	-26.833334	534.333313	1023.000000	1023.000000	2046.000000
17.959999	0.000961	0.567726	1.004592	1.568813	-1.715181	-0.290498	0.000000	-10.000000	0.566667	-27.000000	525.500000	1023.000000	1023.000000	2046.000000
17.980000	0.000176	0.104171	0.899133	1.598793	-1.938668	-0.455087	0.000000	-10.000000	0.600000	-27.433332	516.500000	1023.000000	1023.000000	2046.000000
18.000000	-0.000935	-0.552417	0.613712	1.571225	-2.091124	-0.646230	0.000000	-10.000000	0.625000	-27.866667	507.333344	1023.000000	1023.000000	2046.000000
18.020000	-0.002560	-1.513076	0.397462	1.442728	-2.458534	-0.894733	0.000000	-10.000000	0.641667	-28.150000	498.000000	1023.000000	1023.000000	2046.000000
18.040001	-0.004679	-2.765368	0.107912	1.157122	-2.818837	-1.211565	0.000000	-10.000000	0.650000	-28.366667	488.666656	1023.000000	1023.000000	2046.000000
18.059999	-0.006961	-4.113780	-0.133626	0.760044	-3.178497	-1.561702	0.000000	-10.000000	0.658333	-28.433332	479.166656	1023.000000	1023.000000	2046.000000
18.080000	-0.009346	-5.523617	-0.291814	0.312993	-3.566193	-1.978603	0.000000	-10.000000	0.650000	-28.633333	469.666656	1023.000000	1023.000000	2046.000000
18.100000	-0.011701	-6.915457	-0.482813	-0.118574	-3.903060	-2.411010	0.000000	-10.000000	0.625000	-28.466667	460.000000	1023.000000	1023.000000	2046.000000
18.120001	-0.014068	-8.314140	-0.727795	-0.511366	-4.268172	-2.806808	0.000000	-10.000000	0.625000	-28.466667	450.500000	1023.000000	1023.000000	2046.000000
18.139999	-0.016222	-9.586915	-0.993205	-0.810435	-4.574163	-3.209112	0.000000	-10.000000	0.633333	-28.316666	441.000000	1023.000000	1023.000000	2046.000000
18.160000	-0.018082	-10.686591	-1.249557	-1.019002	-4.886707	-3.531325	0.000000	-10.000000	0.650000	-28.350000	431.500000	1023.000000	1023.000000	2046.000000
18.180000	-0.019737	-11.664562	-1.604969	-1.194438	-5.037622	-3.827532	0.000000	-10.000000	0.650000	-28.283333	422.000000	1023.000000	1023.000000	2046.000000
18.200001	-0.021058	-12.445131	-1.811398	-1.390754	-5.245802	-3.997178	0.000000	-10.000000	0.633333	-28.383333	412.666656	1023.000000	1023.000000	2046.000000
18.219999	-0.022400	-13.238422	-2.019188	-1.585124	-5.452755	-4.181355	0.000000	-10.000000	0.625000	-28.400002	403.166656	1023.000000	1023.000000	2046.000000
18.240000	-0.023573	-13.931863	-2.153529	-1.722869	-5.711965	-4.343499	0.000000	-10.000000	0.616667	-28.566668	393.833344	1023.000000	1023.000000	2046.000000
18.260000	-0.024063	-14.221402	-2.285118	-1.728752	-5.805130	-4.402403	0.000000	-10.000000	0.625000	-28.400002	384.166656	1023.000000	1023.000000	2046.000000
18.280001	-0.024456	-14.453543	-2.378068	-1.702013	-5.932865	-4.440597	0.000000	-10.000000	0.625000	-28.366667	374.833344	1023.000000	1023.000000	2046.000000
18.299999	-0.025303	-14.953793	-2.585843	-1.753552	-6.079255	-4.535143	0.000000	-10.000000	0.633333	-28.183334	365.333344	1023.000000	1023.000000	2046.000000
18.320000	-0.026675	-15.765019	-2.770886	-1.889583	-6.365095	-4.739455	0.000000	-10.000000	0.625000	-27.983334	356.000000	1023.000000	1023.000000	2046.000000
18.340000	-0.028364	-16.763313	-3.031704	-2.160588	-6.668246	-4.902776	0.000000	-10.000000	0.625000	-27.900000	346.666656	1023.000000	1023.000000	2046.000000
18.360001	-0.029660	-17.528797	-3.253693	-2.260811	-6.889073	-5.125220	0.000000	-10.000000	0.616667	-27.800001	337.333344	1023.000000	1023.000000	2046.000000
18.379999	-0.030497	-18.023594	-3.394110	-2.120723	-7.174900	-5.333860	0.000000	-10.000000	0.616667	-27.766666	328.000000	1023.000000	1023.000000	2046.000000
18.400000	-0.031747	-18.762672	-3.908569	-2.075475	-7.330403	-5.448225	0.000000	-10.000000	0.616667	-27.583334	318.666656	1023.000000	1023.000000	2046.000000
18.420000	-0.033833	-19.995243	-4.264580	-2.198549	-7.777615	-5.754498	0.000000	-10.000000	0.608333	-27.566668	309.500000	1023.000000	1023.000000	2046.000000
18.440001	-0.036680	-21.678125	-4.632549	-2.647832	-8.247770	-6.149973	0.000000	-10.000000	0.591667	-27.500000	300.333344	1023.000000	1023.000000	2046.000000
18.459999	-0.039874	-23.565811	-5.066783	-3.259039	-8.640932	-6.599057	0.000000	-10.000000	0.566667	-27.233334	291.166656	1023.000000	1023.000000	2046.000000
18.480000	-0.043105	-25.475197	-5.469787	-3.768818	-9.124045	-7.112547	0.000000	-10.000000	0.525000	-26.550001	282.000000	1023.000000	1023.000000	2046.000000
18.500000	-0.046032	-27.204973	-5.962972	-4.063986	-9.529862	-7.648151	0.000000	-10.000000	0.508333	-25.900000	273.166656	1023.000000	1023.000000	2046.000000
18.520000	-0.048425	-28.619413	-6.421206	-4.156704	-9.927601	-8.113902	0.000000	-10.000000	0.475000	-25.266666	264.500000	1023.000000	1023.000000	2046.000000
18.540001	-0.050045	-29.576521	-6.770410	-4.123859	-10.285012	-8.397240	0.000000	-10.000000	0.466667	-24.916668	258.833344	1023.000000	1023.000000	2046.000000
18.559999	-0.051219	-30.270248	-7.152237	-4.045157	-10.453692	-8.619163	0.000000	-10.000000	0.450000	-24.516666	250.500000	1023.000000	1023.000000	2046.000000
18.580000	-0.052452	-30.999125	-7.534113	-3.985636	-10.633986	-8.845390	0.000000	-10.000000	0.450000	-24.300001	242.166672	1023.000000	1023.000000	2046.000000
18.600000	-0.053389	-31.553156	-7.917914	-3.921098	-10.718193	-8.995951	0.000000	-10.000000	0.450000	-23.866667	231.166672	1023.000000	1023.000000	2046.000000
18.620001	-0.054284	-32.082050	-8.162676	-3.942591	-10.927621	-9.049162	0.000000	-10.000000	0.441667	-23.566668	223.333328	1023.000000	1023.000000	2046.000000
18.639999	-0.055148	-32.592503	-8.523000	-3.888946	-10.987496	-9.193059	0.000000	-10.000000	0.425000	-23.000000	215.666672	1023.000000	1023.000000	2046.000000
18.660000	-0.056034	-33.116329	-8.775347	-3.908062	-11.172201	-9.260720	0.000000	-10.000000	0.400000	-22.683334	208.000000	1023.000000	1023.000000	2046.000000
18.680000	-0.056705	-33.512669	-8.982593	-3.946768	-11.290380	-9.292930	0.000000	-10.000000	0.375000	-22.183334	200.333328	1023.000000	1023.000000	2046.000000
18.700001	-0.057193	-33.801258	-9.150858	-3.921971	-11.429455	-9.298973	0.000000	-10.000000	0.358333	-21.650000	192.833328	1023.000000	1023.000000	2046.000000
18.719999	-0.057357	-33.897892	-9.255176	-3.887307	-11.476007	-9.279404	0.000000	-10.000000	0.350000	-21.150000	185.666672	1023.000000	1023.000000	2046.000000
18.740000	-0.057432	-33.942341	-9.244245	-3.995371	-11.570541	-9.132182	0.000000	-10.000000	0.341667	-20.666668	178.500000	1023.000000	1023.000000	2046.000000
18.760000	-0.057858	-34.194351	-9.379695	-4.027579	-11.626300	-9.160778	0.000000	-10.000000	0.333333	-20.600000	171.666672	1023.000000	1023.000000	2046.000000
18.780001	-0.058301	-34.456020	-9.540902	-4.071353	-11.702229	-9.141535	0.000000	-10.000000	0.316667	-20.150002	164.833328	1023.000000	1023.000000	2046.000000
18.799999	-0.059200	-34.987331	-9.770916	-4.222801	-11.831214	-9.162400	0.000000	-10.000000	0.308333	-19.750000	158.166672	1023.000000	1023.000000	2046.000000
18.820000	-0.060333	-35.656670	-9.929748	-4.503208	-12.016057	-9.207657	0.000000	-10.000000	0.283333	-19.316668	151.500000	1023.000000	1023.000000	2046.000000
18.840000	-0.061763	-36.501736	-10.124811	-4.861071	-12.191880	-9.323973	0.000000	-10.000000	0.266667	-19.050001	145.000000	1023.000000	1023.000000	2046.000000
18.860001	-0.063167	-37.331551	-10.251493	-5.134689	-12.364594	-9.580773	0.000000	-10.000000	0.241667	-18.666668	138.666672	1023.000000	1023.000000	2046.000000
18.879999	-0.064703	-38.239410	-10.379082	-5.462101	-12.632076	-9.766151	0.000000	-10.000000	0.225000	-18.083334	132.500000	1023.000000	1023.000000	2046.000000
18.900000	-0.066131	-39.083244	-10.562853	-5.677791	-12.853180	-9.989418	0.000000	-10.000000	0.208333	-17.300001	126.500000	1023.000000	1023.000000	2046.000000
18.920000	-0.067191	-39.710064	-10.692536	-5.799199	-13.041270	-10.177057	0.000000	-10.000000	0.200000	-16.583334	120.666664	1023.000000	1023.000000	2046.000000
18.940001	-0.068074	-40.231609	-10.835276	-5.880397	-13.211316	-10.304621	0.000000	-10.000000	0.191667	-16.000000	115.000000	1023.000000	1023.000000	2046.000000
18.959999	-0.068737	-40.623707	-10.949176	-5.888165	-13.340564	-10.445803	0.000000	-10.000000	0.191667	-15.683333	109.666664	1023.000000	1023.000000	2046.000000
18.980000	-0.069197	-40.895542	-10.949772	-5.973300	-13.480681	-10.491790	0.000000	-10.000000	0.175000	-15.300000	104.500000	1023.000000	1023.000000	2046.000000
19.000000	-0.069336	-40.977642	-10.967616	-5.988569	-13.493063	-10.528394	0.000000	-10.000000	0.166667	-14.800000	99.500000	1023.000000	1023.000000	2046.000000
19.020000	-0.069019	-40.790501	-10.907497	-6.056547	-13.456634	-10.369822	0.000000	-10.000000	0.150000	-14.083334	94.666664	1023.000000	1023.000000	2046.000000
19.040001	-0.068494	-40.480247	-10.750970	-5.990675	-13.460156	-10.278446	0.000000	-10.000000	0.141667	-13.383333	89.833336	1023.000000	1023.000000	2046.000000
19.059999	-0.068182	-40.295578	-10.696084	-6.012368	-13.413130	-10.173995	0.000000	-10.000000	0.116667	-12.533334	85.333336	1023.000000	1023.000000	2046.000000
19.080000	-0.068151	-40.277088	-10.689812	-6.128002	-13.387295	-10.071981	0.000000	-10.000000	0.091667	-11.850000	81.000000	1023.000000	1023.000000	2046.000000
19.100000	-0.068452	-40.455345	-10.713923	-6.355371	-13.417590	-9.968460	0.000000	-10.000000	0.075000	-11.200000	77.000000	1023.000000	1023.000000	2046.000000
19.120001	-0.068455	-40.456959	-10.771009	-6.269967	-13.335670	-10.080314	0.000000	-10.000000	0.075000	-10.816667	73.333336	1023.000000	1023.000000	2046.000000
19.139999	-0.068243	-40.331772	-10.677293	-6.137244	-13.382829	-10.134408	0.000000	-10.000000	0.066667	-10.533334	69.666664	1023.000000	1023.000000	2046.000000
19.160000	-0.068411	-40.430851	-10.937851	-6.085420	-13.419001	-9.988580	0.000000	-10.000000	0.058333	-10.400000	66.333336	1023.000000	1023.000000	2046.000000
19.180000	-0.069171	-40.880234	-11.203938	-6.056947	-13.477221	-10.142129	0.000000	-10.000000	0.050000	-10.083333	62.833332	1023.000000	1023.000000	2046.000000
19.200001	-0.070615	-41.733727	-11.385936	-6.326680	-13.672330	-10.348781	0.000000	-10.000000	0.050000	-9.500000	59.500000	1023.000000	1023.000000	2046.000000
19.219999	-0.072475	-42.832825	-11.549542	-6.765578	-13.900390	-10.617315	0.000000	-10.000000	0.050000	-8.683333	56.333332	1023.000000	1023.000000	2046.000000
19.240000	-0.074510	-44.035583	-11.772466	-7.088527	-14.145607	-11.028982	0.000000	-10.000000	0.050000	-7.850000	53.333332	1023.000000	1023.000000	2046.000000
19.260000	-0.076350	-45.122581	-11.987576	-7.197669	-14.484622	-11.452716	0.000000	-10.000000	0.033333	-6.800000	50.833332	1023.000000	1023.000000	2046.000000
19.280001	-0.077708	-45.925426	-12.283333	-7.235569	-14.657606	-11.748918	0.000000	-10.000000	0.025000	-5.600000	48.500000	1023.000000	1023.000000	2046.000000
19.299999	-0.078488	-46.386261	-12.424611	-7.168151	-14.874634	-11.918865	0.000000	-10.000000	0.016667	-4.433333	46.666668	1023.000000	1023.000000	2046.000000
19.320000	-0.079008	-46.693726	-12.643717	-7.006090	-14.937323	-12.106595	0.000000	-10.000000	0.016667	-3.916667	45.000000	1023.000000	1023.000000	2046.000000
19.340000	-0.079389	-46.919136	-12.756175	-6.906757	-15.029072	-12.227134	0.000000	-10.000000	0.008333	-4.016667	43.666668	1023.000000	1023.000000	2046.000000
19.360001	-0.079583	-47.033455	-12.845584	-6.875472	-15.082178	-12.230220	0.000000	-10.000000	0.000000	-4.383334	42.333332	1023.000000	1023.000000	2046.000000
19.379999	-0.079735	-47.123249	-12.977093	-6.795350	-15.101528	-12.249277	0.000000	-10.000000	0.008333	-4.666667	41.000000	1023.000000	1023.000000	2046.000000
19.400000	-0.079910	-47.226875	-13.073121	-6.710797	-15.141035	-12.301922	0.000000	-10.000000	0.008333	-4.800000	39.333332	1023.000000	1023.000000	2046.000000
19.420000	-0.079995	-47.276817	-13.091874	-6.677590	-15.186081	-12.321274	0.000000	-10.000000	0.008333	-4.766666	37.666668	1023.000000	1023.000000	2046.000000
19.440001	-0.079841	-47.185757	-13.112478	-6.647018	-15.162948	-12.263314	0.000000	-10.000000	0.008333	-4.566667	36.000000	1023.000000	1023.000000	2046.000000
19.459999	-0.079660	-47.078926	-13.181251	-6.584388	-15.094445	-12.218843	0.000000	-10.000000	0.008333	-4.250000	34.500000	1023.000000	1023.000000	2046.000000
19.480000	-0.079071	-46.730930	-13.087631	-6.457921	-15.036364	-12.149014	0.000000	-10.000000	0.008333	-3.900000	33.166668	1023.000000	1023.000000	2046.000000
19.500000	-0.078506	-46.397072	-12.966946	-6.430308	-14.953228	-12.046590	0.000000	-10.000000	0.016667	-3.766667	31.833334	1023.000000	1023.000000	2046.000000
19.520000	-0.078028	-46.114647	-12.885507	-6.454503	-14.887831	-11.886808	0.000000	-10.000000	0.025000	-3.900000	30.666666	1023.000000	1023.000000	2046.000000
19.540001	-0.077537	-45.824123	-12.940793	-6.534172	-14.661862	-11.687298	0.000000	-10.000000	0.025000	-4.100000	29.166666	1023.000000	1023.000000	2046.000000
19.559999	-0.077510	-45.808159	-13.007391	-6.643836	-14.595528	-11.561402	0.000000	-10.000000	0.016667	-4.216667	27.833334	1023.000000	1023.000000	2046.000000
19.580000	-0.077959	-46.073967	-13.050625	-6.804361	-14.639756	-11.579226	0.000000	-10.000000	0.008333	-4.266667	26.333334	1023.000000	1023.000000	2046.000000
19.600000	-0.078597	-46.450764	-13.100281	-7.001861	-14.673278	-11.675344	0.000000	-10.000000	0.008333	-4.433333	25.000000	1023.000000	1023.000000	2046.000000
19.620001	-0.079488	-46.977604	-13.055319	-7.199946	-14.845865	-11.876475	0.000000	-10.000000	0.016667	-4.416667	23.500000	1023.000000	1023.000000	2046.000000
19.639999	-0.080447	-47.544392	-13.045251	-7.447267	-15.003683	-12.048192	0.000000	-10.000000	0.025000	-4.033333	22.000000	1023.000000	1023.000000	2046.000000
19.660000	-0.081263	-48.026592	-12.985970	-7.611118	-15.232671	-12.196835	0.000000	-10.000000	0.025000	-3.433333	20.666666	1023.000000	1023.000000	2046.000000
19.680000	-0.081901	-48.403233	-13.041649	-7.745930	-15.306748	-12.308906	0.000000	-10.000000	0.008333	-2.866667	19.500000	1023.000000	1023.000000	2046.000000
19.700001	-0.082231	-48.598717	-13.082588	-7.826384	-15.303141	-12.386602	0.000000	-10.000000	0.000000	-2.550000	18.500000	1023.000000	1023.000000	2046.000000
19.719999	-0.082249	-48.609028	-13.140723	-7.902333	-15.182403	-12.383567	0.000000	-10.000000	0.008333	-2.316667	17.666666	1023.000000	1023.000000	2046.000000
19.740000	-0.081884	-48.393715	-13.122203	-7.952533	-15.066742	-12.252235	0.000000	-10.000000	0.008333	-2.100000	16.833334	1023.000000	1023.000000	2046.000000
19.760000	-0.081380	-48.095634	-13.107956	-7.903643	-14.925337	-12.158699	0.000000	-10.000000	0.008333	-1.533333	16.333334	1023.000000	1023.000000	2046.000000
19.780001	-0.080655	-47.667191	-12.977695	-7.836272	-14.821164	-12.032059	0.000000	-10.000000	0.000000	-0.816667	16.000000	1023.000000	1023.000000	2046.000000
19.799999	-0.079561	-47.020470	-12.768548	-7.702333	-14.708523	-11.841066	0.000000	-10.000000	-0.008333	-0.216667	16.000000	1023.000000	1023.000000	2046.000000
19.820000	-0.078863	-46.608162	-12.516634	-7.635932	-14.755044	-11.700550	0.000000	-10.000000	-0.016667	0.600000	16.000000	1023.000000	1023.000000	2046.000000
19.840000	-0.078437	-46.356525	-12.401770	-7.641232	-14.719351	-11.594172	0.000000	-10.000000	-0.016667	1.083333	16.000000	1023.000000	1023.000000	2046.000000
19.860001	-0.078205	-46.219055	-12.221245	-7.651314	-14.807058	-11.539439	0.000000	-10.000000	-0.008333	1.600000	16.000000	1023.000000	1023.000000	2046.000000
19.879999	-0.077758	-45.954781	-12.168750	-7.491169	-14.696811	-11.598051	0.000000	-10.000000	0.000000	1.183333	16.000000	1023.000000	1023.000000	2046.000000
19.900000	-0.077204	-45.627434	-11.991916	-7.244395	-14.783675	-11.607448	0.000000	-10.000000	0.000000	0.700000	16.000000	1023.000000	1023.000000	2046.000000
19.920000	-0.077203	-45.626919	-12.157640	-7.139082	-14.843444	-11.486751	0.000000	-10.000000	0.000000	0.183333	16.000000	1023.000000	1023.000000	2046.000000
19.940001	-0.077903	-46.040379	-12.364691	-7.163162	-14.904463	-11.608063	0.000000	-10.000000	0.000000	0.000000	16.000000	1023.000000	1023.000000	2046.000000
19.959999	-0.079046	-46.716316	-12.478998	-7.407518	-15.026278	-11.803522	0.000000	-10.000000	0.000000	0.000000	16.000000	1023.000000	1023.000000	2046.000000
19.980000	-0.080324	-47.471565	-12.605862	-7.831419	-15.069103	-11.965179	0.000000	-10.000000	0.008333	0.000000	16.000000	1023.000000	1023.000000	2046.000000
20.000000	-0.081714	-48.293095	-12.806581	-8.147079	-15.095304	-12.244132	0.000000	-10.000000	0.016667	-0.666667	16.000000	1023.000000	1023.000000	2046.000000
20.020000	-0.083142	-49.136738	-13.094940	-8.287994	-15.252387	-12.501415	0.000000	-10.000000	0.025000	-1.400000	16.000000	1023.000000	1023.000000	2046.000000
20.040001	-0.084084	-49.693439	-13.350833	-8.321638	-15.364131	-12.656837	0.000000	-10.000000	0.016667	-2.083333	15.666667	1023.000000	1023.000000	2046.000000
20.059999	-0.084307	-49.825691	-13.525129	-8.232265	-15.396396	-12.671900	0.000000	-10.000000	0.008333	-1.633333	15.333333	1023.000000	1023.000000	2046.000000
20.080000	-0.084564	-49.977306	-13.587777	-8.041430	-15.549756	-12.798345	0.000000	-10.000000	0.000000	-0.900000	15.000000	1023.000000	1023.000000	2046.000000
20.100000	-0.084662	-50.034966	-13.657209	-7.803127	-15.635478	-12.939151	0.000000	-10.000000	-0.008333	-0.216667	15.000000	1023.000000	1023.000000	2046.000000
20.120001	-0.084631	-50.016735	-13.684188	-7.579763	-15.690641	-13.062143	0.000000	-10.000000	-0.008333	0.000000	15.000000	1023.000000	1023.000000	2046.000000
20.139999	-0.084584	-49.989426	-13.694094	-7.434640	-15.763421	-13.097269	0.000000	-10.000000	-0.008333	-0.550000	15.000000	1023.000000	1023.000000	2046.000000
20.160000	-0.084464	-49.918217	-13.771224	-7.362659	-15.750065	-13.034267	0.000000	-10.000000	0.000000	-1.250000	15.000000	1023.000000	1023.000000	2046.000000
20.180000	-0.084039	-49.667080	-13.695093	-7.303180	-15.751358	-12.917450	0.000000	-10.000000	0.000000	-2.116667	14.666667	1023.000000	1023.000000	2046.000000
20.200001	-0.083790	-49.520115	-13.712397	-7.226643	-15.679624	-12.901453	0.000000	-10.000000	0.000000	-2.283334	14.000000	1023.000000	1023.000000	2046.000000
20.219999	-0.083123	-49.125565	-13.653739	-7.115675	-15.575648	-12.780503	0.000000	-10.000000	0.000000	-1.816667	13.333333	1023.000000	1023.000000	2046.000000
20.240000	-0.082060	-48.497658	-13.549002	-7.042542	-15.330613	-12.575503	0.000000	-10.000000	0.000000	-0.950000	13.000000	1023.000000	1023.000000	2046.000000
20.260000	-0.080864	-47.790565	-13.386333	-6.981768	-15.074688	-12.347775	0.000000	-10.000000	0.000000	-0.233333	13.000000	1023.000000	1023.000000	2046.000000
20.280001	-0.079703	-47.104736	-13.327459	-6.974528	-14.731925	-12.070826	0.000000	-10.000000	0.000000	0.000000	13.000000	1023.000000	1023.000000	2046.000000
20.299999	-0.078673	-46.495487	-13.313696	-6.957608	-14.413221	-11.810961	0.000000	-10.000000	0.008333	0.000000	13.000000	1023.000000	1023.000000	2046.000000
20.320000	-0.077996	-46.095901	-13.246269	-7.016237	-14.259766	-11.573629	0.000000	-10.000000	0.008333	0.000000	13.000000	1023.000000	1023.000000	2046.000000
20.340000	-0.077731	-45.938835	-13.235134	-7.099726	-14.142107	-11.461866	0.000000	-10.000000	0.008333	0.000000	13.000000	1023.000000	1023.000000	2046.000000
20.360001	-0.077865	-46.018387	-13.141151	-7.321508	-14.144176	-11.411550	0.000000	-10.000000	0.000000	0.000000	13.000000	1023.000000	1023.000000	2046.000000
20.379999	-0.078246	-46.243465	-13.019711	-7.510338	-14.241138	-11.472280	0.000000	-10.000000	0.000000	0.000000	13.000000	1023.000000	1023.000000	2046.000000
20.400000	-0.078933	-46.649448	-12.927966	-7.697509	-14.405581	-11.618391	0.000000	-10.000000	0.000000	0.000000	13.000000	1023.000000	1023.000000	2046.000000
20.420000	-0.079623	-47.057297	-12.839415	-7.823463	-14.596794	-11.797624	0.000000	-10.000000	0.000000	0.000000	13.000000	1023.000000	1023.000000	2046.000000
20.440001	-0.079886	-47.212364	-12.899067	-7.918004	-14.558581	-11.836713	0.000000	-10.000000	0.000000	0.000000	13.000000	1023.000000	1023.000000	2046.000000
20.459999	-0.079913	-47.228642	-12.867654	-7.933732	-14.555326	-11.871930	0.000000	-10.000000	0.008333	0.000000	13.000000	1023.000000	1023.000000	2046.000000
20.480000	-0.079840	-47.185265	-12.855862	-7.982714	-14.521075	-11.825616	0.000000	-10.000000	0.008333	0.000000	13.000000	1023.000000	1023.000000	2046.000000
20.500000	-0.079284	-46.856781	-12.774264	-7.999826	-14.392697	-11.689993	0.000000	-10.000000	0.016667	0.000000	13.000000	1023.000000	1023.000000	2046.000000
20.520000	-0.078682	-46.500847	-12.656856	-7.930194	-14.311156	-11.602640	0.000000	-10.000000	0.008333	0.000000	13.000000	1023.000000	1023.000000	2046.000000
20.540001	-0.077543	-45.828098	-12.478663	-7.862741	-14.120726	-11.365970	0.000000	-10.000000	0.008333	0.000000	13.000000	1023.000000	1023.000000	2046.000000
20.559999	-0.076364	-45.130867	-12.332341	-7.775571	-13.883154	-11.139799	0.000000	-10.000000	0.008333	0.000000	13.000000	1023.000000	1023.000000	2046.000000
20.580000	-0.075503	-44.622307	-12.105576	-7.701315	-13.855088	-10.960329	0.000000	-10.000000	0.016667	0.000000	13.000000	1023.000000	1023.000000	2046.000000
20.600000	-0.074843	-44.232254	-11.987589	-7.681822	-13.761433	-10.801413	0.000000	-10.000000	0.016667	0.000000	13.000000	1023.000000	1023.000000	2046.000000
20.620001	-0.074482	-44.018860	-11.941840	-7.745960	-13.666647	-10.664413	0.000000	-10.000000	0.008333	0.000000	13.000000	1023.000000	1023.000000	2046.000000
20.639999	-0.073936	-43.696186	-11.871005	-7.567709	-13.595008	-10.662465	0.000000	-10.000000	0.000000	0.000000	13.000000	1023.000000	1023.000000	2046.000000
20.660000	-0.073575	-43.482876	-11.715903	-7.278356	-13.729898	-10.758719	0.000000	-10.000000	0.000000	0.000000	13.000000	1023.000000	1023.000000	2046.000000
20.680000	-0.073600	-43.497887	-11.859628	-7.092437	-13.877762	-10.668062	0.000000	-10.000000	0.000000	0.000000	13.000000	1023.000000	1023.000000	2046.000000
20.700001	-0.074432	-43.989594	-11.945704	-6.969773	-14.126032	-10.948083	0.000000	-10.000000	-0.008333	0.000000	13.000000	1023.000000	1023.000000	2046.000000
20.719999	-0.075567	-44.660297	-12.031814	-7.238890	-14.294554	-11.095040	0.000000	-10.000000	-0.008333	0.383333	13.000000	1023.000000	1023.000000	2046.000000
20.740000	-0.076910	-45.453598	-12.145530	-7.707966	-14.355715	-11.244387	0.000000	-10.000000	-0.025000	1.650000	13.000000	1023.000000	1023.000000	2046.000000
20.760000	-0.078224	-46.230305	-12.317936	-8.057510	-14.375908	-11.478950	0.000000	-10.000000	-0.050000	3.600000	13.000000	1023.000000	1023.000000	2046.000000
20.780001	-0.079472	-46.967960	-12.586279	-8.224229	-14.421304	-11.736150	0.000000	-10.000000	-0.058333	6.616667	13.000000	1023.000000	1023.000000	2046.000000
20.799999	-0.080194	-47.394657	-12.819744	-8.241385	-14.428370	-11.905157	0.000000	-10.000000	-0.091667	7.466667	13.000000	1023.000000	1023.000000	2046.000000
20.820000	-0.080208	-47.402939	-12.932783	-8.145664	-14.359650	-11.964843	0.000000	-10.000000	-0.083333	9.766666	13.000000	1023.000000	1023.000000	2046.000000
20.840000	-0.079670	-47.084789	-12.953730	-8.040351	-14.213357	-11.877351	0.000000	-10.000000	-0.100000	9.666667	13.000000	1023.000000	1023.000000	2046.000000
20.860001	-0.078885	-46.620888	-12.987770	-7.827495	-13.957767	-11.847857	0.000000	-10.000000	-0.091667	11.783334	13.000000	1023.000000	1023.000000	2046.000000
20.879999	-0.077983	-46.087860	-12.854672	-7.680363	-13.837831	-11.714994	0.000000	-10.000000	-0.141667	12.633333	13.000000	1023.000000	1023.000000	2046.000000
20.900000	-0.076784	-45.379364	-12.742384	-7.453320	-13.596488	-11.587173	0.000000	-10.000000	-0.191667	14.433333	13.000000	1023.000000	1023.000000	2046.000000
20.920000	-0.075395	-44.558403	-12.563396	-7.384283	-13.306206	-11.304519	0.000000	-10.000000	-0.266667	17.000000	18.166666	1023.000000	1023.000000	2046.000000
20.940001	-0.074078	-43.780342	-12.510915	-7.366279	-12.870432	-11.032716	0.000000	-10.000000	-0.333333	19.616667	25.500000	1023.000000	1023.000000	2046.000000
20.959999	-0.072461	-42.824238	-12.372490	-7.301975	-12.432890	-10.716885	0.000000	-10.000000	-0.400000	22.233334	32.833332	1023.000000	1023.000000	2046.000000
20.980000	-0.070861	-41.878605	-12.211473	-7.191375	-12.075978	-10.399778	0.000000	-10.000000	-0.441667	23.983334	40.000000	1023.000000	1023.000000	2046.000000
21.000000	-0.068977	-40.765362	-12.121050	-7.059810	-11.561425	-10.023077	0.000000	-10.000000	-0.475000	25.049999	47.666668	1023.000000	1023.000000	2046.000000
21.020000	-0.067012	-39.604084	-11.863455	-6.939634	-11.124256	-9.676738	0.000000	-10.000000	-0.500000	26.166666	58.333332	1023.000000	1023.000000	2046.000000
21.040001	-0.065180	-38.521374	-11.577559	-6.860648	-10.777883	-9.305284	0.000000	-10.000000	-0.533333	26.750000	67.000000	1023.000000	1023.000000	2046.000000
21.059999	-0.063430	-37.487137	-11.297375	-6.769352	-10.410022	-9.010386	0.000000	-10.000000	-0.550000	27.166666	76.000000	1023.000000	1023.000000	2046.000000
21.080000	-0.061762	-36.501259	-10.931803	-6.758275	-10.115721	-8.695462	0.000000	-10.000000	-0.575000	27.533333	82.000000	1023.000000	1023.000000	2046.000000
21.100000	-0.060428	-35.712944	-10.574698	-6.803658	-9.857193	-8.477396	0.000000	-10.000000	-0.566667	27.800001	91.166664	1023.000000	1023.000000	2046.000000
21.120001	-0.059410	-35.111412	-10.257017	-6.976725	-9.584733	-8.292938	0.000000	-10.000000	-0.566667	28.266666	100.333336	1023.000000	1023.000000	2046.000000
21.139999	-0.058404	-34.516647	-9.879072	-7.121666	-9.382747	-8.133161	0.000000	-10.000000	-0.591667	29.083334	112.833336	1023.000000	1023.000000	2046.000000
21.160000	-0.057771	-34.142376	-9.630960	-7.322631	-9.196923	-7.991860	0.000000	-10.000000	-0.625000	29.700001	122.333336	1023.000000	1023.000000	2046.000000
21.180000	-0.056888	-33.620518	-9.414409	-7.518840	-8.890849	-7.796422	0.000000	-10.000000	-0.650000	30.083334	132.333328	1023.000000	1023.000000	2046.000000
21.200001	-0.055794	-32.974079	-9.179071	-7.577195	-8.603340	-7.614473	0.000000	-10.000000	-0.658333	30.400000	142.333328	1023.000000	1023.000000	2046.000000
21.219999	-0.054385	-32.141281	-8.959364	-7.538306	-8.280693	-7.362919	0.000000	-10.000000	-0.641667	30.666666	152.500000	1023.000000	1023.000000	2046.000000
21.240000	-0.052704	-31.148233	-8.707753	-7.409120	-7.929172	-7.102189	0.000000	-10.000000	-0.625000	30.850000	162.500000	1023.000000	1023.000000	2046.000000
21.260000	-0.050699	-29.963247	-8.428063	-7.308029	-7.527411	-6.699744	0.000000	-10.000000	-0.608333	30.716667	172.500000	1023.000000	1023.000000	2046.000000
21.280001	-0.048461	-28.640675	-8.155239	-7.077221	-7.071315	-6.336900	0.000000	-10.000000	-0.608333	30.766666	182.833328	1023.000000	1023.000000	2046.000000
21.299999	-0.045881	-27.115711	-7.748860	-6.896384	-6.675113	-5.795354	0.000000	-10.000000	-0.616667	30.850000	193.166672	1023.000000	1023.000000	2046.000000
21.320000	-0.043208	-25.535713	-7.358610	-6.639514	-6.190770	-5.346819	0.000000	-10.000000	-0.625000	31.283333	203.500000	1023.000000	1023.000000	2046.000000
21.340000	-0.041063	-24.268164	-7.006517	-6.471698	-5.814536	-4.975412	0.000000	-10.000000	-0.650000	31.466667	213.833328	1023.000000	1023.000000	2046.000000
21.360001	-0.039085	-23.099213	-6.677018	-6.338618	-5.486324	-4.597253	0.000000	-10.000000	-0.666667	31.783333	224.166672	1023.000000	1023.000000	2046.000000
21.379999	-0.037436	-22.124691	-6.289142	-6.303252	-5.283822	-4.248477	0.000000	-10.000000	-0.675000	31.783333	231.166672	1023.000000	1023.000000	2046.000000
21.400000	-0.035622	-21.052601	-5.894607	-5.924119	-5.065468	-4.168407	0.000000	-10.000000	-0.666667	31.633333	241.666672	1023.000000	1023.000000	2046.000000
21.420000	-0.033515	-19.807322	-5.441766	-5.528480	-4.929086	-3.907989	0.000000	-10.000000	-0.641667	31.283333	252.333328	1023.000000	1023.000000	2046.000000
21.440001	-0.031740	-18.758327	-5.427074	-5.167374	-4.713059	-3.450821	0.000000	-10.000000	-0.608333	30.700001	266.333344	1023.000000	1023.000000	2046.000000
21.459999	-0.030723	-18.157326	-5.386067	-4.921116	-4.575100	-3.275041	0.000000	-10.000000	-0.583333	30.383333	273.166656	1023.000000	1023.000000	2046.000000
21.480000	-0.030245	-17.874973	-5.254986	-5.037498	-4.445590	-3.136900	0.000000	-10.000000	-0.575000	30.116667	279.833344	1023.000000	1023.000000	2046.000000
21.500000	-0.030311	-17.913599	-5.197432	-5.504892	-4.267049	-2.944225	0.000000	-10.000000	-0.591667	30.233334	289.833344	1023.000000	1023.000000	2046.000000
21.520000	-0.031118	-18.390924	-5.269602	-5.811502	-4.195465	-3.114355	0.000000	-10.000000	-0.591667	29.933334	303.333344	1023.000000	1023.000000	2046.000000
21.540001	-0.031802	-18.795019	-5.493163	-5.838942	-4.090407	-3.372508	0.000000	-10.000000	-0.591667	29.666666	313.500000	1023.000000	1023.000000	2046.000000
21.559999	-0.031323	-18.511889	-5.440227	-5.775771	-3.985680	-3.310211	0.000000	-10.000000	-0.558333	28.916666	323.500000	1023.000000	1023.000000	2046.000000
21.580000	-0.030107	-17.793215	-5.353815	-5.593810	-3.688904	-3.156685	0.000000	-10.000000	-0.541667	28.583334	330.000000	1023.000000	1023.000000	2046.000000
21.600000	-0.028720	-16.973751	-5.245435	-5.326731	-3.403333	-2.998253	0.000000	-10.000000	-0.525000	28.200001	339.666656	1023.000000	1023.000000	2046.000000
21.620001	-0.027196	-16.073046	-5.126741	-5.014151	-3.098601	-2.833552	0.000000	-10.000000	-0.516667	27.983334	349.166656	1023.000000	1023.000000	2046.000000
21.639999	-0.025584	-15.120288	-4.993763	-4.717634	-2.809518	-2.599372	0.000000	-10.000000	-0.491667	27.683334	361.666656	1023.000000	1023.000000	2046.000000
21.660000	-0.023989	-14.177557	-4.796503	-4.509395	-2.578329	-2.293331	0.000000	-10.000000	-0.483333	27.166668	374.166656	1023.000000	1023.000000	2046.000000
21.680000	-0.022588	-13.349621	-4.530373	-4.265663	-2.463326	-2.090259	0.000000	-10.000000	-0.491667	27.050001	383.166656	1023.000000	1023.000000	2046.000000
21.700001	-0.020975	-12.396385	-4.249133	-3.995136	-2.260027	-1.892089	0.000000	-10.000000	-0.500000	26.850000	392.166656	1023.000000	1023.000000	2046.000000
21.719999	-0.019238	-11.369873	-3.830073	-3.673908	-2.177135	-1.688758	0.000000	-10.000000	-0.516667	26.799999	401.000000	1023.000000	1023.000000	2046.000000
21.740000	-0.017203	-10.167134	-3.584185	-3.276659	-1.846914	-1.459376	0.000000	-10.000000	-0.491667	26.816668	410.000000	1023.000000	1023.000000	2046.000000
21.760000	-0.014742	-8.712607	-3.190573	-2.956512	-1.508634	-1.056889	0.000000	-10.000000	-0.491667	26.650000	419.000000	1023.000000	1023.000000	2046.000000
21.780001	-0.012255	-7.242648	-2.819000	-2.725167	-1.091587	-0.606894	0.000000	-10.000000	-0.466667	26.600000	425.000000	1023.000000	1023.000000	2046.000000
21.799999	-0.009967	-5.890604	-2.550082	-2.525544	-0.588260	-0.226717	0.000000	-10.000000	-0.458333	25.916666	434.000000	1023.000000	1023.000000	2046.000000
21.820000	-0.007703	-4.552712	-2.276703	-2.381050	-0.049320	0.154361	0.000000	-10.000000	-0.433333	25.483334	442.666656	1023.000000	1023.000000	2046.000000
21.840000	-0.005678	-3.355620	-1.955559	-2.328711	0.402490	0.526160	0.000000	-10.000000	-0.408333	25.050001	451.333344	1023.000000	1023.000000	2046.000000
21.860001	-0.004089	-2.416369	-1.569082	-2.397407	0.782528	0.767591	0.000000	-10.000000	-0.383333	24.266666	459.666656	1023.000000	1023.000000	2046.000000
21.879999	-0.002787	-1.646982	-1.214853	-2.509764	1.104907	0.972728	0.000000	-10.000000	-0.366667	23.583334	465.333344	1023.000000	1023.000000	2046.000000
21.900000	-0.001651	-0.975956	-0.788265	-2.704887	1.356051	1.161146	0.000000	-10.000000	-0.350000	23.100000	473.666656	1023.000000	1023.000000	2046.000000
21.920000	-0.000855	-0.505027	-0.417506	-2.889389	1.557382	1.244485	0.000000	-10.000000	-0.350000	23.266666	481.333344	1023.000000	1023.000000	2046.000000
21.940001	0.000114	0.067293	-0.058287	-3.008222	1.760317	1.373485	0.000000	-10.000000	-0.350000	23.350000	491.666656	1023.000000	1023.000000	2046.000000
21.959999	0.001276	0.754025	0.267977	-2.974694	2.000077	1.460665	0.000000	-10.000000	-0.341667	23.049999	502.000000	1023.000000	1023.000000	2046.000000
21.980000	0.002922	1.726697	0.573644	-2.887907	2.337372	1.703589	0.000000	-10.000000	-0.325000	22.600000	509.833344	1023.000000	1023.000000	2046.000000
22.000000	0.004965	2.934459	0.917064	-2.757828	2.748465	2.026758	0.000000	-10.000000	-0.308333	22.233334	515.000000	1023.000000	1023.000000	2046.000000
22.020000	0.007214	4.263468	1.376776	-2.662262	3.077744	2.471211	0.000000	-10.000000	-0.300000	22.050001	520.000000	1023.000000	1023.000000	2046.000000
22.040001	0.009553	5.645977	1.794711	-2.499067	3.435828	2.914505	0.000000	-10.000000	-0.308333	22.033335	524.833313	1023.000000	1023.000000	2046.000000
22.059999	0.012089	7.144357	2.231863	-2.192867	3.798497	3.306864	0.000000	-10.000000	-0.325000	22.083334	534.666687	1023.000000	1023.000000	2046.000000
22.080000	0.014910	8.812011	2.712270	-1.867332	4.214889	3.752184	0.000000	-10.000000	-0.341667	22.233334	544.333313	1023.000000	1023.000000	2046.000000
22.100000	0.017416	10.292671	3.152628	-1.584422	4.581554	4.142912	0.000000	-10.000000	-0.350000	22.400000	551.666687	1023.000000	1023.000000	2046.000000
22.120001	0.019435	11.485818	3.521888	-1.422509	4.859659	4.526780	0.000000	-10.000000	-0.366667	22.566668	556.666687	1023.000000	1023.000000	2046.000000
22.139999	0.020959	12.386865	3.841357	-1.403100	5.086211	4.862397	0.000000	-10.000000	-0.375000	22.700001	561.666687	1023.000000	1023.000000	2046.000000
22.160000	0.022825	13.489799	4.160937	-1.115402	5.432789	5.011476	0.000000	-10.000000	-0.375000	22.300001	571.833313	1023.000000	1023.000000	2046.000000
22.180000	0.024838	14.679050	4.674149	-0.721175	5.522685	5.203392	0.000000	-10.000000	-0.341667	21.616667	581.666687	1023.000000	1023.000000	2046.000000
22.200001	0.027032	15.976145	4.823888	-0.306340	5.798610	5.659986	0.000000	-10.000000	-0.300000	20.600000	591.500000	1023.000000	1023.000000	2046.000000
22.219999	0.028373	16.768244	4.930303	0.092221	5.826952	5.918768	0.000000	-10.000000	-0.266667	20.116667	596.166687	1023.000000	1023.000000	2046.000000
22.240000	0.028550	16.873110	5.022040	0.033271	5.818604	5.999193	0.000000	-10.000000	-0.225000	19.050001	602.833313	1023.000000	1023.000000	2046.000000
22.260000	0.028052	16.578478	5.054342	-0.206176	5.882304	5.848009	0.000000	-10.000000	-0.191667	17.950001	609.166687	1023.000000	1023.000000	2046.000000
22.280001	0.026452	15.632907	4.943076	-0.552974	5.726438	5.516367	0.000000	-10.000000	-0.158333	16.850000	615.500000	1023.000000	1023.000000	2046.000000
22.299999	0.024582	14.528028	4.726254	-0.692539	5.442483	5.051830	0.000000	-10.000000	-0.141667	16.000000	619.500000	1023.000000	1023.000000	2046.000000
22.320000	0.023874	14.109778	4.690186	-0.712136	5.256483	4.875246	0.000000	-10.000000	-0.141667	15.033334	624.833313	1023.000000	1023.000000	2046.000000
22.340000	0.024399	14.419684	4.670204	-0.541184	5.429707	4.860958	0.000000	-10.000000	-0.141667	14.066668	630.166687	1023.000000	1023.000000	2046.000000
22.360001	0.025433	15.030705	4.699069	-0.316935	5.674632	4.973939	0.000000	-10.000000	-0.133333	12.950001	636.666687	1023.000000	1023.000000	2046.000000
22.379999	0.026622	15.733826	4.746709	-0.004042	5.905557	5.085602	0.000000	-10.000000	-0.116667	12.250000	639.833313	1023.000000	1023.000000	2046.000000
22.400000	0.027733	16.390032	4.753027	0.263644	6.137470	5.235891	0.000000	-10.000000	-0.083333	11.033334	645.500000	1023.000000	1023.000000	2046.000000
22.420000	0.028867	17.060223	4.706438	0.522841	6.389925	5.441020	0.000000	-10.000000	-0.066667	10.516666	648.000000	1023.000000	1023.000000	2046.000000
22.440001	0.029963	17.708096	4.795179	0.711082	6.556392	5.645442	0.000000	-10.000000	-0.050000	9.783334	651.666687	1023.000000	1023.000000	2046.000000
22.459999	0.031030	18.338776	4.870710	0.903724	6.741508	5.822833	0.000000	-10.000000	-0.050000	9.450000	653.833313	1023.000000	1023.000000	2046.000000
22.480000	0.032138	18.993557	4.965697	1.111655	6.951045	5.965161	0.000000	-10.000000	-0.041667	9.066667	657.000000	1023.000000	1023.000000	2046.000000
22.500000	0.033455	19.771959	5.083467	1.339556	7.156648	6.192288	0.000000	-10.000000	-0.025000	8.683333	661.000000	1023.000000	1023.000000	2046.000000
22.520000	0.035006	20.688368	5.248062	1.687848	7.384500	6.367957	0.000000	-10.000000	-0.008333	8.450000	665.000000	1023.000000	1023.000000	2046.000000
22.540001	0.036721	21.702290	5.485315	1.881125	7.617794	6.718056	0.000000	-10.000000	0.000000	8.266666	668.000000	1023.000000	1023.000000	2046.000000
22.559999	0.038177	22.562691	5.604695	2.139163	7.908825	6.910007	0.000000	-10.000000	0.000000	7.516667	670.833313	1023.000000	1023.000000	2046.000000
22.580000	0.039200	23.167095	5.736964	2.291485	8.100497	7.038150	0.000000	-10.000000	0.000000	6.733334	672.666687	1023.000000	1023.000000	2046.000000
22.600000	0.040092	23.694592	5.922670	2.427144	8.271626	7.073152	0.000000	-10.000000	0.000000	5.583333	675.166687	1023.000000	1023.000000	2046.000000
22.620001	0.040391	23.871256	6.199223	2.281732	8.274861	7.115440	0.000000	-10.000000	0.000000	4.450000	676.500000	1023.000000	1023.000000	2046.000000
22.639999	0.040099	23.698538	6.518844	2.029548	8.124496	7.025651	0.000000	-10.000000	0.008333	2.716667	678.166687	1023.000000	1023.000000	2046.000000
22.660000	0.039632	23.422268	6.784684	1.719261	8.027602	6.890722	0.000000	-10.000000	0.008333	0.816667	679.333313	1023.000000	1023.000000	2046.000000
22.680000	0.038870	22.972322	7.013776	1.373608	7.907886	6.677052	0.000000	-10.000000	0.008333	-0.583333	679.833313	1023.000000	1023.000000	2046.000000
22.700001	0.038184	22.566755	7.167417	1.072372	7.831812	6.495154	0.000000	-10.000000	0.008333	-1.666667	680.000000	1023.000000	1023.000000	2046.000000
22.719999	0.037743	22.305944	7.310539	0.849998	7.752875	6.392532	0.000000	-10.000000	0.025000	-2.650000	680.000000	1023.000000	1023.000000	2046.000000
22.740000	0.037469	22.144045	7.336135	0.700570	7.794975	6.312365	0.000000	-10.000000	0.041667	-3.966667	680.000000	1023.000000	1023.000000	2046.000000
22.760000	0.037312	22.051277	7.324876	0.524413	7.836799	6.365190	0.000000	-10.000000	0.050000	-6.233334	680.000000	1023.000000	1023.000000	2046.000000
22.780001	0.037249	22.014305	7.307170	0.485689	7.891044	6.330400	0.000000	-10.000000	0.050000	-8.066667	680.000000	1023.000000	1023.000000	2046.000000
22.799999	0.037332	22.063442	7.342772	0.525822	7.894096	6.300753	0.000000	-10.000000	0.066667	-9.633333	680.000000	1023.000000	1023.000000	2046.000000
22.820000	0.037611	22.227936	7.343335	0.577993	7.959532	6.347076	0.000000	-10.000000	0.075000	-10.183333	680.000000	1023.000000	1023.000000	2046.000000
22.840000	0.037913	22.406786	7.413531	0.759238	7.893257	6.340759	0.000000	-10.000000	0.083333	-10.850000	680.000000	1023.000000	1023.000000	2046.000000
22.860001	0.038346	22.662544	7.557219	0.998030	7.810974	6.296322	0.000000	-10.000000	0.066667	-11.250000	676.333313	1023.000000	1023.000000	2046.000000
22.879999	0.038554	22.785139	7.622012	1.176476	7.714364	6.272288	0.000000	-10.000000	0.075000	-11.366667	666.666687	1023.000000	1023.000000	2046.000000
22.900000	0.038109	22.522633	7.665474	1.103358	7.461344	6.292457	0.000000	-10.000000	0.083333	-11.366667	657.000000	1023.000000	1023.000000	2046.000000
22.920000	0.037260	22.020536	7.596271	1.004292	7.228220	6.191752	0.000000	-10.000000	0.100000	-11.633333	649.666687	1023.000000	1023.000000	2046.000000
22.940001	0.036798	21.747744	7.588275	1.277760	7.037125	5.844584	0.000000	-10.000000	0.108333	-12.233334	647.000000	1023.000000	1023.000000	2046.000000
22.959999	0.036194	21.390356	7.569397	1.456378	6.643384	5.721199	0.000000	-10.000000	0.133333	-13.250000	643.000000	1023.000000	1023.000000	2046.000000
22.980000	0.035211	20.809500	7.112995	1.660359	6.347296	5.688849	0.000000	-10.000000	0.166667	-14.400001	638.666687	1023.000000	1023.000000	2046.000000
23.000000	0.033100	19.562250	6.694465	1.672868	5.896195	5.298722	0.000000	-10.000000	0.191667	-15.500000	634.000000	1023.000000	1023.000000	2046.000000
23.020000	0.030105	17.791830	6.437933	1.232841	5.251997	4.869059	0.000000	-10.000000	0.208333	-16.516666	628.833313	1023.000000	1023.000000	2046.000000
23.040001	0.026476	15.647426	6.007344	0.723518	4.730882	4.185681	0.000000	-10.000000	0.225000	-17.299999	623.333313	1023.000000	1023.000000	2046.000000
23.059999	0.022464	13.276371	5.553649	0.149028	4.008505	3.565189	0.000000	-10.000000	0.241667	-18.299999	615.500000	1023.000000	1023.000000	2046.000000
23.080000	0.018940	11.193707	5.131712	-0.061683	3.255953	2.867725	0.000000	-10.000000	0.250000	-18.966667	609.500000	1023.000000	1023.000000	2046.000000
23.100000	0.016365	9.671780	4.708939	-0.085462	2.746790	2.301513	0.000000	-10.000000	0.266667	-19.483334	603.166687	1023.000000	1023.000000	2046.000000
23.120001	0.014544	8.595500	4.337109	-0.034342	2.359537	1.933196	0.000000	-10.000000	0.300000	-19.716667	598.833313	1023.000000	1023.000000	2046.000000
23.139999	0.013171	7.784338	3.994566	0.087411	2.073070	1.629291	0.000000	-10.000000	0.333333	-20.200001	592.166687	1023.000000	1023.000000	2046.000000
23.160000	0.011935	7.053392	3.648869	0.232107	1.823994	1.348422	0.000000	-10.000000	0.366667	-21.100000	583.000000	1023.000000	1023.000000	2046.000000
23.180000	0.010827	6.398693	3.298736	0.343284	1.661942	1.094731	0.000000	-10.000000	0.383333	-21.850000	575.833313	1023.000000	1023.000000	2046.000000
23.200001	0.009840	5.815455	3.044007	0.414409	1.421241	0.935798	0.000000	-10.000000	0.400000	-22.466667	568.666687	1023.000000	1023.000000	2046.000000
23.219999	0.008781	5.189452	2.714898	0.438521	1.246458	0.789575	0.000000	-10.000000	0.400000	-22.800001	563.666687	1023.000000	1023.000000	2046.000000
23.240000	0.007749	4.579878	2.489893	0.465269	1.013549	0.611168	0.000000	-10.000000	0.408333	-23.383333	556.166687	1023.000000	1023.000000	2046.000000
23.260000	0.006740	3.983262	2.268364	0.562981	0.803479	0.348438	0.000000	-10.000000	0.433333	-24.016666	545.500000	1023.000000	1023.000000	2046.000000
23.280001	0.006064	3.584019	2.092324	0.693958	0.594735	0.203002	0.000000	-10.000000	0.458333	-24.433334	537.500000	1023.000000	1023.000000	2046.000000
23.299999	0.005677	3.355337	2.016112	0.775823	0.406392	0.157010	0.000000	-10.000000	0.483333	-24.666668	529.333313	1023.000000	1023.000000	2046.000000
23.320000	0.005269	3.113904	1.972967	0.829461	0.206049	0.105427	0.000000	-10.000000	0.500000	-24.850000	524.000000	1023.000000	1023.000000	2046.000000
23.340000	0.004614	2.726898	1.830370	0.874951	0.043939	-0.022362	0.000000	-10.000000	0.508333	-25.200001	515.833313	1023.000000	1023.000000	2046.000000
23.360001	0.003654	2.159744	1.640190	0.797122	-0.172956	-0.104612	0.000000	-10.000000	0.516667	-25.700001	504.500000	1023.000000	1023.000000	2046.000000
23.379999	0.002398	1.417316	1.455263	0.695540	-0.439003	-0.294484	0.000000	-10.000000	0.516667	-26.083334	495.833344	1023.000000	1023.000000	2046.000000
23.400000	0.000693	0.409555	1.252832	0.433241	-0.739350	-0.537168	0.000000	-10.000000	0.516667	-26.200001	487.166656	1023.000000	1023.000000	2046.000000
23.420000	-0.001328	-0.785142	1.053522	0.098153	-1.051951	-0.884866	0.000000	-10.000000	0.516667	-26.216667	481.500000	1023.000000	1023.000000	2046.000000
23.440001	-0.003349	-1.979268	1.013390	-0.264548	-1.469583	-1.258527	0.000000	-10.000000	0.516667	-26.216667	472.833344	1023.000000	1023.000000	2046.000000
23.459999	-0.005448	-3.219727	0.980137	-0.627914	-1.955946	-1.616004	0.000000	-10.000000	0.516667	-26.200001	461.166656	1023.000000	1023.000000	2046.000000
23.480000	-0.007614	-4.499856	0.803709	-0.891137	-2.350550	-2.061878	0.000000	-10.000000	0.508333	-26.066668	452.333344	1023.000000	1023.000000	2046.000000
23.500000	-0.009378	-5.542247	0.659927	-1.151128	-2.753242	-2.297804	0.000000	-10.000000	0.508333	-25.933334	443.666656	1023.000000	1023.000000	2046.000000
23.520000	-0.010810	-6.388434	0.415213	-1.318031	-2.941352	-2.544265	0.000000	-10.000000	0.516667	-26.016666	437.833344	1023.000000	1023.000000	2046.000000
23.540001	-0.012070	-7.133111	0.241311	-1.505554	-3.148711	-2.720156	0.000000	-10.000000	0.533333	-25.983334	429.166656	1023.000000	1023.000000	2046.000000
23.559999	-0.013155	-7.774721	0.001768	-1.711221	-3.253087	-2.812181	0.000000	-10.000000	0.541667	-26.166668	420.500000	1023.000000	1023.000000	2046.000000
23.580000	-0.014144	-8.359125	-0.166097	-1.867988	-3.348578	-2.976462	0.000000	-10.000000	0.541667	-26.183334	411.833344	1023.000000	1023.000000	2046.000000
23.600000	-0.014938	-8.828210	-0.295397	-1.990091	-3.466862	-3.075860	0.000000	-10.000000	0.533333	-26.250000	403.000000	1023.000000	1023.000000	2046.000000
23.620001	-0.015336	-9.063763	-0.409994	-1.988052	-3.508699	-3.157018	0.000000	-10.000000	0.525000	-26.083334	394.166656	1023.000000	1023.000000	2046.000000
23.639999	-0.015798	-9.336355	-0.566228	-1.942760	-3.525873	-3.301495	0.000000	-10.000000	0.516667	-26.016668	385.500000	1023.000000	1023.000000	2046.000000
23.660000	-0.016710	-9.875868	-0.673533	-1.990665	-3.714971	-3.496699	0.000000	-10.000000	0.508333	-25.916668	374.166656	1023.000000	1023.000000	2046.000000
23.680000	-0.018245	-10.782905	-0.908481	-2.139301	-3.974777	-3.760346	0.000000	-10.000000	0.500000	-25.850000	365.666656	1023.000000	1023.000000	2046.000000
23.700001	-0.019914	-11.769386	-1.067497	-2.389004	-4.241708	-4.071177	0.000000	-10.000000	0.491667	-25.700001	357.000000	1023.000000	1023.000000	2046.000000
23.719999	-0.021714	-12.833095	-0.995651	-2.670467	-4.891930	-4.275047	0.000000	-10.000000	0.491667	-25.700001	351.333344	1023.000000	1023.000000	2046.000000
23.740000	-0.022307	-13.183509	-1.371609	-2.336027	-4.865602	-4.610270	0.000000	-10.000000	0.491667	-25.716667	342.666656	1023.000000	1023.000000	2046.000000
23.760000	-0.023638	-13.970320	-1.762070	-2.240237	-5.123980	-4.844034	0.000000	-10.000000	0.500000	-25.833334	331.333344	1023.000000	1023.000000	2046.000000
23.780001	-0.025762	-15.225470	-2.054844	-2.419322	-5.563493	-5.187811	0.000000	-10.000000	0.500000	-25.900002	322.666656	1023.000000	1023.000000	2046.000000
23.799999	-0.028815	-17.029608	-2.416978	-2.897640	-6.056904	-5.658087	0.000000	-10.000000	0.500000	-25.783335	314.000000	1023.000000	1023.000000	2046.000000
23.820000	-0.032344	-19.115583	-2.833742	-3.551884	-6.568958	-6.161000	0.000000	-10.000000	0.500000	-25.550001	308.333344	1023.000000	1023.000000	2046.000000
23.840000	-0.035909	-21.222418	-3.370715	-4.029118	-7.067216	-6.755369	0.000000	-10.000000	0.491667	-25.216667	299.666656	1023.000000	1023.000000	2046.000000
23.860001	-0.038813	-22.938265	-3.833887	-4.232875	-7.525766	-7.345737	0.000000	-10.000000	0.475000	-24.616667	288.666656	1023.000000	1023.000000	2046.000000
23.879999	-0.041003	-24.232697	-4.267585	-4.319160	-7.903637	-7.742314	0.000000	-10.000000	0.458333	-24.083334	280.333344	1023.000000	1023.000000	2046.000000
23.900000	-0.042651	-25.206465	-4.654608	-4.294148	-8.237833	-8.019876	0.000000	-10.000000	0.450000	-23.583334	272.333344	1023.000000	1023.000000	2046.000000
23.920000	-0.044096	-26.060669	-5.084936	-4.195283	-8.454203	-8.326248	0.000000	-10.000000	0.450000	-23.550001	267.000000	1023.000000	1023.000000	2046.000000
23.940001	-0.045239	-26.736231	-5.443254	-4.140856	-8.670408	-8.481712	0.000000	-10.000000	0.450000	-23.466667	259.000000	1023.000000	1023.000000	2046.000000
23.959999	-0.046253	-27.335321	-5.756383	-4.055715	-8.846602	-8.676621	0.000000	-10.000000	0.450000	-23.416668	251.166672	1023.000000	1023.000000	2046.000000
23.980000	-0.047282	-27.943394	-6.096900	-4.081903	-9.034062	-8.730529	0.000000	-10.000000	0.433333	-23.250000	243.500000	1023.000000	1023.000000	2046.000000
24.000000	-0.048338	-28.567587	-6.391205	-4.044330	-9.215640	-8.916412	0.000000	-10.000000	0.408333	-23.083334	235.833328	1023.000000	1023.000000	2046.000000
24.020000	-0.049353	-29.167620	-6.633319	-4.086894	-9.448657	-8.998750	0.000000	-10.000000	0.391667	-22.916668	228.000000	1023.000000	1023.000000	2046.000000
24.040001	-0.049970	-29.532103	-6.826866	-4.112000	-9.587505	-9.005731	0.000000	-10.000000	0.375000	-22.700001	220.333328	1023.000000	1023.000000	2046.000000
24.059999	-0.050577	-29.890898	-7.019461	-4.088527	-9.751350	-9.031560	0.000000	-10.000000	0.366667	-22.433334	212.666672	1023.000000	1023.000000	2046.000000
24.080000	-0.050729	-29.980696	-7.078701	-4.118702	-9.828929	-8.954364	0.000000	-10.000000	0.350000	-22.100000	205.333328	1023.000000	1023.000000	2046.000000
24.100000	-0.050939	-30.104694	-7.186401	-4.158936	-9.849277	-8.910081	0.000000	-10.000000	0.350000	-21.883333	197.833328	1023.000000	1023.000000	2046.000000
24.120001	-0.051457	-30.410837	-7.376299	-4.223542	-9.931112	-8.879884	0.000000	-10.000000	0.350000	-21.750000	190.666672	1023.000000	1023.000000	2046.000000
24.139999	-0.052229	-30.867168	-7.559557	-4.338548	-10.091568	-8.877495	0.000000	-10.000000	0.350000	-21.600000	183.333328	1023.000000	1023.000000	2046.000000
24.160000	-0.053312	-31.507471	-7.868679	-4.476458	-10.218070	-8.944264	0.000000	-10.000000	0.333333	-21.316668	173.833328	1023.000000	1023.000000	2046.000000
24.180000	-0.054686	-32.319248	-8.151413	-4.824443	-10.356002	-8.987391	0.000000	-10.000000	0.316667	-21.049999	166.666672	1023.000000	1023.000000	2046.000000
24.200001	-0.056331	-33.291874	-8.364753	-5.225802	-10.580581	-9.120739	0.000000	-10.000000	0.316667	-20.766666	159.666672	1023.000000	1023.000000	2046.000000
24.219999	-0.057914	-34.227440	-8.657914	-5.542767	-10.661710	-9.365048	0.000000	-10.000000	0.333333	-20.633333	155.000000	1023.000000	1023.000000	2046.000000
24.240000	-0.059612	-35.230915	-8.873868	-5.873475	-10.943879	-9.539693	0.000000	-10.000000	0.341667	-20.366667	148.166672	1023.000000	1023.000000	2046.000000
24.260000	-0.061106	-36.113560	-9.147513	-6.080214	-11.151159	-9.734674	0.000000	-10.000000	0.316667	-19.883333	139.166672	1023.000000	1023.000000	2046.000000
24.280001	-0.062363	-36.856750	-9.418017	-6.223865	-11.280791	-9.934076	0.000000	-10.000000	0.291667	-19.400002	132.500000	1023.000000	1023.000000	2046.000000
24.299999	-0.063261	-37.387215	-9.529539	-6.307857	-11.500168	-10.049653	0.000000	-10.000000	0.250000	-18.916668	125.833336	1023.000000	1023.000000	2046.000000
24.320000	-0.064076	-37.868660	-9.705330	-6.335190	-11.611706	-10.216435	0.000000	-10.000000	0.241667	-18.833334	121.666664	1023.000000	1023.000000	2046.000000
24.340000	-0.064514	-38.127483	-9.670478	-6.366739	-11.831594	-10.258672	0.000000	-10.000000	0.225000	-18.583334	115.500000	1023.000000	1023.000000	2046.000000
24.360001	-0.064796	-38.294167	-9.719728	-6.385356	-11.941659	-10.247425	0.000000	-10.000000	0.225000	-18.083334	107.500000	1023.000000	1023.000000	2046.000000
24.379999	-0.064708	-38.242405	-9.621064	-6.340272	-12.076734	-10.204335	0.000000	-10.000000	0.208333	-17.533333	101.500000	1023.000000	1023.000000	2046.000000
24.400000	-0.064378	-38.047489	-9.486934	-6.317883	-12.183278	-10.059395	0.000000	-10.000000	0.200000	-17.049999	95.500000	1023.000000	1023.000000	2046.000000
24.420000	-0.064248	-37.970516	-9.419456	-6.300145	-12.271105	-9.979810	0.000000	-10.000000	0.183333	-16.683334	91.500000	1023.000000	1023.000000	2046.000000
24.440001	-0.064526	-38.135098	-9.410995	-6.391897	-12.405913	-9.926292	0.000000	-10.000000	0.183333	-16.033333	85.833336	1023.000000	1023.000000	2046.000000
24.459999	-0.064985	-38.406120	-9.499048	-6.589956	-12.447335	-9.869780	0.000000	-10.000000	0.183333	-15.450001	80.500000	1023.000000	1023.000000	2046.000000
24.480000	-0.065385	-38.642727	-9.609721	-6.812420	-12.509646	-9.710940	0.000000	-10.000000	0.191667	-14.966667	75.333336	1023.000000	1023.000000	2046.000000
24.500000	-0.065130	-38.491974	-9.718308	-6.418367	-12.436975	-9.918324	0.000000	-10.000000	0.183333	-14.750000	70.333336	1023.000000	1023.000000	2046.000000
24.520000	-0.065312	-38.599339	-10.129848	-6.262377	-12.290681	-9.916432	0.000000	-10.000000	0.166667	-14.483334	65.333336	1023.000000	1023.000000	2046.000000
24.540001	-0.066418	-39.252834	-10.373543	-6.370320	-12.508736	-10.000236	0.000000	-10.000000	0.158333	-14.283334	60.666668	1023.000000	1023.000000	2046.000000
24.559999	-0.068142	-40.271885	-10.654387	-6.755721	-12.690474	-10.171305	0.000000	-10.000000	0.150000	-13.883333	55.833332	1023.000000	1023.000000	2046.000000
24.580000	-0.070315	-41.556206	-10.885869	-7.232204	-12.960064	-10.478068	0.000000	-10.000000	0.125000	-13.283334	51.166668	1023.000000	1023.000000	2046.000000
24.600000	-0.072524	-42.861584	-11.205490	-7.564155	-13.191713	-10.900226	0.000000	-10.000000	0.100000	-12.633333	46.500000	1023.000000	1023.000000	2046.000000
24.620001	-0.074645	-44.115341	-11.576045	-7.677422	-13.464249	-11.397626	0.000000	-10.000000	0.066667	-11.733334	42.166668	1023.000000	1023.000000	2046.000000
24.639999	-0.076092	-44.970348	-11.857912	-7.697989	-13.726862	-11.687585	0.000000	-10.000000	0.058333	-10.850000	38.333332	1023.000000	1023.000000	2046.000000
24.660000	-0.076957	-45.481590	-12.054228	-7.572646	-13.933715	-11.921003	0.000000	-10.000000	0.050000	-10.000000	34.833332	1023.000000	1023.000000	2046.000000
24.680000	-0.077497	-45.800827	-12.291451	-7.450594	-14.024618	-12.034162	0.000000	-10.000000	0.050000	-9.716667	31.500000	1023.000000	1023.000000	2046.000000
24.700001	-0.077966	-46.078156	-12.420976	-7.310238	-14.154873	-12.192069	0.000000	-10.000000	0.050000	-9.700000	28.166666	1023.000000	1023.000000	2046.000000
24.719999	-0.078338	-46.298035	-12.586423	-7.210469	-14.226010	-12.275133	0.000000	-10.000000	0.050000	-9.733334	25.000000	1023.000000	1023.000000	2046.000000
24.740000	-0.078458	-46.368706	-12.622092	-7.109178	-14.328861	-12.308575	0.000000	-10.000000	0.050000	-9.533334	21.833334	1023.000000	1023.000000	2046.000000
24.760000	-0.078815	-46.579796	-12.794079	-7.050912	-14.386028	-12.348778	0.000000	-10.000000	0.050000	-9.016666	17.666666	1023.000000	1023.000000	2046.000000
24.780001	-0.078866	-46.609852	-12.890254	-7.015615	-14.391732	-12.312250	0.000000	-10.000000	0.050000	-8.566667	14.500000	1023.000000	1023.000000	2046.000000
24.799999	-0.079021	-46.701385	-12.885272	-6.960210	-14.529890	-12.326014	0.000000	-10.000000	0.041667	-8.066667	11.500000	1023.000000	1023.000000	2046.000000
24.820000	-0.078810	-46.576801	-12.919436	-6.926290	-14.505653	-12.225424	0.000000	-10.000000	0.041667	-7.766667	9.833333	1023.000000	1023.000000	2046.000000
24.840000	-0.078386	-46.326157	-12.845922	-6.856962	-14.475092	-12.148181	0.000000	-10.000000	0.033333	-7.366667	7.166667	1023.000000	1023.000000	2046.000000
24.860001	-0.078011	-46.104431	-12.774178	-6.818862	-14.446921	-12.064471	0.000000	-10.000000	0.041667	-7.100000	4.833333	1023.000000	1023.000000	2046.000000
24.879999	-0.077658	-45.895695	-12.659764	-6.903573	-14.458214	-11.874142	0.000000	-10.000000	0.041667	-7.116667	2.500000	1023.000000	1023.000000	2046.000000
24.900000	-0.077695	-45.917797	-12.648526	-6.931244	-14.476521	-11.861507	0.000000	-10.000000	0.050000	-7.233334	0.500000	1023.000000	1023.000000	2046.000000
24.920000	-0.077798	-45.978626	-12.675667	-7.051468	-14.481194	-11.770299	0.000000	-10.000000	0.050000	-7.233334	-1.666667	1023.000000	1023.000000	2046.000000
24.940001	-0.078429	-46.351685	-12.710402	-7.226640	-14.559652	-11.854992	0.000000	-10.000000	0.041667	-7.133333	-4.000000	1023.000000	1023.000000	2046.000000
24.959999	-0.079289	-46.860088	-12.754282	-7.464779	-14.656981	-11.984047	0.000000	-10.000000	0.033333	-7.100000	-6.333333	1023.000000	1023.000000	2046.000000
24.980000	-0.080074	-47.323524	-12.778933	-7.709330	-14.745968	-12.089296	0.000000	-10.000000	0.033333	-7.066667	-8.833333	1023.000000	1023.000000	2046.000000
25.000000	-0.080908	-47.816601	-12.924889	-7.985190	-14.739919	-12.166604	0.000000	-10.000000	0.025000	-6.733334	-11.166667	1023.000000	1023.000000	2046.000000
25.020000	-0.081685	-48.275955	-13.049479	-8.166410	-14.774324	-12.285741	0.000000	-10.000000	0.025000	-6.116667	-13.500000	1023.000000	1023.000000	2046.000000
25.040001	-0.082400	-48.698627	-13.069616	-8.333762	-14.930250	-12.364999	0.000000	-10.000000	0.008333	-5.450000	-15.500000	1023.000000	1023.000000	2046.000000
25.059999	-0.082675	-48.861156	-13.175860	-8.414412	-14.870264	-12.400620	0.000000	-10.000000	0.008333	-4.950000	-17.333334	1023.000000	1023.000000	2046.000000
25.080000	-0.082769	-48.916569	-13.195217	-8.466773	-14.854744	-12.399835	0.000000	-10.000000	0.008333	-4.650000	-19.000000	1023.000000	1023.000000	2046.000000
25.100000	-0.082496	-48.755268	-13.219875	-8.533726	-14.724488	-12.277181	0.000000	-10.000000	0.008333	-4.583333	-20.500000	1023.000000	1023.000000	2046.000000
25.120001	-0.082140	-48.544762	-13.097534	-8.465929	-14.740318	-12.240980	0.000000	-10.000000	0.008333	-4.516667	-22.000000	1023.000000	1023.000000	2046.000000
25.139999	-0.081464	-48.145477	-12.988373	-8.329635	-14.623520	-12.203950	0.000000	-10.000000	0.000000	-4.266666	-23.500000	1023.000000	1023.000000	2046.000000
25.160000	-0.080592	-47.629635	-12.761357	-8.281991	-14.591677	-11.994609	0.000000	-10.000000	0.008333	-3.716667	-25.000000	1023.000000	1023.000000	2046.000000
25.180000	-0.079888	-47.213535	-12.546695	-8.167203	-14.555890	-11.943747	0.000000	-10.000000	0.000000	-2.933333	-26.166666	1023.000000	1023.000000	2046.000000
25.200001	-0.079577	-47.030064	-12.351133	-8.264035	-14.619769	-11.795125	0.000000	-10.000000	0.000000	-2.300000	-26.833334	1023.000000	1023.000000	2046.000000
25.219999	-0.079415	-46.934418	-12.299568	-8.362751	-14.574863	-11.697236	0.000000	-10.000000	-0.008333	-1.966667	-27.000000	1023.000000	1023.000000	2046.000000
25.240000	-0.078933	-46.649632	-12.206146	-8.243555	-14.474563	-11.725366	0.000000	-10.000000	0.000000	-2.050000	-27.166666	1023.000000	1023.000000	2046.000000
25.260000	-0.078431	-46.352718	-12.005294	-7.972859	-14.696345	-11.678219	0.000000	-10.000000	0.000000	-2.316667	-27.833334	1023.000000	1023.000000	2046.000000
25.280001	-0.078624	-46.466938	-12.291200	-7.741162	-14.685623	-11.748953	0.000000	-10.000000	0.000000	-2.650000	-28.666666	1023.000000	1023.000000	2046.000000
25.299999	-0.079411	-46.931625	-12.386214	-7.803893	-14.827325	-11.914195	0.000000	-10.000000	0.000000	-2.816667	-29.666666	1023.000000	1023.000000	2046.000000
25.320000	-0.080662	-47.671448	-12.562675	-8.080898	-14.917048	-12.110826	0.000000	-10.000000	0.000000	-2.583333	-30.500000	1023.000000	1023.000000	2046.000000
25.340000	-0.082100	-48.521362	-12.701010	-8.476057	-15.045321	-12.298973	0.000000	-10.000000	0.000000	-1.600000	-31.333334	1023.000000	1023.000000	2046.000000
25.360001	-0.083632	-49.426758	-13.045575	-8.805351	-15.074096	-12.501736	0.000000	-10.000000	0.000000	-0.666667	-31.833334	1023.000000	1023.000000	2046.000000
25.379999	-0.085019	-50.246185	-13.316356	-8.895964	-15.267820	-12.766044	0.000000	-10.000000	0.000000	0.000000	-32.000000	1023.000000	1023.000000	2046.000000
25.400000	-0.085833	-50.727325	-13.594002	-8.912100	-15.322446	-12.898778	0.000000	-10.000000	-0.008333	0.533333	-32.000000	1023.000000	1023.000000	2046.000000
25.420000	-0.086067	-50.865871	-13.756905	-8.773884	-15.354089	-12.980992	0.000000	-10.000000	-0.008333	1.216667	-32.000000	1023.000000	1023.000000	2046.000000
25.440001	-0.085925	-50.781940	-13.824788	-8.596782	-15.291800	-13.068572	0.000000	-10.000000	-0.008333	1.933333	-32.000000	1023.000000	1023.000000	2046.000000
25.459999	-0.085802	-50.709007	-13.758145	-8.457699	-15.414618	-13.078543	0.000000	-10.000000	-0.008333	2.400000	-32.000000	1023.000000	1023.000000	2046.000000
25.480000	-0.085502	-50.531708	-13.688600	-8.246326	-15.455890	-13.140893	0.000000	-10.000000	-0.025000	3.316667	-32.000000	1023.000000	1023.000000	2046.000000
25.500000	-0.085001	-50.235798	-13.728013	-8.100309	-15.321890	-13.085585	0.000000	-10.000000	-0.050000	4.933333	-32.000000	1023.000000	1023.000000	2046.000000
25.520000	-0.084560	-49.975163	-13.670568	-8.044636	-15.316029	-12.943931	0.000000	-10.000000	-0.066667	7.050000	-32.000000	1023.000000	1023.000000	2046.000000
25.540001	-0.083946	-49.612267	-13.648236	-7.965951	-15.191206	-12.806875	0.000000	-10.000000	-0.083333	9.133333	-32.000000	1023.000000	1023.000000	2046.000000
25.559999	-0.083049	-49.082027	-13.640050	-7.892274	-14.962076	-12.587627	0.000000	-10.000000	-0.108333	11.100000	-32.000000	1023.000000	1023.000000	2046.000000
25.580000	-0.082174	-48.565060	-13.658387	-7.771616	-14.687440	-12.447615	0.000000	-10.000000	-0.141667	12.950001	-32.000000	1023.000000	1023.000000	2046.000000
25.600000	-0.080858	-47.786808	-13.532887	-7.757844	-14.364180	-12.131896	0.000000	-10.000000	-0.183333	14.650001	-22.833334	1023.000000	1023.000000	2046.000000
25.620001	-0.079637	-47.065659	-13.411042	-7.779095	-14.050675	-11.824846	0.000000	-10.000000	-0.200000	16.283333	1.666667	1023.000000	1023.000000	2046.000000
25.639999	-0.078356	-46.308556	-13.266833	-7.761690	-13.723262	-11.556769	0.000000	-10.000000	-0.208333	17.250000	26.166666	1023.000000	1023.000000	2046.000000
25.660000	-0.077270	-45.666599	-13.123119	-7.782924	-13.452241	-11.308314	0.000000	-10.000000	-0.200000	17.800001	41.500000	1023.000000	1023.000000	2046.000000
25.680000	-0.076440	-45.176266	-12.999633	-7.896670	-13.191237	-11.088725	0.000000	-10.000000	-0.200000	17.800001	41.500000	1023.000000	1023.000000	2046.000000
25.700001	-0.075864	-44.835857	-12.799110	-8.058660	-13.040834	-10.937253	0.000000	-10.000000	-0.216667	18.083334	43.500000	1023.000000	1023.000000	2046.000000
25.719999	-0.075474	-44.604996	-12.694792	-8.272450	-12.791457	-10.846298	0.000000	-10.000000	-0.233333	18.566668	47.500000	1023.000000	1023.000000	2046.000000
25.740000	-0.075200	-44.443157	-12.521951	-8.429112	-12.634716	-10.857379	0.000000	-10.000000	-0.266667	19.366667	53.833332	1023.000000	1023.000000	2046.000000
25.760000	-0.074978	-44.311874	-12.393861	-8.600944	-12.534318	-10.782751	0.000000	-10.000000	-0.283333	19.900000	60.166668	1023.000000	1023.000000	2046.000000
25.780001	-0.074711	-44.154301	-12.239960	-8.701154	-12.455745	-10.757442	0.000000	-10.000000	-0.316667	20.566668	66.833336	1023.000000	1023.000000	2046.000000
25.799999	-0.074015	-43.742645	-12.103418	-8.786500	-12.265382	-10.587345	0.000000	-10.000000	-0.341667	21.166666	73.500000	1023.000000	1023.000000	2046.000000
25.820000	-0.073063	-43.180500	-11.985547	-8.727704	-12.031348	-10.435900	0.000000	-10.000000	-0.375000	21.966667	80.500000	1023.000000	1023.000000	2046.000000
25.840000	-0.071707	-42.378891	-11.781338	-8.640042	-11.777741	-10.179771	0.000000	-10.000000	-0.400000	22.533333	87.666664	1023.000000	1023.000000	2046.000000
25.860001	-0.070223	-41.501659	-11.499799	-8.553050	-11.576276	-9.872535	0.000000	-10.000000	-0.391667	22.983334	95.166664	1023.000000	1023.000000	2046.000000
25.879999	-0.068381	-40.413239	-11.149659	-8.366119	-11.340432	-9.557030	0.000000	-10.000000	-0.383333	23.366667	102.833336	1023.000000	1023.000000	2046.000000
25.900000	-0.066100	-39.065388	-10.808899	-8.183119	-10.926701	-9.146669	0.000000	-10.000000	-0.383333	23.850000	110.500000	1023.000000	1023.000000	2046.000000
25.920000	-0.064053	-37.855480	-10.388091	-8.019575	-10.674205	-8.773609	0.000000	-10.000000	-0.425000	24.516666	118.166664	1023.000000	1023.000000	2046.000000
25.940001	-0.062169	-36.742020	-10.133245	-7.931813	-10.280290	-8.396672	0.000000	-10.000000	-0.475000	25.416666	126.333336	1023.000000	1023.000000	2046.000000
25.959999	-0.060705	-35.876629	-9.841024	-7.885410	-10.083928	-8.066267	0.000000	-10.000000	-0.500000	26.100000	134.833328	1023.000000	1023.000000	2046.000000
25.980000	-0.059304	-35.048786	-9.648316	-7.915399	-9.747457	-7.737613	0.000000	-10.000000	-0.508333	26.450001	143.500000	1023.000000	1023.000000	2046.000000
26.000000	-0.057522	-33.995304	-9.406106	-7.564692	-9.480021	-7.544485	0.000000	-10.000000	-0.508333	26.316668	152.166672	1023.000000	1023.000000	2046.000000
26.020000	-0.055795	-32.975067	-9.193254	-7.094971	-9.391237	-7.295605	0.000000	-10.000000	-0.508333	26.583334	161.000000	1023.000000	1023.000000	2046.000000
26.040001	-0.054784	-32.377239	-9.275862	-6.886467	-9.250605	-6.964307	0.000000	-10.000000	-0.508333	26.633333	169.833328	1023.000000	1023.000000	2046.000000
26.059999	-0.054240	-32.055958	-9.251064	-6.815197	-9.141251	-6.848445	0.000000	-10.000000	-0.516667	26.933334	178.666672	1023.000000	1023.000000	2046.000000
26.080000	-0.054270	-32.073624	-9.238475	-6.995091	-9.004843	-6.835212	0.000000	-10.000000	-0.516667	26.766666	187.500000	1023.000000	1023.000000	2046.000000
26.100000	-0.054636	-32.289993	-9.245928	-7.305214	-8.871716	-6.867134	0.000000	-10.000000	-0.516667	26.883333	196.500000	1023.000000	1023.000000	2046.000000
26.120001	-0.055272	-32.665646	-9.405925	-7.482415	-8.773490	-7.003817	0.000000	-10.000000	-0.500000	26.883333	205.500000	1023.000000	1023.000000	2046.000000
26.139999	-0.055524	-32.814808	-9.591427	-7.496258	-8.649158	-7.077965	0.000000	-10.000000	-0.500000	27.033333	214.500000	1023.000000	1023.000000	2046.000000
26.160000	-0.055075	-32.549454	-9.574826	-7.416517	-8.542668	-7.015440	0.000000	-10.000000	-0.500000	26.783333	223.500000	1023.000000	1023.000000	2046.000000
26.180000	-0.053984	-31.904387	-9.546203	-7.237022	-8.232141	-6.889021	0.000000	-10.000000	-0.516667	26.833334	232.500000	1023.000000	1023.000000	2046.000000
26.200001	-0.052572	-31.070316	-9.489983	-6.965914	-7.904099	-6.710320	0.000000	-10.000000	-0.508333	26.850000	241.500000	1023.000000	1023.000000	2046.000000
26.219999	-0.051358	-30.352716	-9.429158	-6.708243	-7.644094	-6.571221	0.000000	-10.000000	-0.491667	27.066668	250.500000	1023.000000	1023.000000	2046.000000
26.240000	-0.049941	-29.515144	-9.269565	-6.407016	-7.444395	-6.394168	0.000000	-10.000000	-0.458333	27.066668	259.500000	1023.000000	1023.000000	2046.000000
26.260000	-0.048513	-28.671446	-9.070590	-6.170017	-7.262508	-6.168330	0.000000	-10.000000	-0.450000	26.900000	268.500000	1023.000000	1023.000000	2046.000000
26.280001	-0.047088	-27.829033	-8.891281	-5.968604	-7.096451	-5.872696	0.000000	-10.000000	-0.466667	26.566668	277.500000	1023.000000	1023.000000	2046.000000
26.299999	-0.045660	-26.985207	-8.692648	-5.774181	-6.923710	-5.594669	0.000000	-10.000000	-0.491667	26.266666	286.333344	1023.000000	1023.000000	2046.000000
26.320000	-0.044173	-26.106377	-8.523105	-5.527938	-6.694493	-5.360841	0.000000	-10.000000	-0.525000	26.366667	295.166656	1023.000000	1023.000000	2046.000000
26.340000	-0.042316	-25.008932	-8.296573	-5.246636	-6.429492	-5.036232	0.000000	-10.000000	-0.541667	26.733334	304.000000	1023.000000	1023.000000	2046.000000
26.360001	-0.040222	-23.771482	-7.926550	-5.010412	-6.166780	-4.667740	0.000000	-10.000000	-0.541667	27.066668	313.000000	1023.000000	1023.000000	2046.000000
26.379999	-0.037997	-22.456457	-7.608838	-4.748559	-5.766030	-4.333032	0.000000	-10.000000	-0.508333	26.900000	328.000000	1023.000000	1023.000000	2046.000000
26.400000	-0.035926	-21.232540	-7.288245	-4.577176	-5.389821	-3.977298	0.000000	-10.000000	-0.475000	26.783335	340.000000	1023.000000	1023.000000	2046.000000
26.420000	-0.033973	-20.077936	-6.930346	-4.429190	-5.060796	-3.657604	0.000000	-10.000000	-0.450000	26.316668	352.000000	1023.000000	1023.000000	2046.000000
26.440001	-0.032113	-18.978863	-6.566716	-4.381039	-4.678830	-3.352278	0.000000	-10.000000	-0.450000	26.083334	355.000000	1023.000000	1023.000000	2046.000000
26.459999	-0.030685	-18.134552	-6.199151	-4.433363	-4.352012	-3.150025	0.000000	-10.000000	-0.450000	25.916668	360.833344	1023.000000	1023.000000	2046.000000
26.480000	-0.029533	-17.453806	-5.844376	-4.594677	-4.094015	-2.920738	0.000000	-10.000000	-0.450000	25.600000	366.500000	1023.000000	1023.000000	2046.000000
26.500000	-0.028700	-16.961552	-5.577789	-4.832621	-3.824322	-2.726820	0.000000	-10.000000	-0.450000	25.450001	375.166656	1023.000000	1023.000000	2046.000000
26.520000	-0.027788	-16.422689	-5.381170	-5.028668	-3.452620	-2.560231	0.000000	-10.000000	-0.450000	25.250000	383.666656	1023.000000	1023.000000	2046.000000
26.540001	-0.026827	-15.854559	-5.056848	-5.094466	-3.251596	-2.451649	0.000000	-10.000000	-0.450000	25.266666	392.166656	1023.000000	1023.000000	2046.000000
26.559999	-0.025411	-15.018146	-4.757001	-5.090319	-2.965316	-2.205509	0.000000	-10.000000	-0.441667	25.266666	400.500000	1023.000000	1023.000000	2046.000000
26.580000	-0.023828	-14.082216	-4.456033	-4.977364	-2.666037	-1.982782	0.000000	-10.000000	-0.433333	25.033333	409.000000	1023.000000	1023.000000	2046.000000
26.600000	-0.021929	-12.959749	-3.974736	-4.878348	-2.461705	-1.644960	0.000000	-10.000000	-0.425000	25.000000	417.500000	1023.000000	1023.000000	2046.000000
26.620001	-0.019675	-11.627899	-3.556196	-4.619985	-2.124730	-1.326988	0.000000	-10.000000	-0.433333	24.700001	425.833344	1023.000000	1023.000000	2046.000000
26.639999	-0.016844	-9.954935	-2.982991	-4.379761	-1.754924	-0.837259	0.000000	-10.000000	-0.441667	24.616667	434.000000	1023.000000	1023.000000	2046.000000
26.660000	-0.014236	-8.413568	-2.399827	-4.130938	-1.471625	-0.411178	0.000000	-10.000000	-0.450000	24.833334	442.166656	1023.000000	1023.000000	2046.000000
26.680000	-0.011787	-6.966089	-1.964050	-3.892088	-1.072075	-0.037876	0.000000	-10.000000	-0.466667	25.400000	450.500000	1023.000000	1023.000000	2046.000000
26.700001	-0.009564	-5.652084	-1.557541	-3.767124	-0.713058	0.385639	0.000000	-10.000000	-0.466667	25.666668	459.000000	1023.000000	1023.000000	2046.000000
26.719999	-0.007473	-4.416575	-1.262409	-3.614424	-0.239830	0.700088	0.000000	-10.000000	-0.458333	25.683334	467.500000	1023.000000	1023.000000	2046.000000
26.740000	-0.005255	-3.105932	-1.055820	-3.398749	0.332616	1.016021	0.000000	-10.000000	-0.433333	25.233334	476.000000	1023.000000	1023.000000	2046.000000
26.760000	-0.003594	-2.124031	-0.580479	-3.375951	0.239356	1.593043	0.000000	-10.000000	-0.416667	24.833334	484.500000	1023.000000	1023.000000	2046.000000
26.780001	-0.001272	-0.751512	-0.559420	-2.613537	0.663502	1.757944	0.000000	-10.000000	-0.408333	24.433334	492.833344	1023.000000	1023.000000	2046.000000
26.799999	-0.000184	-0.109017	-0.582620	-2.285830	0.828332	1.931102	0.000000	-10.000000	-0.400000	24.283333	501.000000	1023.000000	1023.000000	2046.000000
26.820000	0.000346	0.204487	-0.365631	-2.419665	0.867935	2.121848	0.000000	-10.000000	-0.400000	24.266666	509.000000	1023.000000	1023.000000	2046.000000
26.840000	0.000322	0.190042	-0.258885	-2.674176	1.006198	2.116904	0.000000	-10.000000	-0.408333	24.283333	517.000000	1023.000000	1023.000000	2046.000000
26.860001	-0.000303	-0.178789	-0.201822	-2.871065	0.992549	1.901549	0.000000	-10.000000	-0.391667	23.966667	525.333313	1023.000000	1023.000000	2046.000000
26.879999	-0.001292	-0.763547	-0.475267	-2.907064	1.023877	1.594908	0.000000	-10.000000	-0.366667	23.650000	533.666687	1023.000000	1023.000000	2046.000000
26.900000	-0.001502	-0.887750	-0.606550	-2.879688	1.099113	1.499375	0.000000	-10.000000	-0.325000	23.050001	541.666687	1023.000000	1023.000000	2046.000000
26.920000	-0.000599	-0.353917	-0.519311	-2.636626	1.244378	1.557642	0.000000	-10.000000	-0.325000	22.416668	549.333313	1023.000000	1023.000000	2046.000000
26.940001	0.000731	0.432288	-0.419251	-2.315625	1.513045	1.654119	0.000000	-10.000000	-0.316667	21.916668	556.833313	1023.000000	1023.000000	2046.000000
26.959999	0.002117	1.251252	-0.245186	-1.996541	1.671007	1.821972	0.000000	-10.000000	-0.316667	21.433334	564.333313	1023.000000	1023.000000	2046.000000
26.980000	0.003530	2.086331	-0.032528	-1.583154	1.811428	1.890586	0.000000	-10.000000	-0.316667	21.316668	571.500000	1023.000000	1023.000000	2046.000000
27.000000	0.004908	2.900515	0.144475	-1.378023	1.967392	2.166671	0.000000	-10.000000	-0.333333	21.216667	578.666687	1023.000000	1023.000000	2046.000000
27.020000	0.006611	3.907212	0.344222	-1.066202	2.283089	2.346103	0.000000	-10.000000	-0.333333	21.050001	585.833313	1023.000000	1023.000000	2046.000000
27.040001	0.008104	4.789437	0.538222	-0.897742	2.502757	2.646199	0.000000	-10.000000	-0.316667	20.733334	593.000000	1023.000000	1023.000000	2046.000000
27.059999	0.009715	5.741388	0.761496	-0.633536	2.753410	2.860018	0.000000	-10.000000	-0.300000	20.383333	599.833313	1023.000000	1023.000000	2046.000000
27.080000	0.011697	6.913093	0.926905	-0.307227	3.168079	3.125335	0.000000	-10.000000	-0.308333	20.366667	606.666687	1023.000000	1023.000000	2046.000000
27.100000	0.013961	8.250843	1.238923	-0.067737	3.481806	3.597850	0.000000	-10.000000	-0.308333	20.333334	613.500000	1023.000000	1023.000000	2046.000000
27.120001	0.016301	9.634089	1.572638	0.261992	3.878099	3.921361	0.000000	-10.000000	-0.308333	20.366667	620.333313	1023.000000	1023.000000	2046.000000
27.139999	0.018634	11.012573	1.918832	0.542563	4.261120	4.290058	0.000000	-10.000000	-0.283333	20.049999	627.166687	1023.000000	1023.000000	2046.000000
27.160000	0.020769	12.274639	2.280841	0.787708	4.655079	4.551011	0.000000	-10.000000	-0.275000	19.866667	633.833313	1023.000000	1023.000000	2046.000000
27.180000	0.022734	13.435962	2.699033	0.901975	4.983811	4.851143	0.000000	-10.000000	-0.250000	19.400000	640.500000	1023.000000	1023.000000	2046.000000
27.200001	0.024226	14.317591	3.138879	0.872500	5.264031	5.042180	0.000000	-10.000000	-0.233333	18.566668	647.000000	1023.000000	1023.000000	2046.000000
27.219999	0.025175	14.878551	3.620001	0.661778	5.378098	5.218674	0.000000	-10.000000	-0.191667	17.700001	653.333313	1023.000000	1023.000000	2046.000000
27.240000	0.025981	15.355041	4.001649	0.402156	5.575777	5.375459	0.000000	-10.000000	-0.158333	16.549999	659.500000	1023.000000	1023.000000	2046.000000
27.260000	0.026208	15.488982	4.383529	0.126006	5.613214	5.366234	0.000000	-10.000000	-0.125000	15.633333	665.166687	1023.000000	1023.000000	2046.000000
27.280001	0.026415	15.611280	4.712763	-0.130737	5.666620	5.362635	0.000000	-10.000000	-0.108333	14.300000	670.666687	1023.000000	1023.000000	2046.000000
27.299999	0.026932	15.916890	5.006206	-0.200915	5.769770	5.341829	0.000000	-10.000000	-0.083333	12.983334	675.500000	1023.000000	1023.000000	2046.000000
27.320000	0.027549	16.281504	5.207312	-0.234010	5.903841	5.404361	0.000000	-10.000000	-0.058333	11.483334	680.000000	1023.000000	1023.000000	2046.000000
27.340000	0.028433	16.803713	5.447051	-0.207023	6.021007	5.542678	0.000000	-10.000000	-0.025000	9.833334	684.000000	1023.000000	1023.000000	2046.000000
27.360001	0.029543	17.459717	5.668844	-0.157757	6.203074	5.745555	0.000000	-10.000000	-0.008333	7.850000	687.666687	1023.000000	1023.000000	2046.000000
27.379999	0.030614	18.093147	5.878665	-0.090296	6.362389	5.942389	0.000000	-10.000000	0.000000	5.800000	690.833313	1023.000000	1023.000000	2046.000000
27.400000	0.031910	18.858816	6.120835	0.055291	6.517977	6.164713	0.000000	-10.000000	0.000000	3.700000	693.166687	1023.000000	1023.000000	2046.000000
27.420000	0.033510	19.804380	6.379730	0.327112	6.734330	6.363210	0.000000	-10.000000	0.000000	2.033333	694.833313	1023.000000	1023.000000	2046.000000
27.440001	0.034565	20.428036	6.633534	0.605136	6.767120	6.422246	0.000000	-10.000000	0.008333	0.783333	695.666687	1023.000000	1023.000000	2046.000000
27.459999	0.035181	20.792055	6.839836	0.685660	6.752502	6.514058	0.000000	-10.000000	0.008333	-0.500000	696.000000	1023.000000	1023.000000	2046.000000
27.480000	0.035217	20.813414	6.992274	0.718733	6.619478	6.482927	0.000000	-10.000000	0.025000	-1.833333	696.000000	1023.000000	1023.000000	2046.000000
27.500000	0.035539	21.003740	7.015964	0.911562	6.720820	6.355395	0.000000	-10.000000	0.033333	-3.733334	696.000000	1023.000000	1023.000000	2046.000000
27.520000	0.034995	20.682117	7.035269	1.130292	6.266244	6.250313	0.000000	-10.000000	0.058333	-5.700000	696.000000	1023.000000	1023.000000	2046.000000
27.540001	0.034379	20.317955	6.645342	1.459483	6.034233	6.178898	0.000000	-10.000000	0.066667	-7.883333	696.000000	1023.000000	1023.000000	2046.000000
27.559999	0.032677	19.312057	6.188727	1.589439	5.673375	5.860516	0.000000	-10.000000	0.083333	-9.850000	696.000000	1023.000000	1023.000000	2046.000000
27.580000	0.030182	17.837626	5.831180	1.257262	5.240343	5.508841	0.000000	-10.000000	0.091667	-11.483334	696.000000	1023.000000	1023.000000	2046.000000
27.600000	0.027325	16.149342	5.472641	0.740089	4.837579	5.099033	0.000000	-10.000000	0.108333	-12.850000	696.000000	1023.000000	1023.000000	2046.000000
27.620001	0.024058	14.218197	4.930168	0.313701	4.472919	4.501409	0.000000	-10.000000	0.141667	-14.283334	686.666687	1023.000000	1023.000000	2046.000000
27.639999	0.020634	12.194907	4.339918	0.076577	3.949695	3.828717	0.000000	-10.000000	0.175000	-15.283334	677.333313	1023.000000	1023.000000	2046.000000
27.660000	0.017913	10.586699	3.847865	0.040525	3.465153	3.233155	0.000000	-10.000000	0.200000	-15.966667	666.166687	1023.000000	1023.000000	2046.000000
27.680000	0.016030	9.473986	3.535483	0.109853	3.027766	2.800884	0.000000	-10.000000	0.200000	-16.200001	662.666687	1023.000000	1023.000000	2046.000000
27.700001	0.014547	8.597334	3.180824	0.276858	2.755264	2.384387	0.000000	-10.000000	0.216667	-16.516666	657.166687	1023.000000	1023.000000	2046.000000
27.719999	0.013178	7.788006	2.928279	0.484726	2.401252	1.973749	0.000000	-10.000000	0.225000	-17.166668	651.833313	1023.000000	1023.000000	2046.000000
27.740000	0.011963	7.069940	2.682851	0.654980	2.110933	1.621177	0.000000	-10.000000	0.241667	-17.800001	646.166687	1023.000000	1023.000000	2046.000000
27.760000	0.010804	6.385312	2.466426	0.832618	1.795712	1.290557	0.000000	-10.000000	0.258333	-18.750000	640.333313	1023.000000	1023.000000	2046.000000
27.780001	0.009826	5.807386	2.259675	0.923655	1.531923	1.092134	0.000000	-10.000000	0.300000	-19.766666	634.000000	1023.000000	1023.000000	2046.000000
27.799999	0.008678	5.128976	2.000781	0.960436	1.292410	0.875349	0.000000	-10.000000	0.350000	-21.066668	627.166687	1023.000000	1023.000000	2046.000000
27.820000	0.007709	4.556127	1.824538	0.946008	1.053092	0.732489	0.000000	-10.000000	0.383333	-22.383333	620.166687	1023.000000	1023.000000	2046.000000
27.840000	0.006707	3.963606	1.587365	1.054518	0.830326	0.491396	0.000000	-10.000000	0.433333	-23.683332	612.666687	1023.000000	1023.000000	2046.000000
27.860001	0.006010	3.551931	1.489059	1.201365	0.523092	0.338414	0.000000	-10.000000	0.466667	-24.733334	604.833313	1023.000000	1023.000000	2046.000000
27.879999	0.005510	3.256633	1.486644	1.305437	0.255928	0.208623	0.000000	-10.000000	0.508333	-25.850000	596.500000	1023.000000	1023.000000	2046.000000
27.900000	0.004788	2.829477	1.375221	1.379928	0.026259	0.048070	0.000000	-10.000000	0.525000	-26.650000	587.833313	1023.000000	1023.000000	2046.000000
27.920000	0.003693	2.182298	1.161160	1.345181	-0.208173	-0.115869	0.000000	-10.000000	0.558333	-27.466667	579.000000	1023.000000	1023.000000	2046.000000
27.940001	0.002321	1.371668	1.045935	1.266927	-0.596335	-0.344858	0.000000	-10.000000	0.591667	-27.866667	569.833313	1023.000000	1023.000000	2046.000000
27.959999	0.000677	0.400359	0.777346	1.007212	-0.865836	-0.518363	0.000000	-10.000000	0.625000	-28.283333	560.666687	1023.000000	1023.000000	2046.000000
27.980000	-0.001246	-0.736594	0.628021	0.680866	-1.270680	-0.774800	0.000000	-10.000000	0.641667	-28.683334	551.166687	1023.000000	1023.000000	2046.000000
28.000000	-0.003153	-1.863313	0.397515	0.328904	-1.506670	-1.083062	0.000000	-10.000000	0.650000	-28.983334	541.500000	1023.000000	1023.000000	2046.000000
28.020000	-0.005244	-3.099417	0.212263	-0.124004	-1.876105	-1.311571	0.000000	-10.000000	0.650000	-29.233334	531.833313	1023.000000	1023.000000	2046.000000
28.040001	-0.007363	-4.351442	0.052844	-0.493543	-2.297776	-1.612967	0.000000	-10.000000	0.650000	-29.299999	522.166687	1023.000000	1023.000000	2046.000000
28.059999	-0.009229	-5.454559	-0.217363	-0.735834	-2.573271	-1.928091	0.000000	-10.000000	0.650000	-29.383333	512.500000	1023.000000	1023.000000	2046.000000
28.080000	-0.011086	-6.551985	-0.400304	-0.897927	-2.987486	-2.266268	0.000000	-10.000000	0.650000	-29.549999	502.500000	1023.000000	1023.000000	2046.000000
28.100000	-0.012680	-7.493831	-0.603932	-1.062860	-3.295537	-2.531502	0.000000	-10.000000	0.650000	-29.500000	492.500000	1023.000000	1023.000000	2046.000000
28.120001	-0.014080	-8.321233	-0.738464	-1.197321	-3.573931	-2.811517	0.000000	-10.000000	0.650000	-29.700001	482.500000	1023.000000	1023.000000	2046.000000
28.139999	-0.015230	-9.000954	-0.863267	-1.319568	-3.830927	-2.987192	0.000000	-10.000000	0.650000	-29.600000	472.500000	1023.000000	1023.000000	2046.000000
28.160000	-0.015986	-9.447594	-0.921976	-1.390022	-4.017923	-3.117672	0.000000	-10.000000	0.650000	-29.783335	462.833344	1023.000000	1023.000000	2046.000000
28.180000	-0.016184	-9.564725	-0.931113	-1.343106	-4.141386	-3.149119	0.000000	-10.000000	0.650000	-29.683334	453.166656	1023.000000	1023.000000	2046.000000
28.200001	-0.016353	-9.664577	-0.937561	-1.264236	-4.286126	-3.176654	0.000000	-10.000000	0.641667	-29.466667	443.500000	1023.000000	1023.000000	2046.000000
28.219999	-0.016935	-10.008541	-1.112027	-1.362620	-4.379732	-3.154163	0.000000	-10.000000	0.641667	-29.150000	433.500000	1023.000000	1023.000000	2046.000000
28.240000	-0.017976	-10.623943	-1.345251	-1.612248	-4.510871	-3.155573	0.000000	-10.000000	0.641667	-28.733334	423.666656	1023.000000	1023.000000	2046.000000
28.260000	-0.019084	-11.278710	-1.625480	-1.760390	-4.542411	-3.350430	0.000000	-10.000000	0.641667	-28.549999	414.000000	1023.000000	1023.000000	2046.000000
28.280001	-0.020574	-12.159472	-1.516359	-1.961418	-5.192420	-3.489275	0.000000	-10.000000	0.641667	-28.483334	404.500000	1023.000000	1023.000000	2046.000000
28.299999	-0.020964	-12.389952	-1.908619	-1.632640	-5.169435	-3.679258	0.000000	-10.000000	0.625000	-28.433332	395.000000	1023.000000	1023.000000	2046.000000
28.320000	-0.022587	-13.348768	-2.342272	-1.557208	-5.499279	-3.950009	0.000000	-10.000000	0.633333	-28.616667	385.500000	1023.000000	1023.000000	2046.000000
28.340000	-0.024904	-14.718354	-2.728090	-1.768272	-5.858839	-4.363153	0.000000	-10.000000	0.616667	-28.466667	376.000000	1023.000000	1023.000000	2046.000000
28.360001	-0.028041	-16.571955	-3.106560	-2.333264	-6.332462	-4.799669	0.000000	-10.000000	0.616667	-28.333334	366.500000	1023.000000	1023.000000	2046.000000
28.379999	-0.031315	-18.506954	-3.489746	-2.941685	-6.771079	-5.304445	0.000000	-10.000000	0.608333	-28.083334	357.000000	1023.000000	1023.000000	2046.000000
28.400000	-0.034478	-20.376680	-4.020663	-3.346487	-7.155468	-5.854062	0.000000	-10.000000	0.608333	-27.966667	347.666656	1023.000000	1023.000000	2046.000000
28.420000	-0.037203	-21.987127	-4.537325	-3.561991	-7.511306	-6.376506	0.000000	-10.000000	0.583333	-27.550001	338.333344	1023.000000	1023.000000	2046.000000
28.440001	-0.039152	-23.138834	-4.937193	-3.698507	-7.861934	-6.641199	0.000000	-10.000000	0.541667	-26.933334	329.166656	1023.000000	1023.000000	2046.000000
28.459999	-0.040876	-24.157940	-5.302409	-3.616785	-8.193926	-7.044821	0.000000	-10.000000	0.508333	-26.516666	320.000000	1023.000000	1023.000000	2046.000000
28.480000	-0.042249	-24.968987	-5.699551	-3.532783	-8.382609	-7.354044	0.000000	-10.000000	0.500000	-26.250000	311.000000	1023.000000	1023.000000	2046.000000
28.500000	-0.043506	-25.712208	-6.028892	-3.397357	-8.600579	-7.685380	0.000000	-10.000000	0.500000	-26.133333	302.166656	1023.000000	1023.000000	2046.000000
28.520000	-0.044697	-26.416193	-6.308487	-3.379525	-8.833667	-7.894513	0.000000	-10.000000	0.500000	-25.733334	293.500000	1023.000000	1023.000000	2046.000000
28.540001	-0.045719	-27.019966	-6.528152	-3.359338	-9.058357	-8.074120	0.000000	-10.000000	0.491667	-25.466667	285.000000	1023.000000	1023.000000	2046.000000
28.559999	-0.046743	-27.624870	-6.724578	-3.355868	-9.275336	-8.269087	0.000000	-10.000000	0.491667	-24.950001	276.500000	1023.000000	1023.000000	2046.000000
28.580000	-0.047598	-28.130583	-6.895807	-3.414544	-9.501217	-8.319014	0.000000	-10.000000	0.483333	-24.700001	268.166656	1023.000000	1023.000000	2046.000000
28.600000	-0.048153	-28.458168	-7.121793	-3.425026	-9.568053	-8.343295	0.000000	-10.000000	0.475000	-24.350000	260.000000	1023.000000	1023.000000	2046.000000
28.620001	-0.048654	-28.754641	-7.215782	-3.328853	-9.764757	-8.445249	0.000000	-10.000000	0.458333	-23.916666	252.000000	1023.000000	1023.000000	2046.000000
28.639999	-0.048841	-28.864958	-7.348866	-3.381095	-9.786005	-8.348991	0.000000	-10.000000	0.450000	-23.500000	244.000000	1023.000000	1023.000000	2046.000000
28.660000	-0.049088	-29.011177	-7.424499	-3.483434	-9.854843	-8.248402	0.000000	-10.000000	0.433333	-23.283333	236.000000	1023.000000	1023.000000	2046.000000
28.680000	-0.049562	-29.291067	-7.662839	-3.566868	-9.845964	-8.215396	0.000000	-10.000000	0.416667	-23.300001	228.000000	1023.000000	1023.000000	2046.000000
28.700001	-0.050395	-29.783287	-7.876238	-3.743016	-9.981618	-8.182416	0.000000	-10.000000	0.391667	-23.066668	220.333328	1023.000000	1023.000000	2046.000000
28.719999	-0.051504	-30.439098	-8.122942	-3.936809	-10.117247	-8.262100	0.000000	-10.000000	0.375000	-22.816668	212.666672	1023.000000	1023.000000	2046.000000
28.740000	-0.053166	-31.420956	-8.301424	-4.278848	-10.415483	-8.425200	0.000000	-10.000000	0.366667	-22.550001	205.166672	1023.000000	1023.000000	2046.000000
28.760000	-0.054735	-32.348175	-8.459880	-4.622327	-10.618555	-8.647413	0.000000	-10.000000	0.366667	-22.416668	197.500000	1023.000000	1023.000000	2046.000000
28.780001	-0.056404	-33.334709	-8.592539	-4.902949	-10.850714	-8.988506	0.000000	-10.000000	0.366667	-22.050001	190.166672	1023.000000	1023.000000	2046.000000
28.799999	-0.058241	-34.420448	-8.785359	-5.246789	-11.159493	-9.228806	0.000000	-10.000000	0.358333	-21.666668	182.833328	1023.000000	1023.000000	2046.000000
28.820000	-0.059750	-35.312038	-8.968877	-5.491004	-11.381012	-9.471146	0.000000	-10.000000	0.333333	-21.083334	175.666672	1023.000000	1023.000000	2046.000000
28.840000	-0.060989	-36.044743	-9.126361	-5.630099	-11.622137	-9.666145	0.000000	-10.000000	0.316667	-20.650000	168.500000	1023.000000	1023.000000	2046.000000
28.860001	-0.061853	-36.555290	-9.276402	-5.755433	-11.780545	-9.742908	0.000000	-10.000000	0.300000	-20.150000	161.500000	1023.000000	1023.000000	2046.000000
28.879999	-0.062393	-36.874092	-9.397979	-5.805224	-11.866414	-9.804474	0.000000	-10.000000	0.283333	-19.683332	154.833328	1023.000000	1023.000000	2046.000000
28.900000	-0.062666	-37.035473	-9.472352	-5.811566	-11.933696	-9.817857	0.000000	-10.000000	0.250000	-19.250000	148.166672	1023.000000	1023.000000	2046.000000
28.920000	-0.062592	-36.991737	-9.524952	-5.916076	-11.879564	-9.671146	0.000000	-10.000000	0.233333	-18.866667	141.833328	1023.000000	1023.000000	2046.000000
28.940001	-0.062235	-36.780724	-9.415634	-5.879713	-11.916605	-9.568770	0.000000	-10.000000	0.225000	-18.316668	135.500000	1023.000000	1023.000000	2046.000000
28.959999	-0.062070	-36.683510	-9.369119	-5.918398	-11.909966	-9.486028	0.000000	-10.000000	0.225000	-17.616667	129.500000	1023.000000	1023.000000	2046.000000
28.980000	-0.062149	-36.729820	-9.331824	-6.019917	-11.940532	-9.437546	0.000000	-10.000000	0.200000	-16.866667	123.500000	1023.000000	1023.000000	2046.000000
29.000000	-0.062689	-37.049473	-9.438127	-6.185767	-11.981055	-9.444523	0.000000	-10.000000	0.183333	-16.350000	117.833336	1023.000000	1023.000000	2046.000000
29.020000	-0.062943	-37.199387	-9.441497	-6.172052	-11.948146	-9.637691	0.000000	-10.000000	0.175000	-16.100000	112.333336	1023.000000	1023.000000	2046.000000
29.040001	-0.063189	-37.344936	-9.350706	-5.972901	-12.189430	-9.831898	0.000000	-10.000000	0.175000	-15.966666	107.000000	1023.000000	1023.000000	2046.000000
29.059999	-0.063402	-37.470860	-9.605737	-5.915294	-12.257387	-9.692442	0.000000	-10.000000	0.175000	-15.850000	101.666664	1023.000000	1023.000000	2046.000000
29.080000	-0.064565	-38.157684	-9.909476	-5.831851	-12.439218	-9.977139	0.000000	-10.000000	0.166667	-15.666667	96.333336	1023.000000	1023.000000	2046.000000
29.100000	-0.066215	-39.132801	-10.146540	-6.098704	-12.677849	-10.209706	0.000000	-10.000000	0.166667	-15.233334	91.166664	1023.000000	1023.000000	2046.000000
29.120001	-0.068267	-40.345760	-10.328246	-6.546935	-12.976626	-10.493955	0.000000	-10.000000	0.158333	-14.650001	86.000000	1023.000000	1023.000000	2046.000000
29.139999	-0.070431	-41.625011	-10.657885	-7.001754	-13.146674	-10.818700	0.000000	-10.000000	0.125000	-14.000000	81.166664	1023.000000	1023.000000	2046.000000
29.160000	-0.072492	-42.843044	-11.011370	-7.205939	-13.408196	-11.217539	0.000000	-10.000000	0.083333	-13.116667	76.500000	1023.000000	1023.000000	2046.000000
29.180000	-0.074057	-43.767593	-11.311800	-7.312428	-13.694961	-11.448404	0.000000	-10.000000	0.050000	-12.133333	72.166664	1023.000000	1023.000000	2046.000000
29.200001	-0.075024	-44.339386	-11.657873	-7.261559	-13.777118	-11.642838	0.000000	-10.000000	0.050000	-11.183333	68.000000	1023.000000	1023.000000	2046.000000
29.219999	-0.075706	-44.742386	-11.833770	-7.185524	-13.960809	-11.762281	0.000000	-10.000000	0.058333	-10.833334	64.333336	1023.000000	1023.000000	2046.000000
29.240000	-0.076042	-44.940582	-12.117734	-7.083651	-13.885213	-11.853984	0.000000	-10.000000	0.058333	-10.866667	60.666668	1023.000000	1023.000000	2046.000000
29.260000	-0.076729	-45.347019	-12.260469	-6.955478	-14.048796	-12.082276	0.000000	-10.000000	0.058333	-10.916667	57.000000	1023.000000	1023.000000	2046.000000
29.280001	-0.077115	-45.574764	-12.329954	-6.917905	-14.168710	-12.158195	0.000000	-10.000000	0.050000	-10.700000	53.333332	1023.000000	1023.000000	2046.000000
29.299999	-0.077621	-45.873875	-12.426777	-6.872578	-14.314254	-12.260265	0.000000	-10.000000	0.050000	-10.366667	49.666668	1023.000000	1023.000000	2046.000000
29.320000	-0.077851	-46.009998	-12.476588	-6.866581	-14.418793	-12.248034	0.000000	-10.000000	0.050000	-9.950000	46.333332	1023.000000	1023.000000	2046.000000
29.340000	-0.077924	-46.053299	-12.555533	-6.762414	-14.468812	-12.266541	0.000000	-10.000000	0.050000	-9.550000	43.000000	1023.000000	1023.000000	2046.000000
29.360001	-0.077903	-46.040825	-12.640965	-6.721799	-14.479140	-12.198918	0.000000	-10.000000	0.050000	-9.133333	39.833332	1023.000000	1023.000000	2046.000000
29.379999	-0.077594	-45.857815	-12.651093	-6.640182	-14.455164	-12.111377	0.000000	-10.000000	0.050000	-8.766666	36.833332	1023.000000	1023.000000	2046.000000
29.400000	-0.077102	-45.567390	-12.616645	-6.657957	-14.345334	-11.947454	0.000000	-10.000000	0.050000	-8.533334	33.833332	1023.000000	1023.000000	2046.000000
29.420000	-0.076814	-45.397121	-12.586658	-6.720092	-14.278472	-11.811899	0.000000	-10.000000	0.050000	-8.500000	31.000000	1023.000000	1023.000000	2046.000000
29.440001	-0.076723	-45.343010	-12.629799	-6.787112	-14.191612	-11.734487	0.000000	-10.000000	0.050000	-8.583334	28.000000	1023.000000	1023.000000	2046.000000
29.459999	-0.076961	-45.483944	-12.653413	-6.858230	-14.233955	-11.738346	0.000000	-10.000000	0.050000	-8.583334	25.166666	1023.000000	1023.000000	2046.000000
29.480000	-0.077556	-45.835526	-12.715458	-7.052243	-14.292767	-11.775058	0.000000	-10.000000	0.050000	-8.633333	22.333334	1023.000000	1023.000000	2046.000000
29.500000	-0.078447	-46.362396	-12.665314	-7.257285	-14.500794	-11.939001	0.000000	-10.000000	0.050000	-8.683333	19.500000	1023.000000	1023.000000	2046.000000
29.520000	-0.079444	-46.951550	-12.740066	-7.506274	-14.577583	-12.127626	0.000000	-10.000000	0.050000	-8.700000	16.500000	1023.000000	1023.000000	2046.000000
29.540001	-0.080348	-47.485874	-12.799036	-7.761741	-14.694514	-12.230583	0.000000	-10.000000	0.050000	-8.383333	13.500000	1023.000000	1023.000000	2046.000000
29.559999	-0.081339	-48.071381	-12.875314	-7.987648	-14.859963	-12.348454	0.000000	-10.000000	0.050000	-7.833333	10.833333	1023.000000	1023.000000	2046.000000
29.580000	-0.082032	-48.480759	-13.030534	-8.188089	-14.873707	-12.388427	0.000000	-10.000000	0.041667	-7.250000	8.166667	1023.000000	1023.000000	2046.000000
29.600000	-0.082655	-48.849106	-13.138795	-8.292321	-14.902539	-12.515450	0.000000	-10.000000	0.041667	-6.883334	5.833333	1023.000000	1023.000000	2046.000000
29.620001	-0.082843	-48.960293	-13.146335	-8.356209	-14.908168	-12.549582	0.000000	-10.000000	0.033333	-6.716667	3.500000	1023.000000	1023.000000	2046.000000
29.639999	-0.082694	-48.872387	-13.049663	-8.323294	-14.928711	-12.570719	0.000000	-10.000000	0.033333	-6.766667	1.500000	1023.000000	1023.000000	2046.000000
29.660000	-0.082559	-48.792164	-12.971231	-8.274243	-14.976165	-12.570526	0.000000	-10.000000	0.025000	-6.683333	-0.500000	1023.000000	1023.000000	2046.000000
29.680000	-0.081870	-48.384903	-12.792205	-8.176313	-14.940156	-12.476227	0.000000	-10.000000	0.033333	-6.483333	-2.500000	1023.000000	1023.000000	2046.000000
29.700001	-0.081091	-47.924690	-12.579917	-8.116958	-14.942488	-12.285328	0.000000	-10.000000	0.033333	-5.966667	-4.500000	1023.000000	1023.000000	2046.000000
29.719999	-0.080377	-47.502930	-12.464537	-8.057909	-14.860386	-12.120100	0.000000	-10.000000	0.025000	-5.316667	-6.500000	1023.000000	1023.000000	2046.000000
29.740000	-0.080029	-47.296883	-12.418272	-8.048690	-14.805056	-12.024866	0.000000	-10.000000	0.016667	-4.733334	-8.333333	1023.000000	1023.000000	2046.000000
29.760000	-0.079643	-47.069229	-12.445457	-8.185523	-14.634530	-11.803720	0.000000	-10.000000	0.016667	-4.416667	-10.000000	1023.000000	1023.000000	2046.000000
29.780001	-0.079216	-46.816555	-12.330855	-8.017405	-14.557978	-11.910318	0.000000	-10.000000	0.016667	-4.383333	-11.333333	1023.000000	1023.000000	2046.000000
29.799999	-0.078941	-46.654335	-12.224825	-7.912593	-14.696875	-11.820042	0.000000	-10.000000	0.016667	-4.550000	-12.833333	1023.000000	1023.000000	2046.000000
29.820000	-0.079315	-46.875370	-12.566357	-7.776404	-14.662378	-11.870230	0.000000	-10.000000	0.008333	-4.716667	-14.333333	1023.000000	1023.000000	2046.000000
29.840000	-0.080025	-47.294552	-12.709959	-7.750696	-14.767384	-12.066511	0.000000	-10.000000	0.016667	-4.716667	-16.000000	1023.000000	1023.000000	2046.000000
29.860001	-0.081475	-48.151554	-12.830629	-8.058640	-14.954105	-12.308180	0.000000	-10.000000	0.008333	-4.283333	-17.500000	1023.000000	1023.000000	2046.000000
29.879999	-0.083057	-49.086609	-12.869293	-8.453691	-15.199890	-12.563737	0.000000	-10.000000	0.008333	-3.533334	-18.833334	1023.000000	1023.000000	2046.000000
29.900000	-0.084636	-50.019947	-13.081235	-8.710657	-15.368119	-12.859935	0.000000	-10.000000	0.000000	-2.833333	-20.000000	1023.000000	1023.000000	2046.000000
29.920000	-0.085957	-50.800346	-13.316322	-8.782169	-15.593808	-13.108047	0.000000	-10.000000	0.000000	-1.816667	-21.000000	1023.000000	1023.000000	2046.000000
29.940001	-0.086792	-51.294106	-13.581321	-8.682594	-15.708754	-13.321437	0.000000	-10.000000	-0.008333	-0.950000	-21.666666	1023.000000	1023.000000	2046.000000
29.959999	-0.087152	-51.506966	-13.763674	-8.634181	-15.781004	-13.328109	0.000000	-10.000000	-0.008333	-0.166667	-22.000000	1023.000000	1023.000000	2046.000000
29.980000	-0.087255	-51.567852	-13.905252	-8.495174	-15.751556	-13.415870	0.000000	-10.000000	0.000000	-0.700000	-22.000000	1023.000000	1023.000000	2046.000000
30.000000	-0.087370	-51.635769	-14.090277	-8.369483	-15.678900	-13.497109	0.000000	-10.000000	0.008333	-1.600000	-22.166666	1023.000000	1023.000000	2046.000000
30.020000	-0.087530	-51.730137	-14.100187	-8.270276	-15.802036	-13.557638	0.000000	-10.000000	0.008333	-2.633333	-22.666666	1023.000000	1023.000000	2046.000000
30.040001	-0.087607	-51.775990	-14.189552	-8.170444	-15.818210	-13.597784	0.000000	-10.000000	0.000000	-3.000000	-23.500000	1023.000000	1023.000000	2046.000000
30.059999	-0.087689	-51.824493	-14.209218	-8.095181	-15.907677	-13.612417	0.000000	-10.000000	0.008333	-3.150000	-24.500000	1023.000000	1023.000000	2046.000000
30.080000	-0.087713	-51.838161	-14.200245	-7.986168	-16.005363	-13.646384	0.000000	-10.000000	0.016667	-3.100000	-25.500000	1023.000000	1023.000000	2046.000000
30.100000	-0.087586	-51.763168	-14.273223	-7.945284	-15.969732	-13.574931	0.000000	-10.000000	0.016667	-2.900000	-26.500000	1023.000000	1023.000000	2046.000000
30.120001	-0.087188	-51.527996	-14.166067	-7.808006	-16.046278	-13.507645	0.000000	-10.000000	0.008333	-2.600000	-27.500000	1023.000000	1023.000000	2046.000000
30.139999	-0.086598	-51.179310	-14.177175	-7.713529	-15.892631	-13.395977	0.000000	-10.000000	0.008333	-2.333333	-28.333334	1023.000000	1023.000000	2046.000000
30.160000	-0.086020	-50.837635	-14.116069	-7.723878	-15.785352	-13.212336	0.000000	-10.000000	0.008333	-2.350000	-29.166666	1023.000000	1023.000000	2046.000000
30.180000	-0.085509	-50.535526	-14.108611	-7.798173	-15.581938	-13.046803	0.000000	-10.000000	0.016667	-2.683333	-29.833334	1023.000000	1023.000000	2046.000000
30.200001	-0.085323	-50.425945	-14.033486	-7.773214	-15.559636	-13.059608	0.000000	-10.000000	0.016667	-3.116667	-30.833334	1023.000000	1023.000000	2046.000000
30.219999	-0.085408	-50.475956	-13.967590	-7.831871	-15.609515	-13.066980	0.000000	-10.000000	0.025000	-3.466667	-31.833334	1023.000000	1023.000000	2046.000000
30.240000	-0.085837	-50.729687	-13.952508	-8.026318	-15.690230	-13.060633	0.000000	-10.000000	0.016667	-3.666667	-33.166668	1023.000000	1023.000000	2046.000000
30.260000	-0.086434	-51.082561	-13.977818	-8.260186	-15.713556	-13.131002	0.000000	-10.000000	0.008333	-3.850000	-34.333332	1023.000000	1023.000000	2046.000000
30.280001	-0.087095	-51.473213	-13.994360	-8.511123	-15.774750	-13.192981	0.000000	-10.000000	0.008333	-3.800000	-35.666668	1023.000000	1023.000000	2046.000000
30.299999	-0.087846	-51.917080	-14.048640	-8.810121	-15.816295	-13.242026	0.000000	-10.000000	0.008333	-3.500000	-36.833332	1023.000000	1023.000000	2046.000000
30.320000	-0.088588	-52.355667	-14.186740	-9.053667	-15.772372	-13.342885	0.000000	-10.000000	0.008333	-3.033333	-38.000000	1023.000000	1023.000000	2046.000000
30.340000	-0.089165	-52.696533	-14.152426	-9.155177	-15.889528	-13.499403	0.000000	-10.000000	0.000000	-2.716667	-39.000000	1023.000000	1023.000000	2046.000000
30.360001	-0.089546	-52.921707	-14.169828	-9.197910	-15.931587	-13.622380	0.000000	-10.000000	0.000000	-2.700000	-40.000000	1023.000000	1023.000000	2046.000000
30.379999	-0.089640	-52.977058	-14.077827	-9.189534	-16.069155	-13.640544	0.000000	-10.000000	0.000000	-2.916667	-41.000000	1023.000000	1023.000000	2046.000000
30.400000	-0.089392	-52.830486	-14.088277	-9.126542	-16.000568	-13.615099	0.000000	-10.000000	0.008333	-3.183333	-42.000000	1023.000000	1023.000000	2046.000000
30.420000	-0.088612	-52.369465	-14.004365	-9.059654	-15.891900	-13.413548	0.000000	-10.000000	0.008333	-3.250000	-43.000000	1023.000000	1023.000000	2046.000000
30.440001	-0.087696	-51.828308	-13.872143	-8.991794	-15.698248	-13.266122	0.000000	-10.000000	0.008333	-2.950000	-44.000000	1023.000000	1023.000000	2046.000000
30.459999	-0.086843	-51.324326	-13.630251	-9.007515	-15.631800	-13.054760	0.000000	-10.000000	0.000000	-2.050000	-45.000000	1023.000000	1023.000000	2046.000000
30.480000	-0.086173	-50.928028	-13.377366	-8.913504	-15.635954	-13.001204	0.000000	-10.000000	0.000000	-1.016667	-45.666668	1023.000000	1023.000000	2046.000000
30.500000	-0.085742	-50.673698	-13.243082	-8.930999	-15.631599	-12.868017	0.000000	-10.000000	0.000000	-0.233333	-46.000000	1023.000000	1023.000000	2046.000000
30.520000	-0.085427	-50.487484	-13.243822	-8.977205	-15.528708	-12.737750	0.000000	-10.000000	0.000000	0.000000	-46.000000	1023.000000	1023.000000	2046.000000
30.540001	-0.084686	-50.049362	-13.217169	-8.762815	-15.295190	-12.774189	0.000000	-10.000000	0.000000	0.000000	-46.000000	1023.000000	1023.000000	2046.000000
30.559999	-0.084323	-49.835098	-13.129138	-8.618158	-15.413591	-12.674212	0.000000	-10.000000	0.008333	0.000000	-46.000000	1023.000000	1023.000000	2046.000000
30.580000	-0.084526	-49.954720	-13.396271	-8.494394	-15.362626	-12.701428	0.000000	-10.000000	0.008333	0.000000	-46.000000	1023.000000	1023.000000	2046.000000
30.600000	-0.085404	-50.473885	-13.530506	-8.486048	-15.527658	-12.929673	0.000000	-10.000000	0.008333	0.000000	-46.000000	1023.000000	1023.000000	2046.000000
30.620001	-0.086585	-51.171577	-13.567164	-8.806003	-15.731654	-13.066757	0.000000	-10.000000	-0.008333	0.000000	-46.000000	1023.000000	1023.000000	2046.000000
30.639999	-0.088127	-52.082897	-13.692095	-9.104408	-15.907510	-13.378886	0.000000	-10.000000	-0.008333	0.000000	-46.000000	1023.000000	1023.000000	2046.000000
30.660000	-0.089441	-52.859383	-13.869910	-9.331137	-16.056427	-13.601910	0.000000	-10.000000	-0.008333	0.266667	-46.000000	1023.000000	1023.000000	2046.000000
30.680000	-0.090570	-53.527035	-14.155916	-9.328794	-16.185661	-13.856664	0.000000	-10.000000	0.000000	1.116667	-46.000000	1023.000000	1023.000000	2046.000000
30.700001	-0.091192	-53.894482	-14.301342	-9.327831	-16.355770	-13.909537	0.000000	-10.000000	0.000000	2.050000	-46.000000	1023.000000	1023.000000	2046.000000
30.719999	-0.091317	-53.968254	-14.481089	-9.223554	-16.271414	-13.992199	0.000000	-10.000000	0.000000	2.483333	-46.000000	1023.000000	1023.000000	2046.000000
30.740000	-0.091238	-53.921799	-14.586770	-9.076429	-16.208099	-14.050502	0.000000	-10.000000	0.000000	1.633333	-46.000000	1023.000000	1023.000000	2046.000000
30.760000	-0.091334	-53.978397	-14.606716	-8.957396	-16.299047	-14.115239	0.000000	-10.000000	0.008333	0.700000	-46.000000	1023.000000	1023.000000	2046.000000
30.780001	-0.091379	-54.005219	-14.648784	-8.739603	-16.377438	-14.239394	0.000000	-10.000000	0.008333	0.000000	-46.000000	1023.000000	1023.000000	2046.000000
30.799999	-0.091300	-53.958416	-14.655451	-8.670575	-16.484278	-14.148112	0.000000	-10.000000	0.008333	0.000000	-46.000000	1023.000000	1023.000000	2046.000000
30.820000	-0.091170	-53.881477	-14.754913	-8.554609	-16.477169	-14.094785	0.000000	-10.000000	0.000000	0.000000	-46.000000	1023.000000	1023.000000	2046.000000
30.840000	-0.090917	-53.731789	-14.830747	-8.453775	-16.406954	-14.040313	0.000000	-10.000000	0.000000	0.000000	-46.000000	1023.000000	1023.000000	2046.000000
30.860001	-0.090653	-53.575951	-14.872716	-8.454446	-16.327784	-13.921005	0.000000	-10.000000	0.000000	0.000000	-46.000000	1023.000000	1023.000000	2046.000000
30.879999	-0.090334	-53.387112	-14.849004	-8.355925	-16.254686	-13.927497	0.000000	-10.000000	0.000000	0.683333	-46.000000	1023.000000	1023.000000	2046.000000
30.900000	-0.089773	-53.055733	-14.757240	-8.295205	-16.132975	-13.870313	0.000000	-10.000000	0.000000	1.866667	-46.000000	1023.000000	1023.000000	2046.000000
30.920000	-0.089091	-52.652916	-14.593066	-8.284493	-16.069113	-13.706244	0.000000	-10.000000	-0.008333	3.333333	-46.000000	1023.000000	1023.000000	2046.000000
30.940001	-0.088510	-52.309368	-14.481220	-8.249844	-15.969026	-13.609278	0.000000	-10.000000	-0.025000	4.483334	-46.000000	1023.000000	1023.000000	2046.000000
30.959999	-0.088072	-52.050636	-14.336337	-8.241205	-15.968649	-13.504445	0.000000	-10.000000	-0.050000	5.500000	-46.000000	1023.000000	1023.000000	2046.000000
30.980000	-0.087651	-51.801777	-14.316170	-8.347586	-15.796589	-13.341433	0.000000	-10.000000	-0.075000	6.450000	-46.000000	1023.000000	1023.000000	2046.000000
31.000000	-0.087686	-51.822472	-14.279263	-8.496243	-15.715884	-13.331083	0.000000	-10.000000	-0.091667	7.300000	-46.000000	1023.000000	1023.000000	2046.000000
31.020000	-0.087859	-51.924923	-14.276855	-8.770898	-15.601497	-13.275673	0.000000	-10.000000	-0.091667	8.083333	-46.000000	1023.000000	1023.000000	2046.000000
31.040001	-0.088216	-52.135689	-14.179963	-9.059599	-15.590639	-13.305487	0.000000	-10.000000	-0.083333	9.100000	-46.000000	1023.000000	1023.000000	2046.000000
31.059999	-0.088529	-52.320599	-14.176174	-9.318836	-15.500084	-13.325505	0.000000	-10.000000	-0.083333	10.333333	-46.000000	1023.000000	1023.000000	2046.000000
31.080000	-0.088940	-52.563396	-14.142634	-9.546705	-15.503575	-13.370483	0.000000	-10.000000	-0.100000	11.616667	-34.500000	1023.000000	1023.000000	2046.000000
31.100000	-0.088878	-52.526814	-14.067142	-9.625473	-15.449022	-13.385177	0.000000	-10.000000	-0.158333	13.583334	-6.166667	1023.000000	1023.000000	2046.000000
31.120001	-0.088635	-52.383244	-13.959568	-9.621078	-15.438540	-13.364060	0.000000	-10.000000	-0.208333	15.066668	22.166666	1023.000000	1023.000000	2046.000000
31.139999	-0.088135	-52.087570	-13.891385	-9.594288	-15.295820	-13.306077	0.000000	-10.000000	-0.250000	16.200001	39.000000	1023.000000	1023.000000	2046.000000
31.160000	-0.087287	-51.586601	-13.736176	-9.581549	-15.156798	-13.112077	0.000000	-10.000000	-0.250000	16.200001	39.000000	1023.000000	1023.000000	2046.000000
31.180000	-0.086027	-50.841846	-13.579967	-9.510435	-14.901724	-12.849722	0.000000	-10.000000	-0.241667	16.816668	40.833332	1023.000000	1023.000000	2046.000000
31.200001	-0.084492	-49.934917	-13.314639	-9.386627	-14.638489	-12.595162	0.000000	-10.000000	-0.241667	17.683334	44.666668	1023.000000	1023.000000	2046.000000
31.219999	-0.082858	-48.969193	-13.090972	-9.306893	-14.294518	-12.276808	0.000000	-10.000000	-0.258333	18.816668	50.500000	1023.000000	1023.000000	2046.000000
31.240000	-0.081587	-48.217934	-12.798957	-9.271274	-14.099976	-12.047728	0.000000	-10.000000	-0.283333	19.466667	56.500000	1023.000000	1023.000000	2046.000000
31.260000	-0.080510	-47.581417	-12.553795	-9.204764	-13.938484	-11.884373	0.000000	-10.000000	-0.300000	19.933334	62.833332	1023.000000	1023.000000	2046.000000
31.280001	-0.079510	-46.990585	-12.398060	-9.192572	-13.742541	-11.657413	0.000000	-10.000000	-0.300000	20.200001	69.333336	1023.000000	1023.000000	2046.000000
31.299999	-0.078246	-46.243233	-12.225119	-8.953744	-13.487296	-11.577074	0.000000	-10.000000	-0.300000	20.400000	76.166664	1023.000000	1023.000000	2046.000000
31.320000	-0.077131	-45.584381	-12.134825	-8.715978	-13.412876	-11.320703	0.000000	-10.000000	-0.300000	20.533333	82.833336	1023.000000	1023.000000	2046.000000
31.340000	-0.076176	-45.019764	-12.253623	-8.511696	-13.219223	-11.035223	0.000000	-10.000000	-0.316667	20.833334	89.666664	1023.000000	1023.000000	2046.000000
31.360001	-0.076118	-44.985493	-12.455481	-8.483214	-13.001273	-11.045524	0.000000	-10.000000	-0.333333	21.183334	96.500000	1023.000000	1023.000000	2046.000000
31.379999	-0.076451	-45.182373	-12.378992	-8.737057	-13.052554	-11.013770	0.000000	-10.000000	-0.358333	22.050001	103.666664	1023.000000	1023.000000	2046.000000
31.400000	-0.077202	-45.626495	-12.280243	-9.105939	-13.185405	-11.054910	0.000000	-10.000000	-0.350000	22.516666	110.833336	1023.000000	1023.000000	2046.000000
31.420000	-0.078068	-46.138462	-12.378254	-9.257795	-13.206782	-11.295630	0.000000	-10.000000	-0.366667	22.766666	118.333336	1023.000000	1023.000000	2046.000000
31.440001	-0.078600	-46.452801	-12.554046	-9.306072	-13.187368	-11.405314	0.000000	-10.000000	-0.375000	22.650000	125.666664	1023.000000	1023.000000	2046.000000
31.459999	-0.078445	-46.360718	-12.688358	-9.158490	-13.065763	-11.448105	0.000000	-10.000000	-0.400000	22.883333	133.333328	1023.000000	1023.000000	2046.000000
31.480000	-0.077651	-45.891556	-12.714354	-9.086420	-12.808382	-11.282399	0.000000	-10.000000	-0.383333	23.033333	141.000000	1023.000000	1023.000000	2046.000000
31.500000	-0.076842	-45.413486	-12.700229	-8.865983	-12.611154	-11.236120	0.000000	-10.000000	-0.366667	22.950001	148.833328	1023.000000	1023.000000	2046.000000
31.520000	-0.076101	-44.975895	-12.560873	-8.595665	-12.591184	-11.228174	0.000000	-10.000000	-0.350000	22.733334	156.500000	1023.000000	1023.000000	2046.000000
31.540001	-0.075280	-44.490635	-12.501085	-8.419613	-12.514378	-11.055557	0.000000	-10.000000	-0.350000	22.766666	164.000000	1023.000000	1023.000000	2046.000000
31.559999	-0.074346	-43.938293	-12.471213	-8.272698	-12.368683	-10.825699	0.000000	-10.000000	-0.350000	22.883333	171.500000	1023.000000	1023.000000	2046.000000
31.580000	-0.073336	-43.341797	-12.414895	-8.085707	-12.232580	-10.608617	0.000000	-10.000000	-0.350000	23.016666	179.166672	1023.000000	1023.000000	2046.000000
31.600000	-0.072165	-42.649803	-12.423633	-7.944716	-11.927028	-10.354425	0.000000	-10.000000	-0.366667	23.033333	186.833328	1023.000000	1023.000000	2046.000000
31.620001	-0.071030	-41.978874	-12.345026	-7.790630	-11.699000	-10.144218	0.000000	-10.000000	-0.375000	23.216667	194.500000	1023.000000	1023.000000	2046.000000
31.639999	-0.069722	-41.205570	-12.170866	-7.522914	-11.544127	-9.967665	0.000000	-10.000000	-0.383333	23.350000	202.166672	1023.000000	1023.000000	2046.000000
31.660000	-0.068136	-40.268238	-11.901772	-7.320429	-11.380612	-9.665424	0.000000	-10.000000	-0.375000	23.700001	210.000000	1023.000000	1023.000000	2046.000000
31.680000	-0.066264	-39.161861	-11.701405	-7.097649	-11.040436	-9.322373	0.000000	-10.000000	-0.366667	23.600000	218.000000	1023.000000	1023.000000	2046.000000
31.700001	-0.064563	-38.156700	-11.495457	-6.979610	-10.706073	-8.975559	0.000000	-10.000000	-0.358333	23.466667	226.000000	1023.000000	1023.000000	2046.000000
31.719999	-0.062743	-37.081387	-11.330076	-6.883597	-10.279316	-8.588398	0.000000	-10.000000	-0.350000	23.033333	233.666672	1023.000000	1023.000000	2046.000000
31.740000	-0.061357	-36.261993	-11.140009	-6.931537	-9.915395	-8.275052	0.000000	-10.000000	-0.341667	22.850000	241.333328	1023.000000	1023.000000	2046.000000
31.760000	-0.060387	-35.688683	-10.811174	-6.980905	-9.771920	-8.124685	0.000000	-10.000000	-0.325000	22.549999	249.000000	1023.000000	1023.000000	2046.000000
31.780001	-0.059645	-35.250057	-10.504857	-7.082657	-9.666059	-7.996484	0.000000	-10.000000	-0.325000	22.166666	256.666656	1023.000000	1023.000000	2046.000000
31.799999	-0.059021	-34.881680	-10.275422	-7.265275	-9.509466	-7.831516	0.000000	-10.000000	-0.333333	22.000000	264.166656	1023.000000	1023.000000	2046.000000
31.820000	-0.058493	-34.569565	-10.084672	-7.396252	-9.337911	-7.750732	0.000000	-10.000000	-0.350000	21.750000	271.500000	1023.000000	1023.000000	2046.000000
31.840000	-0.057673	-34.084568	-9.905925	-7.472419	-9.106594	-7.599632	0.000000	-10.000000	-0.341667	22.016666	278.833344	1023.000000	1023.000000	2046.000000
31.860001	-0.056622	-33.463867	-9.772968	-7.497950	-8.774263	-7.418685	0.000000	-10.000000	-0.333333	21.950001	286.166656	1023.000000	1023.000000	2046.000000
31.879999	-0.055410	-32.747040	-9.524433	-7.382687	-8.584122	-7.255798	0.000000	-10.000000	-0.316667	21.966667	293.500000	1023.000000	1023.000000	2046.000000
31.900000	-0.053969	-31.895802	-9.165622	-7.242358	-8.489554	-6.998267	0.000000	-10.000000	-0.325000	21.633333	300.833344	1023.000000	1023.000000	2046.000000
31.920000	-0.052214	-30.858330	-8.888106	-7.054780	-8.205714	-6.709729	0.000000	-10.000000	-0.316667	21.516666	308.166656	1023.000000	1023.000000	2046.000000
31.940001	-0.050090	-29.602898	-8.590048	-6.837550	-7.851146	-6.324153	0.000000	-10.000000	-0.316667	21.500000	315.333344	1023.000000	1023.000000	2046.000000
31.959999	-0.047671	-28.173830	-8.165618	-6.648058	-7.517374	-5.842779	0.000000	-10.000000	-0.316667	21.550001	322.500000	1023.000000	1023.000000	2046.000000
31.980000	-0.045248	-26.741278	-7.868877	-6.388526	-7.012872	-5.471002	0.000000	-10.000000	-0.333333	21.716667	329.666656	1023.000000	1023.000000	2046.000000
32.000000	-0.043384	-25.640106	-7.495566	-6.214888	-6.743958	-5.185694	0.000000	-10.000000	-0.350000	21.900002	336.833344	1023.000000	1023.000000	2046.000000
32.020000	-0.041712	-24.651627	-7.064881	-6.112807	-6.591956	-4.881984	0.000000	-10.000000	-0.333333	21.816668	344.166656	1023.000000	1023.000000	2046.000000
32.040001	-0.040154	-23.731127	-6.839250	-6.007557	-6.275290	-4.609031	0.000000	-10.000000	-0.316667	21.483334	351.500000	1023.000000	1023.000000	2046.000000
32.060001	-0.038131	-22.535578	-6.550058	-5.717766	-5.945397	-4.322356	0.000000	-10.000000	-0.291667	21.350000	358.833344	1023.000000	1023.000000	2046.000000
32.080002	-0.036548	-21.600124	-6.412779	-5.282573	-5.827413	-4.077360	0.000000	-10.000000	-0.283333	21.250000	366.000000	1023.000000	1023.000000	2046.000000
32.099998	-0.034984	-20.675686	-6.550691	-4.909768	-5.512938	-3.702290	0.000000	-10.000000	-0.266667	21.200001	373.000000	1023.000000	1023.000000	2046.000000
32.119999	-0.034443	-20.356092	-6.504047	-4.887231	-5.428068	-3.536747	0.000000	-10.000000	-0.275000	20.766666	380.000000	1023.000000	1023.000000	2046.000000
32.139999	-0.034281	-20.260145	-6.486781	-5.095667	-5.219297	-3.458400	0.000000	-10.000000	-0.266667	20.733334	387.000000	1023.000000	1023.000000	2046.000000
32.160000	-0.034855	-20.599556	-6.333127	-5.371025	-5.280462	-3.614942	0.000000	-10.000000	-0.266667	20.383333	394.000000	1023.000000	1023.000000	2046.000000
32.180000	-0.035963	-21.254210	-6.399323	-5.536429	-5.414291	-3.904166	0.000000	-10.000000	-0.258333	20.066666	400.833344	1023.000000	1023.000000	2046.000000
32.200001	-0.036667	-21.669998	-6.497410	-5.543777	-5.505983	-4.122828	0.000000	-10.000000	-0.258333	19.549999	407.666656	1023.000000	1023.000000	2046.000000
32.220001	-0.036245	-21.420620	-6.442283	-5.405527	-5.440626	-4.132185	0.000000	-10.000000	-0.241667	19.366667	414.166656	1023.000000	1023.000000	2046.000000
32.240002	-0.035046	-20.711992	-6.367504	-5.216368	-5.189839	-3.938281	0.000000	-10.000000	-0.216667	19.283333	420.833344	1023.000000	1023.000000	2046.000000
32.259998	-0.033728	-19.933395	-6.287260	-4.856418	-4.943984	-3.845735	0.000000	-10.000000	-0.208333	18.900000	427.166656	1023.000000	1023.000000	2046.000000
32.279999	-0.032250	-19.059507	-6.267070	-4.511131	-4.618414	-3.662891	0.000000	-10.000000	-0.208333	18.733334	433.500000	1023.000000	1023.000000	2046.000000
32.299999	-0.031051	-18.351166	-6.184081	-4.296618	-4.423495	-3.446972	0.000000	-10.000000	-0.208333	18.500000	439.666656	1023.000000	1023.000000	2046.000000
32.320000	-0.029867	-17.651480	-5.976906	-4.056279	-4.336144	-3.282151	0.000000	-10.000000	-0.200000	18.483334	446.000000	1023.000000	1023.000000	2046.000000
32.340000	-0.028595	-16.899681	-5.804158	-3.801971	-4.180391	-3.113161	0.000000	-10.000000	-0.216667	18.316668	456.333344	1023.000000	1023.000000	2046.000000
32.360001	-0.027146	-16.043421	-5.601168	-3.589353	-3.990586	-2.862314	0.000000	-10.000000	-0.216667	18.366667	466.500000	1023.000000	1023.000000	2046.000000
32.380001	-0.025515	-15.079171	-5.455277	-3.399137	-3.715108	-2.509649	0.000000	-10.000000	-0.216667	18.516666	474.500000	1023.000000	1023.000000	2046.000000
32.400002	-0.023533	-13.907737	-5.319224	-3.051676	-3.377315	-2.159521	0.000000	-10.000000	-0.200000	18.600000	476.500000	1023.000000	1023.000000	2046.000000
32.419998	-0.021267	-12.568858	-5.025227	-2.802291	-3.017591	-1.723749	0.000000	-10.000000	-0.208333	18.550001	478.500000	1023.000000	1023.000000	2046.000000
32.439999	-0.019231	-11.365521	-4.778180	-2.496141	-2.676502	-1.414699	0.000000	-10.000000	-0.208333	18.466667	482.833344	1023.000000	1023.000000	2046.000000
32.459999	-0.017465	-10.321807	-4.402692	-2.258388	-2.488988	-1.171739	0.000000	-10.000000	-0.208333	18.400000	489.166656	1023.000000	1023.000000	2046.000000
32.480000	-0.015617	-9.229391	-4.099310	-2.109290	-2.141652	-0.879139	0.000000	-10.000000	-0.200000	18.283333	495.500000	1023.000000	1023.000000	2046.000000
32.500000	-0.014018	-8.284664	-3.762944	-2.074915	-1.858687	-0.588118	0.000000	-10.000000	-0.200000	18.083334	501.500000	1023.000000	1023.000000	2046.000000
32.520000	-0.012775	-7.549960	-3.484247	-2.280992	-1.504914	-0.279806	0.000000	-10.000000	-0.183333	17.716667	507.500000	1023.000000	1023.000000	2046.000000
32.540001	-0.011544	-6.822698	-3.168063	-2.473444	-1.148652	-0.032539	0.000000	-10.000000	-0.166667	17.266666	513.500000	1023.000000	1023.000000	2046.000000
32.560001	-0.010815	-6.391591	-2.744012	-2.693728	-1.005486	0.051635	0.000000	-10.000000	-0.150000	16.933334	517.500000	1023.000000	1023.000000	2046.000000
32.580002	-0.010419	-6.157751	-2.414378	-2.893763	-0.884294	0.034683	0.000000	-10.000000	-0.158333	16.983334	523.166687	1023.000000	1023.000000	2046.000000
32.599998	-0.009758	-5.766947	-2.021833	-3.035421	-0.820447	0.110754	0.000000	-10.000000	-0.191667	17.016666	528.833313	1023.000000	1023.000000	2046.000000
32.619999	-0.008631	-5.100889	-1.703307	-3.122970	-0.607148	0.332536	0.000000	-10.000000	-0.200000	17.283335	536.500000	1023.000000	1023.000000	2046.000000
32.639999	-0.007186	-4.246788	-1.504996	-3.121354	-0.230808	0.610370	0.000000	-10.000000	-0.216667	17.066668	542.333313	1023.000000	1023.000000	2046.000000
32.660000	-0.005366	-3.171499	-1.106349	-2.983301	0.015287	0.902863	0.000000	-10.000000	-0.200000	16.933334	548.000000	1023.000000	1023.000000	2046.000000
32.680000	-0.003409	-2.014450	-0.701812	-2.901865	0.279479	1.309748	0.000000	-10.000000	-0.208333	16.733334	553.666687	1023.000000	1023.000000	2046.000000
32.700001	-0.001274	-0.752981	-0.354371	-2.689127	0.644672	1.645845	0.000000	-10.000000	-0.183333	16.883333	559.166687	1023.000000	1023.000000	2046.000000
32.720001	0.001012	0.598325	0.107794	-2.414055	0.920123	1.984463	0.000000	-10.000000	-0.200000	17.116667	564.833313	1023.000000	1023.000000	2046.000000
32.740002	0.003386	2.001005	0.605054	-2.181195	1.146113	2.431033	0.000000	-10.000000	-0.200000	17.316668	570.500000	1023.000000	1023.000000	2046.000000
32.759998	0.005609	3.314899	0.878571	-1.938722	1.586908	2.788142	0.000000	-10.000000	-0.216667	17.450001	576.500000	1023.000000	1023.000000	2046.000000
32.779999	0.007300	4.314492	1.185556	-1.846627	1.881837	3.093727	0.000000	-10.000000	-0.200000	17.600000	582.166687	1023.000000	1023.000000	2046.000000
32.799999	0.009172	5.420726	1.383737	-1.667888	2.350436	3.354441	0.000000	-10.000000	-0.191667	17.533333	587.833313	1023.000000	1023.000000	2046.000000
32.820000	0.011047	6.528500	1.777002	-1.481858	2.593614	3.639743	0.000000	-10.000000	-0.200000	17.216667	593.500000	1023.000000	1023.000000	2046.000000
32.840000	0.012672	7.489068	2.040567	-1.093610	2.676041	3.866070	0.000000	-10.000000	-0.200000	17.133333	599.500000	1023.000000	1023.000000	2046.000000
32.860001	0.014113	8.341063	1.999664	-0.696611	2.851509	4.186501	0.000000	-10.000000	-0.208333	16.900000	605.500000	1023.000000	1023.000000	2046.000000
32.880001	0.014592	8.623740	2.026418	-0.591250	2.939928	4.248644	0.000000	-10.000000	-0.200000	17.016666	611.166687	1023.000000	1023.000000	2046.000000
32.900002	0.014534	8.589594	2.131121	-0.904374	3.009229	4.353618	0.000000	-10.000000	-0.175000	16.783333	616.833313	1023.000000	1023.000000	2046.000000
32.919998	0.013898	8.213489	2.115876	-1.254908	3.126109	4.226411	0.000000	-10.000000	-0.158333	16.683334	622.333313	1023.000000	1023.000000	2046.000000
32.939999	0.012401	7.328833	1.917024	-1.506666	3.002050	3.916425	0.000000	-10.000000	-0.150000	16.283333	628.000000	1023.000000	1023.000000	2046.000000
32.959999	0.011358	6.712657	1.645744	-1.505333	3.011546	3.560701	0.000000	-10.000000	-0.158333	16.016666	633.500000	1023.000000	1023.000000	2046.000000
32.980000	0.011481	6.785175	1.655480	-1.383601	3.039876	3.473420	0.000000	-10.000000	-0.175000	15.766667	639.000000	1023.000000	1023.000000	2046.000000
33.000000	0.012344	7.295515	1.696366	-1.196942	3.255508	3.540582	0.000000	-10.000000	-0.150000	15.566667	644.333313	1023.000000	1023.000000	2046.000000
33.020000	0.013351	7.890366	1.793565	-0.787449	3.404633	3.479617	0.000000	-10.000000	-0.133333	15.066667	649.500000	1023.000000	1023.000000	2046.000000
33.040001	0.014308	8.456143	1.892388	-0.391362	3.516079	3.439039	0.000000	-10.000000	-0.100000	14.166667	654.500000	1023.000000	1023.000000	2046.000000
33.060001	0.015306	9.045917	2.030325	-0.105962	3.595227	3.526326	0.000000	-10.000000	-0.083333	13.016667	659.333313	1023.000000	1023.000000	2046.000000
33.080002	0.016323	9.647161	2.157742	0.127312	3.718472	3.643635	0.000000	-10.000000	-0.058333	11.816667	663.833313	1023.000000	1023.000000	2046.000000
33.099998	0.017396	10.281252	2.284278	0.281374	3.864368	3.851233	0.000000	-10.000000	-0.033333	10.550000	668.000000	1023.000000	1023.000000	2046.000000
33.119999	0.018300	10.815087	2.414208	0.467532	3.976847	3.956500	0.000000	-10.000000	-0.025000	9.450000	671.833313	1023.000000	1023.000000	2046.000000
33.139999	0.019296	11.404013	2.454333	0.690926	4.169124	4.089630	0.000000	-10.000000	-0.016667	8.250000	675.333313	1023.000000	1023.000000	2046.000000
33.160000	0.020411	12.062901	2.590068	0.966579	4.294202	4.212050	0.000000	-10.000000	-0.008333	7.233334	678.333313	1023.000000	1023.000000	2046.000000
33.180000	0.021679	12.812070	2.841434	1.211407	4.391880	4.367349	0.000000	-10.000000	0.000000	5.833333	681.000000	1023.000000	1023.000000	2046.000000
33.200001	0.022751	13.445949	3.057603	1.360487	4.501545	4.526314	0.000000	-10.000000	0.000000	4.066667	683.166687	1023.000000	1023.000000	2046.000000
33.220001	0.023705	14.009786	3.282237	1.601975	4.558337	4.567236	0.000000	-10.000000	0.008333	2.050000	684.833313	1023.000000	1023.000000	2046.000000
33.240002	0.024358	14.395470	3.418397	1.645979	4.690958	4.640136	0.000000	-10.000000	0.016667	-0.083333	685.666687	1023.000000	1023.000000	2046.000000
33.259998	0.024729	14.614875	3.467016	1.604765	4.897686	4.645407	0.000000	-10.000000	0.033333	-1.700000	686.000000	1023.000000	1023.000000	2046.000000
33.279999	0.024512	14.486735	3.599168	1.291408	4.938794	4.657365	0.000000	-10.000000	0.033333	-3.150000	686.000000	1023.000000	1023.000000	2046.000000
33.299999	0.023932	14.144005	3.673399	1.001184	4.957864	4.511556	0.000000	-10.000000	0.041667	-4.433333	686.000000	1023.000000	1023.000000	2046.000000
33.320000	0.023143	13.677677	3.792982	0.606365	4.897365	4.380965	0.000000	-10.000000	0.041667	-5.550000	686.000000	1023.000000	1023.000000	2046.000000
33.340000	0.021958	12.977086	3.916863	0.220757	4.687056	4.152410	0.000000	-10.000000	0.050000	-6.450000	686.000000	1023.000000	1023.000000	2046.000000
33.360001	0.020701	12.234029	4.055157	-0.038133	4.397663	3.819342	0.000000	-10.000000	0.050000	-7.066667	686.000000	1023.000000	1023.000000	2046.000000
33.380001	0.019863	11.738862	4.128910	-0.244348	4.215760	3.638541	0.000000	-10.000000	0.058333	-7.883334	686.000000	1023.000000	1023.000000	2046.000000
33.400002	0.019384	11.456044	4.160303	-0.363472	4.089920	3.569293	0.000000	-10.000000	0.066667	-8.850000	686.000000	1023.000000	1023.000000	2046.000000
33.419998	0.019095	11.285212	4.096524	-0.385677	4.101991	3.472374	0.000000	-10.000000	0.075000	-9.866667	686.000000	1023.000000	1023.000000	2046.000000
33.439999	0.019123	11.301684	4.078812	-0.400793	4.081290	3.542376	0.000000	-10.000000	0.083333	-10.783334	678.666687	1023.000000	1023.000000	2046.000000
33.459999	0.019058	11.263265	4.102824	-0.266075	3.957680	3.468836	0.000000	-10.000000	0.100000	-11.433333	670.000000	1023.000000	1023.000000	2046.000000
33.480000	0.019397	11.463708	4.155026	-0.114187	3.900616	3.522253	0.000000	-10.000000	0.116667	-11.983334	660.000000	1023.000000	1023.000000	2046.000000
33.500000	0.019686	11.634197	4.252561	0.044813	3.715078	3.621745	0.000000	-10.000000	0.116667	-12.416667	656.000000	1023.000000	1023.000000	2046.000000
33.520000	0.019726	11.658323	4.286547	0.196434	3.563950	3.611393	0.000000	-10.000000	0.116667	-12.966667	651.833313	1023.000000	1023.000000	2046.000000
33.540001	0.019122	11.301264	4.373368	0.212004	3.206926	3.508966	0.000000	-10.000000	0.141667	-13.883333	647.500000	1023.000000	1023.000000	2046.000000
33.560001	0.018167	10.736798	4.287265	0.101631	2.937089	3.410813	0.000000	-10.000000	0.175000	-15.050000	642.666687	1023.000000	1023.000000	2046.000000
33.580002	0.017635	10.422421	4.282006	0.306506	2.755709	3.078199	0.000000	-10.000000	0.216667	-16.350000	637.666687	1023.000000	1023.000000	2046.000000
33.599998	0.016527	9.767534	4.027542	0.470905	2.438886	2.830201	0.000000	-10.000000	0.241667	-17.550001	632.166687	1023.000000	1023.000000	2046.000000
33.619999	0.015645	9.246449	3.508986	0.679294	2.225476	2.832694	0.000000	-10.000000	0.291667	-18.783335	626.500000	1023.000000	1023.000000	2046.000000
33.639999	0.013390	7.913438	3.027093	0.692283	1.814821	2.379241	0.000000	-10.000000	0.333333	-19.966667	620.166687	1023.000000	1023.000000	2046.000000
33.660000	0.010290	6.081369	2.645653	0.292655	1.272952	1.870109	0.000000	-10.000000	0.375000	-21.083334	613.500000	1023.000000	1023.000000	2046.000000
33.680000	0.006780	4.007202	2.279770	-0.316064	0.766289	1.277207	0.000000	-10.000000	0.391667	-22.150000	606.333313	1023.000000	1023.000000	2046.000000
33.700001	0.002767	1.635543	1.891798	-0.811455	0.027854	0.527345	0.000000	-10.000000	0.400000	-23.083334	598.833313	1023.000000	1023.000000	2046.000000
33.720001	-0.000758	-0.447830	1.380855	-1.104156	-0.543861	-0.180668	0.000000	-10.000000	0.425000	-23.683334	591.000000	1023.000000	1023.000000	2046.000000
33.740002	-0.003318	-1.961184	0.917946	-1.166520	-0.946533	-0.766076	0.000000	-10.000000	0.458333	-24.066668	583.000000	1023.000000	1023.000000	2046.000000
33.759998	-0.005130	-3.031605	0.479664	-1.194011	-1.210661	-1.106597	0.000000	-10.000000	0.491667	-24.450001	575.000000	1023.000000	1023.000000	2046.000000
33.779999	-0.006396	-3.780179	0.137049	-0.962363	-1.420522	-1.534343	0.000000	-10.000000	0.516667	-24.983334	567.000000	1023.000000	1023.000000	2046.000000
33.799999	-0.007675	-4.535980	-0.236504	-0.763479	-1.648655	-1.887341	0.000000	-10.000000	0.533333	-25.616667	558.666687	1023.000000	1023.000000	2046.000000
33.820000	-0.008696	-5.139520	-0.445976	-0.606717	-1.943918	-2.142909	0.000000	-10.000000	0.541667	-26.166668	550.166687	1023.000000	1023.000000	2046.000000
33.840000	-0.009963	-5.887964	-0.700664	-0.549431	-2.275657	-2.362212	0.000000	-10.000000	0.541667	-26.600000	541.333313	1023.000000	1023.000000	2046.000000
33.860001	-0.011109	-6.565652	-0.868757	-0.475725	-2.600899	-2.620270	0.000000	-10.000000	0.541667	-26.850000	532.500000	1023.000000	1023.000000	2046.000000
33.880001	-0.012284	-7.259786	-1.032676	-0.503621	-2.907336	-2.816153	0.000000	-10.000000	0.583333	-27.083334	523.500000	1023.000000	1023.000000	2046.000000
33.900002	-0.013290	-7.854355	-1.186572	-0.603270	-3.149950	-2.914564	0.000000	-10.000000	0.600000	-27.333334	514.500000	1023.000000	1023.000000	2046.000000
33.919998	-0.014124	-8.347276	-1.252102	-0.488539	-3.448552	-3.158082	0.000000	-10.000000	0.600000	-27.450001	505.500000	1023.000000	1023.000000	2046.000000
33.939999	-0.014471	-8.552183	-1.337108	-0.449208	-3.575085	-3.190783	0.000000	-10.000000	0.566667	-27.500000	496.333344	1023.000000	1023.000000	2046.000000
33.959999	-0.014723	-8.701273	-1.367111	-0.430583	-3.662092	-3.241487	0.000000	-10.000000	0.550000	-27.450001	487.166656	1023.000000	1023.000000	2046.000000
33.980000	-0.015275	-9.027483	-1.503231	-0.559689	-3.759528	-3.205035	0.000000	-10.000000	0.550000	-27.483334	478.000000	1023.000000	1023.000000	2046.000000
34.000000	-0.016255	-9.606736	-1.692714	-0.574187	-3.948452	-3.391384	0.000000	-10.000000	0.550000	-27.516666	468.833344	1023.000000	1023.000000	2046.000000
34.020000	-0.017364	-10.262188	-2.021657	-0.754377	-4.019161	-3.466993	0.000000	-10.000000	0.550000	-27.516666	459.666656	1023.000000	1023.000000	2046.000000
34.040001	-0.018993	-11.224731	-2.249710	-1.076824	-4.262486	-3.635711	0.000000	-10.000000	0.550000	-27.466667	450.500000	1023.000000	1023.000000	2046.000000
34.060001	-0.020694	-12.230010	-2.499996	-1.408008	-4.452320	-3.869687	0.000000	-10.000000	0.550000	-27.483334	441.333344	1023.000000	1023.000000	2046.000000
34.080002	-0.022688	-13.408668	-2.646617	-1.787468	-4.784394	-4.190187	0.000000	-10.000000	0.550000	-27.466667	432.166656	1023.000000	1023.000000	2046.000000
34.099998	-0.024701	-14.598497	-2.827211	-2.086329	-5.144824	-4.540133	0.000000	-10.000000	0.541667	-27.483334	422.833344	1023.000000	1023.000000	2046.000000
34.119999	-0.026776	-15.824394	-2.978936	-2.533286	-5.600037	-4.712136	0.000000	-10.000000	0.541667	-27.316668	413.666656	1023.000000	1023.000000	2046.000000
34.139999	-0.028710	-16.967674	-3.224324	-2.710359	-5.924124	-5.108867	0.000000	-10.000000	0.533333	-27.283333	404.500000	1023.000000	1023.000000	2046.000000
34.160000	-0.030433	-17.986029	-3.475019	-2.899820	-6.261541	-5.349648	0.000000	-10.000000	0.541667	-27.266666	395.500000	1023.000000	1023.000000	2046.000000
34.180000	-0.031863	-18.830940	-3.685334	-3.097468	-6.530978	-5.517160	0.000000	-10.000000	0.541667	-27.283333	386.500000	1023.000000	1023.000000	2046.000000
34.200001	-0.033091	-19.556700	-3.821391	-3.229281	-6.790150	-5.715879	0.000000	-10.000000	0.566667	-27.266666	377.333344	1023.000000	1023.000000	2046.000000
34.220001	-0.034094	-20.149708	-3.928391	-3.338868	-7.015494	-5.866954	0.000000	-10.000000	0.566667	-27.116667	368.166656	1023.000000	1023.000000	2046.000000
34.240002	-0.034592	-20.443727	-3.982174	-3.388060	-7.149522	-5.923971	0.000000	-10.000000	0.558333	-27.016666	359.000000	1023.000000	1023.000000	2046.000000
34.259998	-0.034640	-20.472136	-3.983567	-3.408347	-7.205615	-5.874607	0.000000	-10.000000	0.525000	-26.666666	350.000000	1023.000000	1023.000000	2046.000000
34.279999	-0.034838	-20.589123	-4.199441	-3.450595	-7.153920	-5.785167	0.000000	-10.000000	0.508333	-26.400000	341.166656	1023.000000	1023.000000	2046.000000
34.299999	-0.035451	-20.951447	-4.329627	-3.473186	-7.237618	-5.911016	0.000000	-10.000000	0.491667	-26.033333	332.500000	1023.000000	1023.000000	2046.000000
34.320000	-0.036575	-21.615852	-4.532236	-3.638178	-7.401063	-6.044376	0.000000	-10.000000	0.491667	-25.650000	323.833344	1023.000000	1023.000000	2046.000000
34.340000	-0.037348	-22.072428	-4.732729	-3.638325	-7.475163	-6.226212	0.000000	-10.000000	0.491667	-25.450001	315.333344	1023.000000	1023.000000	2046.000000
34.360001	-0.038521	-22.766117	-4.773799	-3.578825	-7.878922	-6.534571	0.000000	-10.000000	0.500000	-25.266666	306.666656	1023.000000	1023.000000	2046.000000
34.380001	-0.038909	-22.995020	-5.054063	-3.484022	-8.023832	-6.433102	0.000000	-10.000000	0.491667	-25.266666	298.333344	1023.000000	1023.000000	2046.000000
34.400002	-0.040569	-23.976347	-5.428891	-3.460998	-8.352121	-6.734337	0.000000	-10.000000	0.491667	-25.133333	289.666656	1023.000000	1023.000000	2046.000000
34.419998	-0.042694	-25.232084	-5.722302	-3.799922	-8.709673	-7.000188	0.000000	-10.000000	0.491667	-24.900000	281.333344	1023.000000	1023.000000	2046.000000
34.439999	-0.045458	-26.865652	-6.055837	-4.395069	-9.069190	-7.345556	0.000000	-10.000000	0.483333	-24.550001	273.000000	1023.000000	1023.000000	2046.000000
34.459999	-0.048590	-28.716549	-6.517090	-4.979718	-9.387434	-7.832307	0.000000	-10.000000	0.466667	-24.150000	265.000000	1023.000000	1023.000000	2046.000000
34.480000	-0.051523	-30.450226	-7.083887	-5.341928	-9.677394	-8.347016	0.000000	-10.000000	0.450000	-23.783333	257.000000	1023.000000	1023.000000	2046.000000
34.500000	-0.053729	-31.753782	-7.506688	-5.489423	-9.981434	-8.776237	0.000000	-10.000000	0.425000	-23.283333	249.000000	1023.000000	1023.000000	2046.000000
34.520000	-0.055492	-32.795860	-7.847223	-5.407297	-10.380884	-9.160456	0.000000	-10.000000	0.408333	-22.733334	241.166672	1023.000000	1023.000000	2046.000000
34.540001	-0.056923	-33.641243	-8.209555	-5.327108	-10.676268	-9.428313	0.000000	-10.000000	0.383333	-22.216667	233.500000	1023.000000	1023.000000	2046.000000
34.560001	-0.058159	-34.372120	-8.484627	-5.261936	-10.959171	-9.666388	0.000000	-10.000000	0.383333	-21.983334	228.500000	1023.000000	1023.000000	2046.000000
34.580002	-0.059303	-35.048241	-8.731801	-5.178591	-11.224143	-9.913707	0.000000	-10.000000	0.375000	-21.866667	221.166672	1023.000000	1023.000000	2046.000000
34.599998	-0.060337	-35.659332	-9.005258	-5.182466	-11.402254	-10.069355	0.000000	-10.000000	0.366667	-21.750000	213.833328	1023.000000	1023.000000	2046.000000
34.619999	-0.061283	-36.218147	-9.242167	-5.167627	-11.578198	-10.230155	0.000000	-10.000000	0.358333	-21.533333	204.166672	1023.000000	1023.000000	2046.000000
34.639999	-0.062063	-36.678982	-9.417705	-5.150353	-11.740582	-10.370339	0.000000	-10.000000	0.350000	-21.150000	197.000000	1023.000000	1023.000000	2046.000000
34.660000	-0.062722	-37.068592	-9.638674	-5.174825	-11.838489	-10.416606	0.000000	-10.000000	0.341667	-20.850000	190.000000	1023.000000	1023.000000	2046.000000
34.680000	-0.063099	-37.291580	-9.812420	-5.184592	-11.892446	-10.402121	0.000000	-10.000000	0.333333	-20.483334	183.000000	1023.000000	1023.000000	2046.000000
34.700001	-0.063224	-37.365368	-9.930196	-5.153439	-11.916059	-10.365677	0.000000	-10.000000	0.325000	-20.150000	176.166672	1023.000000	1023.000000	2046.000000
34.720001	-0.063167	-37.331795	-9.994798	-5.247626	-11.894989	-10.194381	0.000000	-10.000000	0.325000	-19.816668	169.333328	1023.000000	1023.000000	2046.000000
34.740002	-0.063297	-37.408340	-10.078074	-5.214848	-11.915778	-10.199642	0.000000	-10.000000	0.316667	-19.616667	162.833328	1023.000000	1023.000000	2046.000000
34.759998	-0.063577	-37.574020	-10.211793	-5.256146	-11.975250	-10.130831	0.000000	-10.000000	0.308333	-19.383333	156.166672	1023.000000	1023.000000	2046.000000
34.779999	-0.064285	-37.992645	-10.352898	-5.258330	-12.153169	-10.228249	0.000000	-10.000000	0.283333	-18.983334	149.833328	1023.000000	1023.000000	2046.000000
34.799999	-0.065295	-38.589260	-10.530484	-5.454679	-12.357745	-10.246352	0.000000	-10.000000	0.266667	-18.666668	143.500000	1023.000000	1023.000000	2046.000000
34.820000	-0.066729	-39.437038	-10.606233	-5.802885	-12.653339	-10.374582	0.000000	-10.000000	0.241667	-18.400000	137.166672	1023.000000	1023.000000	2046.000000
34.840000	-0.068281	-40.353924	-10.765774	-6.167053	-12.852701	-10.568394	0.000000	-10.000000	0.233333	-18.150000	130.833328	1023.000000	1023.000000	2046.000000
34.860001	-0.069771	-41.234913	-10.895059	-6.484088	-13.041803	-10.813964	0.000000	-10.000000	0.225000	-17.666666	124.666664	1023.000000	1023.000000	2046.000000
34.880001	-0.071239	-42.102009	-11.035172	-6.780371	-13.272916	-11.013548	0.000000	-10.000000	0.225000	-16.983334	119.000000	1023.000000	1023.000000	2046.000000
34.900002	-0.072422	-42.801151	-11.151752	-7.003045	-13.494580	-11.151774	0.000000	-10.000000	0.216667	-16.433334	113.333336	1023.000000	1023.000000	2046.000000
34.919998	-0.073261	-43.297234	-11.364402	-7.090490	-13.557572	-11.284770	0.000000	-10.000000	0.208333	-15.850000	107.833336	1023.000000	1023.000000	2046.000000
34.939999	-0.073931	-43.693314	-11.500907	-7.211544	-13.652254	-11.328609	0.000000	-10.000000	0.200000	-15.533334	102.500000	1023.000000	1023.000000	2046.000000
34.959999	-0.074190	-43.846413	-11.614042	-7.237427	-13.631116	-11.363828	0.000000	-10.000000	0.183333	-15.116667	97.500000	1023.000000	1023.000000	2046.000000
34.980000	-0.074404	-43.972725	-11.603992	-7.311362	-13.733464	-11.323905	0.000000	-10.000000	0.183333	-14.750000	92.500000	1023.000000	1023.000000	2046.000000
35.000000	-0.074325	-43.925854	-11.604718	-7.345660	-13.707962	-11.267514	0.000000	-10.000000	0.166667	-14.250000	87.500000	1023.000000	1023.000000	2046.000000
35.020000	-0.073726	-43.571957	-11.532891	-7.315260	-13.615304	-11.108501	0.000000	-10.000000	0.166667	-13.600000	82.666664	1023.000000	1023.000000	2046.000000
35.040001	-0.073227	-43.277088	-11.498888	-7.297943	-13.526248	-10.954009	0.000000	-10.000000	0.133333	-12.833333	78.166664	1023.000000	1023.000000	2046.000000
35.060001	-0.073095	-43.199150	-11.513397	-7.355331	-13.450135	-10.880286	0.000000	-10.000000	0.116667	-12.050000	74.000000	1023.000000	1023.000000	2046.000000
35.080002	-0.073456	-43.412243	-11.496251	-7.425372	-13.564747	-10.925875	0.000000	-10.000000	0.100000	-11.583334	71.333336	1023.000000	1023.000000	2046.000000
35.099998	-0.073398	-43.378201	-11.601873	-7.350821	-13.381395	-11.044110	0.000000	-10.000000	0.100000	-11.183333	67.333336	1023.000000	1023.000000	2046.000000
35.119999	-0.073761	-43.592854	-11.309888	-7.500007	-13.795761	-10.987196	0.000000	-10.000000	0.100000	-10.966667	64.666664	1023.000000	1023.000000	2046.000000
35.139999	-0.073215	-43.270039	-11.583039	-7.158407	-13.537279	-10.991312	0.000000	-10.000000	0.083333	-10.616667	59.666668	1023.000000	1023.000000	2046.000000
35.160000	-0.073836	-43.636894	-11.880209	-7.012963	-13.588936	-11.154787	0.000000	-10.000000	0.075000	-10.283334	56.166668	1023.000000	1023.000000	2046.000000
35.180000	-0.075068	-44.365421	-12.081006	-7.118156	-13.776273	-11.389986	0.000000	-10.000000	0.066667	-9.950000	52.666668	1023.000000	1023.000000	2046.000000
35.200001	-0.076946	-45.474827	-12.166474	-7.472567	-14.156810	-11.678976	0.000000	-10.000000	0.066667	-9.233334	49.500000	1023.000000	1023.000000	2046.000000
35.220001	-0.078896	-46.627525	-12.294911	-7.937593	-14.472321	-11.922699	0.000000	-10.000000	0.058333	-8.500000	46.500000	1023.000000	1023.000000	2046.000000
35.240002	-0.080839	-47.775566	-12.584805	-8.155295	-14.700034	-12.335430	0.000000	-10.000000	0.050000	-7.766667	43.500000	1023.000000	1023.000000	2046.000000
35.259998	-0.082496	-48.754868	-12.802789	-8.270308	-15.049405	-12.632366	0.000000	-10.000000	0.041667	-6.866667	40.833332	1023.000000	1023.000000	2046.000000
35.279999	-0.083399	-49.288559	-13.009475	-8.324663	-15.225758	-12.728664	0.000000	-10.000000	0.041667	-6.183333	38.666668	1023.000000	1023.000000	2046.000000
35.299999	-0.083980	-49.632286	-13.124730	-8.222540	-15.401896	-12.883120	0.000000	-10.000000	0.041667	-5.500000	36.500000	1023.000000	1023.000000	2046.000000
35.320000	-0.084285	-49.812229	-13.329749	-8.123343	-15.367529	-12.991609	0.000000	-10.000000	0.050000	-5.683333	35.500000	1023.000000	1023.000000	2046.000000
35.340000	-0.084604	-50.001171	-13.448462	-7.998688	-15.416613	-13.137407	0.000000	-10.000000	0.050000	-5.966667	33.500000	1023.000000	1023.000000	2046.000000
35.360001	-0.084695	-50.054924	-13.604786	-7.942050	-15.365344	-13.142746	0.000000	-10.000000	0.050000	-6.166667	30.666666	1023.000000	1023.000000	2046.000000
35.380001	-0.084766	-50.096638	-13.746799	-7.892958	-15.339720	-13.117163	0.000000	-10.000000	0.050000	-6.083333	27.666666	1023.000000	1023.000000	2046.000000
35.400002	-0.084786	-50.108658	-13.898124	-7.779315	-15.275759	-13.155460	0.000000	-10.000000	0.041667	-5.866667	25.500000	1023.000000	1023.000000	2046.000000
35.419998	-0.084837	-50.138611	-13.913322	-7.777465	-15.344969	-13.102854	0.000000	-10.000000	0.041667	-5.583333	23.666666	1023.000000	1023.000000	2046.000000
35.439999	-0.084776	-50.102589	-14.040809	-7.689948	-15.249507	-13.122325	0.000000	-10.000000	0.041667	-5.400000	22.500000	1023.000000	1023.000000	2046.000000
35.459999	-0.084401	-49.880798	-14.056691	-7.657962	-15.170254	-12.995893	0.000000	-10.000000	0.033333	-5.050000	20.833334	1023.000000	1023.000000	2046.000000
35.480000	-0.083866	-49.564571	-13.972989	-7.582882	-15.114360	-12.894340	0.000000	-10.000000	0.016667	-4.850000	19.666666	1023.000000	1023.000000	2046.000000
35.500000	-0.083402	-49.290707	-13.902469	-7.620896	-15.036184	-12.731158	0.000000	-10.000000	0.000000	-4.916667	17.500000	1023.000000	1023.000000	2046.000000
35.520000	-0.083078	-49.099319	-13.842540	-7.584437	-15.024256	-12.648087	0.000000	-10.000000	0.008333	-5.200000	15.833333	1023.000000	1023.000000	2046.000000
35.540001	-0.082916	-49.003563	-13.801527	-7.599945	-15.017278	-12.584813	0.000000	-10.000000	0.016667	-5.483334	14.166667	1023.000000	1023.000000	2046.000000
35.560001	-0.083258	-49.205238	-13.786934	-7.670767	-15.109104	-12.638433	0.000000	-10.000000	0.025000	-5.466667	12.833333	1023.000000	1023.000000	2046.000000
35.580002	-0.084051	-49.673855	-13.747514	-7.941285	-15.289079	-12.695975	0.000000	-10.000000	0.025000	-5.550000	11.166667	1023.000000	1023.000000	2046.000000
35.599998	-0.084756	-50.090626	-13.797595	-8.145100	-15.287320	-12.860609	0.000000	-10.000000	0.033333	-5.533333	8.833333	1023.000000	1023.000000	2046.000000
35.619999	-0.085721	-50.661068	-13.685241	-8.433391	-15.533528	-13.008909	0.000000	-10.000000	0.025000	-5.300000	6.500000	1023.000000	1023.000000	2046.000000
35.639999	-0.086678	-51.226719	-13.731908	-8.693447	-15.668035	-13.133329	0.000000	-10.000000	0.016667	-4.733334	4.500000	1023.000000	1023.000000	2046.000000
35.660000	-0.087424	-51.667461	-13.770780	-8.940204	-15.756010	-13.200468	0.000000	-10.000000	0.000000	-4.100000	2.833333	1023.000000	1023.000000	2046.000000
35.680000	-0.087844	-51.915512	-13.816097	-9.001261	-15.771793	-13.326361	0.000000	-10.000000	0.000000	-3.716667	1.833333	1023.000000	1023.000000	2046.000000
35.700001	-0.087911	-51.955563	-13.823734	-9.062909	-15.757161	-13.311758	0.000000	-10.000000	0.000000	-3.533333	1.000000	1023.000000	1023.000000	2046.000000
35.720001	-0.087720	-51.842484	-13.903377	-9.062259	-15.601174	-13.275674	0.000000	-10.000000	0.000000	-3.550000	0.500000	1023.000000	1023.000000	2046.000000
35.740002	-0.087340	-51.617844	-13.835791	-9.040787	-15.525554	-13.215714	0.000000	-10.000000	0.000000	-3.583333	-0.500000	1023.000000	1023.000000	2046.000000
35.759998	-0.086559	-51.156235	-13.751835	-8.997292	-15.381563	-13.025544	0.000000	-10.000000	0.000000	-3.366667	-1.666667	1023.000000	1023.000000	2046.000000
35.779999	-0.085762	-50.685452	-13.559625	-8.944626	-15.315952	-12.865250	0.000000	-10.000000	0.000000	-3.116667	-2.833333	1023.000000	1023.000000	2046.000000
35.799999	-0.084923	-50.189625	-13.440481	-8.854142	-15.164466	-12.730536	0.000000	-10.000000	0.008333	-2.566667	-3.833333	1023.000000	1023.000000	2046.000000
35.820000	-0.084344	-49.847042	-13.296054	-8.909892	-15.096879	-12.544216	0.000000	-10.000000	0.008333	-1.933333	-4.333333	1023.000000	1023.000000	2046.000000
35.840000	-0.083998	-49.642960	-13.202166	-8.940014	-15.050660	-12.450120	0.000000	-10.000000	0.008333	-1.300000	-4.833333	1023.000000	1023.000000	2046.000000
35.860001	-0.083396	-49.287304	-13.173439	-8.853333	-14.846260	-12.414273	0.000000	-10.000000	0.000000	-1.050000	-5.000000	1023.000000	1023.000000	2046.000000
35.880001	-0.083439	-49.312210	-12.838919	-8.801682	-15.237098	-12.434509	0.000000	-10.000000	0.000000	-1.283333	-5.000000	1023.000000	1023.000000	2046.000000
35.900002	-0.082977	-49.039421	-13.130545	-8.519568	-15.018687	-12.370621	0.000000	-10.000000	0.000000	-1.633333	-5.000000	1023.000000	1023.000000	2046.000000
35.919998	-0.083464	-49.327438	-13.353695	-8.322112	-15.067729	-12.583902	0.000000	-10.000000	0.000000	-1.983333	-5.166667	1023.000000	1023.000000	2046.000000
35.939999	-0.084560	-49.974674	-13.450834	-8.444142	-15.275879	-12.803819	0.000000	-10.000000	0.000000	-2.066667	-5.500000	1023.000000	1023.000000	2046.000000
35.959999	-0.085929	-50.783936	-13.500332	-8.739758	-15.497114	-13.046732	0.000000	-10.000000	0.000000	-1.400000	-5.833333	1023.000000	1023.000000	2046.000000
35.980000	-0.087466	-51.692623	-13.661222	-9.102283	-15.643694	-13.285426	0.000000	-10.000000	0.000000	-0.633333	-6.000000	1023.000000	1023.000000	2046.000000
36.000000	-0.088980	-52.587044	-13.838616	-9.194199	-15.911497	-13.642731	0.000000	-10.000000	0.000000	0.000000	-6.000000	1023.000000	1023.000000	2046.000000
36.020000	-0.090051	-53.219921	-14.040141	-9.250032	-16.101585	-13.828164	0.000000	-10.000000	0.000000	0.266667	-6.000000	1023.000000	1023.000000	2046.000000
36.040001	-0.090566	-53.524654	-14.147143	-9.196255	-16.273611	-13.907644	0.000000	-10.000000	0.000000	0.500000	-6.000000	1023.000000	1023.000000	2046.000000
36.060001	-0.090795	-53.659706	-14.238946	-9.081500	-16.353230	-13.986032	0.000000	-10.000000	0.008333	0.500000	-6.000000	1023.000000	1023.000000	2046.000000
36.080002	-0.090784	-53.653370	-14.337733	-8.894039	-16.331621	-14.089974	0.000000	-10.000000	0.016667	0.233333	-6.000000	1023.000000	1023.000000	2046.000000
36.099998	-0.090791	-53.657234	-14.466331	-8.805683	-16.313307	-14.071913	0.000000	-10.000000	0.016667	0.000000	-6.000000	1023.000000	1023.000000	2046.000000
36.119999	-0.090944	-53.747997	-14.496109	-8.665209	-16.421610	-14.165069	0.000000	-10.000000	0.008333	0.000000	-6.000000	1023.000000	1023.000000	2046.000000
36.139999	-0.090806	-53.666252	-14.627504	-8.585336	-16.365610	-14.087803	0.000000	-10.000000	0.008333	-0.550000	-6.000000	1023.000000	1023.000000	2046.000000
36.160000	-0.090758	-53.638081	-14.643688	-8.539097	-16.406183	-14.049113	0.000000	-10.000000	0.008333	-0.750000	-6.000000	1023.000000	1023.000000	2046.000000
36.180000	-0.090645	-53.571083	-14.626923	-8.453044	-16.459106	-14.032011	0.000000	-10.000000	0.008333	-0.950000	-6.000000	1023.000000	1023.000000	2046.000000
36.200001	-0.090429	-53.443676	-14.670729	-8.359778	-16.393934	-14.019235	0.000000	-10.000000	0.000000	-0.400000	-6.000000	1023.000000	1023.000000	2046.000000
36.220001	-0.089854	-53.103947	-14.574812	-8.275378	-16.351311	-13.902444	0.000000	-10.000000	0.000000	0.416667	-6.000000	1023.000000	1023.000000	2046.000000
36.240002	-0.089167	-52.697636	-14.437780	-8.273602	-16.251581	-13.734674	0.000000	-10.000000	0.000000	1.233333	-6.000000	1023.000000	1023.000000	2046.000000
36.259998	-0.088431	-52.262665	-14.288912	-8.284934	-16.130657	-13.558161	0.000000	-10.000000	-0.016667	2.783333	-6.000000	1023.000000	1023.000000	2046.000000
36.279999	-0.087812	-51.897041	-14.188144	-8.289550	-16.003498	-13.415848	0.000000	-10.000000	-0.033333	3.716667	-6.000000	1023.000000	1023.000000	2046.000000
36.299999	-0.087516	-51.721897	-14.218704	-8.342504	-15.841874	-13.318816	0.000000	-10.000000	-0.041667	5.333333	-6.000000	1023.000000	1023.000000	2046.000000
36.320000	-0.087355	-51.626656	-14.154616	-8.521450	-15.741968	-13.208623	0.000000	-10.000000	-0.041667	6.483334	-6.000000	1023.000000	1023.000000	2046.000000
36.340000	-0.087603	-51.773247	-14.112350	-8.803512	-15.678971	-13.178414	0.000000	-10.000000	-0.050000	8.366667	-6.000000	1023.000000	1023.000000	2046.000000
36.360001	-0.087838	-51.912464	-14.109385	-9.077864	-15.516845	-13.208372	0.000000	-10.000000	-0.075000	10.250000	-6.000000	1023.000000	1023.000000	2046.000000
36.380001	-0.087994	-52.004463	-14.018430	-9.285021	-15.462974	-13.238040	0.000000	-10.000000	-0.091667	11.666667	-6.000000	1023.000000	1023.000000	2046.000000
36.400002	-0.088328	-52.202103	-14.001668	-9.535337	-15.414098	-13.250998	0.000000	-10.000000	-0.116667	12.866667	-6.000000	1023.000000	1023.000000	2046.000000
36.419998	-0.088252	-52.157051	-13.973782	-9.602568	-15.283842	-13.296859	0.000000	-10.000000	-0.141667	13.766667	-1.000000	1023.000000	1023.000000	2046.000000
36.439999	-0.087996	-52.005451	-13.937607	-9.691615	-15.111878	-13.264349	0.000000	-10.000000	-0.191667	15.300000	11.166667	1023.000000	1023.000000	2046.000000
36.459999	-0.087228	-51.551914	-13.889974	-9.738730	-14.863842	-13.059368	0.000000	-10.000000	-0.225000	16.366667	25.333334	1023.000000	1023.000000	2046.000000
36.480000	-0.086276	-50.989277	-13.760080	-9.684676	-14.600150	-12.944372	0.000000	-10.000000	-0.250000	17.050001	34.500000	1023.000000	1023.000000	2046.000000
36.500000	-0.085011	-50.241467	-13.614303	-9.607172	-14.293197	-12.726794	0.000000	-10.000000	-0.233333	17.383333	38.166668	1023.000000	1023.000000	2046.000000
36.520000	-0.083667	-49.447399	-13.351915	-9.531881	-14.093309	-12.470294	0.000000	-10.000000	-0.233333	17.883333	41.833332	1023.000000	1023.000000	2046.000000
36.540001	-0.081828	-48.360283	-13.110505	-9.390628	-13.704867	-12.154284	0.000000	-10.000000	-0.241667	18.800001	47.500000	1023.000000	1023.000000	2046.000000
36.560001	-0.080319	-47.468700	-12.738435	-9.346893	-13.545581	-11.837791	0.000000	-10.000000	-0.275000	19.516666	53.833332	1023.000000	1023.000000	2046.000000
36.580002	-0.079020	-46.700859	-12.543821	-9.284209	-13.237879	-11.634951	0.000000	-10.000000	-0.308333	20.283333	60.333332	1023.000000	1023.000000	2046.000000
36.599998	-0.077953	-46.070091	-12.294756	-9.330575	-13.075129	-11.369630	0.000000	-10.000000	-0.333333	20.916666	67.166664	1023.000000	1023.000000	2046.000000
36.619999	-0.076642	-45.295261	-12.136664	-9.256431	-12.726618	-11.175551	0.000000	-10.000000	-0.341667	21.549999	74.000000	1023.000000	1023.000000	2046.000000
36.639999	-0.075765	-44.777153	-11.800910	-9.202785	-12.833920	-10.939541	0.000000	-10.000000	-0.341667	21.733334	81.000000	1023.000000	1023.000000	2046.000000
36.660000	-0.074368	-43.951420	-11.902751	-8.856382	-12.496762	-10.695522	0.000000	-10.000000	-0.325000	22.016666	90.666664	1023.000000	1023.000000	2046.000000
36.680000	-0.074014	-43.742558	-12.087379	-8.672515	-12.364079	-10.618584	0.000000	-10.000000	-0.316667	22.216667	98.000000	1023.000000	1023.000000	2046.000000
36.700001	-0.074072	-43.776634	-12.177410	-8.725631	-12.252847	-10.620748	0.000000	-10.000000	-0.333333	22.683334	105.333336	1023.000000	1023.000000	2046.000000
36.720001	-0.074505	-44.032486	-12.160667	-9.030318	-12.225261	-10.616241	0.000000	-10.000000	-0.366667	22.866667	110.333336	1023.000000	1023.000000	2046.000000
36.740002	-0.075124	-44.398319	-12.159635	-9.357656	-12.205864	-10.675166	0.000000	-10.000000	-0.391667	23.183334	117.833336	1023.000000	1023.000000	2046.000000
36.759998	-0.075913	-44.864460	-12.325104	-9.424730	-12.196888	-10.917740	0.000000	-10.000000	-0.391667	23.400000	125.500000	1023.000000	1023.000000	2046.000000
36.779999	-0.076217	-45.044289	-12.411070	-9.409846	-12.212584	-11.010790	0.000000	-10.000000	-0.383333	23.466667	133.166672	1023.000000	1023.000000	2046.000000
36.799999	-0.075679	-44.726162	-12.422841	-9.307666	-12.056508	-10.939148	0.000000	-10.000000	-0.383333	23.450001	141.000000	1023.000000	1023.000000	2046.000000
36.820000	-0.074952	-44.296566	-12.363380	-9.086779	-11.944940	-10.901468	0.000000	-10.000000	-0.383333	23.600000	149.000000	1023.000000	1023.000000	2046.000000
36.840000	-0.074013	-43.741909	-12.382853	-8.843200	-11.705966	-10.809892	0.000000	-10.000000	-0.383333	23.633333	157.000000	1023.000000	1023.000000	2046.000000
36.860001	-0.073130	-43.219952	-12.316766	-8.603012	-11.563814	-10.736359	0.000000	-10.000000	-0.391667	23.550001	167.333328	1023.000000	1023.000000	2046.000000
36.880001	-0.072090	-42.605213	-12.276968	-8.372602	-11.373752	-10.581891	0.000000	-10.000000	-0.391667	23.316668	175.000000	1023.000000	1023.000000	2046.000000
36.900002	-0.071027	-41.977112	-12.163980	-8.154930	-11.243642	-10.414561	0.000000	-10.000000	-0.400000	23.116667	182.666672	1023.000000	1023.000000	2046.000000
36.919998	-0.069928	-41.327190	-12.092218	-7.937012	-11.051885	-10.246078	0.000000	-10.000000	-0.416667	23.183334	188.000000	1023.000000	1023.000000	2046.000000
36.939999	-0.068687	-40.594009	-11.927569	-7.771922	-10.905317	-9.989201	0.000000	-10.000000	-0.433333	23.216667	196.000000	1023.000000	1023.000000	2046.000000
36.959999	-0.067246	-39.742584	-11.846972	-7.566146	-10.623631	-9.705836	0.000000	-10.000000	-0.433333	23.666668	203.833328	1023.000000	1023.000000	2046.000000
36.980000	-0.065723	-38.842472	-11.630892	-7.275859	-10.433709	-9.502013	0.000000	-10.000000	-0.408333	23.783335	211.500000	1023.000000	1023.000000	2046.000000
37.000000	-0.063797	-37.704163	-11.313432	-7.010959	-10.149858	-9.229912	0.000000	-10.000000	-0.391667	23.883333	219.166672	1023.000000	1023.000000	2046.000000
37.020000	-0.061912	-36.589951	-10.949366	-6.801053	-9.942417	-8.897116	0.000000	-10.000000	-0.391667	23.683334	227.000000	1023.000000	1023.000000	2046.000000
37.040001	-0.060186	-35.569981	-10.700055	-6.700078	-9.626472	-8.543374	0.000000	-10.000000	-0.383333	23.450001	235.000000	1023.000000	1023.000000	2046.000000
37.060001	-0.058567	-34.612907	-10.437767	-6.610480	-9.341351	-8.223311	0.000000	-10.000000	-0.366667	23.233334	245.666672	1023.000000	1023.000000	2046.000000
37.080002	-0.057225	-33.819805	-10.149366	-6.674363	-9.080934	-7.915144	0.000000	-10.000000	-0.350000	23.033333	253.666672	1023.000000	1023.000000	2046.000000
37.099998	-0.056058	-33.130558	-9.820998	-6.846568	-8.845469	-7.617521	0.000000	-10.000000	-0.341667	22.716667	261.500000	1023.000000	1023.000000	2046.000000
37.119999	-0.055203	-32.624958	-9.588720	-6.985411	-8.570076	-7.480752	0.000000	-10.000000	-0.341667	22.183332	266.500000	1023.000000	1023.000000	2046.000000
37.139999	-0.054497	-32.207520	-9.405850	-7.187612	-8.316854	-7.297204	0.000000	-10.000000	-0.341667	21.983334	274.000000	1023.000000	1023.000000	2046.000000
37.160000	-0.053762	-31.773493	-9.232440	-7.308594	-8.068986	-7.163472	0.000000	-10.000000	-0.366667	21.933332	283.833344	1023.000000	1023.000000	2046.000000
37.180000	-0.052947	-31.291616	-9.079564	-7.345725	-7.823585	-7.042742	0.000000	-10.000000	-0.383333	22.133333	291.166656	1023.000000	1023.000000	2046.000000
37.200001	-0.051678	-30.541531	-8.923408	-7.238113	-7.504210	-6.875801	0.000000	-10.000000	-0.383333	21.983334	298.500000	1023.000000	1023.000000	2046.000000
37.220001	-0.050136	-29.630507	-8.728972	-7.109232	-7.144809	-6.647492	0.000000	-10.000000	-0.366667	21.900000	303.500000	1023.000000	1023.000000	2046.000000
37.240002	-0.048345	-28.571686	-8.437183	-6.989563	-6.839544	-6.305395	0.000000	-10.000000	-0.350000	21.883333	310.833344	1023.000000	1023.000000	2046.000000
37.259998	-0.046328	-27.380049	-8.124596	-6.813484	-6.540483	-5.901486	0.000000	-10.000000	-0.350000	21.950001	320.500000	1023.000000	1023.000000	2046.000000
37.279999	-0.044218	-26.132666	-7.789789	-6.525536	-6.185329	-5.632011	0.000000	-10.000000	-0.350000	22.083334	327.666656	1023.000000	1023.000000	2046.000000
37.299999	-0.041717	-24.654594	-7.322493	-6.311366	-5.871778	-5.148958	0.000000	-10.000000	-0.358333	22.266666	335.000000	1023.000000	1023.000000	2046.000000
37.320000	-0.039491	-23.339184	-6.932301	-6.114873	-5.523763	-4.768246	0.000000	-10.000000	-0.358333	22.533333	339.833344	1023.000000	1023.000000	2046.000000
37.340000	-0.037626	-22.237152	-6.592890	-5.957511	-5.227805	-4.458945	0.000000	-10.000000	-0.358333	22.700001	347.333344	1023.000000	1023.000000	2046.000000
37.360001	-0.036044	-21.301884	-6.213944	-5.880247	-5.048169	-4.159524	0.000000	-10.000000	-0.350000	23.000000	357.333344	1023.000000	1023.000000	2046.000000
37.380001	-0.034059	-20.128910	-5.863522	-5.599711	-4.697338	-3.968339	0.000000	-10.000000	-0.350000	23.150000	365.000000	1023.000000	1023.000000	2046.000000
37.400002	-0.032771	-19.367403	-5.426295	-5.622729	-4.856255	-3.462124	0.000000	-10.000000	-0.333333	23.016666	372.666656	1023.000000	1023.000000	2046.000000
37.419998	-0.030762	-18.180157	-5.469741	-4.881394	-4.465003	-3.364018	0.000000	-10.000000	-0.333333	22.633333	378.000000	1023.000000	1023.000000	2046.000000
37.439999	-0.029746	-17.580034	-5.469795	-4.531835	-4.398393	-3.180011	0.000000	-10.000000	-0.316667	22.233334	385.666656	1023.000000	1023.000000	2046.000000
37.459999	-0.029346	-17.343750	-5.370625	-4.524099	-4.353018	-3.096006	0.000000	-10.000000	-0.316667	22.250000	393.166656	1023.000000	1023.000000	2046.000000
37.480000	-0.029198	-17.255903	-5.222088	-4.825410	-4.249453	-2.958951	0.000000	-10.000000	-0.316667	22.316668	400.500000	1023.000000	1023.000000	2046.000000
37.500000	-0.029774	-17.596478	-5.225610	-5.186954	-4.183126	-3.000787	0.000000	-10.000000	-0.333333	22.083334	408.000000	1023.000000	1023.000000	2046.000000
37.520000	-0.030893	-18.257727	-5.356215	-5.279785	-4.317541	-3.304184	0.000000	-10.000000	-0.333333	21.783333	415.500000	1023.000000	1023.000000	2046.000000
37.540001	-0.031162	-18.416601	-5.411333	-5.238274	-4.332259	-3.434736	0.000000	-10.000000	-0.308333	21.333334	422.833344	1023.000000	1023.000000	2046.000000
37.560001	-0.030315	-17.916260	-5.420477	-5.149698	-4.082957	-3.263127	0.000000	-10.000000	-0.291667	21.100000	430.000000	1023.000000	1023.000000	2046.000000
37.580002	-0.028976	-17.124947	-5.325847	-4.924214	-3.782185	-3.092701	0.000000	-10.000000	-0.300000	20.933334	437.000000	1023.000000	1023.000000	2046.000000
37.599998	-0.027374	-16.177933	-5.356329	-4.605496	-3.307823	-2.908284	0.000000	-10.000000	-0.308333	20.733334	444.000000	1023.000000	1023.000000	2046.000000
37.619999	-0.025906	-15.310312	-5.205901	-4.262217	-3.059722	-2.782473	0.000000	-10.000000	-0.308333	20.633333	451.000000	1023.000000	1023.000000	2046.000000
37.639999	-0.024504	-14.481695	-5.096028	-4.055701	-2.829704	-2.500262	0.000000	-10.000000	-0.300000	20.533333	457.833344	1023.000000	1023.000000	2046.000000
37.660000	-0.022962	-13.570683	-4.975097	-3.747802	-2.515479	-2.332305	0.000000	-10.000000	-0.300000	20.566668	467.000000	1023.000000	1023.000000	2046.000000
37.680000	-0.021549	-12.735643	-4.811014	-3.565060	-2.303504	-2.056066	0.000000	-10.000000	-0.300000	20.600000	473.833344	1023.000000	1023.000000	2046.000000
37.700001	-0.019795	-11.699106	-4.560957	-3.360032	-2.061815	-1.716303	0.000000	-10.000000	-0.300000	20.533333	480.833344	1023.000000	1023.000000	2046.000000
37.720001	-0.018069	-10.678778	-4.326904	-3.113406	-1.831691	-1.406776	0.000000	-10.000000	-0.308333	20.616667	485.333344	1023.000000	1023.000000	2046.000000
37.740002	-0.015909	-9.402390	-4.116016	-2.744162	-1.429167	-1.113046	0.000000	-10.000000	-0.316667	20.783333	492.166656	1023.000000	1023.000000	2046.000000
37.759998	-0.013504	-7.981016	-3.845455	-2.434753	-0.969239	-0.731569	0.000000	-10.000000	-0.316667	20.950001	501.333344	1023.000000	1023.000000	2046.000000
37.779999	-0.011162	-6.596684	-3.481933	-2.097045	-0.636882	-0.380824	0.000000	-10.000000	-0.308333	20.966667	508.333344	1023.000000	1023.000000	2046.000000
37.799999	-0.009125	-5.393027	-3.171698	-1.896025	-0.253717	-0.071588	0.000000	-10.000000	-0.300000	20.799999	515.333313	1023.000000	1023.000000	2046.000000
37.820000	-0.007218	-4.265847	-2.860896	-1.770401	0.139054	0.226396	0.000000	-10.000000	-0.300000	20.633333	520.000000	1023.000000	1023.000000	2046.000000
37.840000	-0.005690	-3.362688	-2.427432	-1.798755	0.374841	0.488658	0.000000	-10.000000	-0.291667	20.200001	527.000000	1023.000000	1023.000000	2046.000000
37.860001	-0.004611	-2.724853	-2.053991	-1.930257	0.603869	0.655526	0.000000	-10.000000	-0.275000	19.750000	533.833313	1023.000000	1023.000000	2046.000000
37.880001	-0.003721	-2.199217	-1.655425	-2.142465	0.774399	0.824273	0.000000	-10.000000	-0.258333	19.316668	540.500000	1023.000000	1023.000000	2046.000000
37.900002	-0.003092	-1.827642	-1.169794	-2.380909	0.824836	0.898226	0.000000	-10.000000	-0.241667	19.083334	547.000000	1023.000000	1023.000000	2046.000000
37.919998	-0.002440	-1.441975	-0.768404	-2.550197	0.961003	0.915623	0.000000	-10.000000	-0.241667	18.850000	553.333313	1023.000000	1023.000000	2046.000000
37.939999	-0.001567	-0.926346	-0.367730	-2.644794	1.068842	1.017336	0.000000	-10.000000	-0.241667	18.666668	559.833313	1023.000000	1023.000000	2046.000000
37.959999	-0.000245	-0.144779	0.006945	-2.609384	1.252268	1.205392	0.000000	-10.000000	-0.233333	18.383335	566.166687	1023.000000	1023.000000	2046.000000
37.980000	0.001320	0.780188	0.435997	-2.548209	1.435982	1.456418	0.000000	-10.000000	-0.225000	18.166668	572.500000	1023.000000	1023.000000	2046.000000
38.000000	0.003200	1.891484	0.842486	-2.435593	1.741995	1.742597	0.000000	-10.000000	-0.216667	18.083334	578.500000	1023.000000	1023.000000	2046.000000
38.020000	0.005427	3.207177	1.214666	-2.308525	2.123464	2.177573	0.000000	-10.000000	-0.225000	18.033333	584.500000	1023.000000	1023.000000	2046.000000
38.040001	0.007897	4.666916	1.695371	-2.116270	2.467665	2.620150	0.000000	-10.000000	-0.225000	18.083334	590.500000	1023.000000	1023.000000	2046.000000
38.060001	0.010703	6.325657	2.161068	-1.895095	2.895595	3.164089	0.000000	-10.000000	-0.233333	18.200001	596.500000	1023.000000	1023.000000	2046.000000
38.080002	0.013187	7.793297	2.573586	-1.710109	3.311578	3.618242	0.000000	-10.000000	-0.250000	18.533333	602.500000	1023.000000	1023.000000	2046.000000
38.099998	0.015341	9.066680	2.907490	-1.567013	3.721147	4.005057	0.000000	-10.000000	-0.266667	19.016666	608.500000	1023.000000	1023.000000	2046.000000
38.119999	0.017122	10.119267	3.269067	-1.526508	4.013098	4.363609	0.000000	-10.000000	-0.266667	19.299999	614.833313	1023.000000	1023.000000	2046.000000
38.139999	0.019092	11.283207	3.533067	-1.431795	4.476719	4.705215	0.000000	-10.000000	-0.258333	19.433334	621.333313	1023.000000	1023.000000	2046.000000
38.160000	0.020986	12.402700	3.844836	-1.284703	4.771502	5.071066	0.000000	-10.000000	-0.250000	19.200001	628.000000	1023.000000	1023.000000	2046.000000
38.180000	0.023252	13.741736	4.068487	-0.683612	5.027137	5.329724	0.000000	-10.000000	-0.250000	18.983334	634.333313	1023.000000	1023.000000	2046.000000
38.200001	0.024795	14.654091	3.977297	-0.315300	5.319211	5.672882	0.000000	-10.000000	-0.250000	18.900002	640.666687	1023.000000	1023.000000	2046.000000
38.220001	0.025413	15.019006	3.931875	-0.310299	5.581790	5.815639	0.000000	-10.000000	-0.241667	18.800001	647.000000	1023.000000	1023.000000	2046.000000
38.240002	0.025453	15.042929	4.029500	-0.601987	5.712433	5.902982	0.000000	-10.000000	-0.225000	18.550001	653.333313	1023.000000	1023.000000	2046.000000
38.259998	0.024593	14.534250	3.987204	-0.859089	5.757035	5.649100	0.000000	-10.000000	-0.208333	18.100000	661.500000	1023.000000	1023.000000	2046.000000
38.279999	0.022896	13.531272	3.795376	-1.000001	5.534083	5.201814	0.000000	-10.000000	-0.200000	17.833334	667.500000	1023.000000	1023.000000	2046.000000
38.299999	0.021818	12.894547	3.739189	-0.943189	5.307614	4.790932	0.000000	-10.000000	-0.200000	17.683334	673.500000	1023.000000	1023.000000	2046.000000
38.320000	0.022150	13.090451	3.891189	-0.769589	5.254050	4.714800	0.000000	-10.000000	-0.200000	17.516666	677.500000	1023.000000	1023.000000	2046.000000
38.340000	0.023381	13.818070	4.085663	-0.460536	5.424813	4.768131	0.000000	-10.000000	-0.191667	16.483334	689.166687	1023.000000	1023.000000	2046.000000
38.360001	0.024573	14.522862	4.277559	-0.123658	5.509512	4.859450	0.000000	-10.000000	-0.150000	15.200001	700.500000	1023.000000	1023.000000	2046.000000
38.380001	0.025888	15.299841	4.412391	0.315790	5.700940	4.870720	0.000000	-10.000000	-0.108333	14.066667	709.833313	1023.000000	1023.000000	2046.000000
38.400002	0.027124	16.030157	4.531216	0.608670	5.843331	5.046940	0.000000	-10.000000	-0.075000	13.800000	711.500000	1023.000000	1023.000000	2046.000000
38.419998	0.028231	16.684557	4.693753	0.744522	5.941944	5.304338	0.000000	-10.000000	-0.083333	13.233334	713.000000	1023.000000	1023.000000	2046.000000
38.439999	0.029329	17.333458	4.768909	0.907470	6.135350	5.521729	0.000000	-10.000000	-0.091667	12.666667	714.500000	1023.000000	1023.000000	2046.000000
38.459999	0.030508	18.029974	4.875845	1.034763	6.349306	5.770060	0.000000	-10.000000	-0.083333	11.650001	717.666687	1023.000000	1023.000000	2046.000000
38.480000	0.031562	18.653425	4.893263	1.260524	6.624081	5.875557	0.000000	-10.000000	-0.066667	10.833334	720.500000	1023.000000	1023.000000	2046.000000
38.500000	0.032657	19.300060	4.904040	1.535139	6.828324	6.032557	0.000000	-10.000000	-0.033333	9.483334	724.500000	1023.000000	1023.000000	2046.000000
38.520000	0.034006	20.097408	5.091147	1.802832	6.998918	6.204512	0.000000	-10.000000	-0.016667	8.100000	727.833313	1023.000000	1023.000000	2046.000000
38.540001	0.035030	20.702721	5.273182	2.118878	7.066448	6.244214	0.000000	-10.000000	0.000000	6.433333	730.833313	1023.000000	1023.000000	2046.000000
38.560001	0.035731	21.116955	5.509009	2.337606	7.033010	6.237330	0.000000	-10.000000	0.000000	4.600000	733.333313	1023.000000	1023.000000	2046.000000
38.580002	0.036387	21.504620	5.781806	2.525489	6.996988	6.200336	0.000000	-10.000000	0.008333	2.633333	735.166687	1023.000000	1023.000000	2046.000000
38.599998	0.036662	21.667099	6.041896	2.419655	6.992367	6.213181	0.000000	-10.000000	0.008333	0.250000	736.333313	1023.000000	1023.000000	2046.000000
38.619999	0.036502	21.572575	6.138996	2.088941	7.117692	6.226945	0.000000	-10.000000	0.025000	-1.616667	736.833313	1023.000000	1023.000000	2046.000000
38.639999	0.035853	21.189037	6.220970	1.631574	7.112928	6.223566	0.000000	-10.000000	0.016667	-3.466667	737.000000	1023.000000	1023.000000	2046.000000
38.660000	0.034995	20.681919	6.161069	1.215330	7.224993	6.080527	0.000000	-10.000000	0.033333	-4.616667	737.000000	1023.000000	1023.000000	2046.000000
38.680000	0.033801	19.976419	6.109128	0.870403	7.203028	5.793860	0.000000	-10.000000	0.033333	-5.716667	737.000000	1023.000000	1023.000000	2046.000000
38.700001	0.032720	19.337557	6.131932	0.592307	7.061597	5.551720	0.000000	-10.000000	0.050000	-6.450000	737.000000	1023.000000	1023.000000	2046.000000
38.720001	0.031863	18.831205	6.217483	0.522184	6.818998	5.272540	0.000000	-10.000000	0.041667	-7.066667	737.000000	1023.000000	1023.000000	2046.000000
38.740002	0.031365	18.536531	6.260112	0.510695	6.672344	5.093380	0.000000	-10.000000	0.041667	-7.950000	737.000000	1023.000000	1023.000000	2046.000000
38.759998	0.030860	18.238396	6.375030	0.510018	6.440520	4.912828	0.000000	-10.000000	0.050000	-8.900001	737.000000	1023.000000	1023.000000	2046.000000
38.779999	0.030723	18.157009	6.533998	0.512250	6.217698	4.893063	0.000000	-10.000000	0.066667	-9.783334	737.000000	1023.000000	1023.000000	2046.000000
38.799999	0.030878	18.248617	6.618158	0.614897	6.113103	4.902458	0.000000	-10.000000	0.083333	-10.500000	728.166687	1023.000000	1023.000000	2046.000000
38.820000	0.031270	18.480534	6.776223	0.737924	5.970476	4.995911	0.000000	-10.000000	0.091667	-10.916667	719.333313	1023.000000	1023.000000	2046.000000
38.840000	0.031625	18.690355	6.768990	0.877663	5.941966	5.101738	0.000000	-10.000000	0.091667	-11.233334	709.333313	1023.000000	1023.000000	2046.000000
38.860001	0.031693	18.730490	6.779656	0.932707	5.831167	5.186960	0.000000	-10.000000	0.091667	-11.366667	706.833313	1023.000000	1023.000000	2046.000000
38.880001	0.031309	18.503521	6.652031	0.874171	5.751262	5.226056	0.000000	-10.000000	0.091667	-11.866667	703.000000	1023.000000	1023.000000	2046.000000
38.900002	0.030471	18.008450	6.440927	0.728065	5.625801	5.213656	0.000000	-10.000000	0.116667	-12.833334	699.000000	1023.000000	1023.000000	2046.000000
38.919998	0.029879	17.658249	6.324806	0.986105	5.469193	4.878145	0.000000	-10.000000	0.150000	-14.216667	694.666687	1023.000000	1023.000000	2046.000000
38.939999	0.028560	16.879187	6.073624	1.294329	4.944011	4.567223	0.000000	-10.000000	0.200000	-15.766667	689.833313	1023.000000	1023.000000	2046.000000
38.959999	0.026994	15.953500	5.448782	1.554243	4.591372	4.359103	0.000000	-10.000000	0.250000	-17.266666	684.666687	1023.000000	1023.000000	2046.000000
38.980000	0.024121	14.255383	4.850404	1.470432	4.117055	3.817492	0.000000	-10.000000	0.308333	-18.833334	678.833313	1023.000000	1023.000000	2046.000000
39.000000	0.020662	12.211342	4.393118	0.989432	3.545239	3.283552	0.000000	-10.000000	0.358333	-20.250000	672.666687	1023.000000	1023.000000	2046.000000
39.020000	0.016799	9.928322	3.978215	0.416422	2.913148	2.620537	0.000000	-10.000000	0.391667	-21.700001	665.833313	1023.000000	1023.000000	2046.000000
39.040001	0.012651	7.476804	3.420929	0.024289	2.245830	1.785757	0.000000	-10.000000	0.416667	-22.916668	658.666687	1023.000000	1023.000000	2046.000000
39.060001	0.008802	5.202059	2.892585	-0.171621	1.523320	0.957774	0.000000	-10.000000	0.441667	-23.933334	651.000000	1023.000000	1023.000000	2046.000000
39.080002	0.005883	3.476662	2.422758	-0.150444	0.935050	0.269299	0.000000	-10.000000	0.483333	-24.666668	643.000000	1023.000000	1023.000000	2046.000000
39.099998	0.003772	2.229275	2.158613	-0.088612	0.324670	-0.165396	0.000000	-10.000000	0.508333	-25.133333	634.666687	1023.000000	1023.000000	2046.000000
39.119999	0.002200	1.299979	1.839749	0.113726	-0.055795	-0.597701	0.000000	-10.000000	0.533333	-25.766666	626.333313	1023.000000	1023.000000	2046.000000
39.139999	0.000849	0.501509	1.542110	0.329704	-0.409591	-0.960714	0.000000	-10.000000	0.541667	-26.500000	617.666687	1023.000000	1023.000000	2046.000000
39.160000	-0.000388	-0.229380	1.294031	0.457925	-0.762437	-1.218899	0.000000	-10.000000	0.558333	-27.333334	609.000000	1023.000000	1023.000000	2046.000000
39.180000	-0.001386	-0.819051	1.020363	0.561851	-1.010739	-1.390526	0.000000	-10.000000	0.591667	-28.166668	599.833313	1023.000000	1023.000000	2046.000000
39.200001	-0.002431	-1.436470	0.727735	0.524102	-1.247072	-1.441235	0.000000	-10.000000	0.625000	-28.733334	590.333313	1023.000000	1023.000000	2046.000000
39.220001	-0.003596	-2.125210	0.456053	0.463336	-1.482176	-1.562423	0.000000	-10.000000	0.658333	-29.416666	580.666687	1023.000000	1023.000000	2046.000000
39.240002	-0.004596	-2.716051	0.234240	0.484583	-1.730859	-1.704014	0.000000	-10.000000	0.675000	-29.733334	571.000000	1023.000000	1023.000000	2046.000000
39.259998	-0.005535	-3.270920	0.028439	0.554206	-1.976788	-1.876778	0.000000	-10.000000	0.691667	-30.033333	561.166687	1023.000000	1023.000000	2046.000000
39.279999	-0.006061	-3.582295	-0.119283	0.623661	-2.152836	-1.933837	0.000000	-10.000000	0.691667	-30.133333	551.000000	1023.000000	1023.000000	2046.000000
39.299999	-0.006651	-3.930465	-0.297250	0.618313	-2.275863	-1.975665	0.000000	-10.000000	0.691667	-30.183334	540.666687	1023.000000	1023.000000	2046.000000
39.320000	-0.007633	-4.511318	-0.509645	0.619569	-2.528602	-2.092639	0.000000	-10.000000	0.700000	-30.433334	530.500000	1023.000000	1023.000000	2046.000000
39.340000	-0.008948	-5.288043	-0.734243	0.534668	-2.831403	-2.257066	0.000000	-10.000000	0.725000	-30.533333	520.500000	1023.000000	1023.000000	2046.000000
39.360001	-0.010532	-6.224174	-1.058349	0.382025	-3.083205	-2.464646	0.000000	-10.000000	0.750000	-30.716667	510.500000	1023.000000	1023.000000	2046.000000
39.380001	-0.012541	-7.411978	-1.352862	0.049639	-3.426423	-2.682332	0.000000	-10.000000	0.758333	-30.633333	500.333344	1023.000000	1023.000000	2046.000000
39.400002	-0.014804	-8.749122	-1.486696	-0.357035	-3.901476	-3.003916	0.000000	-10.000000	0.758333	-30.683332	490.000000	1023.000000	1023.000000	2046.000000
39.419998	-0.016854	-9.960674	-1.697335	-0.741332	-4.182924	-3.339083	0.000000	-10.000000	0.750000	-30.766666	479.666656	1023.000000	1023.000000	2046.000000
39.439999	-0.019078	-11.275070	-1.841231	-1.095587	-4.625167	-3.713085	0.000000	-10.000000	0.758333	-30.766666	469.500000	1023.000000	1023.000000	2046.000000
39.459999	-0.021270	-12.570605	-2.052564	-1.497265	-5.045002	-3.975775	0.000000	-10.000000	0.725000	-30.583334	459.333344	1023.000000	1023.000000	2046.000000
39.480000	-0.023135	-13.672611	-2.332683	-1.694260	-5.318639	-4.327031	0.000000	-10.000000	0.691667	-30.266666	449.000000	1023.000000	1023.000000	2046.000000
39.500000	-0.024752	-14.628540	-2.589448	-1.892376	-5.615258	-4.531458	0.000000	-10.000000	0.658333	-30.166668	438.666656	1023.000000	1023.000000	2046.000000
39.520000	-0.026218	-15.494831	-2.760587	-2.027487	-5.921123	-4.785635	0.000000	-10.000000	0.658333	-30.183334	428.500000	1023.000000	1023.000000	2046.000000
39.540001	-0.027450	-16.222752	-2.934494	-2.161930	-6.154025	-4.972304	0.000000	-10.000000	0.658333	-30.116667	418.500000	1023.000000	1023.000000	2046.000000
39.560001	-0.028435	-16.804985	-2.979549	-2.293841	-6.444320	-5.087275	0.000000	-10.000000	0.650000	-30.000000	408.500000	1023.000000	1023.000000	2046.000000
39.580002	-0.028907	-17.084154	-2.961837	-2.315067	-6.667362	-5.139889	0.000000	-10.000000	0.658333	-29.966667	398.500000	1023.000000	1023.000000	2046.000000
39.599998	-0.029228	-17.273867	-2.991345	-2.305252	-6.837851	-5.139418	0.000000	-10.000000	0.666667	-29.933332	388.500000	1023.000000	1023.000000	2046.000000
39.619999	-0.029438	-17.397594	-3.054058	-2.286638	-6.972346	-5.084552	0.000000	-10.000000	0.666667	-29.650000	378.500000	1023.000000	1023.000000	2046.000000
39.639999	-0.030281	-17.896107	-3.240668	-2.446568	-7.121336	-5.087534	0.000000	-10.000000	0.650000	-29.316666	368.666656	1023.000000	1023.000000	2046.000000
39.660000	-0.031473	-18.600773	-3.508487	-2.734244	-7.264502	-5.093541	0.000000	-10.000000	0.641667	-29.049999	359.000000	1023.000000	1023.000000	2046.000000
39.680000	-0.032355	-19.122023	-3.756123	-2.732031	-7.261111	-5.372757	0.000000	-10.000000	0.641667	-29.066668	349.333344	1023.000000	1023.000000	2046.000000
39.700001	-0.033577	-19.843857	-3.976639	-2.732539	-7.472834	-5.661845	0.000000	-10.000000	0.650000	-28.900000	339.666656	1023.000000	1023.000000	2046.000000
39.720001	-0.034225	-20.227079	-4.387716	-2.815231	-7.556122	-5.468010	0.000000	-10.000000	0.641667	-28.916666	330.000000	1023.000000	1023.000000	2046.000000
39.740002	-0.035686	-21.090593	-4.804071	-2.708382	-7.754795	-5.823345	0.000000	-10.000000	0.633333	-28.650000	320.333344	1023.000000	1023.000000	2046.000000
39.759998	-0.037910	-22.404861	-5.189567	-2.944048	-8.073726	-6.197521	0.000000	-10.000000	0.625000	-28.616667	310.833344	1023.000000	1023.000000	2046.000000
39.779999	-0.040988	-24.224066	-5.530383	-3.510772	-8.547213	-6.635699	0.000000	-10.000000	0.616667	-28.250000	301.166656	1023.000000	1023.000000	2046.000000
39.799999	-0.044251	-26.152559	-5.942223	-4.043434	-8.950794	-7.216107	0.000000	-10.000000	0.608333	-27.916668	291.833344	1023.000000	1023.000000	2046.000000
39.820000	-0.047411	-28.020048	-6.370459	-4.475561	-9.450047	-7.723981	0.000000	-10.000000	0.583333	-27.416668	282.500000	1023.000000	1023.000000	2046.000000
39.840000	-0.049989	-29.543203	-6.700438	-4.613790	-9.950664	-8.278313	0.000000	-10.000000	0.558333	-26.800001	273.500000	1023.000000	1023.000000	2046.000000
39.860001	-0.051757	-30.588575	-6.987527	-4.653989	-10.365794	-8.581265	0.000000	-10.000000	0.525000	-26.166668	264.666656	1023.000000	1023.000000	2046.000000
39.880001	-0.053100	-31.382050	-7.358819	-4.571310	-10.585582	-8.866339	0.000000	-10.000000	0.516667	-25.483334	255.833328	1023.000000	1023.000000	2046.000000
39.900002	-0.054236	-32.053547	-7.742155	-4.504268	-10.740198	-9.066925	0.000000	-10.000000	0.508333	-25.233334	247.333328	1023.000000	1023.000000	2046.000000
39.919998	-0.055205	-32.625904	-8.103276	-4.569865	-10.823027	-9.129737	0.000000	-10.000000	0.508333	-25.050001	238.833328	1023.000000	1023.000000	2046.000000
39.939999	-0.056216	-33.223900	-8.535052	-4.465054	-10.820061	-9.403733	0.000000	-10.000000	0.500000	-24.966667	230.500000	1023.000000	1023.000000	2046.000000
39.959999	-0.057233	-33.824905	-8.852690	-4.467222	-10.932733	-9.572261	0.000000	-10.000000	0.483333	-24.650000	222.166672	1023.000000	1023.000000	2046.000000
39.980000	-0.058157	-34.370968	-9.097915	-4.465195	-11.074340	-9.733517	0.000000	-10.000000	0.466667	-24.083334	214.000000	1023.000000	1023.000000	2046.000000
40.000000	-0.059017	-34.879185	-9.220242	-4.525137	-11.303026	-9.830778	0.000000	-10.000000	0.441667	-23.549999	206.000000	1023.000000	1023.000000	2046.000000
40.020000	-0.059717	-35.292866	-9.410027	-4.504280	-11.452285	-9.926277	0.000000	-10.000000	0.416667	-23.150000	198.000000	1023.000000	1023.000000	2046.000000
40.040001	-0.060034	-35.480339	-9.488857	-4.469575	-11.570498	-9.951409	0.000000	-10.000000	0.383333	-22.750000	190.166672	1023.000000	1023.000000	2046.000000
40.060001	-0.060072	-35.502827	-9.525499	-4.477181	-11.574592	-9.925556	0.000000	-10.000000	0.358333	-22.216667	182.500000	1023.000000	1023.000000	2046.000000
40.080002	-0.060458	-35.730820	-9.485213	-4.538031	-11.792823	-9.914753	0.000000	-10.000000	0.350000	-21.650002	175.166672	1023.000000	1023.000000	2046.000000
40.099998	-0.060988	-36.043846	-9.565484	-4.632125	-11.958047	-9.888188	0.000000	-10.000000	0.341667	-21.383333	168.000000	1023.000000	1023.000000	2046.000000
40.119999	-0.061666	-36.444866	-9.708038	-4.736361	-12.090985	-9.909482	0.000000	-10.000000	0.333333	-20.950001	161.000000	1023.000000	1023.000000	2046.000000
40.139999	-0.062685	-37.046600	-9.891581	-4.958102	-12.272858	-9.924060	0.000000	-10.000000	0.325000	-20.500000	154.000000	1023.000000	1023.000000	2046.000000
40.160000	-0.063993	-37.820004	-10.052269	-5.287494	-12.467433	-10.012808	0.000000	-10.000000	0.325000	-20.000000	147.166672	1023.000000	1023.000000	2046.000000
40.180000	-0.065347	-38.620010	-10.160982	-5.625723	-12.665272	-10.168035	0.000000	-10.000000	0.316667	-19.799999	140.333328	1023.000000	1023.000000	2046.000000
40.200001	-0.066874	-39.522278	-10.349618	-5.937405	-12.823692	-10.411562	0.000000	-10.000000	0.283333	-19.416666	133.833328	1023.000000	1023.000000	2046.000000
40.220001	-0.068357	-40.399277	-10.655325	-6.331620	-12.940499	-10.471833	0.000000	-10.000000	0.241667	-18.816668	127.166664	1023.000000	1023.000000	2046.000000
40.240002	-0.069679	-41.180416	-10.953522	-6.584221	-12.991472	-10.651199	0.000000	-10.000000	0.200000	-18.016666	120.833336	1023.000000	1023.000000	2046.000000
40.259998	-0.070816	-41.852116	-11.197492	-6.734237	-13.100133	-10.820255	0.000000	-10.000000	0.191667	-17.400000	114.833336	1023.000000	1023.000000	2046.000000
40.279999	-0.071737	-42.396698	-11.342137	-6.846545	-13.245498	-10.962521	0.000000	-10.000000	0.191667	-17.083334	109.166664	1023.000000	1023.000000	2046.000000
40.299999	-0.072258	-42.704189	-11.448107	-6.814056	-13.316105	-11.125923	0.000000	-10.000000	0.200000	-16.750000	103.500000	1023.000000	1023.000000	2046.000000
40.320000	-0.072425	-42.803196	-11.426933	-6.830351	-13.406207	-11.139706	0.000000	-10.000000	0.183333	-16.366667	97.833336	1023.000000	1023.000000	2046.000000
40.340000	-0.072407	-42.792274	-11.265059	-6.830182	-13.561181	-11.135852	0.000000	-10.000000	0.175000	-15.766666	92.333336	1023.000000	1023.000000	2046.000000
40.360001	-0.071950	-42.522369	-11.113211	-6.794470	-13.584775	-11.029913	0.000000	-10.000000	0.158333	-15.233334	87.166664	1023.000000	1023.000000	2046.000000
40.380001	-0.071571	-42.298672	-10.955296	-6.812922	-13.661613	-10.868842	0.000000	-10.000000	0.166667	-14.483334	82.000000	1023.000000	1023.000000	2046.000000
40.400002	-0.071464	-42.235111	-10.899506	-6.862063	-13.675552	-10.797990	0.000000	-10.000000	0.158333	-13.850000	77.166664	1023.000000	1023.000000	2046.000000
40.419998	-0.071841	-42.458271	-11.029853	-7.104100	-13.625378	-10.698940	0.000000	-10.000000	0.141667	-13.166667	72.500000	1023.000000	1023.000000	2046.000000
40.439999	-0.071808	-42.438816	-11.173947	-7.120363	-13.370793	-10.773710	0.000000	-10.000000	0.116667	-12.783334	68.166664	1023.000000	1023.000000	2046.000000
40.459999	-0.071994	-42.548355	-11.196229	-6.932761	-13.384528	-11.034837	0.000000	-10.000000	0.091667	-12.483334	64.000000	1023.000000	1023.000000	2046.000000
40.480000	-0.072050	-42.581352	-11.309631	-6.896324	-13.513297	-10.862101	0.000000	-10.000000	0.091667	-12.333334	59.833332	1023.000000	1023.000000	2046.000000
40.500000	-0.072961	-43.119976	-11.435669	-6.762937	-13.796859	-11.124510	0.000000	-10.000000	0.091667	-12.233334	55.500000	1023.000000	1023.000000	2046.000000
40.520000	-0.074363	-43.948238	-11.529380	-6.991792	-14.114334	-11.312733	0.000000	-10.000000	0.083333	-12.033334	51.166668	1023.000000	1023.000000	2046.000000
40.540001	-0.076215	-45.043110	-11.804140	-7.497563	-14.268447	-11.472960	0.000000	-10.000000	0.075000	-11.750000	47.000000	1023.000000	1023.000000	2046.000000
40.560001	-0.078503	-46.395126	-12.211147	-7.954963	-14.390432	-11.838584	0.000000	-10.000000	0.066667	-11.400001	43.333332	1023.000000	1023.000000	2046.000000
40.580002	-0.080650	-47.664238	-12.567698	-8.229957	-14.621188	-12.245396	0.000000	-10.000000	0.066667	-10.983334	39.666668	1023.000000	1023.000000	2046.000000
40.599998	-0.082273	-48.623375	-12.893004	-8.272679	-14.853135	-12.604557	0.000000	-10.000000	0.066667	-10.483334	36.166668	1023.000000	1023.000000	2046.000000
40.619999	-0.083305	-49.233471	-13.142214	-8.192061	-15.031423	-12.867771	0.000000	-10.000000	0.058333	-9.966667	32.500000	1023.000000	1023.000000	2046.000000
40.639999	-0.083891	-49.579792	-13.243187	-8.106260	-15.252297	-12.978046	0.000000	-10.000000	0.066667	-9.683333	29.166666	1023.000000	1023.000000	2046.000000
40.660000	-0.084210	-49.768318	-13.343471	-7.987319	-15.341669	-13.095859	0.000000	-10.000000	0.058333	-9.783334	25.833334	1023.000000	1023.000000	2046.000000
40.680000	-0.084579	-49.986385	-13.457775	-7.881423	-15.426041	-13.221148	0.000000	-10.000000	0.058333	-9.850000	22.500000	1023.000000	1023.000000	2046.000000
40.700001	-0.084671	-50.040554	-13.577472	-7.741824	-15.432440	-13.288819	0.000000	-10.000000	0.041667	-9.783334	19.166666	1023.000000	1023.000000	2046.000000
40.720001	-0.084895	-50.172783	-13.742175	-7.772902	-15.446581	-13.211124	0.000000	-10.000000	0.033333	-9.433333	16.000000	1023.000000	1023.000000	2046.000000
40.740002	-0.085076	-50.280052	-14.013106	-7.801838	-15.302958	-13.162150	0.000000	-10.000000	0.033333	-9.066667	13.000000	1023.000000	1023.000000	2046.000000
40.759998	-0.085246	-50.380177	-14.109448	-7.753507	-15.287237	-13.229984	0.000000	-10.000000	0.033333	-8.600000	10.000000	1023.000000	1023.000000	2046.000000
40.779999	-0.085409	-50.476898	-14.117940	-7.625200	-15.387936	-13.345822	0.000000	-10.000000	0.041667	-8.150001	7.166667	1023.000000	1023.000000	2046.000000
40.799999	-0.085076	-50.279625	-14.042770	-7.544443	-15.412662	-13.279753	0.000000	-10.000000	0.041667	-7.750000	4.333333	1023.000000	1023.000000	2046.000000
40.820000	-0.084647	-50.026413	-13.825307	-7.548627	-15.503295	-13.149185	0.000000	-10.000000	0.050000	-7.400000	2.000000	1023.000000	1023.000000	2046.000000
40.840000	-0.084188	-49.755360	-13.731055	-7.541168	-15.467895	-13.015241	0.000000	-10.000000	0.050000	-7.383334	-0.333333	1023.000000	1023.000000	2046.000000
40.860001	-0.084081	-49.691978	-13.680167	-7.583219	-15.474574	-12.954017	0.000000	-10.000000	0.050000	-7.466667	-2.333333	1023.000000	1023.000000	2046.000000
40.880001	-0.083964	-49.622704	-13.793098	-7.677076	-15.345614	-12.806915	0.000000	-10.000000	0.041667	-7.533333	-4.833333	1023.000000	1023.000000	2046.000000
40.900002	-0.084381	-49.869038	-13.889007	-7.823146	-15.351255	-12.805629	0.000000	-10.000000	0.041667	-7.450000	-7.166667	1023.000000	1023.000000	2046.000000
40.919998	-0.085166	-50.333042	-14.106348	-8.157821	-15.245387	-12.823487	0.000000	-10.000000	0.033333	-7.416667	-9.833333	1023.000000	1023.000000	2046.000000
40.939999	-0.086306	-51.006588	-14.174027	-8.440073	-15.327756	-13.064734	0.000000	-10.000000	0.025000	-7.466667	-12.166667	1023.000000	1023.000000	2046.000000
40.959999	-0.087420	-51.665024	-14.238928	-8.697985	-15.461913	-13.266197	0.000000	-10.000000	0.008333	-7.233334	-14.833333	1023.000000	1023.000000	2046.000000
40.980000	-0.088246	-52.153423	-14.229735	-8.836505	-15.625453	-13.461731	0.000000	-10.000000	0.000000	-6.683333	-17.166666	1023.000000	1023.000000	2046.000000
41.000000	-0.088851	-52.510777	-14.058016	-8.983113	-15.925989	-13.543658	0.000000	-10.000000	0.000000	-5.966667	-19.500000	1023.000000	1023.000000	2046.000000
41.020000	-0.089281	-52.765182	-14.093181	-9.035478	-16.005865	-13.630658	0.000000	-10.000000	0.000000	-5.250000	-21.500000	1023.000000	1023.000000	2046.000000
41.040001	-0.089430	-52.853210	-14.170446	-9.052769	-15.969499	-13.660496	0.000000	-10.000000	0.000000	-4.766667	-23.333334	1023.000000	1023.000000	2046.000000
41.060001	-0.089202	-52.718468	-14.151858	-9.066932	-15.927468	-13.572207	0.000000	-10.000000	0.000000	-4.500000	-25.000000	1023.000000	1023.000000	2046.000000
41.080002	-0.088877	-52.526329	-14.256728	-9.094041	-15.697433	-13.478127	0.000000	-10.000000	0.000000	-4.366667	-26.500000	1023.000000	1023.000000	2046.000000
41.099998	-0.088201	-52.126839	-14.139040	-9.016723	-15.570453	-13.400626	0.000000	-10.000000	0.000000	-4.100000	-28.000000	1023.000000	1023.000000	2046.000000
41.119999	-0.087369	-51.635239	-13.941852	-8.919004	-15.502516	-13.271865	0.000000	-10.000000	0.000000	-3.566667	-29.333334	1023.000000	1023.000000	2046.000000
41.139999	-0.086638	-51.203159	-13.620697	-8.849359	-15.577150	-13.155953	0.000000	-10.000000	0.000000	-2.816667	-30.500000	1023.000000	1023.000000	2046.000000
41.160000	-0.086112	-50.892460	-13.351248	-8.857800	-15.651419	-13.031993	0.000000	-10.000000	-0.008333	-2.100000	-31.333334	1023.000000	1023.000000	2046.000000
41.180000	-0.085999	-50.825684	-13.299355	-8.968792	-15.629569	-12.927966	0.000000	-10.000000	-0.008333	-1.650000	-31.833334	1023.000000	1023.000000	2046.000000
41.200001	-0.085283	-50.402100	-13.229199	-8.823891	-15.436307	-12.912704	0.000000	-10.000000	-0.008333	-1.666667	-32.000000	1023.000000	1023.000000	2046.000000
41.220001	-0.085169	-50.334881	-13.272965	-8.616136	-15.422969	-13.022813	0.000000	-10.000000	0.000000	-1.883333	-32.000000	1023.000000	1023.000000	2046.000000
41.240002	-0.085074	-50.278824	-13.536121	-8.585780	-15.347228	-12.809694	0.000000	-10.000000	0.000000	-2.250000	-32.333332	1023.000000	1023.000000	2046.000000
41.259998	-0.085892	-50.761894	-13.800565	-8.572123	-15.403618	-12.985590	0.000000	-10.000000	0.000000	-2.450000	-33.000000	1023.000000	1023.000000	2046.000000
41.279999	-0.087030	-51.434528	-13.868319	-8.710598	-15.620465	-13.235148	0.000000	-10.000000	0.000000	-2.300000	-33.833332	1023.000000	1023.000000	2046.000000
41.299999	-0.088301	-52.185974	-13.857889	-9.101034	-15.828234	-13.398815	0.000000	-10.000000	0.000000	-1.433333	-34.500000	1023.000000	1023.000000	2046.000000
41.320000	-0.089756	-53.045773	-13.915981	-9.388973	-16.091610	-13.649210	0.000000	-10.000000	0.000000	-0.583333	-34.833332	1023.000000	1023.000000	2046.000000
41.340000	-0.091121	-53.852516	-14.138824	-9.477203	-16.299316	-13.937174	0.000000	-10.000000	0.000000	0.000000	-35.000000	1023.000000	1023.000000	2046.000000
41.360001	-0.091979	-54.359634	-14.355129	-9.485600	-16.428371	-14.090532	0.000000	-10.000000	0.000000	0.000000	-35.000000	1023.000000	1023.000000	2046.000000
41.380001	-0.092351	-54.579277	-14.569135	-9.387650	-16.465551	-14.156942	0.000000	-10.000000	0.000000	0.000000	-35.000000	1023.000000	1023.000000	2046.000000
41.400002	-0.092559	-54.702255	-14.740388	-9.239552	-16.450186	-14.272132	0.000000	-10.000000	0.008333	0.000000	-35.000000	1023.000000	1023.000000	2046.000000
41.419998	-0.092609	-54.731686	-14.902110	-9.165433	-16.393145	-14.270999	0.000000	-10.000000	0.008333	-0.600000	-35.000000	1023.000000	1023.000000	2046.000000
41.439999	-0.092695	-54.782982	-15.099985	-9.070175	-16.292589	-14.320231	0.000000	-10.000000	0.008333	-1.250000	-35.000000	1023.000000	1023.000000	2046.000000
41.459999	-0.092714	-54.794159	-15.197550	-8.962561	-16.281433	-14.352616	0.000000	-10.000000	0.000000	-2.016667	-35.166668	1023.000000	1023.000000	2046.000000
41.480000	-0.092757	-54.819366	-15.197724	-8.845555	-16.403883	-14.372205	0.000000	-10.000000	0.000000	-2.133333	-35.500000	1023.000000	1023.000000	2046.000000
41.500000	-0.092556	-54.700455	-15.162416	-8.717322	-16.468147	-14.352567	0.000000	-10.000000	0.000000	-2.150000	-36.166668	1023.000000	1023.000000	2046.000000
41.520000	-0.092405	-54.611118	-15.130508	-8.666108	-16.527384	-14.287116	0.000000	-10.000000	0.000000	-1.933333	-36.666668	1023.000000	1023.000000	2046.000000
41.540001	-0.092223	-54.503830	-15.072996	-8.547419	-16.595898	-14.287515	0.000000	-10.000000	0.000000	-1.583333	-37.000000	1023.000000	1023.000000	2046.000000
41.560001	-0.091815	-54.262947	-15.012931	-8.495138	-16.594524	-14.160353	0.000000	-10.000000	-0.008333	-1.083333	-37.000000	1023.000000	1023.000000	2046.000000
41.580002	-0.091093	-53.835918	-14.999321	-8.464641	-16.371181	-14.000778	0.000000	-10.000000	-0.008333	-0.800000	-37.000000	1023.000000	1023.000000	2046.000000
41.599998	-0.090538	-53.508217	-14.958735	-8.547783	-16.200245	-13.801455	0.000000	-10.000000	-0.016667	-1.166667	-37.000000	1023.000000	1023.000000	2046.000000
41.619999	-0.090121	-53.261227	-14.931699	-8.496501	-16.071983	-13.761043	0.000000	-10.000000	-0.016667	-1.816667	-37.333332	1023.000000	1023.000000	2046.000000
41.639999	-0.090006	-53.193512	-14.941152	-8.489919	-16.001265	-13.761178	0.000000	-10.000000	-0.016667	-2.350000	-38.000000	1023.000000	1023.000000	2046.000000
41.660000	-0.090048	-53.218342	-14.828281	-8.662362	-16.093170	-13.634526	0.000000	-10.000000	-0.008333	-2.466667	-38.833332	1023.000000	1023.000000	2046.000000
41.680000	-0.090588	-53.537758	-14.758532	-8.829310	-16.178194	-13.771721	0.000000	-10.000000	0.000000	-2.550000	-39.666668	1023.000000	1023.000000	2046.000000
41.700001	-0.091272	-53.941681	-14.695832	-9.067146	-16.297733	-13.880970	0.000000	-10.000000	0.000000	-2.533333	-40.500000	1023.000000	1023.000000	2046.000000
41.720001	-0.091834	-54.274014	-14.653590	-9.288598	-16.347385	-13.984439	0.000000	-10.000000	0.000000	-2.000000	-41.333332	1023.000000	1023.000000	2046.000000
41.740002	-0.092464	-54.646084	-14.695934	-9.477533	-16.403307	-14.069307	0.000000	-10.000000	-0.008333	-1.100000	-41.833332	1023.000000	1023.000000	2046.000000
41.759998	-0.092982	-54.952213	-14.822759	-9.643851	-16.394192	-14.091413	0.000000	-10.000000	-0.008333	-0.316667	-42.000000	1023.000000	1023.000000	2046.000000
41.779999	-0.093248	-55.109409	-14.827320	-9.722001	-16.403000	-14.157088	0.000000	-10.000000	-0.008333	0.000000	-42.000000	1023.000000	1023.000000	2046.000000
41.799999	-0.093234	-55.101475	-14.861298	-9.726542	-16.330154	-14.183480	0.000000	-10.000000	0.000000	0.000000	-42.000000	1023.000000	1023.000000	2046.000000
41.820000	-0.092830	-54.862671	-14.865329	-9.683962	-16.150719	-14.162663	0.000000	-10.000000	0.000000	0.000000	-42.000000	1023.000000	1023.000000	2046.000000
41.840000	-0.092316	-54.558601	-14.665278	-9.577542	-16.163279	-14.152500	0.000000	-10.000000	-0.016667	0.716667	-42.000000	1023.000000	1023.000000	2046.000000
41.860001	-0.091112	-53.847458	-14.362262	-9.481888	-16.089376	-13.913932	0.000000	-10.000000	-0.025000	1.883333	-42.000000	1023.000000	1023.000000	2046.000000
41.880001	-0.090191	-53.302834	-14.044083	-9.388569	-16.072783	-13.797398	0.000000	-10.000000	-0.050000	3.800000	-42.000000	1023.000000	1023.000000	2046.000000
41.900002	-0.089100	-52.658283	-13.842402	-9.393838	-15.895408	-13.526635	0.000000	-10.000000	-0.066667	5.816667	-42.000000	1023.000000	1023.000000	2046.000000
41.919998	-0.088431	-52.262508	-13.680361	-9.384844	-15.782931	-13.414374	0.000000	-10.000000	-0.075000	7.833333	-42.000000	1023.000000	1023.000000	2046.000000
41.939999	-0.087961	-51.984730	-13.663462	-9.455969	-15.587340	-13.277957	0.000000	-10.000000	-0.075000	9.450000	-42.000000	1023.000000	1023.000000	2046.000000
41.959999	-0.086869	-51.339764	-13.637562	-9.327858	-15.207149	-13.167196	0.000000	-10.000000	-0.083333	10.566667	-42.000000	1023.000000	1023.000000	2046.000000
41.980000	-0.086577	-51.167271	-13.589824	-9.073239	-15.253100	-13.251109	0.000000	-10.000000	-0.100000	11.483334	-42.000000	1023.000000	1023.000000	2046.000000
42.000000	-0.086250	-50.973690	-13.776729	-9.024426	-15.170982	-13.001554	0.000000	-10.000000	-0.116667	12.350000	-31.333334	1023.000000	1023.000000	2046.000000
42.020000	-0.086686	-51.231392	-13.822730	-8.992268	-15.294439	-13.121954	0.000000	-10.000000	-0.133333	13.300000	-9.666667	1023.000000	1023.000000	2046.000000
42.040001	-0.087282	-51.583508	-13.756068	-9.198438	-15.445911	-13.183092	0.000000	-10.000000	-0.175000	14.533334	13.500000	1023.000000	1023.000000	2046.000000
42.060001	-0.088099	-52.066433	-13.739699	-9.572586	-15.541934	-13.212215	0.000000	-10.000000	-0.208333	15.916667	27.666666	1023.000000	1023.000000	2046.000000
42.080002	-0.088824	-52.494827	-13.840508	-9.820424	-15.492152	-13.341742	0.000000	-10.000000	-0.225000	16.866667	32.833332	1023.000000	1023.000000	2046.000000
42.099998	-0.089544	-52.920631	-13.996935	-9.860740	-15.536638	-13.526320	0.000000	-10.000000	-0.233333	17.566668	38.166668	1023.000000	1023.000000	2046.000000
42.119999	-0.089827	-53.087563	-14.127671	-9.889771	-15.528686	-13.541434	0.000000	-10.000000	-0.250000	18.150000	43.833332	1023.000000	1023.000000	2046.000000
42.139999	-0.089587	-52.946148	-14.311511	-9.807306	-15.315888	-13.511441	0.000000	-10.000000	-0.266667	18.983334	49.666668	1023.000000	1023.000000	2046.000000
42.160000	-0.089042	-52.624104	-14.354305	-9.630833	-15.159034	-13.479933	0.000000	-10.000000	-0.275000	19.566668	56.000000	1023.000000	1023.000000	2046.000000
42.180000	-0.088305	-52.188328	-14.403574	-9.552302	-14.892458	-13.339993	0.000000	-10.000000	-0.275000	19.750000	62.500000	1023.000000	1023.000000	2046.000000
42.200001	-0.087756	-51.863873	-14.407039	-9.369396	-14.763620	-13.323817	0.000000	-10.000000	-0.283333	19.983334	69.000000	1023.000000	1023.000000	2046.000000
42.220001	-0.086988	-51.410084	-14.367844	-9.217856	-14.649319	-13.175067	0.000000	-10.000000	-0.291667	20.033333	75.666664	1023.000000	1023.000000	2046.000000
42.240002	-0.086240	-50.968086	-14.270446	-9.016942	-14.597215	-13.083482	0.000000	-10.000000	-0.300000	20.366667	82.333336	1023.000000	1023.000000	2046.000000
42.259998	-0.085320	-50.424183	-14.177683	-8.927585	-14.479050	-12.839866	0.000000	-10.000000	-0.300000	20.450001	89.166664	1023.000000	1023.000000	2046.000000
42.279999	-0.084286	-49.813114	-14.078842	-8.782275	-14.314985	-12.637011	0.000000	-10.000000	-0.308333	20.783333	96.000000	1023.000000	1023.000000	2046.000000
42.299999	-0.083230	-49.189133	-13.875300	-8.669650	-14.216262	-12.427921	0.000000	-10.000000	-0.308333	21.133333	103.000000	1023.000000	1023.000000	2046.000000
42.320000	-0.082033	-48.481651	-13.693272	-8.534500	-14.011526	-12.242353	0.000000	-10.000000	-0.325000	21.500000	110.000000	1023.000000	1023.000000	2046.000000
42.340000	-0.080408	-47.520977	-13.466108	-8.421386	-13.661660	-11.971824	0.000000	-10.000000	-0.333333	21.816668	117.000000	1023.000000	1023.000000	2046.000000
42.360001	-0.078960	-46.665512	-13.260700	-8.293875	-13.351362	-11.759574	0.000000	-10.000000	-0.350000	21.766668	124.166664	1023.000000	1023.000000	2046.000000
42.380001	-0.077602	-45.862961	-13.091567	-8.235690	-13.010032	-11.525674	0.000000	-10.000000	-0.333333	21.783335	131.500000	1023.000000	1023.000000	2046.000000
42.400002	-0.076362	-45.129875	-12.925004	-8.248040	-12.701212	-11.255619	0.000000	-10.000000	-0.316667	21.616667	138.833328	1023.000000	1023.000000	2046.000000
42.419998	-0.075493	-44.616356	-12.792840	-8.412698	-12.429162	-10.981656	0.000000	-10.000000	-0.300000	21.450001	146.000000	1023.000000	1023.000000	2046.000000
42.439999	-0.074899	-44.265213	-12.602881	-8.585360	-12.219643	-10.857329	0.000000	-10.000000	-0.308333	21.150002	153.166672	1023.000000	1023.000000	2046.000000
42.459999	-0.074311	-43.917763	-12.431434	-8.751707	-11.973126	-10.761496	0.000000	-10.000000	-0.308333	20.983334	160.333328	1023.000000	1023.000000	2046.000000
42.480000	-0.073962	-43.711578	-12.304454	-8.925721	-11.803990	-10.677412	0.000000	-10.000000	-0.325000	20.933334	167.500000	1023.000000	1023.000000	2046.000000
42.500000	-0.073510	-43.444344	-12.078661	-9.009300	-11.705201	-10.651180	0.000000	-10.000000	-0.325000	21.366667	174.500000	1023.000000	1023.000000	2046.000000
42.520000	-0.072680	-42.953632	-11.945043	-9.044210	-11.491025	-10.473353	0.000000	-10.000000	-0.341667	21.900000	181.500000	1023.000000	1023.000000	2046.000000
42.540001	-0.071773	-42.418064	-11.761528	-8.928620	-11.380288	-10.347627	0.000000	-10.000000	-0.375000	22.666668	188.666672	1023.000000	1023.000000	2046.000000
42.560001	-0.070554	-41.697544	-11.510105	-8.831080	-11.278320	-10.078040	0.000000	-10.000000	-0.408333	23.050001	196.166672	1023.000000	1023.000000	2046.000000
42.580002	-0.069013	-40.786629	-11.254498	-8.702543	-11.060873	-9.768715	0.000000	-10.000000	-0.425000	23.350000	203.833328	1023.000000	1023.000000	2046.000000
42.599998	-0.067177	-39.701317	-10.886757	-8.555926	-10.864787	-9.393847	0.000000	-10.000000	-0.416667	23.716667	211.500000	1023.000000	1023.000000	2046.000000
42.619999	-0.064978	-38.401890	-10.502782	-8.301233	-10.504571	-9.093304	0.000000	-10.000000	-0.408333	24.233334	219.166672	1023.000000	1023.000000	2046.000000
42.639999	-0.062668	-37.036812	-10.093174	-8.202524	-10.110291	-8.630825	0.000000	-10.000000	-0.433333	24.816668	227.166672	1023.000000	1023.000000	2046.000000
42.660000	-0.060812	-35.940056	-9.728736	-8.050685	-9.787667	-8.372966	0.000000	-10.000000	-0.433333	25.200001	235.500000	1023.000000	1023.000000	2046.000000
42.680000	-0.059052	-34.899574	-9.445071	-7.924140	-9.438966	-8.091398	0.000000	-10.000000	-0.458333	25.266666	243.833328	1023.000000	1023.000000	2046.000000
42.700001	-0.057294	-33.860981	-9.308848	-7.849841	-8.978848	-7.723443	0.000000	-10.000000	-0.450000	25.466667	252.333328	1023.000000	1023.000000	2046.000000
42.720001	-0.055362	-32.719120	-9.163117	-7.517438	-8.544835	-7.493728	0.000000	-10.000000	-0.458333	25.400000	260.666656	1023.000000	1023.000000	2046.000000
42.740002	-0.054254	-32.064251	-9.093576	-7.146929	-8.416313	-7.407434	0.000000	-10.000000	-0.441667	25.250000	269.333344	1023.000000	1023.000000	2046.000000
42.759998	-0.052982	-31.312462	-9.140776	-6.932630	-8.262278	-6.976779	0.000000	-10.000000	-0.433333	24.866667	277.666656	1023.000000	1023.000000	2046.000000
42.779999	-0.052348	-30.937435	-9.100349	-6.759739	-8.142333	-6.935014	0.000000	-10.000000	-0.433333	24.816668	286.000000	1023.000000	1023.000000	2046.000000
42.799999	-0.052069	-30.773012	-8.993638	-6.979698	-8.083405	-6.716271	0.000000	-10.000000	-0.450000	24.950001	294.333344	1023.000000	1023.000000	2046.000000
42.820000	-0.052106	-30.794815	-8.852366	-7.261642	-7.998636	-6.682170	0.000000	-10.000000	-0.458333	25.250000	302.666656	1023.000000	1023.000000	2046.000000
42.840000	-0.052740	-31.169371	-8.836734	-7.423145	-8.004638	-6.904855	0.000000	-10.000000	-0.450000	25.283335	311.166656	1023.000000	1023.000000	2046.000000
42.860001	-0.053410	-31.565268	-8.970302	-7.392418	-8.025193	-7.177354	0.000000	-10.000000	-0.433333	25.116667	319.500000	1023.000000	1023.000000	2046.000000
42.880001	-0.053046	-31.350130	-9.106515	-7.291348	-7.831156	-7.121111	0.000000	-10.000000	-0.416667	24.683334	327.833344	1023.000000	1023.000000	2046.000000
42.900002	-0.052020	-30.743780	-9.102012	-7.153497	-7.520862	-6.967410	0.000000	-10.000000	-0.408333	24.266666	336.000000	1023.000000	1023.000000	2046.000000
42.919998	-0.050706	-29.967350	-8.932596	-6.897433	-7.317652	-6.819670	0.000000	-10.000000	-0.391667	23.866667	344.333344	1023.000000	1023.000000	2046.000000
42.939999	-0.049381	-29.184160	-8.874754	-6.610879	-7.035432	-6.663095	0.000000	-10.000000	-0.391667	23.600000	352.333344	1023.000000	1023.000000	2046.000000
42.959999	-0.048167	-28.466772	-8.724720	-6.322910	-6.875823	-6.543317	0.000000	-10.000000	-0.383333	23.450001	360.333344	1023.000000	1023.000000	2046.000000
42.980000	-0.046791	-27.653391	-8.505116	-6.062561	-6.748416	-6.337297	0.000000	-10.000000	-0.375000	23.550001	368.000000	1023.000000	1023.000000	2046.000000
43.000000	-0.045535	-26.911436	-8.391532	-5.856334	-6.532063	-6.131507	0.000000	-10.000000	-0.366667	23.583334	376.000000	1023.000000	1023.000000	2046.000000
43.020000	-0.044238	-26.144793	-8.178975	-5.663066	-6.380635	-5.922116	0.000000	-10.000000	-0.366667	23.250000	384.000000	1023.000000	1023.000000	2046.000000
43.040001	-0.042723	-25.249435	-7.995764	-5.414855	-6.106133	-5.732684	0.000000	-10.000000	-0.366667	22.933334	391.833344	1023.000000	1023.000000	2046.000000
43.060001	-0.040893	-24.167610	-7.817374	-5.208544	-5.814533	-5.327158	0.000000	-10.000000	-0.358333	22.850000	399.500000	1023.000000	1023.000000	2046.000000
43.080002	-0.038851	-22.960659	-7.589632	-4.903167	-5.458755	-5.009106	0.000000	-10.000000	-0.350000	23.166668	407.166656	1023.000000	1023.000000	2046.000000
43.099998	-0.036670	-21.672140	-7.322602	-4.585565	-5.067641	-4.696332	0.000000	-10.000000	-0.341667	23.283335	414.833344	1023.000000	1023.000000	2046.000000
43.119999	-0.034437	-20.352142	-7.063467	-4.361403	-4.603036	-4.324237	0.000000	-10.000000	-0.358333	23.000000	422.500000	1023.000000	1023.000000	2046.000000
43.139999	-0.032459	-19.183210	-6.796955	-4.159300	-4.229711	-3.997246	0.000000	-10.000000	-0.358333	22.700001	430.166656	1023.000000	1023.000000	2046.000000
43.160000	-0.030611	-18.090956	-6.481432	-4.077656	-3.848319	-3.683549	0.000000	-10.000000	-0.333333	22.166668	437.833344	1023.000000	1023.000000	2046.000000
43.180000	-0.029291	-17.311066	-6.093918	-4.104136	-3.649165	-3.463848	0.000000	-10.000000	-0.308333	21.733334	445.500000	1023.000000	1023.000000	2046.000000
43.200001	-0.028188	-16.659170	-5.698990	-4.249333	-3.454975	-3.255871	0.000000	-10.000000	-0.291667	21.066668	452.833344	1023.000000	1023.000000	2046.000000
43.220001	-0.027425	-16.208353	-5.338592	-4.421928	-3.330804	-3.117029	0.000000	-10.000000	-0.316667	20.633333	460.000000	1023.000000	1023.000000	2046.000000
43.240002	-0.026776	-15.824791	-5.047657	-4.634904	-3.129381	-3.012849	0.000000	-10.000000	-0.291667	20.550001	466.833344	1023.000000	1023.000000	2046.000000
43.259998	-0.026108	-15.429552	-4.689034	-4.790287	-3.010548	-2.939683	0.000000	-10.000000	-0.291667	20.283333	473.666656	1023.000000	1023.000000	2046.000000
43.279999	-0.025281	-14.941113	-4.384982	-4.828989	-2.850117	-2.877025	0.000000	-10.000000	-0.275000	20.200001	480.500000	1023.000000	1023.000000	2046.000000
43.299999	-0.024142	-14.267870	-4.167954	-4.777479	-2.585294	-2.737143	0.000000	-10.000000	-0.283333	19.633333	487.333344	1023.000000	1023.000000	2046.000000
43.320000	-0.022531	-13.316038	-3.817926	-4.680747	-2.362398	-2.454967	0.000000	-10.000000	-0.275000	19.516666	494.000000	1023.000000	1023.000000	2046.000000
43.340000	-0.020699	-12.232975	-3.489209	-4.513862	-2.111530	-2.118374	0.000000	-10.000000	-0.283333	19.516666	500.500000	1023.000000	1023.000000	2046.000000
43.360001	-0.018445	-10.900815	-3.057470	-4.305468	-1.815425	-1.722451	0.000000	-10.000000	-0.291667	19.683334	507.000000	1023.000000	1023.000000	2046.000000
43.380001	-0.015802	-9.339146	-2.587876	-4.063308	-1.455231	-1.232730	0.000000	-10.000000	-0.291667	19.916668	513.500000	1023.000000	1023.000000	2046.000000
43.400002	-0.013252	-7.831973	-2.218010	-3.883837	-1.006014	-0.724113	0.000000	-10.000000	-0.275000	19.950001	520.000000	1023.000000	1023.000000	2046.000000
43.419998	-0.011229	-6.636559	-1.903602	-3.721070	-0.653140	-0.358746	0.000000	-10.000000	-0.275000	19.933334	526.666687	1023.000000	1023.000000	2046.000000
43.439999	-0.009393	-5.551230	-1.581570	-3.580550	-0.302207	-0.086903	0.000000	-10.000000	-0.266667	19.800001	533.333313	1023.000000	1023.000000	2046.000000
43.459999	-0.007615	-4.500738	-1.359645	-3.464400	0.040432	0.282876	0.000000	-10.000000	-0.266667	19.466667	540.000000	1023.000000	1023.000000	2046.000000
43.480000	-0.005723	-3.382062	-1.112898	-3.129386	0.318917	0.541305	0.000000	-10.000000	-0.250000	19.216667	546.666687	1023.000000	1023.000000	2046.000000
43.500000	-0.004595	-2.715663	-0.954082	-2.652567	0.307231	0.583755	0.000000	-10.000000	-0.250000	18.816668	553.166687	1023.000000	1023.000000	2046.000000
43.520000	-0.003346	-1.977570	-0.956127	-2.440964	0.389106	1.030415	0.000000	-10.000000	-0.233333	18.883333	559.500000	1023.000000	1023.000000	2046.000000
43.540001	-0.002873	-1.698166	-0.945706	-2.379630	0.507154	1.120015	0.000000	-10.000000	-0.225000	18.816668	565.666687	1023.000000	1023.000000	2046.000000
43.560001	-0.002728	-1.612274	-0.803438	-2.619110	0.581934	1.228341	0.000000	-10.000000	-0.216667	18.833334	572.000000	1023.000000	1023.000000	2046.000000
43.580002	-0.003035	-1.793816	-0.724930	-2.876004	0.639806	1.167311	0.000000	-10.000000	-0.225000	18.483334	578.333313	1023.000000	1023.000000	2046.000000
43.599998	-0.003992	-2.359282	-0.838463	-2.936190	0.599165	0.816206	0.000000	-10.000000	-0.216667	18.383333	584.500000	1023.000000	1023.000000	2046.000000
43.619999	-0.004878	-2.882900	-0.994824	-2.957380	0.455995	0.613310	0.000000	-10.000000	-0.208333	18.316668	590.500000	1023.000000	1023.000000	2046.000000
43.639999	-0.004654	-2.750537	-1.091952	-2.835692	0.607186	0.569922	0.000000	-10.000000	-0.200000	18.033333	596.833313	1023.000000	1023.000000	2046.000000
43.660000	-0.003758	-2.221031	-1.074388	-2.644447	0.831417	0.666387	0.000000	-10.000000	-0.200000	17.650000	603.000000	1023.000000	1023.000000	2046.000000
43.680000	-0.002596	-1.534196	-0.974240	-2.431195	1.057944	0.813295	0.000000	-10.000000	-0.200000	17.250000	609.000000	1023.000000	1023.000000	2046.000000
43.700001	-0.001278	-0.755034	-0.863036	-2.066869	1.267837	0.907034	0.000000	-10.000000	-0.200000	17.049999	614.666687	1023.000000	1023.000000	2046.000000
43.720001	0.000027	0.015972	-0.785506	-1.804035	1.500899	1.104614	0.000000	-10.000000	-0.200000	17.000000	620.500000	1023.000000	1023.000000	2046.000000
43.740002	0.001340	0.791721	-0.550265	-1.542318	1.589124	1.295179	0.000000	-10.000000	-0.200000	16.766666	626.166687	1023.000000	1023.000000	2046.000000
43.759998	0.002581	1.525597	-0.377129	-1.324251	1.757159	1.469818	0.000000	-10.000000	-0.216667	16.700001	631.833313	1023.000000	1023.000000	2046.000000
43.779999	0.004047	2.391972	-0.145998	-1.179600	1.957880	1.759690	0.000000	-10.000000	-0.216667	16.600000	637.333313	1023.000000	1023.000000	2046.000000
43.799999	0.005385	3.182316	0.147168	-0.935077	2.043753	1.926472	0.000000	-10.000000	-0.200000	16.633335	643.000000	1023.000000	1023.000000	2046.000000
43.820000	0.006998	4.135672	0.331984	-0.645185	2.262230	2.186643	0.000000	-10.000000	-0.175000	16.366667	648.500000	1023.000000	1023.000000	2046.000000
43.840000	0.008940	5.283694	0.627155	-0.321349	2.468971	2.508917	0.000000	-10.000000	-0.141667	15.533334	654.000000	1023.000000	1023.000000	2046.000000
43.860001	0.010771	6.365800	0.924849	0.056854	2.650610	2.733487	0.000000	-10.000000	-0.125000	14.050000	659.333313	1023.000000	1023.000000	2046.000000
43.880001	0.012348	7.297494	1.127172	0.285859	2.855507	3.028955	0.000000	-10.000000	-0.075000	12.116667	664.333313	1023.000000	1023.000000	2046.000000
43.900002	0.013517	7.988485	1.423291	0.534898	2.905251	3.125046	0.000000	-10.000000	-0.041667	9.750000	668.833313	1023.000000	1023.000000	2046.000000
43.919998	0.014355	8.483902	1.580684	0.581601	3.035206	3.286411	0.000000	-10.000000	-0.008333	6.350000	672.500000	1023.000000	1023.000000	2046.000000
43.939999	0.014430	8.528041	1.786671	0.426294	2.983057	3.332019	0.000000	-10.000000	0.016667	2.266667	675.166687	1023.000000	1023.000000	2046.000000
43.959999	0.013941	8.239373	1.828823	0.145542	2.976872	3.288136	0.000000	-10.000000	0.033333	-1.366667	676.500000	1023.000000	1023.000000	2046.000000
43.980000	0.013038	7.705577	1.999905	-0.170137	2.731901	3.143908	0.000000	-10.000000	0.050000	-4.116667	677.000000	1023.000000	1023.000000	2046.000000
44.000000	0.011834	6.993996	2.017924	-0.484909	2.552489	2.908493	0.000000	-10.000000	0.050000	-6.216667	677.000000	1023.000000	1023.000000	2046.000000
44.020000	0.010625	6.279407	2.050908	-0.775811	2.307785	2.696525	0.000000	-10.000000	0.058333	-8.333334	677.000000	1023.000000	1023.000000	2046.000000
44.040001	0.009620	5.685168	2.060115	-0.940846	2.084128	2.481771	0.000000	-10.000000	0.075000	-10.050000	677.000000	1023.000000	1023.000000	2046.000000
44.060001	0.008875	5.244853	1.973623	-1.033458	1.935192	2.369497	0.000000	-10.000000	0.100000	-11.600000	677.000000	1023.000000	1023.000000	2046.000000
44.080002	0.008236	4.867489	1.923464	-1.041837	1.779791	2.206072	0.000000	-10.000000	0.133333	-13.066667	677.000000	1023.000000	1023.000000	2046.000000
44.099998	0.007812	4.616842	1.937762	-0.990685	1.584396	2.085369	0.000000	-10.000000	0.166667	-14.433333	669.166687	1023.000000	1023.000000	2046.000000
44.119999	0.007568	4.472861	1.985553	-0.899580	1.395023	1.991866	0.000000	-10.000000	0.191667	-15.133333	659.666687	1023.000000	1023.000000	2046.000000
44.139999	0.007856	4.643136	2.076929	-0.781404	1.324390	2.023221	0.000000	-10.000000	0.200000	-15.700000	648.500000	1023.000000	1023.000000	2046.000000
44.160000	0.008084	4.777678	2.182756	-0.637586	1.188839	2.043670	0.000000	-10.000000	0.200000	-15.916667	643.166687	1023.000000	1023.000000	2046.000000
44.180000	0.008095	4.783858	2.184918	-0.577359	1.118750	2.057549	0.000000	-10.000000	0.200000	-16.350000	637.833313	1023.000000	1023.000000	2046.000000
44.200001	0.007638	4.514302	2.228522	-0.590900	0.895078	1.981602	0.000000	-10.000000	0.208333	-16.733334	632.166687	1023.000000	1023.000000	2046.000000
44.220001	0.007035	4.157900	2.084665	-0.612029	0.792524	1.892741	0.000000	-10.000000	0.225000	-17.250000	626.666687	1023.000000	1023.000000	2046.000000
44.240002	0.006260	3.699505	1.926201	-0.341659	0.522536	1.592427	0.000000	-10.000000	0.241667	-17.850000	621.000000	1023.000000	1023.000000	2046.000000
44.259998	0.004707	2.782115	1.656167	-0.082621	0.032097	1.176472	0.000000	-10.000000	0.250000	-18.400002	615.000000	1023.000000	1023.000000	2046.000000
44.279999	0.002989	1.766638	1.152806	-0.122359	-0.312806	1.048997	0.000000	-10.000000	0.266667	-19.116667	608.833313	1023.000000	1023.000000	2046.000000
44.299999	0.000520	0.307393	0.735470	-0.313412	-0.731460	0.616795	0.000000	-10.000000	0.283333	-19.733334	602.333313	1023.000000	1023.000000	2046.000000
44.320000	-0.002096	-1.238969	0.456672	-0.731238	-1.154625	0.190222	0.000000	-10.000000	0.316667	-20.300001	595.833313	1023.000000	1023.000000	2046.000000
44.340000	-0.004695	-2.774820	0.160113	-1.235679	-1.460633	-0.238622	0.000000	-10.000000	0.333333	-21.033333	586.666687	1023.000000	1023.000000	2046.000000
44.360001	-0.007441	-4.397894	-0.213278	-1.591993	-1.840633	-0.751990	0.000000	-10.000000	0.350000	-21.483334	574.833313	1023.000000	1023.000000	2046.000000
44.380001	-0.010120	-5.981115	-0.642685	-1.796014	-2.298077	-1.244340	0.000000	-10.000000	0.350000	-21.816666	565.333313	1023.000000	1023.000000	2046.000000
44.400002	-0.012193	-7.206041	-1.064662	-1.852709	-2.639999	-1.648670	0.000000	-10.000000	0.350000	-21.650000	560.500000	1023.000000	1023.000000	2046.000000
44.419998	-0.013540	-8.001933	-1.357729	-1.818599	-2.921213	-1.904391	0.000000	-10.000000	0.350000	-21.566666	558.166687	1023.000000	1023.000000	2046.000000
44.439999	-0.014683	-8.677527	-1.633617	-1.705438	-3.133478	-2.204995	0.000000	-10.000000	0.350000	-21.533333	553.333313	1023.000000	1023.000000	2046.000000
44.459999	-0.015605	-9.222361	-1.863409	-1.625063	-3.322672	-2.411216	0.000000	-10.000000	0.358333	-21.683334	546.166687	1023.000000	1023.000000	2046.000000
44.480000	-0.016467	-9.731975	-2.106766	-1.482764	-3.469691	-2.672755	0.000000	-10.000000	0.366667	-21.966667	538.833313	1023.000000	1023.000000	2046.000000
44.500000	-0.017154	-10.137920	-2.311447	-1.403303	-3.622835	-2.800336	0.000000	-10.000000	0.375000	-22.166666	531.500000	1023.000000	1023.000000	2046.000000
44.520000	-0.017875	-10.564299	-2.469462	-1.361796	-3.807122	-2.925917	0.000000	-10.000000	0.375000	-22.233334	524.166687	1023.000000	1023.000000	2046.000000
44.540001	-0.018501	-10.933801	-2.565583	-1.296743	-4.005778	-3.065696	0.000000	-10.000000	0.375000	-22.350000	516.666687	1023.000000	1023.000000	2046.000000
44.560001	-0.019070	-11.270092	-2.666534	-1.322842	-4.154011	-3.126705	0.000000	-10.000000	0.375000	-22.316668	509.333344	1023.000000	1023.000000	2046.000000
44.580002	-0.019319	-11.417772	-2.776932	-1.253563	-4.215413	-3.171864	0.000000	-10.000000	0.366667	-22.166668	501.833344	1023.000000	1023.000000	2046.000000
44.599998	-0.019259	-11.382349	-2.848162	-1.151972	-4.219791	-3.162424	0.000000	-10.000000	0.375000	-22.050001	494.500000	1023.000000	1023.000000	2046.000000
44.619999	-0.019262	-11.383775	-2.782804	-1.153690	-4.321728	-3.125552	0.000000	-10.000000	0.383333	-22.083334	487.166656	1023.000000	1023.000000	2046.000000
44.639999	-0.019477	-11.510773	-2.853596	-1.063914	-4.344769	-3.248492	0.000000	-10.000000	0.391667	-22.316668	479.666656	1023.000000	1023.000000	2046.000000
44.660000	-0.020047	-11.847961	-2.951963	-1.194447	-4.463197	-3.238354	0.000000	-10.000000	0.375000	-22.200001	472.333344	1023.000000	1023.000000	2046.000000
44.680000	-0.020917	-12.361950	-3.059583	-1.321523	-4.635697	-3.345147	0.000000	-10.000000	0.358333	-22.183334	464.833344	1023.000000	1023.000000	2046.000000
44.700001	-0.022214	-13.128558	-3.232467	-1.625834	-4.773274	-3.496984	0.000000	-10.000000	0.350000	-21.950001	457.500000	1023.000000	1023.000000	2046.000000
44.720001	-0.023898	-14.123909	-3.342638	-2.011450	-5.032622	-3.737200	0.000000	-10.000000	0.366667	-22.083334	450.166656	1023.000000	1023.000000	2046.000000
44.740002	-0.025565	-15.108948	-3.371272	-2.339681	-5.323115	-4.074881	0.000000	-10.000000	0.366667	-21.916668	442.833344	1023.000000	1023.000000	2046.000000
44.759998	-0.027385	-16.184504	-3.468633	-2.699878	-5.598825	-4.417167	0.000000	-10.000000	0.366667	-21.800001	435.500000	1023.000000	1023.000000	2046.000000
44.779999	-0.029075	-17.183109	-3.603516	-3.057865	-5.875763	-4.645966	0.000000	-10.000000	0.350000	-21.333334	428.166656	1023.000000	1023.000000	2046.000000
44.799999	-0.030500	-18.025558	-3.794677	-3.270127	-6.051178	-4.909576	0.000000	-10.000000	0.350000	-21.166666	421.000000	1023.000000	1023.000000	2046.000000
44.820000	-0.031612	-18.682659	-3.955384	-3.382643	-6.230376	-5.114256	0.000000	-10.000000	0.350000	-20.950001	414.000000	1023.000000	1023.000000	2046.000000
44.840000	-0.032436	-19.169575	-4.056278	-3.465895	-6.394771	-5.252631	0.000000	-10.000000	0.350000	-20.983334	407.000000	1023.000000	1023.000000	2046.000000
44.860001	-0.033047	-19.530922	-4.143162	-3.535876	-6.529200	-5.322684	0.000000	-10.000000	0.333333	-20.883333	400.000000	1023.000000	1023.000000	2046.000000
44.880001	-0.033221	-19.633791	-4.125742	-3.582971	-6.591238	-5.333840	0.000000	-10.000000	0.325000	-20.633333	393.000000	1023.000000	1023.000000	2046.000000
44.900002	-0.032976	-19.489067	-4.039601	-3.592954	-6.597538	-5.258975	0.000000	-10.000000	0.316667	-20.266666	386.166656	1023.000000	1023.000000	2046.000000
44.919998	-0.032910	-19.450087	-4.024638	-3.677346	-6.582411	-5.165692	0.000000	-10.000000	0.308333	-19.799999	379.333344	1023.000000	1023.000000	2046.000000
44.939999	-0.033151	-19.592373	-3.995784	-3.746006	-6.645862	-5.204722	0.000000	-10.000000	0.283333	-19.350000	372.833344	1023.000000	1023.000000	2046.000000
44.959999	-0.033615	-19.866179	-4.058838	-3.862822	-6.666400	-5.278119	0.000000	-10.000000	0.258333	-19.083334	366.166656	1023.000000	1023.000000	2046.000000
44.980000	-0.034443	-20.355610	-4.179585	-4.026414	-6.754663	-5.394948	0.000000	-10.000000	0.250000	-19.000000	359.833344	1023.000000	1023.000000	2046.000000
45.000000	-0.034766	-20.546892	-4.250200	-3.921325	-6.758487	-5.616880	0.000000	-10.000000	0.250000	-19.200001	353.500000	1023.000000	1023.000000	2046.000000
45.020000	-0.035579	-21.027441	-4.380120	-3.720811	-7.023117	-5.903393	0.000000	-10.000000	0.250000	-19.283333	347.166656	1023.000000	1023.000000	2046.000000
45.040001	-0.036692	-21.684896	-4.743235	-3.715392	-7.256553	-5.969718	0.000000	-10.000000	0.250000	-19.333334	340.833344	1023.000000	1023.000000	2046.000000
45.060001	-0.038712	-22.878748	-5.028913	-3.839342	-7.618821	-6.391672	0.000000	-10.000000	0.250000	-19.400002	334.166656	1023.000000	1023.000000	2046.000000
45.080002	-0.041136	-24.311630	-5.354219	-4.303474	-7.922007	-6.731930	0.000000	-10.000000	0.266667	-19.383335	327.833344	1023.000000	1023.000000	2046.000000
45.099998	-0.043771	-25.868374	-5.577510	-4.871397	-8.276587	-7.142879	0.000000	-10.000000	0.266667	-19.283335	321.166656	1023.000000	1023.000000	2046.000000
45.119999	-0.046426	-27.437689	-5.974333	-5.311134	-8.526738	-7.625484	0.000000	-10.000000	0.258333	-19.216667	314.833344	1023.000000	1023.000000	2046.000000
45.139999	-0.048955	-28.932636	-6.305030	-5.485433	-8.974295	-8.167878	0.000000	-10.000000	0.241667	-18.916666	308.333344	1023.000000	1023.000000	2046.000000
45.160000	-0.050815	-30.031820	-6.696471	-5.561085	-9.277522	-8.496741	0.000000	-10.000000	0.233333	-18.633333	302.000000	1023.000000	1023.000000	2046.000000
45.180000	-0.052318	-30.920071	-7.069889	-5.544276	-9.546074	-8.759832	0.000000	-10.000000	0.241667	-18.266666	295.666656	1023.000000	1023.000000	2046.000000
45.200001	-0.053492	-31.614031	-7.449886	-5.500336	-9.664685	-8.999125	0.000000	-10.000000	0.241667	-18.266666	289.500000	1023.000000	1023.000000	2046.000000
45.220001	-0.054569	-32.250172	-7.740069	-5.441506	-9.835644	-9.232954	0.000000	-10.000000	0.250000	-18.500000	283.500000	1023.000000	1023.000000	2046.000000
45.240002	-0.055516	-32.810020	-8.110981	-5.379653	-9.866753	-9.452636	0.000000	-10.000000	0.250000	-18.566668	277.500000	1023.000000	1023.000000	2046.000000
45.259998	-0.056360	-33.308933	-8.264175	-5.409091	-10.086417	-9.549251	0.000000	-10.000000	0.250000	-18.650000	271.500000	1023.000000	1023.000000	2046.000000
45.279999	-0.057136	-33.767139	-8.496153	-5.304932	-10.198873	-9.767183	0.000000	-10.000000	0.250000	-18.516666	265.166656	1023.000000	1023.000000	2046.000000
45.299999	-0.057822	-34.172886	-8.643693	-5.323003	-10.339220	-9.866971	0.000000	-10.000000	0.250000	-18.533333	258.833344	1023.000000	1023.000000	2046.000000
45.320000	-0.058370	-34.496807	-8.773588	-5.301941	-10.472084	-9.949195	0.000000	-10.000000	0.250000	-18.283333	252.500000	1023.000000	1023.000000	2046.000000
45.340000	-0.058801	-34.751255	-8.886189	-5.255963	-10.587991	-10.021111	0.000000	-10.000000	0.250000	-18.066668	246.500000	1023.000000	1023.000000	2046.000000
45.360001	-0.058929	-34.827148	-8.909265	-5.193927	-10.648995	-10.074961	0.000000	-10.000000	0.250000	-17.766666	240.500000	1023.000000	1023.000000	2046.000000
45.380001	-0.058840	-34.774204	-8.870455	-5.191406	-10.701493	-10.010850	0.000000	-10.000000	0.241667	-17.616667	234.500000	1023.000000	1023.000000	2046.000000
45.400002	-0.059132	-34.947052	-8.902558	-5.235546	-10.827398	-9.981549	0.000000	-10.000000	0.225000	-17.616667	228.500000	1023.000000	1023.000000	2046.000000
45.419998	-0.059553	-35.195580	-9.059316	-5.307277	-10.853613	-9.975375	0.000000	-10.000000	0.208333	-17.433334	222.666672	1023.000000	1023.000000	2046.000000
45.439999	-0.060305	-35.640060	-9.201449	-5.438274	-11.008942	-9.991397	0.000000	-10.000000	0.208333	-17.216667	217.000000	1023.000000	1023.000000	2046.000000
45.459999	-0.061404	-36.290054	-9.443822	-5.660181	-11.116020	-10.070034	0.000000	-10.000000	0.208333	-16.883335	211.333328	1023.000000	1023.000000	2046.000000
45.480000	-0.062794	-37.110966	-9.553796	-5.930194	-11.391344	-10.235631	0.000000	-10.000000	0.208333	-16.650002	205.666672	1023.000000	1023.000000	2046.000000
45.500000	-0.064088	-37.876263	-9.645103	-6.211657	-11.587864	-10.431641	0.000000	-10.000000	0.200000	-16.450001	200.000000	1023.000000	1023.000000	2046.000000
45.520000	-0.065563	-38.747875	-9.827776	-6.537997	-11.773038	-10.609065	0.000000	-10.000000	0.200000	-16.033333	194.666672	1023.000000	1023.000000	2046.000000
45.540001	-0.066871	-39.520863	-10.002989	-6.730342	-11.997847	-10.789684	0.000000	-10.000000	0.183333	-15.616667	189.333328	1023.000000	1023.000000	2046.000000
45.560001	-0.068076	-40.233158	-10.160238	-6.936693	-12.203902	-10.932325	0.000000	-10.000000	0.166667	-15.150001	184.166672	1023.000000	1023.000000	2046.000000
45.580002	-0.068946	-40.747330	-10.408760	-6.959137	-12.267948	-11.111483	0.000000	-10.000000	0.150000	-14.900001	180.666672	1023.000000	1023.000000	2046.000000
45.599998	-0.069469	-41.056114	-10.529531	-7.080966	-12.353665	-11.091953	0.000000	-10.000000	0.158333	-14.566667	175.666672	1023.000000	1023.000000	2046.000000
45.619999	-0.069796	-41.249588	-10.571959	-7.152309	-12.452032	-11.073287	0.000000	-10.000000	0.158333	-14.333334	170.833328	1023.000000	1023.000000	2046.000000
45.639999	-0.069649	-41.162739	-10.630039	-7.145558	-12.354831	-11.032310	0.000000	-10.000000	0.158333	-13.866667	164.500000	1023.000000	1023.000000	2046.000000
45.660000	-0.069302	-40.957451	-10.510442	-7.117096	-12.360101	-10.969813	0.000000	-10.000000	0.133333	-13.450001	159.833328	1023.000000	1023.000000	2046.000000
45.680000	-0.068849	-40.689842	-10.369978	-7.091424	-12.390709	-10.837733	0.000000	-10.000000	0.116667	-12.733334	155.333328	1023.000000	1023.000000	2046.000000
45.700001	-0.068833	-40.680309	-10.296184	-7.136083	-12.439912	-10.808129	0.000000	-10.000000	0.100000	-12.116667	151.000000	1023.000000	1023.000000	2046.000000
45.720001	-0.069019	-40.790333	-10.239594	-7.210427	-12.566141	-10.774170	0.000000	-10.000000	0.083333	-11.516666	147.000000	1023.000000	1023.000000	2046.000000
45.740002	-0.069343	-40.981640	-10.320027	-7.281117	-12.563658	-10.816838	0.000000	-10.000000	0.066667	-11.183333	143.000000	1023.000000	1023.000000	2046.000000
45.759998	-0.069098	-40.837029	-10.319118	-7.077688	-12.558940	-10.881284	0.000000	-10.000000	0.058333	-10.950000	139.333328	1023.000000	1023.000000	2046.000000
45.779999	-0.069166	-40.877216	-10.372162	-6.876767	-12.750131	-10.878160	0.000000	-10.000000	0.066667	-10.850000	135.666672	1023.000000	1023.000000	2046.000000
45.799999	-0.069949	-41.339695	-10.742061	-6.883436	-12.875419	-10.838779	0.000000	-10.000000	0.066667	-10.716667	132.166672	1023.000000	1023.000000	2046.000000
45.820000	-0.071187	-42.071384	-11.130625	-7.016778	-12.887159	-11.036821	0.000000	-10.000000	0.058333	-10.450000	128.500000	1023.000000	1023.000000	2046.000000
45.840000	-0.072735	-42.986515	-11.260516	-7.358306	-13.135518	-11.232175	0.000000	-10.000000	0.050000	-9.883333	125.000000	1023.000000	1023.000000	2046.000000
45.860001	-0.074443	-43.995705	-11.413930	-7.793397	-13.287686	-11.500690	0.000000	-10.000000	0.050000	-9.283334	121.666664	1023.000000	1023.000000	2046.000000
45.880001	-0.076304	-45.095924	-11.500812	-8.111632	-13.637329	-11.846152	0.000000	-10.000000	0.041667	-8.683333	118.500000	1023.000000	1023.000000	2046.000000
45.900002	-0.077965	-46.077217	-11.774456	-8.243945	-13.879530	-12.179284	0.000000	-10.000000	0.033333	-8.016666	115.666664	1023.000000	1023.000000	2046.000000
45.919998	-0.079234	-46.827381	-12.044260	-8.244103	-14.135931	-12.403087	0.000000	-10.000000	0.016667	-7.266667	113.000000	1023.000000	1023.000000	2046.000000
45.939999	-0.079998	-47.278931	-12.288155	-8.114827	-14.309704	-12.566243	0.000000	-10.000000	0.025000	-6.600000	110.666664	1023.000000	1023.000000	2046.000000
45.959999	-0.080476	-47.561249	-12.519341	-7.934259	-14.386266	-12.721383	0.000000	-10.000000	0.025000	-6.516667	108.500000	1023.000000	1023.000000	2046.000000
45.980000	-0.080914	-47.820240	-12.610084	-7.900764	-14.558640	-12.750754	0.000000	-10.000000	0.033333	-6.683333	106.333336	1023.000000	1023.000000	2046.000000
46.000000	-0.081210	-47.995079	-12.802556	-7.750932	-14.584039	-12.857553	0.000000	-10.000000	0.016667	-6.933333	104.000000	1023.000000	1023.000000	2046.000000
46.020000	-0.081425	-48.122425	-12.979369	-7.679780	-14.611619	-12.851656	0.000000	-10.000000	0.025000	-6.866667	101.666664	1023.000000	1023.000000	2046.000000
46.040001	-0.081525	-48.181355	-13.180031	-7.652949	-14.560249	-12.788124	0.000000	-10.000000	0.016667	-6.683333	99.333336	1023.000000	1023.000000	2046.000000
46.060001	-0.081649	-48.254620	-13.242206	-7.627233	-14.609467	-12.775715	0.000000	-10.000000	0.025000	-6.400000	97.000000	1023.000000	1023.000000	2046.000000
46.080002	-0.081652	-48.256363	-13.306669	-7.609452	-14.626491	-12.713751	0.000000	-10.000000	0.016667	-6.116667	94.666664	1023.000000	1023.000000	2046.000000
46.099998	-0.081593	-48.221653	-13.357980	-7.526563	-14.590931	-12.746181	0.000000	-10.000000	0.016667	-5.766667	92.500000	1023.000000	1023.000000	2046.000000
46.119999	-0.081133	-47.949360	-13.320216	-7.458055	-14.537365	-12.633724	0.000000	-10.000000	0.008333	-5.466667	90.666664	1023.000000	1023.000000	2046.000000
46.139999	-0.080647	-47.662521	-13.156260	-7.405355	-14.520330	-12.580575	0.000000	-10.000000	0.008333	-5.316667	89.000000	1023.000000	1023.000000	2046.000000
46.160000	-0.080218	-47.409008	-13.106724	-7.381855	-14.430971	-12.489459	0.000000	-10.000000	0.008333	-5.366667	87.333336	1023.000000	1023.000000	2046.000000
46.180000	-0.080042	-47.305031	-13.005196	-7.412088	-14.480624	-12.407122	0.000000	-10.000000	0.016667	-5.333333	85.500000	1023.000000	1023.000000	2046.000000
46.200001	-0.080070	-47.321453	-13.005051	-7.456949	-14.484439	-12.375013	0.000000	-10.000000	0.008333	-5.200000	83.666664	1023.000000	1023.000000	2046.000000
46.220001	-0.080490	-47.569767	-13.057720	-7.629519	-14.515821	-12.366706	0.000000	-10.000000	0.008333	-4.983334	82.000000	1023.000000	1023.000000	2046.000000
46.240002	-0.081148	-47.958725	-13.116473	-7.915390	-14.533983	-12.392879	0.000000	-10.000000	0.000000	-4.800000	80.333336	1023.000000	1023.000000	2046.000000
46.259998	-0.081760	-48.320339	-13.043793	-8.113677	-14.582165	-12.580706	0.000000	-10.000000	-0.008333	-4.333333	78.666664	1023.000000	1023.000000	2046.000000
46.279999	-0.082401	-48.698906	-13.055957	-8.376600	-14.613191	-12.653160	0.000000	-10.000000	-0.016667	-3.083333	77.166664	1023.000000	1023.000000	2046.000000
46.299999	-0.082924	-49.007828	-13.050491	-8.537879	-14.663424	-12.756035	0.000000	-10.000000	-0.025000	-1.216667	76.333336	1023.000000	1023.000000	2046.000000
46.320000	-0.083147	-49.139851	-13.082026	-8.688287	-14.608099	-12.761437	0.000000	-10.000000	-0.033333	1.000000	76.000000	1023.000000	1023.000000	2046.000000
46.340000	-0.083103	-49.113708	-13.088079	-8.776992	-14.504805	-12.743832	0.000000	-10.000000	-0.050000	3.433333	76.000000	1023.000000	1023.000000	2046.000000
46.360001	-0.082605	-48.819374	-13.025879	-8.827361	-14.362311	-12.603822	0.000000	-10.000000	-0.066667	6.066667	76.000000	1023.000000	1023.000000	2046.000000
46.380001	-0.081822	-48.356831	-12.902891	-8.799393	-14.182003	-12.472545	0.000000	-10.000000	-0.083333	8.500000	76.000000	1023.000000	1023.000000	2046.000000
46.400002	-0.080548	-47.603832	-12.731955	-8.777022	-13.884918	-12.209935	0.000000	-10.000000	-0.100000	10.433333	76.000000	1023.000000	1023.000000	2046.000000
46.419998	-0.078914	-46.638088	-12.425627	-8.650688	-13.592911	-11.968863	0.000000	-10.000000	-0.133333	12.116667	76.000000	1023.000000	1023.000000	2046.000000
46.439999	-0.077493	-45.798195	-12.065960	-8.614106	-13.378915	-11.739213	0.000000	-10.000000	-0.158333	13.516666	76.000000	1023.000000	1023.000000	2046.000000
46.459999	-0.076211	-45.040520	-11.825875	-8.617005	-13.112486	-11.485153	0.000000	-10.000000	-0.183333	14.900001	67.333336	1023.000000	1023.000000	2046.000000
46.480000	-0.075189	-44.436863	-11.562155	-8.590415	-12.936707	-11.347588	0.000000	-10.000000	-0.208333	15.950001	50.500000	1023.000000	1023.000000	2046.000000
46.500000	-0.074270	-43.893661	-11.424911	-8.587845	-12.724684	-11.156221	0.000000	-10.000000	-0.225000	16.866667	35.666668	1023.000000	1023.000000	2046.000000
46.520000	-0.073097	-43.200119	-11.313934	-8.301435	-12.501698	-11.083050	0.000000	-10.000000	-0.225000	17.333334	31.333334	1023.000000	1023.000000	2046.000000
46.540001	-0.072194	-42.666718	-11.231775	-8.040002	-12.436261	-10.958679	0.000000	-10.000000	-0.216667	17.533333	37.000000	1023.000000	1023.000000	2046.000000
46.560001	-0.072154	-42.643139	-11.391636	-8.021691	-12.445560	-10.784251	0.000000	-10.000000	-0.208333	17.833334	42.666668	1023.000000	1023.000000	2046.000000
46.580002	-0.072315	-42.738041	-11.481134	-8.118739	-12.383324	-10.754844	0.000000	-10.000000	-0.208333	18.100000	46.500000	1023.000000	1023.000000	2046.000000
46.599998	-0.072687	-42.957977	-11.522701	-8.321138	-12.328099	-10.786039	0.000000	-10.000000	-0.233333	18.916668	52.666668	1023.000000	1023.000000	2046.000000
46.619999	-0.073166	-43.241039	-11.461076	-8.666740	-12.317177	-10.796046	0.000000	-10.000000	-0.266667	19.833334	59.000000	1023.000000	1023.000000	2046.000000
46.639999	-0.073566	-43.477295	-11.541251	-8.842792	-12.206783	-10.886471	0.000000	-10.000000	-0.300000	20.600000	67.666664	1023.000000	1023.000000	2046.000000
46.660000	-0.074104	-43.795177	-11.641111	-8.895340	-12.281815	-10.976912	0.000000	-10.000000	-0.316667	21.016666	74.500000	1023.000000	1023.000000	2046.000000
46.680000	-0.074048	-43.762459	-11.721360	-8.795865	-12.212658	-11.032578	0.000000	-10.000000	-0.333333	21.350000	81.500000	1023.000000	1023.000000	2046.000000
46.700001	-0.073726	-43.572079	-11.693952	-8.682303	-12.174568	-11.021255	0.000000	-10.000000	-0.333333	22.016666	88.666664	1023.000000	1023.000000	2046.000000
46.720001	-0.073137	-43.223835	-11.737106	-8.545540	-12.004825	-10.936365	0.000000	-10.000000	-0.325000	22.166668	95.833336	1023.000000	1023.000000	2046.000000
46.740002	-0.072304	-42.731640	-11.732066	-8.325556	-11.791574	-10.882445	0.000000	-10.000000	-0.308333	22.350000	103.166664	1023.000000	1023.000000	2046.000000
46.759998	-0.071460	-42.232822	-11.715250	-8.176981	-11.607851	-10.732739	0.000000	-10.000000	-0.325000	22.150000	110.500000	1023.000000	1023.000000	2046.000000
46.779999	-0.070683	-41.773716	-11.721752	-7.985320	-11.462415	-10.604228	0.000000	-10.000000	-0.333333	22.366667	118.000000	1023.000000	1023.000000	2046.000000
46.799999	-0.069808	-41.256603	-11.661555	-7.855749	-11.322509	-10.416792	0.000000	-10.000000	-0.366667	22.200001	125.500000	1023.000000	1023.000000	2046.000000
46.820000	-0.068684	-40.592457	-11.602789	-7.763972	-11.109669	-10.116025	0.000000	-10.000000	-0.375000	22.483334	133.000000	1023.000000	1023.000000	2046.000000
46.840000	-0.067618	-39.962250	-11.460129	-7.641448	-10.999729	-9.860942	0.000000	-10.000000	-0.375000	22.500000	140.500000	1023.000000	1023.000000	2046.000000
46.860001	-0.066279	-39.170837	-11.446315	-7.410009	-10.698010	-9.616505	0.000000	-10.000000	-0.383333	22.833334	148.000000	1023.000000	1023.000000	2046.000000
46.880001	-0.064661	-38.214569	-11.235127	-7.200366	-10.450299	-9.328776	0.000000	-10.000000	-0.383333	23.083334	155.500000	1023.000000	1023.000000	2046.000000
46.900002	-0.062793	-37.110661	-10.982295	-7.000846	-10.117715	-9.009803	0.000000	-10.000000	-0.391667	23.366667	163.166672	1023.000000	1023.000000	2046.000000
46.919998	-0.061051	-36.081097	-10.792042	-6.813757	-9.770498	-8.704798	0.000000	-10.000000	-0.375000	23.500000	171.000000	1023.000000	1023.000000	2046.000000
46.939999	-0.059360	-35.081863	-10.621099	-6.712805	-9.389164	-8.358795	0.000000	-10.000000	-0.366667	23.416666	179.000000	1023.000000	1023.000000	2046.000000
46.959999	-0.057872	-34.202419	-10.429733	-6.669902	-9.083830	-8.018955	0.000000	-10.000000	-0.350000	23.233334	186.666672	1023.000000	1023.000000	2046.000000
46.980000	-0.056798	-33.567913	-10.188082	-6.785747	-8.862628	-7.731455	0.000000	-10.000000	-0.341667	22.933334	194.333328	1023.000000	1023.000000	2046.000000
47.000000	-0.055952	-33.067768	-9.926414	-6.950214	-8.674230	-7.516912	0.000000	-10.000000	-0.358333	22.550001	202.000000	1023.000000	1023.000000	2046.000000
47.020000	-0.055434	-32.761478	-9.658801	-7.054650	-8.567759	-7.480267	0.000000	-10.000000	-0.383333	22.500000	209.666672	1023.000000	1023.000000	2046.000000
47.040001	-0.054944	-32.471992	-9.526562	-7.223632	-8.347008	-7.374790	0.000000	-10.000000	-0.400000	22.533335	217.333328	1023.000000	1023.000000	2046.000000
47.060001	-0.054524	-32.223480	-9.321557	-7.318902	-8.246569	-7.336452	0.000000	-10.000000	-0.400000	22.733334	224.666672	1023.000000	1023.000000	2046.000000
47.080002	-0.053727	-31.752949	-9.204010	-7.345654	-8.023257	-7.180027	0.000000	-10.000000	-0.391667	22.816668	232.333328	1023.000000	1023.000000	2046.000000
47.099998	-0.052684	-31.136372	-9.041283	-7.233067	-7.798188	-7.063833	0.000000	-10.000000	-0.375000	23.000000	239.833328	1023.000000	1023.000000	2046.000000
47.119999	-0.051290	-30.312157	-8.821971	-7.118486	-7.548131	-6.823569	0.000000	-10.000000	-0.358333	23.050001	247.500000	1023.000000	1023.000000	2046.000000
47.139999	-0.049429	-29.212421	-8.520386	-6.872583	-7.268452	-6.551000	0.000000	-10.000000	-0.350000	23.116667	255.166672	1023.000000	1023.000000	2046.000000
47.160000	-0.047301	-27.954821	-8.111486	-6.735589	-6.983084	-6.124660	0.000000	-10.000000	-0.350000	23.133333	263.000000	1023.000000	1023.000000	2046.000000
47.180000	-0.044883	-26.526009	-7.688551	-6.500723	-6.609601	-5.727133	0.000000	-10.000000	-0.366667	23.483334	270.666656	1023.000000	1023.000000	2046.000000
47.200001	-0.042662	-25.213234	-7.253377	-6.361306	-6.281005	-5.317544	0.000000	-10.000000	-0.383333	23.650000	278.333344	1023.000000	1023.000000	2046.000000
47.220001	-0.040788	-24.105471	-6.968802	-6.259274	-5.891864	-4.985531	0.000000	-10.000000	-0.400000	23.666666	286.000000	1023.000000	1023.000000	2046.000000
47.240002	-0.039024	-23.063168	-6.680786	-6.095312	-5.540461	-4.746608	0.000000	-10.000000	-0.383333	23.583334	294.000000	1023.000000	1023.000000	2046.000000
47.259998	-0.037237	-22.007177	-6.395733	-5.997918	-5.274208	-4.339319	0.000000	-10.000000	-0.366667	23.366667	302.000000	1023.000000	1023.000000	2046.000000
47.279999	-0.035725	-21.113241	-6.407855	-5.569980	-4.904669	-4.230737	0.000000	-10.000000	-0.350000	23.266666	310.000000	1023.000000	1023.000000	2046.000000
47.299999	-0.034555	-20.422014	-6.202716	-5.226859	-4.936169	-4.056271	0.000000	-10.000000	-0.341667	22.900000	317.666656	1023.000000	1023.000000	2046.000000
47.320000	-0.033590	-19.851643	-6.236099	-5.115921	-4.770639	-3.728982	0.000000	-10.000000	-0.341667	22.783333	325.333344	1023.000000	1023.000000	2046.000000
47.340000	-0.033163	-19.599459	-6.193202	-5.051845	-4.645354	-3.709057	0.000000	-10.000000	-0.350000	22.566666	332.833344	1023.000000	1023.000000	2046.000000
47.360001	-0.032893	-19.439972	-5.999481	-5.345312	-4.573496	-3.521683	0.000000	-10.000000	-0.375000	22.516666	340.500000	1023.000000	1023.000000	2046.000000
47.380001	-0.033112	-19.569372	-6.031962	-5.540440	-4.350413	-3.646557	0.000000	-10.000000	-0.358333	22.450001	348.166656	1023.000000	1023.000000	2046.000000
47.400002	-0.033630	-19.875408	-6.054511	-5.697807	-4.352232	-3.770857	0.000000	-10.000000	-0.333333	22.316668	355.666656	1023.000000	1023.000000	2046.000000
47.419998	-0.034168	-20.193336	-6.125202	-5.624914	-4.451664	-3.991556	0.000000	-10.000000	-0.300000	22.333334	363.166656	1023.000000	1023.000000	2046.000000
47.439999	-0.033779	-19.963428	-6.105089	-5.519032	-4.377003	-3.962303	0.000000	-10.000000	-0.316667	22.116667	370.500000	1023.000000	1023.000000	2046.000000
47.459999	-0.032655	-19.298843	-6.058341	-5.274171	-4.073145	-3.893185	0.000000	-10.000000	-0.316667	22.083334	378.000000	1023.000000	1023.000000	2046.000000
47.480000	-0.031455	-18.589863	-5.927083	-5.002391	-3.844718	-3.815670	0.000000	-10.000000	-0.316667	21.683334	385.500000	1023.000000	1023.000000	2046.000000
47.500000	-0.030158	-17.823545	-5.810287	-4.766035	-3.630905	-3.616318	0.000000	-10.000000	-0.316667	21.600000	392.833344	1023.000000	1023.000000	2046.000000
47.520000	-0.028783	-17.010731	-5.658298	-4.506153	-3.405412	-3.440868	0.000000	-10.000000	-0.325000	21.383333	400.000000	1023.000000	1023.000000	2046.000000
47.540001	-0.027363	-16.171247	-5.524302	-4.223487	-3.189374	-3.234084	0.000000	-10.000000	-0.341667	21.350000	407.000000	1023.000000	1023.000000	2046.000000
47.560001	-0.025959	-15.341898	-5.325715	-4.035377	-2.984711	-2.996095	0.000000	-10.000000	-0.333333	21.200001	414.166656	1023.000000	1023.000000	2046.000000
47.580002	-0.024296	-14.359195	-5.132301	-3.833224	-2.702638	-2.691032	0.000000	-10.000000	-0.341667	21.450001	421.333344	1023.000000	1023.000000	2046.000000
47.599998	-0.022643	-13.382083	-4.915536	-3.555111	-2.468314	-2.443121	0.000000	-10.000000	-0.341667	21.633333	428.500000	1023.000000	1023.000000	2046.000000
47.619999	-0.020730	-12.251135	-4.692145	-3.291781	-2.169358	-2.097850	0.000000	-10.000000	-0.350000	21.966667	435.666656	1023.000000	1023.000000	2046.000000
47.639999	-0.018330	-10.833120	-4.378638	-3.052051	-1.776906	-1.625525	0.000000	-10.000000	-0.350000	21.983334	442.833344	1023.000000	1023.000000	2046.000000
47.660000	-0.015961	-9.432773	-4.003987	-2.669152	-1.434818	-1.324816	0.000000	-10.000000	-0.350000	21.983334	450.333344	1023.000000	1023.000000	2046.000000
47.680000	-0.013854	-8.187553	-3.707970	-2.465273	-1.065879	-0.948432	0.000000	-10.000000	-0.333333	21.816668	457.666656	1023.000000	1023.000000	2046.000000
47.700001	-0.011789	-6.967451	-3.386732	-2.255093	-0.642329	-0.683296	0.000000	-10.000000	-0.308333	21.500000	465.000000	1023.000000	1023.000000	2046.000000
47.720001	-0.010047	-5.937892	-2.980567	-2.248289	-0.358024	-0.351012	0.000000	-10.000000	-0.291667	21.033333	472.166656	1023.000000	1023.000000	2046.000000
47.740002	-0.008659	-5.117664	-2.611145	-2.334159	-0.043202	-0.129158	0.000000	-10.000000	-0.275000	20.583334	479.333344	1023.000000	1023.000000	2046.000000
47.759998	-0.007627	-4.507637	-2.194576	-2.523315	0.156207	0.054048	0.000000	-10.000000	-0.275000	20.016666	486.333344	1023.000000	1023.000000	2046.000000
47.779999	-0.006844	-4.044958	-1.834085	-2.706479	0.343969	0.151637	0.000000	-10.000000	-0.258333	19.816668	493.000000	1023.000000	1023.000000	2046.000000
47.799999	-0.006188	-3.657183	-1.481340	-2.955136	0.508902	0.270390	0.000000	-10.000000	-0.258333	19.533333	499.666656	1023.000000	1023.000000	2046.000000
47.820000	-0.005351	-3.162219	-1.124576	-3.006648	0.672501	0.296505	0.000000	-10.000000	-0.250000	19.200001	506.166656	1023.000000	1023.000000	2046.000000
47.840000	-0.004352	-2.571977	-0.824550	-3.046896	0.868070	0.431400	0.000000	-10.000000	-0.241667	18.816666	512.833313	1023.000000	1023.000000	2046.000000
47.860001	-0.002807	-1.658670	-0.512798	-2.977982	1.166692	0.665418	0.000000	-10.000000	-0.233333	18.400000	519.166687	1023.000000	1023.000000	2046.000000
47.880001	-0.001106	-0.653531	-0.106244	-2.831359	1.370903	0.913170	0.000000	-10.000000	-0.216667	18.433332	525.500000	1023.000000	1023.000000	2046.000000
47.900002	0.000906	0.535167	0.341941	-2.696218	1.587907	1.301537	0.000000	-10.000000	-0.208333	18.016666	531.500000	1023.000000	1023.000000	2046.000000
47.919998	0.003231	1.909303	0.780063	-2.440974	1.914534	1.655680	0.000000	-10.000000	-0.191667	17.683332	537.500000	1023.000000	1023.000000	2046.000000
47.939999	0.005675	3.354121	1.271150	-2.169439	2.191533	2.060877	0.000000	-10.000000	-0.183333	17.233334	541.500000	1023.000000	1023.000000	2046.000000
47.959999	0.007711	4.557318	1.654279	-1.938013	2.409201	2.431851	0.000000	-10.000000	-0.158333	16.466667	547.333313	1023.000000	1023.000000	2046.000000
47.980000	0.009284	5.487001	1.956864	-1.816663	2.609577	2.737223	0.000000	-10.000000	-0.116667	14.583333	552.833313	1023.000000	1023.000000	2046.000000
48.000000	0.010466	6.185579	2.233216	-1.624423	2.718204	2.858582	0.000000	-10.000000	-0.058333	12.066667	560.000000	1023.000000	1023.000000	2046.000000
48.020000	0.011440	6.760962	2.404581	-1.506315	2.775999	3.086698	0.000000	-10.000000	-0.016667	8.983334	564.333313	1023.000000	1023.000000	2046.000000
48.040001	0.012093	7.146888	2.367106	-1.060867	2.762247	3.078402	0.000000	-10.000000	0.016667	5.666667	567.833313	1023.000000	1023.000000	2046.000000
48.060001	0.012107	7.155448	2.308255	-0.680837	2.519609	3.008421	0.000000	-10.000000	0.033333	1.500000	570.166687	1023.000000	1023.000000	2046.000000
48.080002	0.011424	6.751596	1.981743	-0.640877	2.365372	3.045359	0.000000	-10.000000	0.058333	-1.933333	571.500000	1023.000000	1023.000000	2046.000000
48.099998	0.010010	5.916190	1.800699	-0.713217	2.077087	2.751621	0.000000	-10.000000	0.058333	-5.150000	572.000000	1023.000000	1023.000000	2046.000000
48.119999	0.008128	4.803481	1.635165	-1.050865	1.774070	2.445112	0.000000	-10.000000	0.075000	-7.766667	572.000000	1023.000000	1023.000000	2046.000000
48.139999	0.005720	3.380502	1.423163	-1.434923	1.421869	1.970394	0.000000	-10.000000	0.083333	-10.666667	572.000000	1023.000000	1023.000000	2046.000000
48.160000	0.002692	1.590804	1.040469	-1.653410	0.922997	1.280748	0.000000	-10.000000	0.133333	-12.950000	572.000000	1023.000000	1023.000000	2046.000000
48.180000	-0.000248	-0.146392	0.569973	-1.721168	0.354745	0.650058	0.000000	-10.000000	0.175000	-14.683333	572.000000	1023.000000	1023.000000	2046.000000
48.200001	-0.002335	-1.380163	0.161312	-1.617052	-0.037457	0.113034	0.000000	-10.000000	0.225000	-16.116667	564.166687	1023.000000	1023.000000	2046.000000
48.220001	-0.003874	-2.289483	-0.140996	-1.585724	-0.382162	-0.180601	0.000000	-10.000000	0.250000	-17.216667	554.333313	1023.000000	1023.000000	2046.000000
48.240002	-0.005163	-3.051551	-0.405313	-1.458858	-0.659653	-0.527727	0.000000	-10.000000	0.291667	-18.716667	542.500000	1023.000000	1023.000000	2046.000000
48.259998	-0.006554	-3.873406	-0.642332	-1.342831	-0.980445	-0.907799	0.000000	-10.000000	0.333333	-20.000000	536.166687	1023.000000	1023.000000	2046.000000
48.279999	-0.007793	-4.605601	-0.866958	-1.191353	-1.263888	-1.283403	0.000000	-10.000000	0.375000	-21.466667	529.500000	1023.000000	1023.000000	2046.000000
48.299999	-0.008933	-5.279110	-1.070216	-1.152342	-1.561423	-1.495128	0.000000	-10.000000	0.391667	-22.583334	522.333313	1023.000000	1023.000000	2046.000000
48.320000	-0.009972	-5.893295	-1.253068	-1.072385	-1.836292	-1.731549	0.000000	-10.000000	0.433333	-23.650000	514.833313	1023.000000	1023.000000	2046.000000
48.340000	-0.011065	-6.539508	-1.436632	-1.022577	-2.092697	-1.987601	0.000000	-10.000000	0.475000	-24.566668	507.000000	1023.000000	1023.000000	2046.000000
48.360001	-0.012057	-7.125545	-1.596444	-0.962720	-2.354481	-2.211900	0.000000	-10.000000	0.508333	-25.400000	498.666656	1023.000000	1023.000000	2046.000000
48.380001	-0.012835	-7.585557	-1.787126	-0.815174	-2.544693	-2.438564	0.000000	-10.000000	0.508333	-25.983334	490.166656	1023.000000	1023.000000	2046.000000
48.400002	-0.013439	-7.942410	-1.841601	-0.747983	-2.823477	-2.529349	0.000000	-10.000000	0.500000	-26.266666	484.333344	1023.000000	1023.000000	2046.000000
48.419998	-0.013903	-8.216640	-1.942848	-0.616158	-2.956582	-2.701051	0.000000	-10.000000	0.516667	-26.650000	475.500000	1023.000000	1023.000000	2046.000000
48.439999	-0.014728	-8.704297	-2.180389	-0.670866	-3.105908	-2.747134	0.000000	-10.000000	0.533333	-27.050001	469.500000	1023.000000	1023.000000	2046.000000
48.459999	-0.015960	-9.432597	-2.441056	-0.658074	-3.355419	-2.978047	0.000000	-10.000000	0.583333	-27.616667	457.500000	1023.000000	1023.000000	2046.000000
48.480000	-0.017313	-10.231982	-2.601208	-0.762072	-3.697550	-3.171153	0.000000	-10.000000	0.608333	-27.866667	448.333344	1023.000000	1023.000000	2046.000000
48.500000	-0.019011	-11.235739	-2.913832	-1.037589	-3.903424	-3.380894	0.000000	-10.000000	0.641667	-28.033335	436.000000	1023.000000	1023.000000	2046.000000
48.520000	-0.021037	-12.432838	-3.081161	-1.378909	-4.288195	-3.684573	0.000000	-10.000000	0.633333	-28.000000	426.666656	1023.000000	1023.000000	2046.000000
48.540001	-0.022951	-13.564205	-3.239327	-1.706059	-4.605649	-4.013171	0.000000	-10.000000	0.633333	-27.883333	420.500000	1023.000000	1023.000000	2046.000000
48.560001	-0.025001	-14.775377	-3.403769	-2.016931	-5.014735	-4.339942	0.000000	-10.000000	0.625000	-27.900000	411.166656	1023.000000	1023.000000	2046.000000
48.580002	-0.026805	-15.841586	-3.567484	-2.326176	-5.373364	-4.574562	0.000000	-10.000000	0.625000	-27.950001	404.833344	1023.000000	1023.000000	2046.000000
48.599998	-0.028452	-16.814901	-3.851529	-2.490697	-5.606517	-4.866157	0.000000	-10.000000	0.633333	-28.049999	392.333344	1023.000000	1023.000000	2046.000000
48.619999	-0.029766	-17.591719	-4.096645	-2.670380	-5.805438	-5.019257	0.000000	-10.000000	0.641667	-28.100000	386.166656	1023.000000	1023.000000	2046.000000
48.639999	-0.030882	-18.251293	-4.228530	-2.800285	-6.071256	-5.151222	0.000000	-10.000000	0.650000	-28.333334	373.666656	1023.000000	1023.000000	2046.000000
48.660000	-0.031676	-18.720316	-4.279353	-2.917204	-6.287341	-5.236417	0.000000	-10.000000	0.650000	-28.466667	364.166656	1023.000000	1023.000000	2046.000000
48.680000	-0.032061	-18.948040	-4.296840	-2.957809	-6.417566	-5.275824	0.000000	-10.000000	0.641667	-28.616667	351.500000	1023.000000	1023.000000	2046.000000
48.700001	-0.032025	-18.926926	-4.199718	-2.934703	-6.540419	-5.252085	0.000000	-10.000000	0.633333	-28.200001	342.000000	1023.000000	1023.000000	2046.000000
48.720001	-0.032074	-18.955837	-4.173687	-2.941269	-6.645861	-5.195019	0.000000	-10.000000	0.616667	-27.950001	332.500000	1023.000000	1023.000000	2046.000000
48.740002	-0.032533	-19.226835	-4.178340	-3.052418	-6.793785	-5.202293	0.000000	-10.000000	0.591667	-27.433334	323.166656	1023.000000	1023.000000	2046.000000
48.759998	-0.033358	-19.714605	-4.230473	-3.165356	-7.020909	-5.297867	0.000000	-10.000000	0.566667	-27.216667	314.000000	1023.000000	1023.000000	2046.000000
48.779999	-0.034157	-20.186741	-4.333210	-3.252751	-7.187963	-5.412816	0.000000	-10.000000	0.550000	-26.883335	308.000000	1023.000000	1023.000000	2046.000000
48.799999	-0.034847	-20.594519	-4.514008	-3.216334	-7.320897	-5.543282	0.000000	-10.000000	0.550000	-26.800001	302.000000	1023.000000	1023.000000	2046.000000
48.820000	-0.035439	-20.944643	-4.637455	-2.992049	-7.637725	-5.677414	0.000000	-10.000000	0.533333	-26.550001	293.000000	1023.000000	1023.000000	2046.000000
48.840000	-0.037107	-21.930056	-5.108997	-2.998312	-7.878802	-5.943945	0.000000	-10.000000	0.516667	-26.216667	281.166656	1023.000000	1023.000000	2046.000000
48.860001	-0.039294	-23.222708	-5.503998	-3.200125	-8.192561	-6.326024	0.000000	-10.000000	0.500000	-25.766668	269.500000	1023.000000	1023.000000	2046.000000
48.880001	-0.041810	-24.709692	-5.829219	-3.711941	-8.506640	-6.661892	0.000000	-10.000000	0.500000	-25.566668	263.833344	1023.000000	1023.000000	2046.000000
48.900002	-0.044485	-26.290794	-6.077696	-4.353348	-8.856991	-7.002760	0.000000	-10.000000	0.500000	-25.166668	258.000000	1023.000000	1023.000000	2046.000000
48.919998	-0.047240	-27.918814	-6.460510	-4.788748	-9.174273	-7.495282	0.000000	-10.000000	0.491667	-24.850000	252.333328	1023.000000	1023.000000	2046.000000
48.939999	-0.049550	-29.283802	-6.853723	-5.001218	-9.514651	-7.914208	0.000000	-10.000000	0.450000	-23.883333	241.333328	1023.000000	1023.000000	2046.000000
48.959999	-0.051468	-30.417309	-7.297949	-5.065425	-9.764446	-8.289488	0.000000	-10.000000	0.400000	-22.983334	231.000000	1023.000000	1023.000000	2046.000000
48.980000	-0.052944	-31.290092	-7.660493	-5.037997	-10.004726	-8.586876	0.000000	-10.000000	0.358333	-22.000000	220.833328	1023.000000	1023.000000	2046.000000
49.000000	-0.054161	-32.009422	-8.024795	-4.969570	-10.194308	-8.820747	0.000000	-10.000000	0.350000	-21.666668	216.000000	1023.000000	1023.000000	2046.000000
49.020000	-0.055184	-32.613869	-8.334733	-4.873084	-10.372797	-9.033256	0.000000	-10.000000	0.350000	-21.400002	211.000000	1023.000000	1023.000000	2046.000000
49.040001	-0.056069	-33.137032	-8.696299	-4.764586	-10.413697	-9.262451	0.000000	-10.000000	0.341667	-21.033335	206.166672	1023.000000	1023.000000	2046.000000
49.060001	-0.056846	-33.596050	-8.972139	-4.760872	-10.525288	-9.337751	0.000000	-10.000000	0.316667	-20.350000	196.833328	1023.000000	1023.000000	2046.000000
49.080002	-0.057565	-34.021141	-9.135986	-4.705709	-10.699580	-9.479864	0.000000	-10.000000	0.291667	-19.816668	190.000000	1023.000000	1023.000000	2046.000000
49.099998	-0.058281	-34.443840	-9.335982	-4.713046	-10.824668	-9.570144	0.000000	-10.000000	0.266667	-19.283333	183.500000	1023.000000	1023.000000	2046.000000
49.119999	-0.058693	-34.687347	-9.483685	-4.736345	-10.902994	-9.564324	0.000000	-10.000000	0.258333	-18.883333	179.166672	1023.000000	1023.000000	2046.000000
49.139999	-0.058937	-34.831501	-9.555757	-4.652764	-11.039289	-9.583690	0.000000	-10.000000	0.241667	-18.266666	172.833328	1023.000000	1023.000000	2046.000000
49.160000	-0.058789	-34.744560	-9.607287	-4.659063	-11.015187	-9.463024	0.000000	-10.000000	0.225000	-17.633333	166.500000	1023.000000	1023.000000	2046.000000
49.180000	-0.058598	-34.631199	-9.551294	-4.662991	-11.021173	-9.395740	0.000000	-10.000000	0.208333	-16.799999	158.833328	1023.000000	1023.000000	2046.000000
49.200001	-0.058589	-34.626041	-9.613373	-4.727582	-10.989276	-9.295810	0.000000	-10.000000	0.200000	-16.183334	153.166672	1023.000000	1023.000000	2046.000000
49.220001	-0.058824	-34.764736	-9.685366	-4.786336	-10.999562	-9.293472	0.000000	-10.000000	0.191667	-15.550000	147.833328	1023.000000	1023.000000	2046.000000
49.240002	-0.059318	-35.056824	-9.827948	-4.972640	-11.000694	-9.255541	0.000000	-10.000000	0.183333	-14.850000	144.500000	1023.000000	1023.000000	2046.000000
49.259998	-0.060295	-35.634136	-9.881617	-5.249923	-11.162514	-9.340083	0.000000	-10.000000	0.158333	-13.833333	138.166672	1023.000000	1023.000000	2046.000000
49.279999	-0.061390	-36.281601	-9.963601	-5.662801	-11.262157	-9.393044	0.000000	-10.000000	0.141667	-13.066667	133.500000	1023.000000	1023.000000	2046.000000
49.299999	-0.062487	-36.929718	-9.988721	-5.948556	-11.362027	-9.630415	0.000000	-10.000000	0.116667	-12.516666	129.000000	1023.000000	1023.000000	2046.000000
49.320000	-0.063668	-37.627621	-10.111004	-6.232673	-11.437928	-9.846017	0.000000	-10.000000	0.100000	-11.933333	126.166664	1023.000000	1023.000000	2046.000000
49.340000	-0.064896	-38.353672	-10.117670	-6.480236	-11.708676	-10.047089	0.000000	-10.000000	0.091667	-10.916667	121.000000	1023.000000	1023.000000	2046.000000
49.360001	-0.065606	-38.773323	-10.125628	-6.681194	-11.856653	-10.109848	0.000000	-10.000000	0.075000	-10.166667	116.333336	1023.000000	1023.000000	2046.000000
49.380001	-0.066181	-39.113251	-10.283019	-6.782459	-11.855881	-10.191892	0.000000	-10.000000	0.066667	-9.766666	113.000000	1023.000000	1023.000000	2046.000000
49.400002	-0.066211	-39.130970	-10.295487	-6.829477	-11.866794	-10.139210	0.000000	-10.000000	0.050000	-9.783334	110.833336	1023.000000	1023.000000	2046.000000
49.419998	-0.066231	-39.142712	-10.267175	-6.875225	-11.884048	-10.116262	0.000000	-10.000000	0.050000	-9.883333	108.500000	1023.000000	1023.000000	2046.000000
49.439999	-0.065763	-38.865788	-10.143756	-6.844210	-11.877685	-10.000139	0.000000	-10.000000	0.050000	-9.866667	104.000000	1023.000000	1023.000000	2046.000000
49.459999	-0.064936	-38.376896	-9.919950	-6.721183	-11.811547	-9.924217	0.000000	-10.000000	0.050000	-9.566667	99.666664	1023.000000	1023.000000	2046.000000
49.480000	-0.064393	-38.056213	-9.785574	-6.744638	-11.776016	-9.749986	0.000000	-10.000000	0.050000	-9.150001	96.500000	1023.000000	1023.000000	2046.000000
49.500000	-0.064092	-37.878147	-9.653193	-6.784832	-11.763227	-9.676893	0.000000	-10.000000	0.050000	-8.766667	94.500000	1023.000000	1023.000000	2046.000000
49.520000	-0.064015	-37.832893	-9.597116	-6.906518	-11.785744	-9.543516	0.000000	-10.000000	0.050000	-8.783334	92.500000	1023.000000	1023.000000	2046.000000
49.540001	-0.063943	-37.790043	-9.581807	-6.944874	-11.762622	-9.500740	0.000000	-10.000000	0.050000	-8.900001	89.500000	1023.000000	1023.000000	2046.000000
49.560001	-0.063928	-37.781738	-9.647507	-6.791867	-11.806192	-9.536173	0.000000	-10.000000	0.058333	-9.366667	85.333336	1023.000000	1023.000000	2046.000000
49.580002	-0.063983	-37.813843	-9.711544	-6.535051	-11.979432	-9.587816	0.000000	-10.000000	0.066667	-9.733334	82.166664	1023.000000	1023.000000	2046.000000
49.599998	-0.065046	-38.441902	-10.049243	-6.474291	-12.110274	-9.808094	0.000000	-10.000000	0.075000	-10.100000	79.000000	1023.000000	1023.000000	2046.000000
49.619999	-0.066341	-39.207432	-10.248578	-6.594852	-12.284760	-10.079242	0.000000	-10.000000	0.066667	-10.200000	76.666664	1023.000000	1023.000000	2046.000000
49.639999	-0.067947	-40.156803	-10.373846	-7.062488	-12.492856	-10.227612	0.000000	-10.000000	0.058333	-9.966667	72.166664	1023.000000	1023.000000	2046.000000
49.660000	-0.069859	-41.286438	-10.523570	-7.459890	-12.695210	-10.607770	0.000000	-10.000000	0.050000	-9.700000	67.666664	1023.000000	1023.000000	2046.000000
49.680000	-0.071632	-42.334431	-10.740683	-7.689235	-12.927526	-10.976989	0.000000	-10.000000	0.050000	-9.433333	64.500000	1023.000000	1023.000000	2046.000000
49.700001	-0.073040	-43.166798	-11.028382	-7.755860	-13.125509	-11.257047	0.000000	-10.000000	0.050000	-9.266666	62.500000	1023.000000	1023.000000	2046.000000
49.720001	-0.074156	-43.825947	-11.261370	-7.668053	-13.341483	-11.555041	0.000000	-10.000000	0.050000	-8.766666	60.500000	1023.000000	1023.000000	2046.000000
49.740002	-0.074934	-44.286232	-11.492037	-7.616106	-13.473627	-11.704461	0.000000	-10.000000	0.050000	-8.266666	57.500000	1023.000000	1023.000000	2046.000000
49.759998	-0.075285	-44.493343	-11.704171	-7.538272	-13.472536	-11.778365	0.000000	-10.000000	0.050000	-8.200000	53.833332	1023.000000	1023.000000	2046.000000
49.779999	-0.075679	-44.726334	-11.939462	-7.473263	-13.449189	-11.864420	0.000000	-10.000000	0.050000	-8.400001	51.166668	1023.000000	1023.000000	2046.000000
49.799999	-0.075883	-44.846565	-12.081703	-7.341542	-13.463551	-11.959767	0.000000	-10.000000	0.041667	-8.583334	48.500000	1023.000000	1023.000000	2046.000000
49.820000	-0.076223	-45.047985	-12.258804	-7.238732	-13.520488	-12.029963	0.000000	-10.000000	0.041667	-8.500000	46.500000	1023.000000	1023.000000	2046.000000
49.840000	-0.076370	-45.134510	-12.372439	-7.167384	-13.557249	-12.037437	0.000000	-10.000000	0.041667	-8.250000	43.500000	1023.000000	1023.000000	2046.000000
49.860001	-0.076443	-45.178005	-12.408223	-7.061932	-13.641439	-12.066412	0.000000	-10.000000	0.050000	-7.800000	39.833332	1023.000000	1023.000000	2046.000000
49.880001	-0.076581	-45.259598	-12.454515	-6.995434	-13.725960	-12.083687	0.000000	-10.000000	0.050000	-7.416667	37.166668	1023.000000	1023.000000	2046.000000
49.900002	-0.076424	-45.166351	-12.412809	-6.914091	-13.804067	-12.035384	0.000000	-10.000000	0.050000	-7.016667	34.833332	1023.000000	1023.000000	2046.000000
49.919998	-0.076014	-44.924198	-12.393360	-6.854001	-13.708546	-11.968290	0.000000	-10.000000	0.050000	-6.700000	33.166668	1023.000000	1023.000000	2046.000000
49.939999	-0.075603	-44.681637	-12.286784	-6.881037	-13.672328	-11.841491	0.000000	-10.000000	0.041667	-6.366667	30.833334	1023.000000	1023.000000	2046.000000
49.959999	-0.075358	-44.536434	-12.250031	-6.883463	-13.628449	-11.774492	0.000000	-10.000000	0.033333	-6.116667	27.833334	1023.000000	1023.000000	2046.000000
49.980000	-0.075004	-44.327442	-12.216773	-6.941777	-13.521197	-11.647695	0.000000	-10.000000	0.025000	-6.000000	25.833334	1023.000000	1023.000000	2046.000000
50.000000	-0.075164	-44.421722	-12.214833	-7.067461	-13.517208	-11.622218	0.000000	-10.000000	0.016667	-5.500000	23.833334	1023.000000	1023.000000	2046.000000
50.020000	-0.075495	-44.617817	-12.212330	-7.300094	-13.492023	-11.613370	0.000000	-10.000000	0.008333	-4.733334	22.666666	1023.000000	1023.000000	2046.000000
50.040001	-0.076067	-44.955597	-12.156450	-7.626035	-13.542696	-11.630415	0.000000	-10.000000	0.000000	-3.733334	21.166666	1023.000000	1023.000000	2046.000000
50.060001	-0.076762	-45.366203	-12.186835	-7.924537	-13.489994	-11.764836	0.000000	-10.000000	0.000000	-2.166667	20.000000	1023.000000	1023.000000	2046.000000
50.080002	-0.077367	-45.723938	-12.181499	-8.165436	-13.542527	-11.834476	0.000000	-10.000000	0.000000	-0.966667	19.333334	1023.000000	1023.000000	2046.000000
50.099998	-0.077788	-45.972511	-12.174533	-8.308926	-13.574473	-11.914580	0.000000	-10.000000	0.000000	0.600000	19.000000	1023.000000	1023.000000	2046.000000
50.119999	-0.077822	-45.992931	-12.219501	-8.465863	-13.465376	-11.842192	0.000000	-10.000000	-0.008333	1.533333	19.000000	1023.000000	1023.000000	2046.000000
50.139999	-0.077675	-45.905880	-12.253664	-8.477304	-13.366080	-11.808830	0.000000	-10.000000	-0.008333	2.816667	19.000000	1023.000000	1023.000000	2046.000000
50.160000	-0.077062	-45.543644	-12.142084	-8.448304	-13.280216	-11.673038	0.000000	-10.000000	-0.025000	3.916667	19.000000	1023.000000	1023.000000	2046.000000
50.180000	-0.076238	-45.056484	-11.986050	-8.316604	-13.161865	-11.591968	0.000000	-10.000000	-0.033333	4.683333	19.000000	1023.000000	1023.000000	2046.000000
50.200001	-0.075102	-44.385433	-11.731726	-8.181344	-13.059283	-11.413080	0.000000	-10.000000	-0.058333	5.416667	19.000000	1023.000000	1023.000000	2046.000000
50.220001	-0.073739	-43.580044	-11.405347	-8.036785	-12.896039	-11.241873	0.000000	-10.000000	-0.066667	6.083333	19.000000	1023.000000	1023.000000	2046.000000
50.240002	-0.072360	-42.764748	-11.094821	-7.972982	-12.691813	-11.005132	0.000000	-10.000000	-0.075000	7.383333	19.000000	1023.000000	1023.000000	2046.000000
50.259998	-0.071262	-42.116035	-10.859951	-8.081288	-12.475146	-10.699650	0.000000	-10.000000	-0.083333	9.216667	19.000000	1023.000000	1023.000000	2046.000000
50.279999	-0.070277	-41.533947	-10.710041	-8.044805	-12.238285	-10.540816	0.000000	-10.000000	-0.091667	10.700000	19.000000	1023.000000	1023.000000	2046.000000
50.299999	-0.069294	-40.952480	-10.570808	-8.157254	-12.014680	-10.209739	0.000000	-10.000000	-0.100000	11.850000	19.000000	1023.000000	1023.000000	2046.000000
50.320000	-0.067952	-40.159756	-10.544335	-7.896715	-11.649355	-10.069351	0.000000	-10.000000	-0.116667	12.700000	21.500000	1023.000000	1023.000000	2046.000000
50.340000	-0.067106	-39.659840	-10.487920	-7.656622	-11.633644	-9.881653	0.000000	-10.000000	-0.175000	14.566667	27.166666	1023.000000	1023.000000	2046.000000
50.360001	-0.066834	-39.498833	-10.728905	-7.631558	-11.422038	-9.716330	0.000000	-10.000000	-0.250000	16.883333	34.666668	1023.000000	1023.000000	2046.000000
50.380001	-0.067010	-39.602882	-10.876751	-7.723360	-11.251317	-9.751453	0.000000	-10.000000	-0.308333	19.333334	41.666668	1023.000000	1023.000000	2046.000000
50.400002	-0.067277	-39.760746	-10.868808	-8.020387	-11.170248	-9.701303	0.000000	-10.000000	-0.325000	20.766666	45.500000	1023.000000	1023.000000	2046.000000
50.419998	-0.067681	-39.999420	-10.877800	-8.305569	-11.077469	-9.738583	0.000000	-10.000000	-0.325000	21.450001	47.500000	1023.000000	1023.000000	2046.000000
50.439999	-0.068317	-40.375282	-10.967842	-8.386310	-11.052915	-9.968214	0.000000	-10.000000	-0.316667	21.333334	49.833332	1023.000000	1023.000000	2046.000000
50.459999	-0.068537	-40.505226	-11.057733	-8.386741	-11.022310	-10.038445	0.000000	-10.000000	-0.341667	21.716667	57.000000	1023.000000	1023.000000	2046.000000
50.480000	-0.068245	-40.332954	-11.072464	-8.256017	-10.958969	-10.045506	0.000000	-10.000000	-0.366667	22.100000	64.166664	1023.000000	1023.000000	2046.000000
50.500000	-0.067650	-39.981087	-11.041278	-8.069716	-10.857155	-10.012938	0.000000	-10.000000	-0.383333	22.783333	71.333336	1023.000000	1023.000000	2046.000000
50.520000	-0.066915	-39.546593	-11.025482	-7.857706	-10.681314	-9.982092	0.000000	-10.000000	-0.383333	22.983334	76.333336	1023.000000	1023.000000	2046.000000
50.540001	-0.066091	-39.059711	-10.970857	-7.697499	-10.530219	-9.861135	0.000000	-10.000000	-0.400000	23.200001	84.000000	1023.000000	1023.000000	2046.000000
50.560001	-0.065272	-38.575798	-10.977392	-7.517126	-10.328206	-9.753073	0.000000	-10.000000	-0.416667	23.650000	94.333336	1023.000000	1023.000000	2046.000000
50.580002	-0.064177	-37.928555	-10.841220	-7.397836	-10.183263	-9.506233	0.000000	-10.000000	-0.416667	24.083334	102.000000	1023.000000	1023.000000	2046.000000
50.599998	-0.062915	-37.182514	-10.745565	-7.248047	-9.959370	-9.229533	0.000000	-10.000000	-0.400000	24.533333	109.666664	1023.000000	1023.000000	2046.000000
50.619999	-0.061879	-36.570263	-10.641596	-7.110082	-9.779760	-9.038824	0.000000	-10.000000	-0.416667	24.616667	115.333336	1023.000000	1023.000000	2046.000000
50.639999	-0.060369	-35.677799	-10.438534	-6.964599	-9.570909	-8.703756	0.000000	-10.000000	-0.416667	24.833334	123.666664	1023.000000	1023.000000	2046.000000
50.660000	-0.058858	-34.785259	-10.268151	-6.736327	-9.306214	-8.474566	0.000000	-10.000000	-0.433333	25.100000	132.000000	1023.000000	1023.000000	2046.000000
50.680000	-0.056803	-33.570393	-10.045322	-6.535979	-8.898164	-8.090928	0.000000	-10.000000	-0.433333	25.416666	140.166672	1023.000000	1023.000000	2046.000000
50.700001	-0.054755	-32.360481	-9.856848	-6.363727	-8.411554	-7.728352	0.000000	-10.000000	-0.450000	25.583334	148.500000	1023.000000	1023.000000	2046.000000
50.720001	-0.052957	-31.297474	-9.604171	-6.281712	-8.079508	-7.332084	0.000000	-10.000000	-0.450000	25.550001	157.166672	1023.000000	1023.000000	2046.000000
50.740002	-0.051182	-30.248428	-9.360209	-6.196772	-7.696665	-6.994781	0.000000	-10.000000	-0.441667	25.366667	165.666672	1023.000000	1023.000000	2046.000000
50.759998	-0.049822	-29.444883	-9.135638	-6.197369	-7.395739	-6.716137	0.000000	-10.000000	-0.416667	24.883333	177.000000	1023.000000	1023.000000	2046.000000
50.779999	-0.048884	-28.890240	-8.829230	-6.265367	-7.244337	-6.551306	0.000000	-10.000000	-0.391667	24.516666	185.333328	1023.000000	1023.000000	2046.000000
50.799999	-0.048168	-28.467117	-8.506128	-6.375773	-7.143615	-6.441600	0.000000	-10.000000	-0.366667	24.000000	193.666672	1023.000000	1023.000000	2046.000000
50.820000	-0.047602	-28.132496	-8.296342	-6.459392	-6.950069	-6.426692	0.000000	-10.000000	-0.358333	23.683334	199.000000	1023.000000	1023.000000	2046.000000
50.840000	-0.047085	-27.827320	-8.026725	-6.637767	-6.807000	-6.355829	0.000000	-10.000000	-0.366667	23.500000	207.000000	1023.000000	1023.000000	2046.000000
50.860001	-0.046547	-27.509117	-7.794549	-6.775371	-6.704252	-6.234945	0.000000	-10.000000	-0.375000	23.450001	217.666672	1023.000000	1023.000000	2046.000000
50.880001	-0.045380	-26.819407	-7.564488	-6.759896	-6.430198	-6.064825	0.000000	-10.000000	-0.383333	23.516666	225.666672	1023.000000	1023.000000	2046.000000
50.900002	-0.043928	-25.961226	-7.382408	-6.687418	-6.067152	-5.824248	0.000000	-10.000000	-0.366667	23.466667	233.666672	1023.000000	1023.000000	2046.000000
50.919998	-0.042194	-24.936481	-7.126237	-6.623744	-5.730819	-5.455681	0.000000	-10.000000	-0.350000	23.266666	239.000000	1023.000000	1023.000000	2046.000000
50.939999	-0.040096	-23.696808	-6.811376	-6.425288	-5.355777	-5.104366	0.000000	-10.000000	-0.341667	23.283333	246.666672	1023.000000	1023.000000	2046.000000
[truncated: 1,091,289 more chars]
