# Supplementary material for: Effect of Electrode Belt and Body Positions on Regional Pulmonary Ventilation- and Perfusion-Related Impedance Changes Measured by Electric Impedance Tomography
Source: PLoS One. 2016 Jun 2;11(6):e0155913. doi: 10.1371/journal.pone.0155913 (PMC4890811; doi:10.1371/journal.pone.0155913)
Supplement: S1 Dataset — (ZIP) [file pone.0155913.s001.zip › Dataset/Fp11-semi-2i.txt]

Patient Name:	Fp11
Registry:	Fp11
Investigator:	 
Diagnosys:	 
Notes:	semi2i              
Sample Rate [Hz]:	50.06
Time Base 	Pixels Mean 	Pixels Sum 	UPPER RIGHT		UPPER LEFT		LOWER RIGHT		LOWER LEFT		QRS	ETCO2	Paw	Flow (L/min)	Volume	Analog1	Analog2	AnalogSum
0.000000	0.117854	69.651802	15.731502	12.727175	18.245312	22.947817	0.000000	-10.000000	-0.233333	16.400000	575.333313	1023.000000	1023.000000	2046.000000
0.020000	0.119106	70.391861	15.850472	12.953441	18.441488	23.146458	0.000000	-10.000000	-0.241667	15.666667	581.000000	1023.000000	1023.000000	2046.000000
0.040000	0.120404	71.158920	16.005394	13.294252	18.662529	23.196745	0.000000	-10.000000	-0.225000	15.183333	586.333313	1023.000000	1023.000000	2046.000000
0.060000	0.121794	71.980354	16.220728	13.608031	18.835173	23.316423	0.000000	-10.000000	-0.208333	14.350000	591.500000	1023.000000	1023.000000	2046.000000
0.080000	0.123772	73.149490	16.539942	14.008962	19.133238	23.467354	0.000000	-10.000000	-0.200000	13.733334	596.333313	1023.000000	1023.000000	2046.000000
0.100000	0.125264	74.031265	16.807653	14.329453	19.355648	23.538507	0.000000	-10.000000	-0.175000	13.116667	601.000000	1023.000000	1023.000000	2046.000000
0.120000	0.126718	74.890068	16.921425	14.594398	19.758968	23.615276	0.000000	-10.000000	-0.166667	12.600000	605.500000	1023.000000	1023.000000	2046.000000
0.140000	0.127984	75.638290	17.231874	14.595976	19.945614	23.864822	0.000000	-10.000000	-0.150000	12.266666	609.833313	1023.000000	1023.000000	2046.000000
0.160000	0.128544	75.969658	17.239065	14.545449	20.283573	23.901571	0.000000	-10.000000	-0.150000	11.866667	614.000000	1023.000000	1023.000000	2046.000000
0.180000	0.128719	76.072983	17.121222	14.363124	20.657341	23.931293	0.000000	-10.000000	-0.150000	11.883333	618.000000	1023.000000	1023.000000	2046.000000
0.200000	0.128609	76.007706	17.078646	14.080547	20.846340	24.002172	0.000000	-10.000000	-0.150000	11.850000	622.000000	1023.000000	1023.000000	2046.000000
0.220000	0.128394	75.880661	17.018471	13.770226	20.970968	24.120995	0.000000	-10.000000	-0.150000	11.733334	626.000000	1023.000000	1023.000000	2046.000000
0.240000	0.128125	75.721916	16.886730	13.540735	21.156525	24.137924	0.000000	-10.000000	-0.150000	11.350000	630.000000	1023.000000	1023.000000	2046.000000
0.260000	0.128245	75.792686	16.873610	13.396179	21.324745	24.198151	0.000000	-10.000000	-0.141667	10.800000	633.833313	1023.000000	1023.000000	2046.000000
0.280000	0.128768	76.102104	16.996103	13.275969	21.448978	24.381056	0.000000	-10.000000	-0.125000	10.216667	637.500000	1023.000000	1023.000000	2046.000000
0.300000	0.129604	76.596176	17.200855	13.351937	21.592863	24.450521	0.000000	-10.000000	-0.125000	9.683333	641.000000	1023.000000	1023.000000	2046.000000
0.320000	0.130939	77.384682	17.547640	13.386161	21.774021	24.676863	0.000000	-10.000000	-0.116667	9.333334	644.333313	1023.000000	1023.000000	2046.000000
0.340000	0.132720	78.437317	17.568842	13.597479	22.321508	24.949490	0.000000	-10.000000	-0.116667	9.200000	647.500000	1023.000000	1023.000000	2046.000000
0.360000	0.134607	79.552574	17.792379	13.777251	22.640795	25.342154	0.000000	-10.000000	-0.100000	9.100000	650.500000	1023.000000	1023.000000	2046.000000
0.380000	0.136502	80.672882	17.892735	14.040542	23.088655	25.650948	0.000000	-10.000000	-0.100000	8.850000	653.666687	1023.000000	1023.000000	2046.000000
0.400000	0.137823	81.453384	18.270147	14.187602	23.061630	25.934008	0.000000	-10.000000	-0.091667	8.400000	656.666687	1023.000000	1023.000000	2046.000000
0.420000	0.139365	82.364655	18.451633	14.510585	23.261955	26.140480	0.000000	-10.000000	-0.091667	7.700000	659.666687	1023.000000	1023.000000	2046.000000
0.440000	0.140054	82.771927	18.519045	14.660188	23.260649	26.332045	0.000000	-10.000000	-0.091667	6.916667	662.166687	1023.000000	1023.000000	2046.000000
0.460000	0.139328	82.342781	18.448854	14.617580	23.048098	26.228252	0.000000	-10.000000	-0.100000	5.966667	664.833313	1023.000000	1023.000000	2046.000000
0.480000	0.138286	81.726730	18.485579	14.390054	22.695190	26.155905	0.000000	-10.000000	-0.091667	4.966667	666.833313	1023.000000	1023.000000	2046.000000
0.500000	0.136621	80.742737	18.394411	14.223405	22.294895	25.830023	0.000000	-10.000000	-0.083333	3.783333	668.833313	1023.000000	1023.000000	2046.000000
0.520000	0.133222	78.733963	18.040586	13.867032	21.607243	25.219103	0.000000	-10.000000	-0.066667	2.383333	670.166687	1023.000000	1023.000000	2046.000000
0.540000	0.129262	76.393959	17.494884	13.368560	20.834831	24.695679	0.000000	-10.000000	-0.058333	1.100000	671.333313	1023.000000	1023.000000	2046.000000
0.560000	0.126176	74.569901	16.966208	12.993305	20.299673	24.310717	0.000000	-10.000000	-0.058333	0.266667	671.833313	1023.000000	1023.000000	2046.000000
0.580000	0.124750	73.727470	16.754286	12.856878	19.972582	24.143724	0.000000	-10.000000	-0.066667	-0.300000	672.000000	1023.000000	1023.000000	2046.000000
0.600000	0.123715	73.115547	16.512720	12.924463	19.789896	23.888464	0.000000	-10.000000	-0.075000	-1.100000	672.000000	1023.000000	1023.000000	2046.000000
0.620000	0.123278	72.857529	16.467184	13.072794	19.539343	23.778208	0.000000	-10.000000	-0.075000	-2.250000	672.000000	1023.000000	1023.000000	2046.000000
0.640000	0.123195	72.808075	16.556007	13.191314	19.265993	23.794762	0.000000	-10.000000	-0.066667	-3.366667	672.000000	1023.000000	1023.000000	2046.000000
0.660000	0.123248	72.839775	16.665623	13.271802	19.034439	23.867910	0.000000	-10.000000	-0.058333	-4.333333	672.000000	1023.000000	1023.000000	2046.000000
0.680000	0.123305	72.873306	16.632654	13.383385	18.959858	23.897409	0.000000	-10.000000	-0.050000	-5.400000	672.000000	1023.000000	1023.000000	2046.000000
0.700000	0.123244	72.837112	16.659418	13.495735	18.850737	23.831224	0.000000	-10.000000	-0.041667	-6.666667	672.000000	1023.000000	1023.000000	2046.000000
0.720000	0.123266	72.850334	16.683149	13.443874	18.785727	23.937582	0.000000	-10.000000	-0.025000	-7.916667	672.000000	1023.000000	1023.000000	2046.000000
0.740000	0.123701	73.107063	16.698586	13.521620	18.856438	24.030420	0.000000	-10.000000	-0.008333	-9.000000	672.000000	1023.000000	1023.000000	2046.000000
0.760000	0.124269	73.443054	16.690601	13.644576	19.004667	24.103210	0.000000	-10.000000	0.000000	-9.916667	672.000000	1023.000000	1023.000000	2046.000000
0.780000	0.124995	73.871971	16.840807	13.801103	19.035234	24.194828	0.000000	-10.000000	0.000000	-10.866667	668.333313	1023.000000	1023.000000	2046.000000
0.800000	0.126143	74.550697	17.139181	13.977253	19.043802	24.390465	0.000000	-10.000000	0.000000	-11.666667	660.000000	1023.000000	1023.000000	2046.000000
0.820000	0.126830	74.956490	17.195143	14.247296	19.229837	24.284212	0.000000	-10.000000	0.016667	-12.466667	650.333313	1023.000000	1023.000000	2046.000000
0.840000	0.127084	75.106407	17.316387	14.288825	19.265900	24.235298	0.000000	-10.000000	0.025000	-13.083333	643.000000	1023.000000	1023.000000	2046.000000
0.860000	0.126821	74.950974	17.225805	14.220402	19.408150	24.096617	0.000000	-10.000000	0.041667	-13.666667	638.666687	1023.000000	1023.000000	2046.000000
0.880000	0.126097	74.523102	17.125200	14.090301	19.460922	23.846676	0.000000	-10.000000	0.041667	-14.116667	634.166687	1023.000000	1023.000000	2046.000000
0.900000	0.125087	73.926704	16.957958	13.755520	19.496929	23.716295	0.000000	-10.000000	0.050000	-14.550000	629.500000	1023.000000	1023.000000	2046.000000
0.920000	0.123916	73.234245	16.720818	13.490666	19.557518	23.465244	0.000000	-10.000000	0.066667	-15.066667	624.666687	1023.000000	1023.000000	2046.000000
0.940000	0.122533	72.417107	16.431734	13.286192	19.562323	23.136860	0.000000	-10.000000	0.100000	-15.700001	619.666687	1023.000000	1023.000000	2046.000000
0.960000	0.121587	71.858124	16.225054	13.060120	19.581423	22.991524	0.000000	-10.000000	0.141667	-16.500000	614.333313	1023.000000	1023.000000	2046.000000
0.980000	0.120771	71.375572	15.962139	12.944534	19.689594	22.779306	0.000000	-10.000000	0.166667	-17.416668	609.000000	1023.000000	1023.000000	2046.000000
1.000000	0.120360	71.132660	15.722700	12.823276	19.897446	22.689241	0.000000	-10.000000	0.183333	-18.333334	603.166687	1023.000000	1023.000000	2046.000000
1.020000	0.120594	71.270943	15.763711	12.676099	20.064398	22.766735	0.000000	-10.000000	0.191667	-19.066668	597.000000	1023.000000	1023.000000	2046.000000
1.040000	0.121158	71.604279	15.822776	12.708179	20.273733	22.799589	0.000000	-10.000000	0.200000	-19.666666	590.500000	1023.000000	1023.000000	2046.000000
1.060000	0.122300	72.279068	15.991931	12.739576	20.478853	23.068707	0.000000	-10.000000	0.200000	-19.950001	584.000000	1023.000000	1023.000000	2046.000000
1.080000	0.123752	73.137527	16.147144	12.856151	20.753332	23.380901	0.000000	-10.000000	0.200000	-20.166668	577.333313	1023.000000	1023.000000	2046.000000
1.100000	0.124752	73.728142	16.227034	13.011929	20.968138	23.521042	0.000000	-10.000000	0.200000	-20.133335	570.666687	1023.000000	1023.000000	2046.000000
1.120000	0.125022	73.887825	16.477077	13.147848	20.747955	23.514946	0.000000	-10.000000	0.200000	-20.433334	563.833313	1023.000000	1023.000000	2046.000000
1.140000	0.125690	74.282883	16.408377	13.204465	20.903368	23.766672	0.000000	-10.000000	0.216667	-20.733334	557.000000	1023.000000	1023.000000	2046.000000
1.160000	0.124431	73.538429	16.216774	13.084673	20.600853	23.636135	0.000000	-10.000000	0.250000	-21.300001	550.000000	1023.000000	1023.000000	2046.000000
1.180000	0.122388	72.331322	15.989744	12.674089	20.213173	23.454317	0.000000	-10.000000	0.283333	-21.700001	543.000000	1023.000000	1023.000000	2046.000000
1.200000	0.120455	71.188660	15.759626	12.272464	19.842587	23.313986	0.000000	-10.000000	0.300000	-22.016666	535.833313	1023.000000	1023.000000	2046.000000
1.220000	0.118143	69.822639	15.630312	11.892617	19.242735	23.056974	0.000000	-10.000000	0.300000	-22.233334	528.500000	1023.000000	1023.000000	2046.000000
1.240000	0.114713	67.795456	15.212085	11.482250	18.583797	22.517319	0.000000	-10.000000	0.300000	-22.400000	521.000000	1023.000000	1023.000000	2046.000000
1.260000	0.110663	65.401917	14.653176	10.929515	17.815477	22.003748	0.000000	-10.000000	0.300000	-22.416666	513.500000	1023.000000	1023.000000	2046.000000
1.280000	0.107188	63.348152	14.149968	10.537421	17.165106	21.495657	0.000000	-10.000000	0.300000	-22.216667	506.000000	1023.000000	1023.000000	2046.000000
1.300000	0.104598	61.817291	13.679667	10.397775	16.770079	20.969769	0.000000	-10.000000	0.300000	-22.000000	498.500000	1023.000000	1023.000000	2046.000000
1.320000	0.102565	60.615993	13.225355	10.469028	16.569681	20.351929	0.000000	-10.000000	0.300000	-22.133333	491.166656	1023.000000	1023.000000	2046.000000
1.340000	0.100975	59.676437	12.847848	10.539536	16.400425	19.888628	0.000000	-10.000000	0.300000	-22.300001	483.833344	1023.000000	1023.000000	2046.000000
1.360000	0.099704	58.925220	12.611208	10.629625	16.163307	19.521078	0.000000	-10.000000	0.300000	-22.466667	476.500000	1023.000000	1023.000000	2046.000000
1.380000	0.099004	58.511127	12.358685	10.699012	16.138819	19.314613	0.000000	-10.000000	0.300000	-22.383333	469.000000	1023.000000	1023.000000	2046.000000
1.400000	0.098487	58.205879	12.119874	10.814332	16.179918	19.091755	0.000000	-10.000000	0.300000	-22.416666	461.500000	1023.000000	1023.000000	2046.000000
1.420000	0.098250	58.065762	11.908290	10.880358	16.281176	18.995937	0.000000	-10.000000	0.300000	-22.366667	454.000000	1023.000000	1023.000000	2046.000000
1.440000	0.098208	58.040634	11.724994	10.933438	16.453772	18.928432	0.000000	-10.000000	0.300000	-22.283333	446.500000	1023.000000	1023.000000	2046.000000
1.460000	0.098868	58.430824	11.720046	10.933848	16.611053	19.165876	0.000000	-10.000000	0.300000	-22.016666	439.000000	1023.000000	1023.000000	2046.000000
1.480000	0.099686	58.914497	11.833572	11.000724	16.667866	19.412336	0.000000	-10.000000	0.300000	-21.833334	431.666656	1023.000000	1023.000000	2046.000000
1.500000	0.100660	59.489910	11.962499	11.206405	16.772123	19.548885	0.000000	-10.000000	0.300000	-21.733334	424.333344	1023.000000	1023.000000	2046.000000
1.520000	0.101761	60.140919	12.146529	11.332139	16.851631	19.810619	0.000000	-10.000000	0.300000	-21.750000	417.166656	1023.000000	1023.000000	2046.000000
1.540000	0.102593	60.632629	12.252772	11.431941	16.952599	19.995317	0.000000	-10.000000	0.291667	-21.633333	409.833344	1023.000000	1023.000000	2046.000000
1.560000	0.102886	60.805851	12.317173	11.414334	16.961273	20.113070	0.000000	-10.000000	0.266667	-21.300001	402.666656	1023.000000	1023.000000	2046.000000
1.580000	0.102777	60.741257	12.328446	11.300842	16.930761	20.181208	0.000000	-10.000000	0.250000	-21.166668	395.500000	1023.000000	1023.000000	2046.000000
1.600000	0.102146	60.368050	12.259304	11.080368	16.916342	20.112036	0.000000	-10.000000	0.241667	-20.900000	388.500000	1023.000000	1023.000000	2046.000000
1.620000	0.101307	59.872467	12.215491	10.725893	16.855486	20.075596	0.000000	-10.000000	0.250000	-20.933332	381.500000	1023.000000	1023.000000	2046.000000
1.640000	0.100309	59.282471	12.134630	10.313341	16.682955	20.151543	0.000000	-10.000000	0.250000	-20.483334	374.500000	1023.000000	1023.000000	2046.000000
1.660000	0.099145	58.594753	11.954756	9.952984	16.540701	20.146313	0.000000	-10.000000	0.233333	-20.450001	367.666656	1023.000000	1023.000000	2046.000000
1.680000	0.098201	58.036629	11.926422	9.637319	16.273355	20.199532	0.000000	-10.000000	0.216667	-20.300001	360.833344	1023.000000	1023.000000	2046.000000
1.700000	0.097417	57.573235	11.821816	9.401857	16.133535	20.216026	0.000000	-10.000000	0.200000	-20.450001	354.000000	1023.000000	1023.000000	2046.000000
1.720000	0.096728	57.166489	11.873845	9.081778	15.918970	20.291897	0.000000	-10.000000	0.200000	-20.583334	347.166656	1023.000000	1023.000000	2046.000000
1.740000	0.096341	56.937721	11.972226	8.938695	15.832740	20.194059	0.000000	-10.000000	0.200000	-20.700001	340.333344	1023.000000	1023.000000	2046.000000
1.760000	0.096574	57.075207	12.136046	8.896106	15.908957	20.134098	0.000000	-10.000000	0.200000	-20.716667	333.500000	1023.000000	1023.000000	2046.000000
1.780000	0.097249	57.474201	12.255238	9.105491	16.085396	20.028076	0.000000	-10.000000	0.200000	-20.433334	326.500000	1023.000000	1023.000000	2046.000000
1.800000	0.098171	58.019192	12.358662	9.257854	16.342979	20.059696	0.000000	-10.000000	0.200000	-20.183334	319.666656	1023.000000	1023.000000	2046.000000
1.820000	0.098491	58.208256	12.462394	9.417548	16.377377	19.950937	0.000000	-10.000000	0.200000	-20.050001	313.000000	1023.000000	1023.000000	2046.000000
1.840000	0.099179	58.615070	12.501587	9.586875	16.557793	19.968815	0.000000	-10.000000	0.200000	-19.983334	306.333344	1023.000000	1023.000000	2046.000000
1.860000	0.098771	58.373466	12.274169	9.633731	16.641611	19.823956	0.000000	-10.000000	0.200000	-19.783333	299.666656	1023.000000	1023.000000	2046.000000
1.880000	0.097069	57.367825	11.801620	9.349861	16.599049	19.617292	0.000000	-10.000000	0.200000	-19.766666	293.000000	1023.000000	1023.000000	2046.000000
1.900000	0.095121	56.216763	11.093090	9.021346	16.716705	19.385622	0.000000	-10.000000	0.200000	-19.733334	286.333344	1023.000000	1023.000000	2046.000000
1.920000	0.093237	55.103069	10.733230	8.580615	16.481302	19.307924	0.000000	-10.000000	0.200000	-19.766668	279.666656	1023.000000	1023.000000	2046.000000
1.940000	0.090749	53.632816	10.347564	8.268755	16.110008	18.906490	0.000000	-10.000000	0.200000	-19.566668	273.000000	1023.000000	1023.000000	2046.000000
1.960000	0.087805	51.892811	9.882554	7.931855	15.722696	18.355707	0.000000	-10.000000	0.183333	-19.166668	266.666656	1023.000000	1023.000000	2046.000000
1.980000	0.084607	50.002640	9.319671	7.478252	15.265531	17.939188	0.000000	-10.000000	0.166667	-18.516666	260.166656	1023.000000	1023.000000	2046.000000
2.000000	0.081777	48.330395	8.729498	7.194811	14.873483	17.532602	0.000000	-10.000000	0.150000	-17.700001	254.000000	1023.000000	1023.000000	2046.000000
2.020000	0.079776	47.147575	8.305718	6.989878	14.569467	17.282513	0.000000	-10.000000	0.141667	-17.083334	248.000000	1023.000000	1023.000000	2046.000000
2.040000	0.078205	46.218983	7.898095	6.841001	14.352479	17.127409	0.000000	-10.000000	0.133333	-16.733334	242.333328	1023.000000	1023.000000	2046.000000
2.060000	0.076991	45.501682	7.580325	6.792077	14.177478	16.951801	0.000000	-10.000000	0.116667	-16.466667	236.833328	1023.000000	1023.000000	2046.000000
2.080000	0.076279	45.080769	7.407707	6.676562	13.974556	17.021944	0.000000	-10.000000	0.108333	-16.016666	231.333328	1023.000000	1023.000000	2046.000000
2.100000	0.076010	44.921791	7.349793	6.580764	13.801615	17.189619	0.000000	-10.000000	0.083333	-15.133334	226.166672	1023.000000	1023.000000	2046.000000
2.120000	0.075740	44.762089	7.283128	6.595594	13.685846	17.197519	0.000000	-10.000000	0.050000	-14.300000	221.000000	1023.000000	1023.000000	2046.000000
2.140000	0.075623	44.693439	7.432392	6.535774	13.405035	17.320238	0.000000	-10.000000	0.033333	-13.533334	216.166672	1023.000000	1023.000000	2046.000000
2.160000	0.075640	44.702995	7.462132	6.518327	13.351744	17.370792	0.000000	-10.000000	0.016667	-13.183333	211.500000	1023.000000	1023.000000	2046.000000
2.180000	0.076286	45.085194	7.601516	6.618189	13.341612	17.523874	0.000000	-10.000000	0.025000	-12.800000	207.166672	1023.000000	1023.000000	2046.000000
2.200000	0.077099	45.565746	7.893333	6.802094	13.249471	17.620848	0.000000	-10.000000	0.016667	-12.716667	203.000000	1023.000000	1023.000000	2046.000000
2.220000	0.078086	46.148556	8.164414	7.037435	13.260337	17.686367	0.000000	-10.000000	0.025000	-12.733334	198.666672	1023.000000	1023.000000	2046.000000
2.240000	0.078793	46.566410	8.355224	7.242769	13.302696	17.665720	0.000000	-10.000000	0.025000	-12.766667	194.333328	1023.000000	1023.000000	2046.000000
2.260000	0.079597	47.042114	8.464059	7.410247	13.407809	17.760000	0.000000	-10.000000	0.016667	-12.516667	190.000000	1023.000000	1023.000000	2046.000000
2.280000	0.079908	47.225533	8.504231	7.376859	13.486778	17.857664	0.000000	-10.000000	0.016667	-12.166667	186.000000	1023.000000	1023.000000	2046.000000
2.300000	0.079705	47.105919	8.542016	7.254372	13.497044	17.812487	0.000000	-10.000000	0.008333	-11.866667	182.000000	1023.000000	1023.000000	2046.000000
2.320000	0.079094	46.744431	8.494702	7.100872	13.501455	17.647402	0.000000	-10.000000	0.008333	-11.650001	178.000000	1023.000000	1023.000000	2046.000000
2.340000	0.078337	46.296959	8.493481	6.842504	13.471272	17.489702	0.000000	-10.000000	0.000000	-11.316667	174.000000	1023.000000	1023.000000	2046.000000
2.360000	0.077328	45.700661	8.330454	6.623993	13.514037	17.232176	0.000000	-10.000000	0.000000	-10.800000	170.166672	1023.000000	1023.000000	2046.000000
2.380000	0.076592	45.265991	8.168689	6.418159	13.573561	17.105585	0.000000	-10.000000	0.000000	-10.150001	166.500000	1023.000000	1023.000000	2046.000000
2.400000	0.076180	45.022202	7.888753	6.264289	13.798830	17.070330	0.000000	-10.000000	0.000000	-9.383333	163.166672	1023.000000	1023.000000	2046.000000
2.420000	0.075941	44.881023	7.683233	6.060624	13.989362	17.147806	0.000000	-10.000000	0.000000	-8.866667	160.000000	1023.000000	1023.000000	2046.000000
2.440000	0.076133	44.994728	7.594175	5.828458	14.250768	17.321325	0.000000	-10.000000	0.000000	-8.316667	157.166672	1023.000000	1023.000000	2046.000000
2.460000	0.076824	45.403107	7.725801	5.685289	14.422310	17.569708	0.000000	-10.000000	0.000000	-7.900000	154.333328	1023.000000	1023.000000	2046.000000
2.480000	0.078046	46.125214	7.865489	5.717363	14.693934	17.848427	0.000000	-10.000000	-0.016667	-7.266667	151.833328	1023.000000	1023.000000	2046.000000
2.500000	0.079623	47.057201	7.950228	5.852865	15.067493	18.186615	0.000000	-10.000000	-0.041667	-6.383334	149.166672	1023.000000	1023.000000	2046.000000
2.520000	0.080487	47.567566	8.158760	5.742229	15.096869	18.569708	0.000000	-10.000000	-0.058333	-5.333333	147.166672	1023.000000	1023.000000	2046.000000
2.540000	0.081547	48.194332	8.351473	5.857739	15.180005	18.805115	0.000000	-10.000000	-0.058333	-4.483334	145.166672	1023.000000	1023.000000	2046.000000
2.560000	0.081992	48.457134	8.494070	5.831434	15.111465	19.020164	0.000000	-10.000000	-0.050000	-3.916667	143.833328	1023.000000	1023.000000	2046.000000
2.580000	0.080902	47.813335	8.252787	5.561067	15.058473	18.941010	0.000000	-10.000000	-0.066667	-2.916667	142.500000	1023.000000	1023.000000	2046.000000
2.600000	0.079375	46.910866	7.994705	5.255559	14.896048	18.764553	0.000000	-10.000000	-0.083333	-0.983333	141.666672	1023.000000	1023.000000	2046.000000
2.620000	0.078094	46.153687	7.902846	5.060955	14.623431	18.566454	0.000000	-10.000000	-0.100000	0.716667	141.166672	1023.000000	1023.000000	2046.000000
2.640000	0.076748	45.358051	7.920048	4.928336	14.193169	18.316498	0.000000	-10.000000	-0.100000	1.883333	141.000000	1023.000000	1023.000000	2046.000000
2.660000	0.074738	44.169941	7.809669	4.794353	13.745739	17.820179	0.000000	-10.000000	-0.091667	1.950000	141.000000	1023.000000	1023.000000	2046.000000
2.680000	0.072087	42.603317	7.520001	4.603700	13.216736	17.262878	0.000000	-10.000000	-0.083333	2.100000	141.000000	1023.000000	1023.000000	2046.000000
2.700000	0.069474	41.059010	7.171904	4.548840	12.730077	16.608189	0.000000	-10.000000	-0.066667	1.316667	141.000000	1023.000000	1023.000000	2046.000000
2.720000	0.067909	40.134052	6.856184	4.715811	12.527845	16.034210	0.000000	-10.000000	-0.075000	0.983333	141.000000	1023.000000	1023.000000	2046.000000
2.740000	0.067099	39.655277	6.526687	4.958300	12.543641	15.626649	0.000000	-10.000000	-0.083333	0.483333	141.000000	1023.000000	1023.000000	2046.000000
2.760000	0.066688	39.412395	6.224042	5.108568	12.659619	15.420166	0.000000	-10.000000	-0.108333	0.816667	141.000000	1023.000000	1023.000000	2046.000000
2.780000	0.066602	39.361794	6.011352	5.133607	12.739608	15.477226	0.000000	-10.000000	-0.100000	0.783333	141.000000	1023.000000	1023.000000	2046.000000
2.800000	0.066884	39.528347	5.866439	5.108680	12.887897	15.665331	0.000000	-10.000000	-0.100000	0.600000	141.000000	1023.000000	1023.000000	2046.000000
2.820000	0.067257	39.748611	5.772536	5.084062	12.986327	15.905684	0.000000	-10.000000	-0.083333	0.600000	141.000000	1023.000000	1023.000000	2046.000000
2.840000	0.067682	39.999802	5.732790	4.992706	13.038517	16.235788	0.000000	-10.000000	-0.091667	0.333333	141.000000	1023.000000	1023.000000	2046.000000
2.860000	0.068329	40.382538	5.789382	4.945386	13.131182	16.516588	0.000000	-10.000000	-0.083333	0.333333	141.000000	1023.000000	1023.000000	2046.000000
2.880000	0.069391	41.010380	5.870347	5.069393	13.274836	16.795803	0.000000	-10.000000	-0.075000	0.000000	141.000000	1023.000000	1023.000000	2046.000000
2.900000	0.070827	41.859013	6.095504	5.303290	13.382699	17.077520	0.000000	-10.000000	-0.058333	-0.816667	141.000000	1023.000000	1023.000000	2046.000000
2.920000	0.072263	42.707462	6.460275	5.518548	13.373019	17.355623	0.000000	-10.000000	-0.058333	-1.683333	140.833328	1023.000000	1023.000000	2046.000000
2.940000	0.073765	43.595181	6.691487	5.755327	13.538342	17.610022	0.000000	-10.000000	-0.066667	-2.133333	140.500000	1023.000000	1023.000000	2046.000000
2.960000	0.075061	44.361290	7.042386	5.879600	13.548563	17.890741	0.000000	-10.000000	-0.083333	-1.316667	140.166672	1023.000000	1023.000000	2046.000000
2.980000	0.075824	44.812107	7.430895	5.878184	13.383019	18.120008	0.000000	-10.000000	-0.075000	-0.450000	140.000000	1023.000000	1023.000000	2046.000000
3.000000	0.075865	44.835937	7.525346	5.945034	13.379026	17.986530	0.000000	-10.000000	-0.075000	-0.633333	140.000000	1023.000000	1023.000000	2046.000000
3.020000	0.075887	44.849491	7.748525	5.829146	13.294439	17.977379	0.000000	-10.000000	-0.066667	-1.216667	139.833328	1023.000000	1023.000000	2046.000000
3.040000	0.075294	44.498772	7.824009	5.799400	13.228630	17.646734	0.000000	-10.000000	-0.083333	-2.016667	139.500000	1023.000000	1023.000000	2046.000000
3.060000	0.074548	44.057972	7.860195	5.856930	13.170024	17.170824	0.000000	-10.000000	-0.091667	-2.250000	138.833328	1023.000000	1023.000000	2046.000000
3.080000	0.073976	43.719852	7.882794	5.784224	13.150199	16.902636	0.000000	-10.000000	-0.091667	-2.050000	138.333328	1023.000000	1023.000000	2046.000000
3.100000	0.073576	43.483681	7.697733	5.717968	13.386704	16.681276	0.000000	-10.000000	-0.075000	-2.133333	138.000000	1023.000000	1023.000000	2046.000000
3.120000	0.073907	43.679188	7.698606	5.540055	13.600760	16.839767	0.000000	-10.000000	-0.058333	-2.766667	137.500000	1023.000000	1023.000000	2046.000000
3.140000	0.074471	44.012638	7.554878	5.366501	14.083156	17.008102	0.000000	-10.000000	-0.075000	-3.583333	136.500000	1023.000000	1023.000000	2046.000000
3.160000	0.075925	44.871632	7.758239	5.066357	14.447615	17.599422	0.000000	-10.000000	-0.083333	-1.433333	135.166672	1023.000000	1023.000000	2046.000000
3.180000	0.077682	45.909779	7.893051	5.149675	14.890188	17.976866	0.000000	-10.000000	-0.100000	-0.616667	134.333328	1023.000000	1023.000000	2046.000000
3.200000	0.079835	47.182701	8.110611	5.232975	15.274261	18.564854	0.000000	-10.000000	-0.083333	1.516667	134.000000	1023.000000	1023.000000	2046.000000
3.220000	0.081063	47.908264	8.267376	5.301690	15.452984	18.886213	0.000000	-10.000000	-0.083333	0.250000	134.000000	1023.000000	1023.000000	2046.000000
3.240000	0.082516	48.767117	8.616220	5.396291	15.455572	19.299032	0.000000	-10.000000	-0.075000	1.733333	134.000000	1023.000000	1023.000000	2046.000000
3.260000	0.083060	49.088417	8.796865	5.469481	15.341465	19.480604	0.000000	-10.000000	-0.075000	1.283333	134.000000	1023.000000	1023.000000	2046.000000
3.280000	0.082381	48.686989	8.772377	5.367371	15.147664	19.399578	0.000000	-10.000000	-0.083333	1.866667	134.000000	1023.000000	1023.000000	2046.000000
3.300000	0.081378	48.094681	8.742950	5.198461	14.928948	19.224321	0.000000	-10.000000	-0.083333	1.500000	134.000000	1023.000000	1023.000000	2046.000000
3.320000	0.080676	47.679726	8.837565	5.258894	14.662715	18.920549	0.000000	-10.000000	-0.091667	1.500000	134.000000	1023.000000	1023.000000	2046.000000
3.340000	0.079378	46.912220	8.848012	5.322415	14.296570	18.445223	0.000000	-10.000000	-0.075000	1.383333	134.000000	1023.000000	1023.000000	2046.000000
3.360000	0.077375	45.728630	8.653001	5.337372	13.926774	17.811485	0.000000	-10.000000	-0.075000	1.366667	134.000000	1023.000000	1023.000000	2046.000000
3.380000	0.074766	44.186440	8.289134	5.210234	13.487624	17.199448	0.000000	-10.000000	-0.066667	1.383333	134.000000	1023.000000	1023.000000	2046.000000
3.400000	0.072411	42.794945	7.843243	5.114704	13.174955	16.662046	0.000000	-10.000000	-0.083333	1.300000	134.000000	1023.000000	1023.000000	2046.000000
3.420000	0.070973	41.945045	7.556818	5.077250	12.927746	16.383232	0.000000	-10.000000	-0.083333	1.400000	134.000000	1023.000000	1023.000000	2046.000000
3.440000	0.070137	41.451046	7.335270	5.181393	12.816461	16.117924	0.000000	-10.000000	-0.091667	1.383333	134.000000	1023.000000	1023.000000	2046.000000
3.460000	0.069668	41.173840	7.164910	5.297995	12.710169	16.000767	0.000000	-10.000000	-0.091667	1.483333	134.000000	1023.000000	1023.000000	2046.000000
3.480000	0.069607	41.137875	7.059597	5.338824	12.700611	16.038843	0.000000	-10.000000	-0.083333	1.500000	134.000000	1023.000000	1023.000000	2046.000000
3.500000	0.069699	41.192333	7.027325	5.468344	12.640798	16.055864	0.000000	-10.000000	-0.075000	1.500000	134.000000	1023.000000	1023.000000	2046.000000
3.520000	0.070299	41.546677	7.106691	5.561623	12.647484	16.230879	0.000000	-10.000000	-0.075000	1.533333	134.000000	1023.000000	1023.000000	2046.000000
3.540000	0.070546	41.692600	7.100306	5.695997	12.650067	16.246229	0.000000	-10.000000	-0.083333	1.400000	134.000000	1023.000000	1023.000000	2046.000000
3.560000	0.071132	42.039028	7.134468	5.782441	12.756032	16.366087	0.000000	-10.000000	-0.083333	1.433333	134.000000	1023.000000	1023.000000	2046.000000
3.580000	0.072035	42.572506	7.065146	5.930755	13.090526	16.486080	0.000000	-10.000000	-0.083333	1.383333	134.000000	1023.000000	1023.000000	2046.000000
3.600000	0.073147	43.229660	7.108241	6.162019	13.346678	16.612720	0.000000	-10.000000	-0.075000	1.466667	134.000000	1023.000000	1023.000000	2046.000000
3.620000	0.074704	44.149799	7.174228	6.328136	13.722146	16.925287	0.000000	-10.000000	-0.075000	1.450000	134.000000	1023.000000	1023.000000	2046.000000
3.640000	0.076078	44.962166	7.175065	6.540683	14.102361	17.144058	0.000000	-10.000000	-0.066667	1.550000	134.000000	1023.000000	1023.000000	2046.000000
3.660000	0.077500	45.802647	7.241987	6.530447	14.410377	17.619837	0.000000	-10.000000	-0.083333	1.733333	134.000000	1023.000000	1023.000000	2046.000000
3.680000	0.078388	46.327183	7.290998	6.548124	14.642200	17.845863	0.000000	-10.000000	-0.091667	2.200000	134.000000	1023.000000	1023.000000	2046.000000
3.700000	0.078861	46.607052	7.462505	6.426058	14.652639	18.065851	0.000000	-10.000000	-0.100000	3.050000	134.000000	1023.000000	1023.000000	2046.000000
3.720000	0.079047	46.716660	7.603975	6.226202	14.658956	18.227526	0.000000	-10.000000	-0.125000	4.483334	134.000000	1023.000000	1023.000000	2046.000000
3.740000	0.078859	46.605793	7.684761	6.080699	14.646443	18.193890	0.000000	-10.000000	-0.116667	6.683333	134.000000	1023.000000	1023.000000	2046.000000
3.760000	0.078764	46.549278	7.912284	5.819459	14.467443	18.350092	0.000000	-10.000000	-0.116667	6.050000	134.000000	1023.000000	1023.000000	2046.000000
3.780000	0.078602	46.454063	8.181289	5.563923	14.200539	18.508312	0.000000	-10.000000	-0.100000	5.366667	134.000000	1023.000000	1023.000000	2046.000000
3.800000	0.078311	46.282089	8.406921	5.464335	13.944519	18.466314	0.000000	-10.000000	-0.116667	3.600000	134.000000	1023.000000	1023.000000	2046.000000
3.820000	0.077922	46.051949	8.544930	5.384497	13.773048	18.349472	0.000000	-10.000000	-0.091667	3.250000	134.000000	1023.000000	1023.000000	2046.000000
3.840000	0.077449	45.772396	8.658397	5.287777	13.630282	18.195942	0.000000	-10.000000	-0.058333	0.600000	133.500000	1023.000000	1023.000000	2046.000000
3.860000	0.077617	45.871353	8.745405	5.253572	13.747598	18.124781	0.000000	-10.000000	-0.025000	-3.166667	132.666672	1023.000000	1023.000000	2046.000000
3.880000	0.078373	46.318165	8.831982	5.337631	13.946193	18.202362	0.000000	-10.000000	-0.025000	-5.966667	131.833328	1023.000000	1023.000000	2046.000000
3.900000	0.079390	46.919563	8.923952	5.471172	14.182870	18.341568	0.000000	-10.000000	-0.033333	-6.866667	130.666672	1023.000000	1023.000000	2046.000000
3.920000	0.079790	47.155857	8.922595	5.608387	14.304517	18.320360	0.000000	-10.000000	-0.041667	-6.583333	129.000000	1023.000000	1023.000000	2046.000000
3.940000	0.080811	47.759037	9.133414	5.573464	14.347150	18.705011	0.000000	-10.000000	-0.050000	-6.033333	126.666664	1023.000000	1023.000000	2046.000000
3.960000	0.080400	47.516323	9.086760	5.623409	14.277659	18.528494	0.000000	-10.000000	-0.058333	-5.416667	124.500000	1023.000000	1023.000000	2046.000000
3.980000	0.079276	46.852139	8.795075	5.347307	14.292745	18.417011	0.000000	-10.000000	-0.066667	-4.400000	122.833336	1023.000000	1023.000000	2046.000000
4.000000	0.077888	46.031723	8.600245	5.038361	14.189504	18.203613	0.000000	-10.000000	-0.075000	-3.166667	121.333336	1023.000000	1023.000000	2046.000000
4.020000	0.076722	45.342888	8.441657	4.877084	14.054996	17.969152	0.000000	-10.000000	-0.083333	-0.950000	120.500000	1023.000000	1023.000000	2046.000000
4.040000	0.075625	44.694443	8.314285	4.773699	13.889347	17.717110	0.000000	-10.000000	-0.091667	1.116667	120.000000	1023.000000	1023.000000	2046.000000
4.060000	0.073271	43.302887	7.916195	4.713266	13.596370	17.077053	0.000000	-10.000000	-0.108333	3.216667	120.000000	1023.000000	1023.000000	2046.000000
4.080000	0.070804	41.845360	7.496053	4.419436	13.251618	16.678253	0.000000	-10.000000	-0.125000	4.883333	120.000000	1023.000000	1023.000000	2046.000000
4.100000	0.068884	40.710205	7.094070	4.268055	12.982284	16.365795	0.000000	-10.000000	-0.158333	6.966667	120.000000	1023.000000	1023.000000	2046.000000
4.120000	0.067977	40.174541	6.809580	4.287010	12.913133	16.164818	0.000000	-10.000000	-0.175000	8.883333	120.000000	1023.000000	1023.000000	2046.000000
4.140000	0.067580	39.940033	6.622343	4.418195	12.907577	15.991920	0.000000	-10.000000	-0.175000	10.083333	120.000000	1023.000000	1023.000000	2046.000000
4.160000	0.067666	39.990589	6.397604	4.647269	13.103248	15.842469	0.000000	-10.000000	-0.175000	10.933333	120.000000	1023.000000	1023.000000	2046.000000
4.180000	0.068062	40.224506	6.186898	4.816751	13.363778	15.857080	0.000000	-10.000000	-0.183333	11.716667	120.000000	1023.000000	1023.000000	2046.000000
4.200000	0.068639	40.565773	6.022463	5.039823	13.615859	15.887629	0.000000	-10.000000	-0.216667	12.900001	87.333336	1023.000000	1023.000000	2046.000000
4.220000	0.069882	41.300133	6.267061	5.098077	13.664729	16.270267	0.000000	-10.000000	-0.258333	14.450001	57.500000	1023.000000	1023.000000	2046.000000
4.240000	0.070851	41.873100	6.462837	5.241251	13.717406	16.451605	0.000000	-10.000000	-0.300000	15.716667	27.666666	1023.000000	1023.000000	2046.000000
4.260000	0.072101	42.611454	6.619375	5.443499	13.881939	16.666641	0.000000	-10.000000	-0.333333	17.033335	32.500000	1023.000000	1023.000000	2046.000000
4.280000	0.073966	43.713741	6.873580	5.592951	14.157978	17.089231	0.000000	-10.000000	-0.333333	17.816668	36.500000	1023.000000	1023.000000	2046.000000
4.300000	0.076197	45.032322	7.220171	5.928325	14.444037	17.439787	0.000000	-10.000000	-0.341667	19.150002	42.500000	1023.000000	1023.000000	2046.000000
4.320000	0.078424	46.348770	7.696361	6.237804	14.635077	17.779530	0.000000	-10.000000	-0.366667	19.983334	48.500000	1023.000000	1023.000000	2046.000000
4.340000	0.080669	47.675518	8.198052	6.501601	14.832832	18.143034	0.000000	-10.000000	-0.391667	20.683334	54.833332	1023.000000	1023.000000	2046.000000
4.360000	0.082686	48.867393	8.586176	6.702667	15.162066	18.416485	0.000000	-10.000000	-0.408333	21.100000	61.500000	1023.000000	1023.000000	2046.000000
4.380000	0.084101	49.703857	8.819375	6.859513	15.461806	18.563164	0.000000	-10.000000	-0.416667	21.600000	68.500000	1023.000000	1023.000000	2046.000000
4.400000	0.085267	50.393078	8.995068	6.860792	15.786318	18.750902	0.000000	-10.000000	-0.433333	22.100000	75.666664	1023.000000	1023.000000	2046.000000
4.420000	0.086266	50.982983	9.270678	6.734934	15.985533	18.991838	0.000000	-10.000000	-0.458333	22.433334	83.000000	1023.000000	1023.000000	2046.000000
4.440000	0.086906	51.361160	9.467958	6.605141	16.122789	19.165274	0.000000	-10.000000	-0.458333	22.950001	90.500000	1023.000000	1023.000000	2046.000000
4.460000	0.087524	51.726913	9.659243	6.422487	16.251135	19.394049	0.000000	-10.000000	-0.475000	23.450001	98.166664	1023.000000	1023.000000	2046.000000
4.480000	0.087948	51.977142	9.792598	6.352482	16.370905	19.461157	0.000000	-10.000000	-0.466667	24.000000	106.000000	1023.000000	1023.000000	2046.000000
4.500000	0.088668	52.402645	10.013991	6.210534	16.479446	19.698675	0.000000	-10.000000	-0.466667	24.200001	114.000000	1023.000000	1023.000000	2046.000000
4.520000	0.089350	52.805714	10.177510	6.203041	16.619112	19.806051	0.000000	-10.000000	-0.450000	24.183334	122.000000	1023.000000	1023.000000	2046.000000
4.540000	0.090777	53.649128	10.479265	6.185698	16.827774	20.156391	0.000000	-10.000000	-0.458333	24.216667	130.000000	1023.000000	1023.000000	2046.000000
4.560000	0.092590	54.720600	10.805400	6.327785	17.173574	20.413841	0.000000	-10.000000	-0.466667	24.216667	138.000000	1023.000000	1023.000000	2046.000000
4.580000	0.094846	56.054073	11.197627	6.565238	17.507631	20.783577	0.000000	-10.000000	-0.483333	24.366667	146.000000	1023.000000	1023.000000	2046.000000
4.600000	0.097219	57.456413	11.503476	6.914971	17.910170	21.127794	0.000000	-10.000000	-0.491667	24.533335	154.000000	1023.000000	1023.000000	2046.000000
4.620000	0.099417	58.755596	11.906855	7.204049	18.107147	21.537546	0.000000	-10.000000	-0.516667	25.033335	162.166672	1023.000000	1023.000000	2046.000000
4.640000	0.102015	60.290676	12.458592	7.414398	18.218435	22.199253	0.000000	-10.000000	-0.533333	25.450001	170.500000	1023.000000	1023.000000	2046.000000
4.660000	0.103582	61.216846	12.844178	7.707242	18.163189	22.502239	0.000000	-10.000000	-0.541667	25.633333	179.000000	1023.000000	1023.000000	2046.000000
4.680000	0.104209	61.587292	13.013043	7.892693	18.113503	22.568054	0.000000	-10.000000	-0.533333	25.400000	187.500000	1023.000000	1023.000000	2046.000000
4.700000	0.104308	61.646023	13.131660	7.952224	18.001131	22.561007	0.000000	-10.000000	-0.516667	25.233334	196.000000	1023.000000	1023.000000	2046.000000
4.720000	0.103869	61.386772	13.199331	8.000554	17.802565	22.384323	0.000000	-10.000000	-0.516667	25.233334	204.500000	1023.000000	1023.000000	2046.000000
4.740000	0.102377	60.505001	12.980058	8.057297	17.599874	21.867773	0.000000	-10.000000	-0.525000	25.383333	212.833328	1023.000000	1023.000000	2046.000000
4.760000	0.099766	58.961582	12.692575	7.823152	16.997900	21.447956	0.000000	-10.000000	-0.525000	25.350000	221.333328	1023.000000	1023.000000	2046.000000
4.780000	0.097255	57.477741	12.184245	7.657893	16.632315	21.003290	0.000000	-10.000000	-0.525000	25.083334	229.666672	1023.000000	1023.000000	2046.000000
4.800000	0.096115	56.804180	11.890536	7.586575	16.493528	20.833544	0.000000	-10.000000	-0.508333	24.783335	238.333328	1023.000000	1023.000000	2046.000000
4.820000	0.096010	56.741943	11.833591	7.781794	16.386633	20.739927	0.000000	-10.000000	-0.508333	24.866667	246.666672	1023.000000	1023.000000	2046.000000
4.840000	0.096607	57.094612	11.874384	8.090994	16.348635	20.780598	0.000000	-10.000000	-0.500000	24.783335	255.000000	1023.000000	1023.000000	2046.000000
4.860000	0.097395	57.560249	11.864260	8.416692	16.459974	20.819324	0.000000	-10.000000	-0.491667	24.683334	263.000000	1023.000000	1023.000000	2046.000000
4.880000	0.098674	58.316483	11.983801	8.791008	16.593214	20.948458	0.000000	-10.000000	-0.475000	24.316668	271.333344	1023.000000	1023.000000	2046.000000
4.900000	0.099868	59.021942	12.081871	9.073485	16.734835	21.131750	0.000000	-10.000000	-0.458333	24.116667	279.666656	1023.000000	1023.000000	2046.000000
4.920000	0.101068	59.731079	12.276061	9.283979	16.795052	21.375986	0.000000	-10.000000	-0.450000	23.833334	288.000000	1023.000000	1023.000000	2046.000000
4.940000	0.102411	60.524918	12.370483	9.590746	17.032280	21.531406	0.000000	-10.000000	-0.441667	23.583334	296.000000	1023.000000	1023.000000	2046.000000
4.960000	0.104040	61.487473	12.570871	9.805811	17.243177	21.867615	0.000000	-10.000000	-0.450000	23.350000	303.833344	1023.000000	1023.000000	2046.000000
4.980000	0.105846	62.554783	12.804412	10.085005	17.504795	22.160574	0.000000	-10.000000	-0.466667	23.133333	311.500000	1023.000000	1023.000000	2046.000000
5.000000	0.107792	63.704987	13.215056	10.401420	17.612444	22.476067	0.000000	-10.000000	-0.475000	22.866667	319.166656	1023.000000	1023.000000	2046.000000
5.020000	0.109972	64.993622	13.638653	10.749863	17.812292	22.792816	0.000000	-10.000000	-0.466667	22.583334	326.833344	1023.000000	1023.000000	2046.000000
5.040000	0.112158	66.285255	14.047351	11.025013	18.082485	23.130409	0.000000	-10.000000	-0.450000	22.500000	334.500000	1023.000000	1023.000000	2046.000000
5.060000	0.113757	67.230217	14.416748	11.232527	18.271688	23.309252	0.000000	-10.000000	-0.441667	22.366667	342.000000	1023.000000	1023.000000	2046.000000
5.080000	0.115069	68.005653	14.744640	11.240458	18.473730	23.546825	0.000000	-10.000000	-0.433333	22.166666	349.500000	1023.000000	1023.000000	2046.000000
5.100000	0.115716	68.388229	15.012236	11.212734	18.597147	23.566113	0.000000	-10.000000	-0.416667	21.683334	357.000000	1023.000000	1023.000000	2046.000000
5.120000	0.116133	68.634445	15.189088	11.150204	18.722383	23.572769	0.000000	-10.000000	-0.416667	21.616667	364.333344	1023.000000	1023.000000	2046.000000
5.140000	0.116426	68.807678	15.396779	11.038564	18.814198	23.558134	0.000000	-10.000000	-0.416667	21.566668	371.666656	1023.000000	1023.000000	2046.000000
5.160000	0.116542	68.876465	15.526323	10.983908	18.917402	23.448832	0.000000	-10.000000	-0.425000	21.700001	378.833344	1023.000000	1023.000000	2046.000000
5.180000	0.116955	69.120697	15.706271	10.977114	19.059971	23.377338	0.000000	-10.000000	-0.416667	21.400002	386.000000	1023.000000	1023.000000	2046.000000
5.200000	0.117398	69.382477	15.876918	10.955170	19.167942	23.382448	0.000000	-10.000000	-0.408333	21.216667	393.166656	1023.000000	1023.000000	2046.000000
5.220000	0.118510	70.039299	16.133253	11.019075	19.382137	23.504837	0.000000	-10.000000	-0.383333	20.800001	400.333344	1023.000000	1023.000000	2046.000000
5.240000	0.119960	70.896446	16.277849	11.273372	19.805225	23.539999	0.000000	-10.000000	-0.375000	20.466667	407.500000	1023.000000	1023.000000	2046.000000
5.260000	0.121950	72.072327	16.561230	11.511992	20.235437	23.763670	0.000000	-10.000000	-0.375000	20.266666	414.333344	1023.000000	1023.000000	2046.000000
5.280000	0.124199	73.401680	16.900084	11.854893	20.614359	24.032343	0.000000	-10.000000	-0.391667	20.283333	421.000000	1023.000000	1023.000000	2046.000000
5.300000	0.126721	74.892281	17.090412	12.224698	21.169323	24.407845	0.000000	-10.000000	-0.400000	20.583334	427.666656	1023.000000	1023.000000	2046.000000
5.320000	0.128524	75.957664	17.370342	12.647096	21.423235	24.516991	0.000000	-10.000000	-0.391667	20.716667	434.500000	1023.000000	1023.000000	2046.000000
5.340000	0.131255	77.571556	17.737923	12.985039	21.793781	25.054810	0.000000	-10.000000	-0.383333	20.750000	441.500000	1023.000000	1023.000000	2046.000000
5.360000	0.132721	78.437820	18.014551	13.323229	21.910549	25.189497	0.000000	-10.000000	-0.366667	20.400000	448.500000	1023.000000	1023.000000	2046.000000
5.380000	0.133668	78.997658	18.150126	13.641426	21.924955	25.281149	0.000000	-10.000000	-0.358333	20.000000	455.333344	1023.000000	1023.000000	2046.000000
5.400000	0.133261	78.757446	18.088480	13.752389	21.804962	25.111614	0.000000	-10.000000	-0.341667	19.433334	462.000000	1023.000000	1023.000000	2046.000000
5.420000	0.132549	78.336639	18.050108	13.627621	21.622095	25.036814	0.000000	-10.000000	-0.308333	18.650002	468.666656	1023.000000	1023.000000	2046.000000
5.440000	0.130601	77.184921	17.728586	13.414599	21.408724	24.633011	0.000000	-10.000000	-0.283333	17.750000	475.166656	1023.000000	1023.000000	2046.000000
5.460000	0.127152	75.146622	17.154959	13.190780	20.872284	23.928598	0.000000	-10.000000	-0.258333	16.383333	481.333344	1023.000000	1023.000000	2046.000000
5.480000	0.123548	73.017120	16.544727	12.757173	20.239405	23.475819	0.000000	-10.000000	-0.241667	15.233334	486.833344	1023.000000	1023.000000	2046.000000
5.500000	0.121207	71.633621	16.207516	12.510113	19.761538	23.154457	0.000000	-10.000000	-0.216667	13.983334	492.000000	1023.000000	1023.000000	2046.000000
5.520000	0.120348	71.125557	16.052250	12.504820	19.514668	23.053822	0.000000	-10.000000	-0.200000	13.200001	496.833344	1023.000000	1023.000000	2046.000000
5.540000	0.120064	70.958092	16.037479	12.700007	19.323780	22.896826	0.000000	-10.000000	-0.183333	12.300000	501.500000	1023.000000	1023.000000	2046.000000
5.560000	0.120255	71.070915	16.026796	12.961189	19.245653	22.837276	0.000000	-10.000000	-0.166667	11.433333	505.833344	1023.000000	1023.000000	2046.000000
5.580000	0.120780	71.380821	16.090561	13.214216	19.200657	22.875383	0.000000	-10.000000	-0.133333	10.583334	509.833344	1023.000000	1023.000000	2046.000000
5.600000	0.121283	71.678429	16.112324	13.400884	19.192205	22.973015	0.000000	-10.000000	-0.125000	9.783334	513.500000	1023.000000	1023.000000	2046.000000
5.620000	0.121617	71.875648	16.283213	13.648776	19.002808	22.940851	0.000000	-10.000000	-0.108333	8.883333	516.833313	1023.000000	1023.000000	2046.000000
5.640000	0.122321	72.291985	16.515993	13.667237	18.898550	23.210205	0.000000	-10.000000	-0.125000	7.900000	520.000000	1023.000000	1023.000000	2046.000000
5.660000	0.123169	72.792610	16.626057	13.768262	18.965506	23.432789	0.000000	-10.000000	-0.125000	6.900000	522.833313	1023.000000	1023.000000	2046.000000
5.680000	0.124160	73.378754	16.660549	13.972539	19.160036	23.585629	0.000000	-10.000000	-0.133333	6.033333	525.333313	1023.000000	1023.000000	2046.000000
5.700000	0.125479	74.158081	16.887199	14.036513	19.220743	24.013624	0.000000	-10.000000	-0.108333	5.116667	527.500000	1023.000000	1023.000000	2046.000000
5.720000	0.127170	75.157410	17.233856	14.197234	19.313437	24.412884	0.000000	-10.000000	-0.100000	4.433333	529.333313	1023.000000	1023.000000	2046.000000
5.740000	0.128765	76.100143	17.429989	14.338346	19.568033	24.763777	0.000000	-10.000000	-0.091667	3.833333	531.000000	1023.000000	1023.000000	2046.000000
5.760000	0.130352	77.038017	17.766212	14.444784	19.716532	25.110495	0.000000	-10.000000	-0.100000	3.333333	532.333313	1023.000000	1023.000000	2046.000000
5.780000	0.131049	77.449783	17.908119	14.545970	19.894659	25.101034	0.000000	-10.000000	-0.091667	2.833333	533.500000	1023.000000	1023.000000	2046.000000
5.800000	0.131459	77.692017	18.042286	14.429496	20.037064	25.183170	0.000000	-10.000000	-0.083333	2.383333	534.500000	1023.000000	1023.000000	2046.000000
5.820000	0.131100	77.479958	17.967937	14.260529	20.167597	25.083893	0.000000	-10.000000	-0.083333	2.166667	535.333313	1023.000000	1023.000000	2046.000000
5.840000	0.130922	77.375107	17.961065	13.860028	20.283789	25.270224	0.000000	-10.000000	-0.091667	1.800000	536.166687	1023.000000	1023.000000	2046.000000
5.860000	0.130621	77.196815	17.854588	13.398414	20.425264	25.518549	0.000000	-10.000000	-0.100000	1.100000	536.666687	1023.000000	1023.000000	2046.000000
5.880000	0.130037	76.851723	17.763529	13.073575	20.484425	25.530197	0.000000	-10.000000	-0.091667	0.450000	537.000000	1023.000000	1023.000000	2046.000000
5.900000	0.129735	76.673302	17.620504	12.871783	20.648428	25.532587	0.000000	-10.000000	-0.083333	-0.683333	537.000000	1023.000000	1023.000000	2046.000000
5.920000	0.129610	76.599319	17.553953	12.801941	20.794504	25.448923	0.000000	-10.000000	-0.066667	-1.883333	537.000000	1023.000000	1023.000000	2046.000000
5.940000	0.129770	76.694344	17.632000	12.682224	20.865641	25.514477	0.000000	-10.000000	-0.058333	-3.466667	537.000000	1023.000000	1023.000000	2046.000000
5.960000	0.130344	77.033417	17.719137	12.620959	21.060865	25.632458	0.000000	-10.000000	-0.050000	-4.483334	537.000000	1023.000000	1023.000000	2046.000000
5.980000	0.131403	77.659149	17.772738	12.733946	21.430931	25.721533	0.000000	-10.000000	-0.050000	-5.033333	537.000000	1023.000000	1023.000000	2046.000000
6.000000	0.132710	78.431313	17.851282	12.924484	21.793818	25.861731	0.000000	-10.000000	-0.050000	-5.266667	537.000000	1023.000000	1023.000000	2046.000000
6.020000	0.134075	79.238487	17.907791	13.201523	22.189249	25.939928	0.000000	-10.000000	-0.050000	-5.500000	537.000000	1023.000000	1023.000000	2046.000000
6.040000	0.135069	79.825859	18.130507	13.475217	22.256098	25.964041	0.000000	-10.000000	-0.050000	-5.883334	537.000000	1023.000000	1023.000000	2046.000000
6.060000	0.136268	80.534447	18.391188	13.713899	22.340630	26.088730	0.000000	-10.000000	-0.050000	-6.516667	537.000000	1023.000000	1023.000000	2046.000000
6.080000	0.136871	80.890495	18.464174	13.868850	22.369009	26.188463	0.000000	-10.000000	-0.041667	-7.383334	537.000000	1023.000000	1023.000000	2046.000000
6.100000	0.136170	80.476303	18.255119	13.963773	22.265602	25.991810	0.000000	-10.000000	-0.033333	-8.266666	537.000000	1023.000000	1023.000000	2046.000000
6.120000	0.134491	79.484383	18.026415	13.747472	21.936533	25.773958	0.000000	-10.000000	-0.016667	-9.100000	529.833313	1023.000000	1023.000000	2046.000000
6.140000	0.132669	78.407425	17.891817	13.349751	21.507816	25.658043	0.000000	-10.000000	-0.008333	-9.733334	521.500000	1023.000000	1023.000000	2046.000000
6.160000	0.129482	76.523880	17.436480	13.058924	21.052885	24.975590	0.000000	-10.000000	0.000000	-10.250000	512.166687	1023.000000	1023.000000	2046.000000
6.180000	0.125400	74.111320	16.984919	12.569053	20.184868	24.372478	0.000000	-10.000000	0.000000	-10.766667	508.666656	1023.000000	1023.000000	2046.000000
6.200000	0.121304	71.690964	16.461727	12.041919	19.307310	23.880009	0.000000	-10.000000	0.008333	-11.150001	505.166656	1023.000000	1023.000000	2046.000000
6.220000	0.118570	70.074867	16.037878	11.772928	18.793646	23.470411	0.000000	-10.000000	0.008333	-11.633333	501.500000	1023.000000	1023.000000	2046.000000
6.240000	0.116790	69.022903	15.753400	11.834404	18.435423	22.999678	0.000000	-10.000000	0.016667	-11.883333	497.833344	1023.000000	1023.000000	2046.000000
6.260000	0.115825	68.452705	15.576661	11.932322	18.173153	22.770573	0.000000	-10.000000	0.016667	-12.450001	493.833344	1023.000000	1023.000000	2046.000000
6.280000	0.114898	67.904564	15.428355	12.104388	17.935665	22.436153	0.000000	-10.000000	0.033333	-12.933333	489.500000	1023.000000	1023.000000	2046.000000
6.300000	0.114299	67.550850	15.205096	12.258230	17.835173	22.252354	0.000000	-10.000000	0.041667	-13.733334	485.000000	1023.000000	1023.000000	2046.000000
6.320000	0.113897	67.312958	15.162390	12.250091	17.628931	22.271544	0.000000	-10.000000	0.066667	-14.550000	480.500000	1023.000000	1023.000000	2046.000000
6.340000	0.113693	67.192421	14.986027	12.331819	17.667690	22.206886	0.000000	-10.000000	0.091667	-15.500000	475.666656	1023.000000	1023.000000	2046.000000
6.360000	0.113592	67.132874	14.925118	12.321665	17.583618	22.302471	0.000000	-10.000000	0.116667	-16.183334	470.500000	1023.000000	1023.000000	2046.000000
6.380000	0.113725	67.211639	14.850862	12.308471	17.632673	22.419632	0.000000	-10.000000	0.125000	-16.450001	465.000000	1023.000000	1023.000000	2046.000000
6.400000	0.114199	67.491661	14.803079	12.419141	17.757454	22.511986	0.000000	-10.000000	0.133333	-16.433334	459.500000	1023.000000	1023.000000	2046.000000
6.420000	0.114857	67.880623	14.928562	12.495863	17.739609	22.716591	0.000000	-10.000000	0.133333	-16.500000	454.000000	1023.000000	1023.000000	2046.000000
6.440000	0.115961	68.532898	15.199891	12.716818	17.730350	22.885834	0.000000	-10.000000	0.133333	-16.483334	448.500000	1023.000000	1023.000000	2046.000000
6.460000	0.117017	69.157074	15.332705	12.914810	17.882996	23.026560	0.000000	-10.000000	0.125000	-16.533335	443.000000	1023.000000	1023.000000	2046.000000
6.480000	0.117873	69.662827	15.363837	13.008562	18.097986	23.192438	0.000000	-10.000000	0.116667	-16.383333	437.500000	1023.000000	1023.000000	2046.000000
6.500000	0.118271	69.898003	15.491961	12.962104	18.143242	23.300694	0.000000	-10.000000	0.125000	-16.283335	432.000000	1023.000000	1023.000000	2046.000000
6.520000	0.118017	69.748070	15.511476	12.902045	18.140373	23.194176	0.000000	-10.000000	0.125000	-15.983334	426.666656	1023.000000	1023.000000	2046.000000
6.540000	0.117554	69.474480	15.648549	12.696301	18.023140	23.106491	0.000000	-10.000000	0.125000	-15.683333	421.333344	1023.000000	1023.000000	2046.000000
6.560000	0.116437	68.814102	15.526832	12.403746	17.975054	22.908466	0.000000	-10.000000	0.108333	-15.483334	416.166656	1023.000000	1023.000000	2046.000000
6.580000	0.115590	68.313873	15.499957	12.047179	17.894730	22.872007	0.000000	-10.000000	0.100000	-15.450000	410.833344	1023.000000	1023.000000	2046.000000
6.600000	0.114464	67.648094	15.375661	11.839519	17.783545	22.649370	0.000000	-10.000000	0.100000	-15.500000	405.666656	1023.000000	1023.000000	2046.000000
6.620000	0.113656	67.170403	15.349613	11.641540	17.669884	22.509363	0.000000	-10.000000	0.100000	-15.433333	400.500000	1023.000000	1023.000000	2046.000000
6.640000	0.112893	66.719994	15.315266	11.531822	17.569344	22.303562	0.000000	-10.000000	0.108333	-15.416667	395.500000	1023.000000	1023.000000	2046.000000
6.660000	0.112611	66.552994	15.404728	11.349190	17.530729	22.268347	0.000000	-10.000000	0.108333	-15.483334	390.333344	1023.000000	1023.000000	2046.000000
6.680000	0.112747	66.633217	15.497242	11.251009	17.646667	22.238295	0.000000	-10.000000	0.108333	-15.716667	385.166656	1023.000000	1023.000000	2046.000000
6.700000	0.113666	67.176498	15.551523	11.346161	17.937489	22.341324	0.000000	-10.000000	0.100000	-15.866667	379.833344	1023.000000	1023.000000	2046.000000
6.720000	0.114984	67.955383	15.754790	11.338231	18.096865	22.765495	0.000000	-10.000000	0.100000	-15.766666	374.666656	1023.000000	1023.000000	2046.000000
6.740000	0.116394	68.788841	15.779744	11.426860	18.474949	23.107286	0.000000	-10.000000	0.100000	-15.466667	369.333344	1023.000000	1023.000000	2046.000000
6.760000	0.116958	69.122238	15.969303	11.375914	18.394283	23.382740	0.000000	-10.000000	0.108333	-15.250000	364.166656	1023.000000	1023.000000	2046.000000
6.780000	0.117914	69.687424	15.933631	11.455724	18.715425	23.582642	0.000000	-10.000000	0.108333	-15.100000	359.000000	1023.000000	1023.000000	2046.000000
6.800000	0.117510	69.448273	15.599169	11.495698	18.869081	23.484325	0.000000	-10.000000	0.108333	-15.033334	354.000000	1023.000000	1023.000000	2046.000000
6.820000	0.115833	68.457474	15.135938	11.258992	18.816872	23.245674	0.000000	-10.000000	0.100000	-15.033334	349.000000	1023.000000	1023.000000	2046.000000
6.840000	0.113911	67.321381	14.760569	10.996374	18.618738	22.945702	0.000000	-10.000000	0.100000	-15.033334	344.000000	1023.000000	1023.000000	2046.000000
6.860000	0.111676	66.000610	14.441713	10.689982	18.279055	22.589857	0.000000	-10.000000	0.083333	-14.850000	339.000000	1023.000000	1023.000000	2046.000000
6.880000	0.109219	64.548569	14.105494	10.428974	17.947027	22.067072	0.000000	-10.000000	0.050000	-14.400001	334.000000	1023.000000	1023.000000	2046.000000
6.900000	0.105961	62.622742	13.718866	10.019633	17.368757	21.515482	0.000000	-10.000000	0.016667	-13.583334	329.166656	1023.000000	1023.000000	2046.000000
6.920000	0.102840	60.778690	13.377554	9.604359	16.681574	21.115202	0.000000	-10.000000	0.000000	-12.800000	324.500000	1023.000000	1023.000000	2046.000000
6.940000	0.100782	59.562088	13.201023	9.438725	16.154037	20.768301	0.000000	-10.000000	0.000000	-11.783334	320.166656	1023.000000	1023.000000	2046.000000
6.960000	0.099203	58.629025	13.006286	9.420444	15.788455	20.413839	0.000000	-10.000000	0.000000	-10.950000	316.166656	1023.000000	1023.000000	2046.000000
6.980000	0.098278	58.082050	12.800025	9.514529	15.623293	20.144203	0.000000	-10.000000	0.000000	-10.200000	312.500000	1023.000000	1023.000000	2046.000000
7.000000	0.097664	57.719353	12.697004	9.518254	15.445291	20.058805	0.000000	-10.000000	0.000000	-9.650001	309.166656	1023.000000	1023.000000	2046.000000
7.020000	0.097123	57.399723	12.639194	9.608508	15.244791	19.907232	0.000000	-10.000000	0.000000	-9.366667	306.000000	1023.000000	1023.000000	2046.000000
7.040000	0.096816	57.218395	12.480605	9.732527	15.243802	19.761463	0.000000	-10.000000	0.000000	-9.333334	303.000000	1023.000000	1023.000000	2046.000000
7.060000	0.096721	57.162285	12.310696	9.848168	15.301872	19.701548	0.000000	-10.000000	0.000000	-9.750000	299.833344	1023.000000	1023.000000	2046.000000
7.080000	0.096883	57.257599	12.328235	9.861253	15.263391	19.804722	0.000000	-10.000000	0.000000	-10.583334	296.500000	1023.000000	1023.000000	2046.000000
7.100000	0.097257	57.479034	12.344294	9.828900	15.267938	20.037903	0.000000	-10.000000	0.000000	-11.716667	292.833344	1023.000000	1023.000000	2046.000000
7.120000	0.098072	57.960258	12.453772	9.967832	15.339954	20.198702	0.000000	-10.000000	0.008333	-12.816667	289.000000	1023.000000	1023.000000	2046.000000
7.140000	0.098815	58.399376	12.501150	10.241179	15.484871	20.172174	0.000000	-10.000000	0.025000	-13.633333	284.666656	1023.000000	1023.000000	2046.000000
7.160000	0.099647	58.891273	12.634775	10.467925	15.609582	20.178993	0.000000	-10.000000	0.033333	-14.066667	280.166656	1023.000000	1023.000000	2046.000000
7.180000	0.100493	59.391087	12.702677	10.668991	15.780592	20.238827	0.000000	-10.000000	0.041667	-14.333333	275.500000	1023.000000	1023.000000	2046.000000
7.200000	0.101158	59.784290	12.816467	10.737644	15.858233	20.371946	0.000000	-10.000000	0.041667	-14.483334	270.833344	1023.000000	1023.000000	2046.000000
7.220000	0.101434	59.947624	12.960976	10.651950	15.836995	20.497702	0.000000	-10.000000	0.041667	-14.666667	266.000000	1023.000000	1023.000000	2046.000000
7.240000	0.101312	59.875370	12.953260	10.506804	15.895802	20.519505	0.000000	-10.000000	0.033333	-14.816667	261.000000	1023.000000	1023.000000	2046.000000
7.260000	0.100936	59.652901	12.987205	10.249500	15.856777	20.559420	0.000000	-10.000000	0.033333	-14.966667	256.000000	1023.000000	1023.000000	2046.000000
7.280000	0.100244	59.243938	12.999595	9.866632	15.778458	20.599255	0.000000	-10.000000	0.041667	-15.033334	251.000000	1023.000000	1023.000000	2046.000000
7.300000	0.099341	58.710541	12.870212	9.559526	15.720489	20.560316	0.000000	-10.000000	0.050000	-14.950000	246.000000	1023.000000	1023.000000	2046.000000
7.320000	0.098640	58.296150	12.722811	9.317803	15.725333	20.530205	0.000000	-10.000000	0.050000	-14.933333	241.000000	1023.000000	1023.000000	2046.000000
7.340000	0.098135	57.997700	12.702738	9.024790	15.655893	20.614279	0.000000	-10.000000	0.050000	-15.033334	236.000000	1023.000000	1023.000000	2046.000000
7.360000	0.097778	57.786663	12.578162	8.868240	15.747678	20.592583	0.000000	-10.000000	0.050000	-15.116667	231.000000	1023.000000	1023.000000	2046.000000
7.380000	0.097597	57.679913	12.627213	8.651678	15.751390	20.649632	0.000000	-10.000000	0.050000	-15.166667	226.000000	1023.000000	1023.000000	2046.000000
7.400000	0.098091	57.971554	12.765738	8.591853	15.872620	20.741343	0.000000	-10.000000	0.050000	-15.033333	221.000000	1023.000000	1023.000000	2046.000000
7.420000	0.098658	58.307091	12.801633	8.742293	16.058249	20.704916	0.000000	-10.000000	0.050000	-15.033333	216.000000	1023.000000	1023.000000	2046.000000
7.440000	0.099617	58.873856	12.817724	8.957740	16.341282	20.757107	0.000000	-10.000000	0.050000	-14.900000	211.000000	1023.000000	1023.000000	2046.000000
7.460000	0.099728	58.939423	12.914584	9.009086	16.310318	20.705435	0.000000	-10.000000	0.050000	-14.866667	206.000000	1023.000000	1023.000000	2046.000000
7.480000	0.100295	59.274303	12.781728	9.325315	16.604849	20.562412	0.000000	-10.000000	0.050000	-14.850000	201.000000	1023.000000	1023.000000	2046.000000
7.500000	0.099755	58.955280	12.516953	9.390787	16.674204	20.373337	0.000000	-10.000000	0.050000	-14.950001	196.000000	1023.000000	1023.000000	2046.000000
7.520000	0.097838	57.822540	11.914226	9.235866	16.709068	19.963379	0.000000	-10.000000	0.050000	-15.050000	191.000000	1023.000000	1023.000000	2046.000000
7.540000	0.095943	56.702370	11.519977	8.905653	16.540527	19.736214	0.000000	-10.000000	0.050000	-15.266667	186.000000	1023.000000	1023.000000	2046.000000
7.560000	0.093957	55.528751	11.200639	8.663898	16.243307	19.420906	0.000000	-10.000000	0.050000	-15.316667	180.833328	1023.000000	1023.000000	2046.000000
7.580000	0.091625	54.150272	10.924699	8.408120	15.825731	18.991722	0.000000	-10.000000	0.041667	-15.366667	175.666672	1023.000000	1023.000000	2046.000000
7.600000	0.088986	52.590885	10.384479	8.130415	15.605242	18.470751	0.000000	-10.000000	0.033333	-15.033334	170.500000	1023.000000	1023.000000	2046.000000
7.620000	0.085960	50.802109	9.754211	7.757882	15.247893	18.042120	0.000000	-10.000000	0.025000	-14.666667	165.500000	1023.000000	1023.000000	2046.000000
7.640000	0.083778	49.513020	9.384259	7.443299	14.847516	17.837946	0.000000	-10.000000	0.033333	-14.300000	160.666672	1023.000000	1023.000000	2046.000000
7.660000	0.082268	48.620216	8.927383	7.350057	14.722128	17.620649	0.000000	-10.000000	0.041667	-14.283334	155.833328	1023.000000	1023.000000	2046.000000
7.680000	0.081273	48.032482	8.680369	7.304008	14.522038	17.526070	0.000000	-10.000000	0.050000	-14.533334	151.000000	1023.000000	1023.000000	2046.000000
7.700000	0.080495	47.572800	8.568885	7.219641	14.262513	17.521759	0.000000	-10.000000	0.050000	-14.766667	146.166672	1023.000000	1023.000000	2046.000000
7.720000	0.079929	47.237762	8.418155	7.171164	14.050171	17.598272	0.000000	-10.000000	0.050000	-14.883334	141.333328	1023.000000	1023.000000	2046.000000
7.740000	0.079727	47.118622	8.366282	7.138561	13.889777	17.724001	0.000000	-10.000000	0.050000	-14.933333	136.500000	1023.000000	1023.000000	2046.000000
7.760000	0.079555	47.016895	8.365084	7.113490	13.685096	17.853226	0.000000	-10.000000	0.050000	-14.950000	131.500000	1023.000000	1023.000000	2046.000000
7.780000	0.079485	46.975594	8.317470	7.055853	13.615644	17.986628	0.000000	-10.000000	0.050000	-14.800000	126.500000	1023.000000	1023.000000	2046.000000
7.800000	0.079570	47.025784	8.318338	7.034527	13.545164	18.127754	0.000000	-10.000000	0.050000	-14.450000	121.500000	1023.000000	1023.000000	2046.000000
7.820000	0.080412	47.523766	8.358001	7.150498	13.651142	18.364124	0.000000	-10.000000	0.033333	-14.050000	116.666664	1023.000000	1023.000000	2046.000000
7.840000	0.081354	48.080227	8.560960	7.357412	13.648674	18.513180	0.000000	-10.000000	0.033333	-13.883333	111.833336	1023.000000	1023.000000	2046.000000
7.860000	0.082515	48.766483	8.762821	7.597487	13.722328	18.683846	0.000000	-10.000000	0.016667	-13.516667	107.166664	1023.000000	1023.000000	2046.000000
7.880000	0.083549	49.377262	8.944180	7.768852	13.800038	18.864191	0.000000	-10.000000	0.025000	-13.166667	102.500000	1023.000000	1023.000000	2046.000000
7.900000	0.084342	49.846161	9.071691	7.853634	13.892632	19.028206	0.000000	-10.000000	0.008333	-12.633333	98.166664	1023.000000	1023.000000	2046.000000
7.920000	0.084523	49.952831	9.055720	7.865797	14.012170	19.019144	0.000000	-10.000000	0.008333	-12.333333	94.000000	1023.000000	1023.000000	2046.000000
7.940000	0.084348	49.849747	9.108767	7.723660	13.957843	19.059479	0.000000	-10.000000	0.000000	-12.033334	90.000000	1023.000000	1023.000000	2046.000000
7.960000	0.083747	49.494495	9.116540	7.434339	13.879662	19.063955	0.000000	-10.000000	0.000000	-11.633333	86.000000	1023.000000	1023.000000	2046.000000
7.980000	0.082742	48.900459	9.086731	7.177704	13.773858	18.862165	0.000000	-10.000000	0.000000	-11.066667	82.000000	1023.000000	1023.000000	2046.000000
8.000000	0.081770	48.325970	8.985371	6.884799	13.708946	18.746855	0.000000	-10.000000	0.000000	-10.383333	78.333336	1023.000000	1023.000000	2046.000000
8.020000	0.080947	47.839901	8.846422	6.666431	13.687431	18.639616	0.000000	-10.000000	0.000000	-9.783334	74.833336	1023.000000	1023.000000	2046.000000
8.040000	0.080156	47.372341	8.745928	6.452516	13.656164	18.517735	0.000000	-10.000000	0.000000	-9.416667	71.666664	1023.000000	1023.000000	2046.000000
8.060000	0.079792	47.157204	8.726214	6.295487	13.677843	18.457657	0.000000	-10.000000	0.000000	-9.066667	68.500000	1023.000000	1023.000000	2046.000000
8.080000	0.079736	47.123692	8.820656	6.144062	13.722252	18.436724	0.000000	-10.000000	0.000000	-8.700000	65.500000	1023.000000	1023.000000	2046.000000
8.100000	0.080400	47.516178	9.055893	6.042308	13.845843	18.572134	0.000000	-10.000000	0.000000	-8.116667	62.500000	1023.000000	1023.000000	2046.000000
8.120000	0.081381	48.095970	9.175682	6.292579	14.176103	18.451609	0.000000	-10.000000	-0.016667	-7.516667	59.833332	1023.000000	1023.000000	2046.000000
8.140000	0.082912	49.001202	9.326574	6.495879	14.553430	18.625320	0.000000	-10.000000	-0.033333	-6.933333	57.166668	1023.000000	1023.000000	2046.000000
8.160000	0.083490	49.342712	9.522516	6.613462	14.542481	18.664251	0.000000	-10.000000	-0.058333	-6.616667	54.833332	1023.000000	1023.000000	2046.000000
8.180000	0.084329	49.838310	9.587762	6.767199	14.721526	18.761822	0.000000	-10.000000	-0.058333	-6.366667	52.500000	1023.000000	1023.000000	2046.000000
8.200000	0.084115	49.712013	9.422461	6.819766	14.806711	18.663074	0.000000	-10.000000	-0.058333	-6.266667	50.500000	1023.000000	1023.000000	2046.000000
8.220000	0.082631	48.834888	9.135550	6.527946	14.672113	18.499281	0.000000	-10.000000	-0.050000	-6.166667	48.500000	1023.000000	1023.000000	2046.000000
8.240000	0.081247	48.016766	8.842042	6.243263	14.612701	18.318760	0.000000	-10.000000	-0.050000	-6.066667	46.500000	1023.000000	1023.000000	2046.000000
8.260000	0.080058	47.314556	8.617581	6.120032	14.497670	18.079273	0.000000	-10.000000	-0.050000	-5.516667	44.500000	1023.000000	1023.000000	2046.000000
8.280000	0.078426	46.350021	8.380126	5.974962	14.251581	17.743355	0.000000	-10.000000	-0.050000	-4.766666	42.500000	1023.000000	1023.000000	2046.000000
8.300000	0.076240	45.057919	7.973850	5.761033	14.017820	17.305214	0.000000	-10.000000	-0.058333	-3.550000	40.833332	1023.000000	1023.000000	2046.000000
8.320000	0.073625	43.512150	7.602929	5.467580	13.533898	16.907743	0.000000	-10.000000	-0.066667	-2.283333	39.666668	1023.000000	1023.000000	2046.000000
8.340000	0.071725	42.389362	7.113658	5.272805	13.335529	16.667372	0.000000	-10.000000	-0.075000	-0.966667	39.166668	1023.000000	1023.000000	2046.000000
8.360000	0.070564	41.703121	6.779868	5.232968	13.191972	16.498314	0.000000	-10.000000	-0.075000	-0.233333	39.000000	1023.000000	1023.000000	2046.000000
8.380000	0.069864	41.289471	6.482493	5.236971	13.139917	16.430090	0.000000	-10.000000	-0.066667	0.000000	39.000000	1023.000000	1023.000000	2046.000000
8.400000	0.069501	41.075306	6.319128	5.296301	13.086529	16.373348	0.000000	-10.000000	-0.075000	-0.550000	39.000000	1023.000000	1023.000000	2046.000000
8.420000	0.069445	41.041935	6.149583	5.348293	13.125611	16.418449	0.000000	-10.000000	-0.083333	-1.016667	39.000000	1023.000000	1023.000000	2046.000000
8.440000	0.069544	41.100742	6.004516	5.448587	13.161207	16.486431	0.000000	-10.000000	-0.091667	-1.216667	39.000000	1023.000000	1023.000000	2046.000000
8.460000	0.069911	41.317291	6.031564	5.507439	13.113593	16.664694	0.000000	-10.000000	-0.091667	-0.666667	39.000000	1023.000000	1023.000000	2046.000000
8.480000	0.070459	41.641205	6.027548	5.612252	13.232372	16.769032	0.000000	-10.000000	-0.091667	-0.200000	39.000000	1023.000000	1023.000000	2046.000000
8.500000	0.071150	42.049522	6.121345	5.700852	13.288650	16.938677	0.000000	-10.000000	-0.100000	0.000000	39.000000	1023.000000	1023.000000	2046.000000
8.520000	0.072278	42.716190	6.307264	5.912786	13.387029	17.109114	0.000000	-10.000000	-0.100000	0.000000	39.000000	1023.000000	1023.000000	2046.000000
8.540000	0.073887	43.666924	6.641592	6.187173	13.503536	17.334623	0.000000	-10.000000	-0.100000	0.000000	39.000000	1023.000000	1023.000000	2046.000000
8.560000	0.075421	44.574024	7.113811	6.513847	13.493056	17.453310	0.000000	-10.000000	-0.091667	0.000000	39.000000	1023.000000	1023.000000	2046.000000
8.580000	0.077148	45.594337	7.522590	6.785447	13.611826	17.674475	0.000000	-10.000000	-0.083333	0.266667	39.000000	1023.000000	1023.000000	2046.000000
8.600000	0.078598	46.451649	7.761304	7.038141	13.848378	17.803825	0.000000	-10.000000	-0.083333	0.766667	39.000000	1023.000000	1023.000000	2046.000000
8.620000	0.079920	47.232727	8.035953	7.115249	14.063765	18.017759	0.000000	-10.000000	-0.091667	1.250000	39.000000	1023.000000	1023.000000	2046.000000
8.640000	0.080541	47.599831	8.243764	7.078166	14.177859	18.100042	0.000000	-10.000000	-0.100000	1.483333	39.000000	1023.000000	1023.000000	2046.000000
8.660000	0.080788	47.745571	8.426327	7.061273	14.242524	18.015446	0.000000	-10.000000	-0.100000	1.450000	39.000000	1023.000000	1023.000000	2046.000000
8.680000	0.080968	47.851917	8.527637	6.891538	14.378438	18.054306	0.000000	-10.000000	-0.100000	1.483333	39.000000	1023.000000	1023.000000	2046.000000
8.700000	0.080692	47.688828	8.737464	6.684539	14.215373	18.051451	0.000000	-10.000000	-0.100000	1.600000	39.000000	1023.000000	1023.000000	2046.000000
8.720000	0.080143	47.364712	8.811741	6.440367	14.094874	18.017729	0.000000	-10.000000	-0.100000	1.733333	39.000000	1023.000000	1023.000000	2046.000000
8.740000	0.079999	47.279335	8.745114	6.318202	14.209583	18.006435	0.000000	-10.000000	-0.100000	1.783333	39.000000	1023.000000	1023.000000	2046.000000
8.760000	0.080072	47.322319	8.865670	6.122562	14.213236	18.120853	0.000000	-10.000000	-0.091667	1.683333	39.000000	1023.000000	1023.000000	2046.000000
8.780000	0.080623	47.648041	9.010667	5.977901	14.373871	18.285604	0.000000	-10.000000	-0.091667	1.550000	39.000000	1023.000000	1023.000000	2046.000000
8.800000	0.081665	48.264019	9.311999	5.977032	14.487211	18.487778	0.000000	-10.000000	-0.083333	1.450000	39.000000	1023.000000	1023.000000	2046.000000
8.820000	0.083438	49.312035	9.584012	6.218005	14.778985	18.731031	0.000000	-10.000000	-0.091667	1.466667	39.000000	1023.000000	1023.000000	2046.000000
8.840000	0.084962	50.212803	9.719048	6.431042	15.116160	18.946552	0.000000	-10.000000	-0.091667	1.500000	39.000000	1023.000000	1023.000000	2046.000000
8.860000	0.085482	50.519825	9.912955	6.464197	15.049562	19.093111	0.000000	-10.000000	-0.100000	1.550000	39.000000	1023.000000	1023.000000	2046.000000
8.880000	0.086411	51.068989	10.109866	6.601771	15.090109	19.267242	0.000000	-10.000000	-0.091667	1.500000	39.000000	1023.000000	1023.000000	2046.000000
8.900000	0.086079	50.872818	9.934661	6.625153	15.140330	19.172674	0.000000	-10.000000	-0.083333	1.500000	39.000000	1023.000000	1023.000000	2046.000000
8.920000	0.084745	50.084236	9.674531	6.279697	15.037545	19.092464	0.000000	-10.000000	-0.083333	1.483333	39.000000	1023.000000	1023.000000	2046.000000
8.940000	0.083875	49.569954	9.644605	6.011460	14.845343	19.068544	0.000000	-10.000000	-0.083333	1.533333	39.000000	1023.000000	1023.000000	2046.000000
8.960000	0.082691	48.870415	9.448286	5.919846	14.673350	18.828932	0.000000	-10.000000	-0.091667	1.483333	39.000000	1023.000000	1023.000000	2046.000000
8.980000	0.081107	47.934490	9.220833	5.784587	14.412876	18.516193	0.000000	-10.000000	-0.083333	1.466667	39.000000	1023.000000	1023.000000	2046.000000
9.000000	0.078631	46.471184	8.827732	5.525730	14.016986	18.100739	0.000000	-10.000000	-0.083333	1.416667	39.000000	1023.000000	1023.000000	2046.000000
9.020000	0.076141	44.999168	8.222778	5.258835	13.741278	17.776278	0.000000	-10.000000	-0.083333	1.450000	39.000000	1023.000000	1023.000000	2046.000000
9.040000	0.074425	43.985401	7.832673	5.066253	13.484201	17.602274	0.000000	-10.000000	-0.091667	1.433333	39.000000	1023.000000	1023.000000	2046.000000
9.060000	0.073388	43.372299	7.661822	4.970587	13.236814	17.503077	0.000000	-10.000000	-0.091667	1.466667	39.000000	1023.000000	1023.000000	2046.000000
9.080000	0.072435	42.808891	7.519682	5.173708	12.974606	17.140896	0.000000	-10.000000	-0.083333	1.483333	39.000000	1023.000000	1023.000000	2046.000000
9.100000	0.071944	42.519165	7.351481	5.337483	12.899289	16.930914	0.000000	-10.000000	-0.083333	1.516667	39.000000	1023.000000	1023.000000	2046.000000
9.120000	0.072077	42.597256	7.305933	5.485359	12.850809	16.955156	0.000000	-10.000000	-0.091667	1.616667	39.000000	1023.000000	1023.000000	2046.000000
9.140000	0.072137	42.632977	7.287802	5.590017	12.775510	16.979649	0.000000	-10.000000	-0.100000	1.800000	39.000000	1023.000000	1023.000000	2046.000000
9.160000	0.072557	42.881382	7.274234	5.652772	12.788345	17.166029	0.000000	-10.000000	-0.100000	2.233333	39.000000	1023.000000	1023.000000	2046.000000
9.180000	0.072872	43.067165	7.215539	5.764576	12.863352	17.223698	0.000000	-10.000000	-0.100000	2.833333	39.000000	1023.000000	1023.000000	2046.000000
9.200000	0.073733	43.576233	7.351936	5.792470	12.928135	17.503693	0.000000	-10.000000	-0.100000	3.333333	39.000000	1023.000000	1023.000000	2046.000000
9.220000	0.074867	44.246662	7.408150	5.969924	13.134931	17.733656	0.000000	-10.000000	-0.108333	3.950000	39.000000	1023.000000	1023.000000	2046.000000
9.240000	0.076591	45.265457	7.593191	6.177142	13.355820	18.139303	0.000000	-10.000000	-0.108333	4.066667	39.000000	1023.000000	1023.000000	2046.000000
9.260000	0.078486	46.385044	7.807402	6.340324	13.665505	18.571812	0.000000	-10.000000	-0.108333	3.583333	39.000000	1023.000000	1023.000000	2046.000000
9.280000	0.079844	47.187771	7.919316	6.483826	13.953156	18.831474	0.000000	-10.000000	-0.091667	2.800000	39.000000	1023.000000	1023.000000	2046.000000
9.300000	0.080801	47.753445	7.996889	6.535655	14.194979	19.025921	0.000000	-10.000000	-0.091667	1.866667	39.000000	1023.000000	1023.000000	2046.000000
9.320000	0.081234	48.009502	8.068074	6.512649	14.350340	19.078438	0.000000	-10.000000	-0.091667	2.050000	39.000000	1023.000000	1023.000000	2046.000000
9.340000	0.081428	48.123993	8.110818	6.306804	14.506882	19.199490	0.000000	-10.000000	-0.100000	1.883333	39.000000	1023.000000	1023.000000	2046.000000
9.360000	0.081124	47.944160	8.172068	6.009294	14.532980	19.229818	0.000000	-10.000000	-0.100000	2.350000	39.000000	1023.000000	1023.000000	2046.000000
9.380000	0.080930	47.829865	8.150391	5.791543	14.682849	19.205080	0.000000	-10.000000	-0.141667	3.600000	39.000000	1023.000000	1023.000000	2046.000000
9.400000	0.080779	47.740482	8.186365	5.554494	14.745112	19.254509	0.000000	-10.000000	-0.183333	6.950000	39.000000	1023.000000	1023.000000	2046.000000
9.420000	0.080553	47.606777	8.238780	5.308093	14.747490	19.312416	0.000000	-10.000000	-0.233333	10.033334	39.000000	1023.000000	1023.000000	2046.000000
9.440000	0.080865	47.791370	8.258718	5.180249	14.974129	19.378275	0.000000	-10.000000	-0.241667	12.466667	39.000000	1023.000000	1023.000000	2046.000000
9.460000	0.081214	47.997406	8.344113	5.108104	15.122722	19.422468	0.000000	-10.000000	-0.266667	13.700000	39.000000	1023.000000	1023.000000	2046.000000
9.480000	0.082369	48.680164	8.646093	5.045109	15.307425	19.681536	0.000000	-10.000000	-0.300000	15.400001	39.000000	1023.000000	1023.000000	2046.000000
9.500000	0.084230	49.779873	9.075757	5.140988	15.590747	19.972383	0.000000	-10.000000	-0.350000	16.866667	34.333332	1023.000000	1023.000000	2046.000000
9.520000	0.086444	51.088238	9.270837	5.429024	16.124319	20.264057	0.000000	-10.000000	-0.391667	18.250000	31.166666	1023.000000	1023.000000	2046.000000
9.540000	0.088515	52.312233	9.551900	5.719269	16.514030	20.527035	0.000000	-10.000000	-0.425000	19.616667	30.000000	1023.000000	1023.000000	2046.000000
9.560000	0.090406	53.429714	9.971919	5.839403	16.653770	20.964622	0.000000	-10.000000	-0.450000	20.950001	35.666668	1023.000000	1023.000000	2046.000000
9.580000	0.092066	54.410820	10.110735	6.223320	17.044163	21.032600	0.000000	-10.000000	-0.458333	21.866667	42.333332	1023.000000	1023.000000	2046.000000
9.600000	0.092821	54.857082	10.235373	6.354121	17.174118	21.093472	0.000000	-10.000000	-0.458333	22.350000	49.500000	1023.000000	1023.000000	2046.000000
9.620000	0.092900	54.903957	10.307511	6.335023	17.170843	21.090580	0.000000	-10.000000	-0.450000	22.683334	56.833332	1023.000000	1023.000000	2046.000000
9.640000	0.093033	54.982365	10.402841	6.380831	17.159025	21.039669	0.000000	-10.000000	-0.466667	22.833334	64.333336	1023.000000	1023.000000	2046.000000
9.660000	0.092491	54.662369	10.347446	6.473860	17.061016	20.780046	0.000000	-10.000000	-0.466667	23.200001	72.000000	1023.000000	1023.000000	2046.000000
9.680000	0.090985	53.772373	10.262499	6.433454	16.705441	20.370983	0.000000	-10.000000	-0.466667	23.316668	79.666664	1023.000000	1023.000000	2046.000000
9.700000	0.088928	52.556438	9.869159	6.282923	16.417999	19.986357	0.000000	-10.000000	-0.466667	23.483334	87.333336	1023.000000	1023.000000	2046.000000
9.720000	0.087106	51.479904	9.470969	6.110615	16.220741	19.677576	0.000000	-10.000000	-0.475000	23.583334	95.000000	1023.000000	1023.000000	2046.000000
9.740000	0.086378	51.049114	9.201320	6.233151	16.228746	19.385899	0.000000	-10.000000	-0.475000	23.850000	103.000000	1023.000000	1023.000000	2046.000000
9.760000	0.086367	51.042866	9.125051	6.484754	16.227915	19.205145	0.000000	-10.000000	-0.458333	23.816668	111.000000	1023.000000	1023.000000	2046.000000
9.780000	0.086775	51.284119	9.209189	6.831485	16.186247	19.057196	0.000000	-10.000000	-0.450000	23.883333	119.000000	1023.000000	1023.000000	2046.000000
9.800000	0.087692	51.825851	9.301903	7.144456	16.245079	19.134413	0.000000	-10.000000	-0.450000	23.633333	127.000000	1023.000000	1023.000000	2046.000000
9.820000	0.088602	52.363792	9.451927	7.427553	16.266634	19.217680	0.000000	-10.000000	-0.466667	23.883333	135.000000	1023.000000	1023.000000	2046.000000
9.840000	0.089677	52.999138	9.704618	7.811821	16.266125	19.216576	0.000000	-10.000000	-0.466667	23.800001	145.666672	1023.000000	1023.000000	2046.000000
9.860000	0.091071	53.822811	9.770225	8.143927	16.514380	19.394279	0.000000	-10.000000	-0.466667	23.916668	153.666672	1023.000000	1023.000000	2046.000000
9.880000	0.092417	54.618732	9.975478	8.264868	16.627558	19.750830	0.000000	-10.000000	-0.450000	23.600000	161.666672	1023.000000	1023.000000	2046.000000
9.900000	0.094345	55.757839	10.192439	8.593180	16.920162	20.052059	0.000000	-10.000000	-0.475000	23.666668	166.833328	1023.000000	1023.000000	2046.000000
9.920000	0.096348	56.941368	10.446271	8.953564	17.192837	20.348696	0.000000	-10.000000	-0.483333	23.766666	174.500000	1023.000000	1023.000000	2046.000000
9.940000	0.098777	58.377384	10.888776	9.329847	17.427317	20.731445	0.000000	-10.000000	-0.500000	24.066668	182.166672	1023.000000	1023.000000	2046.000000
9.960000	0.101029	59.708309	11.408514	9.692103	17.602852	21.004841	0.000000	-10.000000	-0.483333	24.116667	190.000000	1023.000000	1023.000000	2046.000000
9.980000	0.103029	60.890347	11.839442	9.928050	17.833771	21.289082	0.000000	-10.000000	-0.475000	23.900000	198.333328	1023.000000	1023.000000	2046.000000
10.000000	0.104790	61.930740	12.082783	10.076224	18.240805	21.530928	0.000000	-10.000000	-0.450000	23.866667	206.500000	1023.000000	1023.000000	2046.000000
10.020000	0.105696	62.466427	12.329041	10.112284	18.425890	21.599211	0.000000	-10.000000	-0.450000	23.299999	214.500000	1023.000000	1023.000000	2046.000000
10.040000	0.106550	62.971218	12.556153	10.016627	18.596588	21.801847	0.000000	-10.000000	-0.450000	23.049999	222.166672	1023.000000	1023.000000	2046.000000
10.060000	0.106972	63.220272	12.572030	9.947996	18.847332	21.852915	0.000000	-10.000000	-0.458333	22.316668	230.000000	1023.000000	1023.000000	2046.000000
10.080000	0.107500	63.532227	12.659210	9.837122	19.019304	22.016592	0.000000	-10.000000	-0.441667	22.083334	237.666672	1023.000000	1023.000000	2046.000000
10.100000	0.107791	63.704563	12.839177	9.693295	19.007389	22.164703	0.000000	-10.000000	-0.425000	21.483334	245.166672	1023.000000	1023.000000	2046.000000
10.120000	0.108332	64.024391	13.029936	9.604706	19.102060	22.287685	0.000000	-10.000000	-0.408333	21.366667	252.333328	1023.000000	1023.000000	2046.000000
10.140000	0.109102	64.479256	13.229222	9.533491	19.190145	22.526396	0.000000	-10.000000	-0.408333	21.216667	259.500000	1023.000000	1023.000000	2046.000000
10.160000	0.110288	65.180244	13.526368	9.574922	19.344246	22.734707	0.000000	-10.000000	-0.425000	21.533333	266.666656	1023.000000	1023.000000	2046.000000
10.180000	0.111996	66.189728	13.895429	9.673219	19.563707	23.057377	0.000000	-10.000000	-0.441667	21.799999	273.833344	1023.000000	1023.000000	2046.000000
10.200000	0.114274	67.536179	14.320528	9.886924	19.874752	23.453974	0.000000	-10.000000	-0.450000	21.950001	281.000000	1023.000000	1023.000000	2046.000000
10.220000	0.116573	68.894417	14.631838	10.204350	20.265755	23.792477	0.000000	-10.000000	-0.450000	21.950001	288.166656	1023.000000	1023.000000	2046.000000
10.240000	0.118588	70.085747	14.937270	10.659519	20.561947	23.927011	0.000000	-10.000000	-0.450000	21.850000	295.500000	1023.000000	1023.000000	2046.000000
10.260000	0.121224	71.643677	15.490656	10.877499	20.758055	24.517466	0.000000	-10.000000	-0.441667	21.850000	302.833344	1023.000000	1023.000000	2046.000000
10.280000	0.122786	72.566254	15.734935	11.323333	20.976219	24.531765	0.000000	-10.000000	-0.441667	21.900002	310.166656	1023.000000	1023.000000	2046.000000
10.300000	0.123577	73.033775	15.852798	11.614312	21.069159	24.497505	0.000000	-10.000000	-0.441667	21.833334	317.500000	1023.000000	1023.000000	2046.000000
10.320000	0.123272	72.853615	15.830674	11.806363	21.046850	24.169729	0.000000	-10.000000	-0.458333	22.083334	324.833344	1023.000000	1023.000000	2046.000000
10.340000	0.122667	72.496117	15.828093	11.795617	20.922523	23.949881	0.000000	-10.000000	-0.458333	22.083334	332.166656	1023.000000	1023.000000	2046.000000
10.360000	0.120790	71.387138	15.666445	11.784606	20.545801	23.390287	0.000000	-10.000000	-0.450000	22.283335	339.500000	1023.000000	1023.000000	2046.000000
10.380000	0.117580	69.489510	15.279717	11.692651	19.914791	22.602350	0.000000	-10.000000	-0.433333	21.816668	347.000000	1023.000000	1023.000000	2046.000000
10.400000	0.114634	67.748543	14.788246	11.404985	19.366838	22.188471	0.000000	-10.000000	-0.416667	21.583334	354.333344	1023.000000	1023.000000	2046.000000
10.420000	0.113191	66.896019	14.484301	11.325666	19.132080	21.953976	0.000000	-10.000000	-0.416667	21.316668	361.666656	1023.000000	1023.000000	2046.000000
10.440000	0.112723	66.619453	14.320980	11.475686	19.027811	21.794977	0.000000	-10.000000	-0.416667	21.483334	368.833344	1023.000000	1023.000000	2046.000000
10.460000	0.113389	67.012817	14.432050	11.700902	18.966524	21.913340	0.000000	-10.000000	-0.416667	21.550001	376.000000	1023.000000	1023.000000	2046.000000
10.480000	0.113942	67.339622	14.546190	11.971650	18.860077	21.961710	0.000000	-10.000000	-0.408333	21.433334	383.166656	1023.000000	1023.000000	2046.000000
10.500000	0.114789	67.840553	14.610006	12.276364	18.919437	22.034748	0.000000	-10.000000	-0.400000	21.250000	388.000000	1023.000000	1023.000000	2046.000000
10.520000	0.115750	68.408386	14.785048	12.475995	18.891493	22.255852	0.000000	-10.000000	-0.391667	20.833334	395.166656	1023.000000	1023.000000	2046.000000
10.540000	0.116786	69.020638	14.891906	12.774552	18.981270	22.372908	0.000000	-10.000000	-0.383333	20.533335	402.166656	1023.000000	1023.000000	2046.000000
10.560000	0.118123	69.810410	15.055255	12.997568	19.150335	22.607252	0.000000	-10.000000	-0.366667	20.166668	411.333344	1023.000000	1023.000000	2046.000000
10.580000	0.119464	70.603249	15.147956	13.209346	19.398354	22.847595	0.000000	-10.000000	-0.358333	20.066668	415.833344	1023.000000	1023.000000	2046.000000
10.600000	0.121013	71.518433	15.357904	13.415182	19.628250	23.117096	0.000000	-10.000000	-0.341667	19.850000	420.166656	1023.000000	1023.000000	2046.000000
10.620000	0.122711	72.522408	15.593797	13.677257	19.853790	23.397566	0.000000	-10.000000	-0.325000	19.333334	426.833344	1023.000000	1023.000000	2046.000000
10.640000	0.124790	73.750870	16.033245	13.982606	20.033529	23.701485	0.000000	-10.000000	-0.300000	18.566668	435.666656	1023.000000	1023.000000	2046.000000
10.660000	0.126660	74.855949	16.337299	14.264776	20.286577	23.967297	0.000000	-10.000000	-0.291667	17.750000	444.333344	1023.000000	1023.000000	2046.000000
10.680000	0.128389	75.878166	16.695511	14.412266	20.527632	24.242754	0.000000	-10.000000	-0.291667	16.983334	450.333344	1023.000000	1023.000000	2046.000000
10.700000	0.129616	76.602837	16.936613	14.412918	20.794947	24.458359	0.000000	-10.000000	-0.300000	16.600000	456.000000	1023.000000	1023.000000	2046.000000
10.720000	0.130484	77.116028	17.154278	14.381694	20.991949	24.588108	0.000000	-10.000000	-0.300000	16.416668	459.666656	1023.000000	1023.000000	2046.000000
10.740000	0.130389	77.059914	17.245977	14.309918	21.062286	24.441732	0.000000	-10.000000	-0.283333	16.016666	465.166656	1023.000000	1023.000000	2046.000000
10.760000	0.130213	76.955849	17.400501	14.113986	20.992813	24.448547	0.000000	-10.000000	-0.266667	15.316667	470.500000	1023.000000	1023.000000	2046.000000
10.780000	0.130078	76.876190	17.404911	13.910103	21.112154	24.449022	0.000000	-10.000000	-0.250000	14.616667	475.833344	1023.000000	1023.000000	2046.000000
10.800000	0.129961	76.807137	17.503330	13.760625	21.127195	24.415983	0.000000	-10.000000	-0.233333	14.100000	479.166656	1023.000000	1023.000000	2046.000000
10.820000	0.130190	76.942390	17.583143	13.627412	21.234962	24.496870	0.000000	-10.000000	-0.208333	13.083334	484.000000	1023.000000	1023.000000	2046.000000
10.840000	0.130620	77.196579	17.760576	13.567974	21.284580	24.583452	0.000000	-10.000000	-0.183333	12.066668	488.833344	1023.000000	1023.000000	2046.000000
10.860000	0.131554	77.748657	18.041344	13.578057	21.381371	24.747887	0.000000	-10.000000	-0.166667	10.933333	494.333344	1023.000000	1023.000000	2046.000000
10.880000	0.132592	78.361809	18.246145	13.672611	21.558805	24.884251	0.000000	-10.000000	-0.158333	10.466667	496.666656	1023.000000	1023.000000	2046.000000
10.900000	0.134515	79.498398	18.530327	13.774798	21.925707	25.267563	0.000000	-10.000000	-0.150000	9.850000	500.166656	1023.000000	1023.000000	2046.000000
10.920000	0.136290	80.547325	18.731031	14.044709	22.288889	25.482691	0.000000	-10.000000	-0.141667	9.566667	503.500000	1023.000000	1023.000000	2046.000000
10.940000	0.137597	81.319969	19.013582	14.328604	22.409267	25.568514	0.000000	-10.000000	-0.125000	9.250000	507.833344	1023.000000	1023.000000	2046.000000
10.960000	0.140010	82.746201	19.382000	14.407969	22.678125	26.278111	0.000000	-10.000000	-0.116667	9.016667	512.000000	1023.000000	1023.000000	2046.000000
10.980000	0.140791	83.207199	19.686539	14.657211	22.561607	26.301842	0.000000	-10.000000	-0.116667	8.916667	514.000000	1023.000000	1023.000000	2046.000000
11.000000	0.141545	83.652908	19.834471	14.813455	22.532307	26.472673	0.000000	-10.000000	-0.116667	8.616667	516.000000	1023.000000	1023.000000	2046.000000
11.020000	0.140962	83.308464	19.721146	14.783447	22.386719	26.417149	0.000000	-10.000000	-0.108333	8.250000	518.833313	1023.000000	1023.000000	2046.000000
11.040000	0.139685	82.553970	19.604378	14.531639	22.152870	26.265079	0.000000	-10.000000	-0.108333	7.700000	522.666687	1023.000000	1023.000000	2046.000000
11.060000	0.137120	81.037773	19.247183	14.174472	21.805714	25.810400	0.000000	-10.000000	-0.116667	7.383334	525.500000	1023.000000	1023.000000	2046.000000
11.080000	0.133079	78.649826	18.656391	13.736228	21.130968	25.126236	0.000000	-10.000000	-0.116667	6.700000	528.166687	1023.000000	1023.000000	2046.000000
11.100000	0.129443	76.500656	17.934460	13.220453	20.649597	24.696150	0.000000	-10.000000	-0.108333	6.200000	529.833313	1023.000000	1023.000000	2046.000000
11.120000	0.127080	75.104378	17.450121	12.905183	20.351591	24.397482	0.000000	-10.000000	-0.100000	5.500000	532.166687	1023.000000	1023.000000	2046.000000
11.140000	0.126095	74.522133	17.209229	12.896097	20.251762	24.165047	0.000000	-10.000000	-0.100000	5.150000	533.500000	1023.000000	1023.000000	2046.000000
11.160000	0.125826	74.362999	17.060753	13.070660	20.229944	24.001644	0.000000	-10.000000	-0.100000	4.750000	535.166687	1023.000000	1023.000000	2046.000000
11.180000	0.125742	74.313461	16.954432	13.258898	20.172226	23.927906	0.000000	-10.000000	-0.100000	4.200000	537.166687	1023.000000	1023.000000	2046.000000
11.200000	0.125930	74.424545	16.872774	13.434183	20.199757	23.917828	0.000000	-10.000000	-0.100000	3.550000	539.000000	1023.000000	1023.000000	2046.000000
11.220000	0.126174	74.568581	16.843931	13.558986	20.210690	23.954975	0.000000	-10.000000	-0.100000	2.950000	540.500000	1023.000000	1023.000000	2046.000000
11.240000	0.126580	74.808823	16.721754	13.729943	20.418800	23.938322	0.000000	-10.000000	-0.100000	2.100000	541.333313	1023.000000	1023.000000	2046.000000
11.260000	0.126875	74.983131	16.613981	13.880504	20.614332	23.874315	0.000000	-10.000000	-0.091667	1.200000	541.666687	1023.000000	1023.000000	2046.000000
11.280000	0.127467	75.333199	16.743837	13.960698	20.651209	23.977451	0.000000	-10.000000	-0.091667	-0.450000	542.000000	1023.000000	1023.000000	2046.000000
11.300000	0.128196	75.763748	16.756193	14.131811	20.824871	24.050875	0.000000	-10.000000	-0.091667	-1.500000	542.000000	1023.000000	1023.000000	2046.000000
11.320000	0.128971	76.222153	16.854080	14.282683	20.902723	24.182663	0.000000	-10.000000	-0.100000	-2.483333	542.000000	1023.000000	1023.000000	2046.000000
11.340000	0.130268	76.988640	17.097603	14.525738	21.017246	24.348053	0.000000	-10.000000	-0.100000	-2.950000	542.000000	1023.000000	1023.000000	2046.000000
11.360000	0.131431	77.675529	17.307598	14.729953	21.179569	24.458412	0.000000	-10.000000	-0.091667	-3.616667	542.000000	1023.000000	1023.000000	2046.000000
11.380000	0.132458	78.282898	17.535706	14.848349	21.288809	24.610037	0.000000	-10.000000	-0.083333	-4.050000	542.000000	1023.000000	1023.000000	2046.000000
11.400000	0.133075	78.647133	17.658148	14.848092	21.446882	24.694008	0.000000	-10.000000	-0.083333	-4.300000	542.000000	1023.000000	1023.000000	2046.000000
11.420000	0.133174	78.705994	17.778343	14.677416	21.518530	24.731701	0.000000	-10.000000	-0.091667	-4.266667	542.000000	1023.000000	1023.000000	2046.000000
11.440000	0.132916	78.553421	17.737806	14.451163	21.624264	24.740185	0.000000	-10.000000	-0.100000	-4.233334	542.000000	1023.000000	1023.000000	2046.000000
11.460000	0.132130	78.088661	17.670134	14.128761	21.674196	24.615574	0.000000	-10.000000	-0.100000	-4.166667	542.000000	1023.000000	1023.000000	2046.000000
11.480000	0.131206	77.542557	17.728792	13.891812	21.515165	24.406786	0.000000	-10.000000	-0.100000	-4.250000	542.000000	1023.000000	1023.000000	2046.000000
11.500000	0.130619	77.195732	17.660906	13.656369	21.583223	24.295233	0.000000	-10.000000	-0.091667	-4.333333	542.000000	1023.000000	1023.000000	2046.000000
11.520000	0.130241	76.972275	17.845289	13.428579	21.384933	24.313473	0.000000	-10.000000	-0.091667	-4.200000	542.000000	1023.000000	1023.000000	2046.000000
11.540000	0.130025	76.844666	17.952703	13.313143	21.347956	24.230864	0.000000	-10.000000	-0.091667	-3.716667	542.000000	1023.000000	1023.000000	2046.000000
11.560000	0.130329	77.024696	18.223999	13.161437	21.224487	24.414772	0.000000	-10.000000	-0.100000	-2.950000	542.000000	1023.000000	1023.000000	2046.000000
11.580000	0.131333	77.617805	18.427464	13.211538	21.432663	24.546144	0.000000	-10.000000	-0.100000	-1.883333	542.000000	1023.000000	1023.000000	2046.000000
11.600000	0.132613	78.373993	18.704168	13.290252	21.579119	24.800457	0.000000	-10.000000	-0.100000	-0.900000	542.000000	1023.000000	1023.000000	2046.000000
11.620000	0.134225	79.327095	19.002365	13.367229	21.727388	25.230110	0.000000	-10.000000	-0.100000	-0.200000	542.000000	1023.000000	1023.000000	2046.000000
11.640000	0.135768	80.239120	19.096342	13.571059	21.987564	25.584158	0.000000	-10.000000	-0.100000	0.000000	542.000000	1023.000000	1023.000000	2046.000000
11.660000	0.137535	81.283226	19.341164	13.700003	22.155918	26.086142	0.000000	-10.000000	-0.100000	0.000000	542.000000	1023.000000	1023.000000	2046.000000
11.680000	0.138883	82.079811	19.397594	13.872749	22.446154	26.363316	0.000000	-10.000000	-0.091667	0.000000	542.000000	1023.000000	1023.000000	2046.000000
11.700000	0.139665	82.542206	19.422489	14.061765	22.558210	26.499739	0.000000	-10.000000	-0.083333	-1.283333	542.000000	1023.000000	1023.000000	2046.000000
11.720000	0.139151	82.238464	19.160664	14.145416	22.566097	26.366291	0.000000	-10.000000	-0.075000	-2.566667	542.000000	1023.000000	1023.000000	2046.000000
11.740000	0.137662	81.358002	18.828371	13.928802	22.436893	26.163937	0.000000	-10.000000	-0.075000	-4.216667	542.000000	1023.000000	1023.000000	2046.000000
11.760000	0.135228	79.919525	18.332209	13.698672	22.286684	25.601959	0.000000	-10.000000	-0.066667	-5.316667	542.000000	1023.000000	1023.000000	2046.000000
11.780000	0.131132	77.498741	17.756760	13.357845	21.740715	24.643423	0.000000	-10.000000	-0.050000	-6.966667	542.000000	1023.000000	1023.000000	2046.000000
11.800000	0.126518	74.772141	16.954079	12.893149	21.126268	23.798643	0.000000	-10.000000	-0.033333	-8.250000	542.000000	1023.000000	1023.000000	2046.000000
11.820000	0.122703	72.517464	16.334194	12.435468	20.496424	23.251381	0.000000	-10.000000	-0.025000	-9.083334	542.000000	1023.000000	1023.000000	2046.000000
11.840000	0.120596	71.272079	15.894166	12.310198	20.197657	22.870062	0.000000	-10.000000	-0.016667	-9.733334	542.000000	1023.000000	1023.000000	2046.000000
11.860000	0.119207	70.451622	15.601544	12.401710	19.964851	22.483519	0.000000	-10.000000	-0.008333	-10.816667	542.000000	1023.000000	1023.000000	2046.000000
11.880000	0.118213	69.863785	15.477201	12.493773	19.680647	22.212164	0.000000	-10.000000	0.033333	-12.750000	533.166687	1023.000000	1023.000000	2046.000000
11.900000	0.117393	69.379013	15.444431	12.692099	19.360790	21.881689	0.000000	-10.000000	0.066667	-14.316667	524.333313	1023.000000	1023.000000	2046.000000
11.920000	0.116663	68.947983	15.459401	12.755707	19.028099	21.704779	0.000000	-10.000000	0.125000	-16.266666	511.833344	1023.000000	1023.000000	2046.000000
11.940000	0.116182	68.663788	15.458041	12.783718	18.771748	21.650278	0.000000	-10.000000	0.150000	-17.083332	508.166656	1023.000000	1023.000000	2046.000000
11.960000	0.115894	68.493408	15.525769	12.773100	18.498676	21.695862	0.000000	-10.000000	0.183333	-18.333334	502.500000	1023.000000	1023.000000	2046.000000
11.980000	0.115957	68.530487	15.577348	12.590506	18.340435	22.022196	0.000000	-10.000000	0.191667	-19.016666	498.500000	1023.000000	1023.000000	2046.000000
12.000000	0.116363	68.770248	15.564899	12.519883	18.374540	22.310921	0.000000	-10.000000	0.200000	-19.733334	490.166656	1023.000000	1023.000000	2046.000000
12.020000	0.117017	69.157280	15.489293	12.546719	18.554165	22.567106	0.000000	-10.000000	0.200000	-20.016668	483.833344	1023.000000	1023.000000	2046.000000
12.040000	0.117891	69.673653	15.591461	12.635881	18.600189	22.846121	0.000000	-10.000000	0.200000	-20.350000	477.166656	1023.000000	1023.000000	2046.000000
12.060000	0.118961	70.306107	15.687888	12.765152	18.751738	23.101328	0.000000	-10.000000	0.200000	-20.683334	472.500000	1023.000000	1023.000000	2046.000000
12.080000	0.119928	70.877609	15.875404	12.869541	18.828449	23.304213	0.000000	-10.000000	0.200000	-20.966667	465.500000	1023.000000	1023.000000	2046.000000
12.100000	0.120334	71.117310	15.976251	12.929033	18.865767	23.346262	0.000000	-10.000000	0.200000	-20.900000	458.500000	1023.000000	1023.000000	2046.000000
12.120000	0.120195	71.035217	15.853973	12.864104	19.016048	23.301092	0.000000	-10.000000	0.200000	-20.733334	449.166656	1023.000000	1023.000000	2046.000000
12.140000	0.119936	70.882240	15.835697	12.654127	19.078119	23.314293	0.000000	-10.000000	0.200000	-20.616667	442.166656	1023.000000	1023.000000	2046.000000
12.160000	0.118958	70.303902	15.901665	12.386943	18.860727	23.154566	0.000000	-10.000000	0.200000	-20.616667	435.166656	1023.000000	1023.000000	2046.000000
12.180000	0.117906	69.682533	15.783566	12.012192	18.812397	23.074375	0.000000	-10.000000	0.200000	-20.783335	430.666656	1023.000000	1023.000000	2046.000000
12.200000	0.116676	68.955482	15.551191	11.740122	18.816660	22.847507	0.000000	-10.000000	0.191667	-20.916668	423.833344	1023.000000	1023.000000	2046.000000
12.220000	0.115704	68.381027	15.446479	11.459955	18.698101	22.776489	0.000000	-10.000000	0.200000	-21.233334	417.000000	1023.000000	1023.000000	2046.000000
12.240000	0.114994	67.961403	15.365147	11.183861	18.657507	22.754889	0.000000	-10.000000	0.233333	-21.550001	409.833344	1023.000000	1023.000000	2046.000000
12.260000	0.114477	67.655922	15.165954	10.985328	18.813843	22.690796	0.000000	-10.000000	0.275000	-22.066668	402.500000	1023.000000	1023.000000	2046.000000
12.280000	0.114254	67.524078	15.052387	10.894167	19.009497	22.568024	0.000000	-10.000000	0.291667	-22.450001	395.166656	1023.000000	1023.000000	2046.000000
12.300000	0.114753	67.819016	15.141469	10.889773	19.201380	22.586391	0.000000	-10.000000	0.291667	-22.716667	387.666656	1023.000000	1023.000000	2046.000000
12.320000	0.115786	68.429565	15.405142	10.913169	19.263943	22.847315	0.000000	-10.000000	0.291667	-22.766666	380.166656	1023.000000	1023.000000	2046.000000
12.340000	0.116804	69.031395	15.470431	11.090488	19.516632	22.953844	0.000000	-10.000000	0.300000	-22.683334	372.500000	1023.000000	1023.000000	2046.000000
12.360000	0.117200	69.265266	15.755618	11.085588	19.298973	23.125092	0.000000	-10.000000	0.300000	-22.633333	364.833344	1023.000000	1023.000000	2046.000000
12.380000	0.117833	69.639473	15.873398	11.225228	19.358181	23.182671	0.000000	-10.000000	0.300000	-22.583334	357.333344	1023.000000	1023.000000	2046.000000
12.400000	0.117631	69.520073	15.795784	11.278197	19.323420	23.122669	0.000000	-10.000000	0.300000	-22.783333	349.666656	1023.000000	1023.000000	2046.000000
12.420000	0.115780	68.426262	15.358864	11.058278	19.127558	22.881559	0.000000	-10.000000	0.308333	-23.066668	342.000000	1023.000000	1023.000000	2046.000000
12.440000	0.113512	67.085739	14.968204	10.683612	18.836401	22.597521	0.000000	-10.000000	0.300000	-23.433334	334.333344	1023.000000	1023.000000	2046.000000
12.460000	0.111204	65.721710	14.555567	10.302794	18.558247	22.305103	0.000000	-10.000000	0.308333	-23.466667	326.666656	1023.000000	1023.000000	2046.000000
12.480000	0.108328	64.021629	14.187974	9.981278	18.099483	21.752892	0.000000	-10.000000	0.300000	-23.383333	319.000000	1023.000000	1023.000000	2046.000000
12.500000	0.104783	61.926907	13.699472	9.565663	17.537531	21.124241	0.000000	-10.000000	0.300000	-23.166668	311.000000	1023.000000	1023.000000	2046.000000
12.520000	0.101092	59.745296	13.088476	9.093355	17.001755	20.561710	0.000000	-10.000000	0.275000	-22.833334	303.166656	1023.000000	1023.000000	2046.000000
12.540000	0.098194	58.032803	12.514067	8.811130	16.634113	20.073494	0.000000	-10.000000	0.275000	-22.400002	295.500000	1023.000000	1023.000000	2046.000000
12.560000	0.096212	56.861229	12.098761	8.607043	16.339746	19.815678	0.000000	-10.000000	0.283333	-22.050001	288.166656	1023.000000	1023.000000	2046.000000
12.580000	0.094674	55.952152	11.782064	8.567418	16.110916	19.491753	0.000000	-10.000000	0.300000	-22.216667	280.833344	1023.000000	1023.000000	2046.000000
12.600000	0.093396	55.196777	11.644549	8.523545	15.735921	19.292763	0.000000	-10.000000	0.300000	-22.400000	273.500000	1023.000000	1023.000000	2046.000000
12.620000	0.092375	54.593815	11.467330	8.510575	15.493291	19.122620	0.000000	-10.000000	0.300000	-22.650000	265.833344	1023.000000	1023.000000	2046.000000
12.640000	0.091684	54.185421	11.208546	8.551535	15.448914	18.976427	0.000000	-10.000000	0.308333	-22.883333	258.333344	1023.000000	1023.000000	2046.000000
12.660000	0.091164	53.877670	11.049805	8.552752	15.356790	18.918325	0.000000	-10.000000	0.325000	-23.333334	250.666672	1023.000000	1023.000000	2046.000000
12.680000	0.090702	53.604603	10.931151	8.561374	15.278300	18.833778	0.000000	-10.000000	0.333333	-23.833334	243.000000	1023.000000	1023.000000	2046.000000
12.700000	0.090474	53.469875	10.988205	8.602423	15.133394	18.745852	0.000000	-10.000000	0.358333	-24.116667	235.000000	1023.000000	1023.000000	2046.000000
12.720000	0.090887	53.714203	11.038908	8.740886	15.122039	18.812372	0.000000	-10.000000	0.358333	-24.200001	227.000000	1023.000000	1023.000000	2046.000000
12.740000	0.091734	54.214993	11.164001	8.935135	15.165359	18.950497	0.000000	-10.000000	0.358333	-24.333334	219.000000	1023.000000	1023.000000	2046.000000
12.760000	0.092661	54.762794	11.222114	9.053218	15.324712	19.162750	0.000000	-10.000000	0.358333	-24.333334	210.833328	1023.000000	1023.000000	2046.000000
12.780000	0.093474	55.243298	11.429320	9.144053	15.293867	19.376059	0.000000	-10.000000	0.358333	-24.566668	202.500000	1023.000000	1023.000000	2046.000000
12.800000	0.093935	55.515869	11.470201	9.240042	15.356944	19.448681	0.000000	-10.000000	0.358333	-24.433334	194.166672	1023.000000	1023.000000	2046.000000
12.820000	0.093787	55.427967	11.309744	9.207439	15.483428	19.427353	0.000000	-10.000000	0.333333	-24.300001	186.000000	1023.000000	1023.000000	2046.000000
12.840000	0.093358	55.174854	11.233025	9.017228	15.483920	19.440680	0.000000	-10.000000	0.325000	-24.150000	178.000000	1023.000000	1023.000000	2046.000000
12.860000	0.092512	54.674679	11.151123	8.784728	15.410785	19.328041	0.000000	-10.000000	0.333333	-24.033335	170.000000	1023.000000	1023.000000	2046.000000
12.880000	0.091503	54.077999	10.960129	8.485331	15.425278	19.207262	0.000000	-10.000000	0.333333	-23.883333	162.000000	1023.000000	1023.000000	2046.000000
12.900000	0.090400	53.426666	10.717909	8.024869	15.442474	19.241415	0.000000	-10.000000	0.325000	-23.600000	154.000000	1023.000000	1023.000000	2046.000000
12.920000	0.089032	52.617653	10.307437	7.793028	15.537356	18.979832	0.000000	-10.000000	0.308333	-23.366667	146.000000	1023.000000	1023.000000	2046.000000
12.940000	0.088097	52.065197	10.062586	7.529432	15.551346	18.921831	0.000000	-10.000000	0.308333	-23.383333	138.333328	1023.000000	1023.000000	2046.000000
12.960000	0.087206	51.538868	9.894242	7.341315	15.508601	18.794710	0.000000	-10.000000	0.308333	-23.200001	130.666672	1023.000000	1023.000000	2046.000000
12.980000	0.086805	51.301785	9.761101	7.137290	15.677999	18.725395	0.000000	-10.000000	0.308333	-23.200001	123.000000	1023.000000	1023.000000	2046.000000
13.000000	0.087078	51.463112	9.770189	7.057024	15.870426	18.765474	0.000000	-10.000000	0.300000	-22.933334	115.000000	1023.000000	1023.000000	2046.000000
13.020000	0.087822	51.903008	9.695212	7.181100	16.245739	18.780956	0.000000	-10.000000	0.300000	-22.766666	107.333336	1023.000000	1023.000000	2046.000000
13.040000	0.088650	52.391956	9.687852	7.297078	16.543312	18.863714	0.000000	-10.000000	0.300000	-22.516666	99.666664	1023.000000	1023.000000	2046.000000
13.060000	0.088731	52.440201	9.974854	7.541163	16.289059	18.635126	0.000000	-10.000000	0.291667	-22.250000	92.333336	1023.000000	1023.000000	2046.000000
13.080000	0.089075	52.643082	9.955749	7.735561	16.380390	18.571383	0.000000	-10.000000	0.275000	-22.116667	84.833336	1023.000000	1023.000000	2046.000000
13.100000	0.087930	51.966640	9.845980	7.724043	16.076488	18.320127	0.000000	-10.000000	0.266667	-21.883333	77.500000	1023.000000	1023.000000	2046.000000
13.120000	0.085794	50.704029	9.318552	7.308995	15.971555	18.104925	0.000000	-10.000000	0.258333	-21.683334	70.166664	1023.000000	1023.000000	2046.000000
13.140000	0.083621	49.420067	8.877247	6.909402	15.755681	17.877737	0.000000	-10.000000	0.266667	-21.400000	62.833332	1023.000000	1023.000000	2046.000000
13.160000	0.081286	48.039753	8.573312	6.639939	15.343060	17.483442	0.000000	-10.000000	0.250000	-21.033335	55.666668	1023.000000	1023.000000	2046.000000
13.180000	0.078941	46.653843	8.499242	6.282456	14.695339	17.176805	0.000000	-10.000000	0.233333	-20.666668	48.500000	1023.000000	1023.000000	2046.000000
13.200000	0.076522	45.224571	8.262460	5.956489	14.203767	16.801857	0.000000	-10.000000	0.191667	-19.966667	41.666668	1023.000000	1023.000000	2046.000000
13.220000	0.073914	43.682980	8.075942	5.570477	13.464206	16.572355	0.000000	-10.000000	0.166667	-19.250000	35.000000	1023.000000	1023.000000	2046.000000
13.240000	0.071992	42.547527	7.678516	5.334083	13.062400	16.472527	0.000000	-10.000000	0.150000	-18.350000	28.666666	1023.000000	1023.000000	2046.000000
13.260000	0.070570	41.706825	7.148729	4.971869	12.967829	16.618401	0.000000	-10.000000	0.150000	-17.983334	22.500000	1023.000000	1023.000000	2046.000000
13.280000	0.068965	40.758343	6.543098	4.781333	13.026774	16.407137	0.000000	-10.000000	0.150000	-17.716667	16.500000	1023.000000	1023.000000	2046.000000
13.300000	0.067284	39.764771	5.787347	4.668089	13.276555	16.032780	0.000000	-10.000000	0.150000	-17.733334	10.500000	1023.000000	1023.000000	2046.000000
13.320000	0.065885	38.937862	5.208244	4.695384	13.484803	15.549431	0.000000	-10.000000	0.141667	-17.450001	4.666667	1023.000000	1023.000000	2046.000000
13.340000	0.064963	38.393101	4.962450	4.841869	13.455679	15.133103	0.000000	-10.000000	0.141667	-17.233334	-0.666667	1023.000000	1023.000000	2046.000000
13.360000	0.064637	38.200188	5.201825	4.985307	13.046761	14.966293	0.000000	-10.000000	0.141667	-16.900000	-6.000000	1023.000000	1023.000000	2046.000000
13.380000	0.064487	38.111862	5.519672	4.928597	12.561160	15.102433	0.000000	-10.000000	0.133333	-16.666668	-11.333333	1023.000000	1023.000000	2046.000000
13.400000	0.065191	38.527798	5.797776	4.953157	12.386588	15.390278	0.000000	-10.000000	0.116667	-16.316668	-17.000000	1023.000000	1023.000000	2046.000000
13.420000	0.066547	39.329258	6.157678	5.041609	12.228973	15.900998	0.000000	-10.000000	0.100000	-15.950001	-22.500000	1023.000000	1023.000000	2046.000000
13.440000	0.068178	40.293179	6.322930	5.142100	12.422275	16.405876	0.000000	-10.000000	0.100000	-15.650001	-27.833334	1023.000000	1023.000000	2046.000000
13.460000	0.069296	40.953892	6.103227	5.235618	12.913370	16.701677	0.000000	-10.000000	0.100000	-15.416667	-33.166668	1023.000000	1023.000000	2046.000000
13.480000	0.069704	41.195160	5.822131	5.352356	13.372334	16.648340	0.000000	-10.000000	0.083333	-15.316667	-38.333332	1023.000000	1023.000000	2046.000000
13.500000	0.069523	41.088322	5.474316	5.464574	13.779736	16.369698	0.000000	-10.000000	0.091667	-15.050000	-43.500000	1023.000000	1023.000000	2046.000000
13.520000	0.068899	40.719398	5.486072	5.458626	13.713644	16.061054	0.000000	-10.000000	0.091667	-15.116667	-48.500000	1023.000000	1023.000000	2046.000000
13.540000	0.068124	40.261055	5.749380	5.432106	13.288112	15.791456	0.000000	-10.000000	0.108333	-15.100000	-53.500000	1023.000000	1023.000000	2046.000000
13.560000	0.067746	40.038052	6.038108	5.182658	12.937543	15.879742	0.000000	-10.000000	0.100000	-15.266667	-58.500000	1023.000000	1023.000000	2046.000000
13.580000	0.067400	39.833183	6.250133	4.744478	12.635342	16.203232	0.000000	-10.000000	0.100000	-15.100000	-63.500000	1023.000000	1023.000000	2046.000000
13.600000	0.067112	39.663044	6.109550	4.372760	12.690957	16.489775	0.000000	-10.000000	0.083333	-14.716667	-68.500000	1023.000000	1023.000000	2046.000000
13.620000	0.066550	39.330791	5.733524	3.949883	12.979714	16.667669	0.000000	-10.000000	0.058333	-14.166667	-73.333336	1023.000000	1023.000000	2046.000000
13.640000	0.065268	38.573574	5.109710	3.715591	13.421650	16.326622	0.000000	-10.000000	0.033333	-13.883333	-78.166664	1023.000000	1023.000000	2046.000000
13.660000	0.064217	37.952000	4.851086	3.552995	13.555230	15.992690	0.000000	-10.000000	0.025000	-13.700000	-82.833336	1023.000000	1023.000000	2046.000000
13.680000	0.063868	37.746086	4.796247	3.482093	13.703870	15.763878	0.000000	-10.000000	0.016667	-13.516666	-87.500000	1023.000000	1023.000000	2046.000000
13.700000	0.064426	38.075539	5.006962	3.566254	13.765468	15.736855	0.000000	-10.000000	0.008333	-13.066667	-91.833336	1023.000000	1023.000000	2046.000000
13.720000	0.065492	38.705791	5.281141	3.676253	13.812771	15.935627	0.000000	-10.000000	0.000000	-12.750000	-96.333336	1023.000000	1023.000000	2046.000000
13.740000	0.065961	38.982727	5.624893	3.651459	13.587075	16.119299	0.000000	-10.000000	0.000000	-12.350000	-100.666664	1023.000000	1023.000000	2046.000000
13.760000	0.066335	39.204269	5.917678	3.692031	13.305386	16.289173	0.000000	-10.000000	0.000000	-11.883333	-105.000000	1023.000000	1023.000000	2046.000000
13.780000	0.066855	39.511581	5.929163	3.612162	13.363816	16.606441	0.000000	-10.000000	0.000000	-11.383333	-109.000000	1023.000000	1023.000000	2046.000000
13.800000	0.066315	39.192326	5.778702	3.256663	13.277242	16.879719	0.000000	-10.000000	0.000000	-10.950000	-112.666664	1023.000000	1023.000000	2046.000000
13.820000	0.065287	38.584541	5.317876	2.871021	13.475513	16.920130	0.000000	-10.000000	0.000000	-10.600000	-116.333336	1023.000000	1023.000000	2046.000000
13.840000	0.064039	37.846970	4.970028	2.618699	13.534127	16.724115	0.000000	-10.000000	0.000000	-10.150001	-119.666664	1023.000000	1023.000000	2046.000000
13.860000	0.062045	36.668549	4.496813	2.579897	13.531577	16.060261	0.000000	-10.000000	0.000000	-9.633333	-123.166664	1023.000000	1023.000000	2046.000000
13.880000	0.059609	35.228825	4.091171	2.431314	13.303480	15.402862	0.000000	-10.000000	0.000000	-9.000000	-126.333336	1023.000000	1023.000000	2046.000000
13.900000	0.056559	33.426094	3.556363	2.274783	12.927196	14.667751	0.000000	-10.000000	-0.008333	-8.100000	-129.500000	1023.000000	1023.000000	2046.000000
13.920000	0.053950	31.884525	3.220153	2.052787	12.382286	14.229300	0.000000	-10.000000	-0.033333	-7.216667	-132.166672	1023.000000	1023.000000	2046.000000
13.940000	0.051889	30.666348	2.917642	1.972763	11.923883	13.852059	0.000000	-10.000000	-0.050000	-6.483334	-134.500000	1023.000000	1023.000000	2046.000000
13.960000	0.050691	29.958487	2.828313	1.934881	11.502383	13.692908	0.000000	-10.000000	-0.066667	-6.300000	-136.500000	1023.000000	1023.000000	2046.000000
13.980000	0.050043	29.575674	2.796152	1.829064	11.206316	13.744143	0.000000	-10.000000	-0.050000	-6.400000	-138.500000	1023.000000	1023.000000	2046.000000
14.000000	0.049893	29.486485	2.767318	1.784588	11.027770	13.906808	0.000000	-10.000000	-0.050000	-6.583333	-140.833328	1023.000000	1023.000000	2046.000000
14.020000	0.050455	29.818951	2.711187	1.825947	11.066659	14.215158	0.000000	-10.000000	-0.041667	-6.733334	-143.166672	1023.000000	1023.000000	2046.000000
14.040000	0.051020	30.152847	2.505042	1.796492	11.388002	14.463311	0.000000	-10.000000	-0.050000	-6.833333	-145.500000	1023.000000	1023.000000	2046.000000
14.060000	0.051044	30.166992	2.226913	1.913441	11.738792	14.287847	0.000000	-10.000000	-0.050000	-6.850000	-147.666672	1023.000000	1023.000000	2046.000000
14.080000	0.051105	30.203173	2.136735	2.011093	11.949946	14.105400	0.000000	-10.000000	-0.050000	-6.700000	-150.000000	1023.000000	1023.000000	2046.000000
14.100000	0.051522	30.449448	2.182865	2.271830	12.022494	13.972257	0.000000	-10.000000	-0.050000	-6.350000	-152.333328	1023.000000	1023.000000	2046.000000
14.120000	0.052406	30.972139	2.498531	2.523157	11.920788	14.029664	0.000000	-10.000000	-0.050000	-6.150000	-154.500000	1023.000000	1023.000000	2046.000000
14.140000	0.053243	31.466343	2.813779	2.746941	11.790463	14.115159	0.000000	-10.000000	-0.058333	-6.083333	-156.500000	1023.000000	1023.000000	2046.000000
14.160000	0.054283	32.081326	3.111130	2.847057	11.747025	14.376115	0.000000	-10.000000	-0.058333	-6.033333	-158.500000	1023.000000	1023.000000	2046.000000
14.180000	0.055200	32.623093	3.307153	2.897446	11.787224	14.631269	0.000000	-10.000000	-0.058333	-5.866667	-160.500000	1023.000000	1023.000000	2046.000000
14.200000	0.055706	32.922482	3.395723	2.882996	11.857782	14.785978	0.000000	-10.000000	-0.058333	-5.516667	-162.500000	1023.000000	1023.000000	2046.000000
14.220000	0.055766	32.957462	3.429549	2.747388	11.906375	14.874149	0.000000	-10.000000	-0.066667	-5.300000	-164.500000	1023.000000	1023.000000	2046.000000
14.240000	0.055618	32.870525	3.479857	2.515381	11.908437	14.966850	0.000000	-10.000000	-0.075000	-4.916667	-166.166672	1023.000000	1023.000000	2046.000000
14.260000	0.055346	32.709415	3.466791	2.231044	11.920704	15.090878	0.000000	-10.000000	-0.075000	-4.383333	-167.833328	1023.000000	1023.000000	2046.000000
14.280000	0.054997	32.503296	3.476703	1.917500	11.898806	15.210288	0.000000	-10.000000	-0.083333	-3.533333	-169.166672	1023.000000	1023.000000	2046.000000
14.300000	0.054421	32.162861	3.384703	1.670726	11.859734	15.247699	0.000000	-10.000000	-0.091667	-2.516667	-170.333328	1023.000000	1023.000000	2046.000000
14.320000	0.054262	32.068573	3.381735	1.423693	11.873120	15.390026	0.000000	-10.000000	-0.100000	-1.333333	-170.833328	1023.000000	1023.000000	2046.000000
14.340000	0.054186	32.024181	3.356349	1.188404	11.917486	15.561943	0.000000	-10.000000	-0.100000	-0.483333	-171.000000	1023.000000	1023.000000	2046.000000
14.360000	0.054753	32.359303	3.496774	1.040569	12.078630	15.743327	0.000000	-10.000000	-0.100000	0.000000	-171.000000	1023.000000	1023.000000	2046.000000
14.380000	0.056004	33.098648	3.703407	1.042612	12.347754	16.004875	0.000000	-10.000000	-0.100000	0.000000	-171.000000	1023.000000	1023.000000	2046.000000
14.400000	0.057913	34.226456	3.778279	1.241739	12.902205	16.304232	0.000000	-10.000000	-0.100000	0.700000	-171.000000	1023.000000	1023.000000	2046.000000
14.420000	0.059494	35.160851	3.892243	1.380063	13.338188	16.550356	0.000000	-10.000000	-0.108333	1.550000	-171.000000	1023.000000	1023.000000	2046.000000
14.440000	0.059794	35.338543	4.085256	1.597101	13.349070	16.307116	0.000000	-10.000000	-0.108333	2.800000	-171.000000	1023.000000	1023.000000	2046.000000
14.460000	0.060593	35.810532	3.988682	1.857985	13.807625	16.156240	0.000000	-10.000000	-0.125000	3.700000	-171.000000	1023.000000	1023.000000	2046.000000
14.480000	0.060105	35.522114	4.118624	1.863810	13.647814	15.891864	0.000000	-10.000000	-0.133333	4.733334	-171.000000	1023.000000	1023.000000	2046.000000
14.500000	0.059138	34.950302	4.209033	1.691379	13.418751	15.631138	0.000000	-10.000000	-0.141667	5.600000	-171.000000	1023.000000	1023.000000	2046.000000
14.520000	0.058320	34.466911	4.375696	1.513450	13.074789	15.502976	0.000000	-10.000000	-0.141667	6.400000	-171.000000	1023.000000	1023.000000	2046.000000
14.540000	0.057579	34.029167	4.507364	1.400293	12.657437	15.464070	0.000000	-10.000000	-0.141667	7.333333	-171.000000	1023.000000	1023.000000	2046.000000
14.560000	0.056583	33.440460	4.424708	1.342025	12.355870	15.317860	0.000000	-10.000000	-0.166667	8.350000	-171.000000	1023.000000	1023.000000	2046.000000
14.580000	0.055135	32.584618	4.059897	1.179343	12.143890	15.201485	0.000000	-10.000000	-0.191667	9.433333	-171.000000	1023.000000	1023.000000	2046.000000
14.600000	0.053792	31.791096	3.584863	1.012260	12.024246	15.169727	0.000000	-10.000000	-0.216667	10.483334	-171.000000	1023.000000	1023.000000	2046.000000
14.620000	0.052856	31.238020	3.301965	0.981328	11.915099	15.039628	0.000000	-10.000000	-0.216667	11.350000	-106.333336	1023.000000	1023.000000	2046.000000
14.640000	0.052717	31.155830	3.055039	1.116506	12.058955	14.925330	0.000000	-10.000000	-0.208333	11.933333	-40.666668	1023.000000	1023.000000	2046.000000
14.660000	0.052659	31.121429	2.772393	1.368398	12.387284	14.593353	0.000000	-10.000000	-0.200000	11.866667	26.333334	1023.000000	1023.000000	2046.000000
14.680000	0.052853	31.236179	2.759624	1.638951	12.512796	14.324809	0.000000	-10.000000	-0.191667	11.933333	29.833334	1023.000000	1023.000000	2046.000000
14.700000	0.053133	31.401438	2.988990	1.868298	12.405787	14.138362	0.000000	-10.000000	-0.191667	11.900001	33.666668	1023.000000	1023.000000	2046.000000
14.720000	0.053489	31.611898	3.378750	2.073635	12.056067	14.103446	0.000000	-10.000000	-0.191667	12.550000	37.666668	1023.000000	1023.000000	2046.000000
14.740000	0.053928	31.871668	3.674302	2.166723	11.809193	14.221451	0.000000	-10.000000	-0.200000	12.916667	41.833332	1023.000000	1023.000000	2046.000000
14.760000	0.054965	32.484276	3.871929	2.180086	11.807286	14.624973	0.000000	-10.000000	-0.216667	13.716667	46.000000	1023.000000	1023.000000	2046.000000
14.780000	0.056755	33.542381	4.033495	2.262565	12.039295	15.207026	0.000000	-10.000000	-0.250000	14.383333	50.333332	1023.000000	1023.000000	2046.000000
14.800000	0.058659	34.667397	4.152583	2.505749	12.398811	15.610253	0.000000	-10.000000	-0.283333	15.550000	55.000000	1023.000000	1023.000000	2046.000000
14.820000	0.061162	36.146885	4.551389	2.719385	12.695996	16.180115	0.000000	-10.000000	-0.308333	16.283335	60.166668	1023.000000	1023.000000	2046.000000
14.840000	0.063539	37.551319	4.751190	3.016801	13.195077	16.588251	0.000000	-10.000000	-0.325000	16.900002	65.500000	1023.000000	1023.000000	2046.000000
14.860000	0.065606	38.773087	4.938245	3.262693	13.693672	16.878475	0.000000	-10.000000	-0.341667	17.183334	71.000000	1023.000000	1023.000000	2046.000000
14.880000	0.067193	39.711277	5.019463	3.458220	14.276423	16.957170	0.000000	-10.000000	-0.358333	17.800001	76.666664	1023.000000	1023.000000	2046.000000
14.900000	0.067982	40.177303	5.315873	3.540977	14.431149	16.889303	0.000000	-10.000000	-0.366667	18.350000	82.500000	1023.000000	1023.000000	2046.000000
14.920000	0.068288	40.357979	5.769662	3.541530	14.296316	16.750469	0.000000	-10.000000	-0.366667	18.983334	88.500000	1023.000000	1023.000000	2046.000000
14.940000	0.068395	40.421448	6.264307	3.471747	14.009912	16.675484	0.000000	-10.000000	-0.366667	19.366667	94.666664	1023.000000	1023.000000	2046.000000
14.960000	0.068520	40.495193	6.528930	3.286467	13.890012	16.789783	0.000000	-10.000000	-0.375000	19.983334	101.000000	1023.000000	1023.000000	2046.000000
14.980000	0.068911	40.726677	6.580585	3.102344	13.980236	17.063511	0.000000	-10.000000	-0.391667	20.500000	107.666664	1023.000000	1023.000000	2046.000000
15.000000	0.069730	41.210487	6.573606	2.958535	14.238121	17.440226	0.000000	-10.000000	-0.408333	21.033335	114.500000	1023.000000	1023.000000	2046.000000
15.020000	0.071022	41.974205	6.615695	2.810094	14.637025	17.911390	0.000000	-10.000000	-0.425000	21.333334	121.500000	1023.000000	1023.000000	2046.000000
15.040000	0.072324	42.743710	6.816853	2.718112	14.944307	18.264437	0.000000	-10.000000	-0.450000	21.800001	128.500000	1023.000000	1023.000000	2046.000000
15.060000	0.074123	43.806557	6.993868	2.822495	15.454698	18.535496	0.000000	-10.000000	-0.466667	22.316668	135.666672	1023.000000	1023.000000	2046.000000
15.080000	0.076385	45.143661	7.196525	3.073585	16.026453	18.847095	0.000000	-10.000000	-0.466667	22.933334	143.000000	1023.000000	1023.000000	2046.000000
15.100000	0.078511	46.399746	7.501912	3.505945	16.428432	18.963455	0.000000	-10.000000	-0.483333	23.433334	150.500000	1023.000000	1023.000000	2046.000000
15.120000	0.079819	47.173210	7.848172	3.845160	16.549961	18.929918	0.000000	-10.000000	-0.491667	23.900000	158.166672	1023.000000	1023.000000	2046.000000
15.140000	0.081497	48.164452	8.484991	4.287201	16.432631	18.959629	0.000000	-10.000000	-0.508333	24.083334	166.000000	1023.000000	1023.000000	2046.000000
15.160000	0.082438	48.720879	8.970693	4.518542	16.211988	19.019655	0.000000	-10.000000	-0.500000	24.283333	174.000000	1023.000000	1023.000000	2046.000000
15.180000	0.082534	48.777443	9.174649	4.689031	16.083982	18.829779	0.000000	-10.000000	-0.516667	24.533333	182.000000	1023.000000	1023.000000	2046.000000
15.200000	0.082846	48.961994	9.435637	4.675066	15.924036	18.927258	0.000000	-10.000000	-0.533333	24.966667	190.333328	1023.000000	1023.000000	2046.000000
15.220000	0.083196	49.169033	9.464948	4.704673	15.952850	19.046564	0.000000	-10.000000	-0.566667	25.450001	198.666672	1023.000000	1023.000000	2046.000000
15.240000	0.082669	48.857502	9.109707	4.723220	16.047663	18.976913	0.000000	-10.000000	-0.583333	26.083334	207.166672	1023.000000	1023.000000	2046.000000
15.260000	0.081109	47.935482	8.632390	4.445837	15.924114	18.933140	0.000000	-10.000000	-0.600000	26.616667	215.666672	1023.000000	1023.000000	2046.000000
15.280000	0.079493	46.980434	8.076083	4.305681	15.920733	18.677935	0.000000	-10.000000	-0.608333	27.033333	224.500000	1023.000000	1023.000000	2046.000000
15.300000	0.078686	46.503326	7.836855	4.435725	15.876740	18.354006	0.000000	-10.000000	-0.608333	26.983334	233.500000	1023.000000	1023.000000	2046.000000
15.320000	0.078731	46.529934	7.948646	4.925435	15.720707	17.935146	0.000000	-10.000000	-0.608333	27.016666	242.500000	1023.000000	1023.000000	2046.000000
15.340000	0.079187	46.799725	8.281666	5.389882	15.394623	17.733553	0.000000	-10.000000	-0.600000	26.983334	251.500000	1023.000000	1023.000000	2046.000000
15.360000	0.079699	47.101997	8.693121	5.792913	15.001605	17.614357	0.000000	-10.000000	-0.608333	27.116667	260.500000	1023.000000	1023.000000	2046.000000
15.380000	0.080594	47.630806	9.003019	6.085544	14.804170	17.738071	0.000000	-10.000000	-0.608333	27.266666	269.500000	1023.000000	1023.000000	2046.000000
15.400000	0.082145	48.547455	9.114798	6.241221	14.984393	18.207043	0.000000	-10.000000	-0.600000	27.416666	278.666656	1023.000000	1023.000000	2046.000000
15.420000	0.084055	49.676323	9.207829	6.369633	15.287496	18.811365	0.000000	-10.000000	-0.575000	27.533333	287.833344	1023.000000	1023.000000	2046.000000
15.440000	0.086192	50.939259	9.205901	6.454613	15.833557	19.445187	0.000000	-10.000000	-0.575000	27.283333	297.000000	1023.000000	1023.000000	2046.000000
15.460000	0.088365	52.223713	9.194618	6.575392	16.453756	19.999945	0.000000	-10.000000	-0.566667	26.966667	306.166656	1023.000000	1023.000000	2046.000000
15.480000	0.090349	53.396465	9.400636	6.947644	16.843925	20.204260	0.000000	-10.000000	-0.575000	26.766666	315.166656	1023.000000	1023.000000	2046.000000
15.500000	0.092680	54.773720	9.826552	7.466404	17.123831	20.356934	0.000000	-10.000000	-0.575000	26.633333	324.166656	1023.000000	1023.000000	2046.000000
15.520000	0.095028	56.161591	10.256742	7.990888	17.425064	20.488899	0.000000	-10.000000	-0.591667	26.783333	333.000000	1023.000000	1023.000000	2046.000000
15.540000	0.097126	57.401394	10.868179	8.483469	17.523277	20.526470	0.000000	-10.000000	-0.591667	26.583334	342.000000	1023.000000	1023.000000	2046.000000
15.560000	0.098907	58.454216	11.391933	8.807510	17.650494	20.604279	0.000000	-10.000000	-0.575000	26.500000	351.000000	1023.000000	1023.000000	2046.000000
15.580000	0.100058	59.134102	11.930147	9.027335	17.570599	20.606020	0.000000	-10.000000	-0.566667	26.033335	359.833344	1023.000000	1023.000000	2046.000000
15.600000	0.100610	59.460369	12.336123	9.024379	17.426107	20.673761	0.000000	-10.000000	-0.566667	26.016666	368.500000	1023.000000	1023.000000	2046.000000
15.620000	0.101393	59.923553	12.632689	8.906468	17.453440	20.930954	0.000000	-10.000000	-0.575000	26.100000	377.166656	1023.000000	1023.000000	2046.000000
15.640000	0.101990	60.276386	12.726931	8.749161	17.602444	21.197853	0.000000	-10.000000	-0.566667	26.133333	386.000000	1023.000000	1023.000000	2046.000000
15.660000	0.102728	60.712238	12.844246	8.540145	17.777138	21.550711	0.000000	-10.000000	-0.575000	26.283335	394.833344	1023.000000	1023.000000	2046.000000
15.680000	0.103665	61.265736	12.760417	8.244980	18.210514	22.049826	0.000000	-10.000000	-0.566667	26.016666	406.500000	1023.000000	1023.000000	2046.000000
15.700000	0.105129	62.131458	12.830514	8.051701	18.674751	22.574493	0.000000	-10.000000	-0.566667	25.900000	415.166656	1023.000000	1023.000000	2046.000000
15.720000	0.106701	63.060108	12.950986	8.023218	19.182405	22.903500	0.000000	-10.000000	-0.550000	25.400000	423.833344	1023.000000	1023.000000	2046.000000
15.740000	0.108848	64.329140	13.247720	8.281922	19.708809	23.090691	0.000000	-10.000000	-0.533333	25.400000	429.500000	1023.000000	1023.000000	2046.000000
15.760000	0.110974	65.585350	13.720313	8.905229	20.017384	22.942425	0.000000	-10.000000	-0.533333	25.383333	438.000000	1023.000000	1023.000000	2046.000000
15.780000	0.113311	66.967049	14.422284	9.616571	20.052319	22.875874	0.000000	-10.000000	-0.533333	25.466667	446.500000	1023.000000	1023.000000	2046.000000
15.800000	0.114613	67.736023	14.976713	10.245238	19.881779	22.632298	0.000000	-10.000000	-0.550000	25.350000	455.000000	1023.000000	1023.000000	2046.000000
15.820000	0.116707	68.973854	15.649296	10.578449	19.719364	23.026749	0.000000	-10.000000	-0.533333	25.150000	463.500000	1023.000000	1023.000000	2046.000000
15.840000	0.118326	69.930595	15.854958	10.834987	19.834230	23.406422	0.000000	-10.000000	-0.516667	24.833334	471.833344	1023.000000	1023.000000	2046.000000
15.860000	0.119412	70.572479	15.789374	10.785460	20.108664	23.888983	0.000000	-10.000000	-0.500000	24.800001	480.000000	1023.000000	1023.000000	2046.000000
15.880000	0.120050	70.949791	15.825432	10.570859	20.284445	24.269054	0.000000	-10.000000	-0.500000	24.866667	488.333344	1023.000000	1023.000000	2046.000000
15.900000	0.119955	70.893471	15.811024	10.416324	20.345276	24.320848	0.000000	-10.000000	-0.508333	24.883335	496.666656	1023.000000	1023.000000	2046.000000
15.920000	0.118240	69.879990	15.369054	10.327503	20.392387	23.791046	0.000000	-10.000000	-0.508333	24.666668	505.000000	1023.000000	1023.000000	2046.000000
15.940000	0.115214	68.091454	14.808051	10.221971	19.996628	23.064806	0.000000	-10.000000	-0.491667	24.333334	513.166687	1023.000000	1023.000000	2046.000000
15.960000	0.112609	66.551651	14.349327	10.119853	19.627293	22.455179	0.000000	-10.000000	-0.458333	24.116667	521.500000	1023.000000	1023.000000	2046.000000
15.980000	0.111377	65.823738	14.135798	10.233539	19.423698	22.030706	0.000000	-10.000000	-0.450000	23.983334	529.833313	1023.000000	1023.000000	2046.000000
16.000000	0.111280	65.766586	14.149971	10.578641	19.261908	21.776066	0.000000	-10.000000	-0.450000	23.766666	538.000000	1023.000000	1023.000000	2046.000000
16.020000	0.111489	65.890244	14.373569	11.119417	18.988609	21.408649	0.000000	-10.000000	-0.475000	23.466667	546.000000	1023.000000	1023.000000	2046.000000
16.040001	0.112003	66.193901	14.709767	11.475422	18.657660	21.351055	0.000000	-10.000000	-0.466667	22.783333	553.666687	1023.000000	1023.000000	2046.000000
16.059999	0.112729	66.622658	14.987699	11.818687	18.416979	21.399292	0.000000	-10.000000	-0.466667	22.450001	561.333313	1023.000000	1023.000000	2046.000000
16.080000	0.113752	67.227478	15.163179	12.119625	18.425995	21.518681	0.000000	-10.000000	-0.433333	21.916666	568.666687	1023.000000	1023.000000	2046.000000
16.100000	0.115040	67.988724	15.463357	12.311007	18.334902	21.879459	0.000000	-10.000000	-0.416667	21.733334	576.166687	1023.000000	1023.000000	2046.000000
16.120001	0.116586	68.902283	15.596622	12.422051	18.531954	22.351656	0.000000	-10.000000	-0.400000	21.266666	583.333313	1023.000000	1023.000000	2046.000000
16.139999	0.118226	69.871300	15.772386	12.493924	18.736841	22.868149	0.000000	-10.000000	-0.400000	20.950001	590.500000	1023.000000	1023.000000	2046.000000
16.160000	0.120274	71.082184	15.816987	12.584864	19.190176	23.490158	0.000000	-10.000000	-0.383333	20.533333	597.500000	1023.000000	1023.000000	2046.000000
16.180000	0.122139	72.184143	16.064730	12.755368	19.437824	23.926224	0.000000	-10.000000	-0.366667	20.200001	604.500000	1023.000000	1023.000000	2046.000000
16.200001	0.124505	73.582283	16.354624	12.958463	19.848352	24.420839	0.000000	-10.000000	-0.358333	19.983334	611.333313	1023.000000	1023.000000	2046.000000
16.219999	0.126422	74.715408	16.558523	13.166701	20.254412	24.735775	0.000000	-10.000000	-0.358333	19.816668	618.000000	1023.000000	1023.000000	2046.000000
16.240000	0.128077	75.693657	16.735861	13.335005	20.667027	24.955763	0.000000	-10.000000	-0.358333	19.433334	624.666687	1023.000000	1023.000000	2046.000000
16.260000	0.129181	76.345963	16.924994	13.336072	20.981310	25.103588	0.000000	-10.000000	-0.333333	19.183334	631.166687	1023.000000	1023.000000	2046.000000
16.280001	0.129699	76.652367	16.899019	13.348187	21.374840	25.030323	0.000000	-10.000000	-0.316667	18.800001	637.833313	1023.000000	1023.000000	2046.000000
16.299999	0.129617	76.603706	16.909367	13.300213	21.558254	24.835873	0.000000	-10.000000	-0.283333	18.416668	644.166687	1023.000000	1023.000000	2046.000000
16.320000	0.129338	76.439049	16.952633	13.259825	21.627874	24.598721	0.000000	-10.000000	-0.266667	17.900000	650.500000	1023.000000	1023.000000	2046.000000
16.340000	0.129161	76.334106	17.191513	13.216039	21.488651	24.437901	0.000000	-10.000000	-0.258333	17.116667	656.500000	1023.000000	1023.000000	2046.000000
16.360001	0.129060	76.274490	17.449446	13.233887	21.315125	24.276031	0.000000	-10.000000	-0.258333	16.133333	662.333313	1023.000000	1023.000000	2046.000000
16.379999	0.129472	76.517731	17.719625	13.190188	21.272266	24.335653	0.000000	-10.000000	-0.258333	15.150000	667.833313	1023.000000	1023.000000	2046.000000
16.400000	0.130253	76.979568	18.109741	13.282581	21.203339	24.383909	0.000000	-10.000000	-0.233333	14.233334	673.000000	1023.000000	1023.000000	2046.000000
16.420000	0.131514	77.724907	18.519947	13.364825	21.217600	24.622536	0.000000	-10.000000	-0.216667	13.666667	678.000000	1023.000000	1023.000000	2046.000000
16.440001	0.133615	78.966400	19.057941	13.524266	21.306286	25.077906	0.000000	-10.000000	-0.200000	13.000000	682.666687	1023.000000	1023.000000	2046.000000
16.459999	0.136423	80.626015	19.501572	13.744755	21.628719	25.750969	0.000000	-10.000000	-0.200000	12.783334	687.000000	1023.000000	1023.000000	2046.000000
16.480000	0.138727	81.987816	19.722813	14.003629	22.052467	26.208906	0.000000	-10.000000	-0.208333	12.866667	691.333313	1023.000000	1023.000000	2046.000000
16.500000	0.140845	83.239212	20.060091	14.049613	22.261702	26.867804	0.000000	-10.000000	-0.200000	12.800000	695.666687	1023.000000	1023.000000	2046.000000
16.520000	0.142559	84.252106	20.169804	14.288404	22.629362	27.164536	0.000000	-10.000000	-0.191667	12.366667	700.000000	1023.000000	1023.000000	2046.000000
16.540001	0.143084	84.562637	19.982338	14.472908	22.923450	27.183939	0.000000	-10.000000	-0.166667	11.516666	704.000000	1023.000000	1023.000000	2046.000000
16.559999	0.142284	84.090034	19.682842	14.485963	22.974810	26.946421	0.000000	-10.000000	-0.150000	10.833333	708.000000	1023.000000	1023.000000	2046.000000
16.580000	0.140849	83.241859	19.401608	14.381599	22.964283	26.494366	0.000000	-10.000000	-0.141667	10.150001	711.833313	1023.000000	1023.000000	2046.000000
16.600000	0.138730	81.989319	19.051611	14.266867	22.842424	25.828415	0.000000	-10.000000	-0.125000	9.366667	715.500000	1023.000000	1023.000000	2046.000000
16.620001	0.134935	79.746735	18.616467	13.950534	22.209660	24.970078	0.000000	-10.000000	-0.125000	8.383333	718.666687	1023.000000	1023.000000	2046.000000
16.639999	0.130756	77.276817	17.869135	13.672436	21.614058	24.121187	0.000000	-10.000000	-0.125000	7.366667	721.666687	1023.000000	1023.000000	2046.000000
16.660000	0.127870	75.571434	17.414293	13.382092	21.087206	23.687841	0.000000	-10.000000	-0.141667	6.516666	724.166687	1023.000000	1023.000000	2046.000000
16.680000	0.126390	74.696701	17.305334	13.355538	20.643930	23.391899	0.000000	-10.000000	-0.141667	5.950000	726.500000	1023.000000	1023.000000	2046.000000
16.700001	0.125761	74.324913	17.282391	13.490751	20.347431	23.204342	0.000000	-10.000000	-0.125000	5.616667	728.500000	1023.000000	1023.000000	2046.000000
16.719999	0.125730	74.306229	17.320868	13.725712	20.135130	23.124519	0.000000	-10.000000	-0.108333	5.300000	730.500000	1023.000000	1023.000000	2046.000000
16.740000	0.125888	74.399712	17.385824	13.852971	19.939531	23.221382	0.000000	-10.000000	-0.100000	4.933333	732.500000	1023.000000	1023.000000	2046.000000
16.760000	0.126371	74.685379	17.502926	13.904901	19.818954	23.458597	0.000000	-10.000000	-0.100000	4.483334	734.166687	1023.000000	1023.000000	2046.000000
16.780001	0.126943	75.023117	17.547693	14.065361	19.833391	23.576668	0.000000	-10.000000	-0.100000	3.916667	735.833313	1023.000000	1023.000000	2046.000000
16.799999	0.127717	75.480881	17.680096	14.076075	19.809340	23.915373	0.000000	-10.000000	-0.100000	3.116667	737.166687	1023.000000	1023.000000	2046.000000
16.820000	0.128511	75.950279	17.805410	14.091337	19.796862	24.256668	0.000000	-10.000000	-0.091667	2.316667	738.333313	1023.000000	1023.000000	2046.000000
16.840000	0.129650	76.622978	17.832819	14.187057	20.043430	24.559669	0.000000	-10.000000	-0.091667	1.433333	738.833313	1023.000000	1023.000000	2046.000000
16.860001	0.130851	77.332718	18.003338	14.165443	20.133068	25.030870	0.000000	-10.000000	-0.091667	0.716667	739.000000	1023.000000	1023.000000	2046.000000
16.879999	0.132120	78.083023	18.194214	14.315130	20.286932	25.286743	0.000000	-10.000000	-0.100000	0.183333	739.000000	1023.000000	1023.000000	2046.000000
16.900000	0.133481	78.887337	18.454279	14.469481	20.420944	25.542629	0.000000	-10.000000	-0.100000	0.000000	739.000000	1023.000000	1023.000000	2046.000000
16.920000	0.134653	79.579926	18.499815	14.638867	20.729609	25.711637	0.000000	-10.000000	-0.091667	-0.766667	739.000000	1023.000000	1023.000000	2046.000000
16.940001	0.135446	80.048347	18.617826	14.626987	20.965694	25.837841	0.000000	-10.000000	-0.091667	-1.500000	739.000000	1023.000000	1023.000000	2046.000000
16.959999	0.135563	80.117859	18.576746	14.590796	21.160610	25.789709	0.000000	-10.000000	-0.091667	-2.183333	739.000000	1023.000000	1023.000000	2046.000000
16.980000	0.135161	79.879967	18.473064	14.373827	21.313671	25.719404	0.000000	-10.000000	-0.100000	-1.900000	739.000000	1023.000000	1023.000000	2046.000000
17.000000	0.134596	79.545959	18.338425	14.175486	21.476868	25.555183	0.000000	-10.000000	-0.091667	-1.166667	739.000000	1023.000000	1023.000000	2046.000000
17.020000	0.133690	79.010757	18.285828	13.862915	21.401114	25.460903	0.000000	-10.000000	-0.091667	-0.483333	739.000000	1023.000000	1023.000000	2046.000000
17.040001	0.133017	78.613007	18.259348	13.522490	21.347145	25.484024	0.000000	-10.000000	-0.091667	-0.616667	739.000000	1023.000000	1023.000000	2046.000000
17.059999	0.132743	78.450920	18.236162	13.368397	21.383701	25.462658	0.000000	-10.000000	-0.100000	-1.516667	739.000000	1023.000000	1023.000000	2046.000000
17.080000	0.132792	78.479820	18.253592	13.246408	21.476326	25.503494	0.000000	-10.000000	-0.083333	-2.683333	739.000000	1023.000000	1023.000000	2046.000000
17.100000	0.133037	78.624786	18.304356	13.212934	21.649992	25.457502	0.000000	-10.000000	-0.075000	-3.450000	739.000000	1023.000000	1023.000000	2046.000000
17.120001	0.133852	79.106445	18.416733	13.271652	21.927076	25.490980	0.000000	-10.000000	-0.066667	-3.933333	739.000000	1023.000000	1023.000000	2046.000000
17.139999	0.135043	79.810440	18.581970	13.435484	22.227623	25.565369	0.000000	-10.000000	-0.066667	-4.116667	739.000000	1023.000000	1023.000000	2046.000000
17.160000	0.136356	80.586288	18.779345	13.746314	22.479628	25.581005	0.000000	-10.000000	-0.075000	-4.133334	739.000000	1023.000000	1023.000000	2046.000000
17.180000	0.137332	81.162979	18.915096	14.159425	22.645182	25.443281	0.000000	-10.000000	-0.083333	-4.300000	739.000000	1023.000000	1023.000000	2046.000000
17.200001	0.138801	82.031532	19.287270	14.297271	22.654482	25.792511	0.000000	-10.000000	-0.083333	-4.733334	739.000000	1023.000000	1023.000000	2046.000000
17.219999	0.139245	82.293938	19.437651	14.583857	22.580938	25.691492	0.000000	-10.000000	-0.075000	-5.416667	739.000000	1023.000000	1023.000000	2046.000000
17.240000	0.138806	82.034233	19.497484	14.678657	22.231926	25.626162	0.000000	-10.000000	-0.058333	-6.200000	739.000000	1023.000000	1023.000000	2046.000000
17.260000	0.137634	81.341408	19.399218	14.486863	21.842920	25.612404	0.000000	-10.000000	-0.058333	-6.883333	739.000000	1023.000000	1023.000000	2046.000000
17.280001	0.136092	80.430634	19.252001	14.090085	21.480577	25.607965	0.000000	-10.000000	-0.050000	-7.433333	739.000000	1023.000000	1023.000000	2046.000000
17.299999	0.133662	78.994110	18.923203	13.771654	21.089115	25.210142	0.000000	-10.000000	-0.050000	-7.750000	732.000000	1023.000000	1023.000000	2046.000000
17.320000	0.130288	77.000145	18.407375	13.297737	20.524231	24.770803	0.000000	-10.000000	-0.041667	-8.283334	723.166687	1023.000000	1023.000000	2046.000000
17.340000	0.126422	74.715134	17.743469	12.686521	19.911434	24.373713	0.000000	-10.000000	-0.033333	-8.650000	714.333313	1023.000000	1023.000000	2046.000000
17.360001	0.123501	72.989052	17.183765	12.299671	19.484020	24.021591	0.000000	-10.000000	-0.033333	-9.000000	711.500000	1023.000000	1023.000000	2046.000000
17.379999	0.121997	72.100014	16.808897	12.186067	19.300245	23.804802	0.000000	-10.000000	-0.033333	-9.033334	709.500000	1023.000000	1023.000000	2046.000000
17.400000	0.121366	71.727577	16.553686	12.262259	19.278048	23.633589	0.000000	-10.000000	-0.041667	-9.066667	706.500000	1023.000000	1023.000000	2046.000000
17.420000	0.120831	71.411179	16.359226	12.380471	19.208261	23.463217	0.000000	-10.000000	-0.041667	-9.183333	703.500000	1023.000000	1023.000000	2046.000000
17.440001	0.120607	71.278473	16.186419	12.536003	19.228800	23.327253	0.000000	-10.000000	-0.033333	-9.433333	700.333313	1023.000000	1023.000000	2046.000000
17.459999	0.120524	71.229797	16.071201	12.621917	19.281092	23.255587	0.000000	-10.000000	-0.016667	-9.916667	697.166687	1023.000000	1023.000000	2046.000000
17.480000	0.120444	71.182587	15.946836	12.802874	19.361158	23.071718	0.000000	-10.000000	0.016667	-10.733334	693.666687	1023.000000	1023.000000	2046.000000
17.500000	0.120317	71.107460	15.803773	12.923923	19.450176	22.929586	0.000000	-10.000000	0.025000	-11.600000	690.000000	1023.000000	1023.000000	2046.000000
17.520000	0.120427	71.172073	15.787900	13.002752	19.518393	22.863028	0.000000	-10.000000	0.041667	-12.583333	686.000000	1023.000000	1023.000000	2046.000000
17.540001	0.120826	71.408066	15.892734	13.055338	19.538528	22.921469	0.000000	-10.000000	0.033333	-13.350000	682.000000	1023.000000	1023.000000	2046.000000
17.559999	0.121093	71.566040	15.922557	13.271458	19.540470	22.831558	0.000000	-10.000000	0.041667	-14.200000	677.666687	1023.000000	1023.000000	2046.000000
17.580000	0.122031	72.120461	16.192127	13.570891	19.517145	22.840296	0.000000	-10.000000	0.041667	-14.850000	673.000000	1023.000000	1023.000000	2046.000000
17.600000	0.122672	72.499435	16.377522	13.732844	19.459162	22.929907	0.000000	-10.000000	0.050000	-15.283334	668.000000	1023.000000	1023.000000	2046.000000
17.620001	0.123252	72.842064	16.592709	13.880757	19.376055	22.992544	0.000000	-10.000000	0.058333	-15.650001	662.833313	1023.000000	1023.000000	2046.000000
17.639999	0.123290	72.864395	16.710361	13.773888	19.228767	23.151381	0.000000	-10.000000	0.075000	-15.900001	657.666687	1023.000000	1023.000000	2046.000000
17.660000	0.122858	72.608818	16.646120	13.524744	19.165907	23.272051	0.000000	-10.000000	0.108333	-16.300001	652.333313	1023.000000	1023.000000	2046.000000
17.680000	0.122287	72.271904	16.641836	13.161304	19.036167	23.432600	0.000000	-10.000000	0.133333	-16.583334	647.000000	1023.000000	1023.000000	2046.000000
17.700001	0.121178	71.615952	16.431009	12.763704	18.962873	23.458361	0.000000	-10.000000	0.150000	-16.900000	641.333313	1023.000000	1023.000000	2046.000000
17.719999	0.120366	71.136185	16.198559	12.410673	19.000462	23.526489	0.000000	-10.000000	0.150000	-17.366667	635.833313	1023.000000	1023.000000	2046.000000
17.740000	0.119688	70.735367	16.075499	11.997895	18.994370	23.667604	0.000000	-10.000000	0.158333	-17.900000	630.000000	1023.000000	1023.000000	2046.000000
17.760000	0.118974	70.313629	15.875152	11.812917	19.116627	23.508936	0.000000	-10.000000	0.166667	-18.783335	624.000000	1023.000000	1023.000000	2046.000000
17.780001	0.118482	70.022842	15.717115	11.700349	19.327143	23.278238	0.000000	-10.000000	0.183333	-19.650002	617.666687	1023.000000	1023.000000	2046.000000
17.799999	0.118227	69.871887	15.760585	11.671642	19.488363	22.951296	0.000000	-10.000000	0.191667	-20.383333	611.166687	1023.000000	1023.000000	2046.000000
17.820000	0.118514	70.041672	16.088511	11.715961	19.443975	22.793226	0.000000	-10.000000	0.191667	-20.583334	604.500000	1023.000000	1023.000000	2046.000000
17.840000	0.119237	70.468811	16.371386	11.855164	19.456236	22.786026	0.000000	-10.000000	0.191667	-20.483334	597.500000	1023.000000	1023.000000	2046.000000
17.860001	0.119892	70.855896	16.565954	12.048973	19.446661	22.794310	0.000000	-10.000000	0.191667	-20.333334	592.833313	1023.000000	1023.000000	2046.000000
17.879999	0.120597	71.273125	16.761366	12.109360	19.364225	23.038177	0.000000	-10.000000	0.200000	-20.216667	586.000000	1023.000000	1023.000000	2046.000000
17.900000	0.121434	71.767227	16.868145	12.134226	19.381973	23.382883	0.000000	-10.000000	0.200000	-20.166668	579.333313	1023.000000	1023.000000	2046.000000
17.920000	0.121779	71.971115	16.784040	12.064007	19.421755	23.701311	0.000000	-10.000000	0.200000	-20.050001	570.333313	1023.000000	1023.000000	2046.000000
17.940001	0.120713	71.341606	16.229851	11.924324	19.515293	23.672138	0.000000	-10.000000	0.200000	-20.116667	563.666687	1023.000000	1023.000000	2046.000000
17.959999	0.118997	70.326996	15.684561	11.643538	19.596874	23.402023	0.000000	-10.000000	0.200000	-20.133333	557.000000	1023.000000	1023.000000	2046.000000
17.980000	0.117081	69.194580	15.269774	11.363627	19.560944	23.000233	0.000000	-10.000000	0.200000	-20.166668	550.333313	1023.000000	1023.000000	2046.000000
18.000000	0.114057	67.407654	15.019732	11.212757	19.092480	22.082684	0.000000	-10.000000	0.191667	-19.866667	543.666687	1023.000000	1023.000000	2046.000000
18.020000	0.110069	65.050919	14.563181	10.914660	18.440619	21.132462	0.000000	-10.000000	0.191667	-19.616667	537.000000	1023.000000	1023.000000	2046.000000
18.040001	0.105900	62.586613	14.196888	10.342443	17.525791	20.521490	0.000000	-10.000000	0.183333	-19.450001	530.500000	1023.000000	1023.000000	2046.000000
18.059999	0.102453	60.549992	13.767163	9.889426	16.832235	20.061165	0.000000	-10.000000	0.191667	-19.483334	524.000000	1023.000000	1023.000000	2046.000000
18.080000	0.100598	59.453697	13.443407	9.524438	16.413160	20.072695	0.000000	-10.000000	0.191667	-19.666668	517.500000	1023.000000	1023.000000	2046.000000
18.100000	0.099454	58.777416	13.090117	9.414684	16.265799	20.006815	0.000000	-10.000000	0.191667	-19.650000	511.000000	1023.000000	1023.000000	2046.000000
18.120001	0.098771	58.373844	12.688741	9.372525	16.270037	20.042542	0.000000	-10.000000	0.183333	-19.750000	504.333344	1023.000000	1023.000000	2046.000000
18.139999	0.098306	58.099068	12.453234	9.293709	16.226562	20.125561	0.000000	-10.000000	0.175000	-19.566668	497.666656	1023.000000	1023.000000	2046.000000
18.160000	0.098075	57.962135	12.179864	9.374208	16.344814	20.063250	0.000000	-10.000000	0.166667	-19.466667	491.000000	1023.000000	1023.000000	2046.000000
18.180000	0.097698	57.739685	11.894938	9.368995	16.473579	20.002172	0.000000	-10.000000	0.158333	-19.150002	484.666656	1023.000000	1023.000000	2046.000000
18.200001	0.097478	57.609314	11.630428	9.476717	16.686489	19.815678	0.000000	-10.000000	0.150000	-18.866667	478.166656	1023.000000	1023.000000	2046.000000
18.219999	0.097465	57.601986	11.483518	9.566168	16.886833	19.665466	0.000000	-10.000000	0.150000	-18.616667	471.833344	1023.000000	1023.000000	2046.000000
18.240000	0.097669	57.722641	11.673767	9.753599	16.791540	19.503733	0.000000	-10.000000	0.150000	-18.266666	465.500000	1023.000000	1023.000000	2046.000000
18.260000	0.098326	58.110939	12.070997	9.939873	16.567142	19.532927	0.000000	-10.000000	0.150000	-18.016666	459.500000	1023.000000	1023.000000	2046.000000
18.280001	0.099059	58.544106	12.315406	10.221164	16.517191	19.490345	0.000000	-10.000000	0.141667	-17.833334	453.500000	1023.000000	1023.000000	2046.000000
18.299999	0.099632	58.882679	12.650021	10.328796	16.309542	19.594320	0.000000	-10.000000	0.141667	-17.666666	447.500000	1023.000000	1023.000000	2046.000000
18.320000	0.100268	59.258656	12.811159	10.138503	16.235960	20.073034	0.000000	-10.000000	0.133333	-17.483334	441.500000	1023.000000	1023.000000	2046.000000
18.340000	0.100594	59.450787	12.633696	9.860206	16.437757	20.519129	0.000000	-10.000000	0.141667	-17.266666	435.833344	1023.000000	1023.000000	2046.000000
18.360001	0.100331	59.295776	12.190665	9.596164	16.866220	20.642725	0.000000	-10.000000	0.141667	-17.550001	430.166656	1023.000000	1023.000000	2046.000000
18.379999	0.099545	58.830994	11.877937	9.321518	17.126247	20.505289	0.000000	-10.000000	0.150000	-17.733334	424.500000	1023.000000	1023.000000	2046.000000
18.400000	0.098366	58.134079	11.729027	9.055005	17.130058	20.219988	0.000000	-10.000000	0.150000	-17.916668	418.500000	1023.000000	1023.000000	2046.000000
18.420000	0.096832	57.227890	11.633958	8.876983	16.934166	19.782782	0.000000	-10.000000	0.141667	-17.633333	412.500000	1023.000000	1023.000000	2046.000000
18.440001	0.095684	56.549210	11.775525	8.679519	16.554708	19.539459	0.000000	-10.000000	0.133333	-17.333334	406.500000	1023.000000	1023.000000	2046.000000
18.459999	0.094521	55.861622	11.826472	8.546739	16.236324	19.252087	0.000000	-10.000000	0.125000	-17.066668	400.666656	1023.000000	1023.000000	2046.000000
18.480000	0.094038	55.576401	11.906305	8.305302	16.091967	19.272825	0.000000	-10.000000	0.133333	-16.900000	395.000000	1023.000000	1023.000000	2046.000000
18.500000	0.094253	55.703407	12.059023	8.073717	16.106569	19.464098	0.000000	-10.000000	0.133333	-16.833334	389.333344	1023.000000	1023.000000	2046.000000
18.520000	0.095060	56.180614	12.214772	8.031208	16.273233	19.661402	0.000000	-10.000000	0.133333	-16.600000	383.666656	1023.000000	1023.000000	2046.000000
18.540001	0.096340	56.936771	12.346065	8.087134	16.501387	20.002186	0.000000	-10.000000	0.116667	-16.433334	378.000000	1023.000000	1023.000000	2046.000000
18.559999	0.097270	57.486507	12.309708	8.118276	16.796764	20.261763	0.000000	-10.000000	0.108333	-16.216667	372.666656	1023.000000	1023.000000	2046.000000
18.580000	0.098826	58.406197	12.347873	7.933518	17.115265	21.009541	0.000000	-10.000000	0.108333	-16.216667	367.166656	1023.000000	1023.000000	2046.000000
18.600000	0.099163	58.605209	12.062523	7.921724	17.484959	21.136002	0.000000	-10.000000	0.116667	-16.300001	361.833344	1023.000000	1023.000000	2046.000000
18.620001	0.098057	57.951565	11.692558	7.925502	17.525414	20.808092	0.000000	-10.000000	0.125000	-16.566668	356.166656	1023.000000	1023.000000	2046.000000
18.639999	0.096092	56.790356	11.187815	7.727081	17.499327	20.376131	0.000000	-10.000000	0.133333	-16.983334	350.833344	1023.000000	1023.000000	2046.000000
18.660000	0.094055	55.586269	10.901636	7.561089	17.195030	19.928513	0.000000	-10.000000	0.141667	-17.400000	345.166656	1023.000000	1023.000000	2046.000000
18.680000	0.091795	54.250786	10.666347	7.548667	16.745132	19.290640	0.000000	-10.000000	0.150000	-17.916668	339.500000	1023.000000	1023.000000	2046.000000
18.700001	0.088906	52.543186	10.397131	7.510403	16.192348	18.443302	0.000000	-10.000000	0.158333	-18.266666	333.500000	1023.000000	1023.000000	2046.000000
18.719999	0.085583	50.579735	10.169869	7.201647	15.383489	17.824730	0.000000	-10.000000	0.158333	-18.500000	327.333344	1023.000000	1023.000000	2046.000000
18.740000	0.082207	48.584244	9.676574	6.847175	14.769535	17.290960	0.000000	-10.000000	0.158333	-18.283335	321.000000	1023.000000	1023.000000	2046.000000
18.760000	0.079888	47.214077	9.448634	6.563029	14.149205	17.053207	0.000000	-10.000000	0.158333	-18.150002	314.666656	1023.000000	1023.000000	2046.000000
18.780001	0.078436	46.355698	9.153422	6.271816	13.833384	17.097076	0.000000	-10.000000	0.158333	-18.166668	308.500000	1023.000000	1023.000000	2046.000000
18.799999	0.077300	45.684559	8.856550	6.050627	13.632485	17.144896	0.000000	-10.000000	0.158333	-18.450001	302.500000	1023.000000	1023.000000	2046.000000
18.820000	0.076476	45.197327	8.489389	5.826387	13.623772	17.257776	0.000000	-10.000000	0.150000	-18.466667	296.500000	1023.000000	1023.000000	2046.000000
18.840000	0.076145	45.001522	8.063740	5.688692	13.842634	17.406454	0.000000	-10.000000	0.150000	-18.516666	290.500000	1023.000000	1023.000000	2046.000000
18.860001	0.075808	44.802776	7.969655	5.670447	13.719474	17.443199	0.000000	-10.000000	0.150000	-18.516666	286.500000	1023.000000	1023.000000	2046.000000
18.879999	0.075475	44.605732	7.775039	5.681242	13.748741	17.400713	0.000000	-10.000000	0.150000	-18.566666	280.166656	1023.000000	1023.000000	2046.000000
18.900000	0.075458	44.595444	7.482620	5.681111	14.020029	17.411684	0.000000	-10.000000	0.150000	-18.366667	273.833344	1023.000000	1023.000000	2046.000000
18.920000	0.075766	44.777508	7.387699	5.730153	14.200970	17.458687	0.000000	-10.000000	0.141667	-18.133333	265.500000	1023.000000	1023.000000	2046.000000
18.940001	0.076517	45.221275	7.428197	5.967384	14.330521	17.495173	0.000000	-10.000000	0.141667	-18.000000	259.500000	1023.000000	1023.000000	2046.000000
18.959999	0.077334	45.704353	7.580083	6.208744	14.379360	17.536165	0.000000	-10.000000	0.133333	-18.000000	253.500000	1023.000000	1023.000000	2046.000000
18.980000	0.078282	46.264835	7.773133	6.582836	14.469941	17.438927	0.000000	-10.000000	0.141667	-17.850000	247.500000	1023.000000	1023.000000	2046.000000
19.000000	0.078858	46.605267	7.889085	6.894025	14.482314	17.339840	0.000000	-10.000000	0.133333	-17.566668	241.500000	1023.000000	1023.000000	2046.000000
19.020000	0.079150	46.777596	8.060194	7.116063	14.393785	17.207554	0.000000	-10.000000	0.141667	-17.299999	235.666672	1023.000000	1023.000000	2046.000000
19.040001	0.078885	46.621025	8.211394	7.241531	14.164459	17.003641	0.000000	-10.000000	0.125000	-17.150000	230.000000	1023.000000	1023.000000	2046.000000
19.059999	0.078238	46.238373	8.297541	7.100837	13.928984	16.911011	0.000000	-10.000000	0.133333	-17.033335	224.333328	1023.000000	1023.000000	2046.000000
19.080000	0.077346	45.711414	8.310104	6.885722	13.740161	16.775427	0.000000	-10.000000	0.116667	-16.733334	218.666672	1023.000000	1023.000000	2046.000000
19.100000	0.076312	45.100151	8.241817	6.611194	13.560715	16.686426	0.000000	-10.000000	0.116667	-16.400002	213.000000	1023.000000	1023.000000	2046.000000
19.120001	0.075194	44.439690	8.087246	6.295012	13.421857	16.635574	0.000000	-10.000000	0.100000	-15.966667	207.500000	1023.000000	1023.000000	2046.000000
19.139999	0.074325	43.925812	8.003439	6.055941	13.272037	16.594397	0.000000	-10.000000	0.100000	-15.683333	202.166672	1023.000000	1023.000000	2046.000000
19.160000	0.074002	43.735439	7.999280	5.723030	13.164527	16.848600	0.000000	-10.000000	0.100000	-15.450000	197.000000	1023.000000	1023.000000	2046.000000
19.180000	0.074015	43.743027	8.033855	5.508831	13.207202	16.993139	0.000000	-10.000000	0.100000	-15.416667	191.833328	1023.000000	1023.000000	2046.000000
19.200001	0.074704	44.149990	8.143485	5.228429	13.340923	17.437153	0.000000	-10.000000	0.100000	-15.300000	186.666672	1023.000000	1023.000000	2046.000000
19.219999	0.075881	44.845818	8.264541	5.165019	13.539286	17.876972	0.000000	-10.000000	0.100000	-15.133334	181.500000	1023.000000	1023.000000	2046.000000
19.240000	0.077214	45.633457	8.230371	5.298319	13.982121	18.122644	0.000000	-10.000000	0.075000	-14.816667	176.500000	1023.000000	1023.000000	2046.000000
19.260000	0.077814	45.987827	8.451571	5.256908	13.903781	18.375565	0.000000	-10.000000	0.058333	-14.516666	171.500000	1023.000000	1023.000000	2046.000000
19.280001	0.078291	46.269821	8.320441	5.316585	14.118222	18.514574	0.000000	-10.000000	0.041667	-14.183333	166.666672	1023.000000	1023.000000	2046.000000
19.299999	0.077685	45.911903	8.219995	5.190630	13.988752	18.512526	0.000000	-10.000000	0.033333	-13.933333	161.833328	1023.000000	1023.000000	2046.000000
19.320000	0.075958	44.891388	7.719108	4.876267	14.009257	18.286757	0.000000	-10.000000	0.016667	-13.616667	157.333328	1023.000000	1023.000000	2046.000000
19.340000	0.074248	43.880287	7.352789	4.558076	13.884738	18.084684	0.000000	-10.000000	0.016667	-13.400000	152.666672	1023.000000	1023.000000	2046.000000
19.360001	0.072616	42.916332	7.001666	4.290247	13.721334	17.903086	0.000000	-10.000000	0.016667	-13.050000	148.333328	1023.000000	1023.000000	2046.000000
19.379999	0.070869	41.883709	6.742970	4.086400	13.484350	17.569988	0.000000	-10.000000	0.016667	-12.583334	144.000000	1023.000000	1023.000000	2046.000000
19.400000	0.068356	40.398464	6.158878	3.845278	13.341500	17.052809	0.000000	-10.000000	0.000000	-11.916667	140.000000	1023.000000	1023.000000	2046.000000
19.420000	0.065498	38.709415	5.534032	3.465634	13.084510	16.625238	0.000000	-10.000000	0.000000	-11.200000	136.000000	1023.000000	1023.000000	2046.000000
19.440001	0.063093	37.287975	4.861232	3.248095	13.014920	16.163727	0.000000	-10.000000	0.000000	-10.583333	132.166672	1023.000000	1023.000000	2046.000000
19.459999	0.061213	36.176605	4.340786	3.263006	12.999800	15.573013	0.000000	-10.000000	0.000000	-10.300000	128.500000	1023.000000	1023.000000	2046.000000
19.480000	0.059981	35.448986	4.216782	3.301783	12.725125	15.205295	0.000000	-10.000000	0.000000	-10.350000	125.000000	1023.000000	1023.000000	2046.000000
19.500000	0.058933	34.829147	4.218750	3.502428	12.357129	14.750841	0.000000	-10.000000	0.000000	-10.566667	121.500000	1023.000000	1023.000000	2046.000000
19.520000	0.058362	34.491783	4.383710	3.629474	11.949581	14.529017	0.000000	-10.000000	0.000000	-10.633333	118.000000	1023.000000	1023.000000	2046.000000
19.540001	0.058358	34.489765	4.675798	3.720305	11.502500	14.591161	0.000000	-10.000000	0.000000	-10.616667	114.500000	1023.000000	1023.000000	2046.000000
19.559999	0.058662	34.669319	4.795527	3.774106	11.352877	14.746808	0.000000	-10.000000	0.000000	-10.550000	110.833336	1023.000000	1023.000000	2046.000000
19.580000	0.059012	34.875858	4.902942	3.658050	11.174588	15.140277	0.000000	-10.000000	0.000000	-10.350000	107.333336	1023.000000	1023.000000	2046.000000
19.600000	0.059820	35.353390	4.886267	3.580140	11.337646	15.549336	0.000000	-10.000000	0.000000	-10.033334	103.833336	1023.000000	1023.000000	2046.000000
19.620001	0.061015	36.059910	4.915689	3.634995	11.558114	15.951112	0.000000	-10.000000	0.000000	-9.700000	100.500000	1023.000000	1023.000000	2046.000000
19.639999	0.062291	36.814022	4.822721	3.778851	11.985436	16.227015	0.000000	-10.000000	0.000000	-9.566667	97.166664	1023.000000	1023.000000	2046.000000
19.660000	0.063045	37.259434	4.528499	3.872674	12.570019	16.288242	0.000000	-10.000000	0.000000	-9.416667	94.000000	1023.000000	1023.000000	2046.000000
19.680000	0.063539	37.551353	4.328240	4.079289	12.992690	16.151134	0.000000	-10.000000	0.000000	-9.183333	91.000000	1023.000000	1023.000000	2046.000000
19.700001	0.063913	37.772633	4.286817	4.291259	13.231137	15.963421	0.000000	-10.000000	0.000000	-8.800000	88.000000	1023.000000	1023.000000	2046.000000
19.719999	0.063762	37.683502	4.373970	4.307124	13.187381	15.815026	0.000000	-10.000000	0.000000	-8.650001	85.000000	1023.000000	1023.000000	2046.000000
19.740000	0.063386	37.461281	4.561346	4.246191	12.980735	15.673008	0.000000	-10.000000	0.000000	-8.566667	82.000000	1023.000000	1023.000000	2046.000000
19.760000	0.062849	37.143925	4.805316	4.034882	12.659125	15.644600	0.000000	-10.000000	0.000000	-8.383333	79.166664	1023.000000	1023.000000	2046.000000
19.780001	0.062288	36.812492	5.033312	3.716705	12.343356	15.719120	0.000000	-10.000000	0.000000	-7.916667	76.333336	1023.000000	1023.000000	2046.000000
19.799999	0.061716	36.474358	5.168532	3.432718	12.060635	15.812474	0.000000	-10.000000	-0.016667	-7.350000	73.833336	1023.000000	1023.000000	2046.000000
19.820000	0.061279	36.215874	5.158742	3.166314	11.955440	15.935378	0.000000	-10.000000	-0.033333	-7.016666	71.166664	1023.000000	1023.000000	2046.000000
19.840000	0.061312	36.235291	5.236984	2.878512	11.917581	16.202213	0.000000	-10.000000	-0.050000	-6.816667	68.833336	1023.000000	1023.000000	2046.000000
19.860001	0.061584	36.395996	5.283351	2.652019	12.015692	16.444935	0.000000	-10.000000	-0.050000	-6.750000	66.500000	1023.000000	1023.000000	2046.000000
19.879999	0.062400	36.878494	5.286818	2.493278	12.348082	16.750319	0.000000	-10.000000	-0.050000	-6.683333	64.500000	1023.000000	1023.000000	2046.000000
19.900000	0.063547	37.556171	5.087789	2.603278	12.951729	16.913376	0.000000	-10.000000	-0.050000	-6.650000	62.166668	1023.000000	1023.000000	2046.000000
19.920000	0.064800	38.296719	4.933777	2.728164	13.555175	17.079601	0.000000	-10.000000	-0.050000	-6.600000	59.833332	1023.000000	1023.000000	2046.000000
19.940001	0.064498	38.118073	4.800812	2.848192	13.684028	16.785042	0.000000	-10.000000	-0.050000	-6.416667	57.500000	1023.000000	1023.000000	2046.000000
19.959999	0.064658	38.212952	4.621827	3.035574	13.936726	16.618826	0.000000	-10.000000	-0.050000	-6.083333	55.500000	1023.000000	1023.000000	2046.000000
19.980000	0.064018	37.834545	4.528237	3.093856	13.852287	16.360165	0.000000	-10.000000	-0.041667	-5.750000	53.500000	1023.000000	1023.000000	2046.000000
20.000000	0.062398	36.877235	4.335332	2.922608	13.631213	15.988081	0.000000	-10.000000	-0.041667	-5.516667	51.500000	1023.000000	1023.000000	2046.000000
20.020000	0.061121	36.122402	4.316002	2.631971	13.336583	15.837847	0.000000	-10.000000	-0.050000	-5.350000	49.500000	1023.000000	1023.000000	2046.000000
20.040001	0.060010	35.466091	4.337232	2.484356	12.971925	15.672580	0.000000	-10.000000	-0.066667	-4.900000	47.833332	1023.000000	1023.000000	2046.000000
20.059999	0.058629	34.649708	4.449530	2.265152	12.422610	15.512417	0.000000	-10.000000	-0.075000	-4.350000	46.166668	1023.000000	1023.000000	2046.000000
20.080000	0.057003	33.688892	4.315428	2.101664	12.005842	15.265960	0.000000	-10.000000	-0.083333	-3.433333	44.833332	1023.000000	1023.000000	2046.000000
20.100000	0.055062	32.541767	4.016400	1.768938	11.549442	15.206986	0.000000	-10.000000	-0.083333	-2.216667	43.666668	1023.000000	1023.000000	2046.000000
20.120001	0.053802	31.797260	3.617983	1.572464	11.389768	15.217044	0.000000	-10.000000	-0.091667	-0.966667	43.166668	1023.000000	1023.000000	2046.000000
20.139999	0.052894	31.260431	3.275992	1.475892	11.360852	15.147695	0.000000	-10.000000	-0.083333	-0.166667	43.000000	1023.000000	1023.000000	2046.000000
20.160000	0.052031	30.750336	2.911233	1.489120	11.429629	14.920354	0.000000	-10.000000	-0.091667	-0.533333	43.000000	1023.000000	1023.000000	2046.000000
20.180000	0.051304	30.320435	2.479678	1.606972	11.663588	14.570198	0.000000	-10.000000	-0.083333	-1.133333	43.000000	1023.000000	1023.000000	2046.000000
20.200001	0.050465	29.824574	2.209716	1.777173	11.710026	14.127658	0.000000	-10.000000	-0.091667	-1.716667	43.000000	1023.000000	1023.000000	2046.000000
20.219999	0.049967	29.530294	2.099306	2.042367	11.625302	13.763320	0.000000	-10.000000	-0.083333	-1.816667	43.000000	1023.000000	1023.000000	2046.000000
20.240000	0.050075	29.594076	2.130491	2.192658	11.552176	13.718751	0.000000	-10.000000	-0.075000	-1.783333	43.000000	1023.000000	1023.000000	2046.000000
20.260000	0.050301	29.728094	2.342983	2.231855	11.329912	13.823343	0.000000	-10.000000	-0.066667	-1.450000	43.000000	1023.000000	1023.000000	2046.000000
20.280001	0.050705	29.966536	2.593893	2.273127	11.113297	13.986217	0.000000	-10.000000	-0.058333	-0.816667	43.000000	1023.000000	1023.000000	2046.000000
20.299999	0.052112	30.798130	2.841923	2.430228	11.133715	14.392264	0.000000	-10.000000	-0.066667	-0.250000	43.000000	1023.000000	1023.000000	2046.000000
20.320000	0.054050	31.943592	3.246812	2.554226	11.175434	14.967119	0.000000	-10.000000	-0.075000	-0.566667	43.000000	1023.000000	1023.000000	2046.000000
20.340000	0.056194	33.210823	3.528117	2.687486	11.437624	15.557595	0.000000	-10.000000	-0.091667	-0.800000	43.000000	1023.000000	1023.000000	2046.000000
20.360001	0.058095	34.333904	3.697042	2.867368	11.831815	15.937678	0.000000	-10.000000	-0.091667	-0.800000	43.000000	1023.000000	1023.000000	2046.000000
20.379999	0.059214	34.995289	3.775085	2.979757	12.136183	16.104263	0.000000	-10.000000	-0.075000	-0.233333	43.000000	1023.000000	1023.000000	2046.000000
20.400000	0.059648	35.251831	3.804388	3.002680	12.371459	16.073303	0.000000	-10.000000	-0.058333	-0.600000	43.000000	1023.000000	1023.000000	2046.000000
20.420000	0.059580	35.211807	3.701960	2.898949	12.578977	16.031921	0.000000	-10.000000	-0.066667	-1.283333	43.000000	1023.000000	1023.000000	2046.000000
20.440001	0.059127	34.944172	3.512312	2.851813	12.858301	15.721746	0.000000	-10.000000	-0.083333	-1.883333	43.000000	1023.000000	1023.000000	2046.000000
20.459999	0.058164	34.375076	3.512915	2.689670	12.772124	15.400367	0.000000	-10.000000	-0.100000	-1.516667	42.666668	1023.000000	1023.000000	2046.000000
20.480000	0.057315	33.872967	3.565952	2.527159	12.598642	15.181212	0.000000	-10.000000	-0.100000	-0.833333	42.333332	1023.000000	1023.000000	2046.000000
20.500000	0.056315	33.281990	3.623834	2.295437	12.278220	15.084500	0.000000	-10.000000	-0.083333	-0.233333	42.000000	1023.000000	1023.000000	2046.000000
20.520000	0.055791	32.972233	3.657573	2.100492	12.078958	15.135209	0.000000	-10.000000	-0.075000	-0.583333	42.000000	1023.000000	1023.000000	2046.000000
20.540001	0.056246	33.241146	3.843137	1.835688	12.017962	15.544360	0.000000	-10.000000	-0.058333	-1.283333	42.000000	1023.000000	1023.000000	2046.000000
20.559999	0.057513	33.990440	4.021363	1.638594	12.234389	16.096092	0.000000	-10.000000	-0.075000	-2.050000	41.833332	1023.000000	1023.000000	2046.000000
20.580000	0.059140	34.951988	4.195513	1.664241	12.580514	16.511719	0.000000	-10.000000	-0.066667	-2.250000	41.333332	1023.000000	1023.000000	2046.000000
20.600000	0.060931	36.010448	4.150563	1.877188	13.246548	16.736151	0.000000	-10.000000	-0.075000	-2.250000	40.666668	1023.000000	1023.000000	2046.000000
20.620001	0.061265	36.207481	4.060630	2.066649	13.609836	16.470366	0.000000	-10.000000	-0.075000	-2.083333	40.166668	1023.000000	1023.000000	2046.000000
20.639999	0.061402	36.288635	4.183635	2.301626	13.598746	16.204628	0.000000	-10.000000	-0.091667	-1.766667	40.000000	1023.000000	1023.000000	2046.000000
20.660000	0.061259	36.204258	4.244401	2.382078	13.523344	16.054436	0.000000	-10.000000	-0.091667	-1.283333	40.000000	1023.000000	1023.000000	2046.000000
20.680000	0.059669	35.264156	4.185102	2.161461	13.121575	15.796019	0.000000	-10.000000	-0.091667	-0.683333	40.000000	1023.000000	1023.000000	2046.000000
20.700001	0.058259	34.430779	4.147339	1.817167	12.753577	15.712695	0.000000	-10.000000	-0.091667	-0.216667	40.000000	1023.000000	1023.000000	2046.000000
20.719999	0.057521	33.994907	4.110876	1.628701	12.512106	15.743224	0.000000	-10.000000	-0.091667	0.666667	40.000000	1023.000000	1023.000000	2046.000000
20.740000	0.056851	33.598782	4.087374	1.510037	12.252647	15.748724	0.000000	-10.000000	-0.100000	1.416667	40.000000	1023.000000	1023.000000	2046.000000
20.760000	0.055347	32.710178	3.731714	1.325586	12.025439	15.627439	0.000000	-10.000000	-0.116667	2.666667	40.000000	1023.000000	1023.000000	2046.000000
20.780001	0.053492	31.613615	3.231403	1.150855	11.915602	15.315756	0.000000	-10.000000	-0.133333	3.900000	40.000000	1023.000000	1023.000000	2046.000000
20.799999	0.052099	30.790495	2.797794	0.998347	11.902609	15.091746	0.000000	-10.000000	-0.141667	5.600000	40.000000	1023.000000	1023.000000	2046.000000
20.820000	0.051298	30.317196	2.509537	1.134625	12.037195	14.635838	0.000000	-10.000000	-0.150000	7.150000	40.000000	1023.000000	1023.000000	2046.000000
20.840000	0.050760	29.998913	2.386245	1.335420	12.068538	14.208711	0.000000	-10.000000	-0.183333	8.383333	40.000000	1023.000000	1023.000000	2046.000000
20.860001	0.050636	29.925783	2.517714	1.532929	11.913756	13.961385	0.000000	-10.000000	-0.191667	9.333334	40.000000	1023.000000	1023.000000	2046.000000
20.879999	0.050757	29.997227	2.643751	1.748326	11.808077	13.797073	0.000000	-10.000000	-0.183333	10.283334	40.000000	1023.000000	1023.000000	2046.000000
20.900000	0.051198	30.258089	2.853997	1.897574	11.655227	13.851291	0.000000	-10.000000	-0.166667	11.200000	40.000000	1023.000000	1023.000000	2046.000000
20.920000	0.051697	30.552763	3.064471	2.031110	11.489867	13.967315	0.000000	-10.000000	-0.175000	12.250000	34.333332	1023.000000	1023.000000	2046.000000
20.940001	0.052349	30.937984	3.300463	1.955788	11.360955	14.320778	0.000000	-10.000000	-0.200000	13.333334	29.666666	1023.000000	1023.000000	2046.000000
20.959999	0.053746	31.763857	3.476958	2.095118	11.506872	14.684909	0.000000	-10.000000	-0.225000	14.266666	26.500000	1023.000000	1023.000000	2046.000000
20.980000	0.055782	32.966892	3.660424	2.260165	11.782401	15.263905	0.000000	-10.000000	-0.241667	14.883333	30.666666	1023.000000	1023.000000	2046.000000
21.000000	0.058189	34.389450	3.968861	2.505867	12.077872	15.836850	0.000000	-10.000000	-0.258333	15.233334	35.500000	1023.000000	1023.000000	2046.000000
21.020000	0.060600	35.814388	4.284623	2.799303	12.437656	16.292809	0.000000	-10.000000	-0.275000	15.650001	40.500000	1023.000000	1023.000000	2046.000000
21.040001	0.062693	37.051788	4.589405	3.080745	12.793086	16.588554	0.000000	-10.000000	-0.308333	16.333334	45.666668	1023.000000	1023.000000	2046.000000
21.059999	0.064606	38.182034	4.806797	3.241952	13.247719	16.885567	0.000000	-10.000000	-0.333333	16.933334	51.000000	1023.000000	1023.000000	2046.000000
21.080000	0.065691	38.823662	5.012681	3.271909	13.476946	17.062128	0.000000	-10.000000	-0.333333	17.500000	56.666668	1023.000000	1023.000000	2046.000000
21.100000	0.066545	39.328102	5.135831	3.229604	13.733732	17.228935	0.000000	-10.000000	-0.316667	17.883333	62.500000	1023.000000	1023.000000	2046.000000
21.120001	0.067226	39.730598	5.268222	3.151147	13.979145	17.332085	0.000000	-10.000000	-0.325000	18.483334	68.500000	1023.000000	1023.000000	2046.000000
21.139999	0.067651	39.981876	5.452796	2.964036	14.081368	17.483673	0.000000	-10.000000	-0.341667	19.166666	74.500000	1023.000000	1023.000000	2046.000000
21.160000	0.067981	40.176559	5.517002	2.908660	14.262053	17.488844	0.000000	-10.000000	-0.366667	19.800001	80.666664	1023.000000	1023.000000	2046.000000
21.180000	0.068313	40.373177	5.603261	2.829259	14.383374	17.557280	0.000000	-10.000000	-0.375000	20.366667	87.166664	1023.000000	1023.000000	2046.000000
21.200001	0.068866	40.699615	5.739820	2.781762	14.560410	17.617622	0.000000	-10.000000	-0.391667	20.683334	93.833336	1023.000000	1023.000000	2046.000000
21.219999	0.069678	41.179657	5.971104	2.748282	14.687087	17.773184	0.000000	-10.000000	-0.408333	20.950001	100.666664	1023.000000	1023.000000	2046.000000
21.240000	0.071316	42.147736	6.356466	2.808265	14.907825	18.075180	0.000000	-10.000000	-0.425000	21.416666	107.500000	1023.000000	1023.000000	2046.000000
21.260000	0.073581	43.486275	6.719597	2.996888	15.297815	18.471973	0.000000	-10.000000	-0.441667	21.700001	114.666664	1023.000000	1023.000000	2046.000000
21.280001	0.075861	44.833656	7.013230	3.312381	15.721919	18.786123	0.000000	-10.000000	-0.458333	22.250000	121.833336	1023.000000	1023.000000	2046.000000
21.299999	0.077401	45.743752	7.270609	3.562479	16.000889	18.909775	0.000000	-10.000000	-0.466667	22.316668	129.333328	1023.000000	1023.000000	2046.000000
21.320000	0.079027	46.704918	7.570207	3.915571	16.160448	19.058691	0.000000	-10.000000	-0.483333	22.800001	136.666672	1023.000000	1023.000000	2046.000000
21.340000	0.080230	47.416138	7.704057	4.160629	16.372099	19.179352	0.000000	-10.000000	-0.475000	23.016666	144.333328	1023.000000	1023.000000	2046.000000
21.360001	0.080710	47.699547	7.848757	4.190814	16.432602	19.227373	0.000000	-10.000000	-0.483333	23.366667	152.000000	1023.000000	1023.000000	2046.000000
21.379999	0.080935	47.832714	7.971319	4.229056	16.504765	19.127573	0.000000	-10.000000	-0.491667	23.683332	159.666672	1023.000000	1023.000000	2046.000000
21.400000	0.080999	47.870323	8.083578	4.386567	16.482105	18.918072	0.000000	-10.000000	-0.508333	24.216667	167.333328	1023.000000	1023.000000	2046.000000
21.420000	0.080304	47.459404	8.200840	4.505889	16.179745	18.572931	0.000000	-10.000000	-0.525000	24.750000	175.166672	1023.000000	1023.000000	2046.000000
21.440001	0.078480	46.381741	8.183911	4.562683	15.637060	17.998087	0.000000	-10.000000	-0.533333	25.300001	183.500000	1023.000000	1023.000000	2046.000000
21.459999	0.076548	45.240101	8.013632	4.532351	15.147616	17.546503	0.000000	-10.000000	-0.550000	25.516666	192.000000	1023.000000	1023.000000	2046.000000
21.480000	0.075394	44.557652	7.880929	4.485828	14.834659	17.356236	0.000000	-10.000000	-0.558333	25.700001	200.500000	1023.000000	1023.000000	2046.000000
21.500000	0.075211	44.449497	7.966480	4.653160	14.614367	17.215490	0.000000	-10.000000	-0.566667	25.666666	209.000000	1023.000000	1023.000000	2046.000000
21.520000	0.075603	44.681377	8.071251	4.950755	14.515225	17.144148	0.000000	-10.000000	-0.575000	25.816668	217.500000	1023.000000	1023.000000	2046.000000
21.540001	0.076295	45.090485	8.170812	5.255582	14.482272	17.181820	0.000000	-10.000000	-0.583333	26.150000	226.166672	1023.000000	1023.000000	2046.000000
21.559999	0.077477	45.788708	8.363116	5.484372	14.512822	17.428396	0.000000	-10.000000	-0.583333	26.283333	234.833328	1023.000000	1023.000000	2046.000000
21.580000	0.078747	46.539452	8.534472	5.763972	14.597198	17.643810	0.000000	-10.000000	-0.575000	26.166666	243.666672	1023.000000	1023.000000	2046.000000
21.600000	0.080306	47.460747	8.763106	5.971060	14.709239	18.017344	0.000000	-10.000000	-0.558333	25.933334	252.333328	1023.000000	1023.000000	2046.000000
21.620001	0.081810	48.349987	9.005530	6.266343	14.865294	18.212822	0.000000	-10.000000	-0.558333	26.150000	261.166656	1023.000000	1023.000000	2046.000000
21.639999	0.083643	49.432831	9.268517	6.532841	15.111674	18.519800	0.000000	-10.000000	-0.558333	26.200001	269.833344	1023.000000	1023.000000	2046.000000
21.660000	0.085696	50.646168	9.521931	6.893537	15.416251	18.814449	0.000000	-10.000000	-0.566667	26.266666	278.666656	1023.000000	1023.000000	2046.000000
21.680000	0.088014	52.016457	9.979434	7.246534	15.588547	19.201942	0.000000	-10.000000	-0.550000	25.766666	287.333344	1023.000000	1023.000000	2046.000000
21.700001	0.090383	53.416264	10.419852	7.642725	15.840863	19.512823	0.000000	-10.000000	-0.550000	25.883333	296.000000	1023.000000	1023.000000	2046.000000
21.719999	0.092641	54.751099	10.872465	7.984863	16.094273	19.799498	0.000000	-10.000000	-0.541667	25.766666	304.500000	1023.000000	1023.000000	2046.000000
21.740000	0.094609	55.914188	11.194381	8.175078	16.435490	20.109241	0.000000	-10.000000	-0.550000	25.733334	313.166656	1023.000000	1023.000000	2046.000000
21.760000	0.096122	56.807911	11.477819	8.282379	16.742102	20.305613	0.000000	-10.000000	-0.541667	25.400000	321.666656	1023.000000	1023.000000	2046.000000
21.780001	0.097140	57.409977	11.691494	8.348491	16.959612	20.410379	0.000000	-10.000000	-0.533333	25.283333	330.333344	1023.000000	1023.000000	2046.000000
21.799999	0.097845	57.826401	11.934471	8.281763	17.035713	20.574455	0.000000	-10.000000	-0.525000	25.550001	338.666656	1023.000000	1023.000000	2046.000000
21.820000	0.098410	58.160057	12.084321	8.169828	17.137848	20.768059	0.000000	-10.000000	-0.525000	25.516666	347.333344	1023.000000	1023.000000	2046.000000
21.840000	0.098750	58.361336	12.211512	8.062140	17.215084	20.872599	0.000000	-10.000000	-0.525000	25.566668	355.666656	1023.000000	1023.000000	2046.000000
21.860001	0.099478	58.791569	12.352407	8.081359	17.385977	20.971828	0.000000	-10.000000	-0.525000	25.450001	361.333344	1023.000000	1023.000000	2046.000000
21.879999	0.100421	59.348873	12.644090	8.000425	17.444115	21.260242	0.000000	-10.000000	-0.525000	25.400000	369.666656	1023.000000	1023.000000	2046.000000
21.900000	0.101614	60.053867	12.900928	8.061046	17.638788	21.453106	0.000000	-10.000000	-0.516667	25.183334	378.333344	1023.000000	1023.000000	2046.000000
21.920000	0.103532	61.187656	13.251264	8.278350	17.960699	21.697344	0.000000	-10.000000	-0.508333	24.783333	389.666656	1023.000000	1023.000000	2046.000000
21.940001	0.105782	62.516911	13.621757	8.618996	18.326717	21.949444	0.000000	-10.000000	-0.508333	24.716667	398.000000	1023.000000	1023.000000	2046.000000
21.959999	0.108303	64.006828	13.960380	9.152019	18.818096	22.076334	0.000000	-10.000000	-0.516667	24.683334	406.000000	1023.000000	1023.000000	2046.000000
21.980000	0.110331	65.205688	14.321363	9.526648	19.080994	22.276684	0.000000	-10.000000	-0.525000	24.683334	414.333344	1023.000000	1023.000000	2046.000000
22.000000	0.112584	66.537323	14.805018	9.821771	19.204268	22.706266	0.000000	-10.000000	-0.516667	24.600000	422.666656	1023.000000	1023.000000	2046.000000
22.020000	0.114338	67.573494	15.049430	10.204646	19.387472	22.931944	0.000000	-10.000000	-0.508333	24.416668	431.000000	1023.000000	1023.000000	2046.000000
22.040001	0.114998	67.963699	15.230716	10.365991	19.344624	23.022371	0.000000	-10.000000	-0.491667	24.266668	439.000000	1023.000000	1023.000000	2046.000000
22.059999	0.115428	68.218102	15.341746	10.369250	19.340813	23.166296	0.000000	-10.000000	-0.491667	24.300001	447.000000	1023.000000	1023.000000	2046.000000
22.080000	0.115259	68.118301	15.396318	10.397725	19.296963	23.027298	0.000000	-10.000000	-0.491667	24.133333	455.000000	1023.000000	1023.000000	2046.000000
22.100000	0.113893	67.310516	15.277987	10.342218	19.048609	22.641699	0.000000	-10.000000	-0.500000	24.050001	463.166656	1023.000000	1023.000000	2046.000000
22.120001	0.111357	65.811958	14.831714	10.122768	18.651848	22.205631	0.000000	-10.000000	-0.483333	23.616667	471.166656	1023.000000	1023.000000	2046.000000
22.139999	0.108863	64.338242	14.369522	9.918102	18.228655	21.821960	0.000000	-10.000000	-0.466667	23.383333	479.166656	1023.000000	1023.000000	2046.000000
22.160000	0.107631	63.609966	14.137756	9.769466	17.959240	21.743504	0.000000	-10.000000	-0.450000	23.250000	487.000000	1023.000000	1023.000000	2046.000000
22.180000	0.107945	63.795212	13.897910	9.834125	18.154606	21.908571	0.000000	-10.000000	-0.466667	23.000000	495.000000	1023.000000	1023.000000	2046.000000
22.200001	0.108626	64.197701	13.888908	9.954836	18.207005	22.146952	0.000000	-10.000000	-0.483333	22.966667	502.833344	1023.000000	1023.000000	2046.000000
22.219999	0.109582	64.762901	13.831393	10.286252	18.461933	22.183325	0.000000	-10.000000	-0.500000	22.733334	510.500000	1023.000000	1023.000000	2046.000000
22.240000	0.110747	65.451721	13.953665	10.419854	18.578749	22.499453	0.000000	-10.000000	-0.500000	22.950001	518.166687	1023.000000	1023.000000	2046.000000
22.260000	0.111683	66.004646	14.011386	10.743237	18.714611	22.535414	0.000000	-10.000000	-0.491667	22.866667	525.666687	1023.000000	1023.000000	2046.000000
22.280001	0.113167	66.881493	14.196236	10.980268	18.900089	22.804893	0.000000	-10.000000	-0.483333	22.750000	533.333313	1023.000000	1023.000000	2046.000000
22.299999	0.114433	67.629669	14.430040	11.215230	18.958157	23.026245	0.000000	-10.000000	-0.483333	22.700001	540.833313	1023.000000	1023.000000	2046.000000
22.320000	0.116078	68.601921	14.707207	11.405293	19.096373	23.393049	0.000000	-10.000000	-0.483333	22.666666	548.500000	1023.000000	1023.000000	2046.000000
22.340000	0.117939	69.701675	14.870436	11.746815	19.475714	23.608707	0.000000	-10.000000	-0.475000	23.033333	556.166687	1023.000000	1023.000000	2046.000000
22.360001	0.119784	70.792473	15.234357	12.052272	19.600504	23.905336	0.000000	-10.000000	-0.475000	23.250000	563.666687	1023.000000	1023.000000	2046.000000
22.379999	0.122048	72.130463	15.675356	12.434162	19.809532	24.211414	0.000000	-10.000000	-0.475000	23.433334	571.333313	1023.000000	1023.000000	2046.000000
22.400000	0.124292	73.456795	16.000586	12.702218	20.197432	24.556559	0.000000	-10.000000	-0.483333	23.083334	579.000000	1023.000000	1023.000000	2046.000000
22.420000	0.126083	74.514908	16.186974	12.969767	20.680393	24.677778	0.000000	-10.000000	-0.466667	22.850000	587.000000	1023.000000	1023.000000	2046.000000
22.440001	0.127186	75.166878	16.408161	13.059534	20.934813	24.764368	0.000000	-10.000000	-0.458333	22.733334	594.666687	1023.000000	1023.000000	2046.000000
22.459999	0.128058	75.682251	16.603514	13.082797	21.136320	24.859621	0.000000	-10.000000	-0.458333	22.850000	602.333313	1023.000000	1023.000000	2046.000000
22.480000	0.128505	75.946487	16.685310	13.064133	21.343248	24.853794	0.000000	-10.000000	-0.458333	22.916666	609.833313	1023.000000	1023.000000	2046.000000
22.500000	0.128556	75.976593	16.686087	13.089805	21.477318	24.723389	0.000000	-10.000000	-0.458333	22.750000	617.500000	1023.000000	1023.000000	2046.000000
22.520000	0.128736	76.083046	16.831793	12.995567	21.499060	24.756622	0.000000	-10.000000	-0.441667	22.516666	625.166687	1023.000000	1023.000000	2046.000000
22.540001	0.129034	76.259178	17.003048	12.862196	21.511488	24.882446	0.000000	-10.000000	-0.425000	21.783335	632.666687	1023.000000	1023.000000	2046.000000
22.559999	0.129712	76.659515	17.210155	12.859019	21.600222	24.990120	0.000000	-10.000000	-0.391667	21.183334	640.166687	1023.000000	1023.000000	2046.000000
22.580000	0.130636	77.205948	17.524294	12.953859	21.681381	25.046419	0.000000	-10.000000	-0.350000	20.266668	647.333313	1023.000000	1023.000000	2046.000000
22.600000	0.132128	78.087418	17.787544	13.221028	22.008392	25.070454	0.000000	-10.000000	-0.308333	19.383333	654.333313	1023.000000	1023.000000	2046.000000
22.620001	0.133957	79.168610	18.269197	13.583366	22.139759	25.176291	0.000000	-10.000000	-0.275000	18.283333	661.000000	1023.000000	1023.000000	2046.000000
22.639999	0.135935	80.337738	18.842161	14.058331	22.161491	25.275753	0.000000	-10.000000	-0.275000	17.166666	667.333313	1023.000000	1023.000000	2046.000000
22.660000	0.137884	81.489449	19.279198	14.487916	22.282820	25.439516	0.000000	-10.000000	-0.258333	16.183334	673.333313	1023.000000	1023.000000	2046.000000
22.680000	0.139566	82.483383	19.907631	14.656034	22.043097	25.876625	0.000000	-10.000000	-0.241667	15.016666	678.833313	1023.000000	1023.000000	2046.000000
22.700001	0.141597	83.683975	20.317219	14.942909	22.144381	26.279463	0.000000	-10.000000	-0.191667	13.866667	684.000000	1023.000000	1023.000000	2046.000000
22.719999	0.142558	84.251495	20.333899	15.143767	22.235682	26.538151	0.000000	-10.000000	-0.166667	12.466667	688.666687	1023.000000	1023.000000	2046.000000
22.740000	0.142484	84.208153	20.299450	15.061792	22.132198	26.714714	0.000000	-10.000000	-0.150000	11.650001	693.000000	1023.000000	1023.000000	2046.000000
22.760000	0.141793	83.799721	20.148153	14.750244	22.095530	26.805796	0.000000	-10.000000	-0.150000	11.100000	697.000000	1023.000000	1023.000000	2046.000000
22.780001	0.140262	82.894623	19.752110	14.425609	22.156862	26.560041	0.000000	-10.000000	-0.150000	11.000000	701.000000	1023.000000	1023.000000	2046.000000
22.799999	0.136924	80.922295	19.088024	14.063822	21.897413	25.873035	0.000000	-10.000000	-0.141667	10.600000	704.666687	1023.000000	1023.000000	2046.000000
22.820000	0.132664	78.404343	18.229458	13.592340	21.433626	25.148918	0.000000	-10.000000	-0.133333	10.216667	708.333313	1023.000000	1023.000000	2046.000000
22.840000	0.129714	76.661003	17.657183	13.271278	21.077166	24.655378	0.000000	-10.000000	-0.125000	9.833334	711.666687	1023.000000	1023.000000	2046.000000
22.860001	0.128023	75.661446	17.251163	13.224719	20.954245	24.231319	0.000000	-10.000000	-0.133333	9.650001	715.166687	1023.000000	1023.000000	2046.000000
22.879999	0.127419	75.304626	17.044624	13.464227	20.930494	23.865280	0.000000	-10.000000	-0.125000	9.566667	718.333313	1023.000000	1023.000000	2046.000000
22.900000	0.127148	75.144737	17.003918	13.762878	20.786512	23.591433	0.000000	-10.000000	-0.116667	9.233334	721.666687	1023.000000	1023.000000	2046.000000
22.920000	0.127532	75.371567	17.274473	13.941077	20.529783	23.626236	0.000000	-10.000000	-0.091667	8.950000	724.833313	1023.000000	1023.000000	2046.000000
22.940001	0.127768	75.510742	17.361664	14.169600	20.410858	23.568619	0.000000	-10.000000	-0.091667	8.400000	728.000000	1023.000000	1023.000000	2046.000000
22.959999	0.128240	75.789978	17.501726	14.379443	20.333857	23.574953	0.000000	-10.000000	-0.100000	7.750000	730.833313	1023.000000	1023.000000	2046.000000
22.980000	0.128804	76.123108	17.745205	14.472997	20.178144	23.726761	0.000000	-10.000000	-0.108333	6.883333	733.500000	1023.000000	1023.000000	2046.000000
23.000000	0.129498	76.533333	17.874567	14.649791	20.197208	23.811766	0.000000	-10.000000	-0.108333	6.133333	736.000000	1023.000000	1023.000000	2046.000000
23.020000	0.130529	77.142838	18.214895	14.728548	20.089300	24.110096	0.000000	-10.000000	-0.100000	5.483334	738.333313	1023.000000	1023.000000	2046.000000
23.040001	0.131942	77.977539	18.343781	14.954914	20.296095	24.382750	0.000000	-10.000000	-0.100000	4.733334	740.166687	1023.000000	1023.000000	2046.000000
23.059999	0.133650	78.987312	18.699259	15.095011	20.317181	24.875862	0.000000	-10.000000	-0.100000	4.000000	741.833313	1023.000000	1023.000000	2046.000000
23.080000	0.135660	80.174973	19.024675	15.197278	20.498690	25.454330	0.000000	-10.000000	-0.100000	3.250000	743.166687	1023.000000	1023.000000	2046.000000
23.100000	0.137259	81.120232	19.133934	15.239061	20.853214	25.894024	0.000000	-10.000000	-0.100000	2.416667	744.500000	1023.000000	1023.000000	2046.000000
23.120001	0.138065	81.596291	18.983307	15.208215	21.366123	26.038647	0.000000	-10.000000	-0.091667	1.550000	745.333313	1023.000000	1023.000000	2046.000000
23.139999	0.137989	81.551476	18.750265	15.202996	21.797920	25.800293	0.000000	-10.000000	-0.083333	0.666667	745.833313	1023.000000	1023.000000	2046.000000
23.160000	0.137359	81.179298	18.594246	15.098660	21.964277	25.522116	0.000000	-10.000000	-0.075000	0.216667	746.000000	1023.000000	1023.000000	2046.000000
23.180000	0.136373	80.596466	18.473326	14.920092	21.985413	25.217634	0.000000	-10.000000	-0.066667	-0.683333	746.000000	1023.000000	1023.000000	2046.000000
23.200001	0.135346	79.989326	18.392101	14.684858	21.877922	25.034441	0.000000	-10.000000	-0.058333	-1.900000	746.000000	1023.000000	1023.000000	2046.000000
23.219999	0.134412	79.437347	18.400967	14.498322	21.688540	24.849518	0.000000	-10.000000	-0.050000	-3.866667	746.000000	1023.000000	1023.000000	2046.000000
23.240000	0.133961	79.170952	18.430056	14.336962	21.582426	24.821510	0.000000	-10.000000	-0.050000	-5.750000	746.000000	1023.000000	1023.000000	2046.000000
23.260000	0.133618	78.968086	18.456917	14.239644	21.531042	24.740482	0.000000	-10.000000	-0.050000	-7.600000	746.000000	1023.000000	1023.000000	2046.000000
23.280001	0.133663	78.995026	18.553602	14.205253	21.523458	24.712715	0.000000	-10.000000	-0.033333	-8.983334	746.000000	1023.000000	1023.000000	2046.000000
23.299999	0.134337	79.393082	18.853643	14.134067	21.505297	24.900078	0.000000	-10.000000	-0.016667	-9.900000	746.000000	1023.000000	1023.000000	2046.000000
23.320000	0.135408	80.026062	19.061726	14.270801	21.659620	25.033915	0.000000	-10.000000	0.000000	-10.450000	746.000000	1023.000000	1023.000000	2046.000000
23.340000	0.136928	80.924347	19.303574	14.412373	21.857716	25.350685	0.000000	-10.000000	0.000000	-10.933333	742.500000	1023.000000	1023.000000	2046.000000
23.360001	0.138057	81.591858	19.442036	14.698988	22.063389	25.387444	0.000000	-10.000000	0.008333	-11.766666	733.166687	1023.000000	1023.000000	2046.000000
23.379999	0.139969	82.721786	19.718473	14.797905	22.274628	25.930780	0.000000	-10.000000	0.016667	-12.466666	723.833313	1023.000000	1023.000000	2046.000000
23.400000	0.140030	82.757607	19.874201	14.955050	22.076952	25.851398	0.000000	-10.000000	0.025000	-13.216666	716.500000	1023.000000	1023.000000	2046.000000
23.420000	0.139527	82.460236	19.759216	15.066765	21.886162	25.748093	0.000000	-10.000000	0.033333	-13.883333	713.500000	1023.000000	1023.000000	2046.000000
23.440001	0.137924	81.513298	19.563095	14.810900	21.536970	25.602333	0.000000	-10.000000	0.058333	-14.800000	708.833313	1023.000000	1023.000000	2046.000000
23.459999	0.136258	80.528717	19.340981	14.438063	21.229895	25.519783	0.000000	-10.000000	0.075000	-15.650001	703.833313	1023.000000	1023.000000	2046.000000
23.480000	0.133781	79.064651	19.020632	14.097516	20.829477	25.117025	0.000000	-10.000000	0.100000	-16.250000	698.666687	1023.000000	1023.000000	2046.000000
23.500000	0.130285	76.998665	18.559109	13.605925	20.190517	24.643118	0.000000	-10.000000	0.116667	-16.766666	693.166687	1023.000000	1023.000000	2046.000000
23.520000	0.126249	74.612930	17.796425	13.029522	19.627716	24.159266	0.000000	-10.000000	0.141667	-17.200001	687.500000	1023.000000	1023.000000	2046.000000
23.540001	0.123077	72.738365	17.093567	12.617019	19.305580	23.722202	0.000000	-10.000000	0.150000	-17.600000	681.500000	1023.000000	1023.000000	2046.000000
23.559999	0.121193	71.625320	16.594934	12.482873	19.228958	23.318554	0.000000	-10.000000	0.158333	-17.950001	675.500000	1023.000000	1023.000000	2046.000000
23.580000	0.119487	70.616531	16.170704	12.563684	19.133291	22.748852	0.000000	-10.000000	0.166667	-18.500000	669.500000	1023.000000	1023.000000	2046.000000
23.600000	0.118329	69.932335	15.897193	12.747515	18.992685	22.294945	0.000000	-10.000000	0.183333	-19.150000	663.500000	1023.000000	1023.000000	2046.000000
23.620001	0.117441	69.407372	15.666386	12.811842	18.870075	22.059071	0.000000	-10.000000	0.191667	-19.933332	657.166687	1023.000000	1023.000000	2046.000000
23.639999	0.116591	68.905563	15.529375	12.909904	18.650597	21.815685	0.000000	-10.000000	0.200000	-20.533333	650.666687	1023.000000	1023.000000	2046.000000
23.660000	0.115914	68.505150	15.473124	13.046627	18.401087	21.584314	0.000000	-10.000000	0.208333	-21.200001	643.833313	1023.000000	1023.000000	2046.000000
23.680000	0.115385	68.192719	15.308242	13.099862	18.317345	21.467268	0.000000	-10.000000	0.233333	-21.700001	636.833313	1023.000000	1023.000000	2046.000000
23.700001	0.115011	67.971588	15.367436	13.035133	18.063051	21.505968	0.000000	-10.000000	0.266667	-22.133333	629.500000	1023.000000	1023.000000	2046.000000
23.719999	0.115337	68.164375	15.324261	13.098902	18.125061	21.616152	0.000000	-10.000000	0.291667	-22.350000	622.166687	1023.000000	1023.000000	2046.000000
23.740000	0.115668	68.359993	15.394184	13.110045	18.005814	21.849953	0.000000	-10.000000	0.300000	-22.516666	614.666687	1023.000000	1023.000000	2046.000000
23.760000	0.116512	68.858887	15.622240	13.231711	17.910364	22.094572	0.000000	-10.000000	0.291667	-22.633333	607.166687	1023.000000	1023.000000	2046.000000
23.780001	0.117571	69.484673	15.843225	13.382062	17.935776	22.323606	0.000000	-10.000000	0.291667	-22.800001	599.500000	1023.000000	1023.000000	2046.000000
23.799999	0.118258	69.890297	15.912279	13.534295	18.023735	22.419991	0.000000	-10.000000	0.291667	-22.950001	591.833313	1023.000000	1023.000000	2046.000000
23.820000	0.118574	70.077499	16.055716	13.483597	17.939320	22.598871	0.000000	-10.000000	0.300000	-22.900002	584.333313	1023.000000	1023.000000	2046.000000
23.840000	0.118485	70.024475	16.036066	13.376253	17.937464	22.674692	0.000000	-10.000000	0.291667	-22.616667	576.666687	1023.000000	1023.000000	2046.000000
23.860001	0.118098	69.795921	15.951195	13.169576	17.958746	22.716404	0.000000	-10.000000	0.283333	-22.316668	571.666687	1023.000000	1023.000000	2046.000000
23.879999	0.117229	69.282333	15.861725	12.842301	17.893105	22.685202	0.000000	-10.000000	0.266667	-22.083334	566.666687	1023.000000	1023.000000	2046.000000
23.900000	0.116291	68.727806	15.690494	12.493345	17.828018	22.715952	0.000000	-10.000000	0.250000	-21.533335	559.500000	1023.000000	1023.000000	2046.000000
23.920000	0.115556	68.293671	15.519960	12.220149	17.812630	22.740934	0.000000	-10.000000	0.225000	-21.016666	550.000000	1023.000000	1023.000000	2046.000000
23.940001	0.115080	68.012444	15.250634	12.081821	17.987141	22.692848	0.000000	-10.000000	0.208333	-20.600000	540.500000	1023.000000	1023.000000	2046.000000
23.959999	0.114518	67.680405	15.227877	11.866019	17.919691	22.666821	0.000000	-10.000000	0.216667	-20.666666	533.500000	1023.000000	1023.000000	2046.000000
23.980000	0.114187	67.484550	15.169491	11.705732	17.968639	22.640686	0.000000	-10.000000	0.208333	-20.783333	526.500000	1023.000000	1023.000000	2046.000000
24.000000	0.114521	67.682198	15.169122	11.666820	18.245670	22.600586	0.000000	-10.000000	0.200000	-20.916666	521.833313	1023.000000	1023.000000	2046.000000
24.020000	0.115503	68.262390	15.225851	11.833545	18.665894	22.537098	0.000000	-10.000000	0.183333	-20.850000	515.000000	1023.000000	1023.000000	2046.000000
24.040001	0.116370	68.774437	15.352269	12.139128	18.908606	22.374435	0.000000	-10.000000	0.191667	-20.733334	508.166656	1023.000000	1023.000000	2046.000000
24.059999	0.116962	69.124741	15.526051	12.348383	18.969440	22.280865	0.000000	-10.000000	0.200000	-20.450001	499.000000	1023.000000	1023.000000	2046.000000
24.080000	0.117710	69.566338	15.759782	12.439002	18.965849	22.401707	0.000000	-10.000000	0.200000	-20.316666	494.333344	1023.000000	1023.000000	2046.000000
24.100000	0.117427	69.399460	15.894887	12.527847	18.679241	22.297483	0.000000	-10.000000	0.200000	-20.450001	487.500000	1023.000000	1023.000000	2046.000000
24.120001	0.116186	68.666168	15.657309	12.422712	18.408676	22.177471	0.000000	-10.000000	0.200000	-20.750000	483.000000	1023.000000	1023.000000	2046.000000
24.139999	0.114026	67.389336	15.182642	12.033648	18.159418	22.013630	0.000000	-10.000000	0.200000	-20.966667	476.166656	1023.000000	1023.000000	2046.000000
24.160000	0.111858	66.107948	14.823540	11.637537	17.730944	21.915930	0.000000	-10.000000	0.191667	-20.666668	469.166656	1023.000000	1023.000000	2046.000000
24.180000	0.109663	64.811104	14.406243	11.222694	17.381243	21.800920	0.000000	-10.000000	0.175000	-20.333334	460.000000	1023.000000	1023.000000	2046.000000
24.200001	0.107079	63.283627	13.896536	10.775981	17.062332	21.548779	0.000000	-10.000000	0.158333	-19.750000	451.000000	1023.000000	1023.000000	2046.000000
24.219999	0.103841	61.369991	13.221058	10.295412	16.738722	21.114801	0.000000	-10.000000	0.150000	-19.033335	444.333344	1023.000000	1023.000000	2046.000000
24.240000	0.100936	59.653030	12.480024	9.958035	16.567917	20.647053	0.000000	-10.000000	0.150000	-18.383333	437.833344	1023.000000	1023.000000	2046.000000
24.260000	0.098503	58.215393	11.912557	9.870813	16.405653	20.026371	0.000000	-10.000000	0.150000	-18.066668	433.500000	1023.000000	1023.000000	2046.000000
24.280001	0.096934	57.288074	11.616607	9.862288	16.191944	19.617237	0.000000	-10.000000	0.150000	-17.966667	429.500000	1023.000000	1023.000000	2046.000000
24.299999	0.095688	56.551395	11.373658	9.970325	16.003178	19.204233	0.000000	-10.000000	0.150000	-17.883333	423.500000	1023.000000	1023.000000	2046.000000
24.320000	0.094540	55.873058	11.377901	10.063276	15.636545	18.795336	0.000000	-10.000000	0.141667	-17.883333	415.500000	1023.000000	1023.000000	2046.000000
24.340000	0.093670	55.359097	11.373963	10.132735	15.271421	18.580976	0.000000	-10.000000	0.133333	-18.016666	409.500000	1023.000000	1023.000000	2046.000000
24.360001	0.093108	55.027100	11.336656	10.123090	15.022517	18.544838	0.000000	-10.000000	0.125000	-18.083334	403.500000	1023.000000	1023.000000	2046.000000
24.379999	0.092900	54.903770	11.307837	9.985801	14.867762	18.742373	0.000000	-10.000000	0.125000	-18.066668	399.500000	1023.000000	1023.000000	2046.000000
24.400000	0.092664	54.764431	11.271802	9.881926	14.712342	18.898361	0.000000	-10.000000	0.133333	-18.166668	393.500000	1023.000000	1023.000000	2046.000000
24.420000	0.093309	55.145344	11.198319	9.859267	14.849957	19.237799	0.000000	-10.000000	0.141667	-18.166668	387.500000	1023.000000	1023.000000	2046.000000
24.440001	0.094479	55.837032	11.289896	9.909770	14.964526	19.672840	0.000000	-10.000000	0.150000	-18.216667	379.500000	1023.000000	1023.000000	2046.000000
24.459999	0.095728	56.575085	11.410373	10.106760	15.129499	19.928453	0.000000	-10.000000	0.150000	-18.150002	373.500000	1023.000000	1023.000000	2046.000000
24.480000	0.097015	57.336136	11.460313	10.262084	15.430012	20.183725	0.000000	-10.000000	0.150000	-18.066668	367.500000	1023.000000	1023.000000	2046.000000
24.500000	0.097563	57.659931	11.437205	10.410092	15.627995	20.184639	0.000000	-10.000000	0.150000	-17.933334	363.500000	1023.000000	1023.000000	2046.000000
24.520000	0.097852	57.830647	11.339902	10.419945	15.884912	20.185886	0.000000	-10.000000	0.133333	-17.583334	355.500000	1023.000000	1023.000000	2046.000000
24.540001	0.097331	57.522743	11.260336	10.363461	15.915838	19.983107	0.000000	-10.000000	0.116667	-17.366667	351.500000	1023.000000	1023.000000	2046.000000
24.559999	0.097026	57.342274	11.292703	10.124249	15.907498	20.017824	0.000000	-10.000000	0.108333	-17.216667	345.500000	1023.000000	1023.000000	2046.000000
24.580000	0.096119	56.806438	11.216995	9.813794	15.829360	19.946289	0.000000	-10.000000	0.125000	-17.083334	341.500000	1023.000000	1023.000000	2046.000000
24.600000	0.095061	56.181305	11.026139	9.489751	15.828954	19.836462	0.000000	-10.000000	0.133333	-16.900000	333.833344	1023.000000	1023.000000	2046.000000
24.620001	0.093869	55.476868	10.906867	9.235358	15.668515	19.666128	0.000000	-10.000000	0.133333	-16.650000	328.166656	1023.000000	1023.000000	2046.000000
24.639999	0.093117	55.032337	10.791199	9.004718	15.612424	19.623995	0.000000	-10.000000	0.116667	-16.600000	322.833344	1023.000000	1023.000000	2046.000000
24.660000	0.092501	54.667820	10.711430	8.789499	15.596965	19.569925	0.000000	-10.000000	0.116667	-16.566668	319.166656	1023.000000	1023.000000	2046.000000
24.680000	0.092274	54.534161	10.702063	8.579409	15.684420	19.568270	0.000000	-10.000000	0.116667	-16.633333	313.833344	1023.000000	1023.000000	2046.000000
24.700001	0.092733	54.805450	10.811346	8.517836	15.821515	19.654751	0.000000	-10.000000	0.125000	-16.650000	308.166656	1023.000000	1023.000000	2046.000000
24.719999	0.093879	55.482510	11.019066	8.570618	15.998458	19.894369	0.000000	-10.000000	0.125000	-16.666668	300.833344	1023.000000	1023.000000	2046.000000
24.740000	0.094739	55.990635	11.082056	8.668220	16.228567	20.011791	0.000000	-10.000000	0.125000	-16.633333	293.166656	1023.000000	1023.000000	2046.000000
24.760000	0.095729	56.575893	11.354882	8.772742	16.214956	20.233313	0.000000	-10.000000	0.116667	-16.666668	285.833344	1023.000000	1023.000000	2046.000000
24.780001	0.095919	56.688282	11.326192	8.783088	16.298420	20.280582	0.000000	-10.000000	0.108333	-16.733334	282.166656	1023.000000	1023.000000	2046.000000
24.799999	0.095319	56.333347	11.207066	8.709814	16.185066	20.231401	0.000000	-10.000000	0.108333	-16.683334	278.500000	1023.000000	1023.000000	2046.000000
24.820000	0.093432	55.218445	10.828200	8.308949	16.006815	20.074478	0.000000	-10.000000	0.116667	-16.616667	274.666656	1023.000000	1023.000000	2046.000000
24.840000	0.091457	54.051353	10.464133	7.926317	15.796877	19.864027	0.000000	-10.000000	0.125000	-16.633335	269.000000	1023.000000	1023.000000	2046.000000
24.860001	0.089611	52.960007	10.178939	7.621137	15.486957	19.672974	0.000000	-10.000000	0.116667	-16.616667	263.333344	1023.000000	1023.000000	2046.000000
24.879999	0.087210	51.541096	9.879895	7.356359	15.094863	19.209978	0.000000	-10.000000	0.108333	-16.316668	255.833328	1023.000000	1023.000000	2046.000000
24.900000	0.084567	49.978924	9.408822	7.019610	14.787600	18.762892	0.000000	-10.000000	0.100000	-15.866667	248.500000	1023.000000	1023.000000	2046.000000
24.920000	0.081517	48.176414	8.933958	6.683106	14.262733	18.296616	0.000000	-10.000000	0.100000	-15.516666	243.166672	1023.000000	1023.000000	2046.000000
24.940001	0.079146	46.775078	8.583648	6.352358	13.812811	18.026260	0.000000	-10.000000	0.100000	-15.233334	239.833328	1023.000000	1023.000000	2046.000000
24.959999	0.077385	45.734600	8.173015	6.242453	13.594723	17.724411	0.000000	-10.000000	0.108333	-15.200000	234.833328	1023.000000	1023.000000	2046.000000
24.980000	0.076132	44.993774	7.942751	6.172914	13.365935	17.512173	0.000000	-10.000000	0.108333	-15.283334	228.166672	1023.000000	1023.000000	2046.000000
25.000000	0.075218	44.454021	7.616597	6.192772	13.332819	17.311832	0.000000	-10.000000	0.108333	-15.583333	223.166672	1023.000000	1023.000000	2046.000000
25.020000	0.074679	44.135326	7.540661	6.140062	13.146402	17.308201	0.000000	-10.000000	0.083333	-15.700000	218.000000	1023.000000	1023.000000	2046.000000
25.040001	0.074351	43.941727	7.368839	6.184104	13.142427	17.246359	0.000000	-10.000000	0.066667	-15.700000	214.500000	1023.000000	1023.000000	2046.000000
25.059999	0.074012	43.741367	7.198740	6.194949	13.153660	17.194019	0.000000	-10.000000	0.050000	-15.600000	209.166672	1023.000000	1023.000000	2046.000000
25.080000	0.073868	43.656227	7.015119	6.242197	13.282553	17.116360	0.000000	-10.000000	0.066667	-15.500000	205.666672	1023.000000	1023.000000	2046.000000
25.100000	0.074279	43.898983	7.092057	6.239079	13.269696	17.298149	0.000000	-10.000000	0.066667	-15.283334	198.833328	1023.000000	1023.000000	2046.000000
25.120001	0.075090	44.378426	7.037421	6.417049	13.525541	17.398417	0.000000	-10.000000	0.066667	-15.166667	193.833328	1023.000000	1023.000000	2046.000000
25.139999	0.075964	44.894737	7.313498	6.623249	13.465779	17.492210	0.000000	-10.000000	0.066667	-14.950000	188.833328	1023.000000	1023.000000	2046.000000
25.160000	0.077139	45.588974	7.395193	6.821265	13.695360	17.677156	0.000000	-10.000000	0.050000	-14.683333	183.833328	1023.000000	1023.000000	2046.000000
25.180000	0.077973	46.081879	7.505746	7.023660	13.825237	17.727236	0.000000	-10.000000	0.033333	-14.416667	178.833328	1023.000000	1023.000000	2046.000000
25.200001	0.078355	46.307705	7.535747	7.113346	13.910303	17.748308	0.000000	-10.000000	0.016667	-14.050000	172.333328	1023.000000	1023.000000	2046.000000
25.219999	0.078267	46.255569	7.495277	7.088303	13.979809	17.692179	0.000000	-10.000000	0.033333	-13.850000	169.166672	1023.000000	1023.000000	2046.000000
25.240000	0.077846	46.007000	7.482301	6.900869	13.962337	17.661493	0.000000	-10.000000	0.033333	-13.733334	164.500000	1023.000000	1023.000000	2046.000000
25.260000	0.077242	45.649853	7.386708	6.679821	14.009361	17.573961	0.000000	-10.000000	0.016667	-13.333334	160.000000	1023.000000	1023.000000	2046.000000
25.280001	0.076272	45.076485	7.353220	6.585223	13.922134	17.215910	0.000000	-10.000000	0.000000	-12.933333	155.500000	1023.000000	1023.000000	2046.000000
25.299999	0.075227	44.459377	7.219648	6.212451	13.841404	17.185877	0.000000	-10.000000	0.000000	-12.300000	151.000000	1023.000000	1023.000000	2046.000000
25.320000	0.074316	43.920746	7.228773	6.148375	13.632875	16.910723	0.000000	-10.000000	0.000000	-12.033334	148.166672	1023.000000	1023.000000	2046.000000
25.340000	0.073560	43.473980	7.216045	6.007954	13.464130	16.785851	0.000000	-10.000000	0.000000	-11.916667	144.000000	1023.000000	1023.000000	2046.000000
25.360001	0.073072	43.185768	7.335588	5.898170	13.300842	16.651167	0.000000	-10.000000	0.000000	-11.833334	140.000000	1023.000000	1023.000000	2046.000000
25.379999	0.073273	43.304096	7.639729	5.822608	13.155004	16.686754	0.000000	-10.000000	0.000000	-11.733334	136.000000	1023.000000	1023.000000	2046.000000
25.400000	0.074278	43.898090	7.935076	5.760212	13.169513	17.033291	0.000000	-10.000000	0.000000	-11.466667	132.333328	1023.000000	1023.000000	2046.000000
25.420000	0.075465	44.599709	8.001655	5.813989	13.445344	17.338722	0.000000	-10.000000	0.000000	-11.183333	128.666672	1023.000000	1023.000000	2046.000000
25.440001	0.076141	44.999535	8.271895	5.732241	13.290145	17.705252	0.000000	-10.000000	0.000000	-10.933333	125.000000	1023.000000	1023.000000	2046.000000
25.459999	0.076769	45.370388	8.221233	5.671341	13.464146	18.013666	0.000000	-10.000000	0.000000	-10.616667	121.333336	1023.000000	1023.000000	2046.000000
25.480000	0.076369	45.134018	8.027193	5.492912	13.490723	18.123190	0.000000	-10.000000	0.000000	-10.366667	117.666664	1023.000000	1023.000000	2046.000000
25.500000	0.075098	44.382942	7.466523	5.035109	13.668017	18.213291	0.000000	-10.000000	0.000000	-10.216667	114.333336	1023.000000	1023.000000	2046.000000
25.520000	0.073741	43.581131	7.132322	4.580707	13.641236	18.226864	0.000000	-10.000000	0.000000	-10.116667	110.833336	1023.000000	1023.000000	2046.000000
25.540001	0.072210	42.676090	6.830538	4.360434	13.488014	17.997103	0.000000	-10.000000	0.000000	-9.933333	107.500000	1023.000000	1023.000000	2046.000000
25.559999	0.070453	41.637749	6.490260	4.179842	13.325460	17.642185	0.000000	-10.000000	0.000000	-9.566667	104.166664	1023.000000	1023.000000	2046.000000
25.580000	0.068146	40.274223	6.028167	3.918346	13.099933	17.227777	0.000000	-10.000000	-0.016667	-9.100000	101.000000	1023.000000	1023.000000	2046.000000
25.600000	0.065336	38.613712	5.378996	3.600194	12.897744	16.736778	0.000000	-10.000000	-0.025000	-8.300000	98.000000	1023.000000	1023.000000	2046.000000
25.620001	0.062879	37.161774	4.721691	3.477307	12.808928	16.153849	0.000000	-10.000000	-0.041667	-7.483334	95.166664	1023.000000	1023.000000	2046.000000
25.639999	0.061272	36.211491	4.336516	3.486746	12.693141	15.695088	0.000000	-10.000000	-0.041667	-6.783333	92.666664	1023.000000	1023.000000	2046.000000
25.660000	0.060002	35.461147	4.178064	3.651676	12.448765	15.182644	0.000000	-10.000000	-0.050000	-6.733334	90.333336	1023.000000	1023.000000	2046.000000
25.680000	0.059098	34.927200	4.268960	3.827156	12.027477	14.803605	0.000000	-10.000000	-0.050000	-6.900000	88.000000	1023.000000	1023.000000	2046.000000
25.700001	0.058834	34.771000	4.369044	3.991950	11.769159	14.640849	0.000000	-10.000000	-0.050000	-7.050000	85.666664	1023.000000	1023.000000	2046.000000
25.719999	0.058701	34.692459	4.475968	4.119612	11.527654	14.569226	0.000000	-10.000000	-0.050000	-7.050000	83.333336	1023.000000	1023.000000	2046.000000
25.740000	0.058869	34.791477	4.712409	4.165953	11.208578	14.704538	0.000000	-10.000000	-0.050000	-6.966667	81.000000	1023.000000	1023.000000	2046.000000
25.760000	0.059445	35.131943	4.880272	4.129948	11.081079	15.040645	0.000000	-10.000000	-0.050000	-6.783333	78.666664	1023.000000	1023.000000	2046.000000
25.780001	0.060240	35.601955	5.038571	4.105543	11.041705	15.416138	0.000000	-10.000000	-0.050000	-6.433333	76.500000	1023.000000	1023.000000	2046.000000
25.799999	0.061414	36.295639	5.121476	4.200142	11.178029	15.795993	0.000000	-10.000000	-0.050000	-6.033333	74.500000	1023.000000	1023.000000	2046.000000
25.820000	0.062787	37.107071	5.227174	4.242022	11.392956	16.244917	0.000000	-10.000000	-0.050000	-5.716667	72.500000	1023.000000	1023.000000	2046.000000
25.840000	0.064097	37.881172	5.171145	4.326885	11.791780	16.591362	0.000000	-10.000000	-0.075000	-5.266667	70.500000	1023.000000	1023.000000	2046.000000
25.860001	0.064893	38.351692	4.940217	4.437987	12.297796	16.675690	0.000000	-10.000000	-0.091667	-4.450000	68.666664	1023.000000	1023.000000	2046.000000
25.879999	0.065385	38.642544	4.828752	4.459962	12.646844	16.706985	0.000000	-10.000000	-0.108333	-3.633333	67.000000	1023.000000	1023.000000	2046.000000
25.900000	0.065264	38.570866	4.599395	4.473530	12.989634	16.508305	0.000000	-10.000000	-0.091667	-3.133333	65.666664	1023.000000	1023.000000	2046.000000
25.920000	0.064890	38.349876	4.525246	4.399026	13.112292	16.313311	0.000000	-10.000000	-0.091667	-3.166667	64.500000	1023.000000	1023.000000	2046.000000
25.940001	0.064435	38.080830	4.585389	4.201408	13.088525	16.205509	0.000000	-10.000000	-0.075000	-3.283333	63.500000	1023.000000	1023.000000	2046.000000
25.959999	0.063890	37.759083	4.658837	4.053237	13.033008	16.014000	0.000000	-10.000000	-0.083333	-3.350000	62.500000	1023.000000	1023.000000	2046.000000
25.980000	0.063271	37.393379	4.855360	3.887630	12.750026	15.900365	0.000000	-10.000000	-0.066667	-3.400000	61.500000	1023.000000	1023.000000	2046.000000
26.000000	0.062770	37.097351	5.055212	3.690991	12.474927	15.876220	0.000000	-10.000000	-0.075000	-3.483333	60.333332	1023.000000	1023.000000	2046.000000
26.020000	0.062451	36.908520	5.280964	3.550209	12.172497	15.904849	0.000000	-10.000000	-0.075000	-3.700000	59.000000	1023.000000	1023.000000	2046.000000
26.040001	0.062714	37.064083	5.562401	3.327163	11.997139	16.177378	0.000000	-10.000000	-0.091667	-3.883333	57.666668	1023.000000	1023.000000	2046.000000
26.059999	0.063837	37.727631	5.839718	3.192933	12.122168	16.572813	0.000000	-10.000000	-0.091667	-3.983333	56.333332	1023.000000	1023.000000	2046.000000
26.080000	0.065208	38.537754	6.030848	3.178276	12.361575	16.967056	0.000000	-10.000000	-0.075000	-3.950000	55.000000	1023.000000	1023.000000	2046.000000
26.100000	0.067072	39.639366	6.115501	3.228976	12.794450	17.500441	0.000000	-10.000000	-0.066667	-3.966667	53.666668	1023.000000	1023.000000	2046.000000
26.120001	0.067670	39.992775	6.290762	3.301420	12.773181	17.627413	0.000000	-10.000000	-0.066667	-3.916667	52.333332	1023.000000	1023.000000	2046.000000
26.139999	0.068334	40.385296	6.295887	3.404822	12.942977	17.741611	0.000000	-10.000000	-0.066667	-3.766667	51.166668	1023.000000	1023.000000	2046.000000
26.160000	0.068151	40.277363	6.001025	3.373365	13.176109	17.726862	0.000000	-10.000000	-0.075000	-3.450000	49.833332	1023.000000	1023.000000	2046.000000
26.180000	0.066766	39.458946	5.424859	3.148477	13.438878	17.446733	0.000000	-10.000000	-0.083333	-3.183333	48.666668	1023.000000	1023.000000	2046.000000
26.200001	0.065380	38.639572	5.063123	2.835787	13.527479	17.213184	0.000000	-10.000000	-0.100000	-2.983333	47.500000	1023.000000	1023.000000	2046.000000
26.219999	0.063798	37.704731	4.639436	2.817704	13.557900	16.689692	0.000000	-10.000000	-0.100000	-2.700000	46.500000	1023.000000	1023.000000	2046.000000
26.240000	0.062103	36.703144	4.328435	2.836472	13.426447	16.111792	0.000000	-10.000000	-0.091667	-1.900000	45.666668	1023.000000	1023.000000	2046.000000
26.260000	0.059891	35.395573	3.985316	2.758824	13.115787	15.535645	0.000000	-10.000000	-0.091667	-0.950000	45.166668	1023.000000	1023.000000	2046.000000
26.280001	0.057129	33.763145	3.576980	2.587592	12.652278	14.946295	0.000000	-10.000000	-0.091667	0.483333	45.000000	1023.000000	1023.000000	2046.000000
26.299999	0.055149	32.593281	3.404398	2.495082	12.125572	14.568226	0.000000	-10.000000	-0.100000	1.366667	45.000000	1023.000000	1023.000000	2046.000000
26.320000	0.054077	31.959688	3.499955	2.426353	11.563787	14.469592	0.000000	-10.000000	-0.100000	2.050000	45.000000	1023.000000	1023.000000	2046.000000
26.340000	0.053778	31.782791	3.694065	2.468783	11.120522	14.499421	0.000000	-10.000000	-0.100000	1.883333	45.000000	1023.000000	1023.000000	2046.000000
26.360001	0.054050	31.943823	3.811450	2.485143	10.898294	14.748936	0.000000	-10.000000	-0.100000	1.700000	45.000000	1023.000000	1023.000000	2046.000000
26.379999	0.054708	32.332680	3.849099	2.483622	10.887450	15.112508	0.000000	-10.000000	-0.100000	1.583333	45.000000	1023.000000	1023.000000	2046.000000
26.400000	0.055326	32.697594	3.679191	2.631859	11.144403	15.242140	0.000000	-10.000000	-0.100000	1.650000	45.000000	1023.000000	1023.000000	2046.000000
26.420000	0.055681	32.907429	3.427138	2.758770	11.503966	15.217556	0.000000	-10.000000	-0.100000	1.850000	45.000000	1023.000000	1023.000000	2046.000000
26.440001	0.055762	32.955257	3.224543	2.833970	11.774663	15.122080	0.000000	-10.000000	-0.108333	2.166667	45.000000	1023.000000	1023.000000	2046.000000
26.459999	0.056042	33.120594	3.102716	3.079898	12.034773	14.903206	0.000000	-10.000000	-0.108333	2.766667	45.000000	1023.000000	1023.000000	2046.000000
26.480000	0.057008	33.691593	3.196144	3.410102	12.230727	14.854622	0.000000	-10.000000	-0.108333	3.550000	45.000000	1023.000000	1023.000000	2046.000000
26.500000	0.058619	34.643944	3.556999	3.744939	12.328274	15.013732	0.000000	-10.000000	-0.108333	4.316667	45.000000	1023.000000	1023.000000	2046.000000
26.520000	0.060322	35.650307	3.932488	4.090207	12.447212	15.180399	0.000000	-10.000000	-0.125000	5.133334	45.000000	1023.000000	1023.000000	2046.000000
26.540001	0.062114	36.709480	4.405041	4.301165	12.513345	15.489930	0.000000	-10.000000	-0.150000	6.300000	45.000000	1023.000000	1023.000000	2046.000000
26.559999	0.063284	37.400764	4.826010	4.417279	12.472289	15.685187	0.000000	-10.000000	-0.175000	7.716667	45.000000	1023.000000	1023.000000	2046.000000
26.580000	0.064255	37.974678	5.191721	4.360485	12.455334	15.967137	0.000000	-10.000000	-0.183333	9.100000	45.000000	1023.000000	1023.000000	2046.000000
26.600000	0.065111	38.480583	5.580804	4.150991	12.368858	16.379930	0.000000	-10.000000	-0.208333	10.100000	45.000000	1023.000000	1023.000000	2046.000000
26.620001	0.066272	39.166752	5.800030	3.902699	12.583009	16.881016	0.000000	-10.000000	-0.208333	11.233334	45.000000	1023.000000	1023.000000	2046.000000
26.639999	0.067041	39.621479	5.839912	3.656541	12.898434	17.226591	0.000000	-10.000000	-0.233333	12.450000	38.000000	1023.000000	1023.000000	2046.000000
26.660000	0.067230	39.733135	5.787621	3.444054	13.192363	17.309099	0.000000	-10.000000	-0.233333	13.700000	32.000000	1023.000000	1023.000000	2046.000000
26.680000	0.067162	39.692543	5.691682	3.308874	13.469886	17.222099	0.000000	-10.000000	-0.266667	14.583333	27.500000	1023.000000	1023.000000	2046.000000
26.700001	0.067296	39.771645	5.709399	3.209810	13.657270	17.195166	0.000000	-10.000000	-0.283333	15.400000	31.666666	1023.000000	1023.000000	2046.000000
26.719999	0.067697	40.008839	5.796984	3.189078	13.876819	17.145960	0.000000	-10.000000	-0.291667	15.800000	36.666668	1023.000000	1023.000000	2046.000000
26.740000	0.068482	40.472851	5.948220	3.248444	14.190166	17.086018	0.000000	-10.000000	-0.300000	16.283333	42.000000	1023.000000	1023.000000	2046.000000
26.760000	0.070099	41.428688	6.254306	3.443518	14.503084	17.227777	0.000000	-10.000000	-0.308333	16.616667	47.333332	1023.000000	1023.000000	2046.000000
26.780001	0.072045	42.578804	6.510643	3.762638	14.888660	17.416864	0.000000	-10.000000	-0.333333	17.083334	52.833332	1023.000000	1023.000000	2046.000000
26.799999	0.073377	43.365852	6.852354	3.972531	14.988419	17.552549	0.000000	-10.000000	-0.341667	17.316668	58.500000	1023.000000	1023.000000	2046.000000
26.820000	0.074638	44.110806	7.353664	4.181505	14.844448	17.731190	0.000000	-10.000000	-0.366667	17.566668	64.500000	1023.000000	1023.000000	2046.000000
26.840000	0.075825	44.812851	7.555747	4.260650	14.957973	18.038481	0.000000	-10.000000	-0.383333	17.966667	70.166664	1023.000000	1023.000000	2046.000000
26.860001	0.075765	44.777283	7.678477	4.268463	14.806539	18.023806	0.000000	-10.000000	-0.400000	18.433334	76.166664	1023.000000	1023.000000	2046.000000
26.879999	0.075810	44.803883	7.820879	4.061924	14.718037	18.203041	0.000000	-10.000000	-0.383333	18.933334	82.166664	1023.000000	1023.000000	2046.000000
26.900000	0.076253	45.065716	7.953577	4.007673	14.648495	18.455971	0.000000	-10.000000	-0.391667	19.333334	88.500000	1023.000000	1023.000000	2046.000000
26.920000	0.076227	45.050243	7.888150	3.998302	14.646008	18.517784	0.000000	-10.000000	-0.400000	20.033333	94.833336	1023.000000	1023.000000	2046.000000
26.940001	0.074935	44.286369	7.660759	3.971527	14.468208	18.185875	0.000000	-10.000000	-0.425000	20.666666	101.333336	1023.000000	1023.000000	2046.000000
26.959999	0.073306	43.323631	7.297356	3.805948	14.284210	17.936117	0.000000	-10.000000	-0.441667	21.483334	108.166664	1023.000000	1023.000000	2046.000000
26.980000	0.071995	42.548767	7.038069	3.725322	14.092081	17.693295	0.000000	-10.000000	-0.466667	21.950001	115.166664	1023.000000	1023.000000	2046.000000
27.000000	0.071903	42.494793	6.878910	3.862119	14.165065	17.588699	0.000000	-10.000000	-0.483333	22.483334	122.500000	1023.000000	1023.000000	2046.000000
27.020000	0.072305	42.732059	6.870973	4.117989	14.223362	17.519735	0.000000	-10.000000	-0.475000	22.733334	129.833328	1023.000000	1023.000000	2046.000000
27.040001	0.072817	43.034801	6.794134	4.526463	14.425251	17.288954	0.000000	-10.000000	-0.475000	22.900000	137.333328	1023.000000	1023.000000	2046.000000
27.059999	0.073621	43.510246	6.812159	4.866906	14.623010	17.208174	0.000000	-10.000000	-0.483333	22.933334	145.000000	1023.000000	1023.000000	2046.000000
27.080000	0.074739	44.170586	6.975872	5.193667	14.738901	17.262144	0.000000	-10.000000	-0.500000	22.783335	152.666672	1023.000000	1023.000000	2046.000000
27.100000	0.076184	45.024464	7.184946	5.506483	14.915218	17.417816	0.000000	-10.000000	-0.500000	22.733334	160.333328	1023.000000	1023.000000	2046.000000
27.120001	0.077395	45.740227	7.395686	5.758025	15.049147	17.537371	0.000000	-10.000000	-0.483333	22.850000	167.833328	1023.000000	1023.000000	2046.000000
27.139999	0.079097	46.746075	7.644063	6.069750	15.310619	17.721643	0.000000	-10.000000	-0.475000	22.833334	175.500000	1023.000000	1023.000000	2046.000000
27.160000	0.081106	47.933353	7.997030	6.420248	15.514632	18.001444	0.000000	-10.000000	-0.466667	23.066668	183.166672	1023.000000	1023.000000	2046.000000
27.180000	0.083208	49.175732	8.471008	6.793486	15.655077	18.256159	0.000000	-10.000000	-0.466667	22.866667	190.666672	1023.000000	1023.000000	2046.000000
27.200001	0.085560	50.565765	8.994269	7.170992	15.820394	18.580111	0.000000	-10.000000	-0.466667	23.066668	198.333328	1023.000000	1023.000000	2046.000000
27.219999	0.087504	51.714909	9.436285	7.513900	15.977642	18.787079	0.000000	-10.000000	-0.466667	22.900000	206.000000	1023.000000	1023.000000	2046.000000
27.240000	0.089219	52.728687	9.917815	7.667186	16.083933	19.059752	0.000000	-10.000000	-0.483333	22.783333	213.833328	1023.000000	1023.000000	2046.000000
27.260000	0.090488	53.478569	10.214579	7.655862	16.251390	19.356739	0.000000	-10.000000	-0.475000	22.616667	221.500000	1023.000000	1023.000000	2046.000000
27.280001	0.091358	53.992638	10.429712	7.603866	16.345545	19.613514	0.000000	-10.000000	-0.475000	22.500000	229.000000	1023.000000	1023.000000	2046.000000
27.299999	0.092173	54.474102	10.668104	7.433888	16.443867	19.928244	0.000000	-10.000000	-0.466667	22.533333	236.500000	1023.000000	1023.000000	2046.000000
27.320000	0.092655	54.759102	10.851139	7.322920	16.457010	20.128035	0.000000	-10.000000	-0.466667	22.633333	244.000000	1023.000000	1023.000000	2046.000000
27.340000	0.093271	55.122940	10.915539	7.194000	16.628481	20.384920	0.000000	-10.000000	-0.466667	22.600000	251.500000	1023.000000	1023.000000	2046.000000
27.360001	0.094019	55.565308	10.967044	7.127507	16.814857	20.655899	0.000000	-10.000000	-0.458333	22.566668	259.166656	1023.000000	1023.000000	2046.000000
27.379999	0.095313	56.330173	10.997107	7.079504	17.218567	21.034998	0.000000	-10.000000	-0.458333	22.616667	266.666656	1023.000000	1023.000000	2046.000000
27.400000	0.096460	57.008099	11.064298	7.118266	17.627846	21.197687	0.000000	-10.000000	-0.450000	22.666668	274.333344	1023.000000	1023.000000	2046.000000
27.420000	0.098060	57.953568	11.276498	7.277710	18.062931	21.336426	0.000000	-10.000000	-0.466667	22.816668	281.833344	1023.000000	1023.000000	2046.000000
27.440001	0.099909	59.046417	11.559526	7.547589	18.501713	21.437590	0.000000	-10.000000	-0.483333	22.866667	289.500000	1023.000000	1023.000000	2046.000000
27.459999	0.102354	60.491207	11.943850	7.959381	18.973665	21.614313	0.000000	-10.000000	-0.483333	23.166668	297.166656	1023.000000	1023.000000	2046.000000
27.480000	0.104276	61.627197	12.418726	8.359099	19.190922	21.658451	0.000000	-10.000000	-0.466667	23.400000	304.833344	1023.000000	1023.000000	2046.000000
27.500000	0.105939	62.609951	13.185927	8.752251	18.971560	21.700212	0.000000	-10.000000	-0.450000	23.583334	312.500000	1023.000000	1023.000000	2046.000000
27.520000	0.107294	63.410465	13.655828	9.017492	18.800764	21.936382	0.000000	-10.000000	-0.450000	23.566666	320.166656	1023.000000	1023.000000	2046.000000
27.540001	0.108073	63.871304	13.784945	9.195261	18.796818	22.094280	0.000000	-10.000000	-0.450000	23.516666	328.000000	1023.000000	1023.000000	2046.000000
27.559999	0.108400	64.064415	13.887517	9.201340	18.751091	22.224472	0.000000	-10.000000	-0.475000	23.549999	336.000000	1023.000000	1023.000000	2046.000000
27.580000	0.108502	64.124458	13.901777	9.234623	18.743793	22.244263	0.000000	-10.000000	-0.491667	23.799999	344.000000	1023.000000	1023.000000	2046.000000
27.600000	0.107889	63.762672	13.706489	9.217386	18.712896	22.125902	0.000000	-10.000000	-0.508333	24.049999	352.000000	1023.000000	1023.000000	2046.000000
27.620001	0.105839	62.551064	13.135859	9.075185	18.597992	21.742029	0.000000	-10.000000	-0.483333	24.066668	360.000000	1023.000000	1023.000000	2046.000000
27.639999	0.103174	60.975689	12.567115	8.835294	18.282055	21.291224	0.000000	-10.000000	-0.466667	23.933334	368.000000	1023.000000	1023.000000	2046.000000
27.660000	0.101763	60.142010	12.218537	8.728821	18.144960	21.049694	0.000000	-10.000000	-0.450000	23.700001	376.000000	1023.000000	1023.000000	2046.000000
27.680000	0.101535	60.007332	12.066157	8.926424	18.155987	20.858761	0.000000	-10.000000	-0.441667	23.550001	384.000000	1023.000000	1023.000000	2046.000000
27.700001	0.101826	60.179176	12.031160	9.346326	18.189943	20.611748	0.000000	-10.000000	-0.441667	23.366667	391.833344	1023.000000	1023.000000	2046.000000
27.719999	0.102433	60.538094	12.186189	9.695412	18.134727	20.521769	0.000000	-10.000000	-0.441667	23.083334	399.500000	1023.000000	1023.000000	2046.000000
27.740000	0.103099	60.931293	12.610747	10.080160	17.836601	20.403782	0.000000	-10.000000	-0.450000	22.816668	407.166656	1023.000000	1023.000000	2046.000000
27.760000	0.103854	61.377804	13.057645	10.334920	17.485140	20.500101	0.000000	-10.000000	-0.433333	22.566668	414.833344	1023.000000	1023.000000	2046.000000
27.780001	0.104720	61.889343	13.311556	10.630594	17.367632	20.579561	0.000000	-10.000000	-0.433333	22.433334	422.500000	1023.000000	1023.000000	2046.000000
27.799999	0.106165	62.743660	13.481984	10.744980	17.488651	21.028044	0.000000	-10.000000	-0.416667	22.183334	430.000000	1023.000000	1023.000000	2046.000000
27.820000	0.108207	63.950329	13.549464	10.851772	17.868839	21.680252	0.000000	-10.000000	-0.433333	22.150002	437.500000	1023.000000	1023.000000	2046.000000
27.840000	0.110429	65.263420	13.603914	11.069908	18.362951	22.226645	0.000000	-10.000000	-0.425000	21.883333	444.833344	1023.000000	1023.000000	2046.000000
27.860001	0.112701	66.606033	13.847243	11.292997	18.721029	22.744766	0.000000	-10.000000	-0.433333	22.016666	452.166656	1023.000000	1023.000000	2046.000000
27.879999	0.114943	67.931442	14.119056	11.713328	19.102375	22.996681	0.000000	-10.000000	-0.425000	21.750000	459.500000	1023.000000	1023.000000	2046.000000
27.900000	0.117175	69.250366	14.442038	11.976073	19.468082	23.364168	0.000000	-10.000000	-0.425000	21.983334	466.833344	1023.000000	1023.000000	2046.000000
27.920000	0.118822	70.223915	14.618801	12.279626	19.921589	23.403900	0.000000	-10.000000	-0.416667	21.666668	474.166656	1023.000000	1023.000000	2046.000000
27.940001	0.119923	70.874344	14.926258	12.448685	20.119017	23.380381	0.000000	-10.000000	-0.416667	21.566668	481.500000	1023.000000	1023.000000	2046.000000
27.959999	0.120776	71.378609	15.147229	12.498507	20.297148	23.435720	0.000000	-10.000000	-0.408333	21.233334	488.833344	1023.000000	1023.000000	2046.000000
27.980000	0.121166	71.609406	15.354511	12.522143	20.360289	23.372459	0.000000	-10.000000	-0.408333	21.250000	496.000000	1023.000000	1023.000000	2046.000000
28.000000	0.121577	71.852142	15.577172	12.456185	20.412823	23.405956	0.000000	-10.000000	-0.400000	21.216667	503.000000	1023.000000	1023.000000	2046.000000
28.020000	0.121612	71.872528	15.761271	12.439804	20.348726	23.322727	0.000000	-10.000000	-0.391667	20.983334	510.000000	1023.000000	1023.000000	2046.000000
28.040001	0.121717	71.934586	16.213411	12.334826	20.034914	23.351431	0.000000	-10.000000	-0.391667	20.750000	517.000000	1023.000000	1023.000000	2046.000000
28.059999	0.121952	72.073547	16.495914	12.285717	19.901445	23.390469	0.000000	-10.000000	-0.375000	20.300001	524.000000	1023.000000	1023.000000	2046.000000
28.080000	0.122722	72.528908	16.819460	12.326147	19.886324	23.496981	0.000000	-10.000000	-0.358333	20.016666	530.833313	1023.000000	1023.000000	2046.000000
28.100000	0.124164	73.380829	17.168688	12.383690	20.031155	23.797297	0.000000	-10.000000	-0.341667	19.716667	537.666687	1023.000000	1023.000000	2046.000000
28.120001	0.126359	74.678169	17.503860	12.448517	20.382368	24.343424	0.000000	-10.000000	-0.358333	19.733334	544.166687	1023.000000	1023.000000	2046.000000
28.139999	0.129184	76.347656	17.768064	12.611012	20.939913	25.028671	0.000000	-10.000000	-0.366667	19.766666	550.833313	1023.000000	1023.000000	2046.000000
28.160000	0.131757	77.868607	17.965508	12.857429	21.489237	25.556433	0.000000	-10.000000	-0.366667	19.816668	557.333313	1023.000000	1023.000000	2046.000000
28.180000	0.133749	79.045479	18.277241	13.057391	21.749477	25.961369	0.000000	-10.000000	-0.358333	19.916666	564.000000	1023.000000	1023.000000	2046.000000
28.200001	0.136120	80.446793	18.430927	13.440090	22.253527	26.322245	0.000000	-10.000000	-0.341667	19.500000	570.666687	1023.000000	1023.000000	2046.000000
28.219999	0.137235	81.105751	18.445595	13.709369	22.521940	26.428846	0.000000	-10.000000	-0.316667	18.850000	577.166687	1023.000000	1023.000000	2046.000000
28.240000	0.137124	81.040329	18.388544	13.778654	22.556116	26.317013	0.000000	-10.000000	-0.283333	17.616667	583.500000	1023.000000	1023.000000	2046.000000
28.260000	0.136063	80.413185	18.213549	13.832748	22.534004	25.832880	0.000000	-10.000000	-0.275000	16.716667	589.500000	1023.000000	1023.000000	2046.000000
28.280001	0.134218	79.323128	18.188927	13.850278	22.110382	25.173540	0.000000	-10.000000	-0.258333	15.566667	595.333313	1023.000000	1023.000000	2046.000000
28.299999	0.130648	77.213058	17.763288	13.839351	21.478949	24.131474	0.000000	-10.000000	-0.225000	14.266666	600.833313	1023.000000	1023.000000	2046.000000
28.320000	0.126590	74.814949	17.343384	13.539943	20.554039	23.377581	0.000000	-10.000000	-0.183333	12.683333	606.000000	1023.000000	1023.000000	2046.000000
28.340000	0.123707	73.111008	16.981417	13.298225	19.951571	22.879795	0.000000	-10.000000	-0.158333	11.250000	610.500000	1023.000000	1023.000000	2046.000000
28.360001	0.122410	72.344460	16.797379	13.262539	19.632059	22.652485	0.000000	-10.000000	-0.150000	10.133333	614.500000	1023.000000	1023.000000	2046.000000
28.379999	0.121868	72.024124	16.749601	13.415572	19.372530	22.486422	0.000000	-10.000000	-0.133333	9.333334	618.000000	1023.000000	1023.000000	2046.000000
28.400000	0.121421	71.760040	16.697926	13.631303	19.133213	22.297596	0.000000	-10.000000	-0.116667	8.616667	621.333313	1023.000000	1023.000000	2046.000000
28.420000	0.121766	71.963715	16.748405	13.675809	18.979525	22.559975	0.000000	-10.000000	-0.108333	7.883334	624.333313	1023.000000	1023.000000	2046.000000
28.440001	0.122089	72.154823	16.662859	13.752362	18.997849	22.741751	0.000000	-10.000000	-0.125000	7.050000	627.000000	1023.000000	1023.000000	2046.000000
28.459999	0.122773	72.559021	16.611139	13.758473	19.094206	23.095205	0.000000	-10.000000	-0.133333	6.066667	629.333313	1023.000000	1023.000000	2046.000000
28.480000	0.123598	73.046371	16.519009	13.711506	19.318293	23.497568	0.000000	-10.000000	-0.133333	5.100000	631.500000	1023.000000	1023.000000	2046.000000
28.500000	0.124479	73.567322	16.516834	13.555780	19.491488	24.003223	0.000000	-10.000000	-0.116667	4.033333	633.500000	1023.000000	1023.000000	2046.000000
28.520000	0.125676	74.274284	16.370447	13.540026	19.958435	24.405378	0.000000	-10.000000	-0.116667	3.050000	635.166687	1023.000000	1023.000000	2046.000000
28.540001	0.126571	74.803268	16.204052	13.649570	20.448679	24.500971	0.000000	-10.000000	-0.100000	1.900000	636.333313	1023.000000	1023.000000	2046.000000
28.559999	0.127723	75.484100	16.356524	14.041014	20.704575	24.381985	0.000000	-10.000000	-0.100000	0.916667	636.833313	1023.000000	1023.000000	2046.000000
28.580000	0.128622	76.015656	16.787960	14.594836	20.584044	24.048817	0.000000	-10.000000	-0.091667	-0.183333	637.000000	1023.000000	1023.000000	2046.000000
28.600000	0.129252	76.387810	17.222479	14.967152	20.388828	23.809353	0.000000	-10.000000	-0.091667	-1.800000	637.000000	1023.000000	1023.000000	2046.000000
28.620001	0.129480	76.522972	17.516420	15.143197	20.219528	23.643829	0.000000	-10.000000	-0.075000	-3.733334	637.000000	1023.000000	1023.000000	2046.000000
28.639999	0.129402	76.476288	17.713568	15.047832	20.070255	23.644634	0.000000	-10.000000	-0.058333	-5.683333	637.000000	1023.000000	1023.000000	2046.000000
28.660000	0.128910	76.185547	17.716389	14.795856	20.011475	23.661829	0.000000	-10.000000	-0.050000	-7.166667	637.000000	1023.000000	1023.000000	2046.000000
28.680000	0.128198	75.764786	17.656712	14.465027	19.950794	23.692253	0.000000	-10.000000	-0.033333	-8.616667	637.000000	1023.000000	1023.000000	2046.000000
28.700001	0.127534	75.372879	17.562136	13.885235	19.887798	24.037712	0.000000	-10.000000	-0.016667	-10.166667	637.000000	1023.000000	1023.000000	2046.000000
28.719999	0.127184	75.165642	17.153357	13.336355	20.201332	24.474602	0.000000	-10.000000	0.008333	-11.816667	637.000000	1023.000000	1023.000000	2046.000000
28.740000	0.126735	74.900299	16.750141	12.827214	20.598215	24.724731	0.000000	-10.000000	0.025000	-13.533334	633.333313	1023.000000	1023.000000	2046.000000
28.760000	0.125937	74.428635	16.463114	12.681314	20.825150	24.459053	0.000000	-10.000000	0.050000	-15.133333	624.666687	1023.000000	1023.000000	2046.000000
28.780001	0.125379	74.098785	16.532740	12.678965	20.766953	24.120132	0.000000	-10.000000	0.091667	-16.549999	614.166687	1023.000000	1023.000000	2046.000000
28.799999	0.125176	73.978737	16.735882	12.950181	20.671879	23.620792	0.000000	-10.000000	0.133333	-17.850000	605.333313	1023.000000	1023.000000	2046.000000
28.820000	0.125700	74.288483	17.084236	13.215848	20.533100	23.455299	0.000000	-10.000000	0.158333	-19.033335	599.500000	1023.000000	1023.000000	2046.000000
28.840000	0.126587	74.812973	17.442142	13.462631	20.410309	23.497892	0.000000	-10.000000	0.191667	-20.016668	593.166687	1023.000000	1023.000000	2046.000000
28.860001	0.127164	75.154137	17.659353	13.732572	20.308086	23.454123	0.000000	-10.000000	0.233333	-20.983334	586.500000	1023.000000	1023.000000	2046.000000
28.879999	0.128149	75.735954	18.001175	13.668562	20.092693	23.973528	0.000000	-10.000000	0.283333	-21.833334	579.333313	1023.000000	1023.000000	2046.000000
28.900000	0.128377	75.870621	17.936363	13.731183	20.064671	24.138403	0.000000	-10.000000	0.308333	-22.733334	572.166687	1023.000000	1023.000000	2046.000000
28.920000	0.127549	75.381432	17.512177	13.561229	20.044615	24.263409	0.000000	-10.000000	0.316667	-23.466667	564.666687	1023.000000	1023.000000	2046.000000
28.940001	0.125738	74.310936	17.036684	13.039176	19.927341	24.307732	0.000000	-10.000000	0.333333	-24.166668	557.000000	1023.000000	1023.000000	2046.000000
28.959999	0.123627	73.063850	16.472670	12.532125	19.895397	24.163658	0.000000	-10.000000	0.333333	-24.633333	548.833313	1023.000000	1023.000000	2046.000000
28.980000	0.120628	71.291069	15.708902	12.304344	19.917070	23.360752	0.000000	-10.000000	0.341667	-24.950001	540.500000	1023.000000	1023.000000	2046.000000
29.000000	0.116528	68.868156	15.104145	12.034599	19.422867	22.306543	0.000000	-10.000000	0.358333	-25.233334	532.166687	1023.000000	1023.000000	2046.000000
29.020000	0.111959	66.167587	14.460939	11.751996	18.689060	21.265591	0.000000	-10.000000	0.366667	-25.216667	523.666687	1023.000000	1023.000000	2046.000000
29.040001	0.108478	64.110725	14.125608	11.501505	17.893394	20.590219	0.000000	-10.000000	0.383333	-25.400002	515.333313	1023.000000	1023.000000	2046.000000
29.059999	0.106222	62.777271	13.932318	11.445619	17.302473	20.096865	0.000000	-10.000000	0.383333	-25.066668	506.666656	1023.000000	1023.000000	2046.000000
29.080000	0.104604	61.820934	13.873705	11.442386	16.711599	19.793247	0.000000	-10.000000	0.400000	-25.316668	498.333344	1023.000000	1023.000000	2046.000000
29.100000	0.103705	61.289680	13.808239	11.462083	16.329731	19.689629	0.000000	-10.000000	0.400000	-25.183334	489.833344	1023.000000	1023.000000	2046.000000
29.120001	0.102957	60.847366	13.689097	11.409629	16.021618	19.727020	0.000000	-10.000000	0.400000	-25.516666	481.500000	1023.000000	1023.000000	2046.000000
29.139999	0.102640	60.660191	13.526091	11.319472	15.912936	19.901693	0.000000	-10.000000	0.400000	-25.350000	473.000000	1023.000000	1023.000000	2046.000000
29.160000	0.102234	60.420185	13.227201	11.189133	15.924075	20.079777	0.000000	-10.000000	0.400000	-25.316668	464.500000	1023.000000	1023.000000	2046.000000
29.180000	0.102010	60.287796	12.892591	11.028515	16.131098	20.235592	0.000000	-10.000000	0.400000	-25.250000	456.166656	1023.000000	1023.000000	2046.000000
29.200001	0.101643	60.071171	12.605083	10.867134	16.282438	20.316517	0.000000	-10.000000	0.400000	-25.250000	447.666656	1023.000000	1023.000000	2046.000000
29.219999	0.101722	60.117458	12.350343	10.854370	16.602827	20.309917	0.000000	-10.000000	0.400000	-24.983334	439.333344	1023.000000	1023.000000	2046.000000
29.240000	0.101612	60.052834	12.211257	10.976208	16.775095	20.090275	0.000000	-10.000000	0.383333	-24.700001	431.000000	1023.000000	1023.000000	2046.000000
29.260000	0.101954	60.254940	12.460839	11.291733	16.658976	19.843391	0.000000	-10.000000	0.366667	-24.583334	422.833344	1023.000000	1023.000000	2046.000000
29.280001	0.102309	60.464588	12.766335	11.647798	16.429678	19.620777	0.000000	-10.000000	0.333333	-24.466667	414.500000	1023.000000	1023.000000	2046.000000
29.299999	0.102855	60.787395	13.148741	11.871040	16.137297	19.630318	0.000000	-10.000000	0.316667	-24.333334	406.166656	1023.000000	1023.000000	2046.000000
29.320000	0.103348	61.078720	13.362649	11.880013	16.031624	19.804432	0.000000	-10.000000	0.300000	-24.049999	398.000000	1023.000000	1023.000000	2046.000000
29.340000	0.103568	61.208408	13.553293	11.715980	15.898639	20.040497	0.000000	-10.000000	0.300000	-23.683334	390.000000	1023.000000	1023.000000	2046.000000
29.360001	0.103485	61.159454	13.632593	11.364742	15.815866	20.346252	0.000000	-10.000000	0.300000	-23.450001	382.166656	1023.000000	1023.000000	2046.000000
29.379999	0.102910	60.819584	13.426003	10.966636	15.943847	20.483097	0.000000	-10.000000	0.291667	-22.950001	374.500000	1023.000000	1023.000000	2046.000000
29.400000	0.101912	60.229946	13.104382	10.528337	16.050163	20.547064	0.000000	-10.000000	0.291667	-22.883333	366.833344	1023.000000	1023.000000	2046.000000
29.420000	0.100568	59.435642	12.546335	10.252843	16.365808	20.270657	0.000000	-10.000000	0.291667	-22.483334	359.166656	1023.000000	1023.000000	2046.000000
29.440001	0.099085	58.559120	12.154943	10.006168	16.486288	19.911720	0.000000	-10.000000	0.300000	-22.533335	351.500000	1023.000000	1023.000000	2046.000000
29.459999	0.097647	57.709667	12.045409	9.945609	16.298216	19.420433	0.000000	-10.000000	0.300000	-22.566668	344.000000	1023.000000	1023.000000	2046.000000
29.480000	0.096875	57.253368	12.191962	9.873776	16.020424	19.167206	0.000000	-10.000000	0.291667	-22.633333	336.500000	1023.000000	1023.000000	2046.000000
29.500000	0.097165	57.424232	12.550957	9.743438	15.780381	19.349455	0.000000	-10.000000	0.275000	-22.650000	329.000000	1023.000000	1023.000000	2046.000000
29.520000	0.098758	58.366192	12.967935	9.646804	15.794962	19.956491	0.000000	-10.000000	0.258333	-22.350000	321.500000	1023.000000	1023.000000	2046.000000
29.540001	0.100319	59.288475	13.114895	9.669161	16.070251	20.434166	0.000000	-10.000000	0.258333	-22.266666	314.000000	1023.000000	1023.000000	2046.000000
29.559999	0.101314	59.876595	13.157549	9.624925	16.284084	20.810038	0.000000	-10.000000	0.266667	-21.983334	306.500000	1023.000000	1023.000000	2046.000000
29.580000	0.102053	60.313190	13.061584	9.641809	16.632954	20.976845	0.000000	-10.000000	0.266667	-21.750000	299.166656	1023.000000	1023.000000	2046.000000
29.600000	0.101646	60.073021	12.774934	9.695283	16.833439	20.769363	0.000000	-10.000000	0.258333	-21.450001	292.000000	1023.000000	1023.000000	2046.000000
29.620001	0.099875	59.026272	12.226716	9.503684	16.873178	20.422695	0.000000	-10.000000	0.258333	-21.450001	284.833344	1023.000000	1023.000000	2046.000000
29.639999	0.097168	57.426254	11.710313	9.156004	16.654800	19.905136	0.000000	-10.000000	0.258333	-21.466667	277.666656	1023.000000	1023.000000	2046.000000
29.660000	0.094384	55.780727	11.338304	8.959488	16.205076	19.277861	0.000000	-10.000000	0.258333	-21.400000	270.333344	1023.000000	1023.000000	2046.000000
29.680000	0.091652	54.166088	11.070232	8.766674	15.644327	18.684855	0.000000	-10.000000	0.233333	-21.000000	263.166656	1023.000000	1023.000000	2046.000000
29.700001	0.088629	52.379551	10.753945	8.397431	15.004746	18.223429	0.000000	-10.000000	0.200000	-20.400002	256.166656	1023.000000	1023.000000	2046.000000
29.719999	0.085687	50.641132	10.339389	7.922174	14.440401	17.939167	0.000000	-10.000000	0.166667	-19.633333	249.333328	1023.000000	1023.000000	2046.000000
29.740000	0.083022	49.066124	9.847238	7.508460	13.971445	17.738981	0.000000	-10.000000	0.150000	-19.083334	242.833328	1023.000000	1023.000000	2046.000000
29.760000	0.081276	48.033978	9.441010	7.158883	13.696257	17.737827	0.000000	-10.000000	0.150000	-18.700001	236.500000	1023.000000	1023.000000	2046.000000
29.780001	0.080277	47.443745	9.130933	6.932226	13.578950	17.801636	0.000000	-10.000000	0.141667	-18.650000	230.333328	1023.000000	1023.000000	2046.000000
29.799999	0.079163	46.785435	8.682314	6.866044	13.705757	17.531321	0.000000	-10.000000	0.141667	-18.533335	224.000000	1023.000000	1023.000000	2046.000000
29.820000	0.078041	46.122349	8.250316	6.922377	13.843072	17.106585	0.000000	-10.000000	0.133333	-18.600000	217.666672	1023.000000	1023.000000	2046.000000
29.840000	0.076998	45.506100	8.049951	7.044024	13.717693	16.694429	0.000000	-10.000000	0.133333	-18.433334	211.500000	1023.000000	1023.000000	2046.000000
29.860001	0.076128	44.991711	8.032253	7.208884	13.405676	16.344898	0.000000	-10.000000	0.125000	-18.316668	205.500000	1023.000000	1023.000000	2046.000000
29.879999	0.075443	44.586948	7.958576	7.239501	13.172709	16.216164	0.000000	-10.000000	0.116667	-18.100000	199.500000	1023.000000	1023.000000	2046.000000
29.900000	0.075415	44.570374	7.952919	7.075591	13.004730	16.537130	0.000000	-10.000000	0.116667	-17.933334	193.500000	1023.000000	1023.000000	2046.000000
29.920000	0.076440	45.176121	8.131282	6.998042	12.952726	17.094070	0.000000	-10.000000	0.116667	-17.550001	187.500000	1023.000000	1023.000000	2046.000000
29.940001	0.077636	45.882622	8.359067	7.065578	12.939977	17.518002	0.000000	-10.000000	0.116667	-17.366667	181.500000	1023.000000	1023.000000	2046.000000
29.959999	0.079018	46.699871	8.557619	7.204074	13.070671	17.867508	0.000000	-10.000000	0.108333	-17.083334	175.500000	1023.000000	1023.000000	2046.000000
29.980000	0.080317	47.467518	8.589577	7.361570	13.443493	18.072880	0.000000	-10.000000	0.100000	-16.833334	169.833328	1023.000000	1023.000000	2046.000000
30.000000	0.080968	47.851837	8.545446	7.496125	13.758150	18.052116	0.000000	-10.000000	0.100000	-16.400000	164.166672	1023.000000	1023.000000	2046.000000
30.020000	0.080993	47.867039	8.447433	7.612162	13.993232	17.814211	0.000000	-10.000000	0.100000	-16.100000	158.833328	1023.000000	1023.000000	2046.000000
30.040001	0.080415	47.525211	8.396854	7.550425	14.013995	17.563936	0.000000	-10.000000	0.083333	-15.916667	153.333328	1023.000000	1023.000000	2046.000000
30.059999	0.079550	47.014118	8.387127	7.390822	13.910064	17.326105	0.000000	-10.000000	0.083333	-15.583334	148.166672	1023.000000	1023.000000	2046.000000
30.080000	0.078470	46.375916	8.323606	7.195333	13.794656	17.062319	0.000000	-10.000000	0.050000	-15.200000	143.000000	1023.000000	1023.000000	2046.000000
30.100000	0.077176	45.610943	8.270542	6.873075	13.502933	16.964394	0.000000	-10.000000	0.033333	-14.550000	138.000000	1023.000000	1023.000000	2046.000000
30.120001	0.076102	44.976189	8.158264	6.537817	13.257559	17.022549	0.000000	-10.000000	0.000000	-13.966667	133.000000	1023.000000	1023.000000	2046.000000
30.139999	0.075302	44.503323	8.063612	6.131470	13.019575	17.288664	0.000000	-10.000000	0.000000	-13.600000	128.333328	1023.000000	1023.000000	2046.000000
30.160000	0.075020	44.336658	7.924072	5.785987	13.035378	17.591221	0.000000	-10.000000	0.000000	-13.466667	123.666664	1023.000000	1023.000000	2046.000000
30.180000	0.075342	44.527393	7.997172	5.422364	13.142209	17.965647	0.000000	-10.000000	0.008333	-13.416667	119.333336	1023.000000	1023.000000	2046.000000
30.200001	0.076216	45.043633	7.941029	5.430556	13.589497	18.082552	0.000000	-10.000000	0.008333	-13.350000	114.666664	1023.000000	1023.000000	2046.000000
30.219999	0.077388	45.736355	8.024603	5.511549	13.981954	18.218250	0.000000	-10.000000	0.008333	-13.350000	110.333336	1023.000000	1023.000000	2046.000000
30.240000	0.078251	46.246262	8.042427	5.787249	14.379504	18.037081	0.000000	-10.000000	0.000000	-13.216667	105.666664	1023.000000	1023.000000	2046.000000
30.260000	0.079040	46.712414	8.183385	5.941366	14.536384	18.051279	0.000000	-10.000000	0.000000	-13.016667	101.333336	1023.000000	1023.000000	2046.000000
30.280001	0.078513	46.401043	8.220289	6.128402	14.411319	17.641035	0.000000	-10.000000	0.000000	-12.783334	97.000000	1023.000000	1023.000000	2046.000000
30.299999	0.077203	45.626961	8.106687	5.963110	14.101176	17.455986	0.000000	-10.000000	0.000000	-12.650000	92.833336	1023.000000	1023.000000	2046.000000
30.320000	0.075173	44.427406	7.760972	5.509514	13.864384	17.292536	0.000000	-10.000000	0.000000	-12.516666	88.500000	1023.000000	1023.000000	2046.000000
30.340000	0.073381	43.368233	7.523015	5.160733	13.505523	17.178963	0.000000	-10.000000	0.000000	-12.333334	84.166664	1023.000000	1023.000000	2046.000000
30.360001	0.071507	42.260475	7.251260	4.851528	13.131472	17.026217	0.000000	-10.000000	0.000000	-12.016667	80.000000	1023.000000	1023.000000	2046.000000
30.379999	0.069636	41.155151	6.972034	4.554754	12.783155	16.845207	0.000000	-10.000000	0.000000	-11.683333	76.000000	1023.000000	1023.000000	2046.000000
30.400000	0.066901	39.538429	6.437140	4.220106	12.400816	16.480368	0.000000	-10.000000	0.000000	-11.033334	72.166664	1023.000000	1023.000000	2046.000000
30.420000	0.064454	38.092075	5.941116	3.797562	12.010408	16.342989	0.000000	-10.000000	0.000000	-10.500000	68.500000	1023.000000	1023.000000	2046.000000
30.440001	0.062575	36.982121	5.504402	3.624535	11.744030	16.109152	0.000000	-10.000000	0.000000	-10.000000	65.166664	1023.000000	1023.000000	2046.000000
30.459999	0.061516	36.356083	5.037918	3.624310	11.789222	15.904634	0.000000	-10.000000	0.000000	-9.950001	61.833332	1023.000000	1023.000000	2046.000000
30.480000	0.060975	36.036247	4.814699	3.536851	11.793372	15.891325	0.000000	-10.000000	0.000000	-10.133333	58.500000	1023.000000	1023.000000	2046.000000
30.500000	0.060260	35.613445	4.469487	3.652760	11.904553	15.586645	0.000000	-10.000000	0.000000	-10.200000	55.000000	1023.000000	1023.000000	2046.000000
30.520000	0.059988	35.452797	4.317374	3.793166	11.969184	15.373071	0.000000	-10.000000	0.000000	-10.350000	51.500000	1023.000000	1023.000000	2046.000000
30.540001	0.059930	35.418869	4.200213	3.880496	12.039408	15.298752	0.000000	-10.000000	0.000000	-10.333334	48.166668	1023.000000	1023.000000	2046.000000
30.559999	0.059717	35.292553	4.155498	3.917903	12.000139	15.219012	0.000000	-10.000000	0.000000	-10.433333	44.666668	1023.000000	1023.000000	2046.000000
30.580000	0.059870	35.382931	4.262698	4.046812	11.988264	15.085157	0.000000	-10.000000	0.000000	-10.316668	41.333332	1023.000000	1023.000000	2046.000000
30.600000	0.060168	35.559097	4.528749	4.169882	11.786912	15.073555	0.000000	-10.000000	0.000000	-10.166667	37.666668	1023.000000	1023.000000	2046.000000
30.620001	0.060869	35.973434	4.792823	4.422887	11.662004	15.095718	0.000000	-10.000000	0.000000	-10.100000	34.333332	1023.000000	1023.000000	2046.000000
30.639999	0.061990	36.636364	5.132215	4.557065	11.592922	15.354159	0.000000	-10.000000	0.000000	-10.150000	30.833334	1023.000000	1023.000000	2046.000000
30.660000	0.062943	37.199406	5.381308	4.653224	11.568988	15.595887	0.000000	-10.000000	0.000000	-10.116667	27.500000	1023.000000	1023.000000	2046.000000
30.680000	0.063894	37.761311	5.509669	4.653608	11.644351	15.953682	0.000000	-10.000000	0.000000	-9.966667	24.166666	1023.000000	1023.000000	2046.000000
30.700001	0.064540	38.143417	5.506420	4.560330	11.786691	16.289974	0.000000	-10.000000	0.000000	-9.883333	20.833334	1023.000000	1023.000000	2046.000000
30.719999	0.064625	38.193237	5.419815	4.345475	11.921749	16.506199	0.000000	-10.000000	0.000000	-10.016666	17.500000	1023.000000	1023.000000	2046.000000
30.740000	0.064509	38.125069	5.189709	4.090013	12.180715	16.664635	0.000000	-10.000000	0.000000	-10.150001	14.166667	1023.000000	1023.000000	2046.000000
30.760000	0.064062	37.860500	4.852123	3.841536	12.527021	16.639820	0.000000	-10.000000	0.000000	-10.050000	10.666667	1023.000000	1023.000000	2046.000000
30.780001	0.063189	37.344990	4.593863	3.624073	12.717600	16.409456	0.000000	-10.000000	0.000000	-9.716667	7.333333	1023.000000	1023.000000	2046.000000
30.799999	0.062173	36.743973	4.481390	3.432850	12.718033	16.111700	0.000000	-10.000000	0.000000	-9.366667	4.000000	1023.000000	1023.000000	2046.000000
30.820000	0.061343	36.253891	4.499526	3.308340	12.572398	15.873627	0.000000	-10.000000	0.000000	-9.250000	1.333333	1023.000000	1023.000000	2046.000000
30.840000	0.060711	35.879925	4.611986	3.202068	12.401117	15.664754	0.000000	-10.000000	0.000000	-9.300000	-1.333333	1023.000000	1023.000000	2046.000000
30.860001	0.060198	35.577103	4.937661	3.030072	12.083750	15.525620	0.000000	-10.000000	0.000000	-9.450001	-4.166667	1023.000000	1023.000000	2046.000000
30.879999	0.060873	35.975838	5.252943	2.889568	12.024638	15.808688	0.000000	-10.000000	-0.016667	-9.400001	-7.333333	1023.000000	1023.000000	2046.000000
30.900000	0.061892	36.578167	5.398381	2.869118	12.179046	16.131622	0.000000	-10.000000	-0.016667	-9.316667	-10.500000	1023.000000	1023.000000	2046.000000
30.920000	0.062798	37.113503	5.353328	2.847934	12.454796	16.457443	0.000000	-10.000000	-0.016667	-9.183333	-13.666667	1023.000000	1023.000000	2046.000000
30.940001	0.063993	37.819576	5.343484	2.739271	12.708609	17.028214	0.000000	-10.000000	0.000000	-9.050000	-16.833334	1023.000000	1023.000000	2046.000000
30.959999	0.064153	37.914593	5.046237	2.584112	13.024274	17.259972	0.000000	-10.000000	0.000000	-8.883334	-20.000000	1023.000000	1023.000000	2046.000000
30.980000	0.063022	37.246185	4.643603	2.500436	13.148190	16.953957	0.000000	-10.000000	0.000000	-8.633334	-22.833334	1023.000000	1023.000000	2046.000000
31.000000	0.061714	36.472919	4.211560	2.255206	13.346003	16.660151	0.000000	-10.000000	-0.016667	-8.416667	-25.666666	1023.000000	1023.000000	2046.000000
31.020000	0.060376	35.682461	4.123561	2.261744	13.162314	16.134844	0.000000	-10.000000	-0.016667	-8.183333	-28.500000	1023.000000	1023.000000	2046.000000
31.040001	0.058588	34.625347	4.238781	2.349126	12.552223	15.485215	0.000000	-10.000000	-0.041667	-7.683333	-31.166666	1023.000000	1023.000000	2046.000000
31.059999	0.056364	33.311382	4.228402	2.344279	11.912588	14.826113	0.000000	-10.000000	-0.041667	-7.166667	-33.833332	1023.000000	1023.000000	2046.000000
31.080000	0.053603	31.679413	3.948422	1.985908	11.278178	14.466904	0.000000	-10.000000	-0.075000	-6.216667	-36.166668	1023.000000	1023.000000	2046.000000
31.100000	0.051054	30.172886	3.485963	1.493145	10.805381	14.388397	0.000000	-10.000000	-0.075000	-5.350000	-38.500000	1023.000000	1023.000000	2046.000000
31.120001	0.049708	29.377567	2.903596	1.120628	10.809537	14.543806	0.000000	-10.000000	-0.091667	-4.833333	-41.166668	1023.000000	1023.000000	2046.000000
31.139999	0.049214	29.085251	2.378123	0.946884	11.070354	14.689891	0.000000	-10.000000	-0.091667	-4.833333	-43.166668	1023.000000	1023.000000	2046.000000
31.160000	0.048579	28.709904	1.906211	1.040303	11.357458	14.405932	0.000000	-10.000000	-0.100000	-5.116667	-45.166668	1023.000000	1023.000000	2046.000000
31.180000	0.047903	28.310684	1.768592	1.425434	11.321739	13.794919	0.000000	-10.000000	-0.091667	-5.100000	-46.500000	1023.000000	1023.000000	2046.000000
31.200001	0.047492	28.068026	2.232153	1.769985	10.659103	13.406785	0.000000	-10.000000	-0.083333	-5.083333	-47.833332	1023.000000	1023.000000	2046.000000
31.219999	0.047226	27.910860	2.455034	1.942088	10.237116	13.276623	0.000000	-10.000000	-0.075000	-5.033333	-48.833332	1023.000000	1023.000000	2046.000000
31.240000	0.047363	27.991669	2.472000	1.867200	10.147216	13.505254	0.000000	-10.000000	-0.083333	-4.866667	-49.833332	1023.000000	1023.000000	2046.000000
31.260000	0.048095	28.424288	2.344636	1.554937	10.348298	14.176415	0.000000	-10.000000	-0.091667	-4.516667	-51.333332	1023.000000	1023.000000	2046.000000
31.280001	0.049531	29.272762	2.112311	1.397942	10.926426	14.836084	0.000000	-10.000000	-0.100000	-4.016667	-53.000000	1023.000000	1023.000000	2046.000000
31.299999	0.050791	30.017336	2.028458	1.557703	11.382572	15.048602	0.000000	-10.000000	-0.083333	-3.850000	-54.333332	1023.000000	1023.000000	2046.000000
31.320000	0.052044	30.757900	2.224437	1.994989	11.642576	14.895898	0.000000	-10.000000	-0.083333	-3.883333	-55.666668	1023.000000	1023.000000	2046.000000
31.340000	0.053176	31.427114	2.692466	2.495955	11.556270	14.682424	0.000000	-10.000000	-0.075000	-3.933333	-57.000000	1023.000000	1023.000000	2046.000000
31.360001	0.053878	31.841866	3.244295	2.995177	11.201140	14.401255	0.000000	-10.000000	-0.091667	-3.800000	-58.333332	1023.000000	1023.000000	2046.000000
31.379999	0.054104	31.975264	3.513126	2.995486	10.995940	14.470710	0.000000	-10.000000	-0.083333	-3.583333	-59.500000	1023.000000	1023.000000	2046.000000
31.400000	0.054440	32.173794	3.538696	2.616448	11.054513	14.964136	0.000000	-10.000000	-0.083333	-3.633333	-60.666668	1023.000000	1023.000000	2046.000000
31.420000	0.054763	32.365051	3.309808	2.091932	11.430345	15.532966	0.000000	-10.000000	-0.083333	-3.600000	-61.833332	1023.000000	1023.000000	2046.000000
31.440001	0.054726	32.343239	3.040484	1.628925	11.831652	15.842176	0.000000	-10.000000	-0.091667	-3.466667	-63.166668	1023.000000	1023.000000	2046.000000
31.459999	0.054283	32.081089	2.732896	1.361423	12.259573	15.727198	0.000000	-10.000000	-0.100000	-3.016667	-64.333336	1023.000000	1023.000000	2046.000000
31.480000	0.053342	31.525286	2.659473	1.476055	12.274838	15.114920	0.000000	-10.000000	-0.100000	-2.583333	-65.333336	1023.000000	1023.000000	2046.000000
31.500000	0.052463	31.005905	3.014550	1.681715	11.780986	14.528653	0.000000	-10.000000	-0.100000	-2.433333	-66.166664	1023.000000	1023.000000	2046.000000
31.520000	0.051799	30.613375	3.468160	1.575616	11.124039	14.445560	0.000000	-10.000000	-0.100000	-2.566667	-67.000000	1023.000000	1023.000000	2046.000000
31.540001	0.052281	30.898247	3.523024	1.223979	11.231561	14.919683	0.000000	-10.000000	-0.100000	-2.800000	-68.000000	1023.000000	1023.000000	2046.000000
31.559999	0.053580	31.665508	3.446291	0.840699	11.743541	15.634977	0.000000	-10.000000	-0.100000	-2.900000	-69.000000	1023.000000	1023.000000	2046.000000
31.580000	0.055229	32.640110	3.125385	0.679010	12.641782	16.193933	0.000000	-10.000000	-0.108333	-2.883333	-70.000000	1023.000000	1023.000000	2046.000000
31.600000	0.056242	33.239017	3.016677	0.966946	13.233290	16.022104	0.000000	-10.000000	-0.108333	-2.750000	-71.000000	1023.000000	1023.000000	2046.000000
31.620001	0.056526	33.406696	3.482168	1.369999	12.859759	15.694768	0.000000	-10.000000	-0.108333	-2.483333	-71.833336	1023.000000	1023.000000	2046.000000
31.639999	0.056473	33.375679	3.924463	1.812210	12.349251	15.289754	0.000000	-10.000000	-0.100000	-2.183333	-72.666664	1023.000000	1023.000000	2046.000000
31.660000	0.055855	33.010208	4.070664	1.693697	11.902298	15.343548	0.000000	-10.000000	-0.100000	-1.966667	-73.333336	1023.000000	1023.000000	2046.000000
31.680000	0.055241	32.647419	3.664692	1.010303	12.054649	15.917772	0.000000	-10.000000	-0.100000	-1.916667	-73.833336	1023.000000	1023.000000	2046.000000
31.700001	0.054692	32.323086	3.160885	0.500184	12.469373	16.192642	0.000000	-10.000000	-0.100000	-1.766667	-74.000000	1023.000000	1023.000000	2046.000000
31.719999	0.053449	31.588379	2.689357	0.440451	12.735894	15.722676	0.000000	-10.000000	-0.100000	-1.133333	-74.000000	1023.000000	1023.000000	2046.000000
31.740000	0.051421	30.389589	2.469271	0.620713	12.488606	14.810998	0.000000	-10.000000	-0.100000	-0.483333	-74.000000	1023.000000	1023.000000	2046.000000
31.760000	0.048683	28.771852	2.475397	0.831960	11.621110	13.843386	0.000000	-10.000000	-0.100000	0.766667	-74.000000	1023.000000	1023.000000	2046.000000
31.780001	0.046322	27.376513	2.581017	0.774577	10.581641	13.439277	0.000000	-10.000000	-0.100000	1.550000	-74.000000	1023.000000	1023.000000	2046.000000
31.799999	0.045579	26.936909	2.260726	0.398540	10.354250	13.923392	0.000000	-10.000000	-0.100000	2.400000	-74.000000	1023.000000	1023.000000	2046.000000
31.820000	0.045255	26.745649	1.675015	0.087861	10.737411	14.245364	0.000000	-10.000000	-0.100000	2.316667	-74.000000	1023.000000	1023.000000	2046.000000
31.840000	0.044482	26.288729	1.061878	0.080790	11.172456	13.973605	0.000000	-10.000000	-0.100000	2.133333	-74.000000	1023.000000	1023.000000	2046.000000
31.860001	0.043823	25.899557	0.959383	0.383829	11.132564	13.423781	0.000000	-10.000000	-0.108333	1.966667	-74.000000	1023.000000	1023.000000	2046.000000
31.879999	0.043769	25.867346	1.350720	0.895313	10.661760	12.959553	0.000000	-10.000000	-0.116667	2.033333	-74.000000	1023.000000	1023.000000	2046.000000
31.900000	0.044313	26.188974	1.873190	1.132120	10.111701	13.071963	0.000000	-10.000000	-0.125000	2.333333	-74.000000	1023.000000	1023.000000	2046.000000
31.920000	0.045452	26.862320	2.187898	1.178552	9.939309	13.556561	0.000000	-10.000000	-0.116667	2.750000	-74.000000	1023.000000	1023.000000	2046.000000
31.940001	0.046752	27.630165	2.225463	1.135104	10.148123	14.121474	0.000000	-10.000000	-0.116667	3.350000	-74.000000	1023.000000	1023.000000	2046.000000
31.959999	0.048138	28.449305	2.047267	1.158613	10.673759	14.569666	0.000000	-10.000000	-0.125000	4.083333	-74.000000	1023.000000	1023.000000	2046.000000
31.980000	0.049124	29.032200	1.722169	1.266167	11.368575	14.675289	0.000000	-10.000000	-0.133333	4.750000	-74.000000	1023.000000	1023.000000	2046.000000
32.000000	0.050371	29.769072	1.900535	1.703313	11.726276	14.438947	0.000000	-10.000000	-0.141667	5.383334	-74.000000	1023.000000	1023.000000	2046.000000
32.020000	0.051993	30.727831	2.646894	2.212294	11.489644	14.378999	0.000000	-10.000000	-0.141667	6.200000	-74.000000	1023.000000	1023.000000	2046.000000
32.040001	0.053763	31.774094	3.478844	2.570924	11.124379	14.599947	0.000000	-10.000000	-0.166667	7.133334	-74.000000	1023.000000	1023.000000	2046.000000
32.060001	0.055836	32.999031	3.956944	2.705287	11.178077	15.158725	0.000000	-10.000000	-0.183333	8.116667	-74.000000	1023.000000	1023.000000	2046.000000
32.080002	0.057346	33.891449	3.998652	2.383392	11.593040	15.916363	0.000000	-10.000000	-0.200000	8.833334	-74.000000	1023.000000	1023.000000	2046.000000
32.099998	0.057654	34.073261	3.673059	2.129412	12.227120	16.043669	0.000000	-10.000000	-0.216667	9.600000	-58.000000	1023.000000	1023.000000	2046.000000
32.119999	0.057088	33.739220	3.267661	1.988769	12.793495	15.689297	0.000000	-10.000000	-0.225000	10.533334	-25.666666	1023.000000	1023.000000	2046.000000
32.139999	0.056709	33.515049	3.481727	2.016892	12.728883	15.287549	0.000000	-10.000000	-0.233333	11.700000	8.000000	1023.000000	1023.000000	2046.000000
32.160000	0.056858	33.603077	3.956030	2.046630	12.396950	15.203466	0.000000	-10.000000	-0.233333	12.750000	27.000000	1023.000000	1023.000000	2046.000000
32.180000	0.057412	33.930672	4.568421	1.877774	11.955905	15.528570	0.000000	-10.000000	-0.233333	13.333333	31.166666	1023.000000	1023.000000	2046.000000
32.200001	0.058709	34.696785	4.832957	1.694809	12.060686	16.108334	0.000000	-10.000000	-0.241667	13.733334	35.500000	1023.000000	1023.000000	2046.000000
32.220001	0.059972	35.443340	4.681807	1.458547	12.704719	16.598267	0.000000	-10.000000	-0.258333	14.016666	40.166668	1023.000000	1023.000000	2046.000000
32.240002	0.060514	35.763672	4.377098	1.497387	13.450799	16.438387	0.000000	-10.000000	-0.283333	14.766666	44.833332	1023.000000	1023.000000	2046.000000
32.259998	0.061750	36.494434	4.538899	1.730830	13.878185	16.346519	0.000000	-10.000000	-0.308333	15.533334	49.666668	1023.000000	1023.000000	2046.000000
32.279999	0.063640	37.611172	5.165378	2.117666	13.868706	16.459423	0.000000	-10.000000	-0.333333	16.549999	54.666668	1023.000000	1023.000000	2046.000000
32.299999	0.064829	38.313751	5.901599	2.316731	13.432251	16.663170	0.000000	-10.000000	-0.341667	17.383333	60.000000	1023.000000	1023.000000	2046.000000
32.320000	0.067427	39.849388	6.305036	2.459798	13.664114	17.420441	0.000000	-10.000000	-0.358333	18.200001	65.666664	1023.000000	1023.000000	2046.000000
32.340000	0.068708	40.606384	6.349083	2.430598	13.969606	17.857100	0.000000	-10.000000	-0.366667	18.883333	71.500000	1023.000000	1023.000000	2046.000000
32.360001	0.068494	40.479733	5.971514	2.294638	14.440557	17.773022	0.000000	-10.000000	-0.391667	19.250000	77.833336	1023.000000	1023.000000	2046.000000
32.380001	0.067973	40.172318	5.774365	2.211554	14.672297	17.514101	0.000000	-10.000000	-0.400000	19.800001	84.166664	1023.000000	1023.000000	2046.000000
32.400002	0.067345	39.801006	5.630616	2.424701	14.783916	16.961773	0.000000	-10.000000	-0.416667	20.316668	90.833336	1023.000000	1023.000000	2046.000000
32.419998	0.065896	38.944645	5.722592	2.631367	14.294750	16.295935	0.000000	-10.000000	-0.441667	21.183334	97.500000	1023.000000	1023.000000	2046.000000
32.439999	0.064149	37.912342	5.854008	2.620600	13.504529	15.933204	0.000000	-10.000000	-0.475000	21.716667	104.500000	1023.000000	1023.000000	2046.000000
32.459999	0.063204	37.353436	5.881647	2.375688	12.976177	16.119925	0.000000	-10.000000	-0.483333	22.316668	111.666664	1023.000000	1023.000000	2046.000000
32.480000	0.063448	37.497494	5.702765	2.218614	13.009709	16.566404	0.000000	-10.000000	-0.483333	22.616667	118.833336	1023.000000	1023.000000	2046.000000
32.500000	0.063734	37.666496	5.439631	2.358102	13.318052	16.550711	0.000000	-10.000000	-0.491667	22.983334	126.333336	1023.000000	1023.000000	2046.000000
32.520000	0.063885	37.756195	5.138162	2.661271	13.677758	16.279003	0.000000	-10.000000	-0.491667	23.183334	134.000000	1023.000000	1023.000000	2046.000000
32.540001	0.064017	37.834263	5.021931	3.055437	13.830038	15.926858	0.000000	-10.000000	-0.500000	23.383333	141.666672	1023.000000	1023.000000	2046.000000
32.560001	0.064559	38.154629	5.150980	3.408721	13.793886	15.801042	0.000000	-10.000000	-0.508333	23.550001	149.333328	1023.000000	1023.000000	2046.000000
32.580002	0.065572	38.753044	5.397771	3.762464	13.766299	15.826509	0.000000	-10.000000	-0.525000	23.733334	157.000000	1023.000000	1023.000000	2046.000000
32.599998	0.066571	39.343430	5.728543	4.090895	13.635325	15.888667	0.000000	-10.000000	-0.533333	24.100000	165.000000	1023.000000	1023.000000	2046.000000
32.619999	0.068100	40.247112	6.079137	4.189706	13.625538	16.352730	0.000000	-10.000000	-0.516667	24.200001	173.000000	1023.000000	1023.000000	2046.000000
32.639999	0.070364	41.584923	6.549229	4.350229	13.682648	17.002819	0.000000	-10.000000	-0.533333	24.550001	181.000000	1023.000000	1023.000000	2046.000000
32.660000	0.073088	43.195274	6.897751	4.718024	14.029512	17.549986	0.000000	-10.000000	-0.533333	24.550001	189.166672	1023.000000	1023.000000	2046.000000
32.680000	0.076280	45.081467	7.365334	4.972644	14.409560	18.333931	0.000000	-10.000000	-0.541667	24.750000	197.500000	1023.000000	1023.000000	2046.000000
32.700001	0.078847	46.598686	7.579311	5.356360	15.079832	18.583185	0.000000	-10.000000	-0.533333	24.700001	205.833328	1023.000000	1023.000000	2046.000000
32.720001	0.080669	47.675240	7.763125	5.723030	15.647507	18.541578	0.000000	-10.000000	-0.533333	24.716667	214.000000	1023.000000	1023.000000	2046.000000
32.740002	0.081779	48.331676	8.071346	6.051605	15.854717	18.354006	0.000000	-10.000000	-0.525000	24.600000	222.166672	1023.000000	1023.000000	2046.000000
32.759998	0.082441	48.722740	8.513086	6.067125	15.691216	18.451313	0.000000	-10.000000	-0.508333	24.550001	230.500000	1023.000000	1023.000000	2046.000000
32.779999	0.083285	49.221462	8.865445	6.016707	15.592016	18.747292	0.000000	-10.000000	-0.508333	24.566668	238.833328	1023.000000	1023.000000	2046.000000
32.799999	0.084876	50.161827	9.117233	5.777987	15.766270	19.500336	0.000000	-10.000000	-0.525000	24.733334	247.000000	1023.000000	1023.000000	2046.000000
32.820000	0.086151	50.914993	9.129232	5.678210	16.245590	19.861961	0.000000	-10.000000	-0.541667	24.800001	255.000000	1023.000000	1023.000000	2046.000000
32.840000	0.086728	51.256435	9.165483	5.596595	16.583118	19.911240	0.000000	-10.000000	-0.541667	24.816668	263.333344	1023.000000	1023.000000	2046.000000
32.860001	0.086991	51.411610	9.176179	5.682563	16.951498	19.601366	0.000000	-10.000000	-0.533333	24.933334	271.666656	1023.000000	1023.000000	2046.000000
32.880001	0.087508	51.717155	9.468284	5.819020	17.022156	19.407696	0.000000	-10.000000	-0.525000	25.016666	277.333344	1023.000000	1023.000000	2046.000000
32.900002	0.088334	52.205345	9.913017	5.931755	16.929338	19.431232	0.000000	-10.000000	-0.525000	25.116667	285.666656	1023.000000	1023.000000	2046.000000
32.919998	0.089844	53.097549	10.409064	6.027020	16.894209	19.767256	0.000000	-10.000000	-0.533333	25.100000	294.000000	1023.000000	1023.000000	2046.000000
32.939999	0.092397	54.606499	10.842771	6.252193	17.119173	20.392361	0.000000	-10.000000	-0.541667	25.133333	305.000000	1023.000000	1023.000000	2046.000000
32.959999	0.095617	56.509655	11.186758	6.491196	17.622047	21.209654	0.000000	-10.000000	-0.558333	25.366667	313.333344	1023.000000	1023.000000	2046.000000
32.980000	0.098023	57.931850	11.536515	6.718861	17.950424	21.726049	0.000000	-10.000000	-0.566667	25.483334	321.666656	1023.000000	1023.000000	2046.000000
33.000000	0.100379	59.323715	11.577765	7.247742	18.653704	21.844503	0.000000	-10.000000	-0.566667	25.566668	330.333344	1023.000000	1023.000000	2046.000000
33.020000	0.101689	60.097950	11.790903	7.629488	18.974646	21.702913	0.000000	-10.000000	-0.558333	25.433334	338.833344	1023.000000	1023.000000	2046.000000
33.040001	0.101814	60.172234	11.882482	7.978562	19.057068	21.254124	0.000000	-10.000000	-0.558333	25.450001	347.500000	1023.000000	1023.000000	2046.000000
33.060001	0.101499	59.986008	12.374981	8.014653	18.558859	21.037516	0.000000	-10.000000	-0.566667	25.633333	355.833344	1023.000000	1023.000000	2046.000000
33.080002	0.100716	59.522976	12.538678	8.027397	18.120327	20.836571	0.000000	-10.000000	-0.575000	25.750000	364.333344	1023.000000	1023.000000	2046.000000
33.099998	0.098937	58.471653	12.406207	7.902437	17.552847	20.610163	0.000000	-10.000000	-0.566667	25.866667	372.833344	1023.000000	1023.000000	2046.000000
33.119999	0.097160	57.421455	11.952692	7.630441	17.182205	20.656118	0.000000	-10.000000	-0.558333	25.549999	381.500000	1023.000000	1023.000000	2046.000000
33.139999	0.095884	56.667351	11.306451	7.480746	17.325233	20.554920	0.000000	-10.000000	-0.550000	25.466667	390.166656	1023.000000	1023.000000	2046.000000
33.160000	0.095150	56.233551	10.970733	7.610751	17.592581	20.059486	0.000000	-10.000000	-0.550000	25.166666	398.666656	1023.000000	1023.000000	2046.000000
33.180000	0.095081	56.192940	11.152048	8.029575	17.466724	19.544592	0.000000	-10.000000	-0.550000	25.216667	407.166656	1023.000000	1023.000000	2046.000000
33.200001	0.095294	56.318920	11.636775	8.328376	16.923624	19.430143	0.000000	-10.000000	-0.550000	24.950001	415.500000	1023.000000	1023.000000	2046.000000
33.220001	0.095758	56.593151	11.796778	8.574453	16.680067	19.541855	0.000000	-10.000000	-0.541667	24.800001	423.833344	1023.000000	1023.000000	2046.000000
33.240002	0.097153	57.417439	11.870302	8.760769	16.695936	20.090431	0.000000	-10.000000	-0.533333	24.566668	432.000000	1023.000000	1023.000000	2046.000000
33.259998	0.099443	58.771091	11.691404	9.023176	17.318417	20.738094	0.000000	-10.000000	-0.516667	24.266666	440.333344	1023.000000	1023.000000	2046.000000
33.279999	0.100881	59.620758	11.643160	9.298930	17.858589	20.820080	0.000000	-10.000000	-0.508333	24.166666	448.666656	1023.000000	1023.000000	2046.000000
33.299999	0.101977	60.268238	11.967093	9.644855	17.990820	20.665470	0.000000	-10.000000	-0.500000	23.866667	457.000000	1023.000000	1023.000000	2046.000000
33.320000	0.103311	61.056614	12.613747	9.985402	17.769629	20.687836	0.000000	-10.000000	-0.491667	23.916668	465.000000	1023.000000	1023.000000	2046.000000
33.340000	0.104440	61.723812	13.053111	10.223235	17.529415	20.918053	0.000000	-10.000000	-0.475000	23.600000	473.000000	1023.000000	1023.000000	2046.000000
33.360001	0.107134	63.316143	13.342226	10.536651	17.767269	21.669994	0.000000	-10.000000	-0.475000	23.400002	480.833344	1023.000000	1023.000000	2046.000000
33.380001	0.110172	65.111687	13.513768	10.813171	18.373907	22.410837	0.000000	-10.000000	-0.466667	23.150002	488.500000	1023.000000	1023.000000	2046.000000
33.400002	0.112619	66.557816	13.561064	11.113931	19.143354	22.739464	0.000000	-10.000000	-0.483333	22.983334	496.166656	1023.000000	1023.000000	2046.000000
33.419998	0.113968	67.355080	13.823190	11.447212	19.556643	22.528034	0.000000	-10.000000	-0.483333	22.733334	504.000000	1023.000000	1023.000000	2046.000000
33.439999	0.114639	67.751892	14.521334	11.562844	19.294426	22.373285	0.000000	-10.000000	-0.491667	22.533335	511.666656	1023.000000	1023.000000	2046.000000
33.459999	0.115195	68.080368	15.080325	11.533992	18.987263	22.478786	0.000000	-10.000000	-0.491667	22.416668	519.166687	1023.000000	1023.000000	2046.000000
33.480000	0.115958	68.531410	15.054874	11.360093	19.191151	22.925293	0.000000	-10.000000	-0.483333	22.466667	526.500000	1023.000000	1023.000000	2046.000000
33.500000	0.117160	69.241623	14.810382	11.153991	19.791307	23.485943	0.000000	-10.000000	-0.475000	22.383333	534.166687	1023.000000	1023.000000	2046.000000
33.520000	0.117680	69.548904	14.645774	11.094872	20.305048	23.503214	0.000000	-10.000000	-0.458333	22.216667	541.666687	1023.000000	1023.000000	2046.000000
33.540001	0.117889	69.672523	14.925864	11.066463	20.319111	23.361086	0.000000	-10.000000	-0.450000	21.950001	549.166687	1023.000000	1023.000000	2046.000000
33.560001	0.118218	69.866844	15.390132	11.237945	20.122250	23.116516	0.000000	-10.000000	-0.450000	21.633333	556.500000	1023.000000	1023.000000	2046.000000
33.580002	0.119147	70.415802	15.981283	11.341995	19.921963	23.170561	0.000000	-10.000000	-0.441667	21.283333	563.833313	1023.000000	1023.000000	2046.000000
33.599998	0.120564	71.253143	16.429585	11.478529	19.984585	23.360447	0.000000	-10.000000	-0.441667	21.033333	571.000000	1023.000000	1023.000000	2046.000000
33.619999	0.123103	72.753693	16.822792	11.711598	20.317377	23.901928	0.000000	-10.000000	-0.441667	20.933334	578.000000	1023.000000	1023.000000	2046.000000
33.639999	0.126195	74.581139	16.937668	11.984773	21.018181	24.640516	0.000000	-10.000000	-0.441667	21.083334	585.000000	1023.000000	1023.000000	2046.000000
33.660000	0.128902	76.180962	16.939083	12.282684	21.777943	25.181250	0.000000	-10.000000	-0.433333	21.166668	592.000000	1023.000000	1023.000000	2046.000000
33.680000	0.131084	77.470566	17.152288	12.616359	22.231615	25.470301	0.000000	-10.000000	-0.416667	21.016666	599.000000	1023.000000	1023.000000	2046.000000
33.700001	0.132453	78.279541	17.386864	13.149302	22.429298	25.314075	0.000000	-10.000000	-0.408333	20.750000	606.000000	1023.000000	1023.000000	2046.000000
33.720001	0.132671	78.408356	17.812775	13.558948	22.069340	24.967293	0.000000	-10.000000	-0.400000	20.500000	613.000000	1023.000000	1023.000000	2046.000000
33.740002	0.132035	78.032776	18.231152	13.656989	21.492107	24.652531	0.000000	-10.000000	-0.400000	20.416668	620.000000	1023.000000	1023.000000	2046.000000
33.759998	0.131041	77.445450	18.416523	13.593718	21.051929	24.383282	0.000000	-10.000000	-0.400000	20.316668	626.833313	1023.000000	1023.000000	2046.000000
33.779999	0.129458	76.509506	18.060535	13.372573	20.866354	24.210045	0.000000	-10.000000	-0.391667	20.233334	633.666687	1023.000000	1023.000000	2046.000000
33.799999	0.127245	75.201729	17.295275	12.878033	20.805872	24.222551	0.000000	-10.000000	-0.375000	20.100000	640.333313	1023.000000	1023.000000	2046.000000
33.820000	0.124721	73.710136	16.291868	12.515510	20.991270	23.911489	0.000000	-10.000000	-0.375000	20.016666	647.000000	1023.000000	1023.000000	2046.000000
33.840000	0.122687	72.507935	16.388405	12.688292	20.314697	23.116537	0.000000	-10.000000	-0.375000	19.933334	655.833313	1023.000000	1023.000000	2046.000000
33.860001	0.121567	71.846260	16.765291	13.025750	19.463921	22.591299	0.000000	-10.000000	-0.366667	19.200001	667.000000	1023.000000	1023.000000	2046.000000
33.880001	0.121787	71.976021	16.834576	13.155164	19.254389	22.731895	0.000000	-10.000000	-0.341667	18.416666	676.000000	1023.000000	1023.000000	2046.000000
33.900002	0.122996	72.690392	16.466181	13.088015	19.735672	23.400522	0.000000	-10.000000	-0.300000	17.500000	682.500000	1023.000000	1023.000000	2046.000000
33.919998	0.124017	73.294029	16.211016	13.077908	20.195089	23.810020	0.000000	-10.000000	-0.275000	17.350000	684.500000	1023.000000	1023.000000	2046.000000
33.939999	0.124610	73.644539	16.028601	13.399900	20.560663	23.655373	0.000000	-10.000000	-0.258333	16.400002	688.500000	1023.000000	1023.000000	2046.000000
33.959999	0.124599	73.638184	16.536394	13.894022	20.009964	23.197803	0.000000	-10.000000	-0.250000	15.133334	692.166687	1023.000000	1023.000000	2046.000000
33.980000	0.124365	73.499863	16.999144	14.199222	19.383320	22.918177	0.000000	-10.000000	-0.233333	13.316667	697.333313	1023.000000	1023.000000	2046.000000
34.000000	0.125400	74.111595	17.222672	14.150536	19.347637	23.390753	0.000000	-10.000000	-0.183333	11.866667	702.000000	1023.000000	1023.000000	2046.000000
34.020000	0.127239	75.198280	17.000854	14.043542	19.957184	24.196699	0.000000	-10.000000	-0.158333	10.166667	706.166687	1023.000000	1023.000000	2046.000000
34.040001	0.129244	76.383041	16.806990	13.993899	20.705719	24.876434	0.000000	-10.000000	-0.141667	8.466667	710.000000	1023.000000	1023.000000	2046.000000
34.060001	0.130725	77.258537	16.958067	14.262221	21.047213	24.991039	0.000000	-10.000000	-0.141667	6.750000	713.000000	1023.000000	1023.000000	2046.000000
34.080002	0.131672	77.817993	17.269838	14.734578	21.128998	24.684578	0.000000	-10.000000	-0.125000	4.816667	715.500000	1023.000000	1023.000000	2046.000000
34.099998	0.132287	78.181587	17.839676	15.165748	20.828320	24.347845	0.000000	-10.000000	-0.108333	2.600000	717.333313	1023.000000	1023.000000	2046.000000
34.119999	0.132082	78.060547	18.291960	15.268035	20.386217	24.114338	0.000000	-10.000000	-0.091667	0.516667	718.500000	1023.000000	1023.000000	2046.000000
34.139999	0.131854	77.925819	18.322914	15.077975	20.344177	24.180756	0.000000	-10.000000	-0.083333	-1.383333	719.000000	1023.000000	1023.000000	2046.000000
34.160000	0.131947	77.980896	18.149630	14.538357	20.586267	24.706638	0.000000	-10.000000	-0.083333	-3.183333	719.000000	1023.000000	1023.000000	2046.000000
34.180000	0.131651	77.805504	17.831776	13.947991	20.899649	25.126085	0.000000	-10.000000	-0.075000	-5.233334	719.000000	1023.000000	1023.000000	2046.000000
34.200001	0.131094	77.476257	17.507359	13.530573	21.195698	25.242630	0.000000	-10.000000	-0.058333	-7.200000	719.000000	1023.000000	1023.000000	2046.000000
34.220001	0.130401	77.067276	17.347368	13.179204	21.306702	25.234001	0.000000	-10.000000	-0.025000	-9.050000	719.000000	1023.000000	1023.000000	2046.000000
34.240002	0.129702	76.654106	17.192965	13.212235	21.414761	24.834146	0.000000	-10.000000	-0.008333	-10.950000	719.000000	1023.000000	1023.000000	2046.000000
34.259998	0.129097	76.296364	17.280285	13.348821	21.285061	24.382198	0.000000	-10.000000	0.008333	-12.616667	719.000000	1023.000000	1023.000000	2046.000000
34.279999	0.129070	76.280609	17.614450	13.507483	21.048002	24.110672	0.000000	-10.000000	0.016667	-14.050000	715.333313	1023.000000	1023.000000	2046.000000
34.299999	0.129290	76.410431	18.052002	13.662671	20.741333	23.954426	0.000000	-10.000000	0.033333	-15.133334	704.833313	1023.000000	1023.000000	2046.000000
34.320000	0.130147	76.917061	18.369532	13.884674	20.637537	24.025318	0.000000	-10.000000	0.041667	-15.783334	694.333313	1023.000000	1023.000000	2046.000000
34.340000	0.131560	77.752007	18.436815	13.902156	20.899672	24.513359	0.000000	-10.000000	0.066667	-16.166668	685.833313	1023.000000	1023.000000	2046.000000
34.360001	0.132479	78.295021	18.521807	13.716790	20.972652	25.083769	0.000000	-10.000000	0.083333	-16.433334	682.166687	1023.000000	1023.000000	2046.000000
34.380001	0.133795	79.072952	18.395456	13.634423	21.406569	25.636501	0.000000	-10.000000	0.100000	-17.049999	676.833313	1023.000000	1023.000000	2046.000000
34.400002	0.133739	79.039551	17.897274	13.575182	21.874428	25.692665	0.000000	-10.000000	0.108333	-17.616667	671.166687	1023.000000	1023.000000	2046.000000
34.419998	0.131797	77.891991	17.517838	13.526645	21.740919	25.106586	0.000000	-10.000000	0.125000	-18.283333	665.500000	1023.000000	1023.000000	2046.000000
34.439999	0.129562	76.571320	17.375040	13.520521	21.320822	24.354933	0.000000	-10.000000	0.141667	-18.616667	659.166687	1023.000000	1023.000000	2046.000000
34.459999	0.127135	75.136780	17.376614	13.559116	20.663763	23.537287	0.000000	-10.000000	0.150000	-19.016666	652.833313	1023.000000	1023.000000	2046.000000
34.480000	0.123503	72.990150	17.183773	13.443048	19.736061	22.627272	0.000000	-10.000000	0.158333	-19.266666	646.333313	1023.000000	1023.000000	2046.000000
34.500000	0.119161	70.423988	16.713249	13.003096	18.757687	21.949961	0.000000	-10.000000	0.158333	-19.650002	640.000000	1023.000000	1023.000000	2046.000000
34.520000	0.115695	68.375679	16.012886	12.351162	18.203045	21.808586	0.000000	-10.000000	0.166667	-19.833334	633.333313	1023.000000	1023.000000	2046.000000
34.540001	0.113978	67.361237	15.322402	11.765807	18.195393	22.077637	0.000000	-10.000000	0.158333	-20.033335	626.666687	1023.000000	1023.000000	2046.000000
34.560001	0.112814	66.673309	14.673309	11.455463	18.427170	22.117369	0.000000	-10.000000	0.166667	-20.166668	620.000000	1023.000000	1023.000000	2046.000000
34.580002	0.111430	65.855103	14.173027	11.408713	18.567362	21.705997	0.000000	-10.000000	0.166667	-20.350000	613.333313	1023.000000	1023.000000	2046.000000
34.599998	0.109731	64.850922	14.105344	11.882888	18.122313	20.740381	0.000000	-10.000000	0.175000	-20.583334	606.500000	1023.000000	1023.000000	2046.000000
34.619999	0.108688	64.234535	14.300755	12.287986	17.478754	20.167040	0.000000	-10.000000	0.175000	-20.733334	599.666687	1023.000000	1023.000000	2046.000000
34.639999	0.108219	63.957691	14.389037	12.395363	17.099863	20.073429	0.000000	-10.000000	0.183333	-21.016666	592.833313	1023.000000	1023.000000	2046.000000
34.660000	0.108139	63.909859	14.393390	12.355788	16.892508	20.268171	0.000000	-10.000000	0.208333	-21.166666	585.833313	1023.000000	1023.000000	2046.000000
34.680000	0.108307	64.009613	14.253668	12.110203	16.886246	20.759499	0.000000	-10.000000	0.225000	-21.416666	578.666687	1023.000000	1023.000000	2046.000000
34.700001	0.108841	64.324837	13.982468	11.824345	17.217686	21.300341	0.000000	-10.000000	0.250000	-21.583334	571.500000	1023.000000	1023.000000	2046.000000
34.720001	0.109318	64.606956	13.641468	11.721182	17.705969	21.538336	0.000000	-10.000000	0.258333	-21.866667	564.333313	1023.000000	1023.000000	2046.000000
34.740002	0.109414	64.663528	13.418877	11.917631	18.027153	21.299864	0.000000	-10.000000	0.275000	-22.033333	557.166687	1023.000000	1023.000000	2046.000000
34.759998	0.109835	64.912354	13.580385	12.251025	18.056488	21.024458	0.000000	-10.000000	0.266667	-22.033333	549.666687	1023.000000	1023.000000	2046.000000
34.779999	0.110448	65.274757	14.092966	12.667132	17.705093	20.809568	0.000000	-10.000000	0.258333	-21.983334	542.333313	1023.000000	1023.000000	2046.000000
34.799999	0.110716	65.433189	14.576753	12.957600	17.226900	20.671938	0.000000	-10.000000	0.258333	-21.900000	534.833313	1023.000000	1023.000000	2046.000000
34.820000	0.111395	65.834259	14.874768	12.833884	17.081863	21.043745	0.000000	-10.000000	0.258333	-21.933334	527.500000	1023.000000	1023.000000	2046.000000
34.840000	0.111492	65.891518	14.867836	12.438730	17.067560	21.517393	0.000000	-10.000000	0.258333	-21.700001	520.166687	1023.000000	1023.000000	2046.000000
34.860001	0.110897	65.540054	14.368583	11.882566	17.518204	21.770704	0.000000	-10.000000	0.241667	-21.433334	513.000000	1023.000000	1023.000000	2046.000000
34.880001	0.109453	64.686714	13.747546	11.458535	17.992134	21.488503	0.000000	-10.000000	0.241667	-21.216667	506.000000	1023.000000	1023.000000	2046.000000
34.900002	0.107588	63.584484	13.511694	11.285621	17.892616	20.894552	0.000000	-10.000000	0.233333	-21.066668	499.000000	1023.000000	1023.000000	2046.000000
34.919998	0.106295	62.820080	13.669501	11.214833	17.450586	20.485157	0.000000	-10.000000	0.241667	-21.200001	492.000000	1023.000000	1023.000000	2046.000000
34.939999	0.105469	62.332035	13.843903	11.262258	17.053864	20.172010	0.000000	-10.000000	0.233333	-21.266666	484.833344	1023.000000	1023.000000	2046.000000
34.959999	0.105382	62.280647	14.125679	11.022806	16.687004	20.445158	0.000000	-10.000000	0.241667	-21.566668	477.666656	1023.000000	1023.000000	2046.000000
34.980000	0.106221	62.776714	14.208759	10.528138	16.851910	21.187906	0.000000	-10.000000	0.241667	-21.466667	470.333344	1023.000000	1023.000000	2046.000000
35.000000	0.106772	63.102314	14.004269	10.242502	17.314184	21.541361	0.000000	-10.000000	0.241667	-21.333334	463.166656	1023.000000	1023.000000	2046.000000
35.020000	0.107378	63.460617	13.760253	10.321837	17.893419	21.485107	0.000000	-10.000000	0.241667	-21.150000	456.000000	1023.000000	1023.000000	2046.000000
35.040001	0.107684	63.641155	13.564359	10.626279	18.348007	21.102512	0.000000	-10.000000	0.241667	-21.116667	449.000000	1023.000000	1023.000000	2046.000000
35.060001	0.107684	63.641514	13.907616	10.808400	18.014431	20.911068	0.000000	-10.000000	0.250000	-21.033333	442.000000	1023.000000	1023.000000	2046.000000
35.080002	0.107833	63.729332	14.281942	11.104356	17.606276	20.736757	0.000000	-10.000000	0.241667	-20.983334	435.000000	1023.000000	1023.000000	2046.000000
35.099998	0.107900	63.768799	14.303234	10.997132	17.367699	21.100733	0.000000	-10.000000	0.233333	-20.983334	428.000000	1023.000000	1023.000000	2046.000000
35.119999	0.106963	63.215294	13.754345	10.269206	17.549789	21.641954	0.000000	-10.000000	0.225000	-20.983334	421.000000	1023.000000	1023.000000	2046.000000
35.139999	0.104206	61.586018	12.994588	9.853932	17.711714	21.025784	0.000000	-10.000000	0.225000	-20.950001	414.000000	1023.000000	1023.000000	2046.000000
35.160000	0.100848	59.601284	12.627343	9.856110	17.150885	19.966948	0.000000	-10.000000	0.233333	-20.766666	407.000000	1023.000000	1023.000000	2046.000000
35.180000	0.098024	57.932068	12.539552	9.735403	16.321415	19.335697	0.000000	-10.000000	0.208333	-20.650000	400.000000	1023.000000	1023.000000	2046.000000
35.200001	0.095858	56.652176	12.290642	9.117374	15.757056	19.487104	0.000000	-10.000000	0.183333	-20.233334	393.166656	1023.000000	1023.000000	2046.000000
35.220001	0.093294	55.136604	11.557395	8.387204	15.698943	19.493063	0.000000	-10.000000	0.150000	-19.866667	386.333344	1023.000000	1023.000000	2046.000000
35.240002	0.089768	53.052929	10.686967	8.186635	15.620314	18.559015	0.000000	-10.000000	0.150000	-19.500000	379.833344	1023.000000	1023.000000	2046.000000
35.259998	0.086973	51.400875	10.446674	8.321342	14.947607	17.685253	0.000000	-10.000000	0.141667	-19.350000	373.166656	1023.000000	1023.000000	2046.000000
35.279999	0.085733	50.668060	10.386167	8.238090	14.373869	17.669937	0.000000	-10.000000	0.141667	-19.366667	366.833344	1023.000000	1023.000000	2046.000000
35.299999	0.085935	50.787376	10.299863	7.891991	14.279436	18.316086	0.000000	-10.000000	0.141667	-19.333334	360.166656	1023.000000	1023.000000	2046.000000
35.320000	0.085391	50.465942	9.761757	7.756948	14.696958	18.250280	0.000000	-10.000000	0.150000	-19.233334	353.833344	1023.000000	1023.000000	2046.000000
35.340000	0.083870	49.567410	9.476902	8.032324	14.638352	17.419832	0.000000	-10.000000	0.158333	-19.350000	347.333344	1023.000000	1023.000000	2046.000000
35.360001	0.082679	48.863441	9.515366	8.222271	14.025681	17.100124	0.000000	-10.000000	0.158333	-19.316668	341.000000	1023.000000	1023.000000	2046.000000
35.380001	0.083568	49.388496	9.584388	7.972191	13.983076	17.848843	0.000000	-10.000000	0.150000	-19.316668	334.500000	1023.000000	1023.000000	2046.000000
35.400002	0.084253	49.793251	9.280489	7.806069	14.588499	18.118193	0.000000	-10.000000	0.141667	-19.016666	328.000000	1023.000000	1023.000000	2046.000000
35.419998	0.084149	49.732201	9.373029	8.074678	14.578279	17.706215	0.000000	-10.000000	0.141667	-18.900000	321.666656	1023.000000	1023.000000	2046.000000
35.439999	0.084056	49.676910	9.674679	8.431172	14.085785	17.485275	0.000000	-10.000000	0.141667	-18.850000	315.333344	1023.000000	1023.000000	2046.000000
35.459999	0.085683	50.638721	9.931955	8.471498	14.055074	18.180193	0.000000	-10.000000	0.125000	-18.650000	309.000000	1023.000000	1023.000000	2046.000000
35.480000	0.087500	51.712280	9.974577	8.391873	14.515619	18.830210	0.000000	-10.000000	0.116667	-18.400000	302.666656	1023.000000	1023.000000	2046.000000
35.500000	0.087681	51.819641	9.903379	8.494758	14.863175	18.558329	0.000000	-10.000000	0.116667	-17.966667	296.500000	1023.000000	1023.000000	2046.000000
35.520000	0.086625	51.195431	10.107007	8.692275	14.411111	17.985037	0.000000	-10.000000	0.125000	-17.883333	290.500000	1023.000000	1023.000000	2046.000000
35.540001	0.085872	50.750320	10.058305	8.505392	14.095421	18.091202	0.000000	-10.000000	0.125000	-17.716667	284.500000	1023.000000	1023.000000	2046.000000
35.560001	0.086427	51.078411	9.905666	7.973190	14.425897	18.773659	0.000000	-10.000000	0.116667	-17.666666	278.500000	1023.000000	1023.000000	2046.000000
35.580002	0.085492	50.525608	9.676539	7.616776	14.777881	18.454412	0.000000	-10.000000	0.108333	-17.266666	272.666656	1023.000000	1023.000000	2046.000000
35.599998	0.083570	49.390141	9.730801	7.580728	14.305352	17.773262	0.000000	-10.000000	0.100000	-17.000000	267.000000	1023.000000	1023.000000	2046.000000
35.619999	0.082213	48.587666	9.596499	7.323641	13.868357	17.799168	0.000000	-10.000000	0.100000	-16.766666	261.333344	1023.000000	1023.000000	2046.000000
35.639999	0.082362	48.675709	9.353650	6.872608	14.014206	18.435246	0.000000	-10.000000	0.100000	-16.766666	255.833328	1023.000000	1023.000000	2046.000000
35.660000	0.082348	48.667507	9.175228	6.558748	14.516487	18.417042	0.000000	-10.000000	0.100000	-16.766666	250.166672	1023.000000	1023.000000	2046.000000
35.680000	0.081783	48.333824	9.328698	6.769891	14.488235	17.747000	0.000000	-10.000000	0.100000	-16.733334	244.666672	1023.000000	1023.000000	2046.000000
35.700001	0.081803	48.345856	9.676111	6.703824	14.059129	17.906792	0.000000	-10.000000	0.100000	-16.466667	239.000000	1023.000000	1023.000000	2046.000000
35.720001	0.083104	49.114449	9.507289	6.735558	14.402074	18.469528	0.000000	-10.000000	0.100000	-16.233334	233.500000	1023.000000	1023.000000	2046.000000
35.740002	0.084653	50.029995	9.392769	6.617359	15.030694	18.989172	0.000000	-10.000000	0.083333	-16.000000	228.000000	1023.000000	1023.000000	2046.000000
35.759998	0.084913	50.183617	9.627993	6.864988	15.148139	18.542496	0.000000	-10.000000	0.066667	-15.916667	222.666672	1023.000000	1023.000000	2046.000000
35.779999	0.083595	49.404572	9.770398	6.937984	14.437856	18.258335	0.000000	-10.000000	0.066667	-15.766667	217.333328	1023.000000	1023.000000	2046.000000
35.799999	0.082399	48.697918	9.218874	6.435462	14.322564	18.721018	0.000000	-10.000000	0.066667	-15.633333	212.166672	1023.000000	1023.000000	2046.000000
35.820000	0.081378	48.094212	8.637870	5.912284	14.684898	18.859158	0.000000	-10.000000	0.050000	-15.500000	206.833328	1023.000000	1023.000000	2046.000000
35.840000	0.079441	46.949730	8.365869	5.934355	14.707498	17.942009	0.000000	-10.000000	0.016667	-15.200000	201.666672	1023.000000	1023.000000	2046.000000
35.860001	0.076711	45.336308	8.435763	5.808531	13.787486	17.304525	0.000000	-10.000000	0.000000	-14.700000	196.666672	1023.000000	1023.000000	2046.000000
35.880001	0.074161	43.828892	7.976759	5.402719	13.226722	17.222691	0.000000	-10.000000	0.000000	-14.033334	191.833328	1023.000000	1023.000000	2046.000000
35.900002	0.072173	42.654190	7.196182	4.869658	13.255500	17.332851	0.000000	-10.000000	0.000000	-13.333333	187.166672	1023.000000	1023.000000	2046.000000
35.919998	0.069729	41.209961	6.600703	4.685830	13.319846	16.603584	0.000000	-10.000000	0.000000	-12.733334	182.500000	1023.000000	1023.000000	2046.000000
35.939999	0.066965	39.576153	6.564818	4.790931	12.536944	15.683460	0.000000	-10.000000	0.000000	-12.450000	178.166672	1023.000000	1023.000000	2046.000000
35.959999	0.065582	38.759014	6.383223	4.609856	11.938319	15.827615	0.000000	-10.000000	0.000000	-12.466667	174.000000	1023.000000	1023.000000	2046.000000
35.980000	0.065264	38.570934	5.860683	4.379567	12.085662	16.245022	0.000000	-10.000000	0.000000	-12.583334	170.000000	1023.000000	1023.000000	2046.000000
36.000000	0.065036	38.436176	5.380638	4.508664	12.609668	15.937208	0.000000	-10.000000	0.000000	-12.583334	166.000000	1023.000000	1023.000000	2046.000000
36.020000	0.064212	37.949348	5.578550	4.717309	12.295123	15.358368	0.000000	-10.000000	0.000000	-12.533334	161.666672	1023.000000	1023.000000	2046.000000
36.040001	0.063301	37.410652	5.846849	4.699866	11.585724	15.278213	0.000000	-10.000000	0.000000	-12.483334	157.333328	1023.000000	1023.000000	2046.000000
36.060001	0.063745	37.673542	5.519177	4.593035	11.748166	15.813166	0.000000	-10.000000	0.000000	-12.366667	153.000000	1023.000000	1023.000000	2046.000000
36.080002	0.064829	38.314152	5.124270	4.529712	12.445681	16.214487	0.000000	-10.000000	0.000000	-12.166667	149.000000	1023.000000	1023.000000	2046.000000
36.099998	0.065327	38.608265	5.434592	4.802938	12.477489	15.893246	0.000000	-10.000000	0.000000	-11.866667	145.000000	1023.000000	1023.000000	2046.000000
36.119999	0.065635	38.790092	6.071300	5.140787	11.861600	15.716404	0.000000	-10.000000	0.000000	-11.450000	141.000000	1023.000000	1023.000000	2046.000000
36.139999	0.067200	39.715202	6.026586	5.200436	12.051305	16.436874	0.000000	-10.000000	0.000000	-10.916667	137.166672	1023.000000	1023.000000	2046.000000
36.160000	0.069055	40.811787	5.736003	5.268744	12.878944	16.928093	0.000000	-10.000000	0.000000	-10.333333	133.500000	1023.000000	1023.000000	2046.000000
36.180000	0.069489	41.068253	6.104645	5.544808	12.883282	16.535519	0.000000	-10.000000	0.000000	-9.733334	130.166672	1023.000000	1023.000000	2046.000000
36.200001	0.069061	40.815327	6.653996	5.575500	12.235388	16.350443	0.000000	-10.000000	0.000000	-9.433333	126.833336	1023.000000	1023.000000	2046.000000
36.220001	0.069262	40.933609	6.404348	5.273896	12.385068	16.870298	0.000000	-10.000000	0.000000	-9.316667	123.666664	1023.000000	1023.000000	2046.000000
36.240002	0.069706	41.196518	5.931809	4.953869	13.079788	17.231050	0.000000	-10.000000	-0.016667	-9.266667	120.500000	1023.000000	1023.000000	2046.000000
36.259998	0.068571	40.525505	5.965427	4.861659	13.070321	16.628098	0.000000	-10.000000	-0.033333	-9.016667	117.500000	1023.000000	1023.000000	2046.000000
36.279999	0.066874	39.522774	6.373291	4.667801	12.312984	16.168699	0.000000	-10.000000	-0.033333	-8.683333	114.500000	1023.000000	1023.000000	2046.000000
36.299999	0.066445	39.268871	6.140806	4.211468	12.284878	16.631720	0.000000	-10.000000	-0.033333	-8.383334	111.500000	1023.000000	1023.000000	2046.000000
36.320000	0.066585	39.351822	5.413457	3.835690	13.103776	16.998899	0.000000	-10.000000	-0.016667	-8.116667	108.666664	1023.000000	1023.000000	2046.000000
36.340000	0.065717	38.838657	5.727790	3.809991	12.799793	16.501081	0.000000	-10.000000	-0.016667	-7.883334	106.000000	1023.000000	1023.000000	2046.000000
36.360001	0.065135	38.494728	6.299229	3.771680	12.186927	16.236891	0.000000	-10.000000	-0.016667	-7.616667	103.333336	1023.000000	1023.000000	2046.000000
36.380001	0.066518	39.312088	6.359025	3.464681	12.440443	17.047937	0.000000	-10.000000	-0.033333	-7.416667	100.833336	1023.000000	1023.000000	2046.000000
36.400002	0.068258	40.340477	5.904224	3.442548	13.420496	17.573210	0.000000	-10.000000	-0.050000	-7.166667	98.333336	1023.000000	1023.000000	2046.000000
36.419998	0.068867	40.700439	5.992076	3.915464	13.694457	17.098442	0.000000	-10.000000	-0.050000	-6.933333	96.000000	1023.000000	1023.000000	2046.000000
36.439999	0.069050	40.808624	6.625851	4.141408	13.131644	16.909721	0.000000	-10.000000	-0.058333	-6.683333	93.666664	1023.000000	1023.000000	2046.000000
36.459999	0.068727	40.617569	6.779414	4.032028	12.792005	17.014124	0.000000	-10.000000	-0.066667	-6.466667	91.500000	1023.000000	1023.000000	2046.000000
36.480000	0.068371	40.407501	6.121846	3.542115	13.216887	17.526651	0.000000	-10.000000	-0.083333	-6.266667	89.500000	1023.000000	1023.000000	2046.000000
36.500000	0.067189	39.708801	5.414388	3.119636	13.704839	17.469940	0.000000	-10.000000	-0.091667	-6.183333	87.500000	1023.000000	1023.000000	2046.000000
36.520000	0.065562	38.746876	5.526224	3.226839	13.269139	16.724672	0.000000	-10.000000	-0.091667	-5.966667	85.166664	1023.000000	1023.000000	2046.000000
36.540001	0.063691	37.641510	5.833730	3.355781	12.387772	16.064228	0.000000	-10.000000	-0.091667	-5.733334	83.166664	1023.000000	1023.000000	2046.000000
36.560001	0.061996	36.639561	5.492571	2.919915	12.091741	16.135334	0.000000	-10.000000	-0.091667	-5.150000	81.166664	1023.000000	1023.000000	2046.000000
36.580002	0.060142	35.543827	4.595889	2.288482	12.343313	16.316143	0.000000	-10.000000	-0.100000	-4.366667	79.500000	1023.000000	1023.000000	2046.000000
36.599998	0.057628	34.058342	3.865596	2.250096	12.339396	15.603255	0.000000	-10.000000	-0.100000	-3.550000	77.833336	1023.000000	1023.000000	2046.000000
36.619999	0.055603	32.861408	3.935025	2.581035	11.623251	14.722097	0.000000	-10.000000	-0.100000	-3.050000	76.500000	1023.000000	1023.000000	2046.000000
36.639999	0.054041	31.938076	4.176204	2.593907	10.794615	14.373349	0.000000	-10.000000	-0.100000	-3.050000	75.500000	1023.000000	1023.000000	2046.000000
36.660000	0.053796	31.793194	3.797781	2.309077	10.870470	14.815866	0.000000	-10.000000	-0.091667	-3.283333	74.500000	1023.000000	1023.000000	2046.000000
36.680000	0.054255	32.064949	3.128213	2.012101	11.586849	15.337787	0.000000	-10.000000	-0.091667	-3.516667	73.500000	1023.000000	1023.000000	2046.000000
36.700001	0.053815	31.804794	3.021417	2.508282	11.617887	14.657207	0.000000	-10.000000	-0.091667	-3.700000	72.333336	1023.000000	1023.000000	2046.000000
36.720001	0.053334	31.520109	3.462212	2.930029	10.960713	14.167154	0.000000	-10.000000	-0.100000	-3.833333	71.166664	1023.000000	1023.000000	2046.000000
36.740002	0.053307	31.504538	3.721043	3.020962	10.574022	14.188510	0.000000	-10.000000	-0.100000	-3.866667	69.833336	1023.000000	1023.000000	2046.000000
36.759998	0.054160	32.008778	3.509767	2.609941	10.864741	15.024330	0.000000	-10.000000	-0.100000	-3.800000	68.666664	1023.000000	1023.000000	2046.000000
36.779999	0.055752	32.949188	3.103896	2.453352	11.712543	15.679397	0.000000	-10.000000	-0.091667	-3.816667	67.333336	1023.000000	1023.000000	2046.000000
36.799999	0.056849	33.597477	3.269150	2.983660	11.952733	15.391935	0.000000	-10.000000	-0.083333	-4.033333	66.000000	1023.000000	1023.000000	2046.000000
36.820000	0.057913	34.226685	3.955452	3.700968	11.564102	15.006162	0.000000	-10.000000	-0.083333	-4.183333	64.666664	1023.000000	1023.000000	2046.000000
36.840000	0.058767	34.731041	4.606308	3.983692	11.068946	15.072095	0.000000	-10.000000	-0.091667	-4.083333	63.166668	1023.000000	1023.000000	2046.000000
36.860001	0.060368	35.677372	4.707371	3.703032	11.344395	15.922572	0.000000	-10.000000	-0.091667	-3.800000	61.833332	1023.000000	1023.000000	2046.000000
36.880001	0.061476	36.332302	4.379655	3.397867	12.000604	16.554178	0.000000	-10.000000	-0.083333	-3.616667	60.833332	1023.000000	1023.000000	2046.000000
36.900002	0.061637	36.427505	4.164086	3.212397	12.459513	16.591511	0.000000	-10.000000	-0.083333	-3.633333	59.666668	1023.000000	1023.000000	2046.000000
36.919998	0.061595	36.402485	4.162035	3.364905	12.716424	16.159122	0.000000	-10.000000	-0.091667	-3.583333	58.333332	1023.000000	1023.000000	2046.000000
36.939999	0.060675	35.858967	4.728345	3.579013	12.023541	15.528066	0.000000	-10.000000	-0.100000	-3.366667	56.666668	1023.000000	1023.000000	2046.000000
36.959999	0.059710	35.288628	5.041795	3.373972	11.464671	15.408189	0.000000	-10.000000	-0.100000	-2.933333	55.500000	1023.000000	1023.000000	2046.000000
36.980000	0.059927	35.416954	4.626021	2.673188	11.907755	16.209988	0.000000	-10.000000	-0.100000	-2.683333	54.666668	1023.000000	1023.000000	2046.000000
37.000000	0.059915	35.409721	4.104282	2.115260	12.549992	16.640186	0.000000	-10.000000	-0.100000	-2.750000	53.833332	1023.000000	1023.000000	2046.000000
37.020000	0.059539	35.187538	3.946680	2.249380	12.884271	16.107208	0.000000	-10.000000	-0.091667	-3.000000	53.000000	1023.000000	1023.000000	2046.000000
37.040001	0.059408	35.110218	4.560437	2.593369	12.402572	15.553840	0.000000	-10.000000	-0.091667	-3.250000	51.833332	1023.000000	1023.000000	2046.000000
37.060001	0.059844	35.367657	5.118646	2.714629	11.968095	15.566284	0.000000	-10.000000	-0.091667	-3.350000	50.666668	1023.000000	1023.000000	2046.000000
37.080002	0.061710	36.470524	5.082344	2.390599	12.413273	16.584307	0.000000	-10.000000	-0.100000	-3.300000	49.500000	1023.000000	1023.000000	2046.000000
37.099998	0.063336	37.431370	4.538797	2.098780	13.497433	17.296360	0.000000	-10.000000	-0.100000	-3.050000	48.500000	1023.000000	1023.000000	2046.000000
37.119999	0.063444	37.495419	4.651945	2.495267	13.580125	16.768080	0.000000	-10.000000	-0.100000	-2.600000	47.500000	1023.000000	1023.000000	2046.000000
37.139999	0.063347	37.437920	5.140018	3.093786	13.057854	16.146263	0.000000	-10.000000	-0.100000	-2.133333	46.666668	1023.000000	1023.000000	2046.000000
37.160000	0.062311	36.825729	5.352492	2.953746	12.411363	16.108130	0.000000	-10.000000	-0.091667	-1.733333	46.166668	1023.000000	1023.000000	2046.000000
37.180000	0.061939	36.605663	4.928053	2.211406	12.665627	16.800575	0.000000	-10.000000	-0.091667	-1.433333	46.000000	1023.000000	1023.000000	2046.000000
37.200001	0.061404	36.289608	4.236814	1.711277	13.344604	16.996916	0.000000	-10.000000	-0.091667	-0.866667	46.000000	1023.000000	1023.000000	2046.000000
37.220001	0.059904	35.403091	4.116544	1.947439	13.237184	16.101927	0.000000	-10.000000	-0.100000	0.200000	46.000000	1023.000000	1023.000000	2046.000000
37.240002	0.057920	34.230877	4.446718	2.347569	12.344585	15.092004	0.000000	-10.000000	-0.108333	1.500000	46.000000	1023.000000	1023.000000	2046.000000
37.259998	0.055596	32.857140	4.502938	2.190502	11.385789	14.777908	0.000000	-10.000000	-0.125000	2.950000	46.000000	1023.000000	1023.000000	2046.000000
37.279999	0.054397	32.148903	4.016806	1.634393	11.240031	15.257673	0.000000	-10.000000	-0.150000	4.383333	46.000000	1023.000000	1023.000000	2046.000000
37.299999	0.053336	31.521515	3.069035	1.208626	11.846591	15.397264	0.000000	-10.000000	-0.158333	5.733334	46.000000	1023.000000	1023.000000	2046.000000
37.320000	0.052269	30.890829	2.724534	1.450292	12.028979	14.687023	0.000000	-10.000000	-0.158333	6.700000	46.000000	1023.000000	1023.000000	2046.000000
37.340000	0.051445	30.403837	3.360631	2.012059	11.103061	13.928085	0.000000	-10.000000	-0.175000	7.450000	46.000000	1023.000000	1023.000000	2046.000000
37.360001	0.052020	30.743654	3.841230	2.188318	10.562689	14.151417	0.000000	-10.000000	-0.191667	8.333333	46.000000	1023.000000	1023.000000	2046.000000
37.380001	0.053423	31.572977	3.412107	1.881813	11.200909	15.078149	0.000000	-10.000000	-0.216667	9.433333	46.000000	1023.000000	1023.000000	2046.000000
37.400002	0.053603	31.679247	2.814434	1.898798	12.032697	14.933318	0.000000	-10.000000	-0.216667	10.466667	46.000000	1023.000000	1023.000000	2046.000000
37.419998	0.053788	31.788532	3.285660	2.465719	11.690651	14.346502	0.000000	-10.000000	-0.225000	11.650001	42.166668	1023.000000	1023.000000	2046.000000
37.439999	0.055011	32.511482	4.107396	2.773284	11.083308	14.547494	0.000000	-10.000000	-0.233333	12.866667	34.833332	1023.000000	1023.000000	2046.000000
37.459999	0.057525	33.997105	4.432718	2.868250	11.319575	15.376560	0.000000	-10.000000	-0.250000	13.966666	29.166666	1023.000000	1023.000000	2046.000000
37.480000	0.059529	35.181503	4.448493	2.829940	11.826201	16.076868	0.000000	-10.000000	-0.266667	14.700000	28.833334	1023.000000	1023.000000	2046.000000
37.500000	0.061174	36.153610	4.157496	3.017477	12.747541	16.231096	0.000000	-10.000000	-0.291667	15.599999	33.666668	1023.000000	1023.000000	2046.000000
37.520000	0.062549	36.966644	4.359977	3.429581	13.161517	16.015568	0.000000	-10.000000	-0.316667	16.200001	38.666668	1023.000000	1023.000000	2046.000000
37.540001	0.064190	37.936325	5.161145	3.931787	12.928046	15.915348	0.000000	-10.000000	-0.350000	16.983334	44.000000	1023.000000	1023.000000	2046.000000
37.560001	0.066114	39.073631	6.092640	4.048768	12.535839	16.396383	0.000000	-10.000000	-0.341667	17.516666	49.666668	1023.000000	1023.000000	2046.000000
37.580002	0.068071	40.229797	6.361154	3.841880	12.821534	17.205229	0.000000	-10.000000	-0.358333	18.266666	55.500000	1023.000000	1023.000000	2046.000000
37.599998	0.068912	40.726871	5.970480	3.546770	13.650444	17.559179	0.000000	-10.000000	-0.350000	18.933334	61.500000	1023.000000	1023.000000	2046.000000
37.619999	0.068792	40.656105	5.650309	3.393303	14.248834	17.363659	0.000000	-10.000000	-0.383333	19.416668	67.666664	1023.000000	1023.000000	2046.000000
37.639999	0.068427	40.440125	5.571331	3.407708	14.509437	16.951649	0.000000	-10.000000	-0.391667	20.283335	74.000000	1023.000000	1023.000000	2046.000000
37.660000	0.068623	40.555958	5.986560	3.455158	14.308462	16.805779	0.000000	-10.000000	-0.425000	21.066668	80.666664	1023.000000	1023.000000	2046.000000
37.680000	0.069126	40.853455	6.614350	3.387528	13.899398	16.952177	0.000000	-10.000000	-0.450000	21.750000	87.500000	1023.000000	1023.000000	2046.000000
37.700001	0.070500	41.665737	7.206725	3.275609	13.722140	17.461262	0.000000	-10.000000	-0.475000	22.233334	94.666664	1023.000000	1023.000000	2046.000000
37.720001	0.072617	42.916428	7.605948	3.176951	13.991425	18.142103	0.000000	-10.000000	-0.491667	22.533335	99.500000	1023.000000	1023.000000	2046.000000
37.740002	0.074820	44.218468	7.733917	3.261684	14.593034	18.629831	0.000000	-10.000000	-0.500000	22.850000	104.500000	1023.000000	1023.000000	2046.000000
37.759998	0.076758	45.364086	7.576211	3.399959	15.471681	18.916235	0.000000	-10.000000	-0.500000	23.333334	112.166664	1023.000000	1023.000000	2046.000000
37.779999	0.078366	46.314335	7.493515	3.786537	16.200676	18.833607	0.000000	-10.000000	-0.516667	23.933334	122.500000	1023.000000	1023.000000	2046.000000
37.799999	0.079248	46.835835	7.895663	4.130034	16.110342	18.699795	0.000000	-10.000000	-0.533333	24.683334	133.000000	1023.000000	1023.000000	2046.000000
37.820000	0.081027	47.887051	8.207420	4.605319	16.353748	18.720562	0.000000	-10.000000	-0.550000	24.950001	141.000000	1023.000000	1023.000000	2046.000000
37.840000	0.082005	48.464764	8.930152	4.813712	15.842876	18.878025	0.000000	-10.000000	-0.550000	25.100000	146.333328	1023.000000	1023.000000	2046.000000
37.860001	0.083613	49.415356	9.313741	4.781346	15.842965	19.477304	0.000000	-10.000000	-0.566667	25.466667	154.666672	1023.000000	1023.000000	2046.000000
37.880001	0.084755	50.090149	9.306564	4.730824	16.199844	19.852917	0.000000	-10.000000	-0.583333	25.883335	160.333328	1023.000000	1023.000000	2046.000000
37.900002	0.084074	49.687691	8.857168	4.826524	16.597952	19.406048	0.000000	-10.000000	-0.616667	26.783335	171.833328	1023.000000	1023.000000	2046.000000
37.919998	0.081785	48.334782	8.613722	5.087935	16.300737	18.332384	0.000000	-10.000000	-0.633333	27.083334	180.833328	1023.000000	1023.000000	2046.000000
37.939999	0.079448	46.953720	8.644861	5.135713	15.433930	17.739216	0.000000	-10.000000	-0.650000	27.383333	189.833328	1023.000000	1023.000000	2046.000000
37.959999	0.078715	46.520535	8.766515	4.918514	14.853135	17.982372	0.000000	-10.000000	-0.658333	27.366667	199.166672	1023.000000	1023.000000	2046.000000
37.980000	0.079755	47.135162	8.625503	4.911458	15.093292	18.504911	0.000000	-10.000000	-0.658333	27.650002	208.333328	1023.000000	1023.000000	2046.000000
38.000000	0.080204	47.400341	8.346520	5.059433	15.467519	18.526869	0.000000	-10.000000	-0.675000	28.300001	220.666672	1023.000000	1023.000000	2046.000000
38.020000	0.080243	47.423809	8.109024	5.557879	15.766671	17.990236	0.000000	-10.000000	-0.658333	28.750000	230.000000	1023.000000	1023.000000	2046.000000
38.040001	0.080639	47.657906	8.314893	6.116570	15.581722	17.644720	0.000000	-10.000000	-0.658333	28.850000	239.666672	1023.000000	1023.000000	2046.000000
38.060001	0.081763	48.321922	8.786808	6.397173	15.228693	17.909250	0.000000	-10.000000	-0.633333	28.683334	249.166672	1023.000000	1023.000000	2046.000000
38.080002	0.083891	49.579735	9.206766	6.586923	15.184994	18.601051	0.000000	-10.000000	-0.633333	28.549999	255.500000	1023.000000	1023.000000	2046.000000
38.099998	0.086434	51.082687	9.375010	6.801777	15.630266	19.275637	0.000000	-10.000000	-0.633333	28.566666	265.000000	1023.000000	1023.000000	2046.000000
38.119999	0.088207	52.130253	9.295057	7.008585	16.327885	19.498726	0.000000	-10.000000	-0.641667	28.533333	274.666656	1023.000000	1023.000000	2046.000000
38.139999	0.089658	52.987621	9.394196	7.455986	16.773878	19.363562	0.000000	-10.000000	-0.650000	28.666668	287.500000	1023.000000	1023.000000	2046.000000
38.160000	0.091264	53.936993	9.883007	7.945898	16.742607	19.365479	0.000000	-10.000000	-0.650000	28.683334	297.000000	1023.000000	1023.000000	2046.000000
38.180000	0.093418	55.209873	10.591906	8.330319	16.535395	19.752253	0.000000	-10.000000	-0.641667	28.766668	306.500000	1023.000000	1023.000000	2046.000000
38.200001	0.096381	56.961006	11.191923	8.581009	16.674185	20.513887	0.000000	-10.000000	-0.633333	28.683334	312.833344	1023.000000	1023.000000	2046.000000
38.220001	0.099722	58.935669	11.577195	8.721675	17.278521	21.358278	0.000000	-10.000000	-0.633333	28.316668	322.500000	1023.000000	1023.000000	2046.000000
38.240002	0.101654	60.077774	11.617627	8.804373	18.065903	21.589872	0.000000	-10.000000	-0.625000	27.900002	332.000000	1023.000000	1023.000000	2046.000000
38.259998	0.102278	60.446495	11.824119	8.970424	18.417841	21.234110	0.000000	-10.000000	-0.633333	27.400002	344.500000	1023.000000	1023.000000	2046.000000
38.279999	0.102354	60.491474	12.246794	9.046123	18.119083	21.079472	0.000000	-10.000000	-0.616667	27.283335	353.500000	1023.000000	1023.000000	2046.000000
38.299999	0.102907	60.818211	12.592227	8.819250	17.858667	21.548065	0.000000	-10.000000	-0.616667	27.100000	362.500000	1023.000000	1023.000000	2046.000000
38.320000	0.104492	61.755016	12.646250	8.654795	18.265141	22.188831	0.000000	-10.000000	-0.600000	26.933334	371.666656	1023.000000	1023.000000	2046.000000
38.340000	0.105608	62.414547	12.624914	8.517141	18.878136	22.394358	0.000000	-10.000000	-0.600000	26.866667	377.833344	1023.000000	1023.000000	2046.000000
38.360001	0.105889	62.580132	12.664618	8.667892	19.244507	22.003117	0.000000	-10.000000	-0.600000	26.600000	386.833344	1023.000000	1023.000000	2046.000000
38.380001	0.106330	62.841286	13.206325	8.834625	19.038736	21.761599	0.000000	-10.000000	-0.600000	26.400002	392.666656	1023.000000	1023.000000	2046.000000
38.400002	0.107065	63.275654	13.743900	8.831882	18.691210	22.008661	0.000000	-10.000000	-0.591667	25.866667	404.333344	1023.000000	1023.000000	2046.000000
38.419998	0.109667	64.813118	14.123015	8.963479	18.933083	22.793541	0.000000	-10.000000	-0.591667	25.933334	413.000000	1023.000000	1023.000000	2046.000000
38.439999	0.113113	66.849907	14.277106	9.239574	19.785490	23.547733	0.000000	-10.000000	-0.583333	25.700001	424.500000	1023.000000	1023.000000	2046.000000
38.459999	0.115953	68.528305	14.509251	9.605569	20.534685	23.878803	0.000000	-10.000000	-0.583333	25.766666	433.166656	1023.000000	1023.000000	2046.000000
38.480000	0.117562	69.479225	14.878515	10.225800	20.889048	23.485867	0.000000	-10.000000	-0.566667	25.500000	441.666656	1023.000000	1023.000000	2046.000000
38.500000	0.119174	70.432083	15.445306	10.832372	20.783890	23.370518	0.000000	-10.000000	-0.558333	25.533333	447.333344	1023.000000	1023.000000	2046.000000
38.520000	0.119542	70.649269	15.827118	11.051414	20.276831	23.493906	0.000000	-10.000000	-0.550000	25.266666	455.666656	1023.000000	1023.000000	2046.000000
38.540001	0.120642	71.299286	15.771730	11.074199	20.387165	24.066189	0.000000	-10.000000	-0.550000	25.316668	464.166656	1023.000000	1023.000000	2046.000000
38.560001	0.121170	71.611298	15.586589	11.057461	20.840942	24.126307	0.000000	-10.000000	-0.541667	25.083334	475.500000	1023.000000	1023.000000	2046.000000
38.580002	0.120121	70.991417	15.450720	11.178945	20.969048	23.392704	0.000000	-10.000000	-0.533333	25.183332	481.166656	1023.000000	1023.000000	2046.000000
38.599998	0.117261	69.300957	15.324376	11.239214	20.343987	22.393381	0.000000	-10.000000	-0.516667	24.633333	486.833344	1023.000000	1023.000000	2046.000000
38.619999	0.113673	67.180756	15.189783	10.944526	19.198071	21.848379	0.000000	-10.000000	-0.508333	24.083334	495.166656	1023.000000	1023.000000	2046.000000
38.639999	0.111927	66.148689	14.857134	10.642163	18.651800	21.997593	0.000000	-10.000000	-0.516667	23.550001	505.833344	1023.000000	1023.000000	2046.000000
38.660000	0.112500	66.487511	14.396176	10.678741	18.995913	22.416683	0.000000	-10.000000	-0.516667	23.383333	516.333313	1023.000000	1023.000000	2046.000000
38.680000	0.113011	66.789581	14.140410	10.911790	19.459555	22.277828	0.000000	-10.000000	-0.516667	23.500000	521.333313	1023.000000	1023.000000	2046.000000
38.700001	0.113198	66.900124	14.317410	11.429440	19.428583	21.724693	0.000000	-10.000000	-0.491667	23.150000	529.333313	1023.000000	1023.000000	2046.000000
38.720001	0.113516	67.088036	14.794194	11.711322	18.972994	21.609528	0.000000	-10.000000	-0.483333	22.700001	534.666687	1023.000000	1023.000000	2046.000000
38.740002	0.113951	67.344948	15.006458	11.946395	18.673246	21.718851	0.000000	-10.000000	-0.466667	22.150000	542.500000	1023.000000	1023.000000	2046.000000
38.759998	0.115303	68.144073	15.040160	12.119988	18.713860	22.270063	0.000000	-10.000000	-0.458333	21.816668	549.833313	1023.000000	1023.000000	2046.000000
38.779999	0.117640	69.525383	14.909349	12.297934	19.313286	23.004812	0.000000	-10.000000	-0.450000	21.533333	559.666687	1023.000000	1023.000000	2046.000000
38.799999	0.119160	70.423820	14.790720	12.551076	19.969278	23.112749	0.000000	-10.000000	-0.450000	21.350000	567.000000	1023.000000	1023.000000	2046.000000
38.820000	0.120543	71.240868	15.050156	12.901695	20.228817	23.060196	0.000000	-10.000000	-0.450000	21.450001	571.833313	1023.000000	1023.000000	2046.000000
38.840000	0.121824	71.997818	15.716784	13.259413	20.007025	23.014595	0.000000	-10.000000	-0.433333	21.416668	576.500000	1023.000000	1023.000000	2046.000000
38.860001	0.123293	72.866028	16.296549	13.591693	19.820127	23.157660	0.000000	-10.000000	-0.416667	21.166668	586.000000	1023.000000	1023.000000	2046.000000
38.880001	0.125613	74.237175	16.808506	13.768195	19.834112	23.826363	0.000000	-10.000000	-0.400000	20.866667	593.166687	1023.000000	1023.000000	2046.000000
38.900002	0.128404	75.886955	16.925606	13.888953	20.447104	24.625292	0.000000	-10.000000	-0.408333	20.549999	600.166687	1023.000000	1023.000000	2046.000000
38.919998	0.130602	77.185760	16.943213	13.979991	21.178816	25.083744	0.000000	-10.000000	-0.416667	20.533333	604.666687	1023.000000	1023.000000	2046.000000
38.939999	0.131627	77.791512	16.993044	14.128174	21.750950	24.919340	0.000000	-10.000000	-0.441667	20.766666	611.500000	1023.000000	1023.000000	2046.000000
38.959999	0.131663	77.813004	17.470135	14.316516	21.576887	24.449463	0.000000	-10.000000	-0.450000	21.383333	618.500000	1023.000000	1023.000000	2046.000000
38.980000	0.131571	77.758209	18.000156	14.225339	21.163111	24.369598	0.000000	-10.000000	-0.458333	21.816668	625.666687	1023.000000	1023.000000	2046.000000
39.000000	0.131755	77.867371	18.122026	14.029147	21.103352	24.612843	0.000000	-10.000000	-0.450000	22.050001	632.833313	1023.000000	1023.000000	2046.000000
39.020000	0.132784	78.475258	17.907423	13.788842	21.595873	25.183117	0.000000	-10.000000	-0.433333	21.500000	640.166687	1023.000000	1023.000000	2046.000000
39.040001	0.133872	79.118294	17.591412	13.660869	22.354525	25.511488	0.000000	-10.000000	-0.408333	20.816668	647.333313	1023.000000	1023.000000	2046.000000
39.060001	0.134205	79.315186	17.947664	13.812020	22.351467	25.204031	0.000000	-10.000000	-0.375000	19.683334	656.666687	1023.000000	1023.000000	2046.000000
39.080002	0.134597	79.546860	18.823574	14.013969	21.734854	24.974463	0.000000	-10.000000	-0.358333	19.049999	663.500000	1023.000000	1023.000000	2046.000000
39.099998	0.136476	80.657532	19.126966	14.098293	21.940985	25.491287	0.000000	-10.000000	-0.341667	18.466667	670.166687	1023.000000	1023.000000	2046.000000
39.119999	0.139912	82.688019	18.963606	14.212800	23.039343	26.472271	0.000000	-10.000000	-0.350000	18.133333	674.333313	1023.000000	1023.000000	2046.000000
39.139999	0.141808	83.808731	18.932373	14.522305	23.723360	26.630690	0.000000	-10.000000	-0.350000	17.583334	680.500000	1023.000000	1023.000000	2046.000000
39.160000	0.142774	84.379532	19.443155	15.042831	23.618544	26.275000	0.000000	-10.000000	-0.325000	16.516666	688.166687	1023.000000	1023.000000	2046.000000
39.180000	0.143939	85.067764	20.376202	15.445396	23.040617	26.205547	0.000000	-10.000000	-0.283333	15.600000	693.833313	1023.000000	1023.000000	2046.000000
39.200001	0.145677	86.094894	20.490841	15.675638	23.241907	26.686506	0.000000	-10.000000	-0.241667	14.483334	699.333313	1023.000000	1023.000000	2046.000000
39.220001	0.147173	86.979485	19.943327	15.606318	24.063278	27.366558	0.000000	-10.000000	-0.225000	13.716667	702.666687	1023.000000	1023.000000	2046.000000
39.240002	0.145989	86.279480	19.957144	15.708102	23.861313	26.752918	0.000000	-10.000000	-0.200000	12.500000	707.500000	1023.000000	1023.000000	2046.000000
39.259998	0.143511	84.815262	20.551388	15.695272	22.604076	25.964527	0.000000	-10.000000	-0.175000	11.066667	713.166687	1023.000000	1023.000000	2046.000000
39.279999	0.141493	83.622406	19.988413	15.284835	22.488659	25.860502	0.000000	-10.000000	-0.158333	9.983334	717.333313	1023.000000	1023.000000	2046.000000
39.299999	0.138251	81.706192	18.749628	14.525665	22.662312	25.768589	0.000000	-10.000000	-0.141667	9.150001	721.000000	1023.000000	1023.000000	2046.000000
39.320000	0.133999	79.193375	18.140110	14.428401	22.007208	24.617659	0.000000	-10.000000	-0.133333	8.416667	723.000000	1023.000000	1023.000000	2046.000000
39.340000	0.131066	77.459854	18.412500	14.361928	20.745586	23.939840	0.000000	-10.000000	-0.133333	7.566667	725.833313	1023.000000	1023.000000	2046.000000
39.360001	0.130237	76.969925	18.151421	14.287056	20.523798	24.007650	0.000000	-10.000000	-0.141667	6.583333	729.333313	1023.000000	1023.000000	2046.000000
39.380001	0.131123	77.493958	17.583441	14.077400	21.104650	24.728462	0.000000	-10.000000	-0.150000	6.133334	731.833313	1023.000000	1023.000000	2046.000000
39.400002	0.131368	77.638313	17.140268	14.236037	21.584066	24.677942	0.000000	-10.000000	-0.150000	5.616667	734.166687	1023.000000	1023.000000	2046.000000
39.419998	0.130819	77.313789	17.490419	14.775179	21.068808	23.979385	0.000000	-10.000000	-0.141667	5.333333	735.500000	1023.000000	1023.000000	2046.000000
39.439999	0.130112	76.895927	18.000786	15.113011	20.185442	23.596685	0.000000	-10.000000	-0.141667	4.750000	737.333313	1023.000000	1023.000000	2046.000000
39.459999	0.130946	77.388985	17.956102	15.006468	20.267902	24.158510	0.000000	-10.000000	-0.133333	3.850000	739.333313	1023.000000	1023.000000	2046.000000
39.480000	0.132552	78.338058	17.402372	14.686561	21.187521	25.061607	0.000000	-10.000000	-0.133333	3.050000	740.666687	1023.000000	1023.000000	2046.000000
39.500000	0.133360	78.815971	17.261662	14.840105	21.661362	25.052843	0.000000	-10.000000	-0.125000	2.466667	741.833313	1023.000000	1023.000000	2046.000000
39.520000	0.133446	78.866867	17.951900	15.518080	21.009954	24.386936	0.000000	-10.000000	-0.125000	2.216667	742.500000	1023.000000	1023.000000	2046.000000
39.540001	0.133718	79.027565	18.410240	15.710245	20.494555	24.412525	0.000000	-10.000000	-0.116667	1.566667	743.333313	1023.000000	1023.000000	2046.000000
39.560001	0.136140	80.458847	18.086096	15.456392	21.412746	25.503614	0.000000	-10.000000	-0.108333	0.800000	743.833313	1023.000000	1023.000000	2046.000000
39.580002	0.138055	81.590576	17.963501	15.396348	22.229074	26.001652	0.000000	-10.000000	-0.100000	0.200000	744.000000	1023.000000	1023.000000	2046.000000
39.599998	0.138291	81.729706	18.486660	16.010775	21.953041	25.279226	0.000000	-10.000000	-0.108333	0.000000	744.000000	1023.000000	1023.000000	2046.000000
39.619999	0.137737	81.402504	19.177824	16.230087	21.183491	24.811100	0.000000	-10.000000	-0.108333	0.000000	744.000000	1023.000000	1023.000000	2046.000000
39.639999	0.138140	81.640518	19.090195	15.796217	21.397385	25.356724	0.000000	-10.000000	-0.108333	0.000000	744.000000	1023.000000	1023.000000	2046.000000
39.660000	0.138850	82.060646	18.628271	14.992816	22.208166	26.231394	0.000000	-10.000000	-0.100000	0.000000	744.000000	1023.000000	1023.000000	2046.000000
39.680000	0.138230	81.694160	18.346478	14.764585	22.667694	25.915401	0.000000	-10.000000	-0.100000	0.000000	744.000000	1023.000000	1023.000000	2046.000000
39.700001	0.136771	80.831825	18.759644	15.050002	22.004753	25.017427	0.000000	-10.000000	-0.100000	-0.283333	744.000000	1023.000000	1023.000000	2046.000000
39.720001	0.135372	80.004631	19.109741	14.991333	21.287004	24.616554	0.000000	-10.000000	-0.100000	-1.150000	744.000000	1023.000000	1023.000000	2046.000000
39.740002	0.135930	80.334785	18.877420	14.427059	21.610628	25.419672	0.000000	-10.000000	-0.091667	-2.416667	744.000000	1023.000000	1023.000000	2046.000000
39.759998	0.136976	80.952904	18.407930	13.795093	22.592209	26.157675	0.000000	-10.000000	-0.083333	-4.300000	744.000000	1023.000000	1023.000000	2046.000000
39.779999	0.136819	80.860031	18.680977	14.244740	22.548100	25.386217	0.000000	-10.000000	-0.075000	-5.600000	744.000000	1023.000000	1023.000000	2046.000000
39.799999	0.136887	80.900154	19.405724	14.736835	21.884041	24.873558	0.000000	-10.000000	-0.066667	-6.750000	744.000000	1023.000000	1023.000000	2046.000000
39.820000	0.138475	81.838776	19.662191	14.713367	21.972763	25.490456	0.000000	-10.000000	-0.058333	-7.216667	744.000000	1023.000000	1023.000000	2046.000000
39.840000	0.141106	83.393623	19.399920	14.466928	22.930326	26.596449	0.000000	-10.000000	-0.033333	-8.500000	744.000000	1023.000000	1023.000000	2046.000000
39.860001	0.141940	83.886772	19.070482	14.478377	23.653896	26.684017	0.000000	-10.000000	-0.016667	-10.366667	735.666687	1023.000000	1023.000000	2046.000000
39.880001	0.142665	84.314850	19.595943	15.037110	23.478518	26.203279	0.000000	-10.000000	0.008333	-12.700001	724.500000	1023.000000	1023.000000	2046.000000
39.900002	0.142405	84.161346	20.020153	15.693056	22.851461	25.596680	0.000000	-10.000000	0.016667	-14.216667	713.333313	1023.000000	1023.000000	2046.000000
39.919998	0.141348	83.536888	20.083704	15.732138	22.238884	25.482162	0.000000	-10.000000	0.025000	-14.900001	710.500000	1023.000000	1023.000000	2046.000000
39.939999	0.140348	82.945488	19.599876	15.097062	22.246351	26.002201	0.000000	-10.000000	0.025000	-14.900001	710.500000	1023.000000	1023.000000	2046.000000
39.959999	0.138752	82.002335	18.817448	14.356817	22.637020	26.191048	0.000000	-10.000000	0.041667	-15.283334	708.833313	1023.000000	1023.000000	2046.000000
39.980000	0.134673	79.591713	18.077318	14.110156	22.369263	25.034977	0.000000	-10.000000	0.058333	-15.666668	707.166687	1023.000000	1023.000000	2046.000000
40.000000	0.129689	76.645935	17.737312	14.074663	21.270107	23.563852	0.000000	-10.000000	0.091667	-16.433334	703.666687	1023.000000	1023.000000	2046.000000
40.020000	0.125107	73.938164	17.480375	13.930725	19.944269	22.582796	0.000000	-10.000000	0.108333	-17.083334	700.000000	1023.000000	1023.000000	2046.000000
40.040001	0.123307	72.874687	17.052372	13.301451	19.516239	23.004625	0.000000	-10.000000	0.133333	-17.816668	694.333313	1023.000000	1023.000000	2046.000000
40.060001	0.122286	72.270775	16.208384	12.702346	19.944162	23.415886	0.000000	-10.000000	0.133333	-18.266666	686.333313	1023.000000	1023.000000	2046.000000
40.080002	0.120748	71.362198	15.660300	12.720839	20.096695	22.884363	0.000000	-10.000000	0.133333	-18.450001	680.166687	1023.000000	1023.000000	2046.000000
40.099998	0.119516	70.633980	15.652950	13.137047	19.747698	22.096283	0.000000	-10.000000	0.133333	-18.533335	673.833313	1023.000000	1023.000000	2046.000000
40.119999	0.118605	70.095428	15.865124	13.520822	19.118439	21.591047	0.000000	-10.000000	0.141667	-18.550001	669.666687	1023.000000	1023.000000	2046.000000
40.139999	0.118379	69.962074	16.080889	13.735965	18.652323	21.492899	0.000000	-10.000000	0.150000	-18.400000	663.500000	1023.000000	1023.000000	2046.000000
40.160000	0.118916	70.279510	16.066137	13.638480	18.588556	21.986340	0.000000	-10.000000	0.141667	-18.316668	657.500000	1023.000000	1023.000000	2046.000000
40.180000	0.119466	70.604317	15.783063	13.286359	18.885111	22.649780	0.000000	-10.000000	0.141667	-18.233334	651.500000	1023.000000	1023.000000	2046.000000
40.200001	0.119254	70.478867	15.174081	13.013212	19.513552	22.778025	0.000000	-10.000000	0.133333	-18.266666	645.500000	1023.000000	1023.000000	2046.000000
40.220001	0.118878	70.256989	14.905962	13.230412	19.811852	22.308765	0.000000	-10.000000	0.150000	-18.266666	639.500000	1023.000000	1023.000000	2046.000000
40.240002	0.119275	70.491310	15.361882	13.620361	19.474411	22.034653	0.000000	-10.000000	0.141667	-18.316668	633.166687	1023.000000	1023.000000	2046.000000
40.259998	0.120087	70.971138	15.991229	14.016866	18.983538	21.979507	0.000000	-10.000000	0.150000	-18.549999	624.833313	1023.000000	1023.000000	2046.000000
40.279999	0.121483	71.796669	16.391254	14.101326	18.821348	22.482742	0.000000	-10.000000	0.141667	-18.766666	618.500000	1023.000000	1023.000000	2046.000000
40.299999	0.122805	72.578033	16.414049	13.878998	19.092016	23.192968	0.000000	-10.000000	0.150000	-19.100000	612.333313	1023.000000	1023.000000	2046.000000
40.320000	0.122549	72.426292	15.961416	13.571429	19.588478	23.304968	0.000000	-10.000000	0.158333	-19.366667	608.000000	1023.000000	1023.000000	2046.000000
40.340000	0.121301	71.689140	15.498966	13.361526	19.955431	22.873217	0.000000	-10.000000	0.158333	-19.700001	601.500000	1023.000000	1023.000000	2046.000000
40.360001	0.119741	70.767128	15.407817	13.286973	19.849768	22.222570	0.000000	-10.000000	0.166667	-19.800001	592.666687	1023.000000	1023.000000	2046.000000
40.380001	0.118157	69.830795	15.653035	13.100289	19.280882	21.796587	0.000000	-10.000000	0.166667	-19.833334	586.000000	1023.000000	1023.000000	2046.000000
40.400002	0.117218	69.275970	15.907328	12.773263	18.772612	21.822769	0.000000	-10.000000	0.175000	-19.833334	579.333313	1023.000000	1023.000000	2046.000000
40.419998	0.117082	69.195274	15.998461	12.350563	18.566128	22.280127	0.000000	-10.000000	0.175000	-20.033333	575.000000	1023.000000	1023.000000	2046.000000
40.439999	0.116798	69.027863	15.700863	11.867731	18.794891	22.664375	0.000000	-10.000000	0.183333	-20.283333	568.333313	1023.000000	1023.000000	2046.000000
40.459999	0.115959	68.531654	15.156154	11.545819	19.297131	22.532553	0.000000	-10.000000	0.191667	-20.783333	561.500000	1023.000000	1023.000000	2046.000000
40.480000	0.115120	68.036041	14.950391	11.483348	19.525923	22.076380	0.000000	-10.000000	0.200000	-21.150000	554.500000	1023.000000	1023.000000	2046.000000
40.500000	0.115159	68.059158	15.125386	11.645297	19.535469	21.753006	0.000000	-10.000000	0.200000	-21.450001	547.500000	1023.000000	1023.000000	2046.000000
40.520000	0.115851	68.467834	15.552965	11.903326	19.323904	21.687639	0.000000	-10.000000	0.200000	-21.516666	540.333313	1023.000000	1023.000000	2046.000000
40.540001	0.117101	69.206787	15.936167	12.106498	19.236031	21.928095	0.000000	-10.000000	0.200000	-21.550001	533.166687	1023.000000	1023.000000	2046.000000
40.560001	0.118916	70.279312	16.278097	11.983987	19.244947	22.772280	0.000000	-10.000000	0.208333	-21.633333	526.000000	1023.000000	1023.000000	2046.000000
40.580002	0.120099	70.978348	16.278122	11.861794	19.554758	23.283674	0.000000	-10.000000	0.225000	-21.683334	518.833313	1023.000000	1023.000000	2046.000000
40.599998	0.119258	70.481400	15.757553	11.817443	19.897587	23.008818	0.000000	-10.000000	0.241667	-21.750000	511.666656	1023.000000	1023.000000	2046.000000
40.619999	0.116487	68.843979	15.193155	11.754529	19.706408	22.189884	0.000000	-10.000000	0.250000	-21.733334	504.333344	1023.000000	1023.000000	2046.000000
40.639999	0.113492	67.073662	14.988212	11.572695	18.976543	21.536209	0.000000	-10.000000	0.250000	-21.750000	497.166656	1023.000000	1023.000000	2046.000000
40.660000	0.111359	65.812874	14.858047	11.282521	18.373302	21.299004	0.000000	-10.000000	0.250000	-21.883333	489.833344	1023.000000	1023.000000	2046.000000
40.680000	0.109280	64.584389	14.590652	10.731644	17.931980	21.330114	0.000000	-10.000000	0.250000	-21.950001	482.500000	1023.000000	1023.000000	2046.000000
40.700001	0.106468	62.922325	13.948362	10.045001	17.757648	21.171312	0.000000	-10.000000	0.250000	-21.833334	475.166656	1023.000000	1023.000000	2046.000000
40.720001	0.102030	60.299549	12.946671	9.629954	17.581459	20.141464	0.000000	-10.000000	0.250000	-21.400000	467.833344	1023.000000	1023.000000	2046.000000
40.740002	0.098443	58.179710	12.450827	9.593093	16.963043	19.172749	0.000000	-10.000000	0.250000	-21.100000	460.666656	1023.000000	1023.000000	2046.000000
40.759998	0.096138	56.817360	12.219377	9.534341	16.385475	18.678169	0.000000	-10.000000	0.233333	-20.883333	451.333344	1023.000000	1023.000000	2046.000000
40.779999	0.095098	56.202774	12.123168	9.411637	15.967974	18.699995	0.000000	-10.000000	0.216667	-20.850000	444.500000	1023.000000	1023.000000	2046.000000
40.799999	0.095079	56.191479	12.030261	9.186159	15.823153	19.151905	0.000000	-10.000000	0.191667	-20.716667	437.666656	1023.000000	1023.000000	2046.000000
40.820000	0.094735	55.988503	11.757999	8.986709	15.963233	19.280560	0.000000	-10.000000	0.175000	-20.616667	433.000000	1023.000000	1023.000000	2046.000000
40.840000	0.094059	55.588879	11.392580	9.032325	16.210312	18.953665	0.000000	-10.000000	0.166667	-20.500000	426.000000	1023.000000	1023.000000	2046.000000
40.860001	0.092737	54.807644	11.295317	9.285320	15.942863	18.284142	0.000000	-10.000000	0.166667	-20.550001	419.166656	1023.000000	1023.000000	2046.000000
40.880001	0.091926	54.328403	11.303794	9.331014	15.498065	18.195530	0.000000	-10.000000	0.166667	-20.400002	412.333344	1023.000000	1023.000000	2046.000000
40.900002	0.092705	54.788528	11.433719	9.135523	15.389853	18.829435	0.000000	-10.000000	0.158333	-20.366667	405.500000	1023.000000	1023.000000	2046.000000
40.919998	0.093975	55.539021	11.403871	9.059509	15.715026	19.360615	0.000000	-10.000000	0.150000	-20.000000	398.666656	1023.000000	1023.000000	2046.000000
40.939999	0.094863	56.064064	11.410064	9.269401	16.125212	19.259386	0.000000	-10.000000	0.150000	-19.916668	392.000000	1023.000000	1023.000000	2046.000000
40.959999	0.095091	56.198578	11.680252	9.685656	16.004580	18.828091	0.000000	-10.000000	0.150000	-19.683334	383.333344	1023.000000	1023.000000	2046.000000
40.980000	0.095284	56.312901	11.875307	9.914538	15.696868	18.826189	0.000000	-10.000000	0.150000	-19.700001	376.833344	1023.000000	1023.000000	2046.000000
41.000000	0.096176	56.839764	11.941685	9.816585	15.686108	19.395388	0.000000	-10.000000	0.158333	-19.616667	370.166656	1023.000000	1023.000000	2046.000000
41.020000	0.096940	57.291355	11.913233	9.598019	15.936656	19.843449	0.000000	-10.000000	0.166667	-19.600000	365.833344	1023.000000	1023.000000	2046.000000
41.040001	0.096435	56.992794	11.653556	9.512414	16.360327	19.466496	0.000000	-10.000000	0.166667	-19.633333	359.166656	1023.000000	1023.000000	2046.000000
41.060001	0.095082	56.193169	11.755471	9.449119	16.093931	18.894648	0.000000	-10.000000	0.158333	-19.533333	352.666656	1023.000000	1023.000000	2046.000000
41.080002	0.093271	55.122997	11.768207	9.206018	15.559001	18.589771	0.000000	-10.000000	0.150000	-19.266666	346.000000	1023.000000	1023.000000	2046.000000
41.099998	0.092420	54.619938	11.585532	8.734184	15.354554	18.945667	0.000000	-10.000000	0.133333	-18.850000	339.666656	1023.000000	1023.000000	2046.000000
41.119999	0.092348	54.577496	11.404432	8.260607	15.479257	19.433201	0.000000	-10.000000	0.133333	-18.616667	333.500000	1023.000000	1023.000000	2046.000000
41.139999	0.091772	54.237003	11.128057	8.109603	15.840963	19.158382	0.000000	-10.000000	0.133333	-18.516666	327.166656	1023.000000	1023.000000	2046.000000
41.160000	0.090939	53.745018	11.133884	8.156294	15.851821	18.603020	0.000000	-10.000000	0.150000	-18.583334	320.833344	1023.000000	1023.000000	2046.000000
41.180000	0.090419	53.437683	11.408310	8.107964	15.467916	18.453495	0.000000	-10.000000	0.150000	-18.700001	314.500000	1023.000000	1023.000000	2046.000000
41.200001	0.091043	53.806320	11.494227	7.975636	15.374471	18.961987	0.000000	-10.000000	0.141667	-18.850000	308.500000	1023.000000	1023.000000	2046.000000
41.220001	0.092866	54.883762	11.509311	7.957199	15.764735	19.652517	0.000000	-10.000000	0.141667	-18.850000	302.166656	1023.000000	1023.000000	2046.000000
41.240002	0.094020	55.565529	11.504283	8.064747	16.186195	19.810305	0.000000	-10.000000	0.133333	-18.800001	295.833344	1023.000000	1023.000000	2046.000000
41.259998	0.094774	56.011379	11.475587	8.338923	16.659838	19.537031	0.000000	-10.000000	0.141667	-18.766666	289.500000	1023.000000	1023.000000	2046.000000
41.279999	0.094200	55.672028	11.677658	8.580665	16.299341	19.114365	0.000000	-10.000000	0.133333	-18.750000	283.333344	1023.000000	1023.000000	2046.000000
41.299999	0.092235	54.510838	11.507188	8.353509	15.712070	18.938072	0.000000	-10.000000	0.141667	-18.716667	277.000000	1023.000000	1023.000000	2046.000000
41.320000	0.090290	53.361549	10.919601	7.777092	15.430598	19.234259	0.000000	-10.000000	0.141667	-18.683332	270.666656	1023.000000	1023.000000	2046.000000
41.340000	0.088833	52.500076	10.280724	7.361344	15.515926	19.342083	0.000000	-10.000000	0.150000	-18.733334	264.500000	1023.000000	1023.000000	2046.000000
41.360001	0.086932	51.376667	9.873470	7.152231	15.540683	18.810284	0.000000	-10.000000	0.150000	-18.733334	258.333344	1023.000000	1023.000000	2046.000000
41.380001	0.083935	49.605518	9.668354	7.037549	15.043816	17.855799	0.000000	-10.000000	0.141667	-18.566668	252.000000	1023.000000	1023.000000	2046.000000
41.400002	0.080375	47.501480	9.374014	6.745656	14.217750	17.164061	0.000000	-10.000000	0.125000	-18.150000	245.666672	1023.000000	1023.000000	2046.000000
41.419998	0.077434	45.763706	8.914615	6.296120	13.505410	17.047560	0.000000	-10.000000	0.108333	-17.716667	239.500000	1023.000000	1023.000000	2046.000000
41.439999	0.075752	44.769627	8.252767	5.969498	13.360292	17.187071	0.000000	-10.000000	0.100000	-17.450001	233.666672	1023.000000	1023.000000	2046.000000
41.459999	0.074914	44.274002	7.698443	5.831046	13.610567	17.133944	0.000000	-10.000000	0.108333	-17.500000	228.000000	1023.000000	1023.000000	2046.000000
41.480000	0.073501	43.438828	7.368559	5.994783	13.697719	16.377766	0.000000	-10.000000	0.108333	-17.600000	222.333328	1023.000000	1023.000000	2046.000000
41.500000	0.072191	42.665092	7.546714	6.113965	13.082472	15.921943	0.000000	-10.000000	0.108333	-17.666666	216.500000	1023.000000	1023.000000	2046.000000
41.520000	0.071231	42.097263	7.513742	6.031260	12.554476	15.997787	0.000000	-10.000000	0.108333	-17.549999	210.500000	1023.000000	1023.000000	2046.000000
41.540001	0.071514	42.264938	7.085033	5.890642	12.732875	16.556387	0.000000	-10.000000	0.108333	-17.466667	204.500000	1023.000000	1023.000000	2046.000000
41.560001	0.071859	42.468609	6.716861	5.814820	13.214420	16.722507	0.000000	-10.000000	0.108333	-17.216667	198.500000	1023.000000	1023.000000	2046.000000
41.580002	0.071436	42.218731	6.769140	5.995075	13.211193	16.243322	0.000000	-10.000000	0.091667	-16.883333	192.833328	1023.000000	1023.000000	2046.000000
41.599998	0.071339	42.161079	7.201236	6.238306	12.702532	16.019005	0.000000	-10.000000	0.091667	-16.433334	187.166672	1023.000000	1023.000000	2046.000000
41.619999	0.072311	42.735645	7.458387	6.248736	12.491112	16.537411	0.000000	-10.000000	0.091667	-16.050001	181.833328	1023.000000	1023.000000	2046.000000
41.639999	0.074079	43.780563	7.300397	6.287185	12.945437	17.247543	0.000000	-10.000000	0.083333	-15.750000	176.333328	1023.000000	1023.000000	2046.000000
41.660000	0.075437	44.583199	7.125892	6.421277	13.553931	17.482100	0.000000	-10.000000	0.066667	-15.433333	171.166672	1023.000000	1023.000000	2046.000000
41.680000	0.075689	44.732056	7.454362	6.765556	13.476411	17.035727	0.000000	-10.000000	0.033333	-14.966667	166.000000	1023.000000	1023.000000	2046.000000
41.700001	0.075079	44.371964	7.900529	6.863321	12.870687	16.737425	0.000000	-10.000000	0.016667	-14.400001	161.000000	1023.000000	1023.000000	2046.000000
41.720001	0.075260	44.478756	7.819427	6.555623	12.869376	17.234333	0.000000	-10.000000	0.000000	-13.783334	156.166672	1023.000000	1023.000000	2046.000000
41.740002	0.075729	44.755856	7.320509	6.170725	13.515103	17.749517	0.000000	-10.000000	0.000000	-13.116667	151.500000	1023.000000	1023.000000	2046.000000
41.759998	0.074750	44.177113	7.059659	6.020782	13.775661	17.321012	0.000000	-10.000000	0.000000	-12.300000	147.166672	1023.000000	1023.000000	2046.000000
41.779999	0.073273	43.304165	7.503513	5.962881	13.116266	16.721506	0.000000	-10.000000	0.000000	-11.366667	143.000000	1023.000000	1023.000000	2046.000000
41.799999	0.072088	42.604164	7.626069	5.675099	12.639123	16.663876	0.000000	-10.000000	0.000000	-10.583333	139.333328	1023.000000	1023.000000	2046.000000
41.820000	0.072012	42.558884	7.215559	5.188127	12.904973	17.250223	0.000000	-10.000000	0.000000	-10.000000	135.833328	1023.000000	1023.000000	2046.000000
41.840000	0.072035	42.572956	6.703697	4.922523	13.547366	17.399372	0.000000	-10.000000	0.000000	-9.750000	132.500000	1023.000000	1023.000000	2046.000000
41.860001	0.072045	42.578678	7.020350	5.035584	13.558115	16.964632	0.000000	-10.000000	-0.016667	-9.583333	129.166672	1023.000000	1023.000000	2046.000000
41.880001	0.072139	42.634197	7.707513	5.206111	12.981752	16.738819	0.000000	-10.000000	-0.016667	-9.433333	125.833336	1023.000000	1023.000000	2046.000000
41.900002	0.073886	43.666706	7.711568	5.021766	13.368705	17.564667	0.000000	-10.000000	-0.033333	-9.083334	122.666664	1023.000000	1023.000000	2046.000000
41.919998	0.075461	44.597496	7.215328	4.979571	14.319222	18.083374	0.000000	-10.000000	-0.016667	-8.633334	119.500000	1023.000000	1023.000000	2046.000000
41.939999	0.076077	44.961430	7.565207	5.349653	14.303024	17.743546	0.000000	-10.000000	-0.016667	-8.300000	116.666664	1023.000000	1023.000000	2046.000000
41.959999	0.075316	44.511524	7.947227	5.646773	13.690468	17.227058	0.000000	-10.000000	0.000000	-7.983334	114.000000	1023.000000	1023.000000	2046.000000
41.980000	0.074476	44.015133	7.975928	5.141894	13.293446	17.603863	0.000000	-10.000000	0.000000	-7.700000	111.333336	1023.000000	1023.000000	2046.000000
42.000000	0.073572	43.481033	7.011449	4.490816	13.965473	18.013292	0.000000	-10.000000	-0.016667	-7.400000	108.833336	1023.000000	1023.000000	2046.000000
42.020000	0.072234	42.690456	6.547549	4.359189	14.182186	17.601530	0.000000	-10.000000	-0.025000	-7.200000	106.166664	1023.000000	1023.000000	2046.000000
42.040001	0.070066	41.409042	6.971511	4.616598	13.157382	16.663551	0.000000	-10.000000	-0.058333	-6.916667	103.833336	1023.000000	1023.000000	2046.000000
42.060001	0.067790	40.063728	7.008433	4.418568	12.372576	16.264151	0.000000	-10.000000	-0.075000	-6.566667	101.500000	1023.000000	1023.000000	2046.000000
42.080002	0.066130	39.083012	6.132939	3.811324	12.596433	16.542316	0.000000	-10.000000	-0.091667	-5.633334	99.500000	1023.000000	1023.000000	2046.000000
42.099998	0.064243	37.967575	5.318399	3.379828	12.773624	16.495722	0.000000	-10.000000	-0.091667	-5.050000	97.500000	1023.000000	1023.000000	2046.000000
42.119999	0.062356	36.852558	4.962277	3.606391	12.605581	15.678307	0.000000	-10.000000	-0.091667	-4.283334	95.833336	1023.000000	1023.000000	2046.000000
42.139999	0.060837	35.954449	5.410304	3.988360	11.636875	14.918911	0.000000	-10.000000	-0.100000	-4.116667	94.333336	1023.000000	1023.000000	2046.000000
42.160000	0.060045	35.486671	5.401354	3.865348	11.226407	14.993561	0.000000	-10.000000	-0.100000	-3.666667	93.000000	1023.000000	1023.000000	2046.000000
42.180000	0.060411	35.702888	4.900993	3.486464	11.647158	15.668275	0.000000	-10.000000	-0.100000	-3.533333	91.666664	1023.000000	1023.000000	2046.000000
42.200001	0.060868	35.972702	4.465896	3.420739	12.196709	15.889357	0.000000	-10.000000	-0.100000	-3.450000	90.500000	1023.000000	1023.000000	2046.000000
42.220001	0.060806	35.936405	4.435574	3.898241	12.253760	15.348831	0.000000	-10.000000	-0.083333	-3.500000	89.333336	1023.000000	1023.000000	2046.000000
42.240002	0.060573	35.798481	4.914701	4.445506	11.679935	14.758336	0.000000	-10.000000	-0.083333	-3.966667	88.166664	1023.000000	1023.000000	2046.000000
42.259998	0.060740	35.897316	5.254845	4.459558	11.274370	14.908544	0.000000	-10.000000	-0.083333	-4.316667	86.833336	1023.000000	1023.000000	2046.000000
42.279999	0.062268	36.800144	5.213571	4.179337	11.574429	15.832808	0.000000	-10.000000	-0.100000	-4.550000	85.333336	1023.000000	1023.000000	2046.000000
42.299999	0.064077	37.869499	4.922660	4.061455	12.360439	16.524944	0.000000	-10.000000	-0.100000	-4.483334	83.833336	1023.000000	1023.000000	2046.000000
42.320000	0.065497	38.708904	5.029936	4.668897	12.832027	16.178043	0.000000	-10.000000	-0.091667	-4.700000	82.166664	1023.000000	1023.000000	2046.000000
42.340000	0.066120	39.076756	5.971830	5.376533	12.052268	15.676125	0.000000	-10.000000	-0.083333	-4.850000	80.666664	1023.000000	1023.000000	2046.000000
42.360001	0.067441	39.857410	6.370495	5.441064	11.934109	16.111744	0.000000	-10.000000	-0.091667	-3.483333	79.000000	1023.000000	1023.000000	2046.000000
42.380001	0.069488	41.067310	6.087277	4.963328	12.789293	17.227409	0.000000	-10.000000	-0.100000	-1.033333	77.833336	1023.000000	1023.000000	2046.000000
42.400002	0.070349	41.576199	5.876904	4.939559	13.523408	17.236326	0.000000	-10.000000	-0.108333	0.566667	77.166664	1023.000000	1023.000000	2046.000000
42.419998	0.070115	41.437832	6.430535	5.455586	13.136924	16.414785	0.000000	-10.000000	-0.100000	1.350000	77.000000	1023.000000	1023.000000	2046.000000
42.439999	0.069765	41.230915	7.076647	5.474341	12.456426	16.223501	0.000000	-10.000000	-0.100000	0.650000	77.000000	1023.000000	1023.000000	2046.000000
42.459999	0.070331	41.565830	6.923852	4.855062	12.774499	17.012419	0.000000	-10.000000	-0.108333	0.600000	77.000000	1023.000000	1023.000000	2046.000000
42.480000	0.070904	41.904251	6.354857	4.293357	13.662300	17.593735	0.000000	-10.000000	-0.108333	0.283333	77.000000	1023.000000	1023.000000	2046.000000
42.500000	0.070489	41.658863	6.290960	4.291758	13.914922	17.161222	0.000000	-10.000000	-0.116667	0.833333	77.000000	1023.000000	1023.000000	2046.000000
42.520000	0.070077	41.415356	6.944228	4.682833	13.312929	16.475367	0.000000	-10.000000	-0.116667	1.383333	77.000000	1023.000000	1023.000000	2046.000000
42.540001	0.070499	41.664719	7.465665	4.702862	12.971235	16.524958	0.000000	-10.000000	-0.116667	1.683333	77.000000	1023.000000	1023.000000	2046.000000
42.560001	0.072305	42.732239	7.620222	4.322011	13.331138	17.458868	0.000000	-10.000000	-0.108333	1.583333	77.000000	1023.000000	1023.000000	2046.000000
42.580002	0.074877	44.252518	7.381257	4.023743	14.388523	18.458994	0.000000	-10.000000	-0.100000	1.533333	77.000000	1023.000000	1023.000000	2046.000000
42.599998	0.075691	44.733208	7.187675	4.289264	15.051697	18.204571	0.000000	-10.000000	-0.100000	1.433333	77.000000	1023.000000	1023.000000	2046.000000
42.619999	0.076003	44.917690	7.718390	4.944900	14.695410	17.558989	0.000000	-10.000000	-0.100000	1.533333	77.000000	1023.000000	1023.000000	2046.000000
42.639999	0.075860	44.833206	8.176488	5.255617	14.089332	17.311768	0.000000	-10.000000	-0.100000	1.550000	77.000000	1023.000000	1023.000000	2046.000000
42.660000	0.075522	44.633507	8.186603	4.863090	13.865705	17.718111	0.000000	-10.000000	-0.100000	1.550000	77.000000	1023.000000	1023.000000	2046.000000
42.680000	0.075063	44.362202	7.630615	4.037890	14.282234	18.411461	0.000000	-10.000000	-0.100000	1.433333	77.000000	1023.000000	1023.000000	2046.000000
42.700001	0.074091	43.787735	6.945765	3.757487	14.867421	18.217064	0.000000	-10.000000	-0.100000	0.916667	77.000000	1023.000000	1023.000000	2046.000000
42.720001	0.072143	42.636238	6.834328	4.144816	14.568224	17.088869	0.000000	-10.000000	-0.100000	0.433333	77.000000	1023.000000	1023.000000	2046.000000
42.740002	0.069839	41.275127	7.224146	4.448706	13.434204	16.168070	0.000000	-10.000000	-0.100000	0.000000	77.000000	1023.000000	1023.000000	2046.000000
42.759998	0.068113	40.254711	7.089677	4.020678	12.753716	16.390640	0.000000	-10.000000	-0.108333	0.283333	77.000000	1023.000000	1023.000000	2046.000000
42.779999	0.066657	39.394245	6.103336	3.397207	13.157022	16.736683	0.000000	-10.000000	-0.108333	0.783333	77.000000	1023.000000	1023.000000	2046.000000
42.799999	0.064739	38.261002	5.250477	3.371977	13.562555	16.075993	0.000000	-10.000000	-0.116667	1.216667	77.000000	1023.000000	1023.000000	2046.000000
42.820000	0.063327	37.426132	5.522982	3.898409	12.841455	15.163283	0.000000	-10.000000	-0.108333	1.450000	77.000000	1023.000000	1023.000000	2046.000000
42.840000	0.063184	37.341545	6.045778	4.162127	11.969663	15.163977	0.000000	-10.000000	-0.108333	1.433333	77.000000	1023.000000	1023.000000	2046.000000
42.860001	0.063853	37.737217	5.772999	3.766854	12.193640	16.003725	0.000000	-10.000000	-0.108333	1.516667	77.000000	1023.000000	1023.000000	2046.000000
42.880001	0.063551	37.558804	4.926802	3.722803	13.041710	15.867490	0.000000	-10.000000	-0.108333	1.483333	77.000000	1023.000000	1023.000000	2046.000000
42.900002	0.063083	37.281841	5.249138	4.242232	12.638108	15.152363	0.000000	-10.000000	-0.108333	1.500000	77.000000	1023.000000	1023.000000	2046.000000
42.919998	0.063556	37.561581	5.953935	4.583969	11.831460	15.192215	0.000000	-10.000000	-0.100000	1.533333	77.000000	1023.000000	1023.000000	2046.000000
42.939999	0.065242	38.557823	5.721497	4.185083	12.343843	16.307400	0.000000	-10.000000	-0.100000	1.783333	77.000000	1023.000000	1023.000000	2046.000000
42.959999	0.065594	38.766064	5.046048	4.234098	13.304618	16.181301	0.000000	-10.000000	-0.100000	2.183333	77.000000	1023.000000	1023.000000	2046.000000
42.980000	0.066154	39.096924	5.592957	4.913683	12.935741	15.654539	0.000000	-10.000000	-0.100000	2.766667	77.000000	1023.000000	1023.000000	2046.000000
43.000000	0.067927	40.144577	6.595829	5.289011	12.266309	15.993429	0.000000	-10.000000	-0.108333	3.283333	77.000000	1023.000000	1023.000000	2046.000000
43.020000	0.070314	41.555519	6.825966	5.385598	12.508137	16.835819	0.000000	-10.000000	-0.125000	4.050000	77.000000	1023.000000	1023.000000	2046.000000
43.040001	0.071323	42.152073	6.442748	5.171879	13.247131	17.290316	0.000000	-10.000000	-0.141667	5.616667	77.000000	1023.000000	1023.000000	2046.000000
43.060001	0.070886	41.893524	6.038475	5.201680	13.773914	16.879456	0.000000	-10.000000	-0.133333	4.833333	77.000000	1023.000000	1023.000000	2046.000000
43.080002	0.070510	41.671520	6.344162	5.460501	13.492523	16.374332	0.000000	-10.000000	-0.116667	3.166667	77.000000	1023.000000	1023.000000	2046.000000
43.099998	0.070546	41.692715	6.941325	5.311002	12.895385	16.545004	0.000000	-10.000000	-0.100000	0.466667	77.000000	1023.000000	1023.000000	2046.000000
43.119999	0.071736	42.396011	6.993213	4.823755	13.137854	17.441191	0.000000	-10.000000	-0.100000	0.000000	77.000000	1023.000000	1023.000000	2046.000000
43.139999	0.070705	41.786793	6.242527	4.322814	13.896325	17.325125	0.000000	-10.000000	-0.108333	0.850000	77.000000	1023.000000	1023.000000	2046.000000
43.160000	0.069381	41.004108	6.149523	4.389119	13.877765	16.587704	0.000000	-10.000000	-0.125000	1.816667	77.000000	1023.000000	1023.000000	2046.000000
43.180000	0.069037	40.800835	6.735837	4.384260	13.211676	16.469063	0.000000	-10.000000	-0.150000	3.516667	77.000000	1023.000000	1023.000000	2046.000000
43.200001	0.070709	41.789303	7.037260	4.047322	13.320034	17.384686	0.000000	-10.000000	-0.191667	6.150000	77.000000	1023.000000	1023.000000	2046.000000
43.220001	0.071494	42.252796	6.598119	3.683554	14.248976	17.722147	0.000000	-10.000000	-0.233333	9.150000	77.000000	1023.000000	1023.000000	2046.000000
43.240002	0.071830	42.451359	6.554681	3.881727	14.708353	17.306597	0.000000	-10.000000	-0.283333	12.150001	77.000000	1023.000000	1023.000000	2046.000000
43.259998	0.073702	43.558010	7.293074	4.308059	14.541294	17.415585	0.000000	-10.000000	-0.316667	14.216667	77.000000	1023.000000	1023.000000	2046.000000
43.279999	0.076389	45.145760	8.075138	4.382473	14.410840	18.277309	0.000000	-10.000000	-0.366667	16.466667	77.000000	1023.000000	1023.000000	2046.000000
43.299999	0.078767	46.551197	8.009933	4.382464	15.177317	18.981482	0.000000	-10.000000	-0.408333	18.883333	61.500000	1023.000000	1023.000000	2046.000000
43.320000	0.079067	46.728645	7.671540	4.497880	15.835301	18.723923	0.000000	-10.000000	-0.441667	20.450001	46.000000	1023.000000	1023.000000	2046.000000
43.340000	0.078296	46.273056	7.926382	4.813735	15.462921	18.070017	0.000000	-10.000000	-0.475000	21.766666	32.833332	1023.000000	1023.000000	2046.000000
43.360001	0.079087	46.740147	8.513201	4.662039	15.013846	18.551060	0.000000	-10.000000	-0.516667	22.483334	37.666668	1023.000000	1023.000000	2046.000000
43.380001	0.080603	47.636162	8.517678	4.533723	15.414295	19.170464	0.000000	-10.000000	-0.575000	23.716667	44.833332	1023.000000	1023.000000	2046.000000
43.400002	0.079784	47.152416	8.078327	4.530676	15.794161	18.749252	0.000000	-10.000000	-0.591667	24.700001	52.500000	1023.000000	1023.000000	2046.000000
43.419998	0.077509	45.807991	7.972872	4.838903	15.292352	17.703865	0.000000	-10.000000	-0.591667	25.616667	60.500000	1023.000000	1023.000000	2046.000000
43.439999	0.075792	44.792854	8.082039	4.764685	14.436460	17.509672	0.000000	-10.000000	-0.575000	26.033335	69.000000	1023.000000	1023.000000	2046.000000
43.459999	0.076404	45.154877	7.797199	4.530457	14.668130	18.159092	0.000000	-10.000000	-0.600000	26.416668	77.666664	1023.000000	1023.000000	2046.000000
43.480000	0.075852	44.828518	7.285923	4.598505	15.163501	17.780592	0.000000	-10.000000	-0.625000	26.850000	86.333336	1023.000000	1023.000000	2046.000000
43.500000	0.075155	44.416611	7.438668	5.213703	14.718698	17.045542	0.000000	-10.000000	-0.650000	27.166668	95.333336	1023.000000	1023.000000	2046.000000
43.520000	0.076366	45.132111	7.942278	5.341879	14.261930	17.586023	0.000000	-10.000000	-0.650000	27.500000	104.333336	1023.000000	1023.000000	2046.000000
43.540001	0.078908	46.634762	7.916574	5.543262	14.885289	18.289637	0.000000	-10.000000	-0.633333	27.650000	113.500000	1023.000000	1023.000000	2046.000000
43.560001	0.079516	46.993973	7.712713	5.841843	15.407206	18.032211	0.000000	-10.000000	-0.633333	27.733334	122.666664	1023.000000	1023.000000	2046.000000
43.580002	0.080000	47.280285	8.097260	6.381937	15.125044	17.676043	0.000000	-10.000000	-0.641667	27.933334	131.833328	1023.000000	1023.000000	2046.000000
43.599998	0.081591	48.220078	8.555017	6.542366	14.867087	18.255606	0.000000	-10.000000	-0.658333	28.150000	141.166672	1023.000000	1023.000000	2046.000000
43.619999	0.084988	50.228054	8.785402	6.665454	15.513771	19.263428	0.000000	-10.000000	-0.641667	28.400000	150.500000	1023.000000	1023.000000	2046.000000
43.639999	0.086816	51.308250	8.695013	7.023370	16.407652	19.182215	0.000000	-10.000000	-0.633333	28.433332	160.000000	1023.000000	1023.000000	2046.000000
43.660000	0.088069	52.048622	9.510458	7.609986	15.933814	18.994364	0.000000	-10.000000	-0.633333	28.316668	169.500000	1023.000000	1023.000000	2046.000000
43.680000	0.091018	53.791676	10.035166	7.896328	16.001034	19.859146	0.000000	-10.000000	-0.650000	28.183334	179.000000	1023.000000	1023.000000	2046.000000
43.700001	0.094561	55.885612	10.207332	7.970879	17.040104	20.667297	0.000000	-10.000000	-0.641667	28.033335	188.333328	1023.000000	1023.000000	2046.000000
43.720001	0.095616	56.508801	10.547299	8.357277	17.382935	20.221291	0.000000	-10.000000	-0.641667	27.716667	197.666672	1023.000000	1023.000000	2046.000000
43.740002	0.095977	56.722641	11.144238	8.406837	16.885206	20.286360	0.000000	-10.000000	-0.641667	27.633333	207.000000	1023.000000	1023.000000	2046.000000
43.759998	0.098355	58.128025	11.301425	8.298584	17.338650	21.189365	0.000000	-10.000000	-0.641667	27.433334	216.333328	1023.000000	1023.000000	2046.000000
43.779999	0.099731	58.940857	11.242805	8.186766	18.114132	21.397154	0.000000	-10.000000	-0.641667	27.466667	225.500000	1023.000000	1023.000000	2046.000000
43.799999	0.099703	58.924500	11.457819	8.281892	18.283316	20.901476	0.000000	-10.000000	-0.641667	27.283335	234.666672	1023.000000	1023.000000	2046.000000
43.820000	0.099093	58.564178	11.970316	8.232415	17.519123	20.842325	0.000000	-10.000000	-0.641667	27.283335	243.833328	1023.000000	1023.000000	2046.000000
43.840000	0.100852	59.603783	12.030053	7.989660	17.836798	21.747271	0.000000	-10.000000	-0.641667	27.000000	253.000000	1023.000000	1023.000000	2046.000000
43.860001	0.102204	60.402332	11.951633	7.956185	18.648909	21.845606	0.000000	-10.000000	-0.633333	26.966667	262.000000	1023.000000	1023.000000	2046.000000
43.880001	0.102929	60.831276	12.346174	8.222488	18.815290	21.447323	0.000000	-10.000000	-0.633333	26.366667	271.000000	1023.000000	1023.000000	2046.000000
43.900002	0.103735	61.307594	13.063608	8.374226	18.335302	21.534458	0.000000	-10.000000	-0.633333	26.400002	280.000000	1023.000000	1023.000000	2046.000000
43.919998	0.106529	62.958771	13.446507	8.502801	18.585499	22.423964	0.000000	-10.000000	-0.633333	26.416668	288.833344	1023.000000	1023.000000	2046.000000
43.939999	0.110292	65.182632	13.531733	8.783171	19.601732	23.265999	0.000000	-10.000000	-0.633333	26.783333	297.666656	1023.000000	1023.000000	2046.000000
43.959999	0.112059	66.226830	13.716781	9.320001	20.266542	22.923506	0.000000	-10.000000	-0.633333	26.799999	306.500000	1023.000000	1023.000000	2046.000000
43.980000	0.113783	67.245697	14.492146	9.884171	20.098593	22.770786	0.000000	-10.000000	-0.625000	26.516666	315.500000	1023.000000	1023.000000	2046.000000
44.000000	0.114678	67.774651	14.899481	10.100326	19.682125	23.092716	0.000000	-10.000000	-0.616667	26.233334	324.333344	1023.000000	1023.000000	2046.000000
44.020000	0.116236	68.695351	14.791770	10.244018	19.977013	23.682550	0.000000	-10.000000	-0.591667	25.850000	333.166656	1023.000000	1023.000000	2046.000000
44.040001	0.116735	68.990425	14.616114	10.294694	20.567919	23.511702	0.000000	-10.000000	-0.575000	25.550001	341.666656	1023.000000	1023.000000	2046.000000
44.060001	0.115490	68.254517	14.925084	10.532362	20.170174	22.626894	0.000000	-10.000000	-0.566667	25.300001	350.333344	1023.000000	1023.000000	2046.000000
44.080002	0.112505	66.490692	14.949297	10.420110	19.122768	21.998516	0.000000	-10.000000	-0.550000	25.116667	358.666656	1023.000000	1023.000000	2046.000000
44.099998	0.110727	65.439461	14.352639	10.114324	18.758904	22.213593	0.000000	-10.000000	-0.533333	24.816668	367.333344	1023.000000	1023.000000	2046.000000
44.119999	0.109296	64.593712	13.562707	9.909674	19.109814	22.011517	0.000000	-10.000000	-0.508333	24.383333	375.666656	1023.000000	1023.000000	2046.000000
44.139999	0.107983	63.817707	13.552223	10.112830	18.889072	21.263582	0.000000	-10.000000	-0.500000	24.100000	384.000000	1023.000000	1023.000000	2046.000000
44.160000	0.107450	63.503036	14.063058	10.258332	18.059082	21.122564	0.000000	-10.000000	-0.500000	23.983334	392.000000	1023.000000	1023.000000	2046.000000
44.180000	0.108138	63.909817	13.980330	10.478477	17.950111	21.500896	0.000000	-10.000000	-0.483333	23.933334	400.000000	1023.000000	1023.000000	2046.000000
44.200001	0.110239	65.151047	13.767164	10.742952	18.532082	22.108849	0.000000	-10.000000	-0.466667	23.600000	408.000000	1023.000000	1023.000000	2046.000000
44.220001	0.111221	65.731537	13.554900	11.148568	19.164967	21.863104	0.000000	-10.000000	-0.441667	23.300001	416.000000	1023.000000	1023.000000	2046.000000
44.240002	0.111458	65.871597	14.319293	11.515038	18.541405	21.495865	0.000000	-10.000000	-0.450000	22.950001	423.833344	1023.000000	1023.000000	2046.000000
44.259998	0.112411	66.434616	14.628513	11.638938	18.150433	22.016731	0.000000	-10.000000	-0.450000	22.766666	431.500000	1023.000000	1023.000000	2046.000000
44.279999	0.115142	68.048729	14.261571	11.776832	19.116396	22.893930	0.000000	-10.000000	-0.458333	22.550001	439.166656	1023.000000	1023.000000	2046.000000
44.299999	0.116540	68.875244	14.376722	12.136286	19.661077	22.701159	0.000000	-10.000000	-0.441667	22.183334	446.666656	1023.000000	1023.000000	2046.000000
44.320000	0.116975	69.132164	15.239893	12.468255	18.915981	22.508036	0.000000	-10.000000	-0.425000	21.516666	454.166656	1023.000000	1023.000000	2046.000000
44.340000	0.119237	70.469299	15.417497	12.748760	19.148668	23.154371	0.000000	-10.000000	-0.391667	20.516666	461.333344	1023.000000	1023.000000	2046.000000
44.360001	0.122397	72.336586	15.249391	12.943993	20.156885	23.986319	0.000000	-10.000000	-0.358333	19.750000	468.500000	1023.000000	1023.000000	2046.000000
44.380001	0.123809	73.170921	15.647940	13.302383	20.491365	23.729235	0.000000	-10.000000	-0.341667	18.983334	475.166656	1023.000000	1023.000000	2046.000000
44.400002	0.124430	73.537987	16.597321	13.523728	19.878790	23.538147	0.000000	-10.000000	-0.341667	18.700001	481.500000	1023.000000	1023.000000	2046.000000
44.419998	0.125796	74.345184	16.767298	13.442241	20.028219	24.107428	0.000000	-10.000000	-0.325000	18.400000	487.833344	1023.000000	1023.000000	2046.000000
44.439999	0.127654	75.443558	16.235096	13.352662	21.166250	24.689548	0.000000	-10.000000	-0.308333	18.266666	494.166656	1023.000000	1023.000000	2046.000000
44.459999	0.127530	75.370140	16.333340	13.222414	21.391603	24.422783	0.000000	-10.000000	-0.283333	17.983334	500.500000	1023.000000	1023.000000	2046.000000
44.480000	0.126477	74.747780	16.984436	13.221587	20.665613	23.876143	0.000000	-10.000000	-0.275000	17.583334	506.500000	1023.000000	1023.000000	2046.000000
44.500000	0.126245	74.610977	17.243345	12.968970	20.366930	24.031731	0.000000	-10.000000	-0.275000	16.916668	512.500000	1023.000000	1023.000000	2046.000000
44.520000	0.127519	75.363655	16.897446	12.722514	21.015648	24.728048	0.000000	-10.000000	-0.266667	15.966667	518.166687	1023.000000	1023.000000	2046.000000
44.540001	0.128525	75.958260	16.642056	12.565668	21.723717	25.026819	0.000000	-10.000000	-0.266667	15.133333	523.666687	1023.000000	1023.000000	2046.000000
44.560001	0.128728	76.078430	17.028585	12.720687	21.664347	24.664812	0.000000	-10.000000	-0.250000	14.650001	528.666687	1023.000000	1023.000000	2046.000000
44.580002	0.129218	76.368126	17.856527	12.949421	21.148788	24.413391	0.000000	-10.000000	-0.250000	14.333333	533.666687	1023.000000	1023.000000	2046.000000
44.599998	0.131298	77.596916	18.171177	13.008535	21.377733	25.039471	0.000000	-10.000000	-0.250000	14.216666	538.333313	1023.000000	1023.000000	2046.000000
44.619999	0.134496	79.487167	17.931036	13.177364	22.461880	25.916887	0.000000	-10.000000	-0.241667	14.033333	543.166687	1023.000000	1023.000000	2046.000000
44.639999	0.136047	80.403679	17.845575	13.465352	23.112926	25.979826	0.000000	-10.000000	-0.225000	13.983334	548.000000	1023.000000	1023.000000	2046.000000
44.660000	0.137262	81.122131	18.704773	13.915935	22.725138	25.776283	0.000000	-10.000000	-0.208333	13.650000	552.833313	1023.000000	1023.000000	2046.000000
44.680000	0.137965	81.537285	19.359009	14.373879	22.240767	25.563631	0.000000	-10.000000	-0.191667	13.150000	557.500000	1023.000000	1023.000000	2046.000000
44.700001	0.138848	82.059235	19.287130	14.449534	22.359980	25.962589	0.000000	-10.000000	-0.175000	12.250000	561.833313	1023.000000	1023.000000	2046.000000
44.720001	0.139236	82.288757	18.732868	14.190812	22.950672	26.414404	0.000000	-10.000000	-0.158333	11.466667	566.000000	1023.000000	1023.000000	2046.000000
44.740002	0.138001	81.558380	18.386477	14.052617	23.092920	26.026369	0.000000	-10.000000	-0.150000	10.450001	570.000000	1023.000000	1023.000000	2046.000000
44.759998	0.134435	79.450813	18.619434	14.205005	21.938274	24.688101	0.000000	-10.000000	-0.141667	9.783334	573.666687	1023.000000	1023.000000	2046.000000
44.779999	0.130070	76.871231	18.374702	13.787211	20.726009	23.983311	0.000000	-10.000000	-0.125000	8.800000	577.166687	1023.000000	1023.000000	2046.000000
44.799999	0.127428	75.310173	17.285015	13.070458	20.789848	24.164848	0.000000	-10.000000	-0.108333	8.133333	580.166687	1023.000000	1023.000000	2046.000000
44.820000	0.125990	74.460381	16.407482	12.676880	21.182268	24.193748	0.000000	-10.000000	-0.116667	7.466667	583.000000	1023.000000	1023.000000	2046.000000
44.840000	0.124441	73.544868	16.481850	13.089143	20.656960	23.316914	0.000000	-10.000000	-0.133333	7.250000	585.666687	1023.000000	1023.000000	2046.000000
44.860001	0.123291	72.865036	16.942196	13.428966	19.709911	22.783964	0.000000	-10.000000	-0.150000	7.166667	588.166687	1023.000000	1023.000000	2046.000000
44.880001	0.123649	73.076683	16.760960	13.390175	19.758734	23.166815	0.000000	-10.000000	-0.158333	7.216667	590.666687	1023.000000	1023.000000	2046.000000
44.900002	0.125305	74.055435	16.083134	13.187886	20.759956	24.024458	0.000000	-10.000000	-0.166667	7.233334	593.000000	1023.000000	1023.000000	2046.000000
44.919998	0.125254	74.025291	16.188444	13.653121	20.653032	23.530693	0.000000	-10.000000	-0.166667	7.216667	595.333313	1023.000000	1023.000000	2046.000000
44.939999	0.124717	73.707825	16.895729	14.158819	19.682642	22.970633	0.000000	-10.000000	-0.158333	7.050000	597.833313	1023.000000	1023.000000	2046.000000
44.959999	0.125258	74.027687	16.889988	14.031961	19.695436	23.410303	0.000000	-10.000000	-0.150000	6.766667	600.166687	1023.000000	1023.000000	2046.000000
44.980000	0.127319	75.245415	16.467463	13.763605	20.610529	24.403814	0.000000	-10.000000	-0.150000	6.516667	602.500000	1023.000000	1023.000000	2046.000000
45.000000	0.128665	76.040985	16.297337	13.928361	21.264885	24.550402	0.000000	-10.000000	-0.150000	6.266667	604.500000	1023.000000	1023.000000	2046.000000
45.020000	0.129179	76.344917	16.967302	14.608363	20.773279	23.995974	0.000000	-10.000000	-0.150000	5.916667	606.500000	1023.000000	1023.000000	2046.000000
45.040001	0.129700	76.652710	17.658514	14.978894	20.172306	23.842993	0.000000	-10.000000	-0.150000	5.583333	608.500000	1023.000000	1023.000000	2046.000000
45.060001	0.131954	77.984680	17.551922	14.821303	20.829475	24.781982	0.000000	-10.000000	-0.133333	5.100000	610.500000	1023.000000	1023.000000	2046.000000
45.080002	0.134301	79.372169	17.334162	14.517582	21.885475	25.634949	0.000000	-10.000000	-0.116667	4.500000	612.500000	1023.000000	1023.000000	2046.000000
45.099998	0.134217	79.322502	17.906456	15.097104	21.560177	24.758764	0.000000	-10.000000	-0.100000	3.916667	614.166687	1023.000000	1023.000000	2046.000000
45.119999	0.133302	78.781334	18.420347	15.219196	20.861238	24.280552	0.000000	-10.000000	-0.108333	3.616667	615.666687	1023.000000	1023.000000	2046.000000
45.139999	0.134085	79.243988	18.069975	14.494132	21.464233	25.215647	0.000000	-10.000000	-0.116667	3.633333	616.833313	1023.000000	1023.000000	2046.000000
45.160000	0.134610	79.554375	17.582067	13.898424	22.416872	25.657015	0.000000	-10.000000	-0.108333	3.566667	618.166687	1023.000000	1023.000000	2046.000000
45.180000	0.132982	78.592194	18.008184	14.298458	21.777225	24.508324	0.000000	-10.000000	-0.100000	3.250000	619.333313	1023.000000	1023.000000	2046.000000
45.200001	0.131639	77.798447	18.402903	14.255914	20.992476	24.147156	0.000000	-10.000000	-0.083333	2.600000	620.500000	1023.000000	1023.000000	2046.000000
45.220001	0.132609	78.371765	18.044056	13.626941	21.591869	25.108898	0.000000	-10.000000	-0.083333	1.650000	621.333313	1023.000000	1023.000000	2046.000000
45.240002	0.133705	79.019814	17.721054	13.250106	22.498234	25.550419	0.000000	-10.000000	-0.083333	0.750000	621.833313	1023.000000	1023.000000	2046.000000
45.259998	0.133108	78.666672	18.376671	13.874449	21.863350	24.552200	0.000000	-10.000000	-0.083333	-0.100000	622.000000	1023.000000	1023.000000	2046.000000
45.279999	0.133421	78.851875	18.806942	14.029062	21.495106	24.520765	0.000000	-10.000000	-0.091667	-1.066667	622.000000	1023.000000	1023.000000	2046.000000
45.299999	0.136213	80.502167	18.542534	13.541215	22.497177	25.921244	0.000000	-10.000000	-0.091667	-2.116667	622.000000	1023.000000	1023.000000	2046.000000
45.320000	0.138353	81.766640	18.439325	13.708586	23.452835	26.165897	0.000000	-10.000000	-0.091667	-3.166667	622.000000	1023.000000	1023.000000	2046.000000
45.340000	0.137872	81.482605	19.355669	14.591128	22.398453	25.137350	0.000000	-10.000000	-0.083333	-4.016667	622.000000	1023.000000	1023.000000	2046.000000
45.360001	0.139252	82.297791	19.657890	14.795236	22.326960	25.517708	0.000000	-10.000000	-0.066667	-5.100000	622.000000	1023.000000	1023.000000	2046.000000
45.380001	0.141315	83.517227	19.177179	14.241241	23.287127	26.811676	0.000000	-10.000000	-0.050000	-6.566667	622.000000	1023.000000	1023.000000	2046.000000
45.400002	0.140137	82.820862	18.861984	14.541987	23.394144	26.022751	0.000000	-10.000000	-0.016667	-8.283334	622.000000	1023.000000	1023.000000	2046.000000
45.419998	0.137243	81.110847	19.237082	14.977086	22.085535	24.811142	0.000000	-10.000000	0.008333	-10.183333	622.000000	1023.000000	1023.000000	2046.000000
45.439999	0.135032	79.803856	18.938959	14.494701	21.573032	24.797165	0.000000	-10.000000	0.050000	-12.116667	622.000000	1023.000000	1023.000000	2046.000000
45.459999	0.132863	78.522202	17.834221	13.443833	22.071547	25.172602	0.000000	-10.000000	0.091667	-14.166667	614.666687	1023.000000	1023.000000	2046.000000
45.480000	0.127393	75.289017	17.281122	13.417085	21.139227	23.451584	0.000000	-10.000000	0.133333	-16.150002	605.500000	1023.000000	1023.000000	2046.000000
45.500000	0.122317	72.289497	17.074417	13.394065	19.571489	22.249527	0.000000	-10.000000	0.166667	-17.783335	594.333313	1023.000000	1023.000000	2046.000000
45.520000	0.121040	71.534462	16.421547	12.598082	19.536963	22.977865	0.000000	-10.000000	0.175000	-18.950001	588.500000	1023.000000	1023.000000	2046.000000
45.540001	0.119885	70.851967	15.580599	12.158540	20.109224	23.003603	0.000000	-10.000000	0.191667	-19.683334	582.166687	1023.000000	1023.000000	2046.000000
45.560001	0.117589	69.494942	15.934590	12.935877	19.023912	21.600563	0.000000	-10.000000	0.191667	-20.300001	575.666687	1023.000000	1023.000000	2046.000000
45.580002	0.116915	69.096741	15.893900	13.067517	18.508127	21.627197	0.000000	-10.000000	0.200000	-20.750000	568.833313	1023.000000	1023.000000	2046.000000
45.599998	0.117566	69.481667	15.207786	12.384434	19.257145	22.632301	0.000000	-10.000000	0.216667	-21.233334	562.000000	1023.000000	1023.000000	2046.000000
45.619999	0.116271	68.716164	14.921083	12.708691	19.281954	21.804432	0.000000	-10.000000	0.250000	-21.716667	554.833313	1023.000000	1023.000000	2046.000000
45.639999	0.115184	68.073708	15.410128	13.307570	18.317110	21.038902	0.000000	-10.000000	0.283333	-22.366667	547.500000	1023.000000	1023.000000	2046.000000
45.660000	0.115695	68.375725	15.464816	13.189442	18.112379	21.609089	0.000000	-10.000000	0.300000	-22.950001	540.000000	1023.000000	1023.000000	2046.000000
45.680000	0.116676	68.955551	14.918882	12.562247	18.883894	22.590525	0.000000	-10.000000	0.308333	-23.333334	532.500000	1023.000000	1023.000000	2046.000000
45.700001	0.116204	68.676506	14.727307	12.877660	19.145533	21.926006	0.000000	-10.000000	0.316667	-23.650002	524.833313	1023.000000	1023.000000	2046.000000
45.720001	0.116029	68.573151	15.379292	13.614357	18.320248	21.259249	0.000000	-10.000000	0.333333	-23.983334	517.000000	1023.000000	1023.000000	2046.000000
45.740002	0.117718	69.571075	15.771029	13.691399	18.141401	21.967251	0.000000	-10.000000	0.333333	-24.283335	509.000000	1023.000000	1023.000000	2046.000000
45.759998	0.119296	70.504150	15.286458	13.200444	19.066389	22.950861	0.000000	-10.000000	0.333333	-24.300001	500.833344	1023.000000	1023.000000	2046.000000
45.779999	0.118535	70.054138	15.383861	13.679279	19.024717	21.966282	0.000000	-10.000000	0.316667	-24.150000	492.500000	1023.000000	1023.000000	2046.000000
45.799999	0.118112	69.804237	15.885958	14.072454	18.268084	21.577744	0.000000	-10.000000	0.316667	-24.233334	484.166656	1023.000000	1023.000000	2046.000000
45.820000	0.119322	70.519203	15.715786	13.250678	18.728121	22.824621	0.000000	-10.000000	0.316667	-24.266666	476.000000	1023.000000	1023.000000	2046.000000
45.840000	0.117554	69.474205	15.198349	12.887032	19.150053	22.238773	0.000000	-10.000000	0.316667	-24.066668	462.833344	1023.000000	1023.000000	2046.000000
45.860001	0.115732	68.397575	15.568051	13.077922	18.397167	21.354437	0.000000	-10.000000	0.308333	-23.633333	452.333344	1023.000000	1023.000000	2046.000000
45.880001	0.115374	68.186035	15.727166	12.722080	18.005600	21.731192	0.000000	-10.000000	0.300000	-23.400000	439.333344	1023.000000	1023.000000	2046.000000
45.900002	0.115261	68.119339	15.185478	11.984652	18.533033	22.416182	0.000000	-10.000000	0.300000	-23.400000	434.166656	1023.000000	1023.000000	2046.000000
45.919998	0.113563	67.115555	14.720755	11.786011	18.807581	21.801210	0.000000	-10.000000	0.300000	-23.400000	429.000000	1023.000000	1023.000000	2046.000000
45.939999	0.112247	66.337852	14.913291	12.090251	18.336384	20.997929	0.000000	-10.000000	0.308333	-23.549999	426.333344	1023.000000	1023.000000	2046.000000
45.959999	0.112808	66.669380	15.453002	11.896827	17.926664	21.392891	0.000000	-10.000000	0.308333	-23.666666	421.000000	1023.000000	1023.000000	2046.000000
45.980000	0.114434	67.630669	15.481825	11.504664	18.357878	22.286299	0.000000	-10.000000	0.316667	-23.700001	413.000000	1023.000000	1023.000000	2046.000000
46.000000	0.115071	68.007217	15.115301	11.264494	19.137035	22.490387	0.000000	-10.000000	0.308333	-23.400000	405.000000	1023.000000	1023.000000	2046.000000
46.020000	0.114632	67.747498	15.224293	11.776965	19.099127	21.647118	0.000000	-10.000000	0.308333	-23.150000	397.333344	1023.000000	1023.000000	2046.000000
46.040001	0.115458	68.235931	15.723297	12.077299	18.693079	21.742254	0.000000	-10.000000	0.300000	-23.083334	389.666656	1023.000000	1023.000000	2046.000000
46.060001	0.117150	69.235596	15.938200	11.698603	18.836193	22.762596	0.000000	-10.000000	0.300000	-23.216667	382.000000	1023.000000	1023.000000	2046.000000
46.080002	0.116099	68.614464	15.241234	11.466697	19.415369	22.491159	0.000000	-10.000000	0.300000	-23.333334	374.000000	1023.000000	1023.000000	2046.000000
46.099998	0.112827	66.680733	14.871465	11.572672	18.874054	21.362539	0.000000	-10.000000	0.300000	-23.400000	366.166656	1023.000000	1023.000000	2046.000000
46.119999	0.110855	65.515518	14.835150	11.316708	18.169853	21.193806	0.000000	-10.000000	0.300000	-23.366667	358.500000	1023.000000	1023.000000	2046.000000
46.139999	0.109625	64.788528	14.444644	10.568604	18.040867	21.734411	0.000000	-10.000000	0.300000	-23.183334	350.833344	1023.000000	1023.000000	2046.000000
46.160000	0.106212	62.771576	13.565369	10.133657	18.152246	20.920307	0.000000	-10.000000	0.300000	-22.883333	343.000000	1023.000000	1023.000000	2046.000000
46.180000	0.101359	59.903103	13.157372	9.967983	17.217398	19.560349	0.000000	-10.000000	0.300000	-22.583334	335.333344	1023.000000	1023.000000	2046.000000
46.200001	0.098234	58.056034	12.898078	9.550099	16.312021	19.295837	0.000000	-10.000000	0.291667	-22.283333	327.666656	1023.000000	1023.000000	2046.000000
46.220001	0.096716	57.159439	12.376232	8.944078	16.187445	19.651686	0.000000	-10.000000	0.283333	-22.150000	320.333344	1023.000000	1023.000000	2046.000000
46.240002	0.094490	55.843479	11.612234	8.667828	16.432081	19.131338	0.000000	-10.000000	0.283333	-22.050001	312.833344	1023.000000	1023.000000	2046.000000
46.259998	0.091536	54.097603	11.442554	8.912403	15.660290	18.082355	0.000000	-10.000000	0.275000	-22.216667	305.500000	1023.000000	1023.000000	2046.000000
46.279999	0.090958	53.756439	11.358225	8.925450	15.317405	18.155359	0.000000	-10.000000	0.283333	-22.350000	298.166656	1023.000000	1023.000000	2046.000000
46.299999	0.091341	53.982567	11.084381	8.444332	15.588818	18.865038	0.000000	-10.000000	0.275000	-22.450001	290.666656	1023.000000	1023.000000	2046.000000
46.320000	0.089875	53.116394	10.801370	8.637440	15.596312	18.081274	0.000000	-10.000000	0.291667	-22.566668	283.333344	1023.000000	1023.000000	2046.000000
46.340000	0.088620	52.374687	10.757785	8.978127	15.084190	17.554588	0.000000	-10.000000	0.291667	-22.566668	275.666656	1023.000000	1023.000000	2046.000000
46.360001	0.089707	53.017101	10.811362	8.573281	15.118638	18.513817	0.000000	-10.000000	0.283333	-22.533333	268.166656	1023.000000	1023.000000	2046.000000
46.380001	0.090132	53.268040	10.552032	8.417068	15.669516	18.629423	0.000000	-10.000000	0.283333	-22.316668	260.500000	1023.000000	1023.000000	2046.000000
46.400002	0.089687	53.005081	10.734223	8.861056	15.352825	18.056976	0.000000	-10.000000	0.275000	-22.000000	253.166672	1023.000000	1023.000000	2046.000000
46.419998	0.090554	53.517460	11.073941	9.118059	15.008293	18.317165	0.000000	-10.000000	0.283333	-21.816668	245.833328	1023.000000	1023.000000	2046.000000
46.439999	0.092691	54.780575	11.169785	8.989874	15.409319	19.211596	0.000000	-10.000000	0.266667	-21.516666	238.500000	1023.000000	1023.000000	2046.000000
46.459999	0.093291	55.134850	11.057310	9.096130	15.902751	19.078659	0.000000	-10.000000	0.241667	-21.200001	231.166672	1023.000000	1023.000000	2046.000000
46.480000	0.092479	54.654999	11.245030	9.396525	15.507676	18.505766	0.000000	-10.000000	0.216667	-20.950001	224.000000	1023.000000	1023.000000	2046.000000
46.500000	0.091999	54.371513	11.279778	9.331688	15.209938	18.550112	0.000000	-10.000000	0.200000	-20.750000	217.166672	1023.000000	1023.000000	2046.000000
46.520000	0.092335	54.569778	11.255918	8.939656	15.258053	19.116154	0.000000	-10.000000	0.191667	-20.650000	210.333328	1023.000000	1023.000000	2046.000000
46.540001	0.092109	54.436504	11.070464	8.487432	15.677197	19.201412	0.000000	-10.000000	0.175000	-20.383333	203.500000	1023.000000	1023.000000	2046.000000
46.560001	0.090431	53.444798	10.924549	8.404644	15.623919	18.491686	0.000000	-10.000000	0.158333	-20.133333	196.666672	1023.000000	1023.000000	2046.000000
46.580002	0.088453	52.276001	10.820720	8.252870	15.129932	18.072479	0.000000	-10.000000	0.150000	-19.799999	190.000000	1023.000000	1023.000000	2046.000000
46.599998	0.087710	51.836403	10.731692	7.901928	14.829848	18.372936	0.000000	-10.000000	0.150000	-19.533333	183.333328	1023.000000	1023.000000	2046.000000
46.619999	0.087926	51.964085	10.616176	7.386642	14.996603	18.964666	0.000000	-10.000000	0.150000	-19.183334	176.833328	1023.000000	1023.000000	2046.000000
46.639999	0.087712	51.837658	10.324772	7.200252	15.612750	18.699883	0.000000	-10.000000	0.150000	-19.133333	170.333328	1023.000000	1023.000000	2046.000000
46.660000	0.086985	51.408379	10.656530	7.312611	15.275413	18.163826	0.000000	-10.000000	0.150000	-18.900000	164.000000	1023.000000	1023.000000	2046.000000
46.680000	0.087422	51.666325	10.873446	7.285320	15.009798	18.497761	0.000000	-10.000000	0.150000	-18.799999	157.666672	1023.000000	1023.000000	2046.000000
46.700001	0.089160	52.693680	10.680190	7.288077	15.567966	19.157448	0.000000	-10.000000	0.141667	-18.400000	151.500000	1023.000000	1023.000000	2046.000000
46.720001	0.090827	53.678669	10.797109	7.290356	16.150728	19.440475	0.000000	-10.000000	0.141667	-18.033335	145.500000	1023.000000	1023.000000	2046.000000
46.740002	0.090134	53.268917	11.069648	7.605236	15.797128	18.796907	0.000000	-10.000000	0.133333	-17.783335	139.500000	1023.000000	1023.000000	2046.000000
46.759998	0.089125	52.673096	10.935600	7.474123	15.289476	18.973894	0.000000	-10.000000	0.141667	-17.600000	133.500000	1023.000000	1023.000000	2046.000000
46.779999	0.088543	52.328922	10.196647	6.959636	15.804030	19.368612	0.000000	-10.000000	0.133333	-17.533333	127.500000	1023.000000	1023.000000	2046.000000
46.799999	0.086345	51.029713	9.901503	6.774622	15.749064	18.604523	0.000000	-10.000000	0.125000	-17.316668	121.500000	1023.000000	1023.000000	2046.000000
46.820000	0.083264	49.209301	9.890022	6.603544	14.711410	18.004324	0.000000	-10.000000	0.116667	-17.016666	115.666664	1023.000000	1023.000000	2046.000000
46.840000	0.081696	48.282116	9.219558	6.122203	14.603190	18.337166	0.000000	-10.000000	0.108333	-16.616667	110.000000	1023.000000	1023.000000	2046.000000
46.860001	0.079608	47.048130	8.692496	5.817043	14.829600	17.708990	0.000000	-10.000000	0.116667	-16.166666	104.500000	1023.000000	1023.000000	2046.000000
46.880001	0.075617	44.689354	8.607674	5.726166	13.725051	16.630463	0.000000	-10.000000	0.091667	-15.533333	99.000000	1023.000000	1023.000000	2046.000000
46.900002	0.073178	43.248383	7.988384	5.257130	13.184376	16.818493	0.000000	-10.000000	0.075000	-15.050000	95.333336	1023.000000	1023.000000	2046.000000
46.919998	0.072316	42.738747	7.263677	5.019346	13.616312	16.839411	0.000000	-10.000000	0.041667	-14.733334	90.333336	1023.000000	1023.000000	2046.000000
46.939999	0.070609	41.729855	7.230659	5.234211	13.332310	15.932676	0.000000	-10.000000	0.041667	-14.900000	85.500000	1023.000000	1023.000000	2046.000000
46.959999	0.068815	40.669525	7.186165	5.224118	12.571839	15.687401	0.000000	-10.000000	0.033333	-15.116667	79.000000	1023.000000	1023.000000	2046.000000
46.980000	0.069252	40.927647	6.643431	5.007755	12.882301	16.394159	0.000000	-10.000000	0.041667	-15.416667	73.833336	1023.000000	1023.000000	2046.000000
47.000000	0.069104	40.840424	6.411657	5.094859	13.297741	16.036167	0.000000	-10.000000	0.041667	-15.616667	68.666664	1023.000000	1023.000000	2046.000000
47.020000	0.067897	40.126854	6.858268	5.316989	12.458225	15.493373	0.000000	-10.000000	0.050000	-15.733334	63.500000	1023.000000	1023.000000	2046.000000
47.040001	0.068104	40.249607	6.551712	5.187762	12.421817	16.088316	0.000000	-10.000000	0.050000	-15.600000	58.333332	1023.000000	1023.000000	2046.000000
47.060001	0.069352	40.987179	6.146399	5.111583	13.306617	16.422579	0.000000	-10.000000	0.033333	-15.283334	53.166668	1023.000000	1023.000000	2046.000000
47.080002	0.069162	40.874496	6.776052	5.531598	12.734902	15.831944	0.000000	-10.000000	0.025000	-14.766667	48.000000	1023.000000	1023.000000	2046.000000
47.099998	0.070196	41.485695	6.909523	5.548617	12.518785	16.508770	0.000000	-10.000000	0.008333	-14.350000	43.000000	1023.000000	1023.000000	2046.000000
47.119999	0.072259	42.705311	6.649142	5.608838	13.398494	17.048840	0.000000	-10.000000	0.008333	-13.800000	38.166668	1023.000000	1023.000000	2046.000000
47.139999	0.072436	42.809776	7.224397	6.060278	13.110625	16.414476	0.000000	-10.000000	0.000000	-13.416667	33.500000	1023.000000	1023.000000	2046.000000
47.160000	0.072514	42.855869	7.463443	6.022694	12.701158	16.668575	0.000000	-10.000000	0.000000	-12.983334	29.166666	1023.000000	1023.000000	2046.000000
47.180000	0.073601	43.498009	6.883485	5.801640	13.458731	17.354153	0.000000	-10.000000	0.000000	-12.766666	24.666666	1023.000000	1023.000000	2046.000000
47.200001	0.072986	43.134975	7.075949	5.759516	13.491143	16.808367	0.000000	-10.000000	0.000000	-12.616667	20.333334	1023.000000	1023.000000	2046.000000
47.220001	0.071366	42.177139	7.451686	5.582287	12.694734	16.448435	0.000000	-10.000000	0.000000	-12.250000	16.000000	1023.000000	1023.000000	2046.000000
47.240002	0.071561	42.292725	6.902618	5.088420	13.157706	17.143980	0.000000	-10.000000	0.000000	-11.900001	12.000000	1023.000000	1023.000000	2046.000000
47.259998	0.070860	41.878376	6.649020	4.814771	13.572268	16.842318	0.000000	-10.000000	0.000000	-11.433333	8.000000	1023.000000	1023.000000	2046.000000
47.279999	0.068918	40.730366	7.121643	4.763504	12.623814	16.221405	0.000000	-10.000000	0.000000	-11.183333	4.333333	1023.000000	1023.000000	2046.000000
47.299999	0.069006	40.782429	6.700398	4.275994	12.861650	16.944386	0.000000	-10.000000	0.000000	-10.983334	1.000000	1023.000000	1023.000000	2046.000000
47.320000	0.069548	41.102791	6.370875	4.005074	13.578050	17.148790	0.000000	-10.000000	0.000000	-10.866667	-2.333333	1023.000000	1023.000000	2046.000000
47.340000	0.068872	40.703617	6.938652	4.177414	13.137676	16.449877	0.000000	-10.000000	0.000000	-10.733334	-5.666667	1023.000000	1023.000000	2046.000000
47.360001	0.069696	41.190372	7.288313	4.112418	12.915225	16.874416	0.000000	-10.000000	0.000000	-10.583333	-9.333333	1023.000000	1023.000000	2046.000000
47.380001	0.071471	42.239361	6.701274	4.104825	13.901891	17.531372	0.000000	-10.000000	0.000000	-10.350000	-12.666667	1023.000000	1023.000000	2046.000000
47.400002	0.072418	42.799240	6.834082	4.228217	14.215953	17.520988	0.000000	-10.000000	0.000000	-10.150001	-16.333334	1023.000000	1023.000000	2046.000000
47.419998	0.071409	42.202560	7.397264	4.444122	13.394508	16.966667	0.000000	-10.000000	0.000000	-9.866667	-19.666666	1023.000000	1023.000000	2046.000000
47.439999	0.070850	41.872353	7.149158	4.130896	13.307901	17.284399	0.000000	-10.000000	0.000000	-9.616667	-23.000000	1023.000000	1023.000000	2046.000000
47.459999	0.070238	41.510506	6.289703	3.630145	13.957767	17.632893	0.000000	-10.000000	0.000000	-9.366667	-26.166666	1023.000000	1023.000000	2046.000000
47.480000	0.068696	40.599094	5.974644	3.539482	14.030971	17.053997	0.000000	-10.000000	0.000000	-9.066667	-29.333334	1023.000000	1023.000000	2046.000000
47.500000	0.066249	39.153091	6.480197	3.609942	12.843246	16.219707	0.000000	-10.000000	0.000000	-8.550000	-32.500000	1023.000000	1023.000000	2046.000000
47.520000	0.064652	38.209240	6.227520	3.272572	12.497832	16.211317	0.000000	-10.000000	-0.016667	-7.783333	-35.333332	1023.000000	1023.000000	2046.000000
47.540001	0.063175	37.336266	5.226396	2.766234	12.940567	16.403069	0.000000	-10.000000	-0.050000	-6.666667	-38.000000	1023.000000	1023.000000	2046.000000
47.560001	0.060080	35.507313	4.867825	2.751973	12.469867	15.417648	0.000000	-10.000000	-0.066667	-5.683333	-40.333332	1023.000000	1023.000000	2046.000000
47.580002	0.057295	33.861458	5.089230	2.828465	11.299564	14.644201	0.000000	-10.000000	-0.083333	-4.916667	-42.166668	1023.000000	1023.000000	2046.000000
47.599998	0.057293	33.859947	4.220847	2.413051	11.870166	15.355885	0.000000	-10.000000	-0.066667	-4.866667	-43.833332	1023.000000	1023.000000	2046.000000
47.619999	0.056411	33.339130	3.781766	2.500837	12.111846	14.944681	0.000000	-10.000000	-0.083333	-5.016667	-45.333332	1023.000000	1023.000000	2046.000000
47.639999	0.055115	32.572731	4.422168	2.929518	11.035946	14.185098	0.000000	-10.000000	-0.083333	-5.266667	-47.000000	1023.000000	1023.000000	2046.000000
47.660000	0.055485	32.791687	4.015503	2.641805	11.285790	14.848589	0.000000	-10.000000	-0.100000	-5.316667	-48.666668	1023.000000	1023.000000	2046.000000
47.680000	0.056150	33.184456	3.436631	2.587825	12.071785	15.088217	0.000000	-10.000000	-0.100000	-5.316667	-50.500000	1023.000000	1023.000000	2046.000000
47.700001	0.055268	32.663094	4.142551	3.147821	11.119948	14.252775	0.000000	-10.000000	-0.100000	-5.216667	-52.500000	1023.000000	1023.000000	2046.000000
47.720001	0.055783	32.967953	4.183685	2.931468	11.037223	14.815576	0.000000	-10.000000	-0.100000	-4.950000	-54.166668	1023.000000	1023.000000	2046.000000
47.740002	0.057586	34.033058	3.572716	2.696562	12.123834	15.639947	0.000000	-10.000000	-0.091667	-4.566667	-55.833332	1023.000000	1023.000000	2046.000000
47.759998	0.058075	34.322350	4.110550	3.403366	11.820994	14.987439	0.000000	-10.000000	-0.091667	-4.433333	-57.166668	1023.000000	1023.000000	2046.000000
47.779999	0.058920	34.821976	4.905834	3.722157	11.147547	15.046439	0.000000	-10.000000	-0.091667	-4.366667	-58.833332	1023.000000	1023.000000	2046.000000
47.799999	0.061228	36.185646	4.466253	3.411320	12.140863	16.167210	0.000000	-10.000000	-0.100000	-4.250000	-60.166668	1023.000000	1023.000000	2046.000000
47.820000	0.062342	36.843975	4.408138	3.752895	12.671293	16.011650	0.000000	-10.000000	-0.100000	-3.933333	-61.666668	1023.000000	1023.000000	2046.000000
47.840000	0.062128	36.717934	5.339307	4.282953	11.722195	15.373479	0.000000	-10.000000	-0.100000	-3.683333	-63.000000	1023.000000	1023.000000	2046.000000
47.860001	0.062678	37.042557	5.250237	3.865364	11.922317	16.004639	0.000000	-10.000000	-0.100000	-3.666667	-64.333336	1023.000000	1023.000000	2046.000000
47.880001	0.063531	37.546532	4.612395	3.303540	12.949476	16.681120	0.000000	-10.000000	-0.100000	-3.600000	-65.500000	1023.000000	1023.000000	2046.000000
47.900002	0.062626	37.011955	4.878640	3.607455	12.709762	15.816097	0.000000	-10.000000	-0.100000	-3.316667	-66.666664	1023.000000	1023.000000	2046.000000
47.919998	0.061396	36.285229	5.489415	3.624342	11.798315	15.373158	0.000000	-10.000000	-0.108333	-2.816667	-67.833336	1023.000000	1023.000000	2046.000000
47.939999	0.061603	36.407177	4.943730	2.861143	12.367856	16.234449	0.000000	-10.000000	-0.108333	-2.366667	-68.666664	1023.000000	1023.000000	2046.000000
47.959999	0.061668	36.445583	4.373613	2.477907	13.201311	16.392754	0.000000	-10.000000	-0.108333	-2.216667	-69.166664	1023.000000	1023.000000	2046.000000
47.980000	0.060296	35.634769	5.143950	2.960034	12.171924	15.358862	0.000000	-10.000000	-0.100000	-2.316667	-69.833336	1023.000000	1023.000000	2046.000000
48.000000	0.060721	35.886398	5.253573	2.611486	12.189512	15.831828	0.000000	-10.000000	-0.100000	-2.533333	-70.666664	1023.000000	1023.000000	2046.000000
48.020000	0.062505	36.940380	4.637413	2.047627	13.453635	16.801704	0.000000	-10.000000	-0.100000	-2.716667	-71.666664	1023.000000	1023.000000	2046.000000
48.040001	0.063306	37.414124	5.275507	2.891081	13.225335	16.022202	0.000000	-10.000000	-0.100000	-2.833333	-72.500000	1023.000000	1023.000000	2046.000000
48.060001	0.063292	37.405602	5.789094	2.967076	12.545687	16.103745	0.000000	-10.000000	-0.100000	-2.850000	-73.500000	1023.000000	1023.000000	2046.000000
48.080002	0.065199	38.532707	5.208129	2.342440	13.605612	17.376524	0.000000	-10.000000	-0.100000	-2.766667	-74.500000	1023.000000	1023.000000	2046.000000
48.099998	0.064914	38.364151	5.123363	2.892288	13.804248	16.544250	0.000000	-10.000000	-0.100000	-2.650000	-75.333336	1023.000000	1023.000000	2046.000000
48.119999	0.062785	37.106068	5.680682	3.038820	12.574029	15.812538	0.000000	-10.000000	-0.100000	-2.566667	-76.166664	1023.000000	1023.000000	2046.000000
48.139999	0.062814	37.122993	5.096812	2.137996	13.101722	16.786463	0.000000	-10.000000	-0.100000	-2.633333	-77.000000	1023.000000	1023.000000	2046.000000
48.160000	0.062446	36.905396	4.455465	1.850327	13.842421	16.757183	0.000000	-10.000000	-0.100000	-2.500000	-78.000000	1023.000000	1023.000000	2046.000000
48.180000	0.060289	35.631035	4.953853	2.485223	12.787880	15.404078	0.000000	-10.000000	-0.091667	-2.133333	-78.666664	1023.000000	1023.000000	2046.000000
48.200001	0.058161	34.373310	5.058082	2.471445	11.878036	14.965747	0.000000	-10.000000	-0.091667	-1.200000	-79.000000	1023.000000	1023.000000	2046.000000
48.220001	0.056662	33.487198	4.017485	1.639612	12.263643	15.566459	0.000000	-10.000000	-0.091667	0.150000	-79.000000	1023.000000	1023.000000	2046.000000
48.240002	0.054589	32.262146	3.191541	1.446481	12.562766	15.061358	0.000000	-10.000000	-0.091667	1.200000	-79.000000	1023.000000	1023.000000	2046.000000
48.259998	0.052564	31.065125	3.533736	2.006291	11.559404	13.965693	0.000000	-10.000000	-0.091667	1.683333	-79.000000	1023.000000	1023.000000	2046.000000
48.279999	0.051655	30.528152	3.736701	2.089356	10.822043	13.880053	0.000000	-10.000000	-0.091667	1.516667	-79.000000	1023.000000	1023.000000	2046.000000
48.299999	0.052186	30.842041	3.099567	1.539511	11.420528	14.782436	0.000000	-10.000000	-0.100000	1.533333	-79.000000	1023.000000	1023.000000	2046.000000
48.320000	0.052209	30.855646	2.586114	1.602717	12.096782	14.570035	0.000000	-10.000000	-0.100000	1.916667	-79.000000	1023.000000	1023.000000	2046.000000
48.340000	0.051672	30.538088	3.320352	2.368523	11.160381	13.688832	0.000000	-10.000000	-0.116667	2.816667	-79.000000	1023.000000	1023.000000	2046.000000
48.360001	0.052273	30.893101	3.571255	2.452863	10.824823	14.044159	0.000000	-10.000000	-0.141667	4.333333	-79.000000	1023.000000	1023.000000	2046.000000
48.380001	0.053988	31.906883	2.998908	1.901161	11.853755	15.153059	0.000000	-10.000000	-0.175000	6.416667	-79.000000	1023.000000	1023.000000	2046.000000
48.400002	0.054671	32.310684	2.997905	2.327657	12.289479	14.695642	0.000000	-10.000000	-0.208333	8.683333	-79.000000	1023.000000	1023.000000	2046.000000
48.419998	0.055332	32.701042	3.995574	3.085781	11.379159	14.240527	0.000000	-10.000000	-0.225000	10.816667	-79.000000	1023.000000	1023.000000	2046.000000
48.439999	0.058343	34.480740	4.233896	2.931607	11.805587	15.509650	0.000000	-10.000000	-0.241667	12.483334	-79.000000	1023.000000	1023.000000	2046.000000
48.459999	0.060622	35.827709	3.929384	2.766989	12.934563	16.196774	0.000000	-10.000000	-0.258333	14.050000	-79.000000	1023.000000	1023.000000	2046.000000
48.480000	0.061947	36.610901	4.407698	3.467649	13.035657	15.699898	0.000000	-10.000000	-0.300000	15.466667	-43.500000	1023.000000	1023.000000	2046.000000
48.500000	0.063416	37.478851	5.496869	4.068090	12.328185	15.585707	0.000000	-10.000000	-0.333333	16.500000	-8.000000	1023.000000	1023.000000	2046.000000
48.520000	0.065913	38.954773	5.534695	3.676704	12.939529	16.803844	0.000000	-10.000000	-0.358333	17.166668	29.333334	1023.000000	1023.000000	2046.000000
48.540001	0.066546	39.328705	5.066059	3.227429	13.926469	17.108747	0.000000	-10.000000	-0.358333	17.616667	33.000000	1023.000000	1023.000000	2046.000000
48.560001	0.066339	39.206451	5.683748	3.707009	13.584668	16.231024	0.000000	-10.000000	-0.350000	18.183334	38.666668	1023.000000	1023.000000	2046.000000
48.580002	0.067341	39.798573	6.390082	3.603863	13.043404	16.761223	0.000000	-10.000000	-0.350000	18.966667	44.500000	1023.000000	1023.000000	2046.000000
48.599998	0.068377	40.411083	5.732427	2.911735	14.195047	17.571873	0.000000	-10.000000	-0.366667	19.566668	50.833332	1023.000000	1023.000000	2046.000000
48.619999	0.067716	40.020348	5.580719	2.961577	14.514797	16.963257	0.000000	-10.000000	-0.391667	20.166668	57.333332	1023.000000	1023.000000	2046.000000
48.639999	0.067784	40.060265	6.483609	3.288833	13.717645	16.570177	0.000000	-10.000000	-0.400000	20.383333	64.166664	1023.000000	1023.000000	2046.000000
48.660000	0.069878	41.298176	6.966170	2.993726	13.748618	17.589663	0.000000	-10.000000	-0.400000	20.633333	70.833336	1023.000000	1023.000000	2046.000000
48.680000	0.071178	42.065975	6.341341	2.632046	15.031823	18.060762	0.000000	-10.000000	-0.408333	20.983334	77.666664	1023.000000	1023.000000	2046.000000
48.700001	0.072352	42.760174	6.737000	3.132243	15.296745	17.594185	0.000000	-10.000000	-0.425000	21.250000	84.666664	1023.000000	1023.000000	2046.000000
48.720001	0.074742	44.172615	7.779739	3.699460	14.822077	17.871340	0.000000	-10.000000	-0.441667	21.600000	91.833336	1023.000000	1023.000000	2046.000000
48.740002	0.077395	45.740593	8.238399	3.649203	14.948287	18.904705	0.000000	-10.000000	-0.450000	21.816666	99.000000	1023.000000	1023.000000	2046.000000
48.759998	0.078925	46.644814	7.625247	3.549764	16.132721	19.337084	0.000000	-10.000000	-0.458333	22.200001	106.166664	1023.000000	1023.000000	2046.000000
48.779999	0.078653	46.484081	7.749878	4.069432	16.161280	18.503490	0.000000	-10.000000	-0.458333	22.416668	113.500000	1023.000000	1023.000000	2046.000000
48.799999	0.078982	46.678619	8.611548	4.405595	15.311409	18.350065	0.000000	-10.000000	-0.466667	22.583334	121.000000	1023.000000	1023.000000	2046.000000
48.820000	0.080634	47.654728	8.658742	4.123822	15.626339	19.245825	0.000000	-10.000000	-0.475000	22.866667	128.500000	1023.000000	1023.000000	2046.000000
48.840000	0.079798	47.160549	7.906528	4.013152	16.376108	18.864763	0.000000	-10.000000	-0.500000	23.366667	136.166672	1023.000000	1023.000000	2046.000000
48.860001	0.077923	46.052681	8.058245	4.483135	15.737639	17.773663	0.000000	-10.000000	-0.516667	23.800001	144.000000	1023.000000	1023.000000	2046.000000
48.880001	0.076325	45.107876	8.352807	4.570090	14.766913	17.418066	0.000000	-10.000000	-0.525000	23.950001	152.000000	1023.000000	1023.000000	2046.000000
48.900002	0.075829	44.814686	8.103150	4.212565	14.553096	17.945875	0.000000	-10.000000	-0.525000	24.200001	160.000000	1023.000000	1023.000000	2046.000000
48.919998	0.074979	44.312508	7.332834	3.967018	15.026608	17.986048	0.000000	-10.000000	-0.525000	24.566668	168.000000	1023.000000	1023.000000	2046.000000
48.939999	0.074147	43.821026	6.843340	4.339647	15.363985	17.274055	0.000000	-10.000000	-0.525000	24.816668	176.000000	1023.000000	1023.000000	2046.000000
48.959999	0.074252	43.883110	7.512507	4.962072	14.579312	16.829218	0.000000	-10.000000	-0.516667	24.866667	184.000000	1023.000000	1023.000000	2046.000000
48.980000	0.076337	45.115215	7.979556	5.186306	14.376702	17.572649	0.000000	-10.000000	-0.508333	24.750000	192.333328	1023.000000	1023.000000	2046.000000
49.000000	0.077600	45.861477	7.504158	5.094579	15.183103	18.079639	0.000000	-10.000000	-0.500000	24.816668	200.666672	1023.000000	1023.000000	2046.000000
49.020000	0.077620	45.873466	7.409680	5.624376	15.367310	17.472097	0.000000	-10.000000	-0.500000	24.650002	209.000000	1023.000000	1023.000000	2046.000000
49.040001	0.078780	46.558708	8.217860	6.094126	14.725193	17.521530	0.000000	-10.000000	-0.500000	24.500000	217.166672	1023.000000	1023.000000	2046.000000
49.060001	0.081962	48.439358	8.523305	6.082125	15.101233	18.732695	0.000000	-10.000000	-0.500000	24.116667	225.500000	1023.000000	1023.000000	2046.000000
49.080002	0.083111	49.118488	8.076215	6.227600	16.047657	18.767017	0.000000	-10.000000	-0.500000	24.200001	233.833328	1023.000000	1023.000000	2046.000000
49.099998	0.084196	49.759674	8.489678	6.848929	15.988011	18.433054	0.000000	-10.000000	-0.500000	23.966667	242.000000	1023.000000	1023.000000	2046.000000
49.119999	0.086851	51.328869	9.452756	7.338597	15.627924	18.909590	0.000000	-10.000000	-0.500000	24.150002	250.000000	1023.000000	1023.000000	2046.000000
49.139999	0.090634	53.564415	9.850285	7.506072	16.190567	20.017490	0.000000	-10.000000	-0.483333	23.900002	258.000000	1023.000000	1023.000000	2046.000000
49.160000	0.092198	54.488838	9.630650	7.652204	17.191715	20.014269	0.000000	-10.000000	-0.466667	24.050001	266.000000	1023.000000	1023.000000	2046.000000
49.180000	0.092625	54.741230	10.118357	8.152392	16.975830	19.494650	0.000000	-10.000000	-0.450000	23.783333	274.000000	1023.000000	1023.000000	2046.000000
49.200001	0.094482	55.838799	10.900874	8.006846	16.694950	20.236128	0.000000	-10.000000	-0.458333	23.833334	282.000000	1023.000000	1023.000000	2046.000000
49.220001	0.096778	57.195572	11.048805	7.835824	17.267647	21.043297	0.000000	-10.000000	-0.491667	23.650000	290.000000	1023.000000	1023.000000	2046.000000
49.240002	0.096865	57.247124	10.723307	7.640057	17.996807	20.886951	0.000000	-10.000000	-0.508333	23.800001	297.833344	1023.000000	1023.000000	2046.000000
49.259998	0.096328	56.930096	10.899082	7.798012	17.856630	20.376373	0.000000	-10.000000	-0.508333	23.800001	305.500000	1023.000000	1023.000000	2046.000000
49.279999	0.096363	56.950428	11.402914	7.768504	17.358027	20.420980	0.000000	-10.000000	-0.475000	23.933334	313.166656	1023.000000	1023.000000	2046.000000
49.299999	0.098403	58.156242	11.693121	7.544684	17.623819	21.294617	0.000000	-10.000000	-0.466667	23.950001	321.000000	1023.000000	1023.000000	2046.000000
49.320000	0.099448	58.773792	11.601963	7.321186	18.323767	21.526876	0.000000	-10.000000	-0.475000	24.033333	329.000000	1023.000000	1023.000000	2046.000000
49.340000	0.099784	58.972454	11.922576	7.670727	18.344227	21.034925	0.000000	-10.000000	-0.491667	23.933334	337.000000	1023.000000	1023.000000	2046.000000
49.360001	0.101489	59.980286	12.542793	7.957905	18.141443	21.338142	0.000000	-10.000000	-0.500000	24.183334	345.000000	1023.000000	1023.000000	2046.000000
49.380001	0.105825	62.542671	12.791146	8.039390	19.151356	22.560780	0.000000	-10.000000	-0.508333	24.333334	353.166656	1023.000000	1023.000000	2046.000000
49.400002	0.107404	63.475742	12.967196	8.443748	19.754486	22.310316	0.000000	-10.000000	-0.525000	24.716667	361.500000	1023.000000	1023.000000	2046.000000
49.419998	0.108158	63.921619	13.726699	9.015271	19.111269	22.068378	0.000000	-10.000000	-0.525000	24.900002	369.833344	1023.000000	1023.000000	2046.000000
49.439999	0.110903	65.543510	14.018747	9.283177	19.365049	22.876534	0.000000	-10.000000	-0.516667	24.716667	378.000000	1023.000000	1023.000000	2046.000000
49.459999	0.112926	66.739075	13.911119	9.434319	20.094559	23.299076	0.000000	-10.000000	-0.500000	24.750000	386.333344	1023.000000	1023.000000	2046.000000
49.480000	0.112446	66.455597	13.958290	9.619735	20.181263	22.696308	0.000000	-10.000000	-0.500000	24.633333	394.666656	1023.000000	1023.000000	2046.000000
49.500000	0.111260	65.754684	14.280220	9.817453	19.519228	22.137785	0.000000	-10.000000	-0.500000	24.800001	403.000000	1023.000000	1023.000000	2046.000000
49.520000	0.110437	65.268265	14.338790	9.744229	19.006273	22.178974	0.000000	-10.000000	-0.500000	24.583334	411.000000	1023.000000	1023.000000	2046.000000
49.540001	0.109324	64.610214	13.784209	9.508928	19.129393	22.187681	0.000000	-10.000000	-0.483333	24.333334	419.000000	1023.000000	1023.000000	2046.000000
49.560001	0.106390	62.876255	13.140891	9.398297	19.039438	21.297630	0.000000	-10.000000	-0.475000	23.799999	427.333344	1023.000000	1023.000000	2046.000000
49.580002	0.104132	61.542252	13.132602	9.424829	18.299225	20.685595	0.000000	-10.000000	-0.475000	23.533333	435.333344	1023.000000	1023.000000	2046.000000
49.599998	0.103892	61.400055	13.229433	9.446529	17.738710	20.985382	0.000000	-10.000000	-0.483333	23.299999	443.333344	1023.000000	1023.000000	2046.000000
49.619999	0.105560	62.386112	13.018142	9.593663	18.239685	21.534624	0.000000	-10.000000	-0.491667	23.033333	451.000000	1023.000000	1023.000000	2046.000000
49.639999	0.106038	62.668346	12.877114	10.036263	18.715500	21.039469	0.000000	-10.000000	-0.475000	22.799999	458.833344	1023.000000	1023.000000	2046.000000
49.660000	0.106114	62.713131	13.438498	10.450375	18.050447	20.773811	0.000000	-10.000000	-0.466667	22.500000	466.500000	1023.000000	1023.000000	2046.000000
49.680000	0.107339	63.437241	13.588721	10.604687	17.847874	21.395958	0.000000	-10.000000	-0.450000	22.400000	474.166656	1023.000000	1023.000000	2046.000000
49.700001	0.109594	64.769951	13.595056	10.699599	18.321405	22.153893	0.000000	-10.000000	-0.450000	22.200001	481.666656	1023.000000	1023.000000	2046.000000
49.720001	0.110861	65.518646	13.428617	11.074245	19.103081	21.912703	0.000000	-10.000000	-0.441667	21.833334	489.166656	1023.000000	1023.000000	2046.000000
49.740002	0.111711	66.021111	13.908957	11.470453	18.958857	21.682844	0.000000	-10.000000	-0.433333	21.633333	496.500000	1023.000000	1023.000000	2046.000000
49.759998	0.112562	66.524086	14.326819	11.710790	18.572742	21.913736	0.000000	-10.000000	-0.416667	21.383333	503.833344	1023.000000	1023.000000	2046.000000
49.779999	0.115230	68.101135	14.538113	11.864831	18.830976	22.867216	0.000000	-10.000000	-0.408333	21.083334	511.000000	1023.000000	1023.000000	2046.000000
49.799999	0.118248	69.884331	14.526387	12.205377	19.903833	23.248732	0.000000	-10.000000	-0.400000	20.883333	518.000000	1023.000000	1023.000000	2046.000000
49.820000	0.119630	70.701134	15.261925	12.658720	19.849825	22.930668	0.000000	-10.000000	-0.400000	20.700001	525.000000	1023.000000	1023.000000	2046.000000
49.840000	0.120427	71.172424	15.834078	12.785963	19.333775	23.218607	0.000000	-10.000000	-0.391667	20.600000	532.000000	1023.000000	1023.000000	2046.000000
49.860001	0.123160	72.787666	15.714935	12.700495	20.171850	24.200386	0.000000	-10.000000	-0.400000	20.716667	538.833313	1023.000000	1023.000000	2046.000000
49.880001	0.124022	73.297134	15.642658	12.726559	20.985441	23.942476	0.000000	-10.000000	-0.408333	20.983334	545.666687	1023.000000	1023.000000	2046.000000
49.900002	0.123409	72.934654	16.268000	12.797115	20.362490	23.507050	0.000000	-10.000000	-0.425000	21.433334	550.166687	1023.000000	1023.000000	2046.000000
49.919998	0.123668	73.087585	16.288208	12.553643	20.233995	24.011734	0.000000	-10.000000	-0.450000	21.950001	557.333313	1023.000000	1023.000000	2046.000000
49.939999	0.125137	73.955940	15.932867	12.384481	21.008469	24.630123	0.000000	-10.000000	-0.466667	22.450001	564.833313	1023.000000	1023.000000	2046.000000
49.959999	0.125262	74.029808	15.870677	12.363178	21.528513	24.267441	0.000000	-10.000000	-0.475000	22.800001	574.666687	1023.000000	1023.000000	2046.000000
49.980000	0.125348	74.080513	16.549866	12.450676	21.073511	24.006462	0.000000	-10.000000	-0.458333	22.816668	582.333313	1023.000000	1023.000000	2046.000000
50.000000	0.125958	74.441360	16.908501	12.390594	20.729853	24.412416	0.000000	-10.000000	-0.450000	22.483334	589.833313	1023.000000	1023.000000	2046.000000
50.020000	0.128969	76.220566	16.858377	12.508750	21.557812	25.295624	0.000000	-10.000000	-0.458333	22.483334	597.500000	1023.000000	1023.000000	2046.000000
50.040001	0.131468	77.697395	16.970518	12.775123	22.463123	25.488636	0.000000	-10.000000	-0.458333	22.150002	605.000000	1023.000000	1023.000000	2046.000000
50.060001	0.133391	78.834015	17.684916	13.328909	22.586834	25.233358	0.000000	-10.000000	-0.450000	22.116667	612.500000	1023.000000	1023.000000	2046.000000
50.080002	0.134469	79.471085	18.345755	13.633465	22.168074	25.323792	0.000000	-10.000000	-0.425000	21.583334	619.833313	1023.000000	1023.000000	2046.000000
50.099998	0.137603	81.323158	18.581377	13.964755	22.559757	26.217266	0.000000	-10.000000	-0.408333	21.133333	627.166687	1023.000000	1023.000000	2046.000000
50.119999	0.140322	82.930397	18.392593	14.324139	23.577244	26.636425	0.000000	-10.000000	-0.383333	20.466667	634.333313	1023.000000	1023.000000	2046.000000
50.139999	0.140395	82.973267	18.802698	14.777607	23.408117	25.984844	0.000000	-10.000000	-0.366667	19.950001	641.333313	1023.000000	1023.000000	2046.000000
50.160000	0.139182	82.256493	19.294680	14.765955	22.512583	25.683271	0.000000	-10.000000	-0.350000	19.516666	648.000000	1023.000000	1023.000000	2046.000000
50.180000	0.138751	82.001831	19.032120	14.588601	22.442904	25.938204	0.000000	-10.000000	-0.333333	19.050001	654.500000	1023.000000	1023.000000	2046.000000
50.200001	0.137075	81.011566	18.206388	14.344916	22.743198	25.717058	0.000000	-10.000000	-0.300000	18.300001	661.000000	1023.000000	1023.000000	2046.000000
50.220001	0.133062	78.639496	17.686514	14.064425	22.236832	24.651722	0.000000	-10.000000	-0.266667	17.216667	667.333313	1023.000000	1023.000000	2046.000000
50.240002	0.129294	76.413033	17.690359	13.818479	21.025558	23.878637	0.000000	-10.000000	-0.250000	16.116667	673.333313	1023.000000	1023.000000	2046.000000
50.259998	0.127625	75.426361	17.493809	13.555254	20.447027	23.930269	0.000000	-10.000000	-0.250000	15.183333	678.833313	1023.000000	1023.000000	2046.000000
50.279999	0.128382	75.873917	16.876146	13.617541	20.962614	24.417616	0.000000	-10.000000	-0.233333	14.500000	684.000000	1023.000000	1023.000000	2046.000000
50.299999	0.128611	76.008881	16.531218	13.781139	21.401951	24.294573	0.000000	-10.000000	-0.208333	13.666667	689.000000	1023.000000	1023.000000	2046.000000
50.320000	0.127835	75.550522	17.106771	14.110050	20.667980	23.665722	0.000000	-10.000000	-0.183333	12.700000	693.666687	1023.000000	1023.000000	2046.000000
50.340000	0.127638	75.434082	17.413382	14.204492	20.075760	23.740446	0.000000	-10.000000	-0.166667	11.600000	698.000000	1023.000000	1023.000000	2046.000000
50.360001	0.129477	76.521049	16.757021	14.338103	20.954258	24.471672	0.000000	-10.000000	-0.158333	10.600000	702.000000	1023.000000	1023.000000	2046.000000
50.380001	0.129918	76.781647	16.565910	14.440531	21.399109	24.376097	0.000000	-10.000000	-0.150000	9.566667	705.833313	1023.000000	1023.000000	2046.000000
50.400002	0.129591	76.588036	17.373106	14.705644	20.547930	23.961353	0.000000	-10.000000	-0.150000	8.683333	709.333313	1023.000000	1023.000000	2046.000000
50.419998	0.130602	77.186050	17.516521	14.757262	20.503260	24.409006	0.000000	-10.000000	-0.133333	7.933333	712.333313	1023.000000	1023.000000	2046.000000
50.439999	0.133193	78.716812	16.958614	14.759619	21.651278	25.347301	0.000000	-10.000000	-0.133333	7.300000	715.000000	1023.000000	1023.000000	2046.000000
50.459999	0.133923	79.148758	17.209530	15.095196	21.771353	25.072676	0.000000	-10.000000	-0.133333	6.683333	717.666687	1023.000000	1023.000000	2046.000000
50.480000	0.134416	79.439980	18.198734	15.428222	20.971897	24.841127	0.000000	-10.000000	-0.150000	6.283333	720.166687	1023.000000	1023.000000	2046.000000
50.500000	0.136528	80.687851	18.150661	15.557446	21.470224	25.509521	0.000000	-10.000000	-0.150000	5.933333	722.500000	1023.000000	1023.000000	2046.000000
50.520000	0.138447	81.822426	17.785179	15.491445	22.539959	26.005844	0.000000	-10.000000	-0.150000	5.850000	724.500000	1023.000000	1023.000000	2046.000000
50.540001	0.138151	81.647438	18.444731	15.689592	22.077105	25.436012	0.000000	-10.000000	-0.141667	5.650000	726.500000	1023.000000	1023.000000	2046.000000
50.560001	0.137505	81.265701	18.862255	15.623383	21.584375	25.195684	0.000000	-10.000000	-0.141667	5.700000	728.333313	1023.000000	1023.000000	2046.000000
50.580002	0.138014	81.566353	18.545237	15.227475	22.042559	25.751078	0.000000	-10.000000	-0.141667	5.483334	730.000000	1023.000000	1023.000000	2046.000000
50.599998	0.138483	81.843613	17.996223	14.769752	22.891848	26.185787	0.000000	-10.000000	-0.150000	5.016667	731.666687	1023.000000	1023.000000	2046.000000
50.619999	0.136837	80.870712	18.538282	14.921874	22.162916	25.247641	0.000000	-10.000000	-0.133333	4.316667	733.500000	1023.000000	1023.000000	2046.000000
50.639999	0.136087	80.427536	18.923517	14.701836	21.590792	25.211390	0.000000	-10.000000	-0.125000	3.416667	735.166687	1023.000000	1023.000000	2046.000000
50.660000	0.137359	81.178925	18.548100	14.293768	22.302511	26.034544	0.000000	-10.000000	-0.108333	2.483333	736.500000	1023.000000	1023.000000	2046.000000
50.680000	0.138217	81.686531	18.196915	14.244385	23.108166	26.137062	0.000000	-10.000000	-0.100000	1.316667	737.333313	1023.000000	1023.000000	2046.000000
50.700001	0.137952	81.529381	19.174036	14.584691	22.263235	25.507421	0.000000	-10.000000	-0.091667	0.500000	737.833313	1023.000000	1023.000000	2046.000000
50.720001	0.139637	82.525299	19.507317	14.594833	22.357328	26.065823	0.000000	-10.000000	-0.091667	0.000000	738.000000	1023.000000	1023.000000	2046.000000
50.740002	0.142889	84.447365	18.878338	14.618147	23.923450	27.027431	0.000000	-10.000000	-0.100000	0.000000	738.000000	1023.000000	1023.000000	2046.000000
50.759998	0.143103	84.573959	19.613392	15.215272	23.418167	26.327131	0.000000	-10.000000	-0.091667	-0.283333	738.000000	1023.000000	1023.000000	2046.000000
50.779999	0.143833	85.005531	20.384193	15.466187	22.782923	26.372229	0.000000	-10.000000	-0.083333	-1.200000	738.000000	1023.000000	1023.000000	2046.000000
50.799999	0.145839	86.190842	19.976204	15.343140	23.609350	27.262146	0.000000	-10.000000	-0.083333	-2.500000	738.000000	1023.000000	1023.000000	2046.000000
50.820000	0.145836	86.188812	19.445051	15.322944	24.100502	27.320316	0.000000	-10.000000	-0.091667	-3.750000	738.000000	1023.000000	1023.000000	2046.000000
50.840000	0.143987	85.096367	19.579945	15.559768	23.539156	26.417496	0.000000	-10.000000	-0.100000	-4.616667	738.000000	1023.000000	1023.000000	2046.000000
50.860001	0.140976	83.316940	19.950235	15.519628	22.287622	25.559452	0.000000	-10.000000	-0.083333	-5.316667	738.000000	1023.000000	1023.000000	2046.000000
50.880001	0.138302	81.736603	19.174807	14.839417	22.168777	25.553604	0.000000	-10.000000	-0.066667	-6.133333	738.000000	1023.000000	1023.000000	2046.000000
50.900002	0.135057	79.818848	17.856785	14.047060	22.473631	25.441374	0.000000	-10.000000	-0.050000	-6.700000	738.000000	1023.000000	1023.000000	2046.000000
50.919998	0.130267	76.987679	17.651566	14.056209	21.254877	24.025032	0.000000	-10.000000	-0.050000	-7.450000	738.000000	1023.000000	1023.000000	2046.000000
50.939999	0.127004	75.059395	17.699114	13.906651	20.072025	23.381607	0.000000	-10.000000	-0.058333	-7.766667	738.000000	1023.000000	1023.000000	2046.000000
50.959999	0.126591	74.815422	17.039537	13.550187	20.358597	23.867104	0.000000	-10.000000	-0.058333	-8.166667	738.000000	1023.000000	1023.000000	2046.000000
50.980000	0.127023	75.070580	16.374165	13.307727	21.064781	24.323906	0.000000	-10.000000	-0.058333	-8.250000	731.000000	1023.000000	1023.000000	2046.000000
51.000000	0.125909	74.412010	16.535769	13.866886	20.594938	23.414421	0.000000	-10.000000	-0.050000	-8.566667	723.000000	1023.000000	1023.000000	2046.000000
51.020000	0.124485	73.570679	16.986324	14.231658	19.568743	22.783955	0.000000	-10.000000	-0.041667	-9.133333	714.000000	1023.000000	1023.000000	2046.000000
51.040001	0.124646	73.665497	16.791124	13.998910	19.565058	23.310410	0.000000	-10.000000	-0.025000	-9.916667	710.833313	1023.000000	1023.000000	2046.000000
51.060001	0.125794	74.344086	16.201872	13.579872	20.396374	24.165970	0.000000	-10.000000	-0.008333	-10.816667	707.500000	1023.000000	1023.000000	2046.000000
51.080002	0.125811	74.354248	16.022738	13.711164	20.695597	23.924751	0.000000	-10.000000	0.000000	-11.683333	703.833313	1023.000000	1023.000000	2046.000000
51.099998	0.124934	73.836021	16.636961	14.345130	19.819035	23.034893	0.000000	-10.000000	0.000000	-12.550000	700.000000	1023.000000	1023.000000	2046.000000
51.119999	0.125216	74.002754	16.837965	14.265061	19.515415	23.384314	0.000000	-10.000000	0.000000	-13.400000	695.833313	1023.000000	1023.000000	2046.000000
51.139999	0.127337	75.256432	16.330755	13.895190	20.528635	24.501850	0.000000	-10.000000	0.016667	-14.183333	691.333313	1023.000000	1023.000000	2046.000000
51.160000	0.128512	75.950638	16.367577	14.103803	20.980730	24.498529	0.000000	-10.000000	0.033333	-14.783334	686.500000	1023.000000	1023.000000	2046.000000
51.180000	0.128236	75.787598	17.137249	14.805666	20.169821	23.674862	0.000000	-10.000000	0.050000	-15.383333	681.500000	1023.000000	1023.000000	2046.000000
51.200001	0.128046	75.675392	17.497110	14.942481	19.676174	23.559626	0.000000	-10.000000	0.066667	-15.916667	676.500000	1023.000000	1023.000000	2046.000000
51.220001	0.128890	76.173889	17.292452	14.438076	20.070068	24.373293	0.000000	-10.000000	0.091667	-16.500000	671.166687	1023.000000	1023.000000	2046.000000
51.240002	0.129101	76.298531	16.705698	13.890783	20.853273	24.848774	0.000000	-10.000000	0.116667	-16.916666	665.666687	1023.000000	1023.000000	2046.000000
51.259998	0.128106	75.710892	16.608706	13.855951	20.967482	24.278753	0.000000	-10.000000	0.133333	-17.283333	660.000000	1023.000000	1023.000000	2046.000000
51.279999	0.125796	74.345734	17.088787	14.101263	19.944185	23.211500	0.000000	-10.000000	0.141667	-17.716667	654.333313	1023.000000	1023.000000	2046.000000
51.299999	0.124440	73.543961	17.113974	13.693913	19.470879	23.265196	0.000000	-10.000000	0.150000	-18.250000	648.500000	1023.000000	1023.000000	2046.000000
51.320000	0.124823	73.770622	16.415905	12.890614	20.244459	24.219645	0.000000	-10.000000	0.150000	-18.850000	642.333313	1023.000000	1023.000000	2046.000000
51.340000	0.124339	73.484154	16.023022	12.671882	20.764912	24.024342	0.000000	-10.000000	0.150000	-19.450001	636.000000	1023.000000	1023.000000	2046.000000
51.360001	0.123019	72.703987	16.775404	13.131085	19.759771	23.037729	0.000000	-10.000000	0.166667	-20.016666	629.500000	1023.000000	1023.000000	2046.000000
51.380001	0.123001	72.693321	17.095451	13.073256	19.382387	23.142223	0.000000	-10.000000	0.183333	-20.516666	622.833313	1023.000000	1023.000000	2046.000000
51.400002	0.125033	73.894249	16.760464	12.564647	20.270037	24.299103	0.000000	-10.000000	0.200000	-20.733334	616.000000	1023.000000	1023.000000	2046.000000
51.419998	0.126494	74.757996	16.516636	12.497671	21.175941	24.567749	0.000000	-10.000000	0.200000	-21.000000	609.000000	1023.000000	1023.000000	2046.000000
51.439999	0.126133	74.544815	17.086267	13.290934	20.600294	23.567324	0.000000	-10.000000	0.200000	-21.183334	602.000000	1023.000000	1023.000000	2046.000000
51.459999	0.126469	74.742973	17.630123	13.701511	20.000929	23.410414	0.000000	-10.000000	0.208333	-21.516666	595.000000	1023.000000	1023.000000	2046.000000
51.480000	0.127850	75.559380	17.211084	13.283881	20.608648	24.455767	0.000000	-10.000000	0.225000	-21.666668	587.833313	1023.000000	1023.000000	2046.000000
51.500000	0.127015	75.065895	16.507723	12.818828	21.161785	24.577562	0.000000	-10.000000	0.250000	-22.016666	580.500000	1023.000000	1023.000000	2046.000000
51.520000	0.124002	73.285286	16.417799	13.108855	20.474426	23.284206	0.000000	-10.000000	0.275000	-22.183334	573.166687	1023.000000	1023.000000	2046.000000
51.540001	0.121078	71.556885	16.532131	13.188711	19.401354	22.434690	0.000000	-10.000000	0.283333	-22.350000	565.666687	1023.000000	1023.000000	2046.000000
51.560001	0.119263	70.484650	16.112555	12.401393	19.088556	22.882143	0.000000	-10.000000	0.275000	-22.066668	558.333313	1023.000000	1023.000000	2046.000000
51.580002	0.116448	68.820778	14.999196	11.523654	19.451687	22.846239	0.000000	-10.000000	0.258333	-21.950001	550.833313	1023.000000	1023.000000	2046.000000
51.599998	0.111866	66.113083	14.176635	11.261758	19.054926	21.619766	0.000000	-10.000000	0.250000	-21.816666	546.000000	1023.000000	1023.000000	2046.000000
51.619999	0.108111	63.893501	14.281356	11.455140	17.773352	20.383654	0.000000	-10.000000	0.250000	-21.816666	541.000000	1023.000000	1023.000000	2046.000000
51.639999	0.106307	62.827435	14.151273	11.201067	17.040155	20.434938	0.000000	-10.000000	0.250000	-21.799999	533.833313	1023.000000	1023.000000	2046.000000
51.660000	0.106086	62.696705	13.279744	10.495530	17.713968	21.207464	0.000000	-10.000000	0.250000	-21.783333	524.166687	1023.000000	1023.000000	2046.000000
51.680000	0.103964	61.442654	13.005102	10.832191	17.534294	20.071064	0.000000	-10.000000	0.250000	-21.883333	514.500000	1023.000000	1023.000000	2046.000000
51.700001	0.102440	60.542328	13.399491	11.329941	16.463894	19.349001	0.000000	-10.000000	0.250000	-21.916668	507.166656	1023.000000	1023.000000	2046.000000
51.720001	0.103101	60.932751	13.039873	10.902523	16.712250	20.278107	0.000000	-10.000000	0.258333	-22.083334	499.833344	1023.000000	1023.000000	2046.000000
51.740002	0.102799	60.754070	12.393340	10.473159	17.331791	20.555780	0.000000	-10.000000	0.266667	-22.216667	495.000000	1023.000000	1023.000000	2046.000000
[truncated: 1,066,923 more chars]
