# Supplementary material for: Effect of Electrode Belt and Body Positions on Regional Pulmonary Ventilation- and Perfusion-Related Impedance Changes Measured by Electric Impedance Tomography
Source: PLoS One. 2016 Jun 2;11(6):e0155913. doi: 10.1371/journal.pone.0155913 (PMC4890811; doi:10.1371/journal.pone.0155913)
Supplement: S1 Dataset — (ZIP) [file pone.0155913.s001.zip › Dataset/Fp11-semi-4i.txt]

Patient Name:	Fp11
Registry:	Fp11
Investigator:	 
Diagnosys:	 
Notes:	semi4i              
Sample Rate [Hz]:	50.06
Time Base 	Pixels Mean 	Pixels Sum 	UPPER RIGHT		UPPER LEFT		LOWER RIGHT		LOWER LEFT		QRS	ETCO2	Paw	Flow (L/min)	Volume	Analog1	Analog2	AnalogSum
0.000000	0.008613	5.090377	-0.267886	-0.822886	5.151808	1.029342	0.000000	-10.000000	-0.216667	16.916666	489.333344	1023.000000	1023.000000	2046.000000
0.020000	0.010394	6.142731	-0.080001	-0.592442	5.463185	1.351989	0.000000	-10.000000	-0.233333	16.500000	495.000000	1023.000000	1023.000000	2046.000000
0.040000	0.012147	7.178766	0.112881	-0.316821	5.721491	1.661215	0.000000	-10.000000	-0.250000	16.233334	500.500000	1023.000000	1023.000000	2046.000000
0.060000	0.014043	8.299432	0.383464	-0.019437	5.954176	1.981229	0.000000	-10.000000	-0.250000	16.000000	506.000000	1023.000000	1023.000000	2046.000000
0.080000	0.016058	9.490464	0.681113	0.257318	6.246667	2.305367	0.000000	-10.000000	-0.250000	15.833334	511.333344	1023.000000	1023.000000	2046.000000
0.100000	0.017828	10.536486	1.017037	0.462924	6.500417	2.556108	0.000000	-10.000000	-0.250000	15.683333	516.666687	1023.000000	1023.000000	2046.000000
0.120000	0.019214	11.355404	1.294568	0.425670	6.802022	2.833144	0.000000	-10.000000	-0.250000	15.750000	522.000000	1023.000000	1023.000000	2046.000000
0.140000	0.020086	11.871057	1.545887	0.248685	7.018875	3.057611	0.000000	-10.000000	-0.241667	15.550000	527.333313	1023.000000	1023.000000	2046.000000
0.160000	0.020217	11.947992	1.764170	-0.074544	7.108577	3.149790	0.000000	-10.000000	-0.233333	15.383333	532.500000	1023.000000	1023.000000	2046.000000
0.180000	0.020342	12.022088	1.939851	-0.329433	7.252128	3.159543	0.000000	-10.000000	-0.216667	15.050000	537.500000	1023.000000	1023.000000	2046.000000
0.200000	0.020421	12.068549	2.137265	-0.550041	7.347782	3.133543	0.000000	-10.000000	-0.208333	14.633333	542.666687	1023.000000	1023.000000	2046.000000
0.220000	0.020444	12.082330	2.375368	-0.798324	7.363841	3.141444	0.000000	-10.000000	-0.183333	13.933333	547.666687	1023.000000	1023.000000	2046.000000
0.240000	0.020748	12.261854	2.596054	-1.001622	7.468749	3.198673	0.000000	-10.000000	-0.166667	13.033334	552.500000	1023.000000	1023.000000	2046.000000
0.260000	0.021042	12.435925	2.799405	-1.040563	7.551042	3.126041	0.000000	-10.000000	-0.141667	12.166667	556.833313	1023.000000	1023.000000	2046.000000
0.280000	0.021625	12.780379	3.003457	-1.098959	7.697946	3.177936	0.000000	-10.000000	-0.125000	11.150000	561.000000	1023.000000	1023.000000	2046.000000
0.300000	0.022717	13.425997	3.314169	-1.094294	7.909736	3.296385	0.000000	-10.000000	-0.116667	10.333333	565.000000	1023.000000	1023.000000	2046.000000
0.320000	0.024145	14.269603	3.686357	-1.065413	8.187048	3.461611	0.000000	-10.000000	-0.116667	9.716667	568.666687	1023.000000	1023.000000	2046.000000
0.340000	0.025834	15.268134	4.144357	-0.954154	8.411736	3.666195	0.000000	-10.000000	-0.108333	9.266667	572.000000	1023.000000	1023.000000	2046.000000
0.360000	0.027481	16.241199	4.415399	-0.790670	8.729568	3.886902	0.000000	-10.000000	-0.100000	9.050000	575.166687	1023.000000	1023.000000	2046.000000
0.380000	0.029407	17.379528	4.748694	-0.606640	9.061945	4.175529	0.000000	-10.000000	-0.083333	8.633334	578.333313	1023.000000	1023.000000	2046.000000
0.400000	0.030349	17.935976	4.928891	-0.372275	9.132475	4.246884	0.000000	-10.000000	-0.066667	8.166667	581.333313	1023.000000	1023.000000	2046.000000
0.420000	0.031307	18.502172	5.107003	-0.138497	9.061690	4.471976	0.000000	-10.000000	-0.066667	7.300000	584.000000	1023.000000	1023.000000	2046.000000
0.440000	0.031572	18.658915	5.059951	0.213744	8.899320	4.485899	0.000000	-10.000000	-0.058333	6.466667	586.666687	1023.000000	1023.000000	2046.000000
0.460000	0.031104	18.382711	4.955338	0.265622	8.786689	4.375063	0.000000	-10.000000	-0.066667	5.733334	589.166687	1023.000000	1023.000000	2046.000000
0.480000	0.030264	17.886135	4.917957	0.031582	8.656590	4.280007	0.000000	-10.000000	-0.058333	5.000000	591.833313	1023.000000	1023.000000	2046.000000
0.500000	0.029142	17.222885	4.783638	-0.302991	8.578538	4.163701	0.000000	-10.000000	-0.066667	4.500000	593.500000	1023.000000	1023.000000	2046.000000
0.520000	0.027464	16.231054	4.477399	-0.552329	8.397380	3.908605	0.000000	-10.000000	-0.066667	3.683333	595.000000	1023.000000	1023.000000	2046.000000
0.540000	0.024873	14.699822	3.988403	-0.721245	8.001510	3.431155	0.000000	-10.000000	-0.058333	2.316667	596.000000	1023.000000	1023.000000	2046.000000
0.560000	0.022704	13.417917	3.573765	-0.886449	7.692005	3.038596	0.000000	-10.000000	-0.041667	0.950000	597.166687	1023.000000	1023.000000	2046.000000
0.580000	0.021635	12.786397	3.302530	-0.822426	7.529057	2.777235	0.000000	-10.000000	-0.033333	0.000000	597.833313	1023.000000	1023.000000	2046.000000
0.600000	0.021198	12.528016	3.101518	-0.610483	7.409881	2.627100	0.000000	-10.000000	-0.033333	-0.683333	598.000000	1023.000000	1023.000000	2046.000000
0.620000	0.020790	12.286613	2.856953	-0.330741	7.272085	2.488317	0.000000	-10.000000	-0.041667	-1.816667	598.000000	1023.000000	1023.000000	2046.000000
0.640000	0.020570	12.156878	2.592745	-0.010976	7.190454	2.384656	0.000000	-10.000000	-0.050000	-3.400000	598.000000	1023.000000	1023.000000	2046.000000
0.660000	0.020410	12.062397	2.419753	0.212587	7.046328	2.383729	0.000000	-10.000000	-0.041667	-4.650000	598.000000	1023.000000	1023.000000	2046.000000
0.680000	0.020113	11.887036	2.244443	0.423910	6.897833	2.320850	0.000000	-10.000000	-0.033333	-5.866667	598.000000	1023.000000	1023.000000	2046.000000
0.700000	0.019986	11.811852	2.119313	0.576322	6.781400	2.334816	0.000000	-10.000000	-0.016667	-7.133334	598.000000	1023.000000	1023.000000	2046.000000
0.720000	0.019819	11.712821	1.995741	0.772281	6.680620	2.264179	0.000000	-10.000000	0.000000	-8.483334	598.000000	1023.000000	1023.000000	2046.000000
0.740000	0.019895	11.757795	1.818147	0.870663	6.726301	2.342685	0.000000	-10.000000	0.008333	-9.733334	598.000000	1023.000000	1023.000000	2046.000000
0.760000	0.020126	11.894602	1.830021	1.051471	6.685458	2.327652	0.000000	-10.000000	0.016667	-10.683333	598.000000	1023.000000	1023.000000	2046.000000
0.780000	0.020586	12.166492	1.878487	1.229489	6.681822	2.376694	0.000000	-10.000000	0.025000	-11.500000	590.666687	1023.000000	1023.000000	2046.000000
0.800000	0.020865	12.331430	1.905889	1.435786	6.629225	2.360531	0.000000	-10.000000	0.041667	-12.416667	582.000000	1023.000000	1023.000000	2046.000000
0.820000	0.021184	12.519538	1.986507	1.554317	6.590274	2.388440	0.000000	-10.000000	0.058333	-13.150001	572.000000	1023.000000	1023.000000	2046.000000
0.840000	0.021283	12.578240	2.103015	1.599132	6.513988	2.362106	0.000000	-10.000000	0.075000	-14.083334	567.666687	1023.000000	1023.000000	2046.000000
0.860000	0.020574	12.159421	2.140198	1.443507	6.315622	2.260094	0.000000	-10.000000	0.091667	-14.783334	563.000000	1023.000000	1023.000000	2046.000000
0.880000	0.019214	11.355706	2.108633	1.131553	6.019601	2.095920	0.000000	-10.000000	0.116667	-15.733334	558.000000	1023.000000	1023.000000	2046.000000
0.900000	0.017687	10.452755	2.094547	0.802757	5.688501	1.866948	0.000000	-10.000000	0.150000	-16.650002	552.833313	1023.000000	1023.000000	2046.000000
0.920000	0.015732	9.297326	1.973227	0.424455	5.321531	1.578114	0.000000	-10.000000	0.200000	-17.783335	547.333313	1023.000000	1023.000000	2046.000000
0.940000	0.013806	8.159468	1.821058	0.143802	4.940478	1.254130	0.000000	-10.000000	0.225000	-19.050001	541.333313	1023.000000	1023.000000	2046.000000
0.960000	0.011854	7.005564	1.636788	-0.100288	4.493643	0.975422	0.000000	-10.000000	0.258333	-20.333334	535.000000	1023.000000	1023.000000	2046.000000
0.980000	0.010045	5.936508	1.529420	-0.318287	4.028644	0.696731	0.000000	-10.000000	0.291667	-21.600000	528.166687	1023.000000	1023.000000	2046.000000
1.000000	0.008284	4.895949	1.275620	-0.484714	3.701200	0.403844	0.000000	-10.000000	0.350000	-23.000000	520.833313	1023.000000	1023.000000	2046.000000
1.020000	0.006769	4.000731	1.103759	-0.642175	3.338153	0.200994	0.000000	-10.000000	0.400000	-24.216667	513.000000	1023.000000	1023.000000	2046.000000
1.040000	0.005475	3.235550	0.975780	-0.684498	3.001713	-0.057445	0.000000	-10.000000	0.433333	-25.250000	505.000000	1023.000000	1023.000000	2046.000000
1.060000	0.004385	2.591297	0.888086	-0.770203	2.735603	-0.262189	0.000000	-10.000000	0.466667	-26.116667	496.666656	1023.000000	1023.000000	2046.000000
1.080000	0.003735	2.207329	0.908992	-0.737915	2.475641	-0.439389	0.000000	-10.000000	0.491667	-27.050001	488.000000	1023.000000	1023.000000	2046.000000
1.100000	0.003096	1.829841	0.775840	-0.739325	2.280038	-0.486712	0.000000	-10.000000	0.541667	-27.883333	478.833344	1023.000000	1023.000000	2046.000000
1.120000	0.002544	1.503586	0.632623	-0.677540	2.122105	-0.573603	0.000000	-10.000000	0.583333	-28.666666	469.666656	1023.000000	1023.000000	2046.000000
1.140000	0.001419	0.838899	0.426648	-0.517393	1.764031	-0.834387	0.000000	-10.000000	0.625000	-29.466667	460.166656	1023.000000	1023.000000	2046.000000
1.160000	-0.000573	-0.338591	0.146934	-0.649442	1.079108	-0.915190	0.000000	-10.000000	0.650000	-30.466667	450.500000	1023.000000	1023.000000	2046.000000
1.180000	-0.002623	-1.549941	-0.404248	-0.437436	0.624546	-1.332803	0.000000	-10.000000	0.683333	-31.316668	440.166656	1023.000000	1023.000000	2046.000000
1.200000	-0.005037	-2.976755	-0.851844	-0.544631	0.123193	-1.703473	0.000000	-10.000000	0.700000	-31.733334	429.666656	1023.000000	1023.000000	2046.000000
1.220000	-0.007898	-4.667639	-1.255514	-0.888398	-0.366936	-2.156790	0.000000	-10.000000	0.725000	-31.883333	419.000000	1023.000000	1023.000000	2046.000000
1.240000	-0.010409	-6.151456	-1.594514	-1.318931	-0.762624	-2.475386	0.000000	-10.000000	0.716667	-31.883333	408.333344	1023.000000	1023.000000	2046.000000
1.260000	-0.012867	-7.604619	-2.048288	-1.670837	-1.043176	-2.842318	0.000000	-10.000000	0.725000	-31.933334	397.666656	1023.000000	1023.000000	2046.000000
1.280000	-0.015832	-9.356518	-2.616497	-1.862541	-1.508563	-3.368917	0.000000	-10.000000	0.716667	-31.766666	387.000000	1023.000000	1023.000000	2046.000000
1.300000	-0.018803	-11.112348	-3.232666	-2.047645	-1.978314	-3.853722	0.000000	-10.000000	0.691667	-31.466667	376.500000	1023.000000	1023.000000	2046.000000
1.320000	-0.021447	-12.675165	-3.811996	-2.104146	-2.411308	-4.347715	0.000000	-10.000000	0.683333	-31.300001	366.000000	1023.000000	1023.000000	2046.000000
1.340000	-0.023429	-13.846820	-4.262858	-2.051106	-2.740572	-4.792284	0.000000	-10.000000	0.658333	-31.116667	355.666656	1023.000000	1023.000000	2046.000000
1.360000	-0.025013	-14.782889	-4.700174	-1.919391	-3.013706	-5.149619	0.000000	-10.000000	0.666667	-31.033335	345.166656	1023.000000	1023.000000	2046.000000
1.380000	-0.026362	-15.580131	-5.112749	-1.703643	-3.230211	-5.533528	0.000000	-10.000000	0.650000	-30.916668	334.833344	1023.000000	1023.000000	2046.000000
1.400000	-0.027689	-16.364254	-5.490894	-1.540157	-3.499409	-5.833794	0.000000	-10.000000	0.650000	-30.966667	324.500000	1023.000000	1023.000000	2046.000000
1.420000	-0.028863	-17.058035	-5.846818	-1.465567	-3.714342	-6.031307	0.000000	-10.000000	0.641667	-30.700001	314.166656	1023.000000	1023.000000	2046.000000
1.440000	-0.029974	-17.714905	-6.177739	-1.381704	-3.883344	-6.272118	0.000000	-10.000000	0.633333	-30.450001	303.833344	1023.000000	1023.000000	2046.000000
1.460000	-0.031022	-18.334198	-6.476228	-1.321382	-4.062151	-6.474438	0.000000	-10.000000	0.616667	-29.983334	293.500000	1023.000000	1023.000000	2046.000000
1.480000	-0.031929	-18.869972	-6.712858	-1.314753	-4.259491	-6.582870	0.000000	-10.000000	0.608333	-29.816668	283.500000	1023.000000	1023.000000	2046.000000
1.500000	-0.032376	-19.133995	-6.904675	-1.340686	-4.319705	-6.568927	0.000000	-10.000000	0.600000	-29.166666	273.666656	1023.000000	1023.000000	2046.000000
1.520000	-0.032638	-19.288973	-7.005243	-1.323907	-4.421060	-6.538763	0.000000	-10.000000	0.591667	-28.816668	264.000000	1023.000000	1023.000000	2046.000000
1.540000	-0.032886	-19.435703	-7.110444	-1.322489	-4.512728	-6.490042	0.000000	-10.000000	0.566667	-28.450001	254.500000	1023.000000	1023.000000	2046.000000
1.560000	-0.033188	-19.613817	-7.232451	-1.310344	-4.631617	-6.439406	0.000000	-10.000000	0.533333	-28.233334	245.000000	1023.000000	1023.000000	2046.000000
1.580000	-0.033566	-19.837255	-7.366188	-1.353671	-4.735886	-6.381510	0.000000	-10.000000	0.500000	-27.783333	235.500000	1023.000000	1023.000000	2046.000000
1.600000	-0.034314	-20.279404	-7.515796	-1.503617	-4.916736	-6.343256	0.000000	-10.000000	0.483333	-27.200001	226.166672	1023.000000	1023.000000	2046.000000
1.620000	-0.035682	-21.088007	-7.720649	-1.762294	-5.135873	-6.469190	0.000000	-10.000000	0.483333	-26.966667	217.000000	1023.000000	1023.000000	2046.000000
1.640000	-0.037147	-21.953943	-7.808302	-2.180539	-5.384645	-6.580457	0.000000	-10.000000	0.483333	-26.616667	208.000000	1023.000000	1023.000000	2046.000000
1.660000	-0.038693	-22.867334	-7.883073	-2.644347	-5.600379	-6.739533	0.000000	-10.000000	0.475000	-26.550001	199.166672	1023.000000	1023.000000	2046.000000
1.680000	-0.040222	-23.771189	-8.039501	-3.056917	-5.817900	-6.856869	0.000000	-10.000000	0.466667	-26.150000	190.333328	1023.000000	1023.000000	2046.000000
1.700000	-0.041875	-24.747974	-8.203677	-3.392977	-6.089543	-7.061778	0.000000	-10.000000	0.458333	-26.083334	181.666672	1023.000000	1023.000000	2046.000000
1.720000	-0.043353	-25.621756	-8.383560	-3.709604	-6.327486	-7.201105	0.000000	-10.000000	0.458333	-25.733334	172.833328	1023.000000	1023.000000	2046.000000
1.740000	-0.044627	-26.374697	-8.597138	-3.924766	-6.447678	-7.405113	0.000000	-10.000000	0.441667	-25.483334	164.333328	1023.000000	1023.000000	2046.000000
1.760000	-0.045662	-26.986338	-8.780467	-4.118765	-6.531990	-7.555114	0.000000	-10.000000	0.425000	-25.016666	155.833328	1023.000000	1023.000000	2046.000000
1.780000	-0.046587	-27.533020	-8.884990	-4.367950	-6.623046	-7.657033	0.000000	-10.000000	0.416667	-24.700001	147.500000	1023.000000	1023.000000	2046.000000
1.800000	-0.047114	-27.844349	-8.893457	-4.546631	-6.635374	-7.768887	0.000000	-10.000000	0.391667	-24.266668	139.166672	1023.000000	1023.000000	2046.000000
1.820000	-0.047091	-27.831038	-8.842948	-4.760077	-6.540218	-7.687795	0.000000	-10.000000	0.375000	-23.916668	131.000000	1023.000000	1023.000000	2046.000000
1.840000	-0.047022	-27.789871	-8.748740	-4.874454	-6.530725	-7.635952	0.000000	-10.000000	0.350000	-23.483334	123.000000	1023.000000	1023.000000	2046.000000
1.860000	-0.046772	-27.642019	-8.721483	-4.926703	-6.402441	-7.591391	0.000000	-10.000000	0.341667	-23.083334	115.166664	1023.000000	1023.000000	2046.000000
1.880000	-0.047081	-27.824759	-8.860054	-4.910566	-6.374751	-7.679387	0.000000	-10.000000	0.325000	-22.633333	107.500000	1023.000000	1023.000000	2046.000000
1.900000	-0.048342	-28.570234	-9.034554	-5.272143	-6.679463	-7.584075	0.000000	-10.000000	0.308333	-22.183334	100.000000	1023.000000	1023.000000	2046.000000
1.920000	-0.049444	-29.221695	-9.318991	-5.277695	-6.862484	-7.762527	0.000000	-10.000000	0.300000	-21.816668	92.666664	1023.000000	1023.000000	2046.000000
1.940000	-0.051387	-30.369997	-9.645443	-5.518821	-7.184880	-8.020853	0.000000	-10.000000	0.291667	-21.450001	85.333336	1023.000000	1023.000000	2046.000000
1.960000	-0.053352	-31.531296	-10.002824	-5.949931	-7.334905	-8.243636	0.000000	-10.000000	0.275000	-20.983334	78.166664	1023.000000	1023.000000	2046.000000
1.980000	-0.055229	-32.640350	-10.300873	-6.417399	-7.472108	-8.449972	0.000000	-10.000000	0.258333	-20.400000	71.166664	1023.000000	1023.000000	2046.000000
2.000000	-0.057042	-33.711727	-10.603745	-6.827816	-7.597906	-8.682261	0.000000	-10.000000	0.233333	-19.783333	64.333336	1023.000000	1023.000000	2046.000000
2.020000	-0.058714	-34.700069	-10.976911	-7.126615	-7.707978	-8.888565	0.000000	-10.000000	0.208333	-19.050001	57.833332	1023.000000	1023.000000	2046.000000
2.040000	-0.060578	-35.801582	-11.374732	-7.299298	-7.944804	-9.182750	0.000000	-10.000000	0.175000	-18.316668	51.500000	1023.000000	1023.000000	2046.000000
2.060000	-0.062504	-36.939922	-11.837200	-7.399754	-8.165860	-9.537109	0.000000	-10.000000	0.158333	-17.450001	45.500000	1023.000000	1023.000000	2046.000000
2.080000	-0.064009	-37.829494	-12.252636	-7.375878	-8.336504	-9.864475	0.000000	-10.000000	0.150000	-16.916668	37.833332	1023.000000	1023.000000	2046.000000
2.100000	-0.065255	-38.565960	-12.580169	-7.377775	-8.512391	-10.095623	0.000000	-10.000000	0.150000	-16.600000	32.166668	1023.000000	1023.000000	2046.000000
2.120000	-0.066302	-39.184643	-12.962770	-7.346117	-8.571626	-10.304129	0.000000	-10.000000	0.150000	-16.666668	26.500000	1023.000000	1023.000000	2046.000000
2.140000	-0.067118	-39.666920	-13.260077	-7.238349	-8.659783	-10.508709	0.000000	-10.000000	0.150000	-16.633333	22.666666	1023.000000	1023.000000	2046.000000
2.160000	-0.067770	-40.052006	-13.466895	-7.155632	-8.787169	-10.642311	0.000000	-10.000000	0.150000	-16.350000	17.000000	1023.000000	1023.000000	2046.000000
2.180000	-0.068257	-40.339645	-13.732002	-7.136980	-8.791622	-10.679040	0.000000	-10.000000	0.150000	-16.049999	11.666667	1023.000000	1023.000000	2046.000000
2.200000	-0.068766	-40.640865	-13.905734	-7.063500	-8.875933	-10.795697	0.000000	-10.000000	0.150000	-15.650001	6.333333	1023.000000	1023.000000	2046.000000
2.220000	-0.069069	-40.819935	-14.015252	-7.015815	-8.966674	-10.822195	0.000000	-10.000000	0.141667	-15.350000	1.500000	1023.000000	1023.000000	2046.000000
2.240000	-0.069117	-40.847969	-14.086807	-7.012503	-8.981166	-10.767491	0.000000	-10.000000	0.116667	-14.850000	-3.333333	1023.000000	1023.000000	2046.000000
2.260000	-0.068733	-40.620922	-14.003391	-7.080614	-8.968132	-10.568786	0.000000	-10.000000	0.100000	-14.516667	-8.000000	1023.000000	1023.000000	2046.000000
2.280000	-0.068502	-40.484756	-13.961942	-7.085535	-8.963480	-10.473799	0.000000	-10.000000	0.091667	-14.283334	-13.000000	1023.000000	1023.000000	2046.000000
2.300000	-0.068233	-40.325596	-13.893868	-7.070933	-8.995541	-10.365253	0.000000	-10.000000	0.083333	-14.000000	-17.833334	1023.000000	1023.000000	2046.000000
2.320000	-0.067919	-40.140205	-13.906295	-7.048094	-8.956204	-10.229614	0.000000	-10.000000	0.066667	-13.483334	-22.500000	1023.000000	1023.000000	2046.000000
2.340000	-0.067892	-40.124256	-13.872947	-7.154872	-9.028820	-10.067615	0.000000	-10.000000	0.050000	-12.883333	-26.833334	1023.000000	1023.000000	2046.000000
2.360000	-0.068431	-40.442966	-13.900244	-7.358108	-9.118475	-10.066140	0.000000	-10.000000	0.041667	-12.416667	-31.000000	1023.000000	1023.000000	2046.000000
2.380000	-0.069288	-40.949501	-13.923404	-7.688328	-9.204964	-10.132806	0.000000	-10.000000	0.041667	-12.050000	-35.000000	1023.000000	1023.000000	2046.000000
2.400000	-0.070277	-41.533810	-13.991961	-8.046960	-9.283485	-10.211403	0.000000	-10.000000	0.033333	-11.716667	-39.000000	1023.000000	1023.000000	2046.000000
2.420000	-0.071415	-42.206394	-14.063861	-8.409886	-9.411131	-10.321519	0.000000	-10.000000	0.025000	-11.266667	-43.000000	1023.000000	1023.000000	2046.000000
2.440000	-0.072563	-42.884754	-14.180222	-8.685042	-9.543341	-10.476151	0.000000	-10.000000	0.008333	-10.766667	-47.000000	1023.000000	1023.000000	2046.000000
2.460000	-0.073454	-43.411602	-14.324687	-8.909989	-9.602063	-10.574862	0.000000	-10.000000	0.000000	-10.266667	-50.666668	1023.000000	1023.000000	2046.000000
2.480000	-0.074256	-43.885250	-14.433922	-9.118948	-9.669750	-10.662629	0.000000	-10.000000	0.000000	-9.816667	-54.166668	1023.000000	1023.000000	2046.000000
2.500000	-0.074914	-44.273933	-14.522521	-9.271813	-9.670087	-10.809513	0.000000	-10.000000	0.000000	-9.583333	-57.333332	1023.000000	1023.000000	2046.000000
2.520000	-0.075052	-44.355511	-14.372501	-9.386046	-9.678514	-10.918447	0.000000	-10.000000	0.000000	-9.333333	-60.666668	1023.000000	1023.000000	2046.000000
2.540000	-0.074845	-44.233223	-14.226505	-9.518686	-9.540525	-10.947506	0.000000	-10.000000	0.000000	-9.183333	-63.833332	1023.000000	1023.000000	2046.000000
2.560000	-0.074273	-43.895096	-13.987237	-9.582678	-9.459522	-10.865660	0.000000	-10.000000	0.000000	-8.950000	-67.000000	1023.000000	1023.000000	2046.000000
2.580000	-0.073946	-43.701992	-13.889256	-9.677636	-9.357517	-10.777581	0.000000	-10.000000	0.000000	-8.733334	-69.833336	1023.000000	1023.000000	2046.000000
2.600000	-0.073338	-43.342651	-13.868505	-9.730075	-9.142888	-10.601185	0.000000	-10.000000	0.000000	-8.483334	-72.666664	1023.000000	1023.000000	2046.000000
2.620000	-0.073871	-43.658043	-14.040058	-9.958339	-9.226288	-10.433360	0.000000	-10.000000	0.000000	-8.183333	-75.500000	1023.000000	1023.000000	2046.000000
2.640000	-0.074541	-44.053677	-13.922785	-9.924865	-9.608016	-10.598009	0.000000	-10.000000	0.000000	-7.916667	-78.333336	1023.000000	1023.000000	2046.000000
2.660000	-0.075265	-44.481792	-14.145763	-9.916897	-9.677941	-10.741194	0.000000	-10.000000	0.000000	-7.750000	-81.000000	1023.000000	1023.000000	2046.000000
2.680000	-0.076363	-45.130760	-14.289032	-10.136649	-9.780136	-10.924945	0.000000	-10.000000	0.000000	-7.616667	-83.666664	1023.000000	1023.000000	2046.000000
2.700000	-0.077397	-45.741810	-14.385434	-10.484383	-9.851244	-11.020749	0.000000	-10.000000	0.000000	-7.400000	-86.166664	1023.000000	1023.000000	2046.000000
2.720000	-0.078304	-46.277473	-14.442927	-10.804275	-9.907001	-11.123269	0.000000	-10.000000	0.000000	-6.933333	-88.666664	1023.000000	1023.000000	2046.000000
2.740000	-0.079221	-46.819313	-14.649829	-10.996634	-9.897580	-11.275270	0.000000	-10.000000	0.000000	-6.450000	-91.000000	1023.000000	1023.000000	2046.000000
2.760000	-0.080512	-47.582653	-14.931793	-11.109337	-10.046847	-11.494675	0.000000	-10.000000	-0.016667	-5.816667	-93.333336	1023.000000	1023.000000	2046.000000
2.780000	-0.082032	-48.480953	-15.334151	-11.172826	-10.165768	-11.808207	0.000000	-10.000000	-0.033333	-5.033333	-95.166664	1023.000000	1023.000000	2046.000000
2.800000	-0.083221	-49.183674	-15.644014	-11.218219	-10.325943	-11.995499	0.000000	-10.000000	-0.050000	-4.183333	-96.666664	1023.000000	1023.000000	2046.000000
2.820000	-0.084064	-49.681587	-15.924273	-11.143419	-10.382152	-12.231744	0.000000	-10.000000	-0.050000	-3.700000	-98.000000	1023.000000	1023.000000	2046.000000
2.840000	-0.084469	-49.921062	-16.118748	-11.017350	-10.418357	-12.366607	0.000000	-10.000000	-0.033333	-3.750000	-99.333336	1023.000000	1023.000000	2046.000000
2.860000	-0.084935	-50.196560	-16.365808	-10.867039	-10.437971	-12.525741	0.000000	-10.000000	-0.025000	-4.033333	-100.666664	1023.000000	1023.000000	2046.000000
2.880000	-0.085170	-50.335438	-16.553326	-10.694838	-10.466511	-12.620763	0.000000	-10.000000	-0.025000	-4.200000	-102.000000	1023.000000	1023.000000	2046.000000
2.900000	-0.085244	-50.379139	-16.670784	-10.482322	-10.528872	-12.697162	0.000000	-10.000000	-0.033333	-4.166667	-103.333336	1023.000000	1023.000000	2046.000000
2.920000	-0.085250	-50.382614	-16.790785	-10.329469	-10.516289	-12.746072	0.000000	-10.000000	-0.041667	-4.016667	-104.666664	1023.000000	1023.000000	2046.000000
2.940000	-0.085178	-50.340130	-16.858793	-10.215291	-10.542778	-12.723269	0.000000	-10.000000	-0.033333	-3.866667	-106.000000	1023.000000	1023.000000	2046.000000
2.960000	-0.084878	-50.163013	-16.848015	-10.115402	-10.589813	-12.609784	0.000000	-10.000000	-0.041667	-3.633333	-107.333336	1023.000000	1023.000000	2046.000000
2.980000	-0.084248	-49.790489	-16.757130	-10.028460	-10.500271	-12.504629	0.000000	-10.000000	-0.033333	-3.400000	-108.666664	1023.000000	1023.000000	2046.000000
3.000000	-0.083527	-49.364735	-16.524708	-9.951895	-10.548162	-12.339970	0.000000	-10.000000	-0.033333	-3.400000	-109.833336	1023.000000	1023.000000	2046.000000
3.020000	-0.082733	-48.894997	-16.422274	-9.898707	-10.446925	-12.127092	0.000000	-10.000000	-0.033333	-3.533333	-111.000000	1023.000000	1023.000000	2046.000000
3.040000	-0.081945	-48.429344	-16.261862	-9.815087	-10.392247	-11.960147	0.000000	-10.000000	-0.041667	-3.583333	-112.166664	1023.000000	1023.000000	2046.000000
3.060000	-0.081280	-48.036339	-16.151321	-9.755974	-10.319839	-11.809203	0.000000	-10.000000	-0.050000	-3.333333	-113.333336	1023.000000	1023.000000	2046.000000
3.080000	-0.080964	-47.849758	-16.045435	-9.817879	-10.289957	-11.696489	0.000000	-10.000000	-0.050000	-3.000000	-114.500000	1023.000000	1023.000000	2046.000000
3.100000	-0.081146	-47.957195	-15.973117	-10.037892	-10.327713	-11.618473	0.000000	-10.000000	-0.050000	-2.850000	-115.500000	1023.000000	1023.000000	2046.000000
3.120000	-0.081452	-48.138176	-15.945800	-10.241755	-10.302367	-11.648252	0.000000	-10.000000	-0.041667	-2.716667	-116.500000	1023.000000	1023.000000	2046.000000
3.140000	-0.082022	-48.474918	-15.910296	-10.544831	-10.342208	-11.677584	0.000000	-10.000000	-0.041667	-2.416667	-117.333336	1023.000000	1023.000000	2046.000000
3.160000	-0.082490	-48.751488	-15.904034	-10.779149	-10.369068	-11.699237	0.000000	-10.000000	-0.041667	-1.683333	-117.833336	1023.000000	1023.000000	2046.000000
3.180000	-0.083125	-49.127159	-15.952466	-10.909077	-10.432263	-11.833352	0.000000	-10.000000	-0.050000	-0.833333	-118.000000	1023.000000	1023.000000	2046.000000
3.200000	-0.083454	-49.321156	-15.960575	-11.062654	-10.464902	-11.833021	0.000000	-10.000000	-0.050000	-0.216667	-118.000000	1023.000000	1023.000000	2046.000000
3.220000	-0.083665	-49.445885	-15.895099	-11.146165	-10.519495	-11.885126	0.000000	-10.000000	-0.050000	0.000000	-118.000000	1023.000000	1023.000000	2046.000000
3.240000	-0.083648	-49.436253	-15.873268	-11.256331	-10.414439	-11.892213	0.000000	-10.000000	-0.050000	0.000000	-118.000000	1023.000000	1023.000000	2046.000000
3.260000	-0.083283	-49.220024	-15.715609	-11.260667	-10.275375	-11.968374	0.000000	-10.000000	-0.041667	0.000000	-118.000000	1023.000000	1023.000000	2046.000000
3.280000	-0.082554	-48.789467	-15.458117	-11.364500	-10.147532	-11.819319	0.000000	-10.000000	-0.041667	0.000000	-118.000000	1023.000000	1023.000000	2046.000000
3.300000	-0.081769	-48.325741	-15.249535	-11.384232	-9.991974	-11.700001	0.000000	-10.000000	-0.041667	0.000000	-118.000000	1023.000000	1023.000000	2046.000000
3.320000	-0.081039	-47.894035	-15.130408	-11.315215	-9.841077	-11.607337	0.000000	-10.000000	-0.050000	0.000000	-118.000000	1023.000000	1023.000000	2046.000000
3.340000	-0.080285	-47.448486	-15.043855	-11.136765	-9.706049	-11.561817	0.000000	-10.000000	-0.050000	0.000000	-118.000000	1023.000000	1023.000000	2046.000000
3.360000	-0.081253	-48.020481	-15.112865	-11.457167	-10.015807	-11.434642	0.000000	-10.000000	-0.050000	0.000000	-118.000000	1023.000000	1023.000000	2046.000000
3.380000	-0.081387	-48.099579	-15.197140	-11.250057	-10.040865	-11.611519	0.000000	-10.000000	-0.050000	0.000000	-118.000000	1023.000000	1023.000000	2046.000000
3.400000	-0.082027	-48.478027	-15.230883	-11.346841	-10.194439	-11.705865	0.000000	-10.000000	-0.050000	0.000000	-118.000000	1023.000000	1023.000000	2046.000000
3.420000	-0.082798	-48.933891	-15.243505	-11.591998	-10.262720	-11.835668	0.000000	-10.000000	-0.050000	0.000000	-118.000000	1023.000000	1023.000000	2046.000000
3.440000	-0.083527	-49.364620	-15.270687	-11.924438	-10.300248	-11.869248	0.000000	-10.000000	-0.050000	0.700000	-118.000000	1023.000000	1023.000000	2046.000000
3.460000	-0.083934	-49.604980	-15.280145	-12.132874	-10.284316	-11.907644	0.000000	-10.000000	-0.050000	1.900000	-118.000000	1023.000000	1023.000000	2046.000000
3.480000	-0.084696	-50.055485	-15.469472	-12.213570	-10.297891	-12.074553	0.000000	-10.000000	-0.058333	3.483333	-118.000000	1023.000000	1023.000000	2046.000000
3.500000	-0.085746	-50.675808	-15.775605	-12.227844	-10.389831	-12.282527	0.000000	-10.000000	-0.075000	4.883333	-118.000000	1023.000000	1023.000000	2046.000000
3.520000	-0.086549	-51.150650	-16.034290	-12.146201	-10.473575	-12.496582	0.000000	-10.000000	-0.100000	6.250000	-118.000000	1023.000000	1023.000000	2046.000000
3.540000	-0.086849	-51.328014	-16.192398	-12.005460	-10.499785	-12.630373	0.000000	-10.000000	-0.108333	7.533334	-118.000000	1023.000000	1023.000000	2046.000000
3.560000	-0.086535	-51.142086	-16.250128	-11.778378	-10.458093	-12.655487	0.000000	-10.000000	-0.108333	8.383333	-118.000000	1023.000000	1023.000000	2046.000000
3.580000	-0.086195	-50.941303	-16.358124	-11.567653	-10.365396	-12.650130	0.000000	-10.000000	-0.100000	9.000000	-118.000000	1023.000000	1023.000000	2046.000000
3.600000	-0.085709	-50.654194	-16.434385	-11.294516	-10.297881	-12.627409	0.000000	-10.000000	-0.100000	9.500000	-118.000000	1023.000000	1023.000000	2046.000000
3.620000	-0.085020	-50.246662	-16.508780	-10.995638	-10.171706	-12.570540	0.000000	-10.000000	-0.108333	10.400001	-118.000000	1023.000000	1023.000000	2046.000000
3.640000	-0.084212	-49.769222	-16.528900	-10.759374	-10.025973	-12.454975	0.000000	-10.000000	-0.133333	11.366667	-71.000000	1023.000000	1023.000000	2046.000000
3.660000	-0.083210	-49.177006	-16.462379	-10.514724	-9.873137	-12.326764	0.000000	-10.000000	-0.183333	13.266666	-20.000000	1023.000000	1023.000000	2046.000000
3.680000	-0.082086	-48.512669	-16.409813	-10.299118	-9.658561	-12.145178	0.000000	-10.000000	-0.225000	14.683333	31.000000	1023.000000	1023.000000	2046.000000
3.700000	-0.080668	-47.674717	-16.259396	-10.157017	-9.386971	-11.871333	0.000000	-10.000000	-0.250000	15.800000	35.000000	1023.000000	1023.000000	2046.000000
3.720000	-0.078853	-46.602406	-15.906864	-9.991377	-9.147560	-11.556602	0.000000	-10.000000	-0.250000	16.000000	36.666668	1023.000000	1023.000000	2046.000000
3.740000	-0.077109	-45.571190	-15.671180	-9.824617	-8.802537	-11.272856	0.000000	-10.000000	-0.266667	16.316666	40.166668	1023.000000	1023.000000	2046.000000
3.760000	-0.075183	-44.433208	-15.409200	-9.671573	-8.446092	-10.906343	0.000000	-10.000000	-0.266667	16.983334	45.500000	1023.000000	1023.000000	2046.000000
3.780000	-0.073393	-43.375420	-15.016978	-9.495566	-8.225571	-10.637303	0.000000	-10.000000	-0.283333	17.766666	51.000000	1023.000000	1023.000000	2046.000000
3.800000	-0.071805	-42.436802	-14.780960	-9.460690	-7.873815	-10.321338	0.000000	-10.000000	-0.283333	18.750000	56.666668	1023.000000	1023.000000	2046.000000
3.820000	-0.070592	-41.720066	-14.528340	-9.566795	-7.595799	-10.029129	0.000000	-10.000000	-0.308333	19.616667	62.833332	1023.000000	1023.000000	2046.000000
3.840000	-0.069887	-41.302948	-14.269669	-9.690699	-7.413840	-9.928741	0.000000	-10.000000	-0.325000	20.166666	69.333336	1023.000000	1023.000000	2046.000000
3.860000	-0.069290	-40.950645	-14.018983	-9.916140	-7.233093	-9.782429	0.000000	-10.000000	-0.358333	20.716667	76.166664	1023.000000	1023.000000	2046.000000
3.880000	-0.068663	-40.579926	-13.753299	-10.040401	-7.104124	-9.682100	0.000000	-10.000000	-0.375000	21.266666	83.000000	1023.000000	1023.000000	2046.000000
3.900000	-0.067951	-40.158958	-13.572228	-10.066079	-6.912660	-9.607991	0.000000	-10.000000	-0.400000	21.966667	90.000000	1023.000000	1023.000000	2046.000000
3.920000	-0.067098	-39.654793	-13.316422	-10.115363	-6.734015	-9.488995	0.000000	-10.000000	-0.400000	22.450001	97.166664	1023.000000	1023.000000	2046.000000
3.940000	-0.066225	-39.139233	-13.044189	-10.160916	-6.589148	-9.344976	0.000000	-10.000000	-0.408333	22.600000	104.500000	1023.000000	1023.000000	2046.000000
3.960000	-0.065199	-38.532547	-12.758040	-10.163136	-6.408751	-9.202621	0.000000	-10.000000	-0.400000	22.766666	112.166664	1023.000000	1023.000000	2046.000000
3.980000	-0.063664	-37.625271	-12.373342	-10.176179	-6.116403	-8.959349	0.000000	-10.000000	-0.400000	22.766666	119.666664	1023.000000	1023.000000	2046.000000
4.000000	-0.061925	-36.597450	-11.871849	-10.140561	-5.843221	-8.741820	0.000000	-10.000000	-0.416667	22.866667	127.333336	1023.000000	1023.000000	2046.000000
4.020000	-0.059927	-35.416916	-11.532002	-10.107536	-5.379347	-8.398031	0.000000	-10.000000	-0.425000	23.050001	134.833328	1023.000000	1023.000000	2046.000000
4.040000	-0.057764	-34.138790	-11.149090	-9.989623	-4.969399	-8.030676	0.000000	-10.000000	-0.425000	23.366667	142.500000	1023.000000	1023.000000	2046.000000
4.060000	-0.055385	-32.732327	-10.752406	-9.818347	-4.540377	-7.621196	0.000000	-10.000000	-0.416667	23.716667	150.166672	1023.000000	1023.000000	2046.000000
4.080000	-0.054069	-31.954943	-10.723541	-9.753128	-4.230236	-7.248037	0.000000	-10.000000	-0.408333	23.800001	158.000000	1023.000000	1023.000000	2046.000000
4.100000	-0.052992	-31.318077	-10.425008	-9.576472	-4.253708	-7.062889	0.000000	-10.000000	-0.416667	23.883333	166.000000	1023.000000	1023.000000	2046.000000
4.120000	-0.051970	-30.714064	-10.322158	-9.331236	-4.049443	-7.011228	0.000000	-10.000000	-0.408333	23.900000	174.000000	1023.000000	1023.000000	2046.000000
4.140000	-0.051349	-30.347137	-10.160806	-9.358645	-3.895682	-6.932005	0.000000	-10.000000	-0.408333	24.066668	182.000000	1023.000000	1023.000000	2046.000000
4.160000	-0.050923	-30.095633	-9.948749	-9.481276	-3.790527	-6.875081	0.000000	-10.000000	-0.416667	24.200001	190.000000	1023.000000	1023.000000	2046.000000
4.180000	-0.050521	-29.857653	-9.775583	-9.573015	-3.684461	-6.824594	0.000000	-10.000000	-0.433333	24.500000	198.000000	1023.000000	1023.000000	2046.000000
4.200000	-0.050365	-29.765482	-9.762357	-9.549201	-3.532696	-6.921227	0.000000	-10.000000	-0.450000	24.633333	206.000000	1023.000000	1023.000000	2046.000000
4.220000	-0.050654	-29.936567	-9.837016	-9.497673	-3.543860	-7.058017	0.000000	-10.000000	-0.450000	24.566668	214.333328	1023.000000	1023.000000	2046.000000
4.240000	-0.051198	-30.258152	-9.935944	-9.469295	-3.614940	-7.237975	0.000000	-10.000000	-0.466667	24.466667	222.666672	1023.000000	1023.000000	2046.000000
4.260000	-0.050912	-30.089172	-9.949195	-9.338182	-3.510810	-7.290985	0.000000	-10.000000	-0.466667	24.583334	231.000000	1023.000000	1023.000000	2046.000000
4.280000	-0.049953	-29.522224	-9.890132	-9.112320	-3.355259	-7.164513	0.000000	-10.000000	-0.458333	24.666668	239.000000	1023.000000	1023.000000	2046.000000
4.300000	-0.048893	-28.895618	-9.883012	-8.723308	-3.165199	-7.124100	0.000000	-10.000000	-0.441667	24.566668	247.166672	1023.000000	1023.000000	2046.000000
4.320000	-0.047622	-28.144787	-9.844715	-8.373826	-3.003291	-6.922954	0.000000	-10.000000	-0.441667	24.266666	255.500000	1023.000000	1023.000000	2046.000000
4.340000	-0.046224	-27.318590	-9.774531	-8.016798	-2.813547	-6.713714	0.000000	-10.000000	-0.441667	23.966667	263.833344	1023.000000	1023.000000	2046.000000
4.360000	-0.044917	-26.546150	-9.730182	-7.655120	-2.622792	-6.538057	0.000000	-10.000000	-0.425000	23.850000	272.000000	1023.000000	1023.000000	2046.000000
4.380000	-0.043425	-25.664438	-9.599460	-7.349675	-2.385329	-6.329974	0.000000	-10.000000	-0.408333	23.566668	280.000000	1023.000000	1023.000000	2046.000000
4.400000	-0.041725	-24.659260	-9.489688	-7.085374	-2.076152	-6.008045	0.000000	-10.000000	-0.408333	23.516666	287.833344	1023.000000	1023.000000	2046.000000
4.420000	-0.039738	-23.485023	-9.186818	-6.759793	-1.842956	-5.695457	0.000000	-10.000000	-0.408333	23.450001	295.500000	1023.000000	1023.000000	2046.000000
4.440000	-0.037584	-22.212437	-8.898332	-6.444481	-1.480072	-5.389552	0.000000	-10.000000	-0.408333	23.500000	303.166656	1023.000000	1023.000000	2046.000000
4.460000	-0.035146	-20.771219	-8.481642	-6.078831	-1.194663	-5.016085	0.000000	-10.000000	-0.400000	23.466667	311.000000	1023.000000	1023.000000	2046.000000
4.480000	-0.032713	-19.333445	-8.055326	-5.668191	-0.905523	-4.704404	0.000000	-10.000000	-0.408333	23.283335	319.000000	1023.000000	1023.000000	2046.000000
4.500000	-0.030218	-17.858650	-7.634974	-5.314364	-0.511311	-4.398002	0.000000	-10.000000	-0.425000	22.966667	326.833344	1023.000000	1023.000000	2046.000000
4.520000	-0.027946	-16.515947	-7.199579	-5.185524	-0.178128	-3.952716	0.000000	-10.000000	-0.441667	22.616667	334.500000	1023.000000	1023.000000	2046.000000
4.540000	-0.026364	-15.581044	-6.866509	-5.172997	0.139285	-3.680824	0.000000	-10.000000	-0.441667	22.250000	342.000000	1023.000000	1023.000000	2046.000000
4.560000	-0.025432	-15.030248	-6.491561	-5.259171	0.269600	-3.549114	0.000000	-10.000000	-0.416667	22.299999	349.500000	1023.000000	1023.000000	2046.000000
4.580000	-0.024566	-14.518432	-6.246151	-5.485566	0.496082	-3.282797	0.000000	-10.000000	-0.400000	22.316668	357.000000	1023.000000	1023.000000	2046.000000
4.600000	-0.023913	-14.132673	-5.945226	-5.603237	0.625725	-3.209936	0.000000	-10.000000	-0.391667	22.483334	364.500000	1023.000000	1023.000000	2046.000000
4.620000	-0.023108	-13.656561	-5.648469	-5.735943	0.792655	-3.064804	0.000000	-10.000000	-0.400000	22.266666	372.000000	1023.000000	1023.000000	2046.000000
4.640000	-0.022545	-13.324082	-5.366975	-5.803926	0.850980	-3.004161	0.000000	-10.000000	-0.383333	21.916666	379.500000	1023.000000	1023.000000	2046.000000
4.660000	-0.021680	-12.812832	-5.061390	-5.868581	1.000081	-2.882941	0.000000	-10.000000	-0.383333	21.600000	386.833344	1023.000000	1023.000000	2046.000000
4.680000	-0.020659	-12.209757	-4.730916	-5.927567	1.123919	-2.675192	0.000000	-10.000000	-0.358333	21.150000	394.000000	1023.000000	1023.000000	2046.000000
4.700000	-0.019290	-11.400169	-4.338586	-5.930904	1.337917	-2.468596	0.000000	-10.000000	-0.358333	21.216667	401.166656	1023.000000	1023.000000	2046.000000
4.720000	-0.017513	-10.350411	-3.846056	-5.832311	1.623692	-2.295738	0.000000	-10.000000	-0.341667	21.166666	408.166656	1023.000000	1023.000000	2046.000000
4.740000	-0.015452	-9.132187	-3.308795	-5.787389	1.909888	-1.945891	0.000000	-10.000000	-0.366667	21.266666	415.333344	1023.000000	1023.000000	2046.000000
4.760000	-0.013193	-7.796870	-2.891114	-5.662319	2.325718	-1.569156	0.000000	-10.000000	-0.366667	21.300001	422.333344	1023.000000	1023.000000	2046.000000
4.780000	-0.010825	-6.397600	-2.507848	-5.402504	2.804623	-1.291870	0.000000	-10.000000	-0.366667	21.183334	429.500000	1023.000000	1023.000000	2046.000000
4.800000	-0.008562	-5.060080	-2.087814	-5.099161	3.098958	-0.972062	0.000000	-10.000000	-0.366667	21.250000	436.666656	1023.000000	1023.000000	2046.000000
4.820000	-0.007543	-4.458056	-2.008111	-5.081295	3.224149	-0.592800	0.000000	-10.000000	-0.366667	20.900000	443.833344	1023.000000	1023.000000	2046.000000
4.840000	-0.006230	-3.681878	-1.796832	-4.682055	3.269699	-0.472690	0.000000	-10.000000	-0.358333	20.633333	450.833344	1023.000000	1023.000000	2046.000000
4.860000	-0.005217	-3.083452	-1.701421	-4.417719	3.435684	-0.399995	0.000000	-10.000000	-0.341667	20.366667	457.666656	1023.000000	1023.000000	2046.000000
4.880000	-0.004682	-2.766791	-1.400351	-4.514407	3.433634	-0.285666	0.000000	-10.000000	-0.341667	20.433334	464.500000	1023.000000	1023.000000	2046.000000
4.900000	-0.004143	-2.448554	-1.313085	-4.572286	3.689181	-0.252365	0.000000	-10.000000	-0.350000	20.616667	471.500000	1023.000000	1023.000000	2046.000000
4.920000	-0.004119	-2.434527	-1.261039	-4.670439	3.760819	-0.263868	0.000000	-10.000000	-0.350000	20.666668	478.333344	1023.000000	1023.000000	2046.000000
4.940000	-0.004752	-2.808399	-1.403870	-4.675904	3.750010	-0.478635	0.000000	-10.000000	-0.341667	20.583334	485.166656	1023.000000	1023.000000	2046.000000
4.960000	-0.005760	-3.404379	-1.554155	-4.664220	3.576407	-0.762412	0.000000	-10.000000	-0.333333	20.600000	492.000000	1023.000000	1023.000000	2046.000000
4.980000	-0.005872	-3.470501	-1.588117	-4.575047	3.573534	-0.880872	0.000000	-10.000000	-0.333333	20.600000	499.000000	1023.000000	1023.000000	2046.000000
5.000000	-0.005282	-3.121843	-1.559230	-4.337351	3.684410	-0.909671	0.000000	-10.000000	-0.341667	20.733334	505.833344	1023.000000	1023.000000	2046.000000
5.020000	-0.004345	-2.567873	-1.456253	-3.961871	3.705422	-0.855172	0.000000	-10.000000	-0.341667	20.350000	512.666687	1023.000000	1023.000000	2046.000000
5.040000	-0.003326	-1.965743	-1.379814	-3.604976	3.757543	-0.738496	0.000000	-10.000000	-0.333333	20.166668	519.500000	1023.000000	1023.000000	2046.000000
5.060000	-0.002284	-1.349793	-1.292655	-3.256640	3.781540	-0.582038	0.000000	-10.000000	-0.333333	19.933334	526.333313	1023.000000	1023.000000	2046.000000
5.080000	-0.000958	-0.566360	-1.175823	-2.875054	3.911904	-0.427388	0.000000	-10.000000	-0.341667	20.083334	533.000000	1023.000000	1023.000000	2046.000000
5.100000	0.000450	0.265682	-1.074834	-2.579150	4.102886	-0.183220	0.000000	-10.000000	-0.333333	19.833334	539.666687	1023.000000	1023.000000	2046.000000
5.120000	0.001895	1.120073	-0.984360	-2.269326	4.374395	-0.000636	0.000000	-10.000000	-0.308333	19.283333	546.333313	1023.000000	1023.000000	2046.000000
5.140000	0.003559	2.103168	-0.871792	-1.957527	4.655073	0.277414	0.000000	-10.000000	-0.275000	18.533333	553.000000	1023.000000	1023.000000	2046.000000
5.160000	0.005511	3.257163	-0.688676	-1.636375	4.997499	0.584716	0.000000	-10.000000	-0.250000	17.783333	559.333313	1023.000000	1023.000000	2046.000000
5.180000	0.007452	4.404272	-0.401271	-1.234168	5.215684	0.824026	0.000000	-10.000000	-0.241667	17.100000	565.500000	1023.000000	1023.000000	2046.000000
5.200000	0.009376	5.541474	-0.090267	-0.840601	5.401551	1.070791	0.000000	-10.000000	-0.233333	16.166668	571.166687	1023.000000	1023.000000	2046.000000
5.220000	0.011119	6.571226	0.282866	-0.620412	5.571507	1.337265	0.000000	-10.000000	-0.225000	15.450001	576.666687	1023.000000	1023.000000	2046.000000
5.240000	0.012744	7.531859	0.731604	-0.488686	5.712456	1.576485	0.000000	-10.000000	-0.191667	14.600000	581.833313	1023.000000	1023.000000	2046.000000
5.260000	0.014124	8.347188	1.074635	-0.428013	5.971314	1.729251	0.000000	-10.000000	-0.175000	13.966667	587.000000	1023.000000	1023.000000	2046.000000
5.280000	0.014767	8.727175	1.411781	-0.597113	6.064483	1.848024	0.000000	-10.000000	-0.158333	13.233334	591.666687	1023.000000	1023.000000	2046.000000
5.300000	0.015115	8.932778	1.691176	-0.931984	6.150082	2.023504	0.000000	-10.000000	-0.158333	12.616667	596.333313	1023.000000	1023.000000	2046.000000
5.320000	0.014999	8.864497	1.975657	-1.250106	6.123690	2.015256	0.000000	-10.000000	-0.150000	12.083334	600.666687	1023.000000	1023.000000	2046.000000
5.340000	0.014950	8.835326	2.201427	-1.548902	6.158473	2.024327	0.000000	-10.000000	-0.133333	11.450000	605.000000	1023.000000	1023.000000	2046.000000
5.360000	0.015152	8.954679	2.402108	-1.778573	6.279596	2.051547	0.000000	-10.000000	-0.116667	10.866667	608.833313	1023.000000	1023.000000	2046.000000
5.380000	0.015260	9.018553	2.571887	-2.035388	6.397264	2.084789	0.000000	-10.000000	-0.100000	10.150000	612.500000	1023.000000	1023.000000	2046.000000
5.400000	0.015670	9.261076	2.706949	-2.098581	6.594670	2.058037	0.000000	-10.000000	-0.091667	9.416667	616.000000	1023.000000	1023.000000	2046.000000
5.420000	0.016474	9.736320	2.964667	-2.214951	6.749703	2.236901	0.000000	-10.000000	-0.075000	8.600000	619.333313	1023.000000	1023.000000	2046.000000
5.440000	0.017496	10.339989	3.236349	-2.185712	7.012142	2.277209	0.000000	-10.000000	-0.058333	8.033333	622.333313	1023.000000	1023.000000	2046.000000
5.460000	0.018952	11.200824	3.617136	-2.143775	7.281106	2.446358	0.000000	-10.000000	-0.066667	7.700000	625.000000	1023.000000	1023.000000	2046.000000
5.480000	0.020737	12.255275	3.958390	-2.053732	7.655715	2.694902	0.000000	-10.000000	-0.066667	7.633333	627.666687	1023.000000	1023.000000	2046.000000
5.500000	0.022488	13.290113	4.273403	-1.887960	7.947461	2.957210	0.000000	-10.000000	-0.066667	7.483334	630.166687	1023.000000	1023.000000	2046.000000
5.520000	0.024573	14.522520	4.645030	-1.632220	8.254910	3.254801	0.000000	-10.000000	-0.050000	7.433333	632.833313	1023.000000	1023.000000	2046.000000
5.540000	0.025135	14.854744	4.734574	-1.491527	8.261745	3.349951	0.000000	-10.000000	-0.066667	7.016667	635.166687	1023.000000	1023.000000	2046.000000
5.560000	0.025598	15.128643	4.795144	-1.326276	8.130807	3.528968	0.000000	-10.000000	-0.083333	6.550000	637.833313	1023.000000	1023.000000	2046.000000
5.580000	0.025466	15.050601	4.742536	-1.015661	7.941730	3.381996	0.000000	-10.000000	-0.100000	5.783333	640.166687	1023.000000	1023.000000	2046.000000
5.600000	0.024864	14.694611	4.752299	-1.117784	7.773886	3.286210	0.000000	-10.000000	-0.100000	5.383334	642.166687	1023.000000	1023.000000	2046.000000
5.620000	0.023953	14.156220	4.758284	-1.418457	7.631696	3.184698	0.000000	-10.000000	-0.100000	5.100000	643.833313	1023.000000	1023.000000	2046.000000
5.640000	0.022870	13.515979	4.755516	-1.779072	7.453235	3.086301	0.000000	-10.000000	-0.091667	4.950000	645.500000	1023.000000	1023.000000	2046.000000
5.660000	0.021389	12.640962	4.530526	-1.980466	7.279882	2.811020	0.000000	-10.000000	-0.083333	4.750000	646.833313	1023.000000	1023.000000	2046.000000
5.680000	0.019216	11.356540	4.079035	-2.076010	7.029168	2.324346	0.000000	-10.000000	-0.075000	3.950000	648.500000	1023.000000	1023.000000	2046.000000
5.700000	0.017620	10.413177	3.766119	-2.159970	6.829362	1.977666	0.000000	-10.000000	-0.075000	3.200000	649.833313	1023.000000	1023.000000	2046.000000
5.720000	0.016805	9.932053	3.413160	-2.096102	6.851621	1.763373	0.000000	-10.000000	-0.066667	2.383333	651.333313	1023.000000	1023.000000	2046.000000
5.740000	0.016985	10.038174	3.226336	-1.758292	6.949310	1.620820	0.000000	-10.000000	-0.066667	2.183333	652.166687	1023.000000	1023.000000	2046.000000
5.760000	0.017241	10.189311	2.986609	-1.304982	7.011691	1.495994	0.000000	-10.000000	-0.066667	1.966667	653.000000	1023.000000	1023.000000	2046.000000
5.780000	0.017578	10.388326	2.875158	-0.979448	6.949132	1.543483	0.000000	-10.000000	-0.066667	1.833333	653.666687	1023.000000	1023.000000	2046.000000
5.800000	0.017772	10.503226	2.788062	-0.705339	6.838403	1.582100	0.000000	-10.000000	-0.058333	1.633333	654.000000	1023.000000	1023.000000	2046.000000
5.820000	0.017780	10.507841	2.760194	-0.457236	6.680100	1.524783	0.000000	-10.000000	-0.050000	1.266667	654.000000	1023.000000	1023.000000	2046.000000
5.840000	0.017716	10.470250	2.739781	-0.354212	6.543729	1.540952	0.000000	-10.000000	-0.050000	0.683333	654.000000	1023.000000	1023.000000	2046.000000
5.860000	0.017981	10.626930	2.769752	-0.276235	6.471455	1.661958	0.000000	-10.000000	-0.050000	0.200000	654.000000	1023.000000	1023.000000	2046.000000
5.880000	0.018350	10.844982	2.720838	-0.134131	6.507819	1.750457	0.000000	-10.000000	-0.058333	0.000000	654.000000	1023.000000	1023.000000	2046.000000
5.900000	0.019261	11.383344	2.716150	0.030677	6.734571	1.901946	0.000000	-10.000000	-0.058333	-0.316667	654.000000	1023.000000	1023.000000	2046.000000
5.920000	0.020322	12.010410	2.750840	0.278935	6.917352	2.063284	0.000000	-10.000000	-0.058333	-1.250000	654.000000	1023.000000	1023.000000	2046.000000
5.940000	0.021478	12.693292	2.834451	0.533271	7.106155	2.219415	0.000000	-10.000000	-0.050000	-2.383333	654.000000	1023.000000	1023.000000	2046.000000
5.960000	0.022615	13.365369	2.901145	0.715932	7.380845	2.367447	0.000000	-10.000000	-0.041667	-3.400000	654.000000	1023.000000	1023.000000	2046.000000
5.980000	0.023544	13.914622	3.076793	0.909201	7.539245	2.389384	0.000000	-10.000000	-0.041667	-4.033333	654.000000	1023.000000	1023.000000	2046.000000
6.000000	0.023737	14.028371	3.270921	0.862559	7.535207	2.359683	0.000000	-10.000000	-0.041667	-4.583333	654.000000	1023.000000	1023.000000	2046.000000
6.020000	0.023310	13.776496	3.357227	0.553612	7.465423	2.400233	0.000000	-10.000000	-0.050000	-5.133334	654.000000	1023.000000	1023.000000	2046.000000
6.040000	0.022348	13.207931	3.403633	0.196888	7.315994	2.291416	0.000000	-10.000000	-0.033333	-5.616667	654.000000	1023.000000	1023.000000	2046.000000
6.060000	0.021281	12.576798	3.429662	-0.165637	7.134726	2.178048	0.000000	-10.000000	-0.016667	-6.233334	654.000000	1023.000000	1023.000000	2046.000000
6.080000	0.019928	11.777616	3.479967	-0.482950	6.812925	1.967674	0.000000	-10.000000	0.000000	-6.950000	654.000000	1023.000000	1023.000000	2046.000000
6.100000	0.018593	10.988671	3.462355	-0.863254	6.522556	1.867015	0.000000	-10.000000	0.000000	-7.916667	654.000000	1023.000000	1023.000000	2046.000000
6.120000	0.017219	10.176259	3.430372	-1.228091	6.224381	1.749596	0.000000	-10.000000	0.008333	-9.050000	654.000000	1023.000000	1023.000000	2046.000000
6.140000	0.016207	9.578506	3.485899	-1.439805	5.953328	1.579086	0.000000	-10.000000	0.033333	-10.383333	646.333313	1023.000000	1023.000000	2046.000000
6.160000	0.015245	9.009851	3.403776	-1.648278	5.794211	1.460142	0.000000	-10.000000	0.058333	-11.666667	637.333313	1023.000000	1023.000000	2046.000000
6.180000	0.015002	8.866097	3.523019	-1.677188	5.687111	1.333156	0.000000	-10.000000	0.075000	-12.866667	627.000000	1023.000000	1023.000000	2046.000000
6.200000	0.015061	8.900981	3.645830	-1.746123	5.700601	1.300673	0.000000	-10.000000	0.075000	-13.783334	622.833313	1023.000000	1023.000000	2046.000000
6.220000	0.015130	8.941560	3.770482	-1.716108	5.609249	1.277937	0.000000	-10.000000	0.100000	-14.616667	618.333313	1023.000000	1023.000000	2046.000000
6.240000	0.015288	9.034990	3.756492	-1.621959	5.624529	1.275928	0.000000	-10.000000	0.125000	-15.500001	613.500000	1023.000000	1023.000000	2046.000000
6.260000	0.015620	9.231276	3.824815	-1.513802	5.554974	1.365289	0.000000	-10.000000	0.158333	-16.450001	608.166687	1023.000000	1023.000000	2046.000000
6.280000	0.014605	8.631489	3.543030	-1.552936	5.251087	1.390308	0.000000	-10.000000	0.166667	-17.366667	602.666687	1023.000000	1023.000000	2046.000000
6.300000	0.013331	7.878717	3.286187	-1.274256	4.843112	1.023674	0.000000	-10.000000	0.191667	-18.433332	596.833313	1023.000000	1023.000000	2046.000000
6.320000	0.011800	6.973810	2.817435	-1.097627	4.509442	0.744560	0.000000	-10.000000	0.208333	-19.400000	590.833313	1023.000000	1023.000000	2046.000000
6.340000	0.009579	5.661312	2.458644	-1.313697	4.055074	0.461291	0.000000	-10.000000	0.216667	-20.166668	584.333313	1023.000000	1023.000000	2046.000000
6.360000	0.007361	4.350142	2.157276	-1.641034	3.665921	0.167980	0.000000	-10.000000	0.216667	-20.450001	577.500000	1023.000000	1023.000000	2046.000000
6.380000	0.005321	3.144871	1.773430	-1.936434	3.451033	-0.143158	0.000000	-10.000000	0.241667	-20.666668	570.666687	1023.000000	1023.000000	2046.000000
6.400000	0.002759	1.630747	1.367648	-2.185184	2.955717	-0.507435	0.000000	-10.000000	0.275000	-20.966667	563.833313	1023.000000	1023.000000	2046.000000
6.420000	-0.000416	-0.245795	0.897953	-2.295141	2.221343	-1.069950	0.000000	-10.000000	0.300000	-21.266666	557.000000	1023.000000	1023.000000	2046.000000
6.440000	-0.003434	-2.029290	0.367768	-2.485116	1.594725	-1.506667	0.000000	-10.000000	0.300000	-21.316668	549.833313	1023.000000	1023.000000	2046.000000
6.460000	-0.005972	-3.529521	-0.019499	-2.543839	0.975993	-1.942176	0.000000	-10.000000	0.300000	-21.450001	542.666687	1023.000000	1023.000000	2046.000000
6.480000	-0.007819	-4.621249	-0.404707	-2.427626	0.548335	-2.337251	0.000000	-10.000000	0.308333	-21.733334	535.333313	1023.000000	1023.000000	2046.000000
6.500000	-0.009328	-5.512682	-0.840413	-2.211886	0.198595	-2.658978	0.000000	-10.000000	0.308333	-22.233334	528.166687	1023.000000	1023.000000	2046.000000
6.520000	-0.010557	-6.239230	-1.264547	-2.055389	-0.050974	-2.868320	0.000000	-10.000000	0.325000	-22.683334	520.666687	1023.000000	1023.000000	2046.000000
6.540000	-0.011705	-6.917398	-1.690142	-1.812483	-0.263476	-3.151297	0.000000	-10.000000	0.325000	-23.083334	513.166687	1023.000000	1023.000000	2046.000000
6.560000	-0.012550	-7.417340	-2.001103	-1.656287	-0.445181	-3.314770	0.000000	-10.000000	0.341667	-23.466667	505.500000	1023.000000	1023.000000	2046.000000
6.580000	-0.013236	-7.822360	-2.296029	-1.488757	-0.564093	-3.473480	0.000000	-10.000000	0.358333	-23.900000	497.833344	1023.000000	1023.000000	2046.000000
6.600000	-0.013878	-8.202158	-2.630272	-1.346073	-0.580974	-3.644838	0.000000	-10.000000	0.366667	-24.116667	490.000000	1023.000000	1023.000000	2046.000000
6.620000	-0.014217	-8.402179	-2.906068	-1.214234	-0.579069	-3.702807	0.000000	-10.000000	0.400000	-24.366667	482.000000	1023.000000	1023.000000	2046.000000
6.640000	-0.014258	-8.426343	-3.105774	-1.090200	-0.517212	-3.713156	0.000000	-10.000000	0.400000	-24.483334	473.666656	1023.000000	1023.000000	2046.000000
6.660000	-0.014208	-8.396877	-3.139387	-0.916054	-0.588771	-3.752665	0.000000	-10.000000	0.416667	-24.666666	468.000000	1023.000000	1023.000000	2046.000000
6.680000	-0.014243	-8.417613	-3.169694	-0.735358	-0.741498	-3.771063	0.000000	-10.000000	0.416667	-24.983334	459.500000	1023.000000	1023.000000	2046.000000
6.700000	-0.014696	-8.685319	-3.090624	-0.702087	-1.121416	-3.771191	0.000000	-10.000000	0.433333	-25.333334	451.166656	1023.000000	1023.000000	2046.000000
6.720000	-0.015153	-8.955211	-3.046714	-0.791171	-1.413101	-3.704225	0.000000	-10.000000	0.441667	-25.600000	440.000000	1023.000000	1023.000000	2046.000000
6.740000	-0.016040	-9.479390	-3.086092	-0.925889	-1.689655	-3.777754	0.000000	-10.000000	0.441667	-25.633335	431.500000	1023.000000	1023.000000	2046.000000
6.760000	-0.017250	-10.194758	-3.132404	-1.277193	-1.986114	-3.799047	0.000000	-10.000000	0.433333	-25.550001	423.000000	1023.000000	1023.000000	2046.000000
6.780000	-0.018687	-11.043791	-3.376066	-1.626378	-2.054787	-3.986559	0.000000	-10.000000	0.441667	-25.566668	414.500000	1023.000000	1023.000000	2046.000000
6.800000	-0.020071	-11.861690	-3.540954	-1.897840	-2.193701	-4.229194	0.000000	-10.000000	0.425000	-25.566668	406.000000	1023.000000	1023.000000	2046.000000
6.820000	-0.021548	-12.734696	-3.853385	-2.115034	-2.280587	-4.485690	0.000000	-10.000000	0.425000	-25.500000	397.500000	1023.000000	1023.000000	2046.000000
6.840000	-0.023068	-13.633380	-4.154178	-2.267036	-2.452978	-4.759189	0.000000	-10.000000	0.425000	-25.450001	388.833344	1023.000000	1023.000000	2046.000000
6.860000	-0.024558	-14.513700	-4.433003	-2.420235	-2.708634	-4.951828	0.000000	-10.000000	0.450000	-25.416668	380.333344	1023.000000	1023.000000	2046.000000
6.880000	-0.025960	-15.342572	-4.564185	-2.573451	-3.059098	-5.145838	0.000000	-10.000000	0.450000	-25.500000	371.833344	1023.000000	1023.000000	2046.000000
6.900000	-0.027189	-16.068928	-4.649941	-2.798733	-3.398627	-5.221626	0.000000	-10.000000	0.441667	-25.566668	363.500000	1023.000000	1023.000000	2046.000000
6.920000	-0.028093	-16.602909	-4.573669	-3.075511	-3.698952	-5.254776	0.000000	-10.000000	0.433333	-25.566668	354.833344	1023.000000	1023.000000	2046.000000
6.940000	-0.028602	-16.903940	-4.529199	-3.266858	-3.791703	-5.316181	0.000000	-10.000000	0.433333	-25.400000	346.333344	1023.000000	1023.000000	2046.000000
6.960000	-0.028663	-16.939720	-4.588589	-3.329846	-3.700966	-5.320319	0.000000	-10.000000	0.425000	-25.116667	337.833344	1023.000000	1023.000000	2046.000000
6.980000	-0.028658	-16.936626	-4.705968	-3.293154	-3.588010	-5.349496	0.000000	-10.000000	0.416667	-24.916668	329.500000	1023.000000	1023.000000	2046.000000
7.000000	-0.028371	-16.766985	-4.817383	-3.230309	-3.443983	-5.275311	0.000000	-10.000000	0.408333	-24.700001	321.166656	1023.000000	1023.000000	2046.000000
7.020000	-0.029461	-17.411196	-5.263158	-3.405816	-3.483561	-5.258660	0.000000	-10.000000	0.400000	-24.466667	313.000000	1023.000000	1023.000000	2046.000000
7.040000	-0.030973	-18.304962	-5.631996	-3.286164	-3.731739	-5.655064	0.000000	-10.000000	0.366667	-24.200001	305.000000	1023.000000	1023.000000	2046.000000
7.060000	-0.032711	-19.332464	-6.073480	-3.424274	-4.015253	-5.819458	0.000000	-10.000000	0.333333	-23.900002	297.000000	1023.000000	1023.000000	2046.000000
7.080000	-0.035135	-20.764746	-6.455674	-3.702982	-4.389361	-6.216728	0.000000	-10.000000	0.316667	-23.600000	289.000000	1023.000000	1023.000000	2046.000000
7.100000	-0.037426	-22.119020	-6.823011	-4.173209	-4.671204	-6.451596	0.000000	-10.000000	0.308333	-23.233334	281.000000	1023.000000	1023.000000	2046.000000
7.120000	-0.039468	-23.325792	-7.090836	-4.642736	-4.925672	-6.666549	0.000000	-10.000000	0.316667	-22.866667	273.000000	1023.000000	1023.000000	2046.000000
7.140000	-0.041486	-24.518154	-7.395931	-4.997453	-5.220311	-6.904458	0.000000	-10.000000	0.308333	-22.450001	265.333344	1023.000000	1023.000000	2046.000000
7.160000	-0.043385	-25.640795	-7.765021	-5.232146	-5.473628	-7.170000	0.000000	-10.000000	0.291667	-21.800001	257.833344	1023.000000	1023.000000	2046.000000
7.180000	-0.045380	-26.819698	-8.109081	-5.393014	-5.881021	-7.436583	0.000000	-10.000000	0.258333	-21.000000	250.666672	1023.000000	1023.000000	2046.000000
7.200000	-0.047308	-27.959003	-8.517457	-5.555560	-6.224640	-7.661346	0.000000	-10.000000	0.225000	-20.433334	243.500000	1023.000000	1023.000000	2046.000000
7.220000	-0.048952	-28.930870	-8.929463	-5.570238	-6.462203	-7.968966	0.000000	-10.000000	0.208333	-20.100000	236.666672	1023.000000	1023.000000	2046.000000
7.240000	-0.050355	-29.759686	-9.296694	-5.517870	-6.662038	-8.283083	0.000000	-10.000000	0.216667	-19.900000	230.000000	1023.000000	1023.000000	2046.000000
7.260000	-0.051290	-30.312313	-9.690554	-5.454463	-6.728701	-8.438595	0.000000	-10.000000	0.216667	-19.633333	223.333328	1023.000000	1023.000000	2046.000000
7.280000	-0.051956	-30.705883	-10.118691	-5.294671	-6.655673	-8.636847	0.000000	-10.000000	0.216667	-19.266666	216.833328	1023.000000	1023.000000	2046.000000
7.300000	-0.052570	-31.068592	-10.435418	-5.131313	-6.657606	-8.844254	0.000000	-10.000000	0.191667	-19.000000	210.333328	1023.000000	1023.000000	2046.000000
7.320000	-0.053149	-31.411160	-10.752427	-5.045901	-6.657812	-8.955020	0.000000	-10.000000	0.175000	-18.633333	204.000000	1023.000000	1023.000000	2046.000000
7.340000	-0.053766	-31.775511	-11.081455	-4.938006	-6.656078	-9.099971	0.000000	-10.000000	0.166667	-18.200001	197.666672	1023.000000	1023.000000	2046.000000
7.360000	-0.054285	-32.082291	-11.273542	-4.891183	-6.750933	-9.166631	0.000000	-10.000000	0.158333	-17.666668	191.500000	1023.000000	1023.000000	2046.000000
7.380000	-0.054537	-32.231232	-11.277627	-4.927884	-6.884877	-9.140842	0.000000	-10.000000	0.166667	-17.233334	185.833328	1023.000000	1023.000000	2046.000000
7.400000	-0.054522	-32.222713	-11.201857	-4.933428	-7.018335	-9.069093	0.000000	-10.000000	0.158333	-17.133335	180.166672	1023.000000	1023.000000	2046.000000
7.420000	-0.054659	-32.303581	-11.139380	-5.012114	-7.214429	-8.937657	0.000000	-10.000000	0.158333	-17.033335	174.500000	1023.000000	1023.000000	2046.000000
7.440000	-0.054570	-32.250900	-11.077613	-5.089543	-7.323582	-8.760164	0.000000	-10.000000	0.150000	-16.716667	168.666672	1023.000000	1023.000000	2046.000000
7.460000	-0.054594	-32.264900	-10.996597	-5.168173	-7.480050	-8.620081	0.000000	-10.000000	0.150000	-16.316668	163.000000	1023.000000	1023.000000	2046.000000
7.480000	-0.055013	-32.512814	-11.063313	-5.361817	-7.567711	-8.519973	0.000000	-10.000000	0.150000	-15.983334	157.666672	1023.000000	1023.000000	2046.000000
7.500000	-0.055941	-33.060959	-11.209623	-5.628683	-7.647303	-8.575349	0.000000	-10.000000	0.150000	-15.883333	152.333328	1023.000000	1023.000000	2046.000000
7.520000	-0.056998	-33.685818	-11.315578	-6.024895	-7.716261	-8.629083	0.000000	-10.000000	0.150000	-15.616667	147.000000	1023.000000	1023.000000	2046.000000
7.540000	-0.058091	-34.331970	-11.438029	-6.352487	-7.771165	-8.770289	0.000000	-10.000000	0.150000	-15.383333	141.666672	1023.000000	1023.000000	2046.000000
7.560000	-0.059261	-35.023407	-11.719817	-6.593244	-7.738485	-8.971861	0.000000	-10.000000	0.125000	-14.883333	136.500000	1023.000000	1023.000000	2046.000000
7.580000	-0.060510	-35.761330	-11.965564	-6.782818	-7.831107	-9.181840	0.000000	-10.000000	0.091667	-14.483334	131.666672	1023.000000	1023.000000	2046.000000
7.600000	-0.061626	-36.421101	-12.214631	-6.939118	-7.887310	-9.380041	0.000000	-10.000000	0.058333	-14.066667	126.833336	1023.000000	1023.000000	2046.000000
7.620000	-0.062659	-37.031170	-12.430990	-7.184171	-7.980287	-9.435720	0.000000	-10.000000	0.050000	-13.916667	122.166664	1023.000000	1023.000000	2046.000000
7.640000	-0.063401	-37.469791	-12.402693	-7.337171	-8.125089	-9.604840	0.000000	-10.000000	0.050000	-13.816667	117.500000	1023.000000	1023.000000	2046.000000
7.660000	-0.063622	-37.600365	-12.301439	-7.534669	-8.122868	-9.641390	0.000000	-10.000000	0.050000	-13.816667	114.500000	1023.000000	1023.000000	2046.000000
7.680000	-0.063628	-37.604015	-12.080545	-7.703646	-8.178152	-9.641672	0.000000	-10.000000	0.050000	-13.466667	110.000000	1023.000000	1023.000000	2046.000000
7.700000	-0.063376	-37.454983	-11.829785	-7.870863	-8.297856	-9.456476	0.000000	-10.000000	0.050000	-13.100000	105.500000	1023.000000	1023.000000	2046.000000
7.720000	-0.063163	-37.329044	-11.643694	-8.010520	-8.348342	-9.326489	0.000000	-10.000000	0.041667	-12.716667	99.500000	1023.000000	1023.000000	2046.000000
7.740000	-0.063282	-37.399879	-11.653964	-8.075801	-8.396816	-9.273299	0.000000	-10.000000	0.041667	-12.466667	95.166664	1023.000000	1023.000000	2046.000000
7.760000	-0.064229	-37.959293	-11.899373	-8.383646	-8.483363	-9.192912	0.000000	-10.000000	0.041667	-12.166667	91.000000	1023.000000	1023.000000	2046.000000
7.780000	-0.064934	-38.375988	-12.241653	-8.234975	-8.418139	-9.481220	0.000000	-10.000000	0.033333	-11.933333	87.000000	1023.000000	1023.000000	2046.000000
7.800000	-0.066241	-39.148674	-12.577937	-8.428101	-8.459724	-9.682914	0.000000	-10.000000	0.025000	-11.783334	83.000000	1023.000000	1023.000000	2046.000000
7.820000	-0.067818	-40.080696	-12.923341	-8.632680	-8.460585	-10.064092	0.000000	-10.000000	0.008333	-11.650001	79.000000	1023.000000	1023.000000	2046.000000
7.840000	-0.069425	-41.030182	-13.142118	-9.041203	-8.607894	-10.238965	0.000000	-10.000000	0.016667	-11.233334	75.000000	1023.000000	1023.000000	2046.000000
7.860000	-0.070720	-41.795475	-13.242663	-9.378380	-8.816936	-10.357497	0.000000	-10.000000	0.008333	-10.700000	71.333336	1023.000000	1023.000000	2046.000000
7.880000	-0.072092	-42.606350	-13.310332	-9.627336	-9.158701	-10.509980	0.000000	-10.000000	0.008333	-10.066667	67.833336	1023.000000	1023.000000	2046.000000
7.900000	-0.073466	-43.418659	-13.576810	-9.790730	-9.371255	-10.679865	0.000000	-10.000000	0.000000	-9.166667	64.666664	1023.000000	1023.000000	2046.000000
7.920000	-0.074801	-44.207104	-13.909592	-9.888022	-9.519916	-10.889574	0.000000	-10.000000	0.000000	-8.450000	61.500000	1023.000000	1023.000000	2046.000000
7.940000	-0.075869	-44.838345	-14.289541	-9.871561	-9.586959	-11.090282	0.000000	-10.000000	0.000000	-7.816667	58.666668	1023.000000	1023.000000	2046.000000
7.960000	-0.076505	-45.214256	-14.760549	-9.720308	-9.387334	-11.346065	0.000000	-10.000000	0.000000	-7.850000	56.000000	1023.000000	1023.000000	2046.000000
7.980000	-0.077173	-45.609108	-15.142035	-9.503572	-9.306835	-11.656668	0.000000	-10.000000	0.000000	-7.966667	53.333332	1023.000000	1023.000000	2046.000000
8.000000	-0.077883	-46.028934	-15.367992	-9.441380	-9.465724	-11.753839	0.000000	-10.000000	0.000000	-8.100000	50.666668	1023.000000	1023.000000	2046.000000
8.020000	-0.078473	-46.377510	-15.557922	-9.321820	-9.589306	-11.908461	0.000000	-10.000000	0.000000	-8.050000	48.000000	1023.000000	1023.000000	2046.000000
8.040000	-0.078864	-46.608379	-15.562009	-9.303517	-9.838243	-11.904612	0.000000	-10.000000	0.000000	-7.900000	45.333332	1023.000000	1023.000000	2046.000000
8.060000	-0.079058	-46.723454	-15.561580	-9.293838	-9.992082	-11.875953	0.000000	-10.000000	0.000000	-7.700000	41.833332	1023.000000	1023.000000	2046.000000
8.080000	-0.078834	-46.590973	-15.542721	-9.316575	-10.032874	-11.698801	0.000000	-10.000000	0.000000	-7.516667	39.166668	1023.000000	1023.000000	2046.000000
8.100000	-0.078404	-46.336769	-15.685697	-9.145789	-9.813471	-11.691811	0.000000	-10.000000	-0.008333	-7.300000	36.666668	1023.000000	1023.000000	2046.000000
8.120000	-0.077893	-46.034721	-15.652693	-9.087357	-9.674744	-11.619928	0.000000	-10.000000	-0.008333	-7.383333	35.000000	1023.000000	1023.000000	2046.000000
8.140000	-0.077387	-45.735947	-15.672362	-8.934283	-9.519979	-11.609324	0.000000	-10.000000	-0.008333	-7.533333	32.500000	1023.000000	1023.000000	2046.000000
8.160000	-0.077131	-45.584198	-15.664317	-8.883939	-9.475369	-11.560572	0.000000	-10.000000	0.000000	-7.650000	30.000000	1023.000000	1023.000000	2046.000000
8.180000	-0.076877	-45.434528	-15.599158	-8.922783	-9.507077	-11.405511	0.000000	-10.000000	-0.008333	-7.516667	27.500000	1023.000000	1023.000000	2046.000000
8.200000	-0.076815	-45.397614	-15.425282	-9.043411	-9.676862	-11.252059	0.000000	-10.000000	-0.008333	-7.250000	25.000000	1023.000000	1023.000000	2046.000000
8.220000	-0.076971	-45.489937	-15.311805	-9.185801	-9.799160	-11.193172	0.000000	-10.000000	-0.016667	-7.100000	22.666666	1023.000000	1023.000000	2046.000000
8.240000	-0.077481	-45.791344	-15.209908	-9.432503	-9.972453	-11.176477	0.000000	-10.000000	-0.016667	-6.983334	20.166666	1023.000000	1023.000000	2046.000000
8.260000	-0.078014	-46.106236	-15.143794	-9.821288	-10.054769	-11.086384	0.000000	-10.000000	-0.033333	-6.733334	17.833334	1023.000000	1023.000000	2046.000000
8.280000	-0.078516	-46.403156	-15.103718	-10.052813	-10.100890	-11.145735	0.000000	-10.000000	-0.025000	-6.333333	15.500000	1023.000000	1023.000000	2046.000000
8.300000	-0.079251	-46.837605	-15.242727	-10.276616	-10.095960	-11.222302	0.000000	-10.000000	-0.025000	-5.883334	13.500000	1023.000000	1023.000000	2046.000000
8.320000	-0.079948	-47.249138	-15.380565	-10.374586	-10.133566	-11.360421	0.000000	-10.000000	-0.016667	-5.583333	11.500000	1023.000000	1023.000000	2046.000000
8.340000	-0.080401	-47.517101	-15.528894	-10.437547	-10.062737	-11.487923	0.000000	-10.000000	-0.025000	-5.433333	9.500000	1023.000000	1023.000000	2046.000000
8.360000	-0.080624	-47.648861	-15.515279	-10.592995	-10.064995	-11.475592	0.000000	-10.000000	-0.025000	-5.350000	7.666667	1023.000000	1023.000000	2046.000000
8.380000	-0.080622	-47.647564	-15.457674	-10.653373	-9.917696	-11.618821	0.000000	-10.000000	-0.025000	-5.250000	6.000000	1023.000000	1023.000000	2046.000000
8.400000	-0.080248	-47.426556	-15.310237	-10.717058	-9.775093	-11.624166	0.000000	-10.000000	-0.033333	-5.066667	4.333333	1023.000000	1023.000000	2046.000000
8.420000	-0.079727	-47.118656	-15.169230	-10.744802	-9.640931	-11.563694	0.000000	-10.000000	-0.041667	-4.850000	2.500000	1023.000000	1023.000000	2046.000000
8.440000	-0.079248	-46.835461	-15.072746	-10.697337	-9.520182	-11.545196	0.000000	-10.000000	-0.050000	-4.633334	1.000000	1023.000000	1023.000000	2046.000000
8.460000	-0.078834	-46.590767	-14.930169	-10.733274	-9.555306	-11.372019	0.000000	-10.000000	-0.050000	-4.466667	-0.333333	1023.000000	1023.000000	2046.000000
8.480000	-0.079528	-47.001293	-15.043302	-10.933002	-9.768620	-11.256369	0.000000	-10.000000	-0.050000	-4.316667	-1.333333	1023.000000	1023.000000	2046.000000
8.500000	-0.080117	-47.349403	-15.126716	-10.893353	-9.888095	-11.441240	0.000000	-10.000000	-0.041667	-4.266667	-2.666667	1023.000000	1023.000000	2046.000000
8.520000	-0.080893	-47.808025	-15.199367	-10.962547	-10.089790	-11.556322	0.000000	-10.000000	-0.041667	-4.233334	-4.000000	1023.000000	1023.000000	2046.000000
8.540000	-0.081753	-48.315868	-15.158331	-11.261078	-10.268149	-11.628309	0.000000	-10.000000	-0.041667	-4.100000	-5.500000	1023.000000	1023.000000	2046.000000
8.560000	-0.082597	-48.815067	-15.184440	-11.520272	-10.371084	-11.739270	0.000000	-10.000000	-0.050000	-3.666667	-7.000000	1023.000000	1023.000000	2046.000000
8.580000	-0.083282	-49.219433	-15.318597	-11.795663	-10.293697	-11.811477	0.000000	-10.000000	-0.050000	-3.100000	-8.166667	1023.000000	1023.000000	2046.000000
8.600000	-0.083970	-49.625977	-15.379674	-11.940708	-10.379702	-11.925893	0.000000	-10.000000	-0.050000	-2.483333	-9.166667	1023.000000	1023.000000	2046.000000
8.620000	-0.085327	-50.428307	-15.700204	-11.968145	-10.520280	-12.239677	0.000000	-10.000000	-0.058333	-1.483333	-9.666667	1023.000000	1023.000000	2046.000000
8.640000	-0.086464	-51.100452	-15.948377	-12.043066	-10.703353	-12.405658	0.000000	-10.000000	-0.058333	-0.650000	-10.000000	1023.000000	1023.000000	2046.000000
8.660000	-0.087333	-51.613605	-16.261459	-12.025128	-10.754912	-12.572104	0.000000	-10.000000	-0.050000	0.000000	-10.000000	1023.000000	1023.000000	2046.000000
8.680000	-0.087638	-51.794342	-16.370432	-11.862256	-10.852549	-12.709105	0.000000	-10.000000	-0.041667	0.000000	-10.000000	1023.000000	1023.000000	2046.000000
8.700000	-0.087891	-51.943871	-16.553476	-11.729487	-10.862064	-12.798841	0.000000	-10.000000	-0.041667	0.000000	-10.000000	1023.000000	1023.000000	2046.000000
8.720000	-0.087933	-51.968277	-16.693760	-11.562387	-10.883688	-12.828440	0.000000	-10.000000	-0.050000	0.000000	-10.000000	1023.000000	1023.000000	2046.000000
8.740000	-0.087895	-51.946018	-16.843504	-11.326601	-10.858874	-12.917040	0.000000	-10.000000	-0.050000	0.000000	-10.000000	1023.000000	1023.000000	2046.000000
8.760000	-0.087665	-51.809742	-16.921194	-11.139649	-10.855917	-12.892983	0.000000	-10.000000	-0.050000	0.000000	-10.000000	1023.000000	1023.000000	2046.000000
8.780000	-0.087592	-51.767155	-16.963596	-11.006127	-10.916555	-12.880874	0.000000	-10.000000	-0.050000	0.000000	-10.000000	1023.000000	1023.000000	2046.000000
8.800000	-0.087246	-51.562355	-17.021070	-10.889427	-10.867221	-12.784636	0.000000	-10.000000	-0.050000	0.000000	-10.000000	1023.000000	1023.000000	2046.000000
8.820000	-0.086638	-51.203201	-16.963640	-10.751762	-10.827727	-12.660070	0.000000	-10.000000	-0.050000	0.000000	-10.000000	1023.000000	1023.000000	2046.000000
8.840000	-0.085821	-50.720055	-16.775667	-10.718365	-10.764553	-12.461469	0.000000	-10.000000	-0.050000	0.000000	-10.000000	1023.000000	1023.000000	2046.000000
8.860000	-0.085031	-50.253304	-16.594673	-10.602404	-10.722250	-12.333976	0.000000	-10.000000	-0.050000	0.000000	-10.000000	1023.000000	1023.000000	2046.000000
8.880000	-0.084137	-49.724899	-16.478382	-10.487452	-10.599980	-12.159086	0.000000	-10.000000	-0.050000	0.000000	-10.000000	1023.000000	1023.000000	2046.000000
8.900000	-0.083180	-49.159092	-16.389755	-10.407132	-10.403140	-11.959062	0.000000	-10.000000	-0.050000	0.000000	-10.000000	1023.000000	1023.000000	2046.000000
8.920000	-0.082517	-48.767410	-16.307091	-10.280159	-10.281067	-11.899094	0.000000	-10.000000	-0.058333	0.000000	-10.000000	1023.000000	1023.000000	2046.000000
8.940000	-0.082301	-48.639687	-16.296373	-10.311878	-10.159353	-11.872081	0.000000	-10.000000	-0.058333	0.000000	-10.000000	1023.000000	1023.000000	2046.000000
8.960000	-0.082554	-48.789391	-16.294441	-10.464213	-10.128649	-11.902085	0.000000	-10.000000	-0.066667	0.000000	-10.000000	1023.000000	1023.000000	2046.000000
8.980000	-0.083072	-49.095417	-16.271595	-10.754483	-10.157295	-11.912045	0.000000	-10.000000	-0.058333	0.000000	-10.000000	1023.000000	1023.000000	2046.000000
9.000000	-0.083543	-49.373943	-16.277952	-10.919357	-10.140584	-12.036049	0.000000	-10.000000	-0.058333	0.583333	-10.000000	1023.000000	1023.000000	2046.000000
9.020000	-0.084054	-49.676075	-16.231625	-11.094756	-10.232220	-12.117474	0.000000	-10.000000	-0.050000	1.400000	-10.000000	1023.000000	1023.000000	2046.000000
9.040000	-0.084397	-49.878365	-16.223804	-11.183697	-10.276567	-12.194294	0.000000	-10.000000	-0.058333	2.450000	-10.000000	1023.000000	1023.000000	2046.000000
9.060000	-0.084566	-49.978691	-16.087639	-11.242979	-10.401366	-12.246709	0.000000	-10.000000	-0.058333	3.133333	-10.000000	1023.000000	1023.000000	2046.000000
9.080000	-0.084386	-49.872070	-15.921890	-11.309865	-10.449740	-12.190574	0.000000	-10.000000	-0.075000	3.816667	-10.000000	1023.000000	1023.000000	2046.000000
9.100000	-0.083810	-49.531925	-15.634091	-11.359883	-10.423689	-12.114262	0.000000	-10.000000	-0.083333	4.600000	-10.000000	1023.000000	1023.000000	2046.000000
9.120000	-0.082742	-48.900436	-15.325485	-11.353861	-10.218560	-12.002531	0.000000	-10.000000	-0.108333	5.566667	-10.000000	1023.000000	1023.000000	2046.000000
9.140000	-0.081300	-48.048180	-14.901855	-11.368417	-10.082356	-11.695554	0.000000	-10.000000	-0.125000	6.833333	-10.000000	1023.000000	1023.000000	2046.000000
9.160000	-0.079997	-47.278027	-14.643463	-11.395848	-9.851852	-11.386863	0.000000	-10.000000	-0.141667	8.266666	-10.000000	1023.000000	1023.000000	2046.000000
9.180000	-0.078658	-46.486626	-14.468985	-11.308821	-9.553330	-11.155491	0.000000	-10.000000	-0.150000	9.733334	-10.000000	1023.000000	1023.000000	2046.000000
9.200000	-0.078417	-46.344547	-14.357398	-11.343777	-9.645816	-10.997555	0.000000	-10.000000	-0.158333	11.050000	-10.000000	1023.000000	1023.000000	2046.000000
9.220000	-0.077820	-45.991680	-14.348886	-11.331318	-9.453495	-10.857981	0.000000	-10.000000	-0.175000	12.316667	-4.500000	1023.000000	1023.000000	2046.000000
9.240000	-0.077609	-45.866928	-14.559528	-11.195207	-9.155834	-10.956360	0.000000	-10.000000	-0.216667	13.566667	7.000000	1023.000000	1023.000000	2046.000000
9.260000	-0.077871	-46.021931	-14.575493	-11.266184	-9.065455	-11.114799	0.000000	-10.000000	-0.258333	15.116667	20.166666	1023.000000	1023.000000	2046.000000
9.280000	-0.078029	-46.114910	-14.538744	-11.474553	-8.939717	-11.161896	0.000000	-10.000000	-0.300000	16.400000	29.500000	1023.000000	1023.000000	2046.000000
9.300000	-0.077678	-45.907814	-14.481098	-11.668379	-8.666783	-11.091554	0.000000	-10.000000	-0.308333	17.816668	34.833332	1023.000000	1023.000000	2046.000000
9.320000	-0.077355	-45.716999	-14.457156	-11.741491	-8.441503	-11.076847	0.000000	-10.000000	-0.325000	18.666668	40.500000	1023.000000	1023.000000	2046.000000
9.340000	-0.077553	-45.833946	-14.511361	-11.763001	-8.396791	-11.162792	0.000000	-10.000000	-0.350000	19.933334	46.666668	1023.000000	1023.000000	2046.000000
9.360000	-0.077787	-45.971920	-14.694307	-11.679593	-8.265489	-11.332530	0.000000	-10.000000	-0.383333	20.816668	53.166668	1023.000000	1023.000000	2046.000000
9.380000	-0.077708	-45.925232	-14.634606	-11.629169	-8.315173	-11.346282	0.000000	-10.000000	-0.416667	21.983334	60.000000	1023.000000	1023.000000	2046.000000
9.400000	-0.076934	-45.468224	-14.606822	-11.490534	-8.152852	-11.218016	0.000000	-10.000000	-0.441667	22.566668	67.166664	1023.000000	1023.000000	2046.000000
9.420000	-0.075768	-44.778816	-14.457332	-11.265231	-8.001070	-11.055183	0.000000	-10.000000	-0.458333	22.983334	74.500000	1023.000000	1023.000000	2046.000000
9.440000	-0.074438	-43.992905	-14.394115	-11.005007	-7.790012	-10.803769	0.000000	-10.000000	-0.458333	23.150000	82.166664	1023.000000	1023.000000	2046.000000
9.460000	-0.073203	-43.262695	-14.382387	-10.745425	-7.547127	-10.587757	0.000000	-10.000000	-0.450000	23.250000	89.833336	1023.000000	1023.000000	2046.000000
9.480000	-0.072074	-42.596020	-14.452951	-10.527541	-7.222691	-10.392838	0.000000	-10.000000	-0.458333	23.466667	97.500000	1023.000000	1023.000000	2046.000000
9.500000	-0.071028	-41.977840	-14.447916	-10.258083	-6.981607	-10.290233	0.000000	-10.000000	-0.458333	23.600000	105.166664	1023.000000	1023.000000	2046.000000
9.520000	-0.069951	-41.341213	-14.407743	-9.982248	-6.734998	-10.216224	0.000000	-10.000000	-0.458333	23.700001	113.000000	1023.000000	1023.000000	2046.000000
9.540000	-0.068446	-40.451725	-14.164240	-9.674989	-6.554249	-10.058247	0.000000	-10.000000	-0.450000	23.916668	121.000000	1023.000000	1023.000000	2046.000000
9.560000	-0.066278	-39.170254	-13.684989	-9.508373	-6.299049	-9.677842	0.000000	-10.000000	-0.450000	24.100000	129.000000	1023.000000	1023.000000	2046.000000
9.580000	-0.063858	-37.740303	-13.188070	-9.236748	-5.998645	-9.316840	0.000000	-10.000000	-0.450000	24.316668	137.000000	1023.000000	1023.000000	2046.000000
9.600000	-0.061282	-36.217442	-12.765306	-9.013292	-5.636864	-8.801982	0.000000	-10.000000	-0.458333	24.466667	145.000000	1023.000000	1023.000000	2046.000000
9.620000	-0.058930	-34.827835	-12.373702	-8.848549	-5.230174	-8.375410	0.000000	-10.000000	-0.466667	24.450001	153.166672	1023.000000	1023.000000	2046.000000
9.640000	-0.056878	-33.614677	-12.038718	-8.776432	-4.842606	-7.956923	0.000000	-10.000000	-0.475000	24.716667	161.500000	1023.000000	1023.000000	2046.000000
9.660000	-0.055548	-32.829060	-11.895352	-8.638601	-4.390046	-7.905061	0.000000	-10.000000	-0.475000	24.816668	167.166672	1023.000000	1023.000000	2046.000000
9.680000	-0.054261	-32.068035	-11.532632	-8.623552	-4.140910	-7.770941	0.000000	-10.000000	-0.483333	25.150002	175.333328	1023.000000	1023.000000	2046.000000
9.700000	-0.053090	-31.376225	-11.062416	-8.665977	-4.056773	-7.591057	0.000000	-10.000000	-0.491667	25.150002	183.666672	1023.000000	1023.000000	2046.000000
9.720000	-0.051807	-30.617659	-10.618803	-8.756218	-3.917439	-7.325200	0.000000	-10.000000	-0.500000	25.300001	194.666672	1023.000000	1023.000000	2046.000000
9.740000	-0.050560	-29.880747	-10.245093	-8.842849	-3.768259	-7.024545	0.000000	-10.000000	-0.500000	25.283335	203.333328	1023.000000	1023.000000	2046.000000
9.760000	-0.049463	-29.232754	-9.948579	-8.883306	-3.578976	-6.821892	0.000000	-10.000000	-0.500000	25.383333	211.666672	1023.000000	1023.000000	2046.000000
9.780000	-0.048453	-28.635580	-9.744247	-8.944892	-3.346151	-6.600291	0.000000	-10.000000	-0.491667	25.166668	220.166672	1023.000000	1023.000000	2046.000000
9.800000	-0.047419	-28.024925	-9.535278	-8.976703	-3.068684	-6.444259	0.000000	-10.000000	-0.491667	25.166668	228.500000	1023.000000	1023.000000	2046.000000
9.820000	-0.046135	-27.265978	-9.311368	-8.937855	-2.687948	-6.328807	0.000000	-10.000000	-0.491667	24.950001	236.833328	1023.000000	1023.000000	2046.000000
9.840000	-0.044546	-26.326878	-8.958237	-8.801824	-2.343595	-6.223223	0.000000	-10.000000	-0.500000	24.966667	245.333328	1023.000000	1023.000000	2046.000000
9.860000	-0.042348	-25.027431	-8.506916	-8.626540	-1.922905	-5.971070	0.000000	-10.000000	-0.500000	25.016666	253.666672	1023.000000	1023.000000	2046.000000
9.880000	-0.039994	-23.636610	-8.020792	-8.420644	-1.567342	-5.627832	0.000000	-10.000000	-0.500000	25.083334	262.000000	1023.000000	1023.000000	2046.000000
9.900000	-0.037630	-22.239521	-7.586163	-8.187521	-1.183192	-5.282645	0.000000	-10.000000	-0.500000	25.283333	270.333344	1023.000000	1023.000000	2046.000000
9.920000	-0.035311	-20.868729	-7.156115	-7.997777	-0.945395	-4.769443	0.000000	-10.000000	-0.491667	25.100000	278.666656	1023.000000	1023.000000	2046.000000
9.940000	-0.033986	-20.085546	-6.871735	-7.844242	-0.928033	-4.441535	0.000000	-10.000000	-0.491667	25.116667	287.166656	1023.000000	1023.000000	2046.000000
9.960000	-0.032433	-19.168118	-6.688786	-7.514294	-0.797653	-4.167384	0.000000	-10.000000	-0.483333	24.883333	295.500000	1023.000000	1023.000000	2046.000000
9.980000	-0.031599	-18.675173	-6.513896	-7.404531	-0.735943	-4.020804	0.000000	-10.000000	-0.491667	24.700001	303.833344	1023.000000	1023.000000	2046.000000
10.000000	-0.031151	-18.410242	-6.406139	-7.489377	-0.593023	-3.921703	0.000000	-10.000000	-0.491667	24.533335	312.000000	1023.000000	1023.000000	2046.000000
10.020000	-0.030874	-18.246780	-6.330241	-7.597035	-0.408189	-3.911316	0.000000	-10.000000	-0.483333	24.416668	320.333344	1023.000000	1023.000000	2046.000000
10.040000	-0.030898	-18.260965	-6.309351	-7.648478	-0.317798	-3.985339	0.000000	-10.000000	-0.475000	24.466667	328.666656	1023.000000	1023.000000	2046.000000
10.060000	-0.031464	-18.595068	-6.506347	-7.585987	-0.231746	-4.270989	0.000000	-10.000000	-0.458333	24.383333	337.000000	1023.000000	1023.000000	2046.000000
10.080000	-0.032188	-19.023096	-6.580475	-7.522180	-0.379567	-4.540874	0.000000	-10.000000	-0.466667	24.250000	345.000000	1023.000000	1023.000000	2046.000000
10.100000	-0.032014	-18.920357	-6.652769	-7.416261	-0.228133	-4.623194	0.000000	-10.000000	-0.450000	23.933334	353.000000	1023.000000	1023.000000	2046.000000
10.120000	-0.031093	-18.375776	-6.529032	-7.177842	-0.099811	-4.569090	0.000000	-10.000000	-0.433333	23.816668	361.000000	1023.000000	1023.000000	2046.000000
10.140000	-0.029556	-17.467571	-6.371421	-6.782165	0.092134	-4.406118	0.000000	-10.000000	-0.400000	23.416668	369.000000	1023.000000	1023.000000	2046.000000
10.160000	-0.028130	-16.625076	-6.209578	-6.368856	0.168267	-4.214910	0.000000	-10.000000	-0.408333	23.250000	377.000000	1023.000000	1023.000000	2046.000000
10.180000	-0.026672	-15.763323	-6.065460	-5.981513	0.285712	-4.002062	0.000000	-10.000000	-0.408333	23.183334	384.666656	1023.000000	1023.000000	2046.000000
10.200000	-0.025217	-14.903449	-5.945563	-5.686340	0.426098	-3.697644	0.000000	-10.000000	-0.433333	23.033333	392.333344	1023.000000	1023.000000	2046.000000
10.220000	-0.023870	-14.107402	-5.862160	-5.426414	0.625694	-3.444521	0.000000	-10.000000	-0.425000	22.883333	400.000000	1023.000000	1023.000000	2046.000000
10.240000	-0.022584	-13.346918	-5.752573	-5.134206	0.818045	-3.278184	0.000000	-10.000000	-0.433333	22.450001	407.666656	1023.000000	1023.000000	2046.000000
10.260000	-0.021062	-12.447879	-5.577606	-4.851242	1.028103	-3.047133	0.000000	-10.000000	-0.433333	22.433334	415.333344	1023.000000	1023.000000	2046.000000
10.280000	-0.019331	-11.424730	-5.407864	-4.615222	1.373264	-2.774908	0.000000	-10.000000	-0.425000	22.216667	422.666656	1023.000000	1023.000000	2046.000000
10.300000	-0.017244	-10.191169	-5.085027	-4.216484	1.678042	-2.567700	0.000000	-10.000000	-0.408333	21.950001	430.333344	1023.000000	1023.000000	2046.000000
10.320000	-0.015078	-8.911093	-4.707999	-3.863361	1.949503	-2.289236	0.000000	-10.000000	-0.383333	21.650002	437.666656	1023.000000	1023.000000	2046.000000
10.340000	-0.012879	-7.611757	-4.321430	-3.477010	2.283527	-2.096844	0.000000	-10.000000	-0.375000	21.416668	445.000000	1023.000000	1023.000000	2046.000000
10.360000	-0.010464	-6.184072	-3.792129	-3.229902	2.623370	-1.785412	0.000000	-10.000000	-0.375000	21.466667	452.166656	1023.000000	1023.000000	2046.000000
10.380000	-0.008449	-4.993352	-3.329560	-3.089094	2.957690	-1.532389	0.000000	-10.000000	-0.375000	21.166668	459.333344	1023.000000	1023.000000	2046.000000
10.400000	-0.007095	-4.193376	-2.831212	-3.252077	3.087398	-1.197485	0.000000	-10.000000	-0.366667	21.033335	466.500000	1023.000000	1023.000000	2046.000000
10.420000	-0.006097	-3.603271	-2.392185	-3.449016	3.214510	-0.976581	0.000000	-10.000000	-0.358333	20.716667	473.500000	1023.000000	1023.000000	2046.000000
10.440000	-0.005235	-3.093920	-2.058845	-3.679484	3.394057	-0.749648	0.000000	-10.000000	-0.350000	20.766666	480.500000	1023.000000	1023.000000	2046.000000
10.460000	-0.004575	-2.703675	-1.748199	-3.896935	3.505512	-0.564053	0.000000	-10.000000	-0.350000	20.483334	487.500000	1023.000000	1023.000000	2046.000000
10.480000	-0.004176	-2.467935	-1.526630	-4.117132	3.597855	-0.422028	0.000000	-10.000000	-0.333333	20.166668	494.333344	1023.000000	1023.000000	2046.000000
10.500000	-0.003475	-2.053746	-1.292849	-4.225803	3.815088	-0.350182	0.000000	-10.000000	-0.316667	19.666668	501.000000	1023.000000	1023.000000	2046.000000
10.520000	-0.002601	-1.537062	-1.064127	-4.305885	4.073864	-0.240914	0.000000	-10.000000	-0.300000	19.400002	505.333344	1023.000000	1023.000000	2046.000000
10.540000	-0.001401	-0.827794	-0.674200	-4.171753	4.255252	-0.237093	0.000000	-10.000000	-0.300000	18.983334	511.833344	1023.000000	1023.000000	2046.000000
10.560000	0.000572	0.338203	-0.209320	-4.054646	4.642168	-0.039999	0.000000	-10.000000	-0.300000	19.133333	518.166687	1023.000000	1023.000000	2046.000000
10.580000	0.002892	1.709372	0.407197	-3.948184	4.923203	0.327157	0.000000	-10.000000	-0.316667	19.216667	526.833313	1023.000000	1023.000000	2046.000000
10.600000	0.005387	3.183878	0.912906	-3.773263	5.299071	0.745165	0.000000	-10.000000	-0.325000	19.666666	533.333313	1023.000000	1023.000000	2046.000000
10.620000	0.007740	4.574536	1.346884	-3.604321	5.654943	1.177031	0.000000	-10.000000	-0.333333	19.616667	540.000000	1023.000000	1023.000000	2046.000000
10.640000	0.010083	5.959179	1.698088	-3.411046	6.003589	1.668548	0.000000	-10.000000	-0.308333	19.600000	546.500000	1023.000000	1023.000000	2046.000000
10.660000	0.010716	6.333103	1.788874	-3.328986	5.967279	1.905936	0.000000	-10.000000	-0.291667	19.433332	550.833313	1023.000000	1023.000000	2046.000000
10.680000	0.011872	7.016587	1.884097	-2.864114	6.073920	1.922684	0.000000	-10.000000	-0.266667	18.799999	557.166687	1023.000000	1023.000000	2046.000000
10.700000	0.012412	7.335300	1.959303	-2.536053	6.051914	1.860136	0.000000	-10.000000	-0.258333	18.200001	561.333313	1023.000000	1023.000000	2046.000000
10.720000	0.012837	7.586389	2.186063	-2.507715	6.045495	1.862546	0.000000	-10.000000	-0.241667	17.233334	569.500000	1023.000000	1023.000000	2046.000000
10.740000	0.012915	7.632756	2.317336	-2.679831	6.081676	1.913576	0.000000	-10.000000	-0.241667	16.766666	575.500000	1023.000000	1023.000000	2046.000000
10.760000	0.012577	7.432948	2.392824	-2.776275	6.001277	1.815122	0.000000	-10.000000	-0.216667	16.033333	583.166687	1023.000000	1023.000000	2046.000000
10.780000	0.011547	6.824490	2.220076	-2.894316	5.864845	1.633883	0.000000	-10.000000	-0.200000	15.666667	586.833313	1023.000000	1023.000000	2046.000000
10.800000	0.009985	5.901366	1.914861	-2.940096	5.614089	1.312511	0.000000	-10.000000	-0.175000	14.783334	590.333313	1023.000000	1023.000000	2046.000000
10.820000	0.009160	5.413276	1.714379	-2.951081	5.483392	1.166587	0.000000	-10.000000	-0.175000	13.733334	595.333313	1023.000000	1023.000000	2046.000000
10.840000	0.009149	5.406908	1.553108	-2.853559	5.583220	1.124139	0.000000	-10.000000	-0.158333	12.566667	601.833313	1023.000000	1023.000000	2046.000000
10.860000	0.009238	5.459424	1.434924	-2.560906	5.574458	1.010948	0.000000	-10.000000	-0.133333	11.616667	607.833313	1023.000000	1023.000000	2046.000000
10.880000	0.009853	5.823034	1.377800	-2.132904	5.641670	0.936468	0.000000	-10.000000	-0.108333	11.083334	611.833313	1023.000000	1023.000000	2046.000000
10.900000	0.010501	6.206068	1.342154	-1.624839	5.678890	0.809862	0.000000	-10.000000	-0.100000	10.383333	615.500000	1023.000000	1023.000000	2046.000000
10.920000	0.011440	6.760967	1.389708	-1.298283	5.738460	0.931083	0.000000	-10.000000	-0.100000	10.083334	617.833313	1023.000000	1023.000000	2046.000000
10.940000	0.012292	7.264853	1.448918	-0.975815	5.798750	0.993000	0.000000	-10.000000	-0.091667	9.266666	621.166687	1023.000000	1023.000000	2046.000000
10.960000	0.012965	7.662581	1.491977	-0.733021	5.822692	1.080933	0.000000	-10.000000	-0.083333	8.516666	624.333313	1023.000000	1023.000000	2046.000000
10.980000	0.013838	8.178228	1.578807	-0.482688	5.872939	1.209170	0.000000	-10.000000	-0.091667	7.550000	628.500000	1023.000000	1023.000000	2046.000000
11.000000	0.014979	8.852338	1.656537	-0.324324	6.039635	1.480489	0.000000	-10.000000	-0.100000	6.866667	631.166687	1023.000000	1023.000000	2046.000000
11.020000	0.016243	9.599387	1.851071	-0.091862	6.154027	1.686151	0.000000	-10.000000	-0.091667	5.916667	633.500000	1023.000000	1023.000000	2046.000000
11.040000	0.017613	10.409355	2.015157	0.238105	6.309322	1.846771	0.000000	-10.000000	-0.066667	5.183333	634.833313	1023.000000	1023.000000	2046.000000
11.060000	0.019070	11.270641	2.183736	0.408796	6.546437	2.131672	0.000000	-10.000000	-0.058333	4.450000	636.666687	1023.000000	1023.000000	2046.000000
11.080000	0.020441	12.080651	2.533532	0.540581	6.641273	2.365264	0.000000	-10.000000	-0.066667	4.050000	638.333313	1023.000000	1023.000000	2046.000000
11.100000	0.021337	12.610385	2.808264	0.525404	6.774582	2.502136	0.000000	-10.000000	-0.066667	3.633333	640.333313	1023.000000	1023.000000	2046.000000
11.120000	0.021646	12.793036	2.959382	0.359526	6.902357	2.571772	0.000000	-10.000000	-0.058333	3.466667	641.166687	1023.000000	1023.000000	2046.000000
11.140000	0.021634	12.785892	3.121444	0.024922	6.980706	2.658819	0.000000	-10.000000	-0.050000	3.366667	642.000000	1023.000000	1023.000000	2046.000000
11.160000	0.021074	12.454906	3.224838	-0.314543	6.980788	2.563823	0.000000	-10.000000	-0.050000	3.033333	643.166687	1023.000000	1023.000000	2046.000000
11.180000	0.020575	12.159944	3.261954	-0.556296	7.048529	2.405757	0.000000	-10.000000	-0.066667	2.450000	644.666687	1023.000000	1023.000000	2046.000000
11.200000	0.020138	11.901411	3.310912	-0.752281	7.084793	2.257987	0.000000	-10.000000	-0.066667	1.566667	646.000000	1023.000000	1023.000000	2046.000000
11.220000	0.019934	11.781002	3.496076	-0.974286	7.047830	2.211383	0.000000	-10.000000	-0.066667	0.933333	646.666687	1023.000000	1023.000000	2046.000000
11.240000	0.019938	11.783390	3.654048	-1.168642	7.057828	2.240156	0.000000	-10.000000	-0.058333	0.366667	647.000000	1023.000000	1023.000000	2046.000000
11.260000	0.019874	11.745534	3.762598	-1.318514	7.080466	2.220983	0.000000	-10.000000	-0.050000	0.183333	647.000000	1023.000000	1023.000000	2046.000000
11.280000	0.020365	12.035881	3.989238	-1.429419	7.200780	2.275283	0.000000	-10.000000	-0.041667	0.000000	647.000000	1023.000000	1023.000000	2046.000000
11.300000	0.021202	12.530182	4.232213	-1.508103	7.382303	2.423769	0.000000	-10.000000	-0.025000	0.000000	647.000000	1023.000000	1023.000000	2046.000000
11.320000	0.022313	13.187204	4.506157	-1.540865	7.567049	2.654863	0.000000	-10.000000	-0.033333	0.000000	647.000000	1023.000000	1023.000000	2046.000000
11.340000	0.023341	13.794810	4.725962	-1.513512	7.688353	2.894007	0.000000	-10.000000	-0.041667	0.000000	647.000000	1023.000000	1023.000000	2046.000000
11.360000	0.024647	14.566495	4.874185	-1.386400	7.955093	3.123617	0.000000	-10.000000	-0.050000	0.000000	647.000000	1023.000000	1023.000000	2046.000000
11.380000	0.024855	14.689069	4.931602	-1.156986	7.864854	3.049598	0.000000	-10.000000	-0.050000	-0.650000	647.000000	1023.000000	1023.000000	2046.000000
11.400000	0.024920	14.727711	4.852155	-1.028019	7.772388	3.131187	0.000000	-10.000000	-0.050000	-1.300000	647.000000	1023.000000	1023.000000	2046.000000
11.420000	0.024709	14.602991	4.649471	-0.688226	7.657473	2.984274	0.000000	-10.000000	-0.050000	-2.266667	647.000000	1023.000000	1023.000000	2046.000000
11.440000	0.023926	14.140255	4.542696	-0.683832	7.482113	2.799278	0.000000	-10.000000	-0.050000	-2.450000	647.000000	1023.000000	1023.000000	2046.000000
11.460000	0.022845	13.501151	4.538322	-0.974682	7.285497	2.652014	0.000000	-10.000000	-0.050000	-2.633333	647.000000	1023.000000	1023.000000	2046.000000
11.480000	0.021884	12.933677	4.395724	-1.325029	7.261129	2.601853	0.000000	-10.000000	-0.050000	-2.383333	647.000000	1023.000000	1023.000000	2046.000000
11.500000	0.020190	11.932220	4.159462	-1.559965	6.994846	2.337876	0.000000	-10.000000	-0.050000	-2.333333	647.000000	1023.000000	1023.000000	2046.000000
11.520000	0.017850	10.549212	3.664784	-1.754351	6.679872	1.958906	0.000000	-10.000000	-0.041667	-2.533334	647.000000	1023.000000	1023.000000	2046.000000
11.540000	0.015757	9.312186	3.264356	-1.938632	6.335851	1.650611	0.000000	-10.000000	-0.033333	-2.850000	647.000000	1023.000000	1023.000000	2046.000000
11.560000	0.014592	8.624006	2.932586	-1.959323	6.185703	1.465040	0.000000	-10.000000	-0.033333	-3.100000	647.000000	1023.000000	1023.000000	2046.000000
11.580000	0.013946	8.242235	2.645659	-1.733647	6.081859	1.248364	0.000000	-10.000000	-0.041667	-2.966667	647.000000	1023.000000	1023.000000	2046.000000
11.600000	0.013558	8.012750	2.361413	-1.392254	6.028832	1.014758	0.000000	-10.000000	-0.050000	-2.983333	647.000000	1023.000000	1023.000000	2046.000000
11.620000	0.013291	7.855178	2.170817	-1.053573	5.910792	0.827142	0.000000	-10.000000	-0.050000	-3.000000	647.000000	1023.000000	1023.000000	2046.000000
11.640000	0.013102	7.743470	1.984545	-0.744545	5.823684	0.679785	0.000000	-10.000000	-0.050000	-3.200000	647.000000	1023.000000	1023.000000	2046.000000
11.660000	0.013141	7.766267	1.824809	-0.465172	5.804762	0.601867	0.000000	-10.000000	-0.050000	-3.483333	647.000000	1023.000000	1023.000000	2046.000000
11.680000	0.013197	7.799132	1.749125	-0.284631	5.756100	0.578538	0.000000	-10.000000	-0.033333	-4.183333	647.000000	1023.000000	1023.000000	2046.000000
11.700000	0.013236	7.822748	1.698036	-0.132779	5.688063	0.569429	0.000000	-10.000000	-0.025000	-5.283333	647.000000	1023.000000	1023.000000	2046.000000
11.720000	0.013313	7.868177	1.641606	-0.006516	5.624835	0.608252	0.000000	-10.000000	-0.008333	-6.466667	647.000000	1023.000000	1023.000000	2046.000000
11.740000	0.013636	8.058763	1.626277	0.108898	5.644672	0.678915	0.000000	-10.000000	0.000000	-7.716667	639.333313	1023.000000	1023.000000	2046.000000
11.760000	0.014235	8.412756	1.720719	0.275217	5.615868	0.800953	0.000000	-10.000000	0.016667	-8.516666	631.666687	1023.000000	1023.000000	2046.000000
11.780000	0.014831	8.765404	1.820341	0.426914	5.559164	0.958985	0.000000	-10.000000	0.033333	-9.433333	623.000000	1023.000000	1023.000000	2046.000000
11.800000	0.015340	9.066106	1.939530	0.507424	5.524312	1.094839	0.000000	-10.000000	0.025000	-9.933333	620.833313	1023.000000	1023.000000	2046.000000
11.820000	0.015623	9.233136	2.035822	0.543847	5.515139	1.138327	0.000000	-10.000000	0.025000	-10.666667	617.500000	1023.000000	1023.000000	2046.000000
11.840000	0.015419	9.112443	2.052100	0.488627	5.517461	1.054255	0.000000	-10.000000	0.025000	-11.150000	612.500000	1023.000000	1023.000000	2046.000000
11.860000	0.014530	8.587212	2.070594	0.224303	5.348433	0.943882	0.000000	-10.000000	0.041667	-11.883333	607.333313	1023.000000	1023.000000	2046.000000
11.880000	0.013280	7.848577	2.015723	-0.098344	5.197243	0.733954	0.000000	-10.000000	0.050000	-12.383333	603.333313	1023.000000	1023.000000	2046.000000
11.900000	0.011978	7.079238	1.970288	-0.463397	4.986678	0.585669	0.000000	-10.000000	0.050000	-12.783333	600.666687	1023.000000	1023.000000	2046.000000
11.920000	0.010372	6.129997	1.878801	-0.722713	4.671279	0.302629	0.000000	-10.000000	0.050000	-13.066667	598.000000	1023.000000	1023.000000	2046.000000
11.940000	0.008876	5.245975	1.775584	-0.959819	4.352685	0.077525	0.000000	-10.000000	0.050000	-13.600000	593.666687	1023.000000	1023.000000	2046.000000
11.960000	0.007497	4.430450	1.666081	-1.237204	4.058217	-0.056643	0.000000	-10.000000	0.083333	-14.466667	589.166687	1023.000000	1023.000000	2046.000000
11.980000	0.006237	3.686045	1.527480	-1.447737	3.765432	-0.159130	0.000000	-10.000000	0.116667	-15.450000	584.333313	1023.000000	1023.000000	2046.000000
12.000000	0.005373	3.175735	1.443787	-1.585355	3.558639	-0.241336	0.000000	-10.000000	0.166667	-17.033333	577.166687	1023.000000	1023.000000	2046.000000
12.020000	0.004859	2.871580	1.489367	-1.705264	3.358914	-0.271437	0.000000	-10.000000	0.183333	-18.200001	571.500000	1023.000000	1023.000000	2046.000000
12.040000	0.004518	2.669981	1.592724	-1.720102	3.168668	-0.371309	0.000000	-10.000000	0.200000	-19.216667	565.500000	1023.000000	1023.000000	2046.000000
12.060000	0.004400	2.600466	1.525624	-1.706046	3.149391	-0.368503	0.000000	-10.000000	0.208333	-19.416668	561.333313	1023.000000	1023.000000	2046.000000
12.080000	0.004264	2.519727	1.499270	-1.652481	3.054302	-0.381364	0.000000	-10.000000	0.225000	-19.900000	555.000000	1023.000000	1023.000000	2046.000000
12.100000	0.004060	2.399599	1.448900	-1.529963	2.878561	-0.397900	0.000000	-10.000000	0.258333	-20.383333	548.333313	1023.000000	1023.000000	2046.000000
12.120000	0.002187	1.292654	1.131849	-1.666936	2.385310	-0.557570	0.000000	-10.000000	0.300000	-21.350000	541.500000	1023.000000	1023.000000	2046.000000
12.140000	0.000848	0.501050	0.731330	-1.430164	2.006118	-0.806234	0.000000	-10.000000	0.325000	-22.066668	534.333313	1023.000000	1023.000000	2046.000000
12.160000	-0.001236	-0.730196	0.228269	-1.373428	1.603861	-1.188898	0.000000	-10.000000	0.341667	-22.883333	526.833313	1023.000000	1023.000000	2046.000000
12.180000	-0.003760	-2.222257	-0.167669	-1.551472	1.130991	-1.634107	0.000000	-10.000000	0.358333	-23.466667	519.333313	1023.000000	1023.000000	2046.000000
12.200000	-0.006159	-3.639923	-0.514534	-1.952127	0.751246	-1.924508	0.000000	-10.000000	0.383333	-24.150002	511.333344	1023.000000	1023.000000	2046.000000
12.220000	-0.008283	-4.895048	-0.826361	-2.291565	0.464860	-2.241982	0.000000	-10.000000	0.400000	-24.583334	503.333344	1023.000000	1023.000000	2046.000000
12.240000	-0.010866	-6.421541	-1.266943	-2.524905	0.059080	-2.688774	0.000000	-10.000000	0.383333	-24.833334	495.000000	1023.000000	1023.000000	2046.000000
12.260000	-0.013863	-8.192993	-1.871639	-2.660790	-0.413105	-3.247459	0.000000	-10.000000	0.366667	-24.700001	487.000000	1023.000000	1023.000000	2046.000000
12.280000	-0.016669	-9.851418	-2.467183	-2.823069	-0.872315	-3.688849	0.000000	-10.000000	0.350000	-24.566668	478.666656	1023.000000	1023.000000	2046.000000
12.300000	-0.018889	-11.163507	-2.941612	-2.812035	-1.282404	-4.127455	0.000000	-10.000000	0.350000	-24.233334	470.333344	1023.000000	1023.000000	2046.000000
12.320000	-0.020382	-12.045763	-3.379461	-2.662628	-1.552060	-4.451614	0.000000	-10.000000	0.366667	-24.250000	462.000000	1023.000000	1023.000000	2046.000000
12.340000	-0.021758	-12.859201	-3.748342	-2.477984	-1.899268	-4.733607	0.000000	-10.000000	0.383333	-24.516666	454.000000	1023.000000	1023.000000	2046.000000
12.360000	-0.022951	-13.563960	-4.177969	-2.236505	-2.098614	-5.050872	0.000000	-10.000000	0.416667	-24.799999	446.000000	1023.000000	1023.000000	2046.000000
12.380000	-0.023816	-14.075119	-4.513807	-2.105110	-2.310258	-5.145944	0.000000	-10.000000	0.433333	-25.033333	437.666656	1023.000000	1023.000000	2046.000000
12.400000	-0.024746	-14.624761	-4.845419	-1.942844	-2.490909	-5.345588	0.000000	-10.000000	0.450000	-25.100000	429.333344	1023.000000	1023.000000	2046.000000
12.420000	-0.025738	-15.211245	-5.175979	-1.876833	-2.666187	-5.492246	0.000000	-10.000000	0.450000	-25.450001	420.833344	1023.000000	1023.000000	2046.000000
12.440000	-0.026670	-15.761939	-5.450170	-1.850276	-2.851046	-5.610447	0.000000	-10.000000	0.458333	-25.766666	412.500000	1023.000000	1023.000000	2046.000000
12.460000	-0.027370	-16.175673	-5.747173	-1.749888	-2.919904	-5.758708	0.000000	-10.000000	0.458333	-26.166668	403.833344	1023.000000	1023.000000	2046.000000
12.480000	-0.027820	-16.441874	-5.942640	-1.780577	-2.946255	-5.772402	0.000000	-10.000000	0.466667	-26.416668	395.166656	1023.000000	1023.000000	2046.000000
12.500000	-0.028138	-16.629314	-6.006887	-1.738511	-3.097254	-5.786663	0.000000	-10.000000	0.458333	-26.666668	386.333344	1023.000000	1023.000000	2046.000000
12.520000	-0.028405	-16.787142	-6.162231	-1.669056	-3.138914	-5.816940	0.000000	-10.000000	0.466667	-26.850000	377.500000	1023.000000	1023.000000	2046.000000
12.540000	-0.028856	-17.053604	-6.286730	-1.604961	-3.281257	-5.880656	0.000000	-10.000000	0.466667	-26.983334	368.500000	1023.000000	1023.000000	2046.000000
12.560000	-0.029349	-17.345266	-6.445055	-1.750029	-3.423043	-5.727139	0.000000	-10.000000	0.475000	-26.966667	359.500000	1023.000000	1023.000000	2046.000000
12.580000	-0.030356	-17.940647	-6.599605	-1.904843	-3.628663	-5.807537	0.000000	-10.000000	0.466667	-26.750000	350.500000	1023.000000	1023.000000	2046.000000
12.600000	-0.031808	-18.798487	-6.718427	-2.296263	-3.917210	-5.866587	0.000000	-10.000000	0.458333	-26.383333	341.666656	1023.000000	1023.000000	2046.000000
12.620000	-0.033326	-19.695866	-6.820760	-2.695183	-4.172324	-6.007599	0.000000	-10.000000	0.450000	-26.033333	332.833344	1023.000000	1023.000000	2046.000000
12.640000	-0.035053	-20.716259	-7.038628	-3.110158	-4.410878	-6.156595	0.000000	-10.000000	0.433333	-25.683332	324.166656	1023.000000	1023.000000	2046.000000
12.660000	-0.036617	-21.640455	-7.299620	-3.454186	-4.639743	-6.246907	0.000000	-10.000000	0.416667	-25.250000	315.500000	1023.000000	1023.000000	2046.000000
12.680000	-0.038280	-22.623259	-7.478985	-3.709055	-4.998540	-6.436679	0.000000	-10.000000	0.400000	-24.900000	307.166656	1023.000000	1023.000000	2046.000000
12.700000	-0.039752	-23.493298	-7.798997	-3.945199	-5.141190	-6.607913	0.000000	-10.000000	0.383333	-24.500000	299.000000	1023.000000	1023.000000	2046.000000
12.720000	-0.040870	-24.154167	-7.933978	-4.123291	-5.330276	-6.766622	0.000000	-10.000000	0.366667	-24.183334	290.666656	1023.000000	1023.000000	2046.000000
12.740000	-0.041797	-24.702047	-8.025765	-4.257757	-5.416767	-7.001758	0.000000	-10.000000	0.350000	-23.850000	282.500000	1023.000000	1023.000000	2046.000000
12.760000	-0.042286	-24.990904	-8.057031	-4.442204	-5.370493	-7.121176	0.000000	-10.000000	0.350000	-23.733334	274.500000	1023.000000	1023.000000	2046.000000
12.780000	-0.042394	-25.054693	-7.970916	-4.579250	-5.350833	-7.153694	0.000000	-10.000000	0.341667	-23.483334	266.833344	1023.000000	1023.000000	2046.000000
12.800000	-0.042478	-25.104765	-7.935286	-4.700046	-5.312988	-7.156445	0.000000	-10.000000	0.325000	-23.216667	259.000000	1023.000000	1023.000000	2046.000000
12.820000	-0.042583	-25.166584	-7.941101	-4.904419	-5.330537	-6.990527	0.000000	-10.000000	0.300000	-22.900000	251.000000	1023.000000	1023.000000	2046.000000
12.840000	-0.043820	-25.897671	-8.033314	-5.007579	-5.692053	-7.164725	0.000000	-10.000000	0.291667	-22.683334	243.333328	1023.000000	1023.000000	2046.000000
12.860000	-0.044361	-26.217331	-8.323455	-5.047480	-5.701846	-7.144549	0.000000	-10.000000	0.283333	-22.316668	235.666672	1023.000000	1023.000000	2046.000000
12.880000	-0.045811	-27.074106	-8.649506	-5.126024	-5.989742	-7.308834	0.000000	-10.000000	0.283333	-21.833334	228.333328	1023.000000	1023.000000	2046.000000
12.900000	-0.047708	-28.195568	-9.001553	-5.430352	-6.258754	-7.504909	0.000000	-10.000000	0.275000	-21.400002	221.000000	1023.000000	1023.000000	2046.000000
12.920000	-0.049730	-29.390238	-9.343273	-5.833002	-6.438834	-7.775130	0.000000	-10.000000	0.283333	-21.033335	214.000000	1023.000000	1023.000000	2046.000000
12.940000	-0.051683	-30.544565	-9.691124	-6.287832	-6.542732	-8.022877	0.000000	-10.000000	0.266667	-20.716667	207.000000	1023.000000	1023.000000	2046.000000
12.960000	-0.053394	-31.556072	-9.963790	-6.605714	-6.659165	-8.327403	0.000000	-10.000000	0.241667	-20.300001	200.000000	1023.000000	1023.000000	2046.000000
12.980000	-0.055156	-32.596977	-10.345901	-6.817545	-6.806586	-8.626944	0.000000	-10.000000	0.200000	-19.816668	193.166672	1023.000000	1023.000000	2046.000000
13.000000	-0.056958	-33.662010	-10.801077	-6.895354	-6.962996	-9.002584	0.000000	-10.000000	0.183333	-18.916668	186.666672	1023.000000	1023.000000	2046.000000
13.020000	-0.058567	-34.612892	-11.229126	-7.001633	-7.160216	-9.221919	0.000000	-10.000000	0.166667	-18.033333	180.500000	1023.000000	1023.000000	2046.000000
13.040000	-0.059951	-35.430988	-11.580261	-6.960087	-7.364879	-9.525760	0.000000	-10.000000	0.158333	-17.333334	174.500000	1023.000000	1023.000000	2046.000000
13.060000	-0.061056	-36.084206	-11.856449	-6.944625	-7.529492	-9.753638	0.000000	-10.000000	0.150000	-16.983334	168.500000	1023.000000	1023.000000	2046.000000
13.080000	-0.062021	-36.654133	-12.135874	-6.861412	-7.657925	-9.998921	0.000000	-10.000000	0.150000	-16.766666	162.833328	1023.000000	1023.000000	2046.000000
13.100000	-0.062791	-37.109623	-12.346045	-6.769824	-7.833780	-10.159975	0.000000	-10.000000	0.150000	-16.483334	157.166672	1023.000000	1023.000000	2046.000000
13.120000	-0.063301	-37.410679	-12.633780	-6.705841	-7.850093	-10.220965	0.000000	-10.000000	0.150000	-16.133333	151.833328	1023.000000	1023.000000	2046.000000
13.140000	-0.063795	-37.702576	-12.769659	-6.663384	-7.979796	-10.289737	0.000000	-10.000000	0.150000	-15.816667	146.333328	1023.000000	1023.000000	2046.000000
13.160000	-0.064078	-37.870071	-12.950850	-6.596886	-8.016123	-10.306212	0.000000	-10.000000	0.141667	-15.400000	141.000000	1023.000000	1023.000000	2046.000000
13.180000	-0.064272	-37.984768	-13.098833	-6.541279	-8.050871	-10.293784	0.000000	-10.000000	0.133333	-14.933333	135.833328	1023.000000	1023.000000	2046.000000
13.200000	-0.064205	-37.945316	-13.144211	-6.529852	-8.040549	-10.230703	0.000000	-10.000000	0.100000	-14.366667	130.833328	1023.000000	1023.000000	2046.000000
13.220000	-0.063996	-37.821346	-13.082538	-6.536164	-8.032352	-10.170292	0.000000	-10.000000	0.075000	-13.916667	126.000000	1023.000000	1023.000000	2046.000000
13.240000	-0.063749	-37.675606	-13.043018	-6.552003	-7.994411	-10.086174	0.000000	-10.000000	0.050000	-13.750000	121.333336	1023.000000	1023.000000	2046.000000
13.260000	-0.063483	-37.518711	-13.050762	-6.527188	-7.906134	-10.034627	0.000000	-10.000000	0.041667	-13.383333	116.666664	1023.000000	1023.000000	2046.000000
13.280000	-0.063374	-37.454163	-13.047310	-6.524050	-7.943922	-9.938879	0.000000	-10.000000	0.041667	-12.950000	112.333336	1023.000000	1023.000000	2046.000000
13.300000	-0.063611	-37.594143	-13.036321	-6.634208	-8.049648	-9.873966	0.000000	-10.000000	0.033333	-12.350000	108.000000	1023.000000	1023.000000	2046.000000
13.320000	-0.064239	-37.965240	-13.026919	-6.855210	-8.188580	-9.894531	0.000000	-10.000000	0.041667	-12.016666	104.000000	1023.000000	1023.000000	2046.000000
13.340000	-0.065058	-38.449333	-13.072254	-7.205072	-8.286483	-9.885524	0.000000	-10.000000	0.033333	-11.783334	100.000000	1023.000000	1023.000000	2046.000000
13.360000	-0.065940	-38.970600	-13.059217	-7.552976	-8.416408	-9.941998	0.000000	-10.000000	0.041667	-11.416667	96.000000	1023.000000	1023.000000	2046.000000
13.380000	-0.066883	-39.528114	-13.179689	-7.889673	-8.485545	-9.973207	0.000000	-10.000000	0.025000	-11.000000	92.000000	1023.000000	1023.000000	2046.000000
13.400000	-0.067957	-40.162769	-13.304233	-8.133518	-8.623907	-10.101112	0.000000	-10.000000	0.033333	-10.383333	88.333336	1023.000000	1023.000000	2046.000000
13.420000	-0.069025	-40.794006	-13.481381	-8.355580	-8.703189	-10.253855	0.000000	-10.000000	0.016667	-9.916667	84.833336	1023.000000	1023.000000	2046.000000
13.440000	-0.069731	-41.211311	-13.583252	-8.492566	-8.748613	-10.386882	0.000000	-10.000000	0.016667	-9.583333	81.666664	1023.000000	1023.000000	2046.000000
13.460000	-0.070194	-41.484844	-13.543963	-8.612838	-8.782727	-10.545317	0.000000	-10.000000	0.000000	-9.483334	78.333336	1023.000000	1023.000000	2046.000000
13.480000	-0.070284	-41.537636	-13.331017	-8.755122	-8.842669	-10.608828	0.000000	-10.000000	0.000000	-9.400000	75.166664	1023.000000	1023.000000	2046.000000
13.500000	-0.069688	-41.185413	-13.122705	-8.886552	-8.713417	-10.462742	0.000000	-10.000000	0.000000	-9.133333	72.000000	1023.000000	1023.000000	2046.000000
13.520000	-0.069299	-40.955715	-12.993268	-8.979223	-8.648221	-10.335004	0.000000	-10.000000	0.000000	-8.866667	69.000000	1023.000000	1023.000000	2046.000000
13.540000	-0.068730	-40.619232	-12.858839	-9.058498	-8.575576	-10.126320	0.000000	-10.000000	0.000000	-8.566667	66.000000	1023.000000	1023.000000	2046.000000
13.560000	-0.068574	-40.527466	-13.005999	-8.981896	-8.420023	-10.119548	0.000000	-10.000000	0.000000	-8.250000	63.166668	1023.000000	1023.000000	2046.000000
13.580000	-0.069431	-41.034008	-13.116682	-9.212804	-8.605138	-10.099383	0.000000	-10.000000	0.000000	-7.850000	60.333332	1023.000000	1023.000000	2046.000000
13.600000	-0.070212	-41.495075	-13.372997	-9.197730	-8.642500	-10.281846	0.000000	-10.000000	0.000000	-7.583333	57.833332	1023.000000	1023.000000	2046.000000
13.620000	-0.071456	-42.230209	-13.552346	-9.346633	-8.794821	-10.536410	0.000000	-10.000000	0.000000	-7.300000	54.500000	1023.000000	1023.000000	2046.000000
13.640000	-0.072820	-43.036411	-13.648671	-9.673445	-8.984965	-10.729332	0.000000	-10.000000	0.000000	-7.116667	52.166668	1023.000000	1023.000000	2046.000000
13.660000	-0.073952	-43.705887	-13.700697	-9.974817	-9.169094	-10.861279	0.000000	-10.000000	-0.008333	-6.683333	49.500000	1023.000000	1023.000000	2046.000000
13.680000	-0.074586	-44.080173	-13.884209	-10.210211	-9.061853	-10.923903	0.000000	-10.000000	-0.016667	-6.333333	47.833332	1023.000000	1023.000000	2046.000000
13.700000	-0.075735	-44.759232	-14.161575	-10.372023	-9.157735	-11.067901	0.000000	-10.000000	-0.025000	-5.850000	45.500000	1023.000000	1023.000000	2046.000000
13.720000	-0.077040	-45.530460	-14.532700	-10.458385	-9.233638	-11.305737	0.000000	-10.000000	-0.033333	-5.050000	43.666668	1023.000000	1023.000000	2046.000000
13.740000	-0.078342	-46.300087	-14.924680	-10.495478	-9.301850	-11.578077	0.000000	-10.000000	-0.041667	-4.050000	42.000000	1023.000000	1023.000000	2046.000000
13.760000	-0.079344	-46.892159	-15.102943	-10.444096	-9.506519	-11.838599	0.000000	-10.000000	-0.050000	-3.083333	40.833332	1023.000000	1023.000000	2046.000000
13.780000	-0.079903	-47.222614	-15.265740	-10.303867	-9.606835	-12.046171	0.000000	-10.000000	-0.050000	-2.766667	39.833332	1023.000000	1023.000000	2046.000000
13.800000	-0.080307	-47.461185	-15.420939	-10.151267	-9.700624	-12.188354	0.000000	-10.000000	-0.050000	-2.850000	39.000000	1023.000000	1023.000000	2046.000000
13.820000	-0.080540	-47.599087	-15.603636	-9.956114	-9.738107	-12.301229	0.000000	-10.000000	-0.050000	-3.016667	38.000000	1023.000000	1023.000000	2046.000000
13.840000	-0.080465	-47.555035	-15.729801	-9.826492	-9.735350	-12.263391	0.000000	-10.000000	-0.050000	-2.950000	37.000000	1023.000000	1023.000000	2046.000000
13.860000	-0.080488	-47.568329	-15.842946	-9.705686	-9.774530	-12.245167	0.000000	-10.000000	-0.050000	-2.783333	36.000000	1023.000000	1023.000000	2046.000000
13.880000	-0.080265	-47.436852	-15.986554	-9.572724	-9.663448	-12.214124	0.000000	-10.000000	-0.050000	-2.566667	35.000000	1023.000000	1023.000000	2046.000000
13.900000	-0.080064	-47.318031	-16.052998	-9.438172	-9.652152	-12.174711	0.000000	-10.000000	-0.050000	-2.316667	34.000000	1023.000000	1023.000000	2046.000000
13.920000	-0.079519	-46.995728	-16.008720	-9.413525	-9.566150	-12.007333	0.000000	-10.000000	-0.050000	-2.016667	33.333332	1023.000000	1023.000000	2046.000000
13.940000	-0.078885	-46.621307	-15.913088	-9.277514	-9.456582	-11.974123	0.000000	-10.000000	-0.050000	-1.933333	33.000000	1023.000000	1023.000000	2046.000000
13.960000	-0.078224	-46.230343	-15.751631	-9.164589	-9.414920	-11.899204	0.000000	-10.000000	-0.041667	-2.216667	32.833332	1023.000000	1023.000000	2046.000000
13.980000	-0.077439	-45.766720	-15.549705	-9.058133	-9.416298	-11.742584	0.000000	-10.000000	-0.050000	-2.483333	32.333332	1023.000000	1023.000000	2046.000000
14.000000	-0.076876	-45.433926	-15.404678	-9.046342	-9.436231	-11.546675	0.000000	-10.000000	-0.041667	-2.516667	31.500000	1023.000000	1023.000000	2046.000000
14.020000	-0.076304	-45.095943	-15.247969	-9.087411	-9.401952	-11.358613	0.000000	-10.000000	-0.050000	-2.283333	30.666666	1023.000000	1023.000000	2046.000000
14.040000	-0.076418	-45.162834	-15.185611	-9.193557	-9.424439	-11.359228	0.000000	-10.000000	-0.041667	-2.216667	29.833334	1023.000000	1023.000000	2046.000000
14.060000	-0.076547	-45.239395	-15.181852	-9.444139	-9.360798	-11.252604	0.000000	-10.000000	-0.041667	-2.100000	28.666666	1023.000000	1023.000000	2046.000000
14.080000	-0.076938	-45.470291	-15.138448	-9.734192	-9.392471	-11.205179	0.000000	-10.000000	-0.033333	-2.033333	27.666666	1023.000000	1023.000000	2046.000000
14.100000	-0.077611	-45.868008	-15.161356	-9.985498	-9.431563	-11.289589	0.000000	-10.000000	-0.025000	-1.900000	27.000000	1023.000000	1023.000000	2046.000000
14.120000	-0.078173	-46.200176	-15.205932	-10.151812	-9.490874	-11.351559	0.000000	-10.000000	-0.033333	-1.800000	27.000000	1023.000000	1023.000000	2046.000000
14.140000	-0.078654	-46.484745	-15.259340	-10.259133	-9.519753	-11.446518	0.000000	-10.000000	-0.041667	-1.683333	27.000000	1023.000000	1023.000000	2046.000000
14.160000	-0.079057	-46.722466	-15.277589	-10.354315	-9.549475	-11.541085	0.000000	-10.000000	-0.050000	-1.666667	27.000000	1023.000000	1023.000000	2046.000000
14.180000	-0.079138	-46.770721	-15.168359	-10.437536	-9.587555	-11.577273	0.000000	-10.000000	-0.050000	-1.866667	26.833334	1023.000000	1023.000000	2046.000000
14.200000	-0.078807	-46.574986	-14.947802	-10.474543	-9.534645	-11.617995	0.000000	-10.000000	-0.041667	-2.050000	26.500000	1023.000000	1023.000000	2046.000000
14.220000	-0.078209	-46.221497	-14.667909	-10.574742	-9.446480	-11.532365	0.000000	-10.000000	-0.041667	-2.116667	25.833334	1023.000000	1023.000000	2046.000000
14.240000	-0.077511	-45.808853	-14.453344	-10.529360	-9.348663	-11.477486	0.000000	-10.000000	-0.041667	-2.066667	25.166666	1023.000000	1023.000000	2046.000000
14.260000	-0.076906	-45.451279	-14.327730	-10.602142	-9.269712	-11.251694	0.000000	-10.000000	-0.050000	-2.033333	24.500000	1023.000000	1023.000000	2046.000000
14.280000	-0.076511	-45.218216	-14.304915	-10.488368	-9.208474	-11.216458	0.000000	-10.000000	-0.058333	-1.950000	24.166666	1023.000000	1023.000000	2046.000000
14.300000	-0.076875	-45.432850	-14.415122	-10.677733	-9.277757	-11.062237	0.000000	-10.000000	-0.058333	-1.833333	24.000000	1023.000000	1023.000000	2046.000000
14.320000	-0.076965	-45.486557	-14.512132	-10.566133	-9.330096	-11.078197	0.000000	-10.000000	-0.058333	-1.783333	24.000000	1023.000000	1023.000000	2046.000000
14.340000	-0.077665	-45.899830	-14.691980	-10.668610	-9.335103	-11.204135	0.000000	-10.000000	-0.050000	-1.816667	24.000000	1023.000000	1023.000000	2046.000000
14.360000	-0.078721	-46.524040	-14.790206	-10.919946	-9.390610	-11.423281	0.000000	-10.000000	-0.050000	-1.833333	24.000000	1023.000000	1023.000000	2046.000000
14.380000	-0.079574	-47.028400	-14.831183	-11.230577	-9.466657	-11.499982	0.000000	-10.000000	-0.050000	-1.433333	24.000000	1023.000000	1023.000000	2046.000000
14.400000	-0.080339	-47.480072	-14.825529	-11.360054	-9.598945	-11.695544	0.000000	-10.000000	-0.050000	-0.800000	24.000000	1023.000000	1023.000000	2046.000000
14.420000	-0.081174	-47.973614	-15.005692	-11.518878	-9.634004	-11.815042	0.000000	-10.000000	-0.050000	-0.216667	24.000000	1023.000000	1023.000000	2046.000000
14.440000	-0.082578	-48.803631	-15.300069	-11.511995	-9.864286	-12.127278	0.000000	-10.000000	-0.058333	0.266667	24.000000	1023.000000	1023.000000	2046.000000
14.460000	-0.083786	-49.517365	-15.502802	-11.519113	-10.126821	-12.368629	0.000000	-10.000000	-0.066667	0.883333	24.000000	1023.000000	1023.000000	2046.000000
14.480000	-0.084388	-49.873539	-15.759679	-11.465460	-10.143934	-12.504465	0.000000	-10.000000	-0.075000	1.633333	24.000000	1023.000000	1023.000000	2046.000000
14.500000	-0.084374	-49.865086	-15.946351	-11.324490	-10.055898	-12.538347	0.000000	-10.000000	-0.066667	1.683333	24.000000	1023.000000	1023.000000	2046.000000
14.520000	-0.084239	-49.785446	-16.122051	-11.035400	-9.988181	-12.639812	0.000000	-10.000000	-0.058333	1.066667	24.000000	1023.000000	1023.000000	2046.000000
14.540000	-0.084142	-49.728176	-16.294514	-10.848538	-9.965323	-12.619799	0.000000	-10.000000	-0.050000	0.316667	24.000000	1023.000000	1023.000000	2046.000000
14.560000	-0.083977	-49.630524	-16.470186	-10.560720	-9.879252	-12.720366	0.000000	-10.000000	-0.058333	0.000000	24.000000	1023.000000	1023.000000	2046.000000
14.580000	-0.083923	-49.598286	-16.535709	-10.396419	-9.948801	-12.717356	0.000000	-10.000000	-0.058333	0.000000	24.000000	1023.000000	1023.000000	2046.000000
14.600000	-0.083928	-49.601376	-16.607155	-10.202724	-9.986334	-12.805163	0.000000	-10.000000	-0.066667	0.000000	24.000000	1023.000000	1023.000000	2046.000000
14.620000	-0.083691	-49.461143	-16.578627	-10.064089	-10.080754	-12.737675	0.000000	-10.000000	-0.058333	0.000000	24.000000	1023.000000	1023.000000	2046.000000
14.640000	-0.083036	-49.074352	-16.483345	-9.962602	-10.013100	-12.615307	0.000000	-10.000000	-0.058333	0.000000	24.000000	1023.000000	1023.000000	2046.000000
14.660000	-0.082165	-48.559288	-16.267643	-9.910480	-9.959065	-12.422099	0.000000	-10.000000	-0.050000	0.000000	24.000000	1023.000000	1023.000000	2046.000000
14.680000	-0.081093	-47.925957	-16.088430	-9.772714	-9.865175	-12.199638	0.000000	-10.000000	-0.050000	0.000000	24.000000	1023.000000	1023.000000	2046.000000
14.700000	-0.079902	-47.221817	-15.917466	-9.602736	-9.693851	-12.007766	0.000000	-10.000000	-0.050000	0.283333	24.000000	1023.000000	1023.000000	2046.000000
14.720000	-0.078657	-46.486572	-15.794275	-9.480110	-9.475591	-11.736597	0.000000	-10.000000	-0.058333	1.100000	24.000000	1023.000000	1023.000000	2046.000000
14.740000	-0.077904	-46.041233	-15.697149	-9.402350	-9.294942	-11.646791	0.000000	-10.000000	-0.066667	2.416667	24.000000	1023.000000	1023.000000	2046.000000
14.760000	-0.077735	-45.941303	-15.539376	-9.546058	-9.310798	-11.545072	0.000000	-10.000000	-0.091667	3.916667	24.000000	1023.000000	1023.000000	2046.000000
14.780000	-0.077874	-46.023514	-15.358770	-9.747965	-9.369248	-11.547528	0.000000	-10.000000	-0.108333	5.450000	24.000000	1023.000000	1023.000000	2046.000000
14.800000	-0.077812	-45.986710	-15.159848	-10.007597	-9.359683	-11.459583	0.000000	-10.000000	-0.141667	7.116667	24.000000	1023.000000	1023.000000	2046.000000
14.820000	-0.077569	-45.843506	-14.997852	-10.194803	-9.237561	-11.413289	0.000000	-10.000000	-0.150000	9.083333	24.000000	1023.000000	1023.000000	2046.000000
14.840000	-0.077106	-45.569626	-14.887169	-10.325974	-9.082793	-11.273689	0.000000	-10.000000	-0.183333	11.233334	24.000000	1023.000000	1023.000000	2046.000000
14.860000	-0.076276	-45.079174	-14.794397	-10.367182	-8.831120	-11.086473	0.000000	-10.000000	-0.208333	13.383333	24.000000	1023.000000	1023.000000	2046.000000
14.880000	-0.075378	-44.548454	-14.695120	-10.340828	-8.588939	-10.923568	0.000000	-10.000000	-0.258333	15.116667	24.000000	1023.000000	1023.000000	2046.000000
14.900000	-0.074404	-43.972599	-14.456688	-10.328954	-8.411154	-10.775804	0.000000	-10.000000	-0.283333	16.850000	26.166666	1023.000000	1023.000000	2046.000000
14.920000	-0.073136	-43.223557	-14.133215	-10.288845	-8.115899	-10.685597	0.000000	-10.000000	-0.300000	17.950001	28.333334	1023.000000	1023.000000	2046.000000
14.940000	-0.071754	-42.406517	-13.699233	-10.374021	-7.901407	-10.431856	0.000000	-10.000000	-0.316667	18.933334	32.500000	1023.000000	1023.000000	2046.000000
14.960000	-0.069923	-41.324497	-13.251323	-10.302440	-7.655446	-10.115289	0.000000	-10.000000	-0.341667	19.533333	36.833332	1023.000000	1023.000000	2046.000000
14.980000	-0.068146	-40.274349	-12.900838	-10.280384	-7.339140	-9.753988	0.000000	-10.000000	-0.375000	20.333334	43.333332	1023.000000	1023.000000	2046.000000
15.000000	-0.066349	-39.212196	-12.699735	-10.048017	-6.957645	-9.506803	0.000000	-10.000000	-0.391667	21.100000	50.166668	1023.000000	1023.000000	2046.000000
15.020000	-0.065510	-38.716522	-12.561980	-10.095374	-6.841039	-9.218131	0.000000	-10.000000	-0.400000	21.516666	57.000000	1023.000000	1023.000000	2046.000000
15.040000	-0.064122	-37.895859	-12.424310	-9.886199	-6.571917	-9.013434	0.000000	-10.000000	-0.408333	21.933334	64.000000	1023.000000	1023.000000	2046.000000
15.060000	-0.063261	-37.387440	-12.328430	-9.799231	-6.339365	-8.920414	0.000000	-10.000000	-0.425000	22.116667	71.166664	1023.000000	1023.000000	2046.000000
15.080000	-0.062956	-37.207153	-12.118114	-9.933034	-6.270632	-8.885374	0.000000	-10.000000	-0.441667	22.566668	78.500000	1023.000000	1023.000000	2046.000000
15.100000	-0.062544	-36.963520	-11.953004	-10.094967	-6.096416	-8.819135	0.000000	-10.000000	-0.450000	22.883333	86.000000	1023.000000	1023.000000	2046.000000
15.120000	-0.062213	-36.767967	-11.793401	-10.170808	-5.978646	-8.825111	0.000000	-10.000000	-0.441667	23.400002	93.500000	1023.000000	1023.000000	2046.000000
15.140000	-0.062209	-36.765362	-11.679155	-10.210566	-6.003922	-8.871720	0.000000	-10.000000	-0.433333	23.450001	101.166664	1023.000000	1023.000000	2046.000000
15.160000	-0.062442	-36.903210	-11.774745	-10.218852	-5.950010	-8.959600	0.000000	-10.000000	-0.433333	23.800001	109.000000	1023.000000	1023.000000	2046.000000
15.180000	-0.062191	-36.755154	-11.838368	-10.158168	-5.784114	-8.974504	0.000000	-10.000000	-0.450000	24.016666	117.000000	1023.000000	1023.000000	2046.000000
15.200000	-0.061255	-36.201904	-11.855962	-9.975700	-5.483150	-8.887094	0.000000	-10.000000	-0.458333	24.466667	125.000000	1023.000000	1023.000000	2046.000000
15.220000	-0.060071	-35.502239	-11.775540	-9.582319	-5.278968	-8.865411	0.000000	-10.000000	-0.483333	24.766666	133.000000	1023.000000	1023.000000	2046.000000
15.240000	-0.058649	-34.661671	-11.754619	-9.156083	-4.980318	-8.770651	0.000000	-10.000000	-0.483333	24.800001	141.333328	1023.000000	1023.000000	2046.000000
15.260000	-0.057307	-33.868252	-11.645235	-8.752961	-4.821863	-8.648191	0.000000	-10.000000	-0.491667	24.683334	149.666672	1023.000000	1023.000000	2046.000000
15.280000	-0.056164	-33.192886	-11.516445	-8.445143	-4.709846	-8.521452	0.000000	-10.000000	-0.475000	24.600000	158.000000	1023.000000	1023.000000	2046.000000
15.300000	-0.054847	-32.414326	-11.321288	-8.206724	-4.585367	-8.300948	0.000000	-10.000000	-0.483333	24.700001	166.000000	1023.000000	1023.000000	2046.000000
15.320000	-0.053521	-31.631065	-11.144201	-8.001493	-4.397130	-8.088243	0.000000	-10.000000	-0.483333	25.083334	174.333328	1023.000000	1023.000000	2046.000000
15.340000	-0.051691	-30.549616	-10.899632	-7.741346	-4.109147	-7.799490	0.000000	-10.000000	-0.491667	24.866667	182.666672	1023.000000	1023.000000	2046.000000
15.360000	-0.049523	-29.267815	-10.574535	-7.494303	-3.747079	-7.451898	0.000000	-10.000000	-0.500000	24.983334	191.000000	1023.000000	1023.000000	2046.000000
15.380000	-0.046890	-27.712269	-10.177193	-7.104515	-3.292689	-7.137872	0.000000	-10.000000	-0.491667	24.683334	199.166672	1023.000000	1023.000000	2046.000000
15.400000	-0.044355	-26.213848	-9.819576	-6.764647	-2.886594	-6.743032	0.000000	-10.000000	-0.491667	24.883333	207.500000	1023.000000	1023.000000	2046.000000
15.420000	-0.041725	-24.659666	-9.367641	-6.390645	-2.512628	-6.388752	0.000000	-10.000000	-0.483333	24.750000	215.833328	1023.000000	1023.000000	2046.000000
15.440000	-0.039411	-23.291941	-8.935004	-6.127745	-2.191056	-6.038136	0.000000	-10.000000	-0.500000	24.933334	224.166672	1023.000000	1023.000000	2046.000000
15.460000	-0.037485	-22.153399	-8.437319	-6.085696	-1.957374	-5.673010	0.000000	-10.000000	-0.491667	24.966667	232.500000	1023.000000	1023.000000	2046.000000
15.480000	-0.036178	-21.381088	-8.007704	-6.152137	-1.786960	-5.434288	0.000000	-10.000000	-0.491667	25.066668	240.833328	1023.000000	1023.000000	2046.000000
15.500000	-0.035083	-20.734138	-7.582713	-6.325128	-1.660986	-5.165312	0.000000	-10.000000	-0.483333	25.133333	249.166672	1023.000000	1023.000000	2046.000000
15.520000	-0.033985	-20.084938	-7.248556	-6.461640	-1.432347	-4.942396	0.000000	-10.000000	-0.491667	25.066668	257.500000	1023.000000	1023.000000	2046.000000
15.540000	-0.032850	-19.414124	-6.993879	-6.503036	-1.126305	-4.790904	0.000000	-10.000000	-0.491667	25.150000	265.833344	1023.000000	1023.000000	2046.000000
15.560000	-0.031815	-18.802382	-6.742356	-6.563601	-0.882190	-4.614234	0.000000	-10.000000	-0.491667	25.066668	274.333344	1023.000000	1023.000000	2046.000000
15.580000	-0.030426	-17.981857	-6.455656	-6.496348	-0.577346	-4.452507	0.000000	-10.000000	-0.483333	25.066668	282.666656	1023.000000	1023.000000	2046.000000
15.600000	-0.029102	-17.199301	-6.179259	-6.383492	-0.324091	-4.312460	0.000000	-10.000000	-0.466667	24.866667	291.000000	1023.000000	1023.000000	2046.000000
15.620000	-0.027493	-16.248325	-5.793983	-6.293668	-0.072595	-4.088078	0.000000	-10.000000	-0.458333	24.716667	299.333344	1023.000000	1023.000000	2046.000000
15.640000	-0.025791	-15.242775	-5.290069	-6.218456	0.119122	-3.853372	0.000000	-10.000000	-0.450000	24.633333	307.666656	1023.000000	1023.000000	2046.000000
15.660000	-0.023906	-14.128161	-4.764209	-6.139677	0.360942	-3.585219	0.000000	-10.000000	-0.458333	24.533335	316.000000	1023.000000	1023.000000	2046.000000
15.680000	-0.021654	-12.797250	-4.184834	-6.023314	0.608679	-3.197781	0.000000	-10.000000	-0.458333	24.433334	324.000000	1023.000000	1023.000000	2046.000000
15.700000	-0.019576	-11.569654	-3.758668	-5.945871	0.940942	-2.806057	0.000000	-10.000000	-0.458333	24.550001	332.000000	1023.000000	1023.000000	2046.000000
15.720000	-0.017216	-10.174755	-3.312232	-5.625999	1.291740	-2.528265	0.000000	-10.000000	-0.450000	24.400000	340.333344	1023.000000	1023.000000	2046.000000
15.740000	-0.015767	-9.318447	-3.142199	-5.504086	1.535692	-2.207855	0.000000	-10.000000	-0.450000	24.433334	348.666656	1023.000000	1023.000000	2046.000000
15.760000	-0.013805	-8.158554	-2.972069	-5.077328	1.797864	-1.907021	0.000000	-10.000000	-0.441667	24.133333	357.000000	1023.000000	1023.000000	2046.000000
15.780000	-0.012625	-7.461282	-2.841786	-4.713284	1.904725	-1.810937	0.000000	-10.000000	-0.458333	23.683334	365.000000	1023.000000	1023.000000	2046.000000
15.800000	-0.012035	-7.112757	-2.677873	-4.657477	1.989253	-1.766661	0.000000	-10.000000	-0.441667	23.516666	373.000000	1023.000000	1023.000000	2046.000000
15.820000	-0.011923	-7.046652	-2.476005	-4.861222	1.943483	-1.652908	0.000000	-10.000000	-0.433333	23.483334	381.000000	1023.000000	1023.000000	2046.000000
15.840000	-0.012082	-7.140450	-2.301484	-5.030318	1.837320	-1.645968	0.000000	-10.000000	-0.408333	23.700001	389.000000	1023.000000	1023.000000	2046.000000
15.860000	-0.012902	-7.624884	-2.414871	-5.135671	1.756188	-1.830531	0.000000	-10.000000	-0.425000	23.300001	396.666656	1023.000000	1023.000000	2046.000000
15.880000	-0.013930	-8.232553	-2.530179	-5.213787	1.566399	-2.054987	0.000000	-10.000000	-0.433333	22.666668	404.333344	1023.000000	1023.000000	2046.000000
15.900000	-0.014143	-8.358320	-2.730493	-5.127303	1.725558	-2.226083	0.000000	-10.000000	-0.425000	22.183334	411.833344	1023.000000	1023.000000	2046.000000
15.920000	-0.013244	-7.827109	-2.746245	-4.861543	1.978559	-2.197880	0.000000	-10.000000	-0.391667	22.066668	419.500000	1023.000000	1023.000000	2046.000000
15.940000	-0.011932	-7.051947	-2.748551	-4.405554	2.269393	-2.167236	0.000000	-10.000000	-0.383333	21.933334	426.833344	1023.000000	1023.000000	2046.000000
15.960000	-0.010660	-6.299950	-2.726355	-3.911123	2.448040	-2.110513	0.000000	-10.000000	-0.366667	22.100000	434.166656	1023.000000	1023.000000	2046.000000
15.980000	-0.009431	-5.573588	-2.536255	-3.439658	2.387845	-1.985520	0.000000	-10.000000	-0.366667	21.733334	441.500000	1023.000000	1023.000000	2046.000000
16.000000	-0.008415	-4.973475	-2.388212	-3.117702	2.393816	-1.861378	0.000000	-10.000000	-0.358333	21.583334	448.833344	1023.000000	1023.000000	2046.000000
16.020000	-0.007359	-4.349443	-2.163763	-2.927896	2.373106	-1.630889	0.000000	-10.000000	-0.358333	21.066668	456.166656	1023.000000	1023.000000	2046.000000
16.040001	-0.005990	-3.539845	-2.070107	-2.664121	2.622590	-1.428208	0.000000	-10.000000	-0.358333	20.950001	463.333344	1023.000000	1023.000000	2046.000000
16.059999	-0.004339	-2.564150	-1.871141	-2.327865	2.869477	-1.234620	0.000000	-10.000000	-0.341667	20.583334	470.500000	1023.000000	1023.000000	2046.000000
16.080000	-0.002257	-1.333595	-1.735984	-2.018648	3.325138	-0.904101	0.000000	-10.000000	-0.333333	20.283333	477.333344	1023.000000	1023.000000	2046.000000
16.100000	-0.000083	-0.049178	-1.474688	-1.615978	3.683250	-0.641761	0.000000	-10.000000	-0.308333	19.583334	484.000000	1023.000000	1023.000000	2046.000000
16.120001	0.002145	1.267549	-1.229825	-1.165442	4.058183	-0.395366	0.000000	-10.000000	-0.283333	19.033333	490.666656	1023.000000	1023.000000	2046.000000
16.139999	0.004343	2.566622	-0.815148	-0.793451	4.274276	-0.099055	0.000000	-10.000000	-0.250000	18.450001	497.166656	1023.000000	1023.000000	2046.000000
16.160000	0.006189	3.657865	-0.278829	-0.577244	4.350754	0.163183	0.000000	-10.000000	-0.225000	17.883333	503.500000	1023.000000	1023.000000	2046.000000
16.180000	0.007450	4.403242	0.193033	-0.592447	4.386565	0.416092	0.000000	-10.000000	-0.233333	17.183334	509.500000	1023.000000	1023.000000	2046.000000
16.200001	0.008109	4.792562	0.534308	-0.886951	4.454012	0.691193	0.000000	-10.000000	-0.241667	16.416668	515.333313	1023.000000	1023.000000	2046.000000
16.219999	0.008625	5.097666	0.773700	-1.213909	4.627744	0.910131	0.000000	-10.000000	-0.241667	15.583334	521.000000	1023.000000	1023.000000	2046.000000
16.240000	0.008945	5.286615	0.935386	-1.453690	4.810436	0.994483	0.000000	-10.000000	-0.216667	14.866667	526.333313	1023.000000	1023.000000	2046.000000
16.260000	0.009105	5.380960	1.037227	-1.542530	4.989403	0.896860	0.000000	-10.000000	-0.191667	14.016666	531.333313	1023.000000	1023.000000	2046.000000
16.280001	0.009318	5.506741	1.219523	-1.708837	5.053061	0.942993	0.000000	-10.000000	-0.166667	13.033334	536.166687	1023.000000	1023.000000	2046.000000
16.299999	0.009563	5.651904	1.391028	-1.809084	5.146148	0.923812	0.000000	-10.000000	-0.141667	11.850000	540.666687	1023.000000	1023.000000	2046.000000
16.320000	0.010055	5.942391	1.529865	-1.858110	5.277823	0.992813	0.000000	-10.000000	-0.116667	10.466667	545.000000	1023.000000	1023.000000	2046.000000
16.340000	0.010507	6.209383	1.761960	-1.920103	5.318997	1.048529	0.000000	-10.000000	-0.091667	9.233334	548.666687	1023.000000	1023.000000	2046.000000
16.360001	0.011292	6.673380	2.076436	-1.975207	5.389082	1.183068	0.000000	-10.000000	-0.066667	8.250000	552.000000	1023.000000	1023.000000	2046.000000
16.379999	0.012351	7.299258	2.527469	-2.007221	5.457576	1.321435	0.000000	-10.000000	-0.050000	7.783333	554.833313	1023.000000	1023.000000	2046.000000
16.400000	0.013721	8.109245	2.965672	-2.088613	5.629698	1.602489	0.000000	-10.000000	-0.066667	7.883333	557.500000	1023.000000	1023.000000	2046.000000
16.420000	0.015242	9.008226	3.275111	-2.085228	5.883626	1.934717	0.000000	-10.000000	-0.075000	8.016666	560.166687	1023.000000	1023.000000	2046.000000
16.440001	0.017026	10.062371	3.623844	-1.924434	6.132298	2.230664	0.000000	-10.000000	-0.083333	8.166667	562.833313	1023.000000	1023.000000	2046.000000
16.459999	0.017657	10.435453	3.554702	-1.647774	6.344698	2.183827	0.000000	-10.000000	-0.066667	8.083334	565.666687	1023.000000	1023.000000	2046.000000
16.480000	0.018952	11.200918	3.653422	-1.408146	6.456525	2.499117	0.000000	-10.000000	-0.058333	7.850000	568.333313	1023.000000	1023.000000	2046.000000
16.500000	0.019330	11.423861	3.537740	-1.109535	6.466663	2.528992	0.000000	-10.000000	-0.066667	7.366667	571.000000	1023.000000	1023.000000	2046.000000
16.520000	0.019122	11.301095	3.469433	-1.089310	6.482575	2.438396	0.000000	-10.000000	-0.100000	7.200000	573.500000	1023.000000	1023.000000	2046.000000
16.540001	0.018586	10.984401	3.393197	-1.245464	6.505545	2.331123	0.000000	-10.000000	-0.133333	7.433333	576.000000	1023.000000	1023.000000	2046.000000
16.559999	0.017907	10.583221	3.358119	-1.417386	6.450002	2.192487	0.000000	-10.000000	-0.150000	7.983334	578.500000	1023.000000	1023.000000	2046.000000
16.580000	0.016588	9.803506	3.187438	-1.591702	6.221450	1.986320	0.000000	-10.000000	-0.133333	8.116667	581.000000	1023.000000	1023.000000	2046.000000
16.600000	0.014555	8.601838	2.928317	-1.740177	5.773345	1.640354	0.000000	-10.000000	-0.116667	7.850000	583.666687	1023.000000	1023.000000	2046.000000
16.620001	0.012913	7.631330	2.687532	-1.844462	5.451652	1.336608	0.000000	-10.000000	-0.108333	7.550000	586.333313	1023.000000	1023.000000	2046.000000
16.639999	0.012223	7.223785	2.601725	-1.901140	5.263660	1.259540	0.000000	-10.000000	-0.108333	7.316667	589.000000	1023.000000	1023.000000	2046.000000
16.660000	0.012150	7.180851	2.423379	-1.683472	5.313601	1.127342	0.000000	-10.000000	-0.108333	7.200000	591.500000	1023.000000	1023.000000	2046.000000
16.680000	0.012523	7.401278	2.291213	-1.286123	5.348529	1.047659	0.000000	-10.000000	-0.100000	6.666667	594.000000	1023.000000	1023.000000	2046.000000
16.700001	0.013115	7.750842	2.133150	-0.856545	5.506707	0.967530	0.000000	-10.000000	-0.100000	6.233334	596.333313	1023.000000	1023.000000	2046.000000
16.719999	0.013683	8.086796	1.986479	-0.470832	5.619328	0.951821	0.000000	-10.000000	-0.100000	5.916667	598.500000	1023.000000	1023.000000	2046.000000
16.740000	0.014465	8.549010	1.881594	-0.176315	5.802649	1.041083	0.000000	-10.000000	-0.100000	5.750000	600.500000	1023.000000	1023.000000	2046.000000
16.760000	0.015175	8.968459	1.806802	0.125961	5.973017	1.062678	0.000000	-10.000000	-0.100000	5.433333	602.500000	1023.000000	1023.000000	2046.000000
16.780001	0.015756	9.311683	1.893700	0.366587	5.962980	1.088416	0.000000	-10.000000	-0.091667	5.000000	604.333313	1023.000000	1023.000000	2046.000000
16.799999	0.016579	9.798186	1.969836	0.586129	5.992307	1.249914	0.000000	-10.000000	-0.075000	4.683333	606.000000	1023.000000	1023.000000	2046.000000
16.820000	0.017602	10.402843	2.194023	0.716530	6.025239	1.467050	0.000000	-10.000000	-0.066667	4.416667	607.666687	1023.000000	1023.000000	2046.000000
16.840000	0.018675	11.036630	2.398499	0.887082	6.042490	1.708558	0.000000	-10.000000	-0.075000	3.833333	609.166687	1023.000000	1023.000000	2046.000000
16.860001	0.019865	11.740377	2.634609	1.058805	6.128517	1.918447	0.000000	-10.000000	-0.083333	3.250000	610.666687	1023.000000	1023.000000	2046.000000
16.879999	0.021099	12.469383	2.976618	1.192039	6.210001	2.090725	0.000000	-10.000000	-0.075000	2.666667	611.833313	1023.000000	1023.000000	2046.000000
16.900000	0.022158	13.095272	3.171806	1.190396	6.470263	2.262806	0.000000	-10.000000	-0.066667	2.300000	612.666687	1023.000000	1023.000000	2046.000000
16.920000	0.022599	13.356032	3.407022	1.031756	6.547358	2.369896	0.000000	-10.000000	-0.050000	1.983333	613.000000	1023.000000	1023.000000	2046.000000
16.940001	0.022557	13.331016	3.569978	0.740873	6.586791	2.433374	0.000000	-10.000000	-0.066667	1.766667	613.000000	1023.000000	1023.000000	2046.000000
16.959999	0.022192	13.115494	3.660680	0.359586	6.656535	2.438694	0.000000	-10.000000	-0.058333	1.733333	613.000000	1023.000000	1023.000000	2046.000000
16.980000	0.021732	12.843691	3.745334	0.036497	6.706409	2.355450	0.000000	-10.000000	-0.075000	1.633333	613.000000	1023.000000	1023.000000	2046.000000
17.000000	0.021276	12.573857	3.773988	-0.229973	6.756148	2.273694	0.000000	-10.000000	-0.058333	1.266667	613.000000	1023.000000	1023.000000	2046.000000
17.020000	0.021006	12.414343	3.800160	-0.446154	6.847701	2.212637	0.000000	-10.000000	-0.066667	0.683333	613.000000	1023.000000	1023.000000	2046.000000
17.040001	0.020894	12.348098	3.844019	-0.597763	6.959989	2.141853	0.000000	-10.000000	-0.058333	0.200000	613.000000	1023.000000	1023.000000	2046.000000
17.059999	0.020976	12.397027	3.930980	-0.732201	7.036057	2.162191	0.000000	-10.000000	-0.058333	0.000000	613.000000	1023.000000	1023.000000	2046.000000
17.080000	0.021214	12.537204	4.039899	-0.849010	7.162517	2.183799	0.000000	-10.000000	-0.050000	0.000000	613.000000	1023.000000	1023.000000	2046.000000
17.100000	0.021955	12.975191	4.296187	-0.859077	7.334183	2.203897	0.000000	-10.000000	-0.050000	0.000000	613.000000	1023.000000	1023.000000	2046.000000
17.120001	0.023018	13.603408	4.530456	-0.878834	7.629577	2.322209	0.000000	-10.000000	-0.058333	0.000000	613.000000	1023.000000	1023.000000	2046.000000
17.139999	0.024235	14.322620	4.784155	-0.810784	7.857760	2.491489	0.000000	-10.000000	-0.066667	0.000000	613.000000	1023.000000	1023.000000	2046.000000
17.160000	0.025496	15.068088	4.991693	-0.713893	8.064466	2.725821	0.000000	-10.000000	-0.075000	0.000000	613.000000	1023.000000	1023.000000	2046.000000
17.180000	0.026672	15.762975	5.199655	-0.426553	8.191714	2.798158	0.000000	-10.000000	-0.066667	0.000000	613.000000	1023.000000	1023.000000	2046.000000
17.200001	0.026720	15.791652	5.149794	-0.485137	8.138880	2.988115	0.000000	-10.000000	-0.058333	0.000000	613.000000	1023.000000	1023.000000	2046.000000
17.219999	0.026932	15.916757	5.097359	-0.151233	7.972018	2.998612	0.000000	-10.000000	-0.050000	0.000000	613.000000	1023.000000	1023.000000	2046.000000
17.240000	0.026259	15.519032	4.938385	-0.040160	7.722361	2.898446	0.000000	-10.000000	-0.050000	0.000000	613.000000	1023.000000	1023.000000	2046.000000
17.260000	0.025135	14.854923	4.866640	-0.250244	7.504495	2.734033	0.000000	-10.000000	-0.050000	0.000000	613.000000	1023.000000	1023.000000	2046.000000
17.280001	0.023837	14.087873	4.824029	-0.623934	7.261698	2.626078	0.000000	-10.000000	-0.050000	0.000000	613.000000	1023.000000	1023.000000	2046.000000
17.299999	0.022510	13.303535	4.688601	-0.898284	7.090229	2.422988	0.000000	-10.000000	-0.050000	-0.266667	613.000000	1023.000000	1023.000000	2046.000000
17.320000	0.020487	12.107889	4.348226	-1.088874	6.769981	2.078557	0.000000	-10.000000	-0.050000	-0.900000	613.000000	1023.000000	1023.000000	2046.000000
17.340000	0.018196	10.753900	3.959301	-1.260484	6.385550	1.669532	0.000000	-10.000000	-0.041667	-1.483333	613.000000	1023.000000	1023.000000	2046.000000
17.360001	0.016423	9.705947	3.686937	-1.397288	6.026337	1.389960	0.000000	-10.000000	-0.041667	-1.833333	613.000000	1023.000000	1023.000000	2046.000000
17.379999	0.015555	9.193166	3.395357	-1.301813	5.889335	1.210287	0.000000	-10.000000	-0.033333	-1.800000	613.000000	1023.000000	1023.000000	2046.000000
17.400000	0.015201	8.983917	3.243190	-1.089024	5.710580	1.119170	0.000000	-10.000000	-0.033333	-2.133333	613.000000	1023.000000	1023.000000	2046.000000
17.420000	0.014895	8.803094	3.072082	-0.776922	5.543930	0.964004	0.000000	-10.000000	-0.033333	-2.650000	613.000000	1023.000000	1023.000000	2046.000000
17.440001	0.014633	8.647846	2.813868	-0.512049	5.448433	0.897593	0.000000	-10.000000	-0.033333	-3.450000	613.000000	1023.000000	1023.000000	2046.000000
17.459999	0.014404	8.512916	2.591202	-0.231290	5.374269	0.778735	0.000000	-10.000000	-0.025000	-4.433333	613.000000	1023.000000	1023.000000	2046.000000
17.480000	0.014095	8.330118	2.461695	-0.105396	5.212006	0.761813	0.000000	-10.000000	0.000000	-5.900000	613.000000	1023.000000	1023.000000	2046.000000
17.500000	0.013810	8.161987	2.293290	0.044321	5.131768	0.692609	0.000000	-10.000000	0.016667	-7.783334	613.000000	1023.000000	1023.000000	2046.000000
17.520000	0.013533	7.998250	2.106606	0.192512	5.054021	0.645111	0.000000	-10.000000	0.025000	-9.633333	613.000000	1023.000000	1023.000000	2046.000000
17.540001	0.013590	8.031472	1.972807	0.396494	5.029356	0.632815	0.000000	-10.000000	0.033333	-11.050000	613.000000	1023.000000	1023.000000	2046.000000
17.559999	0.013824	8.169899	1.884625	0.597698	5.035556	0.652020	0.000000	-10.000000	0.041667	-12.050000	609.666687	1023.000000	1023.000000	2046.000000
17.580000	0.014153	8.364169	1.904425	0.779278	4.942561	0.737905	0.000000	-10.000000	0.050000	-13.083334	601.833313	1023.000000	1023.000000	2046.000000
17.600000	0.014464	8.548388	1.864722	0.978142	4.923531	0.781994	0.000000	-10.000000	0.066667	-13.883333	592.500000	1023.000000	1023.000000	2046.000000
17.620001	0.014535	8.590311	1.847844	1.164207	4.865672	0.712588	0.000000	-10.000000	0.100000	-14.550000	584.833313	1023.000000	1023.000000	2046.000000
17.639999	0.014271	8.434261	1.837766	1.187448	4.748222	0.660825	0.000000	-10.000000	0.116667	-14.750000	580.000000	1023.000000	1023.000000	2046.000000
17.660000	0.013323	7.874066	1.777951	0.977767	4.488432	0.629915	0.000000	-10.000000	0.133333	-15.083333	575.000000	1023.000000	1023.000000	2046.000000
17.680000	0.011700	6.914453	1.696041	0.666639	4.103457	0.448315	0.000000	-10.000000	0.133333	-15.683333	569.833313	1023.000000	1023.000000	2046.000000
17.700001	0.009886	5.842502	1.608764	0.336588	3.697767	0.199383	0.000000	-10.000000	0.158333	-16.400000	564.666687	1023.000000	1023.000000	2046.000000
17.719999	0.007986	4.719547	1.458289	-0.039842	3.270000	0.031101	0.000000	-10.000000	0.166667	-17.333334	559.166687	1023.000000	1023.000000	2046.000000
17.740000	0.005985	3.537207	1.346777	-0.309356	2.694880	-0.195093	0.000000	-10.000000	0.191667	-18.316668	553.500000	1023.000000	1023.000000	2046.000000
17.760000	0.004132	2.442070	1.208823	-0.470993	2.182176	-0.477936	0.000000	-10.000000	0.216667	-19.600000	547.333313	1023.000000	1023.000000	2046.000000
17.780001	0.002625	1.551269	1.053304	-0.743724	1.785673	-0.543985	0.000000	-10.000000	0.266667	-20.950001	540.833313	1023.000000	1023.000000	2046.000000
17.799999	0.001140	0.673873	0.884048	-0.909108	1.434739	-0.735805	0.000000	-10.000000	0.308333	-22.333334	533.666687	1023.000000	1023.000000	2046.000000
17.820000	-0.000080	-0.047365	0.701725	-1.024032	1.175997	-0.901054	0.000000	-10.000000	0.375000	-23.533335	526.166687	1023.000000	1023.000000	2046.000000
17.840000	-0.000685	-0.404890	0.659680	-1.094285	1.012990	-0.983274	0.000000	-10.000000	0.416667	-24.600000	518.166687	1023.000000	1023.000000	2046.000000
17.860001	-0.001077	-0.636511	0.580967	-1.042429	0.969489	-1.144538	0.000000	-10.000000	0.450000	-25.183334	510.166656	1023.000000	1023.000000	2046.000000
17.879999	-0.001351	-0.798717	0.385734	-0.967824	1.023890	-1.240518	0.000000	-10.000000	0.458333	-25.666666	501.666656	1023.000000	1023.000000	2046.000000
17.900000	-0.001530	-0.904412	0.229508	-0.842065	1.022063	-1.313918	0.000000	-10.000000	0.466667	-25.983334	493.166656	1023.000000	1023.000000	2046.000000
17.920000	-0.002530	-1.495141	-0.083268	-0.643137	0.891568	-1.660304	0.000000	-10.000000	0.491667	-26.533333	484.333344	1023.000000	1023.000000	2046.000000
17.940001	-0.004407	-2.604658	-0.281873	-0.860490	0.247764	-1.710059	0.000000	-10.000000	0.500000	-27.033333	475.500000	1023.000000	1023.000000	2046.000000
17.959999	-0.006173	-3.648471	-0.586135	-0.779397	-0.308820	-1.974119	0.000000	-10.000000	0.508333	-27.466667	466.500000	1023.000000	1023.000000	2046.000000
17.980000	-0.008355	-4.937798	-0.937605	-0.851161	-0.816623	-2.332408	0.000000	-10.000000	0.500000	-27.533333	457.500000	1023.000000	1023.000000	2046.000000
18.000000	-0.010782	-6.372022	-1.253112	-1.272865	-1.283261	-2.562785	0.000000	-10.000000	0.500000	-27.650000	448.333344	1023.000000	1023.000000	2046.000000
18.020000	-0.013039	-7.705838	-1.550713	-1.719998	-1.583778	-2.851350	0.000000	-10.000000	0.500000	-27.650000	439.000000	1023.000000	1023.000000	2046.000000
18.040001	-0.015119	-8.935527	-1.927617	-2.055579	-1.780963	-3.171367	0.000000	-10.000000	0.500000	-27.666666	429.666656	1023.000000	1023.000000	2046.000000
18.059999	-0.017488	-10.335632	-2.517788	-2.268708	-1.961756	-3.587380	0.000000	-10.000000	0.500000	-27.549999	420.500000	1023.000000	1023.000000	2046.000000
18.080000	-0.020224	-11.952314	-3.195192	-2.404406	-2.254983	-4.097733	0.000000	-10.000000	0.483333	-27.100000	411.500000	1023.000000	1023.000000	2046.000000
18.100000	-0.022684	-13.406508	-3.823121	-2.442508	-2.541622	-4.599257	0.000000	-10.000000	0.466667	-26.799999	402.500000	1023.000000	1023.000000	2046.000000
18.120001	-0.024715	-14.606633	-4.395053	-2.359052	-2.745604	-5.106924	0.000000	-10.000000	0.450000	-26.350000	393.500000	1023.000000	1023.000000	2046.000000
18.139999	-0.026396	-15.600044	-4.819648	-2.267004	-3.010962	-5.502429	0.000000	-10.000000	0.450000	-26.083334	384.666656	1023.000000	1023.000000	2046.000000
18.160000	-0.027783	-16.419569	-5.177075	-2.154043	-3.286813	-5.801637	0.000000	-10.000000	0.450000	-25.966667	375.833344	1023.000000	1023.000000	2046.000000
18.180000	-0.029062	-17.175745	-5.456700	-2.045000	-3.605811	-6.068234	0.000000	-10.000000	0.450000	-25.766666	367.166656	1023.000000	1023.000000	2046.000000
18.200001	-0.030027	-17.745903	-5.734406	-1.918196	-3.828553	-6.264748	0.000000	-10.000000	0.441667	-25.766666	358.500000	1023.000000	1023.000000	2046.000000
18.219999	-0.030770	-18.184946	-5.952599	-1.928711	-4.021639	-6.281995	0.000000	-10.000000	0.441667	-25.416668	350.000000	1023.000000	1023.000000	2046.000000
18.240000	-0.031524	-18.630608	-6.132646	-1.812108	-4.221002	-6.464852	0.000000	-10.000000	0.433333	-25.250000	341.500000	1023.000000	1023.000000	2046.000000
18.260000	-0.032056	-18.945148	-6.281483	-1.824051	-4.398291	-6.441323	0.000000	-10.000000	0.425000	-24.916668	333.166656	1023.000000	1023.000000	2046.000000
18.280001	-0.032454	-19.180405	-6.501333	-1.826859	-4.437065	-6.415147	0.000000	-10.000000	0.391667	-24.516666	325.000000	1023.000000	1023.000000	2046.000000
18.299999	-0.032423	-19.162046	-6.542470	-1.827495	-4.453111	-6.338971	0.000000	-10.000000	0.383333	-24.233334	317.000000	1023.000000	1023.000000	2046.000000
18.320000	-0.032496	-19.205135	-6.642801	-1.771426	-4.505424	-6.285485	0.000000	-10.000000	0.366667	-24.116667	308.666656	1023.000000	1023.000000	2046.000000
18.340000	-0.032560	-19.243223	-6.818570	-1.700317	-4.460993	-6.263345	0.000000	-10.000000	0.366667	-23.983334	300.333344	1023.000000	1023.000000	2046.000000
18.360001	-0.032732	-19.344458	-7.010968	-1.713677	-4.447371	-6.172443	0.000000	-10.000000	0.333333	-23.683334	292.166656	1023.000000	1023.000000	2046.000000
18.379999	-0.033489	-19.792212	-7.277356	-1.781879	-4.512870	-6.220107	0.000000	-10.000000	0.325000	-23.200001	284.500000	1023.000000	1023.000000	2046.000000
18.400000	-0.034659	-20.483669	-7.441408	-1.936183	-4.700762	-6.405316	0.000000	-10.000000	0.308333	-22.850000	276.833344	1023.000000	1023.000000	2046.000000
18.420000	-0.036283	-21.443228	-7.603959	-2.335764	-4.961727	-6.541778	0.000000	-10.000000	0.308333	-22.466667	269.166656	1023.000000	1023.000000	2046.000000
18.440001	-0.037902	-22.400230	-7.674694	-2.803462	-5.222972	-6.699102	0.000000	-10.000000	0.300000	-21.983334	261.500000	1023.000000	1023.000000	2046.000000
18.459999	-0.039444	-23.311106	-7.658958	-3.187749	-5.639560	-6.824839	0.000000	-10.000000	0.283333	-21.583334	254.166672	1023.000000	1023.000000	2046.000000
18.480000	-0.040760	-24.088942	-7.745924	-3.480694	-5.925772	-6.936553	0.000000	-10.000000	0.275000	-21.083334	247.000000	1023.000000	1023.000000	2046.000000
18.500000	-0.041873	-24.746855	-7.900411	-3.756860	-6.135663	-6.953921	0.000000	-10.000000	0.241667	-20.866667	240.000000	1023.000000	1023.000000	2046.000000
18.520000	-0.043087	-25.464266	-8.193706	-3.993773	-6.213101	-7.063687	0.000000	-10.000000	0.258333	-20.616667	233.000000	1023.000000	1023.000000	2046.000000
18.540001	-0.044098	-26.062183	-8.564272	-4.208059	-6.077200	-7.212652	0.000000	-10.000000	0.250000	-20.350000	226.166672	1023.000000	1023.000000	2046.000000
18.559999	-0.045004	-26.597427	-8.777122	-4.297984	-6.057845	-7.464476	0.000000	-10.000000	0.250000	-20.100000	219.333328	1023.000000	1023.000000	2046.000000
18.580000	-0.045460	-26.867056	-8.687045	-4.446249	-6.120226	-7.613536	0.000000	-10.000000	0.216667	-19.616667	212.666672	1023.000000	1023.000000	2046.000000
18.600000	-0.045420	-26.843283	-8.391080	-4.618284	-6.273997	-7.559922	0.000000	-10.000000	0.200000	-19.283335	206.000000	1023.000000	1023.000000	2046.000000
18.620001	-0.045026	-26.610447	-8.151409	-4.769533	-6.349521	-7.339984	0.000000	-10.000000	0.200000	-18.783335	199.666672	1023.000000	1023.000000	2046.000000
18.639999	-0.044683	-26.407425	-8.198456	-4.893696	-6.181742	-7.133531	0.000000	-10.000000	0.191667	-18.566668	193.500000	1023.000000	1023.000000	2046.000000
18.660000	-0.045697	-27.006660	-8.581591	-5.043571	-6.150228	-7.231273	0.000000	-10.000000	0.175000	-18.316668	187.500000	1023.000000	1023.000000	2046.000000
18.680000	-0.046756	-27.632736	-8.942725	-5.118834	-6.194283	-7.376894	0.000000	-10.000000	0.166667	-18.083334	181.500000	1023.000000	1023.000000	2046.000000
18.700001	-0.048411	-28.610922	-9.309460	-5.153082	-6.421094	-7.727287	0.000000	-10.000000	0.158333	-17.916666	175.500000	1023.000000	1023.000000	2046.000000
18.719999	-0.050326	-29.742790	-9.484352	-5.402935	-6.803217	-8.052287	0.000000	-10.000000	0.158333	-17.700001	169.500000	1023.000000	1023.000000	2046.000000
18.740000	-0.051979	-30.719803	-9.506837	-5.846156	-7.148254	-8.218556	0.000000	-10.000000	0.158333	-17.566668	163.500000	1023.000000	1023.000000	2046.000000
18.760000	-0.053199	-31.440321	-9.674384	-6.281165	-7.243789	-8.240983	0.000000	-10.000000	0.158333	-17.300001	157.500000	1023.000000	1023.000000	2046.000000
18.780001	-0.054562	-32.246346	-9.994778	-6.631279	-7.240569	-8.379722	0.000000	-10.000000	0.158333	-17.000000	151.500000	1023.000000	1023.000000	2046.000000
18.799999	-0.056161	-33.191418	-10.520637	-6.879890	-7.213190	-8.577700	0.000000	-10.000000	0.150000	-16.433334	145.833328	1023.000000	1023.000000	2046.000000
18.820000	-0.058058	-34.312054	-11.008974	-7.021111	-7.368752	-8.913217	0.000000	-10.000000	0.133333	-15.666667	140.333328	1023.000000	1023.000000	2046.000000
18.840000	-0.059921	-35.413090	-11.521364	-7.000354	-7.507026	-9.384346	0.000000	-10.000000	0.125000	-15.066667	135.166672	1023.000000	1023.000000	2046.000000
18.860001	-0.061291	-36.223148	-11.842459	-6.994976	-7.703881	-9.681832	0.000000	-10.000000	0.108333	-14.750000	130.000000	1023.000000	1023.000000	2046.000000
18.879999	-0.062271	-36.802174	-12.040217	-6.863955	-7.894555	-10.003448	0.000000	-10.000000	0.116667	-14.750000	125.000000	1023.000000	1023.000000	2046.000000
18.900000	-0.062998	-37.231575	-12.147613	-6.868265	-8.154550	-10.061147	0.000000	-10.000000	0.091667	-14.650000	120.000000	1023.000000	1023.000000	2046.000000
18.920000	-0.063478	-37.515240	-12.266859	-6.689176	-8.326193	-10.233011	0.000000	-10.000000	0.075000	-14.516666	115.166664	1023.000000	1023.000000	2046.000000
18.940001	-0.063706	-37.650280	-12.449405	-6.620763	-8.355356	-10.224757	0.000000	-10.000000	0.050000	-14.266666	110.333336	1023.000000	1023.000000	2046.000000
18.959999	-0.064071	-37.866177	-12.663173	-6.540859	-8.387373	-10.274771	0.000000	-10.000000	0.050000	-13.950000	105.666664	1023.000000	1023.000000	2046.000000
18.980000	-0.064397	-38.058777	-12.870465	-6.597004	-8.375521	-10.215786	0.000000	-10.000000	0.050000	-13.566667	101.000000	1023.000000	1023.000000	2046.000000
19.000000	-0.064767	-38.277287	-13.214264	-6.562461	-8.233690	-10.266870	0.000000	-10.000000	0.050000	-13.166667	96.500000	1023.000000	1023.000000	2046.000000
19.020000	-0.064881	-38.344715	-13.287009	-6.570111	-8.250763	-10.236831	0.000000	-10.000000	0.050000	-12.783334	92.166664	1023.000000	1023.000000	2046.000000
19.040001	-0.064617	-38.188503	-13.234714	-6.461485	-8.193356	-10.298950	0.000000	-10.000000	0.050000	-12.533334	88.000000	1023.000000	1023.000000	2046.000000
19.059999	-0.064482	-38.109039	-13.075878	-6.425233	-8.344028	-10.263902	0.000000	-10.000000	0.033333	-12.366667	83.833336	1023.000000	1023.000000	2046.000000
19.080000	-0.063960	-37.800293	-12.927350	-6.407852	-8.365626	-10.099464	0.000000	-10.000000	0.025000	-12.100000	79.500000	1023.000000	1023.000000	2046.000000
19.100000	-0.063643	-37.612743	-12.923866	-6.424981	-8.336299	-9.927599	0.000000	-10.000000	0.008333	-11.800000	75.333336	1023.000000	1023.000000	2046.000000
19.120001	-0.063630	-37.605446	-12.855273	-6.467921	-8.407852	-9.874399	0.000000	-10.000000	0.016667	-11.233334	71.500000	1023.000000	1023.000000	2046.000000
19.139999	-0.064056	-37.857216	-12.820430	-6.749693	-8.524974	-9.762119	0.000000	-10.000000	0.008333	-11.083334	67.833336	1023.000000	1023.000000	2046.000000
19.160000	-0.064822	-38.310013	-12.835624	-7.134578	-8.659331	-9.680478	0.000000	-10.000000	0.008333	-10.700001	64.166664	1023.000000	1023.000000	2046.000000
19.180000	-0.065786	-38.879753	-12.928729	-7.478742	-8.728750	-9.743533	0.000000	-10.000000	0.000000	-10.483334	60.500000	1023.000000	1023.000000	2046.000000
19.200001	-0.067012	-39.604279	-13.175274	-7.797900	-8.752055	-9.879048	0.000000	-10.000000	0.000000	-9.900001	57.000000	1023.000000	1023.000000	2046.000000
19.219999	-0.068220	-40.318050	-13.437463	-8.059166	-8.803054	-10.018366	0.000000	-10.000000	0.000000	-9.400001	53.666668	1023.000000	1023.000000	2046.000000
19.240000	-0.069263	-40.934582	-13.661057	-8.230970	-8.847441	-10.195114	0.000000	-10.000000	0.000000	-9.000000	50.500000	1023.000000	1023.000000	2046.000000
19.260000	-0.070098	-41.427959	-13.684058	-8.323254	-9.016938	-10.403709	0.000000	-10.000000	0.000000	-8.800000	47.500000	1023.000000	1023.000000	2046.000000
19.280001	-0.070580	-41.712673	-13.607909	-8.482906	-9.090156	-10.531701	0.000000	-10.000000	0.000000	-8.783334	44.500000	1023.000000	1023.000000	2046.000000
19.299999	-0.070391	-41.600929	-13.314050	-8.559232	-9.127516	-10.600131	0.000000	-10.000000	0.000000	-8.666667	41.500000	1023.000000	1023.000000	2046.000000
19.320000	-0.069822	-41.264519	-12.972501	-8.760077	-9.130769	-10.401171	0.000000	-10.000000	0.000000	-8.516666	38.666668	1023.000000	1023.000000	2046.000000
19.340000	-0.069031	-40.797123	-12.831600	-8.792731	-8.956205	-10.216585	0.000000	-10.000000	0.000000	-8.250000	35.833332	1023.000000	1023.000000	2046.000000
19.360001	-0.068479	-40.471054	-12.752885	-8.914001	-8.815281	-9.988888	0.000000	-10.000000	0.000000	-8.066667	33.166668	1023.000000	1023.000000	2046.000000
19.379999	-0.068349	-40.394157	-12.895504	-8.841645	-8.643661	-10.013349	0.000000	-10.000000	0.000000	-7.750000	30.333334	1023.000000	1023.000000	2046.000000
19.400000	-0.069411	-41.022118	-13.072002	-9.147629	-8.871692	-9.930797	0.000000	-10.000000	0.000000	-7.533333	27.833334	1023.000000	1023.000000	2046.000000
19.420000	-0.070021	-41.382599	-13.390550	-9.132837	-8.814893	-10.044321	0.000000	-10.000000	0.000000	-7.283333	25.166666	1023.000000	1023.000000	2046.000000
19.440001	-0.071475	-42.241829	-13.590542	-9.218693	-9.016423	-10.416173	0.000000	-10.000000	-0.016667	-7.100000	22.833334	1023.000000	1023.000000	2046.000000
19.459999	-0.072902	-43.085339	-13.698668	-9.465831	-9.180677	-10.740165	0.000000	-10.000000	-0.025000	-6.833333	20.500000	1023.000000	1023.000000	2046.000000
19.480000	-0.073962	-43.711636	-13.685241	-9.794409	-9.350976	-10.881009	0.000000	-10.000000	-0.041667	-6.450000	18.333334	1023.000000	1023.000000	2046.000000
19.500000	-0.074642	-44.113140	-13.780774	-10.072688	-9.324919	-10.934758	0.000000	-10.000000	-0.041667	-6.033333	16.000000	1023.000000	1023.000000	2046.000000
19.520000	-0.075686	-44.730141	-13.881375	-10.181322	-9.522965	-11.144477	0.000000	-10.000000	-0.050000	-5.433333	14.000000	1023.000000	1023.000000	2046.000000
19.540001	-0.076792	-45.383923	-14.161837	-10.272815	-9.654154	-11.295119	0.000000	-10.000000	-0.050000	-4.516667	12.166667	1023.000000	1023.000000	2046.000000
19.559999	-0.077940	-46.062374	-14.489120	-10.333859	-9.767612	-11.471782	0.000000	-10.000000	-0.050000	-3.533333	10.833333	1023.000000	1023.000000	2046.000000
19.580000	-0.078915	-46.638615	-14.747293	-10.319683	-9.915263	-11.656375	0.000000	-10.000000	-0.050000	-2.833333	9.500000	1023.000000	1023.000000	2046.000000
19.600000	-0.079363	-46.903400	-15.016305	-10.283845	-9.878170	-11.725080	0.000000	-10.000000	-0.050000	-2.816667	8.500000	1023.000000	1023.000000	2046.000000
19.620001	-0.079861	-47.197857	-15.288249	-10.166401	-9.858918	-11.884288	0.000000	-10.000000	-0.050000	-3.083333	7.500000	1023.000000	1023.000000	2046.000000
19.639999	-0.080234	-47.418499	-15.542281	-10.041220	-9.852302	-11.982698	0.000000	-10.000000	-0.050000	-3.300000	6.500000	1023.000000	1023.000000	2046.000000
19.660000	-0.080394	-47.513081	-15.722818	-9.911320	-9.860789	-12.018152	0.000000	-10.000000	-0.050000	-3.316667	5.500000	1023.000000	1023.000000	2046.000000
19.680000	-0.080559	-47.610432	-15.856872	-9.734340	-9.878613	-12.140606	0.000000	-10.000000	-0.050000	-3.300000	4.333333	1023.000000	1023.000000	2046.000000
19.700001	-0.080567	-47.615265	-15.997271	-9.606997	-9.835024	-12.175974	0.000000	-10.000000	-0.050000	-3.250000	3.166667	1023.000000	1023.000000	2046.000000
19.719999	-0.080588	-47.627514	-16.071688	-9.452997	-9.852121	-12.250706	0.000000	-10.000000	-0.041667	-3.116667	2.000000	1023.000000	1023.000000	2046.000000
19.740000	-0.080097	-47.337212	-15.966206	-9.327188	-9.840464	-12.203355	0.000000	-10.000000	-0.041667	-2.916667	1.000000	1023.000000	1023.000000	2046.000000
19.760000	-0.079264	-46.844822	-15.719368	-9.205112	-9.834603	-12.085737	0.000000	-10.000000	-0.033333	-2.950000	0.333333	1023.000000	1023.000000	2046.000000
19.780001	-0.078350	-46.304916	-15.526444	-9.019464	-9.775603	-11.983405	0.000000	-10.000000	-0.041667	-3.183333	-0.333333	1023.000000	1023.000000	2046.000000
19.799999	-0.077334	-45.704483	-15.234541	-9.011685	-9.814131	-11.644125	0.000000	-10.000000	-0.041667	-3.266667	-1.166667	1023.000000	1023.000000	2046.000000
19.820000	-0.076455	-45.184738	-15.084601	-8.938498	-9.737433	-11.424205	0.000000	-10.000000	-0.050000	-3.050000	-2.166667	1023.000000	1023.000000	2046.000000
19.840000	-0.076022	-44.928997	-15.056484	-8.986773	-9.644308	-11.241432	0.000000	-10.000000	-0.050000	-2.700000	-3.166667	1023.000000	1023.000000	2046.000000
19.860001	-0.076111	-44.981583	-15.107448	-9.169044	-9.561890	-11.143203	0.000000	-10.000000	-0.050000	-2.616667	-4.000000	1023.000000	1023.000000	2046.000000
19.879999	-0.076780	-45.376892	-15.162166	-9.438549	-9.576913	-11.199264	0.000000	-10.000000	-0.050000	-2.583333	-5.000000	1023.000000	1023.000000	2046.000000
19.900000	-0.077297	-45.682732	-15.166024	-9.758991	-9.588411	-11.169306	0.000000	-10.000000	-0.058333	-2.400000	-6.000000	1023.000000	1023.000000	2046.000000
19.920000	-0.078052	-46.128975	-15.136868	-9.945246	-9.707949	-11.338911	0.000000	-10.000000	-0.058333	-1.950000	-6.666667	1023.000000	1023.000000	2046.000000
19.940001	-0.078600	-46.452492	-15.134431	-10.053589	-9.786231	-11.478242	0.000000	-10.000000	-0.058333	-1.550000	-7.000000	1023.000000	1023.000000	2046.000000
19.959999	-0.078984	-46.679630	-15.112473	-10.079857	-9.859950	-11.627352	0.000000	-10.000000	-0.050000	-1.400000	-7.000000	1023.000000	1023.000000	2046.000000
19.980000	-0.079212	-46.814545	-14.991511	-10.147561	-10.009274	-11.666197	0.000000	-10.000000	-0.050000	-1.500000	-7.000000	1023.000000	1023.000000	2046.000000
20.000000	-0.079101	-46.748596	-14.890127	-10.257379	-9.995431	-11.605661	0.000000	-10.000000	-0.050000	-1.616667	-7.000000	1023.000000	1023.000000	2046.000000
20.020000	-0.078556	-46.426632	-14.664209	-10.354014	-9.891772	-11.516634	0.000000	-10.000000	-0.058333	-1.683333	-7.000000	1023.000000	1023.000000	2046.000000
20.040001	-0.077942	-46.063972	-14.478128	-10.452391	-9.744055	-11.389400	0.000000	-10.000000	-0.058333	-1.600000	-7.000000	1023.000000	1023.000000	2046.000000
20.059999	-0.077077	-45.552738	-14.292448	-10.561277	-9.567730	-11.131281	0.000000	-10.000000	-0.058333	-1.050000	-7.000000	1023.000000	1023.000000	2046.000000
20.080000	-0.076457	-45.185829	-14.188062	-10.507210	-9.438738	-11.051822	0.000000	-10.000000	-0.050000	-0.483333	-7.000000	1023.000000	1023.000000	2046.000000
20.100000	-0.075928	-44.873596	-14.206173	-10.433194	-9.268400	-10.965829	0.000000	-10.000000	-0.050000	0.000000	-7.000000	1023.000000	1023.000000	2046.000000
20.120001	-0.076961	-45.484184	-14.323491	-10.686438	-9.562424	-10.911834	0.000000	-10.000000	-0.050000	0.000000	-7.000000	1023.000000	1023.000000	2046.000000
20.139999	-0.077119	-45.577065	-14.458731	-10.574529	-9.537247	-11.006561	0.000000	-10.000000	-0.058333	0.000000	-7.000000	1023.000000	1023.000000	2046.000000
20.160000	-0.077870	-46.021084	-14.595064	-10.589790	-9.596900	-11.239327	0.000000	-10.000000	-0.066667	0.650000	-7.000000	1023.000000	1023.000000	2046.000000
20.180000	-0.078668	-46.492798	-14.586117	-10.717308	-9.703609	-11.485765	0.000000	-10.000000	-0.075000	1.750000	-7.000000	1023.000000	1023.000000	2046.000000
20.200001	-0.079237	-46.829231	-14.546960	-10.939424	-9.757495	-11.585352	0.000000	-10.000000	-0.075000	3.333333	-7.000000	1023.000000	1023.000000	2046.000000
20.219999	-0.079661	-47.079937	-14.574035	-11.100858	-9.723127	-11.681917	0.000000	-10.000000	-0.083333	4.666667	-7.000000	1023.000000	1023.000000	2046.000000
20.240000	-0.080059	-47.314743	-14.634826	-11.196990	-9.744428	-11.738500	0.000000	-10.000000	-0.100000	5.883334	-7.000000	1023.000000	1023.000000	2046.000000
20.260000	-0.080981	-47.859913	-14.864697	-11.251065	-9.857235	-11.886917	0.000000	-10.000000	-0.116667	7.166667	-7.000000	1023.000000	1023.000000	2046.000000
20.280001	-0.081974	-48.446609	-15.179230	-11.329201	-9.942932	-11.995244	0.000000	-10.000000	-0.125000	8.516666	-7.000000	1023.000000	1023.000000	2046.000000
20.299999	-0.082370	-48.680470	-15.401159	-11.317963	-9.919073	-12.042275	0.000000	-10.000000	-0.125000	9.883333	-7.000000	1023.000000	1023.000000	2046.000000
20.320000	-0.082435	-48.719139	-15.564702	-11.160357	-9.817321	-12.176760	0.000000	-10.000000	-0.133333	10.716667	-7.000000	1023.000000	1023.000000	2046.000000
20.340000	-0.082238	-48.602585	-15.642921	-10.922527	-9.746562	-12.290574	0.000000	-10.000000	-0.141667	11.400001	-2.166667	1023.000000	1023.000000	2046.000000
20.360001	-0.081739	-48.308033	-15.706806	-10.549693	-9.660235	-12.391297	0.000000	-10.000000	-0.158333	12.066667	7.833333	1023.000000	1023.000000	2046.000000
20.379999	-0.081200	-47.989212	-15.633444	-10.227589	-9.645193	-12.482985	0.000000	-10.000000	-0.175000	12.916667	19.166666	1023.000000	1023.000000	2046.000000
20.400000	-0.080212	-47.405540	-15.564912	-9.956003	-9.500772	-12.383852	0.000000	-10.000000	-0.200000	13.750000	27.000000	1023.000000	1023.000000	2046.000000
20.420000	-0.079325	-46.881271	-15.503306	-9.886712	-9.350111	-12.141143	0.000000	-10.000000	-0.225000	14.400001	31.333334	1023.000000	1023.000000	2046.000000
20.440001	-0.078304	-46.277409	-15.426405	-9.725407	-9.188042	-11.937554	0.000000	-10.000000	-0.241667	15.066667	36.000000	1023.000000	1023.000000	2046.000000
20.459999	-0.077018	-45.517467	-15.283816	-9.632462	-8.951356	-11.649835	0.000000	-10.000000	-0.258333	15.583334	41.000000	1023.000000	1023.000000	2046.000000
20.480000	-0.075498	-44.619263	-15.011402	-9.562142	-8.694633	-11.351087	0.000000	-10.000000	-0.266667	16.133333	46.166668	1023.000000	1023.000000	2046.000000
20.500000	-0.073773	-43.600063	-14.720721	-9.404941	-8.406689	-11.067712	0.000000	-10.000000	-0.291667	16.549999	51.500000	1023.000000	1023.000000	2046.000000
20.520000	-0.072080	-42.599049	-14.485774	-9.226011	-8.044815	-10.842449	0.000000	-10.000000	-0.308333	17.400000	57.000000	1023.000000	1023.000000	2046.000000
20.540001	-0.070179	-41.475651	-14.184247	-9.033191	-7.659716	-10.598496	0.000000	-10.000000	-0.325000	18.433332	62.666668	1023.000000	1023.000000	2046.000000
20.559999	-0.068405	-40.427216	-13.802940	-8.943896	-7.374781	-10.305599	0.000000	-10.000000	-0.333333	19.549999	68.500000	1023.000000	1023.000000	2046.000000
20.580000	-0.067075	-39.641144	-13.525436	-8.917860	-7.038627	-10.159219	0.000000	-10.000000	-0.341667	20.166666	74.833336	1023.000000	1023.000000	2046.000000
20.600000	-0.066042	-39.030907	-13.169607	-9.109521	-6.904635	-9.847143	0.000000	-10.000000	-0.366667	20.716667	81.500000	1023.000000	1023.000000	2046.000000
20.620001	-0.065087	-38.466713	-12.891587	-9.274264	-6.680549	-9.620311	0.000000	-10.000000	-0.391667	21.299999	88.333336	1023.000000	1023.000000	2046.000000
20.639999	-0.064395	-38.057693	-12.649303	-9.461340	-6.544162	-9.402889	0.000000	-10.000000	-0.425000	22.049999	95.333336	1023.000000	1023.000000	2046.000000
20.660000	-0.063504	-37.530861	-12.435875	-9.622485	-6.345485	-9.127016	0.000000	-10.000000	-0.441667	22.666666	102.500000	1023.000000	1023.000000	2046.000000
20.680000	-0.062609	-37.002121	-12.296245	-9.676402	-6.098135	-8.931338	0.000000	-10.000000	-0.450000	23.083334	107.500000	1023.000000	1023.000000	2046.000000
20.700001	-0.061584	-36.396393	-12.014353	-9.757181	-5.915940	-8.708917	0.000000	-10.000000	-0.450000	23.400000	115.166664	1023.000000	1023.000000	2046.000000
20.719999	-0.060554	-35.787403	-11.800967	-9.673689	-5.617002	-8.695745	0.000000	-10.000000	-0.450000	23.633333	122.833336	1023.000000	1023.000000	2046.000000
20.740000	-0.058794	-34.747231	-11.409652	-9.615623	-5.250152	-8.471805	0.000000	-10.000000	-0.458333	23.883333	133.166672	1023.000000	1023.000000	2046.000000
20.760000	-0.056879	-33.615330	-10.960662	-9.491497	-4.861954	-8.301218	0.000000	-10.000000	-0.475000	24.333334	141.000000	1023.000000	1023.000000	2046.000000
20.780001	-0.054673	-32.311672	-10.468107	-9.335150	-4.491691	-8.016725	0.000000	-10.000000	-0.491667	24.716667	149.166672	1023.000000	1023.000000	2046.000000
20.799999	-0.052298	-30.908352	-10.033613	-9.180166	-4.071138	-7.623434	0.000000	-10.000000	-0.508333	25.333334	157.500000	1023.000000	1023.000000	2046.000000
20.820000	-0.049865	-29.470448	-9.577617	-9.022739	-3.691571	-7.178522	0.000000	-10.000000	-0.508333	25.533333	166.000000	1023.000000	1023.000000	2046.000000
20.840000	-0.048549	-28.692528	-9.517068	-8.993769	-3.430748	-6.750944	0.000000	-10.000000	-0.525000	25.733334	174.500000	1023.000000	1023.000000	2046.000000
20.860001	-0.047146	-27.863504	-9.203441	-8.728689	-3.387469	-6.543907	0.000000	-10.000000	-0.525000	25.700001	183.000000	1023.000000	1023.000000	2046.000000
20.879999	-0.045921	-27.139603	-9.021579	-8.519256	-3.229951	-6.368816	0.000000	-10.000000	-0.541667	25.666668	191.500000	1023.000000	1023.000000	2046.000000
20.900000	-0.045261	-26.749395	-8.881252	-8.522179	-3.080599	-6.265364	0.000000	-10.000000	-0.541667	25.783335	200.166672	1023.000000	1023.000000	2046.000000
20.920000	-0.044769	-26.458426	-8.686742	-8.625097	-2.960210	-6.186377	0.000000	-10.000000	-0.550000	25.966667	208.666672	1023.000000	1023.000000	2046.000000
20.940001	-0.044077	-26.049776	-8.579264	-8.602733	-2.698090	-6.169690	0.000000	-10.000000	-0.550000	26.233334	217.333328	1023.000000	1023.000000	2046.000000
20.959999	-0.043832	-25.904621	-8.531629	-8.562284	-2.544664	-6.266044	0.000000	-10.000000	-0.550000	26.366667	226.000000	1023.000000	1023.000000	2046.000000
20.980000	-0.044177	-26.108757	-8.620538	-8.499084	-2.554426	-6.434709	0.000000	-10.000000	-0.558333	26.433334	234.833328	1023.000000	1023.000000	2046.000000
21.000000	-0.044386	-26.232317	-8.731164	-8.473523	-2.482718	-6.544911	0.000000	-10.000000	-0.575000	26.516666	243.666672	1023.000000	1023.000000	2046.000000
21.020000	-0.043793	-25.881891	-8.734895	-8.341738	-2.273927	-6.531331	0.000000	-10.000000	-0.575000	26.366667	252.500000	1023.000000	1023.000000	2046.000000
21.040001	-0.042697	-25.233694	-8.603855	-8.096326	-2.125861	-6.407652	0.000000	-10.000000	-0.575000	26.333334	261.333344	1023.000000	1023.000000	2046.000000
21.059999	-0.041353	-24.439392	-8.529976	-7.778281	-1.938782	-6.192353	0.000000	-10.000000	-0.558333	26.049999	270.166656	1023.000000	1023.000000	2046.000000
21.080000	-0.039852	-23.552481	-8.424856	-7.415379	-1.761843	-5.950402	0.000000	-10.000000	-0.541667	26.016666	278.833344	1023.000000	1023.000000	2046.000000
21.100000	-0.038190	-22.570568	-8.281739	-7.056692	-1.571478	-5.660657	0.000000	-10.000000	-0.533333	25.950001	287.500000	1023.000000	1023.000000	2046.000000
21.120001	-0.036652	-21.661392	-8.174839	-6.777073	-1.332192	-5.377290	0.000000	-10.000000	-0.533333	25.933334	296.166656	1023.000000	1023.000000	2046.000000
21.139999	-0.035029	-20.702154	-8.016455	-6.470140	-1.095989	-5.119570	0.000000	-10.000000	-0.541667	25.916668	304.833344	1023.000000	1023.000000	2046.000000
21.160000	-0.033441	-19.763845	-7.883981	-6.149274	-0.808969	-4.921621	0.000000	-10.000000	-0.533333	25.733334	313.500000	1023.000000	1023.000000	2046.000000
21.180000	-0.031500	-18.616793	-7.584998	-5.849188	-0.547775	-4.634832	0.000000	-10.000000	-0.516667	25.716667	322.166656	1023.000000	1023.000000	2046.000000
21.200001	-0.029131	-17.216543	-7.234965	-5.441161	-0.121026	-4.419393	0.000000	-10.000000	-0.500000	25.433332	330.666656	1023.000000	1023.000000	2046.000000
21.219999	-0.026738	-15.802250	-6.743559	-5.062166	0.093082	-4.089606	0.000000	-10.000000	-0.491667	25.166666	339.333344	1023.000000	1023.000000	2046.000000
21.240000	-0.024109	-14.248478	-6.245090	-4.714195	0.422008	-3.711200	0.000000	-10.000000	-0.491667	24.983334	347.666656	1023.000000	1023.000000	2046.000000
21.260000	-0.021830	-12.901594	-5.789719	-4.494637	0.748700	-3.365938	0.000000	-10.000000	-0.500000	24.966667	356.166656	1023.000000	1023.000000	2046.000000
21.280001	-0.019456	-11.498702	-5.280961	-4.357841	1.099410	-2.959310	0.000000	-10.000000	-0.500000	25.033335	364.500000	1023.000000	1023.000000	2046.000000
21.299999	-0.017689	-10.454154	-4.796185	-4.348722	1.325987	-2.635234	0.000000	-10.000000	-0.483333	24.850000	372.833344	1023.000000	1023.000000	2046.000000
21.320000	-0.016319	-9.644615	-4.385532	-4.511064	1.552270	-2.300289	0.000000	-10.000000	-0.466667	24.600000	381.000000	1023.000000	1023.000000	2046.000000
21.340000	-0.015445	-9.127704	-4.125166	-4.667457	1.797908	-2.132988	0.000000	-10.000000	-0.450000	24.450001	389.333344	1023.000000	1023.000000	2046.000000
21.360001	-0.014730	-8.705177	-3.792576	-4.873177	1.916920	-1.956345	0.000000	-10.000000	-0.450000	24.333334	397.666656	1023.000000	1023.000000	2046.000000
21.379999	-0.013939	-8.238243	-3.553921	-4.919536	2.145221	-1.910007	0.000000	-10.000000	-0.450000	24.300001	406.000000	1023.000000	1023.000000	2046.000000
21.400000	-0.013042	-7.707870	-3.201387	-4.935203	2.279383	-1.850664	0.000000	-10.000000	-0.441667	24.016666	414.000000	1023.000000	1023.000000	2046.000000
21.420000	-0.011914	-7.040953	-2.859847	-4.970177	2.450152	-1.661082	0.000000	-10.000000	-0.441667	23.583334	422.000000	1023.000000	1023.000000	2046.000000
21.440001	-0.010723	-6.337134	-2.533484	-4.964033	2.681066	-1.520682	0.000000	-10.000000	-0.441667	23.200001	430.000000	1023.000000	1023.000000	2046.000000
21.459999	-0.009035	-5.339409	-2.145878	-4.851860	2.999340	-1.341011	0.000000	-10.000000	-0.450000	22.966667	437.666656	1023.000000	1023.000000	2046.000000
21.480000	-0.007102	-4.197293	-1.631168	-4.754117	3.293814	-1.105823	0.000000	-10.000000	-0.458333	23.033335	445.333344	1023.000000	1023.000000	2046.000000
21.500000	-0.004756	-2.810879	-1.100474	-4.612277	3.662492	-0.760619	0.000000	-10.000000	-0.458333	23.033335	453.000000	1023.000000	1023.000000	2046.000000
21.520000	-0.002495	-1.474484	-0.720096	-4.462327	4.101596	-0.393657	0.000000	-10.000000	-0.466667	23.050001	460.833344	1023.000000	1023.000000	2046.000000
21.540001	0.000036	0.021255	-0.244849	-4.272461	4.489386	0.049179	0.000000	-10.000000	-0.441667	23.000000	468.500000	1023.000000	1023.000000	2046.000000
21.559999	0.002258	1.334597	0.099825	-3.842747	4.858207	0.219312	0.000000	-10.000000	-0.433333	22.933334	476.166656	1023.000000	1023.000000	2046.000000
21.580000	0.003378	1.996577	0.320475	-3.807098	4.814103	0.669097	0.000000	-10.000000	-0.408333	22.433334	483.833344	1023.000000	1023.000000	2046.000000
21.600000	0.004807	2.841131	0.509731	-3.355004	4.836859	0.849545	0.000000	-10.000000	-0.416667	22.133333	491.500000	1023.000000	1023.000000	2046.000000
21.620001	0.005664	3.347605	0.681302	-3.112695	4.866341	0.912658	0.000000	-10.000000	-0.408333	21.883333	498.833344	1023.000000	1023.000000	2046.000000
21.639999	0.006145	3.631757	0.887043	-3.211573	4.922806	1.033481	0.000000	-10.000000	-0.425000	22.233334	506.166656	1023.000000	1023.000000	2046.000000
21.660000	0.006593	3.896424	1.049640	-3.367877	5.083400	1.131261	0.000000	-10.000000	-0.441667	22.600000	513.500000	1023.000000	1023.000000	2046.000000
21.680000	0.006560	3.877207	1.106035	-3.449693	5.130544	1.090320	0.000000	-10.000000	-0.466667	22.983334	518.500000	1023.000000	1023.000000	2046.000000
21.700001	0.005678	3.355599	0.927951	-3.458998	5.052259	0.834387	0.000000	-10.000000	-0.441667	23.216667	526.000000	1023.000000	1023.000000	2046.000000
21.719999	0.004871	2.878824	0.771509	-3.426583	4.954824	0.579072	0.000000	-10.000000	-0.408333	23.250000	533.666687	1023.000000	1023.000000	2046.000000
21.740000	0.004968	2.935970	0.784815	-3.301215	4.977752	0.474618	0.000000	-10.000000	-0.375000	22.900000	544.000000	1023.000000	1023.000000	2046.000000
21.760000	0.005810	3.433962	0.902324	-3.066004	5.055858	0.541784	0.000000	-10.000000	-0.358333	22.333334	551.833313	1023.000000	1023.000000	2046.000000
21.780001	0.006983	4.127034	0.993926	-2.664959	5.204652	0.593415	0.000000	-10.000000	-0.350000	21.533333	559.500000	1023.000000	1023.000000	2046.000000
21.799999	0.008225	4.861157	1.112182	-2.253404	5.310268	0.692111	0.000000	-10.000000	-0.333333	20.850000	566.833313	1023.000000	1023.000000	2046.000000
21.820000	0.009428	5.572165	1.178069	-1.863218	5.453874	0.803441	0.000000	-10.000000	-0.325000	20.216667	574.000000	1023.000000	1023.000000	2046.000000
21.840000	0.010677	6.310313	1.317252	-1.554289	5.578240	0.969110	0.000000	-10.000000	-0.308333	19.666668	580.833313	1023.000000	1023.000000	2046.000000
21.860001	0.012014	7.100266	1.422577	-1.272460	5.803267	1.146880	0.000000	-10.000000	-0.291667	19.166668	587.500000	1023.000000	1023.000000	2046.000000
21.879999	0.013321	7.872570	1.545335	-0.923134	6.014948	1.235420	0.000000	-10.000000	-0.266667	18.616667	594.000000	1023.000000	1023.000000	2046.000000
21.900000	0.014596	8.626290	1.734005	-0.634564	6.163271	1.363579	0.000000	-10.000000	-0.241667	17.683334	600.333313	1023.000000	1023.000000	2046.000000
21.920000	0.016359	9.667927	1.941538	-0.374295	6.469722	1.630961	0.000000	-10.000000	-0.233333	16.783333	606.500000	1023.000000	1023.000000	2046.000000
21.940001	0.018167	10.736869	2.168009	-0.035475	6.766947	1.837388	0.000000	-10.000000	-0.225000	15.566667	612.166687	1023.000000	1023.000000	2046.000000
21.959999	0.019979	11.807552	2.488365	0.282106	6.976400	2.060683	0.000000	-10.000000	-0.225000	14.816667	617.666687	1023.000000	1023.000000	2046.000000
21.980000	0.021799	12.883039	2.882320	0.583398	7.191599	2.225723	0.000000	-10.000000	-0.191667	14.050000	622.666687	1023.000000	1023.000000	2046.000000
22.000000	0.023685	13.997713	3.342800	0.697098	7.410594	2.547221	0.000000	-10.000000	-0.175000	13.566667	627.500000	1023.000000	1023.000000	2046.000000
22.020000	0.024956	14.749002	3.754367	0.641775	7.574892	2.777969	0.000000	-10.000000	-0.150000	12.750000	632.000000	1023.000000	1023.000000	2046.000000
22.040001	0.025423	15.024972	3.979009	0.432151	7.697334	2.916477	0.000000	-10.000000	-0.150000	11.966666	636.500000	1023.000000	1023.000000	2046.000000
22.059999	0.025552	15.101458	4.228597	0.102190	7.733954	3.036717	0.000000	-10.000000	-0.141667	11.333333	640.666687	1023.000000	1023.000000	2046.000000
22.080000	0.025628	15.146409	4.401456	-0.181176	7.805469	3.120659	0.000000	-10.000000	-0.133333	10.883333	644.500000	1023.000000	1023.000000	2046.000000
22.100000	0.025706	15.192219	4.669283	-0.420674	7.765435	3.178174	0.000000	-10.000000	-0.108333	10.233334	648.166687	1023.000000	1023.000000	2046.000000
22.120001	0.025689	15.182204	4.773887	-0.628814	7.843455	3.193676	0.000000	-10.000000	-0.091667	9.250000	651.666687	1023.000000	1023.000000	2046.000000
22.139999	0.025745	15.215551	4.927856	-0.840747	7.910750	3.217692	0.000000	-10.000000	-0.075000	8.266666	655.000000	1023.000000	1023.000000	2046.000000
22.160000	0.025939	15.330044	5.075606	-0.986310	7.994737	3.246011	0.000000	-10.000000	-0.091667	7.416667	657.833313	1023.000000	1023.000000	2046.000000
22.180000	0.026523	15.675211	5.266618	-0.996478	8.138988	3.266083	0.000000	-10.000000	-0.100000	6.733334	660.500000	1023.000000	1023.000000	2046.000000
22.200001	0.027356	16.167425	5.539564	-1.019284	8.329470	3.317677	0.000000	-10.000000	-0.108333	6.150000	663.000000	1023.000000	1023.000000	2046.000000
22.219999	0.028580	16.890944	5.825240	-0.972970	8.549139	3.489535	0.000000	-10.000000	-0.100000	5.683333	665.333313	1023.000000	1023.000000	2046.000000
22.240000	0.029938	17.693550	6.106933	-0.885758	8.826969	3.645406	0.000000	-10.000000	-0.100000	5.250000	667.333313	1023.000000	1023.000000	2046.000000
22.260000	0.031381	18.546034	6.345540	-0.752383	9.074477	3.878401	0.000000	-10.000000	-0.100000	4.800000	669.000000	1023.000000	1023.000000	2046.000000
22.280001	0.033021	19.515429	6.585109	-0.530959	9.367035	4.094244	0.000000	-10.000000	-0.083333	4.133333	670.666687	1023.000000	1023.000000	2046.000000
22.299999	0.033554	19.830339	6.543934	-0.458146	9.419778	4.324772	0.000000	-10.000000	-0.066667	3.133333	672.166687	1023.000000	1023.000000	2046.000000
22.320000	0.033772	19.959150	6.729615	-0.132199	9.081517	4.280217	0.000000	-10.000000	-0.050000	1.700000	673.333313	1023.000000	1023.000000	2046.000000
22.340000	0.033615	19.866192	6.603984	0.190669	8.928649	4.142889	0.000000	-10.000000	-0.058333	0.600000	673.833313	1023.000000	1023.000000	2046.000000
22.360001	0.032729	19.342682	6.533698	0.010768	8.712488	4.085727	0.000000	-10.000000	-0.066667	0.000000	674.000000	1023.000000	1023.000000	2046.000000
22.379999	0.031606	18.679132	6.431491	-0.298562	8.591087	3.955117	0.000000	-10.000000	-0.066667	0.000000	674.000000	1023.000000	1023.000000	2046.000000
22.400000	0.030282	17.896595	6.270613	-0.602951	8.468157	3.760777	0.000000	-10.000000	-0.066667	0.000000	674.000000	1023.000000	1023.000000	2046.000000
22.420000	0.028398	16.782997	5.929482	-0.804709	8.206081	3.452143	0.000000	-10.000000	-0.058333	0.000000	674.000000	1023.000000	1023.000000	2046.000000
22.440001	0.026092	15.420196	5.494091	-0.991771	7.831521	3.086356	0.000000	-10.000000	-0.058333	0.000000	674.000000	1023.000000	1023.000000	2046.000000
22.459999	0.024312	14.368503	5.074623	-1.059019	7.598872	2.754027	0.000000	-10.000000	-0.050000	0.000000	674.000000	1023.000000	1023.000000	2046.000000
22.480000	0.023448	13.857874	4.814110	-1.002316	7.476885	2.569195	0.000000	-10.000000	-0.050000	0.000000	674.000000	1023.000000	1023.000000	2046.000000
22.500000	0.023306	13.774045	4.653650	-0.772369	7.416963	2.475801	0.000000	-10.000000	-0.050000	0.000000	674.000000	1023.000000	1023.000000	2046.000000
22.520000	0.023256	13.744224	4.435515	-0.439266	7.394075	2.353899	0.000000	-10.000000	-0.050000	0.000000	674.000000	1023.000000	1023.000000	2046.000000
22.540001	0.023201	13.711679	4.291985	-0.177391	7.292836	2.304250	0.000000	-10.000000	-0.058333	0.000000	674.000000	1023.000000	1023.000000	2046.000000
22.559999	0.023285	13.761672	4.152506	0.078099	7.263965	2.267102	0.000000	-10.000000	-0.058333	0.000000	674.000000	1023.000000	1023.000000	2046.000000
22.580000	0.023525	13.903334	4.029438	0.297556	7.320649	2.255690	0.000000	-10.000000	-0.058333	0.000000	674.000000	1023.000000	1023.000000	2046.000000
22.600000	0.023688	13.999638	3.984925	0.484929	7.307255	2.222529	0.000000	-10.000000	-0.050000	0.000000	674.000000	1023.000000	1023.000000	2046.000000
22.620001	0.024025	14.199059	3.952165	0.713525	7.306783	2.226586	0.000000	-10.000000	-0.041667	0.000000	674.000000	1023.000000	1023.000000	2046.000000
22.639999	0.024580	14.527065	4.016637	0.841662	7.259778	2.408988	0.000000	-10.000000	-0.041667	0.000000	674.000000	1023.000000	1023.000000	2046.000000
22.660000	0.025479	15.057804	4.098963	1.008121	7.328803	2.621917	0.000000	-10.000000	-0.033333	-0.400000	674.000000	1023.000000	1023.000000	2046.000000
22.680000	0.026658	15.754737	4.205979	1.280913	7.445835	2.822010	0.000000	-10.000000	-0.033333	-0.800000	674.000000	1023.000000	1023.000000	2046.000000
22.700001	0.027751	16.401016	4.290514	1.509794	7.599971	3.000737	0.000000	-10.000000	-0.033333	-1.750000	674.000000	1023.000000	1023.000000	2046.000000
22.719999	0.028551	16.873789	4.420631	1.623237	7.740851	3.089068	0.000000	-10.000000	-0.041667	-2.500000	674.000000	1023.000000	1023.000000	2046.000000
22.740000	0.029293	17.312372	4.625040	1.598737	7.892935	3.195660	0.000000	-10.000000	-0.050000	-3.250000	674.000000	1023.000000	1023.000000	2046.000000
22.760000	0.029153	17.229460	4.718164	1.403597	7.920037	3.187661	0.000000	-10.000000	-0.050000	-3.533333	674.000000	1023.000000	1023.000000	2046.000000
22.780001	0.028708	16.966537	4.803480	1.113293	7.927433	3.122333	0.000000	-10.000000	-0.050000	-3.666667	674.000000	1023.000000	1023.000000	2046.000000
22.799999	0.027937	16.510944	4.915914	0.741352	7.799553	3.054125	0.000000	-10.000000	-0.050000	-3.883333	674.000000	1023.000000	1023.000000	2046.000000
22.820000	0.027018	15.967808	4.923372	0.362179	7.682665	2.999591	0.000000	-10.000000	-0.050000	-4.166667	674.000000	1023.000000	1023.000000	2046.000000
22.840000	0.026038	15.388172	4.967692	0.067006	7.457666	2.895808	0.000000	-10.000000	-0.050000	-4.633333	674.000000	1023.000000	1023.000000	2046.000000
22.860001	0.025312	14.959473	4.941750	-0.173980	7.363850	2.827853	0.000000	-10.000000	-0.033333	-5.300000	674.000000	1023.000000	1023.000000	2046.000000
22.879999	0.024914	14.724076	4.957782	-0.364520	7.324084	2.806730	0.000000	-10.000000	-0.016667	-6.116667	674.000000	1023.000000	1023.000000	2046.000000
22.900000	0.024609	14.544125	4.958196	-0.519849	7.382918	2.722860	0.000000	-10.000000	0.000000	-6.983333	674.000000	1023.000000	1023.000000	2046.000000
22.920000	0.024438	14.442661	4.998407	-0.669432	7.447383	2.666303	0.000000	-10.000000	0.000000	-7.816667	674.000000	1023.000000	1023.000000	2046.000000
22.940001	0.024374	14.405246	5.130562	-0.646418	7.425993	2.495108	0.000000	-10.000000	0.008333	-8.450001	666.833313	1023.000000	1023.000000	2046.000000
22.959999	0.024795	14.653859	5.340239	-0.649973	7.426601	2.536992	0.000000	-10.000000	0.008333	-9.000000	658.666687	1023.000000	1023.000000	2046.000000
22.980000	0.025425	15.026254	5.528744	-0.595077	7.408849	2.683737	0.000000	-10.000000	0.025000	-9.633333	649.333313	1023.000000	1023.000000	2046.000000
23.000000	0.026370	15.584578	5.668260	-0.435285	7.483587	2.868016	0.000000	-10.000000	0.033333	-10.616667	646.166687	1023.000000	1023.000000	2046.000000
23.020000	0.027022	15.969811	5.653953	-0.233002	7.628881	2.919979	0.000000	-10.000000	0.050000	-11.966667	642.666687	1023.000000	1023.000000	2046.000000
23.040001	0.025949	15.335814	5.471773	-0.410553	7.334784	2.939810	0.000000	-10.000000	0.066667	-13.466667	638.666687	1023.000000	1023.000000	2046.000000
23.059999	0.024941	14.740149	5.267344	-0.019339	6.905340	2.586804	0.000000	-10.000000	0.100000	-15.050000	634.166687	1023.000000	1023.000000	2046.000000
23.080000	0.023235	13.732100	4.980884	0.149700	6.341572	2.259944	0.000000	-10.000000	0.141667	-16.416666	629.000000	1023.000000	1023.000000	2046.000000
23.100000	0.020972	12.394598	4.654262	-0.051381	5.896413	1.895304	0.000000	-10.000000	0.175000	-17.633333	623.500000	1023.000000	1023.000000	2046.000000
23.120001	0.018646	11.019688	4.411061	-0.430160	5.466220	1.572568	0.000000	-10.000000	0.200000	-18.716667	617.500000	1023.000000	1023.000000	2046.000000
23.139999	0.016567	9.791244	4.124264	-0.786709	5.187038	1.266650	0.000000	-10.000000	0.233333	-19.616667	611.333313	1023.000000	1023.000000	2046.000000
23.160000	0.013794	8.152287	3.626704	-1.016823	4.764193	0.778213	0.000000	-10.000000	0.266667	-20.483334	604.833313	1023.000000	1023.000000	2046.000000
23.180000	0.010411	6.153172	2.989027	-1.196767	4.209569	0.151343	0.000000	-10.000000	0.291667	-21.016666	598.000000	1023.000000	1023.000000	2046.000000
23.200001	0.007488	4.425593	2.456046	-1.326483	3.753138	-0.457107	0.000000	-10.000000	0.300000	-21.583334	591.000000	1023.000000	1023.000000	2046.000000
23.219999	0.005051	2.985229	1.982940	-1.228193	3.303926	-1.073443	0.000000	-10.000000	0.316667	-22.066668	583.833313	1023.000000	1023.000000	2046.000000
23.240000	0.003240	1.914919	1.611959	-1.016027	2.845403	-1.526416	0.000000	-10.000000	0.350000	-22.850000	576.500000	1023.000000	1023.000000	2046.000000
23.260000	0.001531	0.904923	1.307065	-0.802403	2.316962	-1.916701	0.000000	-10.000000	0.400000	-23.650002	568.833313	1023.000000	1023.000000	2046.000000
23.280001	0.000368	0.217522	0.898428	-0.561626	2.043425	-2.162705	0.000000	-10.000000	0.433333	-24.650002	561.000000	1023.000000	1023.000000	2046.000000
23.299999	-0.000815	-0.481454	0.590278	-0.395070	1.690420	-2.367083	0.000000	-10.000000	0.458333	-25.033335	552.666687	1023.000000	1023.000000	2046.000000
23.320000	-0.001703	-1.006216	0.222133	-0.193568	1.535243	-2.570024	0.000000	-10.000000	0.458333	-25.633333	544.333313	1023.000000	1023.000000	2046.000000
23.340000	-0.002689	-1.589097	-0.053960	-0.113807	1.291761	-2.713091	0.000000	-10.000000	0.475000	-25.950001	535.666687	1023.000000	1023.000000	2046.000000
23.360001	-0.003880	-2.293109	-0.335055	-0.096101	1.004929	-2.866882	0.000000	-10.000000	0.483333	-26.533333	527.000000	1023.000000	1023.000000	2046.000000
23.379999	-0.004710	-2.783368	-0.653187	0.044038	0.872639	-3.046858	0.000000	-10.000000	0.500000	-26.900000	518.166687	1023.000000	1023.000000	2046.000000
23.400000	-0.005246	-3.100533	-0.811487	0.139874	0.705729	-3.134648	0.000000	-10.000000	0.500000	-27.300001	509.333344	1023.000000	1023.000000	2046.000000
23.420000	-0.005378	-3.178389	-0.913032	0.289137	0.552118	-3.106613	0.000000	-10.000000	0.500000	-27.700001	500.333344	1023.000000	1023.000000	2046.000000
23.440001	-0.005714	-3.376892	-0.996574	0.349956	0.337790	-3.068063	0.000000	-10.000000	0.500000	-27.616667	491.000000	1023.000000	1023.000000	2046.000000
23.459999	-0.006096	-3.602963	-1.117405	0.482033	0.146985	-3.114575	0.000000	-10.000000	0.500000	-27.500000	481.666656	1023.000000	1023.000000	2046.000000
23.480000	-0.006679	-3.947511	-1.303519	0.524828	-0.048069	-3.120751	0.000000	-10.000000	0.500000	-27.250000	472.500000	1023.000000	1023.000000	2046.000000
23.500000	-0.007747	-4.578340	-1.465634	0.425250	-0.360051	-3.177904	0.000000	-10.000000	0.500000	-27.283333	463.500000	1023.000000	1023.000000	2046.000000
23.520000	-0.009285	-5.487507	-1.652700	0.176154	-0.707220	-3.303741	0.000000	-10.000000	0.483333	-26.950001	454.333344	1023.000000	1023.000000	2046.000000
23.540001	-0.010973	-6.484974	-1.834166	-0.164676	-1.034296	-3.451837	0.000000	-10.000000	0.475000	-26.633333	445.333344	1023.000000	1023.000000	2046.000000
23.559999	-0.012866	-7.603567	-2.051503	-0.525683	-1.397123	-3.629257	0.000000	-10.000000	0.458333	-26.266666	436.333344	1023.000000	1023.000000	2046.000000
23.580000	-0.014693	-8.683524	-2.246540	-0.831487	-1.803543	-3.801954	0.000000	-10.000000	0.458333	-26.066668	427.666656	1023.000000	1023.000000	2046.000000
23.600000	-0.016172	-9.557527	-2.501128	-1.035875	-2.073499	-3.947025	0.000000	-10.000000	0.450000	-26.033333	418.833344	1023.000000	1023.000000	2046.000000
23.620001	-0.017694	-10.457230	-2.823325	-1.243125	-2.312159	-4.078621	0.000000	-10.000000	0.450000	-26.033333	410.166656	1023.000000	1023.000000	2046.000000
23.639999	-0.018945	-11.196715	-3.054294	-1.349818	-2.512957	-4.279645	0.000000	-10.000000	0.450000	-26.166668	401.500000	1023.000000	1023.000000	2046.000000
23.660000	-0.020162	-11.915858	-3.299483	-1.537822	-2.665057	-4.413497	0.000000	-10.000000	0.450000	-26.066668	392.833344	1023.000000	1023.000000	2046.000000
23.680000	-0.020853	-12.324040	-3.420002	-1.692551	-2.699208	-4.512280	0.000000	-10.000000	0.450000	-25.966667	387.000000	1023.000000	1023.000000	2046.000000
23.700001	-0.021315	-12.596931	-3.387466	-1.793494	-2.830318	-4.585653	0.000000	-10.000000	0.450000	-25.666668	378.333344	1023.000000	1023.000000	2046.000000
23.719999	-0.021626	-12.781077	-3.411280	-1.809899	-2.884558	-4.675340	0.000000	-10.000000	0.450000	-25.500000	369.833344	1023.000000	1023.000000	2046.000000
23.740000	-0.021663	-12.803020	-3.540920	-1.790184	-2.806537	-4.665380	0.000000	-10.000000	0.450000	-25.283333	358.500000	1023.000000	1023.000000	2046.000000
23.760000	-0.021812	-12.890726	-3.588253	-1.734715	-2.899897	-4.667861	0.000000	-10.000000	0.450000	-25.200001	350.000000	1023.000000	1023.000000	2046.000000
23.780001	-0.023587	-13.939769	-3.882520	-2.146876	-3.325833	-4.584539	0.000000	-10.000000	0.450000	-25.133333	341.500000	1023.000000	1023.000000	2046.000000
23.799999	-0.024887	-14.708021	-4.239211	-2.076122	-3.591309	-4.801380	0.000000	-10.000000	0.450000	-25.250000	333.166656	1023.000000	1023.000000	2046.000000
23.820000	-0.026668	-15.761051	-4.690773	-2.155151	-3.866571	-5.048556	0.000000	-10.000000	0.441667	-25.283333	324.666656	1023.000000	1023.000000	2046.000000
23.840000	-0.028897	-17.078405	-5.187518	-2.511344	-4.111128	-5.268416	0.000000	-10.000000	0.441667	-25.266666	316.333344	1023.000000	1023.000000	2046.000000
23.860001	-0.031159	-18.414917	-5.599166	-2.982581	-4.317986	-5.515183	0.000000	-10.000000	0.441667	-25.000000	307.833344	1023.000000	1023.000000	2046.000000
23.879999	-0.033297	-19.678480	-5.999938	-3.421102	-4.447260	-5.810181	0.000000	-10.000000	0.441667	-24.900002	299.500000	1023.000000	1023.000000	2046.000000
23.900000	-0.035536	-21.001694	-6.418682	-3.750706	-4.679025	-6.153282	0.000000	-10.000000	0.425000	-24.483334	291.166656	1023.000000	1023.000000	2046.000000
23.920000	-0.037640	-22.245502	-6.805789	-3.984272	-5.000515	-6.454926	0.000000	-10.000000	0.383333	-24.116667	283.000000	1023.000000	1023.000000	2046.000000
23.940001	-0.039636	-23.424818	-7.266387	-4.055954	-5.256282	-6.846194	0.000000	-10.000000	0.375000	-23.533335	275.000000	1023.000000	1023.000000	2046.000000
23.959999	-0.041573	-24.569601	-7.672400	-4.138978	-5.562763	-7.195462	0.000000	-10.000000	0.350000	-23.383333	267.000000	1023.000000	1023.000000	2046.000000
23.980000	-0.043221	-25.543438	-7.983060	-4.209257	-5.880322	-7.470799	0.000000	-10.000000	0.358333	-23.250000	259.166656	1023.000000	1023.000000	2046.000000
24.000000	-0.044515	-26.308302	-8.309600	-4.188572	-6.061553	-7.748579	0.000000	-10.000000	0.341667	-23.166668	251.500000	1023.000000	1023.000000	2046.000000
24.020000	-0.045658	-26.983713	-8.681100	-4.181332	-6.194548	-7.926733	0.000000	-10.000000	0.341667	-23.033335	243.833328	1023.000000	1023.000000	2046.000000
24.040001	-0.046411	-27.428909	-8.995658	-4.053218	-6.250259	-8.129775	0.000000	-10.000000	0.333333	-22.750000	236.166672	1023.000000	1023.000000	2046.000000
24.059999	-0.047177	-27.881319	-9.267535	-3.985106	-6.357836	-8.270840	0.000000	-10.000000	0.325000	-22.550001	231.000000	1023.000000	1023.000000	2046.000000
24.080000	-0.047853	-28.281006	-9.506282	-3.917140	-6.445567	-8.412017	0.000000	-10.000000	0.316667	-22.133333	223.666672	1023.000000	1023.000000	2046.000000
24.100000	-0.048207	-28.490450	-9.751306	-3.902357	-6.427858	-8.408930	0.000000	-10.000000	0.308333	-21.800001	216.333328	1023.000000	1023.000000	2046.000000
24.120001	-0.048745	-28.808218	-9.957337	-3.892343	-6.538363	-8.420175	0.000000	-10.000000	0.300000	-21.466667	209.000000	1023.000000	1023.000000	2046.000000
24.139999	-0.048664	-28.760443	-9.987104	-3.958879	-6.538820	-8.275640	0.000000	-10.000000	0.291667	-21.166668	201.833328	1023.000000	1023.000000	2046.000000
24.160000	-0.048838	-28.863176	-9.989156	-3.918417	-6.633636	-8.321967	0.000000	-10.000000	0.275000	-20.983334	194.833328	1023.000000	1023.000000	2046.000000
24.180000	-0.048980	-28.946915	-10.046907	-3.917820	-6.681772	-8.300415	0.000000	-10.000000	0.275000	-20.583334	185.500000	1023.000000	1023.000000	2046.000000
24.200001	-0.049021	-28.971514	-10.045694	-3.910223	-6.793365	-8.222231	0.000000	-10.000000	0.250000	-20.366667	178.666672	1023.000000	1023.000000	2046.000000
24.219999	-0.049269	-29.118164	-10.108317	-3.960773	-6.896378	-8.152697	0.000000	-10.000000	0.233333	-19.900000	171.833328	1023.000000	1023.000000	2046.000000
24.240000	-0.050000	-29.549795	-10.158524	-4.158343	-7.073946	-8.158982	0.000000	-10.000000	0.200000	-19.700001	165.166672	1023.000000	1023.000000	2046.000000
24.260000	-0.051246	-30.286207	-10.266694	-4.477670	-7.273621	-8.268223	0.000000	-10.000000	0.200000	-19.200001	158.666672	1023.000000	1023.000000	2046.000000
24.280001	-0.052494	-31.024136	-10.307940	-4.999691	-7.461604	-8.254900	0.000000	-10.000000	0.200000	-18.800001	152.166672	1023.000000	1023.000000	2046.000000
24.299999	-0.053932	-31.873640	-10.483263	-5.411250	-7.597654	-8.381474	0.000000	-10.000000	0.183333	-18.133333	145.833328	1023.000000	1023.000000	2046.000000
24.320000	-0.055209	-32.628719	-10.702588	-5.668502	-7.686825	-8.570803	0.000000	-10.000000	0.175000	-17.566668	139.500000	1023.000000	1023.000000	2046.000000
24.340000	-0.056259	-33.248787	-10.929578	-5.877309	-7.782945	-8.658955	0.000000	-10.000000	0.166667	-16.966667	133.833328	1023.000000	1023.000000	2046.000000
24.360001	-0.057356	-33.897530	-11.170361	-6.140552	-7.876776	-8.709840	0.000000	-10.000000	0.166667	-16.450001	128.166672	1023.000000	1023.000000	2046.000000
24.379999	-0.058284	-34.446102	-11.321139	-6.295137	-7.981239	-8.848587	0.000000	-10.000000	0.158333	-16.133333	122.833336	1023.000000	1023.000000	2046.000000
24.400000	-0.058945	-34.836472	-11.379411	-6.452275	-7.999741	-9.005046	0.000000	-10.000000	0.150000	-15.800000	117.333336	1023.000000	1023.000000	2046.000000
24.420000	-0.059319	-35.057686	-11.271870	-6.646684	-8.058765	-9.080366	0.000000	-10.000000	0.141667	-15.550000	112.166664	1023.000000	1023.000000	2046.000000
24.440001	-0.059384	-35.095798	-11.149686	-6.791218	-8.077713	-9.077181	0.000000	-10.000000	0.141667	-15.166667	107.000000	1023.000000	1023.000000	2046.000000
24.459999	-0.059097	-34.926132	-11.070320	-6.823821	-7.974024	-9.057968	0.000000	-10.000000	0.141667	-14.983334	103.666664	1023.000000	1023.000000	2046.000000
24.480000	-0.058588	-34.625603	-10.990596	-6.909652	-7.840083	-8.885273	0.000000	-10.000000	0.116667	-14.600000	98.666664	1023.000000	1023.000000	2046.000000
24.500000	-0.059266	-35.026482	-11.211093	-7.208785	-7.892079	-8.714523	0.000000	-10.000000	0.083333	-14.233334	93.833336	1023.000000	1023.000000	2046.000000
24.520000	-0.060211	-35.584705	-11.302148	-7.207568	-8.121406	-8.953586	0.000000	-10.000000	0.066667	-13.800000	87.500000	1023.000000	1023.000000	2046.000000
24.540001	-0.061224	-36.183472	-11.600761	-7.235405	-8.197822	-9.149485	0.000000	-10.000000	0.066667	-13.433333	82.833336	1023.000000	1023.000000	2046.000000
24.559999	-0.062534	-36.957451	-11.888318	-7.498842	-8.262727	-9.307565	0.000000	-10.000000	0.066667	-13.050000	78.333336	1023.000000	1023.000000	2046.000000
24.580000	-0.064055	-37.856453	-12.091151	-7.867064	-8.425232	-9.473007	0.000000	-10.000000	0.050000	-12.733334	75.333336	1023.000000	1023.000000	2046.000000
24.600000	-0.065299	-38.591915	-12.287495	-8.233027	-8.447102	-9.624293	0.000000	-10.000000	0.041667	-12.350000	71.333336	1023.000000	1023.000000	2046.000000
24.620001	-0.066700	-39.419880	-12.472269	-8.474535	-8.567408	-9.905667	0.000000	-10.000000	0.033333	-11.716667	67.333336	1023.000000	1023.000000	2046.000000
24.639999	-0.068169	-40.287956	-12.808106	-8.708315	-8.687729	-10.083808	0.000000	-10.000000	0.016667	-10.783334	62.000000	1023.000000	1023.000000	2046.000000
24.660000	-0.069880	-41.298950	-13.115937	-8.833620	-8.948533	-10.400859	0.000000	-10.000000	0.008333	-9.700000	58.333332	1023.000000	1023.000000	2046.000000
24.680000	-0.071449	-42.226585	-13.488265	-8.859898	-9.146533	-10.731889	0.000000	-10.000000	0.000000	-9.000000	56.000000	1023.000000	1023.000000	2046.000000
24.700001	-0.072624	-42.920895	-13.746205	-8.888349	-9.334854	-10.951486	0.000000	-10.000000	0.000000	-8.616667	53.000000	1023.000000	1023.000000	2046.000000
24.719999	-0.073414	-43.387466	-13.965349	-8.884838	-9.423903	-11.113378	0.000000	-10.000000	0.000000	-8.650001	50.000000	1023.000000	1023.000000	2046.000000
24.740000	-0.074068	-43.774269	-14.157360	-8.828440	-9.520717	-11.267754	0.000000	-10.000000	0.000000	-8.600000	46.166668	1023.000000	1023.000000	2046.000000
24.760000	-0.074466	-44.009190	-14.366560	-8.731088	-9.535345	-11.376195	0.000000	-10.000000	0.000000	-8.533333	44.333332	1023.000000	1023.000000	2046.000000
24.780001	-0.074771	-44.189938	-14.577579	-8.678706	-9.531614	-11.402039	0.000000	-10.000000	0.000000	-8.233334	41.500000	1023.000000	1023.000000	2046.000000
24.799999	-0.074886	-44.257477	-14.784515	-8.557235	-9.444989	-11.470737	0.000000	-10.000000	0.000000	-7.950000	38.833332	1023.000000	1023.000000	2046.000000
24.820000	-0.074770	-44.188812	-14.883459	-8.427944	-9.383475	-11.493935	0.000000	-10.000000	0.000000	-7.483334	35.166668	1023.000000	1023.000000	2046.000000
24.840000	-0.074332	-43.929974	-14.930247	-8.252328	-9.300750	-11.446649	0.000000	-10.000000	0.000000	-7.233334	33.500000	1023.000000	1023.000000	2046.000000
24.860001	-0.073981	-43.722580	-14.856528	-8.236943	-9.288456	-11.340653	0.000000	-10.000000	-0.008333	-6.950000	31.833334	1023.000000	1023.000000	2046.000000
24.879999	-0.073155	-43.234585	-14.768641	-8.107366	-9.119673	-11.238907	0.000000	-10.000000	-0.008333	-6.983334	29.500000	1023.000000	1023.000000	2046.000000
24.900000	-0.072496	-42.845001	-14.622199	-8.060953	-9.088370	-11.073479	0.000000	-10.000000	-0.016667	-6.883333	26.500000	1023.000000	1023.000000	2046.000000
24.920000	-0.071990	-42.545845	-14.576959	-7.985488	-9.024686	-10.958712	0.000000	-10.000000	-0.016667	-6.883333	24.166666	1023.000000	1023.000000	2046.000000
24.940001	-0.071525	-42.271297	-14.531575	-7.988336	-8.962679	-10.788710	0.000000	-10.000000	-0.025000	-6.533333	22.666666	1023.000000	1023.000000	2046.000000
24.959999	-0.071618	-42.326473	-14.448888	-8.030082	-9.067931	-10.779574	0.000000	-10.000000	-0.033333	-6.116667	20.666666	1023.000000	1023.000000	2046.000000
24.980000	-0.072085	-42.602314	-14.432180	-8.309718	-9.152476	-10.707939	0.000000	-10.000000	-0.041667	-5.583333	18.000000	1023.000000	1023.000000	2046.000000
25.000000	-0.072893	-43.079533	-14.403913	-8.655360	-9.322721	-10.697539	0.000000	-10.000000	-0.050000	-5.266667	16.166666	1023.000000	1023.000000	2046.000000
25.020000	-0.073797	-43.613873	-14.372751	-8.905380	-9.508289	-10.827452	0.000000	-10.000000	-0.041667	-4.783333	14.333333	1023.000000	1023.000000	2046.000000
25.040001	-0.074763	-44.184841	-14.372824	-9.192327	-9.699865	-10.919827	0.000000	-10.000000	-0.033333	-4.416667	13.166667	1023.000000	1023.000000	2046.000000
25.059999	-0.075606	-44.683376	-14.450855	-9.407530	-9.808089	-11.016904	0.000000	-10.000000	-0.033333	-3.950000	11.500000	1023.000000	1023.000000	2046.000000
25.080000	-0.076145	-45.001411	-14.495685	-9.569784	-9.837343	-11.098600	0.000000	-10.000000	-0.041667	-3.783333	10.666667	1023.000000	1023.000000	2046.000000
25.100000	-0.076578	-45.257381	-14.536028	-9.715867	-9.871663	-11.133823	0.000000	-10.000000	-0.050000	-3.733333	9.000000	1023.000000	1023.000000	2046.000000
25.120001	-0.076500	-45.211288	-14.430954	-9.861907	-9.792318	-11.126108	0.000000	-10.000000	-0.050000	-3.816667	7.333333	1023.000000	1023.000000	2046.000000
25.139999	-0.076046	-44.943344	-14.219087	-9.910677	-9.661044	-11.152536	0.000000	-10.000000	-0.050000	-3.966667	6.000000	1023.000000	1023.000000	2046.000000
25.160000	-0.075516	-44.629768	-14.066516	-9.978052	-9.478506	-11.106693	0.000000	-10.000000	-0.050000	-3.933333	5.166667	1023.000000	1023.000000	2046.000000
25.180000	-0.074648	-44.116943	-13.981107	-9.960716	-9.213071	-10.962049	0.000000	-10.000000	-0.050000	-3.900000	4.333333	1023.000000	1023.000000	2046.000000
25.200001	-0.073594	-43.493988	-13.788001	-9.930856	-9.034644	-10.740489	0.000000	-10.000000	-0.050000	-3.866667	3.000000	1023.000000	1023.000000	2046.000000
25.219999	-0.073655	-43.530308	-13.990485	-10.094602	-8.923595	-10.521625	0.000000	-10.000000	-0.050000	-3.850000	1.666667	1023.000000	1023.000000	2046.000000
25.240000	-0.074276	-43.896893	-13.981676	-9.942908	-9.173831	-10.798476	0.000000	-10.000000	-0.050000	-3.750000	0.666667	1023.000000	1023.000000	2046.000000
25.260000	-0.074715	-44.156391	-14.133373	-9.880591	-9.229691	-10.912737	0.000000	-10.000000	-0.050000	-3.650000	-0.333333	1023.000000	1023.000000	2046.000000
25.280001	-0.075740	-44.762436	-14.308472	-10.105198	-9.284444	-11.064324	0.000000	-10.000000	-0.041667	-3.500000	-1.666667	1023.000000	1023.000000	2046.000000
25.299999	-0.076730	-45.347729	-14.308535	-10.397319	-9.463984	-11.177893	0.000000	-10.000000	-0.033333	-3.400000	-2.833333	1023.000000	1023.000000	2046.000000
25.320000	-0.077627	-45.877583	-14.345455	-10.688728	-9.559319	-11.284079	0.000000	-10.000000	-0.033333	-3.066667	-3.833333	1023.000000	1023.000000	2046.000000
25.340000	-0.078363	-46.312653	-14.455279	-10.879188	-9.579521	-11.398665	0.000000	-10.000000	-0.050000	-2.733333	-4.500000	1023.000000	1023.000000	2046.000000
25.360001	-0.079589	-47.037220	-14.699041	-10.967171	-9.707037	-11.663972	0.000000	-10.000000	-0.058333	-2.116667	-5.500000	1023.000000	1023.000000	2046.000000
25.379999	-0.081095	-47.926903	-15.049454	-10.996821	-9.903752	-11.976874	0.000000	-10.000000	-0.066667	-0.833333	-6.333333	1023.000000	1023.000000	2046.000000
25.400000	-0.082323	-48.652885	-15.235294	-11.094448	-10.187684	-12.135459	0.000000	-10.000000	-0.058333	0.466667	-6.833333	1023.000000	1023.000000	2046.000000
25.420000	-0.083240	-49.194618	-15.404119	-11.055098	-10.366725	-12.368675	0.000000	-10.000000	-0.058333	1.466667	-7.000000	1023.000000	1023.000000	2046.000000
25.440001	-0.083549	-49.377468	-15.573678	-11.008330	-10.357734	-12.437725	0.000000	-10.000000	-0.058333	1.050000	-7.000000	1023.000000	1023.000000	2046.000000
25.459999	-0.083574	-49.392101	-15.716819	-10.858610	-10.328556	-12.488118	0.000000	-10.000000	-0.066667	0.516667	-7.000000	1023.000000	1023.000000	2046.000000
25.480000	-0.083234	-49.191364	-15.908911	-10.627831	-10.158480	-12.496141	0.000000	-10.000000	-0.066667	0.000000	-7.000000	1023.000000	1023.000000	2046.000000
25.500000	-0.082925	-49.008770	-16.077675	-10.411244	-10.027636	-12.492213	0.000000	-10.000000	-0.058333	0.000000	-7.000000	1023.000000	1023.000000	2046.000000
25.520000	-0.082680	-48.863655	-16.258299	-10.146623	-9.884770	-12.573963	0.000000	-10.000000	-0.050000	0.000000	-7.000000	1023.000000	1023.000000	2046.000000
25.540001	-0.082261	-48.616116	-16.310137	-9.960471	-9.823243	-12.522264	0.000000	-10.000000	-0.050000	0.000000	-7.000000	1023.000000	1023.000000	2046.000000
25.559999	-0.081741	-48.308983	-16.253885	-9.789091	-9.854884	-12.411121	0.000000	-10.000000	-0.050000	0.000000	-7.000000	1023.000000	1023.000000	2046.000000
25.580000	-0.080948	-47.840145	-16.094622	-9.666043	-9.793252	-12.286228	0.000000	-10.000000	-0.050000	0.000000	-7.000000	1023.000000	1023.000000	2046.000000
25.600000	-0.080236	-47.419708	-15.853438	-9.600351	-9.851789	-12.114129	0.000000	-10.000000	-0.050000	-0.283333	-7.000000	1023.000000	1023.000000	2046.000000
25.620001	-0.079602	-47.044731	-15.668767	-9.506874	-9.890151	-11.978941	0.000000	-10.000000	-0.050000	-0.833333	-7.000000	1023.000000	1023.000000	2046.000000
25.639999	-0.078922	-46.642818	-15.525245	-9.434962	-9.850549	-11.832062	0.000000	-10.000000	-0.058333	-0.833333	-7.000000	1023.000000	1023.000000	2046.000000
25.660000	-0.078489	-46.386909	-15.333990	-9.405318	-9.922316	-11.725286	0.000000	-10.000000	-0.058333	-0.550000	-7.000000	1023.000000	1023.000000	2046.000000
25.680000	-0.078222	-46.229366	-15.239978	-9.533620	-9.901309	-11.554461	0.000000	-10.000000	-0.058333	0.000000	-7.000000	1023.000000	1023.000000	2046.000000
25.700001	-0.078261	-46.252251	-15.151214	-9.741140	-9.880930	-11.478969	0.000000	-10.000000	-0.050000	0.000000	-7.000000	1023.000000	1023.000000	2046.000000
25.719999	-0.078462	-46.371147	-15.022453	-9.971295	-9.923448	-11.453951	0.000000	-10.000000	-0.058333	0.000000	-7.000000	1023.000000	1023.000000	2046.000000
25.740000	-0.078770	-46.552986	-14.980817	-10.196271	-9.906193	-11.469704	0.000000	-10.000000	-0.066667	0.333333	-7.000000	1023.000000	1023.000000	2046.000000
25.760000	-0.078799	-46.570427	-15.053078	-10.257163	-9.720788	-11.539398	0.000000	-10.000000	-0.083333	1.283333	-7.000000	1023.000000	1023.000000	2046.000000
25.780001	-0.078727	-46.527908	-15.148615	-10.384074	-9.516136	-11.479084	0.000000	-10.000000	-0.091667	2.650000	-7.000000	1023.000000	1023.000000	2046.000000
25.799999	-0.078875	-46.615005	-15.140225	-10.342973	-9.505506	-11.626302	0.000000	-10.000000	-0.100000	4.083333	-7.000000	1023.000000	1023.000000	2046.000000
25.820000	-0.078612	-46.459541	-15.075296	-10.326771	-9.456439	-11.601034	0.000000	-10.000000	-0.100000	5.233334	-7.000000	1023.000000	1023.000000	2046.000000
25.840000	-0.077991	-46.092670	-14.931586	-10.351894	-9.297596	-11.511595	0.000000	-10.000000	-0.100000	6.250000	-7.000000	1023.000000	1023.000000	2046.000000
25.860001	-0.077105	-45.569263	-14.618344	-10.348669	-9.166951	-11.435299	0.000000	-10.000000	-0.116667	7.283334	-7.000000	1023.000000	1023.000000	2046.000000
25.879999	-0.075874	-44.841595	-14.237132	-10.379197	-9.005067	-11.220198	0.000000	-10.000000	-0.133333	8.466667	-7.000000	1023.000000	1023.000000	2046.000000
25.900000	-0.074737	-44.169464	-13.863872	-10.408042	-8.917096	-10.980455	0.000000	-10.000000	-0.158333	9.816667	-7.000000	1023.000000	1023.000000	2046.000000
25.920000	-0.073365	-43.358635	-13.531156	-10.387540	-8.708114	-10.731828	0.000000	-10.000000	-0.175000	11.083333	-7.000000	1023.000000	1023.000000	2046.000000
25.940001	-0.072651	-42.937019	-13.418486	-10.452264	-8.577344	-10.488926	0.000000	-10.000000	-0.191667	12.333333	-1.833333	1023.000000	1023.000000	2046.000000
25.959999	-0.072193	-42.665794	-13.179458	-10.557674	-8.679255	-10.249405	0.000000	-10.000000	-0.216667	13.616667	8.833333	1023.000000	1023.000000	2046.000000
25.980000	-0.071642	-42.340508	-13.243750	-10.438733	-8.431297	-10.226729	0.000000	-10.000000	-0.233333	14.833334	21.000000	1023.000000	1023.000000	2046.000000
26.000000	-0.071295	-42.135098	-13.260854	-10.524389	-8.185570	-10.164287	0.000000	-10.000000	-0.266667	15.900001	29.666666	1023.000000	1023.000000	2046.000000
26.020000	-0.070948	-41.930489	-13.267226	-10.656415	-7.830375	-10.176472	0.000000	-10.000000	-0.283333	16.866667	34.666668	1023.000000	1023.000000	2046.000000
26.040001	-0.070515	-41.674381	-13.317120	-10.839034	-7.436638	-10.081588	0.000000	-10.000000	-0.325000	17.916668	40.000000	1023.000000	1023.000000	2046.000000
26.059999	-0.069975	-41.355026	-13.242925	-10.855666	-7.170966	-10.085469	0.000000	-10.000000	-0.375000	19.766666	50.333332	1023.000000	1023.000000	2046.000000
26.080000	-0.069893	-41.306641	-13.340161	-10.806991	-6.985253	-10.174234	0.000000	-10.000000	-0.425000	21.233334	58.833332	1023.000000	1023.000000	2046.000000
26.100000	-0.070224	-41.502190	-13.446356	-10.825105	-6.963878	-10.266850	0.000000	-10.000000	-0.450000	22.350000	65.500000	1023.000000	1023.000000	2046.000000
26.120001	-0.070251	-41.518364	-13.559688	-10.784215	-6.867484	-10.306976	0.000000	-10.000000	-0.458333	22.450001	68.000000	1023.000000	1023.000000	2046.000000
26.139999	-0.069707	-41.196918	-13.454900	-10.709911	-6.830537	-10.201569	0.000000	-10.000000	-0.450000	22.933334	72.833336	1023.000000	1023.000000	2046.000000
26.160000	-0.068997	-40.777145	-13.382342	-10.544916	-6.736085	-10.113803	0.000000	-10.000000	-0.450000	23.466667	80.333336	1023.000000	1023.000000	2046.000000
26.180000	-0.068061	-40.224144	-13.260271	-10.357423	-6.663814	-9.942638	0.000000	-10.000000	-0.433333	24.000000	88.000000	1023.000000	1023.000000	2046.000000
26.200001	-0.066980	-39.585335	-13.159606	-10.156168	-6.521182	-9.748380	0.000000	-10.000000	-0.450000	24.100000	96.000000	1023.000000	1023.000000	2046.000000
26.219999	-0.065803	-38.889729	-13.030209	-9.899500	-6.371779	-9.588242	0.000000	-10.000000	-0.458333	24.166666	104.000000	1023.000000	1023.000000	2046.000000
26.240000	-0.064342	-38.026394	-12.870809	-9.646684	-6.124740	-9.384164	0.000000	-10.000000	-0.483333	24.483334	112.000000	1023.000000	1023.000000	2046.000000
26.260000	-0.062744	-37.081974	-12.737660	-9.378256	-5.809544	-9.156513	0.000000	-10.000000	-0.500000	24.783333	120.166664	1023.000000	1023.000000	2046.000000
26.280001	-0.061004	-36.053131	-12.529880	-9.156747	-5.498345	-8.868161	0.000000	-10.000000	-0.516667	25.300001	128.500000	1023.000000	1023.000000	2046.000000
26.299999	-0.058806	-34.754173	-12.233454	-8.879876	-5.063097	-8.577745	0.000000	-10.000000	-0.533333	25.516666	136.833328	1023.000000	1023.000000	2046.000000
26.320000	-0.056372	-33.315685	-11.827839	-8.563661	-4.667319	-8.256867	0.000000	-10.000000	-0.533333	26.016666	145.333328	1023.000000	1023.000000	2046.000000
26.340000	-0.053799	-31.795097	-11.534938	-8.248685	-4.118463	-7.893011	0.000000	-10.000000	-0.541667	26.000000	153.833328	1023.000000	1023.000000	2046.000000
26.360001	-0.051248	-30.287781	-11.194636	-7.948648	-3.601751	-7.542745	0.000000	-10.000000	-0.541667	26.049999	162.500000	1023.000000	1023.000000	2046.000000
26.379999	-0.048953	-28.931425	-10.787131	-7.726754	-3.191210	-7.226329	0.000000	-10.000000	-0.550000	26.000000	171.166672	1023.000000	1023.000000	2046.000000
26.400000	-0.046894	-27.714586	-10.489828	-7.602926	-2.723484	-6.898350	0.000000	-10.000000	-0.550000	26.283333	179.833328	1023.000000	1023.000000	2046.000000
26.420000	-0.045278	-26.759092	-10.102647	-7.622447	-2.431113	-6.602886	0.000000	-10.000000	-0.550000	26.300001	188.666672	1023.000000	1023.000000	2046.000000
26.440001	-0.044037	-26.026163	-9.770064	-7.708140	-2.204778	-6.343181	0.000000	-10.000000	-0.550000	26.316668	197.333328	1023.000000	1023.000000	2046.000000
26.459999	-0.042942	-25.378582	-9.445412	-7.828349	-2.027770	-6.077051	0.000000	-10.000000	-0.550000	26.233334	206.166672	1023.000000	1023.000000	2046.000000
26.480000	-0.042072	-24.864582	-9.177975	-7.847633	-1.879373	-5.959600	0.000000	-10.000000	-0.550000	26.366667	215.000000	1023.000000	1023.000000	2046.000000
26.500000	-0.041043	-24.256563	-8.848681	-7.898148	-1.744262	-5.765472	0.000000	-10.000000	-0.550000	26.166668	223.833328	1023.000000	1023.000000	2046.000000
26.520000	-0.040119	-23.710476	-8.579508	-7.887944	-1.574012	-5.669012	0.000000	-10.000000	-0.541667	26.083334	232.666672	1023.000000	1023.000000	2046.000000
26.540001	-0.038884	-22.980715	-8.282771	-7.856747	-1.358481	-5.482715	0.000000	-10.000000	-0.533333	25.850000	241.333328	1023.000000	1023.000000	2046.000000
26.559999	-0.037232	-22.004009	-7.926667	-7.732918	-1.072467	-5.271957	0.000000	-10.000000	-0.525000	25.883333	250.166672	1023.000000	1023.000000	2046.000000
26.580000	-0.035193	-20.799109	-7.473016	-7.625411	-0.698705	-5.001978	0.000000	-10.000000	-0.525000	26.016666	258.666656	1023.000000	1023.000000	2046.000000
26.600000	-0.032912	-19.451208	-6.910016	-7.475782	-0.394692	-4.670719	0.000000	-10.000000	-0.533333	25.983334	267.333344	1023.000000	1023.000000	2046.000000
26.620001	-0.030471	-18.008471	-6.503713	-7.273435	0.079714	-4.311036	0.000000	-10.000000	-0.541667	26.083334	276.000000	1023.000000	1023.000000	2046.000000
26.639999	-0.028001	-16.548719	-5.949287	-7.055982	0.403401	-3.946851	0.000000	-10.000000	-0.541667	25.900000	284.833344	1023.000000	1023.000000	2046.000000
26.660000	-0.025675	-15.173785	-5.524983	-6.832627	0.730009	-3.546184	0.000000	-10.000000	-0.533333	25.933334	293.500000	1023.000000	1023.000000	2046.000000
26.680000	-0.024215	-14.310768	-5.339057	-6.676062	0.901762	-3.197411	0.000000	-10.000000	-0.525000	25.716667	302.166656	1023.000000	1023.000000	2046.000000
26.700001	-0.022881	-13.522657	-5.066076	-6.260797	0.885411	-3.081195	0.000000	-10.000000	-0.516667	25.650000	310.666656	1023.000000	1023.000000	2046.000000
26.719999	-0.021767	-12.864446	-4.825968	-6.088997	0.923058	-2.872539	0.000000	-10.000000	-0.508333	25.516666	319.333344	1023.000000	1023.000000	2046.000000
26.740000	-0.021170	-12.511747	-4.562782	-6.095292	0.947561	-2.801234	0.000000	-10.000000	-0.508333	25.433334	327.666656	1023.000000	1023.000000	2046.000000
26.760000	-0.020602	-12.175977	-4.329615	-6.202747	1.062400	-2.706015	0.000000	-10.000000	-0.508333	25.283335	336.333344	1023.000000	1023.000000	2046.000000
26.780001	-0.020486	-12.107018	-4.254542	-6.266416	1.148566	-2.734626	0.000000	-10.000000	-0.508333	25.033335	347.500000	1023.000000	1023.000000	2046.000000
26.799999	-0.021086	-12.461530	-4.238800	-6.345208	0.999497	-2.877019	0.000000	-10.000000	-0.500000	24.800001	356.000000	1023.000000	1023.000000	2046.000000
26.820000	-0.021702	-12.825887	-4.362905	-6.294227	0.940716	-3.109471	0.000000	-10.000000	-0.491667	24.566668	364.333344	1023.000000	1023.000000	2046.000000
26.840000	-0.021803	-12.885650	-4.330391	-6.292975	0.914061	-3.176344	0.000000	-10.000000	-0.483333	24.416666	369.833344	1023.000000	1023.000000	2046.000000
26.860001	-0.020991	-12.405508	-4.176432	-6.161325	1.024236	-3.091987	0.000000	-10.000000	-0.466667	24.216667	378.000000	1023.000000	1023.000000	2046.000000
26.879999	-0.019904	-11.763055	-4.048322	-5.800379	1.134700	-3.049054	0.000000	-10.000000	-0.466667	24.299999	386.000000	1023.000000	1023.000000	2046.000000
26.900000	-0.018594	-10.989084	-3.908786	-5.451691	1.250743	-2.879350	0.000000	-10.000000	-0.458333	24.333334	394.000000	1023.000000	1023.000000	2046.000000
26.920000	-0.017348	-10.252934	-3.766864	-5.122877	1.344384	-2.707577	0.000000	-10.000000	-0.450000	24.350000	402.333344	1023.000000	1023.000000	2046.000000
26.940001	-0.015844	-9.363756	-3.606781	-4.793267	1.500760	-2.464469	0.000000	-10.000000	-0.425000	24.083334	410.666656	1023.000000	1023.000000	2046.000000
26.959999	-0.014365	-8.489586	-3.473359	-4.468612	1.726518	-2.274133	0.000000	-10.000000	-0.416667	23.600000	419.000000	1023.000000	1023.000000	2046.000000
26.980000	-0.012874	-7.608578	-3.267522	-4.182073	1.889916	-2.048900	0.000000	-10.000000	-0.425000	23.266668	426.833344	1023.000000	1023.000000	2046.000000
27.000000	-0.011094	-6.556569	-3.158438	-3.794399	2.229033	-1.832765	0.000000	-10.000000	-0.441667	22.883335	434.500000	1023.000000	1023.000000	2046.000000
27.020000	-0.008803	-5.202695	-2.856834	-3.533904	2.610374	-1.422331	0.000000	-10.000000	-0.416667	22.850000	442.166656	1023.000000	1023.000000	2046.000000
27.040001	-0.006587	-3.893154	-2.609450	-3.135042	2.994850	-1.143512	0.000000	-10.000000	-0.400000	22.516668	449.666656	1023.000000	1023.000000	2046.000000
27.059999	-0.004101	-2.423893	-2.278178	-2.687444	3.386401	-0.844671	0.000000	-10.000000	-0.375000	22.066668	457.333344	1023.000000	1023.000000	2046.000000
27.080000	-0.001601	-0.946268	-1.876765	-2.296048	3.759710	-0.533164	0.000000	-10.000000	-0.391667	21.716667	464.666656	1023.000000	1023.000000	2046.000000
27.100000	0.000699	0.413391	-1.484154	-2.005687	4.173574	-0.270342	0.000000	-10.000000	-0.391667	21.583334	472.000000	1023.000000	1023.000000	2046.000000
27.120001	0.002634	1.556916	-1.074564	-1.902711	4.521614	0.012578	0.000000	-10.000000	-0.375000	21.299999	479.166656	1023.000000	1023.000000	2046.000000
27.139999	0.003974	2.348650	-0.705408	-1.979908	4.753212	0.280754	0.000000	-10.000000	-0.375000	21.416666	486.333344	1023.000000	1023.000000	2046.000000
27.160000	0.004809	2.842006	-0.384271	-2.211232	4.918084	0.519426	0.000000	-10.000000	-0.375000	21.350000	493.666656	1023.000000	1023.000000	2046.000000
27.180000	0.005592	3.304876	-0.065245	-2.410049	5.074121	0.706049	0.000000	-10.000000	-0.400000	21.716667	500.833344	1023.000000	1023.000000	2046.000000
27.200001	0.006346	3.750462	0.185635	-2.484033	5.278912	0.769948	0.000000	-10.000000	-0.400000	21.700001	508.000000	1023.000000	1023.000000	2046.000000
27.219999	0.007110	4.202239	0.504482	-2.620488	5.401229	0.917015	0.000000	-10.000000	-0.400000	21.800001	515.166687	1023.000000	1023.000000	2046.000000
27.240000	0.007884	4.659554	0.832861	-2.697072	5.522940	1.000825	0.000000	-10.000000	-0.400000	21.616667	522.500000	1023.000000	1023.000000	2046.000000
27.260000	0.009027	5.335128	1.156634	-2.700669	5.714896	1.164267	0.000000	-10.000000	-0.383333	21.400000	529.833313	1023.000000	1023.000000	2046.000000
27.280001	0.010196	6.025763	1.477756	-2.665565	5.942382	1.271190	0.000000	-10.000000	-0.366667	21.100000	537.000000	1023.000000	1023.000000	2046.000000
27.299999	0.011850	7.003553	1.947430	-2.610512	6.176035	1.490599	0.000000	-10.000000	-0.333333	20.666668	544.000000	1023.000000	1023.000000	2046.000000
27.320000	0.013907	8.218761	2.453127	-2.518310	6.486222	1.797723	0.000000	-10.000000	-0.316667	20.066668	551.000000	1023.000000	1023.000000	2046.000000
27.340000	0.016095	9.512284	2.915707	-2.359685	6.841206	2.115057	0.000000	-10.000000	-0.291667	19.383333	557.833313	1023.000000	1023.000000	2046.000000
27.360001	0.018096	10.694785	3.308593	-2.135115	7.125777	2.395530	0.000000	-10.000000	-0.266667	18.583334	564.333313	1023.000000	1023.000000	2046.000000
27.379999	0.020600	12.174703	3.799181	-1.909574	7.461382	2.823713	0.000000	-10.000000	-0.233333	17.650002	570.500000	1023.000000	1023.000000	2046.000000
27.400000	0.021940	12.966589	3.904437	-1.760477	7.685161	3.137469	0.000000	-10.000000	-0.225000	16.816668	576.500000	1023.000000	1023.000000	2046.000000
27.420000	0.023123	13.665647	4.163497	-1.341888	7.628304	3.215735	0.000000	-10.000000	-0.216667	16.166668	582.333313	1023.000000	1023.000000	2046.000000
27.440001	0.023687	13.998731	4.256789	-1.035165	7.481935	3.295171	0.000000	-10.000000	-0.225000	15.583334	588.000000	1023.000000	1023.000000	2046.000000
27.459999	0.023817	14.076066	4.291239	-1.112254	7.554013	3.343069	0.000000	-10.000000	-0.208333	14.833333	593.333313	1023.000000	1023.000000	2046.000000
27.480000	0.023560	13.924078	4.419672	-1.245648	7.501536	3.248518	0.000000	-10.000000	-0.208333	14.216667	598.500000	1023.000000	1023.000000	2046.000000
27.500000	0.022951	13.564094	4.339296	-1.489706	7.553659	3.160845	0.000000	-10.000000	-0.191667	13.600000	603.333313	1023.000000	1023.000000	2046.000000
27.520000	0.021465	12.685631	4.071413	-1.595973	7.405764	2.804427	0.000000	-10.000000	-0.175000	12.816667	608.000000	1023.000000	1023.000000	2046.000000
27.540001	0.019506	11.528100	3.697558	-1.693683	7.124437	2.399788	0.000000	-10.000000	-0.141667	11.783334	612.500000	1023.000000	1023.000000	2046.000000
27.559999	0.018178	10.742971	3.494529	-1.681803	6.919093	2.011152	0.000000	-10.000000	-0.125000	10.750000	616.500000	1023.000000	1023.000000	2046.000000
27.580000	0.017938	10.601165	3.368277	-1.601552	6.931080	1.903361	0.000000	-10.000000	-0.108333	10.016666	620.333313	1023.000000	1023.000000	2046.000000
27.600000	0.018211	10.762527	3.397606	-1.300323	6.843401	1.821843	0.000000	-10.000000	-0.100000	9.416667	623.666687	1023.000000	1023.000000	2046.000000
27.620001	0.018697	11.049963	3.375757	-1.023132	6.821833	1.875506	0.000000	-10.000000	-0.083333	8.733334	627.000000	1023.000000	1023.000000	2046.000000
27.639999	0.019213	11.354825	3.425771	-0.727545	6.727380	1.929220	0.000000	-10.000000	-0.066667	8.183333	630.000000	1023.000000	1023.000000	2046.000000
27.660000	0.019759	11.677541	3.415929	-0.423611	6.708437	1.976786	0.000000	-10.000000	-0.058333	7.716667	632.833313	1023.000000	1023.000000	2046.000000
27.680000	0.020410	12.062157	3.475965	-0.236864	6.709908	2.113148	0.000000	-10.000000	-0.066667	7.333333	635.500000	1023.000000	1023.000000	2046.000000
27.700001	0.021152	12.500774	3.475663	-0.014998	6.807009	2.233101	0.000000	-10.000000	-0.083333	6.683333	638.000000	1023.000000	1023.000000	2046.000000
27.719999	0.021861	12.920119	3.527271	0.228597	6.848516	2.315737	0.000000	-10.000000	-0.091667	5.833333	640.333313	1023.000000	1023.000000	2046.000000
27.740000	0.022716	13.425173	3.616803	0.447816	6.911455	2.449098	0.000000	-10.000000	-0.083333	4.983334	642.500000	1023.000000	1023.000000	2046.000000
27.760000	0.023917	14.135087	3.723466	0.670041	7.088023	2.653558	0.000000	-10.000000	-0.075000	4.150000	644.333313	1023.000000	1023.000000	2046.000000
27.780001	0.025255	14.925464	3.900586	0.873552	7.221385	2.929941	0.000000	-10.000000	-0.066667	3.183333	646.000000	1023.000000	1023.000000	2046.000000
27.799999	0.026401	15.603145	4.059564	1.090861	7.365391	3.087329	0.000000	-10.000000	-0.058333	2.250000	647.166687	1023.000000	1023.000000	2046.000000
27.820000	0.027825	16.444866	4.381917	1.260114	7.522678	3.280157	0.000000	-10.000000	-0.050000	1.350000	647.833313	1023.000000	1023.000000	2046.000000
27.840000	0.028771	17.003756	4.548386	1.289874	7.777923	3.387571	0.000000	-10.000000	-0.050000	0.716667	648.000000	1023.000000	1023.000000	2046.000000
27.860001	0.029121	17.210657	4.692173	1.176556	7.926714	3.415215	0.000000	-10.000000	-0.066667	0.233333	648.000000	1023.000000	1023.000000	2046.000000
27.879999	0.028917	17.090208	4.732421	0.893281	8.029490	3.435017	0.000000	-10.000000	-0.075000	0.000000	648.000000	1023.000000	1023.000000	2046.000000
27.900000	0.028453	16.815762	4.763536	0.633303	8.074392	3.344530	0.000000	-10.000000	-0.075000	0.000000	648.000000	1023.000000	1023.000000	2046.000000
27.920000	0.027712	16.377815	4.703864	0.319377	8.138273	3.216302	0.000000	-10.000000	-0.058333	0.000000	648.000000	1023.000000	1023.000000	2046.000000
27.940001	0.027139	16.038984	4.723945	0.105420	8.130124	3.079495	0.000000	-10.000000	-0.050000	0.000000	648.000000	1023.000000	1023.000000	2046.000000
27.959999	0.026537	15.683517	4.770525	-0.156337	8.091567	2.977762	0.000000	-10.000000	-0.041667	0.000000	648.000000	1023.000000	1023.000000	2046.000000
27.980000	0.026159	15.459941	4.828847	-0.362400	8.070091	2.923403	0.000000	-10.000000	-0.041667	0.000000	648.000000	1023.000000	1023.000000	2046.000000
28.000000	0.025974	15.350445	4.887795	-0.520518	8.090593	2.892574	0.000000	-10.000000	-0.041667	-0.683333	648.000000	1023.000000	1023.000000	2046.000000
28.020000	0.026139	15.448283	5.076843	-0.644472	8.105116	2.910796	0.000000	-10.000000	-0.050000	-1.483333	648.000000	1023.000000	1023.000000	2046.000000
28.040001	0.026823	15.852493	5.394991	-0.713394	8.165338	3.005558	0.000000	-10.000000	-0.050000	-2.183333	648.000000	1023.000000	1023.000000	2046.000000
28.059999	0.027925	16.503426	5.752200	-0.713801	8.259402	3.205625	0.000000	-10.000000	-0.050000	-1.916667	648.000000	1023.000000	1023.000000	2046.000000
28.080000	0.029136	17.219536	5.975119	-0.631838	8.480438	3.395816	0.000000	-10.000000	-0.050000	-1.116667	648.000000	1023.000000	1023.000000	2046.000000
28.100000	0.030468	18.006750	6.327428	-0.476977	8.558804	3.597497	0.000000	-10.000000	-0.050000	-0.416667	648.000000	1023.000000	1023.000000	2046.000000
28.120001	0.031760	18.769962	6.523233	-0.277460	8.691972	3.832217	0.000000	-10.000000	-0.050000	0.000000	648.000000	1023.000000	1023.000000	2046.000000
28.139999	0.031853	18.825363	6.623090	-0.295774	8.424477	4.073570	0.000000	-10.000000	-0.050000	-0.583333	648.000000	1023.000000	1023.000000	2046.000000
28.160000	0.031865	18.832066	6.499768	0.034212	8.243271	4.054814	0.000000	-10.000000	-0.050000	-1.483333	648.000000	1023.000000	1023.000000	2046.000000
28.180000	0.031222	18.452173	6.343570	0.001574	8.054199	4.052830	0.000000	-10.000000	-0.050000	-2.500000	648.000000	1023.000000	1023.000000	2046.000000
28.200001	0.029956	17.704206	6.162035	-0.216868	7.924831	3.834207	0.000000	-10.000000	-0.050000	-2.866667	648.000000	1023.000000	1023.000000	2046.000000
28.219999	0.028751	16.991941	5.997396	-0.534566	7.858255	3.670858	0.000000	-10.000000	-0.050000	-2.833333	648.000000	1023.000000	1023.000000	2046.000000
28.240000	0.027121	16.028587	5.609096	-0.788682	7.838722	3.369452	0.000000	-10.000000	-0.050000	-2.716667	648.000000	1023.000000	1023.000000	2046.000000
28.260000	0.024603	14.540601	5.043506	-0.901912	7.573766	2.825241	0.000000	-10.000000	-0.050000	-2.933333	648.000000	1023.000000	1023.000000	2046.000000
28.280001	0.022242	13.144768	4.485529	-1.011254	7.321329	2.349164	0.000000	-10.000000	-0.041667	-3.183333	648.000000	1023.000000	1023.000000	2046.000000
28.299999	0.020440	12.079899	4.071037	-1.017210	7.117127	1.908944	0.000000	-10.000000	-0.041667	-3.350000	648.000000	1023.000000	1023.000000	2046.000000
28.320000	0.019571	11.566587	3.759043	-0.834912	7.010997	1.631460	0.000000	-10.000000	-0.041667	-3.200000	648.000000	1023.000000	1023.000000	2046.000000
28.340000	0.019190	11.341215	3.542005	-0.588907	6.906789	1.481328	0.000000	-10.000000	-0.050000	-3.216667	648.000000	1023.000000	1023.000000	2046.000000
28.360001	0.018954	11.201820	3.405733	-0.354572	6.724160	1.426499	0.000000	-10.000000	-0.050000	-3.366667	648.000000	1023.000000	1023.000000	2046.000000
28.379999	0.018709	11.056920	3.211009	-0.092025	6.641228	1.296708	0.000000	-10.000000	-0.050000	-3.583333	648.000000	1023.000000	1023.000000	2046.000000
28.400000	0.018547	10.961528	3.097331	0.105883	6.483480	1.274834	0.000000	-10.000000	-0.041667	-3.833333	648.000000	1023.000000	1023.000000	2046.000000
28.420000	0.018520	10.945395	3.010559	0.276723	6.415191	1.242922	0.000000	-10.000000	-0.025000	-4.333333	648.000000	1023.000000	1023.000000	2046.000000
28.440001	0.018454	10.906066	2.912682	0.407593	6.373732	1.212058	0.000000	-10.000000	-0.016667	-5.150000	648.000000	1023.000000	1023.000000	2046.000000
28.459999	0.018555	10.965897	2.953696	0.550758	6.211705	1.249738	0.000000	-10.000000	-0.008333	-6.133333	648.000000	1023.000000	1023.000000	2046.000000
28.480000	0.019082	11.277600	2.947089	0.718334	6.269917	1.342260	0.000000	-10.000000	-0.008333	-7.083333	644.500000	1023.000000	1023.000000	2046.000000
28.500000	0.019821	11.714503	3.080126	0.904377	6.243095	1.486905	0.000000	-10.000000	0.008333	-8.100000	636.666687	1023.000000	1023.000000	2046.000000
28.520000	0.020542	12.140263	3.272374	1.111503	6.121006	1.635379	0.000000	-10.000000	0.025000	-9.466666	628.000000	1023.000000	1023.000000	2046.000000
28.540001	0.021243	12.554866	3.339338	1.225410	6.171031	1.819086	0.000000	-10.000000	0.041667	-10.800000	621.500000	1023.000000	1023.000000	2046.000000
28.559999	0.021393	12.643018	3.284819	1.327805	6.229097	1.801296	0.000000	-10.000000	0.058333	-12.233334	618.000000	1023.000000	1023.000000	2046.000000
28.580000	0.020915	12.360912	3.139458	1.331170	6.232275	1.658010	0.000000	-10.000000	0.075000	-13.400000	613.833313	1023.000000	1023.000000	2046.000000
28.600000	0.019652	11.614226	3.070168	1.141951	5.973101	1.429007	0.000000	-10.000000	0.108333	-14.683333	609.333313	1023.000000	1023.000000	2046.000000
28.620001	0.018103	10.698947	2.927079	0.801917	5.739931	1.230020	0.000000	-10.000000	0.141667	-15.683333	604.500000	1023.000000	1023.000000	2046.000000
28.639999	0.016317	9.643126	2.821571	0.463599	5.406888	0.951069	0.000000	-10.000000	0.158333	-16.583334	599.166687	1023.000000	1023.000000	2046.000000
28.660000	0.014403	8.512238	2.660982	0.166490	5.054714	0.630052	0.000000	-10.000000	0.175000	-17.333334	593.500000	1023.000000	1023.000000	2046.000000
28.680000	0.012547	7.415384	2.504342	-0.098325	4.631735	0.377632	0.000000	-10.000000	0.191667	-18.166666	587.500000	1023.000000	1023.000000	2046.000000
28.700001	0.010918	6.452815	2.403798	-0.288994	4.182230	0.155780	0.000000	-10.000000	0.216667	-19.016666	581.500000	1023.000000	1023.000000	2046.000000
28.719999	0.009643	5.698805	2.336352	-0.417450	3.800161	-0.020258	0.000000	-10.000000	0.250000	-20.166668	575.333313	1023.000000	1023.000000	2046.000000
28.740000	0.008464	5.002320	2.267793	-0.550848	3.416162	-0.130786	0.000000	-10.000000	0.275000	-21.133333	568.666687	1023.000000	1023.000000	2046.000000
28.760000	0.007721	4.562877	2.264130	-0.686725	3.100523	-0.115051	0.000000	-10.000000	0.300000	-22.066668	561.500000	1023.000000	1023.000000	2046.000000
28.780001	0.007488	4.425478	2.370406	-0.754805	2.856921	-0.047044	0.000000	-10.000000	0.316667	-22.450001	554.166687	1023.000000	1023.000000	2046.000000
28.799999	0.007186	4.246997	2.320227	-0.771884	2.733343	-0.034689	0.000000	-10.000000	0.333333	-22.833334	546.666687	1023.000000	1023.000000	2046.000000
28.820000	0.006950	4.107374	2.242581	-0.692141	2.584308	-0.027374	0.000000	-10.000000	0.341667	-23.050001	539.166687	1023.000000	1023.000000	2046.000000
28.840000	0.006915	4.087001	2.093262	-0.643145	2.583838	0.053047	0.000000	-10.000000	0.333333	-23.616667	531.500000	1023.000000	1023.000000	2046.000000
28.860001	0.005684	3.359187	1.916425	-0.639942	2.112418	-0.029715	0.000000	-10.000000	0.333333	-23.983334	523.666687	1023.000000	1023.000000	2046.000000
28.879999	0.004104	2.425556	1.473272	-0.585436	1.732337	-0.194617	0.000000	-10.000000	0.358333	-24.350000	515.500000	1023.000000	1023.000000	2046.000000
28.900000	0.002038	1.204529	0.791995	-0.399204	1.408480	-0.596741	0.000000	-10.000000	0.400000	-24.516666	507.166656	1023.000000	1023.000000	2046.000000
28.920000	-0.000474	-0.280367	0.279680	-0.534707	0.957041	-0.982381	0.000000	-10.000000	0.425000	-24.900000	499.000000	1023.000000	1023.000000	2046.000000
28.940001	-0.003180	-1.879460	-0.184019	-0.876846	0.587742	-1.406336	0.000000	-10.000000	0.441667	-25.100000	490.833344	1023.000000	1023.000000	2046.000000
28.959999	-0.005687	-3.361283	-0.559700	-1.231631	0.260225	-1.830177	0.000000	-10.000000	0.441667	-25.066668	482.500000	1023.000000	1023.000000	2046.000000
28.980000	-0.008079	-4.774860	-0.981473	-1.550034	-0.026400	-2.216953	0.000000	-10.000000	0.450000	-25.033335	474.166656	1023.000000	1023.000000	2046.000000
29.000000	-0.010970	-6.483305	-1.537555	-1.725933	-0.460282	-2.759536	0.000000	-10.000000	0.441667	-24.966667	465.833344	1023.000000	1023.000000	2046.000000
29.020000	-0.013812	-8.162705	-2.130026	-1.817205	-0.865245	-3.350229	0.000000	-10.000000	0.425000	-24.750000	457.500000	1023.000000	1023.000000	2046.000000
29.040001	-0.016238	-9.596516	-2.598647	-1.932857	-1.310016	-3.754996	0.000000	-10.000000	0.400000	-24.400000	449.166656	1023.000000	1023.000000	2046.000000
29.059999	-0.018127	-10.713302	-2.982984	-1.883850	-1.663880	-4.182588	0.000000	-10.000000	0.391667	-24.150000	441.000000	1023.000000	1023.000000	2046.000000
29.080000	-0.019402	-11.466645	-3.279651	-1.743027	-1.983481	-4.460485	0.000000	-10.000000	0.391667	-24.350000	433.000000	1023.000000	1023.000000	2046.000000
29.100000	-0.020505	-12.118171	-3.593702	-1.684765	-2.228560	-4.611144	0.000000	-10.000000	0.416667	-24.549999	425.000000	1023.000000	1023.000000	2046.000000
29.120001	-0.021470	-12.688864	-3.902191	-1.488051	-2.434011	-4.864611	0.000000	-10.000000	0.416667	-24.783333	416.666656	1023.000000	1023.000000	2046.000000
29.139999	-0.022394	-13.234853	-4.197844	-1.411256	-2.619326	-5.006428	0.000000	-10.000000	0.416667	-24.733334	408.333344	1023.000000	1023.000000	2046.000000
29.160000	-0.023366	-13.809494	-4.497047	-1.390836	-2.785179	-5.136432	0.000000	-10.000000	0.416667	-24.733334	400.000000	1023.000000	1023.000000	2046.000000
29.180000	-0.024292	-14.356390	-4.792981	-1.395444	-2.906119	-5.261846	0.000000	-10.000000	0.416667	-24.716667	392.000000	1023.000000	1023.000000	2046.000000
29.200001	-0.025253	-14.924557	-5.127958	-1.378175	-3.011136	-5.407288	0.000000	-10.000000	0.416667	-24.766666	383.666656	1023.000000	1023.000000	2046.000000
29.219999	-0.025854	-15.279813	-5.392050	-1.334093	-3.005247	-5.548423	0.000000	-10.000000	0.408333	-24.816668	375.333344	1023.000000	1023.000000	2046.000000
29.240000	-0.026103	-15.426654	-5.478963	-1.267097	-3.095746	-5.584849	0.000000	-10.000000	0.416667	-24.950001	367.000000	1023.000000	1023.000000	2046.000000
29.260000	-0.026311	-15.549625	-5.627631	-1.187817	-3.149633	-5.584545	0.000000	-10.000000	0.433333	-25.066668	358.666656	1023.000000	1023.000000	2046.000000
29.280001	-0.026699	-15.779063	-5.801656	-1.134790	-3.212526	-5.630092	0.000000	-10.000000	0.425000	-24.916668	350.333344	1023.000000	1023.000000	2046.000000
29.299999	-0.027138	-16.038473	-5.907007	-1.079807	-3.368169	-5.683491	0.000000	-10.000000	0.416667	-24.683334	342.000000	1023.000000	1023.000000	2046.000000
29.320000	-0.027900	-16.489067	-6.038256	-1.172216	-3.562595	-5.716000	0.000000	-10.000000	0.383333	-24.233334	334.000000	1023.000000	1023.000000	2046.000000
29.340000	-0.029134	-17.217958	-6.200355	-1.481924	-3.768340	-5.767339	0.000000	-10.000000	0.366667	-24.033333	326.000000	1023.000000	1023.000000	2046.000000
29.360001	-0.030664	-18.122471	-6.229874	-1.894459	-4.142550	-5.855588	0.000000	-10.000000	0.366667	-23.816668	318.000000	1023.000000	1023.000000	2046.000000
29.379999	-0.032195	-19.027021	-6.326515	-2.237622	-4.407672	-6.055213	0.000000	-10.000000	0.366667	-23.716667	310.000000	1023.000000	1023.000000	2046.000000
29.400000	-0.033810	-19.981956	-6.547767	-2.690174	-4.677088	-6.066927	0.000000	-10.000000	0.350000	-23.500000	302.000000	1023.000000	1023.000000	2046.000000
29.420000	-0.035517	-20.990643	-6.767932	-2.964181	-4.998524	-6.260006	0.000000	-10.000000	0.325000	-23.216667	294.000000	1023.000000	1023.000000	2046.000000
29.440001	-0.037018	-21.877619	-7.005334	-3.234916	-5.252223	-6.385146	0.000000	-10.000000	0.316667	-23.150000	286.166656	1023.000000	1023.000000	2046.000000
29.459999	-0.038566	-22.792643	-7.238708	-3.504102	-5.486306	-6.563526	0.000000	-10.000000	0.333333	-23.299999	278.500000	1023.000000	1023.000000	2046.000000
29.480000	-0.039728	-23.479437	-7.449152	-3.803917	-5.612768	-6.613599	0.000000	-10.000000	0.350000	-23.716667	270.833344	1023.000000	1023.000000	2046.000000
29.500000	-0.040610	-24.000271	-7.526287	-4.027730	-5.738235	-6.708018	0.000000	-10.000000	0.358333	-24.033333	263.000000	1023.000000	1023.000000	2046.000000
29.520000	-0.041084	-24.280823	-7.520360	-4.220620	-5.741953	-6.797889	0.000000	-10.000000	0.358333	-24.316668	255.000000	1023.000000	1023.000000	2046.000000
29.540001	-0.041304	-24.410946	-7.554319	-4.382192	-5.711531	-6.762906	0.000000	-10.000000	0.350000	-24.083334	247.000000	1023.000000	1023.000000	2046.000000
29.559999	-0.041545	-24.553381	-7.674191	-4.383913	-5.618275	-6.877003	0.000000	-10.000000	0.350000	-23.866667	239.000000	1023.000000	1023.000000	2046.000000
29.580000	-0.041623	-24.598902	-7.730404	-4.426442	-5.600223	-6.841834	0.000000	-10.000000	0.350000	-23.416668	231.000000	1023.000000	1023.000000	2046.000000
29.600000	-0.043145	-25.498606	-8.073354	-4.737904	-5.768581	-6.918766	0.000000	-10.000000	0.341667	-23.033333	223.000000	1023.000000	1023.000000	2046.000000
29.620001	-0.044403	-26.242422	-8.391884	-4.689222	-5.951519	-7.209798	0.000000	-10.000000	0.325000	-22.616667	215.166672	1023.000000	1023.000000	2046.000000
29.639999	-0.046136	-27.266550	-8.787390	-4.773788	-6.180963	-7.524410	0.000000	-10.000000	0.308333	-22.183334	207.500000	1023.000000	1023.000000	2046.000000
29.660000	-0.048354	-28.576956	-9.160339	-5.090513	-6.450198	-7.875906	0.000000	-10.000000	0.300000	-21.816668	200.166672	1023.000000	1023.000000	2046.000000
29.680000	-0.050152	-29.640030	-9.422050	-5.579531	-6.632182	-8.006267	0.000000	-10.000000	0.291667	-21.600000	193.000000	1023.000000	1023.000000	2046.000000
29.700001	-0.051915	-30.681805	-9.676913	-5.978474	-6.771590	-8.254827	0.000000	-10.000000	0.275000	-21.200001	185.833328	1023.000000	1023.000000	2046.000000
29.719999	-0.053458	-31.593496	-9.897227	-6.275806	-6.956650	-8.463813	0.000000	-10.000000	0.233333	-20.916666	178.666672	1023.000000	1023.000000	2046.000000
29.740000	-0.055070	-32.546467	-10.265835	-6.468471	-7.123934	-8.688228	0.000000	-10.000000	0.208333	-20.033333	171.500000	1023.000000	1023.000000	2046.000000
29.760000	-0.056772	-33.552036	-10.667151	-6.588871	-7.347051	-8.948962	0.000000	-10.000000	0.175000	-19.133333	164.833328	1023.000000	1023.000000	2046.000000
29.780001	-0.058430	-34.531975	-11.054133	-6.637176	-7.575965	-9.264703	0.000000	-10.000000	0.175000	-18.283333	158.500000	1023.000000	1023.000000	2046.000000
29.799999	-0.059753	-35.314129	-11.411590	-6.718225	-7.758853	-9.425463	0.000000	-10.000000	0.158333	-17.983334	152.500000	1023.000000	1023.000000	2046.000000
29.820000	-0.060895	-35.988720	-11.751431	-6.813585	-7.907640	-9.516063	0.000000	-10.000000	0.166667	-18.016666	146.500000	1023.000000	1023.000000	2046.000000
29.840000	-0.062068	-36.682198	-12.105824	-6.692564	-8.055223	-9.828585	0.000000	-10.000000	0.158333	-18.050001	140.500000	1023.000000	1023.000000	2046.000000
29.860001	-0.063027	-37.248665	-12.433901	-6.680862	-8.132311	-10.001593	0.000000	-10.000000	0.158333	-17.833334	134.500000	1023.000000	1023.000000	2046.000000
29.879999	-0.063837	-37.727703	-12.767465	-6.680987	-8.155089	-10.124162	0.000000	-10.000000	0.150000	-17.616667	128.500000	1023.000000	1023.000000	2046.000000
29.900000	-0.064596	-38.176491	-12.993797	-6.625754	-8.243643	-10.313295	0.000000	-10.000000	0.141667	-17.116667	122.500000	1023.000000	1023.000000	2046.000000
29.920000	-0.065250	-38.563004	-13.226566	-6.544004	-8.302788	-10.489645	0.000000	-10.000000	0.133333	-16.633333	116.833336	1023.000000	1023.000000	2046.000000
29.940001	-0.065460	-38.687027	-13.343769	-6.490344	-8.343337	-10.509577	0.000000	-10.000000	0.125000	-15.966667	111.333336	1023.000000	1023.000000	2046.000000
29.959999	-0.065214	-38.541573	-13.339686	-6.518364	-8.286807	-10.396717	0.000000	-10.000000	0.125000	-15.483334	106.000000	1023.000000	1023.000000	2046.000000
29.980000	-0.064979	-38.402843	-13.214376	-6.471477	-8.335791	-10.381201	0.000000	-10.000000	0.125000	-15.233334	100.666664	1023.000000	1023.000000	2046.000000
30.000000	-0.064608	-38.183208	-13.197846	-6.448878	-8.264873	-10.271612	0.000000	-10.000000	0.108333	-15.033334	95.500000	1023.000000	1023.000000	2046.000000
30.020000	-0.064309	-38.006477	-13.116778	-6.399438	-8.305592	-10.184669	0.000000	-10.000000	0.083333	-14.650001	90.500000	1023.000000	1023.000000	2046.000000
30.040001	-0.064194	-37.938438	-13.108963	-6.460822	-8.323355	-10.045299	0.000000	-10.000000	0.058333	-13.983334	85.666664	1023.000000	1023.000000	2046.000000
30.059999	-0.064556	-38.152493	-13.119712	-6.611836	-8.416395	-10.004548	0.000000	-10.000000	0.050000	-13.500000	81.000000	1023.000000	1023.000000	2046.000000
30.080000	-0.065412	-38.658707	-13.158124	-6.951249	-8.538376	-10.010960	0.000000	-10.000000	0.050000	-13.266666	76.500000	1023.000000	1023.000000	2046.000000
30.100000	-0.066294	-39.179974	-13.174695	-7.224952	-8.676669	-10.103658	0.000000	-10.000000	0.050000	-13.100000	72.166664	1023.000000	1023.000000	2046.000000
30.120001	-0.067375	-39.818546	-13.239673	-7.610535	-8.798991	-10.169350	0.000000	-10.000000	0.041667	-12.566667	67.666664	1023.000000	1023.000000	2046.000000
30.139999	-0.068379	-40.411968	-13.335858	-7.864551	-8.943504	-10.268057	0.000000	-10.000000	0.033333	-12.050000	63.500000	1023.000000	1023.000000	2046.000000
30.160000	-0.069366	-40.995060	-13.396420	-8.129824	-9.149214	-10.319601	0.000000	-10.000000	0.025000	-11.500000	59.500000	1023.000000	1023.000000	2046.000000
30.180000	-0.070192	-41.483437	-13.585343	-8.340747	-9.191220	-10.366125	0.000000	-10.000000	0.016667	-11.250000	55.833332	1023.000000	1023.000000	2046.000000
30.200001	-0.070760	-41.819035	-13.653389	-8.550264	-9.269048	-10.346333	0.000000	-10.000000	0.016667	-11.000000	52.000000	1023.000000	1023.000000	2046.000000
30.219999	-0.071107	-42.024296	-13.611446	-8.710027	-9.278600	-10.424222	0.000000	-10.000000	0.008333	-11.016667	48.166668	1023.000000	1023.000000	2046.000000
30.240000	-0.071012	-41.967945	-13.478263	-8.862828	-9.198612	-10.428240	0.000000	-10.000000	0.008333	-10.866667	44.500000	1023.000000	1023.000000	2046.000000
30.260000	-0.070763	-41.821003	-13.329708	-8.991425	-9.115651	-10.384220	0.000000	-10.000000	0.008333	-10.666667	40.833332	1023.000000	1023.000000	2046.000000
30.280001	-0.070375	-41.591755	-13.237057	-9.027575	-9.014608	-10.312511	0.000000	-10.000000	0.008333	-10.316667	37.333332	1023.000000	1023.000000	2046.000000
30.299999	-0.069918	-41.321297	-13.154420	-9.178144	-8.883693	-10.105039	0.000000	-10.000000	0.008333	-10.100000	33.833332	1023.000000	1023.000000	2046.000000
30.320000	-0.070810	-41.849003	-13.289885	-9.303699	-9.046824	-10.208594	0.000000	-10.000000	0.000000	-9.866667	30.500000	1023.000000	1023.000000	2046.000000
30.340000	-0.071406	-42.200676	-13.450703	-9.276839	-9.118260	-10.354872	0.000000	-10.000000	0.000000	-9.666667	27.166666	1023.000000	1023.000000	2046.000000
30.360001	-0.072381	-42.777393	-13.708115	-9.309005	-9.237537	-10.522738	0.000000	-10.000000	0.000000	-9.433333	24.000000	1023.000000	1023.000000	2046.000000
30.379999	-0.073877	-43.661434	-13.954080	-9.528655	-9.381772	-10.796929	0.000000	-10.000000	0.000000	-9.233334	20.833334	1023.000000	1023.000000	2046.000000
30.400000	-0.075230	-44.461174	-14.133078	-9.811529	-9.483692	-11.032875	0.000000	-10.000000	0.000000	-9.016666	17.666666	1023.000000	1023.000000	2046.000000
30.420000	-0.076279	-45.080799	-14.260464	-10.081165	-9.525127	-11.214044	0.000000	-10.000000	0.000000	-8.716667	14.500000	1023.000000	1023.000000	2046.000000
30.440001	-0.077201	-45.625946	-14.430470	-10.294291	-9.519331	-11.381857	0.000000	-10.000000	0.000000	-8.383333	11.666667	1023.000000	1023.000000	2046.000000
30.459999	-0.078400	-46.334667	-14.620128	-10.406337	-9.710299	-11.597906	0.000000	-10.000000	-0.008333	-7.800000	9.000000	1023.000000	1023.000000	2046.000000
30.480000	-0.079839	-47.184574	-14.917143	-10.548470	-9.901992	-11.816971	0.000000	-10.000000	-0.016667	-7.000000	6.333333	1023.000000	1023.000000	2046.000000
30.500000	-0.081130	-47.947914	-15.223776	-10.583531	-10.082189	-12.058418	0.000000	-10.000000	-0.025000	-6.133333	3.833333	1023.000000	1023.000000	2046.000000
30.520000	-0.081950	-48.432743	-15.510081	-10.646237	-10.134573	-12.141851	0.000000	-10.000000	-0.016667	-5.650000	1.833333	1023.000000	1023.000000	2046.000000
30.540001	-0.082565	-48.795937	-15.739402	-10.561884	-10.197350	-12.297301	0.000000	-10.000000	-0.008333	-5.650000	0.500000	1023.000000	1023.000000	2046.000000
30.559999	-0.083108	-49.116707	-15.917456	-10.578520	-10.291474	-12.329257	0.000000	-10.000000	-0.016667	-5.883333	-0.833333	1023.000000	1023.000000	2046.000000
30.580000	-0.083586	-49.399269	-16.191210	-10.431157	-10.288055	-12.488847	0.000000	-10.000000	-0.025000	-5.950000	-2.500000	1023.000000	1023.000000	2046.000000
30.600000	-0.083940	-49.608810	-16.415842	-10.272966	-10.269076	-12.650928	0.000000	-10.000000	-0.041667	-5.866667	-4.500000	1023.000000	1023.000000	2046.000000
30.620001	-0.084123	-49.716846	-16.560310	-10.189853	-10.270114	-12.696571	0.000000	-10.000000	-0.041667	-5.700000	-6.500000	1023.000000	1023.000000	2046.000000
30.639999	-0.084154	-49.735077	-16.656584	-9.986547	-10.262152	-12.829794	0.000000	-10.000000	-0.050000	-5.500000	-8.500000	1023.000000	1023.000000	2046.000000
30.660000	-0.083631	-49.426083	-16.630653	-9.820939	-10.217394	-12.757096	0.000000	-10.000000	-0.050000	-5.233333	-10.500000	1023.000000	1023.000000	2046.000000
30.680000	-0.083118	-49.122913	-16.450457	-9.781544	-10.262919	-12.627993	0.000000	-10.000000	-0.033333	-4.950000	-12.333333	1023.000000	1023.000000	2046.000000
30.700001	-0.082373	-48.682541	-16.237850	-9.724834	-10.248802	-12.471054	0.000000	-10.000000	-0.025000	-4.983333	-14.000000	1023.000000	1023.000000	2046.000000
30.719999	-0.081674	-48.269554	-16.130041	-9.633313	-10.172483	-12.333719	0.000000	-10.000000	-0.016667	-5.200000	-15.666667	1023.000000	1023.000000	2046.000000
30.740000	-0.080919	-47.823277	-16.005846	-9.633089	-10.117187	-12.067155	0.000000	-10.000000	-0.033333	-5.150000	-17.500000	1023.000000	1023.000000	2046.000000
30.760000	-0.080483	-47.565487	-15.877652	-9.692943	-10.144579	-11.850312	0.000000	-10.000000	-0.033333	-4.866667	-19.166666	1023.000000	1023.000000	2046.000000
30.780001	-0.080489	-47.568798	-15.895596	-9.805297	-10.111096	-11.756808	0.000000	-10.000000	-0.033333	-4.533333	-20.833334	1023.000000	1023.000000	2046.000000
30.799999	-0.081016	-47.880707	-15.936275	-10.027820	-10.133620	-11.782991	0.000000	-10.000000	-0.025000	-4.566667	-22.166666	1023.000000	1023.000000	2046.000000
30.820000	-0.081586	-48.217525	-15.927608	-10.300075	-10.190496	-11.799346	0.000000	-10.000000	-0.033333	-4.566667	-23.833334	1023.000000	1023.000000	2046.000000
30.840000	-0.082310	-48.644917	-15.902677	-10.499821	-10.285297	-11.957122	0.000000	-10.000000	-0.041667	-4.400000	-25.333334	1023.000000	1023.000000	2046.000000
30.860001	-0.082897	-48.991985	-15.967772	-10.689397	-10.276385	-12.058429	0.000000	-10.000000	-0.050000	-4.000000	-27.000000	1023.000000	1023.000000	2046.000000
30.879999	-0.083516	-49.358047	-16.037039	-10.795577	-10.320388	-12.205044	0.000000	-10.000000	-0.050000	-3.550000	-28.333334	1023.000000	1023.000000	2046.000000
30.900000	-0.083997	-49.642174	-16.041508	-10.864070	-10.412454	-12.324141	0.000000	-10.000000	-0.050000	-3.283333	-29.500000	1023.000000	1023.000000	2046.000000
30.920000	-0.084104	-49.705643	-16.007454	-10.972341	-10.426270	-12.299580	0.000000	-10.000000	-0.050000	-3.233333	-30.500000	1023.000000	1023.000000	2046.000000
30.940001	-0.084131	-49.721317	-15.869189	-11.061364	-10.446919	-12.343843	0.000000	-10.000000	-0.050000	-3.383333	-31.500000	1023.000000	1023.000000	2046.000000
30.959999	-0.083629	-49.424465	-15.641324	-11.117668	-10.345160	-12.320312	0.000000	-10.000000	-0.050000	-3.483333	-32.666668	1023.000000	1023.000000	2046.000000
30.980000	-0.082970	-49.035007	-15.438722	-11.225034	-10.208672	-12.162579	0.000000	-10.000000	-0.050000	-3.483333	-33.833332	1023.000000	1023.000000	2046.000000
31.000000	-0.082278	-48.626328	-15.242233	-11.260736	-10.097303	-12.026056	0.000000	-10.000000	-0.050000	-3.350000	-35.166668	1023.000000	1023.000000	2046.000000
31.020000	-0.081430	-48.125294	-15.153001	-11.263902	-9.907108	-11.801285	0.000000	-10.000000	-0.041667	-3.183333	-36.333332	1023.000000	1023.000000	2046.000000
31.040001	-0.081662	-48.262337	-15.123883	-11.272389	-10.054566	-11.811500	0.000000	-10.000000	-0.041667	-3.016667	-37.500000	1023.000000	1023.000000	2046.000000
31.059999	-0.081869	-48.384613	-15.174878	-11.357568	-10.163843	-11.688322	0.000000	-10.000000	-0.041667	-2.916667	-38.500000	1023.000000	1023.000000	2046.000000
31.080000	-0.082568	-48.797932	-15.397234	-11.342500	-10.255877	-11.802322	0.000000	-10.000000	-0.050000	-2.900000	-39.500000	1023.000000	1023.000000	2046.000000
31.100000	-0.083483	-49.338741	-15.532967	-11.512960	-10.323345	-11.969470	0.000000	-10.000000	-0.050000	-2.850000	-40.500000	1023.000000	1023.000000	2046.000000
31.120001	-0.084523	-49.953091	-15.637546	-11.818705	-10.388517	-12.108321	0.000000	-10.000000	-0.050000	-2.650000	-41.333332	1023.000000	1023.000000	2046.000000
31.139999	-0.085427	-50.487148	-15.726450	-12.071869	-10.444439	-12.244390	0.000000	-10.000000	-0.058333	-1.933333	-42.166668	1023.000000	1023.000000	2046.000000
31.160000	-0.086154	-50.916958	-15.784157	-12.225192	-10.493606	-12.414004	0.000000	-10.000000	-0.058333	-1.033333	-42.666668	1023.000000	1023.000000	2046.000000
31.180000	-0.087228	-51.551910	-16.044203	-12.299775	-10.550529	-12.657403	0.000000	-10.000000	-0.066667	-0.266667	-43.000000	1023.000000	1023.000000	2046.000000
31.200001	-0.088488	-52.296635	-16.343248	-12.355602	-10.709766	-12.888017	0.000000	-10.000000	-0.058333	0.650000	-43.000000	1023.000000	1023.000000	2046.000000
31.219999	-0.089526	-52.909763	-16.636116	-12.313002	-10.778123	-13.182524	0.000000	-10.000000	-0.058333	1.483333	-43.000000	1023.000000	1023.000000	2046.000000
31.240000	-0.089825	-53.086391	-16.871380	-12.197841	-10.692373	-13.324797	0.000000	-10.000000	-0.050000	2.400000	-43.000000	1023.000000	1023.000000	2046.000000
31.260000	-0.089901	-53.131287	-16.955767	-12.036317	-10.741994	-13.397211	0.000000	-10.000000	-0.050000	2.500000	-43.000000	1023.000000	1023.000000	2046.000000
31.280001	-0.089788	-53.064472	-17.019772	-11.776649	-10.756632	-13.511417	0.000000	-10.000000	-0.050000	2.366667	-43.000000	1023.000000	1023.000000	2046.000000
31.299999	-0.089633	-52.972843	-17.131031	-11.510613	-10.725037	-13.606162	0.000000	-10.000000	-0.050000	2.200000	-43.000000	1023.000000	1023.000000	2046.000000
31.320000	-0.089217	-52.727165	-17.198709	-11.314471	-10.684607	-13.529380	0.000000	-10.000000	-0.050000	2.216667	-43.000000	1023.000000	1023.000000	2046.000000
31.340000	-0.088962	-52.576729	-17.246571	-11.107342	-10.681008	-13.541807	0.000000	-10.000000	-0.050000	2.350000	-43.000000	1023.000000	1023.000000	2046.000000
31.360001	-0.088520	-52.315376	-17.254074	-11.012189	-10.645106	-13.404009	0.000000	-10.000000	-0.058333	2.550000	-43.000000	1023.000000	1023.000000	2046.000000
31.379999	-0.088077	-52.053772	-17.210621	-10.817170	-10.653842	-13.372139	0.000000	-10.000000	-0.058333	2.866667	-43.000000	1023.000000	1023.000000	2046.000000
31.400000	-0.087250	-51.564522	-17.069088	-10.713563	-10.586741	-13.195128	0.000000	-10.000000	-0.058333	3.166667	-43.000000	1023.000000	1023.000000	2046.000000
31.420000	-0.086294	-50.999622	-16.869337	-10.574324	-10.505736	-13.050223	0.000000	-10.000000	-0.050000	3.133333	-43.000000	1023.000000	1023.000000	2046.000000
31.440001	-0.085134	-50.314213	-16.636644	-10.435743	-10.434669	-12.807156	0.000000	-10.000000	-0.050000	3.050000	-43.000000	1023.000000	1023.000000	2046.000000
31.459999	-0.084031	-49.662422	-16.477465	-10.362768	-10.319177	-12.503015	0.000000	-10.000000	-0.050000	3.233333	-43.000000	1023.000000	1023.000000	2046.000000
31.480000	-0.083088	-49.105244	-16.335649	-10.294229	-10.207179	-12.268187	0.000000	-10.000000	-0.050000	3.766667	-43.000000	1023.000000	1023.000000	2046.000000
31.500000	-0.082557	-48.791389	-16.222706	-10.299367	-10.101810	-12.167508	0.000000	-10.000000	-0.066667	4.333333	-43.000000	1023.000000	1023.000000	2046.000000
31.520000	-0.082505	-48.760525	-16.142828	-10.408354	-10.060874	-12.148470	0.000000	-10.000000	-0.066667	4.600000	-43.000000	1023.000000	1023.000000	2046.000000
31.540001	-0.082465	-48.736637	-16.055777	-10.521781	-9.973946	-12.185134	0.000000	-10.000000	-0.083333	4.933333	-43.000000	1023.000000	1023.000000	2046.000000
31.559999	-0.082532	-48.776184	-15.939331	-10.681786	-9.963374	-12.191693	0.000000	-10.000000	-0.083333	5.400000	-43.000000	1023.000000	1023.000000	2046.000000
31.580000	-0.082460	-48.733807	-15.863256	-10.807361	-9.913476	-12.149715	0.000000	-10.000000	-0.100000	6.133333	-32.333332	1023.000000	1023.000000	2046.000000
31.600000	-0.082576	-48.802567	-15.836283	-10.896523	-9.901265	-12.168494	0.000000	-10.000000	-0.108333	7.016667	-9.833333	1023.000000	1023.000000	2046.000000
31.620001	-0.082600	-48.816517	-15.717531	-11.026796	-9.976305	-12.095885	0.000000	-10.000000	-0.116667	7.650000	12.666667	1023.000000	1023.000000	2046.000000
31.639999	-0.082308	-48.643803	-15.594923	-11.104922	-9.953916	-11.990042	0.000000	-10.000000	-0.116667	8.200000	25.333334	1023.000000	1023.000000	2046.000000
31.660000	-0.081726	-48.299805	-15.421909	-11.126628	-9.841269	-11.910002	0.000000	-10.000000	-0.108333	8.683333	27.000000	1023.000000	1023.000000	2046.000000
31.680000	-0.080758	-47.728119	-15.109393	-11.191231	-9.706035	-11.721461	0.000000	-10.000000	-0.116667	9.416667	29.666666	1023.000000	1023.000000	2046.000000
31.700001	-0.079407	-46.929337	-14.806477	-11.238203	-9.403666	-11.480993	0.000000	-10.000000	-0.125000	9.950000	32.666668	1023.000000	1023.000000	2046.000000
31.719999	-0.078055	-46.130234	-14.558237	-11.170072	-9.103071	-11.298853	0.000000	-10.000000	-0.141667	10.650000	35.833332	1023.000000	1023.000000	2046.000000
31.740000	-0.076592	-45.265686	-14.368447	-11.089644	-8.769218	-11.038377	0.000000	-10.000000	-0.141667	11.200000	39.333332	1023.000000	1023.000000	2046.000000
31.760000	-0.075673	-44.722450	-14.366776	-10.897030	-8.471222	-10.987422	0.000000	-10.000000	-0.158333	12.166667	43.000000	1023.000000	1023.000000	2046.000000
31.780001	-0.075241	-44.467552	-14.172011	-10.973528	-8.544361	-10.777651	0.000000	-10.000000	-0.175000	12.900001	47.000000	1023.000000	1023.000000	2046.000000
31.799999	-0.074631	-44.106888	-14.137145	-10.709695	-8.432268	-10.827779	0.000000	-10.000000	-0.191667	13.583334	51.166668	1023.000000	1023.000000	2046.000000
31.820000	-0.074581	-44.077507	-14.101383	-10.836427	-8.334964	-10.804735	0.000000	-10.000000	-0.216667	14.166667	55.500000	1023.000000	1023.000000	2046.000000
31.840000	-0.074519	-44.040897	-13.988562	-11.045122	-8.251217	-10.755998	0.000000	-10.000000	-0.241667	14.900001	60.166668	1023.000000	1023.000000	2046.000000
31.860001	-0.074328	-43.928127	-13.898334	-11.275865	-8.081130	-10.672801	0.000000	-10.000000	-0.275000	15.883333	65.000000	1023.000000	1023.000000	2046.000000
31.879999	-0.074044	-43.760056	-13.862485	-11.389473	-7.879892	-10.628203	0.000000	-10.000000	-0.300000	17.000000	70.166664	1023.000000	1023.000000	2046.000000
31.900000	-0.074224	-43.866291	-13.935184	-11.418184	-7.804528	-10.708396	0.000000	-10.000000	-0.308333	18.000000	75.666664	1023.000000	1023.000000	2046.000000
31.920000	-0.074422	-43.983635	-14.100339	-11.401795	-7.723351	-10.758150	0.000000	-10.000000	-0.325000	19.033335	81.500000	1023.000000	1023.000000	2046.000000
31.940001	-0.074358	-43.945351	-14.180409	-11.417939	-7.636308	-10.710692	0.000000	-10.000000	-0.333333	19.783335	87.666664	1023.000000	1023.000000	2046.000000
31.959999	-0.073861	-43.651798	-14.265018	-11.322689	-7.435321	-10.628770	0.000000	-10.000000	-0.366667	20.716667	94.166664	1023.000000	1023.000000	2046.000000
31.980000	-0.072828	-43.041317	-14.231977	-11.109536	-7.220967	-10.478837	0.000000	-10.000000	-0.383333	21.400000	101.000000	1023.000000	1023.000000	2046.000000
32.000000	-0.071806	-42.437099	-14.217174	-10.674384	-6.992237	-10.553305	0.000000	-10.000000	-0.408333	21.933334	108.000000	1023.000000	1023.000000	2046.000000
32.020000	-0.070566	-41.704487	-14.200587	-10.342727	-6.732094	-10.429079	0.000000	-10.000000	-0.425000	22.383333	115.166664	1023.000000	1023.000000	2046.000000
32.040001	-0.069274	-40.941170	-14.113800	-9.950889	-6.510005	-10.366475	0.000000	-10.000000	-0.441667	22.816668	122.500000	1023.000000	1023.000000	2046.000000
32.060001	-0.067810	-40.075703	-13.981068	-9.625305	-6.264934	-10.204394	0.000000	-10.000000	-0.441667	23.366667	130.166672	1023.000000	1023.000000	2046.000000
32.080002	-0.066294	-39.179890	-13.798331	-9.475927	-6.038857	-9.866774	0.000000	-10.000000	-0.433333	23.616667	138.000000	1023.000000	1023.000000	2046.000000
32.099998	-0.064614	-38.187057	-13.576424	-9.204353	-5.774946	-9.631336	0.000000	-10.000000	-0.433333	23.950001	146.000000	1023.000000	1023.000000	2046.000000
32.119999	-0.062593	-36.992615	-13.168472	-8.992627	-5.536676	-9.294838	0.000000	-10.000000	-0.441667	24.166668	154.000000	1023.000000	1023.000000	2046.000000
32.139999	-0.060288	-35.630325	-12.800619	-8.720560	-5.155660	-8.953486	0.000000	-10.000000	-0.458333	24.400002	162.000000	1023.000000	1023.000000	2046.000000
32.160000	-0.057929	-34.236019	-12.387760	-8.513629	-4.829978	-8.504652	0.000000	-10.000000	-0.483333	24.616667	170.000000	1023.000000	1023.000000	2046.000000
32.180000	-0.055462	-32.778263	-11.969969	-8.246907	-4.441701	-8.119685	0.000000	-10.000000	-0.500000	25.150002	178.000000	1023.000000	1023.000000	2046.000000
32.200001	-0.053052	-31.353958	-11.593749	-8.040414	-3.985130	-7.734664	0.000000	-10.000000	-0.508333	25.416668	186.333328	1023.000000	1023.000000	2046.000000
32.220001	-0.051139	-30.223358	-11.189313	-8.024897	-3.652971	-7.356177	0.000000	-10.000000	-0.516667	25.800001	194.666672	1023.000000	1023.000000	2046.000000
32.240002	-0.049632	-29.332333	-10.826221	-8.078182	-3.390419	-7.037509	0.000000	-10.000000	-0.533333	25.816668	203.333328	1023.000000	1023.000000	2046.000000
32.259998	-0.048328	-28.562052	-10.468635	-8.108308	-3.136191	-6.848918	0.000000	-10.000000	-0.550000	26.083334	211.833328	1023.000000	1023.000000	2046.000000
32.279999	-0.047306	-27.957857	-10.201881	-8.236185	-2.882565	-6.637225	0.000000	-10.000000	-0.558333	26.250000	220.500000	1023.000000	1023.000000	2046.000000
32.299999	-0.046398	-27.421486	-9.928193	-8.263545	-2.684341	-6.545407	0.000000	-10.000000	-0.566667	26.533333	229.166672	1023.000000	1023.000000	2046.000000
32.320000	-0.045348	-26.800583	-9.659763	-8.196294	-2.444354	-6.500172	0.000000	-10.000000	-0.566667	26.766666	238.000000	1023.000000	1023.000000	2046.000000
32.340000	-0.044076	-26.048843	-9.316275	-8.229516	-2.224679	-6.278374	0.000000	-10.000000	-0.566667	26.666668	247.000000	1023.000000	1023.000000	2046.000000
32.360001	-0.042859	-25.329527	-8.999444	-8.222515	-2.016632	-6.090935	0.000000	-10.000000	-0.558333	26.266666	256.000000	1023.000000	1023.000000	2046.000000
32.380001	-0.041264	-24.386913	-8.567482	-8.161466	-1.788880	-5.869086	0.000000	-10.000000	-0.566667	26.150000	264.833344	1023.000000	1023.000000	2046.000000
32.400002	-0.039118	-23.118721	-8.076785	-8.109604	-1.436455	-5.495876	0.000000	-10.000000	-0.558333	26.133333	273.500000	1023.000000	1023.000000	2046.000000
32.419998	-0.036715	-21.698303	-7.575426	-7.970942	-1.012997	-5.138938	0.000000	-10.000000	-0.575000	26.383333	282.166656	1023.000000	1023.000000	2046.000000
32.439999	-0.034084	-20.143501	-7.001583	-7.844974	-0.668709	-4.628235	0.000000	-10.000000	-0.583333	26.650000	291.000000	1023.000000	1023.000000	2046.000000
32.459999	-0.031497	-18.614838	-6.612105	-7.636018	-0.171924	-4.194791	0.000000	-10.000000	-0.583333	26.916668	300.000000	1023.000000	1023.000000	2046.000000
32.480000	-0.029030	-17.156809	-6.241169	-7.370135	0.258983	-3.804488	0.000000	-10.000000	-0.583333	27.183334	309.000000	1023.000000	1023.000000	2046.000000
32.500000	-0.027674	-16.355389	-5.904436	-7.220392	0.334997	-3.565558	0.000000	-10.000000	-0.575000	27.016668	318.000000	1023.000000	1023.000000	2046.000000
32.520000	-0.025867	-15.287429	-5.774674	-6.825359	0.619868	-3.307264	0.000000	-10.000000	-0.591667	26.983334	327.000000	1023.000000	1023.000000	2046.000000
32.540001	-0.024893	-14.711647	-5.503750	-6.558768	0.620907	-3.270035	0.000000	-10.000000	-0.591667	26.850000	336.000000	1023.000000	1023.000000	2046.000000
32.560001	-0.024162	-14.279937	-5.249622	-6.518506	0.723214	-3.235023	0.000000	-10.000000	-0.600000	26.833334	345.000000	1023.000000	1023.000000	2046.000000
32.580002	-0.023515	-13.897160	-5.032245	-6.584846	0.894960	-3.175030	0.000000	-10.000000	-0.600000	26.866667	354.000000	1023.000000	1023.000000	2046.000000
32.599998	-0.023244	-13.737124	-4.938776	-6.625662	1.003538	-3.176224	0.000000	-10.000000	-0.583333	26.733334	363.000000	1023.000000	1023.000000	2046.000000
32.619999	-0.023720	-14.018572	-5.028469	-6.665112	0.999560	-3.324551	0.000000	-10.000000	-0.566667	26.716667	372.000000	1023.000000	1023.000000	2046.000000
32.639999	-0.024672	-14.581317	-5.117299	-6.717618	0.827434	-3.573835	0.000000	-10.000000	-0.541667	26.300001	380.833344	1023.000000	1023.000000	2046.000000
32.660000	-0.024486	-14.471000	-5.123019	-6.707925	0.921867	-3.561923	0.000000	-10.000000	-0.541667	26.233334	389.666656	1023.000000	1023.000000	2046.000000
32.680000	-0.023473	-13.872548	-5.089319	-6.460513	1.197468	-3.520184	0.000000	-10.000000	-0.533333	25.900002	398.333344	1023.000000	1023.000000	2046.000000
32.700001	-0.022148	-13.089395	-4.896113	-6.053578	1.316614	-3.456318	0.000000	-10.000000	-0.533333	25.866667	404.166656	1023.000000	1023.000000	2046.000000
32.720001	-0.020679	-12.221477	-4.769454	-5.599908	1.503980	-3.356095	0.000000	-10.000000	-0.525000	25.683334	412.833344	1023.000000	1023.000000	2046.000000
32.740002	-0.019208	-11.352159	-4.649287	-5.209696	1.685789	-3.178965	0.000000	-10.000000	-0.508333	25.466667	421.500000	1023.000000	1023.000000	2046.000000
32.759998	-0.017654	-10.433566	-4.502859	-4.822111	1.865760	-2.974356	0.000000	-10.000000	-0.500000	25.400000	433.000000	1023.000000	1023.000000	2046.000000
32.779999	-0.016009	-9.461531	-4.312370	-4.460783	2.066473	-2.754851	0.000000	-10.000000	-0.491667	25.466667	441.500000	1023.000000	1023.000000	2046.000000
32.799999	-0.014286	-8.442945	-4.085910	-4.153265	2.291795	-2.495564	0.000000	-10.000000	-0.500000	25.300001	450.000000	1023.000000	1023.000000	2046.000000
32.820000	-0.012358	-7.303651	-3.826167	-3.856436	2.519289	-2.140336	0.000000	-10.000000	-0.500000	25.216667	458.500000	1023.000000	1023.000000	2046.000000
32.840000	-0.010020	-5.921540	-3.492376	-3.521588	2.872862	-1.780437	0.000000	-10.000000	-0.500000	24.933334	466.833344	1023.000000	1023.000000	2046.000000
32.860001	-0.007627	-4.507314	-3.137777	-3.157148	3.207244	-1.419632	0.000000	-10.000000	-0.491667	24.983334	475.166656	1023.000000	1023.000000	2046.000000
32.880001	-0.005019	-2.965973	-2.678421	-2.704164	3.502832	-1.086220	0.000000	-10.000000	-0.491667	24.950001	483.500000	1023.000000	1023.000000	2046.000000
32.900002	-0.002483	-1.467667	-2.205791	-2.345728	3.839607	-0.755756	0.000000	-10.000000	-0.491667	24.816668	491.833344	1023.000000	1023.000000	2046.000000
32.919998	0.000006	0.003350	-1.692596	-2.099704	4.200155	-0.404506	0.000000	-10.000000	-0.500000	24.866667	500.166656	1023.000000	1023.000000	2046.000000
32.939999	0.002126	1.256745	-1.186989	-2.061716	4.511300	-0.005850	0.000000	-10.000000	-0.491667	24.583334	508.500000	1023.000000	1023.000000	2046.000000
32.959999	0.003655	2.160035	-0.687663	-2.147941	4.682146	0.313493	0.000000	-10.000000	-0.483333	24.583334	516.833313	1023.000000	1023.000000	2046.000000
32.980000	0.004888	2.888725	-0.319883	-2.317297	4.947052	0.578854	0.000000	-10.000000	-0.466667	24.366667	525.000000	1023.000000	1023.000000	2046.000000
33.000000	0.005817	3.437646	0.065043	-2.506092	5.085666	0.793030	0.000000	-10.000000	-0.458333	24.200001	533.000000	1023.000000	1023.000000	2046.000000
33.020000	0.006922	4.091043	0.405134	-2.609650	5.314659	0.980900	0.000000	-10.000000	-0.450000	23.950001	541.000000	1023.000000	1023.000000	2046.000000
33.040001	0.007715	4.559844	0.727375	-2.681932	5.449999	1.064401	0.000000	-10.000000	-0.433333	23.583334	549.000000	1023.000000	1023.000000	2046.000000
33.060001	0.008715	5.150757	1.090270	-2.748358	5.591797	1.217048	0.000000	-10.000000	-0.416667	23.383333	557.000000	1023.000000	1023.000000	2046.000000
33.080002	0.010048	5.938105	1.390564	-2.844943	5.867486	1.524998	0.000000	-10.000000	-0.416667	22.966667	565.000000	1023.000000	1023.000000	2046.000000
33.099998	0.011267	6.658723	1.787596	-2.799761	6.019647	1.651242	0.000000	-10.000000	-0.416667	22.600000	572.833313	1023.000000	1023.000000	2046.000000
33.119999	0.013082	7.731422	2.165592	-2.708484	6.416836	1.857478	0.000000	-10.000000	-0.400000	21.816668	580.500000	1023.000000	1023.000000	2046.000000
33.139999	0.015179	8.970901	2.655928	-2.549575	6.794037	2.070512	0.000000	-10.000000	-0.366667	21.200001	587.833313	1023.000000	1023.000000	2046.000000
33.160000	0.017390	10.277665	3.043196	-2.376331	7.237341	2.373459	0.000000	-10.000000	-0.358333	20.900000	595.000000	1023.000000	1023.000000	2046.000000
33.180000	0.019417	11.475524	3.469328	-2.179992	7.544592	2.641595	0.000000	-10.000000	-0.341667	20.716667	602.000000	1023.000000	1023.000000	2046.000000
33.200001	0.021769	12.865265	3.857110	-2.022199	7.921390	3.108964	0.000000	-10.000000	-0.333333	20.316668	609.000000	1023.000000	1023.000000	2046.000000
33.220001	0.022802	13.476205	4.095714	-1.790592	7.990089	3.180994	0.000000	-10.000000	-0.291667	19.500000	615.833313	1023.000000	1023.000000	2046.000000
33.240002	0.024501	14.479919	4.378722	-1.436563	8.052316	3.485444	0.000000	-10.000000	-0.275000	18.216667	622.500000	1023.000000	1023.000000	2046.000000
33.259998	0.025231	14.911473	4.474720	-1.049296	7.905184	3.580864	0.000000	-10.000000	-0.258333	17.100000	628.666687	1023.000000	1023.000000	2046.000000
33.279999	0.025419	15.022778	4.537265	-1.019053	7.859544	3.645021	0.000000	-10.000000	-0.258333	16.316668	634.666687	1023.000000	1023.000000	2046.000000
33.299999	0.025244	14.919228	4.663032	-1.247830	7.835633	3.668392	0.000000	-10.000000	-0.258333	15.916667	640.166687	1023.000000	1023.000000	2046.000000
33.320000	0.024693	14.593771	4.651428	-1.491874	7.822873	3.611344	0.000000	-10.000000	-0.233333	15.383334	645.666687	1023.000000	1023.000000	2046.000000
33.340000	0.023412	13.836299	4.474169	-1.577229	7.642712	3.296648	0.000000	-10.000000	-0.200000	14.516666	650.833313	1023.000000	1023.000000	2046.000000
33.360001	0.021544	12.732692	4.131993	-1.701484	7.335786	2.966397	0.000000	-10.000000	-0.166667	13.550000	656.000000	1023.000000	1023.000000	2046.000000
33.380001	0.020301	11.998176	3.868558	-1.740671	7.179765	2.690523	0.000000	-10.000000	-0.150000	12.433333	660.666687	1023.000000	1023.000000	2046.000000
33.400002	0.020121	11.891460	3.751192	-1.730512	7.217231	2.653550	0.000000	-10.000000	-0.133333	11.466667	665.000000	1023.000000	1023.000000	2046.000000
33.419998	0.020570	12.157069	3.658222	-1.367007	7.296638	2.569216	0.000000	-10.000000	-0.133333	10.900001	669.000000	1023.000000	1023.000000	2046.000000
33.439999	0.021256	12.562177	3.641514	-0.980627	7.327478	2.573812	0.000000	-10.000000	-0.133333	10.600000	672.666687	1023.000000	1023.000000	2046.000000
33.459999	0.021963	12.979958	3.620975	-0.622540	7.351142	2.630380	0.000000	-10.000000	-0.125000	10.333334	676.333313	1023.000000	1023.000000	2046.000000
33.480000	0.022554	13.329450	3.598726	-0.286955	7.380335	2.637344	0.000000	-10.000000	-0.116667	10.150001	679.666687	1023.000000	1023.000000	2046.000000
33.500000	0.023405	13.832491	3.620398	-0.101648	7.468303	2.845438	0.000000	-10.000000	-0.100000	10.066667	683.166687	1023.000000	1023.000000	2046.000000
33.520000	0.024193	14.298084	3.712697	0.229076	7.481418	2.874894	0.000000	-10.000000	-0.108333	9.983334	686.500000	1023.000000	1023.000000	2046.000000
33.540001	0.025251	14.923491	3.811012	0.404209	7.615271	3.093000	0.000000	-10.000000	-0.100000	9.933333	689.833313	1023.000000	1023.000000	2046.000000
33.560001	0.026496	15.658890	3.887555	0.683029	7.811607	3.276699	0.000000	-10.000000	-0.116667	10.000000	693.166687	1023.000000	1023.000000	2046.000000
33.580002	0.027991	16.542749	4.157621	0.937134	7.921004	3.526990	0.000000	-10.000000	-0.125000	10.133333	696.500000	1023.000000	1023.000000	2046.000000
33.599998	0.029688	17.545504	4.307427	1.242551	8.233645	3.761881	0.000000	-10.000000	-0.133333	10.183333	699.833313	1023.000000	1023.000000	2046.000000
33.619999	0.031515	18.625324	4.581647	1.525756	8.479644	4.038277	0.000000	-10.000000	-0.133333	10.366667	703.333313	1023.000000	1023.000000	2046.000000
33.639999	0.033281	19.669014	5.004563	1.722247	8.671944	4.270260	0.000000	-10.000000	-0.133333	10.583334	706.666687	1023.000000	1023.000000	2046.000000
33.660000	0.034746	20.535007	5.390262	1.762854	8.889894	4.491997	0.000000	-10.000000	-0.141667	10.866667	710.333313	1023.000000	1023.000000	2046.000000
33.680000	0.035611	21.045959	5.720085	1.577996	9.048378	4.699500	0.000000	-10.000000	-0.141667	10.983334	713.833313	1023.000000	1023.000000	2046.000000
33.700001	0.035887	21.208950	5.946944	1.279442	9.166251	4.816313	0.000000	-10.000000	-0.150000	11.116667	716.333313	1023.000000	1023.000000	2046.000000
33.720001	0.035871	21.199892	6.192914	0.976459	9.199941	4.830578	0.000000	-10.000000	-0.150000	11.216666	720.000000	1023.000000	1023.000000	2046.000000
33.740002	0.035801	21.158514	6.359806	0.629261	9.307208	4.862240	0.000000	-10.000000	-0.141667	10.966666	723.833313	1023.000000	1023.000000	2046.000000
33.759998	0.035715	21.107676	6.570054	0.422151	9.326493	4.788977	0.000000	-10.000000	-0.133333	10.783334	728.666687	1023.000000	1023.000000	2046.000000
33.779999	0.035917	21.226711	6.785527	0.187812	9.424500	4.828873	0.000000	-10.000000	-0.116667	10.383333	732.333313	1023.000000	1023.000000	2046.000000
33.799999	0.036422	21.525513	6.994475	-0.012602	9.602880	4.940758	0.000000	-10.000000	-0.108333	10.316667	735.666687	1023.000000	1023.000000	2046.000000
33.820000	0.037040	21.890793	7.268818	-0.120551	9.726581	5.015944	0.000000	-10.000000	-0.100000	10.083333	739.333313	1023.000000	1023.000000	2046.000000
33.840000	0.037989	22.451406	7.608463	-0.175169	9.910446	5.107666	0.000000	-10.000000	-0.108333	10.183333	742.666687	1023.000000	1023.000000	2046.000000
33.860001	0.039388	23.278063	7.992220	-0.100755	10.177657	5.208940	0.000000	-10.000000	-0.125000	10.516666	746.166687	1023.000000	1023.000000	2046.000000
33.880001	0.041228	24.365952	8.456178	0.000719	10.484997	5.424057	0.000000	-10.000000	-0.141667	11.233334	749.500000	1023.000000	1023.000000	2046.000000
33.900002	0.043311	25.596996	8.890583	0.117675	10.823953	5.764786	0.000000	-10.000000	-0.166667	12.083334	753.166687	1023.000000	1023.000000	2046.000000
33.919998	0.045122	26.667072	9.299264	0.326234	11.036283	6.005291	0.000000	-10.000000	-0.175000	12.683333	757.000000	1023.000000	1023.000000	2046.000000
33.939999	0.047244	27.921286	9.665003	0.575791	11.380932	6.299560	0.000000	-10.000000	-0.183333	12.966667	761.166687	1023.000000	1023.000000	2046.000000
33.959999	0.048087	28.419538	9.807018	0.674787	11.467229	6.470504	0.000000	-10.000000	-0.166667	12.616667	765.500000	1023.000000	1023.000000	2046.000000
33.980000	0.049403	29.197138	9.982148	1.088351	11.512492	6.614146	0.000000	-10.000000	-0.158333	12.050000	769.833313	1023.000000	1023.000000	2046.000000
34.000000	0.049867	29.471333	10.011312	1.403557	11.382953	6.673510	0.000000	-10.000000	-0.133333	11.333334	774.000000	1023.000000	1023.000000	2046.000000
34.020000	0.049305	29.139156	10.030240	1.313465	11.186667	6.608784	0.000000	-10.000000	-0.116667	10.933333	777.833313	1023.000000	1023.000000	2046.000000
34.040001	0.048611	28.729372	9.999722	1.015086	11.167498	6.547068	0.000000	-10.000000	-0.100000	10.466667	781.500000	1023.000000	1023.000000	2046.000000
34.060001	0.047541	28.096663	9.915386	0.742287	11.047855	6.391135	0.000000	-10.000000	-0.100000	10.000000	785.000000	1023.000000	1023.000000	2046.000000
34.080002	0.045640	26.973446	9.559601	0.551229	10.810358	6.052258	0.000000	-10.000000	-0.091667	9.216667	788.500000	1023.000000	1023.000000	2046.000000
34.099998	0.043415	25.658489	9.180362	0.423972	10.452589	5.601565	0.000000	-10.000000	-0.091667	8.500000	791.833313	1023.000000	1023.000000	2046.000000
34.119999	0.042111	24.887476	8.968206	0.329840	10.205169	5.384262	0.000000	-10.000000	-0.100000	7.700000	794.833313	1023.000000	1023.000000	2046.000000
34.139999	0.041746	24.671919	8.752677	0.490344	10.241978	5.186919	0.000000	-10.000000	-0.108333	7.283333	797.500000	1023.000000	1023.000000	2046.000000
34.160000	0.041894	24.759535	8.609559	0.791078	10.226928	5.131970	0.000000	-10.000000	-0.108333	6.800000	800.000000	1023.000000	1023.000000	2046.000000
34.180000	0.042244	24.966475	8.543703	1.142523	10.181195	5.099054	0.000000	-10.000000	-0.100000	6.366667	802.333313	1023.000000	1023.000000	2046.000000
34.200001	0.042593	25.172216	8.417031	1.459079	10.187642	5.108465	0.000000	-10.000000	-0.083333	5.766667	804.500000	1023.000000	1023.000000	2046.000000
34.220001	0.043022	25.426197	8.387815	1.729457	10.138920	5.170007	0.000000	-10.000000	-0.075000	5.016667	806.500000	1023.000000	1023.000000	2046.000000
34.240002	0.043553	25.739866	8.306565	2.009659	10.201710	5.221932	0.000000	-10.000000	-0.066667	3.983333	808.333313	1023.000000	1023.000000	2046.000000
34.259998	0.044066	26.042763	8.226897	2.205372	10.286224	5.324270	0.000000	-10.000000	-0.066667	2.433333	809.833313	1023.000000	1023.000000	2046.000000
34.279999	0.044607	26.362530	8.233177	2.396402	10.291817	5.441134	0.000000	-10.000000	-0.058333	1.066667	810.666687	1023.000000	1023.000000	2046.000000
34.299999	0.045218	26.724081	8.164791	2.609697	10.398182	5.551412	0.000000	-10.000000	-0.050000	-0.383333	811.000000	1023.000000	1023.000000	2046.000000
34.320000	0.046175	27.289564	8.191348	2.790363	10.538106	5.769746	0.000000	-10.000000	-0.050000	-1.566667	811.000000	1023.000000	1023.000000	2046.000000
34.340000	0.046946	27.744904	8.234879	3.063640	10.582283	5.864101	0.000000	-10.000000	-0.050000	-3.216667	811.000000	1023.000000	1023.000000	2046.000000
34.360001	0.047720	28.202440	8.280905	3.287433	10.666722	5.967380	0.000000	-10.000000	-0.041667	-4.783334	811.000000	1023.000000	1023.000000	2046.000000
34.380001	0.048227	28.502005	8.395028	3.367443	10.688351	6.051184	0.000000	-10.000000	-0.025000	-6.683334	811.000000	1023.000000	1023.000000	2046.000000
34.400002	0.048282	28.534815	8.464907	3.400075	10.674072	5.995761	0.000000	-10.000000	0.008333	-8.416667	811.000000	1023.000000	1023.000000	2046.000000
34.419998	0.047633	28.150976	8.438264	3.107770	10.590549	6.014392	0.000000	-10.000000	0.033333	-10.083334	811.000000	1023.000000	1023.000000	2046.000000
34.439999	0.046439	27.445473	8.395905	2.759487	10.376773	5.913308	0.000000	-10.000000	0.050000	-11.400001	811.000000	1023.000000	1023.000000	2046.000000
34.459999	0.044925	26.550713	8.223303	2.379447	10.233186	5.714776	0.000000	-10.000000	0.066667	-12.550000	807.666687	1023.000000	1023.000000	2046.000000
34.480000	0.043381	25.638123	8.114961	2.031224	10.017984	5.473955	0.000000	-10.000000	0.100000	-13.766667	799.833313	1023.000000	1023.000000	2046.000000
34.500000	0.041753	24.675993	7.978029	1.742861	9.743146	5.211957	0.000000	-10.000000	0.133333	-14.766667	790.333313	1023.000000	1023.000000	2046.000000
34.520000	0.040465	23.914984	7.861476	1.484190	9.533870	5.035448	0.000000	-10.000000	0.158333	-15.833334	782.500000	1023.000000	1023.000000	2046.000000
34.540001	0.039346	23.253370	7.762774	1.285226	9.361115	4.844256	0.000000	-10.000000	0.166667	-16.700001	777.166687	1023.000000	1023.000000	2046.000000
34.560001	0.038478	22.740362	7.696655	1.158624	9.177465	4.707618	0.000000	-10.000000	0.183333	-17.666668	771.500000	1023.000000	1023.000000	2046.000000
34.580002	0.037707	22.285122	7.674889	1.012288	8.989652	4.608293	0.000000	-10.000000	0.191667	-18.483334	765.500000	1023.000000	1023.000000	2046.000000
34.599998	0.037287	22.036745	7.672500	1.008529	8.926714	4.429002	0.000000	-10.000000	0.200000	-19.183334	759.333313	1023.000000	1023.000000	2046.000000
34.619999	0.037378	22.090431	7.771786	1.012571	8.945704	4.360369	0.000000	-10.000000	0.208333	-19.700001	753.000000	1023.000000	1023.000000	2046.000000
34.639999	0.037560	22.197926	7.832589	1.056147	8.911238	4.397954	0.000000	-10.000000	0.233333	-20.133335	746.333313	1023.000000	1023.000000	2046.000000
34.660000	0.037625	22.236340	7.848413	1.168643	8.838804	4.380479	0.000000	-10.000000	0.258333	-20.733334	739.666687	1023.000000	1023.000000	2046.000000
34.680000	0.038005	22.461151	7.991558	1.388764	8.699202	4.381628	0.000000	-10.000000	0.291667	-21.466667	732.833313	1023.000000	1023.000000	2046.000000
34.700001	0.036527	21.587349	7.784227	1.386290	8.234660	4.182171	0.000000	-10.000000	0.316667	-22.283333	725.666687	1023.000000	1023.000000	2046.000000
34.720001	0.035283	20.852182	7.396448	1.628186	7.818610	4.008938	0.000000	-10.000000	0.366667	-23.150000	718.333313	1023.000000	1023.000000	2046.000000
34.740002	0.033202	19.622465	6.968849	1.794994	7.209911	3.648712	0.000000	-10.000000	0.408333	-24.283333	710.500000	1023.000000	1023.000000	2046.000000
34.759998	0.030450	17.995932	6.468872	1.603462	6.737254	3.186343	0.000000	-10.000000	0.441667	-25.166666	702.500000	1023.000000	1023.000000	2046.000000
34.779999	0.027909	16.494217	6.122827	1.200270	6.320260	2.850861	0.000000	-10.000000	0.458333	-25.950001	694.000000	1023.000000	1023.000000	2046.000000
34.799999	0.025455	15.043906	5.722452	0.822765	6.005135	2.493554	0.000000	-10.000000	0.475000	-26.400000	685.333313	1023.000000	1023.000000	2046.000000
34.820000	0.022301	13.179764	5.167639	0.574378	5.475417	1.962329	0.000000	-10.000000	0.483333	-27.066668	676.500000	1023.000000	1023.000000	2046.000000
34.840000	0.018694	11.048082	4.552413	0.456041	4.769869	1.269760	0.000000	-10.000000	0.491667	-27.366667	667.500000	1023.000000	1023.000000	2046.000000
34.860001	0.015618	9.229949	3.859834	0.380562	4.318086	0.671466	0.000000	-10.000000	0.491667	-27.550001	658.333313	1023.000000	1023.000000	2046.000000
34.880001	0.013012	7.690278	3.270639	0.482746	3.880752	0.056140	0.000000	-10.000000	0.516667	-27.750000	649.166687	1023.000000	1023.000000	2046.000000
34.900002	0.011043	6.526549	2.714741	0.659893	3.544748	-0.392832	0.000000	-10.000000	0.516667	-28.216667	639.833313	1023.000000	1023.000000	2046.000000
34.919998	0.009423	5.569193	2.303396	0.918786	3.181021	-0.834009	0.000000	-10.000000	0.550000	-28.683334	630.333313	1023.000000	1023.000000	2046.000000
34.939999	0.007863	4.647145	1.947019	1.137916	2.770610	-1.208401	0.000000	-10.000000	0.566667	-29.100000	620.833313	1023.000000	1023.000000	2046.000000
34.959999	0.006546	3.868876	1.567141	1.263893	2.475278	-1.437437	0.000000	-10.000000	0.600000	-29.216667	611.166687	1023.000000	1023.000000	2046.000000
34.980000	0.005431	3.209442	1.200698	1.403572	2.258780	-1.653608	0.000000	-10.000000	0.600000	-29.616667	601.500000	1023.000000	1023.000000	2046.000000
35.000000	0.004291	2.535786	0.870777	1.474814	2.049315	-1.859120	0.000000	-10.000000	0.608333	-29.683334	591.500000	1023.000000	1023.000000	2046.000000
35.020000	0.003281	1.939328	0.586785	1.470453	1.820241	-1.938151	0.000000	-10.000000	0.616667	-29.983334	581.500000	1023.000000	1023.000000	2046.000000
35.040001	0.002470	1.459867	0.284740	1.601951	1.706103	-2.132926	0.000000	-10.000000	0.616667	-29.916668	571.500000	1023.000000	1023.000000	2046.000000
35.060001	0.002048	1.210169	0.146514	1.653743	1.568565	-2.158653	0.000000	-10.000000	0.616667	-30.033335	561.500000	1023.000000	1023.000000	2046.000000
35.080002	0.001896	1.120516	0.098342	1.704360	1.382373	-2.064559	0.000000	-10.000000	0.608333	-30.150002	551.500000	1023.000000	1023.000000	2046.000000
35.099998	0.001578	0.932803	-0.034467	1.789031	1.249894	-2.071655	0.000000	-10.000000	0.608333	-30.233334	541.500000	1023.000000	1023.000000	2046.000000
35.119999	0.001093	0.646227	-0.199602	1.826360	1.096621	-2.077153	0.000000	-10.000000	0.600000	-30.183334	531.500000	1023.000000	1023.000000	2046.000000
35.139999	0.000317	0.187143	-0.428930	1.819229	0.946416	-2.149572	0.000000	-10.000000	0.600000	-30.000000	521.500000	1023.000000	1023.000000	2046.000000
35.160000	-0.000887	-0.524257	-0.615191	1.662175	0.670605	-2.241847	0.000000	-10.000000	0.600000	-29.883333	511.500000	1023.000000	1023.000000	2046.000000
35.180000	-0.002632	-1.555417	-0.837334	1.337660	0.351512	-2.407255	0.000000	-10.000000	0.600000	-29.900000	501.500000	1023.000000	1023.000000	2046.000000
35.200001	-0.004435	-2.621099	-0.993995	0.905668	0.029101	-2.561873	0.000000	-10.000000	0.600000	-29.800001	491.500000	1023.000000	1023.000000	2046.000000
35.220001	-0.006519	-3.852571	-1.212888	0.505951	-0.339568	-2.806066	0.000000	-10.000000	0.600000	-29.816668	481.500000	1023.000000	1023.000000	2046.000000
35.240002	-0.008553	-5.054792	-1.485713	0.205214	-0.716509	-3.057785	0.000000	-10.000000	0.600000	-29.583334	471.500000	1023.000000	1023.000000	2046.000000
35.259998	-0.010542	-6.230075	-1.794966	-0.042484	-1.065214	-3.327410	0.000000	-10.000000	0.608333	-29.583334	461.500000	1023.000000	1023.000000	2046.000000
35.279999	-0.012280	-7.257257	-2.084926	-0.259289	-1.347576	-3.565465	0.000000	-10.000000	0.608333	-29.500000	451.500000	1023.000000	1023.000000	2046.000000
35.299999	-0.013956	-8.247930	-2.319164	-0.446620	-1.668423	-3.813722	0.000000	-10.000000	0.608333	-29.666666	441.666656	1023.000000	1023.000000	2046.000000
35.320000	-0.015281	-9.030998	-2.529844	-0.581597	-1.888787	-4.030770	0.000000	-10.000000	0.600000	-29.683332	432.000000	1023.000000	1023.000000	2046.000000
35.340000	-0.016158	-9.549335	-2.573330	-0.794615	-2.063421	-4.117969	0.000000	-10.000000	0.600000	-29.633333	422.333344	1023.000000	1023.000000	2046.000000
35.360001	-0.016628	-9.827019	-2.582225	-0.927977	-2.142939	-4.173878	0.000000	-10.000000	0.591667	-29.316668	412.500000	1023.000000	1023.000000	2046.000000
35.380001	-0.016938	-10.010193	-2.645208	-0.969025	-2.163717	-4.232243	0.000000	-10.000000	0.575000	-28.833334	402.500000	1023.000000	1023.000000	2046.000000
35.400002	-0.017226	-10.180533	-2.688252	-1.058521	-2.249966	-4.183794	0.000000	-10.000000	0.558333	-28.483334	392.833344	1023.000000	1023.000000	2046.000000
35.419998	-0.017511	-10.349102	-2.832806	-0.998122	-2.237395	-4.280778	0.000000	-10.000000	0.550000	-28.316668	383.166656	1023.000000	1023.000000	2046.000000
35.439999	-0.018990	-11.222865	-3.117206	-1.305080	-2.524950	-4.275629	0.000000	-10.000000	0.558333	-28.366667	373.833344	1023.000000	1023.000000	2046.000000
35.459999	-0.020362	-12.034226	-3.473849	-1.309271	-2.841016	-4.410091	0.000000	-10.000000	0.541667	-28.283335	364.333344	1023.000000	1023.000000	2046.000000
35.480000	-0.022434	-13.258681	-3.991922	-1.384301	-3.148425	-4.734033	0.000000	-10.000000	0.525000	-28.200001	355.000000	1023.000000	1023.000000	2046.000000
35.500000	-0.025023	-14.788648	-4.504414	-1.786319	-3.489207	-5.008708	0.000000	-10.000000	0.500000	-28.016668	345.500000	1023.000000	1023.000000	2046.000000
35.520000	-0.027525	-16.267538	-4.952983	-2.280107	-3.750809	-5.283641	0.000000	-10.000000	0.500000	-27.816668	336.000000	1023.000000	1023.000000	2046.000000
35.540001	-0.029829	-17.628887	-5.350290	-2.783449	-3.939236	-5.555912	0.000000	-10.000000	0.491667	-27.666668	326.666656	1023.000000	1023.000000	2046.000000
35.560001	-0.032084	-18.961790	-5.829811	-3.100799	-4.141543	-5.889637	0.000000	-10.000000	0.475000	-27.083334	317.500000	1023.000000	1023.000000	2046.000000
35.580002	-0.034194	-20.208818	-6.302102	-3.389021	-4.346142	-6.171554	0.000000	-10.000000	0.458333	-26.466667	308.666656	1023.000000	1023.000000	2046.000000
35.599998	-0.036389	-21.505989	-6.818408	-3.579211	-4.614067	-6.494303	0.000000	-10.000000	0.450000	-25.783335	299.833344	1023.000000	1023.000000	2046.000000
35.619999	-0.038454	-22.726229	-7.351327	-3.670581	-4.851329	-6.852991	0.000000	-10.000000	0.450000	-25.466667	291.166656	1023.000000	1023.000000	2046.000000
35.639999	-0.040244	-23.784248	-7.778274	-3.681009	-5.091060	-7.233905	0.000000	-10.000000	0.441667	-25.300001	282.500000	1023.000000	1023.000000	2046.000000
35.660000	-0.041704	-24.647202	-8.198444	-3.705263	-5.252817	-7.490676	0.000000	-10.000000	0.433333	-25.083334	274.166656	1023.000000	1023.000000	2046.000000
35.680000	-0.043180	-25.519545	-8.573119	-3.667374	-5.471205	-7.807846	0.000000	-10.000000	0.408333	-24.816668	265.666656	1023.000000	1023.000000	2046.000000
35.700001	-0.044298	-26.180145	-8.976310	-3.642435	-5.591171	-7.970229	0.000000	-10.000000	0.391667	-24.500000	260.000000	1023.000000	1023.000000	2046.000000
35.720001	-0.045345	-26.798649	-9.270212	-3.632696	-5.751386	-8.144355	0.000000	-10.000000	0.358333	-24.183334	251.666672	1023.000000	1023.000000	2046.000000
35.740002	-0.046176	-27.290140	-9.555947	-3.627828	-5.844084	-8.262281	0.000000	-10.000000	0.350000	-23.833334	243.666672	1023.000000	1023.000000	2046.000000
35.759998	-0.047168	-27.876453	-9.821247	-3.634882	-6.017478	-8.402846	0.000000	-10.000000	0.333333	-23.266666	233.166672	1023.000000	1023.000000	2046.000000
35.779999	-0.047879	-28.296278	-9.981893	-3.696674	-6.201478	-8.416232	0.000000	-10.000000	0.325000	-22.733334	225.500000	1023.000000	1023.000000	2046.000000
35.799999	-0.048063	-28.405317	-10.056221	-3.730050	-6.219713	-8.399333	0.000000	-10.000000	0.308333	-22.233334	218.000000	1023.000000	1023.000000	2046.000000
35.820000	-0.048208	-28.490891	-10.094019	-3.753042	-6.308348	-8.335483	0.000000	-10.000000	0.300000	-21.966667	210.500000	1023.000000	1023.000000	2046.000000
35.840000	-0.048439	-28.627300	-10.108388	-3.766884	-6.438203	-8.313827	0.000000	-10.000000	0.300000	-21.550001	203.166672	1023.000000	1023.000000	2046.000000
35.860001	-0.048622	-28.735619	-10.192787	-3.804085	-6.511464	-8.227282	0.000000	-10.000000	0.275000	-21.200001	196.000000	1023.000000	1023.000000	2046.000000
35.880001	-0.048964	-28.937868	-10.314228	-3.877184	-6.576761	-8.169695	0.000000	-10.000000	0.241667	-20.683334	189.000000	1023.000000	1023.000000	2046.000000
35.900002	-0.049851	-29.461817	-10.395235	-4.044909	-6.792791	-8.228881	0.000000	-10.000000	0.208333	-20.300001	182.166672	1023.000000	1023.000000	2046.000000
35.919998	-0.051115	-30.208782	-10.535200	-4.400137	-6.967203	-8.306242	0.000000	-10.000000	0.191667	-19.966667	175.333328	1023.000000	1023.000000	2046.000000
35.939999	-0.052673	-31.129721	-10.624276	-4.842483	-7.222351	-8.440610	0.000000	-10.000000	0.191667	-19.600000	168.666672	1023.000000	1023.000000	2046.000000
35.959999	-0.054152	-32.003887	-10.719750	-5.216562	-7.455101	-8.612472	0.000000	-10.000000	0.183333	-19.066668	162.000000	1023.000000	1023.000000	2046.000000
35.980000	-0.055501	-32.800808	-10.925466	-5.519787	-7.598957	-8.756598	0.000000	-10.000000	0.175000	-18.383333	155.666672	1023.000000	1023.000000	2046.000000
36.000000	-0.056929	-33.645176	-11.158920	-5.834557	-7.777050	-8.874647	0.000000	-10.000000	0.166667	-17.683334	149.500000	1023.000000	1023.000000	2046.000000
36.020000	-0.058124	-34.351208	-11.386363	-6.076109	-7.906249	-8.982488	0.000000	-10.000000	0.150000	-17.266666	143.500000	1023.000000	1023.000000	2046.000000
36.040001	-0.058880	-34.798225	-11.579526	-6.256158	-7.894122	-9.068419	0.000000	-10.000000	0.141667	-16.866667	137.833328	1023.000000	1023.000000	2046.000000
36.060001	-0.059294	-35.043026	-11.618154	-6.399718	-7.867135	-9.158019	0.000000	-10.000000	0.125000	-16.583334	132.166672	1023.000000	1023.000000	2046.000000
36.080002	-0.059223	-35.000790	-11.551569	-6.527592	-7.725778	-9.195849	0.000000	-10.000000	0.125000	-16.183334	126.833336	1023.000000	1023.000000	2046.000000
36.099998	-0.059097	-34.926468	-11.449700	-6.618114	-7.667529	-9.191123	0.000000	-10.000000	0.125000	-15.800000	121.333336	1023.000000	1023.000000	2046.000000
36.119999	-0.058784	-34.741421	-11.322402	-6.748952	-7.629066	-9.040999	0.000000	-10.000000	0.125000	-15.483334	116.166664	1023.000000	1023.000000	2046.000000
36.139999	-0.058700	-34.691799	-11.241915	-6.843828	-7.641894	-8.964162	0.000000	-10.000000	0.116667	-15.050000	111.000000	1023.000000	1023.000000	2046.000000
36.160000	-0.059703	-35.284641	-11.369636	-6.988918	-7.816576	-9.109510	0.000000	-10.000000	0.091667	-14.800000	106.000000	1023.000000	1023.000000	2046.000000
36.180000	-0.060401	-35.697083	-11.541169	-7.123424	-7.936883	-9.095605	0.000000	-10.000000	0.083333	-14.500000	101.000000	1023.000000	1023.000000	2046.000000
36.200001	-0.061753	-36.496265	-11.807848	-7.206471	-8.182644	-9.299301	0.000000	-10.000000	0.066667	-14.183333	96.000000	1023.000000	1023.000000	2046.000000
36.220001	-0.063587	-37.580051	-12.113322	-7.560250	-8.380571	-9.525907	0.000000	-10.000000	0.066667	-13.666667	91.333336	1023.000000	1023.000000	2046.000000
36.240002	-0.065351	-38.622177	-12.284765	-7.922168	-8.632943	-9.782303	0.000000	-10.000000	0.050000	-13.100000	86.666664	1023.000000	1023.000000	2046.000000
36.259998	-0.066787	-39.471394	-12.525193	-8.324277	-8.675274	-9.946651	0.000000	-10.000000	0.050000	-12.700000	82.333336	1023.000000	1023.000000	2046.000000
36.279999	-0.068080	-40.235012	-12.733071	-8.623267	-8.736052	-10.142623	0.000000	-10.000000	0.041667	-12.266666	78.000000	1023.000000	1023.000000	2046.000000
36.299999	-0.069415	-41.024105	-13.043752	-8.818588	-8.829115	-10.332650	0.000000	-10.000000	0.025000	-11.416667	74.000000	1023.000000	1023.000000	2046.000000
36.320000	-0.070936	-41.923065	-13.399042	-8.938459	-8.992388	-10.593179	0.000000	-10.000000	0.008333	-10.350000	70.166664	1023.000000	1023.000000	2046.000000
36.340000	-0.072591	-42.901249	-13.861603	-9.007412	-9.106014	-10.926220	0.000000	-10.000000	0.000000	-9.433333	66.666664	1023.000000	1023.000000	2046.000000
36.360001	-0.073647	-43.525314	-14.111362	-9.027229	-9.245725	-11.140999	0.000000	-10.000000	0.000000	-9.083333	63.500000	1023.000000	1023.000000	2046.000000
36.380001	-0.074274	-43.896023	-14.361095	-8.971550	-9.266091	-11.297287	0.000000	-10.000000	0.000000	-9.066667	60.500000	1023.000000	1023.000000	2046.000000
36.400002	-0.074887	-44.257999	-14.627366	-8.860775	-9.278826	-11.491032	0.000000	-10.000000	0.000000	-9.066667	57.500000	1023.000000	1023.000000	2046.000000
36.419998	-0.075276	-44.488148	-14.791372	-8.802533	-9.341583	-11.552660	0.000000	-10.000000	0.000000	-8.933333	54.500000	1023.000000	1023.000000	2046.000000
36.439999	-0.075476	-44.606476	-15.031231	-8.652566	-9.265301	-11.657379	0.000000	-10.000000	0.000000	-8.700000	51.500000	1023.000000	1023.000000	2046.000000
36.459999	-0.075670	-44.721062	-15.196067	-8.527000	-9.264506	-11.733488	0.000000	-10.000000	0.000000	-8.433333	48.500000	1023.000000	1023.000000	2046.000000
36.480000	-0.075683	-44.728718	-15.322474	-8.443878	-9.247478	-11.714889	0.000000	-10.000000	0.000000	-8.150001	45.666668	1023.000000	1023.000000	2046.000000
36.500000	-0.075551	-44.650436	-15.395229	-8.326332	-9.193925	-11.734952	0.000000	-10.000000	0.000000	-7.833333	43.000000	1023.000000	1023.000000	2046.000000
36.520000	-0.075254	-44.474903	-15.353543	-8.289746	-9.178044	-11.653571	0.000000	-10.000000	0.008333	-7.683333	40.333332	1023.000000	1023.000000	2046.000000
36.540001	-0.074646	-44.115597	-15.180223	-8.289703	-9.154559	-11.491109	0.000000	-10.000000	0.008333	-7.800000	37.833332	1023.000000	1023.000000	2046.000000
36.560001	-0.074037	-43.755661	-15.116361	-8.231022	-9.057054	-11.351227	0.000000	-10.000000	0.008333	-7.883334	35.166668	1023.000000	1023.000000	2046.000000
36.580002	-0.073511	-43.444740	-15.052575	-8.162658	-9.007537	-11.221969	0.000000	-10.000000	-0.008333	-7.716667	32.500000	1023.000000	1023.000000	2046.000000
36.599998	-0.073259	-43.295906	-14.963761	-8.176540	-9.047127	-11.108479	0.000000	-10.000000	-0.025000	-7.350000	29.833334	1023.000000	1023.000000	2046.000000
36.619999	-0.073313	-43.327835	-14.929020	-8.318447	-9.096048	-10.984318	0.000000	-10.000000	-0.041667	-7.050000	27.500000	1023.000000	1023.000000	2046.000000
36.639999	-0.073888	-43.667599	-14.932084	-8.507313	-9.178616	-11.049584	0.000000	-10.000000	-0.041667	-6.933333	25.166666	1023.000000	1023.000000	2046.000000
36.660000	-0.074776	-44.192692	-14.860456	-8.869449	-9.394958	-11.067828	0.000000	-10.000000	-0.033333	-6.750000	22.833334	1023.000000	1023.000000	2046.000000
36.680000	-0.075786	-44.789246	-14.820942	-9.284316	-9.612497	-11.071489	0.000000	-10.000000	-0.033333	-6.450000	20.500000	1023.000000	1023.000000	2046.000000
36.700001	-0.076677	-45.316338	-14.862313	-9.520441	-9.732633	-11.200950	0.000000	-10.000000	-0.041667	-6.166667	19.166666	1023.000000	1023.000000	2046.000000
36.720001	-0.077485	-45.793442	-14.897665	-9.722553	-9.867599	-11.305624	0.000000	-10.000000	-0.050000	-5.733334	17.166666	1023.000000	1023.000000	2046.000000
36.740002	-0.078177	-46.202736	-15.055924	-9.855070	-9.868200	-11.423543	0.000000	-10.000000	-0.058333	-5.483334	15.166667	1023.000000	1023.000000	2046.000000
36.759998	-0.078482	-46.382778	-15.102454	-10.006020	-9.836480	-11.437824	0.000000	-10.000000	-0.050000	-5.183333	12.500000	1023.000000	1023.000000	2046.000000
36.779999	-0.078416	-46.344151	-15.075804	-10.079664	-9.718679	-11.470004	0.000000	-10.000000	-0.050000	-5.083333	10.833333	1023.000000	1023.000000	2046.000000
36.799999	-0.078017	-46.107853	-14.889128	-10.121685	-9.589663	-11.507376	0.000000	-10.000000	-0.041667	-4.833333	9.166667	1023.000000	1023.000000	2046.000000
36.820000	-0.077290	-45.678459	-14.724866	-10.139376	-9.395168	-11.419050	0.000000	-10.000000	-0.041667	-4.516667	7.666667	1023.000000	1023.000000	2046.000000
36.840000	-0.076455	-45.184631	-14.542865	-10.045825	-9.238069	-11.357873	0.000000	-10.000000	-0.041667	-4.216667	6.000000	1023.000000	1023.000000	2046.000000
36.860001	-0.075908	-44.861378	-14.417321	-10.085828	-9.167007	-11.191219	0.000000	-10.000000	-0.041667	-3.950000	4.666667	1023.000000	1023.000000	2046.000000
36.880001	-0.075807	-44.801708	-14.352692	-10.008815	-9.215635	-11.224567	0.000000	-10.000000	-0.050000	-3.716667	3.333333	1023.000000	1023.000000	2046.000000
36.900002	-0.076503	-45.213219	-14.396273	-10.259882	-9.453175	-11.103888	0.000000	-10.000000	-0.050000	-3.516667	2.166667	1023.000000	1023.000000	2046.000000
36.919998	-0.077229	-45.642513	-14.478503	-10.320538	-9.679776	-11.163696	0.000000	-10.000000	-0.050000	-3.383333	1.000000	1023.000000	1023.000000	2046.000000
36.939999	-0.078286	-46.267132	-14.562078	-10.468615	-9.892064	-11.344373	0.000000	-10.000000	-0.050000	-3.233333	0.166667	1023.000000	1023.000000	2046.000000
36.959999	-0.079336	-46.887638	-14.664157	-10.762806	-9.971245	-11.489429	0.000000	-10.000000	-0.066667	-2.916667	-0.666667	1023.000000	1023.000000	2046.000000
36.980000	-0.080355	-47.489624	-14.721124	-11.092690	-10.067101	-11.608706	0.000000	-10.000000	-0.075000	-2.233333	-1.333333	1023.000000	1023.000000	2046.000000
37.000000	-0.081011	-47.877407	-14.802590	-11.274031	-10.055106	-11.745681	0.000000	-10.000000	-0.075000	-1.450000	-1.833333	1023.000000	1023.000000	2046.000000
37.020000	-0.081999	-48.461617	-15.049531	-11.429999	-10.066207	-11.915879	0.000000	-10.000000	-0.066667	-0.350000	-2.000000	1023.000000	1023.000000	2046.000000
37.040001	-0.083170	-49.153229	-15.389608	-11.439225	-10.119142	-12.205254	0.000000	-10.000000	-0.075000	0.750000	-2.000000	1023.000000	1023.000000	2046.000000
37.060001	-0.084088	-49.696091	-15.687606	-11.465639	-10.164405	-12.378442	0.000000	-10.000000	-0.075000	1.866667	-2.000000	1023.000000	1023.000000	2046.000000
37.080002	-0.084548	-49.967583	-15.946359	-11.361867	-10.095662	-12.563696	0.000000	-10.000000	-0.066667	2.433333	-2.000000	1023.000000	1023.000000	2046.000000
37.099998	-0.084473	-49.923683	-16.113192	-11.139803	-9.989403	-12.681286	0.000000	-10.000000	-0.058333	2.416667	-2.000000	1023.000000	1023.000000	2046.000000
37.119999	-0.084394	-49.876835	-16.218821	-10.976839	-9.964818	-12.716359	0.000000	-10.000000	-0.058333	2.166667	-2.000000	1023.000000	1023.000000	2046.000000
37.139999	-0.084121	-49.715618	-16.326616	-10.670117	-9.911027	-12.807859	0.000000	-10.000000	-0.066667	2.050000	-2.000000	1023.000000	1023.000000	2046.000000
37.160000	-0.083836	-49.547298	-16.469271	-10.367869	-9.852576	-12.857581	0.000000	-10.000000	-0.066667	2.250000	-2.000000	1023.000000	1023.000000	2046.000000
37.180000	-0.083642	-49.432167	-16.490303	-10.199135	-9.906337	-12.836391	0.000000	-10.000000	-0.083333	2.600000	-2.000000	1023.000000	1023.000000	2046.000000
37.200001	-0.083377	-49.276081	-16.470831	-10.151894	-9.960888	-12.692467	0.000000	-10.000000	-0.091667	3.133333	-2.000000	1023.000000	1023.000000	2046.000000
37.220001	-0.082850	-48.964062	-16.416965	-9.976189	-9.960622	-12.610283	0.000000	-10.000000	-0.091667	3.850000	-2.000000	1023.000000	1023.000000	2046.000000
37.240002	-0.082123	-48.534538	-16.267071	-9.905621	-9.930232	-12.431613	0.000000	-10.000000	-0.091667	4.633333	-2.000000	1023.000000	1023.000000	2046.000000
37.259998	-0.080986	-47.862698	-16.061775	-9.757485	-9.782733	-12.260703	0.000000	-10.000000	-0.091667	5.133333	-2.000000	1023.000000	1023.000000	2046.000000
37.279999	-0.079998	-47.278931	-15.777220	-9.694009	-9.793024	-12.014677	0.000000	-10.000000	-0.116667	5.566667	-2.000000	1023.000000	1023.000000	2046.000000
37.299999	-0.078825	-46.585716	-15.578792	-9.548500	-9.662587	-11.795838	0.000000	-10.000000	-0.125000	6.183333	-2.000000	1023.000000	1023.000000	2046.000000
37.320000	-0.077683	-45.910480	-15.400158	-9.544342	-9.529566	-11.436414	0.000000	-10.000000	-0.141667	7.016667	-2.000000	1023.000000	1023.000000	2046.000000
37.340000	-0.076945	-45.474735	-15.205257	-9.508940	-9.463531	-11.297005	0.000000	-10.000000	-0.133333	7.750000	-2.000000	1023.000000	1023.000000	2046.000000
37.360001	-0.076455	-45.184772	-15.050104	-9.602445	-9.374725	-11.157497	0.000000	-10.000000	-0.133333	8.266666	-2.000000	1023.000000	1023.000000	2046.000000
37.380001	-0.076212	-45.041485	-14.892768	-9.837775	-9.311831	-10.999109	0.000000	-10.000000	-0.150000	8.966667	5.666667	1023.000000	1023.000000	2046.000000
37.400002	-0.075952	-44.887848	-14.718555	-10.060623	-9.219434	-10.889235	0.000000	-10.000000	-0.158333	9.916667	14.166667	1023.000000	1023.000000	2046.000000
37.419998	-0.075889	-44.850613	-14.634574	-10.212444	-9.124111	-10.879482	0.000000	-10.000000	-0.166667	10.900001	23.833334	1023.000000	1023.000000	2046.000000
37.439999	-0.075540	-44.644371	-14.606030	-10.326054	-8.918733	-10.793555	0.000000	-10.000000	-0.158333	11.766666	27.166666	1023.000000	1023.000000	2046.000000
37.459999	-0.075167	-44.423969	-14.553746	-10.344649	-8.726448	-10.799124	0.000000	-10.000000	-0.175000	12.316667	31.000000	1023.000000	1023.000000	2046.000000
37.480000	-0.074493	-44.025188	-14.434899	-10.353700	-8.517055	-10.719533	0.000000	-10.000000	-0.191667	12.900000	35.000000	1023.000000	1023.000000	2046.000000
37.500000	-0.073598	-43.496319	-14.332449	-10.306610	-8.223109	-10.634150	0.000000	-10.000000	-0.208333	13.600000	39.166668	1023.000000	1023.000000	2046.000000
37.520000	-0.072414	-42.796425	-14.042651	-10.296106	-7.922625	-10.535040	0.000000	-10.000000	-0.216667	14.316667	43.500000	1023.000000	1023.000000	2046.000000
37.540001	-0.070864	-41.880863	-13.711964	-10.276265	-7.563812	-10.328824	0.000000	-10.000000	-0.225000	14.800000	46.500000	1023.000000	1023.000000	2046.000000
37.560001	-0.069055	-40.811584	-13.431204	-10.165664	-7.135311	-10.079406	0.000000	-10.000000	-0.241667	15.316667	51.333332	1023.000000	1023.000000	2046.000000
37.580002	-0.067423	-39.847084	-13.052859	-10.072917	-6.903312	-9.817997	0.000000	-10.000000	-0.266667	16.033333	56.500000	1023.000000	1023.000000	2046.000000
37.599998	-0.065868	-38.928127	-12.768401	-9.960202	-6.697923	-9.501600	0.000000	-10.000000	-0.283333	16.933334	63.500000	1023.000000	1023.000000	2046.000000
37.619999	-0.065209	-38.538536	-12.685739	-9.926016	-6.584447	-9.342334	0.000000	-10.000000	-0.291667	17.716667	69.000000	1023.000000	1023.000000	2046.000000
37.639999	-0.064207	-37.946537	-12.599777	-9.768816	-6.399237	-9.178707	0.000000	-10.000000	-0.291667	17.983334	74.666664	1023.000000	1023.000000	2046.000000
37.660000	-0.064018	-37.834927	-12.432702	-9.797932	-6.521599	-9.082694	0.000000	-10.000000	-0.308333	18.533333	80.500000	1023.000000	1023.000000	2046.000000
37.680000	-0.063987	-37.816292	-12.200287	-10.043487	-6.580985	-8.991533	0.000000	-10.000000	-0.316667	18.783333	84.500000	1023.000000	1023.000000	2046.000000
37.700001	-0.063960	-37.800209	-12.083078	-10.292299	-6.515828	-8.909003	0.000000	-10.000000	-0.333333	19.483334	88.833336	1023.000000	1023.000000	2046.000000
37.720001	-0.063529	-37.545841	-12.042481	-10.402352	-6.253436	-8.847571	0.000000	-10.000000	-0.341667	19.783333	93.166664	1023.000000	1023.000000	2046.000000
37.740002	-0.063141	-37.316589	-12.155258	-10.388194	-5.921560	-8.851578	0.000000	-10.000000	-0.366667	20.450001	102.000000	1023.000000	1023.000000	2046.000000
37.759998	-0.063271	-37.392933	-12.415265	-10.281446	-5.715113	-8.981112	0.000000	-10.000000	-0.383333	21.133333	111.000000	1023.000000	1023.000000	2046.000000
37.779999	-0.063427	-37.485161	-12.539124	-10.216718	-5.641140	-9.088177	0.000000	-10.000000	-0.408333	21.850000	120.333336	1023.000000	1023.000000	2046.000000
37.799999	-0.063272	-37.393982	-12.636508	-10.065642	-5.507392	-9.184438	0.000000	-10.000000	-0.425000	22.266666	127.666664	1023.000000	1023.000000	2046.000000
37.820000	-0.062617	-37.006714	-12.653179	-9.773097	-5.347528	-9.232909	0.000000	-10.000000	-0.425000	22.366667	135.000000	1023.000000	1023.000000	2046.000000
37.840000	-0.061720	-36.476768	-12.527635	-9.508212	-5.338220	-9.102701	0.000000	-10.000000	-0.416667	22.366667	140.000000	1023.000000	1023.000000	2046.000000
37.860001	-0.060828	-35.949100	-12.402678	-9.247033	-5.345453	-8.953937	0.000000	-10.000000	-0.416667	22.416668	147.333328	1023.000000	1023.000000	2046.000000
37.880001	-0.059817	-35.352013	-12.214684	-9.044638	-5.351728	-8.740963	0.000000	-10.000000	-0.433333	22.700001	154.833328	1023.000000	1023.000000	2046.000000
37.900002	-0.058522	-34.586384	-12.115550	-8.817480	-5.159590	-8.493763	0.000000	-10.000000	-0.450000	22.900000	164.833328	1023.000000	1023.000000	2046.000000
37.919998	-0.057181	-33.794243	-12.095663	-8.559271	-4.845973	-8.293338	0.000000	-10.000000	-0.458333	23.100000	172.500000	1023.000000	1023.000000	2046.000000
37.939999	-0.055625	-32.874374	-11.965311	-8.233409	-4.565358	-8.110294	0.000000	-10.000000	-0.466667	23.116667	180.166672	1023.000000	1023.000000	2046.000000
37.959999	-0.053786	-31.787254	-11.749528	-7.974798	-4.214490	-7.848438	0.000000	-10.000000	-0.483333	23.200001	188.000000	1023.000000	1023.000000	2046.000000
37.980000	-0.051466	-30.416695	-11.438432	-7.623850	-3.770197	-7.584216	0.000000	-10.000000	-0.491667	23.166666	193.333328	1023.000000	1023.000000	2046.000000
38.000000	-0.049305	-29.138998	-11.131230	-7.339808	-3.403122	-7.264837	0.000000	-10.000000	-0.483333	23.083334	198.333328	1023.000000	1023.000000	2046.000000
38.020000	-0.046868	-27.699228	-10.829057	-6.937426	-2.959748	-6.972999	0.000000	-10.000000	-0.466667	23.216667	203.333328	1023.000000	1023.000000	2046.000000
38.040001	-0.044587	-26.350733	-10.466846	-6.721738	-2.570390	-6.591759	0.000000	-10.000000	-0.433333	23.350000	211.000000	1023.000000	1023.000000	2046.000000
38.060001	-0.042632	-25.195494	-10.048167	-6.544059	-2.307056	-6.296212	0.000000	-10.000000	-0.433333	23.466667	221.333328	1023.000000	1023.000000	2046.000000
38.080002	-0.041089	-24.283752	-9.663761	-6.469285	-2.073017	-6.077691	0.000000	-10.000000	-0.433333	23.216667	231.666672	1023.000000	1023.000000	2046.000000
38.099998	-0.039885	-23.572144	-9.246325	-6.628281	-1.949818	-5.747719	0.000000	-10.000000	-0.458333	23.016668	242.000000	1023.000000	1023.000000	2046.000000
38.119999	-0.039064	-23.086540	-8.972319	-6.757520	-1.811786	-5.544915	0.000000	-10.000000	-0.466667	22.900002	247.333328	1023.000000	1023.000000	2046.000000
38.139999	-0.038375	-22.679346	-8.653816	-6.904514	-1.758446	-5.362569	0.000000	-10.000000	-0.475000	23.050001	252.333328	1023.000000	1023.000000	2046.000000
38.160000	-0.037659	-22.256384	-8.387716	-7.019507	-1.645746	-5.203414	0.000000	-10.000000	-0.466667	23.000000	257.333344	1023.000000	1023.000000	2046.000000
38.180000	-0.036823	-21.762571	-8.098035	-7.038915	-1.536507	-5.089114	0.000000	-10.000000	-0.458333	22.866667	267.500000	1023.000000	1023.000000	2046.000000
38.200001	-0.035800	-21.157753	-7.804985	-7.059430	-1.389965	-4.903372	0.000000	-10.000000	-0.450000	22.633335	275.333344	1023.000000	1023.000000	2046.000000
38.220001	-0.034749	-20.536440	-7.450036	-7.086751	-1.302068	-4.697586	0.000000	-10.000000	-0.450000	22.766668	285.500000	1023.000000	1023.000000	2046.000000
38.240002	-0.033150	-19.591684	-6.999983	-7.127107	-1.073859	-4.390736	0.000000	-10.000000	-0.450000	22.900002	293.000000	1023.000000	1023.000000	2046.000000
38.259998	-0.031271	-18.481159	-6.542362	-7.005740	-0.759271	-4.173786	0.000000	-10.000000	-0.450000	23.033335	300.500000	1023.000000	1023.000000	2046.000000
38.279999	-0.029044	-17.164928	-6.052219	-6.921002	-0.424136	-3.767571	0.000000	-10.000000	-0.441667	23.116667	308.166656	1023.000000	1023.000000	2046.000000
38.299999	-0.026823	-15.852162	-5.702707	-6.743928	-0.006620	-3.398907	0.000000	-10.000000	-0.425000	23.150002	315.833344	1023.000000	1023.000000	2046.000000
38.320000	-0.024414	-14.428810	-5.359990	-6.537085	0.463131	-2.994867	0.000000	-10.000000	-0.391667	23.033335	326.166656	1023.000000	1023.000000	2046.000000
38.340000	-0.023097	-13.650596	-5.266268	-6.232452	0.775932	-2.927807	0.000000	-10.000000	-0.383333	22.616667	334.000000	1023.000000	1023.000000	2046.000000
38.360001	-0.021316	-12.597853	-5.015298	-5.996444	0.914336	-2.500446	0.000000	-10.000000	-0.383333	22.183334	341.666656	1023.000000	1023.000000	2046.000000
38.380001	-0.020128	-11.895463	-4.869854	-5.655022	0.973650	-2.344238	0.000000	-10.000000	-0.400000	21.900000	346.666656	1023.000000	1023.000000	2046.000000
38.400002	-0.019523	-11.537946	-4.778418	-5.535034	1.092061	-2.316556	0.000000	-10.000000	-0.400000	21.816668	351.500000	1023.000000	1023.000000	2046.000000
38.419998	-0.019143	-11.313732	-4.673776	-5.581848	1.224036	-2.282146	0.000000	-10.000000	-0.400000	21.850000	358.833344	1023.000000	1023.000000	2046.000000
38.439999	-0.018946	-11.197066	-4.614937	-5.651034	1.367946	-2.299041	0.000000	-10.000000	-0.416667	21.883333	368.666656	1023.000000	1023.000000	2046.000000
38.459999	-0.019200	-11.347315	-4.600187	-5.690434	1.325834	-2.382526	0.000000	-10.000000	-0.416667	21.633333	378.500000	1023.000000	1023.000000	2046.000000
38.480000	-0.020352	-12.028080	-4.846426	-5.698772	1.203381	-2.686262	0.000000	-10.000000	-0.416667	21.416668	383.500000	1023.000000	1023.000000	2046.000000
38.500000	-0.021235	-12.550071	-4.994997	-5.688454	1.032131	-2.898751	0.000000	-10.000000	-0.391667	21.183334	388.333344	1023.000000	1023.000000	2046.000000
38.520000	-0.021288	-12.581251	-4.968173	-5.599183	0.970436	-2.984331	0.000000	-10.000000	-0.375000	20.916666	393.000000	1023.000000	1023.000000	2046.000000
38.540001	-0.020557	-12.149247	-4.870376	-5.332843	1.012187	-2.958215	0.000000	-10.000000	-0.350000	20.633333	400.000000	1023.000000	1023.000000	2046.000000
38.560001	-0.019454	-11.497119	-4.696648	-5.038365	1.007248	-2.769353	0.000000	-10.000000	-0.333333	20.116667	409.166656	1023.000000	1023.000000	2046.000000
38.580002	-0.018418	-10.885111	-4.601547	-4.672611	1.068309	-2.679261	0.000000	-10.000000	-0.325000	20.016666	418.333344	1023.000000	1023.000000	2046.000000
38.599998	-0.017204	-10.167456	-4.424275	-4.340374	1.092824	-2.495630	0.000000	-10.000000	-0.325000	19.933334	425.166656	1023.000000	1023.000000	2046.000000
38.619999	-0.015864	-9.375649	-4.349210	-4.026151	1.287873	-2.288162	0.000000	-10.000000	-0.333333	19.950001	429.666656	1023.000000	1023.000000	2046.000000
38.639999	-0.014441	-8.534542	-4.189226	-3.777818	1.472548	-2.040046	0.000000	-10.000000	-0.325000	19.650000	434.000000	1023.000000	1023.000000	2046.000000
38.660000	-0.012942	-7.648990	-4.083244	-3.480057	1.721960	-1.807650	0.000000	-10.000000	-0.316667	19.466667	440.500000	1023.000000	1023.000000	2046.000000
38.680000	-0.011379	-6.724880	-3.876102	-3.167482	1.926668	-1.607964	0.000000	-10.000000	-0.300000	19.400002	449.166656	1023.000000	1023.000000	2046.000000
38.700001	-0.009372	-5.538759	-3.590770	-2.936415	2.223813	-1.235388	0.000000	-10.000000	-0.300000	19.483334	455.666656	1023.000000	1023.000000	2046.000000
38.720001	-0.007380	-4.361865	-3.289103	-2.526037	2.495381	-1.042105	0.000000	-10.000000	-0.291667	19.316668	462.166656	1023.000000	1023.000000	2046.000000
38.740002	-0.005085	-3.005266	-2.910521	-2.213675	2.781796	-0.662866	0.000000	-10.000000	-0.283333	18.866667	466.333344	1023.000000	1023.000000	2046.000000
38.759998	-0.002808	-1.659452	-2.483167	-1.885254	3.113233	-0.404265	0.000000	-10.000000	-0.283333	18.666668	474.833344	1023.000000	1023.000000	2046.000000
38.779999	-0.000713	-0.421143	-2.085663	-1.762490	3.485475	-0.058466	0.000000	-10.000000	-0.291667	18.600000	481.166656	1023.000000	1023.000000	2046.000000
38.799999	0.001010	0.596763	-1.668798	-1.767068	3.758163	0.274466	0.000000	-10.000000	-0.300000	18.733334	487.500000	1023.000000	1023.000000	2046.000000
38.820000	0.002043	1.207434	-1.392109	-1.868739	4.008460	0.459822	0.000000	-10.000000	-0.300000	18.516666	493.500000	1023.000000	1023.000000	2046.000000
38.840000	0.002884	1.704186	-1.120869	-2.080633	4.212972	0.692716	0.000000	-10.000000	-0.300000	18.300001	499.500000	1023.000000	1023.000000	2046.000000
38.860001	0.003411	2.016036	-0.891954	-2.240693	4.363674	0.785009	0.000000	-10.000000	-0.300000	18.533335	505.500000	1023.000000	1023.000000	2046.000000
38.880001	0.003897	2.302894	-0.688778	-2.350502	4.506363	0.835810	0.000000	-10.000000	-0.300000	18.566668	509.666656	1023.000000	1023.000000	2046.000000
38.900002	0.004478	2.646397	-0.449080	-2.424891	4.612464	0.907904	0.000000	-10.000000	-0.283333	18.516668	516.000000	1023.000000	1023.000000	2046.000000
38.919998	0.005299	3.131786	-0.212191	-2.521868	4.787857	1.077989	0.000000	-10.000000	-0.250000	17.933334	522.333313	1023.000000	1023.000000	2046.000000
38.939999	0.006368	3.763314	-0.001273	-2.547343	5.026884	1.285046	0.000000	-10.000000	-0.233333	17.350000	528.500000	1023.000000	1023.000000	2046.000000
38.959999	0.007446	4.400459	0.286851	-2.491541	5.199117	1.406033	0.000000	-10.000000	-0.233333	16.566668	534.333313	1023.000000	1023.000000	2046.000000
38.980000	0.008933	5.279160	0.631430	-2.468543	5.472674	1.643599	0.000000	-10.000000	-0.241667	15.900001	540.000000	1023.000000	1023.000000	2046.000000
39.000000	0.010960	6.477319	1.049306	-2.325164	5.771333	1.981844	0.000000	-10.000000	-0.241667	15.366667	545.333313	1023.000000	1023.000000	2046.000000
39.020000	0.012964	7.661510	1.398406	-2.155757	6.083054	2.335808	0.000000	-10.000000	-0.241667	15.333333	550.500000	1023.000000	1023.000000	2046.000000
39.040001	0.015120	8.935651	1.706598	-1.982933	6.438497	2.773489	0.000000	-10.000000	-0.250000	15.433333	555.500000	1023.000000	1023.000000	2046.000000
39.060001	0.017236	10.186697	2.005810	-1.614405	6.693795	3.101498	0.000000	-10.000000	-0.241667	15.733334	560.666687	1023.000000	1023.000000	2046.000000
39.080002	0.017952	10.609452	2.051490	-1.557030	6.695448	3.419544	0.000000	-10.000000	-0.241667	15.550000	566.000000	1023.000000	1023.000000	2046.000000
39.099998	0.019029	11.246176	2.153712	-1.206678	6.585919	3.713223	0.000000	-10.000000	-0.241667	15.433333	571.333313	1023.000000	1023.000000	2046.000000
39.119999	0.019170	11.329364	2.185804	-1.055569	6.376095	3.823034	0.000000	-10.000000	-0.250000	14.983334	576.500000	1023.000000	1023.000000	2046.000000
39.139999	0.018965	11.208544	2.308632	-1.149100	6.201757	3.847255	0.000000	-10.000000	-0.250000	15.066667	581.500000	1023.000000	1023.000000	2046.000000
39.160000	0.018693	11.047584	2.413211	-1.424324	6.117656	3.941041	0.000000	-10.000000	-0.241667	14.666667	586.500000	1023.000000	1023.000000	2046.000000
39.180000	0.018194	10.752613	2.356911	-1.580889	6.083198	3.893393	0.000000	-10.000000	-0.225000	14.316667	591.500000	1023.000000	1023.000000	2046.000000
39.200001	0.016629	9.827544	2.138690	-1.742211	5.790773	3.640292	0.000000	-10.000000	-0.191667	13.366667	596.333313	1023.000000	1023.000000	2046.000000
39.220001	0.015049	8.893759	1.865416	-1.825614	5.497075	3.356881	0.000000	-10.000000	-0.166667	12.366667	600.833313	1023.000000	1023.000000	2046.000000
39.240002	0.014310	8.457139	1.663265	-1.875776	5.443468	3.226182	0.000000	-10.000000	-0.150000	11.366667	605.000000	1023.000000	1023.000000	2046.000000
39.259998	0.014464	8.548018	1.475868	-1.679272	5.579504	3.171917	0.000000	-10.000000	-0.141667	10.700000	609.000000	1023.000000	1023.000000	2046.000000
39.279999	0.014951	8.836197	1.329294	-1.271351	5.697982	3.080272	0.000000	-10.000000	-0.125000	10.266666	612.833313	1023.000000	1023.000000	2046.000000
39.299999	0.015581	9.208407	1.183223	-0.847772	5.823361	3.049596	0.000000	-10.000000	-0.108333	9.983334	616.500000	1023.000000	1023.000000	2046.000000
39.320000	0.015989	9.449265	1.063093	-0.507161	5.856727	3.036606	0.000000	-10.000000	-0.100000	9.583334	619.833313	1023.000000	1023.000000	2046.000000
39.340000	0.016577	9.796772	1.010034	-0.145661	5.902428	3.029971	0.000000	-10.000000	-0.100000	9.100000	623.166687	1023.000000	1023.000000	2046.000000
39.360001	0.017242	10.189755	1.004477	0.082877	5.951890	3.150512	0.000000	-10.000000	-0.091667	8.550000	626.333313	1023.000000	1023.000000	2046.000000
39.380001	0.017846	10.546968	0.989700	0.324623	6.016382	3.216262	0.000000	-10.000000	-0.091667	7.683333	629.333313	1023.000000	1023.000000	2046.000000
39.400002	0.018403	10.876100	1.033377	0.576415	6.014120	3.252187	0.000000	-10.000000	-0.091667	6.766667	632.000000	1023.000000	1023.000000	2046.000000
39.419998	0.019112	11.295425	1.064428	0.761276	6.095105	3.374616	0.000000	-10.000000	-0.100000	5.750000	634.333313	1023.000000	1023.000000	2046.000000
39.439999	0.020256	11.971041	1.174261	0.997778	6.233660	3.565341	0.000000	-10.000000	-0.083333	4.766667	636.500000	1023.000000	1023.000000	2046.000000
39.459999	0.021362	12.624936	1.328307	1.258556	6.336802	3.701272	0.000000	-10.000000	-0.066667	3.216667	638.166687	1023.000000	1023.000000	2046.000000
39.480000	0.022482	13.286701	1.568945	1.433120	6.428771	3.855866	0.000000	-10.000000	-0.050000	1.583333	639.666687	1023.000000	1023.000000	2046.000000
39.500000	0.023562	13.925003	1.826383	1.520130	6.590021	3.988469	0.000000	-10.000000	-0.058333	0.350000	640.500000	1023.000000	1023.000000	2046.000000
39.520000	0.024094	14.239658	2.026236	1.438757	6.728624	4.046041	0.000000	-10.000000	-0.058333	0.000000	641.000000	1023.000000	1023.000000	2046.000000
39.540001	0.024027	14.200212	2.196753	1.189698	6.773887	4.039875	0.000000	-10.000000	-0.050000	0.000000	641.000000	1023.000000	1023.000000	2046.000000
39.560001	0.023714	14.015159	2.285224	0.801189	6.845899	4.082847	0.000000	-10.000000	-0.041667	0.000000	641.000000	1023.000000	1023.000000	2046.000000
39.580002	0.023166	13.690842	2.417968	0.439576	6.818409	4.014888	0.000000	-10.000000	-0.050000	0.000000	641.000000	1023.000000	1023.000000	2046.000000
39.599998	0.022353	13.210553	2.471870	0.109775	6.744883	3.884024	0.000000	-10.000000	-0.058333	0.000000	641.000000	1023.000000	1023.000000	2046.000000
39.619999	0.021988	12.995206	2.528715	-0.132925	6.766901	3.832515	0.000000	-10.000000	-0.058333	-0.533333	641.000000	1023.000000	1023.000000	2046.000000
39.639999	0.021413	12.654877	2.603525	-0.376832	6.677854	3.750331	0.000000	-10.000000	-0.050000	-1.266667	641.000000	1023.000000	1023.000000	2046.000000
39.660000	0.021133	12.489477	2.662232	-0.565758	6.679886	3.713118	0.000000	-10.000000	-0.050000	-2.250000	641.000000	1023.000000	1023.000000	2046.000000
39.680000	0.021013	12.418905	2.728886	-0.661757	6.724674	3.627102	0.000000	-10.000000	-0.050000	-3.033333	641.000000	1023.000000	1023.000000	2046.000000
39.700001	0.021566	12.745280	2.940748	-0.759718	6.834759	3.729491	0.000000	-10.000000	-0.050000	-3.616667	641.000000	1023.000000	1023.000000	2046.000000
39.720001	0.022135	13.081836	3.226395	-0.785101	6.890887	3.749656	0.000000	-10.000000	-0.041667	-3.933333	641.000000	1023.000000	1023.000000	2046.000000
39.740002	0.023288	13.763132	3.433031	-0.746702	7.148047	3.928755	0.000000	-10.000000	-0.041667	-3.850000	641.000000	1023.000000	1023.000000	2046.000000
39.759998	0.024182	14.291595	3.671572	-0.669958	7.214112	4.075868	0.000000	-10.000000	-0.041667	-3.683333	641.000000	1023.000000	1023.000000	2046.000000
39.779999	0.025483	15.060598	3.856280	-0.613955	7.445753	4.372520	0.000000	-10.000000	-0.050000	-3.466667	641.000000	1023.000000	1023.000000	2046.000000
39.799999	0.025716	15.198020	3.828650	-0.413179	7.498258	4.284291	0.000000	-10.000000	-0.050000	-3.350000	641.000000	1023.000000	1023.000000	2046.000000
39.820000	0.025751	15.218962	3.891803	-0.217374	7.200503	4.344029	0.000000	-10.000000	-0.050000	-3.433333	641.000000	1023.000000	1023.000000	2046.000000
39.840000	0.025448	15.039806	3.694157	-0.009939	7.046963	4.308625	0.000000	-10.000000	-0.050000	-3.683333	641.000000	1023.000000	1023.000000	2046.000000
39.860001	0.024444	14.446317	3.485903	-0.101620	6.925748	4.136286	0.000000	-10.000000	-0.058333	-3.833333	641.000000	1023.000000	1023.000000	2046.000000
39.880001	0.023056	13.626312	3.424267	-0.457062	6.686957	3.972150	0.000000	-10.000000	-0.058333	-3.700000	641.000000	1023.000000	1023.000000	2046.000000
39.900002	0.021838	12.906436	3.281546	-0.776791	6.616568	3.785112	0.000000	-10.000000	-0.058333	-3.366667	641.000000	1023.000000	1023.000000	2046.000000
39.919998	0.019955	11.793329	3.019167	-1.058065	6.374961	3.457266	0.000000	-10.000000	-0.050000	-3.100000	641.000000	1023.000000	1023.000000	2046.000000
39.939999	0.017585	10.392671	2.531854	-1.215693	6.089683	2.986828	0.000000	-10.000000	-0.050000	-3.216667	641.000000	1023.000000	1023.000000	2046.000000
39.959999	0.015401	9.102279	2.166480	-1.330704	5.734878	2.531625	0.000000	-10.000000	-0.050000	-3.400000	641.000000	1023.000000	1023.000000	2046.000000
39.980000	0.014070	8.315507	1.849012	-1.374806	5.574223	2.267079	0.000000	-10.000000	-0.050000	-3.583333	637.666687	1023.000000	1023.000000	2046.000000
40.000000	0.013280	7.848771	1.560566	-1.141122	5.462432	1.966895	0.000000	-10.000000	-0.050000	-3.533333	630.500000	1023.000000	1023.000000	2046.000000
40.020000	0.012770	7.546934	1.414257	-0.897880	5.266356	1.764201	0.000000	-10.000000	-0.041667	-3.750000	623.000000	1023.000000	1023.000000	2046.000000
40.040001	0.012305	7.272416	1.221826	-0.619177	5.088979	1.580789	0.000000	-10.000000	-0.025000	-4.250000	618.333313	1023.000000	1023.000000	2046.000000
40.060001	0.011867	7.013688	1.108557	-0.396766	4.905072	1.396825	0.000000	-10.000000	-0.008333	-5.050000	617.000000	1023.000000	1023.000000	2046.000000
40.080002	0.011507	6.800703	0.917848	-0.204576	4.827362	1.260071	0.000000	-10.000000	0.000000	-6.116667	615.333313	1023.000000	1023.000000	2046.000000
40.099998	0.011136	6.581429	0.816398	-0.093913	4.695338	1.163605	0.000000	-10.000000	0.008333	-7.550000	613.333313	1023.000000	1023.000000	2046.000000
40.119999	0.010769	6.364426	0.746019	0.048602	4.510126	1.059678	0.000000	-10.000000	0.025000	-9.183333	610.833313	1023.000000	1023.000000	2046.000000
40.139999	0.010568	6.245879	0.609783	0.228682	4.471502	0.935912	0.000000	-10.000000	0.041667	-10.750000	607.666687	1023.000000	1023.000000	2046.000000
40.160000	0.010660	6.300283	0.650845	0.361750	4.340077	0.947611	0.000000	-10.000000	0.050000	-11.933333	604.000000	1023.000000	1023.000000	2046.000000
40.180000	0.011069	6.541765	0.696616	0.567299	4.287728	0.990122	0.000000	-10.000000	0.075000	-13.216667	600.000000	1023.000000	1023.000000	2046.000000
40.200001	0.011361	6.714528	0.743640	0.728631	4.204376	1.037881	0.000000	-10.000000	0.108333	-14.566667	595.666687	1023.000000	1023.000000	2046.000000
40.220001	0.011585	6.846631	0.801472	0.881991	4.109708	1.053461	0.000000	-10.000000	0.141667	-15.700001	590.833313	1023.000000	1023.000000	2046.000000
40.240002	0.011477	6.782986	0.894238	0.983888	3.932981	0.971878	0.000000	-10.000000	0.150000	-16.700001	585.500000	1023.000000	1023.000000	2046.000000
40.259998	0.010934	6.462029	0.926181	0.928576	3.722276	0.884997	0.000000	-10.000000	0.166667	-17.350000	580.000000	1023.000000	1023.000000	2046.000000
40.279999	0.009663	5.710725	0.905881	0.681781	3.390053	0.733010	0.000000	-10.000000	0.183333	-18.316668	574.166687	1023.000000	1023.000000	2046.000000
40.299999	0.008183	4.835962	0.857116	0.312045	3.087924	0.578877	0.000000	-10.000000	0.200000	-18.933334	568.000000	1023.000000	1023.000000	2046.000000
40.320000	0.006510	3.847508	0.779243	-0.062558	2.746384	0.384439	0.000000	-10.000000	0.200000	-19.666668	561.500000	1023.000000	1023.000000	2046.000000
40.340000	0.004743	2.803385	0.608183	-0.333753	2.397234	0.131721	0.000000	-10.000000	0.216667	-20.066668	555.000000	1023.000000	1023.000000	2046.000000
40.360001	0.003033	1.792549	0.368748	-0.555669	2.078709	-0.099238	0.000000	-10.000000	0.250000	-20.633333	548.333313	1023.000000	1023.000000	2046.000000
40.380001	0.001656	0.978890	0.215720	-0.768879	1.779899	-0.247850	0.000000	-10.000000	0.291667	-21.183334	541.500000	1023.000000	1023.000000	2046.000000
40.400002	0.000274	0.162164	0.007895	-0.938300	1.535718	-0.443149	0.000000	-10.000000	0.316667	-21.833334	534.333313	1023.000000	1023.000000	2046.000000
40.419998	-0.000812	-0.480164	-0.136922	-1.044616	1.327568	-0.626194	0.000000	-10.000000	0.333333	-22.566668	527.166687	1023.000000	1023.000000	2046.000000
40.439999	-0.001737	-1.026523	-0.219084	-1.121621	1.139097	-0.824915	0.000000	-10.000000	0.358333	-23.433334	519.666687	1023.000000	1023.000000	2046.000000
40.459999	-0.002193	-1.296016	-0.226203	-1.242426	1.045102	-0.872490	0.000000	-10.000000	0.383333	-24.066668	512.000000	1023.000000	1023.000000	2046.000000
40.480000	-0.002326	-1.374860	-0.175587	-1.253266	0.953964	-0.899971	0.000000	-10.000000	0.383333	-24.450001	503.833344	1023.000000	1023.000000	2046.000000
40.500000	-0.002515	-1.486245	-0.218001	-1.233806	0.891865	-0.926304	0.000000	-10.000000	0.366667	-24.416668	495.500000	1023.000000	1023.000000	2046.000000
40.520000	-0.002722	-1.608780	-0.324959	-1.248900	0.848109	-0.883031	0.000000	-10.000000	0.375000	-24.666668	487.166656	1023.000000	1023.000000	2046.000000
40.540001	-0.004148	-2.451619	-0.547868	-1.269354	0.448209	-1.082605	0.000000	-10.000000	0.400000	-24.916668	479.000000	1023.000000	1023.000000	2046.000000
40.560001	-0.005542	-3.275120	-0.880596	-1.173668	0.109573	-1.330428	0.000000	-10.000000	0.433333	-25.233334	470.666656	1023.000000	1023.000000	2046.000000
40.580002	-0.007625	-4.506300	-1.363558	-1.126049	-0.338276	-1.678418	0.000000	-10.000000	0.441667	-25.533333	462.333344	1023.000000	1023.000000	2046.000000
40.599998	-0.010078	-5.956047	-1.769067	-1.322486	-0.781394	-2.083099	0.000000	-10.000000	0.450000	-25.816666	453.666656	1023.000000	1023.000000	2046.000000
40.619999	-0.012614	-7.455035	-2.146670	-1.771586	-1.125520	-2.411258	0.000000	-10.000000	0.450000	-25.933332	445.166656	1023.000000	1023.000000	2046.000000
40.639999	-0.014847	-8.774532	-2.515511	-2.169545	-1.324110	-2.765365	0.000000	-10.000000	0.450000	-25.916666	436.500000	1023.000000	1023.000000	2046.000000
40.660000	-0.017239	-10.188088	-2.839198	-2.488886	-1.710868	-3.149137	0.000000	-10.000000	0.441667	-25.883333	427.833344	1023.000000	1023.000000	2046.000000
40.680000	-0.019902	-11.762334	-3.399080	-2.658346	-2.018601	-3.686307	0.000000	-10.000000	0.433333	-25.816668	419.166656	1023.000000	1023.000000	2046.000000
40.700001	-0.022713	-13.423419	-3.938888	-2.758410	-2.453062	-4.273059	0.000000	-10.000000	0.416667	-25.650002	410.500000	1023.000000	1023.000000	2046.000000
40.720001	-0.025046	-14.802064	-4.503980	-2.896453	-2.700035	-4.701596	0.000000	-10.000000	0.416667	-25.350000	402.000000	1023.000000	1023.000000	2046.000000
40.740002	-0.026926	-15.913229	-4.969957	-2.837638	-2.953479	-5.152154	0.000000	-10.000000	0.425000	-25.183334	393.500000	1023.000000	1023.000000	2046.000000
40.759998	-0.028380	-16.772457	-5.308129	-2.688198	-3.230449	-5.545682	0.000000	-10.000000	0.441667	-25.000000	385.166656	1023.000000	1023.000000	2046.000000
40.779999	-0.029551	-17.464705	-5.619928	-2.610253	-3.436865	-5.797659	0.000000	-10.000000	0.450000	-25.116667	376.833344	1023.000000	1023.000000	2046.000000
40.799999	-0.030717	-18.153809	-5.951038	-2.489495	-3.641774	-6.071503	0.000000	-10.000000	0.441667	-25.266666	368.500000	1023.000000	1023.000000	2046.000000
40.820000	-0.031684	-18.725077	-6.258819	-2.450199	-3.776843	-6.239216	0.000000	-10.000000	0.441667	-25.283333	360.000000	1023.000000	1023.000000	2046.000000
40.840000	-0.032544	-19.233534	-6.529335	-2.458628	-3.894235	-6.351335	0.000000	-10.000000	0.433333	-25.166666	351.500000	1023.000000	1023.000000	2046.000000
40.860001	-0.033493	-19.794460	-6.796317	-2.376600	-4.023934	-6.597610	0.000000	-10.000000	0.441667	-24.866667	343.166656	1023.000000	1023.000000	2046.000000
40.880001	-0.034275	-20.256435	-7.023246	-2.369524	-4.172772	-6.690893	0.000000	-10.000000	0.433333	-24.816668	335.000000	1023.000000	1023.000000	2046.000000
40.900002	-0.034695	-20.504608	-7.186860	-2.408020	-4.229880	-6.679848	0.000000	-10.000000	0.433333	-24.650000	326.666656	1023.000000	1023.000000	2046.000000
40.919998	-0.034680	-20.495861	-7.255611	-2.362909	-4.233762	-6.643579	0.000000	-10.000000	0.416667	-24.533333	318.333344	1023.000000	1023.000000	2046.000000
40.939999	-0.034858	-20.600950	-7.366511	-2.307417	-4.319842	-6.607181	0.000000	-10.000000	0.408333	-24.350000	310.000000	1023.000000	1023.000000	2046.000000
40.959999	-0.035105	-20.747166	-7.464866	-2.261349	-4.402164	-6.618787	0.000000	-10.000000	0.366667	-24.100000	302.000000	1023.000000	1023.000000	2046.000000
40.980000	-0.035543	-21.006121	-7.611273	-2.282378	-4.528275	-6.584194	0.000000	-10.000000	0.350000	-23.816666	294.000000	1023.000000	1023.000000	2046.000000
41.000000	-0.036374	-21.496834	-7.785278	-2.333782	-4.702670	-6.675103	0.000000	-10.000000	0.333333	-23.433332	286.000000	1023.000000	1023.000000	2046.000000
41.020000	-0.037649	-22.250542	-7.948450	-2.625376	-4.910379	-6.766338	0.000000	-10.000000	0.350000	-23.200001	278.166656	1023.000000	1023.000000	2046.000000
41.040001	-0.038966	-23.028614	-7.997808	-2.997734	-5.146870	-6.886203	0.000000	-10.000000	0.341667	-23.083334	270.500000	1023.000000	1023.000000	2046.000000
41.060001	-0.040453	-23.907825	-8.100237	-3.348671	-5.367856	-7.091062	0.000000	-10.000000	0.325000	-23.100000	262.833344	1023.000000	1023.000000	2046.000000
41.080002	-0.041941	-24.787317	-8.233190	-3.648012	-5.623006	-7.283109	0.000000	-10.000000	0.300000	-22.766668	255.000000	1023.000000	1023.000000	2046.000000
41.099998	-0.043387	-25.641541	-8.392327	-3.888627	-5.901884	-7.458703	0.000000	-10.000000	0.291667	-22.366667	247.333328	1023.000000	1023.000000	2046.000000
41.119999	-0.044639	-26.381786	-8.627135	-4.120471	-6.045631	-7.588548	0.000000	-10.000000	0.283333	-21.933334	239.833328	1023.000000	1023.000000	2046.000000
41.139999	-0.045614	-26.957888	-8.771169	-4.291725	-6.166468	-7.728527	0.000000	-10.000000	0.291667	-21.683334	232.666672	1023.000000	1023.000000	2046.000000
41.160000	-0.046556	-27.514530	-8.918561	-4.487198	-6.234000	-7.874770	0.000000	-10.000000	0.291667	-21.366667	225.333328	1023.000000	1023.000000	2046.000000
41.180000	-0.046927	-27.733900	-8.865039	-4.642805	-6.283713	-7.942344	0.000000	-10.000000	0.291667	-21.250000	218.166672	1023.000000	1023.000000	2046.000000
41.200001	-0.047048	-27.805155	-8.783800	-4.779139	-6.260882	-7.981334	0.000000	-10.000000	0.275000	-20.750000	211.000000	1023.000000	1023.000000	2046.000000
41.220001	-0.047089	-27.829500	-8.780035	-4.877534	-6.192557	-7.979374	0.000000	-10.000000	0.241667	-20.383333	204.166672	1023.000000	1023.000000	2046.000000
41.240002	-0.046767	-27.639563	-8.709219	-4.921803	-6.126087	-7.882453	0.000000	-10.000000	0.216667	-19.700001	197.333328	1023.000000	1023.000000	2046.000000
41.259998	-0.046615	-27.549572	-8.785060	-4.800295	-6.039839	-7.924377	0.000000	-10.000000	0.200000	-19.283335	190.833328	1023.000000	1023.000000	2046.000000
41.279999	-0.047935	-28.329416	-8.943329	-5.134071	-6.373237	-7.878779	0.000000	-10.000000	0.191667	-18.750000	184.500000	1023.000000	1023.000000	2046.000000
41.299999	-0.048895	-28.897114	-9.187745	-5.098259	-6.572459	-8.038650	0.000000	-10.000000	0.183333	-18.183334	178.500000	1023.000000	1023.000000	2046.000000
41.320000	-0.050491	-29.840425	-9.491705	-5.310182	-6.827741	-8.210799	0.000000	-10.000000	0.166667	-17.666666	172.500000	1023.000000	1023.000000	2046.000000
41.340000	-0.052488	-31.020376	-9.789514	-5.656372	-7.101746	-8.472746	0.000000	-10.000000	0.158333	-17.283333	166.500000	1023.000000	1023.000000	2046.000000
41.360001	-0.054212	-32.039204	-10.087522	-6.139455	-7.213231	-8.598994	0.000000	-10.000000	0.158333	-16.983334	160.500000	1023.000000	1023.000000	2046.000000
41.380001	-0.055734	-32.938572	-10.383753	-6.510917	-7.255651	-8.788249	0.000000	-10.000000	0.158333	-16.650000	154.666672	1023.000000	1023.000000	2046.000000
41.400002	-0.057256	-33.838432	-10.587245	-6.709701	-7.465724	-9.075762	0.000000	-10.000000	0.150000	-16.283333	149.000000	1023.000000	1023.000000	2046.000000
41.419998	-0.058693	-34.687485	-10.955393	-6.885083	-7.584689	-9.262321	0.000000	-10.000000	0.133333	-15.566667	143.666672	1023.000000	1023.000000	2046.000000
41.439999	-0.060389	-35.689636	-11.392527	-6.980915	-7.776701	-9.539495	0.000000	-10.000000	0.116667	-14.883333	138.500000	1023.000000	1023.000000	2046.000000
41.459999	-0.061789	-36.517342	-11.750296	-7.020637	-7.952000	-9.794411	0.000000	-10.000000	0.108333	-14.250000	133.666672	1023.000000	1023.000000	2046.000000
41.480000	-0.062939	-37.197208	-12.089204	-6.998569	-8.086352	-10.023083	0.000000	-10.000000	0.083333	-14.016667	128.833328	1023.000000	1023.000000	2046.000000
41.500000	-0.063835	-37.726494	-12.348534	-6.979531	-8.211690	-10.186741	0.000000	-10.000000	0.083333	-14.150001	124.166664	1023.000000	1023.000000	2046.000000
41.520000	-0.064689	-38.231453	-12.659490	-6.947612	-8.294539	-10.329811	0.000000	-10.000000	0.066667	-14.016667	119.333336	1023.000000	1023.000000	2046.000000
41.540001	-0.065266	-38.572464	-12.900542	-6.829138	-8.365788	-10.476995	0.000000	-10.000000	0.058333	-13.983334	114.666664	1023.000000	1023.000000	2046.000000
41.560001	-0.065710	-38.834877	-13.081125	-6.761431	-8.445055	-10.547265	0.000000	-10.000000	0.041667	-13.516667	110.000000	1023.000000	1023.000000	2046.000000
41.580002	-0.066235	-39.145084	-13.286885	-6.728644	-8.489289	-10.640265	0.000000	-10.000000	0.041667	-13.216667	105.500000	1023.000000	1023.000000	2046.000000
41.599998	-0.066457	-39.276268	-13.436410	-6.659995	-8.530871	-10.648993	0.000000	-10.000000	0.050000	-12.700000	101.166664	1023.000000	1023.000000	2046.000000
41.619999	-0.066399	-39.242085	-13.511694	-6.629745	-8.531390	-10.569254	0.000000	-10.000000	0.041667	-12.166667	97.000000	1023.000000	1023.000000	2046.000000
41.639999	-0.066112	-39.071930	-13.442619	-6.609688	-8.514078	-10.505543	0.000000	-10.000000	0.025000	-11.600000	93.000000	1023.000000	1023.000000	2046.000000
41.660000	-0.065730	-38.846142	-13.297056	-6.625835	-8.555204	-10.368045	0.000000	-10.000000	0.008333	-10.883333	89.000000	1023.000000	1023.000000	2046.000000
41.680000	-0.065080	-38.462044	-13.267494	-6.541288	-8.449988	-10.203273	0.000000	-10.000000	-0.008333	-9.400001	85.333336	1023.000000	1023.000000	2046.000000
41.700001	-0.064574	-38.163475	-13.187553	-6.535800	-8.400483	-10.039639	0.000000	-10.000000	-0.033333	-5.800000	82.166664	1023.000000	1023.000000	2046.000000
41.720001	-0.064239	-37.965149	-13.180852	-6.542326	-8.344938	-9.897032	0.000000	-10.000000	-0.058333	-2.116667	80.166664	1023.000000	1023.000000	2046.000000
41.740002	-0.064378	-38.047665	-13.141247	-6.652606	-8.382060	-9.871753	0.000000	-10.000000	-0.066667	0.233333	79.166664	1023.000000	1023.000000	2046.000000
41.759998	-0.064962	-38.392483	-13.121661	-6.980796	-8.478253	-9.811772	0.000000	-10.000000	-0.066667	0.316667	79.000000	1023.000000	1023.000000	2046.000000
41.779999	-0.065614	-38.777821	-13.050264	-7.297567	-8.597783	-9.832207	0.000000	-10.000000	-0.058333	0.283333	79.000000	1023.000000	1023.000000	2046.000000
41.799999	-0.066272	-39.166992	-13.028197	-7.543891	-8.677690	-9.917212	0.000000	-10.000000	-0.058333	-0.333333	79.000000	1023.000000	1023.000000	2046.000000
41.820000	-0.067005	-39.600113	-13.127789	-7.708799	-8.738582	-10.024944	0.000000	-10.000000	-0.050000	-0.800000	79.000000	1023.000000	1023.000000	2046.000000
41.840000	-0.067705	-40.013760	-13.197479	-7.915810	-8.828256	-10.072216	0.000000	-10.000000	-0.050000	-1.716667	79.000000	1023.000000	1023.000000	2046.000000
41.860001	-0.068156	-40.280354	-13.225257	-8.057799	-8.886097	-10.111201	0.000000	-10.000000	-0.050000	-1.700000	79.000000	1023.000000	1023.000000	2046.000000
41.880001	-0.068470	-40.465874	-13.242611	-8.084702	-8.901658	-10.236901	0.000000	-10.000000	-0.050000	-1.866667	79.000000	1023.000000	1023.000000	2046.000000
41.900002	-0.068258	-40.340389	-13.100765	-8.207718	-8.842329	-10.189578	0.000000	-10.000000	-0.050000	-1.650000	78.666664	1023.000000	1023.000000	2046.000000
41.919998	-0.067637	-39.973579	-12.815413	-8.268024	-8.738277	-10.151863	0.000000	-10.000000	-0.050000	-1.050000	78.333336	1023.000000	1023.000000	2046.000000
41.939999	-0.066867	-39.518238	-12.534338	-8.297579	-8.640495	-10.045824	0.000000	-10.000000	-0.050000	-0.416667	78.000000	1023.000000	1023.000000	2046.000000
41.959999	-0.065974	-38.990528	-12.373255	-8.285179	-8.454368	-9.877728	0.000000	-10.000000	-0.058333	0.333333	78.000000	1023.000000	1023.000000	2046.000000
41.980000	-0.065031	-38.433361	-12.244437	-8.272264	-8.247832	-9.668829	0.000000	-10.000000	-0.066667	1.016667	78.000000	1023.000000	1023.000000	2046.000000
42.000000	-0.065210	-38.538849	-12.275256	-8.231971	-8.327999	-9.703624	0.000000	-10.000000	-0.075000	1.750000	78.000000	1023.000000	1023.000000	2046.000000
42.020000	-0.065274	-38.576954	-12.227204	-8.258863	-8.500579	-9.590307	0.000000	-10.000000	-0.083333	2.783333	78.000000	1023.000000	1023.000000	2046.000000
42.040001	-0.065713	-38.836094	-12.427900	-8.154784	-8.504238	-9.749171	0.000000	-10.000000	-0.083333	3.533333	78.000000	1023.000000	1023.000000	2046.000000
42.060001	-0.066733	-39.439117	-12.547393	-8.289999	-8.633080	-9.968643	0.000000	-10.000000	-0.075000	4.150000	78.000000	1023.000000	1023.000000	2046.000000
42.080002	-0.067762	-40.047600	-12.614632	-8.597068	-8.736741	-10.099159	0.000000	-10.000000	-0.058333	3.916667	78.000000	1023.000000	1023.000000	2046.000000
42.099998	-0.068427	-40.440331	-12.721078	-8.791558	-8.674080	-10.253614	0.000000	-10.000000	-0.050000	3.150000	78.000000	1023.000000	1023.000000	2046.000000
42.119999	-0.069079	-40.825611	-12.815739	-8.933275	-8.665257	-10.411338	0.000000	-10.000000	-0.041667	2.066667	78.000000	1023.000000	1023.000000	2046.000000
42.139999	-0.070078	-41.416069	-13.048675	-8.987801	-8.730659	-10.648933	0.000000	-10.000000	-0.041667	0.666667	78.000000	1023.000000	1023.000000	2046.000000
42.160000	-0.071315	-42.146893	-13.381042	-8.971220	-8.855428	-10.939204	0.000000	-10.000000	-0.041667	-0.616667	78.000000	1023.000000	1023.000000	2046.000000
42.180000	-0.072414	-42.796829	-13.639128	-8.978416	-9.026044	-11.153240	0.000000	-10.000000	-0.050000	-1.616667	78.000000	1023.000000	1023.000000	2046.000000
42.200001	-0.073089	-43.195702	-13.906804	-8.913157	-9.083908	-11.291831	0.000000	-10.000000	-0.050000	-2.166667	77.833336	1023.000000	1023.000000	2046.000000
42.220001	-0.073549	-43.467514	-14.052134	-8.754853	-9.176448	-11.484078	0.000000	-10.000000	-0.058333	-2.300000	77.333336	1023.000000	1023.000000	2046.000000
42.240002	-0.073788	-43.608955	-14.238552	-8.638682	-9.216475	-11.515244	0.000000	-10.000000	-0.058333	-1.983333	76.666664	1023.000000	1023.000000	2046.000000
42.259998	-0.073887	-43.667171	-14.376624	-8.455621	-9.285107	-11.549819	0.000000	-10.000000	-0.058333	-1.850000	76.166664	1023.000000	1023.000000	2046.000000
42.279999	-0.073748	-43.585194	-14.507974	-8.290619	-9.262140	-11.524460	0.000000	-10.000000	-0.050000	-1.850000	75.666664	1023.000000	1023.000000	2046.000000
42.299999	-0.073682	-43.546177	-14.591863	-8.175464	-9.302419	-11.476431	0.000000	-10.000000	-0.041667	-2.266667	75.166664	1023.000000	1023.000000	2046.000000
42.320000	-0.073434	-43.399292	-14.612487	-7.978846	-9.334551	-11.473408	0.000000	-10.000000	-0.033333	-2.633333	74.333336	1023.000000	1023.000000	2046.000000
42.340000	-0.073053	-43.174355	-14.645597	-7.833786	-9.297698	-11.397272	0.000000	-10.000000	-0.025000	-2.700000	73.500000	1023.000000	1023.000000	2046.000000
42.360001	-0.072305	-42.732407	-14.523726	-7.780097	-9.225981	-11.202603	0.000000	-10.000000	-0.033333	-2.366667	72.666664	1023.000000	1023.000000	2046.000000
42.380001	-0.071444	-42.223541	-14.400771	-7.670388	-9.106838	-11.045546	0.000000	-10.000000	-0.041667	-2.050000	72.166664	1023.000000	1023.000000	2046.000000
42.400002	-0.070334	-41.567654	-14.212746	-7.516062	-8.990660	-10.848188	0.000000	-10.000000	-0.033333	-1.783333	72.000000	1023.000000	1023.000000	2046.000000
42.419998	-0.069365	-40.994728	-14.001674	-7.358774	-8.928069	-10.706212	0.000000	-10.000000	-0.041667	-1.450000	72.000000	1023.000000	1023.000000	2046.000000
42.439999	-0.068283	-40.355343	-13.881053	-7.267192	-8.724377	-10.482721	0.000000	-10.000000	-0.033333	-0.433333	72.000000	1023.000000	1023.000000	2046.000000
42.459999	-0.067595	-39.948898	-13.716729	-7.272966	-8.622616	-10.336589	0.000000	-10.000000	-0.058333	0.116667	72.000000	1023.000000	1023.000000	2046.000000
42.480000	-0.067183	-39.705276	-13.562325	-7.420320	-8.532014	-10.190619	0.000000	-10.000000	-0.050000	0.283333	72.000000	1023.000000	1023.000000	2046.000000
42.500000	-0.066990	-39.590977	-13.425808	-7.673307	-8.445067	-10.046796	0.000000	-10.000000	-0.058333	0.000000	72.000000	1023.000000	1023.000000	2046.000000
42.520000	-0.066770	-39.461147	-13.363914	-7.951964	-8.284940	-9.860329	0.000000	-10.000000	-0.050000	0.000000	72.000000	1023.000000	1023.000000	2046.000000
42.540001	-0.066850	-39.508472	-13.339705	-8.130334	-8.191861	-9.846572	0.000000	-10.000000	-0.058333	0.000000	72.000000	1023.000000	1023.000000	2046.000000
42.560001	-0.066898	-39.536549	-13.355086	-8.298247	-8.117886	-9.765330	0.000000	-10.000000	-0.058333	0.000000	72.000000	1023.000000	1023.000000	2046.000000
42.580002	-0.066978	-39.584244	-13.339324	-8.366268	-8.117271	-9.761380	0.000000	-10.000000	-0.066667	0.000000	72.000000	1023.000000	1023.000000	2046.000000
42.599998	-0.066822	-39.491508	-13.318635	-8.432649	-8.035377	-9.704847	0.000000	-10.000000	-0.058333	0.000000	72.000000	1023.000000	1023.000000	2046.000000
42.619999	-0.066497	-39.299580	-13.228083	-8.412863	-7.906374	-9.752261	0.000000	-10.000000	-0.066667	0.000000	72.000000	1023.000000	1023.000000	2046.000000
42.639999	-0.065848	-38.916283	-12.958170	-8.542314	-7.794513	-9.621286	0.000000	-10.000000	-0.058333	0.000000	72.000000	1023.000000	1023.000000	2046.000000
42.660000	-0.064871	-38.338703	-12.740780	-8.576303	-7.549040	-9.472581	0.000000	-10.000000	-0.050000	0.000000	72.000000	1023.000000	1023.000000	2046.000000
42.680000	-0.063956	-37.798058	-12.567914	-8.639083	-7.320601	-9.270459	0.000000	-10.000000	-0.041667	0.000000	72.000000	1023.000000	1023.000000	2046.000000
42.700001	-0.062980	-37.220997	-12.402129	-8.618134	-7.111783	-9.088949	0.000000	-10.000000	-0.041667	0.000000	72.000000	1023.000000	1023.000000	2046.000000
42.720001	-0.062347	-36.847172	-12.351748	-8.402130	-6.986307	-9.106985	0.000000	-10.000000	-0.050000	0.000000	72.000000	1023.000000	1023.000000	2046.000000
42.740002	-0.062954	-37.205666	-12.326686	-8.644816	-7.316082	-8.918080	0.000000	-10.000000	-0.050000	0.000000	72.000000	1023.000000	1023.000000	2046.000000
42.759998	-0.063011	-37.239674	-12.438847	-8.517379	-7.310978	-8.972468	0.000000	-10.000000	-0.050000	0.000000	72.000000	1023.000000	1023.000000	2046.000000
42.779999	-0.063817	-37.715904	-12.526423	-8.634007	-7.455428	-9.100048	0.000000	-10.000000	-0.050000	0.000000	72.000000	1023.000000	1023.000000	2046.000000
42.799999	-0.064673	-38.221504	-12.578350	-8.892823	-7.526467	-9.223864	0.000000	-10.000000	-0.050000	0.000000	72.000000	1023.000000	1023.000000	2046.000000
42.820000	-0.065406	-38.654728	-12.609321	-9.150494	-7.570195	-9.324719	0.000000	-10.000000	-0.050000	0.000000	72.000000	1023.000000	1023.000000	2046.000000
42.840000	-0.065934	-38.966846	-12.665656	-9.328770	-7.576573	-9.395847	0.000000	-10.000000	-0.050000	0.000000	72.000000	1023.000000	1023.000000	2046.000000
42.860001	-0.066952	-39.568359	-12.859641	-9.405024	-7.689173	-9.614523	0.000000	-10.000000	-0.050000	0.000000	72.000000	1023.000000	1023.000000	2046.000000
42.880001	-0.068407	-40.428707	-13.198886	-9.449869	-7.880167	-9.899784	0.000000	-10.000000	-0.050000	0.000000	72.000000	1023.000000	1023.000000	2046.000000
42.900002	-0.069686	-41.184429	-13.462404	-9.488209	-8.054451	-10.179364	0.000000	-10.000000	-0.050000	0.000000	72.000000	1023.000000	1023.000000	2046.000000
42.919998	-0.070576	-41.710205	-13.694656	-9.469397	-8.153865	-10.392287	0.000000	-10.000000	-0.050000	0.000000	72.000000	1023.000000	1023.000000	2046.000000
42.939999	-0.071021	-41.973354	-13.870596	-9.328501	-8.209587	-10.564672	0.000000	-10.000000	-0.050000	0.000000	72.000000	1023.000000	1023.000000	2046.000000
42.959999	-0.071230	-42.097095	-14.005411	-9.163538	-8.289434	-10.638713	0.000000	-10.000000	-0.050000	0.800000	72.000000	1023.000000	1023.000000	2046.000000
42.980000	-0.071225	-42.094158	-14.154356	-8.947554	-8.279528	-10.712719	0.000000	-10.000000	-0.058333	1.966667	72.000000	1023.000000	1023.000000	2046.000000
43.000000	-0.071165	-42.058273	-14.273868	-8.760856	-8.315802	-10.707747	0.000000	-10.000000	-0.058333	3.333333	72.000000	1023.000000	1023.000000	2046.000000
43.020000	-0.071144	-42.045948	-14.350585	-8.610587	-8.354941	-10.729833	0.000000	-10.000000	-0.075000	3.950000	72.000000	1023.000000	1023.000000	2046.000000
43.040001	-0.070880	-41.890339	-14.457436	-8.442425	-8.293656	-10.696820	0.000000	-10.000000	-0.066667	5.266667	72.000000	1023.000000	1023.000000	2046.000000
43.060001	-0.070562	-41.702415	-14.418061	-8.318338	-8.356762	-10.609253	0.000000	-10.000000	-0.075000	5.000000	72.000000	1023.000000	1023.000000	2046.000000
43.080002	-0.069946	-41.338268	-14.347328	-8.204189	-8.281413	-10.505337	0.000000	-10.000000	-0.050000	4.233334	72.000000	1023.000000	1023.000000	2046.000000
43.099998	-0.069068	-40.819462	-14.229541	-8.061783	-8.130791	-10.397347	0.000000	-10.000000	-0.058333	2.583333	72.000000	1023.000000	1023.000000	2046.000000
43.119999	-0.068043	-40.213493	-14.007700	-7.969772	-8.073577	-10.162444	0.000000	-10.000000	-0.041667	2.366667	72.000000	1023.000000	1023.000000	2046.000000
43.139999	-0.066993	-39.592655	-13.884390	-7.845185	-7.875170	-9.987909	0.000000	-10.000000	-0.050000	2.433333	72.000000	1023.000000	1023.000000	2046.000000
43.160000	-0.065990	-39.000145	-13.737552	-7.767056	-7.697761	-9.797775	0.000000	-10.000000	-0.041667	2.233333	72.000000	1023.000000	1023.000000	2046.000000
43.180000	-0.065100	-38.474297	-13.575155	-7.807250	-7.510695	-9.581198	0.000000	-10.000000	-0.083333	2.616667	72.000000	1023.000000	1023.000000	2046.000000
43.200001	-0.064446	-38.087353	-13.440360	-8.019053	-7.285312	-9.342627	0.000000	-10.000000	-0.125000	5.400000	72.000000	1023.000000	1023.000000	2046.000000
43.220001	-0.063998	-37.823025	-13.260353	-8.231948	-7.145678	-9.185046	0.000000	-10.000000	-0.166667	8.933333	72.000000	1023.000000	1023.000000	2046.000000
43.240002	-0.063449	-37.498638	-13.063548	-8.503725	-6.936457	-8.994909	0.000000	-10.000000	-0.191667	12.250000	72.000000	1023.000000	1023.000000	2046.000000
43.259998	-0.062892	-37.169052	-12.844773	-8.670628	-6.754526	-8.899125	0.000000	-10.000000	-0.233333	13.983334	72.000000	1023.000000	1023.000000	2046.000000
43.279999	-0.062261	-36.796070	-12.704529	-8.758507	-6.528626	-8.804410	0.000000	-10.000000	-0.275000	15.650000	72.000000	1023.000000	1023.000000	2046.000000
43.299999	-0.061357	-36.261822	-12.480109	-8.819414	-6.302876	-8.659424	0.000000	-10.000000	-0.308333	17.100000	55.666668	1023.000000	1023.000000	2046.000000
43.320000	-0.060255	-35.610886	-12.301719	-8.920621	-5.958155	-8.430391	0.000000	-10.000000	-0.325000	18.583334	40.833332	1023.000000	1023.000000	2046.000000
43.340000	-0.059140	-34.951599	-12.024919	-8.942898	-5.696857	-8.286926	0.000000	-10.000000	-0.358333	19.766666	28.166666	1023.000000	1023.000000	2046.000000
43.360001	-0.057390	-33.917400	-11.635826	-8.969567	-5.289743	-8.022264	0.000000	-10.000000	-0.391667	21.316668	34.166668	1023.000000	1023.000000	2046.000000
43.380001	-0.055429	-32.758587	-11.232987	-8.976220	-4.836954	-7.712426	0.000000	-10.000000	-0.433333	22.383333	41.000000	1023.000000	1023.000000	2046.000000
43.400002	-0.053287	-31.492905	-10.772664	-8.894424	-4.440130	-7.385686	0.000000	-10.000000	-0.466667	23.283333	48.333332	1023.000000	1023.000000	2046.000000
43.419998	-0.050893	-30.077599	-10.368160	-8.816764	-3.980266	-6.912408	0.000000	-10.000000	-0.491667	24.016666	56.000000	1023.000000	1023.000000	2046.000000
43.439999	-0.048533	-28.682949	-10.017855	-8.585115	-3.451045	-6.628934	0.000000	-10.000000	-0.500000	24.583334	64.000000	1023.000000	1023.000000	2046.000000
43.459999	-0.047744	-28.216709	-9.712257	-8.687477	-3.518829	-6.298145	0.000000	-10.000000	-0.508333	25.283335	72.000000	1023.000000	1023.000000	2046.000000
43.480000	-0.045820	-27.079353	-9.504941	-8.392900	-3.183865	-5.997647	0.000000	-10.000000	-0.508333	25.650002	80.333336	1023.000000	1023.000000	2046.000000
43.500000	-0.044920	-26.547871	-9.401215	-8.211287	-3.026187	-5.909182	0.000000	-10.000000	-0.516667	26.033335	88.833336	1023.000000	1023.000000	2046.000000
43.520000	-0.044360	-26.216486	-9.187062	-8.272499	-2.939240	-5.817684	0.000000	-10.000000	-0.533333	26.133333	97.500000	1023.000000	1023.000000	2046.000000
43.540001	-0.043717	-25.836842	-9.012159	-8.386146	-2.776376	-5.662160	0.000000	-10.000000	-0.558333	26.333334	106.166664	1023.000000	1023.000000	2046.000000
43.560001	-0.043128	-25.488403	-8.882143	-8.430233	-2.573996	-5.602030	0.000000	-10.000000	-0.575000	26.549999	114.833336	1023.000000	1023.000000	2046.000000
43.580002	-0.042966	-25.393097	-8.954411	-8.501662	-2.387047	-5.549977	0.000000	-10.000000	-0.583333	26.900000	123.666664	1023.000000	1023.000000	2046.000000
43.599998	-0.043420	-25.661224	-9.040462	-8.507205	-2.416463	-5.697094	0.000000	-10.000000	-0.591667	27.116667	132.500000	1023.000000	1023.000000	2046.000000
43.619999	-0.043653	-25.798964	-9.141303	-8.515709	-2.347253	-5.794699	0.000000	-10.000000	-0.608333	27.183334	141.500000	1023.000000	1023.000000	2046.000000
43.639999	-0.042957	-25.387625	-9.142571	-8.349302	-2.094258	-5.801493	0.000000	-10.000000	-0.616667	27.483334	150.666672	1023.000000	1023.000000	2046.000000
43.660000	-0.041710	-24.650459	-9.059398	-8.068066	-1.866160	-5.656836	0.000000	-10.000000	-0.625000	27.450001	159.833328	1023.000000	1023.000000	2046.000000
43.680000	-0.040344	-23.843460	-8.950453	-7.698577	-1.685434	-5.508995	0.000000	-10.000000	-0.616667	27.700001	169.166672	1023.000000	1023.000000	2046.000000
43.700001	-0.038896	-22.987448	-8.884859	-7.270282	-1.445056	-5.387252	0.000000	-10.000000	-0.600000	27.466667	178.333328	1023.000000	1023.000000	2046.000000
43.720001	-0.037339	-22.067308	-8.710820	-6.952658	-1.261941	-5.141888	0.000000	-10.000000	-0.608333	27.650000	187.500000	1023.000000	1023.000000	2046.000000
43.740002	-0.035793	-21.153774	-8.531472	-6.635456	-1.077346	-4.909499	0.000000	-10.000000	-0.608333	27.783333	196.666672	1023.000000	1023.000000	2046.000000
43.759998	-0.034140	-20.176893	-8.384750	-6.331369	-0.781590	-4.679183	0.000000	-10.000000	-0.608333	27.766666	206.000000	1023.000000	1023.000000	2046.000000
43.779999	-0.032477	-19.194023	-8.129603	-6.010887	-0.598220	-4.455313	0.000000	-10.000000	-0.583333	27.866667	215.333328	1023.000000	1023.000000	2046.000000
43.799999	-0.030244	-17.874477	-7.801708	-5.806159	-0.284368	-3.982241	0.000000	-10.000000	-0.575000	27.500000	224.500000	1023.000000	1023.000000	2046.000000
43.820000	-0.027903	-16.490768	-7.359115	-5.442443	-0.016457	-3.672754	0.000000	-10.000000	-0.583333	27.366667	233.666672	1023.000000	1023.000000	2046.000000
43.840000	-0.025436	-15.032682	-6.965894	-5.019811	0.319520	-3.366497	0.000000	-10.000000	-0.591667	27.000000	242.833328	1023.000000	1023.000000	2046.000000
43.860001	-0.022965	-13.572076	-6.482962	-4.703625	0.626554	-3.012043	0.000000	-10.000000	-0.583333	26.916668	252.000000	1023.000000	1023.000000	2046.000000
43.880001	-0.020431	-12.074551	-6.011328	-4.476584	1.022690	-2.609329	0.000000	-10.000000	-0.583333	26.900000	261.000000	1023.000000	1023.000000	2046.000000
43.900002	-0.018380	-10.862758	-5.561965	-4.401814	1.385294	-2.284273	0.000000	-10.000000	-0.566667	26.716667	270.000000	1023.000000	1023.000000	2046.000000
43.919998	-0.016820	-9.940429	-5.105989	-4.463754	1.625453	-1.996139	0.000000	-10.000000	-0.575000	26.400000	279.000000	1023.000000	1023.000000	2046.000000
43.939999	-0.015582	-9.208998	-4.669244	-4.625068	1.831236	-1.745922	0.000000	-10.000000	-0.550000	26.266666	287.833344	1023.000000	1023.000000	2046.000000
43.959999	-0.014706	-8.691004	-4.412154	-4.776175	2.074638	-1.577314	0.000000	-10.000000	-0.550000	26.066668	296.666656	1023.000000	1023.000000	2046.000000
43.980000	-0.013782	-8.145060	-4.029269	-4.921426	2.210154	-1.404517	0.000000	-10.000000	-0.525000	25.966667	305.333344	1023.000000	1023.000000	2046.000000
44.000000	-0.012861	-7.601004	-3.677447	-5.026419	2.369089	-1.266227	0.000000	-10.000000	-0.516667	25.650002	314.000000	1023.000000	1023.000000	2046.000000
44.020000	-0.012002	-7.093208	-3.378980	-5.091454	2.542274	-1.165049	0.000000	-10.000000	-0.500000	25.316668	322.500000	1023.000000	1023.000000	2046.000000
44.040001	-0.010772	-6.365997	-2.978258	-5.089185	2.685613	-0.984168	0.000000	-10.000000	-0.483333	24.883335	331.166656	1023.000000	1023.000000	2046.000000
44.060001	-0.009306	-5.499585	-2.662307	-5.005619	2.962862	-0.794522	0.000000	-10.000000	-0.466667	24.450001	342.333344	1023.000000	1023.000000	2046.000000
44.080002	-0.007634	-4.511718	-2.217355	-4.932093	3.213771	-0.576041	0.000000	-10.000000	-0.450000	24.166668	353.333344	1023.000000	1023.000000	2046.000000
44.099998	-0.005513	-3.258371	-1.726011	-4.823653	3.568057	-0.276764	0.000000	-10.000000	-0.450000	24.050001	361.333344	1023.000000	1023.000000	2046.000000
44.119999	-0.002990	-1.766824	-1.171264	-4.642588	3.960864	0.086164	0.000000	-10.000000	-0.450000	24.066668	366.666656	1023.000000	1023.000000	2046.000000
44.139999	-0.000690	-0.407623	-0.717463	-4.434425	4.319295	0.424970	0.000000	-10.000000	-0.458333	24.200001	372.000000	1023.000000	1023.000000	2046.000000
44.160000	0.001994	1.178451	-0.297948	-4.215317	4.846798	0.844917	0.000000	-10.000000	-0.450000	24.183334	380.000000	1023.000000	1023.000000	2046.000000
44.180000	0.003529	2.085719	-0.039243	-4.018080	5.056647	1.086395	0.000000	-10.000000	-0.450000	23.966667	388.000000	1023.000000	1023.000000	2046.000000
44.200001	0.005692	3.363974	0.409990	-3.637233	5.151926	1.439291	0.000000	-10.000000	-0.416667	23.516666	396.000000	1023.000000	1023.000000	2046.000000
44.220001	0.007059	4.171921	0.503426	-3.163630	5.234788	1.597337	0.000000	-10.000000	-0.383333	22.950001	404.000000	1023.000000	1023.000000	2046.000000
44.240002	0.007462	4.409863	0.641780	-3.054045	5.142440	1.679688	0.000000	-10.000000	-0.358333	22.150000	411.833344	1023.000000	1023.000000	2046.000000
44.259998	0.007577	4.477781	0.797859	-3.116573	5.144238	1.652257	0.000000	-10.000000	-0.350000	21.533333	419.500000	1023.000000	1023.000000	2046.000000
44.279999	0.007360	4.349679	0.865045	-3.311728	5.174328	1.622033	0.000000	-10.000000	-0.341667	20.750000	426.833344	1023.000000	1023.000000	2046.000000
44.299999	0.006232	3.682907	0.691220	-3.406483	5.090850	1.307321	0.000000	-10.000000	-0.308333	19.983334	433.833344	1023.000000	1023.000000	2046.000000
44.320000	0.004637	2.740172	0.428898	-3.500360	4.862551	0.949084	0.000000	-10.000000	-0.283333	18.800001	440.666656	1023.000000	1023.000000	2046.000000
44.340000	0.003398	2.007990	0.190108	-3.492530	4.750684	0.559729	0.000000	-10.000000	-0.258333	17.816668	447.166656	1023.000000	1023.000000	2046.000000
44.360001	0.003296	1.948203	0.161742	-3.339499	4.738511	0.387449	0.000000	-10.000000	-0.250000	16.966667	453.500000	1023.000000	1023.000000	2046.000000
44.380001	0.003893	2.300866	0.065901	-3.100280	4.922957	0.412287	0.000000	-10.000000	-0.225000	16.033333	459.166656	1023.000000	1023.000000	2046.000000
44.400002	0.004570	2.700804	0.099614	-2.694582	4.909252	0.386519	0.000000	-10.000000	-0.216667	15.166667	464.666656	1023.000000	1023.000000	2046.000000
44.419998	0.005520	3.262444	0.057076	-2.320871	5.024632	0.501607	0.000000	-10.000000	-0.200000	14.150001	469.833344	1023.000000	1023.000000	2046.000000
44.439999	0.006372	3.765704	0.075620	-1.912701	5.063404	0.539380	0.000000	-10.000000	-0.191667	13.600000	474.833344	1023.000000	1023.000000	2046.000000
44.459999	0.007314	4.322300	0.126774	-1.612538	5.120332	0.687731	0.000000	-10.000000	-0.175000	12.966667	479.500000	1023.000000	1023.000000	2046.000000
44.480000	0.008191	4.840995	0.120780	-1.240538	5.263441	0.697312	0.000000	-10.000000	-0.158333	12.450001	483.833344	1023.000000	1023.000000	2046.000000
44.500000	0.009232	5.456374	0.193099	-1.003325	5.387201	0.879399	0.000000	-10.000000	-0.141667	11.750000	488.000000	1023.000000	1023.000000	2046.000000
44.520000	0.010192	6.023276	0.314305	-0.739303	5.458280	0.989993	0.000000	-10.000000	-0.133333	11.150001	492.000000	1023.000000	1023.000000	2046.000000
44.540001	0.011721	6.927014	0.538347	-0.537321	5.660839	1.265149	0.000000	-10.000000	-0.116667	10.433333	495.833344	1023.000000	1023.000000	2046.000000
44.560001	0.013201	7.801914	0.770811	-0.248344	5.808839	1.470608	0.000000	-10.000000	-0.100000	9.666667	499.500000	1023.000000	1023.000000	2046.000000
44.580002	0.014745	8.714500	1.004385	0.063488	6.037109	1.609518	0.000000	-10.000000	-0.091667	9.016667	502.833344	1023.000000	1023.000000	2046.000000
44.599998	0.016366	9.672377	1.400236	0.273091	6.208204	1.790845	0.000000	-10.000000	-0.083333	8.533334	506.000000	1023.000000	1023.000000	2046.000000
44.619999	0.017615	10.410487	1.694212	0.373018	6.438729	1.904529	0.000000	-10.000000	-0.100000	7.966667	509.000000	1023.000000	1023.000000	2046.000000
44.639999	0.018367	10.854741	1.980256	0.184567	6.569137	2.120781	0.000000	-10.000000	-0.100000	7.366667	511.833344	1023.000000	1023.000000	2046.000000
44.660000	0.018504	10.935574	2.202552	-0.070670	6.637267	2.166425	0.000000	-10.000000	-0.108333	6.800000	514.333313	1023.000000	1023.000000	2046.000000
44.680000	0.018434	10.894785	2.380900	-0.436080	6.751114	2.198850	0.000000	-10.000000	-0.100000	6.416667	516.666687	1023.000000	1023.000000	2046.000000
44.700001	0.018120	10.708972	2.545112	-0.732137	6.736097	2.159900	0.000000	-10.000000	-0.100000	6.016667	519.000000	1023.000000	1023.000000	2046.000000
44.720001	0.017725	10.475407	2.669670	-1.029145	6.743211	2.091670	0.000000	-10.000000	-0.100000	5.483334	521.000000	1023.000000	1023.000000	2046.000000
44.740002	0.017547	10.370206	2.810397	-1.219159	6.762914	2.016053	0.000000	-10.000000	-0.091667	4.850000	522.833313	1023.000000	1023.000000	2046.000000
44.759998	0.017514	10.350826	2.926164	-1.494769	6.814518	2.104913	0.000000	-10.000000	-0.083333	3.966667	524.500000	1023.000000	1023.000000	2046.000000
44.779999	0.017676	10.446664	3.023567	-1.542193	6.901631	2.063659	0.000000	-10.000000	-0.066667	3.016667	526.166687	1023.000000	1023.000000	2046.000000
44.799999	0.018069	10.678677	3.169945	-1.658676	7.001478	2.165929	0.000000	-10.000000	-0.058333	2.150000	527.333313	1023.000000	1023.000000	2046.000000
44.820000	0.018704	11.053879	3.343335	-1.628208	7.166860	2.171891	0.000000	-10.000000	-0.050000	1.566667	527.833313	1023.000000	1023.000000	2046.000000
44.840000	0.019685	11.633591	3.622347	-1.637903	7.344506	2.304641	0.000000	-10.000000	-0.050000	1.316667	528.000000	1023.000000	1023.000000	2046.000000
44.860001	0.020883	12.341818	3.872363	-1.588058	7.579610	2.477903	0.000000	-10.000000	-0.050000	1.333333	528.000000	1023.000000	1023.000000	2046.000000
44.880001	0.022162	13.097677	4.078841	-1.440253	7.807842	2.651247	0.000000	-10.000000	-0.050000	1.500000	528.000000	1023.000000	1023.000000	2046.000000
44.900002	0.023882	14.114378	4.426592	-1.288797	7.988945	2.987638	0.000000	-10.000000	-0.050000	1.566667	528.000000	1023.000000	1023.000000	2046.000000
44.919998	0.024690	14.591592	4.508702	-1.037422	8.112285	3.008026	0.000000	-10.000000	-0.050000	1.250000	528.000000	1023.000000	1023.000000	2046.000000
44.939999	0.024947	14.743625	4.551004	-0.957853	7.965707	3.184766	0.000000	-10.000000	-0.041667	0.666667	528.000000	1023.000000	1023.000000	2046.000000
44.959999	0.024866	14.695837	4.359000	-0.676704	7.804733	3.208809	0.000000	-10.000000	-0.041667	0.166667	528.000000	1023.000000	1023.000000	2046.000000
44.980000	0.023954	14.156921	4.190019	-0.668567	7.578096	3.057374	0.000000	-10.000000	-0.041667	0.000000	528.000000	1023.000000	1023.000000	2046.000000
45.000000	0.022812	13.481917	4.054592	-0.906684	7.450608	2.883402	0.000000	-10.000000	-0.050000	0.000000	528.000000	1023.000000	1023.000000	2046.000000
45.020000	0.021557	12.740231	3.925265	-1.269190	7.312739	2.771417	0.000000	-10.000000	-0.050000	0.000000	528.000000	1023.000000	1023.000000	2046.000000
45.040001	0.019781	11.690321	3.605687	-1.516725	7.138453	2.462906	0.000000	-10.000000	-0.041667	-0.700000	528.000000	1023.000000	1023.000000	2046.000000
45.060001	0.017322	10.237206	3.108655	-1.675345	6.805482	1.998413	0.000000	-10.000000	-0.041667	-1.450000	528.000000	1023.000000	1023.000000	2046.000000
45.080002	0.015154	8.955878	2.755618	-1.807010	6.441540	1.565730	0.000000	-10.000000	-0.041667	-2.100000	528.000000	1023.000000	1023.000000	2046.000000
45.099998	0.013999	8.273685	2.434034	-1.841645	6.316298	1.364997	0.000000	-10.000000	-0.050000	-1.633333	528.000000	1023.000000	1023.000000	2046.000000
45.119999	0.013606	8.041259	2.207899	-1.597402	6.229748	1.201014	0.000000	-10.000000	-0.050000	-0.883333	528.000000	1023.000000	1023.000000	2046.000000
45.139999	0.013620	8.049589	2.013072	-1.224643	6.151344	1.109816	0.000000	-10.000000	-0.058333	-0.233333	528.000000	1023.000000	1023.000000	2046.000000
45.160000	0.013503	7.980056	1.765687	-0.880311	6.101821	0.992858	0.000000	-10.000000	-0.058333	0.000000	528.000000	1023.000000	1023.000000	2046.000000
45.180000	0.013635	8.058438	1.637680	-0.624010	6.025315	1.019453	0.000000	-10.000000	-0.058333	0.000000	528.000000	1023.000000	1023.000000	2046.000000
45.200001	0.013727	8.112578	1.478576	-0.388708	5.989585	1.033126	0.000000	-10.000000	-0.050000	0.000000	528.000000	1023.000000	1023.000000	2046.000000
45.220001	0.013942	8.239958	1.440501	-0.252216	5.950202	1.101471	0.000000	-10.000000	-0.050000	0.000000	528.000000	1023.000000	1023.000000	2046.000000
45.240002	0.014097	8.331292	1.408262	-0.048657	5.889276	1.082412	0.000000	-10.000000	-0.050000	-0.266667	528.000000	1023.000000	1023.000000	2046.000000
45.259998	0.014295	8.448442	1.353860	0.112826	5.856923	1.124834	0.000000	-10.000000	-0.050000	-0.883333	528.000000	1023.000000	1023.000000	2046.000000
45.279999	0.015005	8.867745	1.437843	0.233900	5.916665	1.279339	0.000000	-10.000000	-0.050000	-1.616667	528.000000	1023.000000	1023.000000	2046.000000
45.299999	0.015643	9.244928	1.582965	0.404254	5.876968	1.380741	0.000000	-10.000000	-0.050000	-2.500000	528.000000	1023.000000	1023.000000	2046.000000
45.320000	0.016519	9.762745	1.742930	0.556370	5.912569	1.550876	0.000000	-10.000000	-0.050000	-3.233333	528.000000	1023.000000	1023.000000	2046.000000
45.340000	0.017418	10.294087	1.946339	0.702194	5.985476	1.660078	0.000000	-10.000000	-0.050000	-4.016667	528.000000	1023.000000	1023.000000	2046.000000
45.360001	0.017959	10.614009	2.088096	0.710462	6.068805	1.746647	0.000000	-10.000000	-0.050000	-4.700000	528.000000	1023.000000	1023.000000	2046.000000
45.380001	0.018093	10.692755	2.259750	0.611172	6.090420	1.731413	0.000000	-10.000000	-0.050000	-5.266667	528.000000	1023.000000	1023.000000	2046.000000
45.400002	0.017633	10.421336	2.335627	0.273140	6.052139	1.760431	0.000000	-10.000000	-0.041667	-5.833333	528.000000	1023.000000	1023.000000	2046.000000
45.419998	0.016823	9.942207	2.433895	-0.180212	5.913732	1.774792	0.000000	-10.000000	-0.033333	-6.200000	528.000000	1023.000000	1023.000000	2046.000000
45.439999	0.015811	9.344060	2.365487	-0.505218	5.903860	1.579931	0.000000	-10.000000	-0.016667	-6.633333	528.000000	1023.000000	1023.000000	2046.000000
45.459999	0.014956	8.839272	2.357954	-0.850272	5.836611	1.494979	0.000000	-10.000000	-0.008333	-7.116667	528.000000	1023.000000	1023.000000	2046.000000
45.480000	0.014044	8.300284	2.247930	-1.059638	5.801631	1.310361	0.000000	-10.000000	0.000000	-7.783334	528.000000	1023.000000	1023.000000	2046.000000
45.500000	0.013279	7.847615	2.161136	-1.317667	5.737813	1.266334	0.000000	-10.000000	0.008333	-8.700001	521.000000	1023.000000	1023.000000	2046.000000
45.520000	0.012662	7.483337	2.158159	-1.406325	5.645195	1.086308	0.000000	-10.000000	0.025000	-10.133333	511.666656	1023.000000	1023.000000	2046.000000
45.540001	0.012133	7.170677	2.109242	-1.547985	5.598810	1.010609	0.000000	-10.000000	0.041667	-11.266666	502.333344	1023.000000	1023.000000	2046.000000
45.560001	0.011915	7.041564	2.188885	-1.574827	5.504832	0.922673	0.000000	-10.000000	0.050000	-12.283334	498.666656	1023.000000	1023.000000	2046.000000
45.580002	0.011905	7.036085	2.319682	-1.588951	5.426985	0.878369	0.000000	-10.000000	0.050000	-12.833334	496.000000	1023.000000	1023.000000	2046.000000
45.599998	0.012085	7.142018	2.453331	-1.515706	5.390444	0.813948	0.000000	-10.000000	0.066667	-13.683333	491.833344	1023.000000	1023.000000	2046.000000
45.619999	0.012086	7.142817	2.552011	-1.487347	5.237308	0.840845	0.000000	-10.000000	0.100000	-14.650001	487.333344	1023.000000	1023.000000	2046.000000
45.639999	0.012478	7.374322	2.687419	-1.382023	5.123183	0.945743	0.000000	-10.000000	0.141667	-15.850000	482.500000	1023.000000	1023.000000	2046.000000
45.660000	0.011477	6.782797	2.557318	-1.385405	4.775072	0.835812	0.000000	-10.000000	0.183333	-17.316668	477.166656	1023.000000	1023.000000	2046.000000
45.680000	0.010303	6.089151	2.348159	-1.237969	4.302600	0.676361	0.000000	-10.000000	0.233333	-19.033333	471.333344	1023.000000	1023.000000	2046.000000
45.700001	0.008681	5.130345	1.884125	-0.929673	3.825097	0.350796	0.000000	-10.000000	0.275000	-20.800001	464.833344	1023.000000	1023.000000	2046.000000
45.720001	0.006294	3.720011	1.463500	-0.982517	3.264836	-0.025809	0.000000	-10.000000	0.316667	-22.116667	458.000000	1023.000000	1023.000000	2046.000000
45.740002	0.003702	2.188131	1.110026	-1.181889	2.763915	-0.503922	0.000000	-10.000000	0.333333	-23.266666	450.666656	1023.000000	1023.000000	2046.000000
45.759998	0.001187	0.701636	0.715967	-1.595254	2.391698	-0.810776	0.000000	-10.000000	0.366667	-24.033333	443.000000	1023.000000	1023.000000	2046.000000
45.779999	-0.001626	-0.960901	0.204990	-1.861520	2.014907	-1.319278	0.000000	-10.000000	0.400000	-24.966667	434.833344	1023.000000	1023.000000	2046.000000
45.799999	-0.004940	-2.919787	-0.401853	-2.105754	1.447911	-1.860091	0.000000	-10.000000	0.441667	-25.383333	426.500000	1023.000000	1023.000000	2046.000000
45.820000	-0.008213	-4.854166	-1.060812	-2.245279	0.895177	-2.443251	0.000000	-10.000000	0.458333	-25.816668	418.000000	1023.000000	1023.000000	2046.000000
45.840000	-0.010761	-6.359716	-1.632919	-2.257580	0.466118	-2.935336	0.000000	-10.000000	0.458333	-26.016666	409.333344	1023.000000	1023.000000	2046.000000
45.860001	-0.012535	-7.408365	-2.051621	-2.031379	0.100945	-3.426310	0.000000	-10.000000	0.466667	-26.300001	400.666656	1023.000000	1023.000000	2046.000000
45.880001	-0.014068	-8.314333	-2.468081	-1.835597	-0.261877	-3.748777	0.000000	-10.000000	0.491667	-26.766668	391.833344	1023.000000	1023.000000	2046.000000
45.900002	-0.015432	-9.120214	-2.868381	-1.542157	-0.589218	-4.120457	0.000000	-10.000000	0.516667	-27.000000	383.000000	1023.000000	1023.000000	2046.000000
45.919998	-0.016450	-9.721949	-3.184587	-1.375242	-0.858123	-4.303997	0.000000	-10.000000	0.516667	-27.333334	374.000000	1023.000000	1023.000000	2046.000000
45.939999	-0.017640	-10.425343	-3.562018	-1.210965	-1.095628	-4.556732	0.000000	-10.000000	0.525000	-27.400000	364.833344	1023.000000	1023.000000	2046.000000
45.959999	-0.018669	-11.033644	-3.877959	-1.034934	-1.289454	-4.831296	0.000000	-10.000000	0.533333	-27.816668	355.666656	1023.000000	1023.000000	2046.000000
45.980000	-0.019583	-11.573386	-4.141755	-0.982354	-1.493544	-4.955734	0.000000	-10.000000	0.550000	-27.883333	346.333344	1023.000000	1023.000000	2046.000000
46.000000	-0.020475	-12.100552	-4.359176	-0.909508	-1.700160	-5.131707	0.000000	-10.000000	0.566667	-28.033333	337.000000	1023.000000	1023.000000	2046.000000
46.020000	-0.020967	-12.391635	-4.515022	-0.870135	-1.788563	-5.217916	0.000000	-10.000000	0.550000	-27.933334	327.666656	1023.000000	1023.000000	2046.000000
46.040001	-0.021245	-12.556018	-4.553380	-0.826528	-1.969377	-5.206734	0.000000	-10.000000	0.533333	-28.150002	318.333344	1023.000000	1023.000000	2046.000000
46.060001	-0.021497	-12.704465	-4.643411	-0.809670	-2.087456	-5.163928	0.000000	-10.000000	0.500000	-28.033335	309.000000	1023.000000	1023.000000	2046.000000
46.080002	-0.021675	-12.809929	-4.786508	-0.709200	-2.119743	-5.194479	0.000000	-10.000000	0.500000	-27.966667	299.666656	1023.000000	1023.000000	2046.000000
46.099998	-0.022129	-13.078271	-4.914490	-0.730297	-2.258381	-5.175102	0.000000	-10.000000	0.500000	-27.616667	290.333344	1023.000000	1023.000000	2046.000000
46.119999	-0.023069	-13.633756	-5.072124	-0.833079	-2.454488	-5.274064	0.000000	-10.000000	0.500000	-27.400000	281.166656	1023.000000	1023.000000	2046.000000
46.139999	-0.024259	-14.337317	-5.214963	-1.111999	-2.675396	-5.334958	0.000000	-10.000000	0.483333	-27.066668	272.000000	1023.000000	1023.000000	2046.000000
46.160000	-0.025770	-15.230320	-5.363561	-1.525695	-2.909102	-5.431962	0.000000	-10.000000	0.466667	-26.716667	263.000000	1023.000000	1023.000000	2046.000000
46.180000	-0.027447	-16.220940	-5.535815	-1.913481	-3.152990	-5.618655	0.000000	-10.000000	0.450000	-26.416668	254.000000	1023.000000	1023.000000	2046.000000
46.200001	-0.029270	-17.298765	-5.716746	-2.166959	-3.505136	-5.909925	0.000000	-10.000000	0.450000	-26.066668	245.166672	1023.000000	1023.000000	2046.000000
46.220001	-0.030987	-18.313227	-5.974459	-2.482057	-3.782720	-6.073991	0.000000	-10.000000	0.450000	-26.033335	236.500000	1023.000000	1023.000000	2046.000000
46.240002	-0.032427	-19.164440	-6.192061	-2.703767	-4.019435	-6.249177	0.000000	-10.000000	0.450000	-25.816668	227.833328	1023.000000	1023.000000	2046.000000
46.259998	-0.033757	-19.950411	-6.439716	-2.911346	-4.191323	-6.408027	0.000000	-10.000000	0.458333	-25.966667	219.166672	1023.000000	1023.000000	2046.000000
46.279999	-0.034947	-20.653770	-6.575848	-3.142515	-4.442062	-6.493344	0.000000	-10.000000	0.466667	-25.700001	210.500000	1023.000000	1023.000000	2046.000000
46.299999	-0.035842	-21.182844	-6.589803	-3.325575	-4.634244	-6.633222	0.000000	-10.000000	0.466667	-25.883333	201.833328	1023.000000	1023.000000	2046.000000
46.320000	-0.036515	-21.580544	-6.519461	-3.521400	-4.831114	-6.708570	0.000000	-10.000000	0.458333	-25.600000	193.333328	1023.000000	1023.000000	2046.000000
46.340000	-0.036805	-21.751991	-6.418323	-3.742901	-4.928889	-6.661878	0.000000	-10.000000	0.433333	-25.650002	184.666672	1023.000000	1023.000000	2046.000000
46.360001	-0.037056	-21.899940	-6.448662	-3.767270	-4.970045	-6.713964	0.000000	-10.000000	0.425000	-25.183334	176.333328	1023.000000	1023.000000	2046.000000
46.380001	-0.037117	-21.935883	-6.440211	-3.894737	-5.002732	-6.598203	0.000000	-10.000000	0.416667	-24.983334	167.666672	1023.000000	1023.000000	2046.000000
46.400002	-0.038357	-22.669022	-6.711351	-4.261600	-5.210013	-6.486057	0.000000	-10.000000	0.425000	-24.583334	159.333328	1023.000000	1023.000000	2046.000000
46.419998	-0.039492	-23.340023	-6.967957	-4.190491	-5.436315	-6.745260	0.000000	-10.000000	0.416667	-24.450001	151.000000	1023.000000	1023.000000	2046.000000
46.439999	-0.041149	-24.319048	-7.402578	-4.276087	-5.671026	-6.969358	0.000000	-10.000000	0.408333	-24.383333	143.000000	1023.000000	1023.000000	2046.000000
46.459999	-0.043244	-25.557102	-7.789186	-4.630507	-5.952871	-7.184538	0.000000	-10.000000	0.375000	-24.200001	135.000000	1023.000000	1023.000000	2046.000000
46.480000	-0.045477	-26.876806	-8.140456	-5.049245	-6.190103	-7.497002	0.000000	-10.000000	0.350000	-23.733334	127.000000	1023.000000	1023.000000	2046.000000
46.500000	-0.047417	-28.023708	-8.498994	-5.474147	-6.291680	-7.758888	0.000000	-10.000000	0.333333	-23.233334	119.000000	1023.000000	1023.000000	2046.000000
46.520000	-0.049414	-29.203768	-8.809561	-5.850546	-6.515477	-8.028185	0.000000	-10.000000	0.325000	-22.733334	111.166664	1023.000000	1023.000000	2046.000000
46.540001	-0.051378	-30.364649	-9.262861	-6.129426	-6.687200	-8.285162	0.000000	-10.000000	0.308333	-22.066668	103.500000	1023.000000	1023.000000	2046.000000
46.560001	-0.053351	-31.530603	-9.696507	-6.238390	-6.932203	-8.663504	0.000000	-10.000000	0.258333	-21.200001	96.166664	1023.000000	1023.000000	2046.000000
46.580002	-0.055132	-32.583164	-10.139775	-6.370043	-7.169852	-8.903493	0.000000	-10.000000	0.225000	-20.466667	89.166664	1023.000000	1023.000000	2046.000000
46.599998	-0.056539	-33.414677	-10.533268	-6.388370	-7.321536	-9.171502	0.000000	-10.000000	0.216667	-20.033333	82.333336	1023.000000	1023.000000	2046.000000
46.619999	-0.057716	-34.110085	-10.862761	-6.398267	-7.472810	-9.376245	0.000000	-10.000000	0.216667	-19.916668	75.666664	1023.000000	1023.000000	2046.000000
46.639999	-0.058715	-34.700497	-11.172873	-6.351582	-7.591308	-9.584736	0.000000	-10.000000	0.216667	-19.783335	69.000000	1023.000000	1023.000000	2046.000000
46.660000	-0.059492	-35.159523	-11.483543	-6.271701	-7.662101	-9.742178	0.000000	-10.000000	0.200000	-19.583334	62.333332	1023.000000	1023.000000	2046.000000
46.680000	-0.060249	-35.606911	-11.753876	-6.218199	-7.729026	-9.905808	0.000000	-10.000000	0.191667	-19.183334	55.833332	1023.000000	1023.000000	2046.000000
46.700001	-0.060761	-35.909615	-12.032563	-6.139387	-7.729114	-10.008549	0.000000	-10.000000	0.191667	-18.900000	49.333332	1023.000000	1023.000000	2046.000000
46.720001	-0.061125	-36.124607	-12.197658	-6.174027	-7.767440	-9.985480	0.000000	-10.000000	0.191667	-18.783333	45.166668	1023.000000	1023.000000	2046.000000
46.740002	-0.061457	-36.321297	-12.331880	-6.108159	-7.825893	-10.055364	0.000000	-10.000000	0.183333	-18.500000	38.833332	1023.000000	1023.000000	2046.000000
46.759998	-0.061393	-36.282970	-12.373034	-6.141837	-7.787467	-9.980635	0.000000	-10.000000	0.175000	-18.033333	32.666668	1023.000000	1023.000000	2046.000000
46.779999	-0.061147	-36.137661	-12.374627	-6.098632	-7.714815	-9.949587	0.000000	-10.000000	0.158333	-17.633333	24.500000	1023.000000	1023.000000	2046.000000
46.799999	-0.060876	-35.977985	-12.333580	-6.079279	-7.715636	-9.849489	0.000000	-10.000000	0.158333	-17.216667	18.666666	1023.000000	1023.000000	2046.000000
46.820000	-0.060701	-35.874207	-12.425119	-6.063708	-7.639896	-9.745481	0.000000	-10.000000	0.150000	-17.000000	13.000000	1023.000000	1023.000000	2046.000000
46.840000	-0.060642	-35.839298	-12.493612	-6.033878	-7.594244	-9.717565	0.000000	-10.000000	0.141667	-16.350000	7.500000	1023.000000	1023.000000	2046.000000
46.860001	-0.061081	-36.098782	-12.624232	-6.124404	-7.609153	-9.740991	0.000000	-10.000000	0.091667	-15.416667	2.333333	1023.000000	1023.000000	2046.000000
46.880001	-0.061890	-36.577072	-12.742199	-6.426214	-7.663498	-9.745161	0.000000	-10.000000	0.041667	-13.650001	-2.500000	1023.000000	1023.000000	2046.000000
46.900002	-0.062967	-37.213726	-12.792947	-6.772608	-7.816214	-9.831958	0.000000	-10.000000	0.000000	-11.766666	-6.833333	1023.000000	1023.000000	2046.000000
46.919998	-0.064239	-37.965057	-12.937066	-7.104160	-7.937990	-9.985840	0.000000	-10.000000	0.000000	-10.083334	-10.666667	1023.000000	1023.000000	2046.000000
46.939999	-0.065543	-38.735691	-13.029849	-7.404140	-8.149282	-10.152420	0.000000	-10.000000	0.000000	-9.250000	-14.000000	1023.000000	1023.000000	2046.000000
46.959999	-0.066863	-39.515953	-13.191050	-7.640774	-8.353262	-10.330865	0.000000	-10.000000	0.000000	-8.833334	-17.000000	1023.000000	1023.000000	2046.000000
46.980000	-0.067866	-40.108982	-13.246172	-7.897668	-8.570710	-10.394430	0.000000	-10.000000	0.000000	-8.916667	-20.000000	1023.000000	1023.000000	2046.000000
47.000000	-0.068460	-40.459812	-13.318308	-8.044150	-8.657184	-10.440171	0.000000	-10.000000	0.000000	-9.083334	-23.000000	1023.000000	1023.000000	2046.000000
47.020000	-0.068816	-40.670090	-13.142153	-8.220740	-8.792710	-10.514485	0.000000	-10.000000	0.000000	-9.416667	-26.000000	1023.000000	1023.000000	2046.000000
47.040001	-0.068723	-40.615292	-12.850912	-8.449126	-8.855268	-10.459984	0.000000	-10.000000	0.000000	-9.500000	-29.166666	1023.000000	1023.000000	2046.000000
47.060001	-0.068318	-40.376137	-12.706699	-8.560572	-8.696982	-10.411883	0.000000	-10.000000	0.000000	-9.283334	-32.333332	1023.000000	1023.000000	2046.000000
47.080002	-0.067864	-40.107330	-12.524743	-8.667315	-8.642399	-10.272873	0.000000	-10.000000	0.000000	-8.683333	-35.500000	1023.000000	1023.000000	2046.000000
47.099998	-0.067218	-39.725784	-12.369224	-8.741399	-8.541361	-10.073801	0.000000	-10.000000	-0.008333	-7.916667	-38.500000	1023.000000	1023.000000	2046.000000
47.119999	-0.067443	-39.858814	-12.334331	-8.903013	-8.663542	-9.957931	0.000000	-10.000000	-0.025000	-6.983334	-41.166668	1023.000000	1023.000000	2046.000000
47.139999	-0.067824	-40.084255	-12.488477	-8.880351	-8.699296	-10.016132	0.000000	-10.000000	-0.041667	-5.916667	-43.500000	1023.000000	1023.000000	2046.000000
47.160000	-0.068409	-40.429600	-12.691885	-8.881819	-8.723531	-10.132365	0.000000	-10.000000	-0.058333	-4.083333	-45.333332	1023.000000	1023.000000	2046.000000
47.180000	-0.069366	-40.995235	-12.833508	-9.025785	-8.814608	-10.321333	0.000000	-10.000000	-0.058333	-1.333333	-46.500000	1023.000000	1023.000000	2046.000000
47.200001	-0.070240	-41.511654	-12.922179	-9.326503	-8.861391	-10.401580	0.000000	-10.000000	-0.066667	0.566667	-47.000000	1023.000000	1023.000000	2046.000000
47.220001	-0.070888	-41.894741	-13.048615	-9.584455	-8.778753	-10.482917	0.000000	-10.000000	-0.066667	2.183333	-47.000000	1023.000000	1023.000000	2046.000000
47.240002	-0.071567	-42.296333	-13.172213	-9.672102	-8.773149	-10.678870	0.000000	-10.000000	-0.075000	2.300000	-47.000000	1023.000000	1023.000000	2046.000000
47.259998	-0.072454	-42.820568	-13.426105	-9.722362	-8.761897	-10.910203	0.000000	-10.000000	-0.083333	3.116667	-47.000000	1023.000000	1023.000000	2046.000000
47.279999	-0.073580	-43.485573	-13.763698	-9.728795	-8.868529	-11.124553	0.000000	-10.000000	-0.075000	3.016667	-47.000000	1023.000000	1023.000000	2046.000000
47.299999	-0.074546	-44.056522	-14.136746	-9.663398	-8.869808	-11.386572	0.000000	-10.000000	-0.075000	2.616667	-47.000000	1023.000000	1023.000000	2046.000000
47.320000	-0.075218	-44.453800	-14.401991	-9.523413	-8.921977	-11.606419	0.000000	-10.000000	-0.058333	1.783333	-47.000000	1023.000000	1023.000000	2046.000000
47.340000	-0.075655	-44.712322	-14.644383	-9.414101	-8.933567	-11.720273	0.000000	-10.000000	-0.058333	0.800000	-47.000000	1023.000000	1023.000000	2046.000000
47.360001	-0.075916	-44.866425	-14.851824	-9.185607	-8.922851	-11.906142	0.000000	-10.000000	-0.050000	0.000000	-47.000000	1023.000000	1023.000000	2046.000000
47.380001	-0.076088	-44.968121	-15.012881	-9.065418	-8.977722	-11.912100	0.000000	-10.000000	-0.050000	-0.483333	-47.000000	1023.000000	1023.000000	2046.000000
47.400002	-0.076272	-45.076973	-15.190232	-8.899882	-9.010018	-11.976839	0.000000	-10.000000	-0.050000	-0.916667	-47.000000	1023.000000	1023.000000	2046.000000
47.419998	-0.076331	-45.111607	-15.208326	-8.759797	-9.119325	-12.024159	0.000000	-10.000000	-0.050000	-1.750000	-47.166668	1023.000000	1023.000000	2046.000000
47.439999	-0.076216	-45.043892	-15.106386	-8.709284	-9.321937	-11.906285	0.000000	-10.000000	-0.041667	-2.833333	-47.833332	1023.000000	1023.000000	2046.000000
47.459999	-0.075726	-44.753849	-15.015050	-8.546456	-9.356194	-11.836147	0.000000	-10.000000	-0.033333	-3.266667	-49.000000	1023.000000	1023.000000	2046.000000
47.480000	-0.074948	-44.294113	-14.818630	-8.536228	-9.363628	-11.575627	0.000000	-10.000000	-0.033333	-2.716667	-50.166668	1023.000000	1023.000000	2046.000000
47.500000	-0.073964	-43.712753	-14.653006	-8.434728	-9.229187	-11.395834	0.000000	-10.000000	-0.041667	-2.333333	-50.833332	1023.000000	1023.000000	2046.000000
47.520000	-0.072909	-43.089359	-14.497428	-8.333899	-9.088281	-11.169750	0.000000	-10.000000	-0.050000	-2.566667	-51.333332	1023.000000	1023.000000	2046.000000
47.540001	-0.072073	-42.595226	-14.468636	-8.147069	-8.899112	-11.080412	0.000000	-10.000000	-0.058333	-2.833333	-52.000000	1023.000000	1023.000000	2046.000000
47.560001	-0.071379	-42.184967	-14.462907	-8.061450	-8.721196	-10.939414	0.000000	-10.000000	-0.058333	-3.016667	-53.000000	1023.000000	1023.000000	2046.000000
47.580002	-0.071078	-42.007248	-14.479300	-8.041547	-8.593271	-10.893131	0.000000	-10.000000	-0.058333	-2.983333	-54.000000	1023.000000	1023.000000	2046.000000
47.599998	-0.071279	-42.126160	-14.472691	-8.181684	-8.567553	-10.904230	0.000000	-10.000000	-0.050000	-3.300000	-55.000000	1023.000000	1023.000000	2046.000000
47.619999	-0.071601	-42.315952	-14.409276	-8.419906	-8.593862	-10.892908	0.000000	-10.000000	-0.058333	-3.383333	-56.166668	1023.000000	1023.000000	2046.000000
47.639999	-0.072116	-42.620468	-14.336128	-8.623642	-8.650256	-11.010444	0.000000	-10.000000	-0.050000	-1.516667	-57.166668	1023.000000	1023.000000	2046.000000
47.660000	-0.072335	-42.750027	-14.230510	-8.853367	-8.701621	-10.964529	0.000000	-10.000000	-0.058333	-0.733333	-57.833332	1023.000000	1023.000000	2046.000000
47.680000	-0.072644	-42.932526	-14.214057	-8.937329	-8.726069	-11.055072	0.000000	-10.000000	-0.050000	0.700000	-58.000000	1023.000000	1023.000000	2046.000000
47.700001	-0.072725	-42.980438	-14.139073	-9.022476	-8.779234	-11.039653	0.000000	-10.000000	-0.058333	-0.100000	-58.000000	1023.000000	1023.000000	2046.000000
47.720001	-0.072474	-42.832268	-14.078789	-9.091377	-8.697472	-10.964632	0.000000	-10.000000	-0.058333	0.300000	-58.000000	1023.000000	1023.000000	2046.000000
47.740002	-0.071895	-42.489891	-13.951885	-9.141595	-8.545034	-10.851377	0.000000	-10.000000	-0.066667	0.000000	-58.000000	1023.000000	1023.000000	2046.000000
47.759998	-0.071005	-41.963779	-13.629109	-9.240124	-8.397539	-10.697008	0.000000	-10.000000	-0.066667	0.000000	-58.000000	1023.000000	1023.000000	2046.000000
47.779999	-0.069931	-41.329082	-13.310246	-9.219028	-8.241203	-10.558603	0.000000	-10.000000	-0.058333	0.000000	-58.000000	1023.000000	1023.000000	2046.000000
47.799999	-0.068707	-40.605789	-13.104096	-9.153929	-7.987538	-10.360226	0.000000	-10.000000	-0.050000	0.000000	-58.000000	1023.000000	1023.000000	2046.000000
47.820000	-0.067365	-39.812725	-12.785255	-9.101659	-7.852061	-10.073750	0.000000	-10.000000	-0.050000	0.000000	-58.000000	1023.000000	1023.000000	2046.000000
47.840000	-0.067481	-39.881035	-12.767528	-9.285316	-8.025630	-9.802564	0.000000	-10.000000	-0.050000	0.000000	-58.000000	1023.000000	1023.000000	2046.000000
47.860001	-0.067132	-39.675205	-12.783280	-9.114292	-7.973351	-9.804283	0.000000	-10.000000	-0.058333	0.000000	-58.000000	1023.000000	1023.000000	2046.000000
47.880001	-0.067519	-39.903458	-12.942719	-9.091842	-8.047743	-9.821155	0.000000	-10.000000	-0.058333	0.000000	-58.000000	1023.000000	1023.000000	2046.000000
47.900002	-0.068161	-40.282887	-12.963888	-9.222940	-8.140156	-9.955901	0.000000	-10.000000	-0.058333	0.000000	-58.000000	1023.000000	1023.000000	2046.000000
47.919998	-0.068899	-40.719032	-12.929655	-9.542971	-8.288003	-9.958405	0.000000	-10.000000	-0.050000	0.000000	-58.000000	1023.000000	1023.000000	2046.000000
47.939999	-0.069307	-40.960293	-12.944951	-9.759681	-8.273684	-9.981977	0.000000	-10.000000	-0.058333	0.000000	-58.000000	1023.000000	1023.000000	2046.000000
47.959999	-0.069741	-41.217216	-13.074692	-9.919543	-8.197797	-10.025183	0.000000	-10.000000	-0.058333	0.000000	-58.000000	1023.000000	1023.000000	2046.000000
47.980000	-0.070592	-41.720051	-13.307332	-9.975415	-8.252232	-10.185073	0.000000	-10.000000	-0.066667	0.000000	-58.000000	1023.000000	1023.000000	2046.000000
48.000000	-0.071972	-42.535435	-13.732767	-9.966374	-8.352051	-10.484241	0.000000	-10.000000	-0.058333	0.000000	-58.000000	1023.000000	1023.000000	2046.000000
48.020000	-0.073269	-43.301857	-14.156696	-9.933980	-8.401826	-10.809356	0.000000	-10.000000	-0.058333	0.000000	-58.000000	1023.000000	1023.000000	2046.000000
48.040001	-0.074014	-43.742569	-14.422861	-9.813721	-8.447480	-11.058506	0.000000	-10.000000	-0.058333	0.000000	-58.000000	1023.000000	1023.000000	2046.000000
48.060001	-0.074396	-43.967911	-14.710885	-9.645974	-8.389060	-11.221992	0.000000	-10.000000	-0.058333	0.000000	-58.000000	1023.000000	1023.000000	2046.000000
48.080002	-0.074602	-44.090019	-14.883644	-9.425793	-8.402242	-11.378338	0.000000	-10.000000	-0.066667	0.000000	-58.000000	1023.000000	1023.000000	2046.000000
48.099998	-0.074748	-44.175838	-14.928726	-9.262655	-8.540388	-11.444069	0.000000	-10.000000	-0.075000	0.000000	-58.000000	1023.000000	1023.000000	2046.000000
48.119999	-0.074612	-44.095600	-14.950838	-9.072578	-8.618472	-11.453711	0.000000	-10.000000	-0.075000	0.350000	-58.000000	1023.000000	1023.000000	2046.000000
48.139999	-0.074123	-43.806747	-14.861516	-8.882920	-8.690305	-11.372007	0.000000	-10.000000	-0.075000	1.400000	-58.000000	1023.000000	1023.000000	2046.000000
48.160000	-0.073492	-43.433495	-14.832249	-8.777090	-8.658432	-11.165725	0.000000	-10.000000	-0.075000	2.766667	-58.000000	1023.000000	1023.000000	2046.000000
48.180000	-0.073061	-43.179245	-14.814362	-8.651089	-8.662160	-11.051636	0.000000	-10.000000	-0.075000	3.683333	-58.000000	1023.000000	1023.000000	2046.000000
48.200001	-0.072567	-42.887157	-14.791621	-8.613897	-8.544415	-10.937224	0.000000	-10.000000	-0.066667	3.533333	-58.000000	1023.000000	1023.000000	2046.000000
48.220001	-0.071933	-42.512596	-14.700941	-8.523077	-8.448675	-10.839901	0.000000	-10.000000	-0.058333	3.083333	-58.000000	1023.000000	1023.000000	2046.000000
48.240002	-0.071267	-42.118710	-14.612475	-8.436777	-8.353839	-10.715618	0.000000	-10.000000	-0.066667	2.250000	-58.000000	1023.000000	1023.000000	2046.000000
48.259998	-0.070306	-41.550804	-14.499060	-8.384316	-8.171736	-10.495695	0.000000	-10.000000	-0.066667	1.783333	-58.000000	1023.000000	1023.000000	2046.000000
48.279999	-0.069495	-41.071384	-14.451178	-8.288475	-7.934710	-10.397022	0.000000	-10.000000	-0.075000	2.283333	-58.000000	1023.000000	1023.000000	2046.000000
48.299999	-0.068900	-40.719666	-14.457067	-8.332126	-7.685857	-10.244617	0.000000	-10.000000	-0.091667	4.233334	-58.000000	1023.000000	1023.000000	2046.000000
48.320000	-0.068431	-40.442539	-14.329528	-8.523622	-7.539317	-10.050075	0.000000	-10.000000	-0.125000	7.000000	-58.000000	1023.000000	1023.000000	2046.000000
48.340000	-0.068261	-40.342136	-14.252115	-8.742865	-7.394134	-9.953023	0.000000	-10.000000	-0.150000	9.350000	-58.000000	1023.000000	1023.000000	2046.000000
48.360001	-0.067859	-40.104530	-14.078985	-8.968620	-7.227489	-9.829434	0.000000	-10.000000	-0.191667	11.466667	-58.000000	1023.000000	1023.000000	2046.000000
48.380001	-0.067469	-39.873924	-13.877815	-9.178044	-7.102602	-9.715462	0.000000	-10.000000	-0.241667	13.616667	-58.000000	1023.000000	1023.000000	2046.000000
48.400002	-0.066996	-39.594509	-13.775650	-9.361368	-6.895357	-9.562132	0.000000	-10.000000	-0.300000	15.766667	-58.000000	1023.000000	1023.000000	2046.000000
48.419998	-0.066326	-39.198441	-13.636747	-9.473392	-6.625818	-9.462481	0.000000	-10.000000	-0.341667	17.833334	-30.333334	1023.000000	1023.000000	2046.000000
48.439999	-0.065255	-38.565918	-13.344656	-9.530274	-6.457007	-9.233977	0.000000	-10.000000	-0.375000	19.483334	-1.166667	1023.000000	1023.000000	2046.000000
48.459999	-0.063677	-37.633392	-12.949634	-9.535432	-6.136172	-9.012156	0.000000	-10.000000	-0.400000	20.716667	30.333334	1023.000000	1023.000000	2046.000000
48.480000	-0.061627	-36.421513	-12.452911	-9.573332	-5.722928	-8.672340	0.000000	-10.000000	-0.441667	21.833334	36.666668	1023.000000	1023.000000	2046.000000
48.500000	-0.059424	-35.119308	-11.993449	-9.543863	-5.255776	-8.326221	0.000000	-10.000000	-0.483333	22.916668	43.833332	1023.000000	1023.000000	2046.000000
48.520000	-0.057014	-33.695534	-11.517547	-9.463549	-4.834887	-7.879551	0.000000	-10.000000	-0.516667	24.283335	51.333332	1023.000000	1023.000000	2046.000000
48.540001	-0.054392	-32.145844	-11.139771	-9.407131	-4.313746	-7.285195	0.000000	-10.000000	-0.533333	25.116667	59.166668	1023.000000	1023.000000	2046.000000
48.560001	-0.053388	-31.552492	-10.992150	-9.504400	-4.122070	-6.933870	0.000000	-10.000000	-0.541667	25.800001	67.500000	1023.000000	1023.000000	2046.000000
48.580002	-0.051813	-30.621635	-10.729647	-9.303789	-3.882352	-6.705847	0.000000	-10.000000	-0.550000	26.300001	76.000000	1023.000000	1023.000000	2046.000000
48.599998	-0.050852	-30.053789	-10.639450	-9.188950	-3.613238	-6.612151	0.000000	-10.000000	-0.575000	26.766668	84.666664	1023.000000	1023.000000	2046.000000
48.619999	-0.050516	-29.855194	-10.608848	-9.310783	-3.369675	-6.565889	0.000000	-10.000000	-0.608333	27.250000	93.500000	1023.000000	1023.000000	2046.000000
48.639999	-0.050172	-29.651789	-10.492316	-9.375395	-3.193295	-6.590782	0.000000	-10.000000	-0.641667	27.483334	102.500000	1023.000000	1023.000000	2046.000000
48.660000	-0.049541	-29.278578	-10.338364	-9.409341	-3.017293	-6.513582	0.000000	-10.000000	-0.641667	28.083334	111.666664	1023.000000	1023.000000	2046.000000
48.680000	-0.049163	-29.055275	-10.291507	-9.333921	-2.825051	-6.604796	0.000000	-10.000000	-0.625000	28.416666	121.000000	1023.000000	1023.000000	2046.000000
48.700001	-0.048963	-28.936975	-10.233748	-9.267561	-2.799429	-6.636236	0.000000	-10.000000	-0.616667	28.549999	130.500000	1023.000000	1023.000000	2046.000000
48.720001	-0.048868	-28.881182	-10.253263	-9.212794	-2.726238	-6.688887	0.000000	-10.000000	-0.608333	28.450001	140.000000	1023.000000	1023.000000	2046.000000
48.740002	-0.048136	-28.448309	-10.177021	-9.156527	-2.574265	-6.540496	0.000000	-10.000000	-0.616667	28.216667	149.333328	1023.000000	1023.000000	2046.000000
48.759998	-0.046798	-27.657724	-10.105574	-8.968802	-2.288969	-6.294380	0.000000	-10.000000	-0.608333	28.316668	158.833328	1023.000000	1023.000000	2046.000000
48.779999	-0.045479	-26.878338	-10.078484	-8.609836	-2.022915	-6.167104	0.000000	-10.000000	-0.608333	28.283335	168.166672	1023.000000	1023.000000	2046.000000
48.799999	-0.044200	-26.122232	-10.038187	-8.292963	-1.788040	-6.003042	0.000000	-10.000000	-0.608333	28.216667	177.833328	1023.000000	1023.000000	2046.000000
48.820000	-0.043004	-25.415194	-9.986292	-7.942761	-1.586110	-5.900031	0.000000	-10.000000	-0.608333	28.233334	187.166672	1023.000000	1023.000000	2046.000000
48.840000	-0.041538	-24.548903	-9.895500	-7.632751	-1.303932	-5.716719	0.000000	-10.000000	-0.608333	28.350000	196.666672	1023.000000	1023.000000	2046.000000
48.860001	-0.040001	-23.640692	-9.751013	-7.276359	-1.024675	-5.588645	0.000000	-10.000000	-0.600000	28.450001	206.000000	1023.000000	1023.000000	2046.000000
48.880001	-0.038190	-22.570246	-9.459898	-6.970881	-0.790425	-5.349041	0.000000	-10.000000	-0.600000	28.400000	215.500000	1023.000000	1023.000000	2046.000000
48.900002	-0.035910	-21.222767	-9.044815	-6.660568	-0.508012	-5.009372	0.000000	-10.000000	-0.600000	28.083334	225.000000	1023.000000	1023.000000	2046.000000
48.919998	-0.033297	-19.678421	-8.538095	-6.322053	-0.193164	-4.625109	0.000000	-10.000000	-0.583333	28.033333	234.333328	1023.000000	1023.000000	2046.000000
48.939999	-0.030792	-18.197937	-8.058881	-5.975807	0.085295	-4.248544	0.000000	-10.000000	-0.583333	27.750000	243.666672	1023.000000	1023.000000	2046.000000
48.959999	-0.028103	-16.608728	-7.572728	-5.667284	0.420721	-3.789439	0.000000	-10.000000	-0.566667	27.733334	253.000000	1023.000000	1023.000000	2046.000000
48.980000	-0.025493	-15.066643	-7.042869	-5.442781	0.765421	-3.346414	0.000000	-10.000000	-0.558333	27.516666	262.333344	1023.000000	1023.000000	2046.000000
49.000000	-0.023195	-13.708379	-6.544992	-5.304243	1.127700	-2.986844	0.000000	-10.000000	-0.541667	27.183334	271.500000	1023.000000	1023.000000	2046.000000
49.020000	-0.021392	-12.642540	-6.131669	-5.352647	1.454618	-2.612841	0.000000	-10.000000	-0.541667	26.766666	280.500000	1023.000000	1023.000000	2046.000000
49.040001	-0.020219	-11.949379	-5.796353	-5.513176	1.723420	-2.363269	0.000000	-10.000000	-0.550000	26.450001	289.500000	1023.000000	1023.000000	2046.000000
49.060001	-0.019403	-11.466920	-5.515253	-5.677567	1.908568	-2.182669	0.000000	-10.000000	-0.541667	26.333334	298.500000	1023.000000	1023.000000	2046.000000
49.080002	-0.018750	-11.081089	-5.264994	-5.870467	2.090719	-2.036347	0.000000	-10.000000	-0.525000	26.100000	307.333344	1023.000000	1023.000000	2046.000000
49.099998	-0.017982	-10.627433	-4.956714	-5.908567	2.270182	-2.032333	0.000000	-10.000000	-0.508333	25.633333	316.166656	1023.000000	1023.000000	2046.000000
49.119999	-0.016936	-10.009413	-4.565246	-5.876623	2.429497	-1.997041	0.000000	-10.000000	-0.500000	25.416666	324.666656	1023.000000	1023.000000	2046.000000
49.139999	-0.015485	-9.151700	-4.131244	-5.799101	2.609578	-1.830933	0.000000	-10.000000	-0.491667	25.183334	333.333344	1023.000000	1023.000000	2046.000000
49.160000	-0.013861	-8.191708	-3.659399	-5.712501	2.793882	-1.613690	0.000000	-10.000000	-0.500000	25.150000	341.666656	1023.000000	1023.000000	2046.000000
49.180000	-0.011988	-7.084783	-3.256286	-5.595174	3.137784	-1.371106	0.000000	-10.000000	-0.500000	24.966667	350.166656	1023.000000	1023.000000	2046.000000
49.200001	-0.009692	-5.727855	-2.728303	-5.568185	3.454304	-0.885671	0.000000	-10.000000	-0.500000	24.816668	358.500000	1023.000000	1023.000000	2046.000000
49.220001	-0.007338	-4.336653	-2.259804	-5.429391	3.830866	-0.478324	0.000000	-10.000000	-0.483333	24.850000	366.833344	1023.000000	1023.000000	2046.000000
49.240002	-0.005063	-2.992446	-1.880846	-5.203448	4.261240	-0.169392	0.000000	-10.000000	-0.483333	24.750000	375.000000	1023.000000	1023.000000	2046.000000
49.259998	-0.002459	-1.453171	-1.475103	-4.963650	4.714190	0.271393	0.000000	-10.000000	-0.475000	24.766666	383.333344	1023.000000	1023.000000	2046.000000
49.279999	-0.001201	-0.710021	-1.093082	-4.908269	4.695454	0.595877	0.000000	-10.000000	-0.466667	24.433332	391.666656	1023.000000	1023.000000	2046.000000
49.299999	0.000491	0.290262	-0.997375	-4.380542	4.939277	0.728902	0.000000	-10.000000	-0.450000	24.299999	400.000000	1023.000000	1023.000000	2046.000000
49.320000	0.001512	0.893869	-0.824457	-4.047804	4.928505	0.837625	0.000000	-10.000000	-0.441667	23.933334	408.000000	1023.000000	1023.000000	2046.000000
49.340000	0.002184	1.290456	-0.626368	-3.971509	5.010856	0.877476	0.000000	-10.000000	-0.441667	23.833334	416.000000	1023.000000	1023.000000	2046.000000
49.360001	0.002501	1.478137	-0.408223	-4.010408	5.018526	0.878243	0.000000	-10.000000	-0.433333	23.566668	424.000000	1023.000000	1023.000000	2046.000000
49.380001	0.002539	1.500775	-0.388335	-4.111889	5.125855	0.875145	0.000000	-10.000000	-0.441667	23.433334	432.000000	1023.000000	1023.000000	2046.000000
49.400002	0.001609	0.950871	-0.466708	-4.188582	4.945564	0.660597	0.000000	-10.000000	-0.425000	23.150000	439.833344	1023.000000	1023.000000	2046.000000
49.419998	0.000438	0.258671	-0.662570	-4.270585	4.781776	0.410049	0.000000	-10.000000	-0.416667	22.650000	447.500000	1023.000000	1023.000000	2046.000000
49.439999	0.000324	0.191254	-0.748379	-4.252416	4.820524	0.371524	0.000000	-10.000000	-0.400000	22.333334	455.166656	1023.000000	1023.000000	2046.000000
49.459999	0.000906	0.535459	-0.709119	-4.092058	4.914139	0.422497	0.000000	-10.000000	-0.383333	21.750000	462.666656	1023.000000	1023.000000	2046.000000
49.480000	0.001925	1.137942	-0.749777	-3.714701	5.152743	0.449677	0.000000	-10.000000	-0.366667	21.216667	470.166656	1023.000000	1023.000000	2046.000000
49.500000	0.002982	1.762494	-0.630762	-3.289608	5.223961	0.458903	0.000000	-10.000000	-0.333333	20.416668	477.333344	1023.000000	1023.000000	2046.000000
49.520000	0.004206	2.486031	-0.579412	-2.797364	5.418623	0.444183	0.000000	-10.000000	-0.316667	19.866667	484.333344	1023.000000	1023.000000	2046.000000
49.540001	0.005475	3.235583	-0.513228	-2.387530	5.614073	0.522269	0.000000	-10.000000	-0.300000	19.250000	491.000000	1023.000000	1023.000000	2046.000000
49.560001	0.006978	4.124192	-0.282878	-2.039676	5.726501	0.720245	0.000000	-10.000000	-0.300000	18.766666	497.333344	1023.000000	1023.000000	2046.000000
49.580002	0.008485	5.014473	-0.114695	-1.722662	5.921836	0.929994	0.000000	-10.000000	-0.283333	18.283333	503.666656	1023.000000	1023.000000	2046.000000
49.599998	0.009917	5.860705	0.074498	-1.508102	6.031632	1.262677	0.000000	-10.000000	-0.250000	17.900000	510.000000	1023.000000	1023.000000	2046.000000
49.619999	0.011680	6.902610	0.285516	-1.310399	6.304750	1.622742	0.000000	-10.000000	-0.233333	17.550001	516.166687	1023.000000	1023.000000	2046.000000
49.639999	0.013451	7.949311	0.524325	-1.032721	6.502582	1.955126	0.000000	-10.000000	-0.233333	16.966667	522.000000	1023.000000	1023.000000	2046.000000
49.660000	0.015099	8.923402	0.694563	-0.680428	6.774115	2.135152	0.000000	-10.000000	-0.250000	16.500000	527.666687	1023.000000	1023.000000	2046.000000
49.680000	0.017026	10.062218	1.075805	-0.346003	7.023618	2.308797	0.000000	-10.000000	-0.241667	15.983334	533.166687	1023.000000	1023.000000	2046.000000
49.700001	0.018904	11.172526	1.473837	-0.054762	7.309441	2.444010	0.000000	-10.000000	-0.233333	15.633333	538.666687	1023.000000	1023.000000	2046.000000
49.720001	0.020649	12.203506	1.915994	0.015283	7.562587	2.709642	0.000000	-10.000000	-0.225000	15.383333	542.166687	1023.000000	1023.000000	2046.000000
49.740002	0.021276	12.574214	2.242291	-0.238069	7.634311	2.935681	0.000000	-10.000000	-0.216667	14.750000	547.333313	1023.000000	1023.000000	2046.000000
49.759998	0.021622	12.778647	2.513015	-0.597729	7.683290	3.180072	0.000000	-10.000000	-0.208333	14.300000	552.333313	1023.000000	1023.000000	2046.000000
49.779999	0.021725	12.839241	2.712230	-0.921242	7.760557	3.287696	0.000000	-10.000000	-0.183333	13.366667	558.833313	1023.000000	1023.000000	2046.000000
49.799999	0.021779	12.871334	2.922653	-1.128026	7.861480	3.215227	0.000000	-10.000000	-0.166667	12.983334	563.500000	1023.000000	1023.000000	2046.000000
49.820000	0.021846	12.910954	3.126181	-1.247571	7.955003	3.077341	0.000000	-10.000000	-0.133333	12.083334	567.833313	1023.000000	1023.000000	2046.000000
49.840000	0.022184	13.110895	3.404549	-1.434490	8.020556	3.120279	0.000000	-10.000000	-0.116667	11.383333	572.000000	1023.000000	1023.000000	2046.000000
49.860001	0.022657	13.390005	3.667194	-1.617489	8.061999	3.278301	0.000000	-10.000000	-0.100000	10.383333	575.833313	1023.000000	1023.000000	2046.000000
49.880001	0.023214	13.719382	3.926561	-1.756019	8.117653	3.431187	0.000000	-10.000000	-0.100000	9.683333	579.500000	1023.000000	1023.000000	2046.000000
49.900002	0.024285	14.352613	4.167116	-1.706927	8.342952	3.549473	0.000000	-10.000000	-0.100000	9.266666	582.833313	1023.000000	1023.000000	2046.000000
49.919998	0.025786	15.239637	4.566031	-1.675767	8.570098	3.779275	0.000000	-10.000000	-0.100000	9.050000	586.000000	1023.000000	1023.000000	2046.000000
49.939999	0.027372	16.177092	4.901269	-1.505862	8.903843	3.877842	0.000000	-10.000000	-0.100000	9.116667	589.000000	1023.000000	1023.000000	2046.000000
49.959999	0.029132	17.217075	5.231834	-1.273286	9.189494	4.069033	0.000000	-10.000000	-0.091667	9.166667	592.000000	1023.000000	1023.000000	2046.000000
49.980000	0.031078	18.367302	5.506925	-1.084267	9.571952	4.372692	0.000000	-10.000000	-0.083333	9.033334	595.166687	1023.000000	1023.000000	2046.000000
50.000000	0.031822	18.806692	5.758316	-1.034928	9.460006	4.623298	0.000000	-10.000000	-0.091667	8.350000	598.333313	1023.000000	1023.000000	2046.000000
50.020000	0.032903	19.445698	5.920702	-0.696265	9.452122	4.769139	0.000000	-10.000000	-0.100000	7.333333	601.333313	1023.000000	1023.000000	2046.000000
50.040001	0.033291	19.674986	5.842831	-0.449016	9.306887	4.974284	0.000000	-10.000000	-0.108333	6.333333	604.000000	1023.000000	1023.000000	2046.000000
50.060001	0.032636	19.287966	5.743753	-0.413190	9.127437	4.829966	0.000000	-10.000000	-0.091667	5.450000	606.833313	1023.000000	1023.000000	2046.000000
50.080002	0.031723	18.748093	5.657960	-0.645917	9.069787	4.666264	0.000000	-10.000000	-0.083333	4.916667	608.833313	1023.000000	1023.000000	2046.000000
50.099998	0.030400	17.966278	5.487699	-0.911702	8.970431	4.419850	0.000000	-10.000000	-0.066667	4.333333	610.500000	1023.000000	1023.000000	2046.000000
50.119999	0.028477	16.829901	5.152719	-1.093154	8.741931	4.028403	0.000000	-10.000000	-0.066667	3.666667	611.500000	1023.000000	1023.000000	2046.000000
50.139999	0.026070	15.407101	4.777280	-1.241683	8.328005	3.543499	0.000000	-10.000000	-0.066667	2.933333	612.833313	1023.000000	1023.000000	2046.000000
50.160000	0.024467	14.459875	4.424924	-1.390655	8.167353	3.258253	0.000000	-10.000000	-0.075000	2.500000	614.000000	1023.000000	1023.000000	2046.000000
50.180000	0.023742	14.031511	4.236119	-1.350756	8.074154	3.071995	0.000000	-10.000000	-0.075000	2.700000	615.000000	1023.000000	1023.000000	2046.000000
50.200001	0.023708	14.011594	4.084246	-1.124976	8.021922	3.030402	0.000000	-10.000000	-0.075000	2.916667	615.833313	1023.000000	1023.000000	2046.000000
50.220001	0.023811	14.072317	3.994154	-0.810187	7.897642	2.990708	0.000000	-10.000000	-0.066667	2.866667	616.833313	1023.000000	1023.000000	2046.000000
50.240002	0.024116	14.252608	3.890411	-0.485302	7.825571	3.021929	0.000000	-10.000000	-0.058333	2.650000	617.833313	1023.000000	1023.000000	2046.000000
50.259998	0.024550	14.509344	3.823925	-0.133537	7.776935	3.042022	0.000000	-10.000000	-0.050000	2.416667	618.833313	1023.000000	1023.000000	2046.000000
50.279999	0.024888	14.708984	3.691769	0.099274	7.805579	3.112363	0.000000	-10.000000	-0.050000	2.116667	619.666687	1023.000000	1023.000000	2046.000000
50.299999	0.025322	14.965334	3.660628	0.324406	7.808343	3.171957	0.000000	-10.000000	-0.050000	1.283333	620.333313	1023.000000	1023.000000	2046.000000
50.320000	0.025662	15.166283	3.595611	0.539728	7.862141	3.168802	0.000000	-10.000000	-0.050000	0.516667	620.833313	1023.000000	1023.000000	2046.000000
50.340000	0.026336	15.564309	3.514913	0.751289	8.019525	3.278583	0.000000	-10.000000	-0.050000	-0.266667	621.000000	1023.000000	1023.000000	2046.000000
50.360001	0.027052	15.987575	3.545128	0.941053	8.138196	3.363198	0.000000	-10.000000	-0.050000	-1.083333	621.000000	1023.000000	1023.000000	2046.000000
50.380001	0.027968	16.529175	3.635022	1.202692	8.225124	3.466336	0.000000	-10.000000	-0.050000	-2.216667	621.000000	1023.000000	1023.000000	2046.000000
50.400002	0.028955	17.112671	3.811203	1.410328	8.285428	3.605712	0.000000	-10.000000	-0.050000	-3.083333	621.000000	1023.000000	1023.000000	2046.000000
50.419998	0.029852	17.642643	3.998147	1.444204	8.379283	3.821008	0.000000	-10.000000	-0.050000	-3.483333	621.000000	1023.000000	1023.000000	2046.000000
50.439999	0.030540	18.048969	4.225707	1.497937	8.430935	3.894391	0.000000	-10.000000	-0.050000	-3.383333	621.000000	1023.000000	1023.000000	2046.000000
50.459999	0.030741	18.168056	4.371483	1.240053	8.462139	4.094382	0.000000	-10.000000	-0.050000	-3.233333	621.000000	1023.000000	1023.000000	2046.000000
50.480000	0.030297	17.905655	4.477800	0.919222	8.417199	4.091433	0.000000	-10.000000	-0.050000	-2.866667	621.000000	1023.000000	1023.000000	2046.000000
50.500000	0.029614	17.501905	4.528155	0.475159	8.438588	4.060004	0.000000	-10.000000	-0.050000	-2.750000	621.000000	1023.000000	1023.000000	2046.000000
50.520000	0.028649	16.931608	4.553504	0.153635	8.406962	3.817505	0.000000	-10.000000	-0.050000	-2.850000	621.000000	1023.000000	1023.000000	2046.000000
50.540001	0.027785	16.421164	4.498434	-0.087953	8.414036	3.596646	0.000000	-10.000000	-0.050000	-3.416667	621.000000	1023.000000	1023.000000	2046.000000
50.560001	0.026746	15.806828	4.521725	-0.392083	8.243510	3.433675	0.000000	-10.000000	-0.041667	-4.450000	621.000000	1023.000000	1023.000000	2046.000000
50.580002	0.026165	15.463604	4.572603	-0.615448	8.123592	3.382857	0.000000	-10.000000	-0.025000	-5.883333	621.000000	1023.000000	1023.000000	2046.000000
50.599998	0.025665	15.168246	4.569131	-0.777581	8.058599	3.318097	0.000000	-10.000000	-0.008333	-7.533333	621.000000	1023.000000	1023.000000	2046.000000
50.619999	0.025252	14.923636	4.708698	-0.828945	7.857912	3.185972	0.000000	-10.000000	0.008333	-9.050000	621.000000	1023.000000	1023.000000	2046.000000
50.639999	0.025400	15.011344	4.854438	-0.909987	7.825025	3.241869	0.000000	-10.000000	0.016667	-10.383333	613.666687	1023.000000	1023.000000	2046.000000
50.660000	0.025832	15.266443	5.044061	-0.882037	7.825211	3.279209	0.000000	-10.000000	0.033333	-11.500000	605.000000	1023.000000	1023.000000	2046.000000
50.680000	0.026255	15.516810	5.140763	-0.748016	7.829267	3.294796	0.000000	-10.000000	0.041667	-12.850000	594.833313	1023.000000	1023.000000	2046.000000
50.700001	0.026576	15.706239	5.282733	-0.692830	7.706628	3.409708	0.000000	-10.000000	0.083333	-14.316667	590.333313	1023.000000	1023.000000	2046.000000
50.720001	0.026738	15.802215	5.218384	-0.447355	7.745547	3.285638	0.000000	-10.000000	0.116667	-15.450000	587.166687	1023.000000	1023.000000	2046.000000
50.740002	0.025343	14.977606	5.140172	-0.501491	7.215776	3.123149	0.000000	-10.000000	0.166667	-17.033333	581.833313	1023.000000	1023.000000	2046.000000
50.759998	0.023930	14.142349	4.692993	-0.154290	6.842444	2.761202	0.000000	-10.000000	0.200000	-18.700001	576.000000	1023.000000	1023.000000	2046.000000
50.779999	0.021779	12.871278	4.321676	-0.061137	6.268080	2.342659	0.000000	-10.000000	0.258333	-20.550001	567.833313	1023.000000	1023.000000	2046.000000
50.799999	0.019113	11.295649	3.946136	-0.269116	5.772979	1.845650	0.000000	-10.000000	0.308333	-21.716667	561.000000	1023.000000	1023.000000	2046.000000
50.820000	0.016476	9.737046	3.653474	-0.671091	5.281688	1.472975	0.000000	-10.000000	0.341667	-22.500000	553.833313	1023.000000	1023.000000	2046.000000
50.840000	0.013847	8.183725	3.303773	-0.989515	4.833268	1.036199	0.000000	-10.000000	0.350000	-23.300001	546.500000	1023.000000	1023.000000	2046.000000
50.860001	0.010585	6.255784	2.707968	-1.162894	4.298840	0.411869	0.000000	-10.000000	0.350000	-23.733334	538.833313	1023.000000	1023.000000	2046.000000
50.880001	0.007210	4.260905	2.083270	-1.379450	3.690863	-0.133778	0.000000	-10.000000	0.341667	-23.966667	531.000000	1023.000000	1023.000000	2046.000000
50.900002	0.004709	2.782946	1.552327	-1.389244	3.270843	-0.650980	0.000000	-10.000000	0.333333	-23.850000	523.000000	1023.000000	1023.000000	2046.000000
50.919998	0.003147	1.859770	1.125538	-1.307659	3.005860	-0.963968	0.000000	-10.000000	0.333333	-23.683334	515.000000	1023.000000	1023.000000	2046.000000
50.939999	0.001976	1.167669	0.737444	-1.076648	2.783157	-1.276284	0.000000	-10.000000	0.333333	-23.566668	507.000000	1023.000000	1023.000000	2046.000000
50.959999	0.001146	0.677075	0.313855	-0.807140	2.679415	-1.509054	0.000000	-10.000000	0.333333	-23.433332	499.000000	1023.000000	1023.000000	2046.000000
50.980000	0.000206	0.121491	0.053886	-0.551183	2.419994	-1.801206	0.000000	-10.000000	0.325000	-23.216667	491.000000	1023.000000	1023.000000	2046.000000
51.000000	-0.000439	-0.259237	-0.257263	-0.402842	2.304627	-1.903759	0.000000	-10.000000	0.325000	-22.866667	483.333344	1023.000000	1023.000000	2046.000000
51.020000	-0.001191	-0.703994	-0.525464	-0.189910	2.180367	-2.168987	0.000000	-10.000000	0.325000	-22.733334	475.666656	1023.000000	1023.000000	2046.000000
51.040001	-0.001980	-1.169904	-0.768693	-0.109300	2.027249	-2.319160	0.000000	-10.000000	0.333333	-22.700001	468.166656	1023.000000	1023.000000	2046.000000
51.060001	-0.002627	-1.552586	-0.956953	-0.049784	1.889362	-2.435211	0.000000	-10.000000	0.341667	-22.799999	460.500000	1023.000000	1023.000000	2046.000000
51.080002	-0.003055	-1.805302	-1.068743	-0.040172	1.768019	-2.464407	0.000000	-10.000000	0.350000	-22.966667	452.833344	1023.000000	1023.000000	2046.000000
51.099998	-0.002937	-1.735848	-1.151098	0.069807	1.809681	-2.464238	0.000000	-10.000000	0.350000	-23.333334	445.000000	1023.000000	1023.000000	2046.000000
51.119999	-0.003002	-1.773896	-1.071401	0.182734	1.573592	-2.458820	0.000000	-10.000000	0.350000	-23.716667	437.166656	1023.000000	1023.000000	2046.000000
51.139999	-0.003122	-1.844877	-1.146630	0.208261	1.512164	-2.418673	0.000000	-10.000000	0.366667	-24.033335	429.333344	1023.000000	1023.000000	2046.000000
[truncated: 1,123,511 more chars]
