# Supplementary material for: Effect of Electrode Belt and Body Positions on Regional Pulmonary Ventilation- and Perfusion-Related Impedance Changes Measured by Electric Impedance Tomography
Source: PLoS One. 2016 Jun 2;11(6):e0155913. doi: 10.1371/journal.pone.0155913 (PMC4890811; doi:10.1371/journal.pone.0155913)
Supplement: S1 Dataset — (ZIP) [file pone.0155913.s001.zip › Dataset/Fp11-semi-6i.txt]

Patient Name:	Fp11
Registry:	Fp11
Investigator:	 
Diagnosys:	 
Notes:	semi6i              
Sample Rate [Hz]:	50.07
Time Base 	Pixels Mean 	Pixels Sum 	UPPER RIGHT		UPPER LEFT		LOWER RIGHT		LOWER LEFT		QRS	ETCO2	Paw	Flow (L/min)	Volume	Analog1	Analog2	AnalogSum
0.000000	0.033765	19.955250	5.234765	2.499889	6.393457	5.827139	0.000000	-10.000000	-0.233333	17.150000	596.000000	1023.000000	1023.000000	2046.000000
0.020000	0.035417	20.931414	5.534194	2.623916	6.636045	6.137258	0.000000	-10.000000	-0.241667	17.283333	601.666687	1023.000000	1023.000000	2046.000000
0.040000	0.037206	21.988930	5.901636	2.701854	7.025028	6.360411	0.000000	-10.000000	-0.233333	17.133333	607.500000	1023.000000	1023.000000	2046.000000
0.060000	0.038699	22.871281	6.355317	2.662636	7.139175	6.714154	0.000000	-10.000000	-0.225000	16.866667	613.333313	1023.000000	1023.000000	2046.000000
0.080000	0.039713	23.470547	6.729766	2.500793	7.376848	6.863141	0.000000	-10.000000	-0.191667	16.150000	619.000000	1023.000000	1023.000000	2046.000000
0.100000	0.040429	23.893448	7.103570	2.295489	7.434514	7.059875	0.000000	-10.000000	-0.166667	15.283334	624.500000	1023.000000	1023.000000	2046.000000
0.120000	0.040496	23.932911	7.292457	2.012636	7.559295	7.068524	0.000000	-10.000000	-0.150000	14.233334	629.833313	1023.000000	1023.000000	2046.000000
0.140000	0.040584	23.984974	7.518518	1.792988	7.576900	7.096568	0.000000	-10.000000	-0.133333	13.000000	634.666687	1023.000000	1023.000000	2046.000000
0.160000	0.040428	23.893087	7.715149	1.533248	7.536170	7.108521	0.000000	-10.000000	-0.108333	11.550000	639.000000	1023.000000	1023.000000	2046.000000
0.180000	0.040594	23.991144	7.851996	1.493777	7.616947	7.028425	0.000000	-10.000000	-0.075000	9.700001	643.000000	1023.000000	1023.000000	2046.000000
0.200000	0.040688	24.046431	7.993595	1.364202	7.672147	7.016488	0.000000	-10.000000	-0.050000	7.600000	646.666687	1023.000000	1023.000000	2046.000000
0.220000	0.040970	24.213316	8.206381	1.322514	7.746326	6.938095	0.000000	-10.000000	-0.041667	5.450000	649.833313	1023.000000	1023.000000	2046.000000
0.240000	0.041665	24.624170	8.416915	1.367765	7.911687	6.927803	0.000000	-10.000000	-0.041667	3.416667	652.000000	1023.000000	1023.000000	2046.000000
0.260000	0.042542	25.142586	8.734587	1.390656	8.099332	6.918011	0.000000	-10.000000	-0.041667	1.633333	653.333313	1023.000000	1023.000000	2046.000000
0.280000	0.043718	25.837490	9.072294	1.468368	8.246084	7.050744	0.000000	-10.000000	-0.025000	0.516667	653.833313	1023.000000	1023.000000	2046.000000
0.300000	0.044654	26.390362	9.308260	1.551439	8.425838	7.104824	0.000000	-10.000000	-0.016667	-0.533333	654.000000	1023.000000	1023.000000	2046.000000
0.320000	0.045427	26.847181	9.481710	1.592083	8.516865	7.256523	0.000000	-10.000000	-0.025000	-1.366667	654.000000	1023.000000	1023.000000	2046.000000
0.340000	0.045872	27.110435	9.512417	1.596071	8.648010	7.353938	0.000000	-10.000000	-0.025000	-2.600000	654.000000	1023.000000	1023.000000	2046.000000
0.360000	0.045850	27.097322	9.477847	1.938671	8.522061	7.158743	0.000000	-10.000000	-0.025000	-3.800000	654.000000	1023.000000	1023.000000	2046.000000
0.380000	0.045121	26.666637	9.195985	2.103111	8.216278	7.151264	0.000000	-10.000000	-0.008333	-5.016667	654.000000	1023.000000	1023.000000	2046.000000
0.400000	0.043751	25.856590	8.972304	2.034093	7.946917	6.903276	0.000000	-10.000000	-0.008333	-6.050000	654.000000	1023.000000	1023.000000	2046.000000
0.420000	0.042134	24.901239	8.749920	1.816132	7.653771	6.681416	0.000000	-10.000000	0.000000	-6.833333	654.000000	1023.000000	1023.000000	2046.000000
0.440000	0.040549	23.964508	8.521510	1.485914	7.508605	6.448478	0.000000	-10.000000	0.000000	-7.616667	654.000000	1023.000000	1023.000000	2046.000000
0.460000	0.038890	22.984108	8.231618	1.348901	7.202866	6.200725	0.000000	-10.000000	0.000000	-8.650001	654.000000	1023.000000	1023.000000	2046.000000
0.480000	0.036232	21.413162	7.690615	1.248550	6.761018	5.712979	0.000000	-10.000000	0.000000	-9.716667	654.000000	1023.000000	1023.000000	2046.000000
0.500000	0.033951	20.064892	7.250888	1.364364	6.221582	5.228058	0.000000	-10.000000	0.000000	-10.633333	650.333313	1023.000000	1023.000000	2046.000000
0.520000	0.032118	18.981665	6.819126	1.436148	5.879751	4.846642	0.000000	-10.000000	0.000000	-11.250000	642.166687	1023.000000	1023.000000	2046.000000
0.540000	0.031050	18.350588	6.542549	1.720086	5.584109	4.503843	0.000000	-10.000000	0.008333	-11.733334	632.833313	1023.000000	1023.000000	2046.000000
0.560000	0.030247	17.875832	6.157838	2.030106	5.425829	4.262057	0.000000	-10.000000	0.025000	-12.233334	625.666687	1023.000000	1023.000000	2046.000000
0.580000	0.029186	17.249065	5.869191	2.437300	5.071706	3.870868	0.000000	-10.000000	0.041667	-12.800000	621.500000	1023.000000	1023.000000	2046.000000
0.600000	0.028562	16.880226	5.493959	2.708967	4.949971	3.727328	0.000000	-10.000000	0.066667	-13.500000	617.166687	1023.000000	1023.000000	2046.000000
0.620000	0.027679	16.358105	5.264583	2.996880	4.655850	3.440791	0.000000	-10.000000	0.100000	-14.450000	612.666687	1023.000000	1023.000000	2046.000000
0.640000	0.027038	15.979752	4.941515	3.205671	4.527488	3.305077	0.000000	-10.000000	0.116667	-15.416667	607.833313	1023.000000	1023.000000	2046.000000
0.660000	0.026351	15.573678	4.724669	3.461948	4.319212	3.067849	0.000000	-10.000000	0.141667	-16.350000	602.666687	1023.000000	1023.000000	2046.000000
0.680000	0.025806	15.251516	4.536500	3.644431	4.096005	2.974580	0.000000	-10.000000	0.141667	-17.083334	597.166687	1023.000000	1023.000000	2046.000000
0.700000	0.025533	15.089749	4.504423	3.690201	3.967814	2.927311	0.000000	-10.000000	0.166667	-17.816668	591.500000	1023.000000	1023.000000	2046.000000
0.720000	0.024926	14.731328	4.393638	3.795252	3.777432	2.765007	0.000000	-10.000000	0.175000	-18.550001	585.500000	1023.000000	1023.000000	2046.000000
0.740000	0.024217	14.312225	4.301530	3.725863	3.636593	2.648239	0.000000	-10.000000	0.191667	-19.116667	579.333313	1023.000000	1023.000000	2046.000000
0.760000	0.023301	13.771071	4.227487	3.634799	3.410359	2.498426	0.000000	-10.000000	0.200000	-19.533335	573.000000	1023.000000	1023.000000	2046.000000
0.780000	0.022327	13.195054	4.085314	3.389454	3.315518	2.404768	0.000000	-10.000000	0.200000	-19.816668	566.500000	1023.000000	1023.000000	2046.000000
0.800000	0.021011	12.417530	4.088928	3.174348	2.986229	2.168025	0.000000	-10.000000	0.216667	-20.100000	559.833313	1023.000000	1023.000000	2046.000000
0.820000	0.019330	11.424325	3.911422	2.661102	2.782441	2.069360	0.000000	-10.000000	0.250000	-20.466667	553.166687	1023.000000	1023.000000	2046.000000
0.840000	0.017324	10.238594	3.846518	2.317637	2.385265	1.689173	0.000000	-10.000000	0.283333	-20.966667	546.333313	1023.000000	1023.000000	2046.000000
0.860000	0.015548	9.189149	3.587890	1.883456	2.195724	1.522079	0.000000	-10.000000	0.300000	-21.516666	539.333313	1023.000000	1023.000000	2046.000000
0.880000	0.013623	8.051423	3.468137	1.710578	1.758042	1.114666	0.000000	-10.000000	0.300000	-22.066668	532.166687	1023.000000	1023.000000	2046.000000
0.900000	0.011994	7.088161	3.150287	1.411082	1.577783	0.949010	0.000000	-10.000000	0.316667	-22.516666	524.666687	1023.000000	1023.000000	2046.000000
0.920000	0.010387	6.138435	3.011826	1.328105	1.196686	0.601819	0.000000	-10.000000	0.333333	-23.133333	517.333313	1023.000000	1023.000000	2046.000000
0.940000	0.009072	5.361607	2.746914	1.120577	1.020804	0.473312	0.000000	-10.000000	0.350000	-23.766666	509.666656	1023.000000	1023.000000	2046.000000
0.960000	0.007786	4.601793	2.747348	1.051577	0.659542	0.143325	0.000000	-10.000000	0.383333	-24.466667	501.666656	1023.000000	1023.000000	2046.000000
0.980000	0.007243	4.280673	2.686623	0.933484	0.612229	0.048338	0.000000	-10.000000	0.416667	-24.933334	493.333344	1023.000000	1023.000000	2046.000000
1.000000	0.006771	4.001472	2.851683	0.833882	0.354422	-0.038515	0.000000	-10.000000	0.441667	-25.300001	485.000000	1023.000000	1023.000000	2046.000000
1.020000	0.006357	3.757211	2.825639	0.813959	0.246284	-0.128671	0.000000	-10.000000	0.441667	-25.500000	476.666656	1023.000000	1023.000000	2046.000000
1.040000	0.005883	3.477030	2.749682	0.610235	0.134663	-0.017549	0.000000	-10.000000	0.441667	-25.816668	468.166656	1023.000000	1023.000000	2046.000000
1.060000	0.004955	2.928206	2.672748	0.501826	-0.101333	-0.145036	0.000000	-10.000000	0.466667	-26.183334	459.500000	1023.000000	1023.000000	2046.000000
1.080000	0.004061	2.400244	2.428660	0.588719	-0.302868	-0.314267	0.000000	-10.000000	0.483333	-26.500000	450.833344	1023.000000	1023.000000	2046.000000
1.100000	0.002407	1.422369	2.066969	0.778647	-0.739381	-0.683867	0.000000	-10.000000	0.491667	-26.666666	442.000000	1023.000000	1023.000000	2046.000000
1.120000	0.000298	0.176061	1.609906	0.563825	-1.034805	-0.962865	0.000000	-10.000000	0.475000	-26.683334	433.000000	1023.000000	1023.000000	2046.000000
1.140000	-0.002028	-1.198666	1.354162	0.382378	-1.467700	-1.467507	0.000000	-10.000000	0.466667	-26.700001	424.000000	1023.000000	1023.000000	2046.000000
1.160000	-0.004245	-2.508770	0.986865	-0.178388	-1.687242	-1.630006	0.000000	-10.000000	0.466667	-26.700001	415.000000	1023.000000	1023.000000	2046.000000
1.180000	-0.006376	-3.768347	0.796334	-0.502125	-2.090870	-1.971686	0.000000	-10.000000	0.466667	-26.616667	406.166656	1023.000000	1023.000000	2046.000000
1.200000	-0.008683	-5.131761	0.319047	-0.648934	-2.383041	-2.418832	0.000000	-10.000000	0.466667	-26.283335	397.333344	1023.000000	1023.000000	2046.000000
1.220000	-0.010848	-6.411263	-0.105182	-0.707243	-2.785914	-2.812923	0.000000	-10.000000	0.450000	-25.933334	388.666656	1023.000000	1023.000000	2046.000000
1.240000	-0.012893	-7.619983	-0.453555	-0.653837	-3.267428	-3.245162	0.000000	-10.000000	0.433333	-25.416666	379.833344	1023.000000	1023.000000	2046.000000
1.260000	-0.014292	-8.446784	-0.825358	-0.510641	-3.565128	-3.545656	0.000000	-10.000000	0.425000	-25.316666	371.333344	1023.000000	1023.000000	2046.000000
1.280000	-0.015893	-9.392700	-1.065368	-0.228618	-4.025595	-4.073120	0.000000	-10.000000	0.433333	-25.200001	362.833344	1023.000000	1023.000000	2046.000000
1.300000	-0.016754	-9.901574	-1.562614	-0.093003	-4.023533	-4.222425	0.000000	-10.000000	0.441667	-25.333334	354.500000	1023.000000	1023.000000	2046.000000
1.320000	-0.018095	-10.694301	-1.780658	0.246174	-4.402929	-4.756888	0.000000	-10.000000	0.433333	-25.250000	346.166656	1023.000000	1023.000000	2046.000000
1.340000	-0.019041	-11.253016	-2.215235	0.267847	-4.457160	-4.848469	0.000000	-10.000000	0.425000	-25.233334	337.666656	1023.000000	1023.000000	2046.000000
1.360000	-0.020197	-11.936503	-2.379526	0.470230	-4.785376	-5.241832	0.000000	-10.000000	0.416667	-25.016666	329.333344	1023.000000	1023.000000	2046.000000
1.380000	-0.021000	-12.410813	-2.737836	0.441849	-4.819675	-5.295151	0.000000	-10.000000	0.408333	-24.966667	321.000000	1023.000000	1023.000000	2046.000000
1.400000	-0.021883	-12.932621	-2.794172	0.567867	-5.210408	-5.495908	0.000000	-10.000000	0.400000	-24.733334	312.666656	1023.000000	1023.000000	2046.000000
1.420000	-0.022553	-13.329057	-2.992897	0.419507	-5.214836	-5.540831	0.000000	-10.000000	0.408333	-24.716667	304.333344	1023.000000	1023.000000	2046.000000
1.440000	-0.023448	-13.857818	-2.985354	0.372138	-5.527912	-5.716689	0.000000	-10.000000	0.408333	-24.450001	296.000000	1023.000000	1023.000000	2046.000000
1.460000	-0.024453	-14.451691	-3.225309	0.093299	-5.631457	-5.688223	0.000000	-10.000000	0.408333	-24.383333	288.000000	1023.000000	1023.000000	2046.000000
1.480000	-0.025565	-15.108773	-3.403705	-0.007928	-5.868277	-5.828864	0.000000	-10.000000	0.383333	-24.100000	280.000000	1023.000000	1023.000000	2046.000000
1.500000	-0.026815	-15.847553	-3.667857	-0.204709	-6.069874	-5.905112	0.000000	-10.000000	0.350000	-23.700001	272.000000	1023.000000	1023.000000	2046.000000
1.520000	-0.028117	-16.617228	-3.873902	-0.477760	-6.352787	-5.912777	0.000000	-10.000000	0.325000	-23.283333	264.000000	1023.000000	1023.000000	2046.000000
1.540000	-0.029927	-17.687023	-4.059956	-0.793027	-6.691341	-6.142698	0.000000	-10.000000	0.308333	-22.933334	256.000000	1023.000000	1023.000000	2046.000000
1.560000	-0.031699	-18.734205	-4.282279	-1.260013	-7.024653	-6.167261	0.000000	-10.000000	0.308333	-22.683334	248.333328	1023.000000	1023.000000	2046.000000
1.580000	-0.033771	-19.958603	-4.487656	-1.502444	-7.414509	-6.553995	0.000000	-10.000000	0.300000	-22.350000	240.666672	1023.000000	1023.000000	2046.000000
1.600000	-0.035586	-21.031572	-4.921557	-1.920922	-7.648996	-6.540098	0.000000	-10.000000	0.291667	-21.883333	233.333328	1023.000000	1023.000000	2046.000000
1.620000	-0.037620	-22.233471	-5.096336	-2.022060	-8.174953	-6.940123	0.000000	-10.000000	0.291667	-21.416668	226.000000	1023.000000	1023.000000	2046.000000
1.640000	-0.039028	-23.065723	-5.548049	-2.266928	-8.232124	-7.018621	0.000000	-10.000000	0.275000	-21.066668	219.000000	1023.000000	1023.000000	2046.000000
1.660000	-0.040372	-23.859737	-5.684364	-2.342400	-8.605566	-7.227407	0.000000	-10.000000	0.266667	-20.900002	212.000000	1023.000000	1023.000000	2046.000000
1.680000	-0.041314	-24.416845	-5.864682	-2.531984	-8.658100	-7.362079	0.000000	-10.000000	0.241667	-20.783335	205.000000	1023.000000	1023.000000	2046.000000
1.700000	-0.041907	-24.766802	-5.859108	-2.654364	-8.820995	-7.432334	0.000000	-10.000000	0.225000	-20.383333	198.000000	1023.000000	1023.000000	2046.000000
1.720000	-0.042399	-25.058037	-5.867535	-2.721329	-8.869767	-7.599406	0.000000	-10.000000	0.208333	-19.866667	191.166672	1023.000000	1023.000000	2046.000000
1.740000	-0.042535	-25.138107	-5.901666	-2.871291	-8.922494	-7.442655	0.000000	-10.000000	0.191667	-19.483334	184.500000	1023.000000	1023.000000	2046.000000
1.760000	-0.043329	-25.607317	-5.891992	-2.885567	-9.147469	-7.682288	0.000000	-10.000000	0.191667	-19.000000	178.000000	1023.000000	1023.000000	2046.000000
1.780000	-0.043843	-25.911348	-6.039476	-3.384069	-9.285332	-7.202471	0.000000	-10.000000	0.183333	-18.716667	171.666672	1023.000000	1023.000000	2046.000000
1.800000	-0.044541	-26.323824	-6.172219	-2.950999	-9.506845	-7.693762	0.000000	-10.000000	0.175000	-18.250000	165.500000	1023.000000	1023.000000	2046.000000
1.820000	-0.045580	-26.937630	-6.702155	-3.039388	-9.497955	-7.698132	0.000000	-10.000000	0.158333	-18.016666	159.500000	1023.000000	1023.000000	2046.000000
1.840000	-0.047355	-27.986641	-6.826759	-3.071150	-9.983945	-8.104787	0.000000	-10.000000	0.150000	-17.733334	153.500000	1023.000000	1023.000000	2046.000000
1.860000	-0.048878	-28.887169	-7.219425	-3.487012	-10.076594	-8.104137	0.000000	-10.000000	0.150000	-17.350000	147.500000	1023.000000	1023.000000	2046.000000
1.880000	-0.050583	-29.894751	-7.294066	-3.618658	-10.462811	-8.519217	0.000000	-10.000000	0.133333	-16.916668	141.500000	1023.000000	1023.000000	2046.000000
1.900000	-0.051891	-30.667442	-7.680603	-4.064801	-10.501573	-8.420467	0.000000	-10.000000	0.116667	-16.250000	135.833328	1023.000000	1023.000000	2046.000000
1.920000	-0.053508	-31.623009	-7.901654	-3.989739	-10.914984	-8.816631	0.000000	-10.000000	0.075000	-15.133333	130.333328	1023.000000	1023.000000	2046.000000
1.940000	-0.054469	-32.191219	-8.311455	-4.038902	-10.997719	-8.843143	0.000000	-10.000000	0.050000	-13.616667	125.500000	1023.000000	1023.000000	2046.000000
1.960000	-0.055752	-32.949329	-8.420547	-3.782409	-11.485769	-9.260603	0.000000	-10.000000	0.016667	-11.983334	121.000000	1023.000000	1023.000000	2046.000000
1.980000	-0.056140	-33.178768	-8.809405	-3.667698	-11.446040	-9.255624	0.000000	-10.000000	0.008333	-10.800000	117.000000	1023.000000	1023.000000	2046.000000
2.000000	-0.056749	-33.538651	-8.865272	-3.330552	-11.763218	-9.579608	0.000000	-10.000000	0.000000	-9.666667	113.333336	1023.000000	1023.000000	2046.000000
2.020000	-0.056781	-33.557823	-9.194208	-3.223459	-11.625790	-9.514366	0.000000	-10.000000	0.000000	-8.716667	110.000000	1023.000000	1023.000000	2046.000000
2.040000	-0.057115	-33.755211	-9.226027	-2.923919	-11.905309	-9.699956	0.000000	-10.000000	0.000000	-7.933333	107.166664	1023.000000	1023.000000	2046.000000
2.060000	-0.057302	-33.865444	-9.459380	-2.830063	-11.824509	-9.751493	0.000000	-10.000000	0.000000	-7.700000	104.333336	1023.000000	1023.000000	2046.000000
2.080000	-0.057487	-33.974678	-9.560597	-2.669235	-11.976329	-9.768517	0.000000	-10.000000	0.000000	-7.950000	101.666664	1023.000000	1023.000000	2046.000000
2.100000	-0.057622	-34.054649	-9.666516	-2.476621	-11.983970	-9.927542	0.000000	-10.000000	0.000000	-8.333333	99.000000	1023.000000	1023.000000	2046.000000
2.120000	-0.057653	-34.072830	-9.763286	-2.383302	-12.045784	-9.880458	0.000000	-10.000000	0.000000	-8.583333	96.333336	1023.000000	1023.000000	2046.000000
2.140000	-0.057699	-34.100079	-9.668057	-2.463617	-12.065018	-9.903384	0.000000	-10.000000	0.000000	-8.416667	93.500000	1023.000000	1023.000000	2046.000000
2.160000	-0.057787	-34.152283	-9.691119	-2.592431	-12.033467	-9.835264	0.000000	-10.000000	0.000000	-8.033334	90.666664	1023.000000	1023.000000	2046.000000
2.180000	-0.058293	-34.450947	-9.613218	-2.679386	-12.237190	-9.921152	0.000000	-10.000000	0.000000	-7.716667	88.833336	1023.000000	1023.000000	2046.000000
2.200000	-0.058207	-34.400105	-9.812324	-2.880556	-12.031081	-9.676146	0.000000	-10.000000	0.000000	-7.083333	86.333336	1023.000000	1023.000000	2046.000000
2.220000	-0.058691	-34.686096	-9.736490	-2.928376	-12.281067	-9.740164	0.000000	-10.000000	-0.008333	-6.500000	83.833336	1023.000000	1023.000000	2046.000000
2.240000	-0.059017	-34.879173	-9.912365	-3.250429	-12.190257	-9.526124	0.000000	-10.000000	-0.025000	-5.466667	80.833336	1023.000000	1023.000000	2046.000000
2.260000	-0.059858	-35.375858	-9.835035	-3.403572	-12.487813	-9.649438	0.000000	-10.000000	-0.033333	-4.283334	79.000000	1023.000000	1023.000000	2046.000000
2.280000	-0.060633	-35.834335	-9.882797	-3.741556	-12.511029	-9.698954	0.000000	-10.000000	-0.041667	-3.000000	77.666664	1023.000000	1023.000000	2046.000000
2.300000	-0.061269	-36.209858	-9.895777	-3.974589	-12.637074	-9.702416	0.000000	-10.000000	-0.041667	-0.933333	76.666664	1023.000000	1023.000000	2046.000000
2.320000	-0.062109	-36.706589	-9.902859	-4.187181	-12.773078	-9.843471	0.000000	-10.000000	-0.050000	0.816667	76.166664	1023.000000	1023.000000	2046.000000
2.340000	-0.062574	-36.981041	-10.069258	-4.252026	-12.737557	-9.922200	0.000000	-10.000000	-0.050000	2.100000	76.000000	1023.000000	1023.000000	2046.000000
2.360000	-0.063080	-37.280540	-10.038602	-4.369268	-12.827974	-10.044696	0.000000	-10.000000	-0.050000	2.383333	76.000000	1023.000000	1023.000000	2046.000000
2.380000	-0.063013	-37.240673	-10.103582	-4.419904	-12.706851	-10.010336	0.000000	-10.000000	-0.041667	2.350000	76.000000	1023.000000	1023.000000	2046.000000
2.400000	-0.063029	-37.250175	-9.823630	-4.467179	-12.835469	-10.123898	0.000000	-10.000000	-0.033333	2.416667	76.000000	1023.000000	1023.000000	2046.000000
2.420000	-0.062215	-36.768948	-9.795182	-4.576113	-12.428429	-9.969225	0.000000	-10.000000	-0.025000	1.800000	76.000000	1023.000000	1023.000000	2046.000000
2.440000	-0.061789	-36.517265	-9.461245	-4.544684	-12.524285	-9.987054	0.000000	-10.000000	-0.025000	0.950000	76.000000	1023.000000	1023.000000	2046.000000
2.460000	-0.060912	-35.998978	-9.373981	-4.718233	-12.223229	-9.683534	0.000000	-10.000000	-0.033333	0.250000	76.000000	1023.000000	1023.000000	2046.000000
2.480000	-0.060602	-35.815845	-9.202738	-4.543426	-12.292351	-9.777332	0.000000	-10.000000	-0.033333	-0.500000	76.000000	1023.000000	1023.000000	2046.000000
2.500000	-0.060434	-35.716515	-9.229775	-4.684477	-12.176769	-9.625491	0.000000	-10.000000	-0.041667	-0.500000	76.000000	1023.000000	1023.000000	2046.000000
2.520000	-0.060492	-35.750572	-9.302004	-4.552989	-12.254691	-9.640887	0.000000	-10.000000	-0.033333	-1.166667	76.000000	1023.000000	1023.000000	2046.000000
2.540000	-0.061086	-36.101887	-9.336996	-4.566563	-12.420294	-9.778033	0.000000	-10.000000	-0.033333	-1.266667	76.000000	1023.000000	1023.000000	2046.000000
2.560000	-0.061555	-36.378830	-9.526994	-4.800074	-12.291961	-9.759801	0.000000	-10.000000	-0.025000	-2.100000	76.000000	1023.000000	1023.000000	2046.000000
2.580000	-0.062518	-36.948196	-9.398437	-4.951880	-12.613189	-9.984692	0.000000	-10.000000	-0.025000	-2.350000	75.666664	1023.000000	1023.000000	2046.000000
2.600000	-0.062864	-37.152847	-9.541632	-5.334313	-12.443343	-9.833559	0.000000	-10.000000	-0.033333	-2.766667	75.000000	1023.000000	1023.000000	2046.000000
2.620000	-0.063835	-37.726524	-9.508649	-5.263342	-12.760266	-10.194268	0.000000	-10.000000	-0.025000	-2.933333	74.000000	1023.000000	1023.000000	2046.000000
2.640000	-0.064227	-37.958221	-9.876137	-5.285556	-12.593891	-10.202638	0.000000	-10.000000	-0.033333	-3.116667	73.000000	1023.000000	1023.000000	2046.000000
2.660000	-0.065053	-38.446129	-9.914062	-5.024216	-13.033481	-10.474368	0.000000	-10.000000	-0.016667	-3.600000	72.000000	1023.000000	1023.000000	2046.000000
2.680000	-0.065418	-38.662010	-10.201276	-4.872672	-13.023643	-10.564418	0.000000	-10.000000	-0.016667	-5.733334	70.833336	1023.000000	1023.000000	2046.000000
2.700000	-0.065445	-38.678085	-10.338017	-4.513117	-13.128543	-10.698407	0.000000	-10.000000	0.000000	-7.750000	69.000000	1023.000000	1023.000000	2046.000000
2.720000	-0.065215	-38.541893	-10.347066	-4.301661	-13.152208	-10.740958	0.000000	-10.000000	-0.008333	-9.350000	66.333336	1023.000000	1023.000000	2046.000000
2.740000	-0.064397	-38.058716	-10.589252	-3.947289	-12.839355	-10.682819	0.000000	-10.000000	-0.050000	-6.000000	63.333332	1023.000000	1023.000000	2046.000000
2.760000	-0.064096	-37.880539	-10.466897	-3.656566	-12.981008	-10.776067	0.000000	-10.000000	-0.050000	-2.750000	61.166668	1023.000000	1023.000000	2046.000000
2.780000	-0.063071	-37.274864	-10.583467	-3.521794	-12.615105	-10.554500	0.000000	-10.000000	-0.058333	0.283333	60.166668	1023.000000	1023.000000	2046.000000
2.800000	-0.062285	-36.810722	-10.370031	-3.173436	-12.668195	-10.599058	0.000000	-10.000000	-0.025000	0.116667	59.666668	1023.000000	1023.000000	2046.000000
2.820000	-0.061157	-36.143719	-10.495001	-3.077163	-12.231357	-10.340197	0.000000	-10.000000	-0.041667	0.066667	59.333332	1023.000000	1023.000000	2046.000000
2.840000	-0.059860	-35.377117	-10.124490	-2.926039	-12.180456	-10.146132	0.000000	-10.000000	-0.033333	0.133333	59.000000	1023.000000	1023.000000	2046.000000
2.860000	-0.059020	-34.881027	-10.108675	-3.096854	-11.782423	-9.893074	0.000000	-10.000000	-0.041667	0.083333	59.000000	1023.000000	1023.000000	2046.000000
2.880000	-0.058399	-34.513988	-9.880853	-3.037189	-11.761387	-9.834560	0.000000	-10.000000	-0.033333	0.000000	59.000000	1023.000000	1023.000000	2046.000000
2.900000	-0.057607	-34.045864	-9.814966	-3.240860	-11.501135	-9.488900	0.000000	-10.000000	-0.041667	0.000000	59.000000	1023.000000	1023.000000	2046.000000
2.920000	-0.057015	-33.695732	-9.677732	-3.240999	-11.429829	-9.347173	0.000000	-10.000000	-0.041667	0.000000	59.000000	1023.000000	1023.000000	2046.000000
2.940000	-0.056429	-33.349648	-9.572064	-3.437187	-11.269754	-9.070641	0.000000	-10.000000	-0.041667	0.000000	59.000000	1023.000000	1023.000000	2046.000000
2.960000	-0.056258	-33.248211	-9.568873	-3.537088	-11.138089	-9.004162	0.000000	-10.000000	-0.041667	0.000000	59.000000	1023.000000	1023.000000	2046.000000
2.980000	-0.056525	-33.406349	-9.379849	-3.789710	-11.263302	-8.973487	0.000000	-10.000000	-0.041667	0.000000	59.000000	1023.000000	1023.000000	2046.000000
3.000000	-0.056923	-33.641651	-9.455401	-3.931884	-11.209422	-9.044942	0.000000	-10.000000	-0.050000	0.000000	59.000000	1023.000000	1023.000000	2046.000000
3.020000	-0.057359	-33.899086	-9.326084	-4.234229	-11.329363	-9.009411	0.000000	-10.000000	-0.050000	0.000000	59.000000	1023.000000	1023.000000	2046.000000
3.040000	-0.057816	-34.169533	-9.510044	-4.354055	-11.247807	-9.057626	0.000000	-10.000000	-0.050000	0.000000	59.000000	1023.000000	1023.000000	2046.000000
3.060000	-0.058241	-34.420387	-9.415376	-4.481530	-11.423178	-9.100306	0.000000	-10.000000	-0.050000	0.000000	59.000000	1023.000000	1023.000000	2046.000000
3.080000	-0.058364	-34.493382	-9.584034	-4.554436	-11.270045	-9.084867	0.000000	-10.000000	-0.041667	0.000000	59.000000	1023.000000	1023.000000	2046.000000
3.100000	-0.058458	-34.548462	-9.331760	-4.578045	-11.451886	-9.186769	0.000000	-10.000000	-0.041667	0.000000	59.000000	1023.000000	1023.000000	2046.000000
3.120000	-0.058202	-34.397285	-9.384246	-4.644939	-11.127502	-9.240599	0.000000	-10.000000	-0.041667	0.000000	59.000000	1023.000000	1023.000000	2046.000000
3.140000	-0.057594	-34.038048	-8.993126	-4.643658	-11.223585	-9.177678	0.000000	-10.000000	-0.041667	0.000000	59.000000	1023.000000	1023.000000	2046.000000
3.160000	-0.056967	-33.667637	-9.026373	-4.677617	-10.913740	-9.049909	0.000000	-10.000000	-0.050000	0.000000	59.000000	1023.000000	1023.000000	2046.000000
3.180000	-0.056494	-33.387970	-8.637703	-4.695046	-11.104968	-8.950253	0.000000	-10.000000	-0.058333	0.000000	59.000000	1023.000000	1023.000000	2046.000000
3.200000	-0.056756	-33.542915	-8.833400	-5.009941	-11.012389	-8.687185	0.000000	-10.000000	-0.066667	0.000000	59.000000	1023.000000	1023.000000	2046.000000
3.220000	-0.056249	-33.243153	-8.652390	-4.557999	-11.078666	-8.954098	0.000000	-10.000000	-0.058333	0.000000	59.000000	1023.000000	1023.000000	2046.000000
3.240000	-0.056535	-33.412262	-8.923603	-4.569539	-10.966125	-8.952995	0.000000	-10.000000	-0.050000	0.000000	59.000000	1023.000000	1023.000000	2046.000000
3.260000	-0.057055	-33.719521	-8.808654	-4.583000	-11.148090	-9.179777	0.000000	-10.000000	-0.050000	0.000000	59.000000	1023.000000	1023.000000	2046.000000
3.280000	-0.057758	-34.134869	-8.867645	-4.920027	-11.137691	-9.209508	0.000000	-10.000000	-0.058333	0.916667	59.000000	1023.000000	1023.000000	2046.000000
3.300000	-0.058446	-34.541637	-8.800646	-5.164845	-11.235008	-9.341138	0.000000	-10.000000	-0.075000	2.183333	59.000000	1023.000000	1023.000000	2046.000000
3.320000	-0.058659	-34.667221	-8.800941	-5.423790	-11.178365	-9.264125	0.000000	-10.000000	-0.083333	3.833333	59.000000	1023.000000	1023.000000	2046.000000
3.340000	-0.059546	-35.191833	-8.966992	-5.368736	-11.311440	-9.544664	0.000000	-10.000000	-0.066667	4.666667	59.000000	1023.000000	1023.000000	2046.000000
3.360000	-0.060151	-35.549526	-9.090326	-5.362145	-11.478545	-9.618508	0.000000	-10.000000	-0.050000	2.650000	59.000000	1023.000000	1023.000000	2046.000000
3.380000	-0.060587	-35.807087	-9.327352	-5.073752	-11.511191	-9.894794	0.000000	-10.000000	-0.041667	1.916667	59.000000	1023.000000	1023.000000	2046.000000
3.400000	-0.060466	-35.735363	-9.246503	-4.916132	-11.670690	-9.902038	0.000000	-10.000000	-0.050000	0.750000	59.000000	1023.000000	1023.000000	2046.000000
3.420000	-0.060125	-35.534039	-9.488713	-4.525198	-11.420651	-10.099474	0.000000	-10.000000	-0.050000	2.433333	59.000000	1023.000000	1023.000000	2046.000000
3.440000	-0.059391	-35.099792	-9.403944	-4.286168	-11.386323	-10.023356	0.000000	-10.000000	-0.058333	2.366667	59.000000	1023.000000	1023.000000	2046.000000
3.460000	-0.058748	-34.719990	-9.546489	-3.950800	-11.141643	-10.081058	0.000000	-10.000000	-0.066667	2.916667	59.000000	1023.000000	1023.000000	2046.000000
3.480000	-0.057718	-34.111103	-9.398624	-3.849111	-11.057186	-9.806179	0.000000	-10.000000	-0.091667	4.516666	59.000000	1023.000000	1023.000000	2046.000000
3.500000	-0.056789	-33.562042	-9.575904	-3.557645	-10.654963	-9.773532	0.000000	-10.000000	-0.108333	6.933333	59.000000	1023.000000	1023.000000	2046.000000
3.520000	-0.055444	-32.767586	-9.274268	-3.377417	-10.612623	-9.503276	0.000000	-10.000000	-0.141667	9.716667	59.000000	1023.000000	1023.000000	2046.000000
3.540000	-0.054276	-32.077179	-9.347406	-3.291061	-10.122695	-9.316018	0.000000	-10.000000	-0.175000	11.816667	59.000000	1023.000000	1023.000000	2046.000000
3.560000	-0.052487	-31.019690	-8.790741	-3.266806	-9.984697	-8.977446	0.000000	-10.000000	-0.225000	13.650001	59.000000	1023.000000	1023.000000	2046.000000
3.580000	-0.051572	-30.479271	-8.940324	-3.385348	-9.427093	-8.726507	0.000000	-10.000000	-0.291667	15.650001	53.166668	1023.000000	1023.000000	2046.000000
3.600000	-0.049905	-29.493786	-8.427368	-3.415267	-9.274472	-8.376678	0.000000	-10.000000	-0.341667	17.633333	42.000000	1023.000000	1023.000000	2046.000000
3.620000	-0.048456	-28.637468	-8.396386	-3.619519	-8.725566	-7.895996	0.000000	-10.000000	-0.391667	19.966667	35.000000	1023.000000	1023.000000	2046.000000
3.640000	-0.046862	-27.695541	-7.938580	-3.582743	-8.520437	-7.653781	0.000000	-10.000000	-0.408333	21.483334	33.833332	1023.000000	1023.000000	2046.000000
3.660000	-0.045472	-26.874067	-7.791368	-3.913821	-8.031416	-7.137461	0.000000	-10.000000	-0.450000	22.400002	40.500000	1023.000000	1023.000000	2046.000000
3.680000	-0.044433	-26.259815	-7.462836	-4.010810	-7.784472	-7.001697	0.000000	-10.000000	-0.475000	22.500000	43.000000	1023.000000	1023.000000	2046.000000
3.700000	-0.043274	-25.575003	-7.210363	-4.300295	-7.453918	-6.610427	0.000000	-10.000000	-0.491667	23.500000	50.666668	1023.000000	1023.000000	2046.000000
3.720000	-0.042573	-25.160809	-7.048516	-4.393308	-7.185140	-6.533844	0.000000	-10.000000	-0.483333	24.400002	55.833332	1023.000000	1023.000000	2046.000000
3.740000	-0.041339	-24.431606	-6.730086	-4.562405	-6.976684	-6.162430	0.000000	-10.000000	-0.500000	25.733334	66.666664	1023.000000	1023.000000	2046.000000
3.760000	-0.040511	-23.941935	-6.770470	-4.676355	-6.518285	-5.976825	0.000000	-10.000000	-0.533333	26.233334	75.166664	1023.000000	1023.000000	2046.000000
3.780000	-0.039262	-23.203760	-6.323772	-4.719893	-6.444605	-5.715491	0.000000	-10.000000	-0.566667	26.733334	83.666664	1023.000000	1023.000000	2046.000000
3.800000	-0.038048	-22.486267	-6.307803	-4.825901	-5.935232	-5.417330	0.000000	-10.000000	-0.600000	27.150002	92.500000	1023.000000	1023.000000	2046.000000
3.820000	-0.036305	-21.456238	-5.831457	-4.699898	-5.665247	-5.259635	0.000000	-10.000000	-0.608333	27.700001	101.500000	1023.000000	1023.000000	2046.000000
3.840000	-0.034252	-20.242981	-5.528196	-4.847784	-5.135926	-4.731075	0.000000	-10.000000	-0.625000	28.083334	113.666664	1023.000000	1023.000000	2046.000000
3.860000	-0.032092	-18.966282	-5.005453	-4.666231	-4.766471	-4.528126	0.000000	-10.000000	-0.625000	28.500000	123.000000	1023.000000	1023.000000	2046.000000
3.880000	-0.029660	-17.529345	-4.581125	-4.735147	-4.299931	-3.913141	0.000000	-10.000000	-0.641667	28.633333	132.500000	1023.000000	1023.000000	2046.000000
3.900000	-0.027701	-16.371000	-4.245568	-4.599839	-3.850549	-3.675046	0.000000	-10.000000	-0.641667	28.966667	142.000000	1023.000000	1023.000000	2046.000000
3.920000	-0.025309	-14.957679	-3.798243	-4.492742	-3.468035	-3.198659	0.000000	-10.000000	-0.641667	28.816668	151.666672	1023.000000	1023.000000	2046.000000
3.940000	-0.023776	-14.051804	-3.774765	-4.302112	-3.061544	-2.913383	0.000000	-10.000000	-0.625000	28.783333	161.333328	1023.000000	1023.000000	2046.000000
3.960000	-0.022086	-13.052973	-3.368869	-4.084293	-2.932417	-2.667394	0.000000	-10.000000	-0.633333	28.799999	171.000000	1023.000000	1023.000000	2046.000000
3.980000	-0.021439	-12.670444	-3.462404	-4.246819	-2.549705	-2.411515	0.000000	-10.000000	-0.633333	28.850000	180.666672	1023.000000	1023.000000	2046.000000
4.000000	-0.020728	-12.250347	-3.086513	-4.232482	-2.600474	-2.330878	0.000000	-10.000000	-0.650000	29.016666	190.166672	1023.000000	1023.000000	2046.000000
4.020000	-0.019878	-11.747614	-3.099550	-4.378179	-2.231976	-2.037909	0.000000	-10.000000	-0.650000	28.900000	199.833328	1023.000000	1023.000000	2046.000000
4.040000	-0.019757	-11.676414	-2.892110	-4.301568	-2.359189	-2.123546	0.000000	-10.000000	-0.641667	28.766666	209.500000	1023.000000	1023.000000	2046.000000
4.060000	-0.019514	-11.532617	-3.030360	-4.289148	-2.183732	-2.029377	0.000000	-10.000000	-0.625000	28.383333	219.166672	1023.000000	1023.000000	2046.000000
4.080000	-0.019058	-11.263477	-2.876209	-4.108975	-2.217787	-2.060506	0.000000	-10.000000	-0.608333	28.566668	228.666672	1023.000000	1023.000000	2046.000000
4.100000	-0.017817	-10.529836	-2.784343	-3.901147	-2.000779	-1.843566	0.000000	-10.000000	-0.591667	28.416668	238.000000	1023.000000	1023.000000	2046.000000
4.120000	-0.016310	-9.639254	-2.629646	-3.440223	-1.763556	-1.805830	0.000000	-10.000000	-0.591667	28.350000	247.666672	1023.000000	1023.000000	2046.000000
4.140000	-0.014330	-8.469087	-2.461385	-3.050387	-1.430779	-1.526535	0.000000	-10.000000	-0.583333	28.016666	257.166656	1023.000000	1023.000000	2046.000000
4.160000	-0.012795	-7.562032	-2.428735	-2.618792	-1.106018	-1.408486	0.000000	-10.000000	-0.583333	27.666666	266.666656	1023.000000	1023.000000	2046.000000
4.180000	-0.010596	-6.262080	-2.116205	-2.261750	-0.878707	-1.005418	0.000000	-10.000000	-0.575000	27.333334	272.833344	1023.000000	1023.000000	2046.000000
4.200000	-0.009200	-5.437300	-2.163451	-1.910633	-0.485152	-0.878063	0.000000	-10.000000	-0.566667	26.799999	282.166656	1023.000000	1023.000000	2046.000000
4.220000	-0.007068	-4.177384	-1.711883	-1.598900	-0.363014	-0.503588	0.000000	-10.000000	-0.558333	26.700001	288.333344	1023.000000	1023.000000	2046.000000
4.240000	-0.005214	-3.081246	-1.661512	-1.426852	0.104818	-0.097700	0.000000	-10.000000	-0.550000	26.600000	300.333344	1023.000000	1023.000000	2046.000000
4.260000	-0.002953	-1.745281	-1.094953	-1.128426	0.356485	0.121613	0.000000	-10.000000	-0.541667	26.366667	309.166656	1023.000000	1023.000000	2046.000000
4.280000	-0.000518	-0.306380	-0.753269	-1.011075	0.831838	0.626126	0.000000	-10.000000	-0.525000	26.049999	321.000000	1023.000000	1023.000000	2046.000000
4.300000	0.001242	0.734126	-0.446667	-0.826429	1.203471	0.803751	0.000000	-10.000000	-0.516667	25.716667	329.666656	1023.000000	1023.000000	2046.000000
4.320000	0.003795	2.242779	0.147721	-0.752268	1.555166	1.292159	0.000000	-10.000000	-0.525000	25.583334	338.333344	1023.000000	1023.000000	2046.000000
4.340000	0.005824	3.441981	0.447067	-0.716297	2.092610	1.618601	0.000000	-10.000000	-0.516667	25.383333	346.833344	1023.000000	1023.000000	2046.000000
4.360000	0.008051	4.758399	1.171360	-0.706920	2.299310	1.994650	0.000000	-10.000000	-0.508333	25.266666	355.500000	1023.000000	1023.000000	2046.000000
4.380000	0.009582	5.662856	1.304211	-0.951281	2.937946	2.371980	0.000000	-10.000000	-0.475000	25.016666	363.833344	1023.000000	1023.000000	2046.000000
4.400000	0.010951	6.471917	2.002316	-1.062306	2.971326	2.560581	0.000000	-10.000000	-0.466667	24.916666	369.333344	1023.000000	1023.000000	2046.000000
4.420000	0.011751	6.944957	2.237465	-1.282814	3.218403	2.771903	0.000000	-10.000000	-0.433333	24.600000	377.666656	1023.000000	1023.000000	2046.000000
4.440000	0.012508	7.392306	2.571238	-1.383313	3.372859	2.831522	0.000000	-10.000000	-0.416667	24.150000	386.000000	1023.000000	1023.000000	2046.000000
4.460000	0.013771	8.138366	2.874453	-1.455285	3.637825	3.081372	0.000000	-10.000000	-0.383333	23.466667	397.000000	1023.000000	1023.000000	2046.000000
4.480000	0.014568	8.609563	3.068466	-1.490352	3.873199	3.158250	0.000000	-10.000000	-0.366667	22.933334	402.333344	1023.000000	1023.000000	2046.000000
4.500000	0.016224	9.588499	3.563753	-1.407871	4.041594	3.391022	0.000000	-10.000000	-0.366667	22.333334	407.500000	1023.000000	1023.000000	2046.000000
4.520000	0.017732	10.479704	3.756842	-1.401329	4.474605	3.649585	0.000000	-10.000000	-0.366667	21.816668	412.500000	1023.000000	1023.000000	2046.000000
4.540000	0.019799	11.700933	4.480692	-1.209628	4.605577	3.824290	0.000000	-10.000000	-0.350000	20.750000	422.166656	1023.000000	1023.000000	2046.000000
4.560000	0.022128	13.077732	4.858809	-1.078472	5.119214	4.178180	0.000000	-10.000000	-0.308333	19.733334	431.500000	1023.000000	1023.000000	2046.000000
4.580000	0.024149	14.272038	5.433993	-0.817870	5.335739	4.320177	0.000000	-10.000000	-0.283333	18.866667	438.333344	1023.000000	1023.000000	2046.000000
4.600000	0.026625	15.735423	5.872796	-0.733746	5.786845	4.809529	0.000000	-10.000000	-0.250000	18.333334	442.666656	1023.000000	1023.000000	2046.000000
4.620000	0.028466	16.823584	6.165914	-0.502551	6.202550	4.957672	0.000000	-10.000000	-0.225000	17.866667	447.000000	1023.000000	1023.000000	2046.000000
4.640000	0.030844	18.228622	6.462536	-0.138344	6.613887	5.290544	0.000000	-10.000000	-0.200000	16.900000	453.166656	1023.000000	1023.000000	2046.000000
4.660000	0.031749	18.763765	6.482346	0.149664	6.672194	5.459560	0.000000	-10.000000	-0.200000	16.049999	459.000000	1023.000000	1023.000000	2046.000000
4.680000	0.032695	19.322964	6.677106	0.314454	6.702561	5.628842	0.000000	-10.000000	-0.200000	15.050000	464.333344	1023.000000	1023.000000	2046.000000
4.700000	0.032762	19.362419	6.597638	0.221341	6.895686	5.647754	0.000000	-10.000000	-0.191667	14.450001	471.166656	1023.000000	1023.000000	2046.000000
4.720000	0.033034	19.522831	6.917663	0.112748	6.793997	5.698421	0.000000	-10.000000	-0.175000	13.933333	477.666656	1023.000000	1023.000000	2046.000000
4.740000	0.032855	19.417332	6.704640	0.027286	6.993742	5.691664	0.000000	-10.000000	-0.158333	13.816667	482.500000	1023.000000	1023.000000	2046.000000
4.760000	0.032086	18.962734	6.782003	0.079043	6.585627	5.516062	0.000000	-10.000000	-0.141667	13.416667	485.666656	1023.000000	1023.000000	2046.000000
4.780000	0.031321	18.510817	6.422591	0.165871	6.552332	5.370022	0.000000	-10.000000	-0.141667	12.700001	488.666656	1023.000000	1023.000000	2046.000000
4.800000	0.031393	18.553278	6.562254	0.384127	6.316700	5.290196	0.000000	-10.000000	-0.125000	11.933333	493.000000	1023.000000	1023.000000	2046.000000
4.820000	0.032185	19.021219	6.337012	0.700485	6.628383	5.355340	0.000000	-10.000000	-0.125000	11.466667	497.000000	1023.000000	1023.000000	2046.000000
4.840000	0.033273	19.664524	6.537457	1.165861	6.596414	5.364793	0.000000	-10.000000	-0.108333	11.200000	502.333344	1023.000000	1023.000000	2046.000000
4.860000	0.034247	20.239925	6.347167	1.602375	6.832401	5.457983	0.000000	-10.000000	-0.108333	10.983334	506.333344	1023.000000	1023.000000	2046.000000
4.880000	0.035214	20.811604	6.483116	2.043751	6.775645	5.509092	0.000000	-10.000000	-0.108333	10.900001	510.000000	1023.000000	1023.000000	2046.000000
4.900000	0.036426	21.527542	6.433546	2.376571	6.980497	5.736928	0.000000	-10.000000	-0.108333	10.783334	512.333313	1023.000000	1023.000000	2046.000000
4.920000	0.037306	22.047945	6.493989	2.696502	7.053633	5.803822	0.000000	-10.000000	-0.091667	10.000000	517.000000	1023.000000	1023.000000	2046.000000
4.940000	0.038563	22.790897	6.559762	3.040395	7.195046	5.995693	0.000000	-10.000000	-0.066667	9.166667	520.666687	1023.000000	1023.000000	2046.000000
4.960000	0.039515	23.353230	6.625422	3.261275	7.302005	6.164526	0.000000	-10.000000	-0.050000	8.250000	524.000000	1023.000000	1023.000000	2046.000000
4.980000	0.041030	24.248899	6.901334	3.492674	7.492424	6.362466	0.000000	-10.000000	-0.050000	7.883333	525.833313	1023.000000	1023.000000	2046.000000
5.000000	0.042018	24.832802	7.027599	3.630722	7.655605	6.518875	0.000000	-10.000000	-0.050000	7.066667	528.500000	1023.000000	1023.000000	2046.000000
5.020000	0.042810	25.300680	7.273090	3.685308	7.732982	6.609301	0.000000	-10.000000	-0.033333	6.400000	531.000000	1023.000000	1023.000000	2046.000000
5.040000	0.043700	25.826693	7.414402	3.625908	7.992643	6.793739	0.000000	-10.000000	-0.033333	5.816667	533.333313	1023.000000	1023.000000	2046.000000
5.060000	0.044385	26.231258	7.717220	3.619950	8.097049	6.797038	0.000000	-10.000000	-0.033333	5.383333	535.500000	1023.000000	1023.000000	2046.000000
5.080000	0.044832	26.495932	7.893260	3.369457	8.273338	6.959877	0.000000	-10.000000	-0.066667	4.983334	537.333313	1023.000000	1023.000000	2046.000000
5.100000	0.044737	26.439304	8.190587	3.036337	8.211866	7.000513	0.000000	-10.000000	-0.066667	4.266667	539.500000	1023.000000	1023.000000	2046.000000
5.120000	0.044528	26.315895	8.281234	2.702387	8.332110	7.000164	0.000000	-10.000000	-0.066667	3.850000	541.000000	1023.000000	1023.000000	2046.000000
5.140000	0.043946	25.972330	8.329987	2.332809	8.323858	6.985677	0.000000	-10.000000	-0.050000	3.333333	542.500000	1023.000000	1023.000000	2046.000000
5.160000	0.043314	25.598726	8.434013	2.122783	8.240370	6.801559	0.000000	-10.000000	-0.050000	2.883333	543.333313	1023.000000	1023.000000	2046.000000
5.180000	0.042884	25.344398	8.473868	1.907749	8.218418	6.744363	0.000000	-10.000000	-0.050000	1.933333	544.333313	1023.000000	1023.000000	2046.000000
5.200000	0.042603	25.178289	8.531055	1.812430	8.238583	6.596220	0.000000	-10.000000	-0.041667	0.933333	544.833313	1023.000000	1023.000000	2046.000000
5.220000	0.042620	25.188484	8.556848	1.645508	8.332052	6.654076	0.000000	-10.000000	-0.041667	-0.316667	545.000000	1023.000000	1023.000000	2046.000000
5.240000	0.042785	25.286011	8.756728	1.608953	8.305287	6.615044	0.000000	-10.000000	-0.033333	-1.233333	545.000000	1023.000000	1023.000000	2046.000000
5.260000	0.043643	25.793060	8.937761	1.601837	8.527639	6.725822	0.000000	-10.000000	-0.041667	-2.000000	545.000000	1023.000000	1023.000000	2046.000000
5.280000	0.044387	26.232487	9.178986	1.609171	8.621735	6.822595	0.000000	-10.000000	-0.041667	-2.050000	545.000000	1023.000000	1023.000000	2046.000000
5.300000	0.045364	26.810272	9.461045	1.728412	8.750961	6.869853	0.000000	-10.000000	-0.050000	-1.583333	545.000000	1023.000000	1023.000000	2046.000000
5.320000	0.046206	27.307741	9.619047	1.699814	8.878690	7.110190	0.000000	-10.000000	-0.050000	-0.816667	545.000000	1023.000000	1023.000000	2046.000000
5.340000	0.047005	27.779924	9.750166	1.861624	9.065321	7.102813	0.000000	-10.000000	-0.050000	-0.233333	545.000000	1023.000000	1023.000000	2046.000000
5.360000	0.047682	28.180090	9.766558	2.045766	9.195024	7.172741	0.000000	-10.000000	-0.050000	0.000000	545.000000	1023.000000	1023.000000	2046.000000
5.380000	0.047435	28.034348	9.598051	2.154701	8.895485	7.386110	0.000000	-10.000000	-0.050000	-0.583333	545.000000	1023.000000	1023.000000	2046.000000
5.400000	0.046373	27.406729	9.367956	2.276251	8.650640	7.111882	0.000000	-10.000000	-0.050000	-1.283333	545.000000	1023.000000	1023.000000	2046.000000
5.420000	0.045126	26.669487	9.135675	2.056647	8.496610	6.980556	0.000000	-10.000000	-0.050000	-2.083333	545.000000	1023.000000	1023.000000	2046.000000
5.440000	0.043732	25.845699	8.981851	1.729582	8.268810	6.865458	0.000000	-10.000000	-0.050000	-2.533334	545.000000	1023.000000	1023.000000	2046.000000
5.460000	0.042161	24.917061	8.743307	1.520655	8.072652	6.580447	0.000000	-10.000000	-0.041667	-3.000000	545.000000	1023.000000	1023.000000	2046.000000
5.480000	0.040229	23.775440	8.313819	1.425985	7.764921	6.270717	0.000000	-10.000000	-0.033333	-3.683333	545.000000	1023.000000	1023.000000	2046.000000
5.500000	0.038105	22.519930	7.916269	1.434680	7.299416	5.869565	0.000000	-10.000000	-0.025000	-4.200000	545.000000	1023.000000	1023.000000	2046.000000
5.520000	0.036931	21.826128	7.607048	1.603787	7.023783	5.591511	0.000000	-10.000000	-0.025000	-4.600000	545.000000	1023.000000	1023.000000	2046.000000
5.540000	0.036396	21.509911	7.364471	1.856558	6.897671	5.391210	0.000000	-10.000000	-0.033333	-4.600000	545.000000	1023.000000	1023.000000	2046.000000
5.560000	0.036167	21.374664	7.121112	2.214618	6.803058	5.235876	0.000000	-10.000000	-0.033333	-4.683333	545.000000	1023.000000	1023.000000	2046.000000
5.580000	0.035799	21.157024	6.869759	2.503753	6.657454	5.126060	0.000000	-10.000000	-0.041667	-4.866667	545.000000	1023.000000	1023.000000	2046.000000
5.600000	0.035720	21.110682	6.689324	2.867584	6.546523	5.007251	0.000000	-10.000000	-0.025000	-5.283333	545.000000	1023.000000	1023.000000	2046.000000
5.620000	0.035351	20.892406	6.453021	3.093317	6.374104	4.971966	0.000000	-10.000000	-0.016667	-5.883334	545.000000	1023.000000	1023.000000	2046.000000
5.640000	0.035168	20.784349	6.298505	3.422532	6.289449	4.773864	0.000000	-10.000000	0.000000	-6.900000	545.000000	1023.000000	1023.000000	2046.000000
5.660000	0.034810	20.572901	6.151606	3.607768	6.040585	4.772942	0.000000	-10.000000	0.000000	-8.316667	541.500000	1023.000000	1023.000000	2046.000000
5.680000	0.034465	20.368839	6.001568	3.850754	5.935084	4.581432	0.000000	-10.000000	0.016667	-9.850000	533.833313	1023.000000	1023.000000	2046.000000
5.700000	0.034492	20.385010	6.055820	4.009500	5.804739	4.514951	0.000000	-10.000000	0.033333	-11.366667	524.833313	1023.000000	1023.000000	2046.000000
5.720000	0.034125	20.167757	6.050580	4.056540	5.642040	4.418597	0.000000	-10.000000	0.050000	-12.916667	517.833313	1023.000000	1023.000000	2046.000000
5.740000	0.033578	19.844362	6.080368	4.048915	5.452649	4.262431	0.000000	-10.000000	0.083333	-14.583334	513.333313	1023.000000	1023.000000	2046.000000
5.760000	0.032790	19.378672	6.039739	3.967923	5.266700	4.104310	0.000000	-10.000000	0.116667	-16.100000	508.500000	1023.000000	1023.000000	2046.000000
5.780000	0.031596	18.673475	6.024176	3.771859	5.037509	3.839932	0.000000	-10.000000	0.166667	-17.583334	503.166656	1023.000000	1023.000000	2046.000000
5.800000	0.030307	17.911545	5.980676	3.495151	4.746290	3.689428	0.000000	-10.000000	0.191667	-18.733334	497.333344	1023.000000	1023.000000	2046.000000
5.820000	0.028380	16.772577	5.843248	3.157563	4.460153	3.311614	0.000000	-10.000000	0.241667	-20.016666	491.000000	1023.000000	1023.000000	2046.000000
5.840000	0.026333	15.562688	5.745693	2.769802	4.102602	2.944593	0.000000	-10.000000	0.275000	-21.033333	484.333344	1023.000000	1023.000000	2046.000000
5.860000	0.024014	14.192059	5.598955	2.272054	3.661844	2.659205	0.000000	-10.000000	0.316667	-22.066668	477.333344	1023.000000	1023.000000	2046.000000
5.880000	0.021764	12.862379	5.271693	2.084104	3.370575	2.136006	0.000000	-10.000000	0.333333	-22.950001	469.833344	1023.000000	1023.000000	2046.000000
5.900000	0.019670	11.625025	5.081683	1.806333	2.913013	1.823996	0.000000	-10.000000	0.358333	-23.866667	462.000000	1023.000000	1023.000000	2046.000000
5.920000	0.017549	10.371458	4.755134	1.554906	2.626629	1.434788	0.000000	-10.000000	0.391667	-24.816668	454.000000	1023.000000	1023.000000	2046.000000
5.940000	0.016140	9.538588	4.597932	1.441236	2.403155	1.096264	0.000000	-10.000000	0.425000	-25.683334	445.833344	1023.000000	1023.000000	2046.000000
5.960000	0.014508	8.573982	4.395034	1.226709	2.129710	0.822529	0.000000	-10.000000	0.450000	-26.433334	437.333344	1023.000000	1023.000000	2046.000000
5.980000	0.013306	7.863645	4.345307	1.107795	1.960333	0.450209	0.000000	-10.000000	0.466667	-26.916666	428.500000	1023.000000	1023.000000	2046.000000
6.000000	0.012807	7.568867	4.385966	1.099878	1.820426	0.262596	0.000000	-10.000000	0.475000	-27.316668	419.500000	1023.000000	1023.000000	2046.000000
6.020000	0.012025	7.106752	4.296373	0.966973	1.710897	0.132509	0.000000	-10.000000	0.483333	-27.366667	410.500000	1023.000000	1023.000000	2046.000000
6.040000	0.011471	6.779326	4.265292	0.866328	1.552337	0.095370	0.000000	-10.000000	0.483333	-27.566668	401.500000	1023.000000	1023.000000	2046.000000
6.060000	0.010654	6.296398	4.121509	0.813728	1.422025	-0.060864	0.000000	-10.000000	0.491667	-27.466667	392.333344	1023.000000	1023.000000	2046.000000
6.080000	0.009307	5.500524	3.804166	0.786706	1.249701	-0.340048	0.000000	-10.000000	0.500000	-27.650000	383.166656	1023.000000	1023.000000	2046.000000
6.100000	0.007717	4.560866	3.486390	0.816333	0.688158	-0.430016	0.000000	-10.000000	0.500000	-27.650000	373.833344	1023.000000	1023.000000	2046.000000
6.120000	0.005281	3.121162	2.979654	0.738365	0.269820	-0.866677	0.000000	-10.000000	0.500000	-27.816668	364.666656	1023.000000	1023.000000	2046.000000
6.140000	0.002729	1.612891	2.558442	0.514388	-0.153603	-1.306336	0.000000	-10.000000	0.500000	-27.883333	355.333344	1023.000000	1023.000000	2046.000000
6.160000	-0.000071	-0.042076	2.196977	-0.001545	-0.579235	-1.658273	0.000000	-10.000000	0.500000	-28.049999	346.000000	1023.000000	1023.000000	2046.000000
6.180000	-0.002576	-1.522388	1.923579	-0.361653	-0.995043	-2.089271	0.000000	-10.000000	0.500000	-28.016666	336.666656	1023.000000	1023.000000	2046.000000
6.200000	-0.005326	-3.147783	1.419476	-0.663332	-1.420117	-2.483809	0.000000	-10.000000	0.500000	-28.000000	327.333344	1023.000000	1023.000000	2046.000000
6.220000	-0.007927	-4.684802	0.904245	-0.726912	-1.807394	-3.054742	0.000000	-10.000000	0.491667	-27.700001	318.000000	1023.000000	1023.000000	2046.000000
6.240000	-0.009865	-5.830002	0.519947	-0.600979	-2.267829	-3.481142	0.000000	-10.000000	0.475000	-27.283335	308.666656	1023.000000	1023.000000	2046.000000
6.260000	-0.011797	-6.972170	0.111477	-0.555568	-2.665288	-3.862790	0.000000	-10.000000	0.466667	-26.716667	299.500000	1023.000000	1023.000000	2046.000000
6.280000	-0.013047	-7.710912	-0.185426	-0.275504	-2.990874	-4.259108	0.000000	-10.000000	0.458333	-26.483334	290.666656	1023.000000	1023.000000	2046.000000
6.300000	-0.014403	-8.512269	-0.606663	-0.082737	-3.264463	-4.558405	0.000000	-10.000000	0.466667	-26.433332	281.833344	1023.000000	1023.000000	2046.000000
6.320000	-0.015728	-9.295470	-1.014066	0.097698	-3.475630	-4.903471	0.000000	-10.000000	0.458333	-26.533333	273.000000	1023.000000	1023.000000	2046.000000
6.340000	-0.016633	-9.830258	-1.319855	0.397278	-3.718716	-5.188965	0.000000	-10.000000	0.458333	-26.433334	264.000000	1023.000000	1023.000000	2046.000000
6.360000	-0.017855	-10.552343	-1.779018	0.488196	-3.894938	-5.366584	0.000000	-10.000000	0.450000	-26.566668	255.166672	1023.000000	1023.000000	2046.000000
6.380000	-0.018939	-11.192824	-2.028879	0.686254	-4.214783	-5.635416	0.000000	-10.000000	0.441667	-26.700001	246.333328	1023.000000	1023.000000	2046.000000
6.400000	-0.019745	-11.669320	-2.408587	0.868174	-4.409124	-5.719782	0.000000	-10.000000	0.441667	-26.783335	237.500000	1023.000000	1023.000000	2046.000000
6.420000	-0.020788	-12.285872	-2.609996	0.785465	-4.650786	-5.810555	0.000000	-10.000000	0.441667	-26.533335	228.500000	1023.000000	1023.000000	2046.000000
6.440000	-0.021503	-12.708106	-2.698813	0.831088	-4.934896	-5.905484	0.000000	-10.000000	0.466667	-26.283335	219.666672	1023.000000	1023.000000	2046.000000
6.460000	-0.022734	-13.435613	-3.012989	0.594600	-5.121459	-5.895764	0.000000	-10.000000	0.458333	-26.050001	210.833328	1023.000000	1023.000000	2046.000000
6.480000	-0.024141	-14.267578	-3.312213	0.550153	-5.405396	-6.100122	0.000000	-10.000000	0.450000	-25.883333	202.166672	1023.000000	1023.000000	2046.000000
6.500000	-0.025349	-14.981296	-3.586654	0.337561	-5.700206	-6.031996	0.000000	-10.000000	0.416667	-25.616667	193.500000	1023.000000	1023.000000	2046.000000
6.520000	-0.026828	-15.855198	-3.876950	-0.026613	-5.976797	-5.974838	0.000000	-10.000000	0.408333	-25.233334	185.000000	1023.000000	1023.000000	2046.000000
6.540000	-0.028510	-16.849607	-4.088105	-0.300852	-6.304472	-6.156179	0.000000	-10.000000	0.400000	-24.866667	176.500000	1023.000000	1023.000000	2046.000000
6.560000	-0.030503	-18.027180	-4.266171	-0.827949	-6.682552	-6.250507	0.000000	-10.000000	0.383333	-24.400000	168.166672	1023.000000	1023.000000	2046.000000
6.580000	-0.032679	-19.313030	-4.491991	-1.078100	-7.093578	-6.649361	0.000000	-10.000000	0.358333	-24.050001	160.000000	1023.000000	1023.000000	2046.000000
6.600000	-0.034662	-20.484995	-4.826611	-1.430369	-7.445645	-6.782370	0.000000	-10.000000	0.325000	-23.583334	152.000000	1023.000000	1023.000000	2046.000000
6.620000	-0.036504	-21.573584	-5.104470	-1.747913	-7.781538	-6.939662	0.000000	-10.000000	0.308333	-23.116667	144.166672	1023.000000	1023.000000	2046.000000
6.640000	-0.038050	-22.487738	-5.458130	-1.783805	-8.029861	-7.215940	0.000000	-10.000000	0.300000	-22.683334	136.500000	1023.000000	1023.000000	2046.000000
6.660000	-0.039507	-23.348637	-5.754289	-2.081586	-8.235680	-7.277081	0.000000	-10.000000	0.300000	-22.466667	129.000000	1023.000000	1023.000000	2046.000000
6.680000	-0.040774	-24.097191	-5.830037	-2.141213	-8.599365	-7.526577	0.000000	-10.000000	0.291667	-22.266666	121.500000	1023.000000	1023.000000	2046.000000
6.700000	-0.041422	-24.480471	-5.940183	-2.318520	-8.641809	-7.579958	0.000000	-10.000000	0.283333	-22.083334	114.000000	1023.000000	1023.000000	2046.000000
6.720000	-0.041861	-24.739607	-5.913057	-2.397914	-8.747317	-7.681318	0.000000	-10.000000	0.275000	-21.666666	106.666664	1023.000000	1023.000000	2046.000000
6.740000	-0.042153	-24.912424	-6.037389	-2.402071	-8.742448	-7.730517	0.000000	-10.000000	0.266667	-21.383333	99.333336	1023.000000	1023.000000	2046.000000
6.760000	-0.042613	-25.184540	-6.096919	-2.616758	-8.882987	-7.587877	0.000000	-10.000000	0.258333	-21.166666	92.166664	1023.000000	1023.000000	2046.000000
6.780000	-0.042976	-25.398560	-6.237919	-2.475046	-8.869234	-7.816360	0.000000	-10.000000	0.233333	-20.983334	85.000000	1023.000000	1023.000000	2046.000000
6.800000	-0.043628	-25.784201	-6.517211	-2.464805	-8.958743	-7.843441	0.000000	-10.000000	0.250000	-20.950001	78.000000	1023.000000	1023.000000	2046.000000
6.820000	-0.044767	-26.457058	-6.788134	-2.410677	-9.356635	-7.901612	0.000000	-10.000000	0.266667	-20.966667	71.000000	1023.000000	1023.000000	2046.000000
6.840000	-0.046211	-27.310730	-7.172573	-2.370863	-9.560629	-8.206666	0.000000	-10.000000	0.300000	-21.183334	64.000000	1023.000000	1023.000000	2046.000000
6.860000	-0.047828	-28.266632	-7.471578	-2.570364	-9.821645	-8.403047	0.000000	-10.000000	0.300000	-21.216667	57.000000	1023.000000	1023.000000	2046.000000
6.880000	-0.049690	-29.367052	-7.708152	-2.823877	-10.173812	-8.661212	0.000000	-10.000000	0.266667	-21.116667	50.000000	1023.000000	1023.000000	2046.000000
6.900000	-0.051299	-30.317919	-8.054673	-3.191319	-10.309875	-8.762053	0.000000	-10.000000	0.233333	-20.766666	43.000000	1023.000000	1023.000000	2046.000000
6.920000	-0.053091	-31.376535	-8.323520	-3.255403	-10.726637	-9.070976	0.000000	-10.000000	0.200000	-20.316668	36.000000	1023.000000	1023.000000	2046.000000
6.940000	-0.054425	-32.165409	-8.743490	-3.297946	-10.903152	-9.220819	0.000000	-10.000000	0.183333	-19.433334	29.166666	1023.000000	1023.000000	2046.000000
6.960000	-0.055606	-32.862858	-8.955473	-3.085954	-11.314539	-9.506891	0.000000	-10.000000	0.166667	-18.566668	22.666666	1023.000000	1023.000000	2046.000000
6.980000	-0.056453	-33.363445	-9.320119	-2.971117	-11.432871	-9.639338	0.000000	-10.000000	0.150000	-17.700001	16.500000	1023.000000	1023.000000	2046.000000
7.000000	-0.057271	-33.847263	-9.525716	-2.691930	-11.717258	-9.912357	0.000000	-10.000000	0.150000	-17.266666	10.500000	1023.000000	1023.000000	2046.000000
7.020000	-0.057649	-34.070564	-9.803443	-2.500676	-11.737532	-10.028914	0.000000	-10.000000	0.150000	-17.016666	5.000000	1023.000000	1023.000000	2046.000000
7.040000	-0.058345	-34.482109	-9.982529	-2.214286	-12.002110	-10.283183	0.000000	-10.000000	0.150000	-16.700001	-0.333333	1023.000000	1023.000000	2046.000000
7.060000	-0.058504	-34.576000	-10.300323	-2.134823	-11.907883	-10.232973	0.000000	-10.000000	0.141667	-16.283333	-5.500000	1023.000000	1023.000000	2046.000000
7.080000	-0.059026	-34.884609	-10.429806	-1.884057	-12.105232	-10.465515	0.000000	-10.000000	0.133333	-15.833333	-11.000000	1023.000000	1023.000000	2046.000000
7.100000	-0.059308	-35.050850	-10.613024	-1.924898	-12.137296	-10.375632	0.000000	-10.000000	0.116667	-15.450000	-16.333334	1023.000000	1023.000000	2046.000000
7.120000	-0.059617	-35.233826	-10.674877	-1.763016	-12.332712	-10.463221	0.000000	-10.000000	0.108333	-15.033334	-21.500000	1023.000000	1023.000000	2046.000000
7.140000	-0.059730	-35.300228	-10.791395	-1.833678	-12.207108	-10.468044	0.000000	-10.000000	0.083333	-14.533334	-26.333334	1023.000000	1023.000000	2046.000000
7.160000	-0.059993	-35.455708	-10.708570	-1.966856	-12.356842	-10.423441	0.000000	-10.000000	0.066667	-14.016666	-31.166666	1023.000000	1023.000000	2046.000000
7.180000	-0.060573	-35.798450	-10.849179	-2.113480	-12.330032	-10.505758	0.000000	-10.000000	0.050000	-13.633333	-35.833332	1023.000000	1023.000000	2046.000000
7.200000	-0.060787	-35.925030	-10.828797	-2.276104	-12.491649	-10.328479	0.000000	-10.000000	0.041667	-13.183333	-40.500000	1023.000000	1023.000000	2046.000000
7.220000	-0.061362	-36.264938	-10.986108	-2.443483	-12.524704	-10.310643	0.000000	-10.000000	0.025000	-12.683333	-44.833332	1023.000000	1023.000000	2046.000000
7.240000	-0.061654	-36.437237	-11.030772	-2.712494	-12.603167	-10.090803	0.000000	-10.000000	0.008333	-12.050000	-49.000000	1023.000000	1023.000000	2046.000000
7.260000	-0.062799	-37.114216	-11.069276	-2.907279	-12.868504	-10.269157	0.000000	-10.000000	0.000000	-11.750000	-53.000000	1023.000000	1023.000000	2046.000000
7.280000	-0.063474	-37.512978	-11.160325	-3.233979	-12.909822	-10.208850	0.000000	-10.000000	0.000000	-11.466666	-57.000000	1023.000000	1023.000000	2046.000000
7.300000	-0.064879	-38.343369	-11.241516	-3.407916	-13.178652	-10.515285	0.000000	-10.000000	0.000000	-11.233334	-61.000000	1023.000000	1023.000000	2046.000000
7.320000	-0.065797	-38.886238	-11.448279	-3.738453	-13.226368	-10.473138	0.000000	-10.000000	0.000000	-10.700000	-64.666664	1023.000000	1023.000000	2046.000000
7.340000	-0.066971	-39.579895	-11.585116	-3.823279	-13.458850	-10.712651	0.000000	-10.000000	0.000000	-10.266667	-68.333336	1023.000000	1023.000000	2046.000000
7.360000	-0.067696	-40.008518	-11.743185	-4.024834	-13.532223	-10.708276	0.000000	-10.000000	0.000000	-9.900001	-71.666664	1023.000000	1023.000000	2046.000000
7.380000	-0.068458	-40.458611	-11.751403	-4.109135	-13.766651	-10.831422	0.000000	-10.000000	0.000000	-9.783334	-75.000000	1023.000000	1023.000000	2046.000000
7.400000	-0.068691	-40.596619	-11.794451	-4.221241	-13.699052	-10.881873	0.000000	-10.000000	0.000000	-9.700001	-78.166664	1023.000000	1023.000000	2046.000000
7.420000	-0.068557	-40.517181	-11.676006	-4.302619	-13.664801	-10.873756	0.000000	-10.000000	0.000000	-9.700001	-81.500000	1023.000000	1023.000000	2046.000000
7.440000	-0.068567	-40.523323	-11.493206	-4.370087	-13.699147	-10.960882	0.000000	-10.000000	0.000000	-9.516667	-84.833336	1023.000000	1023.000000	2046.000000
7.460000	-0.067861	-40.105846	-11.477372	-4.419034	-13.463443	-10.745996	0.000000	-10.000000	0.000000	-9.300000	-88.000000	1023.000000	1023.000000	2046.000000
7.480000	-0.068109	-40.252712	-11.334660	-4.474063	-13.686974	-10.757017	0.000000	-10.000000	0.000000	-8.950000	-91.000000	1023.000000	1023.000000	2046.000000
7.500000	-0.068362	-40.402138	-11.383185	-4.888675	-13.696455	-10.433821	0.000000	-10.000000	0.000000	-8.633333	-94.000000	1023.000000	1023.000000	2046.000000
7.520000	-0.068359	-40.400009	-11.555398	-4.444557	-13.658971	-10.741083	0.000000	-10.000000	0.000000	-8.316667	-96.833336	1023.000000	1023.000000	2046.000000
7.540000	-0.069139	-40.861244	-11.785718	-4.487487	-13.673275	-10.914764	0.000000	-10.000000	0.000000	-8.100000	-99.666664	1023.000000	1023.000000	2046.000000
7.560000	-0.069733	-41.212406	-11.820599	-4.622087	-13.812611	-10.957110	0.000000	-10.000000	0.000000	-7.800000	-102.333336	1023.000000	1023.000000	2046.000000
7.580000	-0.071066	-42.000202	-11.857939	-4.857839	-14.052439	-11.231985	0.000000	-10.000000	0.000000	-7.466667	-105.000000	1023.000000	1023.000000	2046.000000
7.600000	-0.071499	-42.255833	-11.965501	-5.120638	-13.979440	-11.190255	0.000000	-10.000000	-0.008333	-6.950000	-107.500000	1023.000000	1023.000000	2046.000000
7.620000	-0.072647	-42.934559	-12.008418	-5.201173	-14.283757	-11.441211	0.000000	-10.000000	-0.016667	-6.516667	-110.000000	1023.000000	1023.000000	2046.000000
7.640000	-0.073213	-43.268921	-12.256294	-5.295229	-14.279933	-11.437466	0.000000	-10.000000	-0.025000	-5.833333	-112.333336	1023.000000	1023.000000	2046.000000
7.660000	-0.074051	-43.764221	-12.339004	-5.088526	-14.672200	-11.664490	0.000000	-10.000000	-0.033333	-4.883333	-114.166664	1023.000000	1023.000000	2046.000000
7.680000	-0.074436	-43.991405	-12.673604	-4.949015	-14.610153	-11.758631	0.000000	-10.000000	-0.041667	-3.866667	-115.666664	1023.000000	1023.000000	2046.000000
7.700000	-0.074662	-44.125381	-12.721951	-4.635940	-14.837851	-11.929641	0.000000	-10.000000	-0.041667	-3.300000	-116.833336	1023.000000	1023.000000	2046.000000
7.720000	-0.074572	-44.071869	-12.884190	-4.423115	-14.756034	-12.008531	0.000000	-10.000000	-0.025000	-3.366667	-118.000000	1023.000000	1023.000000	2046.000000
7.740000	-0.074327	-43.927429	-13.017726	-4.075992	-14.757330	-12.076384	0.000000	-10.000000	-0.008333	-3.733333	-119.166664	1023.000000	1023.000000	2046.000000
7.760000	-0.074552	-44.060215	-13.084905	-3.843623	-14.889295	-12.242392	0.000000	-10.000000	-0.016667	-4.066667	-120.500000	1023.000000	1023.000000	2046.000000
7.780000	-0.073994	-43.730263	-13.267653	-3.705362	-14.654738	-12.102511	0.000000	-10.000000	-0.016667	-4.283333	-122.000000	1023.000000	1023.000000	2046.000000
7.800000	-0.074137	-43.815201	-13.242061	-3.488811	-14.870988	-12.213341	0.000000	-10.000000	-0.025000	-4.333333	-123.333336	1023.000000	1023.000000	2046.000000
7.820000	-0.074044	-43.759850	-13.394124	-3.405639	-14.749865	-12.210222	0.000000	-10.000000	-0.008333	-4.300000	-124.833336	1023.000000	1023.000000	2046.000000
7.840000	-0.073556	-43.471535	-13.288534	-3.375818	-14.765141	-12.042042	0.000000	-10.000000	-0.025000	-4.116667	-126.166664	1023.000000	1023.000000	2046.000000
7.860000	-0.073957	-43.708725	-13.190682	-3.466265	-14.882573	-12.169204	0.000000	-10.000000	-0.016667	-3.950000	-127.666664	1023.000000	1023.000000	2046.000000
7.880000	-0.073602	-43.499054	-13.202838	-3.621397	-14.633937	-12.040884	0.000000	-10.000000	-0.025000	-3.966667	-129.000000	1023.000000	1023.000000	2046.000000
7.900000	-0.073709	-43.561962	-13.017877	-3.704193	-14.849376	-11.990519	0.000000	-10.000000	-0.016667	-3.983333	-130.333328	1023.000000	1023.000000	2046.000000
7.920000	-0.073734	-43.577015	-13.097990	-3.880199	-14.722159	-11.876666	0.000000	-10.000000	-0.016667	-3.900000	-131.666672	1023.000000	1023.000000	2046.000000
7.940000	-0.073525	-43.453438	-13.093287	-3.978411	-14.699710	-11.682031	0.000000	-10.000000	-0.008333	-3.616667	-132.833328	1023.000000	1023.000000	2046.000000
7.960000	-0.074064	-43.771763	-13.013388	-4.132539	-14.833577	-11.792260	0.000000	-10.000000	0.000000	-3.533333	-134.166672	1023.000000	1023.000000	2046.000000
7.980000	-0.074108	-43.797707	-13.134321	-4.323054	-14.617769	-11.722563	0.000000	-10.000000	0.000000	-3.600000	-135.333328	1023.000000	1023.000000	2046.000000
8.000000	-0.074951	-44.296196	-12.948481	-4.539143	-14.969425	-11.839148	0.000000	-10.000000	-0.008333	-3.633333	-136.500000	1023.000000	1023.000000	2046.000000
8.020000	-0.075376	-44.547256	-13.149503	-4.852090	-14.773346	-11.772319	0.000000	-10.000000	-0.016667	-3.400000	-137.666672	1023.000000	1023.000000	2046.000000
8.040000	-0.076208	-45.039085	-13.034598	-4.999217	-15.151628	-11.853641	0.000000	-10.000000	-0.025000	-3.016667	-138.833328	1023.000000	1023.000000	2046.000000
8.060000	-0.076830	-45.406513	-13.200480	-5.154562	-15.088034	-11.963438	0.000000	-10.000000	-0.025000	-2.750000	-140.000000	1023.000000	1023.000000	2046.000000
8.080000	-0.077158	-45.600159	-13.250012	-5.207967	-15.165737	-11.976440	0.000000	-10.000000	-0.025000	-2.750000	-141.000000	1023.000000	1023.000000	2046.000000
8.100000	-0.077528	-45.819080	-13.194570	-5.303186	-15.244633	-12.076692	0.000000	-10.000000	-0.033333	-2.900000	-142.000000	1023.000000	1023.000000	2046.000000
8.120000	-0.076867	-45.428127	-13.121086	-5.282529	-15.006161	-12.018353	0.000000	-10.000000	-0.041667	-2.966667	-143.000000	1023.000000	1023.000000	2046.000000
8.140000	-0.076820	-45.400848	-12.887961	-5.365040	-15.061049	-12.086796	0.000000	-10.000000	-0.041667	-2.833333	-144.000000	1023.000000	1023.000000	2046.000000
8.160000	-0.075748	-44.766979	-12.810749	-5.351378	-14.717129	-11.887723	0.000000	-10.000000	-0.041667	-2.566667	-144.833328	1023.000000	1023.000000	2046.000000
8.180000	-0.075931	-44.875351	-12.616500	-5.449499	-14.932149	-11.877206	0.000000	-10.000000	-0.041667	-2.083333	-145.500000	1023.000000	1023.000000	2046.000000
8.200000	-0.075273	-44.486084	-12.653750	-5.554554	-14.619384	-11.658398	0.000000	-10.000000	-0.050000	-1.233333	-145.833328	1023.000000	1023.000000	2046.000000
8.220000	-0.075586	-44.671421	-12.501857	-5.438124	-14.924708	-11.806731	0.000000	-10.000000	-0.041667	-0.483333	-146.000000	1023.000000	1023.000000	2046.000000
8.240000	-0.075669	-44.720379	-12.760450	-5.593416	-14.744764	-11.621750	0.000000	-10.000000	-0.041667	0.266667	-146.000000	1023.000000	1023.000000	2046.000000
8.260000	-0.076310	-45.099167	-12.657180	-5.580507	-15.001001	-11.860478	0.000000	-10.000000	-0.041667	0.983333	-146.000000	1023.000000	1023.000000	2046.000000
8.280000	-0.076693	-45.325752	-12.673224	-5.915830	-14.891765	-11.844933	0.000000	-10.000000	-0.058333	2.066667	-146.000000	1023.000000	1023.000000	2046.000000
8.300000	-0.077209	-45.630688	-12.600802	-6.097980	-14.986398	-11.945508	0.000000	-10.000000	-0.066667	3.316667	-146.000000	1023.000000	1023.000000	2046.000000
8.320000	-0.077664	-45.899574	-12.535300	-6.338337	-14.998176	-12.027761	0.000000	-10.000000	-0.083333	4.583333	-146.000000	1023.000000	1023.000000	2046.000000
8.340000	-0.077784	-45.970478	-12.698976	-6.295858	-14.887166	-12.088479	0.000000	-10.000000	-0.100000	6.016667	-146.000000	1023.000000	1023.000000	2046.000000
8.360000	-0.078520	-46.405258	-12.779426	-6.236661	-15.169706	-12.219465	0.000000	-10.000000	-0.108333	7.683333	-146.000000	1023.000000	1023.000000	2046.000000
8.380000	-0.078389	-46.327763	-12.990840	-5.970196	-15.084613	-12.282112	0.000000	-10.000000	-0.125000	9.500000	-146.000000	1023.000000	1023.000000	2046.000000
8.400000	-0.078422	-46.347580	-12.909936	-5.710644	-15.315806	-12.411194	0.000000	-10.000000	-0.133333	11.083334	-146.000000	1023.000000	1023.000000	2046.000000
8.420000	-0.077233	-45.644520	-13.073513	-5.388908	-14.897778	-12.284320	0.000000	-10.000000	-0.150000	11.916667	-146.000000	1023.000000	1023.000000	2046.000000
8.440000	-0.076703	-45.331566	-12.850896	-5.092747	-15.086240	-12.301683	0.000000	-10.000000	-0.150000	12.483334	-117.833336	1023.000000	1023.000000	2046.000000
8.460000	-0.075610	-44.685661	-13.042814	-4.839561	-14.613818	-12.189467	0.000000	-10.000000	-0.166667	13.066667	-59.500000	1023.000000	1023.000000	2046.000000
8.480000	-0.074795	-44.203815	-12.920924	-4.511444	-14.636137	-12.135311	0.000000	-10.000000	-0.183333	13.733334	-1.166667	1023.000000	1023.000000	2046.000000
8.500000	-0.073871	-43.657902	-12.955249	-4.393635	-14.320716	-11.988300	0.000000	-10.000000	-0.200000	14.283334	30.500000	1023.000000	1023.000000	2046.000000
8.520000	-0.072865	-43.062939	-12.838851	-4.136683	-14.266868	-11.820537	0.000000	-10.000000	-0.208333	14.583333	33.666668	1023.000000	1023.000000	2046.000000
8.540000	-0.072037	-42.573788	-12.793035	-4.161907	-14.005842	-11.613003	0.000000	-10.000000	-0.225000	15.283333	38.500000	1023.000000	1023.000000	2046.000000
8.560000	-0.070749	-41.812881	-12.603126	-4.048927	-13.702559	-11.458268	0.000000	-10.000000	-0.241667	15.833333	43.500000	1023.000000	1023.000000	2046.000000
8.580000	-0.070040	-41.393543	-12.297873	-4.215783	-13.589898	-11.289988	0.000000	-10.000000	-0.250000	16.200001	48.666668	1023.000000	1023.000000	2046.000000
8.600000	-0.068715	-40.610317	-12.257977	-4.292923	-13.069813	-10.989603	0.000000	-10.000000	-0.258333	16.583334	54.000000	1023.000000	1023.000000	2046.000000
8.620000	-0.067857	-40.103668	-11.894109	-4.358178	-13.031000	-10.820382	0.000000	-10.000000	-0.266667	17.083334	59.500000	1023.000000	1023.000000	2046.000000
8.640000	-0.066386	-39.234241	-11.846731	-4.570343	-12.447218	-10.369949	0.000000	-10.000000	-0.283333	17.983334	65.000000	1023.000000	1023.000000	2046.000000
8.660000	-0.065604	-38.772198	-11.500144	-4.603136	-12.415472	-10.253446	0.000000	-10.000000	-0.291667	18.616667	70.833336	1023.000000	1023.000000	2046.000000
8.680000	-0.064707	-38.241783	-11.339177	-4.909718	-12.026402	-9.966485	0.000000	-10.000000	-0.300000	19.133333	77.000000	1023.000000	1023.000000	2046.000000
8.700000	-0.063868	-37.745918	-11.114004	-4.993821	-11.844534	-9.793559	0.000000	-10.000000	-0.308333	19.600000	83.333336	1023.000000	1023.000000	2046.000000
8.720000	-0.063541	-37.552925	-10.923484	-5.288453	-11.723748	-9.617241	0.000000	-10.000000	-0.333333	20.433334	89.833336	1023.000000	1023.000000	2046.000000
8.740000	-0.062731	-37.074276	-10.933071	-5.369167	-11.322976	-9.449062	0.000000	-10.000000	-0.366667	21.233334	96.500000	1023.000000	1023.000000	2046.000000
8.760000	-0.062437	-36.900131	-10.624076	-5.560240	-11.389627	-9.326189	0.000000	-10.000000	-0.416667	22.183334	103.666664	1023.000000	1023.000000	2046.000000
8.780000	-0.061195	-36.166309	-10.656257	-5.613190	-10.822080	-9.074781	0.000000	-10.000000	-0.441667	22.816668	110.833336	1023.000000	1023.000000	2046.000000
8.800000	-0.060515	-35.764385	-10.314013	-5.654648	-10.838928	-8.956795	0.000000	-10.000000	-0.450000	23.566668	118.333336	1023.000000	1023.000000	2046.000000
8.820000	-0.058895	-34.806988	-10.154823	-5.745048	-10.276852	-8.630263	0.000000	-10.000000	-0.450000	23.883333	126.000000	1023.000000	1023.000000	2046.000000
8.840000	-0.057262	-33.841740	-9.626308	-5.655369	-10.080248	-8.479815	0.000000	-10.000000	-0.450000	24.133333	134.000000	1023.000000	1023.000000	2046.000000
8.860000	-0.055154	-32.595970	-9.370599	-5.731352	-9.418457	-8.075564	0.000000	-10.000000	-0.475000	24.466667	142.000000	1023.000000	1023.000000	2046.000000
8.880000	-0.052890	-31.257915	-8.941062	-5.576118	-9.038498	-7.702238	0.000000	-10.000000	-0.491667	24.966667	150.000000	1023.000000	1023.000000	2046.000000
8.900000	-0.051329	-30.335514	-8.513862	-5.660639	-8.804497	-7.356516	0.000000	-10.000000	-0.525000	25.600000	158.333328	1023.000000	1023.000000	2046.000000
8.920000	-0.049934	-29.511145	-8.379701	-5.821423	-8.460905	-6.849116	0.000000	-10.000000	-0.541667	26.133333	166.833328	1023.000000	1023.000000	2046.000000
8.940000	-0.048253	-28.517748	-8.127449	-5.468809	-8.224253	-6.697237	0.000000	-10.000000	-0.550000	26.466667	175.500000	1023.000000	1023.000000	2046.000000
8.960000	-0.047076	-27.821720	-8.145269	-5.387146	-7.770432	-6.518874	0.000000	-10.000000	-0.541667	26.633333	184.166672	1023.000000	1023.000000	2046.000000
8.980000	-0.046320	-27.375237	-7.922219	-5.300578	-7.647748	-6.504692	0.000000	-10.000000	-0.541667	26.683334	193.000000	1023.000000	1023.000000	2046.000000
9.000000	-0.045470	-26.873062	-7.710929	-5.553981	-7.404736	-6.203416	0.000000	-10.000000	-0.558333	27.033333	202.000000	1023.000000	1023.000000	2046.000000
9.020000	-0.044398	-26.238974	-7.540344	-5.538473	-7.125699	-6.034459	0.000000	-10.000000	-0.566667	27.400000	211.000000	1023.000000	1023.000000	2046.000000
9.040000	-0.043750	-25.856356	-7.315286	-5.571656	-7.081826	-5.887588	0.000000	-10.000000	-0.566667	27.616667	220.166672	1023.000000	1023.000000	2046.000000
9.060000	-0.043236	-25.552330	-7.557931	-5.453512	-6.698326	-5.842561	0.000000	-10.000000	-0.550000	27.633333	229.333328	1023.000000	1023.000000	2046.000000
9.080000	-0.042921	-25.366465	-7.351619	-5.314092	-6.904695	-5.796059	0.000000	-10.000000	-0.550000	27.533335	238.500000	1023.000000	1023.000000	2046.000000
9.100000	-0.041634	-24.605810	-7.459344	-5.093861	-6.410723	-5.641881	0.000000	-10.000000	-0.550000	27.683334	247.666672	1023.000000	1023.000000	2046.000000
9.120000	-0.040225	-23.772995	-7.203560	-4.676951	-6.393734	-5.498750	0.000000	-10.000000	-0.566667	27.850000	256.833344	1023.000000	1023.000000	2046.000000
9.140000	-0.038463	-22.731867	-7.259967	-4.386554	-5.850984	-5.234362	0.000000	-10.000000	-0.566667	27.800001	266.166656	1023.000000	1023.000000	2046.000000
9.160000	-0.036804	-21.751223	-7.049768	-3.859214	-5.714065	-5.128176	0.000000	-10.000000	-0.566667	27.766666	275.333344	1023.000000	1023.000000	2046.000000
9.180000	-0.035089	-20.737648	-6.910689	-3.687771	-5.399175	-4.740013	0.000000	-10.000000	-0.550000	27.533333	284.666656	1023.000000	1023.000000	2046.000000
9.200000	-0.033172	-19.604404	-6.911076	-3.200030	-4.916246	-4.577052	0.000000	-10.000000	-0.566667	27.416668	293.833344	1023.000000	1023.000000	2046.000000
9.220000	-0.031461	-18.593208	-6.493972	-3.084976	-4.866280	-4.147979	0.000000	-10.000000	-0.583333	27.300001	303.000000	1023.000000	1023.000000	2046.000000
9.240000	-0.029657	-17.527008	-6.604883	-2.719770	-4.215424	-3.986931	0.000000	-10.000000	-0.575000	26.966667	312.166656	1023.000000	1023.000000	2046.000000
9.260000	-0.027705	-16.373787	-5.925661	-2.620021	-4.246896	-3.581208	0.000000	-10.000000	-0.541667	26.783333	321.333344	1023.000000	1023.000000	2046.000000
9.280000	-0.025724	-15.203156	-5.863912	-2.494096	-3.578856	-3.266293	0.000000	-10.000000	-0.516667	26.350000	330.333344	1023.000000	1023.000000	2046.000000
9.300000	-0.023807	-14.070189	-5.264974	-2.329734	-3.499911	-2.975569	0.000000	-10.000000	-0.525000	26.233334	339.166656	1023.000000	1023.000000	2046.000000
9.320000	-0.021796	-12.881331	-5.158331	-2.336154	-2.790204	-2.596642	0.000000	-10.000000	-0.541667	26.116667	347.833344	1023.000000	1023.000000	2046.000000
9.340000	-0.019546	-11.551573	-4.438298	-2.293247	-2.589667	-2.230361	0.000000	-10.000000	-0.533333	25.900000	356.666656	1023.000000	1023.000000	2046.000000
9.360000	-0.017105	-10.109328	-4.048706	-2.417110	-1.881711	-1.761801	0.000000	-10.000000	-0.516667	25.850000	365.333344	1023.000000	1023.000000	2046.000000
9.380000	-0.015220	-8.995152	-3.422488	-2.456254	-1.568811	-1.547600	0.000000	-10.000000	-0.500000	25.783335	374.000000	1023.000000	1023.000000	2046.000000
9.400000	-0.013271	-7.843352	-2.770576	-2.753326	-1.195279	-1.124171	0.000000	-10.000000	-0.508333	25.650000	382.500000	1023.000000	1023.000000	2046.000000
9.420000	-0.011877	-7.019178	-2.597652	-2.884948	-0.575472	-0.961106	0.000000	-10.000000	-0.525000	25.650000	391.166656	1023.000000	1023.000000	2046.000000
9.440000	-0.010753	-6.354955	-1.981249	-3.006232	-0.510630	-0.856843	0.000000	-10.000000	-0.525000	25.783333	399.666656	1023.000000	1023.000000	2046.000000
9.460000	-0.009298	-5.495109	-1.614965	-3.209730	-0.098770	-0.571644	0.000000	-10.000000	-0.508333	25.900000	408.333344	1023.000000	1023.000000	2046.000000
9.480000	-0.007893	-4.664674	-1.401062	-3.113244	0.404150	-0.554517	0.000000	-10.000000	-0.491667	25.933334	416.833344	1023.000000	1023.000000	2046.000000
9.500000	-0.006310	-3.729378	-0.750145	-3.254931	0.456598	-0.180900	0.000000	-10.000000	-0.483333	25.516666	425.500000	1023.000000	1023.000000	2046.000000
9.520000	-0.004539	-2.682463	-0.621058	-3.207911	1.136612	0.009895	0.000000	-10.000000	-0.475000	25.216667	434.166656	1023.000000	1023.000000	2046.000000
9.540000	-0.002218	-1.310842	0.118620	-3.089490	1.401195	0.258833	0.000000	-10.000000	-0.458333	24.883333	442.666656	1023.000000	1023.000000	2046.000000
9.560000	0.000450	0.265845	0.594643	-3.068220	2.052788	0.686634	0.000000	-10.000000	-0.450000	24.816668	451.000000	1023.000000	1023.000000	2046.000000
9.580000	0.003023	1.786677	1.158599	-2.780279	2.520035	0.888323	0.000000	-10.000000	-0.450000	24.800001	459.333344	1023.000000	1023.000000	2046.000000
9.600000	0.005592	3.305030	1.858172	-2.879109	2.796791	1.529176	0.000000	-10.000000	-0.450000	24.716667	467.666656	1023.000000	1023.000000	2046.000000
9.620000	0.007781	4.598716	2.005857	-2.643294	3.493480	1.742674	0.000000	-10.000000	-0.433333	24.466667	478.666656	1023.000000	1023.000000	2046.000000
9.640000	0.009680	5.720906	2.494321	-2.260608	3.562884	1.924308	0.000000	-10.000000	-0.416667	24.050001	489.666656	1023.000000	1023.000000	2046.000000
9.660000	0.011186	6.610652	2.592972	-2.182130	3.766665	2.433146	0.000000	-10.000000	-0.400000	23.583334	498.000000	1023.000000	1023.000000	2046.000000
9.680000	0.011738	6.937393	2.657429	-1.905230	3.882959	2.302235	0.000000	-10.000000	-0.416667	23.216667	503.500000	1023.000000	1023.000000	2046.000000
9.700000	0.012431	7.346748	3.038978	-2.081151	3.796651	2.592270	0.000000	-10.000000	-0.400000	23.266668	508.500000	1023.000000	1023.000000	2046.000000
9.720000	0.013099	7.741518	2.865319	-2.213838	4.303742	2.786295	0.000000	-10.000000	-0.383333	23.066668	516.166687	1023.000000	1023.000000	2046.000000
9.740000	0.013500	7.978230	3.205663	-2.059978	4.114163	2.718383	0.000000	-10.000000	-0.333333	22.783335	524.000000	1023.000000	1023.000000	2046.000000
9.760000	0.013357	7.894206	3.113332	-2.031192	4.124527	2.687539	0.000000	-10.000000	-0.350000	22.116667	531.666687	1023.000000	1023.000000	2046.000000
9.780000	0.012903	7.625642	2.878920	-1.805226	4.092121	2.459827	0.000000	-10.000000	-0.350000	21.600000	539.166687	1023.000000	1023.000000	2046.000000
9.800000	0.013584	8.028311	3.174748	-1.679466	3.862616	2.670412	0.000000	-10.000000	-0.366667	21.083334	546.333313	1023.000000	1023.000000	2046.000000
9.820000	0.014544	8.595315	2.899348	-1.348508	4.283088	2.761388	0.000000	-10.000000	-0.341667	20.916666	553.500000	1023.000000	1023.000000	2046.000000
9.840000	0.015881	9.385890	3.268939	-0.766067	4.149334	2.733684	0.000000	-10.000000	-0.325000	20.516666	560.500000	1023.000000	1023.000000	2046.000000
9.860000	0.017605	10.404279	3.304808	-0.454341	4.403673	3.150139	0.000000	-10.000000	-0.308333	20.250000	567.500000	1023.000000	1023.000000	2046.000000
9.880000	0.018704	11.053930	3.155776	0.159890	4.680840	3.057425	0.000000	-10.000000	-0.300000	19.600000	574.333313	1023.000000	1023.000000	2046.000000
9.900000	0.020482	12.105055	3.491485	0.508415	4.667511	3.437643	0.000000	-10.000000	-0.291667	19.150000	581.000000	1023.000000	1023.000000	2046.000000
9.920000	0.021828	12.900273	3.361493	0.820280	5.035232	3.683269	0.000000	-10.000000	-0.275000	18.400000	587.333313	1023.000000	1023.000000	2046.000000
9.940000	0.023097	13.650352	3.460114	1.337960	5.158037	3.694241	0.000000	-10.000000	-0.250000	17.933334	593.500000	1023.000000	1023.000000	2046.000000
9.960000	0.025245	14.919683	3.932467	1.536514	5.215609	4.235092	0.000000	-10.000000	-0.241667	17.500000	599.500000	1023.000000	1023.000000	2046.000000
9.980000	0.026918	15.908755	3.990336	1.753031	5.656285	4.509104	0.000000	-10.000000	-0.233333	17.350000	605.500000	1023.000000	1023.000000	2046.000000
10.000000	0.028341	16.749596	4.280420	2.119297	5.794245	4.555634	0.000000	-10.000000	-0.241667	16.900000	611.500000	1023.000000	1023.000000	2046.000000
10.020000	0.030236	17.869663	4.806775	2.171572	5.894036	4.997280	0.000000	-10.000000	-0.241667	16.600000	617.333313	1023.000000	1023.000000	2046.000000
10.040000	0.031722	18.747650	4.938372	2.175166	6.356548	5.277565	0.000000	-10.000000	-0.233333	16.266666	623.000000	1023.000000	1023.000000	2046.000000
10.060000	0.032875	19.429390	5.449118	2.234367	6.414146	5.331758	0.000000	-10.000000	-0.216667	15.950000	628.333313	1023.000000	1023.000000	2046.000000
10.080000	0.034220	20.224274	5.906731	2.012353	6.576600	5.728590	0.000000	-10.000000	-0.200000	15.150000	633.666687	1023.000000	1023.000000	2046.000000
10.100000	0.034557	20.423483	5.998670	1.708271	6.824142	5.892399	0.000000	-10.000000	-0.183333	14.333333	638.833313	1023.000000	1023.000000	2046.000000
10.120000	0.034727	20.523926	6.357578	1.646223	6.756733	5.763392	0.000000	-10.000000	-0.166667	13.233334	643.833313	1023.000000	1023.000000	2046.000000
10.140000	0.034885	20.617210	6.571081	1.248218	6.744042	6.053869	0.000000	-10.000000	-0.133333	12.016666	648.500000	1023.000000	1023.000000	2046.000000
10.160000	0.034418	20.340837	6.455880	1.142418	6.881314	5.861227	0.000000	-10.000000	-0.100000	10.400001	652.833313	1023.000000	1023.000000	2046.000000
10.180000	0.034542	20.414072	6.837536	1.134623	6.699488	5.742427	0.000000	-10.000000	-0.075000	8.650001	656.666687	1023.000000	1023.000000	2046.000000
10.200000	0.034771	20.549698	6.977899	0.928704	6.741353	5.901742	0.000000	-10.000000	-0.050000	6.716667	659.833313	1023.000000	1023.000000	2046.000000
10.220000	0.034539	20.412819	6.856994	0.894149	6.909518	5.752157	0.000000	-10.000000	-0.050000	4.483334	662.333313	1023.000000	1023.000000	2046.000000
10.240000	0.035281	20.851149	7.347408	0.973469	6.802800	5.727473	0.000000	-10.000000	-0.033333	2.233333	664.000000	1023.000000	1023.000000	2046.000000
10.260000	0.036341	21.477535	7.498392	0.847315	7.101499	6.030329	0.000000	-10.000000	-0.033333	0.716667	664.833313	1023.000000	1023.000000	2046.000000
10.280000	0.036792	21.744068	7.605101	1.020085	7.260917	5.857965	0.000000	-10.000000	-0.033333	0.000000	665.000000	1023.000000	1023.000000	2046.000000
10.300000	0.038323	22.648613	8.121898	1.150974	7.267620	6.108120	0.000000	-10.000000	-0.033333	-0.616667	665.000000	1023.000000	1023.000000	2046.000000
10.320000	0.038952	23.020399	8.074733	1.060567	7.539204	6.345897	0.000000	-10.000000	-0.041667	-1.450000	665.000000	1023.000000	1023.000000	2046.000000
10.340000	0.039066	23.087919	8.204660	1.112285	7.444369	6.326604	0.000000	-10.000000	-0.033333	-2.516667	665.000000	1023.000000	1023.000000	2046.000000
10.360000	0.039668	23.443584	8.185936	1.374207	7.422475	6.460967	0.000000	-10.000000	-0.025000	-3.183333	665.000000	1023.000000	1023.000000	2046.000000
10.380000	0.038851	22.961214	7.794205	1.657459	7.294605	6.214945	0.000000	-10.000000	-0.016667	-3.716667	665.000000	1023.000000	1023.000000	2046.000000
10.400000	0.038504	22.755663	7.861837	1.522039	7.065473	6.306314	0.000000	-10.000000	-0.016667	-3.650000	665.000000	1023.000000	1023.000000	2046.000000
10.420000	0.037924	22.413084	7.501319	1.226326	7.258607	6.426832	0.000000	-10.000000	-0.041667	-2.283333	665.000000	1023.000000	1023.000000	2046.000000
10.440000	0.037663	22.258566	7.665559	1.143539	7.097537	6.351931	0.000000	-10.000000	-0.050000	-0.016667	665.000000	1023.000000	1023.000000	2046.000000
10.460000	0.037391	22.098343	7.417528	0.965850	7.139162	6.575804	0.000000	-10.000000	-0.058333	2.200000	665.333313	1023.000000	1023.000000	2046.000000
10.480000	0.035859	21.192873	7.031936	1.145097	6.847439	6.168401	0.000000	-10.000000	-0.058333	3.666667	666.000000	1023.000000	1023.000000	2046.000000
10.500000	0.035636	21.060745	6.985054	1.298871	6.534865	6.241955	0.000000	-10.000000	-0.066667	4.383333	667.166687	1023.000000	1023.000000	2046.000000
10.520000	0.035284	20.852867	6.611841	1.409054	6.543645	6.288327	0.000000	-10.000000	-0.066667	4.833333	668.500000	1023.000000	1023.000000	2046.000000
10.540000	0.035546	21.007618	6.536848	1.895488	6.442610	6.132673	0.000000	-10.000000	-0.058333	4.866667	670.000000	1023.000000	1023.000000	2046.000000
10.560000	0.036581	21.619541	6.453282	2.226291	6.500546	6.439422	0.000000	-10.000000	-0.058333	4.666667	671.666687	1023.000000	1023.000000	2046.000000
10.580000	0.036528	21.588326	6.091794	2.739076	6.534035	6.223420	0.000000	-10.000000	-0.058333	4.333333	673.333313	1023.000000	1023.000000	2046.000000
10.600000	0.037632	22.240334	6.291051	3.196403	6.373326	6.379555	0.000000	-10.000000	-0.058333	3.916667	675.000000	1023.000000	1023.000000	2046.000000
10.620000	0.038015	22.466684	5.942305	3.391927	6.567236	6.565217	0.000000	-10.000000	-0.050000	3.033333	676.333313	1023.000000	1023.000000	2046.000000
10.640000	0.038229	22.593216	6.002334	3.753842	6.404866	6.432175	0.000000	-10.000000	-0.050000	1.700000	677.333313	1023.000000	1023.000000	2046.000000
10.660000	0.039126	23.123652	5.916336	3.982814	6.518945	6.705555	0.000000	-10.000000	-0.041667	-0.033333	677.833313	1023.000000	1023.000000	2046.000000
10.680000	0.039200	23.166965	5.750803	4.271062	6.584805	6.560296	0.000000	-10.000000	-0.041667	-1.283333	678.000000	1023.000000	1023.000000	2046.000000
10.700000	0.040440	23.900219	6.136608	4.481725	6.535170	6.746716	0.000000	-10.000000	-0.033333	-2.400000	678.000000	1023.000000	1023.000000	2046.000000
10.720000	0.040636	24.016087	5.942236	4.481133	6.736445	6.856271	0.000000	-10.000000	-0.025000	-3.550000	678.000000	1023.000000	1023.000000	2046.000000
10.740000	0.040637	24.016684	6.085531	4.619629	6.656767	6.654755	0.000000	-10.000000	-0.008333	-4.816667	678.000000	1023.000000	1023.000000	2046.000000
10.760000	0.041004	24.233109	6.218539	4.458897	6.727138	6.828536	0.000000	-10.000000	0.000000	-6.133334	678.000000	1023.000000	1023.000000	2046.000000
10.780000	0.040402	23.877422	6.220146	4.296659	6.740305	6.620312	0.000000	-10.000000	0.000000	-7.233334	678.000000	1023.000000	1023.000000	2046.000000
10.800000	0.040059	23.674589	6.506768	4.004648	6.520329	6.642845	0.000000	-10.000000	0.008333	-8.433333	678.000000	1023.000000	1023.000000	2046.000000
10.820000	0.038664	22.850174	6.334173	3.514383	6.459729	6.541888	0.000000	-10.000000	0.016667	-9.600000	678.000000	1023.000000	1023.000000	2046.000000
10.840000	0.037318	22.055214	6.427097	3.268981	6.167772	6.191363	0.000000	-10.000000	0.033333	-10.800000	678.000000	1023.000000	1023.000000	2046.000000
10.860000	0.035925	21.231949	6.252050	2.899169	6.028066	6.052662	0.000000	-10.000000	0.058333	-12.100000	670.666687	1023.000000	1023.000000	2046.000000
10.880000	0.033900	20.034719	6.106016	2.738123	5.676925	5.513656	0.000000	-10.000000	0.083333	-13.566667	662.000000	1023.000000	1023.000000	2046.000000
10.900000	0.032997	19.501251	6.103223	2.506847	5.458707	5.432473	0.000000	-10.000000	0.116667	-15.033334	651.666687	1023.000000	1023.000000	2046.000000
10.920000	0.031317	18.508530	5.820539	2.294760	5.296767	5.096464	0.000000	-10.000000	0.141667	-16.500000	646.833313	1023.000000	1023.000000	2046.000000
10.940000	0.030366	17.946501	5.941057	2.251840	4.982381	4.771224	0.000000	-10.000000	0.183333	-17.866667	641.333313	1023.000000	1023.000000	2046.000000
10.960000	0.029719	17.564089	5.805823	2.119810	4.981618	4.656838	0.000000	-10.000000	0.200000	-19.183334	635.333313	1023.000000	1023.000000	2046.000000
10.980000	0.028739	16.984827	5.870743	2.080569	4.762685	4.270829	0.000000	-10.000000	0.241667	-20.083334	628.833313	1023.000000	1023.000000	2046.000000
11.000000	0.029101	17.198957	6.092616	2.106816	4.766389	4.233135	0.000000	-10.000000	0.266667	-20.733334	622.000000	1023.000000	1023.000000	2046.000000
11.020000	0.028801	17.021200	6.022506	2.012637	4.743239	4.242818	0.000000	-10.000000	0.300000	-21.183334	615.000000	1023.000000	1023.000000	2046.000000
11.040000	0.028155	16.639404	6.136174	2.047738	4.477782	3.977710	0.000000	-10.000000	0.308333	-21.850000	608.000000	1023.000000	1023.000000	2046.000000
11.060000	0.027511	16.259113	6.096279	1.777519	4.183905	4.201410	0.000000	-10.000000	0.325000	-22.466667	600.666687	1023.000000	1023.000000	2046.000000
11.080000	0.026307	15.547728	5.653153	2.172799	4.034662	3.687114	0.000000	-10.000000	0.341667	-23.166668	593.333313	1023.000000	1023.000000	2046.000000
11.100000	0.024833	14.676242	5.344694	2.399737	3.577831	3.353981	0.000000	-10.000000	0.350000	-23.683334	585.666687	1023.000000	1023.000000	2046.000000
11.120000	0.022626	13.371794	4.845756	2.105690	3.252937	3.167412	0.000000	-10.000000	0.350000	-24.033333	578.000000	1023.000000	1023.000000	2046.000000
11.140000	0.020124	11.893521	4.557953	1.860972	2.830843	2.643753	0.000000	-10.000000	0.366667	-24.233334	569.833313	1023.000000	1023.000000	2046.000000
11.160000	0.018341	10.839721	4.332191	1.507123	2.533665	2.466742	0.000000	-10.000000	0.366667	-24.450001	561.500000	1023.000000	1023.000000	2046.000000
11.180000	0.015686	9.270144	3.885276	1.236254	2.153227	1.995388	0.000000	-10.000000	0.366667	-24.683334	553.166687	1023.000000	1023.000000	2046.000000
11.200000	0.013361	7.896593	3.574168	1.283447	1.586580	1.452398	0.000000	-10.000000	0.350000	-24.783333	545.000000	1023.000000	1023.000000	2046.000000
11.220000	0.010881	6.430639	2.966310	1.159697	1.192149	1.112483	0.000000	-10.000000	0.350000	-24.850000	536.833313	1023.000000	1023.000000	2046.000000
11.240000	0.008800	5.200569	2.620496	1.331111	0.712972	0.535990	0.000000	-10.000000	0.350000	-24.683334	528.500000	1023.000000	1023.000000	2046.000000
11.260000	0.007828	4.626499	2.226722	1.549696	0.527191	0.322890	0.000000	-10.000000	0.350000	-24.566668	520.166687	1023.000000	1023.000000	2046.000000
11.280000	0.006166	3.643921	1.825540	1.840073	0.180724	-0.202417	0.000000	-10.000000	0.350000	-24.350000	512.000000	1023.000000	1023.000000	2046.000000
11.300000	0.005371	3.174454	1.549270	2.070806	-0.048049	-0.397573	0.000000	-10.000000	0.350000	-24.433334	504.000000	1023.000000	1023.000000	2046.000000
11.320000	0.003985	2.355103	1.065550	2.246147	-0.271448	-0.685146	0.000000	-10.000000	0.366667	-24.350000	496.000000	1023.000000	1023.000000	2046.000000
11.340000	0.002953	1.745181	0.886727	2.443712	-0.577922	-1.007336	0.000000	-10.000000	0.366667	-24.383333	488.000000	1023.000000	1023.000000	2046.000000
11.360000	0.002165	1.279366	0.568465	2.465700	-0.715473	-1.039326	0.000000	-10.000000	0.383333	-24.316666	479.666656	1023.000000	1023.000000	2046.000000
11.380000	0.000906	0.535417	0.289501	2.676576	-1.008209	-1.422451	0.000000	-10.000000	0.366667	-24.416666	471.333344	1023.000000	1023.000000	2046.000000
11.400000	0.000454	0.268297	0.170098	2.738105	-1.183154	-1.456751	0.000000	-10.000000	0.366667	-24.416666	463.000000	1023.000000	1023.000000	2046.000000
11.420000	-0.000297	-0.175587	0.126155	2.688757	-1.369864	-1.620635	0.000000	-10.000000	0.350000	-24.400000	455.000000	1023.000000	1023.000000	2046.000000
11.440000	-0.000939	-0.555225	0.069180	2.636470	-1.531053	-1.729822	0.000000	-10.000000	0.358333	-24.450001	447.000000	1023.000000	1023.000000	2046.000000
11.460000	-0.002197	-1.298651	-0.097728	2.422389	-1.750847	-1.872466	0.000000	-10.000000	0.358333	-24.366667	439.000000	1023.000000	1023.000000	2046.000000
11.480000	-0.003204	-1.893550	-0.139134	2.266961	-1.975697	-2.045680	0.000000	-10.000000	0.358333	-24.266666	431.000000	1023.000000	1023.000000	2046.000000
11.500000	-0.004534	-2.679472	-0.381804	1.855319	-2.096466	-2.056522	0.000000	-10.000000	0.350000	-23.900000	423.000000	1023.000000	1023.000000	2046.000000
11.520000	-0.006226	-3.679382	-0.482533	1.535019	-2.389645	-2.342222	0.000000	-10.000000	0.350000	-23.616667	415.000000	1023.000000	1023.000000	2046.000000
11.540000	-0.007825	-4.624333	-0.537332	1.038125	-2.676406	-2.448720	0.000000	-10.000000	0.333333	-23.350000	407.000000	1023.000000	1023.000000	2046.000000
11.560000	-0.010208	-6.032924	-0.750819	0.501843	-3.031353	-2.752595	0.000000	-10.000000	0.316667	-23.166668	399.000000	1023.000000	1023.000000	2046.000000
11.580000	-0.012288	-7.262148	-0.915454	0.144179	-3.390928	-3.099946	0.000000	-10.000000	0.308333	-23.000000	391.166656	1023.000000	1023.000000	2046.000000
11.600000	-0.014527	-8.585740	-1.232589	-0.258522	-3.737859	-3.356770	0.000000	-10.000000	0.316667	-22.716667	383.500000	1023.000000	1023.000000	2046.000000
11.620000	-0.016563	-9.788608	-1.514146	-0.488075	-4.058421	-3.727965	0.000000	-10.000000	0.316667	-22.516666	375.833344	1023.000000	1023.000000	2046.000000
11.640000	-0.018040	-10.661740	-1.781872	-0.678459	-4.265936	-3.935473	0.000000	-10.000000	0.316667	-22.366667	368.333344	1023.000000	1023.000000	2046.000000
11.660000	-0.019812	-11.708851	-2.016596	-0.892314	-4.531956	-4.267985	0.000000	-10.000000	0.308333	-22.450001	360.833344	1023.000000	1023.000000	2046.000000
11.680000	-0.020968	-12.391896	-2.109260	-1.101880	-4.711561	-4.469194	0.000000	-10.000000	0.308333	-22.366667	353.500000	1023.000000	1023.000000	2046.000000
11.700000	-0.021789	-12.877492	-2.128469	-1.291396	-4.826823	-4.630802	0.000000	-10.000000	0.300000	-22.200001	346.000000	1023.000000	1023.000000	2046.000000
11.720000	-0.022355	-13.211601	-2.066603	-1.374245	-4.947259	-4.823494	0.000000	-10.000000	0.300000	-22.000000	338.500000	1023.000000	1023.000000	2046.000000
11.740000	-0.022695	-13.412769	-2.120991	-1.531684	-4.971083	-4.789011	0.000000	-10.000000	0.300000	-21.816668	331.166656	1023.000000	1023.000000	2046.000000
11.760000	-0.023224	-13.725099	-2.152680	-1.618975	-5.072035	-4.881409	0.000000	-10.000000	0.291667	-21.716667	323.833344	1023.000000	1023.000000	2046.000000
11.780000	-0.024387	-14.412499	-2.245138	-2.001018	-5.385922	-4.780421	0.000000	-10.000000	0.283333	-21.350000	316.666656	1023.000000	1023.000000	2046.000000
11.800000	-0.025204	-14.895594	-2.519464	-1.820434	-5.517184	-5.038512	0.000000	-10.000000	0.283333	-21.316668	309.500000	1023.000000	1023.000000	2046.000000
11.820000	-0.026674	-15.764081	-2.901724	-1.724911	-5.741885	-5.395560	0.000000	-10.000000	0.291667	-21.050001	302.500000	1023.000000	1023.000000	2046.000000
11.840000	-0.028616	-16.911905	-3.236218	-1.989674	-6.080379	-5.605634	0.000000	-10.000000	0.291667	-21.016666	295.500000	1023.000000	1023.000000	2046.000000
11.860000	-0.030653	-18.116129	-3.475746	-2.232540	-6.390564	-6.017278	0.000000	-10.000000	0.275000	-20.650000	288.500000	1023.000000	1023.000000	2046.000000
11.880000	-0.032459	-19.183197	-3.774071	-2.645556	-6.601750	-6.161820	0.000000	-10.000000	0.241667	-20.400000	281.500000	1023.000000	1023.000000	2046.000000
11.900000	-0.034389	-20.323643	-4.081026	-2.889557	-6.837598	-6.515461	0.000000	-10.000000	0.216667	-19.983334	274.666656	1023.000000	1023.000000	2046.000000
11.920000	-0.035968	-21.257374	-4.417278	-3.003900	-7.116544	-6.719652	0.000000	-10.000000	0.191667	-19.333334	268.000000	1023.000000	1023.000000	2046.000000
11.940000	-0.037793	-22.335594	-4.815872	-2.976485	-7.452470	-7.090766	0.000000	-10.000000	0.191667	-18.666666	261.666656	1023.000000	1023.000000	2046.000000
11.960000	-0.038950	-23.019180	-5.073956	-2.818052	-7.772311	-7.354863	0.000000	-10.000000	0.183333	-17.950001	255.500000	1023.000000	1023.000000	2046.000000
11.980000	-0.040035	-23.660393	-5.417038	-2.626276	-7.995089	-7.621990	0.000000	-10.000000	0.175000	-17.633333	249.500000	1023.000000	1023.000000	2046.000000
12.000000	-0.040875	-24.157400	-5.699904	-2.395981	-8.176585	-7.884930	0.000000	-10.000000	0.166667	-17.466667	243.500000	1023.000000	1023.000000	2046.000000
12.020000	-0.041622	-24.598404	-6.034491	-2.182403	-8.319994	-8.061516	0.000000	-10.000000	0.166667	-17.533333	237.500000	1023.000000	1023.000000	2046.000000
12.040000	-0.042556	-25.150848	-6.319586	-1.990971	-8.483183	-8.357108	0.000000	-10.000000	0.166667	-17.500000	231.500000	1023.000000	1023.000000	2046.000000
12.060000	-0.043111	-25.478827	-6.527674	-1.899759	-8.652537	-8.398856	0.000000	-10.000000	0.158333	-17.500000	225.666672	1023.000000	1023.000000	2046.000000
12.080000	-0.043748	-25.854971	-6.700818	-1.750171	-8.795427	-8.608556	0.000000	-10.000000	0.150000	-17.233334	220.000000	1023.000000	1023.000000	2046.000000
12.100000	-0.044328	-26.197741	-7.006330	-1.641950	-8.863894	-8.685567	0.000000	-10.000000	0.150000	-17.050001	214.333328	1023.000000	1023.000000	2046.000000
12.120000	-0.044776	-26.462885	-7.104454	-1.630796	-9.020681	-8.706954	0.000000	-10.000000	0.141667	-16.650002	208.666672	1023.000000	1023.000000	2046.000000
12.140000	-0.045161	-26.690140	-7.133880	-1.720063	-9.118649	-8.717547	0.000000	-10.000000	0.141667	-16.416668	203.000000	1023.000000	1023.000000	2046.000000
12.160000	-0.045877	-27.113255	-7.186906	-1.917134	-9.294339	-8.714874	0.000000	-10.000000	0.133333	-16.250000	197.500000	1023.000000	1023.000000	2046.000000
12.180000	-0.046549	-27.510588	-7.273591	-2.015280	-9.459455	-8.762262	0.000000	-10.000000	0.125000	-16.033333	192.000000	1023.000000	1023.000000	2046.000000
12.200000	-0.047274	-27.938938	-7.483923	-2.159537	-9.553099	-8.742380	0.000000	-10.000000	0.108333	-15.750001	186.666672	1023.000000	1023.000000	2046.000000
12.220000	-0.047830	-28.267513	-7.646485	-2.309944	-9.601576	-8.709507	0.000000	-10.000000	0.100000	-15.316667	181.500000	1023.000000	1023.000000	2046.000000
12.240000	-0.048746	-28.808693	-7.726078	-2.552131	-9.861414	-8.669071	0.000000	-10.000000	0.091667	-14.933333	176.500000	1023.000000	1023.000000	2046.000000
12.260000	-0.050088	-29.601797	-7.911242	-2.865771	-10.058442	-8.766341	0.000000	-10.000000	0.075000	-14.733334	171.500000	1023.000000	1023.000000	2046.000000
12.280000	-0.051351	-30.348673	-8.011310	-3.167925	-10.335834	-8.833604	0.000000	-10.000000	0.058333	-14.450000	166.500000	1023.000000	1023.000000	2046.000000
12.300000	-0.052956	-31.296740	-8.173625	-3.516650	-10.615874	-8.990592	0.000000	-10.000000	0.050000	-14.166667	161.666672	1023.000000	1023.000000	2046.000000
12.320000	-0.054177	-32.018604	-8.427406	-3.679808	-10.794869	-9.116522	0.000000	-10.000000	0.050000	-13.650001	156.833328	1023.000000	1023.000000	2046.000000
12.340000	-0.055566	-32.839657	-8.681562	-3.911134	-11.009825	-9.237136	0.000000	-10.000000	0.041667	-13.266667	152.333328	1023.000000	1023.000000	2046.000000
12.360000	-0.056680	-33.497959	-8.833072	-4.013675	-11.278560	-9.372653	0.000000	-10.000000	0.041667	-13.033334	147.833328	1023.000000	1023.000000	2046.000000
12.380000	-0.057484	-33.972782	-8.970607	-4.123380	-11.414719	-9.464077	0.000000	-10.000000	0.025000	-13.016666	143.500000	1023.000000	1023.000000	2046.000000
12.400000	-0.058149	-34.366035	-9.023531	-4.246012	-11.500628	-9.595863	0.000000	-10.000000	0.016667	-12.933333	139.166672	1023.000000	1023.000000	2046.000000
12.420000	-0.058221	-34.408783	-8.956141	-4.335297	-11.558054	-9.559293	0.000000	-10.000000	0.008333	-12.800000	134.833328	1023.000000	1023.000000	2046.000000
12.440000	-0.058082	-34.326199	-8.924624	-4.351572	-11.448849	-9.601152	0.000000	-10.000000	0.008333	-12.516666	130.500000	1023.000000	1023.000000	2046.000000
12.460000	-0.058155	-34.369419	-8.885893	-4.474685	-11.557303	-9.451538	0.000000	-10.000000	0.008333	-12.316667	126.166664	1023.000000	1023.000000	2046.000000
12.480000	-0.058168	-34.377502	-8.912793	-4.473725	-11.484570	-9.506413	0.000000	-10.000000	0.000000	-12.150001	122.000000	1023.000000	1023.000000	2046.000000
12.500000	-0.058532	-34.592350	-9.028433	-4.439492	-11.578606	-9.545817	0.000000	-10.000000	0.008333	-11.966667	118.000000	1023.000000	1023.000000	2046.000000
12.520000	-0.059236	-35.008278	-9.197317	-4.482196	-11.762947	-9.565819	0.000000	-10.000000	0.008333	-11.766666	114.000000	1023.000000	1023.000000	2046.000000
12.540000	-0.060211	-35.584412	-9.437258	-4.502492	-11.945241	-9.699419	0.000000	-10.000000	0.008333	-11.533334	110.000000	1023.000000	1023.000000	2046.000000
12.560000	-0.061451	-36.317635	-9.641255	-4.692209	-12.074653	-9.909518	0.000000	-10.000000	0.000000	-11.400001	106.166664	1023.000000	1023.000000	2046.000000
12.580000	-0.062695	-37.052612	-9.739359	-5.036434	-12.293233	-9.983586	0.000000	-10.000000	0.000000	-11.133333	102.500000	1023.000000	1023.000000	2046.000000
12.600000	-0.063861	-37.741817	-9.896361	-5.295912	-12.452635	-10.096910	0.000000	-10.000000	0.000000	-10.883333	98.833336	1023.000000	1023.000000	2046.000000
12.620000	-0.064988	-38.407715	-10.119451	-5.385074	-12.579316	-10.323874	0.000000	-10.000000	0.000000	-10.466667	95.166664	1023.000000	1023.000000	2046.000000
12.640000	-0.065851	-38.918213	-10.351450	-5.331552	-12.803246	-10.431964	0.000000	-10.000000	0.000000	-9.800000	91.500000	1023.000000	1023.000000	2046.000000
12.660000	-0.066929	-39.554840	-10.678838	-5.248730	-12.984358	-10.642917	0.000000	-10.000000	0.000000	-8.950000	88.333336	1023.000000	1023.000000	2046.000000
12.680000	-0.067577	-39.938274	-10.824155	-5.033931	-13.277765	-10.802424	0.000000	-10.000000	0.000000	-8.416667	85.333336	1023.000000	1023.000000	2046.000000
12.700000	-0.067878	-40.115936	-11.035823	-4.806967	-13.348913	-10.924232	0.000000	-10.000000	0.000000	-8.433333	82.500000	1023.000000	1023.000000	2046.000000
12.720000	-0.068019	-40.199028	-11.149520	-4.545007	-13.456391	-11.048109	0.000000	-10.000000	0.000000	-8.800000	79.666664	1023.000000	1023.000000	2046.000000
12.740000	-0.068237	-40.327869	-11.405047	-4.357498	-13.458622	-11.106702	0.000000	-10.000000	0.000000	-9.000000	76.833336	1023.000000	1023.000000	2046.000000
12.760000	-0.068555	-40.515793	-11.551091	-4.173582	-13.563526	-11.227593	0.000000	-10.000000	0.000000	-9.016667	73.833336	1023.000000	1023.000000	2046.000000
12.780000	-0.068498	-40.482246	-11.685425	-3.941182	-13.538708	-11.316934	0.000000	-10.000000	0.000000	-8.850000	70.666664	1023.000000	1023.000000	2046.000000
12.800000	-0.068599	-40.542252	-11.755932	-3.794238	-13.580706	-11.411378	0.000000	-10.000000	0.000000	-8.633334	67.666664	1023.000000	1023.000000	2046.000000
12.820000	-0.068706	-40.605476	-11.832322	-3.719320	-13.683531	-11.370302	0.000000	-10.000000	0.000000	-8.383334	64.833336	1023.000000	1023.000000	2046.000000
12.840000	-0.068762	-40.638458	-11.818120	-3.794293	-13.654407	-11.371639	0.000000	-10.000000	0.000000	-8.183333	62.166668	1023.000000	1023.000000	2046.000000
12.860000	-0.068994	-40.775551	-11.755035	-3.892604	-13.711439	-11.416472	0.000000	-10.000000	0.000000	-8.216667	59.333332	1023.000000	1023.000000	2046.000000
12.880000	-0.069419	-41.026722	-11.811697	-4.068842	-13.754527	-11.391656	0.000000	-10.000000	0.000000	-8.433333	56.500000	1023.000000	1023.000000	2046.000000
12.900000	-0.069535	-41.095375	-11.833055	-4.208364	-13.735097	-11.318861	0.000000	-10.000000	0.000000	-8.466667	53.666668	1023.000000	1023.000000	2046.000000
12.920000	-0.069700	-41.192543	-11.904165	-4.279397	-13.785962	-11.223019	0.000000	-10.000000	0.000000	-8.250000	50.833332	1023.000000	1023.000000	2046.000000
12.940000	-0.069889	-41.304489	-11.908263	-4.451182	-13.832794	-11.112248	0.000000	-10.000000	0.000000	-7.883334	48.166668	1023.000000	1023.000000	2046.000000
12.960000	-0.070371	-41.589207	-11.925169	-4.613892	-13.927626	-11.122519	0.000000	-10.000000	0.000000	-7.683333	45.500000	1023.000000	1023.000000	2046.000000
12.980000	-0.071097	-42.018124	-12.008340	-4.907211	-14.032157	-11.070416	0.000000	-10.000000	0.000000	-7.466667	43.000000	1023.000000	1023.000000	2046.000000
13.000000	-0.072006	-42.555538	-11.964643	-5.134935	-14.242280	-11.213678	0.000000	-10.000000	-0.008333	-7.150000	40.500000	1023.000000	1023.000000	2046.000000
13.020000	-0.072815	-43.033493	-12.113847	-5.362287	-14.304398	-11.252963	0.000000	-10.000000	-0.008333	-6.700000	38.000000	1023.000000	1023.000000	2046.000000
13.040000	-0.073830	-43.633373	-12.299002	-5.523625	-14.400705	-11.410042	0.000000	-10.000000	-0.008333	-6.283334	35.666668	1023.000000	1023.000000	2046.000000
13.060000	-0.074362	-43.947990	-12.341123	-5.628156	-14.560820	-11.417892	0.000000	-10.000000	0.000000	-6.016667	33.500000	1023.000000	1023.000000	2046.000000
13.080000	-0.074875	-44.250923	-12.437417	-5.754190	-14.574319	-11.484999	0.000000	-10.000000	0.000000	-5.966667	31.500000	1023.000000	1023.000000	2046.000000
13.100000	-0.075198	-44.441807	-12.389876	-5.785444	-14.679105	-11.587381	0.000000	-10.000000	-0.016667	-6.000000	29.500000	1023.000000	1023.000000	2046.000000
13.120000	-0.075043	-44.350422	-12.332609	-5.927814	-14.544136	-11.545864	0.000000	-10.000000	-0.016667	-5.966667	27.500000	1023.000000	1023.000000	2046.000000
13.140000	-0.074745	-44.174141	-12.106504	-5.942128	-14.566730	-11.558779	0.000000	-10.000000	-0.016667	-5.800000	25.500000	1023.000000	1023.000000	2046.000000
13.160000	-0.074279	-43.899044	-12.092420	-5.997886	-14.365172	-11.443567	0.000000	-10.000000	-0.008333	-5.600000	23.500000	1023.000000	1023.000000	2046.000000
13.180000	-0.074192	-43.847252	-11.900212	-6.087685	-14.509612	-11.349742	0.000000	-10.000000	-0.016667	-5.433333	21.666666	1023.000000	1023.000000	2046.000000
13.200000	-0.074033	-43.753380	-12.009358	-6.084373	-14.341420	-11.318231	0.000000	-10.000000	-0.025000	-5.350000	20.500000	1023.000000	1023.000000	2046.000000
13.220000	-0.074103	-43.795166	-12.040909	-5.989649	-14.350241	-11.414370	0.000000	-10.000000	-0.025000	-5.150000	18.833334	1023.000000	1023.000000	2046.000000
13.240000	-0.074637	-44.110638	-12.184475	-5.945784	-14.506705	-11.473675	0.000000	-10.000000	-0.025000	-5.016667	17.000000	1023.000000	1023.000000	2046.000000
13.260000	-0.075353	-44.533813	-12.288273	-6.120796	-14.546962	-11.577782	0.000000	-10.000000	-0.025000	-4.750000	14.833333	1023.000000	1023.000000	2046.000000
13.280000	-0.076090	-44.968906	-12.297384	-6.293870	-14.699718	-11.677932	0.000000	-10.000000	-0.025000	-4.500000	13.166667	1023.000000	1023.000000	2046.000000
13.300000	-0.076788	-45.381546	-12.338704	-6.634189	-14.750916	-11.657738	0.000000	-10.000000	-0.025000	-3.966667	11.833333	1023.000000	1023.000000	2046.000000
13.320000	-0.077418	-45.754139	-12.294467	-6.731995	-14.915268	-11.812408	0.000000	-10.000000	-0.025000	-3.500000	10.333333	1023.000000	1023.000000	2046.000000
13.340000	-0.078088	-46.150188	-12.479126	-6.777023	-14.970076	-11.923965	0.000000	-10.000000	-0.033333	-2.700000	9.166667	1023.000000	1023.000000	2046.000000
13.360000	-0.078795	-46.567841	-12.664778	-6.579041	-15.159319	-12.164704	0.000000	-10.000000	-0.041667	-1.600000	8.333333	1023.000000	1023.000000	2046.000000
13.380000	-0.079235	-46.828049	-12.955471	-6.459313	-15.179084	-12.234179	0.000000	-10.000000	-0.041667	-0.566667	8.000000	1023.000000	1023.000000	2046.000000
13.400000	-0.079409	-46.930511	-12.951182	-6.130606	-15.394542	-12.454183	0.000000	-10.000000	-0.041667	0.000000	8.000000	1023.000000	1023.000000	2046.000000
13.420000	-0.079005	-46.691727	-13.087642	-5.906088	-15.324818	-12.373178	0.000000	-10.000000	-0.041667	0.000000	8.000000	1023.000000	1023.000000	2046.000000
13.440000	-0.078771	-46.553627	-13.150134	-5.575930	-15.299906	-12.527658	0.000000	-10.000000	-0.041667	0.000000	8.000000	1023.000000	1023.000000	2046.000000
13.460000	-0.078463	-46.371906	-13.244931	-5.389893	-15.272887	-12.464196	0.000000	-10.000000	-0.033333	0.000000	8.000000	1023.000000	1023.000000	2046.000000
13.480000	-0.078069	-46.138828	-13.296411	-5.140115	-15.225771	-12.476532	0.000000	-10.000000	-0.033333	0.000000	8.000000	1023.000000	1023.000000	2046.000000
13.500000	-0.077805	-45.982586	-13.269233	-4.953782	-15.248805	-12.510768	0.000000	-10.000000	-0.041667	0.316667	8.000000	1023.000000	1023.000000	2046.000000
13.520000	-0.077498	-45.801193	-13.371817	-4.876814	-15.131217	-12.421346	0.000000	-10.000000	-0.050000	1.100000	8.000000	1023.000000	1023.000000	2046.000000
13.540000	-0.077216	-45.634621	-13.215852	-4.695570	-15.247419	-12.475780	0.000000	-10.000000	-0.041667	2.116667	8.000000	1023.000000	1023.000000	2046.000000
13.560000	-0.076781	-45.377537	-13.160603	-4.862443	-15.033555	-12.320935	0.000000	-10.000000	-0.041667	2.933333	8.000000	1023.000000	1023.000000	2046.000000
13.580000	-0.076394	-45.148800	-12.898660	-4.870121	-15.037549	-12.342468	0.000000	-10.000000	-0.050000	3.250000	8.000000	1023.000000	1023.000000	2046.000000
13.600000	-0.075928	-44.873409	-12.887481	-4.998445	-14.806716	-12.180769	0.000000	-10.000000	-0.066667	3.650000	8.000000	1023.000000	1023.000000	2046.000000
13.620000	-0.075268	-44.483124	-12.688690	-5.092931	-14.722584	-11.978917	0.000000	-10.000000	-0.083333	4.400000	8.000000	1023.000000	1023.000000	2046.000000
13.640000	-0.074544	-44.055340	-12.546309	-5.183687	-14.562728	-11.762617	0.000000	-10.000000	-0.100000	5.650000	8.000000	1023.000000	1023.000000	2046.000000
13.660000	-0.073806	-43.619183	-12.433264	-5.331073	-14.349140	-11.505705	0.000000	-10.000000	-0.133333	6.983334	8.000000	1023.000000	1023.000000	2046.000000
13.680000	-0.073441	-43.403652	-12.195168	-5.439744	-14.333511	-11.435228	0.000000	-10.000000	-0.133333	8.183333	8.000000	1023.000000	1023.000000	2046.000000
13.700000	-0.073038	-43.165489	-12.096690	-5.724759	-14.150462	-11.193577	0.000000	-10.000000	-0.141667	9.516666	8.000000	1023.000000	1023.000000	2046.000000
13.720000	-0.072886	-43.075359	-11.911728	-5.792565	-14.104940	-11.266124	0.000000	-10.000000	-0.133333	10.966667	8.000000	1023.000000	1023.000000	2046.000000
13.740000	-0.072599	-42.906296	-11.926238	-6.106907	-13.854380	-11.018772	0.000000	-10.000000	-0.166667	12.550000	12.666667	1023.000000	1023.000000	2046.000000
13.760000	-0.072448	-42.817013	-11.770415	-6.158893	-13.806975	-11.080729	0.000000	-10.000000	-0.183333	13.816667	18.500000	1023.000000	1023.000000	2046.000000
13.780000	-0.071674	-42.359116	-11.756977	-6.288122	-13.455717	-10.858300	0.000000	-10.000000	-0.216667	14.900001	26.000000	1023.000000	1023.000000	2046.000000
13.800000	-0.070930	-41.919865	-11.512714	-6.282406	-13.321836	-10.802906	0.000000	-10.000000	-0.241667	15.633334	30.500000	1023.000000	1023.000000	2046.000000
13.820000	-0.069820	-41.263657	-11.374704	-6.397155	-12.886552	-10.605245	0.000000	-10.000000	-0.275000	16.450001	35.500000	1023.000000	1023.000000	2046.000000
13.840000	-0.068347	-40.392982	-10.954655	-6.346257	-12.579012	-10.513061	0.000000	-10.000000	-0.275000	17.033335	40.833332	1023.000000	1023.000000	2046.000000
13.860000	-0.066713	-39.427601	-10.705047	-6.419503	-12.121413	-10.181638	0.000000	-10.000000	-0.291667	17.700001	46.500000	1023.000000	1023.000000	2046.000000
13.880000	-0.064965	-38.394241	-10.358505	-6.464575	-11.788162	-9.782999	0.000000	-10.000000	-0.291667	18.200001	52.500000	1023.000000	1023.000000	2046.000000
13.900000	-0.063693	-37.642426	-10.103962	-6.457452	-11.531304	-9.549706	0.000000	-10.000000	-0.316667	18.950001	58.500000	1023.000000	1023.000000	2046.000000
13.920000	-0.062614	-37.004829	-9.875293	-6.622499	-11.431249	-9.075788	0.000000	-10.000000	-0.325000	19.616667	64.666664	1023.000000	1023.000000	2046.000000
13.940000	-0.061440	-36.311089	-9.818456	-6.344112	-11.065673	-9.082849	0.000000	-10.000000	-0.333333	20.216667	71.000000	1023.000000	1023.000000	2046.000000
13.960000	-0.060464	-35.734177	-9.795217	-6.350338	-10.758460	-8.830160	0.000000	-10.000000	-0.341667	20.450001	77.666664	1023.000000	1023.000000	2046.000000
13.980000	-0.060082	-35.508625	-9.611163	-6.361620	-10.617969	-8.917873	0.000000	-10.000000	-0.358333	20.833334	84.500000	1023.000000	1023.000000	2046.000000
14.000000	-0.059321	-35.058762	-9.556705	-6.598271	-10.287296	-8.616490	0.000000	-10.000000	-0.400000	21.466667	91.333336	1023.000000	1023.000000	2046.000000
14.020000	-0.058595	-34.629498	-9.286836	-6.537424	-10.173448	-8.631791	0.000000	-10.000000	-0.433333	22.216667	98.333336	1023.000000	1023.000000	2046.000000
14.040000	-0.057744	-34.126720	-9.306201	-6.666874	-9.842875	-8.310770	0.000000	-10.000000	-0.450000	22.866667	105.500000	1023.000000	1023.000000	2046.000000
14.060000	-0.057346	-33.891209	-9.253576	-6.447089	-9.832437	-8.358107	0.000000	-10.000000	-0.450000	23.350000	113.166664	1023.000000	1023.000000	2046.000000
14.080000	-0.056734	-33.530045	-9.298899	-6.414533	-9.655866	-8.160748	0.000000	-10.000000	-0.466667	23.866667	121.000000	1023.000000	1023.000000	2046.000000
14.100000	-0.055743	-32.944317	-9.201644	-6.137139	-9.524270	-8.081264	0.000000	-10.000000	-0.466667	24.316668	129.000000	1023.000000	1023.000000	2046.000000
14.120000	-0.054425	-32.165131	-9.093626	-5.888179	-9.264046	-7.919280	0.000000	-10.000000	-0.491667	24.666666	137.000000	1023.000000	1023.000000	2046.000000
14.140000	-0.052776	-31.190805	-9.062027	-5.561641	-8.896852	-7.670287	0.000000	-10.000000	-0.491667	24.983334	145.000000	1023.000000	1023.000000	2046.000000
14.160000	-0.051418	-30.388178	-8.950183	-5.115817	-8.636358	-7.685821	0.000000	-10.000000	-0.516667	25.316668	153.333328	1023.000000	1023.000000	2046.000000
14.180000	-0.049719	-29.383812	-8.922384	-4.885751	-8.249846	-7.325831	0.000000	-10.000000	-0.516667	25.716667	161.666672	1023.000000	1023.000000	2046.000000
14.200000	-0.048322	-28.558283	-8.669866	-4.519036	-8.113931	-7.255450	0.000000	-10.000000	-0.525000	26.016666	167.333328	1023.000000	1023.000000	2046.000000
14.220000	-0.046560	-27.516737	-8.633770	-4.399649	-7.614698	-6.868619	0.000000	-10.000000	-0.525000	26.016666	175.833328	1023.000000	1023.000000	2046.000000
14.240000	-0.045187	-26.705540	-8.381266	-4.110797	-7.460710	-6.752767	0.000000	-10.000000	-0.525000	25.950001	184.500000	1023.000000	1023.000000	2046.000000
14.260000	-0.043409	-25.654720	-8.154493	-4.088268	-7.026065	-6.385895	0.000000	-10.000000	-0.516667	26.000000	196.166672	1023.000000	1023.000000	2046.000000
14.280000	-0.041783	-24.693550	-7.785415	-4.073479	-6.761097	-6.073559	0.000000	-10.000000	-0.508333	25.950001	204.833328	1023.000000	1023.000000	2046.000000
14.300000	-0.040370	-23.858408	-7.443898	-3.984419	-6.523971	-5.906119	0.000000	-10.000000	-0.516667	26.066668	213.500000	1023.000000	1023.000000	2046.000000
14.320000	-0.038180	-22.564331	-7.174235	-4.041035	-5.973603	-5.375457	0.000000	-10.000000	-0.508333	26.000000	222.166672	1023.000000	1023.000000	2046.000000
14.340000	-0.036596	-21.628117	-6.771267	-3.956963	-5.706938	-5.192948	0.000000	-10.000000	-0.508333	26.000000	230.833328	1023.000000	1023.000000	2046.000000
14.360000	-0.034300	-20.271572	-6.483709	-4.022145	-5.104412	-4.661307	0.000000	-10.000000	-0.491667	25.883333	239.500000	1023.000000	1023.000000	2046.000000
14.380000	-0.033023	-19.516886	-6.017219	-3.964508	-4.934536	-4.600622	0.000000	-10.000000	-0.491667	25.650000	248.166672	1023.000000	1023.000000	2046.000000
14.400000	-0.031400	-18.557467	-5.764601	-4.224916	-4.478457	-4.089493	0.000000	-10.000000	-0.491667	25.783333	256.833344	1023.000000	1023.000000	2046.000000
14.420000	-0.030544	-18.051622	-5.352597	-4.194184	-4.394611	-4.110229	0.000000	-10.000000	-0.491667	25.483334	265.500000	1023.000000	1023.000000	2046.000000
14.440000	-0.029488	-17.427588	-5.230575	-4.502861	-3.983746	-3.710407	0.000000	-10.000000	-0.483333	25.416666	274.000000	1023.000000	1023.000000	2046.000000
14.460000	-0.028711	-16.968306	-4.854352	-4.467080	-3.961603	-3.685272	0.000000	-10.000000	-0.466667	25.000000	282.500000	1023.000000	1023.000000	2046.000000
14.480000	-0.027622	-16.324423	-4.745909	-4.598044	-3.530812	-3.449658	0.000000	-10.000000	-0.441667	24.733334	290.833344	1023.000000	1023.000000	2046.000000
14.500000	-0.026483	-15.651430	-4.412924	-4.549647	-3.420063	-3.268795	0.000000	-10.000000	-0.433333	24.150000	299.000000	1023.000000	1023.000000	2046.000000
14.520000	-0.025087	-14.826204	-4.154949	-4.476144	-3.033236	-3.161876	0.000000	-10.000000	-0.416667	23.900000	307.000000	1023.000000	1023.000000	2046.000000
14.540000	-0.023190	-13.705230	-3.752949	-4.435335	-2.663682	-2.853264	0.000000	-10.000000	-0.416667	23.783333	315.000000	1023.000000	1023.000000	2046.000000
14.560000	-0.021209	-12.534416	-3.262219	-4.286604	-2.314910	-2.670684	0.000000	-10.000000	-0.408333	23.566668	323.000000	1023.000000	1023.000000	2046.000000
14.580000	-0.018675	-11.036676	-2.816568	-4.329943	-1.829904	-2.060262	0.000000	-10.000000	-0.408333	23.333334	331.000000	1023.000000	1023.000000	2046.000000
14.600000	-0.016863	-9.966029	-2.354056	-4.067914	-1.562284	-1.981775	0.000000	-10.000000	-0.400000	23.050001	339.000000	1023.000000	1023.000000	2046.000000
14.620000	-0.014918	-8.816541	-2.191576	-4.145648	-1.058670	-1.420647	0.000000	-10.000000	-0.383333	23.100000	346.833344	1023.000000	1023.000000	2046.000000
14.640000	-0.013425	-7.934040	-1.936779	-3.857697	-0.884609	-1.254954	0.000000	-10.000000	-0.366667	22.883333	354.500000	1023.000000	1023.000000	2046.000000
14.660000	-0.012417	-7.338561	-1.795494	-3.713086	-0.838269	-0.991711	0.000000	-10.000000	-0.358333	22.633333	362.166656	1023.000000	1023.000000	2046.000000
14.680000	-0.011529	-6.813869	-1.726443	-3.631003	-0.634057	-0.822366	0.000000	-10.000000	-0.375000	22.400002	369.666656	1023.000000	1023.000000	2046.000000
14.700000	-0.011319	-6.689478	-1.522774	-3.633758	-0.616506	-0.916440	0.000000	-10.000000	-0.400000	22.500000	377.333344	1023.000000	1023.000000	2046.000000
14.720000	-0.010435	-6.167130	-1.473973	-3.868331	-0.290699	-0.534127	0.000000	-10.000000	-0.400000	22.466667	384.666656	1023.000000	1023.000000	2046.000000
14.740000	-0.010204	-6.030396	-1.308560	-3.765883	-0.321212	-0.634740	0.000000	-10.000000	-0.383333	22.200001	392.333344	1023.000000	1023.000000	2046.000000
14.760000	-0.010334	-6.107508	-1.427227	-3.832911	-0.258087	-0.589282	0.000000	-10.000000	-0.358333	21.483334	399.666656	1023.000000	1023.000000	2046.000000
14.780000	-0.010491	-6.200451	-1.495400	-3.614615	-0.370457	-0.719978	0.000000	-10.000000	-0.366667	21.200001	407.000000	1023.000000	1023.000000	2046.000000
14.800000	-0.010238	-6.050836	-1.431643	-3.423246	-0.395828	-0.800119	0.000000	-10.000000	-0.366667	21.033333	414.000000	1023.000000	1023.000000	2046.000000
14.820000	-0.008795	-5.197950	-1.461234	-3.195537	-0.047748	-0.493432	0.000000	-10.000000	-0.366667	21.216667	421.000000	1023.000000	1023.000000	2046.000000
14.840000	-0.007503	-4.434250	-1.239875	-2.653814	0.029803	-0.570364	0.000000	-10.000000	-0.341667	21.016666	428.166656	1023.000000	1023.000000	2046.000000
14.860000	-0.005902	-3.488036	-1.262168	-2.385708	0.398627	-0.238788	0.000000	-10.000000	-0.333333	20.800001	435.333344	1023.000000	1023.000000	2046.000000
14.880000	-0.004558	-2.693624	-0.981806	-1.885688	0.353117	-0.179247	0.000000	-10.000000	-0.325000	20.416668	442.333344	1023.000000	1023.000000	2046.000000
14.900000	-0.002990	-1.766923	-0.949811	-1.694134	0.670104	0.206919	0.000000	-10.000000	-0.308333	19.983334	449.166656	1023.000000	1023.000000	2046.000000
14.920000	-0.001611	-0.952383	-0.746991	-1.246136	0.785217	0.255528	0.000000	-10.000000	-0.300000	19.816668	455.833344	1023.000000	1023.000000	2046.000000
14.940000	-0.000167	-0.098663	-0.631685	-0.968023	1.005437	0.495608	0.000000	-10.000000	-0.291667	19.533333	462.500000	1023.000000	1023.000000	2046.000000
14.960000	0.001564	0.924191	-0.393196	-0.713243	1.186159	0.844471	0.000000	-10.000000	-0.291667	19.383333	469.000000	1023.000000	1023.000000	2046.000000
14.980000	0.003304	1.952612	-0.074160	-0.506119	1.509549	1.023342	0.000000	-10.000000	-0.266667	18.883333	475.500000	1023.000000	1023.000000	2046.000000
15.000000	0.005338	3.154533	0.128359	-0.360741	1.922597	1.464317	0.000000	-10.000000	-0.258333	18.616667	482.000000	1023.000000	1023.000000	2046.000000
15.020000	0.006810	4.024932	0.589531	-0.172580	2.048878	1.559104	0.000000	-10.000000	-0.266667	18.583334	488.333344	1023.000000	1023.000000	2046.000000
15.040000	0.008813	5.208428	0.826303	-0.276601	2.570327	2.088399	0.000000	-10.000000	-0.283333	18.550001	494.500000	1023.000000	1023.000000	2046.000000
15.060000	0.010256	6.061274	1.338516	-0.173643	2.683151	2.213249	0.000000	-10.000000	-0.283333	18.583334	500.500000	1023.000000	1023.000000	2046.000000
15.080000	0.011844	6.999757	1.585634	-0.470474	3.175930	2.708668	0.000000	-10.000000	-0.266667	18.216667	506.666656	1023.000000	1023.000000	2046.000000
15.100000	0.012722	7.518501	2.110935	-0.529519	3.166728	2.770357	0.000000	-10.000000	-0.258333	18.200001	513.000000	1023.000000	1023.000000	2046.000000
15.120000	0.013737	8.118726	2.316324	-0.887270	3.571721	3.117951	0.000000	-10.000000	-0.250000	17.983334	519.333313	1023.000000	1023.000000	2046.000000
15.140000	0.014241	8.416146	2.738747	-0.897201	3.499763	3.074836	0.000000	-10.000000	-0.250000	18.133333	525.500000	1023.000000	1023.000000	2046.000000
15.160000	0.015042	8.889990	2.862990	-1.195148	3.887186	3.334962	0.000000	-10.000000	-0.250000	18.016666	531.500000	1023.000000	1023.000000	2046.000000
15.180000	0.015851	9.367899	3.216445	-1.160586	3.913382	3.398659	0.000000	-10.000000	-0.250000	17.916668	537.500000	1023.000000	1023.000000	2046.000000
15.200000	0.016876	9.973770	3.449146	-1.251443	4.206120	3.569948	0.000000	-10.000000	-0.250000	17.683334	543.500000	1023.000000	1023.000000	2046.000000
15.220000	0.018325	10.829814	3.749728	-1.148645	4.501298	3.727434	0.000000	-10.000000	-0.258333	17.516666	549.500000	1023.000000	1023.000000	2046.000000
15.240000	0.019910	11.766716	4.182495	-1.068602	4.807196	3.845627	0.000000	-10.000000	-0.258333	17.516666	555.166687	1023.000000	1023.000000	2046.000000
15.260000	0.022267	13.159997	4.581872	-1.034914	5.311403	4.301637	0.000000	-10.000000	-0.258333	17.700001	560.833313	1023.000000	1023.000000	2046.000000
15.280000	0.024377	14.406815	5.288616	-0.866876	5.469651	4.515424	0.000000	-10.000000	-0.250000	18.116667	566.500000	1023.000000	1023.000000	2046.000000
15.300000	0.026853	15.870086	5.624339	-0.827741	5.986098	5.087390	0.000000	-10.000000	-0.250000	18.083334	572.500000	1023.000000	1023.000000	2046.000000
15.320000	0.028497	16.841686	6.123574	-0.617520	6.112133	5.223499	0.000000	-10.000000	-0.233333	17.700001	578.500000	1023.000000	1023.000000	2046.000000
15.340000	0.030425	17.981022	6.237441	-0.591449	6.619239	5.715790	0.000000	-10.000000	-0.225000	16.633333	584.500000	1023.000000	1023.000000	2046.000000
15.360000	0.031719	18.745783	6.558356	0.000884	6.558851	5.627692	0.000000	-10.000000	-0.208333	15.750000	590.333313	1023.000000	1023.000000	2046.000000
15.380000	0.032496	19.205387	6.406531	0.127599	6.733541	5.937717	0.000000	-10.000000	-0.200000	14.650001	595.833313	1023.000000	1023.000000	2046.000000
15.400000	0.032255	19.062428	6.610968	0.261143	6.410549	5.779768	0.000000	-10.000000	-0.183333	13.916667	601.000000	1023.000000	1023.000000	2046.000000
15.420000	0.032058	18.946018	6.595705	0.049267	6.506397	5.794650	0.000000	-10.000000	-0.166667	12.766666	605.666687	1023.000000	1023.000000	2046.000000
15.440000	0.032223	19.043911	6.703189	-0.020857	6.528595	5.832985	0.000000	-10.000000	-0.141667	11.933333	610.166687	1023.000000	1023.000000	2046.000000
15.460000	0.031792	18.789062	6.638601	-0.012695	6.500532	5.662626	0.000000	-10.000000	-0.116667	10.700000	614.166687	1023.000000	1023.000000	2046.000000
15.480000	0.030755	18.176258	6.310056	0.055910	6.369133	5.441160	0.000000	-10.000000	-0.100000	9.800000	618.166687	1023.000000	1023.000000	2046.000000
15.500000	0.029694	17.548912	6.214988	0.151442	6.000813	5.181669	0.000000	-10.000000	-0.083333	8.900000	621.500000	1023.000000	1023.000000	2046.000000
15.520000	0.029810	17.617809	6.019366	0.277181	6.100086	5.221177	0.000000	-10.000000	-0.075000	8.466666	624.666687	1023.000000	1023.000000	2046.000000
15.540000	0.030146	17.816097	6.128626	0.693534	5.929161	5.064776	0.000000	-10.000000	-0.066667	8.150000	627.500000	1023.000000	1023.000000	2046.000000
15.560000	0.030858	18.236988	5.885417	0.929760	6.228374	5.193437	0.000000	-10.000000	-0.075000	7.716667	630.333313	1023.000000	1023.000000	2046.000000
15.580000	0.031456	18.590342	6.035225	1.519023	6.023304	5.012790	0.000000	-10.000000	-0.083333	7.200000	633.000000	1023.000000	1023.000000	2046.000000
15.600000	0.032258	19.064375	5.802678	1.776899	6.309778	5.175021	0.000000	-10.000000	-0.075000	6.650000	635.500000	1023.000000	1023.000000	2046.000000
15.620000	0.032919	19.455141	5.917467	2.204289	6.168677	5.164708	0.000000	-10.000000	-0.066667	5.683333	638.500000	1023.000000	1023.000000	2046.000000
15.640000	0.033679	19.904018	5.844613	2.387018	6.369430	5.302958	0.000000	-10.000000	-0.050000	4.900000	640.666687	1023.000000	1023.000000	2046.000000
15.660000	0.034513	20.396954	5.783292	2.798083	6.466248	5.349330	0.000000	-10.000000	-0.050000	3.983334	642.500000	1023.000000	1023.000000	2046.000000
15.680000	0.035302	20.863514	6.033851	3.008477	6.362352	5.458833	0.000000	-10.000000	-0.050000	3.500000	643.500000	1023.000000	1023.000000	2046.000000
15.700000	0.036539	21.594542	5.957207	3.174526	6.813304	5.649505	0.000000	-10.000000	-0.050000	2.366667	644.833313	1023.000000	1023.000000	2046.000000
15.720000	0.037213	21.992849	6.355142	3.413035	6.570166	5.654507	0.000000	-10.000000	-0.050000	1.250000	645.666687	1023.000000	1023.000000	2046.000000
15.740000	0.037945	22.425442	6.269063	3.341137	6.951291	5.863952	0.000000	-10.000000	-0.033333	0.300000	646.000000	1023.000000	1023.000000	2046.000000
15.760000	0.038489	22.747238	6.592875	3.446434	6.891549	5.816380	0.000000	-10.000000	-0.033333	0.000000	646.000000	1023.000000	1023.000000	2046.000000
15.780000	0.038855	22.963167	6.700171	3.150373	7.131585	5.981039	0.000000	-10.000000	-0.033333	0.000000	646.000000	1023.000000	1023.000000	2046.000000
15.800000	0.038785	22.922024	6.835114	3.036669	7.174932	5.875309	0.000000	-10.000000	-0.041667	0.000000	646.000000	1023.000000	1023.000000	2046.000000
15.820000	0.038486	22.745403	7.059198	2.548238	7.104313	6.033654	0.000000	-10.000000	-0.041667	0.000000	646.000000	1023.000000	1023.000000	2046.000000
15.840000	0.037692	22.275730	6.971378	2.242985	7.177096	5.884269	0.000000	-10.000000	-0.041667	-0.266667	646.000000	1023.000000	1023.000000	2046.000000
15.860000	0.036787	21.741093	7.154177	1.935168	6.920634	5.731114	0.000000	-10.000000	-0.041667	-0.966667	646.000000	1023.000000	1023.000000	2046.000000
15.880000	0.036074	21.320005	6.946030	1.662837	7.048002	5.663137	0.000000	-10.000000	-0.025000	-2.000000	646.000000	1023.000000	1023.000000	2046.000000
15.900000	0.035378	20.908285	7.165372	1.607653	6.716136	5.419124	0.000000	-10.000000	-0.016667	-3.100000	646.000000	1023.000000	1023.000000	2046.000000
15.920000	0.034996	20.682608	6.926243	1.316491	6.981781	5.458094	0.000000	-10.000000	-0.008333	-4.100000	646.000000	1023.000000	1023.000000	2046.000000
15.940000	0.034657	20.482210	7.112692	1.360546	6.778154	5.230817	0.000000	-10.000000	-0.008333	-5.050000	646.000000	1023.000000	1023.000000	2046.000000
15.960000	0.034671	20.490360	7.126744	1.176842	6.944010	5.242764	0.000000	-10.000000	0.000000	-5.766667	646.000000	1023.000000	1023.000000	2046.000000
15.980000	0.035035	20.705883	7.365390	1.226805	6.963086	5.150600	0.000000	-10.000000	-0.008333	-6.083333	646.000000	1023.000000	1023.000000	2046.000000
16.000000	0.035594	21.035975	7.587008	1.125841	7.054715	5.268412	0.000000	-10.000000	-0.008333	-6.100000	646.000000	1023.000000	1023.000000	2046.000000
16.020000	0.036270	21.435308	7.661629	1.259800	7.208177	5.305703	0.000000	-10.000000	-0.008333	-6.116667	646.000000	1023.000000	1023.000000	2046.000000
16.040001	0.036648	21.658791	7.867037	1.116202	7.146326	5.529225	0.000000	-10.000000	0.000000	-6.433333	646.000000	1023.000000	1023.000000	2046.000000
16.059999	0.036703	21.691576	7.706661	1.212963	7.292486	5.479465	0.000000	-10.000000	0.000000	-7.066667	646.000000	1023.000000	1023.000000	2046.000000
16.080000	0.036314	21.461710	7.777070	1.415374	6.892787	5.376479	0.000000	-10.000000	0.000000	-8.016666	642.500000	1023.000000	1023.000000	2046.000000
16.100000	0.034967	20.665375	7.240647	1.576069	6.663776	5.184882	0.000000	-10.000000	0.000000	-9.033334	634.833313	1023.000000	1023.000000	2046.000000
16.120001	0.033405	19.742226	7.137396	1.498862	6.187782	4.918185	0.000000	-10.000000	0.008333	-10.000000	625.833313	1023.000000	1023.000000	2046.000000
16.139999	0.031154	18.411987	6.583959	1.241723	6.079879	4.506427	0.000000	-10.000000	0.025000	-10.916667	619.333313	1023.000000	1023.000000	2046.000000
16.160000	0.029409	17.380459	6.567572	1.018427	5.603299	4.191162	0.000000	-10.000000	0.041667	-11.816667	615.666687	1023.000000	1023.000000	2046.000000
16.180000	0.027105	16.019255	6.021896	0.764272	5.392731	3.840355	0.000000	-10.000000	0.058333	-13.016667	611.833313	1023.000000	1023.000000	2046.000000
16.200001	0.024606	14.541893	5.735560	0.768310	4.691860	3.346162	0.000000	-10.000000	0.066667	-13.850000	609.000000	1023.000000	1023.000000	2046.000000
16.219999	0.022027	13.018139	5.045834	0.762316	4.323836	2.886153	0.000000	-10.000000	0.091667	-14.950001	604.166687	1023.000000	1023.000000	2046.000000
16.240000	0.020159	11.914214	4.854615	0.989208	3.668643	2.401748	0.000000	-10.000000	0.116667	-15.550001	599.166687	1023.000000	1023.000000	2046.000000
16.260000	0.018535	10.953895	4.210285	1.121783	3.554889	2.066938	0.000000	-10.000000	0.141667	-16.466667	592.166687	1023.000000	1023.000000	2046.000000
16.280001	0.017565	10.380697	4.130636	1.470084	3.038426	1.741550	0.000000	-10.000000	0.158333	-17.066668	586.833313	1023.000000	1023.000000	2046.000000
16.299999	0.016350	9.662637	3.512640	1.651562	3.007514	1.490920	0.000000	-10.000000	0.175000	-17.816668	581.166687	1023.000000	1023.000000	2046.000000
16.320000	0.015367	9.081903	3.441013	1.994131	2.469038	1.177721	0.000000	-10.000000	0.191667	-18.533335	575.333313	1023.000000	1023.000000	2046.000000
16.340000	0.014303	8.453039	2.861517	2.178070	2.510156	0.903296	0.000000	-10.000000	0.216667	-19.183334	569.000000	1023.000000	1023.000000	2046.000000
16.360001	0.013656	8.070498	2.865861	2.466675	2.092402	0.645560	0.000000	-10.000000	0.250000	-20.050001	562.500000	1023.000000	1023.000000	2046.000000
16.379999	0.012694	7.502250	2.373617	2.524721	2.093704	0.510207	0.000000	-10.000000	0.283333	-20.650002	555.833313	1023.000000	1023.000000	2046.000000
16.400000	0.012307	7.273724	2.375565	2.827318	1.773082	0.297759	0.000000	-10.000000	0.283333	-21.066668	549.000000	1023.000000	1023.000000	2046.000000
16.420000	0.011907	7.037172	2.278607	2.700487	1.675388	0.382690	0.000000	-10.000000	0.283333	-21.283335	542.000000	1023.000000	1023.000000	2046.000000
16.440001	0.011332	6.697346	2.243674	2.825045	1.461712	0.166914	0.000000	-10.000000	0.283333	-21.550001	534.833313	1023.000000	1023.000000	2046.000000
16.459999	0.010860	6.418276	2.234311	2.661875	1.282811	0.239279	0.000000	-10.000000	0.300000	-21.733334	527.500000	1023.000000	1023.000000	2046.000000
16.480000	0.009744	5.758694	1.961640	2.537371	1.215243	0.044441	0.000000	-10.000000	0.300000	-21.783333	520.166687	1023.000000	1023.000000	2046.000000
16.500000	0.009100	5.377857	2.084274	2.395509	0.905209	-0.007135	0.000000	-10.000000	0.300000	-21.633333	513.000000	1023.000000	1023.000000	2046.000000
16.520000	0.007679	4.538567	1.748488	1.978734	0.865636	-0.054292	0.000000	-10.000000	0.291667	-21.633333	505.833344	1023.000000	1023.000000	2046.000000
16.540001	0.006077	3.591660	1.767623	1.753646	0.452555	-0.382163	0.000000	-10.000000	0.283333	-21.516666	498.666656	1023.000000	1023.000000	2046.000000
16.559999	0.004638	2.741296	1.655165	1.208832	0.213460	-0.336161	0.000000	-10.000000	0.283333	-21.500000	491.333344	1023.000000	1023.000000	2046.000000
16.580000	0.002430	1.436011	1.357497	0.934684	-0.111784	-0.744386	0.000000	-10.000000	0.291667	-21.516666	484.166656	1023.000000	1023.000000	2046.000000
16.600000	0.000808	0.477490	1.252993	0.612348	-0.551478	-0.836373	0.000000	-10.000000	0.300000	-21.666666	477.000000	1023.000000	1023.000000	2046.000000
16.620001	-0.001277	-0.754597	0.806183	0.430177	-0.767426	-1.223531	0.000000	-10.000000	0.300000	-22.016666	469.833344	1023.000000	1023.000000	2046.000000
16.639999	-0.002536	-1.499061	0.767058	0.287695	-1.164023	-1.389791	0.000000	-10.000000	0.316667	-22.383333	462.500000	1023.000000	1023.000000	2046.000000
16.660000	-0.004175	-2.467607	0.348329	0.100621	-1.270771	-1.645786	0.000000	-10.000000	0.333333	-22.883333	454.833344	1023.000000	1023.000000	2046.000000
16.680000	-0.004873	-2.880001	0.557120	-0.012765	-1.661849	-1.762507	0.000000	-10.000000	0.341667	-23.200001	447.333344	1023.000000	1023.000000	2046.000000
16.700001	-0.005698	-3.367355	0.293469	-0.202137	-1.543936	-1.914751	0.000000	-10.000000	0.341667	-23.450001	439.666656	1023.000000	1023.000000	2046.000000
16.719999	-0.005718	-3.379450	0.642569	-0.210958	-1.788461	-2.022599	0.000000	-10.000000	0.333333	-23.450001	432.000000	1023.000000	1023.000000	2046.000000
16.740000	-0.006111	-3.611361	0.403644	-0.394048	-1.641230	-1.979726	0.000000	-10.000000	0.333333	-23.416668	424.000000	1023.000000	1023.000000	2046.000000
16.760000	-0.006267	-3.703608	0.663373	-0.391850	-1.963302	-2.011829	0.000000	-10.000000	0.333333	-23.400002	416.000000	1023.000000	1023.000000	2046.000000
16.780001	-0.007078	-4.183019	0.318305	-0.599285	-1.858218	-2.043821	0.000000	-10.000000	0.341667	-23.300001	408.000000	1023.000000	1023.000000	2046.000000
16.799999	-0.007517	-4.442780	0.431092	-0.395503	-2.185975	-2.292393	0.000000	-10.000000	0.350000	-23.316668	400.333344	1023.000000	1023.000000	2046.000000
16.820000	-0.009083	-5.368124	-0.188283	-0.498599	-2.320014	-2.361228	0.000000	-10.000000	0.350000	-23.200001	392.666656	1023.000000	1023.000000	2046.000000
16.840000	-0.011042	-6.525589	-0.242222	-0.486327	-2.969657	-2.827383	0.000000	-10.000000	0.341667	-23.233334	385.000000	1023.000000	1023.000000	2046.000000
16.860001	-0.013246	-7.828590	-0.764030	-0.907067	-3.106738	-3.050756	0.000000	-10.000000	0.325000	-23.216667	377.000000	1023.000000	1023.000000	2046.000000
16.879999	-0.015360	-9.077543	-0.858814	-1.224201	-3.536126	-3.458402	0.000000	-10.000000	0.325000	-23.283335	369.333344	1023.000000	1023.000000	2046.000000
16.900000	-0.017326	-10.239739	-1.289971	-1.712196	-3.626582	-3.610990	0.000000	-10.000000	0.316667	-23.250000	361.666656	1023.000000	1023.000000	2046.000000
16.920000	-0.019320	-11.418200	-1.465416	-1.761155	-4.109052	-4.082578	0.000000	-10.000000	0.316667	-23.000000	354.000000	1023.000000	1023.000000	2046.000000
16.940001	-0.021329	-12.605426	-2.093031	-1.900768	-4.245599	-4.366028	0.000000	-10.000000	0.300000	-22.650000	346.166656	1023.000000	1023.000000	2046.000000
16.959999	-0.023301	-13.771110	-2.306137	-1.791140	-4.827283	-4.846549	0.000000	-10.000000	0.300000	-22.233334	338.500000	1023.000000	1023.000000	2046.000000
16.980000	-0.024847	-14.684865	-2.746762	-1.696216	-5.104288	-5.137599	0.000000	-10.000000	0.291667	-22.083334	331.166656	1023.000000	1023.000000	2046.000000
17.000000	-0.026150	-15.454476	-3.018514	-1.418763	-5.445887	-5.571313	0.000000	-10.000000	0.300000	-22.016666	323.833344	1023.000000	1023.000000	2046.000000
17.020000	-0.027120	-16.027830	-3.441716	-1.297194	-5.577480	-5.711440	0.000000	-10.000000	0.300000	-22.100000	316.500000	1023.000000	1023.000000	2046.000000
17.040001	-0.028306	-16.729029	-3.785132	-0.994674	-5.788641	-6.160583	0.000000	-10.000000	0.308333	-22.100000	309.166656	1023.000000	1023.000000	2046.000000
17.059999	-0.028910	-17.085775	-3.950844	-0.942398	-6.033376	-6.159158	0.000000	-10.000000	0.300000	-22.133333	301.833344	1023.000000	1023.000000	2046.000000
17.080000	-0.030300	-17.907261	-4.355699	-0.868574	-6.180246	-6.502743	0.000000	-10.000000	0.300000	-22.133333	294.500000	1023.000000	1023.000000	2046.000000
17.100000	-0.030696	-18.141062	-4.420074	-0.784877	-6.414110	-6.522002	0.000000	-10.000000	0.300000	-22.100000	287.000000	1023.000000	1023.000000	2046.000000
17.120001	-0.031941	-18.877277	-4.840170	-0.664179	-6.503587	-6.869342	0.000000	-10.000000	0.300000	-22.033333	279.500000	1023.000000	1023.000000	2046.000000
17.139999	-0.032106	-18.974760	-4.669263	-0.691516	-6.768894	-6.845087	0.000000	-10.000000	0.300000	-21.916668	272.166656	1023.000000	1023.000000	2046.000000
17.160000	-0.033196	-19.618624	-4.977243	-0.887878	-6.793769	-6.959733	0.000000	-10.000000	0.291667	-21.833334	264.833344	1023.000000	1023.000000	2046.000000
17.180000	-0.033760	-19.952414	-4.821520	-0.974609	-7.161297	-6.994987	0.000000	-10.000000	0.291667	-21.716667	257.500000	1023.000000	1023.000000	2046.000000
17.200001	-0.034812	-20.574017	-5.286993	-1.165027	-7.083591	-7.038407	0.000000	-10.000000	0.291667	-21.650000	252.500000	1023.000000	1023.000000	2046.000000
17.219999	-0.035778	-21.144993	-5.215393	-1.239268	-7.536971	-7.153360	0.000000	-10.000000	0.266667	-21.183334	245.333328	1023.000000	1023.000000	2046.000000
17.240000	-0.036782	-21.738300	-5.702033	-1.550826	-7.431785	-7.053657	0.000000	-10.000000	0.233333	-20.750000	238.500000	1023.000000	1023.000000	2046.000000
17.260000	-0.038109	-22.522469	-5.605235	-1.842898	-7.937727	-7.136610	0.000000	-10.000000	0.216667	-20.250000	229.333328	1023.000000	1023.000000	2046.000000
17.280001	-0.039829	-23.538715	-5.986950	-2.258036	-8.073621	-7.220108	0.000000	-10.000000	0.216667	-20.033335	222.500000	1023.000000	1023.000000	2046.000000
17.299999	-0.041571	-24.568460	-5.988909	-2.512272	-8.607008	-7.460271	0.000000	-10.000000	0.216667	-19.833334	215.833328	1023.000000	1023.000000	2046.000000
17.320000	-0.043468	-25.689651	-6.517003	-2.836515	-8.697394	-7.638739	0.000000	-10.000000	0.191667	-19.583334	209.166672	1023.000000	1023.000000	2046.000000
17.340000	-0.044955	-26.568388	-6.604533	-2.993783	-9.173574	-7.796498	0.000000	-10.000000	0.191667	-19.300001	202.833328	1023.000000	1023.000000	2046.000000
17.360001	-0.046608	-27.545460	-7.080343	-3.301668	-9.350387	-7.813063	0.000000	-10.000000	0.191667	-19.000000	196.166672	1023.000000	1023.000000	2046.000000
17.379999	-0.048084	-28.417828	-7.216238	-3.294957	-9.733890	-8.172743	0.000000	-10.000000	0.200000	-18.833334	189.833328	1023.000000	1023.000000	2046.000000
17.400000	-0.048846	-28.867929	-7.401238	-3.456761	-9.826000	-8.183932	0.000000	-10.000000	0.191667	-18.683334	183.500000	1023.000000	1023.000000	2046.000000
17.420000	-0.049653	-29.344828	-7.507024	-3.464051	-9.917407	-8.456346	0.000000	-10.000000	0.191667	-18.483334	177.500000	1023.000000	1023.000000	2046.000000
17.440001	-0.049622	-29.326836	-7.404596	-3.606910	-9.985027	-8.330303	0.000000	-10.000000	0.183333	-18.116667	171.500000	1023.000000	1023.000000	2046.000000
17.459999	-0.050085	-29.600473	-7.560458	-3.734428	-9.984295	-8.321292	0.000000	-10.000000	0.183333	-17.900000	165.500000	1023.000000	1023.000000	2046.000000
17.480000	-0.050117	-29.619177	-7.341768	-3.821851	-10.233824	-8.221735	0.000000	-10.000000	0.166667	-17.533333	159.500000	1023.000000	1023.000000	2046.000000
17.500000	-0.050322	-29.740208	-7.643158	-3.850654	-10.013557	-8.232839	0.000000	-10.000000	0.150000	-17.316668	153.500000	1023.000000	1023.000000	2046.000000
17.520000	-0.050840	-30.046408	-7.600723	-3.761839	-10.303964	-8.379882	0.000000	-10.000000	0.133333	-16.950001	147.500000	1023.000000	1023.000000	2046.000000
17.540001	-0.051995	-30.729065	-8.029329	-3.848533	-10.480418	-8.370785	0.000000	-10.000000	0.125000	-16.666666	141.833328	1023.000000	1023.000000	2046.000000
17.559999	-0.053634	-31.697596	-8.239079	-3.882326	-10.847211	-8.728980	0.000000	-10.000000	0.125000	-16.350000	136.166672	1023.000000	1023.000000	2046.000000
17.580000	-0.054815	-32.395683	-8.478341	-4.144134	-10.972468	-8.800739	0.000000	-10.000000	0.116667	-16.016666	130.833328	1023.000000	1023.000000	2046.000000
17.600000	-0.056405	-33.335384	-8.692159	-4.448455	-11.186498	-9.008273	0.000000	-10.000000	0.108333	-15.650001	125.333336	1023.000000	1023.000000	2046.000000
17.620001	-0.057601	-34.042263	-8.774417	-4.712184	-11.415456	-9.140204	0.000000	-10.000000	0.091667	-15.066668	120.166664	1023.000000	1023.000000	2046.000000
17.639999	-0.059030	-34.887005	-9.199509	-4.893058	-11.505183	-9.289254	0.000000	-10.000000	0.066667	-14.383334	115.000000	1023.000000	1023.000000	2046.000000
17.660000	-0.060066	-35.499218	-9.367480	-4.820929	-11.848453	-9.462355	0.000000	-10.000000	0.041667	-13.450001	110.333336	1023.000000	1023.000000	2046.000000
17.680000	-0.061116	-36.119770	-9.697869	-4.788002	-12.042430	-9.591469	0.000000	-10.000000	0.016667	-12.616667	106.000000	1023.000000	1023.000000	2046.000000
17.700001	-0.061817	-36.533642	-9.788752	-4.527974	-12.373633	-9.843284	0.000000	-10.000000	0.008333	-12.050000	103.333336	1023.000000	1023.000000	2046.000000
17.719999	-0.062414	-36.886925	-10.177010	-4.367323	-12.366980	-9.975614	0.000000	-10.000000	0.008333	-11.933333	99.333336	1023.000000	1023.000000	2046.000000
17.740000	-0.062903	-37.175900	-10.297506	-4.035715	-12.549985	-10.292692	0.000000	-10.000000	0.008333	-11.816667	95.333336	1023.000000	1023.000000	2046.000000
17.760000	-0.062897	-37.172077	-10.548234	-3.871506	-12.500638	-10.251701	0.000000	-10.000000	0.008333	-11.700000	91.333336	1023.000000	1023.000000	2046.000000
17.780001	-0.063480	-37.516880	-10.715985	-3.681821	-12.649848	-10.469226	0.000000	-10.000000	0.000000	-11.450000	87.333336	1023.000000	1023.000000	2046.000000
17.799999	-0.063412	-37.476341	-10.788381	-3.528075	-12.674801	-10.485085	0.000000	-10.000000	0.000000	-11.183333	83.333336	1023.000000	1023.000000	2046.000000
17.820000	-0.063785	-37.696980	-11.006296	-3.452982	-12.700864	-10.536839	0.000000	-10.000000	0.000000	-10.916667	79.333336	1023.000000	1023.000000	2046.000000
17.840000	-0.063846	-37.732841	-10.960890	-3.270681	-12.872285	-10.628988	0.000000	-10.000000	0.000000	-10.500000	75.666664	1023.000000	1023.000000	2046.000000
17.860001	-0.064124	-37.897171	-11.113066	-3.439682	-12.796882	-10.547543	0.000000	-10.000000	0.000000	-10.183333	72.333336	1023.000000	1023.000000	2046.000000
17.879999	-0.064450	-38.089775	-10.914533	-3.486987	-13.015166	-10.673087	0.000000	-10.000000	0.000000	-9.950000	67.833336	1023.000000	1023.000000	2046.000000
17.900000	-0.064683	-38.227562	-11.072480	-3.633120	-12.896907	-10.625053	0.000000	-10.000000	0.000000	-9.966667	65.666664	1023.000000	1023.000000	2046.000000
17.920000	-0.065068	-38.455109	-11.053723	-3.785328	-13.041737	-10.574321	0.000000	-10.000000	0.000000	-9.866667	63.333332	1023.000000	1023.000000	2046.000000
17.940001	-0.064978	-38.402039	-11.141676	-3.896918	-12.967157	-10.396288	0.000000	-10.000000	0.000000	-9.366667	60.166668	1023.000000	1023.000000	2046.000000
17.959999	-0.065419	-38.662613	-11.193967	-4.149183	-13.052027	-10.267434	0.000000	-10.000000	0.000000	-8.750000	56.000000	1023.000000	1023.000000	2046.000000
17.980000	-0.066076	-39.050999	-11.159817	-4.277418	-13.240337	-10.373427	0.000000	-10.000000	0.000000	-8.316667	53.000000	1023.000000	1023.000000	2046.000000
18.000000	-0.066886	-39.529785	-11.249374	-4.607356	-13.342448	-10.330608	0.000000	-10.000000	0.000000	-8.200000	51.166668	1023.000000	1023.000000	2046.000000
18.020000	-0.067837	-40.091618	-11.288155	-4.808066	-13.526696	-10.468701	0.000000	-10.000000	-0.016667	-7.800000	48.500000	1023.000000	1023.000000	2046.000000
18.040001	-0.068707	-40.605583	-11.429515	-5.019988	-13.602323	-10.553760	0.000000	-10.000000	-0.025000	-7.316667	45.000000	1023.000000	1023.000000	2046.000000
18.059999	-0.069648	-41.161968	-11.580921	-5.207412	-13.772953	-10.600682	0.000000	-10.000000	-0.041667	-6.733334	41.666668	1023.000000	1023.000000	2046.000000
18.080000	-0.070238	-41.510677	-11.667559	-5.259984	-13.859721	-10.723412	0.000000	-10.000000	-0.041667	-6.550000	40.166668	1023.000000	1023.000000	2046.000000
18.100000	-0.070858	-41.877251	-11.777609	-5.384573	-13.961626	-10.753442	0.000000	-10.000000	-0.041667	-6.450000	38.833332	1023.000000	1023.000000	2046.000000
18.120001	-0.071258	-42.113453	-11.757121	-5.455759	-14.005991	-10.894585	0.000000	-10.000000	-0.025000	-6.466667	37.500000	1023.000000	1023.000000	2046.000000
18.139999	-0.071012	-41.968235	-11.677258	-5.503556	-13.886405	-10.901015	0.000000	-10.000000	-0.025000	-6.366667	34.500000	1023.000000	1023.000000	2046.000000
18.160000	-0.070758	-41.817688	-11.487787	-5.572527	-13.864734	-10.892642	0.000000	-10.000000	-0.033333	-6.266667	32.166668	1023.000000	1023.000000	2046.000000
18.180000	-0.070160	-41.464520	-11.378529	-5.608004	-13.744557	-10.733428	0.000000	-10.000000	-0.041667	-6.066667	29.833334	1023.000000	1023.000000	2046.000000
18.200001	-0.070028	-41.386448	-11.281260	-5.734033	-13.767183	-10.603971	0.000000	-10.000000	-0.025000	-5.900000	28.500000	1023.000000	1023.000000	2046.000000
18.219999	-0.069799	-41.251492	-11.260614	-5.724494	-13.672167	-10.594215	0.000000	-10.000000	-0.016667	-5.566667	26.000000	1023.000000	1023.000000	2046.000000
18.240000	-0.069823	-41.265175	-11.426196	-5.622602	-13.613012	-10.603364	0.000000	-10.000000	-0.016667	-5.316667	24.166666	1023.000000	1023.000000	2046.000000
18.260000	-0.070634	-41.744514	-11.461115	-5.636777	-13.919925	-10.726696	0.000000	-10.000000	-0.033333	-5.116667	22.500000	1023.000000	1023.000000	2046.000000
18.280001	-0.071259	-42.114349	-11.612190	-5.728924	-13.947316	-10.825919	0.000000	-10.000000	-0.033333	-4.950000	20.833334	1023.000000	1023.000000	2046.000000
18.299999	-0.072140	-42.635002	-11.650558	-5.909033	-14.063144	-11.012269	0.000000	-10.000000	-0.041667	-4.633334	18.666666	1023.000000	1023.000000	2046.000000
18.320000	-0.072793	-43.020733	-11.688724	-6.161808	-14.117534	-11.052669	0.000000	-10.000000	-0.041667	-4.350000	17.000000	1023.000000	1023.000000	2046.000000
18.340000	-0.073448	-43.407925	-11.773196	-6.345906	-14.154792	-11.134029	0.000000	-10.000000	-0.050000	-3.866667	15.500000	1023.000000	1023.000000	2046.000000
18.360001	-0.073976	-43.719891	-11.875816	-6.369520	-14.258611	-11.215943	0.000000	-10.000000	-0.050000	-3.533334	14.500000	1023.000000	1023.000000	2046.000000
18.379999	-0.074846	-44.234058	-12.107929	-6.295387	-14.458742	-11.371999	0.000000	-10.000000	-0.050000	-2.466667	13.166667	1023.000000	1023.000000	2046.000000
18.400000	-0.075388	-44.554134	-12.247310	-6.095216	-14.629579	-11.582031	0.000000	-10.000000	-0.050000	-1.400000	12.666667	1023.000000	1023.000000	2046.000000
18.420000	-0.075537	-44.642380	-12.367783	-5.852232	-14.759114	-11.663251	0.000000	-10.000000	-0.050000	-0.333333	12.166667	1023.000000	1023.000000	2046.000000
18.440001	-0.075463	-44.598431	-12.453937	-5.514261	-14.771578	-11.858657	0.000000	-10.000000	-0.041667	0.000000	12.000000	1023.000000	1023.000000	2046.000000
18.459999	-0.074943	-44.291435	-12.560518	-5.295515	-14.649453	-11.785948	0.000000	-10.000000	-0.033333	0.000000	12.000000	1023.000000	1023.000000	2046.000000
18.480000	-0.074796	-44.204575	-12.695702	-5.008403	-14.635915	-11.864554	0.000000	-10.000000	-0.033333	0.000000	12.000000	1023.000000	1023.000000	2046.000000
18.500000	-0.074641	-44.113049	-12.759446	-4.810903	-14.618756	-11.923944	0.000000	-10.000000	-0.033333	0.000000	12.000000	1023.000000	1023.000000	2046.000000
18.520000	-0.074276	-43.897064	-12.749714	-4.637534	-14.664223	-11.845593	0.000000	-10.000000	-0.033333	0.000000	12.000000	1023.000000	1023.000000	2046.000000
18.540001	-0.074180	-43.840614	-12.809255	-4.476436	-14.608135	-11.946787	0.000000	-10.000000	-0.033333	0.000000	12.000000	1023.000000	1023.000000	2046.000000
18.559999	-0.073587	-43.489758	-12.699524	-4.341745	-14.590536	-11.857952	0.000000	-10.000000	-0.050000	0.000000	12.000000	1023.000000	1023.000000	2046.000000
18.580000	-0.073371	-43.362225	-12.579596	-4.429808	-14.498307	-11.854512	0.000000	-10.000000	-0.058333	0.000000	12.000000	1023.000000	1023.000000	2046.000000
18.600000	-0.072769	-43.006630	-12.429083	-4.487366	-14.349332	-11.740851	0.000000	-10.000000	-0.066667	0.366667	12.000000	1023.000000	1023.000000	2046.000000
18.620001	-0.072501	-42.847984	-12.337653	-4.625776	-14.247602	-11.636951	0.000000	-10.000000	-0.066667	0.733333	12.000000	1023.000000	1023.000000	2046.000000
18.639999	-0.071927	-42.508804	-12.213121	-4.755932	-14.105733	-11.434019	0.000000	-10.000000	-0.066667	1.833333	12.000000	1023.000000	1023.000000	2046.000000
18.660000	-0.071329	-42.155396	-12.112294	-4.833275	-13.986629	-11.223195	0.000000	-10.000000	-0.075000	3.133333	12.000000	1023.000000	1023.000000	2046.000000
18.680000	-0.070927	-41.917595	-12.013973	-4.901612	-13.821686	-11.180323	0.000000	-10.000000	-0.091667	5.650000	12.000000	1023.000000	1023.000000	2046.000000
18.700001	-0.070500	-41.665504	-11.811964	-5.124202	-13.774295	-10.955045	0.000000	-10.000000	-0.116667	7.433334	12.000000	1023.000000	1023.000000	2046.000000
18.719999	-0.070455	-41.638958	-11.756301	-5.330138	-13.601027	-10.951493	0.000000	-10.000000	-0.125000	9.083334	12.000000	1023.000000	1023.000000	2046.000000
18.740000	-0.070176	-41.473858	-11.656160	-5.538165	-13.480509	-10.799025	0.000000	-10.000000	-0.133333	10.066667	12.000000	1023.000000	1023.000000	2046.000000
18.760000	-0.070290	-41.541355	-11.555289	-5.756131	-13.417656	-10.812278	0.000000	-10.000000	-0.150000	11.483334	12.000000	1023.000000	1023.000000	2046.000000
18.780001	-0.069691	-41.187096	-11.513198	-5.843471	-13.170325	-10.660103	0.000000	-10.000000	-0.175000	12.950001	12.000000	1023.000000	1023.000000	2046.000000
18.799999	-0.069671	-41.175858	-11.406571	-6.008988	-13.138818	-10.621479	0.000000	-10.000000	-0.208333	14.316667	17.000000	1023.000000	1023.000000	2046.000000
18.820000	-0.068639	-40.565556	-11.294271	-5.968014	-12.789461	-10.513810	0.000000	-10.000000	-0.233333	15.250000	22.000000	1023.000000	1023.000000	2046.000000
18.840000	-0.068073	-40.231380	-11.118171	-6.109398	-12.592645	-10.411167	0.000000	-10.000000	-0.250000	16.049999	28.666666	1023.000000	1023.000000	2046.000000
18.860001	-0.066538	-39.323704	-10.782526	-6.071391	-12.197378	-10.272408	0.000000	-10.000000	-0.258333	16.466667	32.166668	1023.000000	1023.000000	2046.000000
18.879999	-0.065130	-38.492016	-10.425797	-6.130796	-11.908523	-10.026899	0.000000	-10.000000	-0.266667	17.083334	37.500000	1023.000000	1023.000000	2046.000000
18.900000	-0.063275	-37.395805	-10.163021	-6.076998	-11.428838	-9.726948	0.000000	-10.000000	-0.266667	17.500000	43.000000	1023.000000	1023.000000	2046.000000
18.920000	-0.062159	-36.735821	-9.889558	-6.221562	-11.239512	-9.385186	0.000000	-10.000000	-0.283333	17.950001	48.666668	1023.000000	1023.000000	2046.000000
18.940001	-0.061028	-36.067612	-9.710567	-6.329821	-11.001880	-9.025344	0.000000	-10.000000	-0.291667	18.483334	54.500000	1023.000000	1023.000000	2046.000000
18.959999	-0.059651	-35.254013	-9.690705	-5.986766	-10.549980	-9.026560	0.000000	-10.000000	-0.308333	18.816668	60.666668	1023.000000	1023.000000	2046.000000
18.980000	-0.058970	-34.851238	-9.550714	-5.896361	-10.506457	-8.897708	0.000000	-10.000000	-0.291667	19.116667	67.000000	1023.000000	1023.000000	2046.000000
19.000000	-0.058702	-34.692635	-9.440561	-6.081350	-10.364461	-8.806263	0.000000	-10.000000	-0.283333	18.933334	73.333336	1023.000000	1023.000000	2046.000000
19.020000	-0.058293	-34.451122	-9.274765	-6.159813	-10.250301	-8.766241	0.000000	-10.000000	-0.283333	19.150000	79.833336	1023.000000	1023.000000	2046.000000
19.040001	-0.057907	-34.223320	-9.167218	-6.402068	-10.058062	-8.595971	0.000000	-10.000000	-0.300000	19.333334	86.166664	1023.000000	1023.000000	2046.000000
19.059999	-0.057233	-33.824570	-8.999837	-6.399298	-9.935555	-8.489881	0.000000	-10.000000	-0.325000	19.900000	92.666664	1023.000000	1023.000000	2046.000000
19.080000	-0.057134	-33.766323	-9.091503	-6.414936	-9.777995	-8.481888	0.000000	-10.000000	-0.325000	20.000000	99.000000	1023.000000	1023.000000	2046.000000
19.100000	-0.056710	-33.515667	-9.107444	-6.197577	-9.761179	-8.449469	0.000000	-10.000000	-0.325000	20.283335	105.666664	1023.000000	1023.000000	2046.000000
19.120001	-0.056386	-33.324368	-9.118561	-6.063756	-9.706245	-8.435805	0.000000	-10.000000	-0.333333	20.633333	112.500000	1023.000000	1023.000000	2046.000000
19.139999	-0.055041	-32.529095	-8.989186	-5.675273	-9.539768	-8.324867	0.000000	-10.000000	-0.358333	21.083334	119.333336	1023.000000	1023.000000	2046.000000
19.160000	-0.053932	-31.873623	-8.955215	-5.430778	-9.309309	-8.178321	0.000000	-10.000000	-0.366667	21.300001	126.333336	1023.000000	1023.000000	2046.000000
19.180000	-0.052380	-30.956671	-8.890676	-4.995439	-9.055440	-8.015116	0.000000	-10.000000	-0.375000	21.383333	133.333328	1023.000000	1023.000000	2046.000000
19.200001	-0.051229	-30.276089	-8.841326	-4.825333	-8.832525	-7.776906	0.000000	-10.000000	-0.383333	21.566668	140.500000	1023.000000	1023.000000	2046.000000
19.219999	-0.049694	-29.369301	-8.734900	-4.420131	-8.597263	-7.617006	0.000000	-10.000000	-0.400000	21.633333	147.666672	1023.000000	1023.000000	2046.000000
19.240000	-0.048453	-28.635593	-8.622358	-4.269338	-8.355903	-7.387994	0.000000	-10.000000	-0.400000	21.750000	154.833328	1023.000000	1023.000000	2046.000000
19.260000	-0.046852	-27.689245	-8.470069	-3.894715	-8.105220	-7.219240	0.000000	-10.000000	-0.408333	21.883333	162.166672	1023.000000	1023.000000	2046.000000
19.280001	-0.045457	-26.865313	-8.294275	-3.893662	-7.771933	-6.905442	0.000000	-10.000000	-0.416667	22.233334	169.500000	1023.000000	1023.000000	2046.000000
19.299999	-0.043744	-25.852640	-7.918766	-3.712797	-7.528092	-6.692985	0.000000	-10.000000	-0.416667	22.433334	176.833328	1023.000000	1023.000000	2046.000000
19.320000	-0.042426	-25.073557	-7.735070	-3.810564	-7.193640	-6.334283	0.000000	-10.000000	-0.408333	22.400000	184.333328	1023.000000	1023.000000	2046.000000
19.340000	-0.040798	-24.111855	-7.466566	-3.682642	-6.884443	-6.078203	0.000000	-10.000000	-0.425000	22.383333	191.666672	1023.000000	1023.000000	2046.000000
19.360001	-0.039185	-23.158157	-7.206511	-3.789954	-6.488456	-5.673238	0.000000	-10.000000	-0.408333	22.650000	199.333328	1023.000000	1023.000000	2046.000000
19.379999	-0.037270	-22.026314	-6.813650	-3.726525	-6.175196	-5.310943	0.000000	-10.000000	-0.425000	22.816668	206.666672	1023.000000	1023.000000	2046.000000
19.400000	-0.035961	-21.252840	-6.509858	-3.924773	-5.843306	-4.974903	0.000000	-10.000000	-0.416667	23.133333	214.333328	1023.000000	1023.000000	2046.000000
19.420000	-0.034566	-20.428316	-6.140390	-3.897522	-5.582927	-4.807477	0.000000	-10.000000	-0.433333	22.900000	222.000000	1023.000000	1023.000000	2046.000000
19.440001	-0.033712	-19.923500	-5.891518	-4.171590	-5.316566	-4.543826	0.000000	-10.000000	-0.416667	23.083334	229.833328	1023.000000	1023.000000	2046.000000
19.459999	-0.032795	-19.381927	-5.575643	-4.198759	-5.182751	-4.424776	0.000000	-10.000000	-0.400000	23.000000	237.500000	1023.000000	1023.000000	2046.000000
19.480000	-0.032133	-18.990496	-5.475756	-4.463428	-4.878724	-4.172588	0.000000	-10.000000	-0.383333	23.100000	245.166672	1023.000000	1023.000000	2046.000000
19.500000	-0.031143	-18.405651	-5.202729	-4.372557	-4.695682	-4.134682	0.000000	-10.000000	-0.400000	23.066668	252.833328	1023.000000	1023.000000	2046.000000
19.520000	-0.030207	-17.852369	-5.027516	-4.534893	-4.438554	-3.851406	0.000000	-10.000000	-0.391667	22.833334	260.500000	1023.000000	1023.000000	2046.000000
19.540001	-0.028966	-17.118736	-4.735874	-4.382209	-4.220753	-3.779901	0.000000	-10.000000	-0.408333	22.550001	268.166656	1023.000000	1023.000000	2046.000000
19.559999	-0.027417	-16.203426	-4.480778	-4.410131	-3.831369	-3.481148	0.000000	-10.000000	-0.391667	22.116667	275.666656	1023.000000	1023.000000	2046.000000
19.580000	-0.025419	-15.022785	-4.020491	-4.235468	-3.445492	-3.321333	0.000000	-10.000000	-0.400000	22.116667	283.166656	1023.000000	1023.000000	2046.000000
19.600000	-0.023286	-13.762249	-3.581358	-4.240994	-3.059227	-2.880669	0.000000	-10.000000	-0.400000	22.066668	290.500000	1023.000000	1023.000000	2046.000000
19.620001	-0.021129	-12.487096	-3.111986	-4.108411	-2.703727	-2.562971	0.000000	-10.000000	-0.400000	22.283335	298.000000	1023.000000	1023.000000	2046.000000
19.639999	-0.019112	-11.295363	-2.864654	-3.996582	-2.214678	-2.219450	0.000000	-10.000000	-0.400000	22.250000	305.500000	1023.000000	1023.000000	2046.000000
19.660000	-0.017771	-10.502907	-2.455265	-4.138816	-2.210900	-1.697926	0.000000	-10.000000	-0.400000	22.233334	312.833344	1023.000000	1023.000000	2046.000000
19.680000	-0.015930	-9.414467	-2.502098	-3.525245	-1.661833	-1.725291	0.000000	-10.000000	-0.383333	21.983334	320.166656	1023.000000	1023.000000	2046.000000
19.700001	-0.015124	-8.938515	-2.373215	-3.462038	-1.618069	-1.485194	0.000000	-10.000000	-0.375000	21.783333	327.500000	1023.000000	1023.000000	2046.000000
19.719999	-0.014475	-8.554862	-2.282430	-3.459361	-1.440813	-1.372258	0.000000	-10.000000	-0.358333	21.616667	334.833344	1023.000000	1023.000000	2046.000000
19.740000	-0.014027	-8.290230	-2.095608	-3.610105	-1.366280	-1.218236	0.000000	-10.000000	-0.375000	21.716667	342.166656	1023.000000	1023.000000	2046.000000
19.760000	-0.013378	-7.906591	-2.042109	-3.561392	-1.122029	-1.181062	0.000000	-10.000000	-0.383333	21.733334	349.333344	1023.000000	1023.000000	2046.000000
19.780001	-0.013069	-7.723532	-1.971503	-3.651748	-1.062180	-1.038100	0.000000	-10.000000	-0.383333	21.550001	356.666656	1023.000000	1023.000000	2046.000000
19.799999	-0.013165	-7.780493	-1.986471	-3.462059	-1.149127	-1.182835	0.000000	-10.000000	-0.366667	21.200001	363.833344	1023.000000	1023.000000	2046.000000
19.820000	-0.013063	-7.719966	-2.053626	-3.406125	-1.146869	-1.113346	0.000000	-10.000000	-0.358333	20.866667	371.000000	1023.000000	1023.000000	2046.000000
19.840000	-0.012273	-7.253265	-2.009007	-3.069229	-1.040894	-1.134135	0.000000	-10.000000	-0.358333	21.000000	378.000000	1023.000000	1023.000000	2046.000000
19.860001	-0.011010	-6.507048	-1.914050	-2.789593	-0.871124	-0.932281	0.000000	-10.000000	-0.358333	20.933334	385.000000	1023.000000	1023.000000	2046.000000
19.879999	-0.009680	-5.720943	-1.850302	-2.271799	-0.687607	-0.911235	0.000000	-10.000000	-0.341667	20.633333	392.000000	1023.000000	1023.000000	2046.000000
19.900000	-0.008193	-4.841917	-1.800563	-1.961662	-0.444367	-0.635324	0.000000	-10.000000	-0.341667	20.383333	399.000000	1023.000000	1023.000000	2046.000000
19.920000	-0.006853	-4.050335	-1.697889	-1.494493	-0.296377	-0.561577	0.000000	-10.000000	-0.325000	20.233334	405.833344	1023.000000	1023.000000	2046.000000
19.940001	-0.005219	-3.084422	-1.571849	-1.265265	-0.054705	-0.192604	0.000000	-10.000000	-0.316667	20.033335	412.666656	1023.000000	1023.000000	2046.000000
19.959999	-0.003993	-2.360074	-1.499491	-0.837933	0.134210	-0.156861	0.000000	-10.000000	-0.291667	19.350000	419.333344	1023.000000	1023.000000	2046.000000
19.980000	-0.002277	-1.345737	-1.362425	-0.637892	0.385555	0.269024	0.000000	-10.000000	-0.283333	18.566668	426.000000	1023.000000	1023.000000	2046.000000
20.000000	-0.000733	-0.433330	-1.089905	-0.361418	0.605919	0.412074	0.000000	-10.000000	-0.266667	18.200001	432.333344	1023.000000	1023.000000	2046.000000
20.020000	0.001199	0.708473	-0.760291	-0.244209	0.891763	0.821210	0.000000	-10.000000	-0.250000	17.983334	438.500000	1023.000000	1023.000000	2046.000000
20.040001	0.002569	1.518157	-0.508363	0.005631	1.084004	0.936885	0.000000	-10.000000	-0.241667	17.783335	444.500000	1023.000000	1023.000000	2046.000000
20.059999	0.004313	2.548984	-0.221758	-0.092119	1.451620	1.411242	0.000000	-10.000000	-0.241667	17.466667	450.500000	1023.000000	1023.000000	2046.000000
20.080000	0.005764	3.406294	0.153623	0.043582	1.655419	1.553670	0.000000	-10.000000	-0.241667	17.166666	456.500000	1023.000000	1023.000000	2046.000000
20.100000	0.007315	4.323138	0.520353	-0.104925	1.940926	1.966784	0.000000	-10.000000	-0.225000	17.016666	462.166656	1023.000000	1023.000000	2046.000000
20.120001	0.008202	4.847322	0.810086	-0.184114	2.147043	2.074306	0.000000	-10.000000	-0.208333	16.883333	467.833344	1023.000000	1023.000000	2046.000000
20.139999	0.009147	5.406087	1.105097	-0.514863	2.364462	2.451391	0.000000	-10.000000	-0.225000	16.883333	473.500000	1023.000000	1023.000000	2046.000000
20.160000	0.009558	5.648826	1.379038	-0.675841	2.467504	2.478125	0.000000	-10.000000	-0.241667	16.883333	479.166656	1023.000000	1023.000000	2046.000000
20.180000	0.010248	6.056723	1.587073	-0.930711	2.681060	2.719301	0.000000	-10.000000	-0.241667	16.850000	484.833344	1023.000000	1023.000000	2046.000000
20.200001	0.010552	6.236150	1.807048	-0.916941	2.714304	2.631739	0.000000	-10.000000	-0.233333	16.516666	490.333344	1023.000000	1023.000000	2046.000000
20.219999	0.011546	6.823432	2.004576	-1.040218	2.958134	2.900941	0.000000	-10.000000	-0.216667	16.100000	496.000000	1023.000000	1023.000000	2046.000000
20.240000	0.012040	7.115719	2.254601	-0.996907	2.981093	2.876932	0.000000	-10.000000	-0.225000	15.666667	501.333344	1023.000000	1023.000000	2046.000000
20.260000	0.013436	7.940825	2.465855	-1.070021	3.357986	3.187005	0.000000	-10.000000	-0.208333	15.300000	506.666656	1023.000000	1023.000000	2046.000000
20.280001	0.014654	8.660542	2.928831	-0.902298	3.436503	3.197505	0.000000	-10.000000	-0.208333	15.150000	511.833344	1023.000000	1023.000000	2046.000000
20.299999	0.016723	9.883335	3.260980	-0.903404	3.982641	3.543119	0.000000	-10.000000	-0.200000	14.750000	517.000000	1023.000000	1023.000000	2046.000000
20.320000	0.018432	10.893277	3.817330	-0.666656	4.069525	3.673079	0.000000	-10.000000	-0.183333	14.500000	522.000000	1023.000000	1023.000000	2046.000000
20.340000	0.020462	12.093165	4.068768	-0.599172	4.557043	4.066527	0.000000	-10.000000	-0.166667	13.816667	527.000000	1023.000000	1023.000000	2046.000000
20.360001	0.021895	12.940222	4.455094	-0.377823	4.641174	4.221776	0.000000	-10.000000	-0.141667	13.083334	531.666687	1023.000000	1023.000000	2046.000000
20.379999	0.022708	13.420230	4.683117	-0.629185	4.652976	4.713322	0.000000	-10.000000	-0.116667	11.683333	536.333313	1023.000000	1023.000000	2046.000000
20.400000	0.023568	13.928483	4.642865	0.166121	4.758845	4.360652	0.000000	-10.000000	-0.083333	10.000000	540.333313	1023.000000	1023.000000	2046.000000
20.420000	0.023500	13.888203	4.418925	0.207057	4.745719	4.516502	0.000000	-10.000000	-0.058333	8.033334	544.000000	1023.000000	1023.000000	2046.000000
20.440001	0.022645	13.383363	4.428155	0.291949	4.486563	4.176695	0.000000	-10.000000	-0.050000	6.016667	546.833313	1023.000000	1023.000000	2046.000000
20.459999	0.021846	12.911176	4.297554	-0.026593	4.462166	4.178049	0.000000	-10.000000	-0.041667	3.983333	549.333313	1023.000000	1023.000000	2046.000000
20.480000	0.020888	12.345031	4.322047	-0.144962	4.182478	3.985468	0.000000	-10.000000	-0.025000	1.633333	551.000000	1023.000000	1023.000000	2046.000000
20.500000	0.019630	11.601077	4.036689	-0.201914	4.068684	3.697619	0.000000	-10.000000	-0.008333	-0.550000	551.833313	1023.000000	1023.000000	2046.000000
20.520000	0.017621	10.414262	3.701884	-0.139896	3.567396	3.284877	0.000000	-10.000000	0.000000	-2.516667	552.000000	1023.000000	1023.000000	2046.000000
20.540001	0.015941	9.420870	3.283849	-0.032961	3.287642	2.882339	0.000000	-10.000000	0.000000	-4.016667	552.000000	1023.000000	1023.000000	2046.000000
20.559999	0.015122	8.936902	3.057002	0.105798	3.024778	2.749323	0.000000	-10.000000	0.000000	-5.066667	552.000000	1023.000000	1023.000000	2046.000000
20.580000	0.014385	8.501702	2.837873	0.435469	2.797620	2.430741	0.000000	-10.000000	0.000000	-5.833333	552.000000	1023.000000	1023.000000	2046.000000
20.600000	0.014417	8.520195	2.566961	0.766809	2.813864	2.372561	0.000000	-10.000000	0.000000	-6.300000	552.000000	1023.000000	1023.000000	2046.000000
20.620001	0.013708	8.101525	2.394377	1.180026	2.482413	2.044708	0.000000	-10.000000	0.000000	-6.716667	552.000000	1023.000000	1023.000000	2046.000000
20.639999	0.013965	8.253410	2.074159	1.526697	2.585093	2.067461	0.000000	-10.000000	0.000000	-7.266667	552.000000	1023.000000	1023.000000	2046.000000
20.660000	0.013322	7.873369	1.969814	1.870238	2.223926	1.809391	0.000000	-10.000000	0.000000	-8.016666	552.000000	1023.000000	1023.000000	2046.000000
20.680000	0.013322	7.873070	1.666165	2.027635	2.315992	1.863278	0.000000	-10.000000	0.008333	-9.150000	552.000000	1023.000000	1023.000000	2046.000000
20.700001	0.012793	7.560411	1.639675	2.376672	1.889594	1.654470	0.000000	-10.000000	0.025000	-10.633333	544.666687	1023.000000	1023.000000	2046.000000
20.719999	0.012579	7.434461	1.417492	2.490206	1.944611	1.582152	0.000000	-10.000000	0.058333	-12.383333	536.000000	1023.000000	1023.000000	2046.000000
20.740000	0.012578	7.433406	1.538146	2.642578	1.719092	1.533590	0.000000	-10.000000	0.108333	-14.150001	525.666687	1023.000000	1023.000000	2046.000000
20.760000	0.011728	6.931020	1.448995	2.709605	1.492841	1.279579	0.000000	-10.000000	0.150000	-15.900001	520.833313	1023.000000	1023.000000	2046.000000
20.780001	0.011474	6.781217	1.349146	2.598431	1.472383	1.361256	0.000000	-10.000000	0.183333	-17.133333	515.333313	1023.000000	1023.000000	2046.000000
20.799999	0.010466	6.185585	1.418805	2.536029	1.113111	1.117639	0.000000	-10.000000	0.191667	-18.116667	509.500000	1023.000000	1023.000000	2046.000000
20.820000	0.009901	5.851563	1.288787	2.273417	1.160677	1.128682	0.000000	-10.000000	0.200000	-18.583334	503.500000	1023.000000	1023.000000	2046.000000
20.840000	0.008825	5.215774	1.342212	2.076762	0.831313	0.965486	0.000000	-10.000000	0.200000	-19.016668	497.500000	1023.000000	1023.000000	2046.000000
20.860001	0.007148	4.224754	1.266122	1.613858	0.573956	0.770818	0.000000	-10.000000	0.200000	-19.283335	491.166656	1023.000000	1023.000000	2046.000000
20.879999	0.005847	3.455847	1.179071	1.312729	0.325256	0.638791	0.000000	-10.000000	0.208333	-19.600000	484.833344	1023.000000	1023.000000	2046.000000
20.900000	0.003308	1.954740	0.924739	0.966503	-0.093412	0.156911	0.000000	-10.000000	0.233333	-20.033333	478.166656	1023.000000	1023.000000	2046.000000
20.920000	0.001910	1.128993	0.672823	0.705006	-0.320446	0.071610	0.000000	-10.000000	0.266667	-20.549999	471.500000	1023.000000	1023.000000	2046.000000
20.940001	-0.000484	-0.285805	0.472507	0.522099	-0.881224	-0.399188	0.000000	-10.000000	0.308333	-21.416666	464.500000	1023.000000	1023.000000	2046.000000
20.959999	-0.001807	-1.067839	0.155458	0.351447	-0.975082	-0.599661	0.000000	-10.000000	0.333333	-22.466667	457.333344	1023.000000	1023.000000	2046.000000
20.980000	-0.003535	-2.089300	0.112465	0.253375	-1.490765	-0.964375	0.000000	-10.000000	0.383333	-23.716667	449.833344	1023.000000	1023.000000	2046.000000
21.000000	-0.004565	-2.697991	-0.120690	0.091514	-1.477369	-1.191446	0.000000	-10.000000	0.416667	-24.816668	442.000000	1023.000000	1023.000000	2046.000000
21.020000	-0.005236	-3.094508	-0.023240	0.065157	-1.755174	-1.381252	0.000000	-10.000000	0.458333	-25.583334	433.666656	1023.000000	1023.000000	2046.000000
21.040001	-0.005984	-3.536663	-0.046058	-0.075450	-1.877555	-1.537600	0.000000	-10.000000	0.450000	-25.933334	425.166656	1023.000000	1023.000000	2046.000000
21.059999	-0.006058	-3.580551	-0.128181	-0.057816	-1.793526	-1.601029	0.000000	-10.000000	0.450000	-26.066668	416.500000	1023.000000	1023.000000	2046.000000
21.080000	-0.007098	-4.195114	-0.017961	-0.260728	-2.251369	-1.665056	0.000000	-10.000000	0.441667	-26.066668	407.833344	1023.000000	1023.000000	2046.000000
21.100000	-0.008009	-4.733125	-0.270727	-0.604344	-2.291810	-1.566244	0.000000	-10.000000	0.450000	-26.116667	399.166656	1023.000000	1023.000000	2046.000000
21.120001	-0.009122	-5.391258	-0.400245	-0.158080	-2.710175	-2.122758	0.000000	-10.000000	0.466667	-26.166668	390.500000	1023.000000	1023.000000	2046.000000
21.139999	-0.010814	-6.390896	-0.903972	-0.266865	-2.907997	-2.312063	0.000000	-10.000000	0.466667	-26.400000	381.833344	1023.000000	1023.000000	2046.000000
21.160000	-0.012839	-7.587626	-1.149386	-0.362968	-3.403141	-2.672131	0.000000	-10.000000	0.466667	-26.466667	373.000000	1023.000000	1023.000000	2046.000000
21.180000	-0.015150	-8.953796	-1.423793	-0.796857	-3.698659	-3.034487	0.000000	-10.000000	0.458333	-26.416668	364.000000	1023.000000	1023.000000	2046.000000
21.200001	-0.016981	-10.035960	-1.622189	-1.092239	-4.005380	-3.316153	0.000000	-10.000000	0.458333	-26.166668	355.166656	1023.000000	1023.000000	2046.000000
21.219999	-0.019312	-11.413161	-1.914547	-1.496006	-4.320958	-3.681651	0.000000	-10.000000	0.450000	-25.966667	346.500000	1023.000000	1023.000000	2046.000000
21.240000	-0.021029	-12.428081	-2.302055	-1.491901	-4.626312	-4.007813	0.000000	-10.000000	0.441667	-25.650000	337.833344	1023.000000	1023.000000	2046.000000
21.260000	-0.023348	-13.798963	-2.664354	-1.504640	-5.093176	-4.536792	0.000000	-10.000000	0.433333	-25.216667	329.333344	1023.000000	1023.000000	2046.000000
21.280001	-0.024732	-14.616859	-3.087399	-1.367371	-5.367068	-4.795021	0.000000	-10.000000	0.416667	-24.683334	321.000000	1023.000000	1023.000000	2046.000000
21.299999	-0.026490	-15.655551	-3.362077	-1.216034	-5.829306	-5.248133	0.000000	-10.000000	0.383333	-24.383333	312.833344	1023.000000	1023.000000	2046.000000
21.320000	-0.027231	-16.093651	-3.749029	-0.953063	-5.891892	-5.499666	0.000000	-10.000000	0.391667	-24.383333	304.500000	1023.000000	1023.000000	2046.000000
21.340000	-0.028548	-16.871666	-3.946535	-0.745791	-6.339398	-5.839942	0.000000	-10.000000	0.400000	-24.483334	296.166656	1023.000000	1023.000000	2046.000000
21.360001	-0.029288	-17.308914	-4.398425	-0.615123	-6.273908	-6.021458	0.000000	-10.000000	0.416667	-24.500000	288.000000	1023.000000	1023.000000	2046.000000
21.379999	-0.030285	-17.898331	-4.485975	-0.404804	-6.685276	-6.322277	0.000000	-10.000000	0.383333	-24.283333	280.000000	1023.000000	1023.000000	2046.000000
21.400000	-0.031026	-18.336552	-4.817393	-0.376233	-6.690723	-6.452203	0.000000	-10.000000	0.383333	-24.116667	272.000000	1023.000000	1023.000000	2046.000000
21.420000	-0.031769	-18.775394	-4.987671	-0.228691	-6.973954	-6.585079	0.000000	-10.000000	0.366667	-23.950001	264.000000	1023.000000	1023.000000	2046.000000
21.440001	-0.032575	-19.252018	-5.148108	-0.260302	-7.127842	-6.715766	0.000000	-10.000000	0.358333	-23.683332	256.000000	1023.000000	1023.000000	2046.000000
21.459999	-0.032786	-19.376335	-5.241258	-0.276038	-7.139030	-6.720009	0.000000	-10.000000	0.341667	-23.450001	248.000000	1023.000000	1023.000000	2046.000000
21.480000	-0.033891	-20.029564	-5.140922	-0.402192	-7.549135	-6.937315	0.000000	-10.000000	0.325000	-23.233334	240.000000	1023.000000	1023.000000	2046.000000
21.500000	-0.034285	-20.262484	-5.518473	-0.518287	-7.309331	-6.916392	0.000000	-10.000000	0.316667	-23.133333	232.333328	1023.000000	1023.000000	2046.000000
21.520000	-0.035425	-20.935966	-5.461541	-0.616125	-7.791989	-7.066312	0.000000	-10.000000	0.300000	-22.783333	224.666672	1023.000000	1023.000000	2046.000000
21.540001	-0.036213	-21.401861	-5.756326	-0.976363	-7.750900	-6.918272	0.000000	-10.000000	0.300000	-22.233334	217.166672	1023.000000	1023.000000	2046.000000
21.559999	-0.037281	-22.032990	-5.843938	-1.095413	-8.065690	-7.027949	0.000000	-10.000000	0.300000	-21.633333	209.666672	1023.000000	1023.000000	2046.000000
21.580000	-0.038954	-23.022057	-5.974674	-1.622844	-8.351871	-7.072667	0.000000	-10.000000	0.291667	-21.183334	202.500000	1023.000000	1023.000000	2046.000000
21.600000	-0.040210	-23.764034	-6.158066	-1.846554	-8.507393	-7.252023	0.000000	-10.000000	0.275000	-20.716667	195.500000	1023.000000	1023.000000	2046.000000
21.620001	-0.042227	-24.956247	-6.255602	-2.284374	-8.969458	-7.446812	0.000000	-10.000000	0.241667	-20.116667	186.333328	1023.000000	1023.000000	2046.000000
21.639999	-0.043627	-25.783669	-6.690930	-2.493473	-8.990874	-7.608392	0.000000	-10.000000	0.216667	-19.500000	177.333328	1023.000000	1023.000000	2046.000000
21.660000	-0.045404	-26.833891	-6.782529	-2.653823	-9.540658	-7.856880	0.000000	-10.000000	0.200000	-19.083334	170.666672	1023.000000	1023.000000	2046.000000
21.680000	-0.046560	-27.517258	-7.242545	-2.893784	-9.482998	-7.897931	0.000000	-10.000000	0.200000	-18.816668	166.500000	1023.000000	1023.000000	2046.000000
21.700001	-0.047832	-28.268421	-7.329708	-2.933458	-9.858253	-8.147002	0.000000	-10.000000	0.200000	-18.666668	162.166672	1023.000000	1023.000000	2046.000000
21.719999	-0.048680	-28.770086	-7.454319	-3.196734	-9.931879	-8.187154	0.000000	-10.000000	0.200000	-18.483334	155.833328	1023.000000	1023.000000	2046.000000
21.740000	-0.048893	-28.895693	-7.489197	-3.138691	-9.895326	-8.372478	0.000000	-10.000000	0.191667	-18.250000	149.500000	1023.000000	1023.000000	2046.000000
21.760000	-0.049366	-29.175547	-7.326632	-3.418198	-10.116338	-8.314378	0.000000	-10.000000	0.183333	-17.850000	143.500000	1023.000000	1023.000000	2046.000000
21.780001	-0.049043	-28.984226	-7.457622	-3.398382	-9.863507	-8.264714	0.000000	-10.000000	0.166667	-17.483334	137.500000	1023.000000	1023.000000	2046.000000
21.799999	-0.049748	-29.400997	-7.278525	-3.562823	-10.269703	-8.289946	0.000000	-10.000000	0.158333	-17.133335	131.833328	1023.000000	1023.000000	2046.000000
21.820000	-0.050058	-29.583986	-7.527101	-3.966639	-10.125093	-7.965153	0.000000	-10.000000	0.150000	-16.800001	126.166664	1023.000000	1023.000000	2046.000000
21.840000	-0.050567	-29.884933	-7.520070	-3.591120	-10.446587	-8.327158	0.000000	-10.000000	0.150000	-16.366667	120.666664	1023.000000	1023.000000	2046.000000
21.860001	-0.051571	-30.478420	-7.978483	-3.660355	-10.420178	-8.419404	0.000000	-10.000000	0.141667	-16.133333	115.000000	1023.000000	1023.000000	2046.000000
21.879999	-0.053007	-31.327253	-8.087883	-3.687659	-10.843819	-8.707893	0.000000	-10.000000	0.141667	-15.816667	109.666664	1023.000000	1023.000000	2046.000000
21.900000	-0.054438	-32.172752	-8.316047	-4.084977	-10.979826	-8.791902	0.000000	-10.000000	0.125000	-15.550000	104.333336	1023.000000	1023.000000	2046.000000
21.920000	-0.055728	-32.935337	-8.484449	-4.262745	-11.154926	-9.033216	0.000000	-10.000000	0.125000	-15.083333	99.166664	1023.000000	1023.000000	2046.000000
21.940001	-0.057087	-33.738201	-8.637869	-4.584074	-11.381536	-9.134724	0.000000	-10.000000	0.108333	-14.700000	94.000000	1023.000000	1023.000000	2046.000000
21.959999	-0.058205	-34.399124	-8.983043	-4.525880	-11.494171	-9.396030	0.000000	-10.000000	0.091667	-14.133333	89.166664	1023.000000	1023.000000	2046.000000
21.980000	-0.059435	-35.126022	-9.224504	-4.595133	-11.830482	-9.475904	0.000000	-10.000000	0.058333	-13.283334	84.500000	1023.000000	1023.000000	2046.000000
22.000000	-0.060326	-35.652672	-9.539066	-4.357819	-12.010534	-9.745252	0.000000	-10.000000	0.033333	-12.516667	80.166664	1023.000000	1023.000000	2046.000000
22.020000	-0.061142	-36.135086	-9.628557	-4.265987	-12.371742	-9.868801	0.000000	-10.000000	0.025000	-11.883334	76.000000	1023.000000	1023.000000	2046.000000
22.040001	-0.061558	-36.381042	-10.047535	-3.885056	-12.276711	-10.171741	0.000000	-10.000000	0.033333	-11.750000	72.000000	1023.000000	1023.000000	2046.000000
22.059999	-0.061959	-36.617695	-10.056905	-3.744924	-12.575701	-10.240165	0.000000	-10.000000	0.041667	-11.683333	68.000000	1023.000000	1023.000000	2046.000000
22.080000	-0.062098	-36.699711	-10.449748	-3.500758	-12.415763	-10.333442	0.000000	-10.000000	0.041667	-11.600000	64.000000	1023.000000	1023.000000	2046.000000
22.100000	-0.062583	-36.986847	-10.398244	-3.403196	-12.781385	-10.404020	0.000000	-10.000000	0.025000	-11.383333	60.000000	1023.000000	1023.000000	2046.000000
22.120001	-0.062597	-36.994942	-10.748042	-3.171423	-12.569105	-10.506370	0.000000	-10.000000	0.008333	-11.066667	56.333332	1023.000000	1023.000000	2046.000000
22.139999	-0.062977	-37.219212	-10.616201	-3.115550	-12.968609	-10.518850	0.000000	-10.000000	0.000000	-10.783334	52.666668	1023.000000	1023.000000	2046.000000
22.160000	-0.062936	-37.195358	-10.933106	-2.997893	-12.714195	-10.550166	0.000000	-10.000000	0.000000	-10.400000	49.166668	1023.000000	1023.000000	2046.000000
22.180000	-0.063082	-37.281395	-10.623431	-3.138063	-13.039697	-10.480206	0.000000	-10.000000	0.000000	-10.016666	45.500000	1023.000000	1023.000000	2046.000000
22.200001	-0.063393	-37.465244	-10.852908	-3.196040	-12.825077	-10.591220	0.000000	-10.000000	0.000000	-9.800000	42.166668	1023.000000	1023.000000	2046.000000
22.219999	-0.063600	-37.587746	-10.648786	-3.364183	-13.089944	-10.484832	0.000000	-10.000000	0.000000	-9.633333	38.833332	1023.000000	1023.000000	2046.000000
22.240000	-0.063900	-37.764973	-10.944718	-3.492062	-12.902436	-10.425756	0.000000	-10.000000	0.000000	-9.366667	35.666668	1023.000000	1023.000000	2046.000000
22.260000	-0.064001	-37.824566	-10.737578	-3.607924	-13.193799	-10.285264	0.000000	-10.000000	0.000000	-8.950000	32.500000	1023.000000	1023.000000	2046.000000
22.280001	-0.064449	-38.089554	-11.074733	-3.779954	-12.989266	-10.245600	0.000000	-10.000000	0.000000	-8.533334	29.500000	1023.000000	1023.000000	2046.000000
22.299999	-0.065062	-38.451591	-10.862753	-3.913473	-13.351722	-10.323644	0.000000	-10.000000	0.000000	-8.316667	26.666666	1023.000000	1023.000000	2046.000000
22.320000	-0.065780	-38.875721	-11.089587	-4.290001	-13.276563	-10.219571	0.000000	-10.000000	0.000000	-8.116667	23.833334	1023.000000	1023.000000	2046.000000
22.340000	-0.066819	-39.489796	-11.025383	-4.425213	-13.594302	-10.444900	0.000000	-10.000000	0.000000	-7.816667	21.166666	1023.000000	1023.000000	2046.000000
22.360001	-0.067593	-39.947590	-11.253315	-4.784718	-13.576460	-10.333098	0.000000	-10.000000	-0.008333	-7.416667	18.500000	1023.000000	1023.000000	2046.000000
22.379999	-0.068646	-40.569576	-11.276540	-4.838167	-13.867520	-10.587348	0.000000	-10.000000	-0.008333	-6.950000	16.000000	1023.000000	1023.000000	2046.000000
22.400000	-0.069202	-40.898552	-11.514224	-5.025203	-13.801024	-10.558099	0.000000	-10.000000	-0.008333	-6.750000	13.666667	1023.000000	1023.000000	2046.000000
22.420000	-0.069822	-41.264515	-11.542013	-5.014031	-13.967471	-10.740999	0.000000	-10.000000	0.000000	-6.766667	11.500000	1023.000000	1023.000000	2046.000000
22.440001	-0.069928	-41.327385	-11.542377	-5.184540	-13.918732	-10.681737	0.000000	-10.000000	0.000000	-6.900000	9.333333	1023.000000	1023.000000	2046.000000
22.459999	-0.069891	-41.305653	-11.348253	-5.133708	-13.969660	-10.854033	0.000000	-10.000000	0.000000	-7.016667	7.000000	1023.000000	1023.000000	2046.000000
22.480000	-0.069475	-41.059692	-11.285073	-5.239234	-13.809917	-10.725469	0.000000	-10.000000	0.000000	-6.950000	4.666667	1023.000000	1023.000000	2046.000000
22.500000	-0.069069	-40.819962	-11.120307	-5.194090	-13.808717	-10.696845	0.000000	-10.000000	0.000000	-6.800000	2.500000	1023.000000	1023.000000	2046.000000
22.520000	-0.068938	-40.742298	-11.199940	-5.405037	-13.642460	-10.494862	0.000000	-10.000000	0.000000	-6.583333	0.500000	1023.000000	1023.000000	2046.000000
22.540001	-0.069186	-40.888962	-10.901257	-5.604436	-14.087974	-10.295294	0.000000	-10.000000	0.000000	-6.400000	-1.500000	1023.000000	1023.000000	2046.000000
22.559999	-0.069181	-40.886143	-11.359069	-5.325978	-13.677143	-10.523954	0.000000	-10.000000	0.000000	-6.283333	-3.500000	1023.000000	1023.000000	2046.000000
22.580000	-0.069727	-41.208538	-11.256784	-5.243157	-14.017762	-10.690833	0.000000	-10.000000	0.000000	-6.250000	-5.500000	1023.000000	1023.000000	2046.000000
22.600000	-0.070776	-41.828842	-11.653593	-5.414437	-13.890615	-10.870197	0.000000	-10.000000	0.000000	-6.183333	-7.500000	1023.000000	1023.000000	2046.000000
22.620001	-0.071499	-42.256092	-11.413298	-5.663384	-14.243181	-10.936228	0.000000	-10.000000	0.000000	-6.083333	-9.500000	1023.000000	1023.000000	2046.000000
22.639999	-0.072471	-42.830170	-11.661775	-5.902912	-14.183323	-11.082160	0.000000	-10.000000	0.000000	-5.733334	-11.500000	1023.000000	1023.000000	2046.000000
22.660000	-0.072804	-43.027237	-11.529981	-6.028934	-14.382621	-11.085700	0.000000	-10.000000	0.000000	-5.450000	-13.500000	1023.000000	1023.000000	2046.000000
22.680000	-0.073930	-43.692589	-12.055863	-6.018182	-14.300493	-11.318051	0.000000	-10.000000	-0.016667	-4.850000	-15.500000	1023.000000	1023.000000	2046.000000
22.700001	-0.074439	-43.993286	-11.913831	-5.893752	-14.770605	-11.415100	0.000000	-10.000000	-0.025000	-4.000000	-17.166666	1023.000000	1023.000000	2046.000000
22.719999	-0.075080	-44.372547	-12.352442	-5.775670	-14.724422	-11.520012	0.000000	-10.000000	-0.033333	-2.866667	-18.500000	1023.000000	1023.000000	2046.000000
22.740000	-0.074986	-44.316650	-12.211385	-5.409687	-14.995824	-11.699754	0.000000	-10.000000	-0.033333	-2.150000	-19.333334	1023.000000	1023.000000	2046.000000
22.760000	-0.075006	-44.328354	-12.605473	-5.169614	-14.753403	-11.799864	0.000000	-10.000000	-0.041667	-2.066667	-19.833334	1023.000000	1023.000000	2046.000000
22.780001	-0.074672	-44.130939	-12.424105	-4.861988	-14.979925	-11.864922	0.000000	-10.000000	-0.041667	-2.333333	-20.333334	1023.000000	1023.000000	2046.000000
22.799999	-0.074737	-44.169342	-12.817267	-4.728802	-14.757880	-11.865394	0.000000	-10.000000	-0.041667	-2.483333	-21.000000	1023.000000	1023.000000	2046.000000
22.820000	-0.074247	-43.879822	-12.627696	-4.392501	-14.905432	-11.954195	0.000000	-10.000000	-0.025000	-2.433333	-22.000000	1023.000000	1023.000000	2046.000000
22.840000	-0.074102	-43.794193	-12.834031	-4.364348	-14.765261	-11.830553	0.000000	-10.000000	-0.016667	-2.216667	-22.833334	1023.000000	1023.000000	2046.000000
22.860001	-0.074049	-43.762875	-12.785390	-4.069003	-14.899685	-12.008797	0.000000	-10.000000	-0.016667	-1.900000	-23.500000	1023.000000	1023.000000	2046.000000
22.879999	-0.073563	-43.475613	-12.740520	-4.196095	-14.826046	-11.712952	0.000000	-10.000000	-0.033333	-1.483333	-23.833334	1023.000000	1023.000000	2046.000000
22.900000	-0.073651	-43.527493	-12.679834	-4.185500	-14.793294	-11.868864	0.000000	-10.000000	-0.041667	-1.283333	-24.000000	1023.000000	1023.000000	2046.000000
22.920000	-0.073164	-43.240108	-12.448810	-4.388375	-14.812549	-11.590376	0.000000	-10.000000	-0.041667	-1.333333	-24.000000	1023.000000	1023.000000	2046.000000
22.940001	-0.073450	-43.408813	-12.590784	-4.430585	-14.691621	-11.695822	0.000000	-10.000000	-0.041667	-1.150000	-24.000000	1023.000000	1023.000000	2046.000000
22.959999	-0.072795	-43.021927	-12.315172	-4.548769	-14.722267	-11.435719	0.000000	-10.000000	-0.058333	-0.700000	-24.000000	1023.000000	1023.000000	2046.000000
22.980000	-0.072787	-43.017361	-12.531908	-4.674716	-14.473644	-11.337094	0.000000	-10.000000	-0.058333	-0.166667	-24.000000	1023.000000	1023.000000	2046.000000
23.000000	-0.072196	-42.667904	-12.128881	-4.795615	-14.562196	-11.181214	0.000000	-10.000000	-0.066667	0.333333	-24.000000	1023.000000	1023.000000	2046.000000
23.020000	-0.072313	-42.737038	-12.347657	-4.981541	-14.276477	-11.131363	0.000000	-10.000000	-0.058333	1.333333	-24.000000	1023.000000	1023.000000	2046.000000
23.040001	-0.072142	-42.635910	-11.897820	-5.127707	-14.503036	-11.107349	0.000000	-10.000000	-0.066667	2.933333	-24.000000	1023.000000	1023.000000	2046.000000
23.059999	-0.072353	-42.760784	-12.187166	-5.413006	-14.131086	-11.029526	0.000000	-10.000000	-0.075000	4.883333	-24.000000	1023.000000	1023.000000	2046.000000
23.080000	-0.072291	-42.724182	-11.840962	-5.494195	-14.317010	-11.072015	0.000000	-10.000000	-0.091667	6.766667	-24.000000	1023.000000	1023.000000	2046.000000
23.100000	-0.072193	-42.666092	-12.070162	-5.703140	-13.968791	-10.924000	0.000000	-10.000000	-0.116667	8.483334	-24.000000	1023.000000	1023.000000	2046.000000
23.120001	-0.071713	-42.382591	-11.736482	-5.686602	-14.054383	-10.905125	0.000000	-10.000000	-0.116667	9.916667	-24.000000	1023.000000	1023.000000	2046.000000
23.139999	-0.071187	-42.071247	-11.850914	-5.863875	-13.655714	-10.700746	0.000000	-10.000000	-0.133333	11.066667	-24.000000	1023.000000	1023.000000	2046.000000
23.160000	-0.070000	-41.370289	-11.405431	-5.724779	-13.498183	-10.741896	0.000000	-10.000000	-0.141667	12.233334	-24.000000	1023.000000	1023.000000	2046.000000
23.180000	-0.068761	-40.637466	-11.222145	-5.939629	-13.093358	-10.382335	0.000000	-10.000000	-0.183333	13.250000	-8.666667	1023.000000	1023.000000	2046.000000
23.200001	-0.067523	-39.906120	-10.809700	-5.863630	-12.875014	-10.357775	0.000000	-10.000000	-0.208333	14.266666	7.833333	1023.000000	1023.000000	2046.000000
23.219999	-0.065783	-38.877537	-10.562350	-5.961785	-12.490092	-9.863310	0.000000	-10.000000	-0.233333	14.966667	26.000000	1023.000000	1023.000000	2046.000000
23.240000	-0.064878	-38.343113	-10.376197	-5.890089	-12.222816	-9.854010	0.000000	-10.000000	-0.241667	15.800000	30.500000	1023.000000	1023.000000	2046.000000
23.260000	-0.063627	-37.603832	-10.102014	-6.055852	-12.114660	-9.331306	0.000000	-10.000000	-0.258333	16.383333	35.666668	1023.000000	1023.000000	2046.000000
23.280001	-0.063140	-37.315933	-10.204832	-5.839051	-11.806302	-9.465748	0.000000	-10.000000	-0.250000	17.033333	41.000000	1023.000000	1023.000000	2046.000000
23.299999	-0.062181	-36.749161	-10.012377	-5.747976	-11.617742	-9.371066	0.000000	-10.000000	-0.241667	17.283333	46.666668	1023.000000	1023.000000	2046.000000
23.320000	-0.062194	-36.756435	-10.099457	-5.925263	-11.393126	-9.338590	0.000000	-10.000000	-0.233333	17.383333	52.500000	1023.000000	1023.000000	2046.000000
23.340000	-0.061755	-36.497471	-9.750175	-6.052814	-11.405742	-9.288742	0.000000	-10.000000	-0.241667	17.366667	58.333332	1023.000000	1023.000000	2046.000000
23.360001	-0.061347	-36.256256	-9.854756	-6.303477	-11.045031	-9.052992	0.000000	-10.000000	-0.250000	17.566668	64.000000	1023.000000	1023.000000	2046.000000
23.379999	-0.060905	-35.995068	-9.543551	-6.243722	-11.103343	-9.104453	0.000000	-10.000000	-0.250000	17.900002	69.666664	1023.000000	1023.000000	2046.000000
23.400000	-0.060660	-35.849880	-9.793551	-6.245085	-10.848311	-8.962934	0.000000	-10.000000	-0.266667	18.350000	75.500000	1023.000000	1023.000000	2046.000000
23.420000	-0.060388	-35.689587	-9.636768	-5.977278	-10.971134	-9.104407	0.000000	-10.000000	-0.283333	18.633333	81.666664	1023.000000	1023.000000	2046.000000
23.440001	-0.059827	-35.357880	-9.863541	-5.965405	-10.689872	-8.839062	0.000000	-10.000000	-0.300000	19.233334	88.000000	1023.000000	1023.000000	2046.000000
23.459999	-0.058623	-34.646008	-9.567375	-5.487709	-10.665483	-8.925439	0.000000	-10.000000	-0.300000	19.633333	94.333336	1023.000000	1023.000000	2046.000000
23.480000	-0.057485	-33.973476	-9.685225	-5.297541	-10.337646	-8.653065	0.000000	-10.000000	-0.300000	20.016666	100.833336	1023.000000	1023.000000	2046.000000
23.500000	-0.056147	-33.182590	-9.419014	-4.826510	-10.275179	-8.661886	0.000000	-10.000000	-0.308333	20.000000	107.333336	1023.000000	1023.000000	2046.000000
23.520000	-0.054925	-32.460846	-9.587486	-4.696779	-9.878248	-8.298331	0.000000	-10.000000	-0.325000	20.083334	114.166664	1023.000000	1023.000000	2046.000000
23.540001	-0.053796	-31.793653	-9.364038	-4.291156	-9.799802	-8.338656	0.000000	-10.000000	-0.341667	20.133333	120.833336	1023.000000	1023.000000	2046.000000
23.559999	-0.052296	-30.907074	-9.348516	-4.199382	-9.469017	-7.890160	0.000000	-10.000000	-0.350000	20.316668	127.666664	1023.000000	1023.000000	2046.000000
23.580000	-0.051350	-30.348089	-9.146600	-3.869067	-9.383290	-7.949131	0.000000	-10.000000	-0.350000	20.400000	134.333328	1023.000000	1023.000000	2046.000000
23.600000	-0.049525	-29.269440	-8.961230	-3.935581	-8.974459	-7.398169	0.000000	-10.000000	-0.341667	20.549999	141.166672	1023.000000	1023.000000	2046.000000
23.620001	-0.048515	-28.672472	-8.659819	-3.819140	-8.813463	-7.380050	0.000000	-10.000000	-0.341667	20.666666	148.000000	1023.000000	1023.000000	2046.000000
23.639999	-0.046787	-27.651024	-8.424787	-3.856457	-8.434716	-6.935065	0.000000	-10.000000	-0.333333	20.733334	154.833328	1023.000000	1023.000000	2046.000000
23.660000	-0.045817	-27.077740	-8.197085	-3.871757	-8.265801	-6.743096	0.000000	-10.000000	-0.341667	20.866667	161.666672	1023.000000	1023.000000	2046.000000
23.680000	-0.043843	-25.911095	-7.961367	-3.897192	-7.803924	-6.248610	0.000000	-10.000000	-0.341667	20.766668	168.500000	1023.000000	1023.000000	2046.000000
23.700001	-0.042689	-25.229198	-7.705264	-3.891697	-7.556045	-6.076192	0.000000	-10.000000	-0.350000	20.983334	175.500000	1023.000000	1023.000000	2046.000000
23.719999	-0.041017	-24.241005	-7.394643	-3.939183	-7.198304	-5.708875	0.000000	-10.000000	-0.350000	20.950001	182.500000	1023.000000	1023.000000	2046.000000
23.740000	-0.040393	-23.872393	-7.164699	-4.093469	-7.064377	-5.549847	0.000000	-10.000000	-0.350000	21.333334	189.500000	1023.000000	1023.000000	2046.000000
23.760000	-0.039246	-23.194103	-6.812924	-4.198282	-6.888079	-5.294817	0.000000	-10.000000	-0.350000	21.216667	196.666672	1023.000000	1023.000000	2046.000000
23.780001	-0.039078	-23.095312	-6.839931	-4.342583	-6.654226	-5.258573	0.000000	-10.000000	-0.358333	21.283333	203.833328	1023.000000	1023.000000	2046.000000
23.799999	-0.038179	-22.563761	-6.469371	-4.422736	-6.607685	-5.063968	0.000000	-10.000000	-0.358333	21.183332	211.000000	1023.000000	1023.000000	2046.000000
23.820000	-0.037679	-22.268532	-6.518154	-4.576864	-6.300444	-4.873070	0.000000	-10.000000	-0.358333	21.116667	218.000000	1023.000000	1023.000000	2046.000000
23.840000	-0.036853	-21.780079	-6.178120	-4.509222	-6.249305	-4.843433	0.000000	-10.000000	-0.350000	21.183334	225.000000	1023.000000	1023.000000	2046.000000
23.860001	-0.035601	-21.040226	-6.070767	-4.538441	-5.872918	-4.558099	0.000000	-10.000000	-0.350000	20.966667	232.000000	1023.000000	1023.000000	2046.000000
23.879999	-0.034292	-20.266830	-5.703886	-4.468535	-5.622844	-4.471567	0.000000	-10.000000	-0.350000	20.916666	239.000000	1023.000000	1023.000000	2046.000000
23.900000	-0.032156	-19.004135	-5.353686	-4.446254	-5.138113	-4.066082	0.000000	-10.000000	-0.350000	20.750000	246.000000	1023.000000	1023.000000	2046.000000
23.920000	-0.030492	-18.020668	-4.934712	-4.293293	-4.886549	-3.906114	0.000000	-10.000000	-0.350000	20.783333	253.000000	1023.000000	1023.000000	2046.000000
23.940001	-0.028093	-16.602980	-4.590345	-4.283472	-4.375100	-3.354064	0.000000	-10.000000	-0.358333	21.000000	260.000000	1023.000000	1023.000000	2046.000000
23.959999	-0.026565	-15.699868	-4.339386	-4.097810	-4.053862	-3.208810	0.000000	-10.000000	-0.366667	21.300001	267.000000	1023.000000	1023.000000	2046.000000
23.980000	-0.024761	-14.633561	-4.121594	-3.889933	-3.710994	-2.911041	0.000000	-10.000000	-0.383333	21.516666	274.000000	1023.000000	1023.000000	2046.000000
24.000000	-0.023966	-14.163724	-4.105255	-3.824026	-3.631579	-2.602865	0.000000	-10.000000	-0.375000	21.666666	281.166656	1023.000000	1023.000000	2046.000000
24.020000	-0.023294	-13.766857	-3.950545	-3.693142	-3.497837	-2.625333	0.000000	-10.000000	-0.391667	21.700001	288.500000	1023.000000	1023.000000	2046.000000
24.040001	-0.022681	-13.404222	-3.866277	-3.873725	-3.286488	-2.377732	0.000000	-10.000000	-0.391667	21.866667	295.833344	1023.000000	1023.000000	2046.000000
24.059999	-0.022138	-13.083406	-3.648914	-3.947622	-3.178427	-2.308444	0.000000	-10.000000	-0.408333	21.966667	303.000000	1023.000000	1023.000000	2046.000000
24.080000	-0.021169	-12.510708	-3.500119	-3.994662	-2.923810	-2.092118	0.000000	-10.000000	-0.383333	22.250000	310.166656	1023.000000	1023.000000	2046.000000
24.100000	-0.021164	-12.507742	-3.513097	-3.942975	-2.901048	-2.150621	0.000000	-10.000000	-0.375000	22.100000	317.500000	1023.000000	1023.000000	2046.000000
24.120001	-0.020914	-12.360039	-3.468895	-3.812341	-2.916735	-2.162066	0.000000	-10.000000	-0.366667	21.833334	325.000000	1023.000000	1023.000000	2046.000000
24.139999	-0.020661	-12.210796	-3.559277	-3.705405	-2.859710	-2.086405	0.000000	-10.000000	-0.383333	21.800001	332.333344	1023.000000	1023.000000	2046.000000
24.160000	-0.019380	-11.453577	-3.344106	-3.382665	-2.723695	-2.003111	0.000000	-10.000000	-0.391667	21.966667	339.666656	1023.000000	1023.000000	2046.000000
24.180000	-0.018021	-10.650331	-3.385104	-3.019118	-2.391579	-1.854530	0.000000	-10.000000	-0.391667	22.050001	347.000000	1023.000000	1023.000000	2046.000000
24.200001	-0.016463	-9.729473	-3.149076	-2.585682	-2.246861	-1.747855	0.000000	-10.000000	-0.383333	21.866667	354.500000	1023.000000	1023.000000	2046.000000
24.219999	-0.014769	-8.728547	-3.130701	-2.201465	-1.938142	-1.458239	0.000000	-10.000000	-0.375000	21.616667	361.833344	1023.000000	1023.000000	2046.000000
24.240000	-0.013354	-7.892173	-2.990950	-1.874550	-1.764838	-1.261834	0.000000	-10.000000	-0.375000	21.850000	369.000000	1023.000000	1023.000000	2046.000000
24.260000	-0.011544	-6.822439	-2.876185	-1.501650	-1.424198	-1.020406	0.000000	-10.000000	-0.375000	21.650002	376.166656	1023.000000	1023.000000	2046.000000
24.280001	-0.010249	-6.057204	-2.792699	-1.257715	-1.187750	-0.819040	0.000000	-10.000000	-0.366667	21.416668	383.500000	1023.000000	1023.000000	2046.000000
24.299999	-0.008375	-4.949567	-2.488588	-0.998496	-0.988627	-0.473856	0.000000	-10.000000	-0.358333	21.016666	390.833344	1023.000000	1023.000000	2046.000000
24.320000	-0.006579	-3.888162	-2.204750	-0.886488	-0.677077	-0.119847	0.000000	-10.000000	-0.350000	20.900000	397.833344	1023.000000	1023.000000	2046.000000
24.340000	-0.004768	-2.817909	-1.893271	-0.637570	-0.332999	0.045930	0.000000	-10.000000	-0.333333	20.683334	404.833344	1023.000000	1023.000000	2046.000000
24.360001	-0.003252	-1.921946	-1.619784	-0.549105	-0.080730	0.327672	0.000000	-10.000000	-0.333333	20.433334	411.666656	1023.000000	1023.000000	2046.000000
24.379999	-0.001496	-0.883977	-1.240407	-0.502272	0.244936	0.613766	0.000000	-10.000000	-0.316667	20.033333	418.666656	1023.000000	1023.000000	2046.000000
24.400000	0.000241	0.142234	-0.866838	-0.538020	0.544189	1.002903	0.000000	-10.000000	-0.316667	20.049999	425.333344	1023.000000	1023.000000	2046.000000
24.420000	0.001805	1.066851	-0.498204	-0.559255	0.890573	1.233736	0.000000	-10.000000	-0.300000	19.733334	432.000000	1023.000000	1023.000000	2046.000000
24.440001	0.003035	1.793979	-0.156962	-0.738005	1.169108	1.519838	0.000000	-10.000000	-0.300000	19.433334	438.666656	1023.000000	1023.000000	2046.000000
24.459999	0.003734	2.206730	0.199500	-1.023128	1.314240	1.716118	0.000000	-10.000000	-0.291667	19.233334	445.166656	1023.000000	1023.000000	2046.000000
24.480000	0.004396	2.597827	0.459838	-1.167986	1.541530	1.764445	0.000000	-10.000000	-0.291667	19.033333	451.666656	1023.000000	1023.000000	2046.000000
24.500000	0.004806	2.840534	0.684084	-1.369362	1.646590	1.879222	0.000000	-10.000000	-0.283333	18.850000	458.000000	1023.000000	1023.000000	2046.000000
24.520000	0.005446	3.218739	0.925089	-1.424991	1.822633	1.896008	0.000000	-10.000000	-0.266667	18.366667	464.333344	1023.000000	1023.000000	2046.000000
24.540001	0.006426	3.798033	1.149958	-1.533219	2.041486	2.139809	0.000000	-10.000000	-0.241667	17.816668	470.500000	1023.000000	1023.000000	2046.000000
24.559999	0.007380	4.361501	1.439716	-1.553116	2.215183	2.259718	0.000000	-10.000000	-0.233333	17.533335	476.500000	1023.000000	1023.000000	2046.000000
24.580000	0.008888	5.252549	1.798345	-1.474997	2.548180	2.381021	0.000000	-10.000000	-0.233333	17.250000	482.500000	1023.000000	1023.000000	2046.000000
24.600000	0.010647	6.292349	2.239686	-1.459231	2.824010	2.687885	0.000000	-10.000000	-0.233333	17.200001	488.500000	1023.000000	1023.000000	2046.000000
24.620001	0.012800	7.565041	2.733742	-1.329927	3.262251	2.898974	0.000000	-10.000000	-0.233333	16.933334	494.166656	1023.000000	1023.000000	2046.000000
24.639999	0.015102	8.925323	3.208026	-1.217059	3.608407	3.325950	0.000000	-10.000000	-0.241667	16.883333	499.833344	1023.000000	1023.000000	2046.000000
24.660000	0.017060	10.082608	3.598835	-1.081099	3.960280	3.604592	0.000000	-10.000000	-0.250000	16.750000	505.333344	1023.000000	1023.000000	2046.000000
24.680000	0.018915	11.179025	3.865863	-0.894202	4.335570	3.871793	0.000000	-10.000000	-0.250000	16.833334	511.000000	1023.000000	1023.000000	2046.000000
24.700001	0.020389	12.049851	4.043213	-0.637301	4.504318	4.139620	0.000000	-10.000000	-0.250000	16.733334	516.666687	1023.000000	1023.000000	2046.000000
24.719999	0.021288	12.581359	4.103248	-0.385906	4.518138	4.345879	0.000000	-10.000000	-0.250000	16.683334	522.333313	1023.000000	1023.000000	2046.000000
24.740000	0.021543	12.731634	4.193564	-0.376103	4.460151	4.454022	0.000000	-10.000000	-0.250000	16.433334	528.000000	1023.000000	1023.000000	2046.000000
24.760000	0.021900	12.943076	4.315627	-0.491512	4.582190	4.536771	0.000000	-10.000000	-0.241667	16.316668	533.333313	1023.000000	1023.000000	2046.000000
24.780001	0.022295	13.176322	4.433132	-0.657885	4.689322	4.711753	0.000000	-10.000000	-0.258333	16.583334	538.833313	1023.000000	1023.000000	2046.000000
24.799999	0.022669	13.397463	4.562315	-0.678283	4.764534	4.748897	0.000000	-10.000000	-0.258333	16.633333	544.166687	1023.000000	1023.000000	2046.000000
24.820000	0.022457	13.272246	4.512576	-0.612841	4.676944	4.695567	0.000000	-10.000000	-0.266667	16.800001	549.833313	1023.000000	1023.000000	2046.000000
24.840000	0.021952	12.973749	4.411454	-0.511421	4.504515	4.569201	0.000000	-10.000000	-0.250000	16.466667	555.333313	1023.000000	1023.000000	2046.000000
24.860001	0.022308	13.184104	4.399494	-0.278446	4.551669	4.511386	0.000000	-10.000000	-0.250000	16.483334	561.000000	1023.000000	1023.000000	2046.000000
24.879999	0.023127	13.667958	4.446260	0.063355	4.610629	4.547714	0.000000	-10.000000	-0.250000	16.350000	566.500000	1023.000000	1023.000000	2046.000000
24.900000	0.024094	14.239490	4.499636	0.503953	4.740160	4.495740	0.000000	-10.000000	-0.233333	16.100000	572.000000	1023.000000	1023.000000	2046.000000
24.920000	0.025363	14.989499	4.587833	0.982171	4.817424	4.602071	0.000000	-10.000000	-0.208333	15.433333	577.500000	1023.000000	1023.000000	2046.000000
24.940001	0.026223	15.497713	4.584641	1.381809	4.878613	4.652650	0.000000	-10.000000	-0.175000	14.350000	582.833313	1023.000000	1023.000000	2046.000000
24.959999	0.027314	16.142834	4.615259	1.731624	4.989692	4.806258	0.000000	-10.000000	-0.150000	13.033334	587.833313	1023.000000	1023.000000	2046.000000
24.980000	0.028138	16.629381	4.669415	2.093181	5.021966	4.844819	0.000000	-10.000000	-0.116667	11.316667	592.500000	1023.000000	1023.000000	2046.000000
25.000000	0.028792	17.016075	4.667006	2.452434	5.086182	4.810454	0.000000	-10.000000	-0.075000	9.433333	596.500000	1023.000000	1023.000000	2046.000000
25.020000	0.029783	17.601658	4.718142	2.735786	5.099361	5.048369	0.000000	-10.000000	-0.041667	7.383334	600.000000	1023.000000	1023.000000	2046.000000
25.040001	0.030787	18.195393	4.883945	3.010711	5.257951	5.042786	0.000000	-10.000000	-0.033333	5.283333	602.666687	1023.000000	1023.000000	2046.000000
25.059999	0.031334	18.518587	5.041004	3.134829	5.180579	5.162175	0.000000	-10.000000	-0.041667	2.516667	604.833313	1023.000000	1023.000000	2046.000000
25.080000	0.031867	18.833689	5.133504	3.234366	5.298530	5.167288	0.000000	-10.000000	-0.050000	0.150000	606.166687	1023.000000	1023.000000	2046.000000
25.100000	0.032075	18.956600	5.236711	3.174165	5.336830	5.208895	0.000000	-10.000000	-0.041667	-1.783333	606.833313	1023.000000	1023.000000	2046.000000
25.120001	0.032218	19.040934	5.385853	3.055876	5.380027	5.219178	0.000000	-10.000000	-0.033333	-2.783333	607.000000	1023.000000	1023.000000	2046.000000
25.139999	0.032028	18.928276	5.508032	2.859516	5.345098	5.215630	0.000000	-10.000000	-0.025000	-3.850000	607.000000	1023.000000	1023.000000	2046.000000
25.160000	0.031167	18.419764	5.481444	2.503904	5.265818	5.168599	0.000000	-10.000000	-0.016667	-4.916667	607.000000	1023.000000	1023.000000	2046.000000
25.180000	0.030100	17.788895	5.506864	2.254000	5.125279	4.902752	0.000000	-10.000000	-0.008333	-5.916667	607.000000	1023.000000	1023.000000	2046.000000
25.200001	0.028688	16.954445	5.432979	1.904871	4.870824	4.745771	0.000000	-10.000000	0.000000	-6.900000	607.000000	1023.000000	1023.000000	2046.000000
25.219999	0.027290	16.128483	5.263283	1.664581	4.754313	4.446305	0.000000	-10.000000	0.000000	-8.000000	607.000000	1023.000000	1023.000000	2046.000000
25.240000	0.026139	15.448080	5.149999	1.489070	4.521188	4.287822	0.000000	-10.000000	0.000000	-9.266666	607.000000	1023.000000	1023.000000	2046.000000
25.260000	0.024979	14.762342	5.041990	1.263170	4.330828	4.126355	0.000000	-10.000000	0.016667	-10.583334	607.000000	1023.000000	1023.000000	2046.000000
25.280001	0.024170	14.284192	4.998454	1.191699	4.153631	3.940408	0.000000	-10.000000	0.033333	-11.800000	599.666687	1023.000000	1023.000000	2046.000000
25.299999	0.023563	13.925981	4.942421	1.138437	4.080148	3.764975	0.000000	-10.000000	0.050000	-12.883334	591.000000	1023.000000	1023.000000	2046.000000
25.320000	0.023290	13.764192	5.018405	1.048282	4.027385	3.670119	0.000000	-10.000000	0.050000	-13.583334	580.666687	1023.000000	1023.000000	2046.000000
25.340000	0.023363	13.807430	5.131696	1.062842	3.999243	3.613650	0.000000	-10.000000	0.050000	-13.883333	576.166687	1023.000000	1023.000000	2046.000000
25.360001	0.023565	13.927105	5.202419	1.038139	4.015796	3.670752	0.000000	-10.000000	0.050000	-13.950000	571.500000	1023.000000	1023.000000	2046.000000
25.379999	0.023565	13.927124	5.292607	1.046029	3.921313	3.667176	0.000000	-10.000000	0.050000	-14.116667	566.833313	1023.000000	1023.000000	2046.000000
25.400000	0.023349	13.799373	5.205671	1.094933	3.820244	3.678525	0.000000	-10.000000	0.066667	-14.516666	562.166687	1023.000000	1023.000000	2046.000000
25.420000	0.022567	13.337050	4.942412	1.310549	3.696414	3.387675	0.000000	-10.000000	0.100000	-15.066667	557.333313	1023.000000	1023.000000	2046.000000
25.440001	0.021447	12.675320	4.670514	1.458804	3.229374	3.316628	0.000000	-10.000000	0.141667	-15.783333	552.333313	1023.000000	1023.000000	2046.000000
25.459999	0.019499	11.523691	4.263099	1.372242	2.914502	2.973847	0.000000	-10.000000	0.158333	-16.616667	547.000000	1023.000000	1023.000000	2046.000000
25.480000	0.017302	10.225599	3.995375	1.133682	2.488189	2.608353	0.000000	-10.000000	0.175000	-17.433332	541.333313	1023.000000	1023.000000	2046.000000
25.500000	0.015240	9.006892	3.727048	0.732815	2.234517	2.312511	0.000000	-10.000000	0.183333	-18.116667	535.500000	1023.000000	1023.000000	2046.000000
25.520000	0.013310	7.866240	3.495162	0.558063	1.884262	1.928754	0.000000	-10.000000	0.216667	-19.016666	529.500000	1023.000000	1023.000000	2046.000000
25.540001	0.010919	6.453380	2.999520	0.389999	1.548451	1.515410	0.000000	-10.000000	0.216667	-19.833334	523.166687	1023.000000	1023.000000	2046.000000
25.559999	0.008435	4.985034	2.639591	0.442469	0.897982	1.004992	0.000000	-10.000000	0.250000	-20.600000	516.500000	1023.000000	1023.000000	2046.000000
25.580000	0.006574	3.885497	2.168491	0.534040	0.595110	0.587855	0.000000	-10.000000	0.266667	-21.083334	509.500000	1023.000000	1023.000000	2046.000000
25.600000	0.005065	2.993182	1.918018	0.736440	0.143552	0.195172	0.000000	-10.000000	0.308333	-21.533333	502.500000	1023.000000	1023.000000	2046.000000
25.620001	0.003983	2.354170	1.544578	0.932925	-0.040659	-0.082674	0.000000	-10.000000	0.316667	-22.033333	495.333344	1023.000000	1023.000000	2046.000000
25.639999	0.002931	1.732501	1.291679	1.325086	-0.368548	-0.515716	0.000000	-10.000000	0.333333	-22.366667	488.166656	1023.000000	1023.000000	2046.000000
25.660000	0.002131	1.259520	0.883808	1.551550	-0.463189	-0.712650	0.000000	-10.000000	0.341667	-22.866667	480.666656	1023.000000	1023.000000	2046.000000
25.680000	0.001219	0.720616	0.709323	1.788970	-0.793849	-0.983828	0.000000	-10.000000	0.366667	-23.366667	473.000000	1023.000000	1023.000000	2046.000000
25.700001	0.000518	0.306204	0.413424	2.011601	-0.912965	-1.205857	0.000000	-10.000000	0.400000	-23.916668	465.000000	1023.000000	1023.000000	2046.000000
25.719999	-0.000081	-0.047595	0.264310	2.139167	-1.123486	-1.327585	0.000000	-10.000000	0.433333	-24.416668	457.000000	1023.000000	1023.000000	2046.000000
25.740000	-0.000764	-0.451631	0.096081	2.299051	-1.375602	-1.471161	0.000000	-10.000000	0.450000	-24.850000	449.000000	1023.000000	1023.000000	2046.000000
25.760000	-0.001210	-0.715383	0.015583	2.265415	-1.454241	-1.542140	0.000000	-10.000000	0.450000	-25.216667	440.666656	1023.000000	1023.000000	2046.000000
25.780001	-0.001899	-1.122315	0.081764	2.281172	-1.776292	-1.708960	0.000000	-10.000000	0.450000	-25.533333	432.333344	1023.000000	1023.000000	2046.000000
25.799999	-0.002616	-1.546144	-0.087021	2.083216	-1.815140	-1.727199	0.000000	-10.000000	0.450000	-25.783333	423.666656	1023.000000	1023.000000	2046.000000
25.820000	-0.003688	-2.179832	-0.146271	2.013312	-2.051051	-1.995821	0.000000	-10.000000	0.450000	-25.900000	415.166656	1023.000000	1023.000000	2046.000000
25.840000	-0.004565	-2.697700	-0.306366	1.793242	-2.130476	-2.054100	0.000000	-10.000000	0.450000	-25.783335	406.500000	1023.000000	1023.000000	2046.000000
25.860001	-0.005959	-3.521728	-0.338435	1.401301	-2.441243	-2.143350	0.000000	-10.000000	0.450000	-25.583334	397.833344	1023.000000	1023.000000	2046.000000
25.879999	-0.007590	-4.485569	-0.469768	1.093519	-2.701231	-2.408089	0.000000	-10.000000	0.441667	-25.500000	389.333344	1023.000000	1023.000000	2046.000000
25.900000	-0.009574	-5.658182	-0.701374	0.529839	-2.936542	-2.550105	0.000000	-10.000000	0.441667	-25.533333	380.666656	1023.000000	1023.000000	2046.000000
25.920000	-0.011782	-6.962887	-0.780986	0.219844	-3.415547	-2.986199	0.000000	-10.000000	0.441667	-25.450001	372.333344	1023.000000	1023.000000	2046.000000
25.940001	-0.013771	-8.138863	-1.112128	-0.133531	-3.638407	-3.254796	0.000000	-10.000000	0.433333	-25.333334	363.666656	1023.000000	1023.000000	2046.000000
25.959999	-0.015638	-9.242282	-1.361709	-0.402571	-3.956421	-3.521581	0.000000	-10.000000	0.425000	-25.133333	355.333344	1023.000000	1023.000000	2046.000000
25.980000	-0.017595	-10.398537	-1.580093	-0.609338	-4.347333	-3.861773	0.000000	-10.000000	0.425000	-25.150000	347.000000	1023.000000	1023.000000	2046.000000
26.000000	-0.019121	-11.300694	-1.854570	-0.927922	-4.542285	-3.975917	0.000000	-10.000000	0.433333	-25.250000	338.666656	1023.000000	1023.000000	2046.000000
26.020000	-0.020627	-12.190298	-1.976281	-0.990937	-4.844165	-4.378916	0.000000	-10.000000	0.433333	-25.350000	330.333344	1023.000000	1023.000000	2046.000000
26.040001	-0.021666	-12.804719	-2.122665	-1.212891	-4.927526	-4.541637	0.000000	-10.000000	0.433333	-25.200001	321.666656	1023.000000	1023.000000	2046.000000
26.059999	-0.022005	-13.005071	-2.046774	-1.337408	-4.999639	-4.621251	0.000000	-10.000000	0.433333	-24.983334	313.333344	1023.000000	1023.000000	2046.000000
26.080000	-0.022713	-13.423671	-2.089463	-1.383779	-5.136198	-4.814231	0.000000	-10.000000	0.408333	-24.600000	305.000000	1023.000000	1023.000000	2046.000000
26.100000	-0.023315	-13.779388	-2.210646	-1.646064	-5.227666	-4.695014	0.000000	-10.000000	0.375000	-24.433334	297.000000	1023.000000	1023.000000	2046.000000
26.120001	-0.023992	-14.179471	-2.200998	-1.573685	-5.478796	-4.925992	0.000000	-10.000000	0.350000	-24.066668	288.833344	1023.000000	1023.000000	2046.000000
26.139999	-0.025026	-14.790466	-2.560207	-1.703618	-5.546025	-4.980617	0.000000	-10.000000	0.341667	-24.016668	280.833344	1023.000000	1023.000000	2046.000000
26.160000	-0.026390	-15.596260	-2.749437	-1.628506	-6.032553	-5.185764	0.000000	-10.000000	0.333333	-23.833334	272.833344	1023.000000	1023.000000	2046.000000
26.180000	-0.028065	-16.586351	-3.316676	-1.699656	-6.155908	-5.414111	0.000000	-10.000000	0.333333	-23.800001	265.000000	1023.000000	1023.000000	2046.000000
26.200001	-0.030103	-17.790939	-3.556695	-1.998358	-6.573558	-5.662327	0.000000	-10.000000	0.333333	-23.550001	257.000000	1023.000000	1023.000000	2046.000000
26.219999	-0.032201	-19.030621	-3.802894	-2.316047	-6.911071	-6.000609	0.000000	-10.000000	0.325000	-23.283335	249.000000	1023.000000	1023.000000	2046.000000
26.240000	-0.034049	-20.123184	-4.149978	-2.766874	-7.097756	-6.108578	0.000000	-10.000000	0.308333	-22.966667	241.000000	1023.000000	1023.000000	2046.000000
26.260000	-0.036112	-21.342377	-4.396152	-2.875236	-7.548335	-6.522655	0.000000	-10.000000	0.291667	-22.583334	233.333328	1023.000000	1023.000000	2046.000000
26.280001	-0.037741	-22.305002	-4.919379	-3.058414	-7.698383	-6.628827	0.000000	-10.000000	0.291667	-22.049999	225.833328	1023.000000	1023.000000	2046.000000
26.299999	-0.039519	-23.355831	-5.236168	-2.809743	-8.140401	-7.169518	0.000000	-10.000000	0.266667	-21.316668	218.500000	1023.000000	1023.000000	2046.000000
26.320000	-0.040744	-24.079460	-5.703848	-2.781428	-8.332805	-7.261379	0.000000	-10.000000	0.241667	-20.750000	211.333328	1023.000000	1023.000000	2046.000000
26.340000	-0.041968	-24.803350	-5.898830	-2.458401	-8.758159	-7.687962	0.000000	-10.000000	0.208333	-20.466667	204.333328	1023.000000	1023.000000	2046.000000
26.360001	-0.042683	-25.225533	-6.373002	-2.303581	-8.748164	-7.800785	0.000000	-10.000000	0.216667	-20.383333	197.500000	1023.000000	1023.000000	2046.000000
26.379999	-0.043708	-25.831411	-6.560607	-2.036253	-9.132837	-8.101713	0.000000	-10.000000	0.216667	-20.333334	190.666672	1023.000000	1023.000000	2046.000000
26.400000	-0.044415	-26.248981	-6.954002	-1.987917	-9.155961	-8.151103	0.000000	-10.000000	0.216667	-20.150002	184.000000	1023.000000	1023.000000	2046.000000
26.420000	-0.045182	-26.702724	-7.104700	-1.793739	-9.448339	-8.355946	0.000000	-10.000000	0.200000	-19.933334	177.333328	1023.000000	1023.000000	2046.000000
26.440001	-0.045935	-27.147293	-7.436325	-1.768931	-9.515949	-8.426087	0.000000	-10.000000	0.191667	-19.550001	170.666672	1023.000000	1023.000000	2046.000000
26.459999	-0.046667	-27.580173	-7.539655	-1.630560	-9.847682	-8.562276	0.000000	-10.000000	0.183333	-19.200001	164.000000	1023.000000	1023.000000	2046.000000
26.480000	-0.046995	-27.773808	-7.789581	-1.657222	-9.768670	-8.558332	0.000000	-10.000000	0.183333	-18.933332	157.666672	1023.000000	1023.000000	2046.000000
26.500000	-0.047716	-28.200394	-7.742903	-1.695857	-10.042347	-8.719287	0.000000	-10.000000	0.191667	-18.700001	151.500000	1023.000000	1023.000000	2046.000000
26.520000	-0.048259	-28.520906	-7.881572	-1.921514	-10.063140	-8.654680	0.000000	-10.000000	0.191667	-18.550001	145.166672	1023.000000	1023.000000	2046.000000
26.540001	-0.049236	-29.098488	-7.949647	-2.047488	-10.377151	-8.724201	0.000000	-10.000000	0.183333	-18.116667	138.833328	1023.000000	1023.000000	2046.000000
26.559999	-0.049706	-29.376104	-8.148661	-2.229572	-10.385009	-8.612864	0.000000	-10.000000	0.166667	-17.716667	132.500000	1023.000000	1023.000000	2046.000000
26.580000	-0.050619	-29.915716	-8.232956	-2.376071	-10.692581	-8.614108	0.000000	-10.000000	0.158333	-17.166668	126.833336	1023.000000	1023.000000	2046.000000
26.600000	-0.051615	-30.504614	-8.485205	-2.762392	-10.734574	-8.522442	0.000000	-10.000000	0.150000	-16.883333	121.166664	1023.000000	1023.000000	2046.000000
26.620001	-0.052974	-31.307360	-8.581306	-2.989072	-11.052587	-8.684396	0.000000	-10.000000	0.150000	-16.433334	115.666664	1023.000000	1023.000000	2046.000000
26.639999	-0.054513	-32.216904	-8.738429	-3.353270	-11.290182	-8.835021	0.000000	-10.000000	0.133333	-16.033333	110.000000	1023.000000	1023.000000	2046.000000
26.660000	-0.055897	-33.035305	-8.933051	-3.647274	-11.555575	-8.899405	0.000000	-10.000000	0.125000	-15.450001	104.666664	1023.000000	1023.000000	2046.000000
26.680000	-0.057685	-34.091621	-9.202778	-3.778452	-11.857151	-9.253240	0.000000	-10.000000	0.116667	-15.066667	99.500000	1023.000000	1023.000000	2046.000000
26.700001	-0.058593	-34.628220	-9.427324	-4.007257	-12.013153	-9.180486	0.000000	-10.000000	0.108333	-14.700000	94.500000	1023.000000	1023.000000	2046.000000
26.719999	-0.059740	-35.306244	-9.552170	-3.964463	-12.284015	-9.505594	0.000000	-10.000000	0.083333	-14.550000	89.500000	1023.000000	1023.000000	2046.000000
26.740000	-0.060323	-35.650936	-9.814854	-4.209324	-12.223196	-9.403563	0.000000	-10.000000	0.058333	-14.416667	84.666664	1023.000000	1023.000000	2046.000000
26.760000	-0.060816	-35.942276	-9.652230	-4.141226	-12.441952	-9.706870	0.000000	-10.000000	0.050000	-14.366667	79.833336	1023.000000	1023.000000	2046.000000
26.780001	-0.060711	-35.880405	-9.744659	-4.362415	-12.220727	-9.552603	0.000000	-10.000000	0.050000	-14.166667	75.166664	1023.000000	1023.000000	2046.000000
26.799999	-0.060708	-35.878262	-9.564718	-4.347030	-12.380651	-9.585865	0.000000	-10.000000	0.041667	-13.883333	70.500000	1023.000000	1023.000000	2046.000000
26.820000	-0.060782	-35.922237	-9.550396	-4.565942	-12.400632	-9.405269	0.000000	-10.000000	0.033333	-13.533334	65.833336	1023.000000	1023.000000	2046.000000
26.840000	-0.060972	-36.034512	-9.599379	-4.533669	-12.458250	-9.443215	0.000000	-10.000000	0.025000	-13.183333	61.333332	1023.000000	1023.000000	2046.000000
26.860001	-0.061483	-36.336391	-9.783837	-4.489964	-12.424503	-9.638084	0.000000	-10.000000	0.025000	-12.866667	56.833332	1023.000000	1023.000000	2046.000000
26.879999	-0.062101	-36.701874	-9.947273	-4.486821	-12.691525	-9.576255	0.000000	-10.000000	0.033333	-12.600000	52.500000	1023.000000	1023.000000	2046.000000
26.900000	-0.063326	-37.425774	-10.122982	-4.531734	-12.893012	-9.878045	0.000000	-10.000000	0.025000	-12.400001	48.166668	1023.000000	1023.000000	2046.000000
26.920000	-0.064293	-37.997330	-10.353622	-4.793866	-12.951389	-9.898450	0.000000	-10.000000	0.016667	-12.200000	44.000000	1023.000000	1023.000000	2046.000000
26.940001	-0.065756	-38.861790	-10.366237	-4.962065	-13.274426	-10.259061	0.000000	-10.000000	0.000000	-11.950000	40.000000	1023.000000	1023.000000	2046.000000
26.959999	-0.066644	-39.386456	-10.615772	-5.350559	-13.238020	-10.182104	0.000000	-10.000000	0.000000	-11.700000	36.000000	1023.000000	1023.000000	2046.000000
26.980000	-0.068002	-40.189194	-10.721352	-5.320679	-13.579831	-10.567332	0.000000	-10.000000	0.000000	-11.250000	32.000000	1023.000000	1023.000000	2046.000000
27.000000	-0.068812	-40.668114	-11.095038	-5.473824	-13.624146	-10.475107	0.000000	-10.000000	0.000000	-10.483334	28.333334	1023.000000	1023.000000	2046.000000
27.020000	-0.069897	-41.309231	-11.288394	-5.172914	-13.958628	-10.889295	0.000000	-10.000000	0.000000	-9.650001	24.833334	1023.000000	1023.000000	2046.000000
27.040001	-0.070391	-41.601059	-11.587174	-5.154218	-14.034763	-10.824903	0.000000	-10.000000	0.000000	-9.150001	21.666666	1023.000000	1023.000000	2046.000000
27.059999	-0.071005	-41.963825	-11.634344	-4.732579	-14.336158	-11.260747	0.000000	-10.000000	0.000000	-9.050000	18.500000	1023.000000	1023.000000	2046.000000
27.080000	-0.070969	-41.942593	-11.975649	-4.673826	-14.176126	-11.116991	0.000000	-10.000000	0.000000	-9.150001	15.500000	1023.000000	1023.000000	2046.000000
27.100000	-0.071256	-42.112061	-12.008389	-4.278391	-14.389156	-11.436125	0.000000	-10.000000	0.000000	-9.216667	12.500000	1023.000000	1023.000000	2046.000000
27.120001	-0.071443	-42.222851	-12.369903	-4.271817	-14.251064	-11.330066	0.000000	-10.000000	0.000000	-9.166667	9.500000	1023.000000	1023.000000	2046.000000
27.139999	-0.071810	-42.439636	-12.288777	-3.999204	-14.567022	-11.584634	0.000000	-10.000000	0.000000	-9.033334	6.500000	1023.000000	1023.000000	2046.000000
27.160000	-0.071635	-42.336201	-12.545782	-3.995780	-14.376744	-11.417893	0.000000	-10.000000	0.000000	-8.766666	3.500000	1023.000000	1023.000000	2046.000000
27.180000	-0.072008	-42.556835	-12.468946	-3.796385	-14.682944	-11.608562	0.000000	-10.000000	0.000000	-8.516666	0.833333	1023.000000	1023.000000	2046.000000
27.200001	-0.071833	-42.453133	-12.536935	-4.033657	-14.511559	-11.370982	0.000000	-10.000000	0.000000	-8.200000	-1.833333	1023.000000	1023.000000	2046.000000
27.219999	-0.072160	-42.646328	-12.369285	-3.992779	-14.709829	-11.574434	0.000000	-10.000000	0.000000	-8.050000	-4.333333	1023.000000	1023.000000	2046.000000
27.240000	-0.072331	-42.747509	-12.441969	-4.231218	-14.603419	-11.470903	0.000000	-10.000000	0.000000	-7.950000	-7.000000	1023.000000	1023.000000	2046.000000
27.260000	-0.072493	-42.843533	-12.424415	-4.243692	-14.704677	-11.470750	0.000000	-10.000000	0.000000	-7.700000	-9.666667	1023.000000	1023.000000	2046.000000
27.280001	-0.072642	-42.931332	-12.490932	-4.433513	-14.648617	-11.358270	0.000000	-10.000000	0.000000	-7.300000	-12.166667	1023.000000	1023.000000	2046.000000
27.299999	-0.072679	-42.953335	-12.554845	-4.575679	-14.636424	-11.186390	0.000000	-10.000000	0.000000	-6.850000	-14.500000	1023.000000	1023.000000	2046.000000
27.320000	-0.073320	-43.331913	-12.413795	-4.708620	-14.925345	-11.284154	0.000000	-10.000000	0.000000	-6.683333	-16.833334	1023.000000	1023.000000	2046.000000
27.340000	-0.073916	-43.684589	-12.584404	-5.127784	-14.815255	-11.157145	0.000000	-10.000000	-0.008333	-6.416667	-19.166666	1023.000000	1023.000000	2046.000000
27.360001	-0.074728	-44.164337	-12.543824	-5.155283	-15.053673	-11.411555	0.000000	-10.000000	-0.025000	-6.116667	-21.500000	1023.000000	1023.000000	2046.000000
27.379999	-0.075680	-44.726982	-12.659093	-5.480186	-15.108479	-11.479226	0.000000	-10.000000	-0.033333	-5.550000	-23.500000	1023.000000	1023.000000	2046.000000
27.400000	-0.076269	-45.074951	-12.822306	-5.605987	-15.150648	-11.496010	0.000000	-10.000000	-0.033333	-5.116667	-25.333334	1023.000000	1023.000000	2046.000000
27.420000	-0.077158	-45.600491	-12.742134	-5.717888	-15.515063	-11.625404	0.000000	-10.000000	-0.033333	-4.783333	-27.000000	1023.000000	1023.000000	2046.000000
27.440001	-0.077242	-45.649803	-12.956944	-5.859579	-15.285673	-11.547606	0.000000	-10.000000	-0.041667	-4.733334	-28.666666	1023.000000	1023.000000	2046.000000
27.459999	-0.077575	-45.846828	-12.863281	-5.793521	-15.431164	-11.758862	0.000000	-10.000000	-0.050000	-4.750000	-30.166666	1023.000000	1023.000000	2046.000000
27.480000	-0.077460	-45.779030	-12.609708	-5.909823	-15.469510	-11.789988	0.000000	-10.000000	-0.041667	-4.683333	-31.833334	1023.000000	1023.000000	2046.000000
27.500000	-0.076704	-45.332161	-12.694871	-5.998167	-15.020137	-11.618986	0.000000	-10.000000	-0.041667	-4.533333	-33.166668	1023.000000	1023.000000	2046.000000
27.520000	-0.076513	-45.219326	-12.389343	-5.909483	-15.269318	-11.651184	0.000000	-10.000000	-0.041667	-4.300000	-34.833332	1023.000000	1023.000000	2046.000000
27.540001	-0.076302	-45.094532	-12.333330	-6.148869	-15.175444	-11.436890	0.000000	-10.000000	-0.050000	-4.066667	-36.166668	1023.000000	1023.000000	2046.000000
27.559999	-0.076182	-45.023491	-12.421785	-6.354564	-15.100934	-11.146208	0.000000	-10.000000	-0.041667	-3.816667	-37.666668	1023.000000	1023.000000	2046.000000
27.580000	-0.076282	-45.082779	-12.336802	-6.039641	-15.244337	-11.462000	0.000000	-10.000000	-0.041667	-3.583333	-38.833332	1023.000000	1023.000000	2046.000000
27.600000	-0.076603	-45.272408	-12.540547	-6.123640	-15.211868	-11.396353	0.000000	-10.000000	-0.041667	-3.433333	-40.166668	1023.000000	1023.000000	2046.000000
27.620001	-0.077450	-45.772690	-12.546660	-6.042914	-15.415930	-11.767184	0.000000	-10.000000	-0.041667	-3.283334	-41.333332	1023.000000	1023.000000	2046.000000
27.639999	-0.078060	-46.133331	-12.627001	-6.445387	-15.385734	-11.675210	0.000000	-10.000000	-0.041667	-3.083333	-42.500000	1023.000000	1023.000000	2046.000000
27.660000	-0.078660	-46.488201	-12.588229	-6.512890	-15.523004	-11.864078	0.000000	-10.000000	-0.041667	-2.666667	-43.500000	1023.000000	1023.000000	2046.000000
27.680000	-0.079069	-46.729507	-12.576531	-6.691467	-15.547129	-11.914380	0.000000	-10.000000	-0.050000	-2.233333	-44.333332	1023.000000	1023.000000	2046.000000
27.700001	-0.079698	-47.101250	-12.885900	-6.654018	-15.527849	-12.033484	0.000000	-10.000000	-0.050000	-1.300000	-44.833332	1023.000000	1023.000000	2046.000000
27.719999	-0.080423	-47.530174	-12.886592	-6.550000	-15.912062	-12.181520	0.000000	-10.000000	-0.058333	-0.333333	-45.000000	1023.000000	1023.000000	2046.000000
27.740000	-0.080735	-47.714664	-13.211316	-6.439256	-15.873656	-12.190435	0.000000	-10.000000	-0.058333	0.850000	-45.000000	1023.000000	1023.000000	2046.000000
27.760000	-0.080828	-47.769329	-13.132345	-6.051898	-16.133821	-12.451263	0.000000	-10.000000	-0.058333	1.400000	-45.000000	1023.000000	1023.000000	2046.000000
27.780001	-0.080269	-47.438942	-13.372077	-5.835985	-15.819163	-12.411715	0.000000	-10.000000	-0.050000	1.616667	-45.000000	1023.000000	1023.000000	2046.000000
27.799999	-0.080101	-47.339550	-13.277463	-5.472497	-16.046440	-12.543151	0.000000	-10.000000	-0.050000	1.650000	-45.000000	1023.000000	1023.000000	2046.000000
27.820000	-0.079436	-46.946823	-13.428787	-5.256594	-15.755582	-12.505859	0.000000	-10.000000	-0.058333	2.000000	-45.000000	1023.000000	1023.000000	2046.000000
27.840000	-0.078877	-46.616058	-13.429193	-4.918496	-15.692352	-12.576016	0.000000	-10.000000	-0.066667	2.750000	-45.000000	1023.000000	1023.000000	2046.000000
27.860001	-0.078151	-46.187496	-13.328338	-4.918753	-15.595616	-12.344788	0.000000	-10.000000	-0.075000	3.833333	-45.000000	1023.000000	1023.000000	2046.000000
27.879999	-0.077450	-45.773228	-13.373099	-4.713588	-15.391773	-12.294769	0.000000	-10.000000	-0.091667	5.250000	-45.000000	1023.000000	1023.000000	2046.000000
27.900000	-0.076512	-45.218479	-13.073178	-4.619147	-15.349044	-12.177111	0.000000	-10.000000	-0.108333	7.033333	-45.000000	1023.000000	1023.000000	2046.000000
27.920000	-0.075405	-44.564327	-13.020821	-4.698842	-14.853559	-11.991106	0.000000	-10.000000	-0.125000	8.950001	-45.000000	1023.000000	1023.000000	2046.000000
27.940001	-0.074524	-44.043484	-12.587448	-4.623951	-14.857082	-11.975002	0.000000	-10.000000	-0.150000	10.833334	-45.000000	1023.000000	1023.000000	2046.000000
27.959999	-0.073451	-43.409485	-12.505961	-4.900180	-14.422472	-11.580873	0.000000	-10.000000	-0.191667	12.700001	-45.000000	1023.000000	1023.000000	2046.000000
27.980000	-0.072137	-42.632805	-12.392793	-4.889828	-13.982048	-11.368138	0.000000	-10.000000	-0.233333	14.616667	-33.666668	1023.000000	1023.000000	2046.000000
28.000000	-0.071031	-41.979187	-11.983658	-5.043777	-13.912304	-11.039449	0.000000	-10.000000	-0.250000	16.400002	-10.500000	1023.000000	1023.000000	2046.000000
28.020000	-0.069959	-41.345661	-11.981852	-5.244578	-13.391071	-10.728160	0.000000	-10.000000	-0.258333	17.683334	14.666667	1023.000000	1023.000000	2046.000000
28.040001	-0.069351	-40.986496	-11.609874	-5.271594	-13.375386	-10.729642	0.000000	-10.000000	-0.283333	18.483334	30.500000	1023.000000	1023.000000	2046.000000
28.059999	-0.068593	-40.538414	-11.515362	-5.599890	-12.993447	-10.429714	0.000000	-10.000000	-0.316667	19.383333	36.500000	1023.000000	1023.000000	2046.000000
28.080000	-0.068173	-40.290276	-11.356071	-5.761268	-12.855584	-10.317351	0.000000	-10.000000	-0.350000	20.216667	42.833332	1023.000000	1023.000000	2046.000000
28.100000	-0.067580	-39.939953	-11.103539	-5.967508	-12.774006	-10.094901	0.000000	-10.000000	-0.375000	21.299999	49.500000	1023.000000	1023.000000	2046.000000
28.120001	-0.066975	-39.582108	-11.196469	-6.063340	-12.338890	-9.983408	0.000000	-10.000000	-0.391667	21.933334	56.666668	1023.000000	1023.000000	2046.000000
28.139999	-0.066321	-39.195633	-10.844863	-6.035037	-12.399643	-9.916088	0.000000	-10.000000	-0.408333	22.383333	63.833332	1023.000000	1023.000000	2046.000000
28.160000	-0.065243	-38.558685	-10.833216	-6.152946	-11.893280	-9.679242	0.000000	-10.000000	-0.425000	22.616667	71.333336	1023.000000	1023.000000	2046.000000
28.180000	-0.063808	-37.710300	-10.556520	-6.062522	-11.585361	-9.505897	0.000000	-10.000000	-0.441667	22.950001	78.666664	1023.000000	1023.000000	2046.000000
28.200001	-0.062224	-36.774578	-10.041131	-6.193601	-11.356616	-9.183229	0.000000	-10.000000	-0.433333	23.283335	86.333336	1023.000000	1023.000000	2046.000000
28.219999	-0.060570	-35.796879	-9.883304	-6.138916	-10.804374	-8.970284	0.000000	-10.000000	-0.433333	23.483334	94.000000	1023.000000	1023.000000	2046.000000
28.240000	-0.058599	-34.631760	-9.280725	-6.051064	-10.671106	-8.628867	0.000000	-10.000000	-0.433333	23.966667	102.000000	1023.000000	1023.000000	2046.000000
28.260000	-0.056960	-33.663486	-9.135182	-6.177361	-10.137265	-8.213679	0.000000	-10.000000	-0.458333	24.400000	110.000000	1023.000000	1023.000000	2046.000000
28.280001	-0.055910	-33.042969	-8.866704	-6.261720	-10.077319	-7.837225	0.000000	-10.000000	-0.458333	24.783333	118.000000	1023.000000	1023.000000	2046.000000
28.299999	-0.054031	-31.932362	-8.633628	-5.977499	-9.710574	-7.610660	0.000000	-10.000000	-0.458333	24.600000	126.000000	1023.000000	1023.000000	2046.000000
28.320000	-0.053294	-31.496737	-8.749947	-5.836763	-9.372528	-7.537499	0.000000	-10.000000	-0.450000	24.316668	134.166672	1023.000000	1023.000000	2046.000000
28.340000	-0.052557	-31.061247	-8.360375	-5.789055	-9.430094	-7.481721	0.000000	-10.000000	-0.450000	24.216667	142.500000	1023.000000	1023.000000	2046.000000
28.360001	-0.051883	-30.662994	-8.375915	-5.978610	-9.054265	-7.254206	0.000000	-10.000000	-0.450000	24.133333	150.833328	1023.000000	1023.000000	2046.000000
28.379999	-0.051292	-30.313702	-8.161905	-5.981580	-8.952408	-7.217809	0.000000	-10.000000	-0.466667	24.633333	159.000000	1023.000000	1023.000000	2046.000000
28.400000	-0.050482	-29.835096	-7.946016	-6.094455	-8.854678	-6.939947	0.000000	-10.000000	-0.475000	24.800001	167.000000	1023.000000	1023.000000	2046.000000
28.420000	-0.050429	-29.803774	-8.223730	-5.984737	-8.586728	-7.008577	0.000000	-10.000000	-0.475000	25.050001	175.000000	1023.000000	1023.000000	2046.000000
28.440001	-0.050040	-29.573723	-7.986202	-5.739270	-8.811942	-7.036308	0.000000	-10.000000	-0.466667	25.016666	183.333328	1023.000000	1023.000000	2046.000000
28.459999	-0.049177	-29.063347	-8.211144	-5.615864	-8.363568	-6.872769	0.000000	-10.000000	-0.458333	24.916668	191.666672	1023.000000	1023.000000	2046.000000
28.480000	-0.047862	-28.286308	-8.000792	-5.200423	-8.247132	-6.837961	0.000000	-10.000000	-0.458333	24.833334	200.000000	1023.000000	1023.000000	2046.000000
28.500000	-0.046361	-27.399368	-7.802842	-4.950972	-8.102868	-6.542685	0.000000	-10.000000	-0.450000	24.733334	208.333328	1023.000000	1023.000000	2046.000000
28.520000	-0.044917	-26.546051	-7.937871	-4.497345	-7.618407	-6.492428	0.000000	-10.000000	-0.441667	24.700001	216.666672	1023.000000	1023.000000	2046.000000
28.540001	-0.043403	-25.651087	-7.658298	-4.094585	-7.581232	-6.316972	0.000000	-10.000000	-0.441667	24.583334	225.000000	1023.000000	1023.000000	2046.000000
28.559999	-0.041851	-24.733742	-7.728747	-3.891372	-7.109154	-6.004469	0.000000	-10.000000	-0.433333	24.366667	233.000000	1023.000000	1023.000000	2046.000000
28.580000	-0.040338	-23.839991	-7.549999	-3.525041	-6.860034	-5.904916	0.000000	-10.000000	-0.433333	24.350000	241.000000	1023.000000	1023.000000	2046.000000
28.600000	-0.038560	-22.789192	-7.232236	-3.349032	-6.677617	-5.530307	0.000000	-10.000000	-0.425000	24.350000	249.166672	1023.000000	1023.000000	2046.000000
28.620001	-0.037222	-21.998398	-7.204338	-3.218367	-6.209874	-5.365819	0.000000	-10.000000	-0.425000	24.366667	257.500000	1023.000000	1023.000000	2046.000000
28.639999	-0.035168	-20.784504	-6.589847	-3.054101	-6.053656	-5.086900	0.000000	-10.000000	-0.416667	24.283335	265.833344	1023.000000	1023.000000	2046.000000
28.660000	-0.033478	-19.785769	-6.521883	-3.060598	-5.524661	-4.678627	0.000000	-10.000000	-0.416667	24.150002	274.000000	1023.000000	1023.000000	2046.000000
28.680000	-0.031858	-18.827955	-6.141291	-2.958408	-5.249748	-4.478508	0.000000	-10.000000	-0.416667	24.116667	282.000000	1023.000000	1023.000000	2046.000000
28.700001	-0.029760	-17.588301	-5.776186	-3.043038	-4.818471	-3.950607	0.000000	-10.000000	-0.425000	23.983334	290.000000	1023.000000	1023.000000	2046.000000
28.719999	-0.028283	-16.715456	-5.612844	-2.996619	-4.334666	-3.771328	0.000000	-10.000000	-0.433333	23.983334	298.000000	1023.000000	1023.000000	2046.000000
28.740000	-0.026488	-15.654214	-4.937698	-3.078563	-4.248816	-3.389137	0.000000	-10.000000	-0.433333	23.916668	306.000000	1023.000000	1023.000000	2046.000000
28.760000	-0.025200	-14.893353	-4.819831	-3.321031	-3.734139	-3.018352	0.000000	-10.000000	-0.433333	23.966667	314.000000	1023.000000	1023.000000	2046.000000
28.780001	-0.024400	-14.420463	-4.503979	-3.342710	-3.522915	-3.050858	0.000000	-10.000000	-0.433333	24.050001	322.000000	1023.000000	1023.000000	2046.000000
28.799999	-0.023302	-13.771280	-4.067374	-3.561450	-3.420320	-2.722137	0.000000	-10.000000	-0.425000	23.916668	330.000000	1023.000000	1023.000000	2046.000000
28.820000	-0.022685	-13.406583	-4.108122	-3.710476	-2.978422	-2.609562	0.000000	-10.000000	-0.425000	23.700001	338.000000	1023.000000	1023.000000	2046.000000
28.840000	-0.021512	-12.713490	-3.563129	-3.666469	-2.963162	-2.520730	0.000000	-10.000000	-0.391667	23.350000	346.000000	1023.000000	1023.000000	2046.000000
28.860001	-0.020282	-11.986382	-3.446395	-3.840270	-2.545053	-2.154665	0.000000	-10.000000	-0.391667	23.033333	353.833344	1023.000000	1023.000000	2046.000000
28.879999	-0.019035	-11.249740	-3.147056	-3.720145	-2.267358	-2.115181	0.000000	-10.000000	-0.383333	22.866667	361.500000	1023.000000	1023.000000	2046.000000
28.900000	-0.016923	-10.001254	-2.551809	-3.605871	-1.994511	-1.849063	0.000000	-10.000000	-0.416667	22.816668	369.166656	1023.000000	1023.000000	2046.000000
28.920000	-0.014967	-8.845459	-2.314179	-3.625081	-1.367075	-1.539124	0.000000	-10.000000	-0.416667	22.966667	376.666656	1023.000000	1023.000000	2046.000000
28.940001	-0.012303	-7.270896	-1.687163	-3.393848	-0.953375	-1.236510	0.000000	-10.000000	-0.441667	23.100000	384.333344	1023.000000	1023.000000	2046.000000
28.959999	-0.009892	-5.846251	-1.160270	-3.375534	-0.597760	-0.712687	0.000000	-10.000000	-0.425000	23.250000	392.000000	1023.000000	1023.000000	2046.000000
28.980000	-0.008127	-4.803216	-0.954430	-3.303469	-0.101181	-0.444137	0.000000	-10.000000	-0.416667	22.950001	400.000000	1023.000000	1023.000000	2046.000000
29.000000	-0.006312	-3.730510	-0.468630	-3.114285	-0.029534	-0.118061	0.000000	-10.000000	-0.375000	22.883333	407.666656	1023.000000	1023.000000	2046.000000
29.020000	-0.004318	-2.551874	-0.422523	-2.829343	0.409960	0.290032	0.000000	-10.000000	-0.375000	22.333334	415.333344	1023.000000	1023.000000	2046.000000
29.040001	-0.003707	-2.191079	-0.454595	-2.643370	0.571748	0.335138	0.000000	-10.000000	-0.383333	22.183334	422.666656	1023.000000	1023.000000	2046.000000
29.059999	-0.002800	-1.654650	-0.061857	-2.618057	0.573427	0.451837	0.000000	-10.000000	-0.400000	22.083334	430.166656	1023.000000	1023.000000	2046.000000
29.080000	-0.002021	-1.194638	0.061221	-2.800257	0.792439	0.751959	0.000000	-10.000000	-0.408333	22.366667	437.500000	1023.000000	1023.000000	2046.000000
29.100000	-0.001712	-1.011911	0.034113	-2.847393	1.038771	0.762599	0.000000	-10.000000	-0.408333	22.350000	445.000000	1023.000000	1023.000000	2046.000000
29.120001	-0.001320	-0.780396	0.305354	-2.717797	0.933747	0.698299	0.000000	-10.000000	-0.391667	21.766666	452.500000	1023.000000	1023.000000	2046.000000
29.139999	-0.001619	-0.956664	0.143709	-2.676707	0.877465	0.698868	0.000000	-10.000000	-0.375000	21.300001	459.833344	1023.000000	1023.000000	2046.000000
29.160000	-0.001635	-0.966556	0.024062	-2.500899	0.936031	0.574250	0.000000	-10.000000	-0.358333	21.250000	467.000000	1023.000000	1023.000000	2046.000000
29.180000	-0.000214	-0.126248	0.365006	-2.185530	0.960197	0.734079	0.000000	-10.000000	-0.358333	21.250000	474.000000	1023.000000	1023.000000	2046.000000
29.200001	0.001214	0.717537	0.323170	-1.866675	1.291422	0.969620	0.000000	-10.000000	-0.341667	21.000000	481.166656	1023.000000	1023.000000	2046.000000
29.219999	0.002378	1.405379	0.325872	-1.401175	1.537440	0.943241	0.000000	-10.000000	-0.333333	20.650000	486.000000	1023.000000	1023.000000	2046.000000
29.240000	0.004324	2.555243	0.700459	-0.900817	1.607439	1.148162	0.000000	-10.000000	-0.316667	20.383333	493.000000	1023.000000	1023.000000	2046.000000
29.260000	0.006079	3.592881	0.756798	-0.583998	1.898730	1.521352	0.000000	-10.000000	-0.300000	20.233334	499.833344	1023.000000	1023.000000	2046.000000
29.280001	0.007301	4.314920	0.711386	-0.258245	2.197721	1.664058	0.000000	-10.000000	-0.291667	19.783333	508.833344	1023.000000	1023.000000	2046.000000
29.299999	0.008891	5.254344	1.011851	0.142698	2.301987	1.797808	0.000000	-10.000000	-0.283333	19.383333	515.666687	1023.000000	1023.000000	2046.000000
29.320000	0.010944	6.467845	1.215683	0.440409	2.551133	2.260621	0.000000	-10.000000	-0.275000	18.750000	522.166687	1023.000000	1023.000000	2046.000000
29.340000	0.012658	7.480848	1.349757	0.678804	2.950534	2.501754	0.000000	-10.000000	-0.258333	18.550001	528.500000	1023.000000	1023.000000	2046.000000
29.360001	0.014689	8.681411	1.896270	1.013221	3.066259	2.705661	0.000000	-10.000000	-0.258333	18.183334	534.666687	1023.000000	1023.000000	2046.000000
29.379999	0.016550	9.781272	2.102854	1.113599	3.447074	3.117744	0.000000	-10.000000	-0.266667	18.266666	541.000000	1023.000000	1023.000000	2046.000000
29.400000	0.018178	10.743045	2.388763	1.261616	3.828124	3.264541	0.000000	-10.000000	-0.266667	18.150000	547.333313	1023.000000	1023.000000	2046.000000
29.420000	0.020401	12.057141	3.032992	1.249656	4.044554	3.729939	0.000000	-10.000000	-0.258333	18.166666	553.500000	1023.000000	1023.000000	2046.000000
29.440001	0.021749	12.853693	3.243378	1.052609	4.515065	4.042641	0.000000	-10.000000	-0.250000	18.200001	559.500000	1023.000000	1023.000000	2046.000000
29.459999	0.023042	13.617574	3.813865	0.962665	4.640904	4.200139	0.000000	-10.000000	-0.250000	18.000000	565.500000	1023.000000	1023.000000	2046.000000
29.480000	0.024158	14.277199	4.183198	0.713063	4.894533	4.486404	0.000000	-10.000000	-0.241667	17.950001	571.500000	1023.000000	1023.000000	2046.000000
29.500000	0.024393	14.415972	4.343855	0.474290	5.080589	4.517238	0.000000	-10.000000	-0.225000	17.500000	577.500000	1023.000000	1023.000000	2046.000000
29.520000	0.024972	14.758278	4.807504	0.326373	5.060575	4.563826	0.000000	-10.000000	-0.191667	17.116667	583.500000	1023.000000	1023.000000	2046.000000
29.540001	0.025612	15.136617	4.960004	0.189532	5.265908	4.721172	0.000000	-10.000000	-0.183333	16.266666	589.166687	1023.000000	1023.000000	2046.000000
29.559999	0.025883	15.296812	5.128557	0.120876	5.380286	4.667093	0.000000	-10.000000	-0.175000	15.166667	594.666687	1023.000000	1023.000000	2046.000000
29.580000	0.027173	16.059118	5.556218	0.078082	5.495861	4.928959	0.000000	-10.000000	-0.166667	13.950000	599.833313	1023.000000	1023.000000	2046.000000
29.600000	0.028030	16.565638	5.666223	0.078680	5.807474	5.013260	0.000000	-10.000000	-0.133333	12.916667	604.666687	1023.000000	1023.000000	2046.000000
29.620001	0.029188	17.250097	6.082151	0.219290	5.937890	5.010766	0.000000	-10.000000	-0.108333	12.050000	609.333313	1023.000000	1023.000000	2046.000000
29.639999	0.031247	18.466839	6.624488	0.360476	6.205367	5.276508	0.000000	-10.000000	-0.100000	11.150001	613.333313	1023.000000	1023.000000	2046.000000
29.660000	0.032781	19.373857	6.832534	0.439441	6.577849	5.524033	0.000000	-10.000000	-0.091667	10.350000	617.333313	1023.000000	1023.000000	2046.000000
29.680000	0.034182	20.201279	7.287023	0.613759	6.619183	5.681314	0.000000	-10.000000	-0.075000	9.466667	620.833313	1023.000000	1023.000000	2046.000000
29.700001	0.035771	21.140594	7.485319	0.797898	7.003140	5.854238	0.000000	-10.000000	-0.058333	8.700000	624.333313	1023.000000	1023.000000	2046.000000
29.719999	0.036170	21.376688	7.628515	0.704073	6.934994	6.109107	0.000000	-10.000000	-0.050000	7.650000	627.333313	1023.000000	1023.000000	2046.000000
29.740000	0.036887	21.800423	7.641046	1.156431	6.934796	6.068151	0.000000	-10.000000	-0.050000	6.500000	630.000000	1023.000000	1023.000000	2046.000000
29.760000	0.036860	21.784328	7.432720	1.342575	6.904350	6.104684	0.000000	-10.000000	-0.050000	5.383334	632.333313	1023.000000	1023.000000	2046.000000
29.780001	0.035949	21.246078	7.327993	1.211606	6.786755	5.919725	0.000000	-10.000000	-0.050000	4.566667	634.333313	1023.000000	1023.000000	2046.000000
29.799999	0.035369	20.903126	7.373743	1.024226	6.679986	5.825172	0.000000	-10.000000	-0.050000	3.900000	636.000000	1023.000000	1023.000000	2046.000000
29.820000	0.034682	20.496859	7.223878	0.794589	6.696650	5.781742	0.000000	-10.000000	-0.041667	3.033333	637.500000	1023.000000	1023.000000	2046.000000
29.840000	0.033212	19.628557	6.957602	0.740266	6.460013	5.470675	0.000000	-10.000000	-0.041667	1.666667	638.833313	1023.000000	1023.000000	2046.000000
29.860001	0.031703	18.736649	6.698534	0.836679	6.094486	5.106948	0.000000	-10.000000	-0.041667	0.616667	639.666687	1023.000000	1023.000000	2046.000000
29.879999	0.030401	17.967051	6.271677	0.929039	5.890074	4.876259	0.000000	-10.000000	-0.050000	0.000000	640.000000	1023.000000	1023.000000	2046.000000
29.900000	0.029724	17.566847	6.153533	1.163453	5.653381	4.596481	0.000000	-10.000000	-0.050000	0.000000	640.000000	1023.000000	1023.000000	2046.000000
29.920000	0.030027	17.745832	5.988848	1.478916	5.712157	4.565912	0.000000	-10.000000	-0.041667	0.000000	640.000000	1023.000000	1023.000000	2046.000000
29.940001	0.030027	17.745722	5.795696	1.767749	5.635985	4.546292	0.000000	-10.000000	-0.041667	0.000000	640.000000	1023.000000	1023.000000	2046.000000
29.959999	0.030063	17.767273	5.685807	2.218944	5.504341	4.358182	0.000000	-10.000000	-0.041667	0.000000	640.000000	1023.000000	1023.000000	2046.000000
29.980000	0.030502	18.026669	5.529176	2.541852	5.529158	4.426483	0.000000	-10.000000	-0.050000	-0.266667	640.000000	1023.000000	1023.000000	2046.000000
30.000000	0.030584	18.075285	5.404117	2.805649	5.470014	4.395505	0.000000	-10.000000	-0.041667	-1.066667	640.000000	1023.000000	1023.000000	2046.000000
30.020000	0.030855	18.235426	5.315033	3.017118	5.452775	4.450500	0.000000	-10.000000	-0.041667	-2.200000	640.000000	1023.000000	1023.000000	2046.000000
30.040001	0.031192	18.434746	5.184836	3.271916	5.429538	4.548456	0.000000	-10.000000	-0.033333	-3.266667	640.000000	1023.000000	1023.000000	2046.000000
30.059999	0.031670	18.716921	5.218778	3.490301	5.425245	4.582597	0.000000	-10.000000	-0.025000	-3.950000	640.000000	1023.000000	1023.000000	2046.000000
30.080000	0.032174	19.014910	5.283941	3.609925	5.460994	4.660049	0.000000	-10.000000	-0.016667	-4.583333	640.000000	1023.000000	1023.000000	2046.000000
30.100000	0.032413	19.156313	5.319676	3.700016	5.445833	4.690787	0.000000	-10.000000	-0.008333	-5.033333	640.000000	1023.000000	1023.000000	2046.000000
30.120001	0.032581	19.255552	5.418233	3.661305	5.452364	4.723649	0.000000	-10.000000	-0.008333	-5.366667	640.000000	1023.000000	1023.000000	2046.000000
30.139999	0.032670	19.308069	5.471240	3.496552	5.503910	4.836367	0.000000	-10.000000	-0.016667	-5.516667	640.000000	1023.000000	1023.000000	2046.000000
30.160000	0.032558	19.241711	5.621393	3.336187	5.500638	4.783492	0.000000	-10.000000	-0.025000	-5.533333	640.000000	1023.000000	1023.000000	2046.000000
30.180000	0.032163	19.008244	5.704159	2.989042	5.492267	4.822776	0.000000	-10.000000	-0.033333	-5.566667	640.000000	1023.000000	1023.000000	2046.000000
30.200001	0.031244	18.465363	5.690650	2.605644	5.417211	4.751858	0.000000	-10.000000	-0.016667	-5.483334	640.000000	1023.000000	1023.000000	2046.000000
30.219999	0.030110	17.794859	5.753957	2.243037	5.240393	4.557471	0.000000	-10.000000	-0.008333	-5.616667	640.000000	1023.000000	1023.000000	2046.000000
30.240000	0.029094	17.194551	5.708211	1.936311	5.068182	4.481848	0.000000	-10.000000	0.000000	-5.883333	636.500000	1023.000000	1023.000000	2046.000000
30.260000	0.027769	16.411255	5.580515	1.687425	4.917758	4.225556	0.000000	-10.000000	-0.008333	-6.433333	629.000000	1023.000000	1023.000000	2046.000000
30.280001	0.026894	15.894397	5.497243	1.552103	4.804424	4.040627	0.000000	-10.000000	-0.008333	-7.333333	620.833313	1023.000000	1023.000000	2046.000000
30.299999	0.026025	15.380928	5.386163	1.353235	4.677225	3.964306	0.000000	-10.000000	-0.008333	-8.416667	615.166687	1023.000000	1023.000000	2046.000000
30.320000	0.025001	14.775678	5.316132	1.226391	4.519539	3.713615	0.000000	-10.000000	0.008333	-9.550000	612.333313	1023.000000	1023.000000	2046.000000
30.340000	0.024716	14.607213	5.359965	1.224996	4.408732	3.613519	0.000000	-10.000000	0.008333	-10.433333	609.166687	1023.000000	1023.000000	2046.000000
30.360001	0.024598	14.537484	5.429189	1.163571	4.391620	3.553104	0.000000	-10.000000	0.016667	-11.000000	605.666687	1023.000000	1023.000000	2046.000000
30.379999	0.024762	14.634127	5.498395	1.121680	4.450548	3.563504	0.000000	-10.000000	0.008333	-11.450001	602.000000	1023.000000	1023.000000	2046.000000
30.400000	0.024681	14.586635	5.550778	1.139964	4.296464	3.599428	0.000000	-10.000000	0.025000	-11.800000	598.000000	1023.000000	1023.000000	2046.000000
30.420000	0.024457	14.453982	5.490118	1.146895	4.289847	3.527122	0.000000	-10.000000	0.033333	-12.483334	594.000000	1023.000000	1023.000000	2046.000000
30.440001	0.023896	14.122375	5.483414	0.994054	4.013841	3.631067	0.000000	-10.000000	0.050000	-13.300000	589.833313	1023.000000	1023.000000	2046.000000
30.459999	0.023368	13.810239	5.174235	1.404929	3.900194	3.330881	0.000000	-10.000000	0.083333	-14.333334	585.500000	1023.000000	1023.000000	2046.000000
30.480000	0.021691	12.819170	4.757136	1.535637	3.463105	3.063292	0.000000	-10.000000	0.116667	-15.300000	580.666687	1023.000000	1023.000000	2046.000000
30.500000	0.019771	11.684648	4.471709	1.378279	3.007355	2.827305	0.000000	-10.000000	0.150000	-16.216667	575.666687	1023.000000	1023.000000	2046.000000
30.520000	0.017405	10.286334	4.167424	1.102255	2.657304	2.359351	0.000000	-10.000000	0.158333	-17.000000	570.166687	1023.000000	1023.000000	2046.000000
30.540001	0.015421	9.113688	3.953737	0.721982	2.366286	2.071684	0.000000	-10.000000	0.175000	-17.783333	564.500000	1023.000000	1023.000000	2046.000000
30.559999	0.013130	7.759773	3.628305	0.527844	1.963245	1.640379	0.000000	-10.000000	0.191667	-18.600000	558.500000	1023.000000	1023.000000	2046.000000
30.580000	0.010389	6.139620	3.135920	0.457923	1.550886	0.994891	0.000000	-10.000000	0.200000	-19.350000	552.333313	1023.000000	1023.000000	2046.000000
30.600000	0.008153	4.818646	2.743487	0.472360	1.049672	0.553127	0.000000	-10.000000	0.216667	-20.083334	546.000000	1023.000000	1023.000000	2046.000000
30.620001	0.006041	3.570119	2.310504	0.561272	0.634763	0.063580	0.000000	-10.000000	0.250000	-20.750000	539.333313	1023.000000	1023.000000	2046.000000
30.639999	0.004736	2.798794	1.942186	0.788361	0.369249	-0.301003	0.000000	-10.000000	0.283333	-21.466667	532.333313	1023.000000	1023.000000	2046.000000
30.660000	0.003560	2.103848	1.655203	1.037122	0.009350	-0.597828	0.000000	-10.000000	0.316667	-22.166668	525.166687	1023.000000	1023.000000	2046.000000
30.680000	0.002377	1.405098	1.274074	1.326313	-0.165564	-1.029725	0.000000	-10.000000	0.325000	-22.783333	517.666687	1023.000000	1023.000000	2046.000000
30.700001	0.001454	0.859234	1.007995	1.575288	-0.470325	-1.253723	0.000000	-10.000000	0.350000	-23.316666	510.000000	1023.000000	1023.000000	2046.000000
30.719999	0.000476	0.281572	0.686320	1.721456	-0.644811	-1.481393	0.000000	-10.000000	0.366667	-23.866667	502.000000	1023.000000	1023.000000	2046.000000
30.740000	-0.000250	-0.147457	0.512946	1.943527	-0.844387	-1.759542	0.000000	-10.000000	0.400000	-24.483334	494.000000	1023.000000	1023.000000	2046.000000
30.760000	-0.001321	-0.780426	0.240792	2.089159	-1.147122	-1.963254	0.000000	-10.000000	0.425000	-25.133333	486.000000	1023.000000	1023.000000	2046.000000
30.780001	-0.001946	-1.149924	0.032685	2.187718	-1.237408	-2.132919	0.000000	-10.000000	0.441667	-25.566668	477.666656	1023.000000	1023.000000	2046.000000
30.799999	-0.002442	-1.443488	0.093095	2.238302	-1.507198	-2.267687	0.000000	-10.000000	0.450000	-25.966667	469.166656	1023.000000	1023.000000	2046.000000
30.820000	-0.003242	-1.916063	0.031997	2.127106	-1.712695	-2.362471	0.000000	-10.000000	0.450000	-26.350000	460.500000	1023.000000	1023.000000	2046.000000
30.840000	-0.004074	-2.407962	-0.032418	2.039077	-1.896313	-2.518308	0.000000	-10.000000	0.450000	-26.683334	451.833344	1023.000000	1023.000000	2046.000000
30.860001	-0.005123	-3.027487	-0.178253	1.899764	-2.133399	-2.615599	0.000000	-10.000000	0.450000	-26.783333	443.000000	1023.000000	1023.000000	2046.000000
30.879999	-0.006399	-3.781932	-0.332162	1.593443	-2.309956	-2.733257	0.000000	-10.000000	0.450000	-26.733334	434.000000	1023.000000	1023.000000	2046.000000
30.900000	-0.007598	-4.490500	-0.424031	1.322207	-2.561518	-2.827158	0.000000	-10.000000	0.450000	-26.633333	425.000000	1023.000000	1023.000000	2046.000000
30.920000	-0.009528	-5.630822	-0.563703	0.811981	-2.884683	-2.994416	0.000000	-10.000000	0.458333	-26.700001	416.000000	1023.000000	1023.000000	2046.000000
30.940001	-0.011398	-6.736089	-0.655232	0.463100	-3.220352	-3.323605	0.000000	-10.000000	0.458333	-26.616667	407.000000	1023.000000	1023.000000	2046.000000
30.959999	-0.013502	-7.979599	-0.899444	0.073951	-3.603365	-3.550740	0.000000	-10.000000	0.458333	-26.483334	398.166656	1023.000000	1023.000000	2046.000000
30.980000	-0.015598	-9.218161	-1.174044	-0.230621	-3.956784	-3.856712	0.000000	-10.000000	0.450000	-26.400000	389.333344	1023.000000	1023.000000	2046.000000
31.000000	-0.017440	-10.306902	-1.478105	-0.418182	-4.295640	-4.114975	0.000000	-10.000000	0.450000	-26.283333	380.666656	1023.000000	1023.000000	2046.000000
31.020000	-0.019379	-11.453259	-1.820964	-0.728596	-4.585170	-4.318530	0.000000	-10.000000	0.450000	-26.433334	371.833344	1023.000000	1023.000000	2046.000000
31.040001	-0.020685	-12.225025	-2.027934	-0.750553	-4.815449	-4.631089	0.000000	-10.000000	0.458333	-26.200001	363.000000	1023.000000	1023.000000	2046.000000
31.059999	-0.022215	-13.129047	-2.259604	-1.046245	-5.028072	-4.795127	0.000000	-10.000000	0.466667	-26.316668	354.166656	1023.000000	1023.000000	2046.000000
31.080000	-0.022980	-13.580901	-2.263029	-1.100491	-5.216712	-5.000669	0.000000	-10.000000	0.466667	-26.183334	345.500000	1023.000000	1023.000000	2046.000000
31.100000	-0.023624	-13.961904	-2.347790	-1.211867	-5.285612	-5.116634	0.000000	-10.000000	0.458333	-26.283335	336.833344	1023.000000	1023.000000	2046.000000
31.120001	-0.024141	-14.267123	-2.356481	-1.276654	-5.432477	-5.201511	0.000000	-10.000000	0.450000	-26.016668	328.000000	1023.000000	1023.000000	2046.000000
31.139999	-0.024653	-14.570207	-2.440914	-1.375598	-5.591073	-5.162622	0.000000	-10.000000	0.450000	-25.833334	319.333344	1023.000000	1023.000000	2046.000000
31.160000	-0.025420	-15.023490	-2.595906	-1.560309	-5.651512	-5.215764	0.000000	-10.000000	0.433333	-25.483334	310.666656	1023.000000	1023.000000	2046.000000
31.180000	-0.026308	-15.547920	-2.829221	-1.364758	-5.846428	-5.507513	0.000000	-10.000000	0.425000	-25.383333	302.333344	1023.000000	1023.000000	2046.000000
31.200001	-0.027933	-16.508350	-3.229771	-1.517133	-6.229883	-5.531564	0.000000	-10.000000	0.416667	-25.250000	296.666656	1023.000000	1023.000000	2046.000000
31.219999	-0.029836	-17.633144	-3.584165	-1.531054	-6.627655	-5.890270	0.000000	-10.000000	0.425000	-25.150000	291.000000	1023.000000	1023.000000	2046.000000
31.240000	-0.031825	-18.808823	-3.937816	-1.841640	-6.956835	-6.072531	0.000000	-10.000000	0.400000	-24.733334	282.666656	1023.000000	1023.000000	2046.000000
31.260000	-0.033810	-19.981697	-4.170786	-2.234951	-7.263492	-6.312468	0.000000	-10.000000	0.375000	-24.183334	271.666656	1023.000000	1023.000000	2046.000000
31.280001	-0.035677	-21.085346	-4.480416	-2.459148	-7.527424	-6.618358	0.000000	-10.000000	0.350000	-23.733334	263.666656	1023.000000	1023.000000	2046.000000
31.299999	-0.037570	-22.203697	-4.883085	-2.811006	-7.792929	-6.716677	0.000000	-10.000000	0.333333	-23.133333	255.666672	1023.000000	1023.000000	2046.000000
31.320000	-0.039314	-23.234838	-5.244117	-2.696886	-8.146628	-7.147206	0.000000	-10.000000	0.316667	-22.666668	250.333328	1023.000000	1023.000000	2046.000000
31.340000	-0.040769	-24.094189	-5.631964	-2.699138	-8.451021	-7.312066	0.000000	-10.000000	0.300000	-21.616667	240.333328	1023.000000	1023.000000	2046.000000
31.360001	-0.042080	-24.869551	-5.975056	-2.461360	-8.768494	-7.664641	0.000000	-10.000000	0.266667	-21.050001	233.333328	1023.000000	1023.000000	2046.000000
31.379999	-0.043091	-25.466707	-6.313927	-2.236928	-8.980334	-7.935518	0.000000	-10.000000	0.233333	-20.450001	224.000000	1023.000000	1023.000000	2046.000000
31.400000	-0.043824	-25.899895	-6.612964	-2.117834	-9.131108	-8.037989	0.000000	-10.000000	0.200000	-20.433332	219.333328	1023.000000	1023.000000	2046.000000
31.420000	-0.044682	-26.407078	-6.878793	-1.778980	-9.384795	-8.364509	0.000000	-10.000000	0.200000	-20.283333	214.833328	1023.000000	1023.000000	2046.000000
31.440001	-0.045396	-26.829178	-7.174491	-1.802021	-9.505080	-8.347585	0.000000	-10.000000	0.191667	-19.933334	208.166672	1023.000000	1023.000000	2046.000000
31.459999	-0.046124	-27.259192	-7.346076	-1.578344	-9.747014	-8.587757	0.000000	-10.000000	0.191667	-19.500000	199.333328	1023.000000	1023.000000	2046.000000
31.480000	-0.046780	-27.646852	-7.621967	-1.495521	-9.826932	-8.702433	0.000000	-10.000000	0.191667	-19.183334	192.666672	1023.000000	1023.000000	2046.000000
31.500000	-0.047310	-27.960417	-7.812615	-1.429676	-9.990256	-8.727869	0.000000	-10.000000	0.191667	-19.000000	188.500000	1023.000000	1023.000000	2046.000000
31.520000	-0.047742	-28.215809	-7.892550	-1.412742	-10.105563	-8.804955	0.000000	-10.000000	0.183333	-18.650002	184.166672	1023.000000	1023.000000	2046.000000
31.540001	-0.048135	-28.447849	-7.927393	-1.629603	-10.172096	-8.718757	0.000000	-10.000000	0.175000	-18.250000	175.833328	1023.000000	1023.000000	2046.000000
31.559999	-0.049083	-29.008265	-8.032331	-1.612151	-10.371058	-8.992723	0.000000	-10.000000	0.175000	-17.950001	169.500000	1023.000000	1023.000000	2046.000000
31.580000	-0.049542	-29.279291	-8.171628	-1.877663	-10.433228	-8.796772	0.000000	-10.000000	0.166667	-17.883333	163.500000	1023.000000	1023.000000	2046.000000
31.600000	-0.050214	-29.676352	-8.260365	-1.995189	-10.638805	-8.781992	0.000000	-10.000000	0.166667	-17.650000	159.666672	1023.000000	1023.000000	2046.000000
31.620001	-0.050924	-30.095793	-8.513206	-2.195179	-10.644184	-8.743223	0.000000	-10.000000	0.158333	-17.200001	154.000000	1023.000000	1023.000000	2046.000000
31.639999	-0.051930	-30.690767	-8.558067	-2.568035	-10.911446	-8.653218	0.000000	-10.000000	0.158333	-16.733334	148.333328	1023.000000	1023.000000	2046.000000
31.660000	-0.053420	-31.571104	-8.652716	-2.862725	-11.194983	-8.860682	0.000000	-10.000000	0.141667	-16.166668	141.000000	1023.000000	1023.000000	2046.000000
31.680000	-0.054634	-32.288826	-8.900231	-3.206439	-11.290076	-8.892079	0.000000	-10.000000	0.116667	-15.550000	133.666672	1023.000000	1023.000000	2046.000000
31.700001	-0.056278	-33.260551	-9.001357	-3.420028	-11.709840	-9.129324	0.000000	-10.000000	0.091667	-14.966666	128.333328	1023.000000	1023.000000	2046.000000
31.719999	-0.057489	-33.976112	-9.391648	-3.656536	-11.710476	-9.217453	0.000000	-10.000000	0.066667	-14.650000	125.000000	1023.000000	1023.000000	2046.000000
31.740000	-0.058660	-34.668053	-9.507273	-3.760863	-12.032005	-9.367910	0.000000	-10.000000	0.050000	-14.433333	121.833336	1023.000000	1023.000000	2046.000000
31.760000	-0.059561	-35.200657	-9.724795	-3.895944	-12.093376	-9.486540	0.000000	-10.000000	0.041667	-14.150001	117.000000	1023.000000	1023.000000	2046.000000
31.780001	-0.060116	-35.528568	-9.718527	-4.003994	-12.266283	-9.539765	0.000000	-10.000000	0.041667	-13.900001	112.166664	1023.000000	1023.000000	2046.000000
31.799999	-0.060431	-35.714531	-9.764694	-4.060048	-12.201252	-9.688537	0.000000	-10.000000	0.050000	-13.750000	107.500000	1023.000000	1023.000000	2046.000000
31.820000	-0.060233	-35.597694	-9.664209	-4.178364	-12.135783	-9.619339	0.000000	-10.000000	0.041667	-13.533334	103.000000	1023.000000	1023.000000	2046.000000
31.840000	-0.060307	-35.641708	-9.551453	-4.166219	-12.223204	-9.700834	0.000000	-10.000000	0.025000	-13.116667	97.166664	1023.000000	1023.000000	2046.000000
31.860001	-0.060181	-35.566967	-9.522745	-4.415582	-12.212336	-9.416306	0.000000	-10.000000	0.008333	-12.766666	92.833336	1023.000000	1023.000000	2046.000000
31.879999	-0.060321	-35.649918	-9.484195	-4.289181	-12.250361	-9.626181	0.000000	-10.000000	0.008333	-12.383333	88.666664	1023.000000	1023.000000	2046.000000
31.900000	-0.060390	-35.690403	-9.702630	-4.361805	-12.139507	-9.486463	0.000000	-10.000000	0.016667	-12.133333	86.000000	1023.000000	1023.000000	2046.000000
31.920000	-0.061711	-36.471153	-9.831402	-4.289122	-12.603565	-9.747067	0.000000	-10.000000	0.016667	-11.733334	80.666664	1023.000000	1023.000000	2046.000000
31.940001	-0.062440	-36.901848	-10.145458	-4.477286	-12.528181	-9.750922	0.000000	-10.000000	0.008333	-11.500000	76.666664	1023.000000	1023.000000	2046.000000
31.959999	-0.063746	-37.673744	-10.184077	-4.607122	-12.853915	-10.028627	0.000000	-10.000000	0.000000	-11.266667	72.666664	1023.000000	1023.000000	2046.000000
31.980000	-0.064774	-38.281494	-10.388261	-4.930586	-12.813924	-10.148723	0.000000	-10.000000	0.000000	-11.133333	70.000000	1023.000000	1023.000000	2046.000000
32.000000	-0.065879	-38.934200	-10.397423	-5.165043	-13.123583	-10.248151	0.000000	-10.000000	0.000000	-10.766666	66.333336	1023.000000	1023.000000	2046.000000
32.020000	-0.066897	-39.536018	-10.727489	-5.284100	-13.087524	-10.436904	0.000000	-10.000000	0.000000	-10.416667	62.666668	1023.000000	1023.000000	2046.000000
32.040001	-0.067689	-40.004128	-10.866238	-5.174190	-13.391167	-10.572535	0.000000	-10.000000	0.000000	-9.300000	58.333332	1023.000000	1023.000000	2046.000000
32.060001	-0.068641	-40.566574	-11.166660	-5.119590	-13.541888	-10.738437	0.000000	-10.000000	0.000000	-8.416667	55.000000	1023.000000	1023.000000	2046.000000
32.080002	-0.069065	-40.817310	-11.252891	-4.888548	-13.811358	-10.864512	0.000000	-10.000000	0.000000	-7.466667	52.166668	1023.000000	1023.000000	2046.000000
32.099998	-0.069588	-41.126259	-11.528468	-4.680884	-13.848024	-11.068884	0.000000	-10.000000	0.000000	-7.400000	50.500000	1023.000000	1023.000000	2046.000000
32.119999	-0.069526	-41.089649	-11.586405	-4.399132	-13.949166	-11.154945	0.000000	-10.000000	0.000000	-7.450000	48.000000	1023.000000	1023.000000	2046.000000
32.139999	-0.069719	-41.203899	-11.834240	-4.235918	-13.901958	-11.231785	0.000000	-10.000000	0.000000	-7.616667	45.500000	1023.000000	1023.000000	2046.000000
32.160000	-0.069728	-41.209404	-11.905949	-3.970675	-14.021282	-11.311498	0.000000	-10.000000	0.000000	-7.700000	43.000000	1023.000000	1023.000000	2046.000000
32.180000	-0.069832	-41.270710	-12.129012	-3.844568	-13.928868	-11.368262	0.000000	-10.000000	0.000000	-7.566667	40.333332	1023.000000	1023.000000	2046.000000
32.200001	-0.069747	-41.220695	-12.112621	-3.683351	-14.057791	-11.366931	0.000000	-10.000000	0.000000	-7.400000	37.833332	1023.000000	1023.000000	2046.000000
32.220001	-0.069913	-41.318333	-12.238556	-3.606698	-14.051678	-11.421402	0.000000	-10.000000	0.000000	-7.083333	35.166668	1023.000000	1023.000000	2046.000000
32.240002	-0.069707	-41.196632	-12.179070	-3.650277	-14.066524	-11.300761	0.000000	-10.000000	-0.008333	-6.750000	32.833332	1023.000000	1023.000000	2046.000000
32.259998	-0.070100	-41.429089	-12.076825	-3.731511	-14.142666	-11.478087	0.000000	-10.000000	-0.008333	-6.483334	30.500000	1023.000000	1023.000000	2046.000000
32.279999	-0.069803	-41.253349	-12.081074	-3.850535	-14.034901	-11.286840	0.000000	-10.000000	-0.008333	-6.466667	28.500000	1023.000000	1023.000000	2046.000000
32.299999	-0.070448	-41.634602	-12.045505	-3.962939	-14.240439	-11.385718	0.000000	-10.000000	-0.016667	-6.350000	26.500000	1023.000000	1023.000000	2046.000000
32.320000	-0.070023	-41.383476	-12.164323	-4.138903	-13.994793	-11.085457	0.000000	-10.000000	-0.025000	-6.100000	24.500000	1023.000000	1023.000000	2046.000000
32.340000	-0.070632	-41.743317	-12.097690	-4.268439	-14.264513	-11.112674	0.000000	-10.000000	-0.033333	-5.616667	22.500000	1023.000000	1023.000000	2046.000000
32.360001	-0.070738	-41.805977	-12.184818	-4.500477	-14.117271	-11.003410	0.000000	-10.000000	-0.016667	-5.366667	20.500000	1023.000000	1023.000000	2046.000000
32.380001	-0.071424	-42.211658	-12.081997	-4.663435	-14.386454	-11.079773	0.000000	-10.000000	-0.008333	-5.250000	18.500000	1023.000000	1023.000000	2046.000000
32.400002	-0.072134	-42.631390	-12.200647	-5.027920	-14.316925	-11.085898	0.000000	-10.000000	-0.008333	-5.116667	16.666666	1023.000000	1023.000000	2046.000000
32.419998	-0.073010	-43.148655	-12.208063	-5.115674	-14.582545	-11.242373	0.000000	-10.000000	-0.016667	-4.833333	15.000000	1023.000000	1023.000000	2046.000000
32.439999	-0.073996	-43.731575	-12.357259	-5.342729	-14.654114	-11.377474	0.000000	-10.000000	-0.033333	-4.383333	13.333333	1023.000000	1023.000000	2046.000000
32.459999	-0.074377	-43.956642	-12.401402	-5.444602	-14.766821	-11.343818	0.000000	-10.000000	-0.025000	-4.083333	11.833333	1023.000000	1023.000000	2046.000000
32.480000	-0.074907	-44.269863	-12.491466	-5.514788	-14.793701	-11.469908	0.000000	-10.000000	-0.025000	-4.000000	10.500000	1023.000000	1023.000000	2046.000000
32.500000	-0.074944	-44.292118	-12.440767	-5.548131	-14.823120	-11.480099	0.000000	-10.000000	-0.025000	-4.133333	9.166667	1023.000000	1023.000000	2046.000000
32.520000	-0.074933	-44.285160	-12.347307	-5.623834	-14.740936	-11.573081	0.000000	-10.000000	-0.033333	-4.266667	7.833333	1023.000000	1023.000000	2046.000000
32.540001	-0.074265	-43.890888	-12.212482	-5.645171	-14.592043	-11.441190	0.000000	-10.000000	-0.041667	-4.266667	6.333333	1023.000000	1023.000000	2046.000000
32.560001	-0.074101	-43.793835	-12.067089	-5.674056	-14.577693	-11.474998	0.000000	-10.000000	-0.041667	-4.133333	5.000000	1023.000000	1023.000000	2046.000000
32.580002	-0.073380	-43.367653	-12.038004	-5.711091	-14.377935	-11.240623	0.000000	-10.000000	-0.050000	-3.966667	3.500000	1023.000000	1023.000000	2046.000000
32.599998	-0.073561	-43.474358	-11.857211	-5.785011	-14.547174	-11.284963	0.000000	-10.000000	-0.050000	-3.766667	2.166667	1023.000000	1023.000000	2046.000000
32.619999	-0.073142	-43.227158	-12.051484	-5.682563	-14.327673	-11.165436	0.000000	-10.000000	-0.050000	-3.566667	1.000000	1023.000000	1023.000000	2046.000000
32.639999	-0.074058	-43.768513	-12.086948	-5.723427	-14.657244	-11.300892	0.000000	-10.000000	-0.050000	-3.416667	0.166667	1023.000000	1023.000000	2046.000000
32.660000	-0.074228	-43.868706	-12.212919	-5.738218	-14.561362	-11.356206	0.000000	-10.000000	-0.050000	-3.350000	-0.666667	1023.000000	1023.000000	2046.000000
32.680000	-0.075370	-44.543961	-12.132012	-5.965584	-14.883509	-11.562856	0.000000	-10.000000	-0.050000	-3.266667	-1.500000	1023.000000	1023.000000	2046.000000
32.700001	-0.075658	-44.713703	-12.322327	-6.165373	-14.636013	-11.589989	0.000000	-10.000000	-0.050000	-3.016667	-2.666667	1023.000000	1023.000000	2046.000000
32.720001	-0.076419	-45.163795	-12.200030	-6.367142	-14.901597	-11.695027	0.000000	-10.000000	-0.050000	-2.483333	-3.500000	1023.000000	1023.000000	2046.000000
32.740002	-0.076725	-45.344662	-12.452642	-6.427596	-14.736464	-11.727962	0.000000	-10.000000	-0.058333	-1.716667	-4.000000	1023.000000	1023.000000	2046.000000
32.759998	-0.077668	-45.902020	-12.477583	-6.259707	-15.153699	-12.011028	0.000000	-10.000000	-0.066667	-0.550000	-4.000000	1023.000000	1023.000000	2046.000000
32.779999	-0.077938	-46.061287	-12.794794	-6.179793	-15.081911	-12.004786	0.000000	-10.000000	-0.075000	0.683333	-4.000000	1023.000000	1023.000000	2046.000000
32.799999	-0.078189	-46.209488	-12.760994	-5.892984	-15.382611	-12.172896	0.000000	-10.000000	-0.083333	1.850000	-4.000000	1023.000000	1023.000000	2046.000000
32.820000	-0.077700	-45.920483	-12.995444	-5.669448	-15.120351	-12.135239	0.000000	-10.000000	-0.075000	2.366667	-4.000000	1023.000000	1023.000000	2046.000000
32.840000	-0.077612	-45.868938	-12.847375	-5.318520	-15.380048	-12.322995	0.000000	-10.000000	-0.066667	2.333333	-4.000000	1023.000000	1023.000000	2046.000000
32.860001	-0.076894	-45.444561	-13.118660	-5.130682	-15.033866	-12.161353	0.000000	-10.000000	-0.050000	2.016667	-4.000000	1023.000000	1023.000000	2046.000000
32.880001	-0.076800	-45.389061	-12.994817	-4.805614	-15.267442	-12.321189	0.000000	-10.000000	-0.050000	1.833333	-4.000000	1023.000000	1023.000000	2046.000000
32.900002	-0.076049	-44.945217	-13.186696	-4.714468	-14.881665	-12.162387	0.000000	-10.000000	-0.066667	1.933333	-4.000000	1023.000000	1023.000000	2046.000000
32.919998	-0.075829	-44.814690	-12.989705	-4.486167	-15.118799	-12.220019	0.000000	-10.000000	-0.083333	2.283333	-4.000000	1023.000000	1023.000000	2046.000000
32.939999	-0.074917	-44.275963	-13.083404	-4.418467	-14.734591	-12.039501	0.000000	-10.000000	-0.091667	2.933333	-4.000000	1023.000000	1023.000000	2046.000000
32.959999	-0.074461	-44.006203	-12.699165	-4.416915	-14.876318	-12.013805	0.000000	-10.000000	-0.091667	4.016667	-4.000000	1023.000000	1023.000000	2046.000000
32.980000	-0.073561	-43.474323	-12.746489	-4.530689	-14.354393	-11.842753	0.000000	-10.000000	-0.091667	5.383333	-4.000000	1023.000000	1023.000000	2046.000000
33.000000	-0.073142	-43.226627	-12.400078	-4.562693	-14.472822	-11.791035	0.000000	-10.000000	-0.116667	6.833333	-4.000000	1023.000000	1023.000000	2046.000000
33.020000	-0.072124	-42.625362	-12.379727	-4.746217	-14.013433	-11.485987	0.000000	-10.000000	-0.141667	8.450000	-4.000000	1023.000000	1023.000000	2046.000000
33.040001	-0.071238	-42.101582	-12.083964	-4.782514	-13.970093	-11.265012	0.000000	-10.000000	-0.158333	10.183333	-4.000000	1023.000000	1023.000000	2046.000000
33.060001	-0.070395	-41.603718	-12.066762	-5.018817	-13.554092	-10.964046	0.000000	-10.000000	-0.183333	12.100000	-4.000000	1023.000000	1023.000000	2046.000000
33.080002	-0.069574	-41.118484	-11.836896	-5.037887	-13.394989	-10.848711	0.000000	-10.000000	-0.191667	13.700000	0.500000	1023.000000	1023.000000	2046.000000
33.099998	-0.069279	-40.943722	-11.625398	-5.364357	-13.289435	-10.664533	0.000000	-10.000000	-0.233333	15.183333	9.833333	1023.000000	1023.000000	2046.000000
33.119999	-0.068794	-40.657036	-11.647837	-5.544797	-12.894805	-10.569597	0.000000	-10.000000	-0.241667	16.533333	21.000000	1023.000000	1023.000000	2046.000000
33.139999	-0.068873	-40.703915	-11.348549	-5.756100	-13.065624	-10.533643	0.000000	-10.000000	-0.275000	17.733334	29.666666	1023.000000	1023.000000	2046.000000
33.160000	-0.068363	-40.402813	-11.504141	-5.922627	-12.586765	-10.389279	0.000000	-10.000000	-0.283333	18.783333	35.500000	1023.000000	1023.000000	2046.000000
33.180000	-0.068037	-40.209999	-11.181735	-5.977060	-12.716635	-10.334568	0.000000	-10.000000	-0.316667	19.516666	41.500000	1023.000000	1023.000000	2046.000000
33.200001	-0.067227	-39.730919	-11.212409	-6.102333	-12.293254	-10.122924	0.000000	-10.000000	-0.333333	20.000000	47.833332	1023.000000	1023.000000	2046.000000
33.220001	-0.066321	-39.195488	-10.897953	-6.044896	-12.227631	-10.025009	0.000000	-10.000000	-0.350000	20.283335	54.333332	1023.000000	1023.000000	2046.000000
33.240002	-0.065079	-38.461494	-10.588701	-6.198923	-11.887356	-9.786513	0.000000	-10.000000	-0.358333	20.600000	61.166668	1023.000000	1023.000000	2046.000000
33.259998	-0.063183	-37.341179	-10.401155	-6.051531	-11.279128	-9.609366	0.000000	-10.000000	-0.375000	21.016666	68.000000	1023.000000	1023.000000	2046.000000
33.279999	-0.061786	-36.515675	-9.853479	-6.143508	-11.268881	-9.249804	0.000000	-10.000000	-0.391667	21.466667	75.000000	1023.000000	1023.000000	2046.000000
33.299999	-0.060106	-35.522392	-9.844569	-6.149682	-10.604333	-8.923809	0.000000	-10.000000	-0.400000	21.799999	82.000000	1023.000000	1023.000000	2046.000000
33.320000	-0.058796	-34.748695	-9.343684	-6.098070	-10.615452	-8.691489	0.000000	-10.000000	-0.400000	22.016666	89.166664	1023.000000	1023.000000	2046.000000
33.340000	-0.057679	-34.088154	-9.485603	-6.002139	-10.084548	-8.515862	0.000000	-10.000000	-0.400000	22.066668	96.500000	1023.000000	1023.000000	2046.000000
33.360001	-0.056802	-33.570175	-9.157194	-5.891376	-10.216044	-8.305558	0.000000	-10.000000	-0.400000	22.100000	103.833336	1023.000000	1023.000000	2046.000000
33.380001	-0.056312	-33.280514	-9.301622	-5.974447	-9.771447	-8.232998	0.000000	-10.000000	-0.416667	22.350000	111.333336	1023.000000	1023.000000	2046.000000
33.400002	-0.055822	-32.991001	-8.909887	-6.058066	-9.901868	-8.121180	0.000000	-10.000000	-0.433333	22.700001	118.666664	1023.000000	1023.000000	2046.000000
33.419998	-0.055109	-32.569134	-8.954305	-6.266425	-9.466943	-7.881459	0.000000	-10.000000	-0.450000	22.950001	126.333336	1023.000000	1023.000000	2046.000000
33.439999	-0.054377	-32.136524	-8.640913	-6.187818	-9.445684	-7.862110	0.000000	-10.000000	-0.441667	23.116667	133.833328	1023.000000	1023.000000	2046.000000
33.459999	-0.053938	-31.877411	-8.780302	-6.258367	-9.157193	-7.681550	0.000000	-10.000000	-0.425000	23.316668	141.500000	1023.000000	1023.000000	2046.000000
33.480000	-0.053781	-31.784788	-8.814451	-6.013258	-9.162940	-7.794138	0.000000	-10.000000	-0.416667	23.633333	149.166672	1023.000000	1023.000000	2046.000000
33.500000	-0.053106	-31.385355	-8.696372	-5.975314	-9.139895	-7.573773	0.000000	-10.000000	-0.425000	24.083334	157.000000	1023.000000	1023.000000	2046.000000
33.520000	-0.052022	-30.744942	-8.773278	-5.558456	-8.853320	-7.559886	0.000000	-10.000000	-0.433333	24.400000	165.000000	1023.000000	1023.000000	2046.000000
33.540001	-0.050697	-29.962027	-8.492696	-5.349208	-8.821986	-7.298137	0.000000	-10.000000	-0.441667	24.433334	173.000000	1023.000000	1023.000000	2046.000000
33.560001	-0.049280	-29.124624	-8.658837	-4.883457	-8.341068	-7.241261	0.000000	-10.000000	-0.441667	24.416668	181.000000	1023.000000	1023.000000	2046.000000
33.580002	-0.047994	-28.364635	-8.349085	-4.624313	-8.391671	-6.999567	0.000000	-10.000000	-0.441667	24.300001	189.333328	1023.000000	1023.000000	2046.000000
33.599998	-0.046518	-27.492090	-8.536968	-4.287713	-7.842376	-6.825034	0.000000	-10.000000	-0.441667	24.316668	197.666672	1023.000000	1023.000000	2046.000000
33.619999	-0.045009	-26.600199	-8.188761	-3.922628	-7.832983	-6.655828	0.000000	-10.000000	-0.441667	24.250000	208.666672	1023.000000	1023.000000	2046.000000
33.639999	-0.043434	-25.669622	-8.117962	-3.829080	-7.483393	-6.239188	0.000000	-10.000000	-0.450000	24.416668	219.333328	1023.000000	1023.000000	2046.000000
33.660000	-0.041844	-24.729851	-7.900473	-3.454363	-7.229856	-6.145159	0.000000	-10.000000	-0.450000	24.650002	227.333328	1023.000000	1023.000000	2046.000000
33.680000	-0.040018	-23.650797	-7.503196	-3.581302	-6.937490	-5.628808	0.000000	-10.000000	-0.433333	24.683334	232.666672	1023.000000	1023.000000	2046.000000
33.700001	-0.038638	-22.834793	-7.461093	-3.346463	-6.461568	-5.565669	0.000000	-10.000000	-0.433333	24.466667	238.166672	1023.000000	1023.000000	2046.000000
33.720001	-0.036947	-21.835855	-6.906133	-3.409568	-6.406483	-5.113671	0.000000	-10.000000	-0.425000	24.100000	246.500000	1023.000000	1023.000000	2046.000000
33.740002	-0.035326	-20.877512	-6.904536	-3.335913	-5.764011	-4.873051	0.000000	-10.000000	-0.441667	24.266666	254.833328	1023.000000	1023.000000	2046.000000
33.759998	-0.033229	-19.638620	-6.239089	-3.317514	-5.647666	-4.434351	0.000000	-10.000000	-0.441667	24.283335	263.000000	1023.000000	1023.000000	2046.000000
33.779999	-0.031595	-18.672882	-6.247446	-3.450904	-4.937369	-4.037163	0.000000	-10.000000	-0.450000	24.516666	271.000000	1023.000000	1023.000000	2046.000000
33.799999	-0.030200	-17.848087	-5.633902	-3.440026	-4.904440	-3.869720	0.000000	-10.000000	-0.433333	24.066668	279.000000	1023.000000	1023.000000	2046.000000
33.820000	-0.028880	-17.068232	-5.508856	-3.638134	-4.409104	-3.512139	0.000000	-10.000000	-0.433333	24.216667	287.000000	1023.000000	1023.000000	2046.000000
33.840000	-0.028063	-16.585398	-5.072872	-3.685360	-4.357568	-3.469598	0.000000	-10.000000	-0.425000	24.049999	295.000000	1023.000000	1023.000000	2046.000000
33.860001	-0.027111	-16.022682	-4.983486	-3.946768	-3.947424	-3.145004	0.000000	-10.000000	-0.433333	24.166666	303.000000	1023.000000	1023.000000	2046.000000
33.880001	-0.026283	-15.533125	-4.628931	-3.926813	-3.839602	-3.137780	0.000000	-10.000000	-0.416667	23.816668	311.000000	1023.000000	1023.000000	2046.000000
33.900002	-0.025117	-14.843905	-4.510406	-4.075910	-3.453857	-2.803734	0.000000	-10.000000	-0.408333	23.633333	319.000000	1023.000000	1023.000000	2046.000000
33.919998	-0.023983	-14.173992	-4.157428	-3.977320	-3.297500	-2.741744	0.000000	-10.000000	-0.400000	23.583334	327.000000	1023.000000	1023.000000	2046.000000
33.939999	-0.022243	-13.145646	-3.933642	-4.019073	-2.784037	-2.408893	0.000000	-10.000000	-0.416667	23.333334	335.000000	1023.000000	1023.000000	2046.000000
33.959999	-0.020281	-11.986181	-3.425986	-3.779976	-2.471468	-2.308751	0.000000	-10.000000	-0.433333	23.283335	343.000000	1023.000000	1023.000000	2046.000000
33.980000	-0.017860	-10.555504	-2.951569	-3.822096	-1.981323	-1.800517	0.000000	-10.000000	-0.458333	23.150000	350.666656	1023.000000	1023.000000	2046.000000
34.000000	-0.015588	-9.212297	-2.468823	-3.582812	-1.591641	-1.569021	0.000000	-10.000000	-0.458333	23.433334	358.333344	1023.000000	1023.000000	2046.000000
34.020000	-0.013307	-7.864631	-2.021550	-3.726219	-1.199799	-0.917063	0.000000	-10.000000	-0.441667	23.633333	366.000000	1023.000000	1023.000000	2046.000000
34.040001	-0.011753	-6.946179	-1.957942	-3.517000	-0.690336	-0.780901	0.000000	-10.000000	-0.416667	23.716667	374.000000	1023.000000	1023.000000	2046.000000
34.060001	-0.009609	-5.679136	-1.440972	-3.160822	-0.587090	-0.490252	0.000000	-10.000000	-0.416667	23.500000	382.000000	1023.000000	1023.000000	2046.000000
34.080002	-0.008766	-5.180732	-1.651642	-3.059774	-0.260423	-0.208892	0.000000	-10.000000	-0.433333	23.216667	390.000000	1023.000000	1023.000000	2046.000000
34.099998	-0.007822	-4.622671	-1.225475	-2.909046	-0.296920	-0.191230	0.000000	-10.000000	-0.450000	22.916668	397.666656	1023.000000	1023.000000	2046.000000
34.119999	-0.007050	-4.166531	-1.238469	-3.131858	0.083466	0.120330	0.000000	-10.000000	-0.441667	23.200001	405.333344	1023.000000	1023.000000	2046.000000
34.139999	-0.006526	-3.856869	-0.954468	-3.089888	0.127189	0.060298	0.000000	-10.000000	-0.416667	23.150000	413.000000	1023.000000	1023.000000	2046.000000
34.160000	-0.005614	-3.317589	-0.888862	-3.201629	0.411019	0.361884	0.000000	-10.000000	-0.400000	23.250000	421.000000	1023.000000	1023.000000	2046.000000
34.180000	-0.005978	-3.532925	-0.883571	-2.978740	0.296651	0.032735	0.000000	-10.000000	-0.375000	22.916668	428.666656	1023.000000	1023.000000	2046.000000
34.200001	-0.005625	-3.324430	-0.866843	-2.959759	0.308358	0.193815	0.000000	-10.000000	-0.358333	22.733334	436.333344	1023.000000	1023.000000	2046.000000
34.220001	-0.005167	-3.053676	-0.939496	-2.688259	0.467294	0.106786	0.000000	-10.000000	-0.358333	22.400000	443.833344	1023.000000	1023.000000	2046.000000
34.240002	-0.003426	-2.024657	-0.566995	-2.360011	0.548715	0.353635	0.000000	-10.000000	-0.383333	22.133333	451.500000	1023.000000	1023.000000	2046.000000
34.259998	-0.001980	-1.170254	-0.705065	-1.928241	1.031449	0.431604	0.000000	-10.000000	-0.391667	22.100000	458.833344	1023.000000	1023.000000	2046.000000
34.279999	-0.000060	-0.035449	-0.283350	-1.471648	1.064622	0.654928	0.000000	-10.000000	-0.383333	21.933334	466.166656	1023.000000	1023.000000	2046.000000
34.299999	0.001264	0.747298	-0.402675	-1.145008	1.419722	0.875258	0.000000	-10.000000	-0.366667	21.783333	473.500000	1023.000000	1023.000000	2046.000000
34.320000	0.003252	1.922115	0.059209	-0.666171	1.436420	1.092658	0.000000	-10.000000	-0.358333	21.316668	480.833344	1023.000000	1023.000000	2046.000000
34.340000	0.004561	2.695747	-0.101172	-0.433874	1.901119	1.329675	0.000000	-10.000000	-0.341667	20.933332	488.166656	1023.000000	1023.000000	2046.000000
34.360001	0.006620	3.912679	0.306075	0.073013	2.017889	1.515701	0.000000	-10.000000	-0.325000	20.383333	495.166656	1023.000000	1023.000000	2046.000000
34.380001	0.008325	4.920187	0.302031	0.276238	2.455240	1.886677	0.000000	-10.000000	-0.316667	19.950001	502.166656	1023.000000	1023.000000	2046.000000
34.400002	0.010387	6.138463	0.866365	0.608090	2.594850	2.069157	0.000000	-10.000000	-0.308333	19.900000	508.833344	1023.000000	1023.000000	2046.000000
34.419998	0.012302	7.270344	1.062557	0.653999	2.964420	2.589369	0.000000	-10.000000	-0.300000	19.683334	515.500000	1023.000000	1023.000000	2046.000000
34.439999	0.013775	8.140781	1.470712	0.878050	3.128283	2.663737	0.000000	-10.000000	-0.300000	19.616667	522.000000	1023.000000	1023.000000	2046.000000
34.459999	0.015851	9.367758	1.783747	0.853732	3.576539	3.153741	0.000000	-10.000000	-0.300000	19.400000	528.500000	1023.000000	1023.000000	2046.000000
34.480000	0.017148	10.134658	2.226695	0.882213	3.762529	3.263222	0.000000	-10.000000	-0.300000	19.200001	535.000000	1023.000000	1023.000000	2046.000000
34.500000	0.018908	11.174847	2.656779	0.715924	4.096375	3.705769	0.000000	-10.000000	-0.300000	18.866667	541.500000	1023.000000	1023.000000	2046.000000
34.520000	0.019595	11.580411	2.991673	0.601344	4.267667	3.719727	0.000000	-10.000000	-0.291667	18.366667	548.000000	1023.000000	1023.000000	2046.000000
34.540001	0.020565	12.153633	3.343727	0.296866	4.474645	4.038394	0.000000	-10.000000	-0.275000	18.183334	554.333313	1023.000000	1023.000000	2046.000000
34.560001	0.020671	12.216496	3.460046	0.117044	4.663210	3.976195	0.000000	-10.000000	-0.258333	18.033335	560.500000	1023.000000	1023.000000	2046.000000
34.580002	0.021566	12.745584	3.867189	-0.001783	4.718730	4.161448	0.000000	-10.000000	-0.233333	17.700001	566.500000	1023.000000	1023.000000	2046.000000
34.599998	0.021752	12.855396	3.904474	-0.118012	4.967345	4.101590	0.000000	-10.000000	-0.225000	17.183334	572.500000	1023.000000	1023.000000	2046.000000
34.619999	0.022940	13.557715	4.432980	-0.098810	4.940175	4.283370	0.000000	-10.000000	-0.208333	16.400000	578.166687	1023.000000	1023.000000	2046.000000
34.639999	0.023542	13.913047	4.453754	-0.191667	5.252516	4.398444	0.000000	-10.000000	-0.200000	15.550000	583.833313	1023.000000	1023.000000	2046.000000
34.660000	0.024812	14.663994	5.006694	-0.041788	5.290178	4.408910	0.000000	-10.000000	-0.166667	14.366667	589.000000	1023.000000	1023.000000	2046.000000
34.680000	0.026404	15.604849	5.281310	-0.015688	5.626487	4.712740	0.000000	-10.000000	-0.141667	13.183333	594.166687	1023.000000	1023.000000	2046.000000
34.700001	0.027525	16.267260	5.622990	0.199562	5.792784	4.651924	0.000000	-10.000000	-0.116667	11.833334	598.666687	1023.000000	1023.000000	2046.000000
34.720001	0.029520	17.446451	6.135709	0.362550	5.920489	5.027703	0.000000	-10.000000	-0.091667	10.266667	603.000000	1023.000000	1023.000000	2046.000000
34.740002	0.030140	17.812815	6.080818	0.437301	6.168281	5.126416	0.000000	-10.000000	-0.050000	8.450001	606.666687	1023.000000	1023.000000	2046.000000
34.759998	0.030907	18.266140	6.342567	0.563503	6.128701	5.231369	0.000000	-10.000000	-0.025000	5.950000	609.833313	1023.000000	1023.000000	2046.000000
34.779999	0.030943	18.287508	6.156115	0.802366	6.053868	5.275158	0.000000	-10.000000	-0.008333	2.533333	612.166687	1023.000000	1023.000000	2046.000000
34.799999	0.029704	17.555042	5.834024	1.084362	5.641424	4.995233	0.000000	-10.000000	-0.008333	-0.816667	613.500000	1023.000000	1023.000000	2046.000000
34.820000	0.028712	16.969015	5.661952	1.075188	5.382058	4.849818	0.000000	-10.000000	0.000000	-3.950000	614.000000	1023.000000	1023.000000	2046.000000
34.840000	0.026414	15.610695	5.286541	0.794953	5.032350	4.496851	0.000000	-10.000000	0.000000	-6.400000	614.000000	1023.000000	1023.000000	2046.000000
34.860001	0.024836	14.678102	5.209336	0.632509	4.674531	4.161726	0.000000	-10.000000	0.008333	-8.916667	614.000000	1023.000000	1023.000000	2046.000000
34.880001	0.022571	13.339322	4.688488	0.380184	4.401815	3.868835	0.000000	-10.000000	0.033333	-11.083334	614.000000	1023.000000	1023.000000	2046.000000
34.900002	0.019770	11.684311	4.350393	0.423515	3.670507	3.239896	0.000000	-10.000000	0.058333	-12.816668	614.000000	1023.000000	1023.000000	2046.000000
34.919998	0.017116	10.115395	3.690909	0.404623	3.207512	2.812350	0.000000	-10.000000	0.100000	-14.183333	610.500000	1023.000000	1023.000000	2046.000000
34.939999	0.014971	8.848125	3.323651	0.659365	2.688902	2.176208	0.000000	-10.000000	0.125000	-15.150001	602.166687	1023.000000	1023.000000	2046.000000
34.959999	0.013796	8.153734	2.889008	0.795753	2.482729	1.986245	0.000000	-10.000000	0.150000	-16.000000	592.000000	1023.000000	1023.000000	2046.000000
34.980000	0.012266	7.249211	2.502943	1.146734	2.153337	1.446198	0.000000	-10.000000	0.158333	-16.766666	583.500000	1023.000000	1023.000000	2046.000000
35.000000	0.011418	6.747870	2.146439	1.437855	1.926809	1.236767	0.000000	-10.000000	0.175000	-17.566668	578.000000	1023.000000	1023.000000	2046.000000
35.020000	0.009918	5.861817	1.756995	1.737195	1.592052	0.775575	0.000000	-10.000000	0.183333	-18.183334	572.333313	1023.000000	1023.000000	2046.000000
35.040001	0.009277	5.482854	1.528919	1.982741	1.375171	0.596024	0.000000	-10.000000	0.191667	-18.850000	566.166687	1023.000000	1023.000000	2046.000000
35.060001	0.007885	4.660248	1.163689	2.105626	1.116147	0.274786	0.000000	-10.000000	0.216667	-19.716667	559.833313	1023.000000	1023.000000	2046.000000
35.080002	0.007284	4.304574	1.023024	2.316014	0.885049	0.080486	0.000000	-10.000000	0.258333	-20.483334	553.166687	1023.000000	1023.000000	2046.000000
35.099998	0.006092	3.600344	0.633580	2.424876	0.730779	-0.188892	0.000000	-10.000000	0.291667	-21.133333	546.333313	1023.000000	1023.000000	2046.000000
35.119999	0.005591	3.304353	0.768323	2.466719	0.424049	-0.354739	0.000000	-10.000000	0.300000	-21.566668	539.166687	1023.000000	1023.000000	2046.000000
35.139999	0.004686	2.769541	0.554190	2.418707	0.282030	-0.485386	0.000000	-10.000000	0.316667	-22.100000	532.000000	1023.000000	1023.000000	2046.000000
35.160000	0.003601	2.128400	0.508284	2.368505	0.000300	-0.748690	0.000000	-10.000000	0.325000	-22.466667	524.666687	1023.000000	1023.000000	2046.000000
35.180000	0.002636	1.557611	0.328156	2.139040	-0.087860	-0.821726	0.000000	-10.000000	0.333333	-22.783335	517.166687	1023.000000	1023.000000	2046.000000
35.200001	0.001398	0.826144	0.313522	1.981668	-0.352024	-1.117022	0.000000	-10.000000	0.316667	-22.766666	509.500000	1023.000000	1023.000000	2046.000000
35.220001	0.000110	0.064757	0.204175	1.585565	-0.557827	-1.167156	0.000000	-10.000000	0.325000	-22.833334	501.833344	1023.000000	1023.000000	2046.000000
35.240002	-0.001553	-0.917959	0.136800	1.183233	-0.868925	-1.369066	0.000000	-10.000000	0.325000	-22.816668	494.333344	1023.000000	1023.000000	2046.000000
35.259998	-0.003341	-1.974278	0.010017	0.754415	-1.113517	-1.625193	0.000000	-10.000000	0.333333	-22.750000	486.666656	1023.000000	1023.000000	2046.000000
35.279999	-0.005539	-3.273694	-0.203692	0.363287	-1.482088	-1.951201	0.000000	-10.000000	0.333333	-22.766666	479.166656	1023.000000	1023.000000	2046.000000
35.299999	-0.007181	-4.243894	-0.352226	0.141061	-1.793404	-2.239325	0.000000	-10.000000	0.333333	-22.783335	471.500000	1023.000000	1023.000000	2046.000000
35.320000	-0.009404	-5.557525	-0.701327	-0.207107	-2.146266	-2.502825	0.000000	-10.000000	0.341667	-23.100000	463.833344	1023.000000	1023.000000	2046.000000
35.340000	-0.010871	-6.424606	-0.868494	-0.379858	-2.425591	-2.750663	0.000000	-10.000000	0.341667	-23.300001	456.000000	1023.000000	1023.000000	2046.000000
35.360001	-0.012382	-7.317764	-1.093249	-0.616053	-2.674372	-2.934090	0.000000	-10.000000	0.350000	-23.450001	448.333344	1023.000000	1023.000000	2046.000000
35.380001	-0.013624	-8.051826	-1.216591	-0.717943	-2.882450	-3.234842	0.000000	-10.000000	0.350000	-23.600000	440.666656	1023.000000	1023.000000	2046.000000
35.400002	-0.014192	-8.387644	-1.243385	-0.853383	-2.964187	-3.326689	0.000000	-10.000000	0.350000	-23.766666	433.000000	1023.000000	1023.000000	2046.000000
35.419998	-0.014852	-8.777794	-1.196607	-0.974029	-3.097395	-3.509763	0.000000	-10.000000	0.350000	-23.900000	425.000000	1023.000000	1023.000000	2046.000000
35.439999	-0.014821	-8.759317	-1.118185	-1.025746	-3.116636	-3.498752	0.000000	-10.000000	0.350000	-23.800001	417.000000	1023.000000	1023.000000	2046.000000
35.459999	-0.015326	-9.057762	-1.142448	-1.111164	-3.264415	-3.539736	0.000000	-10.000000	0.350000	-23.666668	409.000000	1023.000000	1023.000000	2046.000000
35.480000	-0.015568	-9.200745	-1.136526	-1.150748	-3.366568	-3.546902	0.000000	-10.000000	0.350000	-23.683334	401.000000	1023.000000	1023.000000	2046.000000
35.500000	-0.016459	-9.727489	-1.367696	-1.183569	-3.504658	-3.671565	0.000000	-10.000000	0.358333	-23.800001	393.000000	1023.000000	1023.000000	2046.000000
35.520000	-0.017509	-10.347952	-1.542839	-1.127087	-3.867923	-3.810104	0.000000	-10.000000	0.375000	-23.983334	385.000000	1023.000000	1023.000000	2046.000000
35.540001	-0.019019	-11.240506	-1.931510	-1.168292	-4.145658	-3.995045	0.000000	-10.000000	0.375000	-24.049999	377.000000	1023.000000	1023.000000	2046.000000
35.560001	-0.020884	-12.342678	-2.154851	-1.372932	-4.483569	-4.331326	0.000000	-10.000000	0.366667	-24.183334	369.000000	1023.000000	1023.000000	2046.000000
35.580002	-0.022632	-13.375526	-2.372773	-1.746765	-4.742208	-4.513782	0.000000	-10.000000	0.350000	-24.183334	361.000000	1023.000000	1023.000000	2046.000000
35.599998	-0.024493	-14.475089	-2.560736	-2.124625	-5.018490	-4.771238	0.000000	-10.000000	0.350000	-24.133333	353.000000	1023.000000	1023.000000	2046.000000
35.619999	-0.026232	-15.503347	-2.875237	-2.236389	-5.226786	-5.164935	0.000000	-10.000000	0.341667	-23.883333	345.000000	1023.000000	1023.000000	2046.000000
35.639999	-0.027912	-16.495958	-3.234735	-2.385345	-5.572545	-5.303334	0.000000	-10.000000	0.333333	-23.616667	337.000000	1023.000000	1023.000000	2046.000000
35.660000	-0.029439	-17.398560	-3.564267	-2.271416	-5.870838	-5.692039	0.000000	-10.000000	0.316667	-23.000000	329.000000	1023.000000	1023.000000	2046.000000
35.680000	-0.030616	-18.093857	-3.884511	-2.121900	-6.162269	-5.925178	0.000000	-10.000000	0.308333	-22.600000	321.333344	1023.000000	1023.000000	2046.000000
35.700001	-0.031669	-18.716463	-4.147626	-1.925523	-6.452894	-6.190419	0.000000	-10.000000	0.300000	-22.333334	313.666656	1023.000000	1023.000000	2046.000000
35.720001	-0.032361	-19.125645	-4.442055	-1.651620	-6.583099	-6.448870	0.000000	-10.000000	0.300000	-22.433334	306.333344	1023.000000	1023.000000	2046.000000
35.740002	-0.033162	-19.598959	-4.684327	-1.454713	-6.836926	-6.622994	0.000000	-10.000000	0.300000	-22.433334	298.666656	1023.000000	1023.000000	2046.000000
35.759998	-0.033820	-19.987898	-5.032029	-1.263135	-6.853181	-6.839555	0.000000	-10.000000	0.300000	-22.350000	291.333344	1023.000000	1023.000000	2046.000000
35.779999	-0.034308	-20.275949	-5.166491	-1.132641	-7.052693	-6.924124	0.000000	-10.000000	0.300000	-22.166666	283.833344	1023.000000	1023.000000	2046.000000
35.799999	-0.034914	-20.634422	-5.330929	-1.073899	-7.221249	-7.008346	0.000000	-10.000000	0.300000	-21.966667	276.500000	1023.000000	1023.000000	2046.000000
35.820000	-0.035400	-20.921278	-5.504302	-0.933232	-7.342714	-7.141030	0.000000	-10.000000	0.300000	-21.799999	269.166656	1023.000000	1023.000000	2046.000000
35.840000	-0.035851	-21.187876	-5.567873	-0.908618	-7.501646	-7.209738	0.000000	-10.000000	0.291667	-21.583334	261.833344	1023.000000	1023.000000	2046.000000
35.860001	-0.036269	-21.435135	-5.640572	-0.904802	-7.503217	-7.386543	0.000000	-10.000000	0.291667	-21.416666	254.666672	1023.000000	1023.000000	2046.000000
35.880001	-0.036823	-21.762205	-5.651740	-1.059040	-7.697377	-7.354049	0.000000	-10.000000	0.291667	-21.216667	247.500000	1023.000000	1023.000000	2046.000000
35.900002	-0.037459	-22.138504	-5.846056	-1.234040	-7.689995	-7.368413	0.000000	-10.000000	0.275000	-20.933332	240.500000	1023.000000	1023.000000	2046.000000
35.919998	-0.038164	-22.555161	-5.930315	-1.388954	-7.891223	-7.344667	0.000000	-10.000000	0.241667	-20.600000	233.500000	1023.000000	1023.000000	2046.000000
35.939999	-0.039207	-23.171082	-6.131895	-1.643786	-8.050020	-7.345381	0.000000	-10.000000	0.225000	-20.216667	226.500000	1023.000000	1023.000000	2046.000000
35.959999	-0.040373	-23.860558	-6.250361	-1.928332	-8.286606	-7.395258	0.000000	-10.000000	0.216667	-20.000000	219.666672	1023.000000	1023.000000	2046.000000
35.980000	-0.041778	-24.691078	-6.357420	-2.308200	-8.598096	-7.427363	0.000000	-10.000000	0.216667	-19.633333	213.000000	1023.000000	1023.000000	2046.000000
36.000000	-0.043429	-25.666586	-6.549255	-2.597071	-8.800383	-7.719877	0.000000	-10.000000	0.200000	-19.400000	206.500000	1023.000000	1023.000000	2046.000000
36.020000	-0.044978	-26.581976	-6.748642	-2.906604	-9.103481	-7.823249	0.000000	-10.000000	0.200000	-19.066668	200.000000	1023.000000	1023.000000	2046.000000
36.040001	-0.046764	-27.637598	-7.058699	-3.197614	-9.347389	-8.033896	0.000000	-10.000000	0.200000	-18.833334	193.666672	1023.000000	1023.000000	2046.000000
36.060001	-0.048117	-28.437347	-7.328657	-3.351752	-9.629492	-8.127445	0.000000	-10.000000	0.191667	-18.400000	187.500000	1023.000000	1023.000000	2046.000000
36.080002	-0.049373	-29.179188	-7.549642	-3.494434	-9.823763	-8.311349	0.000000	-10.000000	0.191667	-18.200001	181.500000	1023.000000	1023.000000	2046.000000
36.099998	-0.050320	-29.739042	-7.691440	-3.588787	-10.013084	-8.445732	0.000000	-10.000000	0.183333	-18.183332	175.500000	1023.000000	1023.000000	2046.000000
36.119999	-0.051002	-30.142254	-7.789161	-3.714296	-10.084442	-8.554354	0.000000	-10.000000	0.191667	-18.216667	169.166672	1023.000000	1023.000000	2046.000000
36.139999	-0.051370	-30.359507	-7.722818	-3.849134	-10.156525	-8.631031	0.000000	-10.000000	0.183333	-18.100000	162.833328	1023.000000	1023.000000	2046.000000
36.160000	-0.051363	-30.355494	-7.659160	-3.902148	-10.214580	-8.579605	0.000000	-10.000000	0.183333	-17.816668	156.500000	1023.000000	1023.000000	2046.000000
36.180000	-0.051700	-30.554735	-7.719013	-4.026820	-10.230849	-8.578053	0.000000	-10.000000	0.166667	-17.600000	150.833328	1023.000000	1023.000000	2046.000000
36.200001	-0.051849	-30.642788	-7.713555	-4.056597	-10.363179	-8.509458	0.000000	-10.000000	0.158333	-17.350000	145.166672	1023.000000	1023.000000	2046.000000
36.220001	-0.052536	-31.049028	-7.908425	-4.123480	-10.409506	-8.607617	0.000000	-10.000000	0.150000	-17.033335	139.500000	1023.000000	1023.000000	2046.000000
36.240002	-0.053475	-31.603546	-8.081792	-4.162694	-10.769472	-8.589588	0.000000	-10.000000	0.158333	-16.650002	133.666672	1023.000000	1023.000000	2046.000000
36.259998	-0.054660	-32.303864	-8.406358	-4.232785	-10.881959	-8.782762	0.000000	-10.000000	0.150000	-16.383333	128.000000	1023.000000	1023.000000	2046.000000
36.279999	-0.056156	-33.187904	-8.579957	-4.401514	-11.201301	-9.005133	0.000000	-10.000000	0.141667	-16.200001	122.500000	1023.000000	1023.000000	2046.000000
36.299999	-0.057578	-34.028809	-8.785275	-4.692151	-11.348432	-9.202952	0.000000	-10.000000	0.116667	-15.916667	117.000000	1023.000000	1023.000000	2046.000000
36.320000	-0.058832	-34.769840	-8.916273	-4.950337	-11.557973	-9.345257	0.000000	-10.000000	0.108333	-15.500000	111.666664	1023.000000	1023.000000	2046.000000
36.340000	-0.060150	-35.548382	-9.254155	-5.105827	-11.682141	-9.506261	0.000000	-10.000000	0.091667	-15.033334	106.500000	1023.000000	1023.000000	2046.000000
36.360001	-0.061249	-36.198219	-9.449642	-5.097542	-11.949940	-9.701094	0.000000	-10.000000	0.066667	-14.366667	101.666664	1023.000000	1023.000000	2046.000000
36.380001	-0.062399	-36.877987	-9.792585	-4.970717	-12.212304	-9.902381	0.000000	-10.000000	0.041667	-13.483334	96.833336	1023.000000	1023.000000	2046.000000
36.400002	-0.063258	-37.385632	-10.000288	-4.812307	-12.454688	-10.118350	0.000000	-10.000000	0.033333	-12.616667	92.333336	1023.000000	1023.000000	2046.000000
36.419998	-0.063684	-37.637337	-10.271961	-4.529129	-12.561934	-10.274311	0.000000	-10.000000	0.025000	-12.216667	88.000000	1023.000000	1023.000000	2046.000000
36.439999	-0.064094	-37.879642	-10.508845	-4.306777	-12.584399	-10.479623	0.000000	-10.000000	0.025000	-12.133333	84.000000	1023.000000	1023.000000	2046.000000
36.459999	-0.064283	-37.991322	-10.690630	-4.080034	-12.686224	-10.534436	0.000000	-10.000000	0.016667	-12.100000	80.000000	1023.000000	1023.000000	2046.000000
36.480000	-0.064776	-38.282604	-10.858473	-3.939102	-12.828341	-10.656691	0.000000	-10.000000	0.016667	-11.883333	76.000000	1023.000000	1023.000000	2046.000000
36.500000	-0.064867	-38.336185	-10.927598	-3.718466	-12.928998	-10.761125	0.000000	-10.000000	0.025000	-11.716667	72.000000	1023.000000	1023.000000	2046.000000
36.520000	-0.065102	-38.474995	-11.096299	-3.665957	-12.952676	-10.760062	0.000000	-10.000000	0.016667	-11.383333	68.000000	1023.000000	1023.000000	2046.000000
36.540001	-0.065341	-38.616539	-11.190074	-3.539235	-13.085842	-10.801388	0.000000	-10.000000	0.016667	-11.066667	64.166664	1023.000000	1023.000000	2046.000000
36.560001	-0.065512	-38.717552	-11.247869	-3.585779	-13.091415	-10.792488	0.000000	-10.000000	0.000000	-10.550000	60.500000	1023.000000	1023.000000	2046.000000
36.580002	-0.065685	-38.819641	-11.196982	-3.669417	-13.112108	-10.841131	0.000000	-10.000000	0.000000	-10.183333	57.000000	1023.000000	1023.000000	2046.000000
36.599998	-0.065929	-38.964310	-11.140722	-3.774298	-13.199059	-10.850228	0.000000	-10.000000	0.000000	-9.983334	53.500000	1023.000000	1023.000000	2046.000000
36.619999	-0.066069	-39.046776	-11.199627	-3.922945	-13.160263	-10.763941	0.000000	-10.000000	0.000000	-9.666667	50.166668	1023.000000	1023.000000	2046.000000
36.639999	-0.066139	-39.087868	-11.241327	-4.019444	-13.201384	-10.625711	0.000000	-10.000000	0.000000	-9.250000	47.000000	1023.000000	1023.000000	2046.000000
36.660000	-0.066485	-39.292732	-11.340180	-4.252594	-13.191979	-10.507977	0.000000	-10.000000	0.000000	-8.566667	44.000000	1023.000000	1023.000000	2046.000000
36.680000	-0.066884	-39.528492	-11.222688	-4.392330	-13.411337	-10.502139	0.000000	-10.000000	0.000000	-8.166667	41.166668	1023.000000	1023.000000	2046.000000
36.700001	-0.067536	-39.913742	-11.348588	-4.706436	-13.396105	-10.462615	0.000000	-10.000000	0.000000	-7.750000	38.333332	1023.000000	1023.000000	2046.000000
36.720001	-0.068362	-40.402206	-11.286430	-4.915335	-13.628264	-10.572177	0.000000	-10.000000	0.000000	-7.366667	35.666668	1023.000000	1023.000000	2046.000000
36.740002	-0.069290	-40.950508	-11.471015	-5.158852	-13.650131	-10.670511	0.000000	-10.000000	0.000000	-6.750000	33.000000	1023.000000	1023.000000	2046.000000
36.759998	-0.070219	-41.499332	-11.570258	-5.351204	-13.757311	-10.820561	0.000000	-10.000000	-0.008333	-6.166667	30.666666	1023.000000	1023.000000	2046.000000
36.779999	-0.070984	-41.951683	-11.647990	-5.505663	-13.939249	-10.858779	0.000000	-10.000000	-0.008333	-5.566667	28.500000	1023.000000	1023.000000	2046.000000
36.799999	-0.071502	-42.257935	-11.751948	-5.628843	-13.989299	-10.887843	0.000000	-10.000000	-0.016667	-5.250000	26.833334	1023.000000	1023.000000	2046.000000
36.820000	-0.071722	-42.387676	-11.644102	-5.666035	-14.085185	-10.992355	0.000000	-10.000000	-0.008333	-5.083333	25.166666	1023.000000	1023.000000	2046.000000
36.840000	-0.071552	-42.287136	-11.617966	-5.829021	-13.925391	-10.914758	0.000000	-10.000000	-0.016667	-5.000000	23.500000	1023.000000	1023.000000	2046.000000
36.860001	-0.071139	-42.042976	-11.425537	-5.744213	-13.826311	-11.046913	0.000000	-10.000000	-0.016667	-4.750000	21.833334	1023.000000	1023.000000	2046.000000
36.880001	-0.070589	-41.718201	-11.308247	-5.807534	-13.685601	-10.916818	0.000000	-10.000000	-0.033333	-4.350000	20.166666	1023.000000	1023.000000	2046.000000
36.900002	-0.070259	-41.523178	-11.173012	-5.932074	-13.638594	-10.779497	0.000000	-10.000000	-0.041667	-3.866667	18.833334	1023.000000	1023.000000	2046.000000
36.919998	-0.070056	-41.402832	-11.075154	-5.933872	-13.665009	-10.728795	0.000000	-10.000000	-0.041667	-3.383333	17.500000	1023.000000	1023.000000	2046.000000
36.939999	-0.069945	-41.337578	-11.140799	-5.960718	-13.561832	-10.674229	0.000000	-10.000000	-0.041667	-2.850000	16.333334	1023.000000	1023.000000	2046.000000
36.959999	-0.070228	-41.504818	-11.181376	-5.851279	-13.676207	-10.795956	0.000000	-10.000000	-0.041667	-2.250000	15.500000	1023.000000	1023.000000	2046.000000
36.980000	-0.070621	-41.737133	-11.296451	-6.008317	-13.601582	-10.830782	0.000000	-10.000000	-0.050000	-1.283333	15.000000	1023.000000	1023.000000	2046.000000
37.000000	-0.070881	-41.890400	-11.198854	-6.136090	-13.604798	-10.950658	0.000000	-10.000000	-0.058333	-0.216667	15.000000	1023.000000	1023.000000	2046.000000
37.020000	-0.071070	-42.002384	-11.188787	-6.453424	-13.497363	-10.862811	0.000000	-10.000000	-0.058333	1.316667	15.000000	1023.000000	1023.000000	2046.000000
37.040001	-0.070937	-41.923977	-11.090155	-6.630136	-13.399936	-10.803750	0.000000	-10.000000	-0.075000	3.000000	15.000000	1023.000000	1023.000000	2046.000000
37.060001	-0.071065	-41.999279	-11.064258	-6.580883	-13.438753	-10.915387	0.000000	-10.000000	-0.100000	5.283333	15.000000	1023.000000	1023.000000	2046.000000
37.080002	-0.070891	-41.896744	-11.270571	-6.556149	-13.262626	-10.807401	0.000000	-10.000000	-0.141667	7.966667	15.000000	1023.000000	1023.000000	2046.000000
37.099998	-0.070628	-41.741119	-11.197474	-6.281909	-13.359358	-10.902376	0.000000	-10.000000	-0.175000	10.900001	15.000000	1023.000000	1023.000000	2046.000000
37.119999	-0.069832	-41.270691	-11.353077	-6.091591	-13.067644	-10.758380	0.000000	-10.000000	-0.200000	13.333334	15.000000	1023.000000	1023.000000	2046.000000
37.139999	-0.068929	-40.736744	-11.292348	-5.693277	-12.938115	-10.813005	0.000000	-10.000000	-0.225000	15.150001	15.000000	1023.000000	1023.000000	2046.000000
37.160000	-0.067723	-40.024239	-11.364815	-5.492655	-12.586912	-10.579856	0.000000	-10.000000	-0.275000	17.433334	23.000000	1023.000000	1023.000000	2046.000000
37.180000	-0.066765	-39.457924	-11.314813	-5.205979	-12.497365	-10.439769	0.000000	-10.000000	-0.316667	19.316668	31.000000	1023.000000	1023.000000	2046.000000
37.200001	-0.065752	-38.859314	-11.314389	-4.948560	-12.262441	-10.333922	0.000000	-10.000000	-0.350000	20.700001	39.000000	1023.000000	1023.000000	2046.000000
37.220001	-0.064589	-38.171875	-11.284371	-4.824334	-12.030865	-10.032304	0.000000	-10.000000	-0.350000	20.700001	39.000000	1023.000000	1023.000000	2046.000000
37.240002	-0.063572	-37.570805	-11.121655	-4.549822	-11.960531	-9.938793	0.000000	-10.000000	-0.350000	20.833334	41.333332	1023.000000	1023.000000	2046.000000
37.259998	-0.062199	-36.759350	-11.119907	-4.532108	-11.597323	-9.510012	0.000000	-10.000000	-0.358333	21.000000	46.000000	1023.000000	1023.000000	2046.000000
37.279999	-0.060933	-36.011486	-10.761069	-4.434533	-11.460073	-9.355809	0.000000	-10.000000	-0.383333	21.550001	53.000000	1023.000000	1023.000000	2046.000000
37.299999	-0.059698	-35.281353	-10.588850	-4.565586	-11.153642	-8.973276	0.000000	-10.000000	-0.400000	21.816668	60.000000	1023.000000	1023.000000	2046.000000
37.320000	-0.058379	-34.501972	-10.475471	-4.627362	-10.791580	-8.607559	0.000000	-10.000000	-0.416667	22.450001	67.166664	1023.000000	1023.000000	2046.000000
37.340000	-0.057163	-33.783592	-10.162959	-4.591573	-10.624133	-8.404927	0.000000	-10.000000	-0.425000	22.700001	74.500000	1023.000000	1023.000000	2046.000000
37.360001	-0.055521	-32.812767	-10.018908	-4.721050	-10.232398	-7.840410	0.000000	-10.000000	-0.433333	23.266666	82.166664	1023.000000	1023.000000	2046.000000
37.380001	-0.054234	-32.052204	-9.686077	-4.634252	-10.016727	-7.715149	0.000000	-10.000000	-0.425000	23.400000	90.000000	1023.000000	1023.000000	2046.000000
37.400002	-0.052981	-31.311474	-9.544137	-4.905704	-9.635462	-7.226171	0.000000	-10.000000	-0.416667	23.533333	97.666664	1023.000000	1023.000000	2046.000000
37.419998	-0.052095	-30.787991	-9.170429	-4.880558	-9.551638	-7.185365	0.000000	-10.000000	-0.416667	23.566668	105.333336	1023.000000	1023.000000	2046.000000
37.439999	-0.051132	-30.219158	-9.044841	-5.128389	-9.200216	-6.845712	0.000000	-10.000000	-0.433333	23.900000	113.000000	1023.000000	1023.000000	2046.000000
37.459999	-0.050662	-29.941452	-8.846937	-5.193069	-9.123145	-6.778300	0.000000	-10.000000	-0.441667	24.233334	121.000000	1023.000000	1023.000000	2046.000000
37.480000	-0.050085	-29.600529	-8.694492	-5.337813	-8.932591	-6.635632	0.000000	-10.000000	-0.450000	24.549999	129.000000	1023.000000	1023.000000	2046.000000
37.500000	-0.049096	-29.015642	-8.592889	-5.435130	-8.663066	-6.324557	0.000000	-10.000000	-0.450000	24.633333	137.333328	1023.000000	1023.000000	2046.000000
37.520000	-0.048294	-28.541546	-8.338552	-5.319755	-8.532008	-6.351233	0.000000	-10.000000	-0.450000	24.533333	145.666672	1023.000000	1023.000000	2046.000000
37.540001	-0.046638	-27.563108	-8.140662	-5.386285	-8.077000	-5.959160	0.000000	-10.000000	-0.450000	24.400000	154.000000	1023.000000	1023.000000	2046.000000
37.560001	-0.045031	-26.613504	-7.663457	-5.219672	-7.856999	-5.873376	0.000000	-10.000000	-0.450000	24.166668	162.000000	1023.000000	1023.000000	2046.000000
37.580002	-0.043023	-25.426859	-7.367519	-5.283200	-7.324212	-5.451929	0.000000	-10.000000	-0.450000	24.266666	170.000000	1023.000000	1023.000000	2046.000000
37.599998	-0.040899	-24.171246	-6.979207	-5.172686	-6.934030	-5.085324	0.000000	-10.000000	-0.450000	24.450001	178.000000	1023.000000	1023.000000	2046.000000
37.619999	-0.039397	-23.283405	-6.646441	-5.071042	-6.653157	-4.912766	0.000000	-10.000000	-0.450000	24.416668	186.166672	1023.000000	1023.000000	2046.000000
37.639999	-0.037501	-22.163284	-6.412995	-5.156302	-6.283081	-4.310906	0.000000	-10.000000	-0.450000	24.366667	194.500000	1023.000000	1023.000000	2046.000000
37.660000	-0.036171	-21.376989	-6.227073	-4.687441	-6.049861	-4.412615	0.000000	-10.000000	-0.441667	24.150000	202.833328	1023.000000	1023.000000	2046.000000
37.680000	-0.034875	-20.611301	-6.245333	-4.690185	-5.720771	-3.955014	0.000000	-10.000000	-0.441667	24.066668	211.000000	1023.000000	1023.000000	2046.000000
37.700001	-0.034442	-20.355038	-6.026005	-4.524757	-5.721455	-4.082820	0.000000	-10.000000	-0.433333	23.866667	219.000000	1023.000000	1023.000000	2046.000000
37.720001	-0.033757	-19.950510	-5.903403	-4.792280	-5.497385	-3.757442	0.000000	-10.000000	-0.441667	23.800001	227.000000	1023.000000	1023.000000	2046.000000
37.740002	-0.033080	-19.550121	-5.743997	-4.818171	-5.357637	-3.630316	0.000000	-10.000000	-0.441667	23.933334	235.000000	1023.000000	1023.000000	2046.000000
37.759998	-0.032524	-19.221951	-5.604239	-4.771908	-5.170156	-3.675646	0.000000	-10.000000	-0.441667	24.033335	243.000000	1023.000000	1023.000000	2046.000000
37.779999	-0.032163	-19.008619	-5.699990	-4.769489	-5.005907	-3.533233	0.000000	-10.000000	-0.433333	24.000000	251.000000	1023.000000	1023.000000	2046.000000
37.799999	-0.032310	-19.095358	-5.589199	-4.520891	-5.192236	-3.793032	0.000000	-10.000000	-0.416667	23.883333	259.000000	1023.000000	1023.000000	2046.000000
37.820000	-0.031394	-18.553619	-5.667840	-4.477157	-4.889252	-3.519369	0.000000	-10.000000	-0.408333	23.916666	267.000000	1023.000000	1023.000000	2046.000000
37.840000	-0.030332	-17.926453	-5.555253	-4.087780	-4.793169	-3.490251	0.000000	-10.000000	-0.400000	23.950001	275.000000	1023.000000	1023.000000	2046.000000
37.860001	-0.029044	-17.164770	-5.452885	-3.710743	-4.555645	-3.445496	0.000000	-10.000000	-0.408333	23.716667	283.000000	1023.000000	1023.000000	2046.000000
37.880001	-0.027109	-16.021627	-5.471165	-3.393872	-4.075100	-3.081490	0.000000	-10.000000	-0.425000	23.183334	290.833344	1023.000000	1023.000000	2046.000000
37.900002	-0.025766	-15.227491	-5.236492	-2.937888	-4.046442	-3.006669	0.000000	-10.000000	-0.441667	22.733334	298.500000	1023.000000	1023.000000	2046.000000
37.919998	-0.024276	-14.347279	-5.160784	-2.693647	-3.716044	-2.776803	0.000000	-10.000000	-0.416667	22.600000	306.166656	1023.000000	1023.000000	2046.000000
37.939999	-0.022376	-13.224008	-5.114239	-2.447954	-3.296448	-2.365366	0.000000	-10.000000	-0.400000	22.416666	313.666656	1023.000000	1023.000000	2046.000000
37.959999	-0.020923	-12.365669	-4.816128	-2.036206	-3.239531	-2.273804	0.000000	-10.000000	-0.383333	22.283333	321.333344	1023.000000	1023.000000	2046.000000
37.980000	-0.019076	-11.273782	-4.675262	-1.973256	-2.772827	-1.852437	0.000000	-10.000000	-0.400000	22.100000	328.666656	1023.000000	1023.000000	2046.000000
38.000000	-0.017132	-10.125002	-4.294532	-1.773890	-2.493438	-1.563142	0.000000	-10.000000	-0.400000	22.033335	336.166656	1023.000000	1023.000000	2046.000000
38.020000	-0.015663	-9.256929	-3.916870	-1.523508	-2.333373	-1.483178	0.000000	-10.000000	-0.383333	21.716667	343.500000	1023.000000	1023.000000	2046.000000
38.040001	-0.013792	-8.151297	-3.711874	-1.611603	-1.831612	-0.996207	0.000000	-10.000000	-0.383333	21.316668	350.833344	1023.000000	1023.000000	2046.000000
38.060001	-0.011979	-7.079753	-3.329040	-1.530692	-1.560826	-0.659194	0.000000	-10.000000	-0.366667	21.066668	358.000000	1023.000000	1023.000000	2046.000000
38.080002	-0.010435	-6.167169	-2.907401	-1.466511	-1.296534	-0.496724	0.000000	-10.000000	-0.366667	20.833334	365.000000	1023.000000	1023.000000	2046.000000
38.099998	-0.008699	-5.141348	-2.605069	-1.682261	-0.833279	-0.020739	0.000000	-10.000000	-0.350000	20.816668	372.000000	1023.000000	1023.000000	2046.000000
38.119999	-0.007532	-4.451252	-2.241279	-1.770539	-0.626153	0.186719	0.000000	-10.000000	-0.350000	20.516666	379.000000	1023.000000	1023.000000	2046.000000
38.139999	-0.006835	-4.039236	-1.783598	-1.928071	-0.590828	0.263262	0.000000	-10.000000	-0.350000	20.549999	385.833344	1023.000000	1023.000000	2046.000000
38.160000	-0.006066	-3.584789	-1.680125	-2.200317	-0.172255	0.467907	0.000000	-10.000000	-0.341667	20.400000	392.666656	1023.000000	1023.000000	2046.000000
38.180000	-0.005288	-3.125098	-1.456035	-2.258851	-0.010898	0.600686	0.000000	-10.000000	-0.325000	20.283333	399.500000	1023.000000	1023.000000	2046.000000
38.200001	-0.004709	-2.783118	-1.041255	-2.322872	-0.050761	0.631770	0.000000	-10.000000	-0.300000	19.966667	406.500000	1023.000000	1023.000000	2046.000000
38.220001	-0.003534	-2.088762	-0.924241	-2.469871	0.382673	0.922677	0.000000	-10.000000	-0.283333	19.400002	413.166656	1023.000000	1023.000000	2046.000000
38.240002	-0.002511	-1.484243	-0.628223	-2.384013	0.516340	1.011653	0.000000	-10.000000	-0.266667	18.983334	419.833344	1023.000000	1023.000000	2046.000000
38.259998	-0.001173	-0.693062	-0.261911	-2.331906	0.793830	1.106925	0.000000	-10.000000	-0.258333	18.300001	426.166656	1023.000000	1023.000000	2046.000000
38.279999	0.000968	0.571880	0.047408	-2.324705	1.364707	1.484469	0.000000	-10.000000	-0.258333	18.133333	432.500000	1023.000000	1023.000000	2046.000000
38.299999	0.002884	1.704542	0.662925	-2.137381	1.524964	1.654034	0.000000	-10.000000	-0.266667	18.083334	438.500000	1023.000000	1023.000000	2046.000000
38.320000	0.005124	3.028534	1.032544	-2.130116	2.062004	2.064101	0.000000	-10.000000	-0.266667	18.216667	444.500000	1023.000000	1023.000000	2046.000000
38.340000	0.007150	4.225603	1.416229	-1.929521	2.362008	2.376887	0.000000	-10.000000	-0.258333	18.383333	450.500000	1023.000000	1023.000000	2046.000000
38.360001	0.008852	5.231732	1.794000	-1.751595	2.592083	2.597245	0.000000	-10.000000	-0.241667	18.133333	456.500000	1023.000000	1023.000000	2046.000000
38.380001	0.010372	6.129759	1.706388	-1.636583	3.094818	2.965135	0.000000	-10.000000	-0.233333	17.966667	462.500000	1023.000000	1023.000000	2046.000000
38.400002	0.010968	6.482020	2.022880	-1.297017	2.744011	3.012146	0.000000	-10.000000	-0.216667	17.500000	468.500000	1023.000000	1023.000000	2046.000000
38.419998	0.011472	6.780109	1.925229	-1.331664	3.042199	3.144346	0.000000	-10.000000	-0.225000	17.233334	474.500000	1023.000000	1023.000000	2046.000000
38.439999	0.011677	6.901311	2.102470	-1.361709	3.009501	3.151050	0.000000	-10.000000	-0.216667	17.033335	480.500000	1023.000000	1023.000000	2046.000000
38.459999	0.011966	7.072080	2.325419	-1.547726	3.058038	3.236348	0.000000	-10.000000	-0.216667	16.833334	486.333344	1023.000000	1023.000000	2046.000000
38.480000	0.012464	7.366412	2.212922	-1.573670	3.399866	3.327294	0.000000	-10.000000	-0.200000	16.700001	492.000000	1023.000000	1023.000000	2046.000000
38.500000	0.011897	7.031049	2.337335	-1.527962	3.086233	3.135443	0.000000	-10.000000	-0.200000	16.400002	497.500000	1023.000000	1023.000000	2046.000000
38.520000	0.011756	6.947826	2.123508	-1.481025	3.157543	3.147799	0.000000	-10.000000	-0.208333	15.966667	503.000000	1023.000000	1023.000000	2046.000000
38.540001	0.011927	7.048793	2.296851	-1.150984	2.919436	2.983489	0.000000	-10.000000	-0.225000	15.733334	508.333344	1023.000000	1023.000000	2046.000000
38.560001	0.012865	7.603198	2.182747	-0.970530	3.274695	3.116286	0.000000	-10.000000	-0.233333	15.600000	513.666687	1023.000000	1023.000000	2046.000000
38.580002	0.014144	8.359279	2.269436	-0.504167	3.373521	3.220489	0.000000	-10.000000	-0.241667	15.850000	519.000000	1023.000000	1023.000000	2046.000000
38.599998	0.015307	9.046682	2.446876	-0.060369	3.413579	3.246597	0.000000	-10.000000	-0.241667	15.966667	524.333313	1023.000000	1023.000000	2046.000000
38.619999	0.016860	9.964320	2.379954	0.247233	3.770306	3.566828	0.000000	-10.000000	-0.250000	16.133333	529.666687	1023.000000	1023.000000	2046.000000
38.639999	0.018243	10.781455	2.667247	0.769920	3.743908	3.600379	0.000000	-10.000000	-0.250000	16.116667	535.000000	1023.000000	1023.000000	2046.000000
38.660000	0.019723	11.656051	2.620751	0.925533	4.109857	3.999910	0.000000	-10.000000	-0.250000	15.966667	540.333313	1023.000000	1023.000000	2046.000000
38.680000	0.021107	12.474009	2.790283	1.441360	4.164422	4.077944	0.000000	-10.000000	-0.250000	15.616667	545.666687	1023.000000	1023.000000	2046.000000
38.700001	0.022731	13.433999	2.961803	1.684249	4.399531	4.388415	0.000000	-10.000000	-0.233333	15.350000	550.833313	1023.000000	1023.000000	2046.000000
38.720001	0.024613	14.546544	3.125891	1.887020	4.764580	4.769053	0.000000	-10.000000	-0.208333	14.933333	556.166687	1023.000000	1023.000000	2046.000000
38.740002	0.026172	15.467881	3.623582	2.197525	4.724109	4.922665	0.000000	-10.000000	-0.183333	14.316667	561.166687	1023.000000	1023.000000	2046.000000
38.759998	0.027494	16.248949	3.616834	2.245911	5.180295	5.205908	0.000000	-10.000000	-0.166667	13.416667	566.166687	1023.000000	1023.000000	2046.000000
38.779999	0.028632	16.921568	4.108136	2.430473	5.111595	5.271365	0.000000	-10.000000	-0.141667	12.483334	570.666687	1023.000000	1023.000000	2046.000000
38.799999	0.029960	17.706573	4.376326	2.227548	5.469002	5.633698	0.000000	-10.000000	-0.116667	11.650001	575.000000	1023.000000	1023.000000	2046.000000
38.820000	0.030829	18.219929	4.605368	2.191504	5.655627	5.767430	0.000000	-10.000000	-0.091667	10.816667	579.000000	1023.000000	1023.000000	2046.000000
38.840000	0.031046	18.347975	4.990461	1.888337	5.581034	5.888143	0.000000	-10.000000	-0.083333	10.050000	582.833313	1023.000000	1023.000000	2046.000000
38.860001	0.031256	18.472023	5.015214	1.617965	5.830936	6.007907	0.000000	-10.000000	-0.066667	9.516667	586.333313	1023.000000	1023.000000	2046.000000
38.880001	0.030914	18.270205	5.403287	1.406915	5.498249	5.961754	0.000000	-10.000000	-0.058333	8.900001	589.666687	1023.000000	1023.000000	2046.000000
38.900002	0.030721	18.156317	5.233436	1.127160	5.805444	5.990277	0.000000	-10.000000	-0.058333	8.233334	592.666687	1023.000000	1023.000000	2046.000000
38.919998	0.030776	18.188591	5.519314	1.156608	5.641625	5.871043	0.000000	-10.000000	-0.058333	7.250000	595.666687	1023.000000	1023.000000	2046.000000
38.939999	0.031044	18.347004	5.632067	0.914873	5.743285	6.056779	0.000000	-10.000000	-0.041667	6.250000	598.166687	1023.000000	1023.000000	2046.000000
38.959999	0.031257	18.472971	5.674135	0.997600	5.870943	5.930293	0.000000	-10.000000	-0.033333	5.116667	600.500000	1023.000000	1023.000000	2046.000000
38.980000	0.032001	18.912746	6.111291	0.934990	5.798832	6.067634	0.000000	-10.000000	-0.033333	4.133333	602.333313	1023.000000	1023.000000	2046.000000
39.000000	0.032947	19.471851	6.151360	0.910246	6.244409	6.165837	0.000000	-10.000000	-0.050000	3.350000	604.000000	1023.000000	1023.000000	2046.000000
39.020000	0.034303	20.273294	6.646871	1.134652	6.287141	6.204630	0.000000	-10.000000	-0.050000	2.983333	605.333313	1023.000000	1023.000000	2046.000000
39.040001	0.035513	20.988245	6.879495	1.034225	6.570199	6.504325	0.000000	-10.000000	-0.050000	2.733333	606.333313	1023.000000	1023.000000	2046.000000
39.060001	0.036497	21.569811	7.027228	1.264511	6.748588	6.529484	0.000000	-10.000000	-0.050000	2.400000	607.166687	1023.000000	1023.000000	2046.000000
39.080002	0.037458	22.137802	7.288708	1.309998	6.808286	6.730809	0.000000	-10.000000	-0.041667	1.650000	608.000000	1023.000000	1023.000000	2046.000000
39.099998	0.037420	22.115259	7.124388	1.305086	6.823593	6.862194	0.000000	-10.000000	-0.033333	0.816667	608.666687	1023.000000	1023.000000	2046.000000
39.119999	0.037487	22.154667	7.137949	1.745823	6.594254	6.676641	0.000000	-10.000000	-0.033333	-0.083333	609.000000	1023.000000	1023.000000	2046.000000
39.139999	0.036929	21.824902	6.842087	1.618145	6.623774	6.740896	0.000000	-10.000000	-0.033333	-0.766667	609.000000	1023.000000	1023.000000	2046.000000
39.160000	0.035622	21.052309	6.671043	1.509382	6.458632	6.413252	0.000000	-10.000000	-0.041667	-1.250000	609.000000	1023.000000	1023.000000	2046.000000
39.180000	0.034822	20.579880	6.743150	1.149902	6.259784	6.427044	0.000000	-10.000000	-0.041667	-1.450000	609.000000	1023.000000	1023.000000	2046.000000
39.200001	0.033839	19.998886	6.407136	0.996927	6.398365	6.196458	0.000000	-10.000000	-0.050000	-1.683333	609.000000	1023.000000	1023.000000	2046.000000
39.220001	0.032686	19.317301	6.417051	0.995111	5.947497	5.957641	0.000000	-10.000000	-0.050000	-2.200000	609.000000	1023.000000	1023.000000	2046.000000
39.240002	0.030874	18.246639	5.809381	0.987192	5.867163	5.582904	0.000000	-10.000000	-0.050000	-2.733333	609.000000	1023.000000	1023.000000	2046.000000
39.259998	0.029741	17.577051	5.759907	1.195858	5.375523	5.245764	0.000000	-10.000000	-0.050000	-2.966667	609.000000	1023.000000	1023.000000	2046.000000
39.279999	0.029248	17.285423	5.395485	1.267886	5.410358	5.211695	0.000000	-10.000000	-0.050000	-2.666667	609.000000	1023.000000	1023.000000	2046.000000
39.299999	0.028758	16.996250	5.173708	1.608276	5.280945	4.933321	0.000000	-10.000000	-0.050000	-2.316667	609.000000	1023.000000	1023.000000	2046.000000
39.320000	0.028952	17.110891	5.153889	1.908263	5.136326	4.912413	0.000000	-10.000000	-0.050000	-1.916667	609.000000	1023.000000	1023.000000	2046.000000
39.340000	0.028701	16.962339	4.651930	2.222391	5.307894	4.780124	0.000000	-10.000000	-0.050000	-1.800000	609.000000	1023.000000	1023.000000	2046.000000
39.360001	0.028784	17.011501	4.786207	2.632464	4.933919	4.658912	0.000000	-10.000000	-0.050000	-2.000000	609.000000	1023.000000	1023.000000	2046.000000
39.380001	0.028987	17.131426	4.520440	2.709681	5.060918	4.840386	0.000000	-10.000000	-0.050000	-2.683333	609.000000	1023.000000	1023.000000	2046.000000
39.400002	0.028795	17.018038	4.364758	2.999852	4.979084	4.674344	0.000000	-10.000000	-0.033333	-3.750000	609.000000	1023.000000	1023.000000	2046.000000
39.419998	0.029125	17.212646	4.448833	3.221609	4.738886	4.803319	0.000000	-10.000000	-0.016667	-4.866667	609.000000	1023.000000	1023.000000	2046.000000
39.439999	0.029184	17.247860	4.150028	3.363009	4.918481	4.816341	0.000000	-10.000000	0.000000	-5.866667	609.000000	1023.000000	1023.000000	2046.000000
39.459999	0.029568	17.474457	4.427834	3.626576	4.666563	4.753484	0.000000	-10.000000	0.000000	-6.933333	609.000000	1023.000000	1023.000000	2046.000000
39.480000	0.029260	17.292484	4.217555	3.565741	4.729110	4.780078	0.000000	-10.000000	0.000000	-8.133333	609.000000	1023.000000	1023.000000	2046.000000
39.500000	0.029003	17.140978	4.382404	3.670500	4.467581	4.620492	0.000000	-10.000000	0.008333	-9.233334	609.000000	1023.000000	1023.000000	2046.000000
39.520000	0.028374	16.769123	4.209013	3.411938	4.451606	4.696568	0.000000	-10.000000	0.016667	-10.316667	609.000000	1023.000000	1023.000000	2046.000000
39.540001	0.027504	16.254583	4.203473	3.320688	4.277937	4.452485	0.000000	-10.000000	0.033333	-11.100000	601.666687	1023.000000	1023.000000	2046.000000
39.560001	0.026221	15.496761	4.223450	2.937264	3.911321	4.424726	0.000000	-10.000000	0.041667	-12.066667	593.000000	1023.000000	1023.000000	2046.000000
39.580002	0.024245	14.328634	3.842523	2.575685	3.842807	4.067618	0.000000	-10.000000	0.050000	-12.850000	583.000000	1023.000000	1023.000000	2046.000000
39.599998	0.022581	13.345616	3.967250	2.295738	3.322899	3.759729	0.000000	-10.000000	0.066667	-13.700000	578.833313	1023.000000	1023.000000	2046.000000
39.619999	0.020368	12.037371	3.525310	1.836935	3.157982	3.517144	0.000000	-10.000000	0.100000	-14.833334	572.666687	1023.000000	1023.000000	2046.000000
39.639999	0.018210	10.761835	3.319951	1.712984	2.744374	2.984527	0.000000	-10.000000	0.133333	-15.700001	567.833313	1023.000000	1023.000000	2046.000000
39.660000	0.016755	9.902233	3.215664	1.518368	2.408176	2.760026	0.000000	-10.000000	0.166667	-16.700001	562.666687	1023.000000	1023.000000	2046.000000
39.680000	0.014764	8.725807	2.736463	1.248750	2.294037	2.446557	0.000000	-10.000000	0.183333	-17.466667	559.000000	1023.000000	1023.000000	2046.000000
39.700001	0.013441	7.943401	2.842172	1.215853	1.855409	2.029967	0.000000	-10.000000	0.200000	-18.466667	553.166687	1023.000000	1023.000000	2046.000000
39.720001	0.012710	7.511371	2.752612	0.977681	1.816033	1.965045	0.000000	-10.000000	0.208333	-19.216667	547.000000	1023.000000	1023.000000	2046.000000
39.740002	0.011723	6.928112	2.574022	0.975957	1.773871	1.604262	0.000000	-10.000000	0.208333	-19.500000	540.500000	1023.000000	1023.000000	2046.000000
39.759998	0.011585	6.846968	2.888582	0.934494	1.472825	1.551066	0.000000	-10.000000	0.216667	-19.700001	534.000000	1023.000000	1023.000000	2046.000000
39.779999	0.010837	6.404515	2.565809	0.826120	1.569111	1.443475	0.000000	-10.000000	0.216667	-19.783333	527.500000	1023.000000	1023.000000	2046.000000
39.799999	0.009999	5.909232	2.614983	0.927455	1.225717	1.141076	0.000000	-10.000000	0.225000	-20.116667	520.833313	1023.000000	1023.000000	2046.000000
39.820000	0.008615	5.091509	2.334622	0.729651	0.883876	1.143360	0.000000	-10.000000	0.241667	-20.316668	514.166687	1023.000000	1023.000000	2046.000000
39.840000	0.006825	4.033769	1.880101	0.882129	0.544888	0.726651	0.000000	-10.000000	0.266667	-20.650000	507.333344	1023.000000	1023.000000	2046.000000
39.860001	0.005031	2.973390	1.635419	0.790765	0.076013	0.471193	0.000000	-10.000000	0.291667	-20.850000	500.500000	1023.000000	1023.000000	2046.000000
39.880001	0.002542	1.502536	1.096202	0.503061	-0.120683	0.023957	0.000000	-10.000000	0.283333	-21.200001	493.500000	1023.000000	1023.000000	2046.000000
39.900002	0.000775	0.457990	1.097473	0.239440	-0.588290	-0.290633	0.000000	-10.000000	0.283333	-21.283333	486.333344	1023.000000	1023.000000	2046.000000
39.919998	-0.001466	-0.866151	0.618910	-0.218142	-0.724384	-0.542534	0.000000	-10.000000	0.283333	-21.466667	479.166656	1023.000000	1023.000000	2046.000000
39.939999	-0.003260	-1.926875	0.529932	-0.321111	-1.193156	-0.942540	0.000000	-10.000000	0.300000	-21.483334	472.000000	1023.000000	1023.000000	2046.000000
39.959999	-0.005343	-3.157843	-0.003405	-0.456850	-1.485997	-1.211590	0.000000	-10.000000	0.300000	-21.633333	464.833344	1023.000000	1023.000000	2046.000000
39.980000	-0.007421	-4.385716	-0.315611	-0.298077	-1.977592	-1.794435	0.000000	-10.000000	0.300000	-21.549999	457.666656	1023.000000	1023.000000	2046.000000
40.000000	-0.008534	-5.043297	-0.574900	-0.141978	-2.288094	-2.038325	0.000000	-10.000000	0.308333	-21.583334	450.500000	1023.000000	1023.000000	2046.000000
40.020000	-0.010081	-5.957785	-1.015258	0.066250	-2.551276	-2.457502	0.000000	-10.000000	0.316667	-21.866667	443.333344	1023.000000	1023.000000	2046.000000
40.040001	-0.010619	-6.275598	-1.078753	0.339095	-2.868125	-2.667815	0.000000	-10.000000	0.325000	-22.333334	436.000000	1023.000000	1023.000000	2046.000000
40.060001	-0.011764	-6.952585	-1.656166	0.474587	-2.880432	-2.890574	0.000000	-10.000000	0.333333	-22.733334	428.500000	1023.000000	1023.000000	2046.000000
40.080002	-0.012468	-7.368645	-1.590255	0.734645	-3.354746	-3.158289	0.000000	-10.000000	0.341667	-22.916668	420.833344	1023.000000	1023.000000	2046.000000
40.099998	-0.013059	-7.717684	-2.050069	0.801397	-3.248939	-3.220072	0.000000	-10.000000	0.341667	-22.983334	413.333344	1023.000000	1023.000000	2046.000000
40.119999	-0.013932	-8.233877	-2.149086	0.971817	-3.534602	-3.522006	0.000000	-10.000000	0.341667	-22.983334	405.666656	1023.000000	1023.000000	2046.000000
40.139999	-0.014240	-8.415714	-2.315315	1.064824	-3.641021	-3.524202	0.000000	-10.000000	0.341667	-23.000000	398.000000	1023.000000	1023.000000	2046.000000
40.160000	-0.014820	-8.758659	-2.390273	1.166709	-3.791108	-3.743988	0.000000	-10.000000	0.341667	-23.066668	390.333344	1023.000000	1023.000000	2046.000000
40.180000	-0.014732	-8.706680	-2.251679	1.077328	-3.866814	-3.665515	0.000000	-10.000000	0.325000	-22.900002	382.666656	1023.000000	1023.000000	2046.000000
40.200001	-0.015526	-9.175612	-2.358399	1.002379	-3.959979	-3.859614	0.000000	-10.000000	0.316667	-22.883333	375.000000	1023.000000	1023.000000	2046.000000
40.220001	-0.015872	-9.380389	-2.359934	0.882846	-4.067468	-3.835833	0.000000	-10.000000	0.308333	-22.733334	367.333344	1023.000000	1023.000000	2046.000000
40.240002	-0.016717	-9.879911	-2.628039	0.662974	-4.037475	-3.877372	0.000000	-10.000000	0.308333	-22.566668	359.666656	1023.000000	1023.000000	2046.000000
40.259998	-0.017164	-10.143939	-2.527251	0.548332	-4.261744	-3.903276	0.000000	-10.000000	0.300000	-22.100000	352.333344	1023.000000	1023.000000	2046.000000
40.279999	-0.018557	-10.967084	-2.808209	0.076948	-4.377117	-3.858706	0.000000	-10.000000	0.300000	-21.800001	344.833344	1023.000000	1023.000000	2046.000000
40.299999	-0.020154	-11.911127	-2.765084	-0.227453	-4.778839	-4.139751	0.000000	-10.000000	0.291667	-21.616667	337.500000	1023.000000	1023.000000	2046.000000
40.320000	-0.021566	-12.745624	-2.930083	-0.654949	-4.956656	-4.203936	0.000000	-10.000000	0.291667	-21.533333	330.166656	1023.000000	1023.000000	2046.000000
40.340000	-0.023513	-13.896382	-3.207390	-0.983635	-5.191247	-4.514111	0.000000	-10.000000	0.291667	-21.233334	323.000000	1023.000000	1023.000000	2046.000000
40.360001	-0.024639	-14.561787	-3.244662	-1.183686	-5.502983	-4.630455	0.000000	-10.000000	0.300000	-21.150000	316.000000	1023.000000	1023.000000	2046.000000
40.380001	-0.026214	-15.492399	-3.661989	-1.437151	-5.591962	-4.801298	0.000000	-10.000000	0.300000	-21.116667	309.000000	1023.000000	1023.000000	2046.000000
40.400002	-0.027630	-16.329092	-3.688530	-1.536375	-6.006223	-5.097964	0.000000	-10.000000	0.300000	-21.299999	302.000000	1023.000000	1023.000000	2046.000000
40.419998	-0.028377	-16.770903	-3.904085	-1.764359	-5.994077	-5.108382	0.000000	-10.000000	0.308333	-21.466667	294.833344	1023.000000	1023.000000	2046.000000
40.439999	-0.029229	-17.274477	-3.918875	-1.850145	-6.125199	-5.380259	0.000000	-10.000000	0.308333	-21.600000	287.666656	1023.000000	1023.000000	2046.000000
40.459999	-0.029131	-17.216228	-3.708251	-1.941138	-6.173577	-5.393264	0.000000	-10.000000	0.308333	-21.616667	280.333344	1023.000000	1023.000000	2046.000000
40.480000	-0.029447	-17.403214	-3.820893	-2.110965	-6.115373	-5.355983	0.000000	-10.000000	0.300000	-21.633333	273.166656	1023.000000	1023.000000	2046.000000
40.500000	-0.029806	-17.615562	-3.683454	-2.102983	-6.344233	-5.484891	0.000000	-10.000000	0.300000	-21.550001	265.833344	1023.000000	1023.000000	2046.000000
40.520000	-0.030041	-17.754086	-3.749650	-2.259270	-6.378286	-5.366879	0.000000	-10.000000	0.300000	-21.350000	258.666656	1023.000000	1023.000000	2046.000000
40.540001	-0.031466	-18.596203	-3.924632	-2.639515	-6.756786	-5.275271	0.000000	-10.000000	0.300000	-21.333334	251.500000	1023.000000	1023.000000	2046.000000
40.560001	-0.031994	-18.908340	-4.168359	-2.253500	-6.842919	-5.643561	0.000000	-10.000000	0.300000	-21.316668	244.500000	1023.000000	1023.000000	2046.000000
40.580002	-0.033455	-19.771744	-4.565611	-2.267040	-7.068915	-5.870177	0.000000	-10.000000	0.300000	-21.433334	237.333328	1023.000000	1023.000000	2046.000000
40.599998	-0.035258	-20.837362	-4.858501	-2.467074	-7.316955	-6.194832	0.000000	-10.000000	0.300000	-21.333334	230.166672	1023.000000	1023.000000	2046.000000
40.619999	-0.036772	-21.732210	-4.928804	-2.770620	-7.638005	-6.394781	0.000000	-10.000000	0.300000	-21.216667	223.000000	1023.000000	1023.000000	2046.000000
40.639999	-0.038531	-22.772066	-5.284593	-3.216017	-7.752575	-6.518882	0.000000	-10.000000	0.283333	-21.116667	216.000000	1023.000000	1023.000000	2046.000000
40.660000	-0.040219	-23.769560	-5.400568	-3.397998	-8.122239	-6.848755	0.000000	-10.000000	0.266667	-20.883333	209.000000	1023.000000	1023.000000	2046.000000
40.680000	-0.041530	-24.544415	-5.866580	-3.474605	-8.210120	-6.993109	0.000000	-10.000000	0.233333	-20.549999	202.000000	1023.000000	1023.000000	2046.000000
40.700001	-0.043188	-25.523832	-6.115352	-3.452850	-8.607667	-7.347963	0.000000	-10.000000	0.216667	-20.016666	195.166672	1023.000000	1023.000000	2046.000000
40.720001	-0.044061	-26.039845	-6.433821	-3.274362	-8.783876	-7.547786	0.000000	-10.000000	0.200000	-19.483334	188.333328	1023.000000	1023.000000	2046.000000
40.740002	-0.045362	-26.809105	-6.782578	-3.125172	-9.100738	-7.800616	0.000000	-10.000000	0.208333	-19.266666	181.833328	1023.000000	1023.000000	2046.000000
40.759998	-0.046141	-27.269541	-6.972622	-2.873731	-9.366177	-8.057011	0.000000	-10.000000	0.208333	-19.166668	175.333328	1023.000000	1023.000000	2046.000000
40.779999	-0.047097	-27.834162	-7.379351	-2.708409	-9.483593	-8.262810	0.000000	-10.000000	0.208333	-19.116667	169.000000	1023.000000	1023.000000	2046.000000
40.799999	-0.047847	-28.277588	-7.623397	-2.462495	-9.657813	-8.533883	0.000000	-10.000000	0.200000	-19.000000	162.666672	1023.000000	1023.000000	2046.000000
40.820000	-0.048397	-28.602829	-7.897730	-2.345088	-9.768643	-8.591369	0.000000	-10.000000	0.191667	-18.933332	156.333328	1023.000000	1023.000000	2046.000000
40.840000	-0.049163	-29.055244	-8.035319	-2.239042	-10.012236	-8.768648	0.000000	-10.000000	0.191667	-18.766666	150.000000	1023.000000	1023.000000	2046.000000
40.860001	-0.049563	-29.291805	-8.205870	-2.126968	-10.156848	-8.802119	0.000000	-10.000000	0.183333	-18.549999	143.666672	1023.000000	1023.000000	2046.000000
40.880001	-0.050021	-29.562342	-8.404828	-2.080927	-10.221375	-8.855210	0.000000	-10.000000	0.183333	-18.133333	137.500000	1023.000000	1023.000000	2046.000000
40.900002	-0.050516	-29.854755	-8.368301	-2.139888	-10.402020	-8.944548	0.000000	-10.000000	0.166667	-17.916666	131.500000	1023.000000	1023.000000	2046.000000
40.919998	-0.051041	-30.165237	-8.506747	-2.299556	-10.416878	-8.942058	0.000000	-10.000000	0.158333	-17.650000	125.500000	1023.000000	1023.000000	2046.000000
40.939999	-0.051857	-30.647518	-8.528912	-2.459760	-10.703004	-8.955844	0.000000	-10.000000	0.150000	-17.416668	119.500000	1023.000000	1023.000000	2046.000000
40.959999	-0.052160	-30.826584	-8.722664	-2.502506	-10.688848	-8.912566	0.000000	-10.000000	0.150000	-16.983334	113.666664	1023.000000	1023.000000	2046.000000
40.980000	-0.052924	-31.277847	-8.864830	-2.703043	-10.868058	-8.841917	0.000000	-10.000000	0.141667	-16.416668	108.000000	1023.000000	1023.000000	2046.000000
41.000000	-0.053760	-31.772020	-8.982344	-2.885590	-11.069120	-8.834967	0.000000	-10.000000	0.141667	-16.050001	102.666664	1023.000000	1023.000000	2046.000000
41.020000	-0.054847	-32.414780	-9.149493	-3.239449	-11.239257	-8.786580	0.000000	-10.000000	0.133333	-15.750000	97.333336	1023.000000	1023.000000	2046.000000
41.040001	-0.056239	-33.237423	-9.231896	-3.500274	-11.526158	-8.979095	0.000000	-10.000000	0.133333	-15.483334	92.000000	1023.000000	1023.000000	2046.000000
41.060001	-0.057408	-33.928326	-9.452680	-3.737151	-11.645181	-9.093313	0.000000	-10.000000	0.116667	-14.966667	86.833336	1023.000000	1023.000000	2046.000000
41.080002	-0.059023	-34.882378	-9.631299	-4.048024	-12.017080	-9.185975	0.000000	-10.000000	0.091667	-14.483334	81.833336	1023.000000	1023.000000	2046.000000
41.099998	-0.060250	-35.608028	-9.783807	-4.159951	-12.266574	-9.397697	0.000000	-10.000000	0.066667	-14.016667	77.000000	1023.000000	1023.000000	2046.000000
41.119999	-0.061308	-36.233315	-10.030754	-4.338696	-12.442791	-9.421073	0.000000	-10.000000	0.050000	-13.816667	72.333336	1023.000000	1023.000000	2046.000000
41.139999	-0.062100	-36.700844	-10.177134	-4.397874	-12.510330	-9.615504	0.000000	-10.000000	0.050000	-13.600000	67.666664	1023.000000	1023.000000	2046.000000
41.160000	-0.062264	-36.798183	-10.126393	-4.473665	-12.522594	-9.675529	0.000000	-10.000000	0.050000	-13.516666	63.166668	1023.000000	1023.000000	2046.000000
41.180000	-0.062415	-36.887302	-10.105110	-4.572306	-12.528781	-9.681104	0.000000	-10.000000	0.041667	-13.233334	58.500000	1023.000000	1023.000000	2046.000000
41.200001	-0.062482	-36.926769	-10.048890	-4.607723	-12.514054	-9.756104	0.000000	-10.000000	0.041667	-12.983334	54.166668	1023.000000	1023.000000	2046.000000
41.220001	-0.062316	-36.828938	-9.958638	-4.726090	-12.537866	-9.606345	0.000000	-10.000000	0.025000	-12.716667	49.833332	1023.000000	1023.000000	2046.000000
41.240002	-0.062515	-36.946163	-9.982026	-4.855107	-12.616389	-9.492641	0.000000	-10.000000	0.025000	-12.500000	45.500000	1023.000000	1023.000000	2046.000000
41.259998	-0.062896	-37.171543	-10.140423	-4.826950	-12.570354	-9.633816	0.000000	-10.000000	0.016667	-12.266666	41.166668	1023.000000	1023.000000	2046.000000
41.279999	-0.063412	-37.476452	-10.381359	-4.768871	-12.611145	-9.715077	0.000000	-10.000000	0.016667	-11.950000	37.000000	1023.000000	1023.000000	2046.000000
41.299999	-0.064561	-38.155769	-10.498541	-4.891980	-12.969876	-9.795371	0.000000	-10.000000	0.008333	-11.633333	33.000000	1023.000000	1023.000000	2046.000000
41.320000	-0.065543	-38.736122	-10.662932	-4.973209	-13.045088	-10.054893	0.000000	-10.000000	0.000000	-11.216667	29.166666	1023.000000	1023.000000	2046.000000
41.340000	-0.066593	-39.356285	-10.764569	-5.286080	-13.224872	-10.080764	0.000000	-10.000000	0.000000	-10.850000	25.500000	1023.000000	1023.000000	2046.000000
41.360001	-0.067582	-39.940834	-10.823730	-5.522313	-13.316848	-10.277943	0.000000	-10.000000	0.000000	-10.383333	22.000000	1023.000000	1023.000000	2046.000000
41.380001	-0.068224	-40.320511	-10.964705	-5.704651	-13.291364	-10.359789	0.000000	-10.000000	0.000000	-10.000000	18.500000	1023.000000	1023.000000	2046.000000
41.400002	-0.069210	-40.903015	-11.101759	-5.840929	-13.556006	-10.404319	0.000000	-10.000000	0.000000	-9.316667	15.166667	1023.000000	1023.000000	2046.000000
41.419998	-0.069959	-41.345692	-11.321048	-5.696732	-13.694524	-10.633389	0.000000	-10.000000	0.000000	-8.433333	12.000000	1023.000000	1023.000000	2046.000000
41.439999	-0.070398	-41.605427	-11.531528	-5.530947	-13.798383	-10.744567	0.000000	-10.000000	0.000000	-7.450000	9.166667	1023.000000	1023.000000	2046.000000
41.459999	-0.071090	-42.013985	-11.766369	-5.298003	-14.023735	-10.925876	0.000000	-10.000000	0.000000	-6.866667	6.666667	1023.000000	1023.000000	2046.000000
41.480000	-0.071517	-42.266739	-11.876085	-5.114546	-14.169096	-11.107012	0.000000	-10.000000	-0.008333	-6.800000	4.500000	1023.000000	1023.000000	2046.000000
41.500000	-0.071350	-42.167923	-12.073503	-4.820758	-14.077486	-11.196176	0.000000	-10.000000	-0.008333	-6.916667	2.333333	1023.000000	1023.000000	2046.000000
41.520000	-0.071588	-42.308407	-12.215913	-4.526092	-14.191404	-11.374995	0.000000	-10.000000	-0.008333	-6.950000	0.333333	1023.000000	1023.000000	2046.000000
41.540001	-0.071693	-42.370399	-12.374106	-4.362302	-14.163503	-11.470488	0.000000	-10.000000	0.000000	-6.816667	-1.666667	1023.000000	1023.000000	2046.000000
41.560001	-0.071542	-42.281582	-12.389256	-4.219349	-14.217101	-11.455874	0.000000	-10.000000	0.000000	-6.566667	-3.666667	1023.000000	1023.000000	2046.000000
41.580002	-0.071545	-42.283253	-12.489049	-4.118806	-14.253262	-11.422136	0.000000	-10.000000	-0.016667	-6.316667	-6.000000	1023.000000	1023.000000	2046.000000
41.599998	-0.071771	-42.416546	-12.568925	-4.011094	-14.273531	-11.562995	0.000000	-10.000000	-0.016667	-6.016667	-8.333333	1023.000000	1023.000000	2046.000000
41.619999	-0.071409	-42.202957	-12.415109	-4.023761	-14.263590	-11.500499	0.000000	-10.000000	-0.025000	-5.816667	-10.500000	1023.000000	1023.000000	2046.000000
41.639999	-0.071603	-42.317295	-12.365861	-4.229300	-14.305769	-11.416364	0.000000	-10.000000	-0.008333	-5.716667	-12.333333	1023.000000	1023.000000	2046.000000
41.660000	-0.071785	-42.424717	-12.389593	-4.288499	-14.245699	-11.500924	0.000000	-10.000000	-0.016667	-5.633334	-14.000000	1023.000000	1023.000000	2046.000000
41.680000	-0.071879	-42.480755	-12.363979	-4.444372	-14.337741	-11.334662	0.000000	-10.000000	-0.016667	-5.450000	-15.666667	1023.000000	1023.000000	2046.000000
41.700001	-0.072009	-42.557514	-12.404979	-4.620319	-14.321193	-11.211022	0.000000	-10.000000	-0.016667	-5.116667	-17.500000	1023.000000	1023.000000	2046.000000
41.720001	-0.072048	-42.580116	-12.387595	-4.778061	-14.308718	-11.105742	0.000000	-10.000000	-0.008333	-4.900000	-19.500000	1023.000000	1023.000000	2046.000000
41.740002	-0.072359	-42.764214	-12.367418	-4.928957	-14.416987	-11.050853	0.000000	-10.000000	0.000000	-4.850000	-21.166666	1023.000000	1023.000000	2046.000000
41.759998	-0.073138	-43.224400	-12.415765	-5.183184	-14.455770	-11.169681	0.000000	-10.000000	0.000000	-4.800000	-22.833334	1023.000000	1023.000000	2046.000000
41.779999	-0.073758	-43.590916	-12.429532	-5.398628	-14.544219	-11.218535	0.000000	-10.000000	-0.016667	-4.550000	-24.333334	1023.000000	1023.000000	2046.000000
41.799999	-0.074723	-44.161224	-12.510223	-5.641408	-14.744925	-11.264668	0.000000	-10.000000	-0.033333	-4.116667	-26.000000	1023.000000	1023.000000	2046.000000
41.820000	-0.075420	-44.573303	-12.648882	-5.782561	-14.753979	-11.387881	0.000000	-10.000000	-0.033333	-3.766667	-27.333334	1023.000000	1023.000000	2046.000000
41.840000	-0.075867	-44.837215	-12.689792	-5.850986	-14.834160	-11.462277	0.000000	-10.000000	-0.016667	-3.700000	-28.500000	1023.000000	1023.000000	2046.000000
41.860001	-0.076248	-45.062756	-12.749905	-5.939291	-14.912120	-11.461439	0.000000	-10.000000	0.000000	-3.833333	-29.666666	1023.000000	1023.000000	2046.000000
41.880001	-0.076376	-45.138279	-12.694044	-6.038340	-14.827079	-11.578815	0.000000	-10.000000	-0.016667	-4.016667	-31.000000	1023.000000	1023.000000	2046.000000
41.900002	-0.075789	-44.791504	-12.512455	-6.015957	-14.713403	-11.549690	0.000000	-10.000000	-0.033333	-4.100000	-32.333332	1023.000000	1023.000000	2046.000000
41.919998	-0.075468	-44.601780	-12.389100	-6.051172	-14.671144	-11.490365	0.000000	-10.000000	-0.041667	-4.100000	-33.833332	1023.000000	1023.000000	2046.000000
41.939999	-0.075154	-44.415977	-12.311607	-6.099664	-14.586013	-11.418694	0.000000	-10.000000	-0.033333	-3.983333	-35.166668	1023.000000	1023.000000	2046.000000
41.959999	-0.074881	-44.254883	-12.200024	-6.177056	-14.636456	-11.241345	0.000000	-10.000000	-0.025000	-3.816667	-36.666668	1023.000000	1023.000000	2046.000000
41.980000	-0.075012	-44.332348	-12.332942	-6.275046	-14.581800	-11.142558	0.000000	-10.000000	-0.025000	-3.566667	-37.833332	1023.000000	1023.000000	2046.000000
42.000000	-0.075211	-44.449921	-12.410491	-6.083731	-14.595995	-11.359704	0.000000	-10.000000	-0.033333	-3.366667	-39.000000	1023.000000	1023.000000	2046.000000
42.020000	-0.075449	-44.590633	-12.416251	-6.060415	-14.741905	-11.372062	0.000000	-10.000000	-0.033333	-3.183333	-40.166668	1023.000000	1023.000000	2046.000000
42.040001	-0.076173	-45.018272	-12.512807	-6.225911	-14.785519	-11.494035	0.000000	-10.000000	-0.025000	-2.900000	-41.166668	1023.000000	1023.000000	2046.000000
42.060001	-0.076840	-45.412605	-12.476044	-6.468774	-14.866687	-11.601099	0.000000	-10.000000	-0.025000	-2.366667	-42.166668	1023.000000	1023.000000	2046.000000
42.080002	-0.077148	-45.594654	-12.447247	-6.614291	-14.867141	-11.665976	0.000000	-10.000000	-0.033333	-1.350000	-42.666668	1023.000000	1023.000000	2046.000000
42.099998	-0.077522	-45.815685	-12.444528	-6.888712	-14.873916	-11.608530	0.000000	-10.000000	-0.050000	-0.533333	-43.000000	1023.000000	1023.000000	2046.000000
42.119999	-0.077861	-46.015640	-12.518719	-6.788453	-14.918378	-11.790092	0.000000	-10.000000	-0.050000	0.816667	-43.000000	1023.000000	1023.000000	2046.000000
42.139999	-0.078176	-46.201775	-12.652184	-6.634069	-15.019053	-11.896467	0.000000	-10.000000	-0.066667	2.216667	-43.000000	1023.000000	1023.000000	2046.000000
42.160000	-0.078278	-46.262592	-12.768459	-6.515892	-15.082484	-11.895759	0.000000	-10.000000	-0.083333	4.200000	-43.000000	1023.000000	1023.000000	2046.000000
42.180000	-0.078018	-46.108433	-12.770789	-6.156974	-15.118007	-12.062662	0.000000	-10.000000	-0.100000	5.533334	-43.000000	1023.000000	1023.000000	2046.000000
42.200001	-0.077417	-45.753517	-12.846784	-5.860242	-14.989385	-12.057109	0.000000	-10.000000	-0.100000	6.450000	-43.000000	1023.000000	1023.000000	2046.000000
42.220001	-0.076581	-45.259327	-12.892675	-5.625623	-14.771141	-11.969888	0.000000	-10.000000	-0.100000	7.166667	-43.000000	1023.000000	1023.000000	2046.000000
42.240002	-0.075735	-44.759636	-12.920038	-5.182938	-14.598675	-12.057985	0.000000	-10.000000	-0.100000	7.716667	-43.000000	1023.000000	1023.000000	2046.000000
42.259998	-0.075001	-44.325848	-12.878895	-5.010834	-14.518106	-11.918014	0.000000	-10.000000	-0.108333	9.000000	-43.000000	1023.000000	1023.000000	2046.000000
42.279999	-0.074263	-43.889301	-12.863617	-4.822538	-14.352542	-11.850602	0.000000	-10.000000	-0.116667	10.133333	-43.000000	1023.000000	1023.000000	2046.000000
42.299999	-0.073270	-43.302666	-12.764279	-4.543026	-14.232681	-11.762679	0.000000	-10.000000	-0.133333	11.500000	-32.000000	1023.000000	1023.000000	2046.000000
42.320000	-0.072230	-42.688053	-12.623318	-4.582233	-14.022840	-11.459663	0.000000	-10.000000	-0.158333	12.433333	-9.666667	1023.000000	1023.000000	2046.000000
42.340000	-0.071222	-42.091923	-12.386755	-4.542284	-13.787901	-11.374983	0.000000	-10.000000	-0.183333	13.200000	14.000000	1023.000000	1023.000000	2046.000000
42.360001	-0.070265	-41.526443	-12.207968	-4.690665	-13.519790	-11.108022	0.000000	-10.000000	-0.200000	13.966667	28.166666	1023.000000	1023.000000	2046.000000
42.380001	-0.069413	-41.023289	-12.005740	-4.739552	-13.322184	-10.955813	0.000000	-10.000000	-0.200000	14.483334	32.500000	1023.000000	1023.000000	2046.000000
42.400002	-0.068357	-40.398849	-11.849097	-4.803343	-13.016397	-10.730011	0.000000	-10.000000	-0.216667	15.033334	37.166668	1023.000000	1023.000000	2046.000000
42.419998	-0.067136	-39.677261	-11.580603	-5.021499	-12.744253	-10.330906	0.000000	-10.000000	-0.241667	15.650001	42.166668	1023.000000	1023.000000	2046.000000
42.439999	-0.066106	-39.068810	-11.351752	-5.033438	-12.511359	-10.172261	0.000000	-10.000000	-0.258333	16.049999	47.333332	1023.000000	1023.000000	2046.000000
42.459999	-0.065441	-38.675613	-11.207184	-5.338472	-12.207843	-9.922113	0.000000	-10.000000	-0.266667	16.500000	52.666668	1023.000000	1023.000000	2046.000000
42.480000	-0.064950	-38.385719	-10.976861	-5.388157	-12.121302	-9.899400	0.000000	-10.000000	-0.258333	16.900002	58.000000	1023.000000	1023.000000	2046.000000
42.500000	-0.064630	-38.196537	-10.930971	-5.638512	-11.884795	-9.742259	0.000000	-10.000000	-0.266667	17.433334	63.666668	1023.000000	1023.000000	2046.000000
42.520000	-0.064199	-37.941868	-10.780030	-5.797728	-11.771649	-9.592459	0.000000	-10.000000	-0.258333	18.166668	69.500000	1023.000000	1023.000000	2046.000000
42.540001	-0.063662	-37.624062	-10.656448	-5.789212	-11.601171	-9.577229	0.000000	-10.000000	-0.266667	18.616667	75.500000	1023.000000	1023.000000	2046.000000
42.560001	-0.062872	-37.157402	-10.536942	-5.963380	-11.374835	-9.282245	0.000000	-10.000000	-0.266667	18.950001	81.500000	1023.000000	1023.000000	2046.000000
42.580002	-0.062163	-36.738224	-10.303460	-5.914491	-11.259496	-9.260779	0.000000	-10.000000	-0.283333	18.933334	87.666664	1023.000000	1023.000000	2046.000000
42.599998	-0.060918	-36.002823	-10.150636	-5.976882	-10.811693	-9.063612	0.000000	-10.000000	-0.291667	18.950001	94.000000	1023.000000	1023.000000	2046.000000
42.619999	-0.059495	-35.161453	-9.781422	-6.000787	-10.521428	-8.857818	0.000000	-10.000000	-0.316667	19.350000	100.333336	1023.000000	1023.000000	2046.000000
42.639999	-0.057966	-34.258137	-9.447964	-5.917920	-10.178603	-8.713649	0.000000	-10.000000	-0.333333	19.900000	106.833336	1023.000000	1023.000000	2046.000000
42.660000	-0.056128	-33.171413	-9.117792	-6.007286	-9.794860	-8.251474	0.000000	-10.000000	-0.350000	20.450001	113.333336	1023.000000	1023.000000	2046.000000
42.680000	-0.054925	-32.460674	-8.887009	-5.949231	-9.576573	-8.047860	0.000000	-10.000000	-0.350000	20.683334	120.166664	1023.000000	1023.000000	2046.000000
42.700001	-0.053981	-31.902826	-8.776565	-6.174037	-9.354450	-7.597775	0.000000	-10.000000	-0.358333	20.966667	127.000000	1023.000000	1023.000000	2046.000000
42.720001	-0.052570	-31.068605	-8.673267	-5.657073	-9.034312	-7.703954	0.000000	-10.000000	-0.375000	21.250000	134.000000	1023.000000	1023.000000	2046.000000
42.740002	-0.051674	-30.539551	-8.656952	-5.652796	-8.725995	-7.503808	0.000000	-10.000000	-0.391667	21.683334	141.000000	1023.000000	1023.000000	2046.000000
42.759998	-0.051097	-30.198175	-8.345107	-5.701919	-8.694809	-7.456341	0.000000	-10.000000	-0.416667	22.083334	148.000000	1023.000000	1023.000000	2046.000000
42.779999	-0.050637	-29.926233	-8.219475	-5.845695	-8.485392	-7.375673	0.000000	-10.000000	-0.433333	22.650000	155.333328	1023.000000	1023.000000	2046.000000
42.799999	-0.049506	-29.257816	-7.989287	-5.998121	-8.238581	-7.031828	0.000000	-10.000000	-0.450000	23.033333	162.833328	1023.000000	1023.000000	2046.000000
42.820000	-0.049119	-29.029461	-7.861723	-5.942445	-8.145226	-7.080066	0.000000	-10.000000	-0.458333	23.283333	170.500000	1023.000000	1023.000000	2046.000000
42.840000	-0.048602	-28.723948	-8.007677	-5.882519	-7.905199	-6.928552	0.000000	-10.000000	-0.458333	23.516666	178.166672	1023.000000	1023.000000	2046.000000
42.860001	-0.048408	-28.609118	-7.903533	-5.623800	-8.058433	-7.023352	0.000000	-10.000000	-0.458333	23.816668	186.000000	1023.000000	1023.000000	2046.000000
42.880001	-0.047430	-28.031294	-8.000962	-5.551968	-7.743470	-6.734895	0.000000	-10.000000	-0.458333	24.233334	194.000000	1023.000000	1023.000000	2046.000000
42.900002	-0.046261	-27.340418	-7.850775	-5.119043	-7.643901	-6.726699	0.000000	-10.000000	-0.458333	24.483334	202.000000	1023.000000	1023.000000	2046.000000
42.919998	-0.044700	-26.417892	-7.854801	-4.821841	-7.240999	-6.500253	0.000000	-10.000000	-0.466667	24.850000	210.000000	1023.000000	1023.000000	2046.000000
42.939999	-0.043302	-25.591637	-7.713211	-4.436484	-7.085990	-6.355952	0.000000	-10.000000	-0.475000	25.133333	218.166672	1023.000000	1023.000000	2046.000000
42.959999	-0.041743	-24.670397	-7.698646	-4.082479	-6.695040	-6.194233	0.000000	-10.000000	-0.483333	25.266666	226.500000	1023.000000	1023.000000	2046.000000
42.980000	-0.039976	-23.626104	-7.542500	-3.834101	-6.419784	-5.829720	0.000000	-10.000000	-0.483333	25.250000	235.000000	1023.000000	1023.000000	2046.000000
43.000000	-0.038639	-22.835453	-7.343565	-3.534543	-6.260335	-5.697010	0.000000	-10.000000	-0.483333	25.166666	243.500000	1023.000000	1023.000000	2046.000000
43.020000	-0.036614	-21.638632	-7.295435	-3.348348	-5.738948	-5.255899	0.000000	-10.000000	-0.491667	25.583334	251.833328	1023.000000	1023.000000	2046.000000
43.040001	-0.035171	-20.786285	-6.949908	-3.120676	-5.628062	-5.087639	0.000000	-10.000000	-0.500000	25.650000	260.333344	1023.000000	1023.000000	2046.000000
43.060001	-0.033143	-19.587799	-6.706953	-3.085886	-5.076962	-4.717999	0.000000	-10.000000	-0.500000	25.950001	268.833344	1023.000000	1023.000000	2046.000000
43.080002	-0.031192	-18.434341	-6.359598	-2.929713	-4.759018	-4.386012	0.000000	-10.000000	-0.508333	25.900000	277.500000	1023.000000	1023.000000	2046.000000
43.099998	-0.029329	-17.333630	-6.086641	-2.926333	-4.258141	-4.062516	0.000000	-10.000000	-0.516667	26.250000	286.166656	1023.000000	1023.000000	2046.000000
43.119999	-0.027084	-16.006641	-5.550605	-2.926569	-3.976655	-3.552812	0.000000	-10.000000	-0.533333	26.233334	294.833344	1023.000000	1023.000000	2046.000000
43.139999	-0.025210	-14.899077	-5.196272	-3.047953	-3.502140	-3.152713	0.000000	-10.000000	-0.525000	26.150000	303.666656	1023.000000	1023.000000	2046.000000
43.160000	-0.023306	-13.773761	-4.753006	-3.087459	-3.124796	-2.808499	0.000000	-10.000000	-0.525000	25.950001	312.333344	1023.000000	1023.000000	2046.000000
43.180000	-0.022153	-13.092431	-4.362526	-3.262895	-2.898857	-2.568152	0.000000	-10.000000	-0.516667	25.833334	321.166656	1023.000000	1023.000000	2046.000000
43.200001	-0.020719	-12.245063	-4.098045	-3.499311	-2.470948	-2.176758	0.000000	-10.000000	-0.525000	26.083334	329.833344	1023.000000	1023.000000	2046.000000
43.220001	-0.020052	-11.850774	-3.744282	-3.536065	-2.388231	-2.182196	0.000000	-10.000000	-0.525000	25.950001	338.500000	1023.000000	1023.000000	2046.000000
43.240002	-0.018540	-10.956871	-3.529951	-3.752557	-1.911049	-1.763314	0.000000	-10.000000	-0.516667	25.966667	347.166656	1023.000000	1023.000000	2046.000000
43.259998	-0.017607	-10.405887	-3.160857	-3.675220	-1.829889	-1.739920	0.000000	-10.000000	-0.508333	25.650000	355.833344	1023.000000	1023.000000	2046.000000
43.279999	-0.016005	-9.458837	-2.975928	-3.760756	-1.335881	-1.386272	0.000000	-10.000000	-0.483333	25.583334	364.500000	1023.000000	1023.000000	2046.000000
43.299999	-0.014603	-8.630500	-2.514561	-3.644296	-1.227004	-1.244640	0.000000	-10.000000	-0.466667	25.316668	373.000000	1023.000000	1023.000000	2046.000000
43.320000	-0.012214	-7.218416	-2.180065	-3.580547	-0.553599	-0.904204	0.000000	-10.000000	-0.458333	25.166668	381.500000	1023.000000	1023.000000	2046.000000
43.340000	-0.009881	-5.839828	-1.522369	-3.415179	-0.304796	-0.597484	0.000000	-10.000000	-0.475000	25.266666	389.833344	1023.000000	1023.000000	2046.000000
43.360001	-0.007197	-4.253374	-1.077663	-3.355065	0.322190	-0.142836	0.000000	-10.000000	-0.483333	25.366667	398.333344	1023.000000	1023.000000	2046.000000
43.380001	-0.004566	-2.698274	-0.496475	-3.159209	0.659457	0.297953	0.000000	-10.000000	-0.491667	25.600000	406.666656	1023.000000	1023.000000	2046.000000
43.400002	-0.002458	-1.452662	-0.221612	-3.051607	1.225152	0.595404	0.000000	-10.000000	-0.475000	25.533333	415.333344	1023.000000	1023.000000	2046.000000
43.419998	-0.000734	-0.433672	0.297377	-3.126844	1.207576	1.188220	0.000000	-10.000000	-0.475000	25.516666	423.833344	1023.000000	1023.000000	2046.000000
43.439999	0.001202	0.710575	0.328994	-2.600152	1.725890	1.255842	0.000000	-10.000000	-0.458333	25.000000	432.500000	1023.000000	1023.000000	2046.000000
43.459999	0.002658	1.570862	0.517088	-2.349138	1.859329	1.543583	0.000000	-10.000000	-0.458333	24.600000	440.833344	1023.000000	1023.000000	2046.000000
43.480000	0.003188	1.884353	0.693098	-2.431765	1.995329	1.627691	0.000000	-10.000000	-0.450000	24.400000	449.000000	1023.000000	1023.000000	2046.000000
43.500000	0.004409	2.605628	0.969830	-2.471126	2.216185	1.890739	0.000000	-10.000000	-0.450000	24.350000	457.000000	1023.000000	1023.000000	2046.000000
43.520000	0.005044	2.981154	1.221176	-2.522024	2.337918	1.944084	0.000000	-10.000000	-0.441667	24.333334	465.333344	1023.000000	1023.000000	2046.000000
43.540001	0.005927	3.502775	1.264718	-2.466505	2.578124	2.126437	0.000000	-10.000000	-0.425000	23.900000	473.666656	1023.000000	1023.000000	2046.000000
43.560001	0.005607	3.313827	1.319810	-2.263657	2.367928	1.889746	0.000000	-10.000000	-0.400000	23.616667	481.833344	1023.000000	1023.000000	2046.000000
43.580002	0.006376	3.767989	1.220309	-2.111992	2.620208	2.039464	0.000000	-10.000000	-0.375000	23.100000	489.500000	1023.000000	1023.000000	2046.000000
43.599998	0.007198	4.253724	1.483814	-1.749809	2.520082	1.999638	0.000000	-10.000000	-0.391667	22.950001	497.166656	1023.000000	1023.000000	2046.000000
43.619999	0.009230	5.454802	1.488805	-1.398643	3.060231	2.304409	0.000000	-10.000000	-0.408333	22.566668	505.000000	1023.000000	1023.000000	2046.000000
43.639999	0.010981	6.489846	1.785079	-0.862795	3.097139	2.470423	0.000000	-10.000000	-0.408333	22.650000	512.666687	1023.000000	1023.000000	2046.000000
43.660000	0.012843	7.590425	1.830003	-0.483412	3.481379	2.762456	0.000000	-10.000000	-0.375000	22.616667	520.333313	1023.000000	1023.000000	2046.000000
43.680000	0.014771	8.729737	2.073890	0.109855	3.579734	2.966259	0.000000	-10.000000	-0.341667	22.616667	527.666687	1023.000000	1023.000000	2046.000000
43.700001	0.016261	9.609968	2.206728	0.436544	3.794993	3.171702	0.000000	-10.000000	-0.358333	22.316668	535.333313	1023.000000	1023.000000	2046.000000
43.720001	0.018744	11.077938	2.315847	0.894918	4.246248	3.620926	0.000000	-10.000000	-0.350000	22.000000	542.666687	1023.000000	1023.000000	2046.000000
43.740002	0.020368	12.037535	2.601367	1.304636	4.268163	3.863369	0.000000	-10.000000	-0.366667	21.683334	550.166687	1023.000000	1023.000000	2046.000000
43.759998	0.022684	13.405992	2.800774	1.548949	4.761125	4.295143	0.000000	-10.000000	-0.350000	21.483334	557.333313	1023.000000	1023.000000	2046.000000
43.779999	0.025157	14.868004	3.188898	1.928399	5.026588	4.724118	0.000000	-10.000000	-0.358333	21.166666	564.666687	1023.000000	1023.000000	2046.000000
43.799999	0.027013	15.964625	3.516221	2.154643	5.275021	5.018741	0.000000	-10.000000	-0.350000	21.233334	571.833313	1023.000000	1023.000000	2046.000000
43.820000	0.029528	17.450787	3.876591	2.305151	5.746799	5.522245	0.000000	-10.000000	-0.350000	21.233334	579.000000	1023.000000	1023.000000	2046.000000
43.840000	0.031257	18.473083	4.418503	2.362744	5.900580	5.791256	0.000000	-10.000000	-0.350000	21.266666	586.000000	1023.000000	1023.000000	2046.000000
43.860001	0.032975	19.488197	4.635104	2.189253	6.473401	6.190439	0.000000	-10.000000	-0.341667	21.150000	593.000000	1023.000000	1023.000000	2046.000000
43.880001	0.034186	20.204144	5.107215	2.090179	6.511497	6.495254	0.000000	-10.000000	-0.325000	20.800001	600.000000	1023.000000	1023.000000	2046.000000
43.900002	0.034879	20.613203	5.325188	1.882149	6.758790	6.647077	0.000000	-10.000000	-0.300000	20.183334	607.000000	1023.000000	1023.000000	2046.000000
43.919998	0.035710	21.104773	5.509974	1.758148	6.974357	6.862294	0.000000	-10.000000	-0.275000	19.250000	613.833313	1023.000000	1023.000000	2046.000000
43.939999	0.035884	21.207668	5.852571	1.611052	6.846894	6.897151	0.000000	-10.000000	-0.250000	18.250000	620.500000	1023.000000	1023.000000	2046.000000
43.959999	0.036866	21.787964	5.864962	1.563273	7.279832	7.079896	0.000000	-10.000000	-0.216667	17.350000	626.666687	1023.000000	1023.000000	2046.000000
43.980000	0.037345	22.071175	6.272907	1.552827	7.100177	7.145264	0.000000	-10.000000	-0.200000	16.333334	632.666687	1023.000000	1023.000000	2046.000000
44.000000	0.038217	22.586210	6.381077	1.466521	7.411433	7.327180	0.000000	-10.000000	-0.191667	15.316667	638.333313	1023.000000	1023.000000	2046.000000
44.020000	0.039604	23.405855	6.698572	1.573860	7.552579	7.580844	0.000000	-10.000000	-0.183333	14.266666	643.833313	1023.000000	1023.000000	2046.000000
44.040001	0.040892	24.167416	7.020253	1.590210	7.824207	7.732748	0.000000	-10.000000	-0.166667	13.383333	648.833313	1023.000000	1023.000000	2046.000000
44.060001	0.043294	25.586948	7.418563	1.866838	8.236341	8.065206	0.000000	-10.000000	-0.150000	12.766667	653.500000	1023.000000	1023.000000	2046.000000
44.080002	0.044981	26.583626	8.006917	2.013703	8.273562	8.289442	0.000000	-10.000000	-0.150000	12.266667	657.833313	1023.000000	1023.000000	2046.000000
44.099998	0.047311	27.960829	8.164117	2.212520	8.901348	8.682844	0.000000	-10.000000	-0.133333	11.900001	662.000000	1023.000000	1023.000000	2046.000000
44.119999	0.048693	28.777840	8.612623	2.435398	8.872167	8.857653	0.000000	-10.000000	-0.116667	11.433333	666.000000	1023.000000	1023.000000	2046.000000
44.139999	0.050115	29.618074	8.667913	2.365897	9.324140	9.260125	0.000000	-10.000000	-0.100000	10.800000	670.000000	1023.000000	1023.000000	2046.000000
44.160000	0.051333	30.337900	8.903450	2.975221	9.225190	9.234037	0.000000	-10.000000	-0.083333	9.850000	673.666687	1023.000000	1023.000000	2046.000000
44.180000	0.051435	30.398367	8.757262	3.037455	9.171273	9.432376	0.000000	-10.000000	-0.066667	8.833334	677.000000	1023.000000	1023.000000	2046.000000
44.200001	0.051335	30.338961	8.681214	3.174543	9.180799	9.302405	0.000000	-10.000000	-0.050000	8.183333	680.000000	1023.000000	1023.000000	2046.000000
44.220001	0.050578	29.891617	8.826190	2.879088	8.998195	9.188144	0.000000	-10.000000	-0.058333	7.633334	682.833313	1023.000000	1023.000000	2046.000000
44.240002	0.050288	29.719982	8.646691	2.667773	9.273026	9.132491	0.000000	-10.000000	-0.066667	7.316667	684.666687	1023.000000	1023.000000	2046.000000
44.259998	0.049085	29.009096	8.737724	2.643478	8.811930	8.815964	0.000000	-10.000000	-0.058333	5.866667	687.166687	1023.000000	1023.000000	2046.000000
44.279999	0.047492	28.067614	8.189373	2.518904	8.782133	8.577204	0.000000	-10.000000	-0.050000	4.550000	689.333313	1023.000000	1023.000000	2046.000000
44.299999	0.045995	27.183281	7.973024	2.738891	8.346718	8.124647	0.000000	-10.000000	-0.041667	3.183333	691.833313	1023.000000	1023.000000	2046.000000
44.320000	0.045463	26.868898	7.843486	2.810573	8.246611	7.968230	0.000000	-10.000000	-0.050000	2.983333	693.000000	1023.000000	1023.000000	2046.000000
44.340000	0.045771	27.050816	7.611458	3.190957	8.398529	7.849872	0.000000	-10.000000	-0.041667	2.816667	694.000000	1023.000000	1023.000000	2046.000000
44.360001	0.045637	26.971390	7.676703	3.511030	8.088147	7.695510	0.000000	-10.000000	-0.041667	2.583333	695.000000	1023.000000	1023.000000	2046.000000
44.380001	0.046160	27.280710	7.304463	3.892353	8.410781	7.673115	0.000000	-10.000000	-0.033333	2.133333	696.000000	1023.000000	1023.000000	2046.000000
44.400002	0.046291	27.358198	7.376123	4.285175	8.095006	7.601894	0.000000	-10.000000	-0.033333	1.283333	696.666687	1023.000000	1023.000000	2046.000000
44.419998	0.046509	27.486706	7.144881	4.504127	8.226374	7.611325	0.000000	-10.000000	-0.025000	0.283333	697.000000	1023.000000	1023.000000	2046.000000
44.439999	0.046899	27.717085	7.110280	4.901881	8.125397	7.579529	0.000000	-10.000000	-0.025000	-0.933333	697.000000	1023.000000	1023.000000	2046.000000
44.459999	0.047047	27.804613	7.043309	5.029303	8.067831	7.664171	0.000000	-10.000000	-0.016667	-1.883333	697.000000	1023.000000	1023.000000	2046.000000
44.480000	0.047778	28.236753	6.900787	5.376097	8.281145	7.678726	0.000000	-10.000000	-0.016667	-2.916667	697.000000	1023.000000	1023.000000	2046.000000
44.500000	0.048083	28.417351	7.155318	5.429519	8.024428	7.808085	0.000000	-10.000000	-0.016667	-4.016667	697.000000	1023.000000	1023.000000	2046.000000
44.520000	0.048441	28.628738	6.973702	5.593574	8.293453	7.768009	0.000000	-10.000000	-0.016667	-5.133334	697.000000	1023.000000	1023.000000	2046.000000
44.540001	0.048245	28.512600	7.269464	5.624322	7.921758	7.697055	0.000000	-10.000000	-0.008333	-6.066667	697.000000	1023.000000	1023.000000	2046.000000
44.560001	0.048431	28.622993	7.142103	5.499766	8.263484	7.717641	0.000000	-10.000000	0.000000	-6.850000	697.000000	1023.000000	1023.000000	2046.000000
44.580002	0.047984	28.358603	7.427998	5.372674	8.014887	7.543044	0.000000	-10.000000	0.000000	-7.266667	697.000000	1023.000000	1023.000000	2046.000000
44.599998	0.047577	28.117764	7.418896	4.831928	8.170759	7.696180	0.000000	-10.000000	0.000000	-7.533333	697.000000	1023.000000	1023.000000	2046.000000
44.619999	0.046715	27.608469	7.571471	4.610126	7.990768	7.436103	0.000000	-10.000000	0.000000	-7.450000	697.000000	1023.000000	1023.000000	2046.000000
44.639999	0.045810	27.073847	7.629899	4.064198	7.970659	7.409091	0.000000	-10.000000	0.000000	-7.466667	697.000000	1023.000000	1023.000000	2046.000000
44.660000	0.044566	26.338793	7.483366	3.887424	7.965276	7.002728	0.000000	-10.000000	0.000000	-7.650000	689.833313	1023.000000	1023.000000	2046.000000
44.680000	0.043208	25.535957	7.692839	3.451835	7.531198	6.860085	0.000000	-10.000000	0.000000	-7.866667	682.666687	1023.000000	1023.000000	2046.000000
44.700001	0.042341	25.023348	7.335660	3.264935	7.828183	6.594569	0.000000	-10.000000	0.000000	-8.316667	674.500000	1023.000000	1023.000000	2046.000000
44.720001	0.041019	24.242132	7.504413	3.122969	7.399248	6.215502	0.000000	-10.000000	0.016667	-9.400001	671.500000	1023.000000	1023.000000	2046.000000
44.740002	0.040254	23.790258	7.420529	2.797512	7.447665	6.124551	0.000000	-10.000000	0.033333	-10.833334	667.333313	1023.000000	1023.000000	2046.000000
44.759998	0.039499	23.344164	7.348001	2.792574	7.420750	5.782839	0.000000	-10.000000	0.050000	-12.250000	662.666687	1023.000000	1023.000000	2046.000000
44.779999	0.038892	22.985277	7.614130	2.585040	7.093471	5.692636	0.000000	-10.000000	0.050000	-12.850000	660.000000	1023.000000	1023.000000	2046.000000
44.799999	0.038623	22.826029	7.413747	2.625885	7.359466	5.426929	0.000000	-10.000000	0.058333	-13.300000	657.000000	1023.000000	1023.000000	2046.000000
44.820000	0.038357	22.669279	7.713456	2.699404	7.002179	5.254240	0.000000	-10.000000	0.091667	-14.133333	652.500000	1023.000000	1023.000000	2046.000000
44.840000	0.037963	22.435978	7.597804	2.546903	7.042828	5.248444	0.000000	-10.000000	0.125000	-15.283334	646.166687	1023.000000	1023.000000	2046.000000
44.860001	0.037290	22.038519	7.581746	2.741578	6.827349	4.887846	0.000000	-10.000000	0.166667	-16.633333	639.500000	1023.000000	1023.000000	2046.000000
44.880001	0.036098	21.333923	7.481572	2.521341	6.433712	4.897298	0.000000	-10.000000	0.183333	-17.683334	634.000000	1023.000000	1023.000000	2046.000000
44.900002	0.034373	20.314669	6.891603	2.858236	6.201589	4.363242	0.000000	-10.000000	0.200000	-18.416666	630.333313	1023.000000	1023.000000	2046.000000
44.919998	0.032240	19.053551	6.639540	2.782272	5.530399	4.101339	0.000000	-10.000000	0.208333	-19.299999	624.166687	1023.000000	1023.000000	2046.000000
44.939999	0.029530	17.452105	5.999382	2.569778	5.326161	3.556783	0.000000	-10.000000	0.233333	-19.950001	617.500000	1023.000000	1023.000000	2046.000000
44.959999	0.026837	15.860453	5.899463	2.239002	4.668370	3.053619	0.000000	-10.000000	0.266667	-20.800001	608.500000	1023.000000	1023.000000	2046.000000
44.980000	0.024545	14.506204	5.464087	1.771083	4.510256	2.760777	0.000000	-10.000000	0.291667	-21.100000	603.833313	1023.000000	1023.000000	2046.000000
45.000000	0.021518	12.717154	4.964783	1.685790	3.977033	2.089547	0.000000	-10.000000	0.300000	-21.450001	599.166687	1023.000000	1023.000000	2046.000000
45.020000	0.018831	11.129112	4.623347	1.535878	3.286750	1.683137	0.000000	-10.000000	0.300000	-21.566668	594.333313	1023.000000	1023.000000	2046.000000
45.040001	0.016291	9.628021	3.920925	1.690679	2.940951	1.075466	0.000000	-10.000000	0.300000	-21.716667	584.833313	1023.000000	1023.000000	2046.000000
45.060001	0.014325	8.466168	3.699232	1.837785	2.271286	0.657866	0.000000	-10.000000	0.300000	-21.716667	577.666687	1023.000000	1023.000000	2046.000000
45.080002	0.012856	7.598004	3.015991	2.041334	2.208831	0.331848	0.000000	-10.000000	0.300000	-21.783333	570.500000	1023.000000	1023.000000	2046.000000
45.099998	0.011538	6.818976	2.852710	2.462544	1.655144	-0.151421	0.000000	-10.000000	0.300000	-22.083334	563.166687	1023.000000	1023.000000	2046.000000
45.119999	0.010526	6.220802	2.296760	2.569908	1.605047	-0.250913	0.000000	-10.000000	0.300000	-22.416666	553.166687	1023.000000	1023.000000	2046.000000
45.139999	0.009450	5.584938	2.096472	2.950933	1.185221	-0.647689	0.000000	-10.000000	0.300000	-22.716667	545.666687	1023.000000	1023.000000	2046.000000
45.160000	0.008522	5.036258	1.701390	2.924965	1.062450	-0.652547	0.000000	-10.000000	0.308333	-22.950001	540.500000	1023.000000	1023.000000	2046.000000
45.180000	0.007544	4.458482	1.569623	3.212400	0.664528	-0.988069	0.000000	-10.000000	0.325000	-23.216667	535.500000	1023.000000	1023.000000	2046.000000
45.200001	0.006829	4.036081	1.351033	3.207711	0.419102	-0.941764	0.000000	-10.000000	0.333333	-23.550001	527.833313	1023.000000	1023.000000	2046.000000
45.220001	0.005967	3.526742	1.095629	3.340898	0.287358	-1.197143	0.000000	-10.000000	0.341667	-23.616667	520.000000	1023.000000	1023.000000	2046.000000
45.240002	0.005693	3.364377	1.212071	3.249010	-0.015587	-1.081117	0.000000	-10.000000	0.341667	-23.716667	512.000000	1023.000000	1023.000000	2046.000000
45.259998	0.004472	2.643186	0.816629	3.167496	-0.035070	-1.305870	0.000000	-10.000000	0.350000	-23.733334	501.333344	1023.000000	1023.000000	2046.000000
45.279999	0.003803	2.247524	0.978683	3.079707	-0.425160	-1.385706	0.000000	-10.000000	0.350000	-23.816668	493.333344	1023.000000	1023.000000	2046.000000
45.299999	0.002652	1.567557	0.655820	2.750443	-0.467170	-1.371535	0.000000	-10.000000	0.350000	-23.733334	485.333344	1023.000000	1023.000000	2046.000000
45.320000	0.001215	0.718055	0.616529	2.546204	-0.802088	-1.642590	0.000000	-10.000000	0.350000	-23.583334	477.333344	1023.000000	1023.000000	2046.000000
45.340000	-0.000060	-0.035593	0.553044	2.015239	-1.023980	-1.579895	0.000000	-10.000000	0.333333	-23.450001	466.833344	1023.000000	1023.000000	2046.000000
45.360001	-0.002310	-1.364918	0.252706	1.593349	-1.256190	-1.954783	0.000000	-10.000000	0.316667	-23.383333	459.000000	1023.000000	1023.000000	2046.000000
45.380001	-0.004203	-2.484227	0.317804	1.138917	-1.807846	-2.133102	0.000000	-10.000000	0.316667	-23.316666	454.000000	1023.000000	1023.000000	2046.000000
45.400002	-0.006384	-3.772785	-0.161546	0.698538	-1.981713	-2.328065	0.000000	-10.000000	0.325000	-23.216667	446.166656	1023.000000	1023.000000	2046.000000
45.419998	-0.008519	-5.034529	-0.298772	0.552147	-2.521703	-2.766201	0.000000	-10.000000	0.341667	-23.033333	435.833344	1023.000000	1023.000000	2046.000000
45.439999	-0.010188	-6.020833	-0.650501	0.153454	-2.752502	-2.771284	0.000000	-10.000000	0.341667	-22.933334	428.000000	1023.000000	1023.000000	2046.000000
45.459999	-0.012199	-7.209442	-0.997450	0.078874	-3.027875	-3.262991	0.000000	-10.000000	0.350000	-23.200001	423.000000	1023.000000	1023.000000	2046.000000
45.480000	-0.013384	-7.909964	-1.039255	-0.222150	-3.392174	-3.256385	0.000000	-10.000000	0.350000	-23.533333	417.833344	1023.000000	1023.000000	2046.000000
45.500000	-0.014987	-8.857300	-1.438739	-0.300631	-3.431965	-3.685965	0.000000	-10.000000	0.350000	-23.866667	410.000000	1023.000000	1023.000000	2046.000000
45.520000	-0.015387	-9.093678	-1.193742	-0.377320	-3.740313	-3.782304	0.000000	-10.000000	0.341667	-23.833334	402.000000	1023.000000	1023.000000	2046.000000
45.540001	-0.016231	-9.592627	-1.470866	-0.630786	-3.647975	-3.843001	0.000000	-10.000000	0.325000	-23.600000	394.000000	1023.000000	1023.000000	2046.000000
45.560001	-0.016525	-9.766220	-1.239118	-0.579192	-3.968061	-3.979849	0.000000	-10.000000	0.316667	-23.266666	386.000000	1023.000000	1023.000000	2046.000000
45.580002	-0.017160	-10.141679	-1.529974	-0.883374	-3.918922	-3.809409	0.000000	-10.000000	0.325000	-23.083334	378.333344	1023.000000	1023.000000	2046.000000
45.599998	-0.017718	-10.471457	-1.461031	-0.835521	-4.124980	-4.049923	0.000000	-10.000000	0.341667	-23.050001	370.666656	1023.000000	1023.000000	2046.000000
45.619999	-0.018498	-10.932541	-1.665413	-0.909853	-4.351209	-4.006066	0.000000	-10.000000	0.350000	-23.200001	360.333344	1023.000000	1023.000000	2046.000000
45.639999	-0.020216	-11.947708	-2.095447	-0.767774	-4.678967	-4.405520	0.000000	-10.000000	0.333333	-23.200001	350.000000	1023.000000	1023.000000	2046.000000
45.660000	-0.021768	-12.865173	-2.385221	-0.940506	-5.059937	-4.479509	0.000000	-10.000000	0.316667	-23.266666	339.666656	1023.000000	1023.000000	2046.000000
45.680000	-0.024345	-14.388121	-2.812471	-1.172849	-5.425404	-4.977397	0.000000	-10.000000	0.300000	-23.250000	334.666656	1023.000000	1023.000000	2046.000000
45.700001	-0.025894	-15.303325	-2.956424	-1.584650	-5.742610	-5.019640	0.000000	-10.000000	0.300000	-23.033333	329.333344	1023.000000	1023.000000	2046.000000
45.720001	-0.028453	-16.815565	-3.483643	-1.889730	-5.972259	-5.469934	0.000000	-10.000000	0.300000	-22.850000	324.166656	1023.000000	1023.000000	2046.000000
45.740002	-0.030060	-17.765652	-3.687558	-2.041238	-6.384453	-5.652404	0.000000	-10.000000	0.300000	-22.500000	316.500000	1023.000000	1023.000000	2046.000000
45.759998	-0.032192	-19.025188	-4.317858	-2.104088	-6.629573	-5.973669	0.000000	-10.000000	0.300000	-22.316668	309.000000	1023.000000	1023.000000	2046.000000
45.779999	-0.033725	-19.931179	-4.413815	-1.990430	-7.248690	-6.278244	0.000000	-10.000000	0.300000	-21.900002	301.500000	1023.000000	1023.000000	2046.000000
45.799999	-0.035140	-20.767742	-5.003017	-1.877989	-7.375291	-6.511446	0.000000	-10.000000	0.300000	-21.700001	294.166656	1023.000000	1023.000000	2046.000000
45.820000	-0.036074	-21.319500	-5.063211	-1.554204	-7.841911	-6.860175	0.000000	-10.000000	0.300000	-21.550001	287.000000	1023.000000	1023.000000	2046.000000
45.840000	-0.037054	-21.898666	-5.673707	-1.429287	-7.826442	-6.969231	0.000000	-10.000000	0.300000	-21.733334	279.833344	1023.000000	1023.000000	2046.000000
45.860001	-0.037817	-22.349592	-5.704201	-1.084237	-8.276184	-7.284970	0.000000	-10.000000	0.291667	-21.766666	272.500000	1023.000000	1023.000000	2046.000000
45.880001	-0.038709	-22.877249	-6.174106	-1.065605	-8.320054	-7.317483	0.000000	-10.000000	0.291667	-21.700001	265.166656	1023.000000	1023.000000	2046.000000
45.900002	-0.039269	-23.207916	-6.206566	-0.874192	-8.622850	-7.504309	0.000000	-10.000000	0.283333	-21.450001	258.000000	1023.000000	1023.000000	2046.000000
45.919998	-0.040100	-23.699005	-6.615145	-0.901189	-8.671697	-7.510974	0.000000	-10.000000	0.283333	-21.083334	251.000000	1023.000000	1023.000000	2046.000000
45.939999	-0.040658	-24.028597	-6.617007	-0.664000	-8.999729	-7.747861	0.000000	-10.000000	0.250000	-20.666666	244.000000	1023.000000	1023.000000	2046.000000
45.959999	-0.041189	-24.342918	-6.890116	-0.805244	-8.970766	-7.676792	0.000000	-10.000000	0.225000	-20.233334	237.000000	1023.000000	1023.000000	2046.000000
45.980000	-0.041946	-24.790289	-6.819627	-0.784324	-9.232167	-7.954170	0.000000	-10.000000	0.200000	-19.916666	230.166672	1023.000000	1023.000000	2046.000000
46.000000	-0.042488	-25.110209	-7.004987	-1.051974	-9.314647	-7.738600	0.000000	-10.000000	0.200000	-19.683334	223.500000	1023.000000	1023.000000	2046.000000
46.020000	-0.043636	-25.789089	-7.185599	-1.101698	-9.530117	-7.971676	0.000000	-10.000000	0.191667	-19.533333	217.000000	1023.000000	1023.000000	2046.000000
46.040001	-0.043901	-25.945635	-7.302221	-1.299236	-9.602752	-7.741426	0.000000	-10.000000	0.183333	-19.216667	210.500000	1023.000000	1023.000000	2046.000000
46.060001	-0.045381	-26.820147	-7.603101	-1.502594	-9.821465	-7.892985	0.000000	-10.000000	0.166667	-18.866667	204.000000	1023.000000	1023.000000	2046.000000
46.080002	-0.045960	-27.162233	-7.595962	-1.809106	-9.999210	-7.757955	0.000000	-10.000000	0.158333	-18.366667	197.666672	1023.000000	1023.000000	2046.000000
46.099998	-0.047897	-28.306946	-7.843939	-2.196804	-10.307231	-7.958972	0.000000	-10.000000	0.150000	-18.033333	191.500000	1023.000000	1023.000000	2046.000000
46.119999	-0.049155	-29.050604	-7.826803	-2.458621	-10.656904	-8.108276	0.000000	-10.000000	0.150000	-17.583334	185.500000	1023.000000	1023.000000	2046.000000
46.139999	-0.050861	-30.058966	-8.257554	-2.845231	-10.792549	-8.163630	0.000000	-10.000000	0.133333	-17.033335	179.500000	1023.000000	1023.000000	2046.000000
46.160000	-0.052343	-30.934660	-8.394201	-2.951807	-11.154735	-8.433916	0.000000	-10.000000	0.116667	-16.383333	173.833328	1023.000000	1023.000000	2046.000000
46.180000	-0.053501	-31.618998	-8.695747	-3.192102	-11.308160	-8.422988	0.000000	-10.000000	0.100000	-15.800000	168.333328	1023.000000	1023.000000	2046.000000
46.200001	-0.054765	-32.366154	-8.900597	-3.283514	-11.532998	-8.649046	0.000000	-10.000000	0.100000	-15.516666	163.166672	1023.000000	1023.000000	2046.000000
46.220001	-0.055118	-32.574562	-8.957579	-3.424098	-11.575892	-8.616995	0.000000	-10.000000	0.100000	-15.300000	158.000000	1023.000000	1023.000000	2046.000000
46.240002	-0.055968	-33.077332	-9.029668	-3.519491	-11.676298	-8.851875	0.000000	-10.000000	0.100000	-15.200000	153.000000	1023.000000	1023.000000	2046.000000
46.259998	-0.055573	-32.843563	-8.867270	-3.554787	-11.621258	-8.800246	0.000000	-10.000000	0.083333	-14.866667	148.000000	1023.000000	1023.000000	2046.000000
46.279999	-0.055915	-33.045605	-8.940991	-3.655081	-11.586292	-8.863240	0.000000	-10.000000	0.066667	-14.500000	143.000000	1023.000000	1023.000000	2046.000000
46.299999	-0.055515	-32.809174	-8.747019	-3.768898	-11.649264	-8.643993	0.000000	-10.000000	0.050000	-14.133333	138.000000	1023.000000	1023.000000	2046.000000
46.320000	-0.055959	-33.071522	-8.894976	-3.854942	-11.609934	-8.711669	0.000000	-10.000000	0.041667	-13.866667	133.166672	1023.000000	1023.000000	2046.000000
46.340000	-0.055822	-32.990517	-8.837807	-3.737731	-11.664469	-8.750512	0.000000	-10.000000	0.041667	-13.616667	128.500000	1023.000000	1023.000000	2046.000000
46.360001	-0.056778	-33.555550	-9.142464	-3.835845	-11.851873	-8.725368	0.000000	-10.000000	0.041667	-13.316667	124.166664	1023.000000	1023.000000	2046.000000
46.380001	-0.057594	-34.037823	-9.181056	-3.817317	-12.107232	-8.932220	0.000000	-10.000000	0.041667	-12.983334	119.666664	1023.000000	1023.000000	2046.000000
46.400002	-0.058852	-34.781494	-9.502775	-4.086471	-12.135242	-9.057006	0.000000	-10.000000	0.033333	-12.733334	115.333336	1023.000000	1023.000000	2046.000000
46.419998	-0.060200	-35.578156	-9.523045	-4.361103	-12.391835	-9.302173	0.000000	-10.000000	0.033333	-12.583333	111.000000	1023.000000	1023.000000	2046.000000
46.439999	-0.061089	-36.103756	-9.720072	-4.650706	-12.412705	-9.320272	0.000000	-10.000000	0.041667	-12.383333	107.000000	1023.000000	1023.000000	2046.000000
46.459999	-0.062257	-36.794041	-9.797358	-4.717481	-12.696520	-9.582681	0.000000	-10.000000	0.033333	-12.250000	103.000000	1023.000000	1023.000000	2046.000000
46.480000	-0.062964	-37.211689	-10.174927	-4.697353	-12.690825	-9.648585	0.000000	-10.000000	0.016667	-11.733334	99.000000	1023.000000	1023.000000	2046.000000
46.500000	-0.063878	-37.751842	-10.301417	-4.513920	-13.001685	-9.934821	0.000000	-10.000000	0.008333	-10.966667	95.000000	1023.000000	1023.000000	2046.000000
46.520000	-0.064183	-37.932392	-10.497994	-4.343092	-13.085626	-10.005680	0.000000	-10.000000	0.008333	-10.166667	91.166664	1023.000000	1023.000000	2046.000000
46.540001	-0.064673	-38.221863	-10.656741	-4.061671	-13.217328	-10.286120	0.000000	-10.000000	0.008333	-9.750000	87.666664	1023.000000	1023.000000	2046.000000
46.560001	-0.064738	-38.259941	-10.870613	-3.799261	-13.217595	-10.372473	0.000000	-10.000000	0.000000	-9.700000	84.333336	1023.000000	1023.000000	2046.000000
46.580002	-0.065060	-38.450371	-11.014936	-3.608581	-13.299596	-10.527259	0.000000	-10.000000	0.000000	-9.583334	81.166664	1023.000000	1023.000000	2046.000000
46.599998	-0.065013	-38.422901	-11.144172	-3.437582	-13.328473	-10.512673	0.000000	-10.000000	0.000000	-9.133334	77.833336	1023.000000	1023.000000	2046.000000
46.619999	-0.065438	-38.674004	-11.346528	-3.321300	-13.338962	-10.667215	0.000000	-10.000000	0.000000	-8.350000	74.833336	1023.000000	1023.000000	2046.000000
46.639999	-0.065179	-38.520962	-11.288421	-3.141853	-13.430264	-10.660426	0.000000	-10.000000	-0.016667	-7.333333	72.000000	1023.000000	1023.000000	2046.000000
46.660000	-0.065521	-38.722610	-11.502082	-3.095002	-13.442463	-10.683064	0.000000	-10.000000	-0.033333	-5.966667	69.666664	1023.000000	1023.000000	2046.000000
46.680000	-0.065392	-38.646740	-11.370484	-3.038482	-13.485732	-10.752043	0.000000	-10.000000	-0.050000	-4.450000	67.666664	1023.000000	1023.000000	2046.000000
46.700001	-0.065156	-38.507458	-11.309414	-3.210982	-13.393542	-10.593518	0.000000	-10.000000	-0.058333	-1.566667	66.166664	1023.000000	1023.000000	2046.000000
46.720001	-0.065309	-38.597622	-11.174165	-3.272867	-13.473845	-10.676745	0.000000	-10.000000	-0.058333	0.450000	65.333336	1023.000000	1023.000000	2046.000000
46.740002	-0.064803	-38.298695	-11.140950	-3.367466	-13.315887	-10.474391	0.000000	-10.000000	-0.066667	2.366667	65.000000	1023.000000	1023.000000	2046.000000
46.759998	-0.064902	-38.357014	-11.106970	-3.514683	-13.328007	-10.407355	0.000000	-10.000000	-0.050000	2.600000	65.000000	1023.000000	1023.000000	2046.000000
46.779999	-0.064567	-38.158833	-11.042387	-3.662938	-13.267136	-10.186372	0.000000	-10.000000	-0.050000	1.783333	65.000000	1023.000000	1023.000000	2046.000000
46.799999	-0.064945	-38.382584	-11.068815	-3.915381	-13.274269	-10.124119	0.000000	-10.000000	-0.033333	0.500000	65.000000	1023.000000	1023.000000	2046.000000
46.820000	-0.065187	-38.525623	-10.957605	-4.107621	-13.324514	-10.135882	0.000000	-10.000000	-0.033333	-1.166667	65.000000	1023.000000	1023.000000	2046.000000
46.840000	-0.065948	-38.975044	-10.993616	-4.351589	-13.425246	-10.204592	0.000000	-10.000000	-0.033333	-2.016667	64.833336	1023.000000	1023.000000	2046.000000
46.860001	-0.066588	-39.353298	-10.965955	-4.591704	-13.532433	-10.263206	0.000000	-10.000000	-0.041667	-2.966667	64.333336	1023.000000	1023.000000	2046.000000
46.880001	-0.067481	-39.881126	-11.111240	-4.779543	-13.648072	-10.342271	0.000000	-10.000000	-0.041667	-3.466667	63.500000	1023.000000	1023.000000	2046.000000
46.900002	-0.067841	-40.093987	-11.170829	-4.865571	-13.653402	-10.404183	0.000000	-10.000000	-0.033333	-3.516667	62.333332	1023.000000	1023.000000	2046.000000
46.919998	-0.068326	-40.380535	-11.259912	-4.993685	-13.694372	-10.432567	0.000000	-10.000000	-0.033333	-3.400000	61.166668	1023.000000	1023.000000	2046.000000
46.939999	-0.068432	-40.443291	-11.192059	-4.995871	-13.710673	-10.544686	0.000000	-10.000000	-0.033333	-2.983333	60.000000	1023.000000	1023.000000	2046.000000
46.959999	-0.068282	-40.354504	-11.141740	-5.064436	-13.575059	-10.573267	0.000000	-10.000000	-0.041667	-2.800000	59.000000	1023.000000	1023.000000	2046.000000
46.980000	-0.067638	-39.973877	-10.851689	-5.052389	-13.494384	-10.575416	0.000000	-10.000000	-0.041667	-2.150000	58.000000	1023.000000	1023.000000	2046.000000
47.000000	-0.066964	-39.575645	-10.709133	-5.101717	-13.339374	-10.425420	0.000000	-10.000000	-0.033333	-2.566667	57.333332	1023.000000	1023.000000	2046.000000
47.020000	-0.066266	-39.162922	-10.540960	-5.119124	-13.191525	-10.311316	0.000000	-10.000000	-0.033333	-3.200000	56.666668	1023.000000	1023.000000	2046.000000
47.040001	-0.065321	-38.604816	-10.365803	-5.121464	-13.033991	-10.083560	0.000000	-10.000000	-0.041667	-2.833333	55.833332	1023.000000	1023.000000	2046.000000
47.060001	-0.064890	-38.349709	-10.393517	-4.998268	-12.819838	-10.138086	0.000000	-10.000000	-0.041667	-1.550000	54.833332	1023.000000	1023.000000	2046.000000
47.080002	-0.064255	-37.974899	-10.339771	-4.989862	-12.786498	-9.858769	0.000000	-10.000000	-0.050000	0.033333	54.166668	1023.000000	1023.000000	2046.000000
47.099998	-0.064166	-37.922100	-10.455686	-5.043530	-12.621314	-9.801570	0.000000	-10.000000	-0.041667	0.200000	54.000000	1023.000000	1023.000000	2046.000000
47.119999	-0.064166	-37.922085	-10.395523	-5.200222	-12.512213	-9.814126	0.000000	-10.000000	-0.058333	0.066667	54.000000	1023.000000	1023.000000	2046.000000
47.139999	-0.064191	-37.936977	-10.363744	-5.458218	-12.446946	-9.668068	0.000000	-10.000000	-0.050000	0.066667	54.000000	1023.000000	1023.000000	2046.000000
47.160000	-0.064204	-37.944481	-10.352777	-5.545091	-12.326591	-9.720024	0.000000	-10.000000	-0.050000	0.000000	54.000000	1023.000000	1023.000000	2046.000000
47.180000	-0.064201	-37.943073	-10.408869	-5.601208	-12.307236	-9.625760	0.000000	-10.000000	-0.041667	0.000000	54.000000	1023.000000	1023.000000	2046.000000
47.200001	-0.064555	-38.151848	-10.631753	-5.511986	-12.327185	-9.680922	0.000000	-10.000000	-0.041667	0.000000	54.000000	1023.000000	1023.000000	2046.000000
47.220001	-0.064706	-38.241398	-10.846545	-5.303160	-12.333817	-9.757874	0.000000	-10.000000	-0.041667	0.000000	54.000000	1023.000000	1023.000000	2046.000000
47.240002	-0.064585	-38.169952	-10.868429	-5.097305	-12.473441	-9.730777	0.000000	-10.000000	-0.050000	0.000000	54.000000	1023.000000	1023.000000	2046.000000
47.259998	-0.064353	-38.032593	-10.935895	-4.794247	-12.481182	-9.821271	0.000000	-10.000000	-0.058333	0.000000	54.000000	1023.000000	1023.000000	2046.000000
47.279999	-0.064095	-37.879917	-11.032835	-4.478515	-12.493703	-9.874866	0.000000	-10.000000	-0.058333	0.000000	54.000000	1023.000000	1023.000000	2046.000000
47.299999	-0.063783	-37.696053	-11.200959	-4.149381	-12.382923	-9.962789	0.000000	-10.000000	-0.066667	0.000000	54.000000	1023.000000	1023.000000	2046.000000
47.320000	-0.063495	-37.525471	-11.206730	-3.963958	-12.471942	-9.882842	0.000000	-10.000000	-0.066667	0.000000	54.000000	1023.000000	1023.000000	2046.000000
47.340000	-0.063029	-37.250031	-11.278789	-3.714345	-12.346122	-9.910775	0.000000	-10.000000	-0.066667	0.000000	54.000000	1023.000000	1023.000000	2046.000000
47.360001	-0.062806	-37.118156	-11.282355	-3.503645	-12.443105	-9.889050	0.000000	-10.000000	-0.058333	0.000000	54.000000	1023.000000	1023.000000	2046.000000
47.380001	-0.062322	-36.832096	-11.309039	-3.365614	-12.333136	-9.824308	0.000000	-10.000000	-0.050000	0.000000	54.000000	1023.000000	1023.000000	2046.000000
47.400002	-0.061942	-36.607677	-11.173506	-3.387784	-12.342773	-9.703616	0.000000	-10.000000	-0.058333	0.000000	54.000000	1023.000000	1023.000000	2046.000000
47.419998	-0.061761	-36.500683	-11.056593	-3.462998	-12.297722	-9.683370	0.000000	-10.000000	-0.058333	0.000000	54.000000	1023.000000	1023.000000	2046.000000
47.439999	-0.061533	-36.365822	-10.961745	-3.523437	-12.258922	-9.621717	0.000000	-10.000000	-0.058333	0.000000	54.000000	1023.000000	1023.000000	2046.000000
47.459999	-0.061368	-36.268261	-10.938664	-3.631881	-12.217908	-9.479805	0.000000	-10.000000	-0.050000	0.000000	54.000000	1023.000000	1023.000000	2046.000000
47.480000	-0.061199	-36.168831	-10.854997	-3.698869	-12.148497	-9.466468	0.000000	-10.000000	-0.050000	0.000000	54.000000	1023.000000	1023.000000	2046.000000
47.500000	-0.060950	-36.021465	-10.757223	-3.819903	-12.141094	-9.303246	0.000000	-10.000000	-0.041667	0.000000	54.000000	1023.000000	1023.000000	2046.000000
47.520000	-0.061150	-36.139568	-10.704253	-3.989258	-12.117800	-9.328259	0.000000	-10.000000	-0.041667	0.000000	54.000000	1023.000000	1023.000000	2046.000000
47.540001	-0.061370	-36.269802	-10.641808	-4.218605	-12.156023	-9.253367	0.000000	-10.000000	-0.041667	0.000000	54.000000	1023.000000	1023.000000	2046.000000
47.560001	-0.061812	-36.530983	-10.624725	-4.464833	-12.176411	-9.265016	0.000000	-10.000000	-0.050000	0.683333	54.000000	1023.000000	1023.000000	2046.000000
47.580002	-0.062456	-36.911583	-10.619691	-4.729147	-12.203140	-9.359605	0.000000	-10.000000	-0.066667	1.916667	54.000000	1023.000000	1023.000000	2046.000000
47.599998	-0.062925	-37.188545	-10.582401	-4.849103	-12.341690	-9.415350	0.000000	-10.000000	-0.083333	3.750000	54.000000	1023.000000	1023.000000	2046.000000
47.619999	-0.063292	-37.405579	-10.727880	-4.976084	-12.222788	-9.478827	0.000000	-10.000000	-0.100000	6.400000	54.000000	1023.000000	1023.000000	2046.000000
47.639999	-0.063598	-37.586395	-10.632709	-5.101981	-12.361509	-9.490196	0.000000	-10.000000	-0.075000	5.600000	54.000000	1023.000000	1023.000000	2046.000000
47.660000	-0.063210	-37.357311	-10.638227	-5.114689	-12.123209	-9.481186	0.000000	-10.000000	-0.066667	5.266667	54.000000	1023.000000	1023.000000	2046.000000
47.680000	-0.062389	-36.871761	-10.477016	-5.182951	-11.821633	-9.390158	0.000000	-10.000000	-0.075000	3.950000	54.000000	1023.000000	1023.000000	2046.000000
47.700001	-0.060903	-35.993526	-10.191371	-5.205449	-11.432380	-9.164326	0.000000	-10.000000	-0.150000	7.300000	54.000000	1023.000000	1023.000000	2046.000000
47.720001	-0.058913	-34.817631	-9.881504	-5.187143	-10.939045	-8.809939	0.000000	-10.000000	-0.200000	10.683333	54.000000	1023.000000	1023.000000	2046.000000
47.740002	-0.056952	-33.658669	-9.519064	-5.305781	-10.549080	-8.284746	0.000000	-10.000000	-0.275000	14.266667	54.000000	1023.000000	1023.000000	2046.000000
47.759998	-0.055076	-32.549675	-9.316772	-5.476400	-10.004901	-7.751601	0.000000	-10.000000	-0.325000	17.000000	54.000000	1023.000000	1023.000000	2046.000000
47.779999	-0.053044	-31.348722	-9.088149	-5.198364	-9.559833	-7.502377	0.000000	-10.000000	-0.400000	19.466667	49.166668	1023.000000	1023.000000	2046.000000
47.799999	-0.051643	-30.521128	-8.933855	-5.208138	-9.241434	-7.137701	0.000000	-10.000000	-0.491667	23.033335	48.333332	1023.000000	1023.000000	2046.000000
47.820000	-0.050492	-29.840660	-8.864841	-5.208207	-8.860448	-6.907165	0.000000	-10.000000	-0.566667	25.683334	47.500000	1023.000000	1023.000000	2046.000000
47.840000	-0.049579	-29.301443	-8.670402	-5.411053	-8.608063	-6.611926	0.000000	-10.000000	-0.625000	27.500000	51.500000	1023.000000	1023.000000	2046.000000
47.860001	-0.048357	-28.579081	-8.455353	-5.515225	-8.312817	-6.295687	0.000000	-10.000000	-0.625000	27.500000	51.500000	1023.000000	1023.000000	2046.000000
47.880001	-0.047260	-27.930882	-8.337779	-5.643070	-7.961396	-5.988636	0.000000	-10.000000	-0.625000	27.783333	54.500000	1023.000000	1023.000000	2046.000000
47.900002	-0.046361	-27.399067	-8.237718	-5.537626	-7.752513	-5.871211	0.000000	-10.000000	-0.616667	28.283333	60.666668	1023.000000	1023.000000	2046.000000
47.919998	-0.045418	-26.842243	-8.256848	-5.372857	-7.516683	-5.695855	0.000000	-10.000000	-0.625000	28.950001	70.000000	1023.000000	1023.000000	2046.000000
47.939999	-0.044484	-26.290043	-8.177210	-5.258328	-7.318684	-5.535821	0.000000	-10.000000	-0.633333	29.366667	79.666664	1023.000000	1023.000000	2046.000000
47.959999	-0.042767	-25.275530	-7.946538	-5.002665	-7.094819	-5.231508	0.000000	-10.000000	-0.675000	29.833334	89.500000	1023.000000	1023.000000	2046.000000
47.980000	-0.040863	-24.149885	-7.844277	-4.696630	-6.670109	-4.938869	0.000000	-10.000000	-0.691667	30.150000	99.500000	1023.000000	1023.000000	2046.000000
48.000000	-0.038990	-23.043041	-7.663246	-4.334485	-6.318491	-4.726820	0.000000	-10.000000	-0.691667	30.616667	109.500000	1023.000000	1023.000000	2046.000000
48.020000	-0.036972	-21.850285	-7.494627	-4.012712	-5.960155	-4.382789	0.000000	-10.000000	-0.666667	30.816668	119.500000	1023.000000	1023.000000	2046.000000
48.040001	-0.034990	-20.679379	-7.258920	-3.773213	-5.600778	-4.046467	0.000000	-10.000000	-0.675000	30.850000	129.500000	1023.000000	1023.000000	2046.000000
48.060001	-0.033003	-19.504972	-7.036347	-3.466907	-5.255062	-3.746657	0.000000	-10.000000	-0.691667	30.700001	139.833328	1023.000000	1023.000000	2046.000000
48.080002	-0.031140	-18.403877	-6.856318	-3.273358	-4.851942	-3.422258	0.000000	-10.000000	-0.708333	30.600000	150.166672	1023.000000	1023.000000	2046.000000
48.099998	-0.029052	-17.169861	-6.458107	-3.063191	-4.548728	-3.099835	0.000000	-10.000000	-0.683333	30.716667	160.500000	1023.000000	1023.000000	2046.000000
48.119999	-0.026918	-15.908423	-6.109866	-3.012344	-4.081999	-2.704215	0.000000	-10.000000	-0.683333	30.833334	170.500000	1023.000000	1023.000000	2046.000000
48.139999	-0.024891	-14.710309	-5.729949	-2.933014	-3.638335	-2.409010	0.000000	-10.000000	-0.675000	30.783333	180.833328	1023.000000	1023.000000	2046.000000
48.160000	-0.022794	-13.471235	-5.313778	-2.832686	-3.267076	-2.057695	0.000000	-10.000000	-0.691667	30.500000	191.166672	1023.000000	1023.000000	2046.000000
48.180000	-0.020501	-12.115983	-4.898080	-2.853592	-2.770535	-1.593777	0.000000	-10.000000	-0.675000	30.366667	201.500000	1023.000000	1023.000000	2046.000000
48.200001	-0.018201	-10.756566	-4.371995	-2.791110	-2.365565	-1.227896	0.000000	-10.000000	-0.675000	30.166668	211.500000	1023.000000	1023.000000	2046.000000
48.220001	-0.016157	-9.549038	-4.020478	-2.880238	-1.862398	-0.785924	0.000000	-10.000000	-0.650000	29.866667	221.500000	1023.000000	1023.000000	2046.000000
48.240002	-0.014576	-8.614510	-3.527876	-2.908897	-1.609513	-0.568225	0.000000	-10.000000	-0.641667	29.450001	231.500000	1023.000000	1023.000000	2046.000000
48.259998	-0.013083	-7.731831	-3.208626	-3.029986	-1.250721	-0.242497	0.000000	-10.000000	-0.616667	29.049999	241.500000	1023.000000	1023.000000	2046.000000
48.279999	-0.012115	-7.160010	-2.840874	-3.138473	-1.053631	-0.127032	0.000000	-10.000000	-0.608333	28.883333	251.333328	1023.000000	1023.000000	2046.000000
48.299999	-0.010843	-6.408055	-2.556942	-3.186092	-0.752473	0.087452	0.000000	-10.000000	-0.583333	28.549999	261.000000	1023.000000	1023.000000	2046.000000
48.320000	-0.009785	-5.783123	-2.261876	-3.307405	-0.498656	0.284815	0.000000	-10.000000	-0.575000	28.466667	270.500000	1023.000000	1023.000000	2046.000000
48.340000	-0.008380	-4.952662	-1.945432	-3.210870	-0.228509	0.432148	0.000000	-10.000000	-0.558333	28.250000	280.000000	1023.000000	1023.000000	2046.000000
48.360001	-0.006785	-4.009656	-1.711907	-3.217087	0.199313	0.720025	0.000000	-10.000000	-0.558333	28.066668	289.500000	1023.000000	1023.000000	2046.000000
48.380001	-0.004854	-2.868496	-1.184174	-3.040746	0.467601	0.888823	0.000000	-10.000000	-0.550000	27.850000	299.000000	1023.000000	1023.000000	2046.000000
48.400002	-0.002469	-1.459347	-0.770901	-2.911877	1.015718	1.207713	0.000000	-10.000000	-0.550000	27.766666	308.333344	1023.000000	1023.000000	2046.000000
48.419998	0.000223	0.131707	-0.158306	-2.776603	1.488500	1.578116	0.000000	-10.000000	-0.550000	27.716667	317.666656	1023.000000	1023.000000	2046.000000
48.439999	0.002552	1.507984	0.312875	-2.620147	1.902223	1.913033	0.000000	-10.000000	-0.558333	27.500000	326.833344	1023.000000	1023.000000	2046.000000
48.459999	0.004956	2.928985	0.681799	-2.583198	2.451908	2.378476	0.000000	-10.000000	-0.575000	27.416668	336.166656	1023.000000	1023.000000	2046.000000
48.480000	0.007085	4.186944	1.130058	-2.290064	2.740306	2.606644	0.000000	-10.000000	-0.575000	27.283333	345.333344	1023.000000	1023.000000	2046.000000
48.500000	0.009144	5.404168	1.281281	-2.075550	3.124603	3.073834	0.000000	-10.000000	-0.566667	27.216667	354.500000	1023.000000	1023.000000	2046.000000
48.520000	0.010407	6.150806	1.390233	-1.859930	3.291317	3.329185	0.000000	-10.000000	-0.541667	26.950001	363.500000	1023.000000	1023.000000	2046.000000
48.540001	0.010995	6.498158	1.599713	-1.710329	3.321326	3.287449	0.000000	-10.000000	-0.541667	26.733334	372.500000	1023.000000	1023.000000	2046.000000
48.560001	0.011694	6.910896	1.725655	-1.832784	3.508269	3.509756	0.000000	-10.000000	-0.541667	26.333334	381.500000	1023.000000	1023.000000	2046.000000
48.580002	0.012196	7.207918	1.921264	-1.827478	3.584758	3.529375	0.000000	-10.000000	-0.533333	26.066668	390.333344	1023.000000	1023.000000	2046.000000
48.599998	0.012193	7.206320	1.927639	-1.830612	3.554011	3.555281	0.000000	-10.000000	-0.508333	25.683334	399.166656	1023.000000	1023.000000	2046.000000
48.619999	0.011751	6.944823	1.815163	-1.789403	3.453535	3.465528	0.000000	-10.000000	-0.475000	25.100000	407.666656	1023.000000	1023.000000	2046.000000
48.639999	0.011795	6.970663	1.854338	-1.562969	3.357344	3.321949	0.000000	-10.000000	-0.450000	24.383333	416.333344	1023.000000	1023.000000	2046.000000
48.660000	0.012921	7.636443	1.943404	-1.304062	3.527399	3.469701	0.000000	-10.000000	-0.441667	24.000000	424.500000	1023.000000	1023.000000	2046.000000
48.680000	0.014456	8.543416	2.064900	-0.869676	3.776089	3.572102	0.000000	-10.000000	-0.425000	23.733334	432.500000	1023.000000	1023.000000	2046.000000
48.700001	0.015993	9.452026	2.281075	-0.430813	3.909548	3.692217	0.000000	-10.000000	-0.416667	23.783333	440.166656	1023.000000	1023.000000	2046.000000
48.720001	0.017831	10.538029	2.354238	-0.048950	4.240046	3.992695	0.000000	-10.000000	-0.400000	23.233334	448.000000	1023.000000	1023.000000	2046.000000
48.740002	0.019632	11.602663	2.611674	0.442615	4.392540	4.155835	0.000000	-10.000000	-0.408333	22.983334	456.000000	1023.000000	1023.000000	2046.000000
48.759998	0.021380	12.635395	2.766834	0.817900	4.659717	4.390944	0.000000	-10.000000	-0.408333	22.316668	463.833344	1023.000000	1023.000000	2046.000000
48.779999	0.023235	13.731749	2.936198	1.108665	4.923244	4.763641	0.000000	-10.000000	-0.425000	22.433332	471.500000	1023.000000	1023.000000	2046.000000
48.799999	0.024988	14.768015	3.248007	1.513030	5.046348	4.960630	0.000000	-10.000000	-0.416667	22.233334	479.000000	1023.000000	1023.000000	2046.000000
48.820000	0.027235	16.096048	3.483335	1.759366	5.488180	5.365166	0.000000	-10.000000	-0.408333	22.200001	486.500000	1023.000000	1023.000000	2046.000000
48.840000	0.029320	17.327995	3.972187	2.100183	5.656780	5.598845	0.000000	-10.000000	-0.366667	21.450001	493.833344	1023.000000	1023.000000	2046.000000
48.860001	0.031146	18.407379	4.226779	2.319491	6.003148	5.857960	0.000000	-10.000000	-0.341667	20.633333	501.166656	1023.000000	1023.000000	2046.000000
48.880001	0.032934	19.463900	4.522855	2.365292	6.357955	6.217797	0.000000	-10.000000	-0.325000	19.950001	508.166656	1023.000000	1023.000000	2046.000000
48.900002	0.034571	20.431604	5.103091	2.558066	6.485383	6.285065	0.000000	-10.000000	-0.300000	19.350000	515.000000	1023.000000	1023.000000	2046.000000
48.919998	0.036325	21.467922	5.428380	2.458992	6.880103	6.700449	0.000000	-10.000000	-0.275000	18.883333	521.500000	1023.000000	1023.000000	2046.000000
48.939999	0.037481	22.151215	5.786447	2.297603	7.104486	6.962680	0.000000	-10.000000	-0.258333	18.250000	528.000000	1023.000000	1023.000000	2046.000000
48.959999	0.038160	22.552685	6.210226	2.163231	7.148092	7.031136	0.000000	-10.000000	-0.250000	17.616667	534.333313	1023.000000	1023.000000	2046.000000
48.980000	0.038771	22.913843	6.374306	1.912032	7.403570	7.223935	0.000000	-10.000000	-0.233333	17.250000	540.333313	1023.000000	1023.000000	2046.000000
49.000000	0.039142	23.132854	6.614671	1.781576	7.473894	7.262713	0.000000	-10.000000	-0.216667	16.533333	546.000000	1023.000000	1023.000000	2046.000000
49.020000	0.039338	23.248533	6.854078	1.728066	7.508124	7.158265	0.000000	-10.000000	-0.200000	15.666667	551.500000	1023.000000	1023.000000	2046.000000
49.040001	0.040108	23.704027	6.911481	1.524507	7.836703	7.431335	0.000000	-10.000000	-0.183333	14.416667	556.833313	1023.000000	1023.000000	2046.000000
49.060001	0.040487	23.927605	7.236130	1.644794	7.793085	7.253597	0.000000	-10.000000	-0.150000	13.150001	562.000000	1023.000000	1023.000000	2046.000000
49.080002	0.041492	24.521622	7.367558	1.545097	8.116721	7.492245	0.000000	-10.000000	-0.133333	12.150001	566.666687	1023.000000	1023.000000	2046.000000
49.099998	0.042769	25.276222	7.757444	1.626283	8.277448	7.615048	0.000000	-10.000000	-0.116667	11.116667	571.000000	1023.000000	1023.000000	2046.000000
49.119999	0.043927	25.961090	8.130729	1.854234	8.458153	7.517974	0.000000	-10.000000	-0.100000	10.233334	574.833313	1023.000000	1023.000000	2046.000000
49.139999	0.045705	27.011650	8.377681	1.855252	8.887386	7.891331	0.000000	-10.000000	-0.083333	9.400001	578.333313	1023.000000	1023.000000	2046.000000
49.160000	0.047115	27.844730	8.838109	2.191079	8.955234	7.860310	0.000000	-10.000000	-0.075000	8.666667	581.500000	1023.000000	1023.000000	2046.000000
49.180000	0.048308	28.549877	8.990791	2.226037	9.270049	8.063001	0.000000	-10.000000	-0.058333	7.916667	584.500000	1023.000000	1023.000000	2046.000000
49.200001	0.049146	29.045334	9.142166	2.028613	9.360547	8.514008	0.000000	-10.000000	-0.041667	6.666667	587.333313	1023.000000	1023.000000	2046.000000
49.220001	0.049966	29.530039	9.235519	2.626510	9.450865	8.217146	0.000000	-10.000000	-0.025000	4.883333	589.833313	1023.000000	1023.000000	2046.000000
49.240002	0.049719	29.383694	8.967048	2.789544	9.359863	8.267240	0.000000	-10.000000	-0.033333	2.550000	591.833313	1023.000000	1023.000000	2046.000000
49.259998	0.048635	28.743402	8.678653	2.710432	9.196850	8.157468	0.000000	-10.000000	-0.041667	0.216667	593.166687	1023.000000	1023.000000	2046.000000
49.279999	0.046910	27.724085	8.605247	2.658751	8.829056	7.631032	0.000000	-10.000000	-0.033333	-1.633333	593.833313	1023.000000	1023.000000	2046.000000
49.299999	0.045217	26.723219	8.387932	2.259406	8.622893	7.452988	0.000000	-10.000000	-0.016667	-3.400000	594.000000	1023.000000	1023.000000	2046.000000
49.320000	0.043126	25.487511	7.955236	2.089000	8.317393	7.125882	0.000000	-10.000000	0.000000	-5.433333	594.000000	1023.000000	1023.000000	2046.000000
49.340000	0.040086	23.691116	7.551000	2.135709	7.554255	6.450151	0.000000	-10.000000	0.008333	-7.833333	594.000000	1023.000000	1023.000000	2046.000000
49.360001	0.037383	22.093569	7.056613	2.117359	7.016428	5.903168	0.000000	-10.000000	0.025000	-9.900000	594.000000	1023.000000	1023.000000	2046.000000
49.380001	0.035823	21.171139	6.573387	2.218724	6.752511	5.626517	0.000000	-10.000000	0.041667	-11.383333	594.000000	1023.000000	1023.000000	2046.000000
49.400002	0.034536	20.411055	6.319079	2.646693	6.348433	5.096848	0.000000	-10.000000	0.058333	-12.366667	594.000000	1023.000000	1023.000000	2046.000000
49.419998	0.033469	19.780445	5.965428	2.882370	6.130308	4.802339	0.000000	-10.000000	0.058333	-13.300000	586.666687	1023.000000	1023.000000	2046.000000
49.439999	0.032771	19.367443	5.544218	3.141688	5.975193	4.706344	0.000000	-10.000000	0.091667	-14.066667	577.666687	1023.000000	1023.000000	2046.000000
49.459999	0.031518	18.627268	5.353100	3.612998	5.513800	4.147369	0.000000	-10.000000	0.116667	-14.800000	567.000000	1023.000000	1023.000000	2046.000000
49.480000	0.030836	18.223883	5.006101	3.729500	5.411021	4.077261	0.000000	-10.000000	0.150000	-15.450000	561.833313	1023.000000	1023.000000	2046.000000
49.500000	0.029909	17.676167	4.782623	3.983272	5.055972	3.854300	0.000000	-10.000000	0.158333	-16.333334	556.666687	1023.000000	1023.000000	2046.000000
49.520000	0.028816	17.029995	4.588811	4.302021	4.697460	3.441703	0.000000	-10.000000	0.166667	-17.333334	551.166687	1023.000000	1023.000000	2046.000000
49.540001	0.028280	16.713573	4.352341	4.306585	4.595879	3.458768	0.000000	-10.000000	0.183333	-18.400000	545.500000	1023.000000	1023.000000	2046.000000
49.560001	0.027513	16.260252	4.374387	4.565803	4.242157	3.077904	0.000000	-10.000000	0.200000	-19.316668	539.333313	1023.000000	1023.000000	2046.000000
49.580002	0.026652	15.751509	4.154379	4.441430	4.127131	3.028569	0.000000	-10.000000	0.241667	-20.366667	532.833313	1023.000000	1023.000000	2046.000000
49.599998	0.025585	15.120891	4.036222	4.444110	3.848626	2.791934	0.000000	-10.000000	0.275000	-21.116667	526.000000	1023.000000	1023.000000	2046.000000
49.619999	0.024190	14.296283	3.917665	4.357695	3.560201	2.460721	0.000000	-10.000000	0.300000	-21.783333	519.000000	1023.000000	1023.000000	2046.000000
49.639999	0.023091	13.646996	3.705175	4.002619	3.455415	2.483787	0.000000	-10.000000	0.308333	-22.100000	511.833344	1023.000000	1023.000000	2046.000000
49.660000	0.021118	12.480820	3.644804	3.783215	2.953154	2.099648	0.000000	-10.000000	0.325000	-22.433334	504.500000	1023.000000	1023.000000	2046.000000
49.680000	0.019053	11.260190	3.497241	3.302423	2.630828	1.829699	0.000000	-10.000000	0.333333	-22.750000	496.833344	1023.000000	1023.000000	2046.000000
49.700001	0.017001	10.047867	3.178132	2.838895	2.403857	1.626983	0.000000	-10.000000	0.341667	-23.066668	489.333344	1023.000000	1023.000000	2046.000000
49.720001	0.014269	8.433154	3.071189	2.601112	1.720104	1.040749	0.000000	-10.000000	0.341667	-23.516666	481.666656	1023.000000	1023.000000	2046.000000
49.740002	0.012163	7.188231	2.711355	2.148369	1.482500	0.846006	0.000000	-10.000000	0.366667	-23.983334	474.000000	1023.000000	1023.000000	2046.000000
49.759998	0.009976	5.896068	2.386295	1.951727	1.057547	0.500499	0.000000	-10.000000	0.400000	-24.650000	465.833344	1023.000000	1023.000000	2046.000000
49.779999	0.007570	4.473735	2.179121	1.762838	0.528806	0.002970	0.000000	-10.000000	0.433333	-25.200001	457.500000	1023.000000	1023.000000	2046.000000
49.799999	0.006091	3.599949	1.767538	1.446502	0.462770	-0.076861	0.000000	-10.000000	0.458333	-25.966667	449.000000	1023.000000	1023.000000	2046.000000
49.820000	0.004264	2.519794	1.642717	1.365813	-0.046422	-0.442314	0.000000	-10.000000	0.475000	-26.550001	440.333344	1023.000000	1023.000000	2046.000000
49.840000	0.002618	1.547504	1.534915	1.263664	-0.427894	-0.823181	0.000000	-10.000000	0.491667	-27.166668	431.500000	1023.000000	1023.000000	2046.000000
49.860001	0.001863	1.100753	1.357206	1.118024	-0.505257	-0.869220	0.000000	-10.000000	0.500000	-27.500000	422.500000	1023.000000	1023.000000	2046.000000
49.880001	0.000621	0.366755	1.349971	1.171140	-0.962017	-1.192339	0.000000	-10.000000	0.508333	-27.850000	413.333344	1023.000000	1023.000000	2046.000000
49.900002	-0.000295	-0.174076	1.076975	0.993850	-1.036713	-1.208189	0.000000	-10.000000	0.508333	-28.116667	404.000000	1023.000000	1023.000000	2046.000000
49.919998	-0.001249	-0.738224	0.922505	0.943416	-1.312025	-1.292120	0.000000	-10.000000	0.525000	-28.350000	394.500000	1023.000000	1023.000000	2046.000000
49.939999	-0.002450	-1.448013	0.750012	0.994378	-1.564933	-1.627470	0.000000	-10.000000	0.516667	-28.550001	385.000000	1023.000000	1023.000000	2046.000000
49.959999	-0.003682	-2.176077	0.324833	0.799566	-1.861604	-1.438872	0.000000	-10.000000	0.533333	-28.666668	375.500000	1023.000000	1023.000000	2046.000000
49.980000	-0.005912	-3.494232	-0.062700	0.988365	-2.442153	-1.977745	0.000000	-10.000000	0.516667	-28.700001	366.000000	1023.000000	1023.000000	2046.000000
50.000000	-0.008330	-4.922790	-0.455941	0.695953	-2.800515	-2.362287	0.000000	-10.000000	0.516667	-28.716667	356.333344	1023.000000	1023.000000	2046.000000
50.020000	-0.010471	-6.188145	-0.808246	0.266035	-3.084926	-2.561008	0.000000	-10.000000	0.500000	-28.783333	346.833344	1023.000000	1023.000000	2046.000000
50.040001	-0.012967	-7.663778	-0.948490	-0.010941	-3.595569	-3.108779	0.000000	-10.000000	0.500000	-28.683334	337.166656	1023.000000	1023.000000	2046.000000
50.060001	-0.014973	-8.848760	-1.481499	-0.382344	-3.705352	-3.279565	0.000000	-10.000000	0.516667	-28.350000	327.666656	1023.000000	1023.000000	2046.000000
50.080002	-0.017249	-10.194114	-1.818790	-0.397957	-4.232265	-3.745101	0.000000	-10.000000	0.516667	-27.950001	318.166656	1023.000000	1023.000000	2046.000000
50.099998	-0.019446	-11.492430	-2.175568	-0.367663	-4.699265	-4.249933	0.000000	-10.000000	0.516667	-27.633333	308.833344	1023.000000	1023.000000	2046.000000
50.119999	-0.020559	-12.150157	-2.642377	-0.275105	-4.826777	-4.405898	0.000000	-10.000000	0.500000	-27.333334	299.666656	1023.000000	1023.000000	2046.000000
50.139999	-0.022164	-13.098928	-2.815824	-0.015650	-5.437185	-4.830269	0.000000	-10.000000	0.491667	-27.083334	290.500000	1023.000000	1023.000000	2046.000000
50.160000	-0.023263	-13.748358	-3.215402	0.160655	-5.539117	-5.154494	0.000000	-10.000000	0.491667	-27.066668	281.500000	1023.000000	1023.000000	2046.000000
50.180000	-0.023926	-14.140527	-3.631739	0.382739	-5.620112	-5.271415	0.000000	-10.000000	0.491667	-27.133333	272.500000	1023.000000	1023.000000	2046.000000
50.200001	-0.025182	-14.882491	-3.774948	0.622435	-6.098165	-5.631814	0.000000	-10.000000	0.500000	-27.100000	263.500000	1023.000000	1023.000000	2046.000000
50.220001	-0.026016	-15.375726	-4.184032	0.585673	-6.069550	-5.707818	0.000000	-10.000000	0.491667	-26.983334	254.500000	1023.000000	1023.000000	2046.000000
50.240002	-0.026817	-15.848937	-4.383962	0.751611	-6.323408	-5.893178	0.000000	-10.000000	0.483333	-26.933334	245.500000	1023.000000	1023.000000	2046.000000
50.259998	-0.027785	-16.421070	-4.459256	0.853922	-6.707431	-6.108305	0.000000	-10.000000	0.475000	-26.716667	236.500000	1023.000000	1023.000000	2046.000000
50.279999	-0.028266	-16.705141	-4.762020	0.739681	-6.594657	-6.088144	0.000000	-10.000000	0.466667	-26.383333	227.500000	1023.000000	1023.000000	2046.000000
50.299999	-0.028917	-17.089827	-4.740272	0.754586	-6.885207	-6.218934	0.000000	-10.000000	0.458333	-26.050001	218.666672	1023.000000	1023.000000	2046.000000
50.320000	-0.029958	-17.705343	-4.777416	0.593876	-7.153920	-6.367884	0.000000	-10.000000	0.441667	-25.783333	209.833328	1023.000000	1023.000000	2046.000000
50.340000	-0.030672	-18.126987	-5.126330	0.363587	-7.074505	-6.289740	0.000000	-10.000000	0.441667	-25.500000	201.333328	1023.000000	1023.000000	2046.000000
50.360001	-0.032084	-18.961525	-5.180961	0.250332	-7.554442	-6.476454	0.000000	-10.000000	0.425000	-25.033333	192.666672	1023.000000	1023.000000	2046.000000
50.380001	-0.033097	-19.560480	-5.445935	-0.142867	-7.602427	-6.369251	0.000000	-10.000000	0.400000	-24.433334	184.333328	1023.000000	1023.000000	2046.000000
50.400002	-0.034431	-20.348875	-5.651542	-0.363234	-7.840195	-6.493903	0.000000	-10.000000	0.366667	-23.866667	176.000000	1023.000000	1023.000000	2046.000000
50.419998	-0.036406	-21.516205	-5.642063	-0.851189	-8.381853	-6.641100	0.000000	-10.000000	0.341667	-23.350000	168.166672	1023.000000	1023.000000	2046.000000
50.439999	-0.037966	-22.437929	-6.058050	-1.275438	-8.379393	-6.725049	0.000000	-10.000000	0.325000	-22.916668	160.500000	1023.000000	1023.000000	2046.000000
50.459999	-0.040143	-23.724482	-6.185678	-1.451150	-8.955911	-7.131743	0.000000	-10.000000	0.308333	-22.383335	152.833328	1023.000000	1023.000000	2046.000000
50.480000	-0.041872	-24.746101	-6.543215	-1.851827	-9.174859	-7.176198	0.000000	-10.000000	0.300000	-21.866667	145.333328	1023.000000	1023.000000	2046.000000
50.500000	-0.043382	-25.638943	-6.854492	-1.997897	-9.451842	-7.334711	0.000000	-10.000000	0.300000	-21.466667	138.000000	1023.000000	1023.000000	2046.000000
50.520000	-0.044930	-26.553654	-6.968662	-2.181998	-9.850949	-7.552044	0.000000	-10.000000	0.300000	-21.166666	131.000000	1023.000000	1023.000000	2046.000000
50.540001	-0.045948	-27.155512	-7.318889	-2.458097	-9.835554	-7.542973	0.000000	-10.000000	0.283333	-20.933334	124.000000	1023.000000	1023.000000	2046.000000
50.560001	-0.046943	-27.743334	-7.342276	-2.376390	-10.118677	-7.905992	0.000000	-10.000000	0.283333	-20.766666	117.000000	1023.000000	1023.000000	2046.000000
50.580002	-0.047446	-28.040644	-7.403363	-2.626253	-10.107285	-7.903744	0.000000	-10.000000	0.283333	-20.666668	110.000000	1023.000000	1023.000000	2046.000000
50.599998	-0.047566	-28.111320	-7.411841	-2.670305	-10.076692	-7.952482	0.000000	-10.000000	0.283333	-20.416668	103.000000	1023.000000	1023.000000	2046.000000
50.619999	-0.047874	-28.293711	-7.228801	-2.710644	-10.378971	-7.975294	0.000000	-10.000000	0.266667	-20.083334	96.166664	1023.000000	1023.000000	2046.000000
50.639999	-0.048100	-28.427347	-7.470459	-2.935668	-10.159630	-7.861590	0.000000	-10.000000	0.250000	-19.700001	89.333336	1023.000000	1023.000000	2046.000000
50.660000	-0.048652	-28.753412	-7.414492	-2.998449	-10.470584	-7.869888	0.000000	-10.000000	0.233333	-19.466667	82.833336	1023.000000	1023.000000	2046.000000
50.680000	-0.049130	-29.035929	-7.543923	-2.990263	-10.576420	-7.925323	0.000000	-10.000000	0.216667	-19.233334	76.333336	1023.000000	1023.000000	2046.000000
50.700001	-0.050115	-29.618082	-7.997663	-3.024672	-10.575326	-8.020420	0.000000	-10.000000	0.191667	-19.000000	70.000000	1023.000000	1023.000000	2046.000000
50.720001	-0.051959	-30.707602	-8.047462	-3.064756	-11.147782	-8.447599	0.000000	-10.000000	0.191667	-18.683332	63.666668	1023.000000	1023.000000	2046.000000
50.740002	-0.053340	-31.523750	-8.390903	-3.460441	-11.148279	-8.524126	0.000000	-10.000000	0.191667	-18.299999	57.500000	1023.000000	1023.000000	2046.000000
50.759998	-0.054960	-32.481243	-8.616011	-3.713927	-11.369986	-8.781322	0.000000	-10.000000	0.183333	-17.799999	51.500000	1023.000000	1023.000000	2046.000000
50.779999	-0.056601	-33.451199	-8.688852	-4.025194	-11.787856	-8.949294	0.000000	-10.000000	0.166667	-17.166666	45.500000	1023.000000	1023.000000	2046.000000
50.799999	-0.057950	-34.248459	-9.235529	-4.175131	-11.748387	-9.089411	0.000000	-10.000000	0.150000	-16.400000	39.666668	1023.000000	1023.000000	2046.000000
50.820000	-0.059334	-35.066658	-9.355805	-3.997307	-12.273624	-9.439921	0.000000	-10.000000	0.133333	-15.416667	34.166668	1023.000000	1023.000000	2046.000000
50.840000	-0.060276	-35.623203	-9.702087	-3.961931	-12.380129	-9.579055	0.000000	-10.000000	0.100000	-14.366667	29.000000	1023.000000	1023.000000	2046.000000
50.860001	-0.060914	-36.000439	-9.915854	-3.694351	-12.550562	-9.839672	0.000000	-10.000000	0.066667	-13.533334	24.333334	1023.000000	1023.000000	2046.000000
50.880001	-0.061306	-36.231567	-10.044471	-3.510710	-12.730028	-9.946357	0.000000	-10.000000	0.050000	-12.833333	19.666666	1023.000000	1023.000000	2046.000000
50.900002	-0.061661	-36.441551	-10.490355	-3.266312	-12.544686	-10.140199	0.000000	-10.000000	0.050000	-12.300000	15.333333	1023.000000	1023.000000	2046.000000
50.919998	-0.061997	-36.640305	-10.451241	-2.990190	-12.889860	-10.309013	0.000000	-10.000000	0.033333	-11.450000	11.000000	1023.000000	1023.000000	2046.000000
50.939999	-0.062154	-36.732838	-10.680242	-2.989746	-12.785390	-10.277460	0.000000	-10.000000	0.016667	-10.400001	7.333333	1023.000000	1023.000000	2046.000000
50.959999	-0.062203	-36.761871	-10.834504	-2.717776	-12.790552	-10.419038	0.000000	-10.000000	0.000000	-8.983334	4.000000	1023.000000	1023.000000	2046.000000
50.980000	-0.062318	-36.830204	-10.765516	-2.596834	-13.030275	-10.437578	0.000000	-10.000000	-0.008333	-6.483334	1.500000	1023.000000	1023.000000	2046.000000
51.000000	-0.062060	-36.677670	-10.900270	-2.670353	-12.817558	-10.289489	0.000000	-10.000000	-0.025000	-4.316667	-0.500000	1023.000000	1023.000000	2046.000000
51.020000	-0.061996	-36.639633	-10.816863	-2.583416	-12.815592	-10.423760	0.000000	-10.000000	-0.041667	-1.166667	-1.500000	1023.000000	1023.000000	2046.000000
51.040001	-0.062029	-36.659107	-10.544796	-2.743537	-13.004511	-10.366265	0.000000	-10.000000	-0.050000	0.750000	-2.000000	1023.000000	1023.000000	2046.000000
51.060001	-0.061882	-36.572250	-10.683824	-2.935714	-12.717022	-10.235690	0.000000	-10.000000	-0.058333	2.683333	-2.000000	1023.000000	1023.000000	2046.000000
51.080002	-0.061776	-36.509529	-10.619027	-2.957772	-12.748930	-10.183798	0.000000	-10.000000	-0.058333	3.600000	-2.000000	1023.000000	1023.000000	2046.000000
51.099998	-0.061740	-36.488277	-10.407080	-3.182193	-12.909284	-9.989723	0.000000	-10.000000	-0.050000	3.100000	-2.000000	1023.000000	1023.000000	2046.000000
51.119999	-0.061735	-36.485313	-10.515512	-3.434869	-12.676959	-9.857972	0.000000	-10.000000	-0.033333	2.016667	-2.000000	1023.000000	1023.000000	2046.000000
51.139999	-0.062155	-36.733540	-10.502426	-3.590990	-12.705746	-9.934379	0.000000	-10.000000	-0.016667	0.133333	-2.000000	1023.000000	1023.000000	2046.000000
51.160000	-0.062877	-37.160530	-10.262656	-3.847274	-13.043110	-10.007489	0.000000	-10.000000	-0.008333	-0.316667	-2.000000	1023.000000	1023.000000	2046.000000
51.180000	-0.063537	-37.550308	-10.417160	-4.205783	-12.914724	-10.012640	0.000000	-10.000000	0.000000	-1.100000	-2.000000	1023.000000	1023.000000	2046.000000
51.200001	-0.064280	-37.989708	-10.527987	-4.298923	-12.971807	-10.190989	0.000000	-10.000000	-0.008333	-1.833333	-2.166667	1023.000000	1023.000000	2046.000000
[truncated: 1,054,279 more chars]
