# Supplementary material for: Effect of Electrode Belt and Body Positions on Regional Pulmonary Ventilation- and Perfusion-Related Impedance Changes Measured by Electric Impedance Tomography
Source: PLoS One. 2016 Jun 2;11(6):e0155913. doi: 10.1371/journal.pone.0155913 (PMC4890811; doi:10.1371/journal.pone.0155913)
Supplement: S1 Dataset — (ZIP) [file pone.0155913.s001.zip › Dataset/Fp11-stan-2i.txt]

Patient Name:	Fp11
Registry:	Fp11
Investigator:	 
Diagnosys:	 
Notes:	st�ende2i           
Sample Rate [Hz]:	49.62
Time Base 	Pixels Mean 	Pixels Sum 	UPPER RIGHT		UPPER LEFT		LOWER RIGHT		LOWER LEFT		QRS	ETCO2	Paw	Flow (L/min)	Volume	Analog1	Analog2	AnalogSum
0.000000	0.028590	16.896868	3.791173	4.147799	3.808687	5.149208	0.000000	-10.000000	0.125000	-2.933333	587.000000	1023.000000	1023.000000	2046.000000
0.020000	0.027991	16.542597	3.424441	4.042366	4.043245	5.032546	0.000000	-10.000000	0.133333	-5.216667	587.000000	1023.000000	1023.000000	2046.000000
0.040000	0.027029	15.974017	3.089435	3.949753	4.090648	4.844182	0.000000	-10.000000	0.166667	-7.566667	587.000000	1023.000000	1023.000000	2046.000000
0.060000	0.026792	15.834246	2.969151	3.817483	4.115526	4.932086	0.000000	-10.000000	0.183333	-9.783333	587.000000	1023.000000	1023.000000	2046.000000
0.080000	0.026770	15.821172	3.144128	3.518249	3.873530	5.285264	0.000000	-10.000000	0.208333	-11.400000	587.000000	1023.000000	1023.000000	2046.000000
0.100000	0.026772	15.822079	3.427022	3.207927	3.551634	5.635496	0.000000	-10.000000	0.225000	-12.733334	587.000000	1023.000000	1023.000000	2046.000000
0.120000	0.026729	15.796953	3.701421	3.185749	3.309728	5.600055	0.000000	-10.000000	0.250000	-13.733334	579.833313	1023.000000	1023.000000	2046.000000
0.140000	0.026814	15.846933	3.906202	3.517222	3.178250	5.245261	0.000000	-10.000000	0.275000	-14.583333	571.000000	1023.000000	1023.000000	2046.000000
0.160000	0.026221	15.496635	3.735041	3.708624	3.203769	4.849202	0.000000	-10.000000	0.291667	-15.200000	560.500000	1023.000000	1023.000000	2046.000000
0.180000	0.024632	14.557505	3.173652	3.406916	3.306374	4.670563	0.000000	-10.000000	0.300000	-15.833334	555.333313	1023.000000	1023.000000	2046.000000
0.200000	0.022462	13.275016	2.426568	2.995109	3.453898	4.399441	0.000000	-10.000000	0.300000	-16.233334	551.833313	1023.000000	1023.000000	2046.000000
0.220000	0.021119	12.481052	2.136901	2.707320	3.424558	4.212273	0.000000	-10.000000	0.300000	-16.783335	546.166687	1023.000000	1023.000000	2046.000000
0.240000	0.020575	12.160016	2.168836	2.612746	3.245640	4.132794	0.000000	-10.000000	0.300000	-17.050001	540.500000	1023.000000	1023.000000	2046.000000
0.260000	0.019522	11.537716	2.100732	2.419294	2.911966	4.105724	0.000000	-10.000000	0.300000	-17.316668	534.833313	1023.000000	1023.000000	2046.000000
0.280000	0.017842	10.544552	1.968642	2.000653	2.361937	4.213320	0.000000	-10.000000	0.300000	-17.066668	529.166687	1023.000000	1023.000000	2046.000000
0.300000	0.015677	9.265084	1.665833	1.556035	1.886130	4.157086	0.000000	-10.000000	0.300000	-16.800001	523.500000	1023.000000	1023.000000	2046.000000
0.320000	0.013651	8.067854	1.435389	1.334554	1.401955	3.895957	0.000000	-10.000000	0.300000	-16.516666	516.000000	1023.000000	1023.000000	2046.000000
0.340000	0.011970	7.074338	1.128090	1.356937	1.056873	3.532439	0.000000	-10.000000	0.300000	-16.416666	512.333313	1023.000000	1023.000000	2046.000000
0.360000	0.010785	6.373647	0.939290	1.404843	0.788673	3.240839	0.000000	-10.000000	0.291667	-16.433332	505.000000	1023.000000	1023.000000	2046.000000
0.380000	0.009818	5.802176	0.749045	1.649797	0.579886	2.823448	0.000000	-10.000000	0.283333	-16.466667	499.500000	1023.000000	1023.000000	2046.000000
0.400000	0.009269	5.478125	0.589244	1.795202	0.483182	2.610497	0.000000	-10.000000	0.275000	-16.500000	494.000000	1023.000000	1023.000000	2046.000000
0.420000	0.008718	5.152391	0.387910	1.921342	0.451628	2.391511	0.000000	-10.000000	0.283333	-16.583334	490.333344	1023.000000	1023.000000	2046.000000
0.440000	0.008263	4.883165	0.191045	1.899585	0.450188	2.342347	0.000000	-10.000000	0.291667	-16.600000	484.833344	1023.000000	1023.000000	2046.000000
0.460000	0.008084	4.777796	0.021392	2.056560	0.482768	2.217077	0.000000	-10.000000	0.300000	-16.616667	479.333344	1023.000000	1023.000000	2046.000000
0.480000	0.008315	4.914077	-0.020749	2.291556	0.467985	2.175286	0.000000	-10.000000	0.300000	-16.683334	473.833344	1023.000000	1023.000000	2046.000000
0.500000	0.008676	5.127718	0.053694	2.530466	0.404580	2.138978	0.000000	-10.000000	0.300000	-16.816668	470.166656	1023.000000	1023.000000	2046.000000
0.520000	0.009268	5.477269	0.113811	2.783130	0.443628	2.136700	0.000000	-10.000000	0.283333	-16.666668	462.833344	1023.000000	1023.000000	2046.000000
0.540000	0.009844	5.817661	0.291485	2.916852	0.418923	2.190401	0.000000	-10.000000	0.275000	-16.166668	457.333344	1023.000000	1023.000000	2046.000000
0.560000	0.010404	6.148480	0.452988	2.926909	0.390210	2.378373	0.000000	-10.000000	0.258333	-15.533334	450.000000	1023.000000	1023.000000	2046.000000
0.580000	0.010762	6.360247	0.723256	2.786828	0.204851	2.645312	0.000000	-10.000000	0.266667	-15.233334	444.666656	1023.000000	1023.000000	2046.000000
0.600000	0.010970	6.483005	0.898066	2.623008	0.099297	2.862634	0.000000	-10.000000	0.266667	-15.150000	441.166656	1023.000000	1023.000000	2046.000000
0.620000	0.010781	6.371313	1.113048	2.499978	-0.137707	2.895993	0.000000	-10.000000	0.275000	-15.300000	437.833344	1023.000000	1023.000000	2046.000000
0.640000	0.010624	6.278885	1.280605	2.489278	-0.305949	2.814951	0.000000	-10.000000	0.283333	-15.566667	432.666656	1023.000000	1023.000000	2046.000000
0.660000	0.010297	6.085599	1.238136	2.531183	-0.334343	2.650624	0.000000	-10.000000	0.291667	-15.966666	425.666656	1023.000000	1023.000000	2046.000000
0.680000	0.009885	5.842114	1.246561	2.414355	-0.447417	2.628616	0.000000	-10.000000	0.308333	-16.416666	418.666656	1023.000000	1023.000000	2046.000000
0.700000	0.009521	5.627053	1.194215	2.474903	-0.453051	2.410985	0.000000	-10.000000	0.333333	-16.966667	413.166656	1023.000000	1023.000000	2046.000000
0.720000	0.009138	5.400296	1.132052	2.411543	-0.476925	2.333626	0.000000	-10.000000	0.358333	-17.383333	409.500000	1023.000000	1023.000000	2046.000000
0.740000	0.008541	5.047963	1.039201	2.277836	-0.489814	2.220740	0.000000	-10.000000	0.366667	-17.616667	403.500000	1023.000000	1023.000000	2046.000000
0.760000	0.008008	4.732503	0.781674	2.191032	-0.319097	2.078894	0.000000	-10.000000	0.341667	-17.666668	397.500000	1023.000000	1023.000000	2046.000000
0.780000	0.007477	4.418632	0.695196	2.140901	-0.386644	1.969179	0.000000	-10.000000	0.316667	-17.650002	389.500000	1023.000000	1023.000000	2046.000000
0.800000	0.006164	3.643182	0.462748	1.964221	-0.489420	1.705633	0.000000	-10.000000	0.300000	-17.666668	385.500000	1023.000000	1023.000000	2046.000000
0.820000	0.004891	2.890355	0.071246	1.690400	-0.427454	1.556163	0.000000	-10.000000	0.316667	-17.666668	379.833344	1023.000000	1023.000000	2046.000000
0.840000	0.002959	1.749008	-0.353489	1.231668	-0.481680	1.352509	0.000000	-10.000000	0.333333	-17.733334	376.166656	1023.000000	1023.000000	2046.000000
0.860000	0.001617	0.955519	-0.537235	0.867213	-0.628802	1.254343	0.000000	-10.000000	0.350000	-17.816668	370.500000	1023.000000	1023.000000	2046.000000
0.880000	0.000727	0.429845	-0.651874	0.769112	-0.785082	1.097690	0.000000	-10.000000	0.333333	-17.966667	364.500000	1023.000000	1023.000000	2046.000000
0.900000	-0.000333	-0.196679	-0.766956	0.547167	-1.083477	1.106588	0.000000	-10.000000	0.316667	-17.966667	356.500000	1023.000000	1023.000000	2046.000000
0.920000	-0.001270	-0.750521	-0.970647	0.241953	-1.342301	1.320473	0.000000	-10.000000	0.300000	-17.950001	350.500000	1023.000000	1023.000000	2046.000000
0.940000	-0.002814	-1.662881	-1.161275	-0.100529	-1.729632	1.328556	0.000000	-10.000000	0.300000	-17.666668	346.500000	1023.000000	1023.000000	2046.000000
0.960000	-0.004531	-2.677838	-1.375307	-0.291596	-2.165958	1.155023	0.000000	-10.000000	0.300000	-17.400000	342.500000	1023.000000	1023.000000	2046.000000
0.980000	-0.006255	-3.696940	-1.622078	-0.192318	-2.439204	0.556660	0.000000	-10.000000	0.300000	-17.083334	334.500000	1023.000000	1023.000000	2046.000000
1.000000	-0.007697	-4.548880	-1.963753	-0.197154	-2.549511	0.161538	0.000000	-10.000000	0.300000	-16.900000	328.500000	1023.000000	1023.000000	2046.000000
1.020000	-0.009265	-5.475860	-2.396129	-0.368457	-2.621941	-0.089333	0.000000	-10.000000	0.300000	-17.083334	322.833344	1023.000000	1023.000000	2046.000000
1.040000	-0.010449	-6.175449	-2.747716	-0.385487	-2.646611	-0.395636	0.000000	-10.000000	0.300000	-17.133333	319.166656	1023.000000	1023.000000	2046.000000
1.060000	-0.010993	-6.496721	-2.950543	-0.356865	-2.725795	-0.463518	0.000000	-10.000000	0.300000	-17.216667	311.500000	1023.000000	1023.000000	2046.000000
1.080000	-0.010754	-6.355375	-2.862324	-0.355696	-2.940878	-0.196477	0.000000	-10.000000	0.300000	-17.033333	303.833344	1023.000000	1023.000000	2046.000000
1.100000	-0.010206	-6.031884	-2.681532	-0.305015	-3.141879	0.096542	0.000000	-10.000000	0.300000	-17.033333	298.166656	1023.000000	1023.000000	2046.000000
1.120000	-0.009570	-5.655944	-2.332012	-0.051514	-3.446634	0.174216	0.000000	-10.000000	0.300000	-17.016666	292.500000	1023.000000	1023.000000	2046.000000
1.140000	-0.009107	-5.382372	-2.076166	0.486676	-3.571887	-0.220995	0.000000	-10.000000	0.300000	-16.916668	286.833344	1023.000000	1023.000000	2046.000000
1.160000	-0.008648	-5.110736	-1.945865	0.670860	-3.527322	-0.308410	0.000000	-10.000000	0.300000	-16.816668	281.166656	1023.000000	1023.000000	2046.000000
1.180000	-0.008478	-5.010262	-1.926133	0.658202	-3.464419	-0.277913	0.000000	-10.000000	0.300000	-16.650002	275.500000	1023.000000	1023.000000	2046.000000
1.200000	-0.008581	-5.071297	-2.030911	0.610899	-3.311485	-0.339799	0.000000	-10.000000	0.300000	-16.600000	271.500000	1023.000000	1023.000000	2046.000000
1.220000	-0.008601	-5.083266	-2.094221	0.606028	-3.223499	-0.371574	0.000000	-10.000000	0.300000	-16.766668	263.833344	1023.000000	1023.000000	2046.000000
1.240000	-0.008402	-4.965363	-2.052088	0.588917	-3.239707	-0.262485	0.000000	-10.000000	0.333333	-17.033335	258.166656	1023.000000	1023.000000	2046.000000
1.260000	-0.008355	-4.937997	-1.999568	0.382462	-3.365438	0.044547	0.000000	-10.000000	0.366667	-17.300001	252.500000	1023.000000	1023.000000	2046.000000
1.280000	-0.008719	-5.153152	-1.883556	0.196948	-3.618750	0.152205	0.000000	-10.000000	0.383333	-17.516666	246.833328	1023.000000	1023.000000	2046.000000
1.300000	-0.009532	-5.633417	-1.846656	0.174914	-3.848069	-0.113606	0.000000	-10.000000	0.350000	-17.766666	241.166672	1023.000000	1023.000000	2046.000000
1.320000	-0.010079	-5.956787	-1.834852	0.207107	-3.936136	-0.392906	0.000000	-10.000000	0.333333	-18.166668	233.500000	1023.000000	1023.000000	2046.000000
1.340000	-0.010667	-6.304354	-1.862059	0.095498	-3.954390	-0.583402	0.000000	-10.000000	0.333333	-18.400002	229.500000	1023.000000	1023.000000	2046.000000
1.360000	-0.011486	-6.788109	-1.978952	-0.201649	-3.995303	-0.612205	0.000000	-10.000000	0.333333	-18.533335	225.333328	1023.000000	1023.000000	2046.000000
1.380000	-0.012213	-7.218162	-2.286476	-0.392612	-3.840164	-0.698910	0.000000	-10.000000	0.350000	-18.566668	219.000000	1023.000000	1023.000000	2046.000000
1.400000	-0.012610	-7.452708	-2.588421	-0.429287	-3.669934	-0.765067	0.000000	-10.000000	0.366667	-18.600000	212.666672	1023.000000	1023.000000	2046.000000
1.420000	-0.012547	-7.415514	-2.653957	-0.425168	-3.723788	-0.612602	0.000000	-10.000000	0.383333	-18.633333	206.500000	1023.000000	1023.000000	2046.000000
1.440000	-0.013470	-7.960692	-2.794011	-0.740958	-3.936500	-0.489223	0.000000	-10.000000	0.350000	-18.500000	202.500000	1023.000000	1023.000000	2046.000000
1.460000	-0.015134	-8.944018	-3.069063	-1.182047	-4.159274	-0.533635	0.000000	-10.000000	0.316667	-18.150000	194.500000	1023.000000	1023.000000	2046.000000
1.480000	-0.017140	-10.129693	-3.361411	-1.684728	-4.346549	-0.737006	0.000000	-10.000000	0.300000	-17.866667	186.500000	1023.000000	1023.000000	2046.000000
1.500000	-0.018621	-11.004914	-3.444773	-1.906224	-4.569706	-1.084211	0.000000	-10.000000	0.300000	-17.700001	180.500000	1023.000000	1023.000000	2046.000000
1.520000	-0.019523	-11.537884	-3.471882	-1.920981	-4.714232	-1.430789	0.000000	-10.000000	0.300000	-17.716667	176.500000	1023.000000	1023.000000	2046.000000
1.540000	-0.020677	-12.219834	-3.516761	-2.073669	-4.993591	-1.635813	0.000000	-10.000000	0.300000	-17.549999	172.500000	1023.000000	1023.000000	2046.000000
1.560000	-0.021980	-12.990108	-3.754679	-2.362016	-5.167296	-1.706118	0.000000	-10.000000	0.283333	-17.133333	166.500000	1023.000000	1023.000000	2046.000000
1.580000	-0.023703	-14.008208	-4.097231	-2.641699	-5.417963	-1.851316	0.000000	-10.000000	0.283333	-16.383333	159.000000	1023.000000	1023.000000	2046.000000
1.600000	-0.025499	-15.069688	-4.528409	-2.854237	-5.589966	-2.097075	0.000000	-10.000000	0.283333	-15.766667	153.500000	1023.000000	1023.000000	2046.000000
1.620000	-0.027273	-16.118425	-4.995500	-3.132648	-5.686932	-2.303345	0.000000	-10.000000	0.291667	-15.483334	148.166672	1023.000000	1023.000000	2046.000000
1.640000	-0.028631	-16.920835	-5.471853	-3.274605	-5.707276	-2.467102	0.000000	-10.000000	0.283333	-15.683333	144.666672	1023.000000	1023.000000	2046.000000
1.660000	-0.029628	-17.510027	-5.840761	-3.240436	-5.722703	-2.706127	0.000000	-10.000000	0.275000	-15.850000	139.333328	1023.000000	1023.000000	2046.000000
1.680000	-0.030202	-17.849588	-6.124332	-3.143399	-5.747414	-2.834444	0.000000	-10.000000	0.266667	-15.783334	134.166672	1023.000000	1023.000000	2046.000000
1.700000	-0.030535	-18.046343	-6.349778	-3.101182	-5.790194	-2.805188	0.000000	-10.000000	0.258333	-15.600000	128.833328	1023.000000	1023.000000	2046.000000
1.720000	-0.030643	-18.109743	-6.404538	-3.135004	-5.901268	-2.668932	0.000000	-10.000000	0.258333	-15.400000	123.666664	1023.000000	1023.000000	2046.000000
1.740000	-0.030535	-18.046041	-6.252376	-3.021202	-6.167792	-2.604670	0.000000	-10.000000	0.266667	-15.266666	118.500000	1023.000000	1023.000000	2046.000000
1.760000	-0.030208	-17.852840	-5.946604	-2.812703	-6.438520	-2.655013	0.000000	-10.000000	0.266667	-15.033334	113.500000	1023.000000	1023.000000	2046.000000
1.780000	-0.029688	-17.545853	-5.591081	-2.434900	-6.662210	-2.857661	0.000000	-10.000000	0.258333	-14.600000	106.833336	1023.000000	1023.000000	2046.000000
1.800000	-0.029044	-17.165066	-5.228183	-2.131439	-6.768878	-3.036565	0.000000	-10.000000	0.250000	-14.250000	101.833336	1023.000000	1023.000000	2046.000000
1.820000	-0.028382	-16.773806	-4.902615	-2.093275	-6.817341	-2.960575	0.000000	-10.000000	0.250000	-13.850000	97.000000	1023.000000	1023.000000	2046.000000
1.840000	-0.027901	-16.489607	-4.842389	-2.209083	-6.666398	-2.771737	0.000000	-10.000000	0.250000	-13.500000	93.833336	1023.000000	1023.000000	2046.000000
1.860000	-0.027654	-16.343252	-4.949759	-2.379946	-6.384317	-2.629229	0.000000	-10.000000	0.233333	-13.216667	89.333336	1023.000000	1023.000000	2046.000000
1.880000	-0.027535	-16.273426	-5.246399	-2.371358	-6.026943	-2.628725	0.000000	-10.000000	0.225000	-12.950000	83.333336	1023.000000	1023.000000	2046.000000
1.900000	-0.027413	-16.201075	-5.506238	-2.247288	-5.785447	-2.662102	0.000000	-10.000000	0.216667	-12.883333	79.000000	1023.000000	1023.000000	2046.000000
1.920000	-0.027793	-16.425903	-5.639805	-2.400942	-5.837973	-2.547184	0.000000	-10.000000	0.216667	-12.566667	74.666664	1023.000000	1023.000000	2046.000000
1.940000	-0.028613	-16.909994	-5.544560	-2.645319	-6.179764	-2.540351	0.000000	-10.000000	0.191667	-12.366667	72.000000	1023.000000	1023.000000	2046.000000
1.960000	-0.029424	-17.389404	-5.305260	-2.717331	-6.557023	-2.809790	0.000000	-10.000000	0.166667	-12.150001	68.000000	1023.000000	1023.000000	2046.000000
1.980000	-0.029588	-17.486610	-5.003793	-2.786147	-6.697153	-2.999518	0.000000	-10.000000	0.150000	-12.150001	62.666668	1023.000000	1023.000000	2046.000000
2.000000	-0.029657	-17.527538	-4.890354	-3.100513	-6.721705	-2.814965	0.000000	-10.000000	0.150000	-12.166667	58.666668	1023.000000	1023.000000	2046.000000
2.020000	-0.029854	-17.643759	-5.269201	-3.275761	-6.368217	-2.730578	0.000000	-10.000000	0.150000	-12.183333	54.666668	1023.000000	1023.000000	2046.000000
2.040000	-0.030057	-17.763824	-5.760499	-3.173948	-5.950221	-2.879157	0.000000	-10.000000	0.166667	-12.183333	52.000000	1023.000000	1023.000000	2046.000000
2.060000	-0.030367	-17.947186	-6.050879	-3.108006	-5.823998	-2.964302	0.000000	-10.000000	0.200000	-12.216667	48.000000	1023.000000	1023.000000	2046.000000
2.080000	-0.031513	-18.624428	-6.313720	-3.386901	-5.962031	-2.961775	0.000000	-10.000000	0.216667	-12.216667	42.666668	1023.000000	1023.000000	2046.000000
2.100000	-0.033333	-19.699816	-6.584202	-3.897255	-6.228960	-2.989399	0.000000	-10.000000	0.216667	-12.200001	38.666668	1023.000000	1023.000000	2046.000000
2.120000	-0.035428	-20.938202	-6.762724	-4.505587	-6.559400	-3.110493	0.000000	-10.000000	0.200000	-12.083334	34.500000	1023.000000	1023.000000	2046.000000
2.140000	-0.036613	-21.638180	-6.590101	-4.773149	-6.921988	-3.352941	0.000000	-10.000000	0.200000	-12.083334	31.500000	1023.000000	1023.000000	2046.000000
2.160000	-0.037175	-21.970451	-6.341794	-4.759574	-7.224252	-3.644831	0.000000	-10.000000	0.200000	-12.000000	27.166666	1023.000000	1023.000000	2046.000000
2.180000	-0.037629	-22.238604	-6.259170	-4.873772	-7.348701	-3.756961	0.000000	-10.000000	0.183333	-11.683333	21.833334	1023.000000	1023.000000	2046.000000
2.200000	-0.038768	-22.911993	-6.704764	-5.312150	-7.240853	-3.654227	0.000000	-10.000000	0.166667	-11.300000	18.000000	1023.000000	1023.000000	2046.000000
2.220000	-0.040364	-23.855207	-7.496409	-5.489337	-7.065997	-3.803464	0.000000	-10.000000	0.150000	-10.700000	14.333333	1023.000000	1023.000000	2046.000000
2.240000	-0.041892	-24.758423	-8.330362	-5.389808	-6.861625	-4.176628	0.000000	-10.000000	0.150000	-10.200000	12.000000	1023.000000	1023.000000	2046.000000
2.260000	-0.043570	-25.749964	-8.818582	-5.449142	-7.063220	-4.419020	0.000000	-10.000000	0.150000	-9.733334	8.500000	1023.000000	1023.000000	2046.000000
2.280000	-0.045183	-26.703266	-8.998021	-5.680667	-7.524421	-4.500157	0.000000	-10.000000	0.150000	-9.616667	4.333333	1023.000000	1023.000000	2046.000000
2.300000	-0.046424	-27.436369	-8.948463	-5.798664	-8.017403	-4.671839	0.000000	-10.000000	0.150000	-9.700000	1.333333	1023.000000	1023.000000	2046.000000
2.320000	-0.047159	-27.871235	-8.635182	-5.759488	-8.540357	-4.936207	0.000000	-10.000000	0.150000	-9.700000	-1.500000	1023.000000	1023.000000	2046.000000
2.340000	-0.047013	-27.784573	-8.365193	-5.658094	-8.656215	-5.105069	0.000000	-10.000000	0.150000	-9.633333	-3.666667	1023.000000	1023.000000	2046.000000
2.360000	-0.046215	-27.313057	-8.202496	-5.679399	-8.540021	-4.891140	0.000000	-10.000000	0.150000	-9.550000	-6.833333	1023.000000	1023.000000	2046.000000
2.380000	-0.045386	-26.823380	-8.537952	-5.501723	-8.074327	-4.709377	0.000000	-10.000000	0.150000	-9.550000	-11.000000	1023.000000	1023.000000	2046.000000
2.400000	-0.044688	-26.410332	-8.899424	-4.963210	-7.666849	-4.880849	0.000000	-10.000000	0.150000	-9.566667	-14.000000	1023.000000	1023.000000	2046.000000
2.420000	-0.044108	-26.067762	-8.909311	-4.605012	-7.656245	-4.897194	0.000000	-10.000000	0.150000	-9.433333	-17.166666	1023.000000	1023.000000	2046.000000
2.440000	-0.043664	-25.805567	-8.642325	-4.578839	-7.926444	-4.657957	0.000000	-10.000000	0.150000	-9.133333	-19.333334	1023.000000	1023.000000	2046.000000
2.460000	-0.043486	-25.700340	-8.123818	-4.649322	-8.357381	-4.569819	0.000000	-10.000000	0.141667	-8.683333	-22.500000	1023.000000	1023.000000	2046.000000
2.480000	-0.042907	-25.357811	-7.578849	-4.522494	-8.558972	-4.697496	0.000000	-10.000000	0.125000	-8.316667	-26.333334	1023.000000	1023.000000	2046.000000
2.500000	-0.042365	-25.037437	-7.188286	-4.608944	-8.586986	-4.653221	0.000000	-10.000000	0.108333	-8.083333	-29.166666	1023.000000	1023.000000	2046.000000
2.520000	-0.041758	-24.678734	-7.075681	-4.749587	-8.355035	-4.498430	0.000000	-10.000000	0.108333	-7.950000	-31.833334	1023.000000	1023.000000	2046.000000
2.540000	-0.041474	-24.511280	-7.273364	-4.966496	-7.960758	-4.310662	0.000000	-10.000000	0.108333	-7.783333	-33.666668	1023.000000	1023.000000	2046.000000
2.560000	-0.041506	-24.530235	-7.694908	-4.970083	-7.537125	-4.328119	0.000000	-10.000000	0.116667	-7.516667	-36.166668	1023.000000	1023.000000	2046.000000
2.580000	-0.041783	-24.693714	-8.116722	-4.795246	-7.208007	-4.573739	0.000000	-10.000000	0.108333	-7.100000	-39.500000	1023.000000	1023.000000	2046.000000
2.600000	-0.042235	-24.960970	-8.255529	-4.829166	-7.239152	-4.637121	0.000000	-10.000000	0.108333	-6.800000	-41.833332	1023.000000	1023.000000	2046.000000
2.620000	-0.042837	-25.316597	-8.224927	-5.061329	-7.493453	-4.536888	0.000000	-10.000000	0.100000	-6.416667	-44.166668	1023.000000	1023.000000	2046.000000
2.640000	-0.043367	-25.629845	-7.969070	-5.375156	-7.917262	-4.368357	0.000000	-10.000000	0.100000	-6.133333	-45.500000	1023.000000	1023.000000	2046.000000
2.660000	-0.043669	-25.808149	-7.617736	-5.465444	-8.274344	-4.450625	0.000000	-10.000000	0.100000	-5.866667	-47.500000	1023.000000	1023.000000	2046.000000
2.680000	-0.043540	-25.732399	-7.358360	-5.453692	-8.379225	-4.541123	0.000000	-10.000000	0.100000	-5.616667	-50.166668	1023.000000	1023.000000	2046.000000
2.700000	-0.043255	-25.563553	-7.163584	-5.435590	-8.375069	-4.589309	0.000000	-10.000000	0.100000	-5.466667	-52.166668	1023.000000	1023.000000	2046.000000
2.720000	-0.043553	-25.740015	-7.235251	-5.673558	-8.257453	-4.573752	0.000000	-10.000000	0.100000	-5.183333	-54.166668	1023.000000	1023.000000	2046.000000
2.740000	-0.044419	-26.251888	-7.762496	-6.191605	-7.871417	-4.426371	0.000000	-10.000000	0.100000	-4.950000	-55.166668	1023.000000	1023.000000	2046.000000
2.760000	-0.045713	-27.016281	-8.513375	-6.534390	-7.453880	-4.514637	0.000000	-10.000000	0.100000	-4.666667	-56.833332	1023.000000	1023.000000	2046.000000
2.780000	-0.046569	-27.522417	-8.946527	-6.543807	-7.242377	-4.789706	0.000000	-10.000000	0.100000	-4.550000	-58.166668	1023.000000	1023.000000	2046.000000
2.800000	-0.047123	-27.849699	-9.046625	-6.485480	-7.381498	-4.936095	0.000000	-10.000000	0.100000	-4.450000	-59.833332	1023.000000	1023.000000	2046.000000
2.820000	-0.048355	-28.578060	-9.024423	-6.785339	-7.929469	-4.838828	0.000000	-10.000000	0.091667	-4.350000	-61.166668	1023.000000	1023.000000	2046.000000
2.840000	-0.050026	-29.565472	-9.027696	-7.129457	-8.501351	-4.906969	0.000000	-10.000000	0.083333	-3.616667	-62.666668	1023.000000	1023.000000	2046.000000
2.860000	-0.051246	-30.286537	-8.956389	-7.200811	-8.940927	-5.188410	0.000000	-10.000000	0.066667	-2.183333	-63.500000	1023.000000	1023.000000	2046.000000
2.880000	-0.051645	-30.521927	-8.923646	-7.198880	-9.039056	-5.360345	0.000000	-10.000000	0.058333	-0.800000	-64.000000	1023.000000	1023.000000	2046.000000
2.900000	-0.051971	-30.714870	-9.159145	-7.313209	-8.941260	-5.301255	0.000000	-10.000000	0.050000	0.000000	-64.000000	1023.000000	1023.000000	2046.000000
2.920000	-0.052511	-31.034153	-9.591494	-7.266835	-8.767191	-5.408635	0.000000	-10.000000	0.050000	0.000000	-64.000000	1023.000000	1023.000000	2046.000000
2.940000	-0.052852	-31.235489	-10.171156	-7.024082	-8.434574	-5.605676	0.000000	-10.000000	0.050000	0.333333	-64.000000	1023.000000	1023.000000	2046.000000
2.960000	-0.053154	-31.414234	-10.423719	-6.781976	-8.383204	-5.825336	0.000000	-10.000000	0.050000	1.350000	-64.000000	1023.000000	1023.000000	2046.000000
2.980000	-0.053202	-31.442497	-10.506425	-6.582538	-8.484818	-5.868716	0.000000	-10.000000	0.033333	3.400000	-64.000000	1023.000000	1023.000000	2046.000000
3.000000	-0.052516	-31.037178	-10.170020	-6.605834	-8.791681	-5.469643	0.000000	-10.000000	0.016667	5.116667	-64.000000	1023.000000	1023.000000	2046.000000
3.020000	-0.051353	-30.349560	-9.451912	-6.391015	-9.255402	-5.251232	0.000000	-10.000000	0.000000	6.666667	-64.000000	1023.000000	1023.000000	2046.000000
3.040000	-0.048974	-28.943888	-8.593904	-5.760997	-9.396695	-5.192292	0.000000	-10.000000	0.000000	7.550000	-64.000000	1023.000000	1023.000000	2046.000000
3.060000	-0.046335	-27.384258	-7.988039	-5.258614	-9.143660	-4.993947	0.000000	-10.000000	-0.016667	9.216667	-64.000000	1023.000000	1023.000000	2046.000000
3.080000	-0.044160	-26.098398	-7.804834	-4.939414	-8.663708	-4.690442	0.000000	-10.000000	-0.050000	11.316667	-64.000000	1023.000000	1023.000000	2046.000000
3.100000	-0.042656	-25.209972	-8.033391	-4.682419	-7.982755	-4.511408	0.000000	-10.000000	-0.083333	13.050000	-64.000000	1023.000000	1023.000000	2046.000000
3.120000	-0.041925	-24.777508	-8.287000	-4.394027	-7.491570	-4.604910	0.000000	-10.000000	-0.083333	14.350000	-49.333332	1023.000000	1023.000000	2046.000000
3.140000	-0.041212	-24.356424	-8.183187	-4.224533	-7.342133	-4.606572	0.000000	-10.000000	-0.075000	15.083334	-19.666666	1023.000000	1023.000000	2046.000000
3.160000	-0.040414	-23.884743	-7.945695	-4.265819	-7.308896	-4.364334	0.000000	-10.000000	-0.075000	15.900001	11.833333	1023.000000	1023.000000	2046.000000
3.180000	-0.039517	-23.354729	-7.577466	-4.426291	-7.383373	-3.967598	0.000000	-10.000000	-0.091667	16.716667	30.333334	1023.000000	1023.000000	2046.000000
3.200000	-0.038561	-22.789429	-7.150500	-4.519774	-7.471197	-3.647958	0.000000	-10.000000	-0.116667	17.366667	35.833332	1023.000000	1023.000000	2046.000000
3.220000	-0.037474	-22.146849	-6.585700	-4.529800	-7.612974	-3.418373	0.000000	-10.000000	-0.133333	18.066668	41.500000	1023.000000	1023.000000	2046.000000
3.240000	-0.035827	-21.173801	-5.941150	-4.215281	-7.574262	-3.443109	0.000000	-10.000000	-0.158333	18.500000	47.500000	1023.000000	1023.000000	2046.000000
3.260000	-0.034044	-20.120241	-5.753568	-4.084154	-7.069248	-3.213272	0.000000	-10.000000	-0.166667	18.833334	53.500000	1023.000000	1023.000000	2046.000000
3.280000	-0.032963	-19.481289	-5.890657	-4.037768	-6.536399	-3.016464	0.000000	-10.000000	-0.183333	19.083334	59.666668	1023.000000	1023.000000	2046.000000
3.300000	-0.032615	-19.275681	-6.137164	-3.939691	-6.156118	-3.042707	0.000000	-10.000000	-0.191667	19.500000	66.000000	1023.000000	1023.000000	2046.000000
3.320000	-0.032179	-19.017851	-6.433898	-3.671865	-5.676545	-3.235543	0.000000	-10.000000	-0.208333	20.100000	72.500000	1023.000000	1023.000000	2046.000000
3.340000	-0.031720	-18.746527	-6.444184	-3.616241	-5.527481	-3.158622	0.000000	-10.000000	-0.216667	20.716667	79.166664	1023.000000	1023.000000	2046.000000
3.360000	-0.031867	-18.833588	-6.377625	-4.001621	-5.615092	-2.839249	0.000000	-10.000000	-0.216667	21.100000	86.000000	1023.000000	1023.000000	2046.000000
3.380000	-0.032060	-18.947496	-6.081621	-4.619967	-5.875402	-2.370507	0.000000	-10.000000	-0.208333	21.166666	93.000000	1023.000000	1023.000000	2046.000000
3.400000	-0.031684	-18.725023	-5.566005	-4.929474	-6.086289	-2.143255	0.000000	-10.000000	-0.208333	21.433334	100.000000	1023.000000	1023.000000	2046.000000
3.420000	-0.030278	-17.894245	-4.985164	-4.738872	-5.986213	-2.183998	0.000000	-10.000000	-0.225000	21.816668	107.000000	1023.000000	1023.000000	2046.000000
3.440000	-0.028947	-17.107382	-4.708661	-4.500294	-5.716311	-2.182117	0.000000	-10.000000	-0.241667	22.133333	114.166664	1023.000000	1023.000000	2046.000000
3.460000	-0.028481	-16.831995	-4.970123	-4.446420	-5.306754	-2.108698	0.000000	-10.000000	-0.250000	22.383333	121.500000	1023.000000	1023.000000	2046.000000
3.480000	-0.029205	-17.259987	-5.575798	-4.450436	-4.979647	-2.254107	0.000000	-10.000000	-0.275000	22.683334	129.000000	1023.000000	1023.000000	2046.000000
3.500000	-0.030316	-17.916546	-6.291179	-4.352190	-4.667803	-2.605374	0.000000	-10.000000	-0.308333	23.383333	136.500000	1023.000000	1023.000000	2046.000000
3.520000	-0.030870	-18.244255	-6.614983	-4.254973	-4.574903	-2.799396	0.000000	-10.000000	-0.341667	24.116667	144.166672	1023.000000	1023.000000	2046.000000
3.540000	-0.031091	-18.375072	-6.717493	-4.258653	-4.645203	-2.753724	0.000000	-10.000000	-0.350000	24.750000	152.000000	1023.000000	1023.000000	2046.000000
3.560000	-0.030739	-18.166843	-6.490920	-4.388661	-4.892751	-2.394511	0.000000	-10.000000	-0.350000	25.016666	160.333328	1023.000000	1023.000000	2046.000000
3.580000	-0.029718	-17.563538	-5.999264	-4.378720	-5.164107	-2.021446	0.000000	-10.000000	-0.358333	25.150000	168.666672	1023.000000	1023.000000	2046.000000
3.600000	-0.028349	-16.754538	-5.346699	-4.141331	-5.368377	-1.898131	0.000000	-10.000000	-0.358333	25.250000	177.166672	1023.000000	1023.000000	2046.000000
3.620000	-0.026453	-15.633717	-4.856515	-3.689675	-5.241768	-1.845758	0.000000	-10.000000	-0.358333	25.366667	185.500000	1023.000000	1023.000000	2046.000000
3.640000	-0.024057	-14.217751	-4.425278	-3.177991	-4.879085	-1.735397	0.000000	-10.000000	-0.350000	25.583334	193.833328	1023.000000	1023.000000	2046.000000
3.660000	-0.021880	-12.931365	-4.280174	-2.679953	-4.377837	-1.593400	0.000000	-10.000000	-0.350000	25.666668	202.333328	1023.000000	1023.000000	2046.000000
3.680000	-0.019795	-11.698771	-4.298972	-2.216805	-3.774938	-1.408056	0.000000	-10.000000	-0.341667	25.533335	210.833328	1023.000000	1023.000000	2046.000000
3.700000	-0.018614	-11.001112	-4.589334	-1.705944	-3.201115	-1.504719	0.000000	-10.000000	-0.341667	25.533335	219.500000	1023.000000	1023.000000	2046.000000
3.720000	-0.017236	-10.186691	-4.557166	-1.521157	-2.804820	-1.303548	0.000000	-10.000000	-0.341667	25.516666	228.000000	1023.000000	1023.000000	2046.000000
3.740000	-0.015486	-9.152304	-4.003851	-1.701847	-2.806996	-0.639609	0.000000	-10.000000	-0.358333	26.166666	236.500000	1023.000000	1023.000000	2046.000000
3.760000	-0.013544	-8.004550	-3.160160	-1.834167	-2.970187	-0.040037	0.000000	-10.000000	-0.366667	26.350000	245.166672	1023.000000	1023.000000	2046.000000
3.780000	-0.011342	-6.703051	-2.274587	-1.642398	-2.990323	0.204257	0.000000	-10.000000	-0.375000	26.766666	254.000000	1023.000000	1023.000000	2046.000000
3.800000	-0.009058	-5.353269	-1.669444	-1.197582	-2.632852	0.146609	0.000000	-10.000000	-0.366667	26.750000	262.833344	1023.000000	1023.000000	2046.000000
3.820000	-0.007306	-4.317813	-1.578470	-0.999974	-2.006256	0.266887	0.000000	-10.000000	-0.358333	26.883333	271.666656	1023.000000	1023.000000	2046.000000
3.840000	-0.006260	-3.699806	-1.718666	-0.908619	-1.438792	0.366270	0.000000	-10.000000	-0.350000	26.799999	280.500000	1023.000000	1023.000000	2046.000000
3.860000	-0.005535	-3.271415	-1.975465	-0.754811	-0.925102	0.383963	0.000000	-10.000000	-0.350000	26.700001	289.500000	1023.000000	1023.000000	2046.000000
3.880000	-0.005084	-3.004364	-2.120911	-0.660367	-0.564310	0.341224	0.000000	-10.000000	-0.350000	26.516666	298.500000	1023.000000	1023.000000	2046.000000
3.900000	-0.004463	-2.637895	-2.060843	-0.707322	-0.397905	0.528176	0.000000	-10.000000	-0.341667	26.383333	307.333344	1023.000000	1023.000000	2046.000000
3.920000	-0.003151	-1.862401	-1.725491	-0.896403	-0.327381	1.086874	0.000000	-10.000000	-0.341667	26.250000	316.166656	1023.000000	1023.000000	2046.000000
3.940000	-0.002182	-1.289798	-1.163669	-1.128980	-0.581803	1.584653	0.000000	-10.000000	-0.341667	25.950001	325.000000	1023.000000	1023.000000	2046.000000
3.960000	-0.000273	-0.161385	-0.453041	-1.063156	-0.645247	2.000058	0.000000	-10.000000	-0.350000	25.950001	333.833344	1023.000000	1023.000000	2046.000000
3.980000	0.001550	0.916123	0.183315	-0.609846	-0.618086	1.960741	0.000000	-10.000000	-0.341667	25.766666	345.500000	1023.000000	1023.000000	2046.000000
4.000000	0.002271	1.341930	0.227665	-0.409429	-0.276097	1.799792	0.000000	-10.000000	-0.333333	25.816668	354.166656	1023.000000	1023.000000	2046.000000
4.020000	0.002343	1.384545	-0.240389	-0.504530	0.328491	1.800975	0.000000	-10.000000	-0.325000	25.450001	362.666656	1023.000000	1023.000000	2046.000000
4.040000	0.001924	1.136943	-0.749874	-0.665127	0.825092	1.726852	0.000000	-10.000000	-0.333333	25.166666	368.166656	1023.000000	1023.000000	2046.000000
4.060000	0.002090	1.235387	-0.926412	-0.706365	1.142379	1.725786	0.000000	-10.000000	-0.333333	24.850000	376.500000	1023.000000	1023.000000	2046.000000
4.080000	0.002942	1.738874	-0.492051	-0.948082	0.891102	2.287905	0.000000	-10.000000	-0.333333	24.816668	384.833344	1023.000000	1023.000000	2046.000000
4.100000	0.003226	1.906503	0.146673	-1.157943	0.263667	2.654106	0.000000	-10.000000	-0.333333	24.816668	393.000000	1023.000000	1023.000000	2046.000000
4.120000	0.002935	1.734606	0.308132	-0.851181	0.065523	2.212132	0.000000	-10.000000	-0.341667	24.833334	401.333344	1023.000000	1023.000000	2046.000000
4.140000	0.002703	1.597625	-0.018009	-0.545684	0.321649	1.839669	0.000000	-10.000000	-0.350000	24.516666	409.666656	1023.000000	1023.000000	2046.000000
4.160000	0.002167	1.280967	-0.673320	-0.386097	0.750930	1.589455	0.000000	-10.000000	-0.350000	24.566668	418.000000	1023.000000	1023.000000	2046.000000
4.180000	0.001376	0.813111	-1.305263	-0.226810	0.980459	1.364725	0.000000	-10.000000	-0.350000	24.633333	426.000000	1023.000000	1023.000000	2046.000000
4.200000	0.001582	0.934954	-1.403554	-0.137928	0.987470	1.488967	0.000000	-10.000000	-0.350000	24.650000	434.166656	1023.000000	1023.000000	2046.000000
4.220000	0.002970	1.755218	-0.910127	-0.234893	0.764190	2.136048	0.000000	-10.000000	-0.341667	24.450001	442.500000	1023.000000	1023.000000	2046.000000
4.240000	0.004281	2.530241	-0.143000	-0.154898	0.312780	2.515359	0.000000	-10.000000	-0.325000	24.200001	450.833344	1023.000000	1023.000000	2046.000000
4.260000	0.005955	3.519318	0.378769	0.294144	0.294737	2.551668	0.000000	-10.000000	-0.300000	24.033333	459.000000	1023.000000	1023.000000	2046.000000
4.280000	0.007872	4.652560	0.507143	1.033723	0.762977	2.348717	0.000000	-10.000000	-0.275000	23.533333	467.000000	1023.000000	1023.000000	2046.000000
4.300000	0.009195	5.434370	0.352008	1.412896	1.262193	2.407273	0.000000	-10.000000	-0.250000	23.000000	474.833344	1023.000000	1023.000000	2046.000000
4.320000	0.010527	6.221341	0.237367	1.782226	1.655887	2.545861	0.000000	-10.000000	-0.233333	22.500000	482.500000	1023.000000	1023.000000	2046.000000
4.340000	0.011668	6.895523	0.175244	2.020225	2.007666	2.692388	0.000000	-10.000000	-0.216667	22.166668	490.000000	1023.000000	1023.000000	2046.000000
4.360000	0.012993	7.678675	0.314940	2.144012	2.295978	2.923744	0.000000	-10.000000	-0.208333	21.916668	497.500000	1023.000000	1023.000000	2046.000000
4.380000	0.015124	8.938197	0.924440	1.980268	2.371027	3.662462	0.000000	-10.000000	-0.200000	21.850000	504.833344	1023.000000	1023.000000	2046.000000
4.400000	0.016926	10.003277	1.784474	1.809077	2.143699	4.266026	0.000000	-10.000000	-0.200000	21.916668	512.166687	1023.000000	1023.000000	2046.000000
4.420000	0.018674	11.036121	2.374228	2.027544	2.244646	4.389702	0.000000	-10.000000	-0.200000	21.850000	519.500000	1023.000000	1023.000000	2046.000000
4.440000	0.020135	11.899994	2.801041	2.428595	2.454906	4.215451	0.000000	-10.000000	-0.200000	21.666666	526.833313	1023.000000	1023.000000	2046.000000
4.460000	0.021374	12.631801	2.809488	2.695624	2.939570	4.187119	0.000000	-10.000000	-0.200000	21.483334	534.166687	1023.000000	1023.000000	2046.000000
4.480000	0.021965	12.981373	2.606219	2.719403	3.416839	4.238912	0.000000	-10.000000	-0.191667	21.500000	541.333313	1023.000000	1023.000000	2046.000000
4.500000	0.022008	13.006957	2.314556	2.641974	3.720816	4.329611	0.000000	-10.000000	-0.183333	21.066668	548.666687	1023.000000	1023.000000	2046.000000
4.520000	0.022502	13.298681	2.146851	2.649046	4.095940	4.406845	0.000000	-10.000000	-0.183333	20.783333	555.666687	1023.000000	1023.000000	2046.000000
4.540000	0.023572	13.930975	2.443822	2.516318	4.129951	4.840883	0.000000	-10.000000	-0.191667	20.250000	562.666687	1023.000000	1023.000000	2046.000000
4.560000	0.025191	14.887703	3.092331	2.223392	3.946408	5.625573	0.000000	-10.000000	-0.183333	20.116667	569.500000	1023.000000	1023.000000	2046.000000
4.580000	0.026086	15.416986	3.615381	2.272029	3.744963	5.784613	0.000000	-10.000000	-0.183333	19.783335	576.333313	1023.000000	1023.000000	2046.000000
4.600000	0.027589	16.305187	3.967670	2.700340	3.915043	5.722133	0.000000	-10.000000	-0.175000	19.633333	583.000000	1023.000000	1023.000000	2046.000000
4.620000	0.028423	16.798239	4.005122	3.014872	4.180373	5.597872	0.000000	-10.000000	-0.175000	19.200001	589.500000	1023.000000	1023.000000	2046.000000
4.640000	0.028345	16.751705	3.840149	2.961456	4.363564	5.586535	0.000000	-10.000000	-0.158333	18.900000	596.000000	1023.000000	1023.000000	2046.000000
4.660000	0.028241	16.690397	3.554689	2.800409	4.700293	5.635007	0.000000	-10.000000	-0.150000	18.466667	602.333313	1023.000000	1023.000000	2046.000000
4.680000	0.028226	16.681290	3.396397	2.652478	4.986091	5.646323	0.000000	-10.000000	-0.141667	18.583334	608.500000	1023.000000	1023.000000	2046.000000
4.700000	0.028441	16.808830	3.350350	2.722524	5.215016	5.520941	0.000000	-10.000000	-0.141667	18.516666	614.500000	1023.000000	1023.000000	2046.000000
4.720000	0.028347	16.753319	3.358537	2.729634	5.142395	5.522753	0.000000	-10.000000	-0.141667	18.766666	620.833313	1023.000000	1023.000000	2046.000000
4.740000	0.027735	16.391521	3.322528	2.480552	4.877376	5.711065	0.000000	-10.000000	-0.141667	18.383333	627.166687	1023.000000	1023.000000	2046.000000
4.760000	0.026771	15.821621	3.456536	2.080825	4.341778	5.942482	0.000000	-10.000000	-0.116667	18.033335	633.500000	1023.000000	1023.000000	2046.000000
4.780000	0.025980	15.354424	3.524420	2.254511	3.985686	5.589808	0.000000	-10.000000	-0.083333	17.216667	639.500000	1023.000000	1023.000000	2046.000000
4.800000	0.025676	15.174756	3.429254	2.637118	3.976133	5.132251	0.000000	-10.000000	-0.050000	16.583334	645.500000	1023.000000	1023.000000	2046.000000
4.820000	0.025199	14.892338	3.074689	2.851671	4.105359	4.860618	0.000000	-10.000000	-0.033333	15.333333	651.166687	1023.000000	1023.000000	2046.000000
4.840000	0.024871	14.698928	2.639884	2.917405	4.319151	4.822487	0.000000	-10.000000	-0.033333	14.133333	656.500000	1023.000000	1023.000000	2046.000000
4.860000	0.024625	14.553414	2.362858	3.026843	4.438170	4.725544	0.000000	-10.000000	-0.033333	12.966666	661.333313	1023.000000	1023.000000	2046.000000
4.880000	0.024952	14.746770	2.333096	3.175774	4.485461	4.752440	0.000000	-10.000000	-0.025000	12.366667	665.833313	1023.000000	1023.000000	2046.000000
4.900000	0.026110	15.431062	2.670394	3.116533	4.327286	5.316848	0.000000	-10.000000	-0.008333	11.716667	670.000000	1023.000000	1023.000000	2046.000000
4.920000	0.027410	16.199165	3.214256	3.167389	4.049289	5.768230	0.000000	-10.000000	0.000000	10.900001	674.000000	1023.000000	1023.000000	2046.000000
4.940000	0.028454	16.816214	3.568945	3.669571	3.927338	5.650361	0.000000	-10.000000	0.000000	9.600000	677.833313	1023.000000	1023.000000	2046.000000
4.960000	0.029761	17.588669	3.736408	4.224431	4.103928	5.523902	0.000000	-10.000000	0.000000	8.433333	681.333313	1023.000000	1023.000000	2046.000000
4.980000	0.030916	18.271214	3.812899	4.467044	4.362712	5.628560	0.000000	-10.000000	0.008333	7.283333	684.333313	1023.000000	1023.000000	2046.000000
5.000000	0.031585	18.666817	3.780949	4.470221	4.639682	5.775965	0.000000	-10.000000	0.025000	6.283333	687.000000	1023.000000	1023.000000	2046.000000
5.020000	0.032300	19.089077	3.777282	4.457732	4.970253	5.883811	0.000000	-10.000000	0.041667	5.400000	689.333313	1023.000000	1023.000000	2046.000000
5.040000	0.032598	19.265648	3.756224	4.450608	5.199152	5.859664	0.000000	-10.000000	0.058333	4.666667	691.333313	1023.000000	1023.000000	2046.000000
5.060000	0.033062	19.539646	3.785375	4.515103	5.474597	5.764570	0.000000	-10.000000	0.066667	4.133333	693.000000	1023.000000	1023.000000	2046.000000
5.080000	0.033439	19.762529	4.014128	4.410931	5.450247	5.887224	0.000000	-10.000000	0.075000	3.266667	694.333313	1023.000000	1023.000000	2046.000000
5.100000	0.034039	20.117102	4.206464	4.261887	5.496068	6.152682	0.000000	-10.000000	0.083333	2.150000	695.500000	1023.000000	1023.000000	2046.000000
5.120000	0.034469	20.371197	4.460842	4.065085	5.415611	6.429659	0.000000	-10.000000	0.091667	1.016667	696.333313	1023.000000	1023.000000	2046.000000
5.140000	0.034755	20.540482	4.655834	3.896680	5.333297	6.654670	0.000000	-10.000000	0.100000	-0.050000	696.833313	1023.000000	1023.000000	2046.000000
5.160000	0.034943	20.651379	4.880271	3.825965	5.227418	6.717724	0.000000	-10.000000	0.100000	-0.966667	697.000000	1023.000000	1023.000000	2046.000000
5.180000	0.035328	20.879045	5.019844	3.950838	5.241358	6.667006	0.000000	-10.000000	0.091667	-1.766667	697.000000	1023.000000	1023.000000	2046.000000
5.200000	0.035644	21.065615	5.125901	4.084070	5.338739	6.516904	0.000000	-10.000000	0.091667	-2.400000	697.000000	1023.000000	1023.000000	2046.000000
5.220000	0.035647	21.067596	5.228163	4.153714	5.281052	6.404668	0.000000	-10.000000	0.091667	-2.616667	697.000000	1023.000000	1023.000000	2046.000000
5.240000	0.036317	21.463160	5.102193	4.256677	5.685971	6.418319	0.000000	-10.000000	0.091667	-2.116667	697.000000	1023.000000	1023.000000	2046.000000
5.260000	0.035547	21.008476	4.776642	4.064896	5.783784	6.383154	0.000000	-10.000000	0.083333	-1.183333	697.000000	1023.000000	1023.000000	2046.000000
5.280000	0.034403	20.332018	4.329255	3.771872	5.945547	6.285344	0.000000	-10.000000	0.083333	-0.300000	697.000000	1023.000000	1023.000000	2046.000000
5.300000	0.033453	19.770578	4.050352	3.515628	6.036692	6.167907	0.000000	-10.000000	0.091667	0.000000	697.000000	1023.000000	1023.000000	2046.000000
5.320000	0.033290	19.674599	4.146314	3.426715	5.994271	6.107297	0.000000	-10.000000	0.100000	0.000000	697.000000	1023.000000	1023.000000	2046.000000
5.340000	0.033236	19.642651	4.217370	3.426286	5.901922	6.097073	0.000000	-10.000000	0.091667	0.000000	697.000000	1023.000000	1023.000000	2046.000000
5.360000	0.032739	19.348476	4.214807	3.373609	5.689782	6.070278	0.000000	-10.000000	0.091667	-0.700000	697.000000	1023.000000	1023.000000	2046.000000
5.380000	0.031109	18.385614	3.931800	3.038662	5.301188	6.113964	0.000000	-10.000000	0.091667	-1.616667	697.000000	1023.000000	1023.000000	2046.000000
5.400000	0.029274	17.301107	3.619014	2.711704	4.918124	6.052265	0.000000	-10.000000	0.100000	-3.000000	697.000000	1023.000000	1023.000000	2046.000000
5.420000	0.027838	16.451981	3.440565	2.532083	4.505899	5.973435	0.000000	-10.000000	0.100000	-3.966667	697.000000	1023.000000	1023.000000	2046.000000
5.440000	0.026668	15.760897	3.268060	2.570253	4.138803	5.783781	0.000000	-10.000000	0.108333	-5.100000	697.000000	1023.000000	1023.000000	2046.000000
5.460000	0.025827	15.263550	3.141284	2.766771	3.860251	5.495244	0.000000	-10.000000	0.125000	-6.250000	697.000000	1023.000000	1023.000000	2046.000000
5.480000	0.025138	14.856441	3.035747	3.016217	3.669864	5.134612	0.000000	-10.000000	0.141667	-7.483333	697.000000	1023.000000	1023.000000	2046.000000
5.500000	0.024604	14.540925	2.920400	3.228112	3.528365	4.864048	0.000000	-10.000000	0.158333	-8.750000	697.000000	1023.000000	1023.000000	2046.000000
5.520000	0.024169	14.283763	2.832368	3.303595	3.416079	4.731721	0.000000	-10.000000	0.175000	-10.016666	697.000000	1023.000000	1023.000000	2046.000000
5.540000	0.024168	14.283265	2.740033	3.411281	3.457245	4.674706	0.000000	-10.000000	0.200000	-11.350000	693.500000	1023.000000	1023.000000	2046.000000
5.560000	0.024124	14.257279	2.631280	3.530254	3.457964	4.637781	0.000000	-10.000000	0.233333	-12.600000	685.500000	1023.000000	1023.000000	2046.000000
5.580000	0.024488	14.472399	2.637649	3.723933	3.451086	4.659731	0.000000	-10.000000	0.250000	-13.783333	676.000000	1023.000000	1023.000000	2046.000000
5.600000	0.024841	14.680750	2.601457	3.989877	3.520777	4.568638	0.000000	-10.000000	0.266667	-14.616667	668.333313	1023.000000	1023.000000	2046.000000
5.620000	0.025437	15.033409	2.603518	4.270312	3.648175	4.511404	0.000000	-10.000000	0.275000	-15.350000	663.500000	1023.000000	1023.000000	2046.000000
5.640000	0.026018	15.376669	2.799348	4.335639	3.594591	4.647091	0.000000	-10.000000	0.283333	-15.633333	658.500000	1023.000000	1023.000000	2046.000000
5.660000	0.026752	15.810687	3.086895	4.218074	3.427267	5.078451	0.000000	-10.000000	0.291667	-15.850000	653.333313	1023.000000	1023.000000	2046.000000
5.680000	0.027132	16.034990	3.424965	4.149109	3.167712	5.293205	0.000000	-10.000000	0.283333	-15.916667	648.000000	1023.000000	1023.000000	2046.000000
5.700000	0.027064	15.994720	3.625095	4.386859	3.004653	4.978113	0.000000	-10.000000	0.291667	-16.133333	642.666687	1023.000000	1023.000000	2046.000000
5.720000	0.026948	15.926143	3.696384	4.547161	3.018517	4.664082	0.000000	-10.000000	0.291667	-16.516666	637.166687	1023.000000	1023.000000	2046.000000
5.740000	0.026514	15.669773	3.578696	4.402621	3.110738	4.577717	0.000000	-10.000000	0.300000	-16.883333	631.833313	1023.000000	1023.000000	2046.000000
5.760000	0.025905	15.309767	3.361181	4.222814	3.218756	4.507016	0.000000	-10.000000	0.300000	-17.333334	626.166687	1023.000000	1023.000000	2046.000000
5.780000	0.025335	14.972836	3.154780	4.167352	3.283853	4.366851	0.000000	-10.000000	0.300000	-17.616667	620.500000	1023.000000	1023.000000	2046.000000
5.800000	0.025312	14.959265	3.156741	4.155478	3.238914	4.408131	0.000000	-10.000000	0.333333	-18.100000	614.500000	1023.000000	1023.000000	2046.000000
5.820000	0.025526	15.085939	3.316463	3.971356	3.008069	4.790052	0.000000	-10.000000	0.366667	-18.350000	608.500000	1023.000000	1023.000000	2046.000000
5.840000	0.025112	14.841273	3.442252	3.837739	2.680418	4.880865	0.000000	-10.000000	0.400000	-18.650000	602.333313	1023.000000	1023.000000	2046.000000
5.860000	0.024593	14.534713	3.573157	3.920651	2.438723	4.602181	0.000000	-10.000000	0.400000	-18.750000	596.000000	1023.000000	1023.000000	2046.000000
5.880000	0.024005	14.187028	3.494609	4.061188	2.403469	4.227762	0.000000	-10.000000	0.400000	-18.883333	589.666687	1023.000000	1023.000000	2046.000000
5.900000	0.022743	13.440917	3.310104	3.879804	2.259656	3.991353	0.000000	-10.000000	0.366667	-18.866667	583.500000	1023.000000	1023.000000	2046.000000
5.920000	0.021044	12.436899	2.820613	3.395042	2.300250	3.920995	0.000000	-10.000000	0.350000	-18.650002	577.166687	1023.000000	1023.000000	2046.000000
5.940000	0.019216	11.356929	2.246592	2.959449	2.431002	3.719887	0.000000	-10.000000	0.333333	-18.450001	570.833313	1023.000000	1023.000000	2046.000000
5.960000	0.018679	11.039005	2.112381	2.743945	2.391115	3.791565	0.000000	-10.000000	0.333333	-18.383333	564.500000	1023.000000	1023.000000	2046.000000
5.980000	0.018069	10.678989	2.180474	2.492338	1.983395	4.022783	0.000000	-10.000000	0.333333	-18.316668	558.500000	1023.000000	1023.000000	2046.000000
6.000000	0.016646	9.837637	2.106362	2.312536	1.546083	3.872656	0.000000	-10.000000	0.333333	-18.133333	552.500000	1023.000000	1023.000000	2046.000000
6.020000	0.014943	8.831333	1.926740	2.248017	1.157297	3.499280	0.000000	-10.000000	0.333333	-17.766666	546.500000	1023.000000	1023.000000	2046.000000
6.040000	0.012979	7.670610	1.617573	2.178451	0.884822	2.989764	0.000000	-10.000000	0.316667	-17.450001	540.500000	1023.000000	1023.000000	2046.000000
6.060000	0.011046	6.528085	1.306758	1.966535	0.592050	2.662742	0.000000	-10.000000	0.291667	-17.150000	534.500000	1023.000000	1023.000000	2046.000000
6.080000	0.009287	5.488359	0.824526	1.657418	0.485090	2.521325	0.000000	-10.000000	0.291667	-17.033333	528.833313	1023.000000	1023.000000	2046.000000
6.100000	0.007769	4.591193	0.372867	1.551928	0.407063	2.259335	0.000000	-10.000000	0.291667	-17.133333	523.166687	1023.000000	1023.000000	2046.000000
6.120000	0.006887	4.070312	-0.013793	1.705845	0.375672	2.002588	0.000000	-10.000000	0.316667	-17.466667	517.500000	1023.000000	1023.000000	2046.000000
6.140000	0.006448	3.810758	-0.196133	1.756875	0.306684	1.943331	0.000000	-10.000000	0.333333	-17.750000	511.500000	1023.000000	1023.000000	2046.000000
6.160000	0.006169	3.645928	-0.201073	1.698531	0.028054	2.120416	0.000000	-10.000000	0.333333	-18.066666	505.500000	1023.000000	1023.000000	2046.000000
6.180000	0.006058	3.580401	-0.047880	1.628145	-0.283263	2.283398	0.000000	-10.000000	0.333333	-18.233334	499.500000	1023.000000	1023.000000	2046.000000
6.200000	0.005766	3.407673	0.268522	2.076091	-0.749554	1.812614	0.000000	-10.000000	0.350000	-18.316666	493.500000	1023.000000	1023.000000	2046.000000
6.220000	0.006400	3.782440	0.606223	2.372857	-0.848984	1.652345	0.000000	-10.000000	0.383333	-18.383333	487.500000	1023.000000	1023.000000	2046.000000
6.240000	0.006994	4.133748	0.664943	2.435962	-0.763968	1.796811	0.000000	-10.000000	0.400000	-18.283333	481.500000	1023.000000	1023.000000	2046.000000
6.260000	0.007572	4.475217	0.547693	2.622494	-0.515010	1.820040	0.000000	-10.000000	0.366667	-18.183334	475.500000	1023.000000	1023.000000	2046.000000
6.280000	0.008315	4.914364	0.371009	2.890937	-0.160394	1.812812	0.000000	-10.000000	0.350000	-17.816668	469.500000	1023.000000	1023.000000	2046.000000
6.300000	0.008791	5.195236	0.379191	2.980658	-0.094261	1.929648	0.000000	-10.000000	0.333333	-17.616667	463.500000	1023.000000	1023.000000	2046.000000
6.320000	0.009117	5.388375	0.515424	2.850204	-0.205227	2.227975	0.000000	-10.000000	0.333333	-17.466667	457.500000	1023.000000	1023.000000	2046.000000
6.340000	0.008594	5.078817	0.730148	2.727197	-0.589529	2.211001	0.000000	-10.000000	0.316667	-17.350000	451.500000	1023.000000	1023.000000	2046.000000
6.360000	0.007927	4.684782	1.020826	2.844273	-0.971925	1.791609	0.000000	-10.000000	0.300000	-17.049999	441.833344	1023.000000	1023.000000	2046.000000
6.380000	0.007669	4.532538	1.219422	2.816766	-1.080177	1.576528	0.000000	-10.000000	0.291667	-16.883333	432.333344	1023.000000	1023.000000	2046.000000
6.400000	0.007371	4.356005	1.183986	2.522349	-1.059764	1.709434	0.000000	-10.000000	0.283333	-16.799999	424.833344	1023.000000	1023.000000	2046.000000
6.420000	0.007027	4.152830	0.768464	2.349685	-0.718337	1.753017	0.000000	-10.000000	0.283333	-16.850000	421.166656	1023.000000	1023.000000	2046.000000
6.440000	0.006901	4.078572	0.332148	2.461474	-0.394033	1.678982	0.000000	-10.000000	0.291667	-16.799999	419.333344	1023.000000	1023.000000	2046.000000
6.460000	0.006651	3.930732	0.236325	2.295479	-0.494011	1.892939	0.000000	-10.000000	0.300000	-16.866667	415.500000	1023.000000	1023.000000	2046.000000
6.480000	0.005248	3.101802	0.569010	2.068724	-1.261690	1.725757	0.000000	-10.000000	0.300000	-16.966667	411.833344	1023.000000	1023.000000	2046.000000
6.500000	0.004648	2.746965	0.733584	2.187473	-1.508992	1.334900	0.000000	-10.000000	0.300000	-17.100000	406.166656	1023.000000	1023.000000	2046.000000
6.520000	0.004064	2.401596	0.826524	2.127908	-1.670359	1.117523	0.000000	-10.000000	0.300000	-17.233334	400.500000	1023.000000	1023.000000	2046.000000
6.540000	0.003160	1.867777	0.704313	1.673418	-1.709980	1.200026	0.000000	-10.000000	0.316667	-17.333334	394.500000	1023.000000	1023.000000	2046.000000
6.560000	0.001857	1.097248	0.162858	1.190192	-1.460554	1.204752	0.000000	-10.000000	0.333333	-17.433334	388.666656	1023.000000	1023.000000	2046.000000
6.580000	0.000292	0.172800	-0.456420	0.731863	-1.189582	1.086939	0.000000	-10.000000	0.333333	-17.450001	383.000000	1023.000000	1023.000000	2046.000000
6.600000	-0.000736	-0.435204	-0.929679	0.582870	-0.997273	0.908878	0.000000	-10.000000	0.333333	-17.650002	377.333344	1023.000000	1023.000000	2046.000000
6.620000	-0.001713	-1.012641	-1.256471	0.498471	-1.049378	0.794736	0.000000	-10.000000	0.350000	-17.800001	371.500000	1023.000000	1023.000000	2046.000000
6.640000	-0.003350	-1.979789	-1.393644	0.115695	-1.544582	0.842742	0.000000	-10.000000	0.350000	-17.866667	365.500000	1023.000000	1023.000000	2046.000000
6.660000	-0.005794	-3.424530	-1.361663	-0.160863	-2.339707	0.437702	0.000000	-10.000000	0.333333	-17.533333	359.500000	1023.000000	1023.000000	2046.000000
6.680000	-0.007428	-4.390024	-1.285461	-0.217077	-2.812216	-0.075270	0.000000	-10.000000	0.300000	-17.200001	353.500000	1023.000000	1023.000000	2046.000000
6.700000	-0.008718	-5.152326	-1.562256	-0.653327	-2.892330	-0.044413	0.000000	-10.000000	0.316667	-16.950001	347.833344	1023.000000	1023.000000	2046.000000
6.720000	-0.010334	-6.107616	-2.254583	-0.881539	-2.740436	-0.231059	0.000000	-10.000000	0.333333	-17.233334	342.166656	1023.000000	1023.000000	2046.000000
6.740000	-0.011607	-6.859558	-2.982431	-0.856288	-2.500340	-0.520498	0.000000	-10.000000	0.366667	-17.550001	336.500000	1023.000000	1023.000000	2046.000000
6.760000	-0.012570	-7.428947	-3.427323	-0.755049	-2.543062	-0.703513	0.000000	-10.000000	0.350000	-17.883333	330.500000	1023.000000	1023.000000	2046.000000
6.780000	-0.013989	-8.267692	-3.366157	-1.033254	-3.207246	-0.661035	0.000000	-10.000000	0.350000	-17.983334	324.500000	1023.000000	1023.000000	2046.000000
6.800000	-0.015223	-8.997004	-3.016702	-1.003105	-3.922215	-1.054981	0.000000	-10.000000	0.316667	-18.100000	318.500000	1023.000000	1023.000000	2046.000000
6.820000	-0.014946	-8.832952	-2.670906	-0.826110	-4.150715	-1.185221	0.000000	-10.000000	0.333333	-18.083334	312.500000	1023.000000	1023.000000	2046.000000
6.840000	-0.013976	-8.259604	-2.402918	-0.652587	-4.129709	-1.074391	0.000000	-10.000000	0.333333	-18.183334	306.500000	1023.000000	1023.000000	2046.000000
6.860000	-0.013088	-7.735017	-2.353643	-0.542368	-3.979385	-0.859621	0.000000	-10.000000	0.350000	-18.083334	300.500000	1023.000000	1023.000000	2046.000000
6.880000	-0.012508	-7.392445	-2.491827	-0.397996	-3.747468	-0.755154	0.000000	-10.000000	0.333333	-17.850000	292.500000	1023.000000	1023.000000	2046.000000
6.900000	-0.011948	-7.061440	-2.759826	-0.195585	-3.331863	-0.774166	0.000000	-10.000000	0.316667	-17.466667	286.500000	1023.000000	1023.000000	2046.000000
6.920000	-0.011594	-6.851769	-2.925996	0.021354	-3.105353	-0.841774	0.000000	-10.000000	0.300000	-17.083334	280.500000	1023.000000	1023.000000	2046.000000
6.940000	-0.011524	-6.810895	-3.008548	0.085309	-3.031396	-0.856260	0.000000	-10.000000	0.291667	-17.000000	276.666656	1023.000000	1023.000000	2046.000000
6.960000	-0.011748	-6.942832	-2.998596	0.009428	-3.131468	-0.822195	0.000000	-10.000000	0.291667	-16.816668	271.000000	1023.000000	1023.000000	2046.000000
6.980000	-0.012390	-7.322592	-2.871866	-0.252866	-3.501772	-0.696089	0.000000	-10.000000	0.291667	-16.783333	265.333344	1023.000000	1023.000000	2046.000000
7.000000	-0.013309	-7.865406	-2.581381	-0.465457	-4.042850	-0.775718	0.000000	-10.000000	0.291667	-16.783333	259.833344	1023.000000	1023.000000	2046.000000
7.020000	-0.014186	-8.383944	-2.202293	-0.481276	-4.599525	-1.100849	0.000000	-10.000000	0.291667	-16.750000	254.166672	1023.000000	1023.000000	2046.000000
7.040000	-0.014415	-8.519373	-2.037192	-0.526253	-4.740637	-1.215290	0.000000	-10.000000	0.291667	-16.716667	248.666672	1023.000000	1023.000000	2046.000000
7.060000	-0.014432	-8.529267	-1.989540	-0.770314	-4.681602	-1.087812	0.000000	-10.000000	0.300000	-16.583334	243.000000	1023.000000	1023.000000	2046.000000
7.080000	-0.014385	-8.501423	-2.229234	-1.037697	-4.353199	-0.881294	0.000000	-10.000000	0.300000	-16.550001	237.500000	1023.000000	1023.000000	2046.000000
7.100000	-0.014527	-8.585550	-2.682148	-1.181538	-3.904429	-0.817435	0.000000	-10.000000	0.291667	-16.600000	232.000000	1023.000000	1023.000000	2046.000000
7.120000	-0.015306	-9.045824	-3.046801	-1.225368	-3.755867	-1.017789	0.000000	-10.000000	0.291667	-16.616667	226.333328	1023.000000	1023.000000	2046.000000
7.140000	-0.015763	-9.316185	-3.449750	-1.095950	-3.492968	-1.277517	0.000000	-10.000000	0.283333	-16.783333	220.833328	1023.000000	1023.000000	2046.000000
7.160000	-0.016900	-9.987609	-3.701046	-1.215143	-3.632242	-1.439177	0.000000	-10.000000	0.291667	-16.733334	215.166672	1023.000000	1023.000000	2046.000000
7.180000	-0.018434	-10.894726	-3.987862	-1.669366	-3.828990	-1.408508	0.000000	-10.000000	0.291667	-16.700001	209.666672	1023.000000	1023.000000	2046.000000
7.200000	-0.020602	-12.175777	-4.156215	-2.341802	-4.289785	-1.387975	0.000000	-10.000000	0.300000	-16.616667	204.000000	1023.000000	1023.000000	2046.000000
7.220000	-0.022522	-13.310745	-4.073135	-2.807308	-4.837882	-1.592421	0.000000	-10.000000	0.300000	-16.700001	198.500000	1023.000000	1023.000000	2046.000000
7.240000	-0.023449	-13.858189	-3.777569	-2.909984	-5.300218	-1.870418	0.000000	-10.000000	0.300000	-16.750000	193.000000	1023.000000	1023.000000	2046.000000
7.260000	-0.024199	-14.301343	-3.667465	-2.992099	-5.566975	-2.074804	0.000000	-10.000000	0.300000	-16.616667	187.333328	1023.000000	1023.000000	2046.000000
7.280000	-0.024940	-14.739433	-3.878326	-3.229087	-5.533741	-2.098279	0.000000	-10.000000	0.283333	-16.316668	181.833328	1023.000000	1023.000000	2046.000000
7.300000	-0.026349	-15.571990	-4.643484	-3.626334	-5.217566	-2.084605	0.000000	-10.000000	0.266667	-15.816667	176.333328	1023.000000	1023.000000	2046.000000
7.320000	-0.028343	-16.750561	-5.635017	-3.737180	-4.932928	-2.445436	0.000000	-10.000000	0.250000	-15.333334	171.166672	1023.000000	1023.000000	2046.000000
7.340000	-0.030063	-17.767044	-6.247018	-3.766834	-4.949907	-2.803284	0.000000	-10.000000	0.250000	-15.066667	166.000000	1023.000000	1023.000000	2046.000000
7.360000	-0.032012	-18.919340	-6.611183	-3.876580	-5.350579	-3.080998	0.000000	-10.000000	0.250000	-15.066667	161.000000	1023.000000	1023.000000	2046.000000
7.380000	-0.033781	-19.964815	-6.524644	-4.167721	-6.165702	-3.106747	0.000000	-10.000000	0.250000	-15.166667	156.000000	1023.000000	1023.000000	2046.000000
7.400000	-0.034868	-20.606861	-6.189389	-4.185261	-6.837026	-3.395186	0.000000	-10.000000	0.258333	-15.066667	150.833328	1023.000000	1023.000000	2046.000000
7.420000	-0.034963	-20.662880	-5.917407	-4.153685	-7.046105	-3.545684	0.000000	-10.000000	0.258333	-14.816667	145.833328	1023.000000	1023.000000	2046.000000
7.440000	-0.034251	-20.242558	-6.179163	-4.272337	-6.512838	-3.278218	0.000000	-10.000000	0.258333	-14.583333	140.833328	1023.000000	1023.000000	2046.000000
7.460000	-0.034270	-20.253492	-6.958111	-3.871722	-5.841240	-3.582419	0.000000	-10.000000	0.250000	-14.383333	136.000000	1023.000000	1023.000000	2046.000000
7.480000	-0.034258	-20.246639	-6.971122	-3.546428	-6.075289	-3.653800	0.000000	-10.000000	0.250000	-14.333333	131.000000	1023.000000	1023.000000	2046.000000
7.500000	-0.034295	-20.268524	-6.218766	-3.580933	-7.004488	-3.464336	0.000000	-10.000000	0.241667	-14.116667	126.166664	1023.000000	1023.000000	2046.000000
7.520000	-0.032816	-19.394203	-5.520669	-3.265975	-7.102836	-3.504723	0.000000	-10.000000	0.241667	-13.983334	121.500000	1023.000000	1023.000000	2046.000000
7.540000	-0.031499	-18.615622	-5.759382	-3.321839	-6.411164	-3.123237	0.000000	-10.000000	0.241667	-13.683333	116.833336	1023.000000	1023.000000	2046.000000
7.560000	-0.031671	-18.717358	-6.411371	-2.983950	-5.852702	-3.469336	0.000000	-10.000000	0.250000	-13.466667	112.333336	1023.000000	1023.000000	2046.000000
7.580000	-0.032139	-18.994352	-6.266500	-3.118165	-6.201722	-3.407965	0.000000	-10.000000	0.241667	-13.366667	107.833336	1023.000000	1023.000000	2046.000000
7.600000	-0.032809	-19.390085	-5.741334	-3.426460	-6.913828	-3.308463	0.000000	-10.000000	0.233333	-13.283334	103.500000	1023.000000	1023.000000	2046.000000
7.620000	-0.032570	-19.248642	-5.235231	-3.446330	-7.141160	-3.425920	0.000000	-10.000000	0.208333	-13.116667	99.000000	1023.000000	1023.000000	2046.000000
7.640000	-0.031708	-18.739374	-5.234371	-3.645133	-6.680734	-3.179137	0.000000	-10.000000	0.200000	-12.883333	94.500000	1023.000000	1023.000000	2046.000000
7.660000	-0.032101	-18.971416	-5.908480	-3.733149	-6.110910	-3.218878	0.000000	-10.000000	0.175000	-12.683333	90.166664	1023.000000	1023.000000	2046.000000
7.680000	-0.033163	-19.599173	-6.466532	-3.603094	-5.929819	-3.599727	0.000000	-10.000000	0.183333	-12.616667	86.000000	1023.000000	1023.000000	2046.000000
7.700000	-0.034232	-20.231060	-6.078858	-4.065732	-6.757555	-3.328913	0.000000	-10.000000	0.183333	-12.533334	82.000000	1023.000000	1023.000000	2046.000000
7.720000	-0.034357	-20.305099	-5.459860	-4.071832	-7.246976	-3.526431	0.000000	-10.000000	0.200000	-12.433333	77.666664	1023.000000	1023.000000	2046.000000
7.740000	-0.033484	-19.788992	-5.503918	-4.196272	-6.769808	-3.318993	0.000000	-10.000000	0.183333	-12.316667	73.333336	1023.000000	1023.000000	2046.000000
7.760000	-0.034047	-20.121832	-6.160879	-4.315957	-6.257512	-3.387484	0.000000	-10.000000	0.166667	-12.066667	69.000000	1023.000000	1023.000000	2046.000000
7.780000	-0.034858	-20.601089	-6.744043	-4.048779	-5.973237	-3.835030	0.000000	-10.000000	0.150000	-11.866667	65.000000	1023.000000	1023.000000	2046.000000
7.800000	-0.036368	-21.493759	-6.721275	-4.553495	-6.561144	-3.657845	0.000000	-10.000000	0.150000	-11.633333	61.000000	1023.000000	1023.000000	2046.000000
7.820000	-0.038232	-22.595327	-6.567471	-5.165353	-7.201810	-3.660694	0.000000	-10.000000	0.150000	-11.300000	57.166668	1023.000000	1023.000000	2046.000000
7.840000	-0.038944	-23.015722	-6.432548	-5.486232	-7.280825	-3.816116	0.000000	-10.000000	0.150000	-11.100000	53.500000	1023.000000	1023.000000	2046.000000
7.860000	-0.038799	-22.929932	-6.618792	-5.850203	-6.834025	-3.626912	0.000000	-10.000000	0.150000	-10.933333	49.833332	1023.000000	1023.000000	2046.000000
7.880000	-0.039607	-23.407896	-7.302349	-5.808220	-6.398393	-3.898936	0.000000	-10.000000	0.150000	-10.933333	45.000000	1023.000000	1023.000000	2046.000000
7.900000	-0.041132	-24.308908	-7.867318	-5.608103	-6.387648	-4.445841	0.000000	-10.000000	0.150000	-10.850000	41.333332	1023.000000	1023.000000	2046.000000
7.920000	-0.043274	-25.575089	-8.102498	-6.022873	-7.022155	-4.427562	0.000000	-10.000000	0.133333	-10.450000	37.666668	1023.000000	1023.000000	2046.000000
7.940000	-0.045497	-26.888783	-8.024125	-6.469010	-7.905235	-4.490413	0.000000	-10.000000	0.125000	-9.900001	35.333332	1023.000000	1023.000000	2046.000000
7.960000	-0.046792	-27.653879	-7.917101	-6.556139	-8.368725	-4.811913	0.000000	-10.000000	0.125000	-9.233334	32.000000	1023.000000	1023.000000	2046.000000
7.980000	-0.047061	-27.812761	-8.101995	-6.627027	-8.215875	-4.867864	0.000000	-10.000000	0.141667	-9.033334	29.000000	1023.000000	1023.000000	2046.000000
8.000000	-0.047896	-28.306515	-8.691125	-6.809610	-7.921535	-4.884244	0.000000	-10.000000	0.141667	-9.133333	26.000000	1023.000000	1023.000000	2046.000000
8.020000	-0.049023	-28.972656	-9.413599	-6.591491	-7.622721	-5.344844	0.000000	-10.000000	0.141667	-9.300000	23.000000	1023.000000	1023.000000	2046.000000
8.040000	-0.050188	-29.660954	-9.760207	-6.338712	-7.746459	-5.815575	0.000000	-10.000000	0.133333	-9.283334	19.833334	1023.000000	1023.000000	2046.000000
8.060000	-0.050799	-30.022270	-9.788462	-6.490734	-8.050426	-5.692649	0.000000	-10.000000	0.141667	-9.133333	16.666666	1023.000000	1023.000000	2046.000000
8.080000	-0.050847	-30.050816	-9.292533	-6.690468	-8.729519	-5.338296	0.000000	-10.000000	0.141667	-8.966667	13.500000	1023.000000	1023.000000	2046.000000
8.100000	-0.049903	-29.492493	-8.672471	-6.392245	-9.089776	-5.338001	0.000000	-10.000000	0.150000	-8.833333	10.500000	1023.000000	1023.000000	2046.000000
8.120000	-0.048066	-28.406841	-8.259171	-6.013993	-8.900805	-5.232872	0.000000	-10.000000	0.141667	-8.533334	7.500000	1023.000000	1023.000000	2046.000000
8.140000	-0.046524	-27.495527	-8.220901	-5.755020	-8.486303	-5.033304	0.000000	-10.000000	0.125000	-7.866667	4.666667	1023.000000	1023.000000	2046.000000
8.160000	-0.045862	-27.104288	-8.612333	-5.497183	-7.918866	-5.075906	0.000000	-10.000000	0.108333	-7.033334	2.166667	1023.000000	1023.000000	2046.000000
8.180000	-0.045889	-27.120384	-8.922913	-5.144985	-7.645486	-5.407001	0.000000	-10.000000	0.100000	-6.033333	0.166667	1023.000000	1023.000000	2046.000000
8.200000	-0.045668	-26.989729	-8.737815	-5.194151	-7.785530	-5.272232	0.000000	-10.000000	0.100000	-5.266667	-1.500000	1023.000000	1023.000000	2046.000000
8.220000	-0.045595	-26.946568	-8.440636	-5.574062	-8.085937	-4.845933	0.000000	-10.000000	0.091667	-4.400000	-3.000000	1023.000000	1023.000000	2046.000000
8.240000	-0.045256	-26.746332	-7.778400	-5.727393	-8.541643	-4.698897	0.000000	-10.000000	0.075000	-3.533333	-4.500000	1023.000000	1023.000000	2046.000000
8.260000	-0.044324	-26.195557	-7.343301	-5.586984	-8.507088	-4.758183	0.000000	-10.000000	0.066667	-2.233333	-5.500000	1023.000000	1023.000000	2046.000000
8.280000	-0.043178	-25.518406	-7.215816	-5.536752	-8.098434	-4.667404	0.000000	-10.000000	0.058333	-0.750000	-6.000000	1023.000000	1023.000000	2046.000000
8.300000	-0.042782	-25.284092	-7.457237	-5.582901	-7.680433	-4.563522	0.000000	-10.000000	0.066667	0.750000	-6.000000	1023.000000	1023.000000	2046.000000
8.320000	-0.042974	-25.397524	-7.960070	-5.429895	-7.202308	-4.805251	0.000000	-10.000000	0.058333	2.016667	-6.000000	1023.000000	1023.000000	2046.000000
8.340000	-0.043256	-25.564573	-8.160183	-5.309017	-7.058935	-5.036438	0.000000	-10.000000	0.050000	3.350000	-6.000000	1023.000000	1023.000000	2046.000000
8.360000	-0.042909	-25.359383	-8.068255	-5.331738	-7.076105	-4.883285	0.000000	-10.000000	0.025000	4.950000	-6.000000	1023.000000	1023.000000	2046.000000
8.380000	-0.042631	-25.195051	-7.863798	-5.360083	-7.195046	-4.776125	0.000000	-10.000000	0.008333	6.733334	-6.000000	1023.000000	1023.000000	2046.000000
8.400000	-0.041904	-24.765112	-7.700766	-5.346416	-7.161657	-4.556273	0.000000	-10.000000	0.000000	8.366667	-6.000000	1023.000000	1023.000000	2046.000000
8.420000	-0.041670	-24.626783	-7.445889	-5.510772	-7.360998	-4.309123	0.000000	-10.000000	0.000000	9.883333	-6.000000	1023.000000	1023.000000	2046.000000
8.440000	-0.041867	-24.743282	-7.148380	-5.846436	-7.709156	-4.039312	0.000000	-10.000000	-0.016667	11.050000	-6.000000	1023.000000	1023.000000	2046.000000
8.460000	-0.041835	-24.724609	-6.901540	-6.005248	-7.757466	-4.060356	0.000000	-10.000000	-0.033333	12.133333	-6.000000	1023.000000	1023.000000	2046.000000
8.480000	-0.041305	-24.411478	-6.709764	-6.080185	-7.543653	-4.077875	0.000000	-10.000000	-0.058333	12.850000	3.333333	1023.000000	1023.000000	2046.000000
8.500000	-0.040285	-23.808447	-6.740534	-6.065919	-7.066401	-3.935594	0.000000	-10.000000	-0.066667	13.533334	13.833333	1023.000000	1023.000000	2046.000000
8.520000	-0.040280	-23.805700	-7.211726	-5.771818	-6.594344	-4.227813	0.000000	-10.000000	-0.100000	14.283334	25.833334	1023.000000	1023.000000	2046.000000
8.540000	-0.040990	-24.225378	-7.661654	-5.525779	-6.429889	-4.608057	0.000000	-10.000000	-0.116667	15.066667	30.166666	1023.000000	1023.000000	2046.000000
8.560000	-0.042022	-24.834810	-8.030245	-5.583568	-6.510170	-4.710829	0.000000	-10.000000	-0.141667	16.383333	35.166668	1023.000000	1023.000000	2046.000000
8.580000	-0.042911	-25.360653	-8.170593	-5.878964	-6.792206	-4.518889	0.000000	-10.000000	-0.150000	17.616667	40.333332	1023.000000	1023.000000	2046.000000
8.600000	-0.043346	-25.617262	-8.013324	-6.124198	-7.215094	-4.264646	0.000000	-10.000000	-0.166667	18.866667	46.166668	1023.000000	1023.000000	2046.000000
8.620000	-0.043296	-25.588083	-7.818365	-6.215712	-7.470262	-4.083745	0.000000	-10.000000	-0.183333	19.266666	52.166668	1023.000000	1023.000000	2046.000000
8.640000	-0.042812	-25.301798	-7.510292	-6.050886	-7.631693	-4.108927	0.000000	-10.000000	-0.200000	19.566668	58.833332	1023.000000	1023.000000	2046.000000
8.660000	-0.041834	-24.724157	-7.197363	-5.783556	-7.641703	-4.101536	0.000000	-10.000000	-0.225000	20.016666	65.166664	1023.000000	1023.000000	2046.000000
8.680000	-0.040294	-23.813747	-6.952172	-5.369126	-7.357803	-4.134646	0.000000	-10.000000	-0.216667	20.600000	71.833336	1023.000000	1023.000000	2046.000000
8.700000	-0.038698	-22.870329	-6.827176	-5.055490	-6.969305	-4.018358	0.000000	-10.000000	-0.216667	21.250000	78.500000	1023.000000	1023.000000	2046.000000
8.720000	-0.037091	-21.920546	-7.010689	-4.700835	-6.321303	-3.887718	0.000000	-10.000000	-0.208333	21.716667	85.500000	1023.000000	1023.000000	2046.000000
8.740000	-0.036153	-21.366220	-7.311976	-4.144038	-5.818117	-4.092088	0.000000	-10.000000	-0.233333	22.033335	92.666664	1023.000000	1023.000000	2046.000000
8.760000	-0.034594	-20.445147	-7.129538	-3.824311	-5.689404	-3.801893	0.000000	-10.000000	-0.266667	22.550001	100.000000	1023.000000	1023.000000	2046.000000
8.780000	-0.032282	-19.078768	-6.334140	-3.902151	-5.929997	-2.912480	0.000000	-10.000000	-0.291667	23.000000	107.500000	1023.000000	1023.000000	2046.000000
8.800000	-0.029925	-17.685810	-5.535862	-3.699870	-5.967113	-2.482965	0.000000	-10.000000	-0.316667	23.716667	115.166664	1023.000000	1023.000000	2046.000000
8.820000	-0.027843	-16.455408	-4.858692	-3.410500	-5.858915	-2.327302	0.000000	-10.000000	-0.325000	23.966667	123.000000	1023.000000	1023.000000	2046.000000
8.840000	-0.025317	-14.962527	-4.395785	-2.958411	-5.335918	-2.272413	0.000000	-10.000000	-0.341667	24.283333	131.000000	1023.000000	1023.000000	2046.000000
8.860000	-0.023423	-13.843200	-4.285682	-2.762010	-4.690191	-2.105317	0.000000	-10.000000	-0.358333	24.433334	139.000000	1023.000000	1023.000000	2046.000000
8.880000	-0.022612	-13.363776	-4.607255	-2.583538	-4.006789	-2.166195	0.000000	-10.000000	-0.366667	25.000000	147.000000	1023.000000	1023.000000	2046.000000
8.900000	-0.021987	-12.994388	-4.854050	-2.356707	-3.497766	-2.285865	0.000000	-10.000000	-0.383333	25.233334	155.166672	1023.000000	1023.000000	2046.000000
8.920000	-0.020990	-12.404805	-4.648241	-2.560610	-3.426246	-1.769709	0.000000	-10.000000	-0.391667	25.700001	163.500000	1023.000000	1023.000000	2046.000000
8.940000	-0.019475	-11.509841	-4.022530	-2.869316	-3.615569	-1.002426	0.000000	-10.000000	-0.383333	25.666668	172.000000	1023.000000	1023.000000	2046.000000
8.960000	-0.018052	-10.668526	-3.267539	-2.858517	-3.822922	-0.719549	0.000000	-10.000000	-0.383333	25.650002	180.500000	1023.000000	1023.000000	2046.000000
8.980000	-0.016418	-9.703265	-2.761442	-2.502469	-3.675955	-0.763400	0.000000	-10.000000	-0.366667	25.533335	189.166672	1023.000000	1023.000000	2046.000000
9.000000	-0.014634	-8.648518	-2.519944	-2.185088	-3.203578	-0.739907	0.000000	-10.000000	-0.366667	25.616667	197.666672	1023.000000	1023.000000	2046.000000
9.020000	-0.013433	-7.938848	-2.588874	-2.009266	-2.647217	-0.693492	0.000000	-10.000000	-0.333333	25.833334	206.333328	1023.000000	1023.000000	2046.000000
9.040000	-0.012571	-7.429711	-2.718467	-1.791988	-2.210953	-0.708303	0.000000	-10.000000	-0.316667	25.800001	214.833328	1023.000000	1023.000000	2046.000000
9.060000	-0.012287	-7.261355	-3.011009	-1.706564	-1.770764	-0.773019	0.000000	-10.000000	-0.316667	25.500000	223.500000	1023.000000	1023.000000	2046.000000
9.080000	-0.012546	-7.414855	-3.289893	-1.852925	-1.501909	-0.770128	0.000000	-10.000000	-0.333333	25.350000	232.000000	1023.000000	1023.000000	2046.000000
9.100000	-0.012638	-7.469002	-3.381572	-2.223623	-1.350549	-0.513259	0.000000	-10.000000	-0.350000	25.250000	240.500000	1023.000000	1023.000000	2046.000000
9.120000	-0.011925	-7.047742	-2.988607	-2.514762	-1.458155	-0.086219	0.000000	-10.000000	-0.350000	25.266666	249.000000	1023.000000	1023.000000	2046.000000
9.140000	-0.010625	-6.279093	-2.423600	-2.760396	-1.593444	0.498346	0.000000	-10.000000	-0.350000	25.100000	257.500000	1023.000000	1023.000000	2046.000000
9.160000	-0.010128	-5.985753	-2.040354	-2.704512	-1.829991	0.589104	0.000000	-10.000000	-0.350000	24.900000	265.833344	1023.000000	1023.000000	2046.000000
9.180000	-0.010407	-6.150692	-1.985860	-2.679130	-1.992912	0.507210	0.000000	-10.000000	-0.350000	24.650000	274.166656	1023.000000	1023.000000	2046.000000
9.200000	-0.010987	-6.493517	-2.038138	-2.673212	-2.134978	0.352811	0.000000	-10.000000	-0.350000	24.766666	282.500000	1023.000000	1023.000000	2046.000000
9.220000	-0.011066	-6.539872	-2.088959	-2.475763	-2.090953	0.115803	0.000000	-10.000000	-0.350000	25.016666	288.166656	1023.000000	1023.000000	2046.000000
9.240000	-0.010517	-6.215704	-2.080369	-2.127031	-1.943323	-0.064981	0.000000	-10.000000	-0.350000	25.316668	296.333344	1023.000000	1023.000000	2046.000000
9.260000	-0.009877	-5.837365	-2.210413	-1.796866	-1.648314	-0.181771	0.000000	-10.000000	-0.358333	25.000000	304.666656	1023.000000	1023.000000	2046.000000
9.280000	-0.009507	-5.618625	-2.450448	-1.578118	-1.359249	-0.230810	0.000000	-10.000000	-0.366667	25.083334	315.666656	1023.000000	1023.000000	2046.000000
9.300000	-0.009127	-5.394293	-2.684954	-1.296907	-1.072173	-0.340259	0.000000	-10.000000	-0.366667	25.200001	324.000000	1023.000000	1023.000000	2046.000000
9.320000	-0.008583	-5.072837	-2.890901	-1.046107	-0.748803	-0.387026	0.000000	-10.000000	-0.358333	25.416668	332.333344	1023.000000	1023.000000	2046.000000
9.340000	-0.007355	-4.346966	-2.806467	-0.811787	-0.544954	-0.183758	0.000000	-10.000000	-0.350000	25.183334	340.666656	1023.000000	1023.000000	2046.000000
9.360000	-0.005710	-3.374406	-2.542776	-0.627509	-0.464965	0.260845	0.000000	-10.000000	-0.350000	24.700001	349.333344	1023.000000	1023.000000	2046.000000
9.380000	-0.003519	-2.079863	-1.899645	-0.565153	-0.602873	0.987808	0.000000	-10.000000	-0.350000	24.400000	357.666656	1023.000000	1023.000000	2046.000000
9.400000	-0.001177	-0.695513	-1.220132	-0.273722	-0.629714	1.428055	0.000000	-10.000000	-0.350000	24.383333	366.000000	1023.000000	1023.000000	2046.000000
9.420000	0.001104	0.652738	-0.597275	0.132647	-0.525040	1.642407	0.000000	-10.000000	-0.350000	24.666666	374.000000	1023.000000	1023.000000	2046.000000
9.440000	0.003311	1.956801	-0.128793	0.587675	-0.165862	1.663781	0.000000	-10.000000	-0.350000	24.783333	382.166656	1023.000000	1023.000000	2046.000000
9.460000	0.005144	3.039942	0.202536	0.893917	0.222488	1.721001	0.000000	-10.000000	-0.350000	24.766666	390.500000	1023.000000	1023.000000	2046.000000
9.480000	0.006854	4.050914	0.427604	1.032095	0.661918	1.929297	0.000000	-10.000000	-0.350000	24.800001	398.833344	1023.000000	1023.000000	2046.000000
9.500000	0.008164	4.825121	0.562555	1.181605	1.060803	2.020159	0.000000	-10.000000	-0.350000	24.983334	407.000000	1023.000000	1023.000000	2046.000000
9.520000	0.009156	5.411036	0.548298	1.219077	1.501608	2.142053	0.000000	-10.000000	-0.350000	24.833334	415.333344	1023.000000	1023.000000	2046.000000
9.540000	0.009884	5.841281	0.407886	1.293752	1.938504	2.201138	0.000000	-10.000000	-0.350000	24.533335	423.666656	1023.000000	1023.000000	2046.000000
9.560000	0.010542	6.230128	0.387861	1.369181	2.253019	2.220068	0.000000	-10.000000	-0.341667	24.266666	432.000000	1023.000000	1023.000000	2046.000000
9.580000	0.011560	6.831669	0.503640	1.409874	2.499912	2.418244	0.000000	-10.000000	-0.325000	24.283333	440.000000	1023.000000	1023.000000	2046.000000
9.600000	0.012653	7.478177	0.719091	1.420808	2.667961	2.670317	0.000000	-10.000000	-0.308333	24.133333	448.000000	1023.000000	1023.000000	2046.000000
9.620000	0.013816	8.165096	0.975646	1.392392	2.804127	2.992931	0.000000	-10.000000	-0.291667	23.816668	456.000000	1023.000000	1023.000000	2046.000000
9.640000	0.015235	9.003662	1.312736	1.285255	2.930652	3.475020	0.000000	-10.000000	-0.291667	23.450001	464.000000	1023.000000	1023.000000	2046.000000
9.660000	0.016490	9.745784	1.661811	1.275280	2.976220	3.832473	0.000000	-10.000000	-0.283333	23.316668	472.000000	1023.000000	1023.000000	2046.000000
9.680000	0.017718	10.471610	2.063683	1.303233	2.967756	4.136937	0.000000	-10.000000	-0.275000	23.316668	480.000000	1023.000000	1023.000000	2046.000000
9.700000	0.018025	10.653039	2.182312	1.176631	2.964663	4.329433	0.000000	-10.000000	-0.275000	23.400002	487.833344	1023.000000	1023.000000	2046.000000
9.720000	0.018339	10.838386	2.127910	1.079100	3.216086	4.415289	0.000000	-10.000000	-0.275000	23.533335	495.500000	1023.000000	1023.000000	2046.000000
9.740000	0.018596	10.990202	2.297141	0.979084	3.280798	4.433178	0.000000	-10.000000	-0.275000	23.366667	503.166656	1023.000000	1023.000000	2046.000000
9.760000	0.019628	11.600159	2.700891	0.994380	3.364567	4.540321	0.000000	-10.000000	-0.258333	23.233334	511.000000	1023.000000	1023.000000	2046.000000
9.780000	0.020256	11.971329	2.943122	1.189546	3.360840	4.477820	0.000000	-10.000000	-0.258333	22.900000	519.000000	1023.000000	1023.000000	2046.000000
9.800000	0.020012	11.826929	2.906718	1.319550	3.304116	4.296545	0.000000	-10.000000	-0.250000	22.866667	526.666687	1023.000000	1023.000000	2046.000000
9.820000	0.018926	11.185163	2.643785	1.286580	3.189351	4.065446	0.000000	-10.000000	-0.241667	22.650000	534.333313	1023.000000	1023.000000	2046.000000
9.840000	0.018189	10.749520	2.406842	1.284496	3.157117	3.901066	0.000000	-10.000000	-0.216667	22.233334	541.833313	1023.000000	1023.000000	2046.000000
9.860000	0.017978	10.624980	2.289531	1.438121	3.156342	3.740986	0.000000	-10.000000	-0.208333	21.966667	549.500000	1023.000000	1023.000000	2046.000000
9.880000	0.018279	10.802626	2.214325	1.687245	3.232635	3.668421	0.000000	-10.000000	-0.200000	21.700001	556.833313	1023.000000	1023.000000	2046.000000
9.900000	0.018446	10.901573	2.167334	1.866677	3.240150	3.627412	0.000000	-10.000000	-0.216667	21.733334	564.166687	1023.000000	1023.000000	2046.000000
9.920000	0.019057	11.262721	2.150865	2.109031	3.374708	3.628118	0.000000	-10.000000	-0.216667	21.750000	571.333313	1023.000000	1023.000000	2046.000000
9.940000	0.019613	11.591277	2.158399	2.288903	3.457003	3.686972	0.000000	-10.000000	-0.233333	21.533335	578.666687	1023.000000	1023.000000	2046.000000
9.960000	0.020202	11.939460	2.121989	2.446051	3.621845	3.749574	0.000000	-10.000000	-0.208333	21.083334	585.833313	1023.000000	1023.000000	2046.000000
9.980000	0.020894	12.348076	2.056146	2.675147	3.835488	3.781295	0.000000	-10.000000	-0.191667	20.183334	593.000000	1023.000000	1023.000000	2046.000000
10.000000	0.021732	12.843550	1.978517	2.924809	4.094096	3.846127	0.000000	-10.000000	-0.150000	19.049999	599.833313	1023.000000	1023.000000	2046.000000
10.020000	0.022979	13.580711	2.087526	3.262553	4.279007	3.951625	0.000000	-10.000000	-0.125000	18.049999	606.333313	1023.000000	1023.000000	2046.000000
10.040000	0.024374	14.405001	2.343478	3.558822	4.427239	4.075461	0.000000	-10.000000	-0.100000	17.033333	612.500000	1023.000000	1023.000000	2046.000000
10.060000	0.025798	15.246761	2.555694	3.686562	4.664042	4.340464	0.000000	-10.000000	-0.075000	16.516666	618.500000	1023.000000	1023.000000	2046.000000
10.080000	0.027186	16.066912	2.819185	3.765630	4.933379	4.548718	0.000000	-10.000000	-0.058333	15.966667	624.166687	1023.000000	1023.000000	2046.000000
10.100000	0.028244	16.692076	3.088597	3.789206	5.105306	4.708967	0.000000	-10.000000	-0.050000	15.550000	629.666687	1023.000000	1023.000000	2046.000000
10.120000	0.029313	17.324070	3.281347	3.800737	5.368056	4.873929	0.000000	-10.000000	-0.050000	15.133333	634.833313	1023.000000	1023.000000	2046.000000
10.140000	0.030108	17.793928	3.469858	3.748353	5.522867	5.052850	0.000000	-10.000000	-0.041667	14.850000	640.000000	1023.000000	1023.000000	2046.000000
10.160000	0.030835	18.223772	3.678742	3.620259	5.621952	5.302819	0.000000	-10.000000	-0.025000	14.616667	645.000000	1023.000000	1023.000000	2046.000000
10.180000	0.031709	18.740305	3.982950	3.457597	5.617612	5.682146	0.000000	-10.000000	-0.025000	14.250000	650.000000	1023.000000	1023.000000	2046.000000
10.200000	0.032267	19.069544	4.270411	3.253268	5.567040	5.978825	0.000000	-10.000000	-0.033333	13.566667	654.833313	1023.000000	1023.000000	2046.000000
10.220000	0.032795	19.381863	4.507724	3.251607	5.596035	6.026497	0.000000	-10.000000	-0.050000	13.116667	659.500000	1023.000000	1023.000000	2046.000000
10.240000	0.033495	19.795469	4.676248	3.330708	5.772028	6.016485	0.000000	-10.000000	-0.041667	12.716667	663.833313	1023.000000	1023.000000	2046.000000
10.260000	0.034166	20.192202	4.877394	3.474259	5.914480	5.926069	0.000000	-10.000000	-0.041667	12.683333	668.000000	1023.000000	1023.000000	2046.000000
10.280000	0.034984	20.675545	4.912461	3.574138	6.264907	5.924038	0.000000	-10.000000	-0.041667	12.550000	672.333313	1023.000000	1023.000000	2046.000000
10.300000	0.035745	21.125015	5.064056	3.689616	6.409961	5.961383	0.000000	-10.000000	-0.041667	12.433333	676.666687	1023.000000	1023.000000	2046.000000
10.320000	0.035939	21.239655	5.101107	3.705957	6.481286	5.951304	0.000000	-10.000000	-0.025000	12.083333	681.000000	1023.000000	1023.000000	2046.000000
10.340000	0.035428	20.937670	4.788732	3.502210	6.758805	5.887923	0.000000	-10.000000	-0.008333	11.350000	685.000000	1023.000000	1023.000000	2046.000000
10.360000	0.034640	20.472488	4.539073	3.245681	6.914194	5.773540	0.000000	-10.000000	0.000000	10.500000	688.833313	1023.000000	1023.000000	2046.000000
10.380000	0.034621	20.461132	4.574168	3.113782	7.080443	5.692740	0.000000	-10.000000	0.000000	9.733334	692.500000	1023.000000	1023.000000	2046.000000
10.400000	0.034721	20.520304	4.698684	3.056077	7.078376	5.687167	0.000000	-10.000000	0.000000	9.416667	695.833313	1023.000000	1023.000000	2046.000000
10.420000	0.034290	20.265270	4.614306	3.110703	7.050989	5.489272	0.000000	-10.000000	0.000000	9.133333	699.000000	1023.000000	1023.000000	2046.000000
10.440000	0.032762	19.362106	4.307361	2.970700	6.826875	5.257171	0.000000	-10.000000	0.000000	8.800000	702.000000	1023.000000	1023.000000	2046.000000
10.460000	0.031094	18.376556	3.910625	2.727243	6.615596	5.123092	0.000000	-10.000000	0.000000	8.166667	705.000000	1023.000000	1023.000000	2046.000000
10.480000	0.029969	17.711967	3.693357	2.626407	6.371787	5.020418	0.000000	-10.000000	0.008333	7.683333	707.833313	1023.000000	1023.000000	2046.000000
10.500000	0.029416	17.384878	3.529680	2.678238	6.194602	4.982358	0.000000	-10.000000	0.016667	7.433333	710.666687	1023.000000	1023.000000	2046.000000
10.520000	0.029287	17.308868	3.471828	2.695029	5.999705	5.142307	0.000000	-10.000000	0.033333	7.200000	713.166687	1023.000000	1023.000000	2046.000000
10.540000	0.029343	17.341776	3.581843	2.673333	5.726324	5.360275	0.000000	-10.000000	0.041667	6.783333	715.833313	1023.000000	1023.000000	2046.000000
10.560000	0.029337	17.338224	3.681947	2.812583	5.507256	5.336438	0.000000	-10.000000	0.050000	6.083333	718.166687	1023.000000	1023.000000	2046.000000
10.580000	0.029366	17.355097	3.697193	2.997173	5.399306	5.261425	0.000000	-10.000000	0.050000	5.333333	720.500000	1023.000000	1023.000000	2046.000000
10.600000	0.029672	17.535946	3.722571	3.165497	5.370781	5.277096	0.000000	-10.000000	0.050000	4.433333	722.166687	1023.000000	1023.000000	2046.000000
10.620000	0.030382	17.955469	3.823257	3.423411	5.417052	5.291748	0.000000	-10.000000	0.050000	3.383333	723.666687	1023.000000	1023.000000	2046.000000
10.640000	0.031172	18.422892	3.927846	3.712033	5.479250	5.303761	0.000000	-10.000000	0.058333	2.300000	724.833313	1023.000000	1023.000000	2046.000000
10.660000	0.032286	19.081066	4.157080	4.024834	5.536145	5.363007	0.000000	-10.000000	0.066667	1.583333	725.666687	1023.000000	1023.000000	2046.000000
10.680000	0.033352	19.711111	4.273775	4.269557	5.772934	5.394844	0.000000	-10.000000	0.083333	0.833333	726.000000	1023.000000	1023.000000	2046.000000
10.700000	0.034055	20.126276	4.354347	4.287141	6.000682	5.484105	0.000000	-10.000000	0.083333	0.416667	726.000000	1023.000000	1023.000000	2046.000000
10.720000	0.034546	20.416731	4.371330	4.260583	6.261982	5.522835	0.000000	-10.000000	0.075000	0.000000	726.000000	1023.000000	1023.000000	2046.000000
10.740000	0.034879	20.613291	4.359927	4.252810	6.533536	5.467017	0.000000	-10.000000	0.058333	0.000000	726.000000	1023.000000	1023.000000	2046.000000
10.760000	0.035299	20.861765	4.361136	4.249341	6.756114	5.495174	0.000000	-10.000000	0.066667	0.000000	726.000000	1023.000000	1023.000000	2046.000000
10.780000	0.035731	21.117067	4.492445	4.179357	6.813882	5.631385	0.000000	-10.000000	0.075000	0.000000	726.000000	1023.000000	1023.000000	2046.000000
10.800000	0.036075	21.320589	4.538643	4.118428	6.935693	5.727825	0.000000	-10.000000	0.091667	0.000000	726.000000	1023.000000	1023.000000	2046.000000
10.820000	0.036174	21.378630	4.639026	4.014719	6.909293	5.815591	0.000000	-10.000000	0.091667	-0.600000	726.000000	1023.000000	1023.000000	2046.000000
10.840000	0.036289	21.446747	4.698472	3.868146	6.905868	5.974260	0.000000	-10.000000	0.100000	-1.466667	726.000000	1023.000000	1023.000000	2046.000000
10.860000	0.036388	21.505512	4.755610	3.707621	6.857680	6.184601	0.000000	-10.000000	0.100000	-2.566667	726.000000	1023.000000	1023.000000	2046.000000
10.880000	0.036551	21.601629	4.805068	3.624664	6.892580	6.279317	0.000000	-10.000000	0.108333	-3.266667	726.000000	1023.000000	1023.000000	2046.000000
10.900000	0.036528	21.588171	4.858463	3.536817	6.849688	6.343202	0.000000	-10.000000	0.108333	-3.916667	726.000000	1023.000000	1023.000000	2046.000000
10.920000	0.036660	21.666119	4.832551	3.485944	6.946444	6.401180	0.000000	-10.000000	0.125000	-4.633334	726.000000	1023.000000	1023.000000	2046.000000
10.940000	0.036752	21.720163	4.967961	3.512410	6.793987	6.445805	0.000000	-10.000000	0.133333	-5.583333	726.000000	1023.000000	1023.000000	2046.000000
10.960000	0.036090	21.329174	4.908119	3.436944	6.639641	6.344471	0.000000	-10.000000	0.150000	-6.850000	726.000000	1023.000000	1023.000000	2046.000000
10.980000	0.034962	20.662361	4.712144	3.250961	6.522069	6.177186	0.000000	-10.000000	0.150000	-8.266666	726.000000	1023.000000	1023.000000	2046.000000
11.000000	0.033894	20.031340	4.602218	3.165305	6.441725	5.822092	0.000000	-10.000000	0.166667	-9.733334	726.000000	1023.000000	1023.000000	2046.000000
11.020000	0.033381	19.727964	4.677174	3.015766	6.393138	5.641885	0.000000	-10.000000	0.175000	-11.050000	722.666687	1023.000000	1023.000000	2046.000000
11.040000	0.032597	19.264795	4.581728	2.930123	6.340563	5.412382	0.000000	-10.000000	0.208333	-12.650001	713.500000	1023.000000	1023.000000	2046.000000
11.060000	0.030770	18.185114	4.229945	2.759471	6.113656	5.082042	0.000000	-10.000000	0.225000	-13.766666	704.333313	1023.000000	1023.000000	2046.000000
11.080000	0.028534	16.863817	3.615238	2.542683	5.949497	4.756400	0.000000	-10.000000	0.258333	-14.683333	697.000000	1023.000000	1023.000000	2046.000000
11.100000	0.026288	15.536438	3.109504	2.342805	5.628693	4.455435	0.000000	-10.000000	0.275000	-15.200001	693.666687	1023.000000	1023.000000	2046.000000
11.120000	0.024584	14.529435	2.698270	2.229770	5.302063	4.299332	0.000000	-10.000000	0.291667	-16.016666	688.666687	1023.000000	1023.000000	2046.000000
11.140000	0.023249	13.740019	2.419104	2.153456	4.900646	4.266813	0.000000	-10.000000	0.316667	-17.150002	683.166687	1023.000000	1023.000000	2046.000000
11.160000	0.022067	13.041330	2.180735	2.069445	4.563551	4.227598	0.000000	-10.000000	0.350000	-18.250000	677.500000	1023.000000	1023.000000	2046.000000
11.180000	0.020941	12.376425	2.044205	2.070255	4.178184	4.083782	0.000000	-10.000000	0.383333	-19.316668	671.333313	1023.000000	1023.000000	2046.000000
11.200000	0.019722	11.655624	1.957907	2.129544	3.770562	3.797612	0.000000	-10.000000	0.416667	-20.116667	665.000000	1023.000000	1023.000000	2046.000000
11.220000	0.018911	11.176135	1.948610	2.367211	3.478169	3.382144	0.000000	-10.000000	0.433333	-20.616667	660.666687	1023.000000	1023.000000	2046.000000
11.240000	0.018624	11.006739	2.007539	2.572410	3.325076	3.101714	0.000000	-10.000000	0.450000	-21.433334	653.666687	1023.000000	1023.000000	2046.000000
11.260000	0.018587	10.984859	2.022187	2.671165	3.223617	3.067891	0.000000	-10.000000	0.458333	-22.166668	646.333313	1023.000000	1023.000000	2046.000000
11.280000	0.018784	11.101600	2.107067	2.860482	3.085552	3.048499	0.000000	-10.000000	0.458333	-23.066668	636.500000	1023.000000	1023.000000	2046.000000
11.300000	0.019177	11.333545	2.084712	3.030601	3.118881	3.099350	0.000000	-10.000000	0.475000	-23.100000	628.833313	1023.000000	1023.000000	2046.000000
11.320000	0.019437	11.487371	2.050168	3.246331	3.126777	3.064096	0.000000	-10.000000	0.483333	-23.266668	621.000000	1023.000000	1023.000000	2046.000000
11.340000	0.020037	11.841606	2.036351	3.504789	3.256856	3.043610	0.000000	-10.000000	0.483333	-23.200001	613.000000	1023.000000	1023.000000	2046.000000
11.360000	0.020473	12.099342	2.091677	3.642512	3.286085	3.079069	0.000000	-10.000000	0.466667	-23.350000	605.333313	1023.000000	1023.000000	2046.000000
11.380000	0.020825	12.307668	2.205345	3.714433	3.192337	3.195554	0.000000	-10.000000	0.483333	-23.200001	597.666687	1023.000000	1023.000000	2046.000000
11.400000	0.021037	12.432954	2.229882	3.639761	3.145938	3.417372	0.000000	-10.000000	0.516667	-23.200001	590.000000	1023.000000	1023.000000	2046.000000
11.420000	0.020749	12.262446	2.303387	3.527358	2.919742	3.511960	0.000000	-10.000000	0.533333	-23.133333	582.000000	1023.000000	1023.000000	2046.000000
11.440000	0.020153	11.910143	2.404396	3.394302	2.645689	3.465756	0.000000	-10.000000	0.533333	-23.300001	574.333313	1023.000000	1023.000000	2046.000000
11.460000	0.019403	11.467437	2.447623	3.385997	2.404239	3.229577	0.000000	-10.000000	0.516667	-23.433334	566.666687	1023.000000	1023.000000	2046.000000
11.480000	0.018977	11.215514	2.551169	3.496123	2.222188	2.946034	0.000000	-10.000000	0.533333	-23.516666	559.000000	1023.000000	1023.000000	2046.000000
11.500000	0.018412	10.881393	2.643888	3.474698	2.010568	2.752240	0.000000	-10.000000	0.533333	-23.433334	551.000000	1023.000000	1023.000000	2046.000000
11.520000	0.018078	10.683908	2.769667	3.418642	1.836248	2.659351	0.000000	-10.000000	0.516667	-23.283335	543.000000	1023.000000	1023.000000	2046.000000
11.540000	0.017672	10.444016	2.727292	3.252805	1.851199	2.612720	0.000000	-10.000000	0.500000	-23.350000	535.333313	1023.000000	1023.000000	2046.000000
11.560000	0.017268	10.205221	2.521928	3.070127	1.958105	2.655062	0.000000	-10.000000	0.483333	-23.416668	527.666687	1023.000000	1023.000000	2046.000000
11.580000	0.016546	9.778456	2.262438	3.041465	1.952714	2.521840	0.000000	-10.000000	0.500000	-23.466667	520.000000	1023.000000	1023.000000	2046.000000
11.600000	0.015574	9.204156	1.951529	2.967824	1.936839	2.347965	0.000000	-10.000000	0.516667	-23.600000	512.000000	1023.000000	1023.000000	2046.000000
11.620000	0.014213	8.400134	1.546912	2.700854	1.909035	2.243333	0.000000	-10.000000	0.516667	-23.566668	504.000000	1023.000000	1023.000000	2046.000000
11.640000	0.012648	7.475069	1.174476	2.324622	1.816855	2.159116	0.000000	-10.000000	0.533333	-23.733334	496.000000	1023.000000	1023.000000	2046.000000
11.660000	0.011363	6.715764	0.956052	2.012207	1.595571	2.151933	0.000000	-10.000000	0.533333	-23.733334	488.000000	1023.000000	1023.000000	2046.000000
11.680000	0.010143	5.994652	0.817144	1.815213	1.262520	2.099775	0.000000	-10.000000	0.533333	-23.816668	480.000000	1023.000000	1023.000000	2046.000000
11.700000	0.008640	5.106379	0.579091	1.527655	0.970667	2.028965	0.000000	-10.000000	0.500000	-23.533335	472.166656	1023.000000	1023.000000	2046.000000
11.720000	0.006973	4.121261	0.351553	1.207710	0.621025	1.940972	0.000000	-10.000000	0.483333	-23.233334	464.500000	1023.000000	1023.000000	2046.000000
11.740000	0.005069	2.995942	0.126359	0.992498	0.187226	1.689859	0.000000	-10.000000	0.466667	-22.700001	456.833344	1023.000000	1023.000000	2046.000000
11.760000	0.002919	1.725415	-0.208710	0.783681	-0.179961	1.330404	0.000000	-10.000000	0.466667	-22.433334	449.333344	1023.000000	1023.000000	2046.000000
11.780000	0.000908	0.536777	-0.463773	0.663753	-0.585364	0.922162	0.000000	-10.000000	0.466667	-22.283335	441.666656	1023.000000	1023.000000	2046.000000
11.800000	-0.000681	-0.402679	-0.581119	0.644403	-0.987468	0.521506	0.000000	-10.000000	0.466667	-22.250000	434.333344	1023.000000	1023.000000	2046.000000
11.820000	-0.001859	-1.098891	-0.612504	0.611404	-1.334491	0.236701	0.000000	-10.000000	0.458333	-22.116667	426.833344	1023.000000	1023.000000	2046.000000
11.840000	-0.002629	-1.553501	-0.610988	0.556869	-1.590500	0.091117	0.000000	-10.000000	0.441667	-21.816668	419.500000	1023.000000	1023.000000	2046.000000
11.860000	-0.003222	-1.903964	-0.701324	0.438980	-1.676296	0.034676	0.000000	-10.000000	0.425000	-21.316668	412.166656	1023.000000	1023.000000	2046.000000
11.880000	-0.003135	-1.853042	-0.770429	0.357432	-1.631241	0.191196	0.000000	-10.000000	0.408333	-20.200001	405.166656	1023.000000	1023.000000	2046.000000
11.900000	-0.002450	-1.448124	-0.888433	0.622037	-1.418594	0.236867	0.000000	-10.000000	0.383333	-19.116667	398.333344	1023.000000	1023.000000	2046.000000
11.920000	-0.001889	-1.116655	-0.944262	0.979649	-1.336624	0.184581	0.000000	-10.000000	0.358333	-18.250000	391.833344	1023.000000	1023.000000	2046.000000
11.940000	-0.001229	-0.726280	-1.043062	1.289237	-1.186127	0.213671	0.000000	-10.000000	0.333333	-17.733334	385.500000	1023.000000	1023.000000	2046.000000
11.960000	-0.000695	-0.410718	-1.037455	1.513857	-1.154490	0.267370	0.000000	-10.000000	0.308333	-17.350000	379.833344	1023.000000	1023.000000	2046.000000
11.980000	-0.000523	-0.309089	-1.031425	1.553539	-1.281828	0.450625	0.000000	-10.000000	0.300000	-17.049999	374.166656	1023.000000	1023.000000	2046.000000
12.000000	-0.000790	-0.466795	-0.895764	1.422375	-1.567979	0.574572	0.000000	-10.000000	0.300000	-17.133333	368.500000	1023.000000	1023.000000	2046.000000
12.020000	-0.001465	-0.865523	-0.661242	1.338514	-1.970226	0.427432	0.000000	-10.000000	0.316667	-17.383333	362.500000	1023.000000	1023.000000	2046.000000
12.040000	-0.001743	-1.030073	-0.305348	1.417387	-2.275170	0.133059	0.000000	-10.000000	0.316667	-17.616667	356.666656	1023.000000	1023.000000	2046.000000
12.060000	-0.001579	-0.933353	-0.029993	1.358842	-2.324193	0.061992	0.000000	-10.000000	0.316667	-17.633333	351.000000	1023.000000	1023.000000	2046.000000
12.080000	-0.001705	-1.007917	-0.081104	1.061254	-2.235918	0.247850	0.000000	-10.000000	0.300000	-17.433334	345.333344	1023.000000	1023.000000	2046.000000
12.100000	-0.002013	-1.189429	-0.651490	0.997567	-1.783943	0.248437	0.000000	-10.000000	0.291667	-17.366667	339.500000	1023.000000	1023.000000	2046.000000
12.120000	-0.002590	-1.530950	-1.101416	1.104092	-1.642908	0.109281	0.000000	-10.000000	0.291667	-17.483334	333.500000	1023.000000	1023.000000	2046.000000
12.140000	-0.003312	-1.957634	-1.307685	0.906784	-1.747434	0.190700	0.000000	-10.000000	0.291667	-17.766666	327.500000	1023.000000	1023.000000	2046.000000
12.160000	-0.004515	-2.668613	-1.209507	0.606273	-2.269212	0.203834	0.000000	-10.000000	0.316667	-18.016666	321.500000	1023.000000	1023.000000	2046.000000
12.180000	-0.005435	-3.211969	-0.836226	0.567897	-2.738102	-0.205538	0.000000	-10.000000	0.333333	-18.233334	315.500000	1023.000000	1023.000000	2046.000000
12.200000	-0.005325	-3.146882	-0.441131	0.491045	-2.924794	-0.272002	0.000000	-10.000000	0.350000	-18.233334	309.500000	1023.000000	1023.000000	2046.000000
12.220000	-0.005961	-3.522911	-0.533398	0.169233	-2.977908	-0.180838	0.000000	-10.000000	0.333333	-18.316668	303.500000	1023.000000	1023.000000	2046.000000
12.240000	-0.006881	-4.066722	-1.189730	-0.147710	-2.570335	-0.158947	0.000000	-10.000000	0.316667	-18.433332	297.500000	1023.000000	1023.000000	2046.000000
12.260000	-0.008480	-5.011730	-2.065253	-0.336525	-2.196350	-0.413603	0.000000	-10.000000	0.316667	-18.666666	291.333344	1023.000000	1023.000000	2046.000000
12.280000	-0.010321	-6.099633	-2.538573	-0.694017	-2.286923	-0.580121	0.000000	-10.000000	0.333333	-18.783333	285.000000	1023.000000	1023.000000	2046.000000
12.300000	-0.011662	-6.892455	-2.786462	-1.006371	-2.455631	-0.643990	0.000000	-10.000000	0.366667	-19.083334	278.666656	1023.000000	1023.000000	2046.000000
12.320000	-0.013217	-7.811338	-2.922005	-1.297662	-2.881758	-0.709913	0.000000	-10.000000	0.375000	-19.100000	272.333344	1023.000000	1023.000000	2046.000000
12.340000	-0.015090	-8.918026	-3.056276	-1.601700	-3.360139	-0.899910	0.000000	-10.000000	0.375000	-19.050001	266.000000	1023.000000	1023.000000	2046.000000
12.360000	-0.016958	-10.022196	-3.126497	-1.834090	-3.873590	-1.188018	0.000000	-10.000000	0.375000	-18.800001	255.333328	1023.000000	1023.000000	2046.000000
12.380000	-0.018503	-10.935020	-3.130945	-1.965736	-4.327578	-1.510762	0.000000	-10.000000	0.383333	-18.766668	246.833328	1023.000000	1023.000000	2046.000000
12.400000	-0.019897	-11.759001	-3.239950	-2.156876	-4.599007	-1.763167	0.000000	-10.000000	0.391667	-18.850000	238.500000	1023.000000	1023.000000	2046.000000
12.420000	-0.021416	-12.656682	-3.507278	-2.416236	-4.824808	-1.908360	0.000000	-10.000000	0.383333	-18.900002	236.500000	1023.000000	1023.000000	2046.000000
12.440000	-0.022510	-13.303254	-3.830926	-2.647917	-4.877101	-1.947309	0.000000	-10.000000	0.375000	-18.933334	232.500000	1023.000000	1023.000000	2046.000000
12.460000	-0.023425	-13.844018	-4.111628	-2.753230	-4.939631	-2.039530	0.000000	-10.000000	0.366667	-18.866667	228.333328	1023.000000	1023.000000	2046.000000
12.480000	-0.024288	-14.354481	-4.362436	-2.832108	-4.993698	-2.166239	0.000000	-10.000000	0.358333	-18.683332	222.000000	1023.000000	1023.000000	2046.000000
12.500000	-0.024476	-14.465201	-4.731336	-2.831514	-4.737720	-2.164631	0.000000	-10.000000	0.350000	-18.433332	215.666672	1023.000000	1023.000000	2046.000000
12.520000	-0.024284	-14.351789	-5.093246	-2.521679	-4.427046	-2.309818	0.000000	-10.000000	0.358333	-18.266666	209.500000	1023.000000	1023.000000	2046.000000
12.540000	-0.023699	-14.006329	-5.136419	-2.094525	-4.333858	-2.441527	0.000000	-10.000000	0.350000	-18.083334	203.500000	1023.000000	1023.000000	2046.000000
12.560000	-0.023228	-13.727684	-5.101385	-1.772340	-4.348710	-2.505249	0.000000	-10.000000	0.333333	-17.716667	197.500000	1023.000000	1023.000000	2046.000000
12.580000	-0.022692	-13.410913	-5.039524	-1.601204	-4.340520	-2.429666	0.000000	-10.000000	0.300000	-17.216667	191.500000	1023.000000	1023.000000	2046.000000
12.600000	-0.022432	-13.257101	-4.979496	-1.502082	-4.385815	-2.389708	0.000000	-10.000000	0.283333	-16.600000	185.833328	1023.000000	1023.000000	2046.000000
12.620000	-0.022377	-13.224592	-4.897007	-1.523766	-4.503727	-2.300092	0.000000	-10.000000	0.266667	-16.216667	180.166672	1023.000000	1023.000000	2046.000000
12.640000	-0.022433	-13.257606	-4.847735	-1.580895	-4.552967	-2.276009	0.000000	-10.000000	0.258333	-15.783334	174.833328	1023.000000	1023.000000	2046.000000
12.660000	-0.022495	-13.294671	-4.816042	-1.682676	-4.560745	-2.235207	0.000000	-10.000000	0.258333	-15.366667	169.500000	1023.000000	1023.000000	2046.000000
12.680000	-0.022789	-13.468100	-4.810817	-1.808883	-4.597285	-2.251115	0.000000	-10.000000	0.250000	-14.716666	164.500000	1023.000000	1023.000000	2046.000000
12.700000	-0.023259	-13.746292	-4.763956	-2.015376	-4.776462	-2.190497	0.000000	-10.000000	0.241667	-13.966666	159.666672	1023.000000	1023.000000	2046.000000
12.720000	-0.023830	-14.083531	-4.685426	-2.164321	-5.018985	-2.214798	0.000000	-10.000000	0.225000	-13.383333	154.833328	1023.000000	1023.000000	2046.000000
12.740000	-0.024365	-14.399639	-4.656338	-2.327493	-5.182425	-2.233383	0.000000	-10.000000	0.208333	-12.983334	150.333328	1023.000000	1023.000000	2046.000000
12.760000	-0.024972	-14.758479	-4.576876	-2.496977	-5.417121	-2.267504	0.000000	-10.000000	0.216667	-12.783334	146.000000	1023.000000	1023.000000	2046.000000
12.780000	-0.025421	-15.023906	-4.437206	-2.621490	-5.598869	-2.366340	0.000000	-10.000000	0.208333	-12.683333	141.833328	1023.000000	1023.000000	2046.000000
12.800000	-0.025552	-15.101150	-4.226084	-2.669705	-5.789844	-2.415517	0.000000	-10.000000	0.200000	-12.600000	137.500000	1023.000000	1023.000000	2046.000000
12.820000	-0.025942	-15.331434	-4.125861	-2.794009	-5.875936	-2.535629	0.000000	-10.000000	0.166667	-12.583333	133.166672	1023.000000	1023.000000	2046.000000
12.840000	-0.025948	-15.335196	-4.071606	-2.828343	-5.868612	-2.566635	0.000000	-10.000000	0.166667	-12.716667	129.000000	1023.000000	1023.000000	2046.000000
12.860000	-0.026567	-15.701142	-4.209353	-3.052423	-5.809443	-2.629922	0.000000	-10.000000	0.183333	-12.833334	124.833336	1023.000000	1023.000000	2046.000000
12.880000	-0.027632	-16.330288	-4.616848	-3.539145	-5.640071	-2.534223	0.000000	-10.000000	0.216667	-12.950001	120.500000	1023.000000	1023.000000	2046.000000
12.900000	-0.029308	-17.321115	-5.203481	-4.127356	-5.465642	-2.524636	0.000000	-10.000000	0.216667	-12.916667	116.166664	1023.000000	1023.000000	2046.000000
12.920000	-0.030368	-17.947517	-5.651502	-4.387529	-5.269845	-2.638642	0.000000	-10.000000	0.200000	-12.850000	111.833336	1023.000000	1023.000000	2046.000000
12.940000	-0.031307	-18.502205	-6.181260	-4.281062	-5.043304	-2.996579	0.000000	-10.000000	0.183333	-12.800000	107.500000	1023.000000	1023.000000	2046.000000
12.960000	-0.032446	-19.175539	-6.526337	-4.281956	-5.086545	-3.280700	0.000000	-10.000000	0.166667	-12.450000	103.166664	1023.000000	1023.000000	2046.000000
12.980000	-0.034185	-20.203384	-6.924254	-4.424579	-5.350338	-3.504212	0.000000	-10.000000	0.183333	-11.850000	99.000000	1023.000000	1023.000000	2046.000000
13.000000	-0.036223	-21.408037	-7.341620	-4.679004	-5.702881	-3.684531	0.000000	-10.000000	0.166667	-11.233334	95.000000	1023.000000	1023.000000	2046.000000
13.020000	-0.038214	-22.584709	-7.633010	-4.986180	-6.147383	-3.818136	0.000000	-10.000000	0.166667	-10.816667	91.333336	1023.000000	1023.000000	2046.000000
13.040000	-0.040003	-23.641981	-7.832332	-5.256192	-6.605405	-3.948052	0.000000	-10.000000	0.166667	-10.866667	87.666664	1023.000000	1023.000000	2046.000000
13.060000	-0.041388	-24.460232	-7.862051	-5.477172	-7.073606	-4.047403	0.000000	-10.000000	0.166667	-10.850000	84.166664	1023.000000	1023.000000	2046.000000
13.080000	-0.042158	-24.915533	-7.750905	-5.484459	-7.435585	-4.244584	0.000000	-10.000000	0.158333	-10.833334	80.500000	1023.000000	1023.000000	2046.000000
13.100000	-0.042183	-24.930260	-7.482679	-5.373024	-7.634834	-4.439724	0.000000	-10.000000	0.158333	-10.850000	76.833336	1023.000000	1023.000000	2046.000000
13.120000	-0.041826	-24.719086	-7.407875	-5.375185	-7.539987	-4.396039	0.000000	-10.000000	0.175000	-10.816667	73.333336	1023.000000	1023.000000	2046.000000
13.140000	-0.041474	-24.511219	-7.766835	-5.358105	-7.137372	-4.248908	0.000000	-10.000000	0.183333	-10.816667	69.666664	1023.000000	1023.000000	2046.000000
13.160000	-0.041148	-24.318531	-8.226232	-5.010763	-6.737482	-4.344056	0.000000	-10.000000	0.166667	-10.666667	66.166664	1023.000000	1023.000000	2046.000000
13.180000	-0.040684	-24.044411	-8.331848	-4.502150	-6.636407	-4.574006	0.000000	-10.000000	0.166667	-10.466667	62.500000	1023.000000	1023.000000	2046.000000
13.200000	-0.040173	-23.742105	-8.166282	-4.256304	-6.805250	-4.514271	0.000000	-10.000000	0.158333	-10.016667	59.000000	1023.000000	1023.000000	2046.000000
13.220000	-0.039784	-23.512142	-7.867626	-4.298254	-7.117582	-4.228681	0.000000	-10.000000	0.150000	-9.583334	56.666668	1023.000000	1023.000000	2046.000000
13.240000	-0.039278	-23.213099	-7.331771	-4.430594	-7.487803	-3.962930	0.000000	-10.000000	0.125000	-8.983334	53.500000	1023.000000	1023.000000	2046.000000
13.260000	-0.038477	-22.739868	-6.742013	-4.282591	-7.674770	-4.040494	0.000000	-10.000000	0.133333	-8.650001	50.500000	1023.000000	1023.000000	2046.000000
13.280000	-0.037427	-22.119099	-6.430755	-4.225979	-7.470746	-3.991617	0.000000	-10.000000	0.141667	-8.250000	46.666668	1023.000000	1023.000000	2046.000000
13.300000	-0.036888	-21.800722	-6.606901	-4.394857	-7.014290	-3.784674	0.000000	-10.000000	0.133333	-8.133333	43.833332	1023.000000	1023.000000	2046.000000
13.320000	-0.037285	-22.035168	-7.231583	-4.306557	-6.501850	-3.995177	0.000000	-10.000000	0.125000	-7.983334	41.166668	1023.000000	1023.000000	2046.000000
13.340000	-0.038024	-22.472219	-7.561575	-4.212647	-6.445059	-4.252940	0.000000	-10.000000	0.125000	-7.883333	38.333332	1023.000000	1023.000000	2046.000000
13.360000	-0.038629	-22.829693	-7.528393	-4.471636	-6.693369	-4.136294	0.000000	-10.000000	0.125000	-7.666667	35.833332	1023.000000	1023.000000	2046.000000
13.380000	-0.039004	-23.051430	-7.149665	-4.905381	-7.186421	-3.809962	0.000000	-10.000000	0.125000	-7.450000	33.166668	1023.000000	1023.000000	2046.000000
13.400000	-0.038741	-22.895880	-6.642308	-4.871309	-7.508390	-3.873872	0.000000	-10.000000	0.108333	-7.133333	30.833334	1023.000000	1023.000000	2046.000000
13.420000	-0.038259	-22.611162	-6.397406	-4.858374	-7.459412	-3.895971	0.000000	-10.000000	0.108333	-6.900000	28.333334	1023.000000	1023.000000	2046.000000
13.440000	-0.037834	-22.360006	-6.362816	-4.962233	-7.228211	-3.806746	0.000000	-10.000000	0.100000	-6.683333	26.000000	1023.000000	1023.000000	2046.000000
13.460000	-0.037903	-22.400635	-6.723383	-5.023631	-6.840169	-3.813451	0.000000	-10.000000	0.100000	-6.433333	23.666666	1023.000000	1023.000000	2046.000000
13.480000	-0.038199	-22.575394	-7.223760	-4.951589	-6.453032	-3.947013	0.000000	-10.000000	0.091667	-6.133333	21.500000	1023.000000	1023.000000	2046.000000
13.500000	-0.039579	-23.391371	-7.720049	-5.087156	-6.352989	-4.231177	0.000000	-10.000000	0.083333	-5.583333	19.500000	1023.000000	1023.000000	2046.000000
13.520000	-0.041395	-24.464258	-8.227338	-5.437665	-6.392199	-4.407057	0.000000	-10.000000	0.083333	-4.966667	17.666666	1023.000000	1023.000000	2046.000000
13.540000	-0.042874	-25.338306	-8.301542	-6.074039	-6.738284	-4.224442	0.000000	-10.000000	0.083333	-4.233334	16.000000	1023.000000	1023.000000	2046.000000
13.560000	-0.043146	-25.499117	-7.923156	-6.491945	-7.142677	-3.941338	0.000000	-10.000000	0.083333	-3.316667	14.666667	1023.000000	1023.000000	2046.000000
13.580000	-0.042928	-25.370607	-7.404757	-6.402913	-7.536866	-4.026071	0.000000	-10.000000	0.066667	-1.883333	13.666667	1023.000000	1023.000000	2046.000000
13.600000	-0.042787	-25.287262	-7.151526	-6.214007	-7.676633	-4.245097	0.000000	-10.000000	0.058333	0.183333	13.166667	1023.000000	1023.000000	2046.000000
13.620000	-0.043357	-25.624182	-7.356785	-6.289460	-7.659026	-4.318911	0.000000	-10.000000	0.050000	2.466667	13.000000	1023.000000	1023.000000	2046.000000
13.640000	-0.044209	-26.127392	-7.820372	-6.379818	-7.513874	-4.413328	0.000000	-10.000000	0.033333	4.783333	13.000000	1023.000000	1023.000000	2046.000000
13.660000	-0.045283	-26.762445	-8.552275	-6.341719	-7.230367	-4.638085	0.000000	-10.000000	0.016667	6.633333	13.000000	1023.000000	1023.000000	2046.000000
13.680000	-0.046268	-27.344675	-9.154686	-6.127851	-7.047318	-5.014819	0.000000	-10.000000	0.000000	7.950000	13.000000	1023.000000	1023.000000	2046.000000
13.700000	-0.046880	-27.705816	-9.404020	-5.907553	-7.078900	-5.315343	0.000000	-10.000000	0.000000	8.966667	13.000000	1023.000000	1023.000000	2046.000000
13.720000	-0.047041	-27.801027	-9.429465	-5.806601	-7.245000	-5.319960	0.000000	-10.000000	-0.008333	9.966667	13.000000	1023.000000	1023.000000	2046.000000
13.740000	-0.046743	-27.624926	-9.301413	-5.819010	-7.400467	-5.104037	0.000000	-10.000000	-0.016667	10.816667	13.000000	1023.000000	1023.000000	2046.000000
13.760000	-0.046026	-27.201628	-8.959008	-5.857954	-7.634155	-4.750511	0.000000	-10.000000	-0.025000	11.500000	13.000000	1023.000000	1023.000000	2046.000000
13.780000	-0.044576	-26.344578	-8.424290	-5.693753	-7.825877	-4.400658	0.000000	-10.000000	-0.041667	12.583333	16.500000	1023.000000	1023.000000	2046.000000
13.800000	-0.042594	-25.173208	-7.809281	-5.253919	-7.907875	-4.202133	0.000000	-10.000000	-0.066667	13.816667	21.500000	1023.000000	1023.000000	2046.000000
13.820000	-0.040105	-23.701990	-7.098150	-4.618661	-7.884394	-4.100785	0.000000	-10.000000	-0.091667	15.516667	28.166666	1023.000000	1023.000000	2046.000000
13.840000	-0.037390	-22.097347	-6.492714	-4.096200	-7.624753	-3.883681	0.000000	-10.000000	-0.108333	16.700001	33.166668	1023.000000	1023.000000	2046.000000
13.860000	-0.035100	-20.744190	-6.111111	-3.658401	-7.240453	-3.734226	0.000000	-10.000000	-0.125000	18.033333	38.666668	1023.000000	1023.000000	2046.000000
13.880000	-0.033013	-19.510553	-5.920257	-3.517800	-6.731506	-3.340991	0.000000	-10.000000	-0.166667	18.933332	44.500000	1023.000000	1023.000000	2046.000000
13.900000	-0.031515	-18.625256	-5.821916	-3.370688	-6.271523	-3.161129	0.000000	-10.000000	-0.200000	19.750000	50.500000	1023.000000	1023.000000	2046.000000
13.920000	-0.030323	-17.921097	-5.914651	-3.227535	-5.710606	-3.068305	0.000000	-10.000000	-0.225000	20.550001	56.833332	1023.000000	1023.000000	2046.000000
13.940000	-0.029533	-17.453846	-6.108106	-3.011966	-5.216593	-3.117180	0.000000	-10.000000	-0.233333	21.133333	63.500000	1023.000000	1023.000000	2046.000000
13.960000	-0.028965	-17.118183	-6.196434	-2.899382	-4.886611	-3.135757	0.000000	-10.000000	-0.241667	21.533333	68.166664	1023.000000	1023.000000	2046.000000
13.980000	-0.028135	-16.627872	-5.975601	-3.076574	-4.834060	-2.741636	0.000000	-10.000000	-0.258333	22.216667	75.333336	1023.000000	1023.000000	2046.000000
14.000000	-0.027225	-16.090015	-5.529161	-3.295239	-4.984318	-2.281296	0.000000	-10.000000	-0.275000	22.950001	82.833336	1023.000000	1023.000000	2046.000000
14.020000	-0.025944	-15.332796	-5.005189	-3.451456	-5.050719	-1.825432	0.000000	-10.000000	-0.300000	23.733334	92.666664	1023.000000	1023.000000	2046.000000
14.040000	-0.024473	-14.463557	-4.336370	-3.357149	-5.143806	-1.626232	0.000000	-10.000000	-0.325000	24.016666	100.666664	1023.000000	1023.000000	2046.000000
14.060000	-0.022596	-13.354515	-3.854717	-3.046620	-4.881716	-1.571463	0.000000	-10.000000	-0.341667	24.266666	108.666664	1023.000000	1023.000000	2046.000000
14.080000	-0.021223	-12.542901	-3.521642	-2.887180	-4.615418	-1.518660	0.000000	-10.000000	-0.341667	24.350000	117.000000	1023.000000	1023.000000	2046.000000
14.100000	-0.019469	-11.506049	-3.424217	-2.664917	-4.077314	-1.339602	0.000000	-10.000000	-0.341667	24.533333	125.000000	1023.000000	1023.000000	2046.000000
14.120000	-0.018417	-10.884448	-3.379856	-2.596051	-3.738654	-1.169886	0.000000	-10.000000	-0.333333	24.916666	133.000000	1023.000000	1023.000000	2046.000000
14.140000	-0.018224	-10.770123	-3.679203	-2.724546	-3.272090	-1.094284	0.000000	-10.000000	-0.325000	25.283333	141.166672	1023.000000	1023.000000	2046.000000
14.160000	-0.018696	-11.049447	-4.194329	-2.884153	-2.800548	-1.170416	0.000000	-10.000000	-0.308333	25.533333	149.500000	1023.000000	1023.000000	2046.000000
14.180000	-0.019172	-11.330463	-4.550804	-3.040088	-2.429926	-1.309645	0.000000	-10.000000	-0.316667	25.316668	158.000000	1023.000000	1023.000000	2046.000000
14.200000	-0.018546	-10.960411	-4.451576	-3.042502	-2.269763	-1.196571	0.000000	-10.000000	-0.333333	25.333334	166.500000	1023.000000	1023.000000	2046.000000
14.220000	-0.017957	-10.612695	-4.285441	-3.047785	-2.305448	-0.974020	0.000000	-10.000000	-0.350000	25.299999	172.166672	1023.000000	1023.000000	2046.000000
14.240000	-0.017777	-10.506149	-3.987787	-3.346296	-2.662512	-0.509554	0.000000	-10.000000	-0.366667	25.683332	180.666672	1023.000000	1023.000000	2046.000000
14.260000	-0.017961	-10.615047	-3.803736	-3.510976	-2.980422	-0.319913	0.000000	-10.000000	-0.383333	25.966667	186.333328	1023.000000	1023.000000	2046.000000
14.280000	-0.017972	-10.621535	-3.612223	-3.502632	-3.204668	-0.302012	0.000000	-10.000000	-0.400000	26.416666	197.666672	1023.000000	1023.000000	2046.000000
14.300000	-0.017855	-10.552402	-3.543465	-3.325022	-3.269231	-0.414684	0.000000	-10.000000	-0.391667	26.516666	206.333328	1023.000000	1023.000000	2046.000000
14.320000	-0.017343	-10.249770	-3.525831	-3.137512	-3.179568	-0.406859	0.000000	-10.000000	-0.383333	26.616667	215.000000	1023.000000	1023.000000	2046.000000
14.340000	-0.016396	-9.690166	-3.307077	-2.781096	-3.131797	-0.470196	0.000000	-10.000000	-0.375000	26.550001	221.000000	1023.000000	1023.000000	2046.000000
14.360000	-0.014835	-8.767776	-2.966243	-2.271392	-2.956832	-0.573309	0.000000	-10.000000	-0.375000	26.666668	230.000000	1023.000000	1023.000000	2046.000000
14.380000	-0.013541	-8.002940	-2.970602	-1.918693	-2.551528	-0.562118	0.000000	-10.000000	-0.383333	26.700001	242.000000	1023.000000	1023.000000	2046.000000
14.400000	-0.012134	-7.171146	-2.932482	-1.630304	-2.180245	-0.428115	0.000000	-10.000000	-0.391667	26.733334	251.000000	1023.000000	1023.000000	2046.000000
14.420000	-0.010787	-6.375214	-3.130631	-1.267048	-1.628033	-0.349503	0.000000	-10.000000	-0.383333	26.633333	259.833344	1023.000000	1023.000000	2046.000000
14.440000	-0.009322	-5.509299	-3.231166	-0.796984	-1.185306	-0.295843	0.000000	-10.000000	-0.366667	26.400000	268.666656	1023.000000	1023.000000	2046.000000
14.460000	-0.007713	-4.558325	-3.088037	-0.339777	-0.939753	-0.190759	0.000000	-10.000000	-0.350000	26.166668	277.500000	1023.000000	1023.000000	2046.000000
14.480000	-0.005789	-3.421357	-2.836798	-0.019335	-0.603328	0.038104	0.000000	-10.000000	-0.350000	25.866667	286.333344	1023.000000	1023.000000	2046.000000
14.500000	-0.003939	-2.327926	-2.437157	0.034861	-0.427450	0.501821	0.000000	-10.000000	-0.350000	25.783335	292.166656	1023.000000	1023.000000	2046.000000
14.520000	-0.002212	-1.307575	-2.002611	-0.009130	-0.243065	0.947232	0.000000	-10.000000	-0.358333	26.100000	300.833344	1023.000000	1023.000000	2046.000000
14.540000	-0.000394	-0.232616	-1.499932	-0.108099	-0.116180	1.491595	0.000000	-10.000000	-0.358333	26.366667	306.666656	1023.000000	1023.000000	2046.000000
14.560000	0.001299	0.767970	-0.841004	-0.180021	-0.166436	1.955432	0.000000	-10.000000	-0.350000	26.600000	318.333344	1023.000000	1023.000000	2046.000000
14.580000	0.003109	1.837514	-0.168987	-0.082734	-0.143008	2.232243	0.000000	-10.000000	-0.333333	26.416666	330.166656	1023.000000	1023.000000	2046.000000
14.600000	0.004748	2.806235	0.370167	0.148904	-0.038430	2.325593	0.000000	-10.000000	-0.325000	26.266666	342.000000	1023.000000	1023.000000	2046.000000
14.620000	0.006240	3.687954	0.699190	0.372287	0.226105	2.390373	0.000000	-10.000000	-0.316667	26.000000	350.833344	1023.000000	1023.000000	2046.000000
14.640000	0.007508	4.437291	0.950371	0.540134	0.480662	2.466125	0.000000	-10.000000	-0.325000	25.566668	359.500000	1023.000000	1023.000000	2046.000000
14.660000	0.008719	5.152754	1.109096	0.702289	0.807123	2.534246	0.000000	-10.000000	-0.333333	25.233334	365.166656	1023.000000	1023.000000	2046.000000
14.680000	0.010050	5.939742	1.241758	0.873756	1.191308	2.632920	0.000000	-10.000000	-0.350000	24.866667	373.666656	1023.000000	1023.000000	2046.000000
14.700000	0.011063	6.538117	1.160007	0.954579	1.693790	2.729741	0.000000	-10.000000	-0.350000	24.866667	382.000000	1023.000000	1023.000000	2046.000000
14.720000	0.011610	6.861708	1.197405	0.973729	1.901623	2.788950	0.000000	-10.000000	-0.333333	24.483334	393.333344	1023.000000	1023.000000	2046.000000
14.740000	0.012878	7.611114	1.092932	1.187834	2.422085	2.908262	0.000000	-10.000000	-0.316667	24.283333	399.000000	1023.000000	1023.000000	2046.000000
14.760000	0.013220	7.812889	0.973738	1.241373	2.656587	2.941192	0.000000	-10.000000	-0.300000	23.833334	404.666656	1023.000000	1023.000000	2046.000000
14.780000	0.012727	7.521832	0.571165	1.082017	2.949790	2.918860	0.000000	-10.000000	-0.291667	23.600000	412.666656	1023.000000	1023.000000	2046.000000
14.800000	0.012468	7.368639	0.439703	0.882789	3.086574	2.959573	0.000000	-10.000000	-0.275000	22.983334	423.000000	1023.000000	1023.000000	2046.000000
14.820000	0.013330	7.877891	0.777420	0.621623	3.122619	3.356229	0.000000	-10.000000	-0.266667	22.666668	433.333344	1023.000000	1023.000000	2046.000000
14.840000	0.014364	8.488914	1.231665	0.503997	3.053980	3.699271	0.000000	-10.000000	-0.266667	22.516666	438.333344	1023.000000	1023.000000	2046.000000
14.860000	0.014740	8.711129	1.477227	0.413298	2.882152	3.938452	0.000000	-10.000000	-0.258333	22.816668	443.333344	1023.000000	1023.000000	2046.000000
14.880000	0.014324	8.465668	1.716614	0.294681	2.441802	4.012571	0.000000	-10.000000	-0.250000	22.716667	450.833344	1023.000000	1023.000000	2046.000000
14.900000	0.013578	8.024494	1.702262	0.319950	2.202015	3.800266	0.000000	-10.000000	-0.241667	22.616667	458.333344	1023.000000	1023.000000	2046.000000
14.920000	0.013189	7.794678	1.682908	0.476873	2.060716	3.574181	0.000000	-10.000000	-0.241667	22.400002	466.000000	1023.000000	1023.000000	2046.000000
14.940000	0.013364	7.898240	1.631299	0.819054	2.097449	3.350438	0.000000	-10.000000	-0.225000	22.500000	471.000000	1023.000000	1023.000000	2046.000000
14.960000	0.013766	8.135471	1.623023	1.163984	2.137124	3.211340	0.000000	-10.000000	-0.225000	22.383333	478.500000	1023.000000	1023.000000	2046.000000
14.980000	0.014420	8.522019	1.496079	1.524874	2.384433	3.116635	0.000000	-10.000000	-0.216667	22.216667	488.500000	1023.000000	1023.000000	2046.000000
15.000000	0.014936	8.827359	1.430652	1.736200	2.537383	3.123124	0.000000	-10.000000	-0.216667	21.900002	496.000000	1023.000000	1023.000000	2046.000000
15.020000	0.015669	9.260457	1.358857	1.947746	2.748139	3.205715	0.000000	-10.000000	-0.200000	21.766668	503.333344	1023.000000	1023.000000	2046.000000
15.040000	0.016704	9.872225	1.367088	2.182786	2.970897	3.351453	0.000000	-10.000000	-0.200000	21.333334	508.166656	1023.000000	1023.000000	2046.000000
15.060000	0.017716	10.470105	1.325166	2.464420	3.195040	3.485479	0.000000	-10.000000	-0.208333	20.800001	515.333313	1023.000000	1023.000000	2046.000000
15.080000	0.019215	11.356002	1.407833	2.823713	3.458569	3.665888	0.000000	-10.000000	-0.208333	20.116667	524.500000	1023.000000	1023.000000	2046.000000
15.100000	0.020673	12.217879	1.569321	3.188155	3.657833	3.802571	0.000000	-10.000000	-0.208333	19.833334	531.166687	1023.000000	1023.000000	2046.000000
15.120000	0.022091	13.055584	1.787941	3.418664	3.884055	3.964924	0.000000	-10.000000	-0.200000	19.400000	540.000000	1023.000000	1023.000000	2046.000000
15.140000	0.023538	13.910780	2.014258	3.533422	4.165323	4.197777	0.000000	-10.000000	-0.200000	19.150000	544.500000	1023.000000	1023.000000	2046.000000
15.160000	0.024980	14.763376	2.359547	3.529975	4.366911	4.506943	0.000000	-10.000000	-0.191667	19.033333	553.166687	1023.000000	1023.000000	2046.000000
15.180000	0.026485	15.652632	2.778019	3.406041	4.482646	4.985925	0.000000	-10.000000	-0.183333	19.016666	559.666687	1023.000000	1023.000000	2046.000000
15.200000	0.028075	16.592539	3.287839	3.277788	4.529672	5.497240	0.000000	-10.000000	-0.175000	19.000000	566.166687	1023.000000	1023.000000	2046.000000
15.220000	0.029455	17.407806	3.876619	3.226707	4.460573	5.843908	0.000000	-10.000000	-0.175000	18.800001	570.500000	1023.000000	1023.000000	2046.000000
15.240000	0.030592	18.080002	4.359808	3.370709	4.442103	5.907380	0.000000	-10.000000	-0.166667	18.733334	574.500000	1023.000000	1023.000000	2046.000000
15.260000	0.031467	18.596954	4.622979	3.653444	4.556024	5.764508	0.000000	-10.000000	-0.141667	18.566668	580.833313	1023.000000	1023.000000	2046.000000
15.280000	0.032124	18.985409	4.711476	3.819127	4.770562	5.684244	0.000000	-10.000000	-0.100000	17.716667	589.166687	1023.000000	1023.000000	2046.000000
15.300000	0.032724	19.339993	4.739664	3.908483	5.029322	5.662523	0.000000	-10.000000	-0.066667	16.883333	595.500000	1023.000000	1023.000000	2046.000000
15.320000	0.033278	19.667213	4.692093	3.926172	5.296424	5.752524	0.000000	-10.000000	-0.050000	15.833333	601.166687	1023.000000	1023.000000	2046.000000
15.340000	0.033731	19.934904	4.682304	3.899328	5.500319	5.852954	0.000000	-10.000000	-0.050000	14.983334	604.666687	1023.000000	1023.000000	2046.000000
15.360000	0.034051	20.123852	4.701492	3.919055	5.632641	5.870662	0.000000	-10.000000	-0.033333	13.516666	609.833313	1023.000000	1023.000000	2046.000000
15.380000	0.034673	20.491991	4.581895	3.970933	5.930249	6.008914	0.000000	-10.000000	-0.016667	11.466667	616.000000	1023.000000	1023.000000	2046.000000
15.400000	0.034082	20.142176	4.343422	3.885399	6.014970	5.898384	0.000000	-10.000000	0.000000	9.950000	620.333313	1023.000000	1023.000000	2046.000000
15.420000	0.033131	19.580406	3.999635	3.643438	6.111750	5.825583	0.000000	-10.000000	0.000000	8.566667	624.000000	1023.000000	1023.000000	2046.000000
15.440000	0.032426	19.163513	3.855209	3.406783	6.146524	5.754997	0.000000	-10.000000	0.016667	7.833333	626.000000	1023.000000	1023.000000	2046.000000
15.460000	0.032477	19.193644	3.998409	3.259732	6.160749	5.774753	0.000000	-10.000000	0.033333	6.816667	628.833313	1023.000000	1023.000000	2046.000000
15.480000	0.032705	19.328571	4.112378	3.232145	6.156268	5.827781	0.000000	-10.000000	0.050000	6.383333	632.000000	1023.000000	1023.000000	2046.000000
15.500000	0.032035	18.932644	4.155425	3.037656	5.863035	5.876529	0.000000	-10.000000	0.050000	6.200000	634.166687	1023.000000	1023.000000	2046.000000
15.520000	0.030627	18.100599	3.961248	2.705225	5.506730	5.927396	0.000000	-10.000000	0.050000	6.133334	636.166687	1023.000000	1023.000000	2046.000000
15.540000	0.028996	17.136797	3.809488	2.377821	5.062886	5.886603	0.000000	-10.000000	0.050000	5.816667	637.500000	1023.000000	1023.000000	2046.000000
15.560000	0.027919	16.500090	3.605221	2.342713	4.849352	5.702803	0.000000	-10.000000	0.050000	5.233334	639.500000	1023.000000	1023.000000	2046.000000
15.580000	0.027341	16.158710	3.539763	2.455997	4.607273	5.555678	0.000000	-10.000000	0.050000	4.366667	641.833313	1023.000000	1023.000000	2046.000000
15.600000	0.026864	15.876790	3.512553	2.670651	4.370965	5.322619	0.000000	-10.000000	0.050000	3.650000	643.500000	1023.000000	1023.000000	2046.000000
15.620000	0.026646	15.747492	3.487763	2.886932	4.205338	5.167459	0.000000	-10.000000	0.066667	2.966667	645.000000	1023.000000	1023.000000	2046.000000
15.640000	0.026523	15.675208	3.419078	3.085277	4.145514	5.025339	0.000000	-10.000000	0.066667	2.183333	645.833313	1023.000000	1023.000000	2046.000000
15.660000	0.026482	15.650900	3.396880	3.159110	4.057914	5.036995	0.000000	-10.000000	0.083333	1.116667	646.666687	1023.000000	1023.000000	2046.000000
15.680000	0.026966	15.936898	3.437800	3.444486	4.081506	4.973106	0.000000	-10.000000	0.083333	-0.683333	647.000000	1023.000000	1023.000000	2046.000000
15.700000	0.027437	16.215412	3.451177	3.737946	4.117243	4.909046	0.000000	-10.000000	0.100000	-1.933333	647.000000	1023.000000	1023.000000	2046.000000
15.720000	0.028263	16.703512	3.556258	4.071535	4.176597	4.899121	0.000000	-10.000000	0.100000	-3.433333	647.000000	1023.000000	1023.000000	2046.000000
15.740000	0.029091	17.192808	3.641744	4.368816	4.250316	4.931932	0.000000	-10.000000	0.100000	-4.300000	647.000000	1023.000000	1023.000000	2046.000000
15.760000	0.029596	17.491339	3.515157	4.428237	4.534787	5.013157	0.000000	-10.000000	0.100000	-5.500000	647.000000	1023.000000	1023.000000	2046.000000
15.780000	0.029672	17.536360	3.497985	4.440354	4.601408	4.996612	0.000000	-10.000000	0.116667	-6.866667	647.000000	1023.000000	1023.000000	2046.000000
15.800000	0.029512	17.441809	3.333079	4.372090	4.796406	4.940233	0.000000	-10.000000	0.133333	-7.900000	647.000000	1023.000000	1023.000000	2046.000000
15.820000	0.029563	17.471701	3.288251	4.456255	4.934731	4.792463	0.000000	-10.000000	0.150000	-9.033334	647.000000	1023.000000	1023.000000	2046.000000
15.840000	0.029856	17.644979	3.478585	4.390110	4.869197	4.907088	0.000000	-10.000000	0.158333	-9.950001	647.000000	1023.000000	1023.000000	2046.000000
15.860000	0.030111	17.795523	3.735958	4.173165	4.668941	5.217459	0.000000	-10.000000	0.183333	-11.333334	643.500000	1023.000000	1023.000000	2046.000000
15.880000	0.029968	17.711071	3.994340	3.952081	4.346897	5.417753	0.000000	-10.000000	0.225000	-13.200000	634.000000	1023.000000	1023.000000	2046.000000
15.900000	0.029795	17.608770	4.144610	3.878083	4.145853	5.440225	0.000000	-10.000000	0.258333	-14.583333	624.500000	1023.000000	1023.000000	2046.000000
15.920000	0.029386	17.367018	4.177495	3.892396	3.996991	5.300136	0.000000	-10.000000	0.283333	-15.883333	616.666687	1023.000000	1023.000000	2046.000000
15.940000	0.029083	17.188150	4.209119	3.920409	3.860382	5.198240	0.000000	-10.000000	0.291667	-16.549999	613.000000	1023.000000	1023.000000	2046.000000
15.960000	0.028860	17.056425	4.165681	4.001531	3.851388	5.037826	0.000000	-10.000000	0.316667	-17.566668	607.333313	1023.000000	1023.000000	2046.000000
15.980000	0.028302	16.726500	4.158847	3.975563	3.710510	4.881580	0.000000	-10.000000	0.350000	-18.450001	599.500000	1023.000000	1023.000000	2046.000000
16.000000	0.028006	16.551460	4.167008	4.070744	3.607307	4.706401	0.000000	-10.000000	0.383333	-19.050001	593.500000	1023.000000	1023.000000	2046.000000
16.020000	0.027575	16.297066	3.993874	4.146823	3.635621	4.520748	0.000000	-10.000000	0.400000	-19.633335	587.166687	1023.000000	1023.000000	2046.000000
16.040001	0.026408	15.607376	3.707793	3.956503	3.546846	4.396234	0.000000	-10.000000	0.400000	-19.983334	582.666687	1023.000000	1023.000000	2046.000000
16.059999	0.024542	14.504242	3.279725	3.514987	3.421760	4.287770	0.000000	-10.000000	0.400000	-20.383333	575.833313	1023.000000	1023.000000	2046.000000
16.080000	0.022814	13.483342	2.930239	3.108773	3.319725	4.124607	0.000000	-10.000000	0.400000	-20.733334	569.000000	1023.000000	1023.000000	2046.000000
16.100000	0.021715	12.833411	2.730978	2.863961	3.251225	3.987246	0.000000	-10.000000	0.416667	-21.016666	562.000000	1023.000000	1023.000000	2046.000000
16.120001	0.020354	12.029325	2.509655	2.722604	3.054386	3.742680	0.000000	-10.000000	0.425000	-21.350000	555.000000	1023.000000	1023.000000	2046.000000
16.139999	0.018433	10.893976	2.125084	2.566341	2.822581	3.379971	0.000000	-10.000000	0.433333	-21.366667	548.000000	1023.000000	1023.000000	2046.000000
16.160000	0.016227	9.590223	1.664211	2.324584	2.513418	3.088010	0.000000	-10.000000	0.433333	-21.250000	540.833313	1023.000000	1023.000000	2046.000000
16.180000	0.014240	8.415625	1.360178	1.997088	2.045582	3.012775	0.000000	-10.000000	0.433333	-20.983334	533.666687	1023.000000	1023.000000	2046.000000
16.200001	0.012568	7.427558	1.206436	1.616748	1.481918	3.122457	0.000000	-10.000000	0.425000	-20.816668	526.500000	1023.000000	1023.000000	2046.000000
16.219999	0.011106	6.563394	0.997693	1.448370	1.127126	2.990205	0.000000	-10.000000	0.416667	-20.883333	519.666687	1023.000000	1023.000000	2046.000000
16.240000	0.009692	5.728261	0.865814	1.450308	0.672502	2.739636	0.000000	-10.000000	0.416667	-21.050001	512.833313	1023.000000	1023.000000	2046.000000
16.260000	0.008674	5.126441	0.690117	1.532807	0.411898	2.491620	0.000000	-10.000000	0.433333	-21.266668	505.833344	1023.000000	1023.000000	2046.000000
16.280001	0.007744	4.576588	0.542011	1.615770	0.190216	2.228591	0.000000	-10.000000	0.450000	-21.400002	496.333344	1023.000000	1023.000000	2046.000000
16.299999	0.006973	4.121311	0.438694	1.645344	-0.013100	2.050374	0.000000	-10.000000	0.466667	-21.483334	489.166656	1023.000000	1023.000000	2046.000000
16.320000	0.006813	4.026346	0.424209	1.750875	-0.109835	1.961097	0.000000	-10.000000	0.466667	-21.650002	482.000000	1023.000000	1023.000000	2046.000000
16.340000	0.006794	4.015143	0.425873	1.987838	-0.191265	1.792697	0.000000	-10.000000	0.466667	-22.100000	477.166656	1023.000000	1023.000000	2046.000000
16.360001	0.007135	4.216788	0.515354	2.293561	-0.284407	1.692280	0.000000	-10.000000	0.491667	-22.850000	469.666656	1023.000000	1023.000000	2046.000000
16.379999	0.007399	4.372538	0.474014	2.515762	-0.237920	1.620681	0.000000	-10.000000	0.525000	-23.666668	459.333344	1023.000000	1023.000000	2046.000000
16.400000	0.007602	4.492867	0.489315	2.562908	-0.225085	1.665729	0.000000	-10.000000	0.550000	-24.233334	451.333344	1023.000000	1023.000000	2046.000000
16.420000	0.007485	4.423584	0.351067	2.519098	-0.113199	1.666618	0.000000	-10.000000	0.541667	-24.250000	443.333344	1023.000000	1023.000000	2046.000000
16.440001	0.007280	4.302476	0.210555	2.556971	0.016178	1.518772	0.000000	-10.000000	0.533333	-23.850000	438.000000	1023.000000	1023.000000	2046.000000
16.459999	0.007159	4.231011	0.211200	2.543091	-0.003074	1.479794	0.000000	-10.000000	0.516667	-23.366667	430.166656	1023.000000	1023.000000	2046.000000
16.480000	0.007156	4.229017	0.255221	2.490147	-0.026432	1.510082	0.000000	-10.000000	0.491667	-22.983334	422.500000	1023.000000	1023.000000	2046.000000
16.500000	0.007225	4.270165	0.342672	2.295616	-0.139715	1.771593	0.000000	-10.000000	0.466667	-22.716667	414.833344	1023.000000	1023.000000	2046.000000
16.520000	0.006939	4.101134	0.491363	2.036837	-0.445869	2.018803	0.000000	-10.000000	0.450000	-22.416666	407.333344	1023.000000	1023.000000	2046.000000
16.540001	0.006348	3.751603	0.647150	1.945681	-0.825430	1.984203	0.000000	-10.000000	0.450000	-22.250000	399.666656	1023.000000	1023.000000	2046.000000
16.559999	0.005563	3.287946	0.531597	2.142571	-0.891244	1.505022	0.000000	-10.000000	0.450000	-22.233334	392.333344	1023.000000	1023.000000	2046.000000
16.580000	0.004876	2.881839	0.415850	2.008342	-0.950802	1.408450	0.000000	-10.000000	0.441667	-22.250000	382.333344	1023.000000	1023.000000	2046.000000
16.600000	0.003885	2.296055	0.138383	1.805059	-0.965127	1.317740	0.000000	-10.000000	0.433333	-22.283335	375.000000	1023.000000	1023.000000	2046.000000
16.620001	0.002417	1.428624	-0.116170	1.561261	-1.117511	1.101043	0.000000	-10.000000	0.425000	-22.366667	367.500000	1023.000000	1023.000000	2046.000000
16.639999	0.001743	1.030020	-0.433938	1.434156	-0.995803	1.025605	0.000000	-10.000000	0.450000	-22.766666	362.500000	1023.000000	1023.000000	2046.000000
16.660000	0.000438	0.258793	-0.737301	1.275995	-1.101727	0.821826	0.000000	-10.000000	0.491667	-23.366667	354.833344	1023.000000	1023.000000	2046.000000
16.680000	-0.001019	-0.602524	-1.028228	0.912783	-1.260965	0.773885	0.000000	-10.000000	0.533333	-24.083334	344.333344	1023.000000	1023.000000	2046.000000
16.700001	-0.002600	-1.536601	-1.379582	0.405702	-1.404125	0.841405	0.000000	-10.000000	0.550000	-24.566668	336.333344	1023.000000	1023.000000	2046.000000
16.719999	-0.004289	-2.534873	-1.571335	-0.240720	-1.713081	0.990264	0.000000	-10.000000	0.550000	-24.783333	328.333344	1023.000000	1023.000000	2046.000000
16.740000	-0.005715	-3.377335	-1.621561	-0.526980	-2.114268	0.885473	0.000000	-10.000000	0.550000	-24.666666	322.833344	1023.000000	1023.000000	2046.000000
16.760000	-0.007372	-4.357009	-1.705384	-0.586564	-2.539795	0.474734	0.000000	-10.000000	0.541667	-24.299999	314.500000	1023.000000	1023.000000	2046.000000
16.780001	-0.008990	-5.313163	-1.953308	-0.624775	-2.751407	0.016327	0.000000	-10.000000	0.525000	-23.900000	306.166656	1023.000000	1023.000000	2046.000000
16.799999	-0.010847	-6.410859	-2.434643	-0.933514	-2.815751	-0.226951	0.000000	-10.000000	0.491667	-23.233334	298.333344	1023.000000	1023.000000	2046.000000
16.820000	-0.012959	-7.658689	-3.021012	-1.313107	-2.875366	-0.449205	0.000000	-10.000000	0.458333	-22.716667	290.666656	1023.000000	1023.000000	2046.000000
16.840000	-0.015026	-8.880571	-3.591464	-1.541548	-2.973910	-0.773649	0.000000	-10.000000	0.433333	-22.183334	283.166656	1023.000000	1023.000000	2046.000000
16.860001	-0.016406	-9.695786	-4.004786	-1.641221	-3.078129	-0.971650	0.000000	-10.000000	0.425000	-21.950001	275.666656	1023.000000	1023.000000	2046.000000
16.879999	-0.017310	-10.230427	-4.140248	-1.875619	-3.404781	-0.809778	0.000000	-10.000000	0.416667	-21.650002	268.333344	1023.000000	1023.000000	2046.000000
16.900000	-0.018482	-10.922767	-4.178159	-2.028762	-3.879674	-0.836172	0.000000	-10.000000	0.408333	-21.450001	261.166656	1023.000000	1023.000000	2046.000000
16.920000	-0.019684	-11.633043	-4.207831	-1.890546	-4.209544	-1.325123	0.000000	-10.000000	0.400000	-21.033335	254.000000	1023.000000	1023.000000	2046.000000
16.940001	-0.020349	-12.026125	-4.211040	-1.842576	-4.377121	-1.595389	0.000000	-10.000000	0.400000	-20.883333	247.000000	1023.000000	1023.000000	2046.000000
16.959999	-0.020295	-11.994192	-4.203029	-1.807846	-4.364058	-1.619259	0.000000	-10.000000	0.400000	-20.766666	240.000000	1023.000000	1023.000000	2046.000000
16.980000	-0.019974	-11.804534	-4.260303	-1.738808	-4.253006	-1.552417	0.000000	-10.000000	0.400000	-20.966667	233.000000	1023.000000	1023.000000	2046.000000
17.000000	-0.019410	-11.471345	-4.278505	-1.413208	-4.126619	-1.653013	0.000000	-10.000000	0.400000	-20.900000	226.000000	1023.000000	1023.000000	2046.000000
17.020000	-0.018575	-10.977925	-4.190873	-1.275789	-4.114537	-1.396725	0.000000	-10.000000	0.400000	-20.766666	219.000000	1023.000000	1023.000000	2046.000000
17.040001	-0.018123	-10.710471	-4.040580	-1.304597	-4.256033	-1.109261	0.000000	-10.000000	0.400000	-20.400000	212.166672	1023.000000	1023.000000	2046.000000
17.059999	-0.018241	-10.780593	-3.850733	-1.381049	-4.492894	-1.055917	0.000000	-10.000000	0.400000	-20.050001	205.333328	1023.000000	1023.000000	2046.000000
17.080000	-0.018752	-11.082652	-3.698194	-1.334220	-4.728420	-1.321818	0.000000	-10.000000	0.400000	-19.733334	198.666672	1023.000000	1023.000000	2046.000000
17.100000	-0.019126	-11.303398	-3.572188	-1.306555	-4.832778	-1.591877	0.000000	-10.000000	0.383333	-19.433334	192.000000	1023.000000	1023.000000	2046.000000
17.120001	-0.019513	-11.532324	-3.595395	-1.530824	-4.761194	-1.644911	0.000000	-10.000000	0.366667	-19.183334	185.500000	1023.000000	1023.000000	2046.000000
17.139999	-0.019946	-11.787928	-3.664533	-1.778305	-4.729614	-1.615475	0.000000	-10.000000	0.350000	-18.750000	179.000000	1023.000000	1023.000000	2046.000000
17.160000	-0.020495	-12.112371	-3.906162	-1.946802	-4.601506	-1.657901	0.000000	-10.000000	0.350000	-18.333334	172.666672	1023.000000	1023.000000	2046.000000
17.180000	-0.020902	-12.352995	-4.220555	-1.987548	-4.383198	-1.761694	0.000000	-10.000000	0.333333	-17.816668	166.500000	1023.000000	1023.000000	2046.000000
17.200001	-0.021273	-12.572520	-4.472128	-2.072238	-4.289857	-1.738297	0.000000	-10.000000	0.308333	-17.450001	160.500000	1023.000000	1023.000000	2046.000000
17.219999	-0.021603	-12.767250	-4.551681	-2.299891	-4.409770	-1.505907	0.000000	-10.000000	0.283333	-16.983334	154.833328	1023.000000	1023.000000	2046.000000
17.240000	-0.022385	-13.229704	-4.514496	-2.509202	-4.715894	-1.490111	0.000000	-10.000000	0.266667	-16.600000	149.166672	1023.000000	1023.000000	2046.000000
17.260000	-0.023497	-13.886956	-4.217688	-2.492801	-5.226404	-1.950062	0.000000	-10.000000	0.266667	-16.150000	143.833328	1023.000000	1023.000000	2046.000000
17.280001	-0.023748	-14.035104	-4.164728	-2.501130	-5.223545	-2.145702	0.000000	-10.000000	0.241667	-15.250000	136.666672	1023.000000	1023.000000	2046.000000
17.299999	-0.024746	-14.624732	-4.409366	-2.920098	-5.168848	-2.126420	0.000000	-10.000000	0.225000	-14.466667	131.500000	1023.000000	1023.000000	2046.000000
17.320000	-0.025888	-15.299672	-5.060644	-3.297105	-4.782722	-2.159200	0.000000	-10.000000	0.183333	-13.266666	126.333336	1023.000000	1023.000000	2046.000000
17.340000	-0.027023	-15.970632	-5.631650	-3.625673	-4.550439	-2.162869	0.000000	-10.000000	0.183333	-12.683333	123.333336	1023.000000	1023.000000	2046.000000
17.360001	-0.027705	-16.373787	-5.695027	-3.984733	-4.729323	-1.964705	0.000000	-10.000000	0.166667	-11.950000	119.000000	1023.000000	1023.000000	2046.000000
17.379999	-0.028788	-17.013439	-5.632614	-4.156147	-5.135605	-2.089075	0.000000	-10.000000	0.158333	-11.500000	115.000000	1023.000000	1023.000000	2046.000000
17.400000	-0.030165	-17.827372	-5.539876	-4.057053	-5.644531	-2.585912	0.000000	-10.000000	0.133333	-10.633333	111.333336	1023.000000	1023.000000	2046.000000
17.420000	-0.031671	-18.717432	-5.635310	-4.210589	-5.961182	-2.910350	0.000000	-10.000000	0.125000	-9.550000	107.833336	1023.000000	1023.000000	2046.000000
17.440001	-0.032919	-19.455057	-6.009754	-4.599459	-5.971615	-2.874230	0.000000	-10.000000	0.125000	-8.516666	104.666664	1023.000000	1023.000000	2046.000000
17.459999	-0.034424	-20.344622	-6.733709	-4.758884	-5.808076	-3.043953	0.000000	-10.000000	0.125000	-7.900000	101.833336	1023.000000	1023.000000	2046.000000
17.480000	-0.035461	-20.957741	-7.346021	-4.648263	-5.673039	-3.290417	0.000000	-10.000000	0.116667	-7.766667	99.166664	1023.000000	1023.000000	2046.000000
17.500000	-0.036502	-21.572884	-7.522519	-4.848359	-6.019926	-3.182081	0.000000	-10.000000	0.108333	-7.800000	96.666664	1023.000000	1023.000000	2046.000000
17.520000	-0.037934	-22.418844	-7.407870	-4.920600	-6.690589	-3.399785	0.000000	-10.000000	0.100000	-7.966667	94.000000	1023.000000	1023.000000	2046.000000
17.540001	-0.038722	-22.884857	-7.228282	-4.729914	-7.083751	-3.842910	0.000000	-10.000000	0.116667	-8.483334	91.333336	1023.000000	1023.000000	2046.000000
17.559999	-0.038901	-22.990522	-7.107169	-4.729710	-7.221623	-3.932021	0.000000	-10.000000	0.133333	-9.466667	88.500000	1023.000000	1023.000000	2046.000000
17.580000	-0.038554	-22.785706	-7.060831	-4.838733	-7.205784	-3.680358	0.000000	-10.000000	0.150000	-10.700000	85.333336	1023.000000	1023.000000	2046.000000
17.600000	-0.037686	-22.272228	-7.130636	-4.639215	-6.932911	-3.569467	0.000000	-10.000000	0.150000	-11.616667	81.833336	1023.000000	1023.000000	2046.000000
17.620001	-0.036600	-21.630856	-7.254862	-4.243344	-6.585508	-3.547139	0.000000	-10.000000	0.150000	-12.200000	78.000000	1023.000000	1023.000000	2046.000000
17.639999	-0.035249	-20.831896	-7.216673	-3.772152	-6.313915	-3.529155	0.000000	-10.000000	0.166667	-12.550000	73.833336	1023.000000	1023.000000	2046.000000
17.660000	-0.033928	-20.051517	-7.102233	-3.491612	-6.100243	-3.357429	0.000000	-10.000000	0.183333	-12.916667	69.500000	1023.000000	1023.000000	2046.000000
17.680000	-0.032751	-19.355696	-6.861541	-3.360373	-6.042928	-3.090852	0.000000	-10.000000	0.150000	-12.266667	65.166664	1023.000000	1023.000000	2046.000000
17.700001	-0.031590	-18.669630	-6.574211	-3.281938	-5.988987	-2.824495	0.000000	-10.000000	0.100000	-6.183333	61.333332	1023.000000	1023.000000	2046.000000
17.719999	-0.030964	-18.299925	-6.258357	-3.293488	-6.094939	-2.653141	0.000000	-10.000000	0.075000	-2.216667	59.000000	1023.000000	1023.000000	2046.000000
17.740000	-0.030684	-18.134518	-5.795934	-3.223368	-6.350642	-2.764575	0.000000	-10.000000	0.083333	1.433333	57.833332	1023.000000	1023.000000	2046.000000
17.760000	-0.030193	-17.844343	-5.340744	-3.058129	-6.522692	-2.922777	0.000000	-10.000000	0.108333	-0.316667	57.500000	1023.000000	1023.000000	2046.000000
17.780001	-0.029385	-17.366709	-4.963625	-3.002900	-6.516489	-2.883695	0.000000	-10.000000	0.091667	0.200000	57.166668	1023.000000	1023.000000	2046.000000
17.799999	-0.028356	-16.758636	-4.804190	-3.109077	-6.239930	-2.605440	0.000000	-10.000000	0.091667	0.400000	57.000000	1023.000000	1023.000000	2046.000000
17.820000	-0.027587	-16.303846	-4.919639	-3.162042	-5.846826	-2.375340	0.000000	-10.000000	0.075000	0.350000	57.000000	1023.000000	1023.000000	2046.000000
17.840000	-0.026918	-15.908382	-5.095950	-3.117588	-5.438172	-2.256674	0.000000	-10.000000	0.083333	0.316667	57.000000	1023.000000	1023.000000	2046.000000
17.860001	-0.026392	-15.597697	-5.213377	-3.033187	-5.129454	-2.221679	0.000000	-10.000000	0.083333	0.000000	57.000000	1023.000000	1023.000000	2046.000000
17.879999	-0.026244	-15.510218	-5.291846	-2.919886	-4.986939	-2.311547	0.000000	-10.000000	0.091667	0.000000	57.000000	1023.000000	1023.000000	2046.000000
17.900000	-0.025752	-15.219560	-5.448617	-2.824510	-4.698180	-2.248253	0.000000	-10.000000	0.091667	0.000000	57.000000	1023.000000	1023.000000	2046.000000
17.920000	-0.026020	-15.377811	-5.443635	-2.897267	-4.866777	-2.170132	0.000000	-10.000000	0.083333	0.000000	57.000000	1023.000000	1023.000000	2046.000000
17.940001	-0.027303	-16.136276	-5.305901	-3.324530	-5.402340	-2.103507	0.000000	-10.000000	0.083333	0.000000	57.000000	1023.000000	1023.000000	2046.000000
17.959999	-0.028810	-17.026842	-5.316360	-3.686261	-5.706863	-2.317359	0.000000	-10.000000	0.066667	0.000000	57.000000	1023.000000	1023.000000	2046.000000
17.980000	-0.029763	-17.589966	-5.164668	-4.029257	-5.898950	-2.497091	0.000000	-10.000000	0.075000	0.000000	57.000000	1023.000000	1023.000000	2046.000000
18.000000	-0.029478	-17.421534	-4.897855	-4.226562	-5.890311	-2.406806	0.000000	-10.000000	0.066667	0.000000	57.000000	1023.000000	1023.000000	2046.000000
18.020000	-0.029242	-17.281849	-5.068407	-4.383678	-5.599573	-2.230192	0.000000	-10.000000	0.075000	0.000000	57.000000	1023.000000	1023.000000	2046.000000
18.040001	-0.029857	-17.645645	-5.687435	-4.380013	-5.233309	-2.344888	0.000000	-10.000000	0.075000	0.000000	57.000000	1023.000000	1023.000000	2046.000000
18.059999	-0.031161	-18.416023	-6.439150	-4.306572	-5.000969	-2.669332	0.000000	-10.000000	0.066667	0.000000	57.000000	1023.000000	1023.000000	2046.000000
18.080000	-0.032848	-19.412888	-6.899030	-4.413161	-5.217775	-2.882921	0.000000	-10.000000	0.058333	0.000000	57.000000	1023.000000	1023.000000	2046.000000
18.100000	-0.034517	-20.399544	-7.017348	-4.729385	-5.781389	-2.871421	0.000000	-10.000000	0.066667	0.000000	57.000000	1023.000000	1023.000000	2046.000000
18.120001	-0.036042	-21.300770	-6.954064	-4.830287	-6.415515	-3.100902	0.000000	-10.000000	0.075000	0.000000	57.000000	1023.000000	1023.000000	2046.000000
18.139999	-0.036920	-21.819977	-6.716492	-4.733886	-6.927298	-3.442300	0.000000	-10.000000	0.075000	0.000000	57.000000	1023.000000	1023.000000	2046.000000
18.160000	-0.037101	-21.926685	-6.505666	-4.605577	-7.211981	-3.603462	0.000000	-10.000000	0.058333	0.650000	57.000000	1023.000000	1023.000000	2046.000000
18.180000	-0.036868	-21.788696	-6.477529	-4.561492	-7.192448	-3.557227	0.000000	-10.000000	0.050000	1.600000	57.000000	1023.000000	1023.000000	2046.000000
18.200001	-0.036158	-21.369148	-6.508281	-4.594260	-6.938801	-3.327807	0.000000	-10.000000	0.041667	2.816667	57.000000	1023.000000	1023.000000	2046.000000
18.219999	-0.035317	-20.872473	-6.621592	-4.456969	-6.642777	-3.151134	0.000000	-10.000000	0.033333	3.883333	57.000000	1023.000000	1023.000000	2046.000000
18.240000	-0.034334	-20.291149	-6.786808	-4.110759	-6.309388	-3.084194	0.000000	-10.000000	0.033333	4.516667	57.000000	1023.000000	1023.000000	2046.000000
18.260000	-0.033005	-19.505798	-6.875075	-3.593009	-5.931980	-3.105733	0.000000	-10.000000	0.058333	3.933333	57.000000	1023.000000	1023.000000	2046.000000
18.280001	-0.031945	-18.879301	-6.812532	-3.211874	-5.761981	-3.092913	0.000000	-10.000000	0.075000	2.216667	57.000000	1023.000000	1023.000000	2046.000000
18.299999	-0.030960	-18.297174	-6.747933	-2.876459	-5.635737	-3.037046	0.000000	-10.000000	0.075000	0.633333	57.000000	1023.000000	1023.000000	2046.000000
18.320000	-0.030320	-17.919174	-6.554418	-2.798892	-5.706218	-2.859646	0.000000	-10.000000	0.058333	0.283333	57.000000	1023.000000	1023.000000	2046.000000
18.340000	-0.030000	-17.729744	-6.144732	-2.874965	-6.041352	-2.668695	0.000000	-10.000000	0.066667	0.483333	57.000000	1023.000000	1023.000000	2046.000000
18.360001	-0.029873	-17.654959	-5.728968	-2.955229	-6.357162	-2.613601	0.000000	-10.000000	0.075000	0.483333	57.000000	1023.000000	1023.000000	2046.000000
18.379999	-0.029473	-17.418354	-5.191540	-2.890521	-6.619385	-2.716908	0.000000	-10.000000	0.066667	1.216667	57.000000	1023.000000	1023.000000	2046.000000
18.400000	-0.028877	-17.066124	-4.849154	-2.849655	-6.627791	-2.739523	0.000000	-10.000000	0.025000	3.866667	57.000000	1023.000000	1023.000000	2046.000000
18.420000	-0.027962	-16.525408	-4.682473	-2.919937	-6.404209	-2.518790	0.000000	-10.000000	-0.008333	6.716667	57.000000	1023.000000	1023.000000	2046.000000
18.440001	-0.027120	-16.027788	-4.588976	-2.961763	-6.174847	-2.302202	0.000000	-10.000000	-0.025000	8.550000	57.000000	1023.000000	1023.000000	2046.000000
18.459999	-0.026241	-15.508456	-4.675639	-3.048744	-5.760126	-2.023946	0.000000	-10.000000	-0.016667	9.216667	57.000000	1023.000000	1023.000000	2046.000000
18.480000	-0.025464	-15.049120	-4.827014	-3.058135	-5.294127	-1.869843	0.000000	-10.000000	-0.016667	9.850000	57.000000	1023.000000	1023.000000	2046.000000
18.500000	-0.024767	-14.637234	-5.222105	-2.854503	-4.662173	-1.898453	0.000000	-10.000000	-0.016667	11.016666	57.000000	1023.000000	1023.000000	2046.000000
18.520000	-0.024351	-14.391455	-5.280711	-2.647883	-4.473451	-1.989410	0.000000	-10.000000	-0.033333	11.833333	57.000000	1023.000000	1023.000000	2046.000000
18.540001	-0.023838	-14.088425	-5.220757	-2.608784	-4.445491	-1.813393	0.000000	-10.000000	-0.058333	13.116667	57.000000	1023.000000	1023.000000	2046.000000
18.559999	-0.024147	-14.270607	-4.893134	-2.885121	-4.885687	-1.606667	0.000000	-10.000000	-0.100000	15.083334	48.666668	1023.000000	1023.000000	2046.000000
18.580000	-0.024690	-14.591937	-4.580820	-3.231669	-5.225251	-1.554197	0.000000	-10.000000	-0.133333	16.733334	40.333332	1023.000000	1023.000000	2046.000000
18.600000	-0.024553	-14.510542	-4.373425	-3.472888	-5.079647	-1.584582	0.000000	-10.000000	-0.150000	17.950001	32.000000	1023.000000	1023.000000	2046.000000
18.620001	-0.023398	-13.828400	-4.157753	-3.744646	-4.704019	-1.221981	0.000000	-10.000000	-0.158333	18.050001	33.833332	1023.000000	1023.000000	2046.000000
18.639999	-0.022254	-13.152195	-4.428641	-3.769097	-3.997372	-0.957086	0.000000	-10.000000	-0.175000	18.433334	37.666668	1023.000000	1023.000000	2046.000000
18.660000	-0.022122	-13.073847	-4.854691	-3.477089	-3.548681	-1.193386	0.000000	-10.000000	-0.200000	19.183334	43.666668	1023.000000	1023.000000	2046.000000
18.680000	-0.022578	-13.343423	-5.293095	-3.294378	-3.370464	-1.385486	0.000000	-10.000000	-0.233333	20.083334	50.000000	1023.000000	1023.000000	2046.000000
18.700001	-0.023427	-13.845563	-5.419226	-3.428647	-3.624859	-1.372832	0.000000	-10.000000	-0.250000	21.366667	56.666668	1023.000000	1023.000000	2046.000000
18.719999	-0.024117	-14.252884	-5.306925	-3.602987	-4.080348	-1.262624	0.000000	-10.000000	-0.266667	22.350000	63.666668	1023.000000	1023.000000	2046.000000
18.740000	-0.024395	-14.417405	-5.126553	-3.606663	-4.403599	-1.280590	0.000000	-10.000000	-0.275000	23.250000	71.000000	1023.000000	1023.000000	2046.000000
18.760000	-0.024194	-14.298620	-4.813353	-3.466656	-4.662772	-1.355840	0.000000	-10.000000	-0.291667	23.549999	78.500000	1023.000000	1023.000000	2046.000000
18.780001	-0.023168	-13.692448	-4.549148	-3.167866	-4.603034	-1.372401	0.000000	-10.000000	-0.308333	23.716667	86.166664	1023.000000	1023.000000	2046.000000
18.799999	-0.021724	-12.838911	-4.315639	-2.960085	-4.348804	-1.214384	0.000000	-10.000000	-0.325000	23.883333	94.000000	1023.000000	1023.000000	2046.000000
18.820000	-0.020059	-11.855038	-4.228478	-2.862979	-3.896404	-0.867176	0.000000	-10.000000	-0.341667	24.116667	102.000000	1023.000000	1023.000000	2046.000000
18.840000	-0.018247	-10.783716	-4.108111	-2.658610	-3.500196	-0.516798	0.000000	-10.000000	-0.350000	24.600000	110.000000	1023.000000	1023.000000	2046.000000
18.860001	-0.016162	-9.551943	-4.040487	-2.292365	-2.974662	-0.244429	0.000000	-10.000000	-0.358333	24.683334	118.166664	1023.000000	1023.000000	2046.000000
18.879999	-0.014051	-8.304289	-4.008701	-1.769976	-2.440764	-0.084848	0.000000	-10.000000	-0.358333	24.933334	126.500000	1023.000000	1023.000000	2046.000000
18.900000	-0.011730	-6.932288	-3.846607	-1.237106	-1.950225	0.101650	0.000000	-10.000000	-0.366667	25.333334	134.833328	1023.000000	1023.000000	2046.000000
18.920000	-0.009992	-5.905481	-3.677248	-0.838056	-1.598807	0.208630	0.000000	-10.000000	-0.358333	26.066668	143.333328	1023.000000	1023.000000	2046.000000
18.940001	-0.008225	-4.861027	-3.480219	-0.556009	-1.204610	0.379810	0.000000	-10.000000	-0.358333	26.416668	151.833328	1023.000000	1023.000000	2046.000000
18.959999	-0.006943	-4.103037	-3.150127	-0.457537	-1.099455	0.604081	0.000000	-10.000000	-0.366667	26.616667	160.666672	1023.000000	1023.000000	2046.000000
18.980000	-0.005619	-3.320968	-2.852237	-0.427355	-0.943907	0.902530	0.000000	-10.000000	-0.375000	26.933334	169.500000	1023.000000	1023.000000	2046.000000
19.000000	-0.004349	-2.570436	-2.451612	-0.487119	-0.882429	1.250723	0.000000	-10.000000	-0.383333	26.916668	178.500000	1023.000000	1023.000000	2046.000000
19.020000	-0.003153	-1.863683	-2.038039	-0.526624	-0.861470	1.562451	0.000000	-10.000000	-0.366667	26.783335	187.500000	1023.000000	1023.000000	2046.000000
19.040001	-0.002098	-1.239990	-1.598841	-0.494722	-0.911008	1.764581	0.000000	-10.000000	-0.358333	26.366667	196.333328	1023.000000	1023.000000	2046.000000
19.059999	-0.000951	-0.562084	-1.244822	-0.454920	-0.806271	1.943929	0.000000	-10.000000	-0.350000	26.400000	205.166672	1023.000000	1023.000000	2046.000000
19.080000	0.000178	0.105060	-0.819511	-0.375534	-0.762441	2.062546	0.000000	-10.000000	-0.350000	26.400000	214.000000	1023.000000	1023.000000	2046.000000
19.100000	0.001628	0.962123	-0.402695	-0.268684	-0.593692	2.227195	0.000000	-10.000000	-0.341667	26.283333	222.833328	1023.000000	1023.000000	2046.000000
19.120001	0.003163	1.869305	-0.157598	-0.266655	-0.217410	2.510968	0.000000	-10.000000	-0.333333	26.183334	231.666672	1023.000000	1023.000000	2046.000000
19.139999	0.004682	2.767349	-0.033195	-0.249650	0.260233	2.789962	0.000000	-10.000000	-0.316667	25.866667	240.333328	1023.000000	1023.000000	2046.000000
19.160000	0.006180	3.652520	-0.018549	-0.143812	0.788529	3.026351	0.000000	-10.000000	-0.308333	25.783335	249.166672	1023.000000	1023.000000	2046.000000
19.180000	0.007281	4.303273	-0.081588	0.015447	1.226715	3.142699	0.000000	-10.000000	-0.316667	25.266668	257.666656	1023.000000	1023.000000	2046.000000
19.200001	0.007547	4.460421	-0.365010	-0.032735	1.665135	3.193031	0.000000	-10.000000	-0.333333	24.883333	266.333344	1023.000000	1023.000000	2046.000000
19.219999	0.007475	4.417900	-0.605092	-0.076523	1.985319	3.114196	0.000000	-10.000000	-0.333333	24.333334	274.666656	1023.000000	1023.000000	2046.000000
19.240000	0.007749	4.579428	-0.576157	-0.170012	2.209841	3.115756	0.000000	-10.000000	-0.316667	23.950001	283.000000	1023.000000	1023.000000	2046.000000
19.260000	0.008373	4.948417	-0.393994	-0.061157	2.375763	3.027805	0.000000	-10.000000	-0.300000	23.616667	291.000000	1023.000000	1023.000000	2046.000000
19.280001	0.009003	5.320759	-0.246734	0.042611	2.469002	3.055880	0.000000	-10.000000	-0.300000	23.549999	299.000000	1023.000000	1023.000000	2046.000000
19.299999	0.008556	5.056404	-0.342261	0.147440	2.359292	2.891933	0.000000	-10.000000	-0.300000	23.400000	307.000000	1023.000000	1023.000000	2046.000000
19.320000	0.007501	4.433284	-0.684866	0.051126	2.320535	2.746489	0.000000	-10.000000	-0.291667	23.566668	314.666656	1023.000000	1023.000000	2046.000000
19.340000	0.006591	3.895261	-0.880502	0.021926	2.156759	2.597077	0.000000	-10.000000	-0.283333	23.283333	322.333344	1023.000000	1023.000000	2046.000000
19.360001	0.006483	3.831352	-1.032453	0.143288	2.191009	2.529508	0.000000	-10.000000	-0.283333	23.583334	330.000000	1023.000000	1023.000000	2046.000000
19.379999	0.006598	3.899301	-1.092215	0.359254	2.146772	2.485491	0.000000	-10.000000	-0.275000	23.183334	338.000000	1023.000000	1023.000000	2046.000000
19.400000	0.006900	4.078061	-1.044653	0.511431	2.036985	2.574297	0.000000	-10.000000	-0.266667	23.050001	346.000000	1023.000000	1023.000000	2046.000000
19.420000	0.007510	4.438283	-0.903669	0.723064	1.977400	2.641489	0.000000	-10.000000	-0.250000	22.616667	353.666656	1023.000000	1023.000000	2046.000000
19.440001	0.008469	5.005225	-0.796381	0.956763	2.091856	2.752987	0.000000	-10.000000	-0.250000	22.633333	361.333344	1023.000000	1023.000000	2046.000000
19.459999	0.009348	5.524715	-0.634791	1.128714	2.082455	2.948336	0.000000	-10.000000	-0.250000	22.416668	368.666656	1023.000000	1023.000000	2046.000000
19.480000	0.010839	6.406049	-0.389078	1.315053	2.171921	3.308152	0.000000	-10.000000	-0.241667	22.350000	376.333344	1023.000000	1023.000000	2046.000000
19.500000	0.012145	7.177509	-0.045255	1.583058	2.089710	3.549996	0.000000	-10.000000	-0.233333	21.950001	383.666656	1023.000000	1023.000000	2046.000000
19.520000	0.013857	8.189343	0.345008	1.890827	2.103188	3.850321	0.000000	-10.000000	-0.216667	21.883333	391.166656	1023.000000	1023.000000	2046.000000
19.540001	0.015592	9.214944	0.730950	2.118149	2.218585	4.147259	0.000000	-10.000000	-0.208333	21.483334	398.500000	1023.000000	1023.000000	2046.000000
19.559999	0.017087	10.098660	1.172495	2.271123	2.289665	4.365377	0.000000	-10.000000	-0.183333	21.133333	405.833344	1023.000000	1023.000000	2046.000000
19.580000	0.018402	10.875464	1.517128	2.359476	2.455044	4.543816	0.000000	-10.000000	-0.183333	20.616667	413.000000	1023.000000	1023.000000	2046.000000
19.600000	0.019625	11.598608	1.724534	2.379319	2.755348	4.739407	0.000000	-10.000000	-0.158333	20.100000	419.833344	1023.000000	1023.000000	2046.000000
19.620001	0.020770	12.275262	1.953302	2.504958	3.035429	4.781572	0.000000	-10.000000	-0.150000	19.216667	426.666656	1023.000000	1023.000000	2046.000000
19.639999	0.021659	12.800519	2.201173	2.420305	3.197646	4.981395	0.000000	-10.000000	-0.116667	18.083334	433.166656	1023.000000	1023.000000	2046.000000
19.660000	0.022424	13.252558	2.352326	2.406762	3.443573	5.049897	0.000000	-10.000000	-0.100000	17.000000	439.500000	1023.000000	1023.000000	2046.000000
19.680000	0.023173	13.695450	2.618190	2.364376	3.515230	5.197654	0.000000	-10.000000	-0.066667	16.083334	445.333344	1023.000000	1023.000000	2046.000000
19.700001	0.023682	13.995797	2.847722	2.319839	3.568619	5.259617	0.000000	-10.000000	-0.041667	15.200001	450.833344	1023.000000	1023.000000	2046.000000
19.719999	0.024398	14.419407	3.028979	2.315837	3.744965	5.329626	0.000000	-10.000000	-0.033333	14.166667	456.000000	1023.000000	1023.000000	2046.000000
19.740000	0.025035	14.795758	3.249830	2.283792	3.833480	5.428658	0.000000	-10.000000	-0.033333	13.466667	461.000000	1023.000000	1023.000000	2046.000000
19.760000	0.026164	15.462976	3.455373	2.391023	4.140338	5.476242	0.000000	-10.000000	-0.033333	12.816667	465.666656	1023.000000	1023.000000	2046.000000
19.780001	0.026871	15.880630	3.655082	2.420391	4.273288	5.531870	0.000000	-10.000000	-0.016667	12.350000	470.000000	1023.000000	1023.000000	2046.000000
19.799999	0.027888	16.481520	3.725633	2.555824	4.550076	5.649988	0.000000	-10.000000	-0.008333	11.550000	474.000000	1023.000000	1023.000000	2046.000000
19.820000	0.028063	16.585144	3.737873	2.456385	4.640840	5.750045	0.000000	-10.000000	0.000000	10.950001	478.000000	1023.000000	1023.000000	2046.000000
19.840000	0.027921	16.501211	3.551588	2.312518	4.888981	5.748124	0.000000	-10.000000	0.000000	10.216667	481.833344	1023.000000	1023.000000	2046.000000
19.860001	0.027454	16.225285	3.383429	2.068974	5.027809	5.745072	0.000000	-10.000000	0.000000	9.700001	485.500000	1023.000000	1023.000000	2046.000000
19.879999	0.027600	16.311472	3.525248	1.888049	5.096346	5.801829	0.000000	-10.000000	0.000000	9.766667	489.833344	1023.000000	1023.000000	2046.000000
19.900000	0.027828	16.446573	3.651077	1.856148	5.204690	5.734658	0.000000	-10.000000	0.000000	10.083334	493.000000	1023.000000	1023.000000	2046.000000
19.920000	0.027256	16.108347	3.535649	1.921356	5.186464	5.464879	0.000000	-10.000000	0.000000	10.850000	496.166656	1023.000000	1023.000000	2046.000000
19.940001	0.025714	15.196768	3.201484	1.774128	4.999275	5.221880	0.000000	-10.000000	0.000000	10.950001	498.500000	1023.000000	1023.000000	2046.000000
19.959999	0.023610	13.953409	2.600975	1.658509	4.898550	4.795375	0.000000	-10.000000	0.000000	10.883334	502.166656	1023.000000	1023.000000	2046.000000
19.980000	0.022480	13.285688	2.167535	1.693577	4.924137	4.500439	0.000000	-10.000000	0.000000	10.483334	505.833344	1023.000000	1023.000000	2046.000000
20.000000	0.021789	12.877380	1.954122	1.790562	4.776776	4.355921	0.000000	-10.000000	0.000000	10.133334	509.500000	1023.000000	1023.000000	2046.000000
20.020000	0.021357	12.621737	1.730328	2.020972	4.720577	4.149861	0.000000	-10.000000	0.000000	9.683333	512.833313	1023.000000	1023.000000	2046.000000
20.040001	0.021083	12.460281	1.617109	2.220227	4.619272	4.003674	0.000000	-10.000000	0.000000	9.266667	516.166687	1023.000000	1023.000000	2046.000000
20.059999	0.021051	12.441414	1.512861	2.426062	4.575175	3.927316	0.000000	-10.000000	0.000000	8.566667	519.333313	1023.000000	1023.000000	2046.000000
20.080000	0.021155	12.502877	1.501901	2.550234	4.517674	3.933067	0.000000	-10.000000	0.016667	7.750000	522.500000	1023.000000	1023.000000	2046.000000
20.100000	0.021735	12.845445	1.531750	2.739068	4.550712	4.023915	0.000000	-10.000000	0.033333	6.550000	525.166687	1023.000000	1023.000000	2046.000000
20.120001	0.022465	13.276569	1.571997	3.015235	4.591788	4.097549	0.000000	-10.000000	0.050000	5.383333	527.500000	1023.000000	1023.000000	2046.000000
20.139999	0.023610	13.953526	1.770078	3.375900	4.634657	4.172892	0.000000	-10.000000	0.050000	4.300000	529.500000	1023.000000	1023.000000	2046.000000
20.160000	0.025122	14.846893	2.073343	3.626630	4.717782	4.429138	0.000000	-10.000000	0.050000	3.700000	531.166687	1023.000000	1023.000000	2046.000000
20.180000	0.026189	15.477884	2.210043	3.832847	4.879141	4.555852	0.000000	-10.000000	0.050000	3.133333	532.500000	1023.000000	1023.000000	2046.000000
20.200001	0.027116	16.025667	2.405923	3.981005	5.024800	4.613938	0.000000	-10.000000	0.050000	2.816667	533.500000	1023.000000	1023.000000	2046.000000
20.219999	0.027857	16.463449	2.581719	3.949045	5.162800	4.769885	0.000000	-10.000000	0.058333	2.383333	534.500000	1023.000000	1023.000000	2046.000000
20.240000	0.028416	16.793802	2.695251	3.917298	5.299119	4.882133	0.000000	-10.000000	0.058333	2.100000	535.333313	1023.000000	1023.000000	2046.000000
20.260000	0.028958	17.113951	2.893173	3.875578	5.385024	4.960176	0.000000	-10.000000	0.066667	1.300000	535.833313	1023.000000	1023.000000	2046.000000
20.280001	0.029371	17.358210	3.013152	3.770627	5.518549	5.055881	0.000000	-10.000000	0.075000	0.566667	536.000000	1023.000000	1023.000000	2046.000000
20.299999	0.029594	17.489923	3.111236	3.722357	5.625730	5.030599	0.000000	-10.000000	0.083333	0.000000	536.000000	1023.000000	1023.000000	2046.000000
20.320000	0.029697	17.551098	3.156450	3.664667	5.722707	5.007274	0.000000	-10.000000	0.091667	-0.283333	536.000000	1023.000000	1023.000000	2046.000000
20.340000	0.029662	17.530077	3.198659	3.541744	5.706403	5.083271	0.000000	-10.000000	0.091667	-1.083333	536.000000	1023.000000	1023.000000	2046.000000
20.360001	0.029801	17.612463	3.217885	3.447243	5.834573	5.112762	0.000000	-10.000000	0.083333	-2.183333	536.000000	1023.000000	1023.000000	2046.000000
20.379999	0.029965	17.709137	3.214074	3.492997	5.944725	5.057341	0.000000	-10.000000	0.083333	-3.133333	536.000000	1023.000000	1023.000000	2046.000000
20.400000	0.029934	17.691109	3.246674	3.391360	5.974006	5.079068	0.000000	-10.000000	0.083333	-3.600000	536.000000	1023.000000	1023.000000	2046.000000
20.420000	0.030004	17.732573	3.173765	3.358987	6.063780	5.136040	0.000000	-10.000000	0.100000	-3.850000	536.000000	1023.000000	1023.000000	2046.000000
20.440001	0.029977	17.716122	3.329179	3.069271	5.813406	5.504267	0.000000	-10.000000	0.100000	-4.116667	536.000000	1023.000000	1023.000000	2046.000000
20.459999	0.029313	17.323986	3.304338	2.672770	5.597300	5.749578	0.000000	-10.000000	0.100000	-4.566667	536.000000	1023.000000	1023.000000	2046.000000
20.480000	0.028480	16.831684	3.365931	2.173974	5.321640	5.970140	0.000000	-10.000000	0.108333	-5.116667	536.000000	1023.000000	1023.000000	2046.000000
20.500000	0.027782	16.418993	3.578987	1.870592	5.038565	5.930849	0.000000	-10.000000	0.108333	-5.800000	536.000000	1023.000000	1023.000000	2046.000000
20.520000	0.027737	16.392340	3.866288	1.891631	4.871508	5.762913	0.000000	-10.000000	0.108333	-6.316667	536.000000	1023.000000	1023.000000	2046.000000
20.540001	0.027372	16.177135	3.943415	1.985249	4.760180	5.488291	0.000000	-10.000000	0.108333	-6.600000	536.000000	1023.000000	1023.000000	2046.000000
20.559999	0.026169	15.466143	3.723171	1.956586	4.576762	5.209623	0.000000	-10.000000	0.100000	-6.583333	536.000000	1023.000000	1023.000000	2046.000000
20.580000	0.024222	14.315027	3.271240	1.753071	4.378962	4.911754	0.000000	-10.000000	0.100000	-6.433333	532.666687	1023.000000	1023.000000	2046.000000
20.600000	0.022596	13.354372	2.874802	1.658695	4.209545	4.611330	0.000000	-10.000000	0.083333	-6.116667	524.833313	1023.000000	1023.000000	2046.000000
20.620001	0.021302	12.589771	2.397821	1.694649	4.169994	4.327308	0.000000	-10.000000	0.083333	-5.816667	517.000000	1023.000000	1023.000000	2046.000000
20.639999	0.020117	11.889313	1.934285	1.807024	4.150241	3.997763	0.000000	-10.000000	0.075000	-5.733333	511.833344	1023.000000	1023.000000	2046.000000
20.660000	0.018980	11.216904	1.366328	1.962508	4.213497	3.674571	0.000000	-10.000000	0.083333	-5.866667	510.500000	1023.000000	1023.000000	2046.000000
20.680000	0.017732	10.479525	0.895106	2.032511	4.164455	3.387453	0.000000	-10.000000	0.091667	-6.150000	508.500000	1023.000000	1023.000000	2046.000000
20.700001	0.017167	10.145822	0.681548	2.135413	4.072286	3.256574	0.000000	-10.000000	0.108333	-6.733334	506.500000	1023.000000	1023.000000	2046.000000
20.719999	0.016848	9.957080	0.643021	2.011855	3.827243	3.474961	0.000000	-10.000000	0.133333	-7.900000	504.166656	1023.000000	1023.000000	2046.000000
20.740000	0.017288	10.217214	0.927371	1.870904	3.473458	3.945481	0.000000	-10.000000	0.158333	-9.466667	501.500000	1023.000000	1023.000000	2046.000000
20.760000	0.017878	10.566012	1.365217	1.946325	3.069273	4.185199	0.000000	-10.000000	0.191667	-11.200000	498.333344	1023.000000	1023.000000	2046.000000
20.780001	0.018837	11.132895	1.947860	2.296682	2.683262	4.205091	0.000000	-10.000000	0.216667	-12.783334	494.666656	1023.000000	1023.000000	2046.000000
20.799999	0.019553	11.555772	2.186770	2.783708	2.642771	3.942524	0.000000	-10.000000	0.241667	-14.166667	490.333344	1023.000000	1023.000000	2046.000000
20.820000	0.020287	11.989398	2.281179	3.135841	2.792572	3.779805	0.000000	-10.000000	0.266667	-15.383333	485.500000	1023.000000	1023.000000	2046.000000
20.840000	0.020755	12.266052	2.304963	3.322745	2.937410	3.700936	0.000000	-10.000000	0.283333	-16.266666	480.333344	1023.000000	1023.000000	2046.000000
20.860001	0.020657	12.208141	2.170447	3.334255	3.061076	3.642364	0.000000	-10.000000	0.300000	-17.183334	475.000000	1023.000000	1023.000000	2046.000000
20.879999	0.020014	11.828428	1.789884	3.348638	3.288493	3.401414	0.000000	-10.000000	0.333333	-18.250000	467.166656	1023.000000	1023.000000	2046.000000
20.900000	0.019546	11.551896	1.566776	3.343080	3.391301	3.250740	0.000000	-10.000000	0.366667	-19.216667	461.166656	1023.000000	1023.000000	2046.000000
20.920000	0.019181	11.336092	1.574668	3.203554	3.270454	3.287416	0.000000	-10.000000	0.400000	-20.000000	454.833344	1023.000000	1023.000000	2046.000000
20.940001	0.018954	11.201745	1.662531	3.072464	3.061709	3.405042	0.000000	-10.000000	0.416667	-20.400000	450.333344	1023.000000	1023.000000	2046.000000
20.959999	0.018869	11.151333	1.821346	2.788828	2.801219	3.739941	0.000000	-10.000000	0.433333	-21.166666	443.500000	1023.000000	1023.000000	2046.000000
20.980000	0.018582	10.981767	2.201466	2.541058	2.310511	3.928732	0.000000	-10.000000	0.450000	-21.850000	436.333344	1023.000000	1023.000000	2046.000000
21.000000	0.018388	10.867257	2.517932	2.713819	1.970461	3.665044	0.000000	-10.000000	0.450000	-22.483334	429.166656	1023.000000	1023.000000	2046.000000
21.020000	0.018301	10.816118	2.540683	3.016506	1.974752	3.284177	0.000000	-10.000000	0.450000	-22.833334	421.666656	1023.000000	1023.000000	2046.000000
21.040001	0.017815	10.528557	2.179062	3.109540	2.217021	3.022934	0.000000	-10.000000	0.450000	-23.233334	414.000000	1023.000000	1023.000000	2046.000000
21.059999	0.016785	9.919892	1.683808	3.002039	2.337563	2.896482	0.000000	-10.000000	0.450000	-23.466667	406.000000	1023.000000	1023.000000	2046.000000
21.080000	0.014990	8.858871	1.236126	2.847278	2.201525	2.573942	0.000000	-10.000000	0.450000	-23.600000	398.000000	1023.000000	1023.000000	2046.000000
21.100000	0.013661	8.073402	0.940087	2.406308	2.031014	2.695992	0.000000	-10.000000	0.475000	-23.683334	390.333344	1023.000000	1023.000000	2046.000000
21.120001	0.012331	7.287601	0.965143	1.674775	1.595640	3.052042	0.000000	-10.000000	0.500000	-23.633333	382.666656	1023.000000	1023.000000	2046.000000
21.139999	0.011296	6.675647	1.313501	1.292986	1.016886	3.052274	0.000000	-10.000000	0.533333	-23.616667	375.000000	1023.000000	1023.000000	2046.000000
21.160000	0.010538	6.227791	1.352836	1.496037	0.836490	2.542428	0.000000	-10.000000	0.541667	-23.466667	367.000000	1023.000000	1023.000000	2046.000000
21.180000	0.009517	5.624794	1.071164	1.549987	0.850985	2.152658	0.000000	-10.000000	0.541667	-23.366667	359.000000	1023.000000	1023.000000	2046.000000
21.200001	0.007253	4.286301	0.333365	1.242725	0.844459	1.865751	0.000000	-10.000000	0.508333	-23.116667	351.000000	1023.000000	1023.000000	2046.000000
21.219999	0.004577	2.705156	-0.481935	0.968177	0.764712	1.454202	0.000000	-10.000000	0.475000	-22.733334	343.333344	1023.000000	1023.000000	2046.000000
21.240000	0.002404	1.420702	-1.003793	0.659340	0.499046	1.266109	0.000000	-10.000000	0.450000	-22.383333	335.833344	1023.000000	1023.000000	2046.000000
21.260000	0.000983	0.581107	-1.030308	0.193801	-0.097012	1.514626	0.000000	-10.000000	0.450000	-22.200001	328.500000	1023.000000	1023.000000	2046.000000
21.280001	-0.000358	-0.211682	-0.891694	0.013244	-0.740609	1.407376	0.000000	-10.000000	0.450000	-22.266666	321.000000	1023.000000	1023.000000	2046.000000
21.299999	-0.001375	-0.812335	-0.952155	0.322030	-1.032687	0.850476	0.000000	-10.000000	0.450000	-22.183334	313.500000	1023.000000	1023.000000	2046.000000
21.320000	-0.002135	-1.261597	-1.199382	0.499411	-1.051707	0.490081	0.000000	-10.000000	0.450000	-22.150000	306.166656	1023.000000	1023.000000	2046.000000
21.340000	-0.003395	-2.006562	-1.712917	0.414629	-0.957731	0.249457	0.000000	-10.000000	0.450000	-22.033333	298.666656	1023.000000	1023.000000	2046.000000
21.360001	-0.004361	-2.577337	-2.164535	0.431862	-0.882386	0.037723	0.000000	-10.000000	0.450000	-22.000000	291.333344	1023.000000	1023.000000	2046.000000
21.379999	-0.004212	-2.489268	-2.150345	0.550760	-1.005034	0.115352	0.000000	-10.000000	0.458333	-21.933332	284.000000	1023.000000	1023.000000	2046.000000
21.400000	-0.003350	-1.979864	-1.811743	0.625510	-1.283081	0.489450	0.000000	-10.000000	0.458333	-21.799999	276.833344	1023.000000	1023.000000	2046.000000
21.420000	-0.002552	-1.508274	-1.281009	0.696975	-1.716501	0.792261	0.000000	-10.000000	0.441667	-21.666666	269.500000	1023.000000	1023.000000	2046.000000
21.440001	-0.001906	-1.126386	-0.873749	1.064741	-1.970734	0.653356	0.000000	-10.000000	0.416667	-21.383333	262.166656	1023.000000	1023.000000	2046.000000
21.459999	-0.001186	-0.701224	-0.842409	1.488373	-1.756389	0.409202	0.000000	-10.000000	0.400000	-21.016666	255.000000	1023.000000	1023.000000	2046.000000
21.480000	-0.001313	-0.776161	-1.023160	1.502308	-1.611953	0.356644	0.000000	-10.000000	0.400000	-20.516666	248.000000	1023.000000	1023.000000	2046.000000
21.500000	-0.001935	-1.143537	-1.301290	1.406362	-1.470129	0.221521	0.000000	-10.000000	0.400000	-20.200001	241.166672	1023.000000	1023.000000	2046.000000
21.520000	-0.002272	-1.342614	-1.427476	1.351061	-1.409888	0.143690	0.000000	-10.000000	0.400000	-19.916668	234.333328	1023.000000	1023.000000	2046.000000
21.540001	-0.001945	-1.149622	-1.230195	1.064407	-1.570903	0.587069	0.000000	-10.000000	0.400000	-19.833334	227.666672	1023.000000	1023.000000	2046.000000
21.559999	-0.002223	-1.314053	-0.928295	0.757791	-1.964088	0.820540	0.000000	-10.000000	0.391667	-19.633333	221.000000	1023.000000	1023.000000	2046.000000
21.580000	-0.002701	-1.596573	-0.799220	0.774764	-2.195798	0.623681	0.000000	-10.000000	0.383333	-19.433334	214.500000	1023.000000	1023.000000	2046.000000
21.600000	-0.003200	-1.891153	-0.792529	0.811744	-2.294180	0.383812	0.000000	-10.000000	0.375000	-19.350000	208.000000	1023.000000	1023.000000	2046.000000
21.620001	-0.003757	-2.220276	-0.966397	0.817023	-2.229684	0.158782	0.000000	-10.000000	0.366667	-19.316668	201.666672	1023.000000	1023.000000	2046.000000
21.639999	-0.004656	-2.751866	-1.308917	0.595529	-2.125645	0.087167	0.000000	-10.000000	0.375000	-19.450001	195.166672	1023.000000	1023.000000	2046.000000
21.660000	-0.005825	-3.442284	-1.722871	0.418570	-1.983203	-0.154780	0.000000	-10.000000	0.375000	-19.533333	188.833328	1023.000000	1023.000000	2046.000000
21.680000	-0.006368	-3.763558	-1.955149	0.412875	-1.881266	-0.340020	0.000000	-10.000000	0.375000	-19.483334	182.166672	1023.000000	1023.000000	2046.000000
21.700001	-0.007189	-4.248668	-1.966040	0.132614	-2.167275	-0.247967	0.000000	-10.000000	0.358333	-19.316668	175.833328	1023.000000	1023.000000	2046.000000
21.719999	-0.007971	-4.710747	-1.925140	-0.428617	-2.520932	0.163941	0.000000	-10.000000	0.358333	-19.066668	169.166672	1023.000000	1023.000000	2046.000000
21.740000	-0.009604	-5.675879	-1.975588	-0.756499	-2.902869	-0.040923	0.000000	-10.000000	0.366667	-18.800001	162.833328	1023.000000	1023.000000	2046.000000
21.760000	-0.011053	-6.532302	-2.251137	-1.024940	-2.912274	-0.343951	0.000000	-10.000000	0.375000	-18.766666	156.500000	1023.000000	1023.000000	2046.000000
21.780001	-0.012251	-7.240611	-2.473430	-1.198222	-2.953335	-0.615624	0.000000	-10.000000	0.383333	-18.633333	150.333328	1023.000000	1023.000000	2046.000000
21.799999	-0.013641	-8.061839	-2.839668	-1.421912	-2.970302	-0.829958	0.000000	-10.000000	0.375000	-18.700001	144.000000	1023.000000	1023.000000	2046.000000
21.820000	-0.015562	-9.196979	-3.370365	-1.656111	-3.002288	-1.168215	0.000000	-10.000000	0.358333	-18.300001	137.666672	1023.000000	1023.000000	2046.000000
21.840000	-0.017145	-10.132623	-3.872621	-1.884927	-3.058564	-1.316510	0.000000	-10.000000	0.325000	-18.033333	131.500000	1023.000000	1023.000000	2046.000000
21.860001	-0.018495	-10.930573	-4.114859	-2.165493	-3.413820	-1.236401	0.000000	-10.000000	0.308333	-17.583334	125.500000	1023.000000	1023.000000	2046.000000
21.879999	-0.019948	-11.789558	-4.229395	-2.576244	-3.918620	-1.065300	0.000000	-10.000000	0.300000	-17.500000	119.666664	1023.000000	1023.000000	2046.000000
21.900000	-0.021449	-12.676144	-4.337059	-2.715425	-4.368787	-1.254871	0.000000	-10.000000	0.300000	-17.683334	114.000000	1023.000000	1023.000000	2046.000000
21.920000	-0.022664	-13.394633	-4.611232	-2.638505	-4.503160	-1.641736	0.000000	-10.000000	0.300000	-17.900002	108.333336	1023.000000	1023.000000	2046.000000
21.940001	-0.023641	-13.971692	-4.822624	-2.569597	-4.618675	-1.960796	0.000000	-10.000000	0.300000	-18.066668	102.500000	1023.000000	1023.000000	2046.000000
21.959999	-0.024508	-14.484071	-5.124269	-2.630798	-4.569200	-2.159804	0.000000	-10.000000	0.300000	-17.966667	96.500000	1023.000000	1023.000000	2046.000000
21.980000	-0.025534	-15.090549	-5.428528	-2.756381	-4.589608	-2.316032	0.000000	-10.000000	0.316667	-17.933334	90.500000	1023.000000	1023.000000	2046.000000
22.000000	-0.025534	-15.090789	-5.568295	-2.535299	-4.532742	-2.454454	0.000000	-10.000000	0.333333	-17.883333	84.500000	1023.000000	1023.000000	2046.000000
22.020000	-0.024773	-14.640592	-5.362359	-2.305713	-4.653384	-2.319135	0.000000	-10.000000	0.333333	-17.816668	78.500000	1023.000000	1023.000000	2046.000000
22.040001	-0.023681	-13.995505	-5.002347	-2.239303	-4.857672	-1.896183	0.000000	-10.000000	0.316667	-17.650000	72.500000	1023.000000	1023.000000	2046.000000
22.059999	-0.023004	-13.595079	-4.639182	-2.204589	-5.127326	-1.623983	0.000000	-10.000000	0.300000	-17.316668	66.500000	1023.000000	1023.000000	2046.000000
22.080000	-0.022646	-13.383833	-4.408647	-1.859333	-5.228724	-1.887129	0.000000	-10.000000	0.291667	-16.983334	60.500000	1023.000000	1023.000000	2046.000000
22.100000	-0.022228	-13.137002	-4.399193	-1.699893	-5.012163	-2.025753	0.000000	-10.000000	0.283333	-16.633333	54.833332	1023.000000	1023.000000	2046.000000
22.120001	-0.022551	-13.327423	-4.543801	-1.876320	-4.841513	-2.065789	0.000000	-10.000000	0.283333	-16.400002	49.166668	1023.000000	1023.000000	2046.000000
22.139999	-0.023266	-13.750373	-4.778580	-1.966108	-4.708299	-2.297387	0.000000	-10.000000	0.283333	-16.016666	43.833332	1023.000000	1023.000000	2046.000000
22.160000	-0.023229	-13.728362	-4.829463	-2.013491	-4.600690	-2.284718	0.000000	-10.000000	0.275000	-15.716667	38.333332	1023.000000	1023.000000	2046.000000
22.180000	-0.023394	-13.825979	-4.723726	-2.256329	-4.806185	-2.039739	0.000000	-10.000000	0.258333	-15.350000	33.166668	1023.000000	1023.000000	2046.000000
22.200001	-0.023468	-13.869616	-4.595809	-2.581159	-5.011269	-1.681380	0.000000	-10.000000	0.250000	-15.250000	28.000000	1023.000000	1023.000000	2046.000000
22.219999	-0.024079	-14.230976	-4.419342	-2.690560	-5.331266	-1.789809	0.000000	-10.000000	0.250000	-15.150001	23.000000	1023.000000	1023.000000	2046.000000
22.240000	-0.024678	-14.584633	-4.518837	-2.568484	-5.285944	-2.211367	0.000000	-10.000000	0.250000	-15.150001	19.666666	1023.000000	1023.000000	2046.000000
22.260000	-0.025378	-14.998467	-4.640371	-2.755561	-5.261397	-2.341139	0.000000	-10.000000	0.250000	-15.033334	14.666667	1023.000000	1023.000000	2046.000000
22.280001	-0.026289	-15.536810	-4.886650	-2.978680	-5.210145	-2.461334	0.000000	-10.000000	0.250000	-15.050000	9.666667	1023.000000	1023.000000	2046.000000
22.299999	-0.027011	-15.963317	-5.183163	-3.102017	-5.040653	-2.637484	0.000000	-10.000000	0.250000	-15.100000	3.166667	1023.000000	1023.000000	2046.000000
22.320000	-0.027803	-16.431499	-5.341316	-3.215864	-5.150916	-2.723403	0.000000	-10.000000	0.250000	-15.216667	-1.666667	1023.000000	1023.000000	2046.000000
22.340000	-0.028412	-16.791500	-5.482295	-3.510941	-5.302083	-2.496181	0.000000	-10.000000	0.250000	-15.250000	-6.500000	1023.000000	1023.000000	2046.000000
22.360001	-0.029713	-17.560221	-5.647282	-4.144752	-5.545986	-2.222201	0.000000	-10.000000	0.250000	-15.150000	-11.500000	1023.000000	1023.000000	2046.000000
22.379999	-0.031442	-18.582186	-5.794365	-4.630016	-5.822541	-2.335264	0.000000	-10.000000	0.250000	-15.133333	-16.500000	1023.000000	1023.000000	2046.000000
22.400000	-0.032433	-19.167910	-5.819425	-4.719919	-5.896519	-2.732047	0.000000	-10.000000	0.250000	-15.000000	-21.500000	1023.000000	1023.000000	2046.000000
22.420000	-0.033354	-19.712366	-5.969512	-4.757828	-5.893847	-3.091180	0.000000	-10.000000	0.241667	-15.016666	-26.500000	1023.000000	1023.000000	2046.000000
22.440001	-0.034779	-20.554100	-6.327330	-5.010801	-5.970805	-3.245163	0.000000	-10.000000	0.225000	-14.650001	-31.500000	1023.000000	1023.000000	2046.000000
22.459999	-0.036764	-21.727386	-6.943673	-5.240007	-5.999772	-3.543934	0.000000	-10.000000	0.208333	-14.016666	-36.333332	1023.000000	1023.000000	2046.000000
22.480000	-0.038577	-22.798828	-7.373560	-5.424027	-6.280300	-3.720942	0.000000	-10.000000	0.191667	-13.183333	-41.166668	1023.000000	1023.000000	2046.000000
22.500000	-0.039809	-23.526876	-7.718242	-5.674555	-6.545632	-3.588446	0.000000	-10.000000	0.175000	-12.533334	-45.666668	1023.000000	1023.000000	2046.000000
22.520000	-0.041357	-24.441738	-7.886269	-5.956027	-6.999267	-3.600177	0.000000	-10.000000	0.158333	-12.450000	-50.000000	1023.000000	1023.000000	2046.000000
22.540001	-0.042625	-25.191412	-8.070595	-6.049726	-7.304956	-3.766136	0.000000	-10.000000	0.150000	-12.500000	-54.000000	1023.000000	1023.000000	2046.000000
22.559999	-0.043592	-25.762684	-8.156518	-5.878511	-7.515717	-4.211937	0.000000	-10.000000	0.150000	-12.600000	-58.000000	1023.000000	1023.000000	2046.000000
22.580000	-0.044178	-26.109457	-8.272539	-5.737687	-7.561865	-4.537366	0.000000	-10.000000	0.150000	-12.516666	-62.166668	1023.000000	1023.000000	2046.000000
22.600000	-0.044846	-26.503710	-8.446245	-5.850633	-7.575379	-4.631453	0.000000	-10.000000	0.150000	-12.366667	-66.500000	1023.000000	1023.000000	2046.000000
22.620001	-0.045033	-26.614758	-8.642532	-5.851755	-7.450638	-4.669831	0.000000	-10.000000	0.150000	-12.283333	-70.833336	1023.000000	1023.000000	2046.000000
22.639999	-0.044515	-26.308321	-8.688960	-5.588895	-7.385507	-4.644958	0.000000	-10.000000	0.150000	-12.233334	-75.000000	1023.000000	1023.000000	2046.000000
22.660000	-0.043638	-25.790186	-8.528214	-5.257540	-7.443512	-4.560921	0.000000	-10.000000	0.150000	-12.316667	-79.000000	1023.000000	1023.000000	2046.000000
22.680000	-0.042484	-25.108154	-8.315311	-5.034486	-7.488067	-4.270291	0.000000	-10.000000	0.150000	-12.216667	-83.000000	1023.000000	1023.000000	2046.000000
22.700001	-0.041646	-24.612650	-8.070560	-5.007245	-7.624404	-3.910439	0.000000	-10.000000	0.150000	-12.166667	-87.000000	1023.000000	1023.000000	2046.000000
22.719999	-0.041216	-24.358652	-7.806620	-4.997032	-7.751700	-3.803300	0.000000	-10.000000	0.150000	-11.883334	-91.000000	1023.000000	1023.000000	2046.000000
22.740000	-0.041105	-24.293036	-7.581666	-4.778290	-7.809700	-4.123379	0.000000	-10.000000	0.150000	-11.750000	-95.000000	1023.000000	1023.000000	2046.000000
22.760000	-0.041053	-24.262070	-7.484444	-4.804365	-7.662658	-4.310603	0.000000	-10.000000	0.150000	-11.533334	-99.000000	1023.000000	1023.000000	2046.000000
22.780001	-0.041225	-24.363684	-7.538189	-5.124100	-7.488927	-4.212467	0.000000	-10.000000	0.150000	-11.300000	-103.000000	1023.000000	1023.000000	2046.000000
22.799999	-0.041531	-24.544811	-7.793662	-5.208860	-7.277344	-4.264946	0.000000	-10.000000	0.141667	-10.916667	-106.666664	1023.000000	1023.000000	2046.000000
22.820000	-0.041164	-24.327635	-7.792990	-5.280499	-7.289432	-3.964714	0.000000	-10.000000	0.141667	-10.450001	-110.333336	1023.000000	1023.000000	2046.000000
22.840000	-0.041425	-24.482092	-7.684299	-5.507568	-7.529497	-3.760728	0.000000	-10.000000	0.141667	-10.116667	-113.666664	1023.000000	1023.000000	2046.000000
22.860001	-0.041907	-24.766985	-7.541940	-5.536682	-7.704038	-3.984325	0.000000	-10.000000	0.150000	-10.000000	-117.166664	1023.000000	1023.000000	2046.000000
22.879999	-0.042300	-24.999104	-7.546004	-5.473585	-7.675956	-4.303558	0.000000	-10.000000	0.141667	-9.900001	-120.500000	1023.000000	1023.000000	2046.000000
22.900000	-0.042672	-25.219437	-7.470259	-5.638566	-7.718675	-4.391938	0.000000	-10.000000	0.141667	-9.750000	-123.833336	1023.000000	1023.000000	2046.000000
22.920000	-0.043087	-25.464603	-7.640540	-5.887907	-7.554046	-4.382111	0.000000	-10.000000	0.133333	-9.450000	-127.166664	1023.000000	1023.000000	2046.000000
22.940001	-0.043289	-25.583561	-7.899704	-5.951599	-7.327176	-4.405082	0.000000	-10.000000	0.125000	-9.100000	-130.333328	1023.000000	1023.000000	2046.000000
22.959999	-0.043486	-25.700024	-8.113235	-5.940711	-7.278614	-4.367465	0.000000	-10.000000	0.108333	-8.750000	-133.500000	1023.000000	1023.000000	2046.000000
22.980000	-0.044282	-26.170713	-8.388846	-6.344452	-7.337096	-4.100318	0.000000	-10.000000	0.100000	-8.283334	-136.333328	1023.000000	1023.000000	2046.000000
23.000000	-0.046078	-27.231852	-8.612078	-6.951661	-7.594514	-4.073600	0.000000	-10.000000	0.108333	-7.783334	-139.000000	1023.000000	1023.000000	2046.000000
23.020000	-0.047362	-27.990984	-8.618249	-7.212346	-7.785645	-4.374744	0.000000	-10.000000	0.108333	-7.250000	-141.666672	1023.000000	1023.000000	2046.000000
23.040001	-0.047640	-28.154942	-8.454070	-7.132915	-7.884370	-4.683587	0.000000	-10.000000	0.108333	-6.633333	-144.166672	1023.000000	1023.000000	2046.000000
23.059999	-0.048212	-28.493374	-8.392072	-7.158582	-8.025966	-4.916754	0.000000	-10.000000	0.091667	-6.116667	-146.500000	1023.000000	1023.000000	2046.000000
23.080000	-0.049383	-29.185320	-8.673627	-7.447690	-8.093921	-4.970082	0.000000	-10.000000	0.075000	-5.083333	-148.500000	1023.000000	1023.000000	2046.000000
23.100000	-0.051069	-30.181963	-9.180304	-7.741915	-8.187091	-5.072654	0.000000	-10.000000	0.066667	-3.383333	-150.000000	1023.000000	1023.000000	2046.000000
23.120001	-0.052478	-31.014278	-9.751411	-7.780419	-8.199374	-5.283073	0.000000	-10.000000	0.058333	-1.183333	-150.833328	1023.000000	1023.000000	2046.000000
23.139999	-0.053111	-31.388535	-10.203465	-7.655103	-8.214689	-5.315277	0.000000	-10.000000	0.058333	0.700000	-151.000000	1023.000000	1023.000000	2046.000000
23.160000	-0.053594	-31.674053	-10.406717	-7.641969	-8.426628	-5.198738	0.000000	-10.000000	0.050000	1.816667	-151.000000	1023.000000	1023.000000	2046.000000
23.180000	-0.054030	-31.931608	-10.456568	-7.679283	-8.691507	-5.104251	0.000000	-10.000000	0.041667	2.800000	-151.000000	1023.000000	1023.000000	2046.000000
23.200001	-0.054557	-32.243427	-10.397955	-7.593194	-8.977434	-5.274843	0.000000	-10.000000	0.033333	3.800000	-151.000000	1023.000000	1023.000000	2046.000000
23.219999	-0.054506	-32.213146	-10.203517	-7.273911	-9.183043	-5.552674	0.000000	-10.000000	0.025000	4.950000	-151.000000	1023.000000	1023.000000	2046.000000
23.240000	-0.053742	-31.761606	-9.944748	-7.062754	-9.185676	-5.568429	0.000000	-10.000000	0.016667	5.950000	-151.000000	1023.000000	1023.000000	2046.000000
23.260000	-0.052309	-30.914331	-9.649773	-6.819219	-9.111279	-5.334060	0.000000	-10.000000	0.008333	6.850000	-151.000000	1023.000000	1023.000000	2046.000000
23.280001	-0.050928	-30.098715	-9.383125	-6.543998	-9.061235	-5.110357	0.000000	-10.000000	0.000000	7.633334	-151.000000	1023.000000	1023.000000	2046.000000
23.299999	-0.048893	-28.895681	-9.224264	-6.102071	-8.697083	-4.872264	0.000000	-10.000000	-0.008333	8.800000	-151.000000	1023.000000	1023.000000	2046.000000
23.320000	-0.046951	-27.748259	-9.087077	-5.640324	-8.326174	-4.694684	0.000000	-10.000000	-0.016667	10.116667	-151.000000	1023.000000	1023.000000	2046.000000
23.340000	-0.044935	-26.556290	-8.993356	-5.193941	-7.935514	-4.433479	0.000000	-10.000000	-0.041667	11.666667	-122.166664	1023.000000	1023.000000	2046.000000
23.360001	-0.043470	-25.690836	-8.762951	-5.099747	-7.789984	-4.038154	0.000000	-10.000000	-0.050000	13.233334	-62.666668	1023.000000	1023.000000	2046.000000
23.379999	-0.042596	-25.174469	-8.361526	-5.105996	-7.876057	-3.830891	0.000000	-10.000000	-0.058333	14.383333	-3.166667	1023.000000	1023.000000	2046.000000
23.400000	-0.041643	-24.611275	-7.919953	-4.908595	-7.849438	-3.933289	0.000000	-10.000000	-0.066667	15.333334	29.166666	1023.000000	1023.000000	2046.000000
23.420000	-0.040541	-23.959572	-7.399733	-4.663564	-7.807107	-4.089169	0.000000	-10.000000	-0.091667	15.800000	32.500000	1023.000000	1023.000000	2046.000000
23.440001	-0.039170	-23.149313	-7.041877	-4.775133	-7.552906	-3.779398	0.000000	-10.000000	-0.116667	16.416668	37.833332	1023.000000	1023.000000	2046.000000
23.459999	-0.038129	-22.534069	-7.097029	-4.819642	-7.088996	-3.528402	0.000000	-10.000000	-0.133333	17.033333	43.166668	1023.000000	1023.000000	2046.000000
23.480000	-0.036980	-21.855019	-7.316778	-4.587611	-6.535029	-3.415599	0.000000	-10.000000	-0.150000	17.516666	48.833332	1023.000000	1023.000000	2046.000000
23.500000	-0.035756	-21.132088	-7.283640	-4.449068	-6.272568	-3.126810	0.000000	-10.000000	-0.175000	18.333334	54.500000	1023.000000	1023.000000	2046.000000
23.520000	-0.034860	-20.602306	-7.108536	-4.483990	-6.185166	-2.824615	0.000000	-10.000000	-0.191667	18.716667	60.500000	1023.000000	1023.000000	2046.000000
23.540001	-0.034563	-20.426586	-6.801867	-4.492832	-6.318359	-2.813527	0.000000	-10.000000	-0.216667	19.583334	66.833336	1023.000000	1023.000000	2046.000000
23.559999	-0.033608	-19.862179	-6.364630	-4.261446	-6.309782	-2.926320	0.000000	-10.000000	-0.216667	19.916666	73.166664	1023.000000	1023.000000	2046.000000
23.580000	-0.032570	-19.248661	-5.970885	-4.183312	-6.218601	-2.875863	0.000000	-10.000000	-0.225000	20.550001	79.833336	1023.000000	1023.000000	2046.000000
23.600000	-0.031959	-18.888033	-5.790261	-4.279454	-6.039583	-2.778736	0.000000	-10.000000	-0.241667	20.900002	86.500000	1023.000000	1023.000000	2046.000000
23.620001	-0.032031	-18.930235	-5.985368	-4.811065	-5.653975	-2.479828	0.000000	-10.000000	-0.258333	21.383335	93.500000	1023.000000	1023.000000	2046.000000
23.639999	-0.031895	-18.850214	-6.300489	-5.096725	-5.142585	-2.310416	0.000000	-10.000000	-0.258333	21.683334	100.666664	1023.000000	1023.000000	2046.000000
23.660000	-0.031007	-18.325228	-6.432136	-5.012453	-4.632955	-2.247685	0.000000	-10.000000	-0.241667	21.833334	107.833336	1023.000000	1023.000000	2046.000000
23.680000	-0.030130	-17.806625	-6.442092	-4.723074	-4.433056	-2.208403	0.000000	-10.000000	-0.241667	22.133333	115.166664	1023.000000	1023.000000	2046.000000
23.700001	-0.030204	-17.850626	-6.440968	-4.747217	-4.584319	-2.078123	0.000000	-10.000000	-0.258333	22.516666	122.500000	1023.000000	1023.000000	2046.000000
23.719999	-0.031302	-18.499681	-6.430549	-4.912827	-4.950674	-2.205631	0.000000	-10.000000	-0.275000	23.066668	129.833328	1023.000000	1023.000000	2046.000000
23.740000	-0.031821	-18.806227	-6.232259	-4.847016	-5.245844	-2.481107	0.000000	-10.000000	-0.291667	23.316668	137.333328	1023.000000	1023.000000	2046.000000
23.760000	-0.031515	-18.625433	-6.028278	-4.801469	-5.253317	-2.542369	0.000000	-10.000000	-0.300000	23.633333	145.000000	1023.000000	1023.000000	2046.000000
23.780001	-0.031158	-18.414270	-6.085680	-4.920839	-5.084549	-2.323203	0.000000	-10.000000	-0.300000	23.750000	153.000000	1023.000000	1023.000000	2046.000000
23.799999	-0.030441	-17.990755	-6.502935	-4.727729	-4.550704	-2.209388	0.000000	-10.000000	-0.316667	23.950001	161.000000	1023.000000	1023.000000	2046.000000
23.820000	-0.029577	-17.480068	-6.692733	-4.392651	-4.211373	-2.183312	0.000000	-10.000000	-0.333333	24.250000	169.000000	1023.000000	1023.000000	2046.000000
23.840000	-0.028566	-16.882359	-6.801891	-4.021293	-3.928921	-2.130253	0.000000	-10.000000	-0.350000	24.350000	177.000000	1023.000000	1023.000000	2046.000000
23.860001	-0.027370	-16.175465	-6.706656	-3.746531	-3.785716	-1.936561	0.000000	-10.000000	-0.350000	24.633333	185.000000	1023.000000	1023.000000	2046.000000
23.879999	-0.025925	-15.321553	-6.454569	-3.519925	-3.711451	-1.635607	0.000000	-10.000000	-0.350000	24.650000	193.166672	1023.000000	1023.000000	2046.000000
23.900000	-0.024330	-14.378759	-6.060154	-3.214339	-3.747898	-1.356368	0.000000	-10.000000	-0.350000	24.733334	201.500000	1023.000000	1023.000000	2046.000000
23.920000	-0.022410	-13.244040	-5.531769	-2.801598	-3.761767	-1.148905	0.000000	-10.000000	-0.350000	24.816668	209.833328	1023.000000	1023.000000	2046.000000
23.940001	-0.020375	-12.041445	-5.028372	-2.440309	-3.647337	-0.925427	0.000000	-10.000000	-0.350000	24.766666	218.000000	1023.000000	1023.000000	2046.000000
23.959999	-0.018416	-10.884053	-4.352306	-2.071004	-3.633948	-0.826794	0.000000	-10.000000	-0.366667	25.049999	226.333328	1023.000000	1023.000000	2046.000000
23.980000	-0.016464	-9.729944	-3.796848	-1.854994	-3.409864	-0.668238	0.000000	-10.000000	-0.358333	25.366667	234.666672	1023.000000	1023.000000	2046.000000
24.000000	-0.014514	-8.577727	-3.229068	-1.747214	-3.166904	-0.434541	0.000000	-10.000000	-0.358333	25.583334	243.166672	1023.000000	1023.000000	2046.000000
24.020000	-0.012524	-7.401573	-2.879223	-1.750780	-2.707124	-0.064445	0.000000	-10.000000	-0.325000	25.633333	251.500000	1023.000000	1023.000000	2046.000000
24.040001	-0.010978	-6.488245	-2.680123	-1.751598	-2.288496	0.231972	0.000000	-10.000000	-0.333333	25.066668	260.166656	1023.000000	1023.000000	2046.000000
24.059999	-0.009511	-5.621268	-2.612211	-1.717716	-1.809106	0.517765	0.000000	-10.000000	-0.333333	24.916668	268.666656	1023.000000	1023.000000	2046.000000
24.080000	-0.008064	-4.765811	-2.745531	-1.534602	-1.148269	0.662591	0.000000	-10.000000	-0.350000	24.483334	277.000000	1023.000000	1023.000000	2046.000000
24.100000	-0.006981	-4.125881	-2.849713	-1.336287	-0.661982	0.722100	0.000000	-10.000000	-0.341667	24.666668	285.000000	1023.000000	1023.000000	2046.000000
24.120001	-0.006037	-3.568031	-2.760848	-1.239155	-0.418177	0.850149	0.000000	-10.000000	-0.341667	24.266666	293.166656	1023.000000	1023.000000	2046.000000
24.139999	-0.004958	-2.930195	-2.656269	-1.103791	-0.162427	0.992292	0.000000	-10.000000	-0.341667	24.183334	301.500000	1023.000000	1023.000000	2046.000000
24.160000	-0.004105	-2.425952	-2.505362	-1.022061	-0.063604	1.165074	0.000000	-10.000000	-0.350000	23.850000	309.833344	1023.000000	1023.000000	2046.000000
24.180000	-0.003331	-1.968521	-2.327239	-1.019318	0.030577	1.347460	0.000000	-10.000000	-0.333333	23.900000	318.000000	1023.000000	1023.000000	2046.000000
24.200001	-0.002386	-1.409973	-2.026243	-0.974998	0.016201	1.575066	0.000000	-10.000000	-0.316667	23.850000	326.000000	1023.000000	1023.000000	2046.000000
24.219999	-0.001974	-1.166446	-1.778088	-1.014325	-0.090458	1.716425	0.000000	-10.000000	-0.291667	23.566668	334.000000	1023.000000	1023.000000	2046.000000
24.240000	-0.002237	-1.322209	-1.658633	-1.230195	-0.172289	1.738908	0.000000	-10.000000	-0.283333	23.350000	339.333344	1023.000000	1023.000000	2046.000000
24.260000	-0.002313	-1.367203	-1.428939	-1.422648	-0.246622	1.731006	0.000000	-10.000000	-0.266667	22.700001	347.000000	1023.000000	1023.000000	2046.000000
24.280001	-0.001568	-0.926512	-0.930261	-1.466224	-0.253641	1.723614	0.000000	-10.000000	-0.258333	22.350000	354.500000	1023.000000	1023.000000	2046.000000
24.299999	-0.000291	-0.171737	-0.485154	-1.374717	-0.112327	1.800461	0.000000	-10.000000	-0.250000	21.850000	364.500000	1023.000000	1023.000000	2046.000000
24.320000	0.000338	0.199472	-0.452379	-1.379207	0.097866	1.933192	0.000000	-10.000000	-0.241667	21.766666	371.833344	1023.000000	1023.000000	2046.000000
24.340000	-0.000158	-0.093195	-0.917305	-1.479708	0.370695	1.933123	0.000000	-10.000000	-0.241667	21.583334	379.000000	1023.000000	1023.000000	2046.000000
24.360001	-0.001110	-0.655766	-1.563674	-1.541326	0.623100	1.826135	0.000000	-10.000000	-0.225000	21.416666	388.500000	1023.000000	1023.000000	2046.000000
24.379999	-0.001924	-1.137011	-2.135466	-1.364706	0.838997	1.524164	0.000000	-10.000000	-0.216667	21.183334	400.500000	1023.000000	1023.000000	2046.000000
24.400000	-0.002211	-1.306791	-2.443390	-1.116160	0.854818	1.397940	0.000000	-10.000000	-0.200000	21.000000	410.166656	1023.000000	1023.000000	2046.000000
24.420000	-0.002322	-1.372326	-2.549026	-0.958571	0.724616	1.410655	0.000000	-10.000000	-0.200000	20.950001	415.000000	1023.000000	1023.000000	2046.000000
24.440001	-0.002260	-1.335542	-2.382063	-0.898567	0.421646	1.523441	0.000000	-10.000000	-0.200000	20.916668	417.333344	1023.000000	1023.000000	2046.000000
24.459999	-0.001859	-1.098566	-2.067492	-0.784866	0.129074	1.624718	0.000000	-10.000000	-0.200000	20.966667	422.000000	1023.000000	1023.000000	2046.000000
24.480000	-0.001040	-0.614865	-1.616799	-0.577867	-0.059504	1.639305	0.000000	-10.000000	-0.216667	20.750000	429.000000	1023.000000	1023.000000	2046.000000
24.500000	0.000390	0.230687	-1.108894	-0.204451	-0.106088	1.650120	0.000000	-10.000000	-0.233333	20.583334	435.833344	1023.000000	1023.000000	2046.000000
24.520000	0.002077	1.227792	-0.793533	0.129655	0.059441	1.832228	0.000000	-10.000000	-0.233333	20.216667	442.666656	1023.000000	1023.000000	2046.000000
24.540001	0.004053	2.395236	-0.437502	0.465840	0.259082	2.107815	0.000000	-10.000000	-0.216667	19.900000	449.500000	1023.000000	1023.000000	2046.000000
24.559999	0.006197	3.662293	-0.124062	0.810512	0.572429	2.403414	0.000000	-10.000000	-0.216667	20.000000	456.166656	1023.000000	1023.000000	2046.000000
24.580000	0.008358	4.939594	0.123209	1.010200	1.058816	2.747369	0.000000	-10.000000	-0.233333	19.866667	462.833344	1023.000000	1023.000000	2046.000000
24.600000	0.010074	5.953945	0.113596	1.106813	1.690103	3.043433	0.000000	-10.000000	-0.250000	20.316668	469.500000	1023.000000	1023.000000	2046.000000
24.620001	0.011519	6.807739	0.058306	1.267838	2.292393	3.189202	0.000000	-10.000000	-0.241667	20.183334	476.333344	1023.000000	1023.000000	2046.000000
24.639999	0.012710	7.511441	0.040704	1.463505	2.819681	3.187551	0.000000	-10.000000	-0.233333	20.433334	483.000000	1023.000000	1023.000000	2046.000000
24.660000	0.013850	8.185426	0.167675	1.559668	3.159334	3.298749	0.000000	-10.000000	-0.216667	20.200001	489.666656	1023.000000	1023.000000	2046.000000
24.680000	0.014761	8.723839	0.328304	1.642510	3.364572	3.388454	0.000000	-10.000000	-0.225000	20.033333	496.500000	1023.000000	1023.000000	2046.000000
24.700001	0.015577	9.205975	0.513878	1.703457	3.478292	3.510348	0.000000	-10.000000	-0.216667	19.799999	503.333344	1023.000000	1023.000000	2046.000000
24.719999	0.016115	9.523773	0.708159	1.617831	3.510871	3.686913	0.000000	-10.000000	-0.216667	19.766666	510.000000	1023.000000	1023.000000	2046.000000
24.740000	0.016448	9.720700	1.012464	1.431003	3.337007	3.940227	0.000000	-10.000000	-0.191667	19.366667	516.500000	1023.000000	1023.000000	2046.000000
24.760000	0.017019	10.058221	1.401431	1.308141	3.185588	4.163061	0.000000	-10.000000	-0.175000	19.033333	523.000000	1023.000000	1023.000000	2046.000000
24.780001	0.017867	10.559114	1.969073	1.352003	3.020378	4.217659	0.000000	-10.000000	-0.158333	18.583334	529.333313	1023.000000	1023.000000	2046.000000
24.799999	0.018995	11.225760	2.317049	1.445256	3.154337	4.309118	0.000000	-10.000000	-0.150000	18.516666	535.500000	1023.000000	1023.000000	2046.000000
24.820000	0.020297	11.995669	2.709948	1.571824	3.286503	4.427394	0.000000	-10.000000	-0.141667	18.450001	541.833313	1023.000000	1023.000000	2046.000000
24.840000	0.022082	13.050675	2.769493	1.685915	3.860402	4.734866	0.000000	-10.000000	-0.125000	17.933334	548.166687	1023.000000	1023.000000	2046.000000
24.860001	0.022253	13.151237	2.484554	1.507826	4.216422	4.942436	0.000000	-10.000000	-0.108333	17.416668	554.500000	1023.000000	1023.000000	2046.000000
24.879999	0.021981	12.990571	1.918847	1.453858	4.725089	4.892777	0.000000	-10.000000	-0.100000	16.850000	560.166687	1023.000000	1023.000000	2046.000000
24.900000	0.021484	12.697142	1.609738	1.503755	4.926069	4.657580	0.000000	-10.000000	-0.100000	16.516666	565.833313	1023.000000	1023.000000	2046.000000
24.920000	0.021557	12.740404	1.837440	1.377578	4.755041	4.770346	0.000000	-10.000000	-0.108333	16.450001	571.333313	1023.000000	1023.000000	2046.000000
24.940001	0.021486	12.698449	2.367262	1.174242	4.178138	4.978807	0.000000	-10.000000	-0.108333	16.333334	577.000000	1023.000000	1023.000000	2046.000000
24.959999	0.020906	12.355342	2.685236	1.217292	3.716091	4.736722	0.000000	-10.000000	-0.108333	16.383333	582.500000	1023.000000	1023.000000	2046.000000
24.980000	0.020150	11.908629	2.563112	1.186476	3.635240	4.523801	0.000000	-10.000000	-0.100000	16.150000	588.000000	1023.000000	1023.000000	2046.000000
25.000000	0.019783	11.691724	2.340456	1.079598	3.754964	4.516706	0.000000	-10.000000	-0.100000	15.933333	593.333313	1023.000000	1023.000000	2046.000000
25.020000	0.019417	11.475433	1.799169	1.119884	4.060744	4.495636	0.000000	-10.000000	-0.083333	15.833334	598.666687	1023.000000	1023.000000	2046.000000
25.040001	0.018792	11.105917	1.051907	1.495233	4.409149	4.149628	0.000000	-10.000000	-0.066667	15.400001	604.000000	1023.000000	1023.000000	2046.000000
25.059999	0.018109	10.702429	0.786112	1.759407	4.266951	3.889958	0.000000	-10.000000	-0.050000	14.883333	609.333313	1023.000000	1023.000000	2046.000000
25.080000	0.017857	10.553690	0.846782	1.702380	3.922442	4.082086	0.000000	-10.000000	-0.050000	14.050000	614.333313	1023.000000	1023.000000	2046.000000
25.100000	0.017953	10.610279	1.320097	1.589145	3.369216	4.331820	0.000000	-10.000000	-0.050000	13.066667	619.166687	1023.000000	1023.000000	2046.000000
25.120001	0.018770	11.092807	1.822809	1.897341	3.088199	4.284458	0.000000	-10.000000	-0.033333	11.716667	623.666687	1023.000000	1023.000000	2046.000000
25.139999	0.020532	12.134562	2.221696	2.197219	3.266484	4.449163	0.000000	-10.000000	-0.016667	10.350000	627.833313	1023.000000	1023.000000	2046.000000
25.160000	0.022322	13.192317	2.353858	2.514206	3.659411	4.664843	0.000000	-10.000000	0.000000	9.566667	631.500000	1023.000000	1023.000000	2046.000000
25.180000	0.023769	14.047700	2.177748	2.805503	4.227085	4.837364	0.000000	-10.000000	0.000000	9.666667	634.833313	1023.000000	1023.000000	2046.000000
25.200001	0.024606	14.542061	1.821731	3.216443	4.772560	4.731326	0.000000	-10.000000	-0.008333	10.266666	638.000000	1023.000000	1023.000000	2046.000000
25.219999	0.025393	15.007232	1.790750	3.457120	5.015832	4.743530	0.000000	-10.000000	-0.016667	10.850000	641.333313	1023.000000	1023.000000	2046.000000
25.240000	0.026041	15.390454	2.122355	3.333443	4.942984	4.991673	0.000000	-10.000000	-0.025000	11.050000	643.666687	1023.000000	1023.000000	2046.000000
25.260000	0.026817	15.848931	2.703259	3.010556	4.728837	5.406280	0.000000	-10.000000	-0.025000	11.050000	647.333313	1023.000000	1023.000000	2046.000000
25.280001	0.028096	16.604650	3.363118	3.021943	4.662611	5.556979	0.000000	-10.000000	-0.016667	10.900001	651.000000	1023.000000	1023.000000	2046.000000
25.299999	0.029844	17.637520	3.960344	3.216162	4.929763	5.531251	0.000000	-10.000000	-0.008333	10.433333	656.000000	1023.000000	1023.000000	2046.000000
25.320000	0.030717	18.153883	3.812416	3.097904	5.555616	5.687947	0.000000	-10.000000	0.000000	9.650001	659.666687	1023.000000	1023.000000	2046.000000
25.340000	0.030885	18.253185	3.348153	3.069201	6.150283	5.685550	0.000000	-10.000000	0.000000	8.800000	663.000000	1023.000000	1023.000000	2046.000000
25.360001	0.030565	18.063856	3.081980	3.149048	6.408819	5.424009	0.000000	-10.000000	0.000000	7.766667	666.000000	1023.000000	1023.000000	2046.000000
25.379999	0.030185	17.839268	2.908214	3.099114	6.461487	5.370453	0.000000	-10.000000	0.000000	6.750000	668.833313	1023.000000	1023.000000	2046.000000
25.400000	0.030129	17.806322	3.166387	2.695894	6.162426	5.781616	0.000000	-10.000000	0.016667	5.566667	671.333313	1023.000000	1023.000000	2046.000000
25.420000	0.030615	18.093403	3.726619	2.396379	5.814613	6.155791	0.000000	-10.000000	0.033333	4.483334	673.500000	1023.000000	1023.000000	2046.000000
25.440001	0.031306	18.502092	4.422549	2.600511	5.512775	5.966256	0.000000	-10.000000	0.050000	3.383333	675.166687	1023.000000	1023.000000	2046.000000
25.459999	0.032938	19.466253	4.559075	2.905569	5.996004	6.005605	0.000000	-10.000000	0.050000	1.883333	676.500000	1023.000000	1023.000000	2046.000000
25.480000	0.032730	19.343321	4.096495	2.802675	6.405651	6.038500	0.000000	-10.000000	0.050000	0.783333	677.333313	1023.000000	1023.000000	2046.000000
25.500000	0.031310	18.504158	3.252122	2.686779	6.793706	5.771551	0.000000	-10.000000	0.058333	-0.566667	677.833313	1023.000000	1023.000000	2046.000000
25.520000	0.029635	17.514547	2.694536	2.520550	6.831050	5.468410	0.000000	-10.000000	0.058333	-1.366667	678.000000	1023.000000	1023.000000	2046.000000
25.540001	0.029037	17.160849	2.826807	2.178698	6.574886	5.580459	0.000000	-10.000000	0.066667	-2.300000	678.000000	1023.000000	1023.000000	2046.000000
25.559999	0.028766	17.000523	3.184661	1.829638	6.101834	5.884389	0.000000	-10.000000	0.066667	-2.750000	678.000000	1023.000000	1023.000000	2046.000000
25.580000	0.028068	16.588230	3.625494	1.650715	5.454384	5.857637	0.000000	-10.000000	0.066667	-3.016667	678.000000	1023.000000	1023.000000	2046.000000
25.600000	0.027078	16.002863	3.713997	1.777380	5.136589	5.374898	0.000000	-10.000000	0.058333	-3.116667	678.000000	1023.000000	1023.000000	2046.000000
25.620001	0.025773	15.232000	3.203038	1.654977	5.268008	5.105977	0.000000	-10.000000	0.050000	-3.216667	678.000000	1023.000000	1023.000000	2046.000000
25.639999	0.023737	14.028658	2.146641	1.633423	5.531946	4.716647	0.000000	-10.000000	0.050000	-3.100000	678.000000	1023.000000	1023.000000	2046.000000
25.660000	0.021900	12.942887	1.397487	1.806345	5.507149	4.231906	0.000000	-10.000000	0.050000	-3.100000	678.000000	1023.000000	1023.000000	2046.000000
25.680000	0.020639	12.197656	1.232161	1.627024	5.046926	4.291546	0.000000	-10.000000	0.050000	-2.933333	678.000000	1023.000000	1023.000000	2046.000000
25.700001	0.020472	12.099222	1.759597	1.361567	4.282111	4.695948	0.000000	-10.000000	0.058333	-2.916667	678.000000	1023.000000	1023.000000	2046.000000
25.719999	0.021135	12.490810	2.388539	1.774360	3.887743	4.440168	0.000000	-10.000000	0.058333	-3.050000	678.000000	1023.000000	1023.000000	2046.000000
25.740000	0.021718	12.835209	2.265274	2.042758	4.193256	4.333921	0.000000	-10.000000	0.066667	-3.616667	678.000000	1023.000000	1023.000000	2046.000000
25.760000	0.021772	12.867060	1.896022	2.107166	4.473428	4.390444	0.000000	-10.000000	0.075000	-4.550000	678.000000	1023.000000	1023.000000	2046.000000
25.780001	0.021537	12.728274	1.348328	2.398012	4.808936	4.172998	0.000000	-10.000000	0.091667	-5.550000	678.000000	1023.000000	1023.000000	2046.000000
25.799999	0.021367	12.627740	1.107600	2.688793	4.832417	3.998929	0.000000	-10.000000	0.100000	-6.300000	678.000000	1023.000000	1023.000000	2046.000000
25.820000	0.021882	12.932417	1.337435	2.643853	4.579875	4.371254	0.000000	-10.000000	0.100000	-6.583333	678.000000	1023.000000	1023.000000	2046.000000
25.840000	0.022928	13.550381	1.933465	2.460082	4.227609	4.929225	0.000000	-10.000000	0.091667	-6.683333	670.833313	1023.000000	1023.000000	2046.000000
25.860001	0.024179	14.289661	2.680788	2.573014	3.946276	5.089583	0.000000	-10.000000	0.091667	-6.400000	663.000000	1023.000000	1023.000000	2046.000000
25.879999	0.025460	15.046926	3.181330	2.867704	4.016319	4.981573	0.000000	-10.000000	0.091667	-6.166667	653.833313	1023.000000	1023.000000	2046.000000
25.900000	0.026569	15.702571	3.369258	3.048817	4.329816	4.954680	0.000000	-10.000000	0.100000	-5.816667	651.833313	1023.000000	1023.000000	2046.000000
25.920000	0.026994	15.953634	3.235744	3.046041	4.747718	4.924131	0.000000	-10.000000	0.100000	-5.816667	649.833313	1023.000000	1023.000000	2046.000000
25.940001	0.026668	15.760614	2.880201	3.018524	5.093507	4.768383	0.000000	-10.000000	0.100000	-6.000000	648.500000	1023.000000	1023.000000	2046.000000
25.959999	0.025941	15.330857	2.369882	2.966551	5.406215	4.588209	0.000000	-10.000000	0.100000	-6.416667	646.500000	1023.000000	1023.000000	2046.000000
25.980000	0.024897	14.714117	2.126531	2.875977	5.337706	4.373903	0.000000	-10.000000	0.108333	-7.050000	644.166687	1023.000000	1023.000000	2046.000000
26.000000	0.024684	14.588031	2.277844	2.429810	5.066111	4.814265	0.000000	-10.000000	0.116667	-7.933333	641.666687	1023.000000	1023.000000	2046.000000
26.020000	0.024673	14.581560	2.766910	2.037426	4.569640	5.207585	0.000000	-10.000000	0.125000	-8.983334	638.833313	1023.000000	1023.000000	2046.000000
26.040001	0.025012	14.781833	3.278651	2.060046	4.243542	5.199594	0.000000	-10.000000	0.133333	-10.016666	636.000000	1023.000000	1023.000000	2046.000000
26.059999	0.025429	15.028719	3.631701	2.280793	4.162079	4.954146	0.000000	-10.000000	0.141667	-11.050000	632.666687	1023.000000	1023.000000	2046.000000
26.080000	0.025525	15.085268	3.603260	2.459800	4.287231	4.734976	0.000000	-10.000000	0.183333	-12.116667	629.000000	1023.000000	1023.000000	2046.000000
26.100000	0.025385	15.002576	3.326403	2.544643	4.520491	4.611039	0.000000	-10.000000	0.216667	-13.416667	624.833313	1023.000000	1023.000000	2046.000000
26.120001	0.023985	14.175268	2.759253	2.334057	4.624238	4.457721	0.000000	-10.000000	0.250000	-14.783334	620.333313	1023.000000	1023.000000	2046.000000
26.139999	0.021791	12.878411	1.899647	2.050280	4.789808	4.138676	0.000000	-10.000000	0.266667	-16.066668	615.500000	1023.000000	1023.000000	2046.000000
26.160000	0.019677	11.629235	1.346561	1.746966	4.733394	3.802315	0.000000	-10.000000	0.283333	-17.283333	610.166687	1023.000000	1023.000000	2046.000000
26.180000	0.018532	10.952668	1.242792	1.571678	4.505544	3.632653	0.000000	-10.000000	0.316667	-18.233334	604.500000	1023.000000	1023.000000	2046.000000
26.200001	0.017475	10.327623	1.350712	1.165278	3.943398	3.868236	0.000000	-10.000000	0.341667	-18.916666	598.166687	1023.000000	1023.000000	2046.000000
26.219999	0.016059	9.490735	1.366529	0.798251	3.351326	3.974629	0.000000	-10.000000	0.366667	-19.200001	591.833313	1023.000000	1023.000000	2046.000000
26.240000	0.014286	8.443085	1.327545	0.444195	2.733468	3.937878	0.000000	-10.000000	0.375000	-19.316668	587.500000	1023.000000	1023.000000	2046.000000
26.260000	0.012654	7.478783	1.463188	0.468413	2.044446	3.502736	0.000000	-10.000000	0.383333	-19.466667	581.166687	1023.000000	1023.000000	2046.000000
26.280001	0.011286	6.669914	1.240203	0.702904	1.833692	2.893115	0.000000	-10.000000	0.391667	-19.700001	574.666687	1023.000000	1023.000000	2046.000000
26.299999	0.009987	5.902046	0.738046	0.779682	1.856761	2.527556	0.000000	-10.000000	0.400000	-20.166668	565.833313	1023.000000	1023.000000	2046.000000
26.320000	0.008282	4.894887	0.199115	0.814340	1.727072	2.154360	0.000000	-10.000000	0.400000	-20.566668	559.166687	1023.000000	1023.000000	2046.000000
26.340000	0.006830	4.036586	-0.417547	0.844944	1.728304	1.880886	0.000000	-10.000000	0.416667	-20.900000	552.333313	1023.000000	1023.000000	2046.000000
26.360001	0.005402	3.192496	-0.929128	0.955462	1.688335	1.477827	0.000000	-10.000000	0.416667	-21.166668	545.333313	1023.000000	1023.000000	2046.000000
26.379999	0.004513	2.667315	-1.192895	1.001504	1.583765	1.274941	0.000000	-10.000000	0.416667	-21.466667	538.166687	1023.000000	1023.000000	2046.000000
26.400000	0.004173	2.466190	-1.272732	1.064943	1.422485	1.251494	0.000000	-10.000000	0.416667	-21.833334	531.000000	1023.000000	1023.000000	2046.000000
26.420000	0.004284	2.532000	-1.149336	1.047236	1.151970	1.482130	0.000000	-10.000000	0.425000	-22.183334	523.666687	1023.000000	1023.000000	2046.000000
26.440001	0.005191	3.067781	-0.686880	1.038673	0.757160	1.958828	0.000000	-10.000000	0.425000	-22.283333	516.333313	1023.000000	1023.000000	2046.000000
26.459999	0.005945	3.513281	-0.227783	1.134450	0.382429	2.224185	0.000000	-10.000000	0.416667	-22.066668	508.833344	1023.000000	1023.000000	2046.000000
26.480000	0.006861	4.054759	0.317159	1.309308	0.067590	2.360701	0.000000	-10.000000	0.408333	-21.750000	501.500000	1023.000000	1023.000000	2046.000000
26.500000	0.007797	4.608294	0.788743	1.687812	-0.071216	2.202955	0.000000	-10.000000	0.408333	-21.350000	494.166656	1023.000000	1023.000000	2046.000000
26.520000	0.008477	5.009675	0.929575	2.133707	0.084068	1.862325	0.000000	-10.000000	0.400000	-21.183332	487.000000	1023.000000	1023.000000	2046.000000
26.540001	0.008592	5.077825	0.723182	2.196219	0.420593	1.737831	0.000000	-10.000000	0.400000	-20.966667	480.000000	1023.000000	1023.000000	2046.000000
26.559999	0.008017	4.738336	0.460588	2.154088	0.517037	1.606622	0.000000	-10.000000	0.400000	-20.799999	473.000000	1023.000000	1023.000000	2046.000000
26.580000	0.007036	4.158505	-0.064201	2.049167	0.718574	1.454966	0.000000	-10.000000	0.400000	-20.566668	466.000000	1023.000000	1023.000000	2046.000000
26.600000	0.006109	3.610186	-0.376138	1.972244	0.757249	1.256831	0.000000	-10.000000	0.391667	-20.350000	459.166656	1023.000000	1023.000000	2046.000000
26.620001	0.005436	3.212417	-0.502914	1.836040	0.645851	1.233440	0.000000	-10.000000	0.383333	-20.266666	452.333344	1023.000000	1023.000000	2046.000000
26.639999	0.004988	2.947678	-0.430474	1.453219	0.371075	1.553859	0.000000	-10.000000	0.383333	-20.183334	445.666656	1023.000000	1023.000000	2046.000000
26.660000	0.004941	2.920062	-0.030535	1.010560	-0.118341	2.058378	0.000000	-10.000000	0.375000	-20.066668	438.833344	1023.000000	1023.000000	2046.000000
26.680000	0.005130	3.031865	0.351696	0.947511	-0.444206	2.176863	0.000000	-10.000000	0.366667	-20.050001	432.166656	1023.000000	1023.000000	2046.000000
26.700001	0.004710	2.783815	0.694134	1.005339	-0.863296	1.947638	0.000000	-10.000000	0.350000	-20.083334	425.333344	1023.000000	1023.000000	2046.000000
26.719999	0.004991	2.949466	0.720962	1.386140	-0.714238	1.556602	0.000000	-10.000000	0.366667	-20.083334	418.666656	1023.000000	1023.000000	2046.000000
26.740000	0.003911	2.311156	0.319657	1.364730	-0.594838	1.221608	0.000000	-10.000000	0.375000	-20.049999	412.000000	1023.000000	1023.000000	2046.000000
26.760000	0.002180	1.288635	-0.355188	1.062274	-0.463578	1.045126	0.000000	-10.000000	0.383333	-19.816668	405.333344	1023.000000	1023.000000	2046.000000
26.780001	-0.000454	-0.268294	-1.234268	0.575540	-0.378595	0.769029	0.000000	-10.000000	0.366667	-19.683334	398.833344	1023.000000	1023.000000	2046.000000
26.799999	-0.002145	-1.267455	-1.592023	0.051301	-0.495322	0.768589	0.000000	-10.000000	0.366667	-19.533335	392.166656	1023.000000	1023.000000	2046.000000
26.820000	-0.002422	-1.431288	-1.224708	-0.492508	-1.001608	1.287536	0.000000	-10.000000	0.358333	-19.450001	385.833344	1023.000000	1023.000000	2046.000000
26.840000	-0.003044	-1.799116	-0.698402	-0.677946	-1.735681	1.312913	0.000000	-10.000000	0.358333	-18.983334	379.166656	1023.000000	1023.000000	2046.000000
26.860001	-0.003848	-2.273902	-0.777337	-0.459291	-1.840981	0.803707	0.000000	-10.000000	0.325000	-18.316668	372.833344	1023.000000	1023.000000	2046.000000
26.879999	-0.005256	-3.106286	-1.388184	-0.444897	-1.696698	0.423493	0.000000	-10.000000	0.300000	-17.583334	366.500000	1023.000000	1023.000000	2046.000000
26.900000	-0.007627	-4.507603	-2.298918	-0.678592	-1.629157	0.099064	0.000000	-10.000000	0.266667	-17.200001	360.833344	1023.000000	1023.000000	2046.000000
26.920000	-0.010221	-6.040760	-3.118173	-0.922681	-1.703842	-0.296064	0.000000	-10.000000	0.275000	-17.166668	355.166656	1023.000000	1023.000000	2046.000000
26.940001	-0.011671	-6.897447	-3.384318	-1.214802	-1.985254	-0.313073	0.000000	-10.000000	0.275000	-17.300001	349.500000	1023.000000	1023.000000	2046.000000
26.959999	-0.012261	-7.246284	-3.240093	-1.570328	-2.461032	0.025169	0.000000	-10.000000	0.283333	-17.383333	343.500000	1023.000000	1023.000000	2046.000000
26.980000	-0.012751	-7.535830	-2.864211	-1.686636	-3.054622	0.069639	0.000000	-10.000000	0.275000	-17.283333	337.666656	1023.000000	1023.000000	2046.000000
27.000000	-0.013027	-7.699052	-2.685546	-1.389097	-3.338326	-0.286083	0.000000	-10.000000	0.275000	-17.083334	332.000000	1023.000000	1023.000000	2046.000000
27.020000	-0.013038	-7.705655	-2.842040	-1.026007	-3.178271	-0.659337	0.000000	-10.000000	0.275000	-16.850000	326.333344	1023.000000	1023.000000	2046.000000
27.040001	-0.013217	-7.810979	-3.294679	-0.880046	-2.914712	-0.721543	0.000000	-10.000000	0.275000	-16.666668	320.666656	1023.000000	1023.000000	2046.000000
27.059999	-0.013265	-7.839342	-3.577183	-0.666382	-2.756248	-0.839529	0.000000	-10.000000	0.275000	-16.600000	315.000000	1023.000000	1023.000000	2046.000000
27.080000	-0.012577	-7.432720	-3.359756	-0.502204	-2.877125	-0.693636	0.000000	-10.000000	0.266667	-16.400000	309.500000	1023.000000	1023.000000	2046.000000
27.100000	-0.011538	-6.819162	-2.892777	-0.660880	-3.149652	-0.115853	0.000000	-10.000000	0.258333	-16.150000	304.000000	1023.000000	1023.000000	2046.000000
27.120001	-0.010742	-6.348507	-2.330123	-0.685654	-3.518444	0.185713	0.000000	-10.000000	0.250000	-15.733334	298.666656	1023.000000	1023.000000	2046.000000
27.139999	-0.010386	-6.138074	-2.014362	-0.391433	-3.676020	-0.056259	0.000000	-10.000000	0.250000	-15.483334	293.333344	1023.000000	1023.000000	2046.000000
27.160000	-0.010113	-5.976916	-2.024997	-0.082440	-3.498128	-0.371351	0.000000	-10.000000	0.241667	-15.283334	288.166656	1023.000000	1023.000000	2046.000000
27.180000	-0.010323	-6.100844	-2.282786	-0.103331	-3.237173	-0.477554	0.000000	-10.000000	0.241667	-15.183333	283.000000	1023.000000	1023.000000	2046.000000
27.200001	-0.011268	-6.659455	-2.718839	-0.279774	-3.065101	-0.595740	0.000000	-10.000000	0.241667	-15.083333	278.000000	1023.000000	1023.000000	2046.000000
27.219999	-0.012032	-7.110961	-3.044619	-0.411039	-2.955072	-0.700231	0.000000	-10.000000	0.250000	-14.833333	273.000000	1023.000000	1023.000000	2046.000000
27.240000	-0.012649	-7.475284	-3.111382	-0.545420	-3.065183	-0.753299	0.000000	-10.000000	0.250000	-14.650000	269.666656	1023.000000	1023.000000	2046.000000
27.260000	-0.012871	-7.607021	-3.049820	-0.850172	-3.208126	-0.498903	0.000000	-10.000000	0.241667	-14.566667	264.666656	1023.000000	1023.000000	2046.000000
27.280001	-0.013010	-7.688787	-2.817092	-1.223899	-3.537341	-0.110455	0.000000	-10.000000	0.241667	-14.766666	259.666656	1023.000000	1023.000000	2046.000000
27.299999	-0.013190	-7.795412	-2.558519	-1.416101	-3.868403	0.047612	0.000000	-10.000000	0.241667	-15.116667	253.166672	1023.000000	1023.000000	2046.000000
27.320000	-0.013704	-8.099249	-2.396875	-1.309360	-4.140632	-0.252382	0.000000	-10.000000	0.258333	-15.650001	248.166672	1023.000000	1023.000000	2046.000000
27.340000	-0.014204	-8.394520	-2.411654	-1.278217	-4.235660	-0.468989	0.000000	-10.000000	0.266667	-16.300001	243.000000	1023.000000	1023.000000	2046.000000
27.360001	-0.014558	-8.604017	-2.631423	-1.250349	-4.081483	-0.640762	0.000000	-10.000000	0.283333	-17.000000	237.333328	1023.000000	1023.000000	2046.000000
27.379999	-0.015984	-9.446775	-2.965036	-1.456482	-4.167200	-0.858058	0.000000	-10.000000	0.291667	-17.466667	231.500000	1023.000000	1023.000000	2046.000000
27.400000	-0.017885	-10.570084	-3.610319	-1.992084	-4.042191	-0.925490	0.000000	-10.000000	0.300000	-17.783333	225.833328	1023.000000	1023.000000	2046.000000
27.420000	-0.020119	-11.890518	-4.222789	-2.556625	-4.013313	-1.097791	0.000000	-10.000000	0.291667	-17.933334	220.166672	1023.000000	1023.000000	2046.000000
27.440001	-0.021631	-12.784139	-4.605945	-2.857887	-4.023948	-1.296359	0.000000	-10.000000	0.283333	-18.066668	216.500000	1023.000000	1023.000000	2046.000000
27.459999	-0.022542	-13.322237	-4.701068	-2.971450	-4.203284	-1.446435	0.000000	-10.000000	0.283333	-18.100000	212.333328	1023.000000	1023.000000	2046.000000
27.480000	-0.023587	-13.939646	-4.786253	-3.258129	-4.530645	-1.364618	0.000000	-10.000000	0.275000	-17.583334	206.166672	1023.000000	1023.000000	2046.000000
27.500000	-0.024851	-14.686840	-4.932186	-3.734666	-4.908467	-1.111520	0.000000	-10.000000	0.266667	-17.066668	200.000000	1023.000000	1023.000000	2046.000000
27.520000	-0.026402	-15.603564	-5.059408	-3.998422	-5.345815	-1.199919	0.000000	-10.000000	0.258333	-16.416668	194.166672	1023.000000	1023.000000	2046.000000
27.540001	-0.028316	-16.734783	-5.307314	-4.129788	-5.756123	-1.541558	0.000000	-10.000000	0.258333	-16.233334	188.666672	1023.000000	1023.000000	2046.000000
27.559999	-0.029815	-17.620575	-5.544765	-4.075540	-6.019466	-1.980804	0.000000	-10.000000	0.250000	-16.066668	181.500000	1023.000000	1023.000000	2046.000000
27.580000	-0.031215	-18.448202	-5.913757	-3.967751	-6.117044	-2.449650	0.000000	-10.000000	0.241667	-15.950001	174.333328	1023.000000	1023.000000	2046.000000
27.600000	-0.032272	-19.072887	-6.292277	-4.059372	-6.117301	-2.603937	0.000000	-10.000000	0.241667	-15.833334	169.000000	1023.000000	1023.000000	2046.000000
27.620001	-0.033202	-19.622528	-6.570914	-4.163458	-6.177739	-2.710418	0.000000	-10.000000	0.250000	-15.616667	163.666672	1023.000000	1023.000000	2046.000000
27.639999	-0.033977	-20.080200	-6.862815	-4.233195	-6.179027	-2.805164	0.000000	-10.000000	0.250000	-15.483334	160.166672	1023.000000	1023.000000	2046.000000
27.660000	-0.034081	-20.141579	-6.958280	-4.139254	-6.171445	-2.872600	0.000000	-10.000000	0.250000	-15.316668	155.000000	1023.000000	1023.000000	2046.000000
27.680000	-0.033823	-19.989305	-6.976842	-3.877401	-6.142212	-2.992851	0.000000	-10.000000	0.233333	-15.166667	149.833328	1023.000000	1023.000000	2046.000000
27.700001	-0.033369	-19.720999	-6.851318	-3.613767	-6.218973	-3.036941	0.000000	-10.000000	0.216667	-15.016666	144.666672	1023.000000	1023.000000	2046.000000
27.719999	-0.032799	-19.384119	-6.781747	-3.434539	-6.185767	-2.982067	0.000000	-10.000000	0.200000	-14.666667	141.333328	1023.000000	1023.000000	2046.000000
27.740000	-0.032106	-18.974873	-6.625655	-3.264194	-6.157549	-2.927475	0.000000	-10.000000	0.200000	-14.400001	138.166672	1023.000000	1023.000000	2046.000000
27.760000	-0.031670	-18.716700	-6.442930	-3.255914	-6.250501	-2.767354	0.000000	-10.000000	0.200000	-13.750000	131.833328	1023.000000	1023.000000	2046.000000
27.780001	-0.031347	-18.526314	-6.317131	-3.415677	-6.254633	-2.538873	0.000000	-10.000000	0.200000	-13.383333	125.833336	1023.000000	1023.000000	2046.000000
27.799999	-0.031045	-18.347414	-6.097388	-3.623395	-6.398280	-2.228350	0.000000	-10.000000	0.191667	-12.883333	119.833336	1023.000000	1023.000000	2046.000000
27.820000	-0.031024	-18.335096	-5.831240	-3.806652	-6.607709	-2.089495	0.000000	-10.000000	0.175000	-12.633333	115.500000	1023.000000	1023.000000	2046.000000
27.840000	-0.030996	-18.318918	-5.648577	-3.876673	-6.706506	-2.087162	0.000000	-10.000000	0.158333	-12.183333	111.166664	1023.000000	1023.000000	2046.000000
27.860001	-0.031325	-18.513250	-5.604392	-3.774343	-6.740969	-2.393547	0.000000	-10.000000	0.150000	-11.850000	108.333336	1023.000000	1023.000000	2046.000000
27.879999	-0.031616	-18.684782	-5.677349	-3.777766	-6.650952	-2.578716	0.000000	-10.000000	0.150000	-11.616667	104.333336	1023.000000	1023.000000	2046.000000
27.900000	-0.032200	-19.030281	-5.841209	-3.867838	-6.586151	-2.735083	0.000000	-10.000000	0.150000	-11.666667	100.500000	1023.000000	1023.000000	2046.000000
27.920000	-0.032820	-19.396858	-6.147725	-4.104042	-6.412864	-2.732228	0.000000	-10.000000	0.150000	-11.716667	96.666664	1023.000000	1023.000000	2046.000000
27.940001	-0.033576	-19.843307	-6.496046	-4.227167	-6.258913	-2.861181	0.000000	-10.000000	0.150000	-11.900001	93.000000	1023.000000	1023.000000	2046.000000
27.959999	-0.034736	-20.528860	-6.609221	-4.398618	-6.423775	-3.097247	0.000000	-10.000000	0.150000	-12.000000	90.500000	1023.000000	1023.000000	2046.000000
27.980000	-0.034883	-20.615971	-6.773150	-4.438236	-6.270879	-3.133706	0.000000	-10.000000	0.133333	-12.066667	85.000000	1023.000000	1023.000000	2046.000000
28.000000	-0.035538	-21.002983	-6.912149	-4.595537	-6.311525	-3.183772	0.000000	-10.000000	0.116667	-12.033334	82.000000	1023.000000	1023.000000	2046.000000
28.020000	-0.036605	-21.633499	-7.062984	-5.079404	-6.480373	-3.010738	0.000000	-10.000000	0.116667	-11.666667	76.666664	1023.000000	1023.000000	2046.000000
28.040001	-0.037926	-22.414488	-7.252038	-5.730788	-6.635674	-2.795987	0.000000	-10.000000	0.133333	-11.333333	74.333336	1023.000000	1023.000000	2046.000000
28.059999	-0.038763	-22.908772	-7.127282	-6.224113	-6.916017	-2.641359	0.000000	-10.000000	0.141667	-10.950000	70.666664	1023.000000	1023.000000	2046.000000
28.080000	-0.039343	-23.252001	-6.999641	-6.137386	-7.156656	-2.958318	0.000000	-10.000000	0.125000	-10.733334	67.000000	1023.000000	1023.000000	2046.000000
28.100000	-0.040096	-23.696976	-7.112584	-5.987054	-7.230353	-3.366985	0.000000	-10.000000	0.108333	-10.516667	63.333332	1023.000000	1023.000000	2046.000000
28.120001	-0.041407	-24.471403	-7.512987	-6.084310	-7.218781	-3.655326	0.000000	-10.000000	0.100000	-10.133333	59.666668	1023.000000	1023.000000	2046.000000
28.139999	-0.043391	-25.644329	-8.022403	-6.402079	-7.354329	-3.865520	0.000000	-10.000000	0.100000	-9.516666	57.333332	1023.000000	1023.000000	2046.000000
28.160000	-0.045236	-26.734583	-8.568089	-6.626639	-7.446160	-4.093695	0.000000	-10.000000	0.100000	-8.850000	53.166668	1023.000000	1023.000000	2046.000000
28.180000	-0.047104	-27.838421	-9.022068	-6.778656	-7.587690	-4.450006	0.000000	-10.000000	0.100000	-8.566667	49.333332	1023.000000	1023.000000	2046.000000
28.200001	-0.048609	-28.727999	-9.402790	-6.856966	-7.692327	-4.775914	0.000000	-10.000000	0.100000	-8.683333	46.500000	1023.000000	1023.000000	2046.000000
28.219999	-0.049390	-29.189352	-9.617272	-6.832057	-7.791708	-4.948314	0.000000	-10.000000	0.100000	-8.916667	44.500000	1023.000000	1023.000000	2046.000000
28.240000	-0.049574	-29.298222	-9.586750	-6.916524	-8.007081	-4.787866	0.000000	-10.000000	0.100000	-8.916667	42.500000	1023.000000	1023.000000	2046.000000
28.260000	-0.049621	-29.326216	-9.457914	-7.016613	-8.269539	-4.582150	0.000000	-10.000000	0.100000	-8.933333	39.500000	1023.000000	1023.000000	2046.000000
28.280001	-0.049623	-29.327068	-9.272882	-7.003080	-8.580422	-4.470684	0.000000	-10.000000	0.100000	-8.916667	35.500000	1023.000000	1023.000000	2046.000000
28.299999	-0.049077	-29.004259	-9.117550	-6.676596	-8.646166	-4.563948	0.000000	-10.000000	0.100000	-8.966667	32.500000	1023.000000	1023.000000	2046.000000
28.320000	-0.048319	-28.556740	-8.905868	-6.178283	-8.670834	-4.801757	0.000000	-10.000000	0.100000	-9.016666	28.500000	1023.000000	1023.000000	2046.000000
28.340000	-0.047292	-27.949389	-8.702973	-5.828863	-8.617572	-4.799980	0.000000	-10.000000	0.100000	-9.033334	26.500000	1023.000000	1023.000000	2046.000000
28.360001	-0.046612	-27.547766	-8.626638	-5.703368	-8.488724	-4.729035	0.000000	-10.000000	0.100000	-8.716667	23.500000	1023.000000	1023.000000	2046.000000
28.379999	-0.046136	-27.266088	-8.638612	-5.705499	-8.281036	-4.640942	0.000000	-10.000000	0.100000	-7.983334	20.833334	1023.000000	1023.000000	2046.000000
28.400000	-0.045971	-27.168638	-8.715822	-5.702862	-8.080665	-4.669290	0.000000	-10.000000	0.100000	-7.250000	18.166666	1023.000000	1023.000000	2046.000000
28.420000	-0.045741	-27.033037	-8.698944	-5.698521	-7.924222	-4.711350	0.000000	-10.000000	0.100000	-6.750000	15.500000	1023.000000	1023.000000	2046.000000
28.440001	-0.045419	-26.842539	-8.610512	-5.724489	-7.855015	-4.652524	0.000000	-10.000000	0.091667	-6.500000	13.833333	1023.000000	1023.000000	2046.000000
28.459999	-0.044999	-26.594244	-8.509494	-5.854301	-7.825152	-4.405298	0.000000	-10.000000	0.075000	-5.900000	11.500000	1023.000000	1023.000000	2046.000000
28.480000	-0.044609	-26.363762	-8.357245	-6.002519	-7.858630	-4.145367	0.000000	-10.000000	0.058333	-4.616667	9.166667	1023.000000	1023.000000	2046.000000
28.500000	-0.044149	-26.091866	-8.111364	-6.151576	-7.970984	-3.857942	0.000000	-10.000000	0.050000	-3.483333	7.500000	1023.000000	1023.000000	2046.000000
28.520000	-0.044027	-26.020164	-7.918992	-6.132337	-8.142220	-3.826615	0.000000	-10.000000	0.050000	-2.016667	6.333333	1023.000000	1023.000000	2046.000000
28.540001	-0.043869	-25.926310	-7.815995	-6.003094	-8.144559	-3.962662	0.000000	-10.000000	0.050000	-1.116667	6.166667	1023.000000	1023.000000	2046.000000
28.559999	-0.043736	-25.847918	-7.774272	-5.824295	-8.055904	-4.193447	0.000000	-10.000000	0.050000	0.383333	6.000000	1023.000000	1023.000000	2046.000000
28.580000	-0.043681	-25.815268	-7.702528	-5.924052	-8.000239	-4.188447	0.000000	-10.000000	0.033333	1.983333	6.000000	1023.000000	1023.000000	2046.000000
28.600000	-0.043415	-25.658442	-7.943975	-6.011403	-7.616739	-4.086324	0.000000	-10.000000	0.016667	3.366667	6.000000	1023.000000	1023.000000	2046.000000
28.620001	-0.043715	-25.835348	-8.140524	-6.028729	-7.469244	-4.196851	0.000000	-10.000000	0.000000	4.583333	6.000000	1023.000000	1023.000000	2046.000000
28.639999	-0.044013	-26.011812	-8.331369	-6.269726	-7.368762	-4.041954	0.000000	-10.000000	0.000000	5.350000	6.000000	1023.000000	1023.000000	2046.000000
28.660000	-0.044375	-26.225473	-8.367064	-6.761878	-7.439672	-3.656860	0.000000	-10.000000	0.000000	6.366667	6.000000	1023.000000	1023.000000	2046.000000
28.680000	-0.044288	-26.173965	-8.130568	-6.944103	-7.566710	-3.532585	0.000000	-10.000000	0.000000	7.316667	6.000000	1023.000000	1023.000000	2046.000000
28.700001	-0.044136	-26.084307	-7.876175	-6.750993	-7.740099	-3.717040	0.000000	-10.000000	0.000000	7.933333	6.000000	1023.000000	1023.000000	2046.000000
28.719999	-0.044186	-26.114048	-7.838089	-6.504797	-7.771606	-3.999556	0.000000	-10.000000	0.000000	8.450000	6.000000	1023.000000	1023.000000	2046.000000
28.740000	-0.045001	-26.595493	-7.982271	-6.437550	-7.899033	-4.276639	0.000000	-10.000000	0.000000	8.983334	6.000000	1023.000000	1023.000000	2046.000000
28.760000	-0.045982	-27.175617	-8.273025	-6.535387	-7.924562	-4.442643	0.000000	-10.000000	0.000000	10.033334	6.000000	1023.000000	1023.000000	2046.000000
28.780001	-0.046713	-27.607512	-8.505895	-6.674380	-7.944871	-4.482367	0.000000	-10.000000	-0.016667	11.600000	12.666667	1023.000000	1023.000000	2046.000000
28.799999	-0.047052	-27.807768	-8.723373	-6.662017	-7.895256	-4.527121	0.000000	-10.000000	-0.033333	12.783333	19.333334	1023.000000	1023.000000	2046.000000
28.820000	-0.047134	-27.855953	-8.872892	-6.534008	-7.802383	-4.646670	0.000000	-10.000000	-0.050000	13.316667	27.333334	1023.000000	1023.000000	2046.000000
28.840000	-0.046767	-27.639044	-8.994462	-6.312354	-7.645270	-4.686957	0.000000	-10.000000	-0.066667	13.483334	30.166666	1023.000000	1023.000000	2046.000000
28.860001	-0.045939	-27.149849	-9.037672	-6.050939	-7.419476	-4.641761	0.000000	-10.000000	-0.091667	14.050000	34.500000	1023.000000	1023.000000	2046.000000
28.879999	-0.044891	-26.530376	-8.914277	-5.842119	-7.318407	-4.455573	0.000000	-10.000000	-0.116667	14.950000	40.833332	1023.000000	1023.000000	2046.000000
28.900000	-0.043280	-25.578508	-8.645334	-5.646242	-7.254117	-4.032814	0.000000	-10.000000	-0.125000	15.550000	45.666668	1023.000000	1023.000000	2046.000000
28.920000	-0.041513	-24.534359	-8.288462	-5.401720	-7.185372	-3.658805	0.000000	-10.000000	-0.125000	16.150000	50.833332	1023.000000	1023.000000	2046.000000
28.940001	-0.039639	-23.426493	-7.803099	-4.990628	-7.189520	-3.443244	0.000000	-10.000000	-0.125000	16.583334	54.333332	1023.000000	1023.000000	2046.000000
28.959999	-0.037748	-22.308891	-7.292911	-4.475292	-7.165292	-3.375397	0.000000	-10.000000	-0.141667	17.516668	59.833332	1023.000000	1023.000000	2046.000000
28.980000	-0.036057	-21.309481	-6.785998	-4.032029	-7.076764	-3.414691	0.000000	-10.000000	-0.183333	18.533335	67.500000	1023.000000	1023.000000	2046.000000
29.000000	-0.034360	-20.306982	-6.374478	-3.829318	-6.792898	-3.310288	0.000000	-10.000000	-0.225000	19.516666	73.500000	1023.000000	1023.000000	2046.000000
29.020000	-0.032712	-19.332672	-6.129967	-3.918782	-6.346981	-2.936942	0.000000	-10.000000	-0.250000	20.350000	79.833336	1023.000000	1023.000000	2046.000000
29.040001	-0.031290	-18.492130	-6.068720	-3.912720	-5.835581	-2.675109	0.000000	-10.000000	-0.250000	20.516666	84.333336	1023.000000	1023.000000	2046.000000
29.059999	-0.029971	-17.712862	-6.061657	-3.753027	-5.333403	-2.564775	0.000000	-10.000000	-0.258333	20.783335	91.166664	1023.000000	1023.000000	2046.000000
29.080000	-0.028567	-16.883158	-5.986480	-3.644385	-4.903471	-2.348821	0.000000	-10.000000	-0.258333	20.983334	100.333336	1023.000000	1023.000000	2046.000000
29.100000	-0.027280	-16.122719	-5.799014	-3.611627	-4.643447	-2.068631	0.000000	-10.000000	-0.258333	21.366667	107.333336	1023.000000	1023.000000	2046.000000
29.120001	-0.026116	-15.434472	-5.631411	-3.614551	-4.454565	-1.733947	0.000000	-10.000000	-0.266667	21.883333	114.333336	1023.000000	1023.000000	2046.000000
29.139999	-0.025127	-14.849771	-5.376748	-3.643679	-4.358326	-1.471017	0.000000	-10.000000	-0.275000	22.333334	119.166664	1023.000000	1023.000000	2046.000000
29.160000	-0.024521	-14.491919	-5.038053	-3.677274	-4.443327	-1.333265	0.000000	-10.000000	-0.275000	22.666666	126.500000	1023.000000	1023.000000	2046.000000
29.180000	-0.023836	-14.087106	-4.694562	-3.487221	-4.446922	-1.458401	0.000000	-10.000000	-0.275000	22.950001	136.666672	1023.000000	1023.000000	2046.000000
29.200001	-0.023068	-13.633307	-4.242543	-3.291496	-4.479180	-1.620088	0.000000	-10.000000	-0.283333	23.016666	144.333328	1023.000000	1023.000000	2046.000000
29.219999	-0.021485	-12.697529	-3.940228	-3.279037	-4.181739	-1.296524	0.000000	-10.000000	-0.283333	23.216667	152.000000	1023.000000	1023.000000	2046.000000
29.240000	-0.020657	-12.208220	-3.897601	-3.340091	-3.857888	-1.112639	0.000000	-10.000000	-0.283333	23.100000	157.166672	1023.000000	1023.000000	2046.000000
29.260000	-0.020336	-12.018691	-4.171345	-3.573042	-3.369770	-0.904534	0.000000	-10.000000	-0.283333	23.233334	164.833328	1023.000000	1023.000000	2046.000000
29.280001	-0.020329	-12.014663	-4.551609	-3.752132	-2.866726	-0.844196	0.000000	-10.000000	-0.291667	23.150000	175.166672	1023.000000	1023.000000	2046.000000
29.299999	-0.019605	-11.586312	-4.572309	-3.761179	-2.517574	-0.735251	0.000000	-10.000000	-0.283333	23.200001	182.833328	1023.000000	1023.000000	2046.000000
29.320000	-0.018419	-10.885393	-4.406773	-3.706278	-2.290126	-0.482216	0.000000	-10.000000	-0.283333	23.016666	190.666672	1023.000000	1023.000000	2046.000000
29.340000	-0.018046	-10.665468	-4.237798	-3.678536	-2.453987	-0.295147	0.000000	-10.000000	-0.291667	23.050001	195.666672	1023.000000	1023.000000	2046.000000
29.360001	-0.018915	-11.178528	-4.204855	-3.743162	-2.832691	-0.397819	0.000000	-10.000000	-0.291667	23.100000	203.333328	1023.000000	1023.000000	2046.000000
29.379999	-0.019928	-11.777446	-4.255908	-3.746109	-3.140694	-0.634734	0.000000	-10.000000	-0.291667	23.183334	213.500000	1023.000000	1023.000000	2046.000000
29.400000	-0.020712	-12.240593	-4.236389	-3.663073	-3.382285	-0.958845	0.000000	-10.000000	-0.291667	23.250000	221.333328	1023.000000	1023.000000	2046.000000
29.420000	-0.020674	-12.218336	-4.185208	-3.487243	-3.463108	-1.082778	0.000000	-10.000000	-0.300000	23.450001	229.000000	1023.000000	1023.000000	2046.000000
29.440001	-0.020172	-11.921931	-4.060685	-3.337258	-3.469749	-1.054239	0.000000	-10.000000	-0.300000	23.283335	234.166672	1023.000000	1023.000000	2046.000000
29.459999	-0.019383	-11.455535	-3.963688	-3.205639	-3.368097	-0.918111	0.000000	-10.000000	-0.291667	23.133333	242.000000	1023.000000	1023.000000	2046.000000
29.480000	-0.018406	-10.877923	-3.855177	-3.074562	-3.199772	-0.748412	0.000000	-10.000000	-0.300000	22.966667	252.333328	1023.000000	1023.000000	2046.000000
29.500000	-0.017306	-10.228049	-3.846502	-2.953219	-2.886229	-0.542100	0.000000	-10.000000	-0.308333	23.116667	260.000000	1023.000000	1023.000000	2046.000000
29.520000	-0.015689	-9.272325	-3.882883	-2.667944	-2.396037	-0.325460	0.000000	-10.000000	-0.308333	23.049999	267.666656	1023.000000	1023.000000	2046.000000
29.540001	-0.013874	-8.199584	-3.976178	-2.205779	-1.836712	-0.180915	0.000000	-10.000000	-0.291667	22.816668	273.000000	1023.000000	1023.000000	2046.000000
29.559999	-0.011753	-6.946259	-3.867758	-1.629047	-1.445570	-0.003884	0.000000	-10.000000	-0.275000	22.500000	280.666656	1023.000000	1023.000000	2046.000000
29.580000	-0.009672	-5.716094	-3.627517	-1.178818	-1.169618	0.259859	0.000000	-10.000000	-0.266667	22.483334	290.666656	1023.000000	1023.000000	2046.000000
29.600000	-0.008050	-4.757833	-3.209627	-1.067755	-1.164790	0.684339	0.000000	-10.000000	-0.258333	22.500000	298.000000	1023.000000	1023.000000	2046.000000
29.620001	-0.006859	-4.053391	-2.648344	-1.025442	-1.300650	0.921044	0.000000	-10.000000	-0.266667	22.816668	305.666656	1023.000000	1023.000000	2046.000000
29.639999	-0.005595	-3.306659	-2.093810	-0.861409	-1.318085	0.966645	0.000000	-10.000000	-0.283333	23.033333	310.666656	1023.000000	1023.000000	2046.000000
29.660000	-0.004158	-2.457468	-1.467905	-0.667057	-1.285528	0.963022	0.000000	-10.000000	-0.300000	23.133333	318.333344	1023.000000	1023.000000	2046.000000
29.680000	-0.002361	-1.395277	-1.026041	-0.656800	-0.944774	1.232338	0.000000	-10.000000	-0.300000	23.000000	328.666656	1023.000000	1023.000000	2046.000000
29.700001	-0.000641	-0.378597	-0.840293	-0.753373	-0.446334	1.661403	0.000000	-10.000000	-0.300000	22.866667	336.666656	1023.000000	1023.000000	2046.000000
29.719999	0.000684	0.404172	-1.069555	-0.720796	0.301935	1.892588	0.000000	-10.000000	-0.291667	22.850000	344.333344	1023.000000	1023.000000	2046.000000
29.740000	0.001793	1.059586	-1.343304	-0.425495	0.944535	1.883850	0.000000	-10.000000	-0.291667	22.833334	349.333344	1023.000000	1023.000000	2046.000000
29.760000	0.002802	1.655959	-1.322290	-0.341488	1.231246	2.088492	0.000000	-10.000000	-0.275000	22.650002	356.833344	1023.000000	1023.000000	2046.000000
29.780001	0.003577	2.114089	-1.059142	-0.410378	1.161002	2.422607	0.000000	-10.000000	-0.275000	22.416668	367.000000	1023.000000	1023.000000	2046.000000
29.799999	0.004018	2.374887	-0.566675	-0.458460	0.834586	2.565436	0.000000	-10.000000	-0.266667	22.200001	374.500000	1023.000000	1023.000000	2046.000000
29.820000	0.004510	2.665249	0.030240	-0.266116	0.510494	2.390631	0.000000	-10.000000	-0.266667	22.200001	382.000000	1023.000000	1023.000000	2046.000000
29.840000	0.005900	3.486924	0.536781	-0.138440	0.609704	2.478879	0.000000	-10.000000	-0.258333	22.116667	386.833344	1023.000000	1023.000000	2046.000000
29.860001	0.007672	4.534310	0.657081	-0.116499	1.118663	2.875065	0.000000	-10.000000	-0.250000	21.750000	394.166656	1023.000000	1023.000000	2046.000000
29.879999	0.008209	4.851474	0.293582	-0.326135	1.696805	3.187222	0.000000	-10.000000	-0.241667	20.950001	403.833344	1023.000000	1023.000000	2046.000000
29.900000	0.008077	4.773240	-0.304223	-0.396187	2.344000	3.129650	0.000000	-10.000000	-0.233333	20.283333	411.166656	1023.000000	1023.000000	2046.000000
29.920000	0.008271	4.888385	-0.530279	-0.384476	2.707388	3.095753	0.000000	-10.000000	-0.200000	19.566666	418.166656	1023.000000	1023.000000	2046.000000
29.940001	0.008726	5.156798	-0.312862	-0.466436	2.700766	3.235330	0.000000	-10.000000	-0.183333	19.133333	422.666656	1023.000000	1023.000000	2046.000000
29.959999	0.008561	5.059752	-0.019072	-0.484641	2.266046	3.297420	0.000000	-10.000000	-0.158333	18.466667	429.166656	1023.000000	1023.000000	2046.000000
29.980000	0.007240	4.278752	0.265820	-0.509001	1.542375	2.979558	0.000000	-10.000000	-0.150000	17.850000	437.500000	1023.000000	1023.000000	2046.000000
30.000000	0.006139	3.628388	0.354372	-0.500046	1.124832	2.649230	0.000000	-10.000000	-0.133333	17.333334	443.500000	1023.000000	1023.000000	2046.000000
30.020000	0.005452	3.221981	0.253613	-0.564151	1.002193	2.530327	0.000000	-10.000000	-0.125000	16.900002	449.500000	1023.000000	1023.000000	2046.000000
30.040001	0.005518	3.261312	0.153905	-0.548642	1.088923	2.567126	0.000000	-10.000000	-0.133333	17.033335	453.166656	1023.000000	1023.000000	2046.000000
30.059999	0.005973	3.530272	-0.037741	-0.510433	1.321710	2.756736	0.000000	-10.000000	-0.133333	17.200001	458.833344	1023.000000	1023.000000	2046.000000
30.080000	0.006437	3.804290	-0.311701	-0.366295	1.634663	2.847623	0.000000	-10.000000	-0.141667	17.516668	464.500000	1023.000000	1023.000000	2046.000000
30.100000	0.006883	4.067894	-0.510595	-0.121075	1.870611	2.828954	0.000000	-10.000000	-0.141667	17.750000	470.500000	1023.000000	1023.000000	2046.000000
30.120001	0.007512	4.439842	-0.739173	0.178097	2.185989	2.814930	0.000000	-10.000000	-0.150000	17.833334	476.500000	1023.000000	1023.000000	2046.000000
30.139999	0.008241	4.870673	-0.910265	0.538703	2.480274	2.761961	0.000000	-10.000000	-0.150000	17.833334	482.500000	1023.000000	1023.000000	2046.000000
30.160000	0.009406	5.559149	-0.867418	0.877827	2.657785	2.890955	0.000000	-10.000000	-0.150000	17.600000	488.500000	1023.000000	1023.000000	2046.000000
30.180000	0.010396	6.143902	-0.618165	1.100741	2.500701	3.160625	0.000000	-10.000000	-0.141667	17.383333	496.166656	1023.000000	1023.000000	2046.000000
30.200001	0.011684	6.905413	-0.199595	1.353730	2.302516	3.448762	0.000000	-10.000000	-0.133333	17.250000	501.833344	1023.000000	1023.000000	2046.000000
30.219999	0.012818	7.575592	0.322327	1.520773	2.085480	3.647012	0.000000	-10.000000	-0.133333	17.299999	507.500000	1023.000000	1023.000000	2046.000000
30.240000	0.014037	8.295690	0.873103	1.668027	1.996114	3.758446	0.000000	-10.000000	-0.141667	17.233334	511.500000	1023.000000	1023.000000	2046.000000
30.260000	0.015700	9.278739	1.433527	1.848839	2.152673	3.843700	0.000000	-10.000000	-0.150000	17.316668	517.166687	1023.000000	1023.000000	2046.000000
30.280001	0.017410	10.289498	1.927316	1.919294	2.414494	4.028394	0.000000	-10.000000	-0.150000	17.600000	524.833313	1023.000000	1023.000000	2046.000000
30.299999	0.019064	11.267108	2.150976	1.885523	2.926332	4.304277	0.000000	-10.000000	-0.150000	18.100000	530.500000	1023.000000	1023.000000	2046.000000
30.320000	0.020273	11.981131	2.052495	1.769353	3.552239	4.607044	0.000000	-10.000000	-0.158333	18.283335	536.500000	1023.000000	1023.000000	2046.000000
30.340000	0.021020	12.422975	1.674495	1.881956	4.259960	4.606564	0.000000	-10.000000	-0.150000	18.000000	540.500000	1023.000000	1023.000000	2046.000000
30.360001	0.021474	12.691053	1.456217	2.019676	4.688937	4.526223	0.000000	-10.000000	-0.116667	16.900002	550.333313	1023.000000	1023.000000	2046.000000
30.379999	0.021596	12.763422	1.491157	2.040855	4.647923	4.583488	0.000000	-10.000000	-0.075000	15.516667	559.833313	1023.000000	1023.000000	2046.000000
30.400000	0.021549	12.735576	1.807984	1.823720	4.289838	4.814034	0.000000	-10.000000	-0.050000	13.900001	569.000000	1023.000000	1023.000000	2046.000000
30.420000	0.021754	12.856334	2.287084	1.687702	3.922780	4.958768	0.000000	-10.000000	-0.050000	13.100000	572.333313	1023.000000	1023.000000	2046.000000
30.440001	0.022454	13.270063	2.782474	1.774968	3.782621	4.930000	0.000000	-10.000000	-0.050000	12.750000	574.000000	1023.000000	1023.000000	2046.000000
30.459999	0.023353	13.801404	3.200753	1.788211	3.807325	5.005115	0.000000	-10.000000	-0.050000	12.533334	575.500000	1023.000000	1023.000000	2046.000000
30.480000	0.024934	14.735716	3.158799	1.808853	4.390700	5.377364	0.000000	-10.000000	-0.041667	11.850000	578.500000	1023.000000	1023.000000	2046.000000
30.500000	0.025268	14.933674	2.758889	1.778549	4.890481	5.505755	0.000000	-10.000000	-0.025000	10.833333	582.666687	1023.000000	1023.000000	2046.000000
30.520000	0.024550	14.509135	2.041568	1.805902	5.408137	5.253528	0.000000	-10.000000	-0.008333	9.633333	586.500000	1023.000000	1023.000000	2046.000000
30.540001	0.023588	13.940741	1.820329	1.655153	5.308481	5.156777	0.000000	-10.000000	0.000000	8.650000	589.833313	1023.000000	1023.000000	2046.000000
30.559999	0.023270	13.752687	2.249879	1.272450	4.794382	5.435976	0.000000	-10.000000	0.000000	7.916667	592.833313	1023.000000	1023.000000	2046.000000
30.580000	0.023131	13.670707	2.853774	1.171739	4.239058	5.406136	0.000000	-10.000000	0.000000	7.516667	595.666687	1023.000000	1023.000000	2046.000000
30.600000	0.022905	13.536734	3.142090	1.281064	4.004368	5.109213	0.000000	-10.000000	0.000000	7.333333	598.166687	1023.000000	1023.000000	2046.000000
30.620001	0.022154	13.092974	2.704730	1.032605	4.219816	5.135823	0.000000	-10.000000	0.000000	6.916667	600.666687	1023.000000	1023.000000	2046.000000
30.639999	0.020523	12.129291	1.745032	0.831897	4.571619	4.980743	0.000000	-10.000000	0.000000	6.316667	603.000000	1023.000000	1023.000000	2046.000000
30.660000	0.018854	11.142986	1.020187	1.030566	4.639215	4.453019	0.000000	-10.000000	0.008333	5.566667	605.333313	1023.000000	1023.000000	2046.000000
30.680000	0.017746	10.487967	0.721480	1.205672	4.338391	4.222425	0.000000	-10.000000	0.025000	4.983334	607.833313	1023.000000	1023.000000	2046.000000
30.700001	0.016940	10.011448	0.903309	1.085082	3.662018	4.361039	0.000000	-10.000000	0.041667	4.650000	609.500000	1023.000000	1023.000000	2046.000000
30.719999	0.016702	9.870778	1.358043	1.192968	3.051227	4.268540	0.000000	-10.000000	0.050000	4.450000	611.166687	1023.000000	1023.000000	2046.000000
30.740000	0.017559	10.377071	1.715907	1.482010	3.001321	4.177834	0.000000	-10.000000	0.041667	4.166667	612.166687	1023.000000	1023.000000	2046.000000
30.760000	0.018396	10.872030	1.537944	1.500610	3.411413	4.422063	0.000000	-10.000000	0.041667	3.550000	613.833313	1023.000000	1023.000000	2046.000000
30.780001	0.018845	11.137188	0.997876	1.707603	3.978507	4.453203	0.000000	-10.000000	0.041667	2.383333	615.000000	1023.000000	1023.000000	2046.000000
30.799999	0.018805	11.113836	0.565592	2.122501	4.241223	4.184521	0.000000	-10.000000	0.058333	0.900000	615.833313	1023.000000	1023.000000	2046.000000
30.820000	0.019047	11.256578	0.695858	2.323988	3.925209	4.311524	0.000000	-10.000000	0.058333	-0.700000	616.000000	1023.000000	1023.000000	2046.000000
30.840000	0.019537	11.546104	1.320126	2.263813	3.270618	4.691547	0.000000	-10.000000	0.066667	-1.766667	616.000000	1023.000000	1023.000000	2046.000000
30.860001	0.020680	12.221889	2.005622	2.474620	2.982487	4.759160	0.000000	-10.000000	0.075000	-2.533334	616.000000	1023.000000	1023.000000	2046.000000
30.879999	0.022300	13.179436	2.434900	2.719798	3.187979	4.836758	0.000000	-10.000000	0.083333	-3.150000	616.000000	1023.000000	1023.000000	2046.000000
30.900000	0.023673	13.990644	2.372957	2.684567	3.817410	5.115709	0.000000	-10.000000	0.091667	-3.666667	616.000000	1023.000000	1023.000000	2046.000000
30.920000	0.023713	14.014548	1.756687	2.892180	4.502404	4.863277	0.000000	-10.000000	0.083333	-4.116667	616.000000	1023.000000	1023.000000	2046.000000
30.940001	0.023280	13.758627	1.571278	2.962355	4.554225	4.670769	0.000000	-10.000000	0.091667	-4.400000	616.000000	1023.000000	1023.000000	2046.000000
30.959999	0.023056	13.626130	1.993480	2.550522	4.011489	5.070638	0.000000	-10.000000	0.091667	-4.933333	616.000000	1023.000000	1023.000000	2046.000000
30.980000	0.023608	13.952413	2.781331	2.480465	3.558438	5.132179	0.000000	-10.000000	0.100000	-5.466667	616.000000	1023.000000	1023.000000	2046.000000
31.000000	0.024609	14.544137	2.976285	2.517300	3.894722	5.155829	0.000000	-10.000000	0.100000	-6.033333	616.000000	1023.000000	1023.000000	2046.000000
31.020000	0.024486	14.471204	2.365760	2.453990	4.507329	5.144125	0.000000	-10.000000	0.100000	-6.533333	616.000000	1023.000000	1023.000000	2046.000000
31.040001	0.023565	13.926924	1.818107	2.636652	4.771811	4.700354	0.000000	-10.000000	0.100000	-7.033333	616.000000	1023.000000	1023.000000	2046.000000
31.059999	0.023038	13.615431	1.925393	2.367827	4.395869	4.926342	0.000000	-10.000000	0.100000	-7.500000	612.666687	1023.000000	1023.000000	2046.000000
31.080000	0.022763	13.453166	2.274556	2.055033	3.925208	5.198369	0.000000	-10.000000	0.100000	-7.966667	604.500000	1023.000000	1023.000000	2046.000000
31.100000	0.022910	13.539940	2.722340	2.056313	3.607537	5.153751	0.000000	-10.000000	0.100000	-8.250000	596.333313	1023.000000	1023.000000	2046.000000
31.120001	0.023329	13.787305	3.015493	2.173935	3.535294	5.062583	0.000000	-10.000000	0.100000	-8.433333	590.666687	1023.000000	1023.000000	2046.000000
31.139999	0.023315	13.779364	2.903723	2.054794	3.762339	5.058508	0.000000	-10.000000	0.100000	-8.616667	588.833313	1023.000000	1023.000000	2046.000000
31.160000	0.022111	13.067531	2.081637	1.694528	4.311794	4.979571	0.000000	-10.000000	0.108333	-8.800000	586.000000	1023.000000	1023.000000	2046.000000
31.180000	0.020590	12.168717	1.448882	1.600002	4.550479	4.569354	0.000000	-10.000000	0.116667	-9.183333	583.000000	1023.000000	1023.000000	2046.000000
31.200001	0.019745	11.669219	1.272712	1.617572	4.478824	4.300110	0.000000	-10.000000	0.116667	-9.483334	580.000000	1023.000000	1023.000000	2046.000000
31.219999	0.018770	11.092965	1.387988	1.306095	3.963304	4.435578	0.000000	-10.000000	0.108333	-9.683333	576.833313	1023.000000	1023.000000	2046.000000
31.240000	0.017240	10.188706	1.421345	0.877737	3.338380	4.551245	0.000000	-10.000000	0.100000	-9.633333	573.500000	1023.000000	1023.000000	2046.000000
31.260000	0.015459	9.136241	1.490839	0.635510	2.723195	4.286697	0.000000	-10.000000	0.108333	-9.466667	570.166687	1023.000000	1023.000000	2046.000000
31.280001	0.014674	8.672199	1.431835	0.792405	2.611607	3.836352	0.000000	-10.000000	0.108333	-9.566667	567.000000	1023.000000	1023.000000	2046.000000
31.299999	0.013399	7.918812	0.770619	0.737796	2.784994	3.625402	0.000000	-10.000000	0.116667	-9.850000	563.833313	1023.000000	1023.000000	2046.000000
31.320000	0.011395	6.734696	-0.194507	0.976307	2.979556	2.973340	0.000000	-10.000000	0.125000	-10.650001	560.500000	1023.000000	1023.000000	2046.000000
31.340000	0.009712	5.739687	-0.642730	0.996275	2.692753	2.693390	0.000000	-10.000000	0.141667	-11.583334	556.833313	1023.000000	1023.000000	2046.000000
31.360001	0.008830	5.218543	-0.392159	0.584380	1.943043	3.083278	0.000000	-10.000000	0.183333	-12.700000	553.000000	1023.000000	1023.000000	2046.000000
31.379999	0.008589	5.076272	0.193205	0.669478	1.254666	2.958923	0.000000	-10.000000	0.200000	-13.650001	548.833313	1023.000000	1023.000000	2046.000000
31.400000	0.009262	5.473932	0.377018	0.997035	1.335809	2.764071	0.000000	-10.000000	0.233333	-14.783334	544.333313	1023.000000	1023.000000	2046.000000
31.420000	0.009554	5.646514	-0.017353	1.232652	1.755266	2.675949	0.000000	-10.000000	0.250000	-15.966667	539.500000	1023.000000	1023.000000	2046.000000
31.440001	0.008918	5.270616	-0.730388	1.708753	2.136729	2.155521	0.000000	-10.000000	0.300000	-17.216667	534.166687	1023.000000	1023.000000	2046.000000
31.459999	0.008938	5.282192	-0.687440	1.890670	1.861661	2.217301	0.000000	-10.000000	0.333333	-18.233334	528.500000	1023.000000	1023.000000	2046.000000
31.480000	0.009605	5.676595	-0.048736	1.635533	1.209297	2.880501	0.000000	-10.000000	0.333333	-18.716667	522.333313	1023.000000	1023.000000	2046.000000
31.500000	0.010458	6.180850	0.652526	1.848664	0.807251	2.872408	0.000000	-10.000000	0.316667	-18.950001	516.000000	1023.000000	1023.000000	2046.000000
31.520000	0.011437	6.759349	1.028896	2.144885	0.817177	2.768390	0.000000	-10.000000	0.308333	-18.983334	509.666656	1023.000000	1023.000000	2046.000000
31.540001	0.012317	7.279622	0.993713	2.361795	1.212144	2.711969	0.000000	-10.000000	0.341667	-19.200001	503.333344	1023.000000	1023.000000	2046.000000
31.559999	0.011614	6.863970	0.326022	2.464086	1.700866	2.372996	0.000000	-10.000000	0.358333	-19.450001	497.000000	1023.000000	1023.000000	2046.000000
31.580000	0.010451	6.176826	-0.087816	2.483497	1.749695	2.031450	0.000000	-10.000000	0.375000	-19.783335	490.333344	1023.000000	1023.000000	2046.000000
31.600000	0.010064	5.948042	0.051095	2.056254	1.393591	2.447102	0.000000	-10.000000	0.375000	-20.016668	483.666656	1023.000000	1023.000000	2046.000000
31.620001	0.009890	5.844718	0.602915	1.692364	0.761046	2.788393	0.000000	-10.000000	0.391667	-20.283335	477.000000	1023.000000	1023.000000	2046.000000
31.639999	0.009736	5.754191	1.046368	1.760752	0.342258	2.604814	0.000000	-10.000000	0.400000	-20.433334	470.333344	1023.000000	1023.000000	2046.000000
31.660000	0.010062	5.946745	1.213960	2.011858	0.362405	2.358522	0.000000	-10.000000	0.400000	-20.833334	463.500000	1023.000000	1023.000000	2046.000000
31.680000	0.009949	5.879788	0.863095	2.087588	0.727979	2.201127	0.000000	-10.000000	0.400000	-21.049999	456.500000	1023.000000	1023.000000	2046.000000
31.700001	0.008649	5.111286	0.125481	2.113918	1.072781	1.799105	0.000000	-10.000000	0.400000	-21.333334	449.500000	1023.000000	1023.000000	2046.000000
31.719999	0.007332	4.333289	-0.291149	2.041525	1.049447	1.533465	0.000000	-10.000000	0.408333	-21.483334	442.333344	1023.000000	1023.000000	2046.000000
31.740000	0.006762	3.996117	-0.334778	1.804671	0.797173	1.729051	0.000000	-10.000000	0.408333	-21.733334	435.166656	1023.000000	1023.000000	2046.000000
31.760000	0.005866	3.466814	0.030093	1.219040	0.072351	2.145330	0.000000	-10.000000	0.416667	-21.900000	427.833344	1023.000000	1023.000000	2046.000000
31.780001	0.005059	2.989742	0.397305	0.986387	-0.455867	2.061917	0.000000	-10.000000	0.408333	-21.883333	420.500000	1023.000000	1023.000000	2046.000000
31.799999	0.003877	2.291582	0.231370	0.869999	-0.495705	1.685919	0.000000	-10.000000	0.425000	-21.933332	413.166656	1023.000000	1023.000000	2046.000000
31.820000	0.002755	1.628042	-0.305949	0.694308	-0.148685	1.388368	0.000000	-10.000000	0.416667	-21.966667	405.833344	1023.000000	1023.000000	2046.000000
31.840000	0.000821	0.485287	-1.033234	0.581506	-0.010884	0.947900	0.000000	-10.000000	0.425000	-22.166666	398.500000	1023.000000	1023.000000	2046.000000
31.860001	-0.001273	-0.752319	-1.647155	0.466510	-0.106276	0.534602	0.000000	-10.000000	0.408333	-22.000000	391.166656	1023.000000	1023.000000	2046.000000
31.879999	-0.002732	-1.614883	-1.759867	-0.168212	-0.641991	0.955187	0.000000	-10.000000	0.408333	-21.650000	383.833344	1023.000000	1023.000000	2046.000000
31.900000	-0.003978	-2.351044	-1.459172	-0.667042	-1.439858	1.215028	0.000000	-10.000000	0.383333	-21.100000	376.666656	1023.000000	1023.000000	2046.000000
31.920000	-0.005504	-3.253021	-1.369400	-0.598139	-1.969075	0.683592	0.000000	-10.000000	0.383333	-20.583334	369.500000	1023.000000	1023.000000	2046.000000
31.940001	-0.006925	-4.092549	-1.715618	-0.521667	-2.057778	0.202513	0.000000	-10.000000	0.383333	-20.533333	362.666656	1023.000000	1023.000000	2046.000000
31.959999	-0.008420	-4.976503	-2.273113	-0.525380	-1.990181	-0.187830	0.000000	-10.000000	0.400000	-20.466667	355.833344	1023.000000	1023.000000	2046.000000
31.980000	-0.010312	-6.094676	-3.115323	-0.598743	-1.830945	-0.549665	0.000000	-10.000000	0.383333	-20.650000	349.000000	1023.000000	1023.000000	2046.000000
32.000000	-0.012035	-7.112679	-3.749298	-0.590864	-1.835154	-0.937363	0.000000	-10.000000	0.366667	-20.416666	342.166656	1023.000000	1023.000000	2046.000000
32.020000	-0.012906	-7.627391	-3.862591	-0.780348	-2.133609	-0.850844	0.000000	-10.000000	0.350000	-20.333334	335.333344	1023.000000	1023.000000	2046.000000
32.040001	-0.012941	-7.648240	-3.634443	-1.095649	-2.506485	-0.411664	0.000000	-10.000000	0.350000	-20.016666	328.500000	1023.000000	1023.000000	2046.000000
32.060001	-0.012494	-7.384028	-3.249369	-1.110558	-2.856187	-0.167913	0.000000	-10.000000	0.350000	-19.950001	321.833344	1023.000000	1023.000000	2046.000000
32.080002	-0.011824	-6.987799	-2.684763	-0.842860	-3.277118	-0.183058	0.000000	-10.000000	0.358333	-19.850000	315.166656	1023.000000	1023.000000	2046.000000
32.099998	-0.010894	-6.438418	-2.325148	-0.403032	-3.374835	-0.335403	0.000000	-10.000000	0.358333	-19.700001	308.666656	1023.000000	1023.000000	2046.000000
32.119999	-0.010058	-5.944321	-2.161791	0.035527	-3.256659	-0.561397	0.000000	-10.000000	0.358333	-19.400000	302.000000	1023.000000	1023.000000	2046.000000
32.139999	-0.009706	-5.736068	-2.192674	0.196079	-3.130725	-0.608748	0.000000	-10.000000	0.350000	-19.150000	295.500000	1023.000000	1023.000000	2046.000000
32.160000	-0.009546	-5.641935	-2.308062	0.214758	-2.935530	-0.613101	0.000000	-10.000000	0.350000	-19.000000	289.000000	1023.000000	1023.000000	2046.000000
32.180000	-0.010113	-5.976706	-2.580624	0.207275	-2.792361	-0.810996	0.000000	-10.000000	0.350000	-18.966667	282.666656	1023.000000	1023.000000	2046.000000
32.200001	-0.010873	-6.425680	-2.921113	0.136011	-2.638030	-1.002549	0.000000	-10.000000	0.358333	-19.033335	276.500000	1023.000000	1023.000000	2046.000000
32.220001	-0.011918	-7.043516	-3.247474	-0.047157	-2.630452	-1.118433	0.000000	-10.000000	0.358333	-19.183334	270.166656	1023.000000	1023.000000	2046.000000
32.240002	-0.012170	-7.192293	-3.086983	-0.487967	-2.951094	-0.666249	0.000000	-10.000000	0.358333	-19.133333	263.833344	1023.000000	1023.000000	2046.000000
32.259998	-0.012186	-7.202204	-2.592713	-0.905694	-3.453780	-0.250016	0.000000	-10.000000	0.350000	-19.116667	257.333344	1023.000000	1023.000000	2046.000000
32.279999	-0.012635	-7.467498	-2.320553	-0.857911	-3.778094	-0.510940	0.000000	-10.000000	0.350000	-19.183334	251.000000	1023.000000	1023.000000	2046.000000
32.299999	-0.012985	-7.674078	-2.298420	-0.706983	-3.810799	-0.857875	0.000000	-10.000000	0.366667	-19.633333	244.500000	1023.000000	1023.000000	2046.000000
32.320000	-0.013938	-8.237256	-2.780804	-0.754882	-3.565432	-1.136137	0.000000	-10.000000	0.383333	-20.100000	238.000000	1023.000000	1023.000000	2046.000000
32.340000	-0.015487	-9.152619	-3.423626	-0.994197	-3.395518	-1.339279	0.000000	-10.000000	0.391667	-20.866667	231.333328	1023.000000	1023.000000	2046.000000
32.360001	-0.016485	-9.742347	-3.671988	-1.175170	-3.436638	-1.458550	0.000000	-10.000000	0.391667	-21.366667	224.333328	1023.000000	1023.000000	2046.000000
32.380001	-0.016658	-9.844792	-3.378249	-1.686435	-3.869851	-0.910258	0.000000	-10.000000	0.408333	-21.883333	217.166672	1023.000000	1023.000000	2046.000000
32.400002	-0.017608	-10.406153	-3.080005	-2.116221	-4.426997	-0.782930	0.000000	-10.000000	0.416667	-21.933334	209.833328	1023.000000	1023.000000	2046.000000
32.419998	-0.018955	-11.202332	-3.150090	-2.165392	-4.617211	-1.269639	0.000000	-10.000000	0.416667	-21.900000	202.500000	1023.000000	1023.000000	2046.000000
32.439999	-0.020633	-12.194142	-3.551185	-2.440682	-4.585560	-1.616714	0.000000	-10.000000	0.408333	-21.616667	195.166672	1023.000000	1023.000000	2046.000000
32.459999	-0.021992	-12.997507	-3.912944	-2.684299	-4.549789	-1.850474	0.000000	-10.000000	0.408333	-21.366667	188.000000	1023.000000	1023.000000	2046.000000
32.480000	-0.023696	-14.004317	-4.520096	-2.844607	-4.468468	-2.171146	0.000000	-10.000000	0.408333	-21.100000	180.833328	1023.000000	1023.000000	2046.000000
32.500000	-0.025593	-15.125544	-5.114028	-3.023577	-4.538044	-2.449894	0.000000	-10.000000	0.383333	-20.633333	173.833328	1023.000000	1023.000000	2046.000000
32.520000	-0.026985	-15.948061	-5.385673	-3.427473	-4.856596	-2.278320	0.000000	-10.000000	0.366667	-19.850000	167.000000	1023.000000	1023.000000	2046.000000
32.540001	-0.028133	-16.626310	-5.398167	-3.935441	-5.358092	-1.934608	0.000000	-10.000000	0.316667	-18.766668	160.333328	1023.000000	1023.000000	2046.000000
32.560001	-0.029727	-17.568672	-5.434443	-4.043500	-5.872621	-2.218108	0.000000	-10.000000	0.291667	-17.900002	154.000000	1023.000000	1023.000000	2046.000000
32.580002	-0.031214	-18.447575	-5.671853	-3.880220	-6.070248	-2.825254	0.000000	-10.000000	0.258333	-17.366667	148.000000	1023.000000	1023.000000	2046.000000
32.599998	-0.032331	-19.107376	-6.085529	-3.799307	-6.040795	-3.181746	0.000000	-10.000000	0.258333	-17.183334	142.333328	1023.000000	1023.000000	2046.000000
32.619999	-0.033770	-19.958103	-6.556370	-3.936180	-6.065242	-3.400311	0.000000	-10.000000	0.241667	-16.983334	136.500000	1023.000000	1023.000000	2046.000000
32.639999	-0.035321	-20.874952	-7.105772	-4.025731	-6.026071	-3.717379	0.000000	-10.000000	0.241667	-16.700001	130.833328	1023.000000	1023.000000	2046.000000
32.660000	-0.036038	-21.298252	-7.359807	-4.057719	-6.056499	-3.824228	0.000000	-10.000000	0.241667	-16.466667	125.166664	1023.000000	1023.000000	2046.000000
32.680000	-0.035633	-21.059328	-7.191364	-4.160832	-6.256446	-3.450685	0.000000	-10.000000	0.250000	-16.450001	119.833336	1023.000000	1023.000000	2046.000000
32.700001	-0.034874	-20.610674	-6.735576	-4.205319	-6.622523	-3.047256	0.000000	-10.000000	0.241667	-16.500000	114.166664	1023.000000	1023.000000	2046.000000
32.720001	-0.034107	-20.157104	-6.325628	-3.962054	-6.882587	-2.986835	0.000000	-10.000000	0.241667	-16.550001	108.833336	1023.000000	1023.000000	2046.000000
32.740002	-0.033438	-19.761999	-6.022181	-3.624471	-7.013588	-3.101759	0.000000	-10.000000	0.233333	-16.333334	103.166664	1023.000000	1023.000000	2046.000000
32.759998	-0.032750	-19.354961	-5.863278	-3.300854	-6.925884	-3.264946	0.000000	-10.000000	0.233333	-16.050001	97.833336	1023.000000	1023.000000	2046.000000
32.779999	-0.032267	-19.069618	-5.872441	-3.119492	-6.706533	-3.371153	0.000000	-10.000000	0.225000	-15.633334	92.333336	1023.000000	1023.000000	2046.000000
32.799999	-0.032449	-19.177219	-6.100754	-3.243470	-6.460481	-3.372514	0.000000	-10.000000	0.225000	-15.316667	87.166664	1023.000000	1023.000000	2046.000000
32.820000	-0.033193	-19.617107	-6.500743	-3.353691	-6.201371	-3.561304	0.000000	-10.000000	0.225000	-15.116667	82.000000	1023.000000	1023.000000	2046.000000
32.840000	-0.033698	-19.915707	-6.564603	-3.446496	-6.244520	-3.660087	0.000000	-10.000000	0.225000	-14.966667	77.000000	1023.000000	1023.000000	2046.000000
32.860001	-0.033591	-19.852339	-6.481492	-3.703361	-6.291766	-3.375719	0.000000	-10.000000	0.225000	-14.766666	72.000000	1023.000000	1023.000000	2046.000000
32.880001	-0.033704	-19.919123	-6.299984	-4.074128	-6.545565	-2.999444	0.000000	-10.000000	0.216667	-14.550000	67.000000	1023.000000	1023.000000	2046.000000
32.900002	-0.033848	-20.003887	-6.077538	-4.184328	-6.747070	-2.994951	0.000000	-10.000000	0.216667	-14.383333	62.000000	1023.000000	1023.000000	2046.000000
32.919998	-0.034200	-20.212368	-6.069883	-3.994467	-6.772414	-3.375605	0.000000	-10.000000	0.208333	-14.233334	57.166668	1023.000000	1023.000000	2046.000000
32.939999	-0.034631	-20.466785	-6.223799	-4.080069	-6.688078	-3.474839	0.000000	-10.000000	0.208333	-14.133333	52.500000	1023.000000	1023.000000	2046.000000
32.959999	-0.035420	-20.932930	-6.551091	-4.270792	-6.537058	-3.573989	0.000000	-10.000000	0.200000	-14.016667	47.833332	1023.000000	1023.000000	2046.000000
32.980000	-0.036226	-21.409788	-6.851119	-4.468639	-6.426163	-3.663866	0.000000	-10.000000	0.200000	-13.933333	43.166668	1023.000000	1023.000000	2046.000000
33.000000	-0.037002	-21.868202	-7.146299	-4.477883	-6.316324	-3.927694	0.000000	-10.000000	0.200000	-13.900001	38.500000	1023.000000	1023.000000	2046.000000
33.020000	-0.037751	-22.310783	-7.250636	-4.684952	-6.446021	-3.929173	0.000000	-10.000000	0.200000	-13.783334	33.833332	1023.000000	1023.000000	2046.000000
33.040001	-0.038737	-22.893404	-7.309515	-5.170981	-6.762458	-3.650450	0.000000	-10.000000	0.200000	-13.650001	29.333334	1023.000000	1023.000000	2046.000000
33.060001	-0.040129	-23.716230	-7.448671	-5.857532	-7.000244	-3.409784	0.000000	-10.000000	0.200000	-13.316667	24.666666	1023.000000	1023.000000	2046.000000
33.080002	-0.041092	-24.285616	-7.416825	-6.147050	-7.194432	-3.527307	0.000000	-10.000000	0.200000	-13.116667	20.333334	1023.000000	1023.000000	2046.000000
33.099998	-0.041639	-24.608652	-7.409192	-6.005535	-7.243502	-3.950424	0.000000	-10.000000	0.191667	-12.833333	15.833333	1023.000000	1023.000000	2046.000000
33.119999	-0.042485	-25.108467	-7.678428	-6.005033	-7.210318	-4.214689	0.000000	-10.000000	0.175000	-12.550000	11.500000	1023.000000	1023.000000	2046.000000
33.139999	-0.044343	-26.206848	-8.268403	-6.287565	-7.173809	-4.477072	0.000000	-10.000000	0.150000	-11.983334	7.166667	1023.000000	1023.000000	2046.000000
33.160000	-0.046685	-27.591110	-8.940760	-6.483625	-7.285841	-4.880884	0.000000	-10.000000	0.125000	-11.283334	3.333333	1023.000000	1023.000000	2046.000000
33.180000	-0.048097	-28.425426	-9.210923	-6.801452	-7.606642	-4.806409	0.000000	-10.000000	0.116667	-10.550000	0.000000	1023.000000	1023.000000	2046.000000
33.200001	-0.049284	-29.126684	-9.307200	-7.103522	-8.063253	-4.652708	0.000000	-10.000000	0.108333	-10.183333	-3.166667	1023.000000	1023.000000	2046.000000
33.220001	-0.050364	-29.765100	-9.325421	-7.151667	-8.458038	-4.829973	0.000000	-10.000000	0.116667	-10.150001	-6.500000	1023.000000	1023.000000	2046.000000
33.240002	-0.051004	-30.143196	-9.404771	-6.925403	-8.573818	-5.239205	0.000000	-10.000000	0.100000	-10.316667	-9.833333	1023.000000	1023.000000	2046.000000
33.259998	-0.051767	-30.594412	-9.765736	-6.927780	-8.402402	-5.498495	0.000000	-10.000000	0.100000	-10.216667	-13.333333	1023.000000	1023.000000	2046.000000
33.279999	-0.052696	-31.143263	-10.034899	-6.977858	-8.451145	-5.679360	0.000000	-10.000000	0.091667	-10.066667	-16.666666	1023.000000	1023.000000	2046.000000
33.299999	-0.052993	-31.318859	-10.290425	-6.898267	-8.326104	-5.804063	0.000000	-10.000000	0.100000	-9.766667	-20.000000	1023.000000	1023.000000	2046.000000
33.320000	-0.052338	-30.931921	-10.199564	-6.726428	-8.371510	-5.634418	0.000000	-10.000000	0.100000	-9.650001	-23.166666	1023.000000	1023.000000	2046.000000
33.340000	-0.051238	-30.281433	-9.783761	-6.704275	-8.685215	-5.108181	0.000000	-10.000000	0.100000	-9.566667	-26.333334	1023.000000	1023.000000	2046.000000
33.360001	-0.050246	-29.695251	-9.320392	-6.493369	-8.946136	-4.935354	0.000000	-10.000000	0.100000	-9.383333	-29.666666	1023.000000	1023.000000	2046.000000
33.380001	-0.049304	-29.138817	-9.095883	-5.998165	-8.845414	-5.199355	0.000000	-10.000000	0.100000	-9.050000	-32.833332	1023.000000	1023.000000	2046.000000
33.400002	-0.048573	-28.706465	-8.945445	-5.818409	-8.708797	-5.233815	0.000000	-10.000000	0.100000	-8.533334	-36.000000	1023.000000	1023.000000	2046.000000
33.419998	-0.048484	-28.654039	-9.025167	-5.883944	-8.505290	-5.239639	0.000000	-10.000000	0.100000	-8.083334	-38.833332	1023.000000	1023.000000	2046.000000
33.439999	-0.048608	-28.727451	-9.210609	-5.952668	-8.226976	-5.337197	0.000000	-10.000000	0.100000	-7.683333	-41.500000	1023.000000	1023.000000	2046.000000
33.459999	-0.048498	-28.662237	-9.208364	-6.038853	-8.124174	-5.290847	0.000000	-10.000000	0.091667	-7.366667	-44.000000	1023.000000	1023.000000	2046.000000
33.480000	-0.047836	-28.271301	-9.069719	-6.172820	-8.103417	-4.925346	0.000000	-10.000000	0.091667	-7.116667	-46.500000	1023.000000	1023.000000	2046.000000
33.500000	-0.047502	-28.073904	-8.741907	-6.450756	-8.365688	-4.515552	0.000000	-10.000000	0.091667	-6.866667	-49.000000	1023.000000	1023.000000	2046.000000
33.520000	-0.047661	-28.167393	-8.573318	-6.306057	-8.482517	-4.805500	0.000000	-10.000000	0.091667	-6.600000	-51.333332	1023.000000	1023.000000	2046.000000
33.540001	-0.047901	-28.309776	-8.707420	-6.279260	-8.232566	-5.090529	0.000000	-10.000000	0.091667	-6.350000	-53.500000	1023.000000	1023.000000	2046.000000
33.560001	-0.048613	-28.730011	-8.955795	-6.551409	-8.085107	-5.137700	0.000000	-10.000000	0.083333	-6.083333	-55.500000	1023.000000	1023.000000	2046.000000
33.580002	-0.048953	-28.931355	-9.178446	-6.608364	-7.935236	-5.209310	0.000000	-10.000000	0.083333	-5.783333	-57.500000	1023.000000	1023.000000	2046.000000
33.599998	-0.048492	-28.658960	-8.980738	-6.850952	-8.149319	-4.677951	0.000000	-10.000000	0.083333	-5.450000	-59.500000	1023.000000	1023.000000	2046.000000
33.619999	-0.048417	-28.614292	-8.785061	-6.935035	-8.307310	-4.586885	0.000000	-10.000000	0.083333	-5.233334	-61.500000	1023.000000	1023.000000	2046.000000
33.639999	-0.048575	-28.707655	-8.710793	-6.680782	-8.343757	-4.972323	0.000000	-10.000000	0.075000	-5.066667	-63.166668	1023.000000	1023.000000	2046.000000
33.660000	-0.049392	-29.190701	-8.838320	-6.886297	-8.312162	-5.153921	0.000000	-10.000000	0.075000	-4.866667	-64.833336	1023.000000	1023.000000	2046.000000
33.680000	-0.050884	-30.072168	-9.359454	-7.373238	-8.098855	-5.240622	0.000000	-10.000000	0.066667	-4.466667	-66.333336	1023.000000	1023.000000	2046.000000
33.700001	-0.052383	-30.958384	-9.828832	-7.831178	-7.957275	-5.341099	0.000000	-10.000000	0.066667	-3.950000	-68.000000	1023.000000	1023.000000	2046.000000
33.720001	-0.052580	-31.074963	-9.817953	-8.002658	-7.983340	-5.271012	0.000000	-10.000000	0.050000	-3.433333	-69.333336	1023.000000	1023.000000	2046.000000
33.740002	-0.052193	-30.846006	-9.668194	-8.098992	-8.130174	-4.948646	0.000000	-10.000000	0.050000	-3.033333	-70.500000	1023.000000	1023.000000	2046.000000
33.759998	-0.052939	-31.287085	-9.634412	-8.178602	-8.486723	-4.987348	0.000000	-10.000000	0.050000	-2.683333	-71.500000	1023.000000	1023.000000	2046.000000
33.779999	-0.054465	-32.188725	-9.815474	-8.159101	-8.793043	-5.421108	0.000000	-10.000000	0.041667	-1.683333	-72.333336	1023.000000	1023.000000	2046.000000
33.799999	-0.056107	-33.159340	-10.163752	-8.185575	-8.916389	-5.893623	0.000000	-10.000000	0.041667	-0.783333	-72.833336	1023.000000	1023.000000	2046.000000
33.820000	-0.057619	-34.052994	-10.531499	-8.441767	-8.988459	-6.091269	0.000000	-10.000000	0.041667	0.266667	-73.000000	1023.000000	1023.000000	2046.000000
33.840000	-0.058748	-34.720150	-10.965833	-8.490839	-8.956903	-6.306575	0.000000	-10.000000	0.050000	0.500000	-73.000000	1023.000000	1023.000000	2046.000000
33.860001	-0.058946	-34.837196	-11.194562	-8.413800	-8.985677	-6.243156	0.000000	-10.000000	0.050000	0.816667	-73.000000	1023.000000	1023.000000	2046.000000
33.880001	-0.058691	-34.686146	-11.176827	-8.425241	-9.168286	-5.915792	0.000000	-10.000000	0.041667	1.750000	-73.000000	1023.000000	1023.000000	2046.000000
33.900002	-0.058843	-34.776455	-11.054334	-8.321806	-9.437970	-5.962345	0.000000	-10.000000	0.033333	2.716667	-73.000000	1023.000000	1023.000000	2046.000000
33.919998	-0.058782	-34.740250	-10.855814	-7.925683	-9.553486	-6.405266	0.000000	-10.000000	0.025000	4.016667	-73.000000	1023.000000	1023.000000	2046.000000
33.939999	-0.057938	-34.241497	-10.737747	-7.807510	-9.356991	-6.339251	0.000000	-10.000000	0.025000	4.916667	-73.000000	1023.000000	1023.000000	2046.000000
33.959999	-0.057052	-33.718006	-10.764046	-7.622357	-9.149412	-6.182189	0.000000	-10.000000	0.016667	6.150000	-73.000000	1023.000000	1023.000000	2046.000000
33.980000	-0.054699	-32.327354	-10.532717	-7.076692	-8.921213	-5.796734	0.000000	-10.000000	0.008333	7.366667	-73.000000	1023.000000	1023.000000	2046.000000
34.000000	-0.052760	-31.181353	-10.081572	-6.801695	-8.988979	-5.309108	0.000000	-10.000000	-0.016667	9.000000	-73.000000	1023.000000	1023.000000	2046.000000
34.020000	-0.051615	-30.504608	-9.588713	-6.401801	-9.119607	-5.394487	0.000000	-10.000000	-0.041667	10.733334	-73.000000	1023.000000	1023.000000	2046.000000
34.040001	-0.050141	-29.633251	-9.156458	-6.023880	-8.911055	-5.541859	0.000000	-10.000000	-0.075000	12.483334	-73.000000	1023.000000	1023.000000	2046.000000
34.060001	-0.048915	-28.908821	-8.938004	-6.165896	-8.605626	-5.199294	0.000000	-10.000000	-0.083333	13.733334	-41.333332	1023.000000	1023.000000	2046.000000
34.080002	-0.047777	-28.236357	-8.963058	-6.069358	-8.139622	-5.064321	0.000000	-10.000000	-0.108333	14.766666	-8.500000	1023.000000	1023.000000	2046.000000
34.099998	-0.046364	-27.400879	-8.909305	-5.897668	-7.774628	-4.819279	0.000000	-10.000000	-0.108333	15.600000	26.166666	1023.000000	1023.000000	2046.000000
34.119999	-0.045083	-26.643827	-8.670770	-5.909579	-7.684282	-4.379196	0.000000	-10.000000	-0.125000	16.200001	31.000000	1023.000000	1023.000000	2046.000000
34.139999	-0.044470	-26.281971	-8.316031	-5.877203	-7.805819	-4.282917	0.000000	-10.000000	-0.125000	16.900000	36.333332	1023.000000	1023.000000	2046.000000
34.160000	-0.043827	-25.901962	-7.878656	-5.620047	-7.793340	-4.609919	0.000000	-10.000000	-0.141667	17.783333	41.833332	1023.000000	1023.000000	2046.000000
34.180000	-0.042867	-25.334568	-7.612403	-5.741042	-7.582612	-4.398511	0.000000	-10.000000	-0.166667	18.383333	47.500000	1023.000000	1023.000000	2046.000000
34.200001	-0.041870	-24.744955	-7.725353	-5.827126	-7.086613	-4.105864	0.000000	-10.000000	-0.183333	18.950001	53.500000	1023.000000	1023.000000	2046.000000
34.220001	-0.040625	-24.009317	-7.760090	-5.637137	-6.672238	-3.939853	0.000000	-10.000000	-0.200000	19.333334	59.833332	1023.000000	1023.000000	2046.000000
34.240002	-0.039282	-23.215639	-7.716684	-5.477934	-6.347634	-3.673387	0.000000	-10.000000	-0.216667	20.033333	66.166664	1023.000000	1023.000000	2046.000000
34.259998	-0.038081	-22.506117	-7.572749	-5.431206	-6.158681	-3.343482	0.000000	-10.000000	-0.233333	20.583334	72.833336	1023.000000	1023.000000	2046.000000
34.279999	-0.037985	-22.449087	-7.245565	-5.490596	-6.405925	-3.307002	0.000000	-10.000000	-0.258333	21.200001	79.500000	1023.000000	1023.000000	2046.000000
34.299999	-0.037808	-22.344639	-7.115341	-5.494267	-6.333287	-3.401744	0.000000	-10.000000	-0.258333	21.650000	86.500000	1023.000000	1023.000000	2046.000000
34.320000	-0.037962	-22.435722	-6.999510	-5.699203	-6.224731	-3.512277	0.000000	-10.000000	-0.250000	22.100000	93.666664	1023.000000	1023.000000	2046.000000
34.340000	-0.037536	-22.183701	-6.802802	-6.124262	-6.034376	-3.222261	0.000000	-10.000000	-0.258333	22.250000	101.000000	1023.000000	1023.000000	2046.000000
34.360001	-0.036508	-21.576437	-6.795194	-6.161031	-5.608389	-3.011824	0.000000	-10.000000	-0.258333	22.500000	108.500000	1023.000000	1023.000000	2046.000000
34.380001	-0.035447	-20.949045	-6.959897	-5.810564	-5.156567	-3.022017	0.000000	-10.000000	-0.275000	22.583334	116.000000	1023.000000	1023.000000	2046.000000
34.400002	-0.035204	-20.805525	-7.145709	-5.683291	-5.091926	-2.884600	0.000000	-10.000000	-0.283333	22.966667	123.500000	1023.000000	1023.000000	2046.000000
34.419998	-0.036156	-21.368475	-7.298986	-5.886399	-5.385242	-2.797848	0.000000	-10.000000	-0.308333	23.433332	131.166672	1023.000000	1023.000000	2046.000000
34.439999	-0.037068	-21.907408	-7.197093	-5.864981	-5.738837	-3.106497	0.000000	-10.000000	-0.333333	23.933332	139.000000	1023.000000	1023.000000	2046.000000
34.459999	-0.037023	-21.880875	-7.023232	-5.645708	-5.827161	-3.384773	0.000000	-10.000000	-0.341667	24.233334	147.000000	1023.000000	1023.000000	2046.000000
34.480000	-0.036380	-21.500530	-6.848343	-5.608011	-5.754359	-3.289816	0.000000	-10.000000	-0.350000	24.299999	155.000000	1023.000000	1023.000000	2046.000000
34.500000	-0.035699	-21.098310	-7.008504	-5.587093	-5.428186	-3.074526	0.000000	-10.000000	-0.350000	24.350000	163.000000	1023.000000	1023.000000	2046.000000
34.520000	-0.034647	-20.476572	-7.212380	-5.255853	-4.996158	-3.012181	0.000000	-10.000000	-0.350000	24.300001	171.000000	1023.000000	1023.000000	2046.000000
34.540001	-0.033491	-19.793137	-7.348843	-4.831572	-4.675512	-2.937209	0.000000	-10.000000	-0.350000	24.266666	179.000000	1023.000000	1023.000000	2046.000000
34.560001	-0.032522	-19.220343	-7.229696	-4.703949	-4.657084	-2.629615	0.000000	-10.000000	-0.341667	24.150000	187.000000	1023.000000	1023.000000	2046.000000
34.580002	-0.031317	-18.508488	-6.775529	-4.467214	-4.767282	-2.498463	0.000000	-10.000000	-0.341667	23.750000	195.000000	1023.000000	1023.000000	2046.000000
34.599998	-0.029519	-17.445948	-6.019980	-3.935801	-4.947712	-2.542455	0.000000	-10.000000	-0.333333	23.583334	203.000000	1023.000000	1023.000000	2046.000000
34.619999	-0.026849	-15.867739	-5.355620	-3.452082	-4.740562	-2.319474	0.000000	-10.000000	-0.341667	23.566668	211.000000	1023.000000	1023.000000	2046.000000
34.639999	-0.024360	-14.396818	-5.012465	-3.359148	-4.223626	-1.801579	0.000000	-10.000000	-0.341667	24.016666	219.000000	1023.000000	1023.000000	2046.000000
34.660000	-0.022167	-13.100945	-5.141597	-3.054536	-3.444727	-1.460084	0.000000	-10.000000	-0.350000	24.233334	227.000000	1023.000000	1023.000000	2046.000000
34.680000	-0.020407	-12.060532	-5.196518	-2.663261	-2.872935	-1.327817	0.000000	-10.000000	-0.350000	24.650000	235.000000	1023.000000	1023.000000	2046.000000
34.700001	-0.019154	-11.319871	-4.958511	-2.696566	-2.730457	-0.934337	0.000000	-10.000000	-0.350000	24.866667	243.166672	1023.000000	1023.000000	2046.000000
34.720001	-0.018384	-10.864706	-4.373829	-2.763196	-2.910568	-0.817113	0.000000	-10.000000	-0.333333	25.416668	251.500000	1023.000000	1023.000000	2046.000000
34.740002	-0.016820	-9.940494	-3.674408	-2.550960	-2.908669	-0.806456	0.000000	-10.000000	-0.350000	25.450001	260.000000	1023.000000	1023.000000	2046.000000
34.759998	-0.015144	-8.949946	-3.115617	-2.492703	-2.712678	-0.628948	0.000000	-10.000000	-0.350000	25.666668	268.500000	1023.000000	1023.000000	2046.000000
34.779999	-0.013477	-7.965008	-2.934931	-2.587209	-2.250662	-0.192207	0.000000	-10.000000	-0.383333	25.683334	277.000000	1023.000000	1023.000000	2046.000000
34.799999	-0.012142	-7.175650	-3.094910	-2.534792	-1.620760	0.074812	0.000000	-10.000000	-0.383333	25.800001	285.500000	1023.000000	1023.000000	2046.000000
34.820000	-0.010913	-6.449749	-3.241030	-2.308845	-1.083776	0.183902	0.000000	-10.000000	-0.400000	25.900000	294.166656	1023.000000	1023.000000	2046.000000
34.840000	-0.009790	-5.785698	-3.372380	-2.064416	-0.684544	0.335642	0.000000	-10.000000	-0.408333	25.833334	302.666656	1023.000000	1023.000000	2046.000000
34.860001	-0.009101	-5.378602	-3.082109	-2.169223	-0.804829	0.677561	0.000000	-10.000000	-0.416667	25.950001	311.333344	1023.000000	1023.000000	2046.000000
34.880001	-0.008330	-4.923063	-2.385296	-2.073762	-1.095240	0.631236	0.000000	-10.000000	-0.408333	26.050001	319.833344	1023.000000	1023.000000	2046.000000
34.900002	-0.006272	-3.706890	-1.691700	-1.893643	-0.939105	0.817558	0.000000	-10.000000	-0.383333	25.800001	328.666656	1023.000000	1023.000000	2046.000000
34.919998	-0.004943	-2.921240	-1.928972	-1.960384	-0.271586	1.239701	0.000000	-10.000000	-0.358333	25.733334	337.333344	1023.000000	1023.000000	2046.000000
34.939999	-0.004884	-2.886493	-2.578541	-1.798377	0.339570	1.150855	0.000000	-10.000000	-0.358333	25.266666	346.000000	1023.000000	1023.000000	2046.000000
34.959999	-0.005125	-3.028809	-2.595242	-2.005430	0.248385	1.323478	0.000000	-10.000000	-0.358333	25.283333	354.500000	1023.000000	1023.000000	2046.000000
34.980000	-0.004882	-2.885477	-1.899251	-2.254029	-0.193474	1.461277	0.000000	-10.000000	-0.358333	24.933334	362.833344	1023.000000	1023.000000	2046.000000
35.000000	-0.003287	-1.942397	-1.057918	-1.979085	-0.239624	1.334230	0.000000	-10.000000	-0.350000	24.866667	371.333344	1023.000000	1023.000000	2046.000000
35.020000	-0.002353	-1.390913	-1.226694	-2.070988	0.242122	1.664646	0.000000	-10.000000	-0.358333	24.900002	379.666656	1023.000000	1023.000000	2046.000000
35.040001	-0.003212	-1.898545	-2.150141	-1.751822	0.657642	1.345777	0.000000	-10.000000	-0.366667	25.050001	388.000000	1023.000000	1023.000000	2046.000000
35.060001	-0.004627	-2.734562	-2.540307	-1.864663	0.420520	1.249887	0.000000	-10.000000	-0.375000	25.250000	396.166656	1023.000000	1023.000000	2046.000000
35.080002	-0.005524	-3.264599	-2.174395	-2.007914	-0.286558	1.204268	0.000000	-10.000000	-0.366667	25.233334	404.500000	1023.000000	1023.000000	2046.000000
35.099998	-0.004819	-2.848298	-1.655558	-1.644984	-0.468435	0.920680	0.000000	-10.000000	-0.366667	25.233334	413.000000	1023.000000	1023.000000	2046.000000
35.119999	-0.003637	-2.149564	-1.552395	-1.550034	-0.206076	1.158942	0.000000	-10.000000	-0.358333	25.083334	421.500000	1023.000000	1023.000000	2046.000000
35.139999	-0.002902	-1.715281	-1.895951	-1.372649	0.254125	1.299194	0.000000	-10.000000	-0.358333	24.850000	429.833344	1023.000000	1023.000000	2046.000000
35.160000	-0.002163	-1.278139	-2.311028	-0.907340	0.767223	1.173007	0.000000	-10.000000	-0.341667	24.700001	438.000000	1023.000000	1023.000000	2046.000000
35.180000	-0.001439	-0.850341	-2.433992	-0.564189	0.938717	1.209124	0.000000	-10.000000	-0.333333	24.366667	446.333344	1023.000000	1023.000000	2046.000000
35.200001	-0.000420	-0.248367	-2.212240	-0.379391	0.873494	1.469770	0.000000	-10.000000	-0.316667	23.950001	454.666656	1023.000000	1023.000000	2046.000000
35.220001	0.000621	0.367087	-1.761065	-0.261612	0.592406	1.797357	0.000000	-10.000000	-0.283333	23.466667	463.000000	1023.000000	1023.000000	2046.000000
35.240002	0.002304	1.361824	-0.856513	0.204747	0.188981	1.824609	0.000000	-10.000000	-0.258333	23.016666	470.833344	1023.000000	1023.000000	2046.000000
35.259998	0.004926	2.911481	-0.215475	0.619630	0.443785	2.063542	0.000000	-10.000000	-0.241667	22.750000	476.000000	1023.000000	1023.000000	2046.000000
35.279999	0.007571	4.474701	0.003960	0.766599	1.125910	2.578233	0.000000	-10.000000	-0.250000	22.299999	483.500000	1023.000000	1023.000000	2046.000000
35.299999	0.009094	5.374298	-0.409859	1.093983	2.028646	2.661528	0.000000	-10.000000	-0.241667	22.033333	491.000000	1023.000000	1023.000000	2046.000000
35.320000	0.010085	5.960077	-0.446879	1.299299	2.335462	2.772195	0.000000	-10.000000	-0.241667	21.950001	500.833344	1023.000000	1023.000000	2046.000000
35.340000	0.011050	6.530271	0.084753	1.158033	2.116353	3.171132	0.000000	-10.000000	-0.241667	22.083334	508.166656	1023.000000	1023.000000	2046.000000
35.360001	0.012192	7.205668	0.840775	1.133185	1.907627	3.324081	0.000000	-10.000000	-0.250000	22.250000	515.500000	1023.000000	1023.000000	2046.000000
35.380001	0.013991	8.268955	1.513034	1.327353	2.075787	3.352782	0.000000	-10.000000	-0.250000	22.000000	523.000000	1023.000000	1023.000000	2046.000000
35.400002	0.015685	9.269925	1.752633	1.250295	2.549519	3.717478	0.000000	-10.000000	-0.233333	21.733334	530.500000	1023.000000	1023.000000	2046.000000
35.419998	0.016527	9.767464	1.188420	1.373808	3.385416	3.819820	0.000000	-10.000000	-0.216667	21.316668	537.833313	1023.000000	1023.000000	2046.000000
35.439999	0.016662	9.847013	0.925977	1.554036	3.652621	3.714381	0.000000	-10.000000	-0.200000	21.016666	545.000000	1023.000000	1023.000000	2046.000000
35.459999	0.017081	10.094857	1.145201	1.337414	3.509675	4.102568	0.000000	-10.000000	-0.208333	20.533335	552.000000	1023.000000	1023.000000	2046.000000
35.480000	0.017820	10.531821	1.853103	1.231176	3.137048	4.310494	0.000000	-10.000000	-0.216667	20.000000	558.833313	1023.000000	1023.000000	2046.000000
35.500000	0.019583	11.573469	2.580400	1.477329	3.171047	4.344692	0.000000	-10.000000	-0.216667	19.600000	565.666687	1023.000000	1023.000000	2046.000000
35.520000	0.021275	12.573269	2.654051	1.525795	3.745214	4.648209	0.000000	-10.000000	-0.208333	19.250000	572.166687	1023.000000	1023.000000	2046.000000
35.540001	0.022154	13.093065	2.196833	1.775135	4.387393	4.733704	0.000000	-10.000000	-0.183333	19.049999	578.833313	1023.000000	1023.000000	2046.000000
35.560001	0.021700	12.824858	1.699791	1.873729	4.691072	4.560266	0.000000	-10.000000	-0.175000	18.700001	585.166687	1023.000000	1023.000000	2046.000000
35.580002	0.021089	12.463784	1.598555	1.613930	4.562248	4.689051	0.000000	-10.000000	-0.158333	18.350000	591.500000	1023.000000	1023.000000	2046.000000
35.599998	0.021013	12.418902	2.102341	1.119113	4.107786	5.089663	0.000000	-10.000000	-0.158333	18.016666	597.500000	1023.000000	1023.000000	2046.000000
35.619999	0.022463	13.275751	3.040739	1.301019	3.891168	5.042826	0.000000	-10.000000	-0.150000	17.950001	603.500000	1023.000000	1023.000000	2046.000000
35.639999	0.023746	14.034101	3.152701	1.463175	4.342203	5.076021	0.000000	-10.000000	-0.141667	17.850000	609.500000	1023.000000	1023.000000	2046.000000
35.660000	0.022363	13.216455	2.214646	1.602325	4.672197	4.727286	0.000000	-10.000000	-0.133333	17.666666	615.500000	1023.000000	1023.000000	2046.000000
35.680000	0.019734	11.662580	1.482547	1.397504	4.390920	4.391608	0.000000	-10.000000	-0.108333	17.016666	621.500000	1023.000000	1023.000000	2046.000000
35.700001	0.018389	10.867833	1.785384	0.902890	3.581404	4.598155	0.000000	-10.000000	-0.083333	16.183334	627.333313	1023.000000	1023.000000	2046.000000
35.720001	0.018859	11.145599	2.264909	1.219284	3.370652	4.290755	0.000000	-10.000000	-0.050000	15.183333	633.000000	1023.000000	1023.000000	2046.000000
35.740002	0.018920	11.181739	1.808949	1.328995	3.747352	4.296443	0.000000	-10.000000	-0.033333	13.783334	638.166687	1023.000000	1023.000000	2046.000000
35.759998	0.017880	10.567055	0.881625	1.651453	4.151746	3.882231	0.000000	-10.000000	-0.016667	12.250000	643.166687	1023.000000	1023.000000	2046.000000
35.779999	0.016904	9.990354	0.630091	1.762091	3.884795	3.713377	0.000000	-10.000000	-0.008333	10.283334	647.333313	1023.000000	1023.000000	2046.000000
35.799999	0.016676	9.855262	0.963233	1.527272	3.298677	4.066080	0.000000	-10.000000	0.008333	8.300000	651.166687	1023.000000	1023.000000	2046.000000
35.820000	0.017209	10.170438	1.589531	1.708435	2.794537	4.077935	0.000000	-10.000000	0.033333	5.366667	654.000000	1023.000000	1023.000000	2046.000000
35.840000	0.018550	10.962892	2.024176	2.061483	2.813634	4.063598	0.000000	-10.000000	0.058333	2.250000	656.333313	1023.000000	1023.000000	2046.000000
35.860001	0.019676	11.628418	1.893196	2.283683	3.242422	4.209117	0.000000	-10.000000	0.075000	-0.766667	657.500000	1023.000000	1023.000000	2046.000000
35.880001	0.020254	11.970253	1.449889	2.639612	3.702108	4.178643	0.000000	-10.000000	0.083333	-3.250000	658.000000	1023.000000	1023.000000	2046.000000
35.900002	0.020201	11.938663	1.073347	3.037410	3.910923	3.916984	0.000000	-10.000000	0.091667	-4.800000	658.000000	1023.000000	1023.000000	2046.000000
35.919998	0.020433	12.075629	1.128011	3.071714	3.832140	4.043764	0.000000	-10.000000	0.100000	-6.050000	658.000000	1023.000000	1023.000000	2046.000000
35.939999	0.020763	12.270746	1.638461	2.697720	3.400207	4.534358	0.000000	-10.000000	0.100000	-6.333333	658.000000	1023.000000	1023.000000	2046.000000
35.959999	0.021673	12.808877	2.456900	2.748136	3.005777	4.598064	0.000000	-10.000000	0.100000	-6.766667	658.000000	1023.000000	1023.000000	2046.000000
35.980000	0.022967	13.573496	2.964175	2.995801	3.123693	4.489827	0.000000	-10.000000	0.100000	-7.000000	658.000000	1023.000000	1023.000000	2046.000000
36.000000	0.023616	13.956825	2.859668	2.987359	3.593890	4.515908	0.000000	-10.000000	0.100000	-7.533334	658.000000	1023.000000	1023.000000	2046.000000
36.020000	0.023040	13.616665	2.321103	2.952129	3.992393	4.351039	0.000000	-10.000000	0.100000	-8.183333	658.000000	1023.000000	1023.000000	2046.000000
36.040001	0.021819	12.894967	1.632796	2.960514	4.255621	4.046036	0.000000	-10.000000	0.100000	-8.833334	654.666687	1023.000000	1023.000000	2046.000000
36.060001	0.021220	12.541134	1.936162	2.412992	3.685946	4.506033	0.000000	-10.000000	0.100000	-9.483334	647.000000	1023.000000	1023.000000	2046.000000
36.080002	0.021649	12.794658	2.731515	2.330478	3.097692	4.634973	0.000000	-10.000000	0.116667	-10.116667	638.333313	1023.000000	1023.000000	2046.000000
36.099998	0.022549	13.326721	3.074775	2.605409	3.246355	4.400183	0.000000	-10.000000	0.133333	-10.800000	631.666687	1023.000000	1023.000000	2046.000000
36.119999	0.022332	13.198098	2.360617	2.612771	3.907417	4.317293	0.000000	-10.000000	0.150000	-11.300000	628.000000	1023.000000	1023.000000	2046.000000
36.139999	0.020366	12.036126	1.573781	2.542528	4.037643	3.882173	0.000000	-10.000000	0.150000	-11.850000	624.333313	1023.000000	1023.000000	2046.000000
36.160000	0.020331	12.015800	1.848543	2.149421	3.638185	4.379651	0.000000	-10.000000	0.150000	-12.366667	620.333313	1023.000000	1023.000000	2046.000000
36.180000	0.020613	12.182361	2.681295	2.130760	2.935089	4.435216	0.000000	-10.000000	0.166667	-13.066667	616.333313	1023.000000	1023.000000	2046.000000
36.200001	0.020310	12.002970	2.622744	2.243347	3.077805	4.059075	0.000000	-10.000000	0.183333	-13.733334	611.833313	1023.000000	1023.000000	2046.000000
36.220001	0.018200	10.756383	1.415254	1.871217	3.653803	3.816109	0.000000	-10.000000	0.216667	-14.433333	607.333313	1023.000000	1023.000000	2046.000000
36.240002	0.015821	9.350171	0.705732	1.535911	3.657001	3.451527	0.000000	-10.000000	0.233333	-15.216667	602.500000	1023.000000	1023.000000	2046.000000
36.259998	0.015417	9.111151	1.435634	0.943346	2.749312	3.982858	0.000000	-10.000000	0.250000	-15.733335	599.166687	1023.000000	1023.000000	2046.000000
36.279999	0.015690	9.272668	2.227308	1.276227	2.166398	3.602735	0.000000	-10.000000	0.250000	-16.083334	593.833313	1023.000000	1023.000000	2046.000000
36.299999	0.014194	8.388649	1.495860	1.242174	2.470500	3.180115	0.000000	-10.000000	0.250000	-16.216667	588.500000	1023.000000	1023.000000	2046.000000
36.320000	0.010851	6.412755	0.104494	1.040339	2.685228	2.582695	0.000000	-10.000000	0.258333	-16.350000	581.333313	1023.000000	1023.000000	2046.000000
36.340000	0.007957	4.702837	-0.592846	0.656783	2.316806	2.322093	0.000000	-10.000000	0.258333	-16.650002	576.000000	1023.000000	1023.000000	2046.000000
36.360001	0.006567	3.880944	-0.128727	0.060289	1.216640	2.732742	0.000000	-10.000000	0.300000	-17.566668	566.333313	1023.000000	1023.000000	2046.000000
36.380001	0.006335	3.744262	0.360031	0.522740	0.704030	2.157460	0.000000	-10.000000	0.333333	-18.533335	556.500000	1023.000000	1023.000000	2046.000000
36.400002	0.005394	3.187947	-0.214839	0.664994	0.960742	1.777051	0.000000	-10.000000	0.383333	-19.500000	546.166687	1023.000000	1023.000000	2046.000000
36.419998	0.003517	2.078676	-1.168735	0.754391	1.185687	1.307332	0.000000	-10.000000	0.391667	-19.750000	541.833313	1023.000000	1023.000000	2046.000000
36.439999	0.001717	1.014567	-1.757322	0.758499	1.062142	0.951248	0.000000	-10.000000	0.400000	-19.950001	539.500000	1023.000000	1023.000000	2046.000000
36.459999	0.001400	0.827338	-1.542303	0.328130	0.574084	1.467427	0.000000	-10.000000	0.400000	-20.066668	537.333313	1023.000000	1023.000000	2046.000000
36.480000	0.002175	1.285351	-0.618559	0.335937	-0.221983	1.789955	0.000000	-10.000000	0.400000	-20.233334	533.000000	1023.000000	1023.000000	2046.000000
36.500000	0.003462	2.045828	-0.148888	1.139007	-0.257909	1.313618	0.000000	-10.000000	0.400000	-20.666668	526.333313	1023.000000	1023.000000	2046.000000
36.520000	0.003524	2.082946	-0.742073	1.444634	0.233180	1.147206	0.000000	-10.000000	0.400000	-20.916668	519.500000	1023.000000	1023.000000	2046.000000
36.540001	0.002676	1.581755	-1.376534	1.638816	0.441200	0.878273	0.000000	-10.000000	0.400000	-21.183334	512.500000	1023.000000	1023.000000	2046.000000
36.560001	0.002996	1.770429	-1.097976	1.378992	0.107276	1.382136	0.000000	-10.000000	0.391667	-21.133333	505.333344	1023.000000	1023.000000	2046.000000
36.580002	0.003976	2.349558	-0.106635	1.218684	-0.636170	1.873679	0.000000	-10.000000	0.391667	-21.083334	498.166656	1023.000000	1023.000000	2046.000000
36.599998	0.005016	2.964189	0.468685	1.741588	-0.693730	1.447646	0.000000	-10.000000	0.400000	-21.100000	491.000000	1023.000000	1023.000000	2046.000000
36.619999	0.004249	2.511315	-0.417929	1.796970	0.005188	1.127086	0.000000	-10.000000	0.408333	-21.266666	484.000000	1023.000000	1023.000000	2046.000000
36.639999	0.002644	1.562900	-1.089084	1.623441	0.149091	0.879452	0.000000	-10.000000	0.408333	-21.566668	477.000000	1023.000000	1023.000000	2046.000000
36.660000	0.002748	1.624142	-0.524394	1.040510	-0.493694	1.601720	0.000000	-10.000000	0.408333	-21.750000	469.833344	1023.000000	1023.000000	2046.000000
36.680000	0.003224	1.905667	0.374165	1.150096	-1.175925	1.557330	0.000000	-10.000000	0.416667	-21.850000	462.500000	1023.000000	1023.000000	2046.000000
36.700001	0.003046	1.800351	0.231181	1.434306	-0.971504	1.106368	0.000000	-10.000000	0.416667	-22.033333	455.166656	1023.000000	1023.000000	2046.000000
36.720001	0.001856	1.096713	-0.474069	1.316832	-0.654167	0.908117	0.000000	-10.000000	0.425000	-22.233334	447.833344	1023.000000	1023.000000	2046.000000
36.740002	0.000055	0.032677	-1.227479	1.146376	-0.533503	0.647282	0.000000	-10.000000	0.425000	-22.633333	440.500000	1023.000000	1023.000000	2046.000000
36.759998	-0.000658	-0.388614	-1.272173	0.758593	-0.804652	0.929617	0.000000	-10.000000	0.441667	-22.883333	432.833344	1023.000000	1023.000000	2046.000000
36.779999	-0.000977	-0.577457	-0.599217	0.211093	-1.646602	1.457269	0.000000	-10.000000	0.458333	-23.350000	425.333344	1023.000000	1023.000000	2046.000000
36.799999	-0.000510	-0.301697	-0.133720	0.442454	-1.909851	1.299420	0.000000	-10.000000	0.466667	-23.566668	417.666656	1023.000000	1023.000000	2046.000000
36.820000	-0.001379	-0.814896	-0.172955	0.730143	-2.022277	0.650193	0.000000	-10.000000	0.483333	-23.833334	410.000000	1023.000000	1023.000000	2046.000000
36.840000	-0.003291	-1.944859	-1.092273	0.435437	-1.667973	0.379949	0.000000	-10.000000	0.475000	-23.900000	402.000000	1023.000000	1023.000000	2046.000000
36.860001	-0.006610	-3.906719	-2.240339	-0.193317	-1.524089	0.051026	0.000000	-10.000000	0.500000	-23.883333	394.000000	1023.000000	1023.000000	2046.000000
36.880001	-0.007899	-4.668527	-2.292089	-0.905752	-1.852544	0.381858	0.000000	-10.000000	0.500000	-24.000000	386.000000	1023.000000	1023.000000	2046.000000
36.900002	-0.008360	-4.940621	-1.535758	-1.333607	-2.765327	0.694071	0.000000	-10.000000	0.516667	-24.050001	378.000000	1023.000000	1023.000000	2046.000000
36.919998	-0.009157	-5.411973	-1.472607	-1.013334	-2.957660	0.031629	0.000000	-10.000000	0.508333	-24.233334	370.000000	1023.000000	1023.000000	2046.000000
36.939999	-0.011016	-6.510286	-2.238944	-1.110320	-2.774840	-0.386183	0.000000	-10.000000	0.508333	-24.166668	361.833344	1023.000000	1023.000000	2046.000000
36.959999	-0.013582	-8.027048	-3.232519	-1.455252	-2.682397	-0.656880	0.000000	-10.000000	0.516667	-23.850000	353.666656	1023.000000	1023.000000	2046.000000
36.980000	-0.016473	-9.735812	-4.005253	-1.762020	-2.935440	-1.033098	0.000000	-10.000000	0.516667	-23.633333	345.666656	1023.000000	1023.000000	2046.000000
37.000000	-0.017718	-10.471344	-3.905951	-2.320597	-3.578999	-0.665796	0.000000	-10.000000	0.516667	-23.400000	337.833344	1023.000000	1023.000000	2046.000000
37.020000	-0.018753	-11.082979	-3.479928	-2.487561	-4.375142	-0.740350	0.000000	-10.000000	0.491667	-23.516666	330.000000	1023.000000	1023.000000	2046.000000
37.040001	-0.019996	-11.817653	-3.876160	-2.077175	-4.322077	-1.542240	0.000000	-10.000000	0.491667	-23.516666	322.000000	1023.000000	1023.000000	2046.000000
37.060001	-0.021749	-12.853486	-4.682044	-2.231938	-4.145198	-1.794307	0.000000	-10.000000	0.491667	-23.550001	314.000000	1023.000000	1023.000000	2046.000000
37.080002	-0.023643	-13.973021	-5.346771	-2.397588	-4.147037	-2.081625	0.000000	-10.000000	0.500000	-23.600000	306.000000	1023.000000	1023.000000	2046.000000
37.099998	-0.023430	-13.847228	-5.015892	-2.702030	-4.529358	-1.599948	0.000000	-10.000000	0.508333	-23.600000	298.000000	1023.000000	1023.000000	2046.000000
37.119999	-0.022711	-13.422409	-4.218605	-2.630946	-5.210640	-1.362218	0.000000	-10.000000	0.508333	-23.750000	290.333344	1023.000000	1023.000000	2046.000000
37.139999	-0.021924	-12.957039	-3.954991	-1.889562	-5.214090	-1.898396	0.000000	-10.000000	0.508333	-23.683334	282.666656	1023.000000	1023.000000	2046.000000
37.160000	-0.022108	-13.065902	-4.435425	-1.701184	-4.867660	-2.061632	0.000000	-10.000000	0.500000	-23.633333	275.000000	1023.000000	1023.000000	2046.000000
37.180000	-0.022851	-13.504988	-4.887669	-1.785224	-4.729345	-2.102751	0.000000	-10.000000	0.500000	-23.400002	267.000000	1023.000000	1023.000000	2046.000000
37.200001	-0.021886	-12.934831	-4.371143	-2.042593	-5.022081	-1.499014	0.000000	-10.000000	0.491667	-23.250000	259.000000	1023.000000	1023.000000	2046.000000
37.220001	-0.021557	-12.740176	-3.704497	-2.093776	-5.556699	-1.385205	0.000000	-10.000000	0.475000	-23.166668	251.166672	1023.000000	1023.000000	2046.000000
37.240002	-0.021570	-12.748047	-3.625486	-1.729907	-5.516330	-1.876324	0.000000	-10.000000	0.458333	-23.116667	243.500000	1023.000000	1023.000000	2046.000000
37.259998	-0.022227	-13.135921	-4.033263	-1.791522	-5.214180	-2.096956	0.000000	-10.000000	0.450000	-22.966667	235.833328	1023.000000	1023.000000	2046.000000
37.279999	-0.023816	-14.075267	-4.633494	-2.083945	-5.075233	-2.282596	0.000000	-10.000000	0.433333	-22.600000	228.166672	1023.000000	1023.000000	2046.000000
37.299999	-0.024506	-14.483344	-4.710843	-2.276143	-5.182024	-2.314335	0.000000	-10.000000	0.433333	-22.233334	220.500000	1023.000000	1023.000000	2046.000000
37.320000	-0.024742	-14.622609	-4.446130	-2.733605	-5.547590	-1.895284	0.000000	-10.000000	0.416667	-21.883333	213.166672	1023.000000	1023.000000	2046.000000
37.340000	-0.025450	-15.041197	-4.133460	-3.077456	-6.057244	-1.773037	0.000000	-10.000000	0.425000	-21.783335	205.833328	1023.000000	1023.000000	2046.000000
37.360001	-0.026031	-15.384542	-4.000455	-2.962888	-6.278806	-2.142393	0.000000	-10.000000	0.416667	-21.616667	198.500000	1023.000000	1023.000000	2046.000000
37.380001	-0.026885	-15.888760	-4.363946	-2.890753	-6.091347	-2.542714	0.000000	-10.000000	0.416667	-21.483334	191.166672	1023.000000	1023.000000	2046.000000
37.400002	-0.028502	-16.844828	-4.938481	-3.202321	-5.997671	-2.706354	0.000000	-10.000000	0.408333	-21.283335	184.000000	1023.000000	1023.000000	2046.000000
37.419998	-0.029757	-17.586281	-5.221941	-3.390944	-6.062114	-2.911282	0.000000	-10.000000	0.391667	-21.100000	177.000000	1023.000000	1023.000000	2046.000000
37.439999	-0.029500	-17.434500	-4.975135	-3.764447	-6.248930	-2.445989	0.000000	-10.000000	0.400000	-20.933334	170.000000	1023.000000	1023.000000	2046.000000
37.459999	-0.030562	-18.061956	-4.728163	-4.098304	-6.826700	-2.408788	0.000000	-10.000000	0.391667	-20.650000	163.000000	1023.000000	1023.000000	2046.000000
37.480000	-0.032105	-18.974142	-5.053781	-4.146369	-6.826047	-2.947944	0.000000	-10.000000	0.383333	-20.383333	156.166672	1023.000000	1023.000000	2046.000000
37.500000	-0.034236	-20.233631	-5.843194	-4.685361	-6.549483	-3.155592	0.000000	-10.000000	0.366667	-20.116667	149.333328	1023.000000	1023.000000	2046.000000
37.520000	-0.036148	-21.363499	-6.454685	-5.082441	-6.423120	-3.403253	0.000000	-10.000000	0.358333	-19.816668	142.500000	1023.000000	1023.000000	2046.000000
37.540001	-0.036890	-21.801884	-6.490956	-5.247881	-6.635700	-3.427347	0.000000	-10.000000	0.358333	-19.533333	135.833328	1023.000000	1023.000000	2046.000000
37.560001	-0.037494	-22.158714	-6.121438	-5.646870	-7.329705	-3.060702	0.000000	-10.000000	0.333333	-18.966667	129.333328	1023.000000	1023.000000	2046.000000
37.580002	-0.038987	-23.041567	-6.376244	-5.441706	-7.532598	-3.691019	0.000000	-10.000000	0.300000	-18.333334	123.000000	1023.000000	1023.000000	2046.000000
37.599998	-0.041540	-24.550434	-7.371893	-5.801090	-7.381629	-3.995823	0.000000	-10.000000	0.275000	-17.500000	116.833336	1023.000000	1023.000000	2046.000000
37.619999	-0.043639	-25.790432	-7.922237	-6.078488	-7.516428	-4.273280	0.000000	-10.000000	0.266667	-17.100000	111.000000	1023.000000	1023.000000	2046.000000
37.639999	-0.044607	-26.362944	-7.789033	-6.495674	-8.102064	-3.976173	0.000000	-10.000000	0.275000	-16.866667	105.333336	1023.000000	1023.000000	2046.000000
37.660000	-0.045714	-27.017082	-7.756651	-6.331265	-8.492158	-4.437008	0.000000	-10.000000	0.266667	-16.850000	99.666664	1023.000000	1023.000000	2046.000000
37.680000	-0.046692	-27.594967	-8.159081	-6.189829	-8.402808	-4.843247	0.000000	-10.000000	0.258333	-16.633333	94.000000	1023.000000	1023.000000	2046.000000
37.700001	-0.048193	-28.482075	-8.791389	-6.366677	-8.262609	-5.061401	0.000000	-10.000000	0.250000	-16.350000	88.500000	1023.000000	1023.000000	2046.000000
37.720001	-0.048869	-28.881426	-9.000216	-6.416395	-8.283960	-5.180855	0.000000	-10.000000	0.250000	-16.049999	83.000000	1023.000000	1023.000000	2046.000000
37.740002	-0.048129	-28.444468	-8.633499	-6.571078	-8.562166	-4.677723	0.000000	-10.000000	0.250000	-15.733334	77.666664	1023.000000	1023.000000	2046.000000
37.759998	-0.047497	-28.070959	-8.198339	-6.347229	-8.965632	-4.559760	0.000000	-10.000000	0.250000	-15.550000	72.500000	1023.000000	1023.000000	2046.000000
37.779999	-0.046701	-27.600386	-7.934068	-5.731527	-9.014971	-4.919820	0.000000	-10.000000	0.233333	-15.200000	67.333336	1023.000000	1023.000000	2046.000000
37.799999	-0.046360	-27.398792	-8.136498	-5.555721	-8.722417	-4.984156	0.000000	-10.000000	0.216667	-14.733334	62.166668	1023.000000	1023.000000	2046.000000
37.820000	-0.046498	-27.480421	-8.427505	-5.567396	-8.433223	-5.052298	0.000000	-10.000000	0.200000	-14.116667	57.166668	1023.000000	1023.000000	2046.000000
37.840000	-0.045784	-27.058577	-8.250465	-5.547795	-8.403619	-4.856699	0.000000	-10.000000	0.208333	-13.600000	52.500000	1023.000000	1023.000000	2046.000000
37.860001	-0.044987	-26.587553	-7.784410	-5.783026	-8.664549	-4.355568	0.000000	-10.000000	0.208333	-13.283334	48.000000	1023.000000	1023.000000	2046.000000
37.880001	-0.045014	-26.603479	-7.528220	-5.719807	-8.872557	-4.482896	0.000000	-10.000000	0.200000	-12.966667	43.500000	1023.000000	1023.000000	2046.000000
37.900002	-0.045058	-26.629053	-7.603346	-5.575978	-8.673191	-4.776537	0.000000	-10.000000	0.175000	-12.583334	39.166668	1023.000000	1023.000000	2046.000000
37.919998	-0.045706	-27.012411	-7.937892	-5.809121	-8.453540	-4.811858	0.000000	-10.000000	0.158333	-12.083334	35.000000	1023.000000	1023.000000	2046.000000
37.939999	-0.046621	-27.553043	-8.301293	-5.981965	-8.260408	-5.009377	0.000000	-10.000000	0.150000	-11.616667	31.000000	1023.000000	1023.000000	2046.000000
37.959999	-0.046456	-27.455618	-8.156452	-6.198489	-8.396778	-4.703899	0.000000	-10.000000	0.150000	-11.316667	27.000000	1023.000000	1023.000000	2046.000000
37.980000	-0.046536	-27.502563	-7.888198	-6.544081	-8.748070	-4.322215	0.000000	-10.000000	0.133333	-11.116667	23.166666	1023.000000	1023.000000	2046.000000
38.000000	-0.046906	-27.721319	-7.802620	-6.456312	-8.913458	-4.548929	0.000000	-10.000000	0.133333	-10.983334	19.500000	1023.000000	1023.000000	2046.000000
38.020000	-0.047133	-27.855646	-7.950028	-6.335389	-8.737943	-4.832286	0.000000	-10.000000	0.133333	-10.750000	15.833333	1023.000000	1023.000000	2046.000000
38.040001	-0.047912	-28.315783	-8.146097	-6.557405	-8.667155	-4.945126	0.000000	-10.000000	0.141667	-10.500000	12.333333	1023.000000	1023.000000	2046.000000
38.060001	-0.048442	-28.629179	-8.491656	-6.773034	-8.385788	-4.978701	0.000000	-10.000000	0.141667	-10.233334	8.666667	1023.000000	1023.000000	2046.000000
38.080002	-0.049096	-29.015484	-8.665403	-6.794486	-8.381405	-5.174189	0.000000	-10.000000	0.116667	-9.950000	5.333333	1023.000000	1023.000000	2046.000000
38.099998	-0.049669	-29.354347	-8.710706	-7.263525	-8.568397	-4.811720	0.000000	-10.000000	0.116667	-9.616667	2.166667	1023.000000	1023.000000	2046.000000
38.119999	-0.051000	-30.141109	-8.747263	-7.863727	-8.898900	-4.631218	0.000000	-10.000000	0.100000	-9.183333	-0.666667	1023.000000	1023.000000	2046.000000
38.139999	-0.052071	-30.774111	-8.776272	-7.869731	-9.006260	-5.121848	0.000000	-10.000000	0.108333	-8.866667	-3.500000	1023.000000	1023.000000	2046.000000
38.160000	-0.052489	-31.020952	-8.897860	-7.978524	-8.884722	-5.259848	0.000000	-10.000000	0.100000	-8.516667	-6.333333	1023.000000	1023.000000	2046.000000
38.180000	-0.053539	-31.641756	-9.243554	-8.099006	-8.799285	-5.499911	0.000000	-10.000000	0.100000	-8.216667	-9.166667	1023.000000	1023.000000	2046.000000
38.200001	-0.054997	-32.503357	-9.743797	-8.218329	-8.784086	-5.757146	0.000000	-10.000000	0.100000	-7.500000	-11.833333	1023.000000	1023.000000	2046.000000
38.220001	-0.056256	-33.247242	-10.023108	-8.460554	-9.029440	-5.734141	0.000000	-10.000000	0.100000	-6.666667	-14.333333	1023.000000	1023.000000	2046.000000
38.240002	-0.057496	-33.980034	-10.084467	-8.810156	-9.585769	-5.499644	0.000000	-10.000000	0.091667	-5.783333	-16.500000	1023.000000	1023.000000	2046.000000
38.259998	-0.059081	-34.916821	-10.218100	-8.663506	-9.999339	-6.035876	0.000000	-10.000000	0.091667	-5.366667	-18.500000	1023.000000	1023.000000	2046.000000
38.279999	-0.060084	-35.509472	-10.472899	-8.591974	-10.033915	-6.410685	0.000000	-10.000000	0.083333	-5.150000	-20.500000	1023.000000	1023.000000	2046.000000
38.299999	-0.061248	-36.197792	-10.946677	-8.789786	-9.904624	-6.556706	0.000000	-10.000000	0.083333	-4.933333	-22.166666	1023.000000	1023.000000	2046.000000
38.320000	-0.061561	-36.382492	-11.159961	-8.635061	-9.889064	-6.698406	0.000000	-10.000000	0.066667	-4.550000	-23.833334	1023.000000	1023.000000	2046.000000
38.340000	-0.061199	-36.168552	-11.137235	-8.661327	-9.933782	-6.436210	0.000000	-10.000000	0.075000	-4.200000	-25.166666	1023.000000	1023.000000	2046.000000
38.360001	-0.060704	-35.876308	-10.836892	-8.653744	-10.275032	-6.110641	0.000000	-10.000000	0.066667	-3.850000	-26.666666	1023.000000	1023.000000	2046.000000
38.380001	-0.060375	-35.681477	-10.605168	-8.251732	-10.484613	-6.339965	0.000000	-10.000000	0.066667	-3.550000	-27.833334	1023.000000	1023.000000	2046.000000
38.400002	-0.059401	-35.106060	-10.415665	-7.809279	-10.379618	-6.501500	0.000000	-10.000000	0.050000	-3.100000	-29.166666	1023.000000	1023.000000	2046.000000
38.419998	-0.058430	-34.532253	-10.302750	-7.678552	-10.186333	-6.364620	0.000000	-10.000000	0.050000	-1.933333	-30.166666	1023.000000	1023.000000	2046.000000
38.439999	-0.057296	-33.861740	-10.277524	-7.470593	-9.889581	-6.224044	0.000000	-10.000000	0.050000	-0.550000	-30.833334	1023.000000	1023.000000	2046.000000
38.459999	-0.055654	-32.891277	-10.112829	-7.163530	-9.617955	-5.996962	0.000000	-10.000000	0.041667	1.316667	-31.000000	1023.000000	1023.000000	2046.000000
38.480000	-0.054306	-32.094635	-9.693820	-7.223159	-9.724434	-5.453222	0.000000	-10.000000	0.033333	2.866667	-31.000000	1023.000000	1023.000000	2046.000000
38.500000	-0.053821	-31.808500	-9.287053	-7.071346	-9.913172	-5.536930	0.000000	-10.000000	0.016667	4.600000	-31.000000	1023.000000	1023.000000	2046.000000
38.520000	-0.053215	-31.449942	-9.008876	-6.891470	-9.785357	-5.764238	0.000000	-10.000000	0.008333	6.216667	-31.000000	1023.000000	1023.000000	2046.000000
38.540001	-0.052374	-30.953112	-8.924233	-7.049760	-9.440724	-5.538394	0.000000	-10.000000	-0.008333	7.916667	-31.000000	1023.000000	1023.000000	2046.000000
38.560001	-0.051608	-30.500496	-9.016253	-7.092330	-8.992026	-5.399886	0.000000	-10.000000	-0.025000	9.800000	-31.000000	1023.000000	1023.000000	2046.000000
38.580002	-0.050314	-29.735828	-8.969378	-6.916111	-8.640045	-5.210294	0.000000	-10.000000	-0.058333	11.716667	-31.000000	1023.000000	1023.000000	2046.000000
38.599998	-0.049398	-29.194498	-8.696949	-6.985576	-8.733232	-4.778742	0.000000	-10.000000	-0.075000	13.450000	-31.000000	1023.000000	1023.000000	2046.000000
38.619999	-0.049219	-29.088533	-8.334821	-6.815504	-8.959265	-4.978944	0.000000	-10.000000	-0.091667	14.616667	-13.333333	1023.000000	1023.000000	2046.000000
38.639999	-0.048416	-28.614012	-8.061919	-6.643737	-8.809135	-5.099220	0.000000	-10.000000	-0.100000	15.483334	5.833333	1023.000000	1023.000000	2046.000000
38.660000	-0.047610	-28.137316	-8.164820	-6.845234	-8.332072	-4.795189	0.000000	-10.000000	-0.108333	16.016666	26.666666	1023.000000	1023.000000	2046.000000
38.680000	-0.046600	-27.540628	-8.253990	-6.594325	-7.955000	-4.737314	0.000000	-10.000000	-0.108333	16.316668	31.666666	1023.000000	1023.000000	2046.000000
38.700001	-0.045169	-26.694784	-8.130022	-6.556703	-7.777584	-4.230475	0.000000	-10.000000	-0.108333	16.583334	37.000000	1023.000000	1023.000000	2046.000000
38.720001	-0.045756	-27.041862	-7.789067	-6.542230	-8.239746	-4.470819	0.000000	-10.000000	-0.125000	16.900000	42.500000	1023.000000	1023.000000	2046.000000
38.740002	-0.045886	-27.118490	-7.645479	-6.700026	-8.152022	-4.620964	0.000000	-10.000000	-0.150000	17.416666	48.000000	1023.000000	1023.000000	2046.000000
38.759998	-0.045956	-27.160133	-7.906059	-7.235409	-7.723910	-4.294755	0.000000	-10.000000	-0.158333	17.950001	53.666668	1023.000000	1023.000000	2046.000000
38.779999	-0.045133	-26.673834	-8.116640	-7.129925	-7.191181	-4.236088	0.000000	-10.000000	-0.175000	18.316668	59.500000	1023.000000	1023.000000	2046.000000
38.799999	-0.044010	-26.009638	-7.929101	-7.019355	-7.154888	-3.906293	0.000000	-10.000000	-0.183333	18.783333	65.500000	1023.000000	1023.000000	2046.000000
38.820000	-0.044572	-26.341793	-7.639164	-6.953694	-7.660366	-4.088569	0.000000	-10.000000	-0.216667	19.299999	71.833336	1023.000000	1023.000000	2046.000000
38.840000	-0.045128	-26.670723	-7.557778	-6.793489	-7.834414	-4.485043	0.000000	-10.000000	-0.233333	20.200001	78.166664	1023.000000	1023.000000	2046.000000
38.860001	-0.045348	-26.800745	-7.742415	-7.129990	-7.668006	-4.260335	0.000000	-10.000000	-0.250000	21.266666	85.000000	1023.000000	1023.000000	2046.000000
38.880001	-0.045338	-26.794703	-8.424829	-6.953362	-7.088719	-4.327792	0.000000	-10.000000	-0.250000	22.050001	91.833336	1023.000000	1023.000000	2046.000000
38.900002	-0.045098	-26.653128	-8.630549	-6.785654	-6.992143	-4.244782	0.000000	-10.000000	-0.250000	22.333334	99.166664	1023.000000	1023.000000	2046.000000
38.919998	-0.045624	-26.963709	-8.352522	-6.764205	-7.558813	-4.288169	0.000000	-10.000000	-0.258333	22.266666	106.500000	1023.000000	1023.000000	2046.000000
38.939999	-0.045039	-26.618298	-7.947938	-6.410756	-7.687891	-4.571712	0.000000	-10.000000	-0.275000	22.366667	114.000000	1023.000000	1023.000000	2046.000000
38.959999	-0.043666	-25.806824	-7.776642	-6.411227	-7.393588	-4.225366	0.000000	-10.000000	-0.291667	22.733334	121.500000	1023.000000	1023.000000	2046.000000
38.980000	-0.042283	-24.988966	-8.130260	-6.167389	-6.679943	-4.011375	0.000000	-10.000000	-0.300000	23.150000	129.166672	1023.000000	1023.000000	2046.000000
39.000000	-0.040425	-23.891151	-8.289819	-5.619900	-6.087769	-3.893664	0.000000	-10.000000	-0.308333	23.333334	136.666672	1023.000000	1023.000000	2046.000000
39.020000	-0.038970	-23.031530	-7.947052	-5.375878	-6.190803	-3.517799	0.000000	-10.000000	-0.308333	23.316668	144.333328	1023.000000	1023.000000	2046.000000
39.040001	-0.037568	-22.202711	-7.182045	-4.963544	-6.614285	-3.442838	0.000000	-10.000000	-0.325000	23.283335	152.000000	1023.000000	1023.000000	2046.000000
39.060001	-0.035398	-20.919962	-6.357373	-4.373319	-6.699334	-3.489935	0.000000	-10.000000	-0.316667	23.400002	160.000000	1023.000000	1023.000000	2046.000000
39.080002	-0.032864	-19.422514	-5.901176	-4.287885	-6.262816	-2.970637	0.000000	-10.000000	-0.333333	23.633333	168.000000	1023.000000	1023.000000	2046.000000
39.099998	-0.030695	-18.140781	-6.058715	-4.134325	-5.401558	-2.546184	0.000000	-10.000000	-0.333333	23.766666	175.833328	1023.000000	1023.000000	2046.000000
39.119999	-0.028844	-17.046646	-6.259977	-3.699746	-4.624461	-2.462461	0.000000	-10.000000	-0.333333	23.666666	183.500000	1023.000000	1023.000000	2046.000000
39.139999	-0.027421	-16.205624	-6.026605	-3.645370	-4.437298	-2.096351	0.000000	-10.000000	-0.333333	23.666666	191.166672	1023.000000	1023.000000	2046.000000
39.160000	-0.026688	-15.772657	-5.486276	-3.736528	-4.715280	-1.834573	0.000000	-10.000000	-0.325000	23.850000	199.000000	1023.000000	1023.000000	2046.000000
39.180000	-0.025796	-15.245383	-4.851623	-3.587888	-4.904023	-1.901849	0.000000	-10.000000	-0.341667	24.049999	207.000000	1023.000000	1023.000000	2046.000000
39.200001	-0.024199	-14.301816	-4.207593	-3.433336	-4.831481	-1.829406	0.000000	-10.000000	-0.333333	24.100000	215.000000	1023.000000	1023.000000	2046.000000
39.220001	-0.022329	-13.196270	-4.095355	-3.594529	-4.246948	-1.259438	0.000000	-10.000000	-0.341667	23.833334	223.000000	1023.000000	1023.000000	2046.000000
39.240002	-0.021000	-12.411284	-4.554427	-3.425912	-3.340128	-1.090817	0.000000	-10.000000	-0.333333	23.816668	231.000000	1023.000000	1023.000000	2046.000000
39.259998	-0.020064	-11.857657	-4.741252	-3.119109	-2.927072	-1.070224	0.000000	-10.000000	-0.333333	23.783335	236.333328	1023.000000	1023.000000	2046.000000
39.279999	-0.019628	-11.600000	-4.262851	-3.277389	-3.347143	-0.712617	0.000000	-10.000000	-0.333333	24.050001	244.333328	1023.000000	1023.000000	2046.000000
39.299999	-0.018993	-11.224576	-3.432371	-3.084450	-3.827974	-0.879781	0.000000	-10.000000	-0.333333	24.116667	252.333328	1023.000000	1023.000000	2046.000000
39.320000	-0.017127	-10.121871	-2.957281	-3.004712	-3.507927	-0.651952	0.000000	-10.000000	-0.341667	24.049999	263.000000	1023.000000	1023.000000	2046.000000
39.340000	-0.015306	-9.045829	-3.301769	-2.992172	-2.567575	-0.184313	0.000000	-10.000000	-0.341667	24.066668	271.000000	1023.000000	1023.000000	2046.000000
39.360001	-0.015038	-8.887724	-3.893316	-2.756434	-1.910234	-0.327740	0.000000	-10.000000	-0.350000	23.983334	279.000000	1023.000000	1023.000000	2046.000000
39.380001	-0.015790	-9.331617	-3.764346	-3.196801	-2.331558	-0.038911	0.000000	-10.000000	-0.341667	24.100000	287.000000	1023.000000	1023.000000	2046.000000
39.400002	-0.015488	-9.153153	-2.867694	-3.283439	-2.822456	-0.179564	0.000000	-10.000000	-0.341667	24.166666	295.000000	1023.000000	1023.000000	2046.000000
39.419998	-0.013385	-7.910532	-2.433155	-3.416536	-2.338483	0.277641	0.000000	-10.000000	-0.333333	24.283333	303.000000	1023.000000	1023.000000	2046.000000
39.439999	-0.012545	-7.414329	-2.992961	-3.181967	-1.538623	0.299223	0.000000	-10.000000	-0.333333	24.233334	311.333344	1023.000000	1023.000000	2046.000000
39.459999	-0.013085	-7.733066	-3.449240	-2.857566	-1.394994	-0.031266	0.000000	-10.000000	-0.333333	24.033333	319.666656	1023.000000	1023.000000	2046.000000
39.480000	-0.014556	-8.602824	-3.518442	-3.149989	-1.970321	0.035928	0.000000	-10.000000	-0.341667	23.983334	328.000000	1023.000000	1023.000000	2046.000000
39.500000	-0.015504	-9.162762	-3.075475	-3.169455	-2.722371	-0.195461	0.000000	-10.000000	-0.350000	24.150000	336.000000	1023.000000	1023.000000	2046.000000
39.520000	-0.014876	-8.791923	-2.747324	-2.977248	-2.765188	-0.302162	0.000000	-10.000000	-0.350000	24.450001	344.000000	1023.000000	1023.000000	2046.000000
39.540001	-0.013772	-8.138995	-3.084553	-2.974792	-2.091370	0.011720	0.000000	-10.000000	-0.341667	24.550001	352.000000	1023.000000	1023.000000	2046.000000
39.560001	-0.013288	-7.853475	-3.775797	-2.515963	-1.390103	-0.171612	0.000000	-10.000000	-0.341667	24.416668	360.000000	1023.000000	1023.000000	2046.000000
39.580002	-0.012864	-7.602771	-3.882110	-2.137742	-1.324617	-0.258302	0.000000	-10.000000	-0.333333	24.283333	368.000000	1023.000000	1023.000000	2046.000000
39.599998	-0.012396	-7.326278	-3.537730	-2.097699	-1.700865	0.010016	0.000000	-10.000000	-0.333333	24.250000	376.000000	1023.000000	1023.000000	2046.000000
39.619999	-0.011717	-6.924789	-2.998784	-2.000623	-2.085857	0.160475	0.000000	-10.000000	-0.316667	24.150000	384.000000	1023.000000	1023.000000	2046.000000
39.639999	-0.010127	-5.985064	-2.379320	-1.569447	-2.225728	0.189430	0.000000	-10.000000	-0.308333	23.800001	392.166656	1023.000000	1023.000000	2046.000000
39.660000	-0.007778	-4.596852	-1.918262	-1.129485	-1.954380	0.405275	0.000000	-10.000000	-0.291667	23.416666	400.166656	1023.000000	1023.000000	2046.000000
39.680000	-0.004811	-2.843254	-1.604454	-0.820465	-1.348413	0.930078	0.000000	-10.000000	-0.291667	23.233334	408.166656	1023.000000	1023.000000	2046.000000
39.700001	-0.002679	-1.583039	-1.932772	-0.409085	-0.407783	1.166601	0.000000	-10.000000	-0.291667	23.333334	416.000000	1023.000000	1023.000000	2046.000000
39.720001	-0.001331	-0.786557	-2.070851	0.085712	0.094463	1.104119	0.000000	-10.000000	-0.300000	23.316668	424.000000	1023.000000	1023.000000	2046.000000
39.740002	-0.000075	-0.044352	-1.642834	0.086083	0.069029	1.443371	0.000000	-10.000000	-0.291667	23.366667	431.833344	1023.000000	1023.000000	2046.000000
39.759998	0.000927	0.547988	-0.894024	-0.006229	-0.305781	1.754023	0.000000	-10.000000	-0.308333	23.333334	439.500000	1023.000000	1023.000000	2046.000000
39.779999	0.002423	1.432187	-0.137815	0.139162	-0.398648	1.829488	0.000000	-10.000000	-0.316667	23.583334	447.166656	1023.000000	1023.000000	2046.000000
39.799999	0.004699	2.777172	0.345154	0.219979	0.080186	2.131854	0.000000	-10.000000	-0.333333	23.683334	455.000000	1023.000000	1023.000000	2046.000000
39.820000	0.006506	3.845089	0.155110	0.189610	0.973276	2.527093	0.000000	-10.000000	-0.316667	23.750000	463.000000	1023.000000	1023.000000	2046.000000
39.840000	0.007097	4.194348	-0.305265	0.526850	1.631657	2.341106	0.000000	-10.000000	-0.308333	23.516666	471.000000	1023.000000	1023.000000	2046.000000
39.860001	0.007245	4.281511	-0.182403	0.495725	1.464883	2.503305	0.000000	-10.000000	-0.291667	23.116667	479.000000	1023.000000	1023.000000	2046.000000
39.880001	0.007836	4.631288	0.579327	0.284540	0.907353	2.860067	0.000000	-10.000000	-0.283333	22.783333	486.666656	1023.000000	1023.000000	2046.000000
39.900002	0.009663	5.711068	1.368380	0.468668	0.939223	2.934797	0.000000	-10.000000	-0.258333	22.433334	494.333344	1023.000000	1023.000000	2046.000000
39.919998	0.011748	6.943233	1.462613	0.507985	1.648606	3.324029	0.000000	-10.000000	-0.250000	22.200001	501.833344	1023.000000	1023.000000	2046.000000
39.939999	0.012345	7.295876	0.891530	0.749415	2.447402	3.207529	0.000000	-10.000000	-0.233333	21.883333	509.333344	1023.000000	1023.000000	2046.000000
39.959999	0.013063	7.720201	0.702896	1.120493	2.778824	3.117988	0.000000	-10.000000	-0.225000	21.733334	516.666687	1023.000000	1023.000000	2046.000000
39.980000	0.013411	7.925627	1.049022	0.894144	2.424930	3.557531	0.000000	-10.000000	-0.208333	21.450001	523.833313	1023.000000	1023.000000	2046.000000
40.000000	0.013445	7.945911	1.565161	0.652335	1.990267	3.738148	0.000000	-10.000000	-0.208333	21.416666	531.166687	1023.000000	1023.000000	2046.000000
40.020000	0.014619	8.639980	1.988604	0.672265	2.182650	3.796461	0.000000	-10.000000	-0.208333	21.216667	538.333313	1023.000000	1023.000000	2046.000000
40.040001	0.015950	9.426161	1.943634	0.562145	2.831132	4.089251	0.000000	-10.000000	-0.208333	21.316668	545.500000	1023.000000	1023.000000	2046.000000
40.060001	0.016212	9.581009	1.457131	0.912336	3.435919	3.775622	0.000000	-10.000000	-0.200000	20.933334	552.500000	1023.000000	1023.000000	2046.000000
40.080002	0.015540	9.184104	1.242196	1.074828	3.330261	3.536819	0.000000	-10.000000	-0.200000	20.766668	559.500000	1023.000000	1023.000000	2046.000000
40.099998	0.014288	8.444137	1.452294	0.625140	2.514218	3.852484	0.000000	-10.000000	-0.216667	20.533335	566.500000	1023.000000	1023.000000	2046.000000
40.119999	0.013553	8.009952	1.698830	0.515590	2.043274	3.752258	0.000000	-10.000000	-0.225000	20.416668	573.500000	1023.000000	1023.000000	2046.000000
40.139999	0.014263	8.429580	1.794035	0.723295	2.273189	3.639060	0.000000	-10.000000	-0.233333	20.366667	580.333313	1023.000000	1023.000000	2046.000000
40.160000	0.014196	8.389646	1.086142	0.925437	2.847687	3.530379	0.000000	-10.000000	-0.225000	20.166666	587.166687	1023.000000	1023.000000	2046.000000
40.180000	0.013424	7.933784	0.454148	1.374051	3.064612	3.040972	0.000000	-10.000000	-0.225000	20.283333	593.833313	1023.000000	1023.000000	2046.000000
40.200001	0.013363	7.897794	0.738301	1.253633	2.504655	3.401204	0.000000	-10.000000	-0.225000	20.083334	600.666687	1023.000000	1023.000000	2046.000000
40.220001	0.013999	8.273649	1.356208	1.282490	1.987605	3.647346	0.000000	-10.000000	-0.216667	20.050001	607.333313	1023.000000	1023.000000	2046.000000
40.240002	0.015437	9.123248	1.895602	1.652685	1.924638	3.650322	0.000000	-10.000000	-0.200000	19.516668	614.000000	1023.000000	1023.000000	2046.000000
40.259998	0.017416	10.292704	2.057759	2.006877	2.394805	3.833262	0.000000	-10.000000	-0.183333	19.233334	618.333313	1023.000000	1023.000000	2046.000000
40.279999	0.018606	10.996256	1.662799	2.287431	3.060802	3.985224	0.000000	-10.000000	-0.158333	18.533335	624.833313	1023.000000	1023.000000	2046.000000
40.299999	0.019253	11.378336	1.288768	2.907313	3.489884	3.692372	0.000000	-10.000000	-0.133333	17.616667	631.166687	1023.000000	1023.000000	2046.000000
40.320000	0.020089	11.872849	1.439154	3.087946	3.419065	3.926683	0.000000	-10.000000	-0.091667	16.450001	639.333313	1023.000000	1023.000000	2046.000000
40.340000	0.021308	12.593304	2.193781	2.815457	2.903148	4.680918	0.000000	-10.000000	-0.058333	15.366667	645.000000	1023.000000	1023.000000	2046.000000
40.360001	0.023346	13.797239	3.173594	3.150406	2.757892	4.715348	0.000000	-10.000000	-0.041667	14.500000	650.333313	1023.000000	1023.000000	2046.000000
40.380001	0.025455	15.043990	3.391110	3.354042	3.442549	4.856290	0.000000	-10.000000	-0.050000	13.733334	655.333313	1023.000000	1023.000000	2046.000000
40.400002	0.025905	15.309914	2.837817	3.480525	4.241583	4.749989	0.000000	-10.000000	-0.066667	12.966667	660.000000	1023.000000	1023.000000	2046.000000
40.419998	0.025688	15.181760	2.461989	3.630088	4.567501	4.522182	0.000000	-10.000000	-0.050000	12.166667	664.500000	1023.000000	1023.000000	2046.000000
40.439999	0.026079	15.412550	2.987547	3.044253	4.134973	5.245777	0.000000	-10.000000	-0.025000	11.250000	668.833313	1023.000000	1023.000000	2046.000000
40.459999	0.027136	16.037262	3.849162	3.014264	3.755489	5.418347	0.000000	-10.000000	0.000000	10.433333	672.666687	1023.000000	1023.000000	2046.000000
40.480000	0.028711	16.967911	4.271514	3.309569	4.049439	5.337387	0.000000	-10.000000	0.000000	9.700000	676.166687	1023.000000	1023.000000	2046.000000
40.500000	0.028989	17.132685	3.665843	3.351127	4.844795	5.270920	0.000000	-10.000000	0.000000	9.066667	679.500000	1023.000000	1023.000000	2046.000000
40.520000	0.028058	16.582447	3.016828	3.411094	5.187390	4.967136	0.000000	-10.000000	0.000000	8.383333	682.666687	1023.000000	1023.000000	2046.000000
40.540001	0.028496	16.841179	3.270653	2.994005	4.962011	5.614511	0.000000	-10.000000	0.000000	7.783333	685.666687	1023.000000	1023.000000	2046.000000
40.560001	0.029193	17.252932	4.033656	2.687223	4.465119	6.066934	0.000000	-10.000000	0.008333	7.183333	688.166687	1023.000000	1023.000000	2046.000000
40.580002	0.030551	18.055759	4.553141	3.117848	4.539955	5.844815	0.000000	-10.000000	0.016667	6.433333	690.833313	1023.000000	1023.000000	2046.000000
40.599998	0.031648	18.703819	4.410453	3.401821	5.086842	5.804702	0.000000	-10.000000	0.025000	5.583333	693.166687	1023.000000	1023.000000	2046.000000
40.619999	0.030403	17.968296	3.565962	3.358094	5.565851	5.478388	0.000000	-10.000000	0.033333	4.633333	695.333313	1023.000000	1023.000000	2046.000000
40.639999	0.029007	17.143244	2.991096	3.178544	5.725229	5.248375	0.000000	-10.000000	0.041667	4.033333	697.000000	1023.000000	1023.000000	2046.000000
40.660000	0.028309	16.730362	2.955303	2.663899	5.535876	5.575283	0.000000	-10.000000	0.033333	3.516667	698.333313	1023.000000	1023.000000	2046.000000
40.680000	0.028739	16.984596	3.540119	2.200486	5.133314	6.110677	0.000000	-10.000000	0.025000	3.450000	699.500000	1023.000000	1023.000000	2046.000000
40.700001	0.029073	17.182398	4.306494	2.235221	4.583071	6.057612	0.000000	-10.000000	0.016667	3.483333	700.666687	1023.000000	1023.000000	2046.000000
40.720001	0.028982	17.128334	4.283865	2.605552	4.671270	5.567647	0.000000	-10.000000	0.025000	3.700000	701.833313	1023.000000	1023.000000	2046.000000
40.740002	0.026828	15.855251	3.192907	2.436837	5.078621	5.146886	0.000000	-10.000000	0.033333	3.633333	703.166687	1023.000000	1023.000000	2046.000000
40.759998	0.024024	14.198112	2.139197	2.335195	5.169821	4.553900	0.000000	-10.000000	0.033333	3.566667	704.333313	1023.000000	1023.000000	2046.000000
40.779999	0.022840	13.498325	2.059520	1.909066	4.624125	4.905613	0.000000	-10.000000	0.041667	3.516667	705.500000	1023.000000	1023.000000	2046.000000
40.799999	0.022915	13.542870	2.724925	1.777684	3.820191	5.220069	0.000000	-10.000000	0.033333	3.450000	706.666687	1023.000000	1023.000000	2046.000000
40.820000	0.023397	13.827840	3.023543	2.398129	3.702935	4.703232	0.000000	-10.000000	0.041667	3.366667	707.833313	1023.000000	1023.000000	2046.000000
40.840000	0.023229	13.728472	2.596294	2.691945	4.033540	4.406693	0.000000	-10.000000	0.041667	3.066667	709.000000	1023.000000	1023.000000	2046.000000
40.860001	0.022060	13.037323	1.728825	2.855806	4.397004	4.055688	0.000000	-10.000000	0.050000	2.883333	709.666687	1023.000000	1023.000000	2046.000000
40.880001	0.021699	12.823921	1.580844	2.705900	4.251457	4.285720	0.000000	-10.000000	0.058333	1.800000	710.333313	1023.000000	1023.000000	2046.000000
40.900002	0.022756	13.448532	2.156115	2.453015	3.822276	5.017127	0.000000	-10.000000	0.058333	0.900000	710.666687	1023.000000	1023.000000	2046.000000
40.919998	0.024026	14.199373	2.952641	2.879843	3.399374	4.967516	0.000000	-10.000000	0.058333	-0.283333	711.000000	1023.000000	1023.000000	2046.000000
40.939999	0.025588	15.122253	3.094862	3.597028	3.762760	4.667603	0.000000	-10.000000	0.050000	-0.566667	711.000000	1023.000000	1023.000000	2046.000000
40.959999	0.025689	15.182302	2.451780	3.845281	4.372121	4.513119	0.000000	-10.000000	0.050000	-0.866667	711.000000	1023.000000	1023.000000	2046.000000
40.980000	0.025839	15.270648	2.180800	3.802350	4.594787	4.692710	0.000000	-10.000000	0.050000	-0.583333	711.000000	1023.000000	1023.000000	2046.000000
41.000000	0.027363	16.171780	2.955091	3.366938	4.231356	5.618394	0.000000	-10.000000	0.050000	-0.300000	711.000000	1023.000000	1023.000000	2046.000000
41.020000	0.028685	16.952589	3.763552	3.551446	4.026552	5.611039	0.000000	-10.000000	0.050000	0.000000	711.000000	1023.000000	1023.000000	2046.000000
41.040001	0.029814	17.620300	3.932454	4.028266	4.421183	5.238398	0.000000	-10.000000	0.050000	0.000000	711.000000	1023.000000	1023.000000	2046.000000
41.060001	0.029464	17.413055	3.395753	3.979383	4.980271	5.057647	0.000000	-10.000000	0.050000	0.000000	711.000000	1023.000000	1023.000000	2046.000000
41.080002	0.028973	17.122839	2.997909	3.910114	5.302534	4.912283	0.000000	-10.000000	0.050000	0.000000	711.000000	1023.000000	1023.000000	2046.000000
41.099998	0.029335	17.336937	3.196435	3.555149	5.187593	5.397759	0.000000	-10.000000	0.058333	0.000000	711.000000	1023.000000	1023.000000	2046.000000
41.119999	0.030134	17.809040	3.843727	3.144785	4.814241	6.006288	0.000000	-10.000000	0.058333	0.000000	711.000000	1023.000000	1023.000000	2046.000000
41.139999	0.030749	18.172392	4.369471	3.429146	4.661429	5.712346	0.000000	-10.000000	0.066667	0.000000	711.000000	1023.000000	1023.000000	2046.000000
41.160000	0.031025	18.335630	4.097596	3.693400	5.166599	5.378035	0.000000	-10.000000	0.058333	-0.300000	711.000000	1023.000000	1023.000000	2046.000000
41.180000	0.030258	17.882309	3.527111	3.594536	5.532863	5.227799	0.000000	-10.000000	0.058333	-0.966667	711.000000	1023.000000	1023.000000	2046.000000
41.200001	0.029753	17.584225	3.217069	3.400344	5.688084	5.278728	0.000000	-10.000000	0.058333	-1.800000	711.000000	1023.000000	1023.000000	2046.000000
41.220001	0.030932	18.280828	3.880000	3.056986	5.300788	6.043056	0.000000	-10.000000	0.058333	-2.583333	711.000000	1023.000000	1023.000000	2046.000000
41.240002	0.031153	18.411385	4.449633	3.292689	4.902041	5.767023	0.000000	-10.000000	0.058333	-3.000000	711.000000	1023.000000	1023.000000	2046.000000
41.259998	0.030219	17.859184	3.929882	3.297135	5.251653	5.380514	0.000000	-10.000000	0.066667	-3.550000	711.000000	1023.000000	1023.000000	2046.000000
41.279999	0.028117	16.617178	2.948142	2.883337	5.621094	5.164605	0.000000	-10.000000	0.075000	-4.133333	711.000000	1023.000000	1023.000000	2046.000000
41.299999	0.027520	16.264206	2.884158	2.501517	5.560386	5.318145	0.000000	-10.000000	0.091667	-5.383333	711.000000	1023.000000	1023.000000	2046.000000
41.320000	0.027889	16.482372	3.561752	2.147656	4.969382	5.803582	0.000000	-10.000000	0.100000	-6.450000	711.000000	1023.000000	1023.000000	2046.000000
41.340000	0.027352	16.164974	3.835905	2.447254	4.583435	5.298380	0.000000	-10.000000	0.108333	-7.483334	711.000000	1023.000000	1023.000000	2046.000000
41.360001	0.025601	15.130004	3.214658	2.521502	4.672424	4.721420	0.000000	-10.000000	0.116667	-8.016666	711.000000	1023.000000	1023.000000	2046.000000
41.380001	0.022687	13.408032	2.186927	2.140232	4.701097	4.379776	0.000000	-10.000000	0.116667	-8.666667	711.000000	1023.000000	1023.000000	2046.000000
41.400002	0.020685	12.224773	1.668111	1.918739	4.455984	4.181939	0.000000	-10.000000	0.116667	-9.083334	704.166687	1023.000000	1023.000000	2046.000000
41.419998	0.020215	11.946997	1.847481	1.580279	3.914437	4.604800	0.000000	-10.000000	0.125000	-9.533334	695.166687	1023.000000	1023.000000	2046.000000
41.439999	0.019437	11.487108	1.993320	1.820376	3.438432	4.234980	0.000000	-10.000000	0.133333	-9.750000	686.166687	1023.000000	1023.000000	2046.000000
41.459999	0.018801	11.111339	1.717225	2.236956	3.468656	3.688502	0.000000	-10.000000	0.150000	-9.950000	684.000000	1023.000000	1023.000000	2046.000000
41.480000	0.017590	10.395498	1.172854	2.178682	3.558319	3.485643	0.000000	-10.000000	0.150000	-10.500000	681.666687	1023.000000	1023.000000	2046.000000
41.500000	0.016378	9.679543	0.713853	2.180478	3.550317	3.234896	0.000000	-10.000000	0.166667	-11.516666	678.000000	1023.000000	1023.000000	2046.000000
41.520000	0.016777	9.915498	0.844037	2.079942	3.358245	3.633273	0.000000	-10.000000	0.200000	-12.983334	673.000000	1023.000000	1023.000000	2046.000000
41.540001	0.017401	10.283940	1.446570	2.088934	2.783661	3.964775	0.000000	-10.000000	0.241667	-14.416667	668.666687	1023.000000	1023.000000	2046.000000
41.560001	0.017974	10.622676	1.596067	2.751529	2.767498	3.507580	0.000000	-10.000000	0.266667	-15.716667	663.833313	1023.000000	1023.000000	2046.000000
41.580002	0.018033	10.657248	1.335025	2.949288	2.970627	3.402308	0.000000	-10.000000	0.275000	-16.783333	658.500000	1023.000000	1023.000000	2046.000000
41.599998	0.017898	10.577441	1.024705	3.054538	3.193871	3.304326	0.000000	-10.000000	0.283333	-17.483334	653.000000	1023.000000	1023.000000	2046.000000
41.619999	0.018594	10.989146	1.222619	3.049308	3.106890	3.610329	0.000000	-10.000000	0.291667	-17.866667	647.333313	1023.000000	1023.000000	2046.000000
41.639999	0.019306	11.409937	1.731811	2.869654	2.763714	4.044757	0.000000	-10.000000	0.300000	-18.033335	643.500000	1023.000000	1023.000000	2046.000000
41.660000	0.019671	11.625487	2.150417	3.034863	2.535605	3.904602	0.000000	-10.000000	0.300000	-18.183334	639.500000	1023.000000	1023.000000	2046.000000
41.680000	0.019656	11.616755	2.123251	3.334830	2.674789	3.483885	0.000000	-10.000000	0.308333	-18.550001	633.166687	1023.000000	1023.000000	2046.000000
41.700001	0.018823	11.124127	1.688877	3.119586	2.958404	3.357261	0.000000	-10.000000	0.316667	-18.916666	626.833313	1023.000000	1023.000000	2046.000000
41.720001	0.018126	10.712624	1.472412	3.038740	3.023994	3.177477	0.000000	-10.000000	0.333333	-19.250000	620.500000	1023.000000	1023.000000	2046.000000
41.740002	0.018241	10.780663	1.645686	2.812991	2.754652	3.567335	0.000000	-10.000000	0.341667	-19.466667	614.000000	1023.000000	1023.000000	2046.000000
41.759998	0.018068	10.678164	1.941338	2.582081	2.337446	3.817300	0.000000	-10.000000	0.350000	-19.683334	607.500000	1023.000000	1023.000000	2046.000000
41.779999	0.017825	10.534768	2.091370	2.753755	2.156874	3.532769	0.000000	-10.000000	0.358333	-19.900002	600.833313	1023.000000	1023.000000	2046.000000
41.799999	0.017596	10.399399	1.984264	2.926661	2.256184	3.232289	0.000000	-10.000000	0.375000	-20.133333	596.333313	1023.000000	1023.000000	2046.000000
41.820000	0.016775	9.913788	1.722977	2.760847	2.308502	3.121462	0.000000	-10.000000	0.391667	-20.416666	589.666687	1023.000000	1023.000000	2046.000000
41.840000	0.015912	9.403798	1.327192	2.714648	2.520097	2.841861	0.000000	-10.000000	0.400000	-20.633333	582.833313	1023.000000	1023.000000	2046.000000
41.860001	0.015445	9.128158	1.278171	2.601701	2.348982	2.899304	0.000000	-10.000000	0.400000	-20.733334	576.000000	1023.000000	1023.000000	2046.000000
41.880001	0.014596	8.626335	1.248798	2.272320	1.964512	3.140705	0.000000	-10.000000	0.400000	-20.766666	566.666687	1023.000000	1023.000000	2046.000000
41.900002	0.013363	7.897711	1.188777	1.832474	1.621182	3.255279	0.000000	-10.000000	0.400000	-20.766666	559.666687	1023.000000	1023.000000	2046.000000
41.919998	0.011752	6.945524	0.990970	1.695459	1.449809	2.809287	0.000000	-10.000000	0.400000	-20.783333	552.666687	1023.000000	1023.000000	2046.000000
41.939999	0.010629	6.281808	0.771726	1.559829	1.482499	2.467754	0.000000	-10.000000	0.400000	-20.966667	548.000000	1023.000000	1023.000000	2046.000000
41.959999	0.008853	5.232358	0.352357	1.349733	1.427357	2.102911	0.000000	-10.000000	0.400000	-21.050001	541.000000	1023.000000	1023.000000	2046.000000
41.980000	0.007359	4.349244	0.024034	1.171123	1.222440	1.931647	0.000000	-10.000000	0.400000	-20.850000	531.666687	1023.000000	1023.000000	2046.000000
42.000000	0.006409	3.787993	-0.065704	0.749496	0.794609	2.309592	0.000000	-10.000000	0.400000	-20.500000	524.666687	1023.000000	1023.000000	2046.000000
42.020000	0.004690	2.771647	-0.139719	0.573963	0.203186	2.134217	0.000000	-10.000000	0.400000	-20.133333	517.833313	1023.000000	1023.000000	2046.000000
42.040001	0.002749	1.624555	-0.559780	0.706615	0.026961	1.450758	0.000000	-10.000000	0.391667	-19.883333	513.333313	1023.000000	1023.000000	2046.000000
42.060001	0.000540	0.319087	-1.184632	0.470632	-0.003147	1.036234	0.000000	-10.000000	0.391667	-19.850000	506.833344	1023.000000	1023.000000	2046.000000
42.080002	-0.001356	-0.801150	-1.739961	0.352302	-0.084903	0.671413	0.000000	-10.000000	0.383333	-19.766666	497.833344	1023.000000	1023.000000	2046.000000
42.099998	-0.001893	-1.118506	-1.803715	0.285712	-0.410055	0.809551	0.000000	-10.000000	0.383333	-19.816666	491.166656	1023.000000	1023.000000	2046.000000
42.119999	-0.002150	-1.270497	-1.641421	0.171122	-0.858034	1.057836	0.000000	-10.000000	0.383333	-19.783333	484.500000	1023.000000	1023.000000	2046.000000
42.139999	-0.002713	-1.603637	-1.575799	0.436582	-1.088666	0.624246	0.000000	-10.000000	0.383333	-19.850000	480.166656	1023.000000	1023.000000	2046.000000
42.160000	-0.003041	-1.797262	-1.736506	0.578086	-0.968357	0.329515	0.000000	-10.000000	0.391667	-19.833334	473.500000	1023.000000	1023.000000	2046.000000
42.180000	-0.003226	-1.906605	-1.927766	0.654319	-0.896297	0.263140	0.000000	-10.000000	0.391667	-19.766666	464.500000	1023.000000	1023.000000	2046.000000
42.200001	-0.002266	-1.339474	-1.790545	0.964170	-0.946267	0.433168	0.000000	-10.000000	0.400000	-19.766666	457.833344	1023.000000	1023.000000	2046.000000
42.220001	-0.001109	-0.655193	-1.422070	1.049835	-1.244736	0.961778	0.000000	-10.000000	0.383333	-19.833334	451.333344	1023.000000	1023.000000	2046.000000
42.240002	-0.000542	-0.320435	-1.067305	1.374633	-1.475660	0.847898	0.000000	-10.000000	0.366667	-19.633333	447.000000	1023.000000	1023.000000	2046.000000
42.259998	-0.000292	-0.172725	-0.965488	1.641759	-1.351797	0.502801	0.000000	-10.000000	0.350000	-19.316668	440.500000	1023.000000	1023.000000	2046.000000
42.279999	-0.000618	-0.365294	-1.133184	1.466161	-1.195412	0.497141	0.000000	-10.000000	0.350000	-18.683332	432.000000	1023.000000	1023.000000	2046.000000
42.299999	-0.000340	-0.201031	-1.153009	1.518205	-1.153392	0.587165	0.000000	-10.000000	0.350000	-18.233334	425.666656	1023.000000	1023.000000	2046.000000
42.320000	0.000142	0.083655	-1.083048	1.367798	-1.237552	1.036456	0.000000	-10.000000	0.350000	-17.950001	419.500000	1023.000000	1023.000000	2046.000000
42.340000	-0.000333	-0.196557	-0.921388	1.250442	-1.563629	1.038018	0.000000	-10.000000	0.333333	-17.916668	415.500000	1023.000000	1023.000000	2046.000000
42.360001	-0.000780	-0.460784	-0.811429	1.444530	-1.676636	0.582751	0.000000	-10.000000	0.316667	-17.833334	405.500000	1023.000000	1023.000000	2046.000000
42.380001	-0.001623	-0.959371	-0.851764	1.232840	-1.739514	0.399067	0.000000	-10.000000	0.300000	-17.683334	393.833344	1023.000000	1023.000000	2046.000000
42.400002	-0.002542	-1.502531	-1.153533	0.898812	-1.655531	0.407722	0.000000	-10.000000	0.300000	-17.616667	384.166656	1023.000000	1023.000000	2046.000000
42.419998	-0.002580	-1.525059	-1.372661	0.861747	-1.589487	0.575341	0.000000	-10.000000	0.300000	-17.600000	380.500000	1023.000000	1023.000000	2046.000000
42.439999	-0.002799	-1.653998	-1.290411	0.602340	-1.895975	0.930049	0.000000	-10.000000	0.291667	-17.683334	378.500000	1023.000000	1023.000000	2046.000000
42.459999	-0.003618	-2.138147	-1.248332	0.650526	-2.067615	0.527274	0.000000	-10.000000	0.283333	-17.766666	376.500000	1023.000000	1023.000000	2046.000000
42.480000	-0.004047	-2.391950	-1.080921	0.702501	-2.189896	0.176366	0.000000	-10.000000	0.283333	-17.850000	370.500000	1023.000000	1023.000000	2046.000000
42.500000	-0.005156	-3.047488	-1.256987	0.357401	-2.246196	0.098294	0.000000	-10.000000	0.291667	-17.850000	366.500000	1023.000000	1023.000000	2046.000000
42.520000	-0.006406	-3.785663	-1.769926	0.061571	-2.104909	0.027601	0.000000	-10.000000	0.300000	-17.950001	360.500000	1023.000000	1023.000000	2046.000000
42.540001	-0.007669	-4.532410	-2.244329	-0.307744	-2.115395	0.135058	0.000000	-10.000000	0.300000	-18.016666	356.500000	1023.000000	1023.000000	2046.000000
42.560001	-0.009217	-5.447149	-2.388852	-0.896875	-2.441703	0.280282	0.000000	-10.000000	0.300000	-18.083334	350.500000	1023.000000	1023.000000	2046.000000
42.580002	-0.010813	-6.390388	-2.291878	-0.953713	-2.892275	-0.252522	0.000000	-10.000000	0.316667	-18.233334	342.333344	1023.000000	1023.000000	2046.000000
42.599998	-0.012018	-7.102627	-2.321873	-1.099981	-3.078981	-0.601793	0.000000	-10.000000	0.333333	-18.416668	336.166656	1023.000000	1023.000000	2046.000000
42.619999	-0.013321	-7.872784	-2.792480	-1.520409	-3.007664	-0.552231	0.000000	-10.000000	0.333333	-18.633333	329.833344	1023.000000	1023.000000	2046.000000
42.639999	-0.014364	-8.489121	-3.358426	-1.541603	-2.971959	-0.617133	0.000000	-10.000000	0.316667	-18.366667	325.666656	1023.000000	1023.000000	2046.000000
42.660000	-0.016039	-9.478786	-3.662284	-1.841702	-3.422850	-0.551949	0.000000	-10.000000	0.300000	-18.150002	319.500000	1023.000000	1023.000000	2046.000000
42.680000	-0.018337	-10.837296	-3.729542	-1.816547	-3.979589	-1.311617	0.000000	-10.000000	0.300000	-18.000000	311.500000	1023.000000	1023.000000	2046.000000
42.700001	-0.019895	-11.757761	-3.943429	-2.269260	-4.139626	-1.405447	0.000000	-10.000000	0.300000	-18.150000	305.500000	1023.000000	1023.000000	2046.000000
42.720001	-0.020850	-12.322139	-4.615483	-2.249768	-3.931610	-1.525278	0.000000	-10.000000	0.291667	-18.133333	299.500000	1023.000000	1023.000000	2046.000000
42.740002	-0.021619	-12.776704	-4.923557	-2.288384	-4.130319	-1.434444	0.000000	-10.000000	0.291667	-17.966667	295.500000	1023.000000	1023.000000	2046.000000
42.759998	-0.023013	-13.600803	-4.751974	-2.323042	-4.703333	-1.822454	0.000000	-10.000000	0.283333	-17.883333	289.500000	1023.000000	1023.000000	2046.000000
42.779999	-0.023373	-13.813156	-4.467611	-2.276888	-4.938642	-2.130015	0.000000	-10.000000	0.291667	-18.016666	281.500000	1023.000000	1023.000000	2046.000000
42.799999	-0.022908	-13.538381	-4.533665	-2.323400	-4.789155	-1.892160	0.000000	-10.000000	0.291667	-18.200001	275.500000	1023.000000	1023.000000	2046.000000
42.820000	-0.022007	-13.006149	-4.792367	-1.857901	-4.457030	-1.898850	0.000000	-10.000000	0.300000	-18.250000	269.500000	1023.000000	1023.000000	2046.000000
42.840000	-0.021389	-12.640887	-4.732530	-1.638210	-4.568604	-1.701544	0.000000	-10.000000	0.300000	-18.250000	265.500000	1023.000000	1023.000000	2046.000000
42.860001	-0.021844	-12.909545	-4.471459	-1.658691	-4.997489	-1.781906	0.000000	-10.000000	0.300000	-18.200001	259.500000	1023.000000	1023.000000	2046.000000
42.880001	-0.021718	-12.835198	-4.031896	-1.411696	-5.284221	-2.107386	0.000000	-10.000000	0.300000	-17.883333	251.500000	1023.000000	1023.000000	2046.000000
42.900002	-0.021204	-12.531824	-3.714869	-1.523716	-5.273577	-2.019662	0.000000	-10.000000	0.300000	-17.516666	245.500000	1023.000000	1023.000000	2046.000000
42.919998	-0.021028	-12.427441	-3.900857	-1.743758	-4.997158	-1.785668	0.000000	-10.000000	0.291667	-17.266666	239.500000	1023.000000	1023.000000	2046.000000
42.939999	-0.021062	-12.447551	-4.430982	-1.554659	-4.556016	-1.905893	0.000000	-10.000000	0.283333	-17.300001	235.500000	1023.000000	1023.000000	2046.000000
42.959999	-0.021648	-12.794103	-4.588845	-1.701837	-4.687168	-1.816254	0.000000	-10.000000	0.275000	-17.250000	229.666672	1023.000000	1023.000000	2046.000000
42.980000	-0.022740	-13.439098	-4.247685	-1.884141	-5.258296	-2.048976	0.000000	-10.000000	0.291667	-17.116667	222.000000	1023.000000	1023.000000	2046.000000
43.000000	-0.022983	-13.582767	-3.819865	-1.958006	-5.511044	-2.293852	0.000000	-10.000000	0.308333	-17.016666	216.333328	1023.000000	1023.000000	2046.000000
43.020000	-0.023082	-13.641448	-3.970791	-2.342783	-5.306071	-2.021803	0.000000	-10.000000	0.300000	-16.966667	210.500000	1023.000000	1023.000000	2046.000000
43.040001	-0.023510	-13.894536	-4.656628	-2.322313	-4.842282	-2.073312	0.000000	-10.000000	0.275000	-16.866667	206.833328	1023.000000	1023.000000	2046.000000
43.060001	-0.024278	-14.348139	-5.021268	-2.345562	-4.841582	-2.139726	0.000000	-10.000000	0.250000	-16.766666	201.166672	1023.000000	1023.000000	2046.000000
43.080002	-0.025433	-15.030649	-4.832686	-2.673166	-5.405485	-2.119312	0.000000	-10.000000	0.258333	-16.533335	193.833328	1023.000000	1023.000000	2046.000000
43.099998	-0.025810	-15.253861	-4.316971	-2.686695	-5.748445	-2.501750	0.000000	-10.000000	0.266667	-16.366667	188.166672	1023.000000	1023.000000	2046.000000
43.119999	-0.025654	-15.161688	-4.365347	-3.006952	-5.561890	-2.227499	0.000000	-10.000000	0.266667	-16.133333	182.666672	1023.000000	1023.000000	2046.000000
43.139999	-0.026609	-15.725749	-5.270032	-2.936764	-5.070115	-2.448838	0.000000	-10.000000	0.258333	-16.000000	179.000000	1023.000000	1023.000000	2046.000000
43.160000	-0.028716	-16.970909	-5.743170	-3.430250	-5.360598	-2.436893	0.000000	-10.000000	0.250000	-15.700000	173.666672	1023.000000	1023.000000	2046.000000
43.180000	-0.031061	-18.356800	-5.632541	-4.037645	-5.987017	-2.699597	0.000000	-10.000000	0.250000	-15.400001	166.833328	1023.000000	1023.000000	2046.000000
43.200001	-0.031361	-18.534101	-5.274733	-4.352768	-6.112647	-2.793954	0.000000	-10.000000	0.250000	-15.166667	161.833328	1023.000000	1023.000000	2046.000000
43.220001	-0.031680	-18.722891	-5.708991	-4.573974	-5.751306	-2.688619	0.000000	-10.000000	0.250000	-14.933333	156.833328	1023.000000	1023.000000	2046.000000
43.240002	-0.032936	-19.465212	-6.538704	-4.384097	-5.497300	-3.045111	0.000000	-10.000000	0.250000	-14.633333	153.500000	1023.000000	1023.000000	2046.000000
43.259998	-0.034962	-20.662277	-6.930244	-4.712356	-5.937152	-3.082525	0.000000	-10.000000	0.233333	-14.066667	148.500000	1023.000000	1023.000000	2046.000000
43.279999	-0.037309	-22.049330	-6.837981	-5.091889	-6.774829	-3.344630	0.000000	-10.000000	0.200000	-13.283334	143.666672	1023.000000	1023.000000	2046.000000
43.299999	-0.038302	-22.636541	-6.704321	-5.162369	-7.095427	-3.674424	0.000000	-10.000000	0.166667	-12.566667	139.166672	1023.000000	1023.000000	2046.000000
43.320000	-0.039267	-23.206652	-7.322938	-5.495070	-6.789420	-3.599223	0.000000	-10.000000	0.150000	-12.050000	135.000000	1023.000000	1023.000000	2046.000000
43.340000	-0.040858	-24.147230	-8.275492	-5.270618	-6.561164	-4.039956	0.000000	-10.000000	0.150000	-12.050000	131.000000	1023.000000	1023.000000	2046.000000
43.360001	-0.042217	-24.950520	-8.585534	-5.388670	-6.857548	-4.118767	0.000000	-10.000000	0.150000	-12.050000	127.000000	1023.000000	1023.000000	2046.000000
43.380001	-0.043230	-25.548700	-8.228622	-5.606594	-7.583866	-4.129618	0.000000	-10.000000	0.150000	-11.883333	121.666664	1023.000000	1023.000000	2046.000000
43.400002	-0.043275	-25.575569	-7.764013	-5.478541	-7.893969	-4.439045	0.000000	-10.000000	0.150000	-11.583334	117.666664	1023.000000	1023.000000	2046.000000
43.419998	-0.042393	-25.054302	-7.738911	-5.531828	-7.612137	-4.171426	0.000000	-10.000000	0.141667	-11.216667	113.666664	1023.000000	1023.000000	2046.000000
43.439999	-0.041976	-24.807852	-8.393020	-5.091876	-7.071538	-4.251418	0.000000	-10.000000	0.141667	-11.133333	111.333336	1023.000000	1023.000000	2046.000000
43.459999	-0.041760	-24.680128	-8.469316	-4.749012	-7.204312	-4.257487	0.000000	-10.000000	0.133333	-11.016666	107.666664	1023.000000	1023.000000	2046.000000
43.480000	-0.041233	-24.368433	-7.649010	-4.729874	-7.896953	-4.092597	0.000000	-10.000000	0.125000	-10.550000	103.000000	1023.000000	1023.000000	2046.000000
43.500000	-0.039602	-23.404789	-6.982418	-4.453810	-7.878196	-4.090366	0.000000	-10.000000	0.108333	-10.033334	99.333336	1023.000000	1023.000000	2046.000000
43.520000	-0.038540	-22.777121	-7.155532	-4.490610	-7.382305	-3.748672	0.000000	-10.000000	0.100000	-9.383333	95.833336	1023.000000	1023.000000	2046.000000
43.540001	-0.038585	-22.803602	-7.747584	-4.226236	-6.844924	-3.984858	0.000000	-10.000000	0.108333	-9.066667	93.666664	1023.000000	1023.000000	2046.000000
43.560001	-0.039033	-23.068316	-7.860647	-4.315805	-6.911065	-3.980799	0.000000	-10.000000	0.116667	-8.600000	90.500000	1023.000000	1023.000000	2046.000000
43.580002	-0.039531	-23.362547	-7.359134	-4.666053	-7.556609	-3.780751	0.000000	-10.000000	0.116667	-8.083334	86.833336	1023.000000	1023.000000	2046.000000
43.599998	-0.038989	-23.042366	-6.705295	-4.661940	-7.799926	-3.875204	0.000000	-10.000000	0.108333	-7.716667	84.166664	1023.000000	1023.000000	2046.000000
43.619999	-0.038323	-22.648804	-6.575715	-4.779647	-7.523734	-3.769708	0.000000	-10.000000	0.100000	-7.400000	81.500000	1023.000000	1023.000000	2046.000000
43.639999	-0.038444	-22.720434	-7.217019	-4.857306	-6.941631	-3.704479	0.000000	-10.000000	0.100000	-7.250000	79.833336	1023.000000	1023.000000	2046.000000
43.660000	-0.039388	-23.278578	-7.755888	-4.751033	-6.761416	-4.010241	0.000000	-10.000000	0.091667	-7.116667	77.333336	1023.000000	1023.000000	2046.000000
43.680000	-0.040120	-23.710924	-7.750372	-5.081138	-7.079166	-3.800248	0.000000	-10.000000	0.091667	-7.083333	75.000000	1023.000000	1023.000000	2046.000000
43.700001	-0.040413	-23.884142	-7.319947	-5.331213	-7.516049	-3.716933	0.000000	-10.000000	0.083333	-7.050000	72.666664	1023.000000	1023.000000	2046.000000
43.720001	-0.040328	-23.834093	-6.810981	-5.298680	-7.851528	-3.872905	0.000000	-10.000000	0.091667	-6.950000	70.166664	1023.000000	1023.000000	2046.000000
43.740002	-0.039557	-23.378092	-6.670471	-5.289921	-7.579311	-3.838389	0.000000	-10.000000	0.075000	-6.750000	67.833336	1023.000000	1023.000000	2046.000000
43.759998	-0.039634	-23.423964	-6.914529	-5.485412	-7.318366	-3.705655	0.000000	-10.000000	0.066667	-6.450000	65.500000	1023.000000	1023.000000	2046.000000
43.779999	-0.040861	-24.149101	-7.757767	-5.654869	-6.852108	-3.884357	0.000000	-10.000000	0.058333	-6.100000	63.500000	1023.000000	1023.000000	2046.000000
43.799999	-0.042921	-25.366289	-8.548495	-5.911603	-6.671254	-4.234937	0.000000	-10.000000	0.058333	-5.700000	61.500000	1023.000000	1023.000000	2046.000000
43.820000	-0.044463	-26.277864	-8.723143	-6.417184	-6.903696	-4.233842	0.000000	-10.000000	0.066667	-5.400000	59.500000	1023.000000	1023.000000	2046.000000
43.840000	-0.045133	-26.673410	-8.260531	-6.899671	-7.565604	-3.947605	0.000000	-10.000000	0.066667	-5.216667	57.666668	1023.000000	1023.000000	2046.000000
43.860001	-0.045296	-26.769821	-7.862511	-6.844582	-7.934689	-4.128041	0.000000	-10.000000	0.075000	-5.083333	56.000000	1023.000000	1023.000000	2046.000000
43.880001	-0.045581	-26.938610	-7.729071	-6.805417	-8.061233	-4.342890	0.000000	-10.000000	0.075000	-4.333333	53.833332	1023.000000	1023.000000	2046.000000
43.900002	-0.046534	-27.501530	-8.189732	-7.032651	-7.886931	-4.392216	0.000000	-10.000000	0.075000	-3.566667	52.166668	1023.000000	1023.000000	2046.000000
43.919998	-0.048283	-28.535044	-9.130086	-7.114494	-7.614396	-4.676068	0.000000	-10.000000	0.066667	-2.666667	50.666668	1023.000000	1023.000000	2046.000000
43.939999	-0.050495	-29.842722	-9.977584	-7.031524	-7.596043	-5.237572	0.000000	-10.000000	0.058333	-2.400000	50.000000	1023.000000	1023.000000	2046.000000
43.959999	-0.051955	-30.705355	-10.250537	-7.247966	-7.915612	-5.291240	0.000000	-10.000000	0.058333	-2.350000	49.166668	1023.000000	1023.000000	2046.000000
43.980000	-0.052885	-31.255060	-9.853080	-7.592448	-8.755727	-5.053807	0.000000	-10.000000	0.058333	-2.500000	48.000000	1023.000000	1023.000000	2046.000000
44.000000	-0.052545	-31.054253	-9.355461	-7.372591	-9.094891	-5.231310	0.000000	-10.000000	0.058333	-2.683333	47.166668	1023.000000	1023.000000	2046.000000
44.020000	-0.052016	-30.741369	-9.201982	-7.188818	-9.043032	-5.307537	0.000000	-10.000000	0.050000	-2.600000	46.333332	1023.000000	1023.000000	2046.000000
44.040001	-0.051418	-30.387888	-9.423349	-7.103740	-8.667871	-5.192929	0.000000	-10.000000	0.050000	-2.583333	45.833332	1023.000000	1023.000000	2046.000000
44.060001	-0.051356	-30.351427	-10.077324	-6.754730	-8.170712	-5.348662	0.000000	-10.000000	0.058333	-2.550000	45.000000	1023.000000	1023.000000	2046.000000
44.080002	-0.051378	-30.364300	-10.367771	-6.345038	-8.086985	-5.564505	0.000000	-10.000000	0.066667	-2.583333	43.666668	1023.000000	1023.000000	2046.000000
44.099998	-0.050544	-29.871582	-9.846920	-6.456553	-8.526667	-5.041442	0.000000	-10.000000	0.075000	-2.583333	42.666668	1023.000000	1023.000000	2046.000000
44.119999	-0.049080	-29.006153	-8.864130	-6.289788	-9.127350	-4.724885	0.000000	-10.000000	0.075000	-1.733333	41.666668	1023.000000	1023.000000	2046.000000
44.139999	-0.046952	-27.748713	-8.220224	-5.736830	-8.938696	-4.852962	0.000000	-10.000000	0.066667	-0.866667	41.333332	1023.000000	1023.000000	2046.000000
44.160000	-0.046269	-27.345062	-8.642769	-5.680634	-8.250600	-4.771060	0.000000	-10.000000	0.058333	0.000000	41.000000	1023.000000	1023.000000	2046.000000
44.180000	-0.047025	-27.791798	-9.378386	-5.581900	-7.755645	-5.075867	0.000000	-10.000000	0.058333	0.000000	41.000000	1023.000000	1023.000000	2046.000000
44.200001	-0.047032	-27.795654	-9.241593	-5.909822	-7.915913	-4.728326	0.000000	-10.000000	0.066667	0.000000	41.000000	1023.000000	1023.000000	2046.000000
44.220001	-0.046500	-27.481447	-8.353764	-6.301038	-8.585248	-4.241397	0.000000	-10.000000	0.066667	0.000000	41.000000	1023.000000	1023.000000	2046.000000
44.240002	-0.045334	-26.792261	-7.748636	-5.982577	-8.607777	-4.453270	0.000000	-10.000000	0.058333	0.000000	41.000000	1023.000000	1023.000000	2046.000000
44.259998	-0.044491	-26.293926	-7.850308	-5.853212	-8.087382	-4.503024	0.000000	-10.000000	0.050000	0.000000	41.000000	1023.000000	1023.000000	2046.000000
44.279999	-0.045186	-26.704967	-8.583797	-5.880769	-7.588405	-4.651995	0.000000	-10.000000	0.050000	0.000000	41.000000	1023.000000	1023.000000	2046.000000
44.299999	-0.045917	-27.136671	-8.992297	-5.823623	-7.402190	-4.918562	0.000000	-10.000000	0.050000	0.000000	41.000000	1023.000000	1023.000000	2046.000000
44.320000	-0.045878	-27.113668	-8.918039	-6.126858	-7.499800	-4.568973	0.000000	-10.000000	0.050000	0.000000	41.000000	1023.000000	1023.000000	2046.000000
44.340000	-0.045257	-26.747137	-8.372340	-6.462173	-7.883825	-4.028800	0.000000	-10.000000	0.050000	0.000000	41.000000	1023.000000	1023.000000	2046.000000
44.360001	-0.044471	-26.282440	-7.553710	-6.438098	-8.396867	-3.893765	0.000000	-10.000000	0.041667	0.850000	41.000000	1023.000000	1023.000000	2046.000000
44.380001	-0.042845	-25.321566	-7.203902	-5.920012	-8.086031	-4.111620	0.000000	-10.000000	0.033333	2.266667	41.000000	1023.000000	1023.000000	2046.000000
44.400002	-0.042656	-25.209932	-7.567282	-5.855763	-7.561961	-4.224927	0.000000	-10.000000	0.016667	4.283333	41.000000	1023.000000	1023.000000	2046.000000
44.419998	-0.044149	-26.091805	-8.588647	-6.090253	-6.975212	-4.437694	0.000000	-10.000000	0.008333	6.116667	41.000000	1023.000000	1023.000000	2046.000000
44.439999	-0.045671	-26.991470	-9.108099	-6.463444	-6.831994	-4.587934	0.000000	-10.000000	0.000000	8.000000	41.000000	1023.000000	1023.000000	2046.000000
44.459999	-0.045438	-26.853983	-8.767274	-6.948195	-7.067224	-4.071290	0.000000	-10.000000	-0.016667	9.783334	41.000000	1023.000000	1023.000000	2046.000000
44.480000	-0.044176	-26.108067	-7.804931	-7.091800	-7.642632	-3.568704	0.000000	-10.000000	-0.041667	11.450001	41.000000	1023.000000	1023.000000	2046.000000
44.500000	-0.043186	-25.522642	-7.164034	-6.581216	-7.903198	-3.874194	0.000000	-10.000000	-0.083333	12.916667	41.000000	1023.000000	1023.000000	2046.000000
44.520000	-0.043255	-25.563694	-7.546960	-6.410825	-7.504448	-4.101460	0.000000	-10.000000	-0.108333	14.300000	38.166668	1023.000000	1023.000000	2046.000000
44.540001	-0.044649	-26.387720	-8.479113	-6.463332	-7.108343	-4.336932	0.000000	-10.000000	-0.133333	15.966667	33.000000	1023.000000	1023.000000	2046.000000
44.560001	-0.046276	-27.349236	-9.336756	-6.434327	-6.856696	-4.721457	0.000000	-10.000000	-0.158333	17.400002	29.500000	1023.000000	1023.000000	2046.000000
44.580002	-0.046705	-27.602505	-9.397737	-6.610147	-7.027921	-4.566700	0.000000	-10.000000	-0.191667	18.866667	33.166668	1023.000000	1023.000000	2046.000000
44.599998	-0.045984	-27.176842	-8.905419	-6.868980	-7.431994	-3.970448	0.000000	-10.000000	-0.216667	19.500000	39.166668	1023.000000	1023.000000	2046.000000
44.619999	-0.045133	-26.673496	-8.374295	-6.749472	-7.765829	-3.783900	0.000000	-10.000000	-0.225000	20.133333	45.666668	1023.000000	1023.000000	2046.000000
44.639999	-0.043785	-25.876932	-7.865409	-6.305707	-7.840409	-3.865407	0.000000	-10.000000	-0.241667	20.633333	50.166668	1023.000000	1023.000000	2046.000000
44.660000	-0.042087	-24.873230	-7.653519	-5.731546	-7.478202	-4.009964	0.000000	-10.000000	-0.250000	21.283333	57.000000	1023.000000	1023.000000	2046.000000
44.680000	-0.040849	-24.141771	-7.981789	-5.346935	-6.764087	-4.048961	0.000000	-10.000000	-0.258333	21.766666	64.000000	1023.000000	1023.000000	2046.000000
44.700001	-0.040009	-23.645210	-8.328641	-4.975200	-6.298805	-4.042565	0.000000	-10.000000	-0.250000	22.016666	71.166664	1023.000000	1023.000000	2046.000000
44.720001	-0.038264	-22.613894	-8.217062	-4.524519	-5.977065	-3.895247	0.000000	-10.000000	-0.291667	22.266666	78.500000	1023.000000	1023.000000	2046.000000
44.740002	-0.035990	-21.270308	-7.640575	-4.360697	-5.979107	-3.289928	0.000000	-10.000000	-0.325000	22.916666	85.833336	1023.000000	1023.000000	2046.000000
44.759998	-0.033407	-19.743708	-6.839004	-4.361119	-6.042199	-2.501387	0.000000	-10.000000	-0.358333	23.583334	93.333336	1023.000000	1023.000000	2046.000000
44.779999	-0.031229	-18.456375	-6.182908	-4.201100	-5.987416	-2.084952	0.000000	-10.000000	-0.341667	24.200001	101.000000	1023.000000	1023.000000	2046.000000
44.799999	-0.029155	-17.230396	-5.481052	-3.971654	-5.919702	-1.857988	0.000000	-10.000000	-0.341667	24.533333	109.000000	1023.000000	1023.000000	2046.000000
44.820000	-0.027267	-16.114889	-4.977576	-3.546005	-5.603060	-1.988249	0.000000	-10.000000	-0.350000	24.750000	117.166664	1023.000000	1023.000000	2046.000000
44.840000	-0.025651	-15.159884	-4.911426	-3.215374	-5.022243	-2.010841	0.000000	-10.000000	-0.366667	25.066668	125.500000	1023.000000	1023.000000	2046.000000
44.860001	-0.024534	-14.499811	-4.998662	-3.160960	-4.474264	-1.865925	0.000000	-10.000000	-0.366667	25.116667	133.833328	1023.000000	1023.000000	2046.000000
44.880001	-0.023998	-14.182745	-5.223880	-3.128584	-4.024800	-1.805481	0.000000	-10.000000	-0.358333	25.183334	142.166672	1023.000000	1023.000000	2046.000000
44.900002	-0.023603	-13.949617	-5.346416	-3.103744	-3.715916	-1.783541	0.000000	-10.000000	-0.350000	24.966667	150.500000	1023.000000	1023.000000	2046.000000
44.919998	-0.022580	-13.344662	-5.169681	-3.198643	-3.552126	-1.424212	0.000000	-10.000000	-0.350000	24.700001	158.833328	1023.000000	1023.000000	2046.000000
44.939999	-0.020978	-12.398035	-4.630291	-3.410518	-3.593091	-0.764135	0.000000	-10.000000	-0.350000	24.516666	167.000000	1023.000000	1023.000000	2046.000000
44.959999	-0.019305	-11.409246	-4.011160	-3.466095	-3.643681	-0.288310	0.000000	-10.000000	-0.350000	24.183334	175.333328	1023.000000	1023.000000	2046.000000
44.980000	-0.018200	-10.756062	-3.454356	-3.318378	-3.765485	-0.217843	0.000000	-10.000000	-0.350000	24.100000	183.666672	1023.000000	1023.000000	2046.000000
45.000000	-0.016666	-9.849477	-3.149585	-2.861003	-3.441200	-0.397689	0.000000	-10.000000	-0.341667	23.600000	192.000000	1023.000000	1023.000000	2046.000000
45.020000	-0.015688	-9.271582	-3.111505	-2.533629	-3.113316	-0.513132	0.000000	-10.000000	-0.325000	23.350000	199.833328	1023.000000	1023.000000	2046.000000
45.040001	-0.015714	-9.286933	-3.391771	-2.659683	-2.743541	-0.491937	0.000000	-10.000000	-0.291667	22.766666	207.500000	1023.000000	1023.000000	2046.000000
45.060001	-0.016337	-9.655014	-3.890805	-3.014243	-2.339501	-0.410465	0.000000	-10.000000	-0.266667	22.650000	215.166672	1023.000000	1023.000000	2046.000000
45.080002	-0.016461	-9.728251	-4.022943	-3.269946	-2.098637	-0.336725	0.000000	-10.000000	-0.250000	22.366667	222.666672	1023.000000	1023.000000	2046.000000
45.099998	-0.015979	-9.443740	-3.918690	-3.207767	-1.944240	-0.373044	0.000000	-10.000000	-0.250000	22.133333	230.333328	1023.000000	1023.000000	2046.000000
45.119999	-0.015490	-9.154308	-3.869957	-3.113035	-1.860270	-0.311047	0.000000	-10.000000	-0.250000	21.750000	237.666672	1023.000000	1023.000000	2046.000000
45.139999	-0.015523	-9.174272	-3.780534	-3.217655	-2.077447	-0.098635	0.000000	-10.000000	-0.250000	21.533335	245.000000	1023.000000	1023.000000	2046.000000
45.160000	-0.015930	-9.414610	-3.687093	-3.540249	-2.403395	0.216128	0.000000	-10.000000	-0.241667	21.683334	252.166672	1023.000000	1023.000000	2046.000000
45.180000	-0.016261	-9.610031	-3.560157	-3.627967	-2.710901	0.288993	0.000000	-10.000000	-0.241667	21.750000	259.500000	1023.000000	1023.000000	2046.000000
45.200001	-0.016166	-9.554176	-3.442459	-3.304920	-2.821349	0.014551	0.000000	-10.000000	-0.241667	21.966667	266.833344	1023.000000	1023.000000	2046.000000
45.220001	-0.015849	-9.366671	-3.418929	-2.842149	-2.784613	-0.320980	0.000000	-10.000000	-0.250000	21.800001	274.000000	1023.000000	1023.000000	2046.000000
45.240002	-0.015330	-9.060006	-3.596345	-2.553643	-2.524952	-0.385066	0.000000	-10.000000	-0.258333	22.033333	281.166656	1023.000000	1023.000000	2046.000000
45.259998	-0.015024	-8.879440	-3.947212	-2.412659	-2.172017	-0.347553	0.000000	-10.000000	-0.258333	22.016666	288.500000	1023.000000	1023.000000	2046.000000
45.279999	-0.014766	-8.726942	-4.129496	-2.187048	-1.950365	-0.460032	0.000000	-10.000000	-0.266667	22.216667	296.000000	1023.000000	1023.000000	2046.000000
45.299999	-0.013544	-8.004536	-4.011672	-1.910118	-1.725082	-0.357663	0.000000	-10.000000	-0.258333	22.316668	303.500000	1023.000000	1023.000000	2046.000000
45.320000	-0.011674	-6.899316	-3.696277	-1.608782	-1.554286	-0.039971	0.000000	-10.000000	-0.258333	22.266666	310.833344	1023.000000	1023.000000	2046.000000
45.340000	-0.009373	-5.539509	-3.154004	-1.401356	-1.581134	0.596985	0.000000	-10.000000	-0.250000	22.000000	318.333344	1023.000000	1023.000000	2046.000000
45.360001	-0.006910	-4.083828	-2.308393	-1.123259	-1.790641	1.138464	0.000000	-10.000000	-0.250000	21.600000	325.666656	1023.000000	1023.000000	2046.000000
45.380001	-0.004791	-2.831507	-1.831539	-0.486175	-1.605685	1.091891	0.000000	-10.000000	-0.250000	21.666668	333.000000	1023.000000	1023.000000	2046.000000
45.400002	-0.002828	-1.671068	-1.615653	-0.064231	-1.107679	1.116495	0.000000	-10.000000	-0.258333	21.883333	340.166656	1023.000000	1023.000000	2046.000000
45.419998	-0.001596	-0.943216	-1.572264	-0.016122	-0.660427	1.305597	0.000000	-10.000000	-0.275000	22.350000	347.500000	1023.000000	1023.000000	2046.000000
45.439999	-0.000718	-0.424394	-1.710959	0.028836	-0.113827	1.371555	0.000000	-10.000000	-0.291667	22.383333	354.833344	1023.000000	1023.000000	2046.000000
45.459999	0.000520	0.307606	-1.491485	0.058032	0.184390	1.556669	0.000000	-10.000000	-0.291667	22.883333	362.333344	1023.000000	1023.000000	2046.000000
45.480000	0.002343	1.384613	-0.980903	-0.064688	0.276731	2.153472	0.000000	-10.000000	-0.283333	22.750000	369.833344	1023.000000	1023.000000	2046.000000
45.500000	0.003900	2.304621	-0.377321	-0.170157	0.179405	2.672693	0.000000	-10.000000	-0.275000	22.883333	377.500000	1023.000000	1023.000000	2046.000000
45.520000	0.005057	2.988907	-0.028174	0.212339	0.283163	2.521578	0.000000	-10.000000	-0.266667	22.533333	385.166656	1023.000000	1023.000000	2046.000000
45.540001	0.006035	3.566868	0.000786	0.418118	0.690098	2.457867	0.000000	-10.000000	-0.258333	22.366667	392.666656	1023.000000	1023.000000	2046.000000
45.560001	0.006392	3.777763	-0.230333	0.286304	1.121471	2.600321	0.000000	-10.000000	-0.250000	22.316668	400.333344	1023.000000	1023.000000	2046.000000
45.580002	0.007149	4.225229	-0.270086	0.364877	1.511249	2.619188	0.000000	-10.000000	-0.250000	22.266666	407.666656	1023.000000	1023.000000	2046.000000
45.599998	0.008722	5.154858	0.090977	0.353299	1.653872	3.056710	0.000000	-10.000000	-0.250000	22.416668	415.166656	1023.000000	1023.000000	2046.000000
45.619999	0.010081	5.958141	0.735450	0.231322	1.383061	3.608308	0.000000	-10.000000	-0.241667	22.166668	422.500000	1023.000000	1023.000000	2046.000000
45.639999	0.011632	6.874609	1.032986	0.617866	1.593753	3.630004	0.000000	-10.000000	-0.241667	21.883333	430.000000	1023.000000	1023.000000	2046.000000
45.660000	0.011992	7.087138	1.011676	0.885687	1.819010	3.370764	0.000000	-10.000000	-0.225000	21.533333	437.333344	1023.000000	1023.000000	2046.000000
45.680000	0.011619	6.866672	0.665439	0.554219	2.187243	3.459769	0.000000	-10.000000	-0.216667	21.250000	444.666656	1023.000000	1023.000000	2046.000000
45.700001	0.011352	6.709293	0.426632	0.325918	2.543462	3.413280	0.000000	-10.000000	-0.191667	21.050001	451.833344	1023.000000	1023.000000	2046.000000
45.720001	0.012006	7.095824	0.669383	0.332083	2.640903	3.453456	0.000000	-10.000000	-0.208333	20.916668	459.000000	1023.000000	1023.000000	2046.000000
45.740002	0.013318	7.871170	1.026264	0.376815	2.665298	3.802793	0.000000	-10.000000	-0.216667	21.133333	466.000000	1023.000000	1023.000000	2046.000000
45.759998	0.013507	7.982770	1.346147	0.247914	2.266802	4.121908	0.000000	-10.000000	-0.241667	21.216667	473.000000	1023.000000	1023.000000	2046.000000
45.779999	0.012627	7.462328	1.246245	0.288248	2.017826	3.910009	0.000000	-10.000000	-0.225000	21.516666	480.000000	1023.000000	1023.000000	2046.000000
45.799999	0.011698	6.913800	0.966102	0.512822	2.016643	3.418234	0.000000	-10.000000	-0.225000	21.466667	487.000000	1023.000000	1023.000000	2046.000000
45.820000	0.011122	6.573120	0.601927	0.464505	2.159978	3.346710	0.000000	-10.000000	-0.225000	21.616667	494.166656	1023.000000	1023.000000	2046.000000
45.840000	0.010716	6.333343	0.250022	0.569353	2.357763	3.156205	0.000000	-10.000000	-0.233333	21.533333	501.333344	1023.000000	1023.000000	2046.000000
45.860001	0.011246	6.646456	0.291986	0.796549	2.350785	3.207137	0.000000	-10.000000	-0.258333	21.416666	508.666656	1023.000000	1023.000000	2046.000000
45.880001	0.012477	7.373743	0.583206	0.895349	2.239243	3.655945	0.000000	-10.000000	-0.258333	21.483334	515.833313	1023.000000	1023.000000	2046.000000
45.900002	0.013319	7.871564	0.940696	1.138241	1.976646	3.815981	0.000000	-10.000000	-0.250000	21.266666	523.000000	1023.000000	1023.000000	2046.000000
45.919998	0.014074	8.317549	1.176282	1.606992	1.966395	3.567880	0.000000	-10.000000	-0.225000	21.000000	530.166687	1023.000000	1023.000000	2046.000000
45.939999	0.015369	9.083234	1.246632	1.902771	2.279012	3.654819	0.000000	-10.000000	-0.225000	20.700001	537.333313	1023.000000	1023.000000	2046.000000
45.959999	0.016150	9.544867	1.137152	2.002509	2.589657	3.815549	0.000000	-10.000000	-0.225000	20.250000	544.333313	1023.000000	1023.000000	2046.000000
45.980000	0.018133	10.716837	1.278259	2.518889	2.971038	3.948651	0.000000	-10.000000	-0.225000	19.833334	551.000000	1023.000000	1023.000000	2046.000000
46.000000	0.020431	12.074835	1.723566	2.766646	3.042206	4.542417	0.000000	-10.000000	-0.208333	19.483334	557.666687	1023.000000	1023.000000	2046.000000
46.020000	0.022318	13.189806	2.213837	2.862197	3.048046	5.065726	0.000000	-10.000000	-0.216667	19.583334	564.166687	1023.000000	1023.000000	2046.000000
46.040001	0.023680	13.994747	2.651754	3.241811	3.184863	4.916319	0.000000	-10.000000	-0.225000	20.016666	570.833313	1023.000000	1023.000000	2046.000000
46.060001	0.024979	14.762436	2.999478	3.450693	3.458977	4.853288	0.000000	-10.000000	-0.241667	20.100000	577.333313	1023.000000	1023.000000	2046.000000
46.080002	0.026130	15.442933	3.173736	3.388941	3.863317	5.016941	0.000000	-10.000000	-0.266667	20.650000	584.000000	1023.000000	1023.000000	2046.000000
46.099998	0.027049	15.985827	3.208547	3.292114	4.307770	5.177396	0.000000	-10.000000	-0.250000	20.900000	590.833313	1023.000000	1023.000000	2046.000000
46.119999	0.028628	16.918943	3.252595	3.473423	4.828780	5.364146	0.000000	-10.000000	-0.250000	20.983334	597.833313	1023.000000	1023.000000	2046.000000
46.139999	0.029953	17.702011	3.493411	3.478014	4.928580	5.802006	0.000000	-10.000000	-0.216667	20.783333	605.000000	1023.000000	1023.000000	2046.000000
46.160000	0.030800	18.202534	3.875494	3.354359	4.810181	6.162499	0.000000	-10.000000	-0.225000	20.549999	611.833313	1023.000000	1023.000000	2046.000000
46.180000	0.031111	18.386860	4.209141	3.502468	4.696346	5.978905	0.000000	-10.000000	-0.208333	20.549999	618.666687	1023.000000	1023.000000	2046.000000
46.200001	0.031912	18.860081	4.467698	3.641705	4.891706	5.858974	0.000000	-10.000000	-0.191667	20.100000	625.500000	1023.000000	1023.000000	2046.000000
46.220001	0.032720	19.337460	4.446949	3.525152	5.333294	6.032064	0.000000	-10.000000	-0.183333	19.533333	632.333313	1023.000000	1023.000000	2046.000000
46.240002	0.033420	19.751305	4.313689	3.624636	5.729375	6.083604	0.000000	-10.000000	-0.150000	18.600000	639.000000	1023.000000	1023.000000	2046.000000
46.259998	0.034654	20.480228	4.306617	3.751412	6.009849	6.412351	0.000000	-10.000000	-0.125000	17.350000	645.333313	1023.000000	1023.000000	2046.000000
46.279999	0.035121	20.756525	4.454575	3.679540	5.878340	6.744070	0.000000	-10.000000	-0.066667	15.766667	651.333313	1023.000000	1023.000000	2046.000000
46.299999	0.034019	20.105347	4.504307	3.513349	5.521018	6.566674	0.000000	-10.000000	-0.033333	13.833334	656.833313	1023.000000	1023.000000	2046.000000
46.320000	0.033122	19.575142	4.594650	3.454270	5.350577	6.175644	0.000000	-10.000000	-0.008333	11.766666	661.666687	1023.000000	1023.000000	2046.000000
46.340000	0.033004	19.505114	4.785169	3.103835	5.392835	6.223274	0.000000	-10.000000	0.000000	9.666667	666.000000	1023.000000	1023.000000	2046.000000
46.360001	0.033080	19.550306	4.646325	2.918554	5.676720	6.308708	0.000000	-10.000000	0.000000	7.516667	669.666687	1023.000000	1023.000000	2046.000000
46.380001	0.032806	19.388136	4.194280	3.104078	5.995641	6.094137	0.000000	-10.000000	0.025000	5.300000	672.666687	1023.000000	1023.000000	2046.000000
46.400002	0.031337	18.520243	3.710369	2.953283	5.804780	6.051811	0.000000	-10.000000	0.058333	2.200000	674.833313	1023.000000	1023.000000	2046.000000
46.419998	0.028382	16.773817	3.516421	2.526064	4.940167	5.791166	0.000000	-10.000000	0.091667	-0.416667	676.166687	1023.000000	1023.000000	2046.000000
46.439999	0.026082	15.414312	3.525490	2.642844	4.258480	4.987499	0.000000	-10.000000	0.091667	-2.816667	676.833313	1023.000000	1023.000000	2046.000000
46.459999	0.025096	14.831722	3.312726	2.411731	4.152193	4.955071	0.000000	-10.000000	0.091667	-4.300000	677.000000	1023.000000	1023.000000	2046.000000
46.480000	0.024425	14.435124	2.592898	2.481136	4.516020	4.845070	0.000000	-10.000000	0.091667	-5.966667	677.000000	1023.000000	1023.000000	2046.000000
46.500000	0.023935	14.145607	2.180038	2.709262	4.474241	4.782066	0.000000	-10.000000	0.100000	-7.550000	677.000000	1023.000000	1023.000000	2046.000000
46.520000	0.022771	13.457601	2.209345	2.538870	3.889598	4.819788	0.000000	-10.000000	0.116667	-8.866667	677.000000	1023.000000	1023.000000	2046.000000
46.540001	0.021652	12.796604	2.488377	2.821723	3.287415	4.199090	0.000000	-10.000000	0.125000	-10.166667	677.000000	1023.000000	1023.000000	2046.000000
46.560001	0.021868	12.924136	2.734636	2.797762	3.136629	4.255110	0.000000	-10.000000	0.141667	-11.516666	677.000000	1023.000000	1023.000000	2046.000000
46.580002	0.022352	13.210231	2.406869	2.861644	3.536802	4.404916	0.000000	-10.000000	0.158333	-12.816667	669.666687	1023.000000	1023.000000	2046.000000
46.599998	0.022918	13.544354	1.991897	3.288576	3.949644	4.314238	0.000000	-10.000000	0.200000	-14.033333	660.833313	1023.000000	1023.000000	2046.000000
46.619999	0.023684	13.997186	1.994265	3.660894	3.954443	4.387583	0.000000	-10.000000	0.233333	-14.966666	650.333313	1023.000000	1023.000000	2046.000000
46.639999	0.024129	14.260500	2.207453	3.761472	3.689858	4.601717	0.000000	-10.000000	0.250000	-15.650000	645.333313	1023.000000	1023.000000	2046.000000
46.660000	0.023762	14.043148	2.596912	3.764453	3.147569	4.534214	0.000000	-10.000000	0.250000	-15.950000	640.000000	1023.000000	1023.000000	2046.000000
46.680000	0.023758	14.040684	3.077475	3.872616	2.756718	4.333874	0.000000	-10.000000	0.250000	-16.083334	634.666687	1023.000000	1023.000000	2046.000000
46.700001	0.024114	14.251547	3.386718	3.996700	2.677059	4.191070	0.000000	-10.000000	0.258333	-16.266666	629.333313	1023.000000	1023.000000	2046.000000
46.720001	0.024429	14.437299	3.598704	3.866048	2.695394	4.277153	0.000000	-10.000000	0.275000	-16.783333	624.000000	1023.000000	1023.000000	2046.000000
46.740002	0.024768	14.637809	3.447050	3.680994	3.024204	4.485561	0.000000	-10.000000	0.291667	-17.450001	618.333313	1023.000000	1023.000000	2046.000000
46.759998	0.024653	14.570049	2.932460	3.704922	3.549592	4.383075	0.000000	-10.000000	0.300000	-18.150000	612.500000	1023.000000	1023.000000	2046.000000
46.779999	0.024230	14.320068	2.502851	3.838168	3.804217	4.174833	0.000000	-10.000000	0.325000	-18.766666	606.500000	1023.000000	1023.000000	2046.000000
46.799999	0.023592	13.942991	2.462449	3.723474	3.510566	4.246502	0.000000	-10.000000	0.358333	-19.383333	600.166687	1023.000000	1023.000000	2046.000000
46.820000	0.022416	13.248025	2.785062	3.393422	2.760141	4.309400	0.000000	-10.000000	0.391667	-20.016666	593.666687	1023.000000	1023.000000	2046.000000
46.840000	0.021813	12.891607	3.218964	3.548654	2.239180	3.884808	0.000000	-10.000000	0.400000	-20.550001	586.833313	1023.000000	1023.000000	2046.000000
46.860001	0.021773	12.867993	3.557853	3.499702	2.012440	3.797998	0.000000	-10.000000	0.400000	-21.033335	580.000000	1023.000000	1023.000000	2046.000000
46.880001	0.021884	12.933298	3.419288	3.254006	2.248849	4.011155	0.000000	-10.000000	0.416667	-21.516666	570.666687	1023.000000	1023.000000	2046.000000
46.900002	0.021502	12.707769	2.742772	3.240636	2.779449	3.944913	0.000000	-10.000000	0.433333	-21.816668	563.666687	1023.000000	1023.000000	2046.000000
46.919998	0.020339	12.020577	2.051323	3.313050	3.045435	3.610770	0.000000	-10.000000	0.450000	-21.966667	556.500000	1023.000000	1023.000000	2046.000000
46.939999	0.018388	10.867249	1.659740	2.918749	2.747044	3.541715	0.000000	-10.000000	0.450000	-22.083334	551.500000	1023.000000	1023.000000	2046.000000
46.959999	0.015911	9.403596	1.621993	2.272322	2.003854	3.505427	0.000000	-10.000000	0.441667	-22.133333	544.000000	1023.000000	1023.000000	2046.000000
46.980000	0.014425	8.524943	2.086862	2.071435	1.220746	3.145900	0.000000	-10.000000	0.433333	-22.266666	536.500000	1023.000000	1023.000000	2046.000000
47.000000	0.014032	8.292898	2.316476	1.982645	0.997271	2.996506	0.000000	-10.000000	0.416667	-22.383333	529.166687	1023.000000	1023.000000	2046.000000
47.020000	0.013396	7.916853	1.931206	1.690428	1.228129	3.067091	0.000000	-10.000000	0.416667	-22.400002	521.666687	1023.000000	1023.000000	2046.000000
47.040001	0.011517	6.806784	0.900523	1.515386	1.605829	2.785046	0.000000	-10.000000	0.408333	-22.266666	514.333313	1023.000000	1023.000000	2046.000000
47.060001	0.009088	5.370998	0.039361	1.515568	1.526027	2.290042	0.000000	-10.000000	0.408333	-21.966667	506.833344	1023.000000	1023.000000	2046.000000
47.080002	0.006371	3.765546	-0.123055	1.120255	0.634403	2.133943	0.000000	-10.000000	0.400000	-21.916668	499.500000	1023.000000	1023.000000	2046.000000
47.099998	0.004021	2.376540	0.085442	0.920025	-0.377090	1.748162	0.000000	-10.000000	0.416667	-22.050001	492.166656	1023.000000	1023.000000	2046.000000
47.119999	0.003245	1.917571	0.246785	0.900728	-0.719299	1.489357	0.000000	-10.000000	0.425000	-22.150002	484.833344	1023.000000	1023.000000	2046.000000
47.139999	0.002883	1.703575	-0.220660	0.744060	-0.395552	1.575727	0.000000	-10.000000	0.425000	-22.133333	477.500000	1023.000000	1023.000000	2046.000000
47.160000	0.001792	1.059239	-1.099866	0.964978	0.003899	1.190228	0.000000	-10.000000	0.416667	-21.933334	470.000000	1023.000000	1023.000000	2046.000000
47.180000	0.000449	0.265551	-1.394168	1.050705	-0.306763	0.915777	0.000000	-10.000000	0.408333	-21.883333	462.666656	1023.000000	1023.000000	2046.000000
47.200001	-0.000273	-0.161638	-0.885007	0.850929	-1.203480	1.075919	0.000000	-10.000000	0.408333	-21.766666	455.333344	1023.000000	1023.000000	2046.000000
47.220001	0.000520	0.307582	-0.169057	1.231544	-1.623786	0.868881	0.000000	-10.000000	0.408333	-21.933334	448.166656	1023.000000	1023.000000	2046.000000
47.240002	0.002009	1.187569	-0.350739	1.323312	-1.044907	1.259904	0.000000	-10.000000	0.408333	-22.033333	440.833344	1023.000000	1023.000000	2046.000000
47.259998	0.002309	1.364640	-0.936115	1.832085	-0.521588	0.990259	0.000000	-10.000000	0.416667	-22.033333	433.500000	1023.000000	1023.000000	2046.000000
47.279999	0.002255	1.332481	-0.953736	2.050049	-0.710134	0.946302	0.000000	-10.000000	0.408333	-21.816668	426.166656	1023.000000	1023.000000	2046.000000
47.299999	0.001890	1.116993	-0.486675	1.903240	-1.455698	1.156126	0.000000	-10.000000	0.408333	-21.516666	418.833344	1023.000000	1023.000000	2046.000000
47.320000	0.002121	1.253731	0.204672	1.997714	-1.987564	1.038909	0.000000	-10.000000	0.400000	-21.216667	411.666656	1023.000000	1023.000000	2046.000000
47.340000	0.003028	1.789715	0.511440	1.998073	-1.832985	1.113187	0.000000	-10.000000	0.400000	-20.933334	404.500000	1023.000000	1023.000000	2046.000000
47.360001	0.003323	1.963666	0.143375	1.806543	-1.297941	1.311689	0.000000	-10.000000	0.383333	-20.650000	397.500000	1023.000000	1023.000000	2046.000000
47.380001	0.002656	1.569469	-0.514382	1.950308	-0.840614	0.974158	0.000000	-10.000000	0.375000	-20.533333	390.500000	1023.000000	1023.000000	2046.000000
47.400002	0.001602	0.946645	-0.736036	1.934876	-1.058667	0.806472	0.000000	-10.000000	0.366667	-20.350000	383.666656	1023.000000	1023.000000	2046.000000
47.419998	0.000529	0.312600	-0.466346	1.482499	-1.769572	1.066019	0.000000	-10.000000	0.375000	-20.216667	377.000000	1023.000000	1023.000000	2046.000000
47.439999	-0.000007	-0.004375	0.042004	1.407773	-2.375293	0.921141	0.000000	-10.000000	0.375000	-20.150000	370.333344	1023.000000	1023.000000	2046.000000
47.459999	0.000751	0.443772	0.280992	1.395289	-2.219823	0.987314	0.000000	-10.000000	0.366667	-20.100000	363.500000	1023.000000	1023.000000	2046.000000
47.480000	0.000491	0.290116	-0.447034	1.292790	-1.547254	0.991614	0.000000	-10.000000	0.366667	-20.000000	356.666656	1023.000000	1023.000000	2046.000000
47.500000	-0.000965	-0.570413	-0.982725	1.441781	-1.495336	0.465866	0.000000	-10.000000	0.366667	-19.966667	350.000000	1023.000000	1023.000000	2046.000000
47.520000	-0.001811	-1.070590	-1.097091	1.247412	-1.760942	0.540032	0.000000	-10.000000	0.366667	-19.900002	343.333344	1023.000000	1023.000000	2046.000000
47.540001	-0.003056	-1.805830	-0.683897	0.779619	-2.622410	0.720857	0.000000	-10.000000	0.366667	-19.916668	336.666656	1023.000000	1023.000000	2046.000000
47.560001	-0.003893	-2.301031	-0.539917	0.578260	-2.910558	0.571183	0.000000	-10.000000	0.358333	-19.783335	330.000000	1023.000000	1023.000000	2046.000000
47.580002	-0.004592	-2.713694	-0.679165	0.121466	-2.758525	0.602530	0.000000	-10.000000	0.366667	-19.566668	323.500000	1023.000000	1023.000000	2046.000000
47.599998	-0.005984	-3.536528	-1.483464	-0.312573	-2.254684	0.514192	0.000000	-10.000000	0.366667	-19.450001	317.000000	1023.000000	1023.000000	2046.000000
47.619999	-0.007975	-4.713299	-2.255370	-0.243469	-2.098678	-0.115783	0.000000	-10.000000	0.383333	-19.299999	310.500000	1023.000000	1023.000000	2046.000000
47.639999	-0.009879	-5.838744	-2.452733	-0.509015	-2.635850	-0.241146	0.000000	-10.000000	0.375000	-19.383333	304.000000	1023.000000	1023.000000	2046.000000
47.660000	-0.011235	-6.639723	-2.230725	-1.129834	-3.399646	0.120482	0.000000	-10.000000	0.350000	-18.966667	297.666656	1023.000000	1023.000000	2046.000000
47.680000	-0.012299	-7.268425	-1.989696	-1.211667	-3.927223	-0.139839	0.000000	-10.000000	0.316667	-18.583334	291.166656	1023.000000	1023.000000	2046.000000
47.700001	-0.012904	-7.626180	-2.202787	-1.242848	-3.839840	-0.340706	0.000000	-10.000000	0.283333	-17.950001	284.833344	1023.000000	1023.000000	2046.000000
47.720001	-0.014757	-8.721603	-3.274336	-1.422129	-3.394943	-0.630196	0.000000	-10.000000	0.283333	-17.816668	278.833344	1023.000000	1023.000000	2046.000000
47.740002	-0.017426	-10.299050	-4.239326	-1.360223	-3.349341	-1.350161	0.000000	-10.000000	0.275000	-17.733334	273.166656	1023.000000	1023.000000	2046.000000
47.759998	-0.019071	-11.271180	-4.320274	-1.844820	-3.987260	-1.118826	0.000000	-10.000000	0.283333	-17.783333	267.500000	1023.000000	1023.000000	2046.000000
47.779999	-0.019922	-11.774005	-3.916730	-2.081095	-4.741965	-1.034216	0.000000	-10.000000	0.266667	-17.549999	261.500000	1023.000000	1023.000000	2046.000000
47.799999	-0.019878	-11.748008	-3.524846	-1.905128	-5.031081	-1.286953	0.000000	-10.000000	0.258333	-17.299999	255.500000	1023.000000	1023.000000	2046.000000
47.820000	-0.019260	-11.382411	-3.536721	-1.791806	-4.774983	-1.278901	0.000000	-10.000000	0.250000	-16.966667	249.500000	1023.000000	1023.000000	2046.000000
47.840000	-0.018852	-11.141747	-3.893036	-1.508124	-4.391466	-1.349122	0.000000	-10.000000	0.250000	-16.566666	243.833328	1023.000000	1023.000000	2046.000000
47.860001	-0.019146	-11.315517	-4.447871	-0.995119	-4.057922	-1.814605	0.000000	-10.000000	0.241667	-16.150000	238.333328	1023.000000	1023.000000	2046.000000
47.880001	-0.018848	-11.139108	-4.293467	-0.911157	-4.309990	-1.624494	0.000000	-10.000000	0.233333	-15.650001	231.333328	1023.000000	1023.000000	2046.000000
47.900002	-0.018415	-10.883054	-3.853172	-1.137281	-4.766926	-1.125675	0.000000	-10.000000	0.225000	-15.383334	226.000000	1023.000000	1023.000000	2046.000000
47.919998	-0.017883	-10.568847	-3.219810	-1.194039	-5.224334	-0.930664	0.000000	-10.000000	0.233333	-15.066668	220.833328	1023.000000	1023.000000	2046.000000
47.939999	-0.016974	-10.031429	-2.714127	-0.897942	-5.310808	-1.108552	0.000000	-10.000000	0.241667	-15.016667	217.500000	1023.000000	1023.000000	2046.000000
47.959999	-0.016250	-9.603650	-2.728137	-0.778314	-4.926990	-1.170210	0.000000	-10.000000	0.241667	-15.066667	212.500000	1023.000000	1023.000000	2046.000000
47.980000	-0.016957	-10.021363	-3.387471	-0.778763	-4.429186	-1.425943	0.000000	-10.000000	0.233333	-15.233334	207.500000	1023.000000	1023.000000	2046.000000
48.000000	-0.018153	-10.728222	-3.987259	-0.722770	-4.166058	-1.852135	0.000000	-10.000000	0.233333	-15.416667	202.500000	1023.000000	1023.000000	2046.000000
48.020000	-0.018764	-11.089718	-4.019666	-1.155415	-4.409793	-1.504843	0.000000	-10.000000	0.241667	-15.600000	197.333328	1023.000000	1023.000000	2046.000000
48.040001	-0.019193	-11.343270	-3.495703	-1.660670	-5.122217	-1.064680	0.000000	-10.000000	0.250000	-15.816668	192.000000	1023.000000	1023.000000	2046.000000
48.060001	-0.018984	-11.219495	-2.983565	-1.653461	-5.425743	-1.156725	0.000000	-10.000000	0.241667	-15.950001	186.666672	1023.000000	1023.000000	2046.000000
48.080002	-0.018848	-11.139466	-3.059773	-1.401925	-5.121420	-1.556349	0.000000	-10.000000	0.241667	-15.966667	181.333328	1023.000000	1023.000000	2046.000000
48.099998	-0.019888	-11.753681	-3.850819	-1.527824	-4.620902	-1.754137	0.000000	-10.000000	0.241667	-15.866667	176.000000	1023.000000	1023.000000	2046.000000
48.119999	-0.021225	-12.544103	-4.439943	-1.572198	-4.411844	-2.120117	0.000000	-10.000000	0.250000	-15.866667	170.666672	1023.000000	1023.000000	2046.000000
48.139999	-0.021987	-12.994119	-4.566546	-1.790617	-4.566074	-2.070882	0.000000	-10.000000	0.250000	-15.733334	165.333328	1023.000000	1023.000000	2046.000000
48.160000	-0.022427	-13.254528	-4.237361	-2.310260	-5.130373	-1.576533	0.000000	-10.000000	0.241667	-15.566667	160.166672	1023.000000	1023.000000	2046.000000
48.180000	-0.023088	-13.644805	-3.893746	-2.679019	-5.628533	-1.443506	0.000000	-10.000000	0.233333	-15.250000	155.000000	1023.000000	1023.000000	2046.000000
48.200001	-0.024003	-14.185696	-3.882698	-2.813299	-5.706777	-1.782922	0.000000	-10.000000	0.225000	-14.900000	150.000000	1023.000000	1023.000000	2046.000000
48.220001	-0.025128	-14.850571	-4.278846	-3.046030	-5.434750	-2.090946	0.000000	-10.000000	0.216667	-14.500000	145.000000	1023.000000	1023.000000	2046.000000
48.240002	-0.026708	-15.784576	-5.086490	-3.295491	-5.013020	-2.389576	0.000000	-10.000000	0.208333	-14.016666	140.000000	1023.000000	1023.000000	2046.000000
48.259998	-0.028225	-16.680767	-5.652362	-3.320751	-4.960757	-2.746896	0.000000	-10.000000	0.200000	-13.466667	135.333328	1023.000000	1023.000000	2046.000000
48.279999	-0.029476	-17.420244	-5.872266	-3.649865	-5.265408	-2.632704	0.000000	-10.000000	0.166667	-12.816667	130.833328	1023.000000	1023.000000	2046.000000
48.299999	-0.030520	-18.037476	-5.752959	-4.306337	-5.859360	-2.118821	0.000000	-10.000000	0.133333	-11.766667	126.666664	1023.000000	1023.000000	2046.000000
48.320000	-0.031768	-18.774815	-5.534160	-4.467355	-6.487827	-2.285471	0.000000	-10.000000	0.100000	-10.800000	122.666664	1023.000000	1023.000000	2046.000000
48.340000	-0.032869	-19.425608	-5.685881	-4.240117	-6.632661	-2.866950	0.000000	-10.000000	0.100000	-9.783334	119.000000	1023.000000	1023.000000	2046.000000
48.360001	-0.034022	-20.106943	-6.235453	-4.163334	-6.419815	-3.288340	0.000000	-10.000000	0.100000	-9.050000	114.666664	1023.000000	1023.000000	2046.000000
48.380001	-0.035954	-21.248859	-7.092177	-4.201877	-6.246984	-3.707821	0.000000	-10.000000	0.083333	-7.966667	109.833336	1023.000000	1023.000000	2046.000000
48.400002	-0.037249	-22.013914	-7.646613	-4.269313	-6.208020	-3.889968	0.000000	-10.000000	0.066667	-7.166667	106.166664	1023.000000	1023.000000	2046.000000
48.419998	-0.037285	-22.035330	-7.536367	-4.552160	-6.517950	-3.428854	0.000000	-10.000000	0.050000	-6.433333	103.833336	1023.000000	1023.000000	2046.000000
48.439999	-0.036842	-21.773581	-6.882739	-4.750306	-7.096256	-3.044280	0.000000	-10.000000	0.050000	-6.216667	103.166664	1023.000000	1023.000000	2046.000000
48.459999	-0.035919	-21.227980	-6.491172	-4.258976	-7.179316	-3.298515	0.000000	-10.000000	0.050000	-5.700000	101.833336	1023.000000	1023.000000	2046.000000
48.480000	-0.034682	-20.496895	-6.308600	-3.699999	-7.039057	-3.449238	0.000000	-10.000000	0.050000	-5.050000	100.500000	1023.000000	1023.000000	2046.000000
48.500000	-0.033538	-19.820839	-6.293824	-3.236817	-6.766757	-3.523441	0.000000	-10.000000	0.050000	-4.000000	98.833336	1023.000000	1023.000000	2046.000000
48.520000	-0.033128	-19.578720	-6.607796	-2.980101	-6.416784	-3.574039	0.000000	-10.000000	0.050000	-3.133333	97.333336	1023.000000	1023.000000	2046.000000
48.540001	-0.032779	-19.372313	-6.743588	-2.844425	-6.261334	-3.522965	0.000000	-10.000000	0.050000	-2.516667	96.333336	1023.000000	1023.000000	2046.000000
48.560001	-0.031276	-18.484325	-6.160918	-3.135422	-6.473387	-2.714597	0.000000	-10.000000	0.058333	-2.116667	95.500000	1023.000000	1023.000000	2046.000000
48.580002	-0.030177	-17.834879	-5.416210	-3.094200	-6.808697	-2.515772	0.000000	-10.000000	0.058333	-2.100000	95.166664	1023.000000	1023.000000	2046.000000
48.599998	-0.029597	-17.492109	-5.259323	-2.702483	-6.615586	-2.914717	0.000000	-10.000000	0.058333	-2.500000	94.666664	1023.000000	1023.000000	2046.000000
48.619999	-0.029572	-17.476770	-5.552335	-2.732855	-6.191093	-3.000486	0.000000	-10.000000	0.066667	-3.533333	94.000000	1023.000000	1023.000000	2046.000000
48.639999	-0.030092	-17.784466	-5.909672	-2.844596	-5.930022	-3.100177	0.000000	-10.000000	0.083333	-4.700000	92.833336	1023.000000	1023.000000	2046.000000
48.660000	-0.030538	-18.047852	-6.150742	-2.859709	-5.774611	-3.262789	0.000000	-10.000000	0.100000	-5.533333	91.333336	1023.000000	1023.000000	2046.000000
48.680000	-0.030563	-18.062634	-6.078117	-3.125808	-5.896887	-2.961820	0.000000	-10.000000	0.083333	-5.783333	89.500000	1023.000000	1023.000000	2046.000000
48.700001	-0.030115	-17.798223	-5.709600	-3.489476	-6.162782	-2.436365	0.000000	-10.000000	0.066667	-5.416667	87.500000	1023.000000	1023.000000	2046.000000
48.720001	-0.029653	-17.524632	-5.265155	-3.535405	-6.398078	-2.325993	0.000000	-10.000000	0.033333	-3.633333	85.666664	1023.000000	1023.000000	2046.000000
48.740002	-0.029087	-17.190451	-5.054142	-3.199352	-6.316534	-2.620422	0.000000	-10.000000	0.033333	-1.650000	84.500000	1023.000000	1023.000000	2046.000000
48.759998	-0.028400	-16.784447	-5.159950	-3.010338	-5.871847	-2.742313	0.000000	-10.000000	0.033333	-0.416667	84.000000	1023.000000	1023.000000	2046.000000
48.779999	-0.028692	-16.956934	-5.481788	-3.004666	-5.581266	-2.889214	0.000000	-10.000000	0.050000	0.316667	83.666664	1023.000000	1023.000000	2046.000000
48.799999	-0.029046	-17.166409	-5.697207	-3.031491	-5.475255	-2.962456	0.000000	-10.000000	0.058333	0.166667	83.333336	1023.000000	1023.000000	2046.000000
48.820000	-0.029161	-17.234032	-5.703051	-3.359413	-5.474783	-2.696785	0.000000	-10.000000	0.050000	0.550000	83.000000	1023.000000	1023.000000	2046.000000
48.840000	-0.029698	-17.551762	-5.683903	-4.020357	-5.591367	-2.256136	0.000000	-10.000000	0.050000	0.000000	83.000000	1023.000000	1023.000000	2046.000000
48.860001	-0.029848	-17.640259	-5.366448	-4.369866	-5.808980	-2.094965	0.000000	-10.000000	0.041667	0.000000	83.000000	1023.000000	1023.000000	2046.000000
48.880001	-0.029481	-17.423090	-5.165170	-4.065141	-5.787959	-2.404819	0.000000	-10.000000	0.050000	0.000000	83.000000	1023.000000	1023.000000	2046.000000
48.900002	-0.029316	-17.325508	-5.278018	-3.826781	-5.564525	-2.656184	0.000000	-10.000000	0.050000	0.000000	83.000000	1023.000000	1023.000000	2046.000000
48.919998	-0.030790	-18.197168	-5.940673	-3.958504	-5.397038	-2.900954	0.000000	-10.000000	0.050000	0.000000	83.000000	1023.000000	1023.000000	2046.000000
48.939999	-0.032255	-19.062513	-6.454265	-4.105659	-5.415107	-3.087482	0.000000	-10.000000	0.050000	0.000000	83.000000	1023.000000	1023.000000	2046.000000
48.959999	-0.032791	-19.379616	-6.479429	-4.359375	-5.756125	-2.784686	0.000000	-10.000000	0.050000	0.000000	83.000000	1023.000000	1023.000000	2046.000000
48.980000	-0.033317	-19.690470	-6.375473	-4.582613	-6.124026	-2.608358	0.000000	-10.000000	0.050000	0.000000	83.000000	1023.000000	1023.000000	2046.000000
49.000000	-0.033750	-19.946455	-6.316372	-4.444113	-6.367966	-2.818004	0.000000	-10.000000	0.050000	0.000000	83.000000	1023.000000	1023.000000	2046.000000
49.020000	-0.033793	-19.971865	-6.526372	-4.113844	-6.180710	-3.150939	0.000000	-10.000000	0.050000	0.000000	83.000000	1023.000000	1023.000000	2046.000000
49.040001	-0.034350	-20.301128	-6.834642	-4.074978	-6.059878	-3.331630	0.000000	-10.000000	0.050000	0.000000	83.000000	1023.000000	1023.000000	2046.000000
49.060001	-0.035037	-20.707031	-7.207261	-4.022595	-5.913718	-3.563457	0.000000	-10.000000	0.050000	0.000000	83.000000	1023.000000	1023.000000	2046.000000
49.080002	-0.034413	-20.338337	-7.121078	-3.970358	-5.916592	-3.330309	0.000000	-10.000000	0.050000	0.000000	83.000000	1023.000000	1023.000000	2046.000000
49.099998	-0.033044	-19.529066	-6.656352	-3.926902	-6.195440	-2.750372	0.000000	-10.000000	0.050000	0.000000	83.000000	1023.000000	1023.000000	2046.000000
49.119999	-0.031330	-18.515985	-6.018250	-3.426959	-6.432916	-2.637860	0.000000	-10.000000	0.050000	0.000000	83.000000	1023.000000	1023.000000	2046.000000
49.139999	-0.029919	-17.682106	-5.708055	-2.816586	-6.342605	-2.814861	0.000000	-10.000000	0.050000	0.000000	83.000000	1023.000000	1023.000000	2046.000000
49.160000	-0.028922	-17.093027	-5.756888	-2.571359	-5.955772	-2.809007	0.000000	-10.000000	0.050000	0.000000	83.000000	1023.000000	1023.000000	2046.000000
49.180000	-0.028722	-16.974522	-5.879296	-2.469045	-5.714214	-2.911967	0.000000	-10.000000	0.050000	0.000000	83.000000	1023.000000	1023.000000	2046.000000
49.200001	-0.027814	-16.438189	-5.691945	-2.478392	-5.617400	-2.650451	0.000000	-10.000000	0.050000	0.000000	83.000000	1023.000000	1023.000000	2046.000000
49.220001	-0.026742	-15.804499	-5.231608	-2.709749	-5.794827	-2.068314	0.000000	-10.000000	0.050000	0.000000	83.000000	1023.000000	1023.000000	2046.000000
49.240002	-0.026205	-15.486943	-4.894357	-2.521587	-5.877107	-2.193892	0.000000	-10.000000	0.050000	0.000000	83.000000	1023.000000	1023.000000	2046.000000
49.259998	-0.025889	-15.300330	-4.856922	-2.361739	-5.644414	-2.437256	0.000000	-10.000000	0.050000	0.266667	83.000000	1023.000000	1023.000000	2046.000000
49.279999	-0.026135	-15.446050	-5.076803	-2.565311	-5.355271	-2.448666	0.000000	-10.000000	0.033333	1.150000	83.000000	1023.000000	1023.000000	2046.000000
49.299999	-0.026503	-15.663228	-5.306612	-2.580242	-5.175623	-2.600751	0.000000	-10.000000	0.016667	2.516667	83.000000	1023.000000	1023.000000	2046.000000
49.320000	-0.026213	-15.492119	-5.227724	-2.693828	-5.246427	-2.324139	0.000000	-10.000000	0.000000	4.566667	83.000000	1023.000000	1023.000000	2046.000000
49.340000	-0.025943	-15.332090	-5.088001	-2.907540	-5.387746	-1.948803	0.000000	-10.000000	0.008333	6.483334	83.000000	1023.000000	1023.000000	2046.000000
49.360001	-0.026054	-15.397945	-4.861690	-3.014721	-5.671673	-1.849862	0.000000	-10.000000	0.025000	6.550000	83.000000	1023.000000	1023.000000	2046.000000
49.380001	-0.026011	-15.372705	-4.836989	-2.800951	-5.572821	-2.161943	0.000000	-10.000000	0.041667	5.533334	83.000000	1023.000000	1023.000000	2046.000000
49.400002	-0.025770	-15.229930	-4.894788	-2.723542	-5.293814	-2.317786	0.000000	-10.000000	0.050000	3.500000	83.000000	1023.000000	1023.000000	2046.000000
49.419998	-0.026578	-15.707355	-5.120665	-2.957408	-5.234521	-2.394760	0.000000	-10.000000	0.050000	3.016667	83.000000	1023.000000	1023.000000	2046.000000
49.439999	-0.026814	-15.846807	-5.319728	-3.089768	-5.109580	-2.327732	0.000000	-10.000000	0.008333	3.816667	83.000000	1023.000000	1023.000000	2046.000000
49.459999	-0.027052	-15.987594	-5.346454	-3.665997	-5.179060	-1.796083	0.000000	-10.000000	-0.008333	6.500000	83.000000	1023.000000	1023.000000	2046.000000
49.480000	-0.027637	-16.333384	-5.230120	-3.931572	-5.328848	-1.842842	0.000000	-10.000000	-0.033333	9.100000	83.000000	1023.000000	1023.000000	2046.000000
49.500000	-0.027249	-16.104382	-5.110897	-3.787276	-5.098863	-2.107345	0.000000	-10.000000	-0.033333	11.050000	83.000000	1023.000000	1023.000000	2046.000000
49.520000	-0.027212	-16.082228	-5.131206	-3.859648	-4.941680	-2.149693	0.000000	-10.000000	-0.075000	12.316668	63.000000	1023.000000	1023.000000	2046.000000
49.540001	-0.027634	-16.331522	-5.392675	-3.860026	-4.807798	-2.271023	0.000000	-10.000000	-0.125000	14.516667	46.000000	1023.000000	1023.000000	2046.000000
49.560001	-0.027798	-16.428850	-5.640255	-3.904843	-4.803320	-2.080433	0.000000	-10.000000	-0.158333	16.216667	29.000000	1023.000000	1023.000000	2046.000000
49.580002	-0.028063	-16.585468	-5.719921	-4.113319	-5.024572	-1.727656	0.000000	-10.000000	-0.183333	17.783333	33.833332	1023.000000	1023.000000	2046.000000
49.599998	-0.028514	-16.851849	-5.718978	-4.071261	-5.204710	-1.856899	0.000000	-10.000000	-0.200000	18.766666	37.666668	1023.000000	1023.000000	2046.000000
49.619999	-0.028503	-16.845030	-5.709649	-3.774502	-5.182527	-2.178352	0.000000	-10.000000	-0.225000	19.883333	43.666668	1023.000000	1023.000000	2046.000000
49.639999	-0.028103	-16.609138	-5.640328	-3.622834	-5.081332	-2.264643	0.000000	-10.000000	-0.233333	20.633333	50.166668	1023.000000	1023.000000	2046.000000
49.660000	-0.027690	-16.364969	-5.697694	-3.613064	-4.855701	-2.198511	0.000000	-10.000000	-0.241667	21.283333	57.000000	1023.000000	1023.000000	2046.000000
49.680000	-0.026880	-15.885911	-5.830300	-3.412017	-4.524469	-2.119125	0.000000	-10.000000	-0.241667	21.733334	64.000000	1023.000000	1023.000000	2046.000000
49.700001	-0.025143	-14.859670	-5.642766	-3.110631	-4.360258	-1.746015	0.000000	-10.000000	-0.275000	22.300001	71.166664	1023.000000	1023.000000	2046.000000
49.720001	-0.022988	-13.586000	-5.323291	-2.842194	-4.227396	-1.193120	0.000000	-10.000000	-0.300000	22.683334	78.500000	1023.000000	1023.000000	2046.000000
49.740002	-0.021484	-12.697193	-4.764928	-2.374584	-4.376576	-1.181104	0.000000	-10.000000	-0.333333	23.216667	86.166664	1023.000000	1023.000000	2046.000000
49.759998	-0.019159	-11.323128	-4.174651	-1.698348	-4.182743	-1.267386	0.000000	-10.000000	-0.341667	23.716667	93.666664	1023.000000	1023.000000	2046.000000
49.779999	-0.017088	-10.098757	-3.796761	-1.513297	-3.844651	-0.944047	0.000000	-10.000000	-0.350000	24.150002	101.333336	1023.000000	1023.000000	2046.000000
49.799999	-0.015028	-8.881561	-3.713567	-1.285006	-3.264488	-0.618501	0.000000	-10.000000	-0.366667	24.416668	109.333336	1023.000000	1023.000000	2046.000000
49.820000	-0.012532	-7.406509	-3.487617	-1.012521	-2.821564	-0.084806	0.000000	-10.000000	-0.375000	24.800001	117.666664	1023.000000	1023.000000	2046.000000
49.840000	-0.010931	-6.460262	-3.098352	-1.016147	-2.722955	0.377192	0.000000	-10.000000	-0.391667	25.100000	126.000000	1023.000000	1023.000000	2046.000000
49.860001	-0.009841	-5.815835	-2.639498	-0.836576	-2.666903	0.327143	0.000000	-10.000000	-0.391667	25.500000	134.333328	1023.000000	1023.000000	2046.000000
49.880001	-0.008428	-4.980678	-2.158896	-0.626904	-2.454723	0.259845	0.000000	-10.000000	-0.408333	25.633333	142.666672	1023.000000	1023.000000	2046.000000
49.900002	-0.006895	-4.074816	-1.778297	-0.680547	-2.159684	0.543712	0.000000	-10.000000	-0.391667	25.900002	151.333328	1023.000000	1023.000000	2046.000000
49.919998	-0.005752	-3.399391	-1.663477	-0.705743	-1.808843	0.778672	0.000000	-10.000000	-0.383333	25.966667	159.833328	1023.000000	1023.000000	2046.000000
49.939999	-0.004393	-2.596122	-1.706957	-0.559730	-1.328760	0.999326	0.000000	-10.000000	-0.358333	25.966667	168.500000	1023.000000	1023.000000	2046.000000
49.959999	-0.002933	-1.733149	-1.717786	-0.331986	-0.924284	1.240906	0.000000	-10.000000	-0.366667	25.833334	177.166672	1023.000000	1023.000000	2046.000000
49.980000	-0.001752	-1.035267	-1.583915	-0.347832	-0.800406	1.696886	0.000000	-10.000000	-0.366667	25.450001	185.833328	1023.000000	1023.000000	2046.000000
50.000000	-0.001090	-0.643939	-1.269712	-0.358220	-0.843284	1.827277	0.000000	-10.000000	-0.366667	25.150000	194.500000	1023.000000	1023.000000	2046.000000
50.020000	-0.000295	-0.174340	-0.797982	-0.133695	-0.894800	1.652137	0.000000	-10.000000	-0.358333	24.866667	202.833328	1023.000000	1023.000000	2046.000000
50.040001	0.001203	0.710858	-0.293880	-0.017866	-0.734753	1.757357	0.000000	-10.000000	-0.350000	25.033335	211.166672	1023.000000	1023.000000	2046.000000
50.060001	0.002056	1.215363	-0.309386	-0.164710	-0.372786	2.062246	0.000000	-10.000000	-0.350000	24.816668	219.500000	1023.000000	1023.000000	2046.000000
50.080002	0.002464	1.456051	-0.789659	-0.195781	0.254698	2.186794	0.000000	-10.000000	-0.350000	24.500000	227.833328	1023.000000	1023.000000	2046.000000
50.099998	0.002818	1.665626	-0.997737	-0.311434	0.494415	2.480381	0.000000	-10.000000	-0.341667	23.966667	236.000000	1023.000000	1023.000000	2046.000000
50.119999	0.003064	1.810927	-0.766650	-0.529634	0.456641	2.650570	0.000000	-10.000000	-0.325000	23.800001	244.000000	1023.000000	1023.000000	2046.000000
50.139999	0.003384	2.000170	-0.317800	-0.434115	0.218854	2.533231	0.000000	-10.000000	-0.308333	23.466667	252.000000	1023.000000	1023.000000	2046.000000
50.160000	0.003555	2.100823	0.086166	-0.191650	0.001427	2.204880	0.000000	-10.000000	-0.291667	23.283335	260.000000	1023.000000	1023.000000	2046.000000
50.180000	0.003313	1.958217	0.142891	-0.269119	-0.042388	2.126833	0.000000	-10.000000	-0.300000	22.983334	267.833344	1023.000000	1023.000000	2046.000000
50.200001	0.002740	1.619410	-0.291200	-0.545347	0.188992	2.266966	0.000000	-10.000000	-0.300000	23.016666	275.500000	1023.000000	1023.000000	2046.000000
50.220001	0.002684	1.586416	-0.928210	-0.377257	0.663684	2.228199	0.000000	-10.000000	-0.325000	23.483334	283.166656	1023.000000	1023.000000	2046.000000
50.240002	0.003017	1.783159	-1.267274	0.037818	0.899579	2.113035	0.000000	-10.000000	-0.333333	24.133333	291.000000	1023.000000	1023.000000	2046.000000
50.259998	0.002994	1.769493	-1.228925	0.110522	0.623110	2.264786	0.000000	-10.000000	-0.350000	24.533333	299.000000	1023.000000	1023.000000	2046.000000
50.279999	0.002975	1.758399	-0.771391	0.290347	0.169987	2.069456	0.000000	-10.000000	-0.350000	24.583334	307.000000	1023.000000	1023.000000	2046.000000
50.299999	0.004196	2.480115	-0.179422	0.650510	0.080924	1.928102	0.000000	-10.000000	-0.350000	24.600000	315.000000	1023.000000	1023.000000	2046.000000
50.320000	0.005782	3.417289	0.121943	0.712461	0.320978	2.261907	0.000000	-10.000000	-0.350000	24.549999	323.333344	1023.000000	1023.000000	2046.000000
50.340000	0.007722	4.563923	-0.111635	0.990787	1.035280	2.649491	0.000000	-10.000000	-0.341667	24.500000	331.666656	1023.000000	1023.000000	2046.000000
50.360001	0.009369	5.536804	-0.395069	1.702943	1.574973	2.653957	0.000000	-10.000000	-0.333333	24.216667	340.000000	1023.000000	1023.000000	2046.000000
50.380001	0.010943	6.467198	-0.112411	2.118426	1.509975	2.951208	0.000000	-10.000000	-0.325000	23.950001	348.000000	1023.000000	1023.000000	2046.000000
50.400002	0.012209	7.215311	0.510963	2.313537	1.199125	3.191685	0.000000	-10.000000	-0.325000	23.900002	356.000000	1023.000000	1023.000000	2046.000000
50.419998	0.014145	8.359876	1.379695	2.680467	1.072396	3.227318	0.000000	-10.000000	-0.308333	23.450001	364.000000	1023.000000	1023.000000	2046.000000
50.439999	0.016506	9.754931	2.027925	2.838464	1.370965	3.517577	0.000000	-10.000000	-0.308333	23.433334	372.000000	1023.000000	1023.000000	2046.000000
50.459999	0.018628	11.009051	2.241664	2.766277	1.969869	4.031240	0.000000	-10.000000	-0.300000	23.033333	379.833344	1023.000000	1023.000000	2046.000000
50.480000	0.020341	12.021750	1.939698	2.999240	2.825836	4.256978	0.000000	-10.000000	-0.308333	23.233334	387.500000	1023.000000	1023.000000	2046.000000
50.500000	0.021410	12.653554	1.822679	3.287532	3.261725	4.281618	0.000000	-10.000000	-0.300000	23.350000	395.166656	1023.000000	1023.000000	2046.000000
50.520000	0.022250	13.149525	2.070586	3.246561	3.224621	4.607756	0.000000	-10.000000	-0.308333	23.383333	403.000000	1023.000000	1023.000000	2046.000000
50.540001	0.022812	13.481938	2.667537	3.119117	2.896427	4.798857	0.000000	-10.000000	-0.325000	23.466667	411.000000	1023.000000	1023.000000	2046.000000
50.560001	0.024203	14.303953	3.448128	3.307981	2.813927	4.733918	0.000000	-10.000000	-0.333333	23.516666	418.666656	1023.000000	1023.000000	2046.000000
50.580002	0.025920	15.318902	3.822030	3.228374	3.154804	5.113694	0.000000	-10.000000	-0.325000	23.433334	426.333344	1023.000000	1023.000000	2046.000000
50.599998	0.027106	16.019819	3.593076	3.156175	3.824671	5.445898	0.000000	-10.000000	-0.308333	23.066668	434.000000	1023.000000	1023.000000	2046.000000
50.619999	0.028163	16.644100	3.228558	3.391917	4.520250	5.503374	0.000000	-10.000000	-0.283333	22.716667	442.000000	1023.000000	1023.000000	2046.000000
50.639999	0.028723	16.975483	3.070558	3.645152	4.805942	5.453831	0.000000	-10.000000	-0.258333	22.550001	449.666656	1023.000000	1023.000000	2046.000000
50.660000	0.029345	17.343124	3.238737	3.669261	4.758627	5.676499	0.000000	-10.000000	-0.225000	22.083334	457.333344	1023.000000	1023.000000	2046.000000
50.680000	0.029574	17.478453	3.622448	3.543886	4.400033	5.912085	0.000000	-10.000000	-0.208333	21.016666	464.666656	1023.000000	1023.000000	2046.000000
50.700001	0.029310	17.322422	3.941356	3.348775	4.159588	5.872704	0.000000	-10.000000	-0.200000	19.716667	472.000000	1023.000000	1023.000000	2046.000000
50.720001	0.029397	17.373789	4.232454	3.228033	4.117082	5.796221	0.000000	-10.000000	-0.191667	18.600000	478.833344	1023.000000	1023.000000	2046.000000
50.740002	0.030151	17.819298	4.520979	3.024349	4.347725	5.926243	0.000000	-10.000000	-0.183333	18.133333	485.333344	1023.000000	1023.000000	2046.000000
50.759998	0.031407	18.561741	4.685135	2.862310	4.817469	6.196827	0.000000	-10.000000	-0.183333	18.266666	491.500000	1023.000000	1023.000000	2046.000000
50.779999	0.031749	18.763828	4.277037	2.964638	5.337635	6.184519	0.000000	-10.000000	-0.191667	18.700001	497.500000	1023.000000	1023.000000	2046.000000
50.799999	0.030593	18.080631	3.574821	3.075935	5.619928	5.809947	0.000000	-10.000000	-0.200000	19.050001	503.500000	1023.000000	1023.000000	2046.000000
50.820000	0.028694	16.958349	3.062949	2.989961	5.383870	5.521568	0.000000	-10.000000	-0.200000	19.216667	509.833344	1023.000000	1023.000000	2046.000000
50.840000	0.027342	16.159197	2.979577	2.674659	4.943338	5.561622	0.000000	-10.000000	-0.200000	19.383333	516.166687	1023.000000	1023.000000	2046.000000
50.860001	0.026578	15.707828	3.299014	2.566411	4.326318	5.516085	0.000000	-10.000000	-0.200000	19.333334	522.833313	1023.000000	1023.000000	2046.000000
50.880001	0.027112	16.023014	3.682026	2.873902	4.154845	5.312241	0.000000	-10.000000	-0.200000	19.250000	529.166687	1023.000000	1023.000000	2046.000000
50.900002	0.028348	16.753616	3.790179	3.022193	4.467619	5.473626	0.000000	-10.000000	-0.200000	19.166666	535.666687	1023.000000	1023.000000	2046.000000
50.919998	0.028922	17.092697	3.325050	3.195656	5.014370	5.557621	0.000000	-10.000000	-0.191667	19.016666	542.000000	1023.000000	1023.000000	2046.000000
50.939999	0.029080	17.185997	2.883840	3.522479	5.348547	5.431131	0.000000	-10.000000	-0.175000	18.616667	548.333313	1023.000000	1023.000000	2046.000000
50.959999	0.029250	17.286524	2.694672	3.831272	5.421628	5.338951	0.000000	-10.000000	-0.150000	17.783333	554.500000	1023.000000	1023.000000	2046.000000
50.980000	0.029792	17.607220	2.894743	3.896509	5.220168	5.595799	0.000000	-10.000000	-0.116667	17.016666	560.500000	1023.000000	1023.000000	2046.000000
51.000000	0.030713	18.151630	3.454735	3.947736	4.784228	5.964931	0.000000	-10.000000	-0.083333	16.066666	566.500000	1023.000000	1023.000000	2046.000000
51.020000	0.032432	19.167091	4.101335	4.311293	4.643306	6.111159	0.000000	-10.000000	-0.066667	15.466666	572.166687	1023.000000	1023.000000	2046.000000
51.040001	0.034596	20.446402	4.654391	4.659973	4.887474	6.244565	0.000000	-10.000000	-0.066667	14.700000	577.500000	1023.000000	1023.000000	2046.000000
51.060001	0.036584	21.620905	4.923506	4.749970	5.360423	6.587006	0.000000	-10.000000	-0.083333	14.366667	582.333313	1023.000000	1023.000000	2046.000000
51.080002	0.037821	22.352312	4.768950	4.732284	6.014751	6.836328	0.000000	-10.000000	-0.091667	13.916667	587.166687	1023.000000	1023.000000	2046.000000
51.099998	0.038467	22.734001	4.376633	4.925214	6.692003	6.740152	0.000000	-10.000000	-0.091667	13.883333	591.833313	1023.000000	1023.000000	2046.000000
51.119999	0.038884	22.980568	4.330029	5.097257	6.952310	6.600973	0.000000	-10.000000	-0.075000	13.600000	596.500000	1023.000000	1023.000000	2046.000000
51.139999	0.039161	23.143902	4.428531	5.020413	6.977841	6.717117	0.000000	-10.000000	-0.066667	13.300000	601.166687	1023.000000	1023.000000	2046.000000
51.160000	0.039434	23.305737	4.747125	4.644218	6.773101	7.141292	0.000000	-10.000000	-0.058333	12.916667	605.666687	1023.000000	1023.000000	2046.000000
51.180000	0.040136	23.720652	5.491644	4.531703	6.371252	7.326053	0.000000	-10.000000	-0.058333	12.366667	610.000000	1023.000000	1023.000000	2046.000000
51.200001	0.041551	24.556364	6.008632	4.717656	6.517660	7.312416	0.000000	-10.000000	-0.041667	11.933333	614.166687	1023.000000	1023.000000	2046.000000
51.220001	0.042743	25.261017	6.119682	4.666819	6.928434	7.546082	0.000000	-10.000000	-0.033333	11.150001	618.166687	1023.000000	1023.000000	2046.000000
51.240002	0.043418	25.660175	5.877071	4.678827	7.469213	7.635065	0.000000	-10.000000	-0.016667	10.900001	622.166687	1023.000000	1023.000000	2046.000000
51.259998	0.043391	25.644287	5.392311	4.822758	7.955032	7.474186	0.000000	-10.000000	-0.008333	10.450000	625.833313	1023.000000	1023.000000	2046.000000
51.279999	0.042888	25.347075	5.064144	4.968897	8.070527	7.243505	0.000000	-10.000000	0.000000	10.200000	629.500000	1023.000000	1023.000000	2046.000000
51.299999	0.043468	25.689852	5.278557	4.827824	7.942563	7.640908	0.000000	-10.000000	0.000000	9.500000	633.000000	1023.000000	1023.000000	2046.000000
51.320000	0.043100	25.472290	5.639509	4.448412	7.440975	7.943395	0.000000	-10.000000	0.000000	8.916667	636.333313	1023.000000	1023.000000	2046.000000
51.340000	0.043060	25.448736	5.954885	4.256072	7.187685	8.050095	0.000000	-10.000000	0.000000	8.333333	639.500000	1023.000000	1023.000000	2046.000000
51.360001	0.043522	25.721592	6.299076	4.275496	7.204292	7.942729	0.000000	-10.000000	0.000000	7.800000	642.333313	1023.000000	1023.000000	2046.000000
51.380001	0.044315	26.190378	6.430328	4.254694	7.530774	7.974583	0.000000	-10.000000	0.000000	7.300000	645.000000	1023.000000	1023.000000	2046.000000
51.400002	0.044367	26.221174	6.231333	4.255840	7.800748	7.933253	0.000000	-10.000000	0.000000	7.000000	647.333313	1023.000000	1023.000000	2046.000000
51.419998	0.042896	25.351559	5.418977	4.330478	8.080908	7.521196	0.000000	-10.000000	0.000000	6.916667	649.833313	1023.000000	1023.000000	2046.000000
51.439999	0.040175	23.743332	4.604012	4.199067	7.940387	6.999866	0.000000	-10.000000	0.000000	6.800000	652.166687	1023.000000	1023.000000	2046.000000
51.459999	0.038025	22.472565	4.176976	3.941379	7.545506	6.808704	0.000000	-10.000000	0.000000	6.550000	654.500000	1023.000000	1023.000000	2046.000000
51.480000	0.037024	21.880899	4.146588	3.608035	7.074610	7.051665	0.000000	-10.000000	0.000000	6.616667	656.500000	1023.000000	1023.000000	2046.000000
51.500000	0.036859	21.783518	4.520568	3.549754	6.440304	7.272892	0.000000	-10.000000	0.000000	6.850000	658.833313	1023.000000	1023.000000	2046.000000
51.520000	0.037130	21.944118	4.919897	3.886361	6.021831	7.116031	0.000000	-10.000000	0.000000	7.283333	661.166687	1023.000000	1023.000000	2046.000000
51.540001	0.037901	22.399212	5.200705	4.340427	5.955636	6.902445	0.000000	-10.000000	0.008333	7.350000	663.666687	1023.000000	1023.000000	2046.000000
51.560001	0.038505	22.756575	4.970223	4.670410	6.328961	6.786981	0.000000	-10.000000	0.016667	7.100000	666.000000	1023.000000	1023.000000	2046.000000
51.580002	0.037959	22.433699	4.193847	4.821164	6.761956	6.656732	0.000000	-10.000000	0.033333	6.100000	668.333313	1023.000000	1023.000000	2046.000000
51.599998	0.037691	22.275465	3.687196	5.070270	6.994115	6.523885	0.000000	-10.000000	0.041667	4.783333	670.500000	1023.000000	1023.000000	2046.000000
51.619999	0.038158	22.551294	3.832102	5.009601	6.770952	6.938640	0.000000	-10.000000	0.050000	2.850000	672.333313	1023.000000	1023.000000	2046.000000
51.639999	0.039375	23.270365	4.442471	4.930578	6.366118	7.531199	0.000000	-10.000000	0.058333	1.300000	673.500000	1023.000000	1023.000000	2046.000000
51.660000	0.041054	24.262993	5.349035	5.270194	5.963696	7.680069	0.000000	-10.000000	0.066667	-0.083333	674.000000	1023.000000	1023.000000	2046.000000
51.680000	0.042780	25.283268	5.851568	5.781791	6.131965	7.517944	0.000000	-10.000000	0.075000	-0.766667	674.000000	1023.000000	1023.000000	2046.000000
51.700001	0.043809	25.891394	5.795661	5.944081	6.631780	7.519870	0.000000	-10.000000	0.066667	-1.316667	674.000000	1023.000000	1023.000000	2046.000000
51.720001	0.043917	25.954853	5.377931	5.968977	7.182086	7.425859	0.000000	-10.000000	0.066667	-1.916667	674.000000	1023.000000	1023.000000	2046.000000
51.740002	0.043441	25.673416	4.931875	6.004099	7.572395	7.165048	0.000000	-10.000000	0.058333	-2.583333	674.000000	1023.000000	1023.000000	2046.000000
51.759998	0.043066	25.451933	4.787195	5.855117	7.664322	7.145298	0.000000	-10.000000	0.058333	-3.483333	674.000000	1023.000000	1023.000000	2046.000000
51.779999	0.043320	25.602411	5.138394	5.439951	7.408297	7.615769	0.000000	-10.000000	0.066667	-4.366667	674.000000	1023.000000	1023.000000	2046.000000
[truncated: 1,027,294 more chars]
