# Supplementary material for: Effect of Electrode Belt and Body Positions on Regional Pulmonary Ventilation- and Perfusion-Related Impedance Changes Measured by Electric Impedance Tomography
Source: PLoS One. 2016 Jun 2;11(6):e0155913. doi: 10.1371/journal.pone.0155913 (PMC4890811; doi:10.1371/journal.pone.0155913)
Supplement: S1 Dataset — (ZIP) [file pone.0155913.s001.zip › Dataset/Fp11-stan-4i.txt]

Patient Name:	Fp11
Registry:	Fp11
Investigator:	 
Diagnosys:	 
Notes:	st�ende4i           
Sample Rate [Hz]:	50.09
Time Base 	Pixels Mean 	Pixels Sum 	UPPER RIGHT		UPPER LEFT		LOWER RIGHT		LOWER LEFT		QRS	ETCO2	Paw	Flow (L/min)	Volume	Analog1	Analog2	AnalogSum
0.000000	0.053070	31.364126	9.230677	4.614912	12.223764	5.294773	0.000000	-10.000000	0.175000	-14.900000	948.666687	1023.000000	1023.000000	2046.000000
0.020000	0.050021	29.562115	8.932909	4.465077	11.475992	4.688136	0.000000	-10.000000	0.208333	-16.299999	943.833313	1023.000000	1023.000000	2046.000000
0.040000	0.048879	28.887363	8.425363	4.338499	11.257299	4.866201	0.000000	-10.000000	0.258333	-17.650000	938.333313	1023.000000	1023.000000	2046.000000
0.060000	0.047327	27.970543	7.854632	4.571282	11.183884	4.360744	0.000000	-10.000000	0.291667	-18.850000	932.500000	1023.000000	1023.000000	2046.000000
0.080000	0.043897	25.942841	7.379912	4.599930	10.269934	3.693065	0.000000	-10.000000	0.341667	-19.916666	926.166687	1023.000000	1023.000000	2046.000000
0.100000	0.042885	25.345190	6.891976	4.755796	10.031346	3.666070	0.000000	-10.000000	0.366667	-21.116667	919.500000	1023.000000	1023.000000	2046.000000
0.120000	0.041601	24.586168	6.424425	5.117191	9.908766	3.135787	0.000000	-10.000000	0.408333	-22.350000	912.333313	1023.000000	1023.000000	2046.000000
0.140000	0.038571	22.795368	6.151612	5.140348	8.929869	2.573539	0.000000	-10.000000	0.441667	-23.516666	904.833313	1023.000000	1023.000000	2046.000000
0.160000	0.038149	22.546257	5.782545	5.286519	8.870918	2.606275	0.000000	-10.000000	0.483333	-24.566668	897.000000	1023.000000	1023.000000	2046.000000
0.180000	0.036621	21.643059	5.419280	5.535622	8.709237	1.978919	0.000000	-10.000000	0.525000	-25.450001	888.833313	1023.000000	1023.000000	2046.000000
0.200000	0.034649	20.477699	5.247189	5.450154	7.945648	1.834709	0.000000	-10.000000	0.541667	-26.283333	880.333313	1023.000000	1023.000000	2046.000000
0.220000	0.035294	20.858709	5.008789	5.746601	8.220783	1.882538	0.000000	-10.000000	0.566667	-26.950001	871.500000	1023.000000	1023.000000	2046.000000
0.240000	0.034035	20.114613	4.891525	5.998421	7.875260	1.349407	0.000000	-10.000000	0.583333	-27.516666	862.500000	1023.000000	1023.000000	2046.000000
0.260000	0.033046	19.530418	4.726714	5.905137	7.360430	1.538138	0.000000	-10.000000	0.616667	-28.000000	853.333313	1023.000000	1023.000000	2046.000000
0.280000	0.033779	19.963438	4.451540	6.296548	7.800066	1.415282	0.000000	-10.000000	0.633333	-28.266666	844.000000	1023.000000	1023.000000	2046.000000
0.300000	0.031851	18.824144	4.425622	6.280563	7.195220	0.922739	0.000000	-10.000000	0.650000	-28.183334	834.666687	1023.000000	1023.000000	2046.000000
0.320000	0.030917	18.272055	4.307950	6.061679	6.796478	1.105947	0.000000	-10.000000	0.650000	-28.300001	825.166687	1023.000000	1023.000000	2046.000000
0.340000	0.030928	18.278637	4.023905	6.122146	7.160743	0.971842	0.000000	-10.000000	0.658333	-28.250000	815.833313	1023.000000	1023.000000	2046.000000
0.360000	0.028121	16.619469	4.036834	5.766358	6.364283	0.451993	0.000000	-10.000000	0.666667	-28.600000	806.166687	1023.000000	1023.000000	2046.000000
0.380000	0.026616	15.730114	3.864127	5.421301	5.950718	0.493968	0.000000	-10.000000	0.666667	-28.633333	796.833313	1023.000000	1023.000000	2046.000000
0.400000	0.026142	15.449889	3.499496	5.396182	6.206800	0.347412	0.000000	-10.000000	0.666667	-28.850000	787.166687	1023.000000	1023.000000	2046.000000
0.420000	0.023601	13.948288	3.324290	5.217760	5.655170	-0.248932	0.000000	-10.000000	0.666667	-28.816668	777.666687	1023.000000	1023.000000	2046.000000
0.440000	0.021414	12.655434	3.169480	4.868340	4.906664	-0.289050	0.000000	-10.000000	0.675000	-29.083334	768.000000	1023.000000	1023.000000	2046.000000
0.460000	0.021272	12.571670	2.840218	4.895024	5.161979	-0.325552	0.000000	-10.000000	0.666667	-29.333334	758.333313	1023.000000	1023.000000	2046.000000
0.480000	0.019343	11.431627	2.628611	4.822123	4.858663	-0.877770	0.000000	-10.000000	0.675000	-29.633333	748.500000	1023.000000	1023.000000	2046.000000
0.500000	0.016712	9.877027	2.611076	4.171453	3.939985	-0.845487	0.000000	-10.000000	0.683333	-29.700001	738.500000	1023.000000	1023.000000	2046.000000
0.520000	0.016339	9.656217	2.273391	4.234596	4.140523	-0.992294	0.000000	-10.000000	0.700000	-29.750000	728.500000	1023.000000	1023.000000	2046.000000
0.540000	0.015001	8.865694	1.802874	4.219966	4.280701	-1.437847	0.000000	-10.000000	0.700000	-29.650002	718.500000	1023.000000	1023.000000	2046.000000
0.560000	0.011625	6.870292	1.635368	3.964500	3.206736	-1.936313	0.000000	-10.000000	0.700000	-29.466667	708.666687	1023.000000	1023.000000	2046.000000
0.580000	0.009971	5.892680	1.324841	3.568777	2.897330	-1.898268	0.000000	-10.000000	0.700000	-29.200001	699.000000	1023.000000	1023.000000	2046.000000
0.600000	0.008582	5.072096	0.896084	3.301416	3.130417	-2.255821	0.000000	-10.000000	0.691667	-29.150000	689.333313	1023.000000	1023.000000	2046.000000
0.620000	0.005576	3.295505	0.809338	2.727957	2.428077	-2.669867	0.000000	-10.000000	0.691667	-29.133333	679.500000	1023.000000	1023.000000	2046.000000
0.640000	0.003460	2.044755	0.578097	2.323356	1.850678	-2.707376	0.000000	-10.000000	0.691667	-29.233334	669.666687	1023.000000	1023.000000	2046.000000
0.660000	0.002970	1.755337	0.083012	2.379458	2.134435	-2.841568	0.000000	-10.000000	0.683333	-29.050001	660.000000	1023.000000	1023.000000	2046.000000
0.680000	0.001361	0.804064	-0.217804	2.323419	1.874902	-3.176452	0.000000	-10.000000	0.666667	-28.550001	650.333313	1023.000000	1023.000000	2046.000000
0.700000	-0.000938	-0.554360	-0.461365	2.168710	1.081990	-3.343695	0.000000	-10.000000	0.641667	-27.966667	640.833313	1023.000000	1023.000000	2046.000000
0.720000	-0.001862	-1.100386	-0.891602	2.302263	1.042486	-3.553533	0.000000	-10.000000	0.641667	-27.866667	631.500000	1023.000000	1023.000000	2046.000000
0.740000	-0.002867	-1.694617	-1.387861	2.430876	1.129668	-3.867300	0.000000	-10.000000	0.641667	-27.950001	622.166687	1023.000000	1023.000000	2046.000000
0.760000	-0.005033	-2.974398	-1.630340	2.386529	0.595045	-4.325632	0.000000	-10.000000	0.641667	-28.216667	612.833313	1023.000000	1023.000000	2046.000000
0.780000	-0.006827	-4.034550	-1.813654	2.335160	0.000552	-4.556608	0.000000	-10.000000	0.641667	-28.133333	603.333313	1023.000000	1023.000000	2046.000000
0.800000	-0.007602	-4.492622	-2.053218	2.378453	-0.073612	-4.744245	0.000000	-10.000000	0.641667	-28.166668	594.000000	1023.000000	1023.000000	2046.000000
0.820000	-0.008136	-4.808387	-2.454867	2.439162	0.165646	-4.958329	0.000000	-10.000000	0.650000	-28.000000	584.666687	1023.000000	1023.000000	2046.000000
0.840000	-0.009634	-5.693941	-2.372831	2.341349	-0.435749	-5.226709	0.000000	-10.000000	0.650000	-28.000000	575.333313	1023.000000	1023.000000	2046.000000
0.860000	-0.010532	-6.224533	-2.377671	2.208961	-0.889060	-5.166763	0.000000	-10.000000	0.650000	-28.150000	566.000000	1023.000000	1023.000000	2046.000000
0.880000	-0.010205	-6.031314	-2.584675	2.377527	-0.602661	-5.221505	0.000000	-10.000000	0.650000	-28.433334	556.666687	1023.000000	1023.000000	2046.000000
0.900000	-0.010807	-6.386740	-2.664726	2.390008	-0.713850	-5.398172	0.000000	-10.000000	0.650000	-28.483334	547.166687	1023.000000	1023.000000	2046.000000
0.920000	-0.011737	-6.936670	-2.590804	2.233918	-1.266427	-5.313358	0.000000	-10.000000	0.641667	-28.300001	537.666687	1023.000000	1023.000000	2046.000000
0.940000	-0.012177	-7.196802	-2.640840	2.184166	-1.458748	-5.281380	0.000000	-10.000000	0.633333	-28.016666	528.000000	1023.000000	1023.000000	2046.000000
0.960000	-0.012308	-7.274202	-2.898523	2.238877	-1.252340	-5.362216	0.000000	-10.000000	0.633333	-27.866667	518.666687	1023.000000	1023.000000	2046.000000
0.980000	-0.013409	-7.925009	-2.916285	1.952016	-1.462358	-5.498381	0.000000	-10.000000	0.641667	-27.816668	509.500000	1023.000000	1023.000000	2046.000000
1.000000	-0.015017	-8.875030	-2.840236	1.506302	-2.066111	-5.474984	0.000000	-10.000000	0.641667	-27.883335	500.333344	1023.000000	1023.000000	2046.000000
1.020000	-0.016210	-9.580375	-2.956718	1.259434	-2.254789	-5.628302	0.000000	-10.000000	0.608333	-27.716667	491.000000	1023.000000	1023.000000	2046.000000
1.040000	-0.017123	-10.119510	-3.283910	1.118998	-2.110339	-5.844258	0.000000	-10.000000	0.575000	-27.550001	481.666656	1023.000000	1023.000000	2046.000000
1.060000	-0.018575	-10.977889	-3.266484	0.762445	-2.551087	-5.922763	0.000000	-10.000000	0.541667	-27.133335	472.500000	1023.000000	1023.000000	2046.000000
1.080000	-0.020409	-12.061699	-3.287297	0.463107	-3.171381	-6.066128	0.000000	-10.000000	0.533333	-26.833334	463.500000	1023.000000	1023.000000	2046.000000
1.100000	-0.021310	-12.594401	-3.694788	0.405557	-3.003289	-6.301882	0.000000	-10.000000	0.533333	-26.516666	454.500000	1023.000000	1023.000000	2046.000000
1.120000	-0.022251	-13.150570	-3.826673	0.163139	-3.088035	-6.399000	0.000000	-10.000000	0.533333	-26.283333	445.666656	1023.000000	1023.000000	2046.000000
1.140000	-0.024420	-14.432146	-3.653859	-0.588317	-3.998116	-6.191854	0.000000	-10.000000	0.541667	-26.116667	436.833344	1023.000000	1023.000000	2046.000000
1.160000	-0.025234	-14.913371	-3.999215	-0.501264	-3.793607	-6.619285	0.000000	-10.000000	0.525000	-25.883333	428.166656	1023.000000	1023.000000	2046.000000
1.180000	-0.026483	-15.651564	-4.456086	-0.667775	-3.652419	-6.875284	0.000000	-10.000000	0.516667	-25.616667	419.500000	1023.000000	1023.000000	2046.000000
1.200000	-0.028505	-16.846277	-4.517307	-1.036480	-4.335919	-6.956572	0.000000	-10.000000	0.500000	-25.250000	411.000000	1023.000000	1023.000000	2046.000000
1.220000	-0.030743	-18.169107	-4.712705	-1.477674	-4.762773	-7.215956	0.000000	-10.000000	0.500000	-24.783335	402.500000	1023.000000	1023.000000	2046.000000
1.240000	-0.032194	-19.026539	-5.145324	-1.891285	-4.535873	-7.454057	0.000000	-10.000000	0.491667	-24.483334	394.166656	1023.000000	1023.000000	2046.000000
1.260000	-0.033815	-19.984564	-5.152522	-2.377952	-4.915584	-7.538506	0.000000	-10.000000	0.483333	-24.283333	386.000000	1023.000000	1023.000000	2046.000000
1.280000	-0.035849	-21.186716	-5.292027	-2.725384	-5.474321	-7.694984	0.000000	-10.000000	0.466667	-24.166666	378.000000	1023.000000	1023.000000	2046.000000
1.300000	-0.036852	-21.779716	-5.987929	-2.600779	-5.118227	-8.072782	0.000000	-10.000000	0.433333	-23.650000	370.000000	1023.000000	1023.000000	2046.000000
1.320000	-0.037916	-22.408642	-6.068636	-2.746296	-5.565783	-8.027927	0.000000	-10.000000	0.391667	-22.783333	362.000000	1023.000000	1023.000000	2046.000000
1.340000	-0.039241	-23.191233	-6.295331	-2.732585	-5.965140	-8.198176	0.000000	-10.000000	0.375000	-22.033333	354.333344	1023.000000	1023.000000	2046.000000
1.360000	-0.040678	-24.040613	-6.952109	-2.552063	-5.910826	-8.625615	0.000000	-10.000000	0.383333	-21.616667	347.000000	1023.000000	1023.000000	2046.000000
1.380000	-0.041929	-24.780312	-7.243136	-2.616825	-6.099116	-8.821233	0.000000	-10.000000	0.383333	-21.600000	339.833344	1023.000000	1023.000000	2046.000000
1.400000	-0.043154	-25.504276	-7.268670	-2.677730	-6.622047	-8.935830	0.000000	-10.000000	0.375000	-21.466667	332.666656	1023.000000	1023.000000	2046.000000
1.420000	-0.044542	-26.324341	-7.711020	-2.589421	-6.671168	-9.352733	0.000000	-10.000000	0.358333	-21.316668	325.333344	1023.000000	1023.000000	2046.000000
1.440000	-0.045497	-26.888641	-8.075865	-2.628330	-6.571184	-9.613263	0.000000	-10.000000	0.366667	-21.116667	318.166656	1023.000000	1023.000000	2046.000000
1.460000	-0.046191	-27.299099	-7.936009	-2.802858	-7.071341	-9.488892	0.000000	-10.000000	0.358333	-20.983334	311.000000	1023.000000	1023.000000	2046.000000
1.480000	-0.047082	-27.825554	-8.021474	-2.796217	-7.241255	-9.766607	0.000000	-10.000000	0.358333	-20.733334	304.000000	1023.000000	1023.000000	2046.000000
1.500000	-0.047549	-28.101587	-8.402849	-2.752352	-6.983698	-9.962688	0.000000	-10.000000	0.350000	-20.566668	297.166656	1023.000000	1023.000000	2046.000000
1.520000	-0.047453	-28.045002	-8.267590	-2.884560	-7.145991	-9.746861	0.000000	-10.000000	0.341667	-20.233334	290.333344	1023.000000	1023.000000	2046.000000
1.540000	-0.047862	-28.286287	-8.057365	-2.996171	-7.562593	-9.670157	0.000000	-10.000000	0.308333	-19.800001	283.666656	1023.000000	1023.000000	2046.000000
1.560000	-0.048481	-28.652134	-8.454924	-2.921940	-7.388781	-9.886490	0.000000	-10.000000	0.291667	-19.200001	277.000000	1023.000000	1023.000000	2046.000000
1.580000	-0.048755	-28.814468	-8.588728	-3.039686	-7.346904	-9.839150	0.000000	-10.000000	0.266667	-18.700001	270.666656	1023.000000	1023.000000	2046.000000
1.600000	-0.049025	-28.973885	-8.327383	-3.325876	-7.770350	-9.550274	0.000000	-10.000000	0.266667	-18.316668	264.500000	1023.000000	1023.000000	2046.000000
1.620000	-0.050073	-29.593254	-8.357512	-3.561733	-7.974169	-9.699839	0.000000	-10.000000	0.250000	-18.000000	258.500000	1023.000000	1023.000000	2046.000000
1.640000	-0.051345	-30.344858	-8.818820	-3.768014	-7.733291	-10.024734	0.000000	-10.000000	0.233333	-17.616667	252.500000	1023.000000	1023.000000	2046.000000
1.660000	-0.052169	-30.831673	-8.759966	-4.121837	-8.000390	-9.949480	0.000000	-10.000000	0.225000	-17.283335	246.500000	1023.000000	1023.000000	2046.000000
1.680000	-0.053038	-31.345308	-8.568412	-4.527849	-8.435576	-9.813471	0.000000	-10.000000	0.208333	-16.983334	240.500000	1023.000000	1023.000000	2046.000000
1.700000	-0.054501	-32.210346	-8.995777	-4.536804	-8.356028	-10.321736	0.000000	-10.000000	0.216667	-16.783335	234.833328	1023.000000	1023.000000	2046.000000
1.720000	-0.055782	-32.967308	-9.271921	-4.837974	-8.425157	-10.432257	0.000000	-10.000000	0.216667	-16.683334	229.166672	1023.000000	1023.000000	2046.000000
1.740000	-0.056099	-33.154701	-9.055624	-5.178709	-8.794890	-10.125477	0.000000	-10.000000	0.233333	-16.666666	223.833328	1023.000000	1023.000000	2046.000000
1.760000	-0.057203	-33.807228	-9.116799	-5.254184	-8.988273	-10.447973	0.000000	-10.000000	0.241667	-16.716667	220.166672	1023.000000	1023.000000	2046.000000
1.780000	-0.059336	-35.067741	-9.571141	-5.796977	-9.070097	-10.629528	0.000000	-10.000000	0.250000	-16.833334	214.666672	1023.000000	1023.000000	2046.000000
1.800000	-0.059535	-35.184956	-9.684163	-5.854311	-8.965893	-10.680589	0.000000	-10.000000	0.241667	-16.866667	209.000000	1023.000000	1023.000000	2046.000000
1.820000	-0.060740	-35.897289	-9.522514	-6.158128	-9.484948	-10.731697	0.000000	-10.000000	0.225000	-16.750000	201.333328	1023.000000	1023.000000	2046.000000
1.840000	-0.062735	-37.076530	-10.214845	-6.194284	-9.370315	-11.297085	0.000000	-10.000000	0.208333	-16.516666	195.666672	1023.000000	1023.000000	2046.000000
1.860000	-0.064377	-38.046646	-10.489997	-6.728155	-9.520741	-11.307755	0.000000	-10.000000	0.200000	-16.166668	190.000000	1023.000000	1023.000000	2046.000000
1.880000	-0.065230	-38.550747	-10.196192	-7.272206	-9.965851	-11.116497	0.000000	-10.000000	0.200000	-16.183334	184.666672	1023.000000	1023.000000	2046.000000
1.900000	-0.066742	-39.444347	-10.491725	-7.410080	-9.998772	-11.543770	0.000000	-10.000000	0.200000	-16.083334	179.333328	1023.000000	1023.000000	2046.000000
1.920000	-0.068359	-40.399906	-11.088674	-7.576512	-9.898309	-11.836413	0.000000	-10.000000	0.200000	-16.016666	174.000000	1023.000000	1023.000000	2046.000000
1.940000	-0.068735	-40.622459	-11.140425	-7.718427	-10.207917	-11.555689	0.000000	-10.000000	0.191667	-15.533334	168.666672	1023.000000	1023.000000	2046.000000
1.960000	-0.069511	-41.080856	-11.201220	-7.575115	-10.563067	-11.741453	0.000000	-10.000000	0.175000	-14.866667	163.500000	1023.000000	1023.000000	2046.000000
1.980000	-0.071074	-42.004917	-11.960157	-7.343774	-10.447462	-12.253525	0.000000	-10.000000	0.166667	-14.300000	158.666672	1023.000000	1023.000000	2046.000000
2.000000	-0.072428	-42.804741	-12.385093	-7.363421	-10.664198	-12.392029	0.000000	-10.000000	0.158333	-14.066667	153.833328	1023.000000	1023.000000	2046.000000
2.020000	-0.072849	-43.053638	-12.383235	-7.367319	-11.005965	-12.297121	0.000000	-10.000000	0.175000	-14.216667	149.000000	1023.000000	1023.000000	2046.000000
2.040000	-0.073492	-43.433983	-12.448118	-7.157517	-11.215526	-12.612822	0.000000	-10.000000	0.175000	-14.250000	144.166672	1023.000000	1023.000000	2046.000000
2.060000	-0.074776	-44.192715	-12.975207	-7.022277	-11.083908	-13.111323	0.000000	-10.000000	0.183333	-14.100000	139.500000	1023.000000	1023.000000	2046.000000
2.080000	-0.075861	-44.833759	-13.284870	-7.164980	-11.181916	-13.201992	0.000000	-10.000000	0.166667	-13.766666	134.833328	1023.000000	1023.000000	2046.000000
2.100000	-0.075666	-44.718822	-13.144339	-7.227893	-11.374902	-12.971688	0.000000	-10.000000	0.166667	-13.600000	130.166672	1023.000000	1023.000000	2046.000000
2.120000	-0.075579	-44.666912	-12.919431	-7.151958	-11.557974	-13.037550	0.000000	-10.000000	0.158333	-13.333333	125.500000	1023.000000	1023.000000	2046.000000
2.140000	-0.076459	-45.187428	-13.288450	-7.034232	-11.405567	-13.459179	0.000000	-10.000000	0.158333	-13.316667	121.166664	1023.000000	1023.000000	2046.000000
2.160000	-0.076491	-45.206238	-13.442798	-7.151243	-11.372967	-13.239230	0.000000	-10.000000	0.141667	-13.000000	116.666664	1023.000000	1023.000000	2046.000000
2.180000	-0.075711	-44.745338	-13.098032	-7.231431	-11.600668	-12.815206	0.000000	-10.000000	0.125000	-12.600000	112.333336	1023.000000	1023.000000	2046.000000
2.200000	-0.075703	-44.740421	-12.916440	-7.141593	-11.781940	-12.900450	0.000000	-10.000000	0.100000	-11.966667	108.000000	1023.000000	1023.000000	2046.000000
2.220000	-0.076440	-45.176147	-13.253232	-7.167701	-11.585370	-13.169844	0.000000	-10.000000	0.083333	-11.500000	104.000000	1023.000000	1023.000000	2046.000000
2.240000	-0.076961	-45.484207	-13.456789	-7.428837	-11.517761	-13.080818	0.000000	-10.000000	0.075000	-11.233334	100.166664	1023.000000	1023.000000	2046.000000
2.260000	-0.076959	-45.482643	-13.140786	-7.817785	-11.796241	-12.727833	0.000000	-10.000000	0.083333	-10.883333	96.500000	1023.000000	1023.000000	2046.000000
2.280000	-0.077355	-45.716789	-12.866234	-8.005554	-12.047479	-12.797524	0.000000	-10.000000	0.075000	-10.483334	92.833336	1023.000000	1023.000000	2046.000000
2.300000	-0.078365	-46.313972	-13.230048	-8.115982	-11.820238	-13.147706	0.000000	-10.000000	0.066667	-9.900000	89.333336	1023.000000	1023.000000	2046.000000
2.320000	-0.079336	-46.887543	-13.516099	-8.383086	-11.765009	-13.223348	0.000000	-10.000000	0.050000	-9.400000	86.000000	1023.000000	1023.000000	2046.000000
2.340000	-0.079449	-46.954071	-13.242462	-8.711098	-12.091713	-12.908799	0.000000	-10.000000	0.050000	-9.016666	83.000000	1023.000000	1023.000000	2046.000000
2.360000	-0.079501	-46.985035	-13.033923	-8.722951	-12.253491	-12.974669	0.000000	-10.000000	0.050000	-8.750000	80.000000	1023.000000	1023.000000	2046.000000
2.380000	-0.080487	-47.567844	-13.340518	-8.749270	-12.112081	-13.365977	0.000000	-10.000000	0.050000	-8.516666	77.000000	1023.000000	1023.000000	2046.000000
2.400000	-0.081356	-48.081596	-13.587261	-8.996204	-12.122727	-13.375402	0.000000	-10.000000	0.050000	-8.200000	74.166664	1023.000000	1023.000000	2046.000000
2.420000	-0.081751	-48.314774	-13.216105	-9.589598	-12.600001	-12.909072	0.000000	-10.000000	0.041667	-7.983333	71.333336	1023.000000	1023.000000	2046.000000
2.440000	-0.081397	-48.105846	-13.229931	-9.379683	-12.338341	-13.157890	0.000000	-10.000000	0.041667	-7.733333	68.666664	1023.000000	1023.000000	2046.000000
2.460000	-0.083329	-49.247372	-13.752630	-9.480811	-12.298511	-13.715422	0.000000	-10.000000	0.041667	-7.550000	66.000000	1023.000000	1023.000000	2046.000000
2.480000	-0.084123	-49.716412	-13.871899	-9.812862	-12.538020	-13.493629	0.000000	-10.000000	0.050000	-7.250000	63.500000	1023.000000	1023.000000	2046.000000
2.500000	-0.084599	-49.998131	-13.674665	-10.071581	-12.767279	-13.484605	0.000000	-10.000000	0.041667	-6.950000	61.000000	1023.000000	1023.000000	2046.000000
2.520000	-0.085625	-50.604504	-13.800801	-10.297624	-12.759164	-13.746914	0.000000	-10.000000	0.041667	-6.783333	58.666668	1023.000000	1023.000000	2046.000000
2.540000	-0.086863	-51.336170	-14.174205	-10.490925	-12.656221	-14.014817	0.000000	-10.000000	0.041667	-6.683333	56.500000	1023.000000	1023.000000	2046.000000
2.560000	-0.087098	-51.474915	-14.267416	-10.682508	-12.747942	-13.777047	0.000000	-10.000000	0.041667	-6.700000	54.333332	1023.000000	1023.000000	2046.000000
2.580000	-0.087262	-51.572083	-14.213619	-10.505892	-12.987977	-13.864594	0.000000	-10.000000	0.033333	-6.200000	52.000000	1023.000000	1023.000000	2046.000000
2.600000	-0.088454	-52.276089	-14.764635	-10.217993	-12.903695	-14.389764	0.000000	-10.000000	0.016667	-5.533333	49.833332	1023.000000	1023.000000	2046.000000
2.620000	-0.089447	-52.863136	-15.226742	-10.213523	-13.007955	-14.414918	0.000000	-10.000000	0.016667	-4.816667	48.000000	1023.000000	1023.000000	2046.000000
2.640000	-0.089694	-53.009266	-15.128989	-10.105378	-13.366453	-14.408444	0.000000	-10.000000	0.025000	-4.800000	46.500000	1023.000000	1023.000000	2046.000000
2.660000	-0.090000	-53.190063	-15.340890	-9.772163	-13.342237	-14.734773	0.000000	-10.000000	0.033333	-5.083333	45.000000	1023.000000	1023.000000	2046.000000
2.680000	-0.090870	-53.704128	-15.773569	-9.596989	-13.233778	-15.099791	0.000000	-10.000000	0.033333	-5.266667	43.333332	1023.000000	1023.000000	2046.000000
2.700000	-0.091323	-53.971684	-15.940264	-9.664220	-13.333102	-15.034097	0.000000	-10.000000	0.033333	-5.066667	41.500000	1023.000000	1023.000000	2046.000000
2.720000	-0.090994	-53.777714	-15.671140	-9.565839	-13.567645	-14.973088	0.000000	-10.000000	0.033333	-4.666667	39.666668	1023.000000	1023.000000	2046.000000
2.740000	-0.090801	-53.663467	-15.751325	-9.297417	-13.419886	-15.194842	0.000000	-10.000000	0.033333	-4.350000	38.000000	1023.000000	1023.000000	2046.000000
2.760000	-0.091041	-53.805466	-15.964995	-9.279852	-13.324078	-15.236539	0.000000	-10.000000	0.025000	-4.216667	36.666668	1023.000000	1023.000000	2046.000000
2.780000	-0.090528	-53.502209	-15.805274	-9.379072	-13.412511	-14.905353	0.000000	-10.000000	0.016667	-4.250000	35.166668	1023.000000	1023.000000	2046.000000
2.800000	-0.089526	-52.910080	-15.412631	-9.178467	-13.572903	-14.746078	0.000000	-10.000000	0.016667	-3.950000	33.833332	1023.000000	1023.000000	2046.000000
2.820000	-0.089016	-52.608517	-15.470236	-8.957945	-13.321841	-14.858496	0.000000	-10.000000	0.008333	-3.350000	32.333332	1023.000000	1023.000000	2046.000000
2.840000	-0.088918	-52.550751	-15.545491	-9.098260	-13.290770	-14.616229	0.000000	-10.000000	0.008333	-2.316667	31.500000	1023.000000	1023.000000	2046.000000
2.860000	-0.088269	-52.167152	-15.157441	-9.243023	-13.441415	-14.325274	0.000000	-10.000000	0.000000	-1.250000	31.000000	1023.000000	1023.000000	2046.000000
2.880000	-0.087916	-51.958569	-15.038928	-9.232973	-13.311044	-14.375626	0.000000	-10.000000	0.000000	-0.433333	31.000000	1023.000000	1023.000000	2046.000000
2.900000	-0.088560	-52.338879	-15.178732	-9.508635	-13.220540	-14.430972	0.000000	-10.000000	0.000000	0.000000	31.000000	1023.000000	1023.000000	2046.000000
2.920000	-0.088734	-52.441658	-15.063338	-9.901334	-13.291817	-14.185170	0.000000	-10.000000	0.000000	0.000000	31.000000	1023.000000	1023.000000	2046.000000
2.940000	-0.088445	-52.271141	-14.756754	-9.958925	-13.379024	-14.176436	0.000000	-10.000000	0.000000	0.000000	31.000000	1023.000000	1023.000000	2046.000000
2.960000	-0.088607	-52.366627	-14.775628	-9.968538	-13.262620	-14.359839	0.000000	-10.000000	0.000000	0.000000	31.000000	1023.000000	1023.000000	2046.000000
2.980000	-0.089096	-52.655491	-14.948972	-10.118752	-13.201013	-14.386753	0.000000	-10.000000	0.000000	0.000000	31.000000	1023.000000	1023.000000	2046.000000
3.000000	-0.089035	-52.619545	-14.723546	-10.398429	-13.391225	-14.106345	0.000000	-10.000000	0.008333	0.000000	31.000000	1023.000000	1023.000000	2046.000000
3.020000	-0.088704	-52.423847	-14.611171	-10.305491	-13.318111	-14.189073	0.000000	-10.000000	0.008333	0.000000	31.000000	1023.000000	1023.000000	2046.000000
3.040000	-0.089017	-52.609264	-14.707769	-10.283700	-13.207211	-14.410583	0.000000	-10.000000	0.016667	0.283333	31.000000	1023.000000	1023.000000	2046.000000
3.060000	-0.089911	-53.137634	-14.747926	-10.832341	-13.440690	-14.116676	0.000000	-10.000000	0.008333	0.283333	31.000000	1023.000000	1023.000000	2046.000000
3.080000	-0.089418	-52.845959	-14.647381	-10.804839	-13.287271	-14.106468	0.000000	-10.000000	0.016667	0.283333	31.000000	1023.000000	1023.000000	2046.000000
3.100000	-0.089655	-52.986023	-14.629311	-10.769688	-13.333952	-14.253073	0.000000	-10.000000	0.016667	0.000000	31.000000	1023.000000	1023.000000	2046.000000
3.120000	-0.090624	-53.558811	-14.888388	-10.761480	-13.350889	-14.558054	0.000000	-10.000000	0.016667	0.000000	31.000000	1023.000000	1023.000000	2046.000000
3.140000	-0.091702	-54.195587	-15.106439	-11.139021	-13.428019	-14.522111	0.000000	-10.000000	0.008333	0.000000	31.000000	1023.000000	1023.000000	2046.000000
3.160000	-0.091948	-54.341019	-14.918949	-11.492860	-13.547414	-14.381794	0.000000	-10.000000	0.000000	0.000000	31.000000	1023.000000	1023.000000	2046.000000
3.180000	-0.091841	-54.278324	-14.904449	-11.466529	-13.455506	-14.451841	0.000000	-10.000000	-0.008333	0.000000	31.000000	1023.000000	1023.000000	2046.000000
3.200000	-0.092284	-54.539635	-15.125956	-11.276473	-13.399195	-14.738011	0.000000	-10.000000	-0.008333	0.000000	31.000000	1023.000000	1023.000000	2046.000000
3.220000	-0.092525	-54.682243	-15.418016	-11.126829	-13.388813	-14.748584	0.000000	-10.000000	-0.016667	0.816667	31.000000	1023.000000	1023.000000	2046.000000
3.240000	-0.092871	-54.886765	-15.606069	-11.055274	-13.542266	-14.683154	0.000000	-10.000000	-0.008333	1.983333	31.000000	1023.000000	1023.000000	2046.000000
3.260000	-0.092929	-54.921131	-15.707561	-10.760335	-13.639046	-14.814187	0.000000	-10.000000	-0.008333	3.400000	31.000000	1023.000000	1023.000000	2046.000000
3.280000	-0.093148	-55.050556	-15.929645	-10.382590	-13.616853	-15.121469	0.000000	-10.000000	0.000000	3.916667	31.000000	1023.000000	1023.000000	2046.000000
3.300000	-0.093230	-55.098717	-16.154503	-10.126918	-13.589736	-15.227561	0.000000	-10.000000	0.000000	4.116667	31.000000	1023.000000	1023.000000	2046.000000
3.320000	-0.093244	-55.107273	-16.218502	-10.044639	-13.688598	-15.155536	0.000000	-10.000000	-0.008333	4.316667	31.000000	1023.000000	1023.000000	2046.000000
3.340000	-0.093064	-55.000763	-16.165560	-9.829319	-13.756279	-15.249607	0.000000	-10.000000	-0.025000	4.866667	31.000000	1023.000000	1023.000000	2046.000000
3.360000	-0.092656	-54.759796	-16.261776	-9.534028	-13.566029	-15.397962	0.000000	-10.000000	-0.033333	5.566667	31.000000	1023.000000	1023.000000	2046.000000
3.380000	-0.092095	-54.427986	-16.182735	-9.372417	-13.555489	-15.317347	0.000000	-10.000000	-0.041667	6.083333	31.000000	1023.000000	1023.000000	2046.000000
3.400000	-0.091333	-53.977573	-16.118334	-9.338475	-13.449102	-15.071662	0.000000	-10.000000	-0.041667	6.300000	31.000000	1023.000000	1023.000000	2046.000000
3.420000	-0.090169	-53.290100	-15.790049	-9.177813	-13.418097	-14.904144	0.000000	-10.000000	-0.050000	6.466667	31.000000	1023.000000	1023.000000	2046.000000
3.440000	-0.088920	-52.551544	-15.650551	-8.942593	-13.183898	-14.774503	0.000000	-10.000000	-0.050000	7.066667	31.000000	1023.000000	1023.000000	2046.000000
3.460000	-0.087851	-51.920189	-15.504513	-8.697805	-12.996152	-14.721720	0.000000	-10.000000	-0.050000	8.066667	29.333334	1023.000000	1023.000000	2046.000000
3.480000	-0.086818	-51.309647	-15.332926	-8.745750	-12.876236	-14.354735	0.000000	-10.000000	-0.066667	9.483334	26.333334	1023.000000	1023.000000	2046.000000
3.500000	-0.085807	-50.712055	-14.988295	-8.834044	-12.759861	-14.129855	0.000000	-10.000000	-0.083333	10.783334	24.500000	1023.000000	1023.000000	2046.000000
3.520000	-0.084982	-50.224361	-14.750325	-8.953799	-12.503083	-14.017155	0.000000	-10.000000	-0.100000	11.933333	25.500000	1023.000000	1023.000000	2046.000000
3.540000	-0.084491	-49.934414	-14.572693	-9.079420	-12.274815	-14.007487	0.000000	-10.000000	-0.116667	12.816667	29.333334	1023.000000	1023.000000	2046.000000
3.560000	-0.083752	-49.497398	-14.408282	-9.261623	-12.066707	-13.760788	0.000000	-10.000000	-0.150000	13.833334	33.500000	1023.000000	1023.000000	2046.000000
3.580000	-0.083038	-49.075222	-14.139332	-9.429163	-11.933835	-13.572893	0.000000	-10.000000	-0.175000	14.733334	38.000000	1023.000000	1023.000000	2046.000000
3.600000	-0.082098	-48.520027	-13.836316	-9.553274	-11.748566	-13.381870	0.000000	-10.000000	-0.191667	15.566667	42.833332	1023.000000	1023.000000	2046.000000
3.620000	-0.081389	-48.101177	-13.675551	-9.511462	-11.503866	-13.410298	0.000000	-10.000000	-0.175000	16.166668	47.833332	1023.000000	1023.000000	2046.000000
3.640000	-0.080544	-47.601761	-13.536973	-9.506820	-11.304603	-13.253365	0.000000	-10.000000	-0.200000	16.600000	53.166668	1023.000000	1023.000000	2046.000000
3.660000	-0.079503	-46.986553	-13.324142	-9.627220	-11.113528	-12.921661	0.000000	-10.000000	-0.216667	16.983334	58.666668	1023.000000	1023.000000	2046.000000
3.680000	-0.078569	-46.434376	-13.050598	-9.661642	-10.942809	-12.779327	0.000000	-10.000000	-0.233333	17.150000	64.166664	1023.000000	1023.000000	2046.000000
3.700000	-0.078259	-46.251141	-12.847486	-10.019895	-10.876962	-12.506799	0.000000	-10.000000	-0.225000	17.733334	69.833336	1023.000000	1023.000000	2046.000000
3.720000	-0.076799	-45.387962	-12.760752	-9.737235	-10.344259	-12.545718	0.000000	-10.000000	-0.225000	18.083334	75.500000	1023.000000	1023.000000	2046.000000
3.740000	-0.076192	-45.029762	-12.682890	-9.779331	-10.254504	-12.313038	0.000000	-10.000000	-0.233333	18.600000	81.500000	1023.000000	1023.000000	2046.000000
3.760000	-0.075777	-44.784485	-12.591983	-9.787077	-10.180967	-12.224457	0.000000	-10.000000	-0.241667	18.800001	87.666664	1023.000000	1023.000000	2046.000000
3.780000	-0.075301	-44.502991	-12.426467	-9.981850	-10.012661	-12.082012	0.000000	-10.000000	-0.241667	19.033333	94.000000	1023.000000	1023.000000	2046.000000
3.800000	-0.074593	-44.084663	-12.259624	-10.101939	-9.742585	-11.980515	0.000000	-10.000000	-0.250000	18.983334	100.333336	1023.000000	1023.000000	2046.000000
3.820000	-0.073511	-43.445137	-12.158416	-10.034946	-9.480299	-11.771473	0.000000	-10.000000	-0.258333	19.166666	106.833336	1023.000000	1023.000000	2046.000000
3.840000	-0.072509	-42.852901	-12.174776	-9.842534	-9.260301	-11.575292	0.000000	-10.000000	-0.266667	19.666666	113.166664	1023.000000	1023.000000	2046.000000
3.860000	-0.071585	-42.306545	-12.124923	-9.528593	-9.159829	-11.493200	0.000000	-10.000000	-0.283333	20.433332	119.833336	1023.000000	1023.000000	2046.000000
3.880000	-0.070678	-41.770653	-12.160451	-9.236879	-8.941753	-11.431569	0.000000	-10.000000	-0.291667	20.716667	126.333336	1023.000000	1023.000000	2046.000000
3.900000	-0.070113	-41.436760	-12.231300	-8.870122	-8.776514	-11.558824	0.000000	-10.000000	-0.300000	21.000000	133.166672	1023.000000	1023.000000	2046.000000
3.920000	-0.069365	-40.994675	-12.335283	-8.483418	-8.606947	-11.569025	0.000000	-10.000000	-0.300000	20.883333	140.000000	1023.000000	1023.000000	2046.000000
3.940000	-0.068206	-40.309513	-12.356016	-8.165957	-8.410942	-11.376599	0.000000	-10.000000	-0.308333	20.983334	147.000000	1023.000000	1023.000000	2046.000000
3.960000	-0.067117	-39.666161	-12.188004	-7.868171	-8.327436	-11.282548	0.000000	-10.000000	-0.308333	21.100000	154.000000	1023.000000	1023.000000	2046.000000
3.980000	-0.065887	-38.939251	-11.995682	-7.614407	-8.119967	-11.209195	0.000000	-10.000000	-0.308333	21.300001	161.000000	1023.000000	1023.000000	2046.000000
4.000000	-0.064956	-38.388706	-11.936195	-7.377789	-7.836905	-11.237816	0.000000	-10.000000	-0.300000	21.600000	168.166672	1023.000000	1023.000000	2046.000000
4.020000	-0.063381	-37.458141	-11.747991	-7.171460	-7.562021	-10.976668	0.000000	-10.000000	-0.316667	21.400000	175.333328	1023.000000	1023.000000	2046.000000
4.040000	-0.061307	-36.232571	-11.502588	-6.942058	-7.216022	-10.571902	0.000000	-10.000000	-0.333333	21.533335	182.666672	1023.000000	1023.000000	2046.000000
4.060000	-0.059571	-35.206623	-11.083493	-6.687496	-7.097067	-10.338565	0.000000	-10.000000	-0.333333	21.516666	189.833328	1023.000000	1023.000000	2046.000000
4.080000	-0.057567	-34.022312	-10.745773	-6.420222	-6.761598	-10.094719	0.000000	-10.000000	-0.325000	21.900000	197.000000	1023.000000	1023.000000	2046.000000
4.100000	-0.055743	-32.943844	-10.470102	-6.273509	-6.324868	-9.875366	0.000000	-10.000000	-0.308333	22.016666	204.166672	1023.000000	1023.000000	2046.000000
4.120000	-0.053787	-31.788076	-10.145587	-6.115120	-5.930526	-9.596842	0.000000	-10.000000	-0.308333	22.250000	211.500000	1023.000000	1023.000000	2046.000000
4.140000	-0.052014	-30.740295	-9.753432	-6.221512	-5.632056	-9.133294	0.000000	-10.000000	-0.300000	22.266666	219.000000	1023.000000	1023.000000	2046.000000
4.160000	-0.050619	-29.916071	-9.242482	-6.366067	-5.457377	-8.850145	0.000000	-10.000000	-0.300000	22.383333	226.500000	1023.000000	1023.000000	2046.000000
4.180000	-0.049532	-29.273399	-8.864539	-6.566550	-5.154639	-8.687671	0.000000	-10.000000	-0.316667	22.133333	233.833328	1023.000000	1023.000000	2046.000000
4.200000	-0.048492	-28.658998	-8.590776	-6.724286	-4.809569	-8.534367	0.000000	-10.000000	-0.316667	22.116667	241.333328	1023.000000	1023.000000	2046.000000
4.220000	-0.047077	-27.822470	-8.351084	-6.769487	-4.493872	-8.208027	0.000000	-10.000000	-0.333333	21.766666	248.666672	1023.000000	1023.000000	2046.000000
4.240000	-0.045800	-27.067923	-7.873628	-6.853795	-4.396173	-7.944326	0.000000	-10.000000	-0.316667	22.033333	256.166656	1023.000000	1023.000000	2046.000000
4.260000	-0.044689	-26.411119	-7.532539	-6.842126	-4.170145	-7.866309	0.000000	-10.000000	-0.316667	21.750000	263.500000	1023.000000	1023.000000	2046.000000
4.280000	-0.043867	-25.925488	-7.283117	-6.902057	-3.968292	-7.772022	0.000000	-10.000000	-0.316667	21.799999	270.833344	1023.000000	1023.000000	2046.000000
4.300000	-0.042596	-25.173946	-7.060031	-6.851462	-3.679908	-7.582546	0.000000	-10.000000	-0.300000	21.616667	278.000000	1023.000000	1023.000000	2046.000000
4.320000	-0.041153	-24.321507	-6.850392	-6.922200	-3.362229	-7.186687	0.000000	-10.000000	-0.300000	21.750000	285.166656	1023.000000	1023.000000	2046.000000
4.340000	-0.040429	-23.893530	-6.430939	-7.220107	-3.404378	-6.838107	0.000000	-10.000000	-0.300000	21.800001	292.333344	1023.000000	1023.000000	2046.000000
4.360000	-0.038957	-23.023838	-6.168526	-6.898384	-2.988875	-6.968054	0.000000	-10.000000	-0.291667	21.700001	299.666656	1023.000000	1023.000000	2046.000000
4.380000	-0.038446	-22.721693	-6.046386	-6.907744	-2.886104	-6.881459	0.000000	-10.000000	-0.283333	21.466667	306.833344	1023.000000	1023.000000	2046.000000
4.400000	-0.037451	-22.133652	-6.091478	-6.832079	-2.578731	-6.631363	0.000000	-10.000000	-0.266667	21.166668	314.166656	1023.000000	1023.000000	2046.000000
4.420000	-0.036919	-21.819277	-5.874454	-6.960538	-2.520814	-6.463472	0.000000	-10.000000	-0.275000	20.850000	321.333344	1023.000000	1023.000000	2046.000000
4.440000	-0.036234	-21.414583	-5.460790	-7.121262	-2.442640	-6.389892	0.000000	-10.000000	-0.266667	20.533333	328.500000	1023.000000	1023.000000	2046.000000
4.460000	-0.035386	-20.913280	-5.263968	-7.038197	-2.187097	-6.424019	0.000000	-10.000000	-0.250000	20.100000	335.333344	1023.000000	1023.000000	2046.000000
4.480000	-0.034867	-20.606403	-5.297639	-6.825828	-2.006884	-6.476053	0.000000	-10.000000	-0.241667	19.650000	342.000000	1023.000000	1023.000000	2046.000000
4.500000	-0.034293	-20.267427	-5.484561	-6.565979	-1.876166	-6.340721	0.000000	-10.000000	-0.225000	19.300001	348.666656	1023.000000	1023.000000	2046.000000
4.520000	-0.033975	-20.079493	-5.574478	-6.246487	-1.861571	-6.396957	0.000000	-10.000000	-0.208333	19.033333	355.166656	1023.000000	1023.000000	2046.000000
4.540000	-0.033864	-20.013910	-5.544630	-5.900764	-1.948875	-6.619640	0.000000	-10.000000	-0.200000	18.733334	361.500000	1023.000000	1023.000000	2046.000000
4.560000	-0.033522	-19.811787	-5.670946	-5.550010	-1.839450	-6.751380	0.000000	-10.000000	-0.191667	18.283333	367.833344	1023.000000	1023.000000	2046.000000
4.580000	-0.032720	-19.337589	-5.755584	-5.162516	-1.709060	-6.710430	0.000000	-10.000000	-0.183333	17.916666	374.166656	1023.000000	1023.000000	2046.000000
4.600000	-0.031451	-18.587372	-5.769974	-4.812164	-1.492836	-6.512399	0.000000	-10.000000	-0.175000	17.750000	380.333344	1023.000000	1023.000000	2046.000000
4.620000	-0.030559	-18.060331	-5.587812	-4.425291	-1.434372	-6.612856	0.000000	-10.000000	-0.175000	17.666666	386.000000	1023.000000	1023.000000	2046.000000
4.640000	-0.030277	-17.893728	-5.521842	-4.236742	-1.418891	-6.716253	0.000000	-10.000000	-0.166667	17.316668	391.666656	1023.000000	1023.000000	2046.000000
4.660000	-0.028669	-16.943092	-5.423086	-4.015394	-1.144028	-6.360585	0.000000	-10.000000	-0.175000	17.183334	397.500000	1023.000000	1023.000000	2046.000000
4.680000	-0.026838	-15.861187	-5.253353	-3.763002	-0.843906	-6.000926	0.000000	-10.000000	-0.166667	16.916668	403.500000	1023.000000	1023.000000	2046.000000
4.700000	-0.025396	-15.008898	-4.980620	-3.404044	-0.694345	-5.929888	0.000000	-10.000000	-0.158333	16.850000	409.333344	1023.000000	1023.000000	2046.000000
4.720000	-0.024386	-14.412068	-4.767687	-3.195100	-0.579759	-5.869522	0.000000	-10.000000	-0.150000	16.299999	415.000000	1023.000000	1023.000000	2046.000000
4.740000	-0.022722	-13.428452	-4.559977	-3.082354	-0.265428	-5.520692	0.000000	-10.000000	-0.133333	15.866667	420.500000	1023.000000	1023.000000	2046.000000
4.760000	-0.020566	-12.154795	-4.322559	-2.928731	0.212651	-5.116155	0.000000	-10.000000	-0.141667	15.616667	425.833344	1023.000000	1023.000000	2046.000000
4.780000	-0.019246	-11.374591	-3.918369	-2.945203	0.456063	-4.967082	0.000000	-10.000000	-0.150000	15.700001	431.166656	1023.000000	1023.000000	2046.000000
4.800000	-0.018906	-11.173630	-3.570693	-3.172732	0.489704	-4.919909	0.000000	-10.000000	-0.166667	15.750001	436.333344	1023.000000	1023.000000	2046.000000
4.820000	-0.017673	-10.444570	-3.363247	-3.376240	0.812617	-4.517700	0.000000	-10.000000	-0.150000	15.566668	441.666656	1023.000000	1023.000000	2046.000000
4.840000	-0.016408	-9.696843	-3.068186	-3.527755	1.129235	-4.230137	0.000000	-10.000000	-0.133333	15.216667	446.833344	1023.000000	1023.000000	2046.000000
4.860000	-0.015778	-9.324986	-2.735923	-3.584289	1.263100	-4.267874	0.000000	-10.000000	-0.116667	15.100000	452.000000	1023.000000	1023.000000	2046.000000
4.880000	-0.015683	-9.268393	-2.472450	-3.711202	1.219783	-4.304523	0.000000	-10.000000	-0.116667	15.166667	457.000000	1023.000000	1023.000000	2046.000000
4.900000	-0.014701	-8.688279	-2.348479	-3.834495	1.431645	-3.936949	0.000000	-10.000000	-0.108333	15.050000	462.000000	1023.000000	1023.000000	2046.000000
4.920000	-0.013390	-7.913331	-2.144580	-3.822253	1.740479	-3.686977	0.000000	-10.000000	-0.091667	14.700001	467.000000	1023.000000	1023.000000	2046.000000
4.940000	-0.012825	-7.579561	-1.896898	-3.826913	1.847230	-3.702980	0.000000	-10.000000	-0.108333	14.216667	472.000000	1023.000000	1023.000000	2046.000000
4.960000	-0.012759	-7.540795	-1.737598	-3.808692	1.827906	-3.822413	0.000000	-10.000000	-0.108333	14.083334	476.833344	1023.000000	1023.000000	2046.000000
4.980000	-0.012581	-7.435505	-1.542763	-4.251548	1.695912	-3.337106	0.000000	-10.000000	-0.141667	13.983334	481.666656	1023.000000	1023.000000	2046.000000
5.000000	-0.010796	-6.380275	-1.503629	-3.958853	2.237518	-3.155312	0.000000	-10.000000	-0.125000	13.966667	486.333344	1023.000000	1023.000000	2046.000000
5.020000	-0.009882	-5.840437	-1.442865	-3.876488	2.422035	-2.943119	0.000000	-10.000000	-0.116667	13.800000	491.166656	1023.000000	1023.000000	2046.000000
5.040000	-0.010238	-6.050542	-1.486074	-3.758294	2.340300	-3.146474	0.000000	-10.000000	-0.100000	13.783334	495.666656	1023.000000	1023.000000	2046.000000
5.060000	-0.010975	-6.486175	-1.366346	-3.991244	2.096609	-3.225195	0.000000	-10.000000	-0.100000	13.650001	500.333344	1023.000000	1023.000000	2046.000000
5.080000	-0.009975	-5.895325	-1.256680	-4.229823	2.399248	-2.808070	0.000000	-10.000000	-0.108333	13.516667	504.833344	1023.000000	1023.000000	2046.000000
5.100000	-0.008690	-5.135915	-1.095132	-4.082887	2.768558	-2.726454	0.000000	-10.000000	-0.116667	13.533334	509.500000	1023.000000	1023.000000	2046.000000
5.120000	-0.008891	-5.254561	-1.139520	-3.858215	2.712378	-2.969204	0.000000	-10.000000	-0.125000	13.650001	514.000000	1023.000000	1023.000000	2046.000000
5.140000	-0.009636	-5.695041	-1.315590	-3.686792	2.484873	-3.177531	0.000000	-10.000000	-0.125000	13.850000	518.500000	1023.000000	1023.000000	2046.000000
5.160000	-0.009335	-5.516961	-1.497135	-3.453468	2.439200	-3.005559	0.000000	-10.000000	-0.133333	13.916667	523.166687	1023.000000	1023.000000	2046.000000
5.180000	-0.008542	-5.048373	-1.713519	-3.030057	2.673140	-2.977937	0.000000	-10.000000	-0.141667	14.183333	527.833313	1023.000000	1023.000000	2046.000000
5.200000	-0.007948	-4.697332	-1.869965	-2.479184	2.847344	-3.195526	0.000000	-10.000000	-0.141667	14.366667	532.500000	1023.000000	1023.000000	2046.000000
5.220000	-0.008509	-5.028533	-1.904966	-2.155125	2.535078	-3.503520	0.000000	-10.000000	-0.141667	14.450000	537.166687	1023.000000	1023.000000	2046.000000
5.240000	-0.007848	-4.638020	-1.943132	-1.815918	2.495904	-3.374873	0.000000	-10.000000	-0.141667	14.533334	542.000000	1023.000000	1023.000000	2046.000000
5.260000	-0.006426	-3.797859	-1.947430	-1.484462	2.733703	-3.099669	0.000000	-10.000000	-0.150000	14.700000	546.833313	1023.000000	1023.000000	2046.000000
5.280000	-0.005065	-2.993511	-1.851388	-1.098956	3.023154	-3.066322	0.000000	-10.000000	-0.150000	14.650001	551.666687	1023.000000	1023.000000	2046.000000
5.300000	-0.004596	-2.716002	-1.744487	-0.862562	3.069158	-3.178111	0.000000	-10.000000	-0.141667	14.216667	556.500000	1023.000000	1023.000000	2046.000000
5.320000	-0.003806	-2.249164	-1.525798	-0.648997	2.998603	-3.072972	0.000000	-10.000000	-0.125000	13.316667	562.833313	1023.000000	1023.000000	2046.000000
5.340000	-0.002242	-1.324887	-1.382435	-0.457181	3.142438	-2.627710	0.000000	-10.000000	-0.100000	12.800000	569.000000	1023.000000	1023.000000	2046.000000
5.360000	0.000091	0.053989	-1.154861	-0.123627	3.561060	-2.228583	0.000000	-10.000000	-0.083333	12.500000	573.500000	1023.000000	1023.000000	2046.000000
5.380000	0.002010	1.187664	-0.973094	0.135045	4.052471	-2.026758	0.000000	-10.000000	-0.083333	12.616667	576.333313	1023.000000	1023.000000	2046.000000
5.400000	0.002638	1.559346	-0.569328	0.232040	3.997647	-2.101013	0.000000	-10.000000	-0.091667	12.650001	579.000000	1023.000000	1023.000000	2046.000000
5.420000	0.003600	2.127394	-0.265169	0.118186	4.076940	-1.802563	0.000000	-10.000000	-0.100000	12.783334	583.000000	1023.000000	1023.000000	2046.000000
5.440000	0.005360	3.167947	0.056383	-0.090294	4.459789	-1.257931	0.000000	-10.000000	-0.100000	13.000000	587.166687	1023.000000	1023.000000	2046.000000
5.460000	0.006838	4.041500	0.348606	-0.140367	4.935374	-1.102113	0.000000	-10.000000	-0.108333	13.283334	591.500000	1023.000000	1023.000000	2046.000000
5.480000	0.006889	4.071575	0.653999	-0.344465	4.973841	-1.211800	0.000000	-10.000000	-0.116667	13.333334	596.000000	1023.000000	1023.000000	2046.000000
5.500000	0.006692	3.955265	0.971581	-0.631569	4.758812	-1.143559	0.000000	-10.000000	-0.116667	13.233334	600.500000	1023.000000	1023.000000	2046.000000
5.520000	0.007758	4.585147	1.176019	-0.793289	4.954815	-0.752398	0.000000	-10.000000	-0.100000	12.800000	604.833313	1023.000000	1023.000000	2046.000000
5.540000	0.009043	5.344516	1.279551	-0.774968	5.445677	-0.605744	0.000000	-10.000000	-0.075000	12.150000	609.333313	1023.000000	1023.000000	2046.000000
5.560000	0.009418	5.565944	1.464066	-0.793582	5.585364	-0.689905	0.000000	-10.000000	-0.066667	11.383333	613.333313	1023.000000	1023.000000	2046.000000
5.580000	0.009103	5.379815	1.808425	-0.937677	5.258098	-0.749031	0.000000	-10.000000	-0.058333	10.783333	617.333313	1023.000000	1023.000000	2046.000000
5.600000	0.009637	5.695425	2.000117	-1.076200	5.237473	-0.465965	0.000000	-10.000000	-0.058333	10.383333	621.000000	1023.000000	1023.000000	2046.000000
5.620000	0.010555	6.237906	2.184711	-1.388171	5.433346	0.008020	0.000000	-10.000000	-0.033333	10.100000	624.666687	1023.000000	1023.000000	2046.000000
5.640000	0.012041	7.116156	2.258602	-1.090010	5.994951	-0.047388	0.000000	-10.000000	-0.025000	9.583334	628.166687	1023.000000	1023.000000	2046.000000
5.660000	0.011706	6.918180	2.338110	-1.047655	5.880094	-0.252368	0.000000	-10.000000	-0.016667	8.966667	631.333313	1023.000000	1023.000000	2046.000000
5.680000	0.010950	6.471316	2.381570	-1.158440	5.427850	-0.179664	0.000000	-10.000000	-0.016667	8.100000	634.500000	1023.000000	1023.000000	2046.000000
5.700000	0.011199	6.618689	2.389086	-1.371694	5.503913	0.097384	0.000000	-10.000000	-0.008333	7.366667	637.333313	1023.000000	1023.000000	2046.000000
5.720000	0.012106	7.154472	2.507546	-1.497403	5.997390	0.146939	0.000000	-10.000000	0.000000	6.700000	640.000000	1023.000000	1023.000000	2046.000000
5.740000	0.011706	6.918183	2.700037	-1.565984	5.910699	-0.126569	0.000000	-10.000000	0.000000	6.266667	642.333313	1023.000000	1023.000000	2046.000000
5.760000	0.010892	6.436988	2.696864	-1.623419	5.495993	-0.132449	0.000000	-10.000000	0.000000	6.016667	643.833313	1023.000000	1023.000000	2046.000000
5.780000	0.011169	6.600723	2.386847	-1.456389	5.673323	-0.003057	0.000000	-10.000000	0.000000	5.466667	645.833313	1023.000000	1023.000000	2046.000000
5.800000	0.010944	6.467700	1.981992	-1.073911	5.888941	-0.329323	0.000000	-10.000000	0.000000	4.516667	647.500000	1023.000000	1023.000000	2046.000000
5.820000	0.009396	5.553064	1.762952	-0.877279	5.390012	-0.722620	0.000000	-10.000000	0.008333	2.850000	649.666687	1023.000000	1023.000000	2046.000000
5.840000	0.008558	5.057967	1.561646	-0.645896	4.888076	-0.745858	0.000000	-10.000000	0.025000	1.016667	650.500000	1023.000000	1023.000000	2046.000000
5.860000	0.009037	5.340614	1.131170	-0.128956	5.184016	-0.845616	0.000000	-10.000000	0.033333	-0.650000	651.000000	1023.000000	1023.000000	2046.000000
5.880000	0.008574	5.067037	0.868941	0.284160	5.148277	-1.234342	0.000000	-10.000000	0.033333	-1.783333	651.000000	1023.000000	1023.000000	2046.000000
5.900000	0.007240	4.278943	0.790826	0.378507	4.472117	-1.362507	0.000000	-10.000000	0.033333	-2.916667	651.000000	1023.000000	1023.000000	2046.000000
5.920000	0.007302	4.315445	0.619160	0.590737	4.409952	-1.304403	0.000000	-10.000000	0.050000	-4.633333	651.000000	1023.000000	1023.000000	2046.000000
5.940000	0.007895	4.666109	0.299651	0.982054	4.804801	-1.420396	0.000000	-10.000000	0.075000	-6.966667	651.000000	1023.000000	1023.000000	2046.000000
5.960000	0.007201	4.255912	0.335847	1.111983	4.444350	-1.636268	0.000000	-10.000000	0.091667	-9.350000	651.000000	1023.000000	1023.000000	2046.000000
5.980000	0.006456	3.815288	0.375664	1.114095	3.848606	-1.523078	0.000000	-10.000000	0.108333	-11.433333	651.000000	1023.000000	1023.000000	2046.000000
6.000000	0.006902	4.079184	0.177938	1.380019	3.952182	-1.430954	0.000000	-10.000000	0.125000	-12.933333	651.000000	1023.000000	1023.000000	2046.000000
6.020000	0.007510	4.438506	-0.085932	1.683956	4.305903	-1.465421	0.000000	-10.000000	0.158333	-14.333333	647.333313	1023.000000	1023.000000	2046.000000
6.040000	0.006553	3.872563	0.023721	1.718616	3.858870	-1.728644	0.000000	-10.000000	0.191667	-15.333334	638.833313	1023.000000	1023.000000	2046.000000
6.060000	0.005470	3.232639	0.090082	1.506166	3.262619	-1.626227	0.000000	-10.000000	0.225000	-16.483334	628.333313	1023.000000	1023.000000	2046.000000
6.080000	0.004859	2.871602	-0.082948	1.374161	3.192849	-1.612459	0.000000	-10.000000	0.250000	-17.366667	619.500000	1023.000000	1023.000000	2046.000000
6.100000	0.004310	2.547273	-0.400402	1.383991	3.395878	-1.832194	0.000000	-10.000000	0.300000	-18.700001	613.500000	1023.000000	1023.000000	2046.000000
6.120000	0.002344	1.385520	-0.391796	1.083026	2.853253	-2.158962	0.000000	-10.000000	0.341667	-20.000000	607.333313	1023.000000	1023.000000	2046.000000
6.140000	0.000459	0.271257	-0.463157	0.702919	2.189636	-2.158142	0.000000	-10.000000	0.383333	-21.216667	600.833313	1023.000000	1023.000000	2046.000000
6.160000	-0.000950	-0.561741	-0.670562	0.592967	1.859448	-2.343593	0.000000	-10.000000	0.391667	-22.116667	593.833313	1023.000000	1023.000000	2046.000000
6.180000	-0.001781	-1.052861	-1.079319	0.668102	1.945847	-2.587492	0.000000	-10.000000	0.400000	-22.783335	586.500000	1023.000000	1023.000000	2046.000000
6.200000	-0.003308	-1.955216	-1.226311	0.600882	1.611648	-2.941435	0.000000	-10.000000	0.408333	-23.266666	578.833313	1023.000000	1023.000000	2046.000000
6.220000	-0.005171	-3.056113	-1.289083	0.413404	0.882283	-3.062717	0.000000	-10.000000	0.425000	-23.533335	571.000000	1023.000000	1023.000000	2046.000000
6.240000	-0.006400	-3.782228	-1.530308	0.330581	0.624403	-3.206904	0.000000	-10.000000	0.441667	-23.716667	563.000000	1023.000000	1023.000000	2046.000000
6.260000	-0.007570	-4.474096	-1.883386	0.076282	0.611108	-3.278100	0.000000	-10.000000	0.458333	-23.900002	555.000000	1023.000000	1023.000000	2046.000000
6.280000	-0.008388	-4.957253	-1.946204	0.172498	0.507807	-3.691354	0.000000	-10.000000	0.458333	-23.850000	547.000000	1023.000000	1023.000000	2046.000000
6.300000	-0.010462	-6.182838	-2.112950	-0.088406	-0.113351	-3.868132	0.000000	-10.000000	0.466667	-23.733334	539.000000	1023.000000	1023.000000	2046.000000
6.320000	-0.012607	-7.450693	-2.497030	-0.278712	-0.591730	-4.083221	0.000000	-10.000000	0.450000	-23.366667	531.166687	1023.000000	1023.000000	2046.000000
6.340000	-0.013791	-8.150310	-3.073644	-0.373424	-0.302803	-4.400439	0.000000	-10.000000	0.433333	-23.083334	523.500000	1023.000000	1023.000000	2046.000000
6.360000	-0.015858	-9.372238	-3.129771	-0.852206	-0.721387	-4.668874	0.000000	-10.000000	0.408333	-22.950001	515.833313	1023.000000	1023.000000	2046.000000
6.380000	-0.017829	-10.536956	-3.090433	-1.298213	-1.383354	-4.764957	0.000000	-10.000000	0.400000	-22.766666	508.166656	1023.000000	1023.000000	2046.000000
6.400000	-0.019251	-11.377286	-3.456572	-1.423982	-1.503132	-4.993600	0.000000	-10.000000	0.391667	-22.650000	500.500000	1023.000000	1023.000000	2046.000000
6.420000	-0.020302	-11.998610	-4.034056	-1.323380	-1.350393	-5.290782	0.000000	-10.000000	0.375000	-21.866667	493.000000	1023.000000	1023.000000	2046.000000
6.440000	-0.021729	-12.841886	-4.261072	-1.290445	-1.763015	-5.527355	0.000000	-10.000000	0.358333	-21.183334	485.666656	1023.000000	1023.000000	2046.000000
6.460000	-0.023526	-13.904054	-4.454443	-1.377413	-2.459430	-5.612767	0.000000	-10.000000	0.350000	-20.716667	478.666656	1023.000000	1023.000000	2046.000000
6.480000	-0.025178	-14.880413	-4.884819	-1.213869	-2.759444	-6.022282	0.000000	-10.000000	0.350000	-20.783335	471.833344	1023.000000	1023.000000	2046.000000
6.500000	-0.026024	-15.380279	-5.451828	-0.923047	-2.569271	-6.436133	0.000000	-10.000000	0.366667	-21.333334	465.000000	1023.000000	1023.000000	2046.000000
6.520000	-0.027154	-16.048233	-5.647187	-0.821339	-2.857220	-6.722487	0.000000	-10.000000	0.383333	-21.566668	457.833344	1023.000000	1023.000000	2046.000000
6.540000	-0.028407	-16.788515	-5.700404	-0.901128	-3.390414	-6.796569	0.000000	-10.000000	0.400000	-22.116667	450.500000	1023.000000	1023.000000	2046.000000
6.560000	-0.029709	-17.558010	-5.936899	-0.853191	-3.630390	-7.137531	0.000000	-10.000000	0.400000	-22.283333	443.166656	1023.000000	1023.000000	2046.000000
6.580000	-0.030423	-17.980259	-6.412323	-0.733473	-3.385025	-7.449437	0.000000	-10.000000	0.400000	-22.683334	435.666656	1023.000000	1023.000000	2046.000000
6.600000	-0.030764	-18.181322	-6.389211	-0.775065	-3.553682	-7.463364	0.000000	-10.000000	0.400000	-22.883333	428.166656	1023.000000	1023.000000	2046.000000
6.620000	-0.031436	-18.578592	-6.236924	-0.917015	-4.071754	-7.352901	0.000000	-10.000000	0.400000	-23.333334	420.500000	1023.000000	1023.000000	2046.000000
6.640000	-0.032074	-18.955734	-6.485036	-0.832041	-4.122329	-7.516326	0.000000	-10.000000	0.400000	-23.466667	412.833344	1023.000000	1023.000000	2046.000000
6.660000	-0.032159	-19.005835	-6.761579	-0.728483	-3.889374	-7.626398	0.000000	-10.000000	0.408333	-23.650000	405.000000	1023.000000	1023.000000	2046.000000
6.680000	-0.032293	-19.085239	-6.556398	-0.872323	-4.285901	-7.370616	0.000000	-10.000000	0.416667	-23.433334	397.000000	1023.000000	1023.000000	2046.000000
6.700000	-0.033127	-19.578075	-6.453407	-1.059376	-4.725377	-7.339914	0.000000	-10.000000	0.416667	-23.366667	389.000000	1023.000000	1023.000000	2046.000000
6.720000	-0.033986	-20.085974	-6.822415	-1.192245	-4.540567	-7.530747	0.000000	-10.000000	0.408333	-23.300001	381.166656	1023.000000	1023.000000	2046.000000
6.740000	-0.035034	-20.705273	-6.944720	-1.498988	-4.599202	-7.662364	0.000000	-10.000000	0.400000	-23.333334	373.500000	1023.000000	1023.000000	2046.000000
6.760000	-0.035847	-21.185282	-6.796333	-1.950622	-4.967318	-7.471007	0.000000	-10.000000	0.400000	-23.383335	368.500000	1023.000000	1023.000000	2046.000000
6.780000	-0.037335	-22.065218	-6.792526	-2.304706	-5.362947	-7.605040	0.000000	-10.000000	0.408333	-23.366667	360.666656	1023.000000	1023.000000	2046.000000
6.800000	-0.038895	-22.986814	-7.190749	-2.490305	-5.382510	-7.923250	0.000000	-10.000000	0.408333	-23.600000	352.666656	1023.000000	1023.000000	2046.000000
6.820000	-0.040200	-23.758186	-7.547567	-2.687106	-5.373722	-8.149792	0.000000	-10.000000	0.416667	-23.733334	342.000000	1023.000000	1023.000000	2046.000000
6.840000	-0.041234	-24.369118	-7.550121	-3.003355	-5.729824	-8.085818	0.000000	-10.000000	0.425000	-23.866667	334.000000	1023.000000	1023.000000	2046.000000
6.860000	-0.042260	-24.975496	-7.449800	-3.279789	-6.217453	-8.028455	0.000000	-10.000000	0.458333	-23.966667	326.000000	1023.000000	1023.000000	2046.000000
6.880000	-0.043790	-25.880156	-7.619476	-3.445744	-6.491315	-8.323620	0.000000	-10.000000	0.475000	-24.116667	318.000000	1023.000000	1023.000000	2046.000000
6.900000	-0.045294	-26.768827	-8.114552	-3.695162	-6.362185	-8.596927	0.000000	-10.000000	0.491667	-24.350000	310.000000	1023.000000	1023.000000	2046.000000
6.920000	-0.046398	-27.421099	-8.014574	-4.118460	-6.737072	-8.550991	0.000000	-10.000000	0.483333	-24.299999	302.000000	1023.000000	1023.000000	2046.000000
6.940000	-0.047318	-27.965040	-8.150149	-4.296868	-6.903955	-8.614069	0.000000	-10.000000	0.475000	-24.283333	294.000000	1023.000000	1023.000000	2046.000000
6.960000	-0.049474	-29.239124	-8.394252	-4.535643	-7.367694	-8.941535	0.000000	-10.000000	0.458333	-24.066668	286.000000	1023.000000	1023.000000	2046.000000
6.980000	-0.051519	-30.447981	-9.027555	-4.742728	-7.361427	-9.316269	0.000000	-10.000000	0.450000	-23.750000	278.000000	1023.000000	1023.000000	2046.000000
7.000000	-0.053397	-31.557848	-9.349496	-5.228083	-7.459538	-9.520730	0.000000	-10.000000	0.450000	-23.633333	270.000000	1023.000000	1023.000000	2046.000000
7.020000	-0.054352	-32.122147	-9.214852	-5.726587	-7.863082	-9.317626	0.000000	-10.000000	0.450000	-23.366667	262.000000	1023.000000	1023.000000	2046.000000
7.040000	-0.056132	-33.173912	-9.339365	-6.005119	-8.305907	-9.523523	0.000000	-10.000000	0.450000	-23.350000	256.666656	1023.000000	1023.000000	2046.000000
7.060000	-0.057950	-34.248203	-10.058058	-6.009427	-8.232590	-9.948131	0.000000	-10.000000	0.416667	-22.616667	249.000000	1023.000000	1023.000000	2046.000000
7.080000	-0.059098	-34.926682	-10.553922	-5.931170	-8.256602	-10.184988	0.000000	-10.000000	0.383333	-22.083334	244.000000	1023.000000	1023.000000	2046.000000
7.100000	-0.059509	-35.169979	-10.508977	-6.044289	-8.756857	-9.859856	0.000000	-10.000000	0.350000	-21.333334	234.166672	1023.000000	1023.000000	2046.000000
7.120000	-0.061000	-36.050941	-10.800445	-5.861439	-9.138589	-10.250469	0.000000	-10.000000	0.350000	-21.283333	227.000000	1023.000000	1023.000000	2046.000000
7.140000	-0.062845	-37.141464	-11.552128	-5.697325	-9.034184	-10.857827	0.000000	-10.000000	0.350000	-21.150000	217.500000	1023.000000	1023.000000	2046.000000
7.160000	-0.063651	-37.617527	-11.658693	-5.782900	-9.392056	-10.783877	0.000000	-10.000000	0.350000	-21.233334	212.833328	1023.000000	1023.000000	2046.000000
7.180000	-0.064223	-37.955929	-11.555495	-5.852166	-9.760821	-10.787447	0.000000	-10.000000	0.358333	-21.116667	205.833328	1023.000000	1023.000000	2046.000000
7.200000	-0.065736	-38.849796	-12.154149	-5.662447	-9.630100	-11.403102	0.000000	-10.000000	0.366667	-21.083334	201.166672	1023.000000	1023.000000	2046.000000
7.220000	-0.066710	-39.425629	-12.415747	-5.770699	-9.756278	-11.482905	0.000000	-10.000000	0.366667	-20.900002	194.166672	1023.000000	1023.000000	2046.000000
7.240000	-0.066587	-39.352741	-12.141252	-5.939940	-10.116044	-11.155504	0.000000	-10.000000	0.358333	-20.633333	187.333328	1023.000000	1023.000000	2046.000000
7.260000	-0.067128	-39.672413	-12.148182	-5.889810	-10.234190	-11.400231	0.000000	-10.000000	0.341667	-20.183334	178.166672	1023.000000	1023.000000	2046.000000
7.280000	-0.068217	-40.316521	-12.524249	-5.879535	-10.158314	-11.754425	0.000000	-10.000000	0.308333	-19.666668	169.166672	1023.000000	1023.000000	2046.000000
7.300000	-0.068040	-40.211697	-12.479825	-6.064571	-10.286071	-11.381228	0.000000	-10.000000	0.275000	-19.266668	164.666672	1023.000000	1023.000000	2046.000000
7.320000	-0.067915	-40.138004	-12.148553	-6.156505	-10.656320	-11.176629	0.000000	-10.000000	0.241667	-18.666668	158.166672	1023.000000	1023.000000	2046.000000
7.340000	-0.068661	-40.578609	-12.424682	-6.135652	-10.590940	-11.427337	0.000000	-10.000000	0.225000	-18.066668	151.833328	1023.000000	1023.000000	2046.000000
7.360000	-0.069548	-41.103046	-12.725018	-6.311195	-10.500235	-11.566600	0.000000	-10.000000	0.208333	-17.383333	143.833328	1023.000000	1023.000000	2046.000000
7.380000	-0.069628	-41.150097	-12.480427	-6.700463	-10.821985	-11.147221	0.000000	-10.000000	0.200000	-17.083334	140.166672	1023.000000	1023.000000	2046.000000
7.400000	-0.070228	-41.505032	-12.232455	-6.992908	-11.150493	-11.129176	0.000000	-10.000000	0.200000	-16.600000	134.666672	1023.000000	1023.000000	2046.000000
7.420000	-0.071509	-42.261726	-12.544944	-7.152753	-11.048200	-11.515830	0.000000	-10.000000	0.191667	-16.033333	129.166672	1023.000000	1023.000000	2046.000000
7.440000	-0.072908	-43.088524	-12.930054	-7.385509	-10.982898	-11.790066	0.000000	-10.000000	0.183333	-15.233334	121.833336	1023.000000	1023.000000	2046.000000
7.460000	-0.073357	-43.354279	-12.840460	-7.754309	-11.250882	-11.508628	0.000000	-10.000000	0.175000	-14.833334	118.333336	1023.000000	1023.000000	2046.000000
7.480000	-0.073673	-43.540680	-12.540165	-7.953629	-11.613657	-11.433231	0.000000	-10.000000	0.183333	-14.700001	115.000000	1023.000000	1023.000000	2046.000000
7.500000	-0.074820	-44.218746	-12.856324	-8.003088	-11.565192	-11.794140	0.000000	-10.000000	0.175000	-14.516667	110.166664	1023.000000	1023.000000	2046.000000
7.520000	-0.076049	-44.945042	-13.194118	-8.119864	-11.529775	-12.101286	0.000000	-10.000000	0.166667	-14.150001	103.666664	1023.000000	1023.000000	2046.000000
7.540000	-0.076477	-45.197796	-13.114293	-8.501295	-11.779492	-11.802716	0.000000	-10.000000	0.150000	-13.683333	98.666664	1023.000000	1023.000000	2046.000000
7.560000	-0.076982	-45.496094	-12.702260	-9.059205	-12.276538	-11.458092	0.000000	-10.000000	0.150000	-13.400000	95.666664	1023.000000	1023.000000	2046.000000
7.580000	-0.077706	-45.924255	-13.072478	-8.865703	-11.961748	-12.024325	0.000000	-10.000000	0.141667	-13.116667	91.333336	1023.000000	1023.000000	2046.000000
7.600000	-0.079959	-47.255585	-13.677600	-9.016637	-12.017314	-12.544035	0.000000	-10.000000	0.125000	-12.816667	85.666664	1023.000000	1023.000000	2046.000000
7.620000	-0.080817	-47.762985	-13.881139	-9.338749	-12.139991	-12.403107	0.000000	-10.000000	0.108333	-12.616667	81.333336	1023.000000	1023.000000	2046.000000
7.640000	-0.081733	-48.304111	-13.637762	-9.789651	-12.597438	-12.279261	0.000000	-10.000000	0.100000	-12.666667	78.500000	1023.000000	1023.000000	2046.000000
7.660000	-0.082793	-48.930916	-13.749936	-10.013552	-12.632940	-12.534489	0.000000	-10.000000	0.108333	-13.250000	74.166664	1023.000000	1023.000000	2046.000000
7.680000	-0.084660	-50.034351	-14.333694	-10.107968	-12.502121	-13.090569	0.000000	-10.000000	0.116667	-13.833334	68.166664	1023.000000	1023.000000	2046.000000
7.700000	-0.085553	-50.561535	-14.634089	-10.274366	-12.642327	-13.010753	0.000000	-10.000000	0.125000	-14.350000	63.666668	1023.000000	1023.000000	2046.000000
7.720000	-0.085913	-50.774578	-14.559276	-10.301185	-13.066121	-12.847999	0.000000	-10.000000	0.116667	-14.050000	60.333332	1023.000000	1023.000000	2046.000000
7.740000	-0.086832	-51.317760	-14.928419	-10.029704	-13.128230	-13.231405	0.000000	-10.000000	0.108333	-13.566667	57.333332	1023.000000	1023.000000	2046.000000
7.760000	-0.088634	-52.382832	-15.581843	-9.870028	-13.169992	-13.760966	0.000000	-10.000000	0.100000	-13.100000	52.666668	1023.000000	1023.000000	2046.000000
7.780000	-0.089688	-53.005737	-15.879871	-9.932164	-13.426652	-13.767049	0.000000	-10.000000	0.108333	-13.283334	46.833332	1023.000000	1023.000000	2046.000000
7.800000	-0.089806	-53.075241	-15.715427	-9.978940	-13.730407	-13.650469	0.000000	-10.000000	0.116667	-13.650000	42.333332	1023.000000	1023.000000	2046.000000
7.820000	-0.090395	-53.423325	-15.941382	-9.762012	-13.714300	-14.005632	0.000000	-10.000000	0.125000	-14.016666	36.500000	1023.000000	1023.000000	2046.000000
7.840000	-0.091996	-54.369637	-16.447474	-9.658939	-13.701253	-14.561969	0.000000	-10.000000	0.125000	-14.033334	33.500000	1023.000000	1023.000000	2046.000000
7.860000	-0.092468	-54.648525	-16.465897	-9.868582	-13.946505	-14.367544	0.000000	-10.000000	0.125000	-13.916667	29.000000	1023.000000	1023.000000	2046.000000
7.880000	-0.092041	-54.396347	-16.154642	-9.876798	-14.161472	-14.203435	0.000000	-10.000000	0.133333	-13.966667	24.333334	1023.000000	1023.000000	2046.000000
7.900000	-0.091907	-54.316902	-16.163372	-9.716839	-14.050964	-14.385728	0.000000	-10.000000	0.133333	-14.083334	18.000000	1023.000000	1023.000000	2046.000000
7.920000	-0.092738	-54.808109	-16.398643	-9.693162	-14.020741	-14.695564	0.000000	-10.000000	0.133333	-14.333334	13.166667	1023.000000	1023.000000	2046.000000
7.940000	-0.092794	-54.841297	-16.490610	-9.786718	-14.024936	-14.539031	0.000000	-10.000000	0.116667	-14.316668	10.000000	1023.000000	1023.000000	2046.000000
7.960000	-0.092291	-54.544209	-16.195312	-9.914129	-14.236574	-14.198192	0.000000	-10.000000	0.108333	-13.966667	6.833333	1023.000000	1023.000000	2046.000000
7.980000	-0.091841	-54.278233	-15.920655	-9.899353	-14.367366	-14.090859	0.000000	-10.000000	0.100000	-13.433333	2.666667	1023.000000	1023.000000	2046.000000
8.000000	-0.092102	-54.432022	-16.024811	-9.926382	-14.244731	-14.236100	0.000000	-10.000000	0.100000	-12.766667	-1.666667	1023.000000	1023.000000	2046.000000
8.020000	-0.093034	-54.983074	-16.268127	-10.119511	-14.190759	-14.404678	0.000000	-10.000000	0.100000	-12.366667	-5.666667	1023.000000	1023.000000	2046.000000
8.040000	-0.093467	-55.239082	-16.245928	-10.531195	-14.285957	-14.176003	0.000000	-10.000000	0.091667	-11.950001	-10.000000	1023.000000	1023.000000	2046.000000
8.060000	-0.093719	-55.387817	-15.900564	-10.907794	-14.602762	-13.976697	0.000000	-10.000000	0.075000	-11.633333	-14.000000	1023.000000	1023.000000	2046.000000
8.080000	-0.093923	-55.508617	-15.935738	-10.966316	-14.489438	-14.117126	0.000000	-10.000000	0.058333	-11.066667	-17.833334	1023.000000	1023.000000	2046.000000
8.100000	-0.095063	-56.182186	-16.178242	-11.096492	-14.457456	-14.449996	0.000000	-10.000000	0.058333	-10.516666	-22.500000	1023.000000	1023.000000	2046.000000
8.120000	-0.095972	-56.719257	-16.374907	-11.381362	-14.550988	-14.412000	0.000000	-10.000000	0.066667	-10.083334	-25.833334	1023.000000	1023.000000	2046.000000
8.140000	-0.096070	-56.777447	-16.139082	-11.608283	-14.798486	-14.231598	0.000000	-10.000000	0.075000	-9.783334	-29.166666	1023.000000	1023.000000	2046.000000
8.160000	-0.095840	-56.641182	-16.039053	-11.544850	-14.775707	-14.281570	0.000000	-10.000000	0.075000	-9.650001	-31.500000	1023.000000	1023.000000	2046.000000
8.180000	-0.096943	-57.293175	-16.300970	-11.611444	-14.732408	-14.648352	0.000000	-10.000000	0.066667	-9.416667	-34.833332	1023.000000	1023.000000	2046.000000
8.200000	-0.098241	-58.060398	-16.398191	-12.287421	-15.050167	-14.324617	0.000000	-10.000000	0.058333	-9.233334	-38.000000	1023.000000	1023.000000	2046.000000
8.220000	-0.097872	-57.842098	-16.242559	-12.229177	-15.028748	-14.341616	0.000000	-10.000000	0.050000	-9.050000	-41.000000	1023.000000	1023.000000	2046.000000
8.240000	-0.098467	-58.193756	-16.343687	-12.172455	-15.083013	-14.594603	0.000000	-10.000000	0.050000	-8.833333	-44.000000	1023.000000	1023.000000	2046.000000
8.260000	-0.099794	-58.978031	-16.665699	-12.310549	-15.124274	-14.877508	0.000000	-10.000000	0.050000	-8.533334	-47.000000	1023.000000	1023.000000	2046.000000
8.280000	-0.101112	-59.757462	-16.945984	-12.701691	-15.203385	-14.906404	0.000000	-10.000000	0.050000	-8.150001	-49.833332	1023.000000	1023.000000	2046.000000
8.300000	-0.101350	-59.897758	-16.754107	-13.038630	-15.361846	-14.743176	0.000000	-10.000000	0.050000	-7.783334	-52.666668	1023.000000	1023.000000	2046.000000
8.320000	-0.101469	-59.968147	-16.842066	-12.981170	-15.261772	-14.883139	0.000000	-10.000000	0.050000	-7.450000	-55.166668	1023.000000	1023.000000	2046.000000
8.340000	-0.102686	-60.687256	-17.226461	-12.918359	-15.334652	-15.207785	0.000000	-10.000000	0.050000	-7.183333	-57.833332	1023.000000	1023.000000	2046.000000
8.360000	-0.103653	-61.258709	-17.575781	-12.997942	-15.518885	-15.166101	0.000000	-10.000000	0.041667	-6.216667	-60.833332	1023.000000	1023.000000	2046.000000
8.380000	-0.104025	-61.478527	-17.640854	-12.839186	-15.765294	-15.233195	0.000000	-10.000000	0.033333	-5.366667	-63.166668	1023.000000	1023.000000	2046.000000
8.400000	-0.104430	-61.717960	-17.902773	-12.501347	-15.796640	-15.517203	0.000000	-10.000000	0.025000	-4.516667	-65.000000	1023.000000	1023.000000	2046.000000
8.420000	-0.105464	-62.329216	-18.231335	-12.379567	-15.927945	-15.790368	0.000000	-10.000000	0.025000	-4.616667	-66.000000	1023.000000	1023.000000	2046.000000
8.440000	-0.106156	-62.738052	-18.488802	-12.379234	-16.036732	-15.833286	0.000000	-10.000000	0.025000	-4.900000	-67.666664	1023.000000	1023.000000	2046.000000
8.460000	-0.106416	-62.891899	-18.452951	-12.315509	-16.260891	-15.862550	0.000000	-10.000000	0.025000	-5.116667	-69.333336	1023.000000	1023.000000	2046.000000
8.480000	-0.106268	-62.804531	-18.498751	-12.112091	-16.225121	-15.968571	0.000000	-10.000000	0.025000	-5.050000	-71.000000	1023.000000	1023.000000	2046.000000
8.500000	-0.106460	-62.917820	-18.645037	-11.944150	-16.145811	-16.182821	0.000000	-10.000000	0.025000	-4.733334	-72.666664	1023.000000	1023.000000	2046.000000
8.520000	-0.106725	-63.074291	-18.757353	-11.955506	-16.199059	-16.162373	0.000000	-10.000000	0.025000	-4.383334	-74.166664	1023.000000	1023.000000	2046.000000
8.540000	-0.106499	-62.941017	-18.586258	-12.022119	-16.343422	-15.989218	0.000000	-10.000000	0.025000	-4.116667	-75.666664	1023.000000	1023.000000	2046.000000
8.560000	-0.105717	-62.478519	-18.374617	-11.882571	-16.322065	-15.899266	0.000000	-10.000000	0.033333	-4.016667	-77.000000	1023.000000	1023.000000	2046.000000
8.580000	-0.105210	-62.178890	-18.341385	-11.638122	-16.184059	-16.015322	0.000000	-10.000000	0.033333	-3.900000	-78.333336	1023.000000	1023.000000	2046.000000
8.600000	-0.105027	-62.070927	-18.353144	-11.679672	-16.179451	-15.858660	0.000000	-10.000000	0.033333	-3.500000	-79.666664	1023.000000	1023.000000	2046.000000
8.620000	-0.104624	-61.832523	-18.166351	-11.829482	-16.270580	-15.566108	0.000000	-10.000000	0.016667	-2.800000	-80.833336	1023.000000	1023.000000	2046.000000
8.640000	-0.103981	-61.452831	-17.917528	-11.829704	-16.245766	-15.459833	0.000000	-10.000000	0.008333	-1.966667	-81.666664	1023.000000	1023.000000	2046.000000
8.660000	-0.103479	-61.155830	-17.878143	-11.866825	-15.976307	-15.434556	0.000000	-10.000000	0.008333	-1.083333	-82.000000	1023.000000	1023.000000	2046.000000
8.680000	-0.103721	-61.298832	-17.773857	-12.054331	-16.034128	-15.436516	0.000000	-10.000000	0.008333	-0.400000	-82.000000	1023.000000	1023.000000	2046.000000
8.700000	-0.103830	-61.363583	-17.709066	-12.366026	-16.015732	-15.272758	0.000000	-10.000000	0.000000	1.066667	-82.000000	1023.000000	1023.000000	2046.000000
8.720000	-0.103545	-61.195320	-17.500134	-12.511266	-16.002342	-15.181577	0.000000	-10.000000	0.000000	1.500000	-82.000000	1023.000000	1023.000000	2046.000000
8.740000	-0.103356	-61.083557	-17.432793	-12.518009	-15.897912	-15.234844	0.000000	-10.000000	0.000000	2.150000	-82.000000	1023.000000	1023.000000	2046.000000
8.760000	-0.103340	-61.073986	-17.426760	-12.469414	-15.797579	-15.380232	0.000000	-10.000000	0.008333	1.650000	-82.000000	1023.000000	1023.000000	2046.000000
8.780000	-0.103576	-61.213520	-17.384495	-12.613038	-15.904616	-15.311371	0.000000	-10.000000	0.008333	1.416667	-82.000000	1023.000000	1023.000000	2046.000000
8.800000	-0.103386	-61.101185	-17.267591	-12.732647	-15.897048	-15.203899	0.000000	-10.000000	0.016667	0.766667	-82.000000	1023.000000	1023.000000	2046.000000
8.820000	-0.103212	-60.998238	-17.188044	-12.699785	-15.832669	-15.277739	0.000000	-10.000000	0.025000	0.200000	-82.000000	1023.000000	1023.000000	2046.000000
8.840000	-0.103951	-61.435246	-17.109785	-13.102721	-16.056383	-15.166356	0.000000	-10.000000	0.016667	0.000000	-82.000000	1023.000000	1023.000000	2046.000000
8.860000	-0.103461	-61.145336	-17.266634	-12.964945	-15.689915	-15.223842	0.000000	-10.000000	0.016667	0.000000	-82.000000	1023.000000	1023.000000	2046.000000
8.880000	-0.104062	-61.500648	-17.247755	-13.107520	-15.904097	-15.241278	0.000000	-10.000000	0.016667	0.000000	-82.000000	1023.000000	1023.000000	2046.000000
8.900000	-0.104341	-61.665508	-17.376026	-13.058106	-15.871431	-15.359945	0.000000	-10.000000	0.016667	0.000000	-82.000000	1023.000000	1023.000000	2046.000000
8.920000	-0.104843	-61.962139	-17.458857	-13.201689	-15.831335	-15.470261	0.000000	-10.000000	0.008333	0.633333	-82.000000	1023.000000	1023.000000	2046.000000
8.940000	-0.105306	-62.235596	-17.538500	-13.445994	-15.851739	-15.399361	0.000000	-10.000000	0.000000	1.700000	-82.000000	1023.000000	1023.000000	2046.000000
8.960000	-0.105156	-62.146938	-17.452469	-13.548056	-15.865075	-15.281338	0.000000	-10.000000	-0.008333	3.416667	-82.000000	1023.000000	1023.000000	2046.000000
8.980000	-0.104828	-61.953152	-17.547943	-13.343653	-15.718956	-15.342598	0.000000	-10.000000	-0.016667	5.116667	-82.000000	1023.000000	1023.000000	2046.000000
9.000000	-0.105094	-62.110458	-17.819550	-12.994534	-15.685380	-15.610993	0.000000	-10.000000	-0.041667	7.133333	-82.000000	1023.000000	1023.000000	2046.000000
9.020000	-0.105067	-62.094830	-18.054108	-12.841588	-15.712140	-15.486995	0.000000	-10.000000	-0.075000	9.433333	-82.000000	1023.000000	1023.000000	2046.000000
9.040000	-0.104730	-61.895260	-18.004900	-12.597921	-15.805929	-15.486508	0.000000	-10.000000	-0.133333	12.100000	-82.000000	1023.000000	1023.000000	2046.000000
9.060000	-0.104115	-61.532223	-18.149189	-12.189193	-15.522320	-15.671519	0.000000	-10.000000	-0.175000	14.300000	-82.000000	1023.000000	1023.000000	2046.000000
9.080000	-0.103430	-61.127357	-18.162390	-11.882426	-15.416327	-15.666214	0.000000	-10.000000	-0.208333	16.033333	-64.333336	1023.000000	1023.000000	2046.000000
9.100000	-0.102482	-60.566788	-18.022089	-11.696719	-15.329140	-15.518838	0.000000	-10.000000	-0.233333	17.800001	-22.333334	1023.000000	1023.000000	2046.000000
9.120000	-0.101353	-59.899391	-17.904837	-11.439502	-15.085880	-15.469172	0.000000	-10.000000	-0.258333	19.283335	19.666666	1023.000000	1023.000000	2046.000000
9.140000	-0.100322	-59.290405	-17.862194	-11.062989	-14.781922	-15.583300	0.000000	-10.000000	-0.275000	20.300001	44.000000	1023.000000	1023.000000	2046.000000
9.160000	-0.098848	-58.418938	-17.742767	-10.916759	-14.480381	-15.279029	0.000000	-10.000000	-0.275000	20.300001	44.000000	1023.000000	1023.000000	2046.000000
9.180000	-0.097259	-57.480095	-17.292585	-10.760754	-14.366793	-15.059966	0.000000	-10.000000	-0.283333	20.616667	46.333332	1023.000000	1023.000000	2046.000000
9.200000	-0.095444	-56.407242	-17.079535	-10.457298	-13.909370	-14.961040	0.000000	-10.000000	-0.291667	20.833334	51.000000	1023.000000	1023.000000	2046.000000
9.220000	-0.093773	-55.420044	-16.821745	-10.188826	-13.641600	-14.767872	0.000000	-10.000000	-0.316667	21.266666	58.000000	1023.000000	1023.000000	2046.000000
9.240000	-0.091899	-54.312504	-16.494785	-10.073639	-13.426204	-14.317878	0.000000	-10.000000	-0.316667	21.733334	65.000000	1023.000000	1023.000000	2046.000000
9.260000	-0.089987	-53.182117	-16.080881	-9.958678	-13.167923	-13.974636	0.000000	-10.000000	-0.341667	22.400000	72.333336	1023.000000	1023.000000	2046.000000
9.280000	-0.088141	-52.091259	-15.800156	-9.795106	-12.702516	-13.793484	0.000000	-10.000000	-0.358333	23.200001	79.666664	1023.000000	1023.000000	2046.000000
9.300000	-0.086758	-51.273968	-15.535687	-9.750710	-12.452262	-13.535310	0.000000	-10.000000	-0.391667	23.733334	87.333336	1023.000000	1023.000000	2046.000000
9.320000	-0.085250	-50.382500	-15.196473	-9.942468	-12.192887	-13.050673	0.000000	-10.000000	-0.416667	24.233334	95.000000	1023.000000	1023.000000	2046.000000
9.340000	-0.083747	-49.494751	-14.769160	-10.011087	-11.918549	-12.795954	0.000000	-10.000000	-0.433333	24.666668	103.000000	1023.000000	1023.000000	2046.000000
9.360000	-0.082552	-48.788036	-14.520368	-9.934187	-11.590336	-12.743144	0.000000	-10.000000	-0.466667	25.516668	111.166664	1023.000000	1023.000000	2046.000000
9.380000	-0.081166	-47.969341	-14.369016	-9.950431	-11.273351	-12.376542	0.000000	-10.000000	-0.475000	26.216667	119.500000	1023.000000	1023.000000	2046.000000
9.400000	-0.079693	-47.098370	-13.956581	-9.972141	-11.096359	-12.073289	0.000000	-10.000000	-0.500000	26.850000	128.166672	1023.000000	1023.000000	2046.000000
9.420000	-0.078279	-46.263004	-13.735269	-9.880001	-10.724577	-11.923157	0.000000	-10.000000	-0.483333	27.066668	137.000000	1023.000000	1023.000000	2046.000000
9.440000	-0.077085	-45.556950	-13.516194	-9.760445	-10.449903	-11.830407	0.000000	-10.000000	-0.483333	27.266666	146.166672	1023.000000	1023.000000	2046.000000
9.460000	-0.075565	-44.658737	-13.271437	-9.704202	-10.171571	-11.511528	0.000000	-10.000000	-0.458333	27.366667	155.333328	1023.000000	1023.000000	2046.000000
9.480000	-0.074763	-44.184692	-12.811841	-10.087625	-10.274873	-11.010353	0.000000	-10.000000	-0.466667	27.250000	164.500000	1023.000000	1023.000000	2046.000000
9.500000	-0.072760	-43.000916	-12.663086	-9.750518	-9.578791	-11.008521	0.000000	-10.000000	-0.475000	27.300001	173.500000	1023.000000	1023.000000	2046.000000
9.520000	-0.071725	-42.389484	-12.520761	-9.599209	-9.350602	-10.918911	0.000000	-10.000000	-0.483333	27.116667	182.500000	1023.000000	1023.000000	2046.000000
9.540000	-0.070376	-41.592007	-12.387770	-9.552589	-9.118880	-10.532768	0.000000	-10.000000	-0.483333	27.300001	191.666672	1023.000000	1023.000000	2046.000000
9.560000	-0.069564	-41.112228	-12.119200	-9.619441	-8.985453	-10.388137	0.000000	-10.000000	-0.466667	27.166666	200.833328	1023.000000	1023.000000	2046.000000
9.580000	-0.068597	-40.540798	-11.889697	-9.692742	-8.637535	-10.320824	0.000000	-10.000000	-0.458333	27.200001	210.000000	1023.000000	1023.000000	2046.000000
9.600000	-0.067225	-39.730087	-11.733393	-9.564898	-8.277524	-10.154273	0.000000	-10.000000	-0.450000	26.916668	219.000000	1023.000000	1023.000000	2046.000000
9.620000	-0.065842	-38.912914	-11.627274	-9.395240	-8.019531	-9.870870	0.000000	-10.000000	-0.450000	26.866667	228.000000	1023.000000	1023.000000	2046.000000
9.640000	-0.064953	-38.386986	-11.590669	-9.043109	-7.855776	-9.897430	0.000000	-10.000000	-0.466667	26.700001	237.000000	1023.000000	1023.000000	2046.000000
9.660000	-0.064299	-38.000759	-11.647541	-8.733966	-7.676713	-9.942540	0.000000	-10.000000	-0.466667	26.900000	246.000000	1023.000000	1023.000000	2046.000000
9.680000	-0.063418	-37.479832	-11.733660	-8.382523	-7.538723	-9.824928	0.000000	-10.000000	-0.475000	27.100000	255.000000	1023.000000	1023.000000	2046.000000
9.700000	-0.062039	-36.664982	-11.574893	-7.983248	-7.402688	-9.704153	0.000000	-10.000000	-0.458333	27.183334	264.000000	1023.000000	1023.000000	2046.000000
9.720000	-0.060893	-35.987556	-11.533807	-7.602731	-7.130250	-9.720768	0.000000	-10.000000	-0.458333	26.916668	273.000000	1023.000000	1023.000000	2046.000000
9.740000	-0.059833	-35.361103	-11.471951	-7.229109	-6.950725	-9.709317	0.000000	-10.000000	-0.450000	26.700001	282.000000	1023.000000	1023.000000	2046.000000
9.760000	-0.058138	-34.359291	-11.375600	-6.921228	-6.678299	-9.384164	0.000000	-10.000000	-0.441667	26.616667	291.000000	1023.000000	1023.000000	2046.000000
9.780000	-0.056606	-33.454319	-11.090640	-6.605665	-6.476083	-9.281929	0.000000	-10.000000	-0.433333	26.616667	299.833344	1023.000000	1023.000000	2046.000000
9.800000	-0.055208	-32.627892	-10.868555	-6.377251	-6.188515	-9.193570	0.000000	-10.000000	-0.416667	26.383333	308.666656	1023.000000	1023.000000	2046.000000
9.820000	-0.053262	-31.477976	-10.649053	-6.167813	-5.821335	-8.839775	0.000000	-10.000000	-0.416667	26.150000	317.333344	1023.000000	1023.000000	2046.000000
9.840000	-0.051012	-30.148205	-10.325041	-5.872192	-5.507783	-8.443189	0.000000	-10.000000	-0.408333	25.516666	326.166656	1023.000000	1023.000000	2046.000000
9.860000	-0.048958	-28.934370	-9.886190	-5.567570	-5.297144	-8.183464	0.000000	-10.000000	-0.416667	25.183334	334.833344	1023.000000	1023.000000	2046.000000
9.880000	-0.047249	-27.924055	-9.663374	-5.313041	-4.908141	-8.039499	0.000000	-10.000000	-0.416667	24.950001	343.500000	1023.000000	1023.000000	2046.000000
9.900000	-0.044892	-26.531197	-9.357661	-5.140716	-4.501977	-7.530841	0.000000	-10.000000	-0.433333	25.033333	351.833344	1023.000000	1023.000000	2046.000000
9.920000	-0.042771	-25.277605	-8.873872	-5.061497	-4.220705	-7.121531	0.000000	-10.000000	-0.441667	25.166666	360.166656	1023.000000	1023.000000	2046.000000
9.940000	-0.041187	-24.341429	-8.478773	-5.009778	-3.913925	-6.938953	0.000000	-10.000000	-0.450000	25.216667	368.500000	1023.000000	1023.000000	2046.000000
9.960000	-0.040142	-23.724174	-8.134735	-5.139278	-3.672895	-6.777267	0.000000	-10.000000	-0.441667	25.366667	376.833344	1023.000000	1023.000000	2046.000000
9.980000	-0.038636	-22.833946	-7.787663	-5.265028	-3.389998	-6.391257	0.000000	-10.000000	-0.441667	25.300001	385.333344	1023.000000	1023.000000	2046.000000
10.000000	-0.036973	-21.850985	-7.479434	-5.349799	-3.033519	-5.988234	0.000000	-10.000000	-0.433333	25.183334	393.666656	1023.000000	1023.000000	2046.000000
10.020000	-0.035573	-21.023567	-6.969670	-5.286017	-2.890167	-5.877714	0.000000	-10.000000	-0.433333	24.983334	402.166656	1023.000000	1023.000000	2046.000000
10.040000	-0.034638	-20.471054	-6.668215	-5.264436	-2.672497	-5.865906	0.000000	-10.000000	-0.416667	24.866667	410.500000	1023.000000	1023.000000	2046.000000
10.060000	-0.033418	-19.749851	-6.394650	-5.278387	-2.447950	-5.628863	0.000000	-10.000000	-0.391667	24.483334	418.833344	1023.000000	1023.000000	2046.000000
10.080000	-0.031836	-18.814985	-6.157251	-5.262048	-2.133996	-5.261691	0.000000	-10.000000	-0.366667	24.150002	427.000000	1023.000000	1023.000000	2046.000000
10.100000	-0.030335	-17.928246	-5.709775	-5.202353	-1.915025	-5.101093	0.000000	-10.000000	-0.350000	23.650002	435.000000	1023.000000	1023.000000	2046.000000
10.120000	-0.030157	-17.823019	-5.388922	-5.479773	-1.972407	-4.981917	0.000000	-10.000000	-0.341667	23.500000	443.000000	1023.000000	1023.000000	2046.000000
10.140000	-0.028386	-16.776020	-5.254918	-5.199462	-1.434650	-4.886991	0.000000	-10.000000	-0.333333	22.900000	451.000000	1023.000000	1023.000000	2046.000000
10.160000	-0.026778	-15.825800	-5.067251	-5.167109	-1.143898	-4.447541	0.000000	-10.000000	-0.333333	22.683334	458.833344	1023.000000	1023.000000	2046.000000
10.180000	-0.025863	-15.284842	-4.855857	-4.979131	-1.047493	-4.402362	0.000000	-10.000000	-0.333333	22.133333	466.500000	1023.000000	1023.000000	2046.000000
10.200000	-0.025735	-15.209425	-4.713895	-5.037779	-0.952780	-4.504971	0.000000	-10.000000	-0.325000	22.083334	474.000000	1023.000000	1023.000000	2046.000000
10.220000	-0.025265	-14.931538	-4.412875	-5.281945	-0.837243	-4.399474	0.000000	-10.000000	-0.300000	21.550001	481.333344	1023.000000	1023.000000	2046.000000
10.240000	-0.023911	-14.131248	-4.246173	-5.330888	-0.470167	-4.084021	0.000000	-10.000000	-0.283333	21.116667	488.666656	1023.000000	1023.000000	2046.000000
10.260000	-0.022534	-13.317583	-4.036480	-5.107468	-0.224493	-3.949142	0.000000	-10.000000	-0.283333	20.566668	495.666656	1023.000000	1023.000000	2046.000000
10.280000	-0.022654	-13.388811	-4.108517	-4.845177	-0.226278	-4.208840	0.000000	-10.000000	-0.275000	20.250000	502.666656	1023.000000	1023.000000	2046.000000
10.300000	-0.022878	-13.521028	-4.204926	-4.678071	-0.352309	-4.285722	0.000000	-10.000000	-0.266667	20.116667	509.500000	1023.000000	1023.000000	2046.000000
10.320000	-0.021933	-12.962294	-4.317140	-4.398354	-0.150450	-4.096349	0.000000	-10.000000	-0.241667	19.666666	516.333313	1023.000000	1023.000000	2046.000000
10.340000	-0.021241	-12.553440	-4.247378	-3.908494	-0.085360	-4.312208	0.000000	-10.000000	-0.225000	19.266666	523.000000	1023.000000	1023.000000	2046.000000
10.360000	-0.021202	-12.530252	-4.250957	-3.526833	-0.168755	-4.583706	0.000000	-10.000000	-0.200000	18.633333	529.333313	1023.000000	1023.000000	2046.000000
10.380000	-0.019768	-11.682660	-4.294457	-3.190543	0.065274	-4.262934	0.000000	-10.000000	-0.200000	18.566668	535.500000	1023.000000	1023.000000	2046.000000
10.400000	-0.018167	-10.736909	-4.123917	-2.720940	0.333688	-4.225741	0.000000	-10.000000	-0.200000	18.516666	541.666687	1023.000000	1023.000000	2046.000000
10.420000	-0.017671	-10.443598	-3.999573	-2.393088	0.381330	-4.432267	0.000000	-10.000000	-0.200000	18.616667	548.000000	1023.000000	1023.000000	2046.000000
10.440000	-0.016858	-9.962804	-3.912548	-2.240830	0.436802	-4.246228	0.000000	-10.000000	-0.175000	18.116667	554.333313	1023.000000	1023.000000	2046.000000
10.460000	-0.014603	-8.630490	-3.697997	-2.038068	0.838213	-3.732638	0.000000	-10.000000	-0.150000	17.333334	560.500000	1023.000000	1023.000000	2046.000000
10.480000	-0.012943	-7.649025	-3.396852	-1.642715	1.077361	-3.686819	0.000000	-10.000000	-0.125000	16.299999	566.333313	1023.000000	1023.000000	2046.000000
10.500000	-0.012237	-7.232347	-3.153269	-1.399157	1.072072	-3.751994	0.000000	-10.000000	-0.125000	15.333334	572.000000	1023.000000	1023.000000	2046.000000
10.520000	-0.010561	-6.241299	-2.992588	-1.211570	1.288427	-3.325567	0.000000	-10.000000	-0.116667	14.600000	577.333313	1023.000000	1023.000000	2046.000000
10.540000	-0.008081	-4.775968	-2.711705	-0.990042	1.829173	-2.903394	0.000000	-10.000000	-0.133333	13.983334	582.333313	1023.000000	1023.000000	2046.000000
10.560000	-0.006775	-4.003784	-2.369429	-0.866458	2.107600	-2.875497	0.000000	-10.000000	-0.116667	13.850000	587.166687	1023.000000	1023.000000	2046.000000
10.580000	-0.006624	-3.914588	-2.047348	-1.062061	2.042687	-2.847866	0.000000	-10.000000	-0.125000	13.650001	591.666687	1023.000000	1023.000000	2046.000000
10.600000	-0.005007	-2.959120	-1.806757	-1.325329	2.434516	-2.261550	0.000000	-10.000000	-0.116667	13.616667	596.333313	1023.000000	1023.000000	2046.000000
10.620000	-0.003508	-2.073078	-1.460144	-1.379415	2.882601	-2.116121	0.000000	-10.000000	-0.108333	13.366667	600.833313	1023.000000	1023.000000	2046.000000
10.640000	-0.003477	-2.054982	-1.187206	-1.562661	2.924158	-2.229274	0.000000	-10.000000	-0.100000	13.033334	605.500000	1023.000000	1023.000000	2046.000000
10.660000	-0.003564	-2.106289	-0.955821	-1.719411	2.833488	-2.264545	0.000000	-10.000000	-0.083333	12.666667	609.833313	1023.000000	1023.000000	2046.000000
10.680000	-0.002231	-1.318663	-0.783048	-1.817930	3.147687	-1.865371	0.000000	-10.000000	-0.091667	12.266667	614.000000	1023.000000	1023.000000	2046.000000
10.700000	-0.001095	-0.647428	-0.572438	-1.837219	3.460119	-1.697891	0.000000	-10.000000	-0.075000	11.750000	618.000000	1023.000000	1023.000000	2046.000000
10.720000	-0.001169	-0.690869	-0.371792	-1.878790	3.438013	-1.878300	0.000000	-10.000000	-0.066667	11.150001	622.000000	1023.000000	1023.000000	2046.000000
10.740000	-0.001091	-0.644836	-0.143983	-1.975034	3.284667	-1.810486	0.000000	-10.000000	-0.050000	10.433333	626.000000	1023.000000	1023.000000	2046.000000
10.760000	-0.000272	-0.161014	-0.022954	-2.348218	3.440675	-1.230517	0.000000	-10.000000	-0.050000	9.966666	629.666687	1023.000000	1023.000000	2046.000000
10.780000	0.001152	0.680846	0.112888	-2.079348	3.931080	-1.283773	0.000000	-10.000000	-0.041667	9.583333	633.166687	1023.000000	1023.000000	2046.000000
10.800000	0.000635	0.375399	0.270200	-2.035816	3.721071	-1.580056	0.000000	-10.000000	-0.025000	9.250000	636.333313	1023.000000	1023.000000	2046.000000
10.820000	0.000656	0.387626	0.259871	-2.139012	3.562107	-1.295341	0.000000	-10.000000	-0.008333	8.766666	639.500000	1023.000000	1023.000000	2046.000000
10.840000	0.001611	0.951999	0.223668	-2.183970	3.978903	-1.066601	0.000000	-10.000000	0.000000	8.400000	642.500000	1023.000000	1023.000000	2046.000000
10.860000	0.001608	0.950159	0.412664	-2.378724	4.106169	-1.189949	0.000000	-10.000000	0.000000	8.000000	645.500000	1023.000000	1023.000000	2046.000000
10.880000	0.000847	0.500597	0.626202	-2.559679	3.849387	-1.415313	0.000000	-10.000000	0.000000	7.766667	648.166687	1023.000000	1023.000000	2046.000000
10.900000	0.001458	0.861920	0.600919	-2.593218	3.921355	-1.067136	0.000000	-10.000000	0.000000	7.466667	650.833313	1023.000000	1023.000000	2046.000000
10.920000	0.002292	1.354736	0.390161	-2.294083	4.319800	-1.061142	0.000000	-10.000000	0.000000	7.166667	653.166687	1023.000000	1023.000000	2046.000000
10.940000	0.001254	0.740971	0.161726	-2.047985	4.152923	-1.525692	0.000000	-10.000000	0.000000	7.016667	655.833313	1023.000000	1023.000000	2046.000000
10.960000	0.000128	0.075778	0.052108	-1.981020	3.700312	-1.695622	0.000000	-10.000000	0.000000	6.666667	658.166687	1023.000000	1023.000000	2046.000000
10.980000	0.000470	0.277879	-0.172253	-1.679292	3.725748	-1.596324	0.000000	-10.000000	0.000000	6.466667	660.500000	1023.000000	1023.000000	2046.000000
11.000000	0.001350	0.798060	-0.329385	-1.176027	3.976929	-1.673456	0.000000	-10.000000	0.000000	5.866667	662.500000	1023.000000	1023.000000	2046.000000
11.020000	0.001335	0.789162	-0.523091	-0.780142	4.052281	-1.959886	0.000000	-10.000000	0.000000	5.616667	664.500000	1023.000000	1023.000000	2046.000000
11.040000	0.000832	0.491509	-0.441980	-0.567870	3.638093	-2.136734	0.000000	-10.000000	0.000000	5.600000	666.500000	1023.000000	1023.000000	2046.000000
11.060000	0.001302	0.769766	-0.434185	-0.352496	3.506775	-1.950328	0.000000	-10.000000	0.000000	5.750000	668.500000	1023.000000	1023.000000	2046.000000
11.080000	0.002750	1.625161	-0.475851	-0.051348	3.924254	-1.771894	0.000000	-10.000000	-0.008333	5.566667	670.500000	1023.000000	1023.000000	2046.000000
11.100000	0.003623	2.141431	-0.444728	0.199011	4.197462	-1.810313	0.000000	-10.000000	-0.016667	4.950000	672.500000	1023.000000	1023.000000	2046.000000
11.120000	0.003454	2.041034	-0.238729	0.324336	3.811327	-1.855901	0.000000	-10.000000	-0.016667	4.250000	674.166687	1023.000000	1023.000000	2046.000000
11.140000	0.004738	2.800217	-0.062370	0.462521	3.822122	-1.422056	0.000000	-10.000000	-0.008333	3.700000	675.666687	1023.000000	1023.000000	2046.000000
11.160000	0.006980	4.125443	0.036799	0.744508	4.417647	-1.073512	0.000000	-10.000000	0.000000	3.783333	677.000000	1023.000000	1023.000000	2046.000000
11.180000	0.008033	4.747226	0.223717	0.912325	4.738589	-1.127405	0.000000	-10.000000	-0.008333	4.166667	678.333313	1023.000000	1023.000000	2046.000000
11.200000	0.008240	4.869786	0.580122	0.840023	4.542310	-1.092669	0.000000	-10.000000	-0.025000	5.033333	679.666687	1023.000000	1023.000000	2046.000000
11.220000	0.009354	5.528096	0.935808	0.678560	4.624446	-0.710718	0.000000	-10.000000	-0.033333	5.883334	681.000000	1023.000000	1023.000000	2046.000000
11.240000	0.011044	6.526979	1.163783	0.544721	5.216655	-0.398181	0.000000	-10.000000	-0.041667	6.916667	682.833313	1023.000000	1023.000000	2046.000000
11.260000	0.011502	6.797429	1.380172	0.356533	5.501655	-0.440931	0.000000	-10.000000	-0.025000	7.800000	685.000000	1023.000000	1023.000000	2046.000000
11.280000	0.011153	6.591438	1.734129	0.061700	5.266520	-0.470912	0.000000	-10.000000	-0.016667	8.533334	687.666687	1023.000000	1023.000000	2046.000000
11.300000	0.011520	6.808042	1.984093	-0.185720	5.218711	-0.209043	0.000000	-10.000000	-0.016667	8.883333	690.333313	1023.000000	1023.000000	2046.000000
11.320000	0.012553	7.418609	2.175003	-0.224722	5.499815	-0.031488	0.000000	-10.000000	-0.033333	8.816667	694.333313	1023.000000	1023.000000	2046.000000
11.340000	0.013510	7.984445	2.202894	-0.182278	5.971396	-0.007567	0.000000	-10.000000	-0.033333	8.516666	698.166687	1023.000000	1023.000000	2046.000000
11.360000	0.013137	7.764167	2.502959	-0.398460	5.721914	-0.062247	0.000000	-10.000000	-0.016667	8.283334	701.166687	1023.000000	1023.000000	2046.000000
11.380000	0.013536	7.999958	2.758514	-0.481110	5.603204	0.119350	0.000000	-10.000000	0.000000	8.216667	703.000000	1023.000000	1023.000000	2046.000000
11.400000	0.014604	8.630832	2.986070	-0.732077	5.825220	0.551620	0.000000	-10.000000	-0.008333	8.383333	704.833313	1023.000000	1023.000000	2046.000000
11.420000	0.015685	9.269622	2.988439	-0.710362	6.387012	0.604532	0.000000	-10.000000	-0.008333	8.583334	707.666687	1023.000000	1023.000000	2046.000000
11.440000	0.015550	9.190015	3.187628	-0.692345	6.180967	0.513765	0.000000	-10.000000	-0.016667	8.550000	711.500000	1023.000000	1023.000000	2046.000000
11.460000	0.015467	9.140899	3.246560	-0.710358	5.942871	0.661825	0.000000	-10.000000	-0.016667	8.316667	714.500000	1023.000000	1023.000000	2046.000000
11.480000	0.016245	9.600829	3.151945	-0.718911	6.343231	0.824565	0.000000	-10.000000	-0.016667	7.850000	717.333313	1023.000000	1023.000000	2046.000000
11.500000	0.016119	9.526553	3.240314	-0.980646	6.517686	0.749198	0.000000	-10.000000	-0.008333	7.450000	719.000000	1023.000000	1023.000000	2046.000000
11.520000	0.015364	9.079991	3.566237	-1.270683	6.103937	0.680500	0.000000	-10.000000	-0.016667	6.966667	721.500000	1023.000000	1023.000000	2046.000000
11.540000	0.015569	9.200986	3.586284	-1.303228	6.060414	0.857517	0.000000	-10.000000	-0.016667	6.533333	724.000000	1023.000000	1023.000000	2046.000000
11.560000	0.016143	9.540373	3.287190	-1.079283	6.485308	0.847158	0.000000	-10.000000	-0.016667	6.083333	726.333313	1023.000000	1023.000000	2046.000000
11.580000	0.015353	9.073884	3.023588	-0.864944	6.448019	0.467221	0.000000	-10.000000	0.000000	5.600000	728.500000	1023.000000	1023.000000	2046.000000
11.600000	0.013767	8.136453	2.916523	-0.849620	5.768838	0.300713	0.000000	-10.000000	-0.008333	4.866667	730.500000	1023.000000	1023.000000	2046.000000
11.620000	0.013692	8.091735	2.618993	-0.513789	5.766027	0.220504	0.000000	-10.000000	-0.008333	3.966667	732.166687	1023.000000	1023.000000	2046.000000
11.640000	0.013921	8.227053	2.144687	-0.009026	6.101117	-0.009725	0.000000	-10.000000	0.008333	1.966667	733.666687	1023.000000	1023.000000	2046.000000
11.660000	0.012800	7.564549	2.019240	0.247355	5.642495	-0.344542	0.000000	-10.000000	0.025000	-0.066667	734.500000	1023.000000	1023.000000	2046.000000
11.680000	0.011810	6.979443	1.918168	0.419378	5.073046	-0.431149	0.000000	-10.000000	0.041667	-2.283333	735.000000	1023.000000	1023.000000	2046.000000
11.700000	0.011977	7.078238	1.571164	0.717683	5.267437	-0.478047	0.000000	-10.000000	0.041667	-4.516667	735.000000	1023.000000	1023.000000	2046.000000
11.720000	0.011281	6.666970	1.311341	0.933936	5.220184	-0.798491	0.000000	-10.000000	0.075000	-7.566667	735.000000	1023.000000	1023.000000	2046.000000
11.740000	0.010171	6.011168	1.310247	0.946899	4.576340	-0.822318	0.000000	-10.000000	0.108333	-10.933333	735.000000	1023.000000	1023.000000	2046.000000
11.760000	0.010025	5.924877	1.141155	1.175102	4.480318	-0.871698	0.000000	-10.000000	0.166667	-13.950000	735.000000	1023.000000	1023.000000	2046.000000
11.780000	0.010075	5.954165	0.780266	1.472014	4.719418	-1.017534	0.000000	-10.000000	0.208333	-16.400000	735.000000	1023.000000	1023.000000	2046.000000
11.800000	0.009157	5.411899	0.796111	1.540144	4.189829	-1.114185	0.000000	-10.000000	0.275000	-18.466667	726.833313	1023.000000	1023.000000	2046.000000
11.820000	0.008298	4.904036	0.738396	1.602245	3.694060	-1.130665	0.000000	-10.000000	0.333333	-20.049999	716.500000	1023.000000	1023.000000	2046.000000
11.840000	0.008392	4.959685	0.435771	1.779336	3.944065	-1.199487	0.000000	-10.000000	0.375000	-21.183334	703.666687	1023.000000	1023.000000	2046.000000
11.860000	0.007564	4.470176	0.308592	1.752727	3.832107	-1.423249	0.000000	-10.000000	0.391667	-22.116667	696.500000	1023.000000	1023.000000	2046.000000
11.880000	0.005656	3.342476	0.382791	1.434320	3.011346	-1.485981	0.000000	-10.000000	0.400000	-22.950001	689.166687	1023.000000	1023.000000	2046.000000
11.900000	0.004575	2.703797	0.116383	1.313386	2.959137	-1.685108	0.000000	-10.000000	0.441667	-23.816668	681.666687	1023.000000	1023.000000	2046.000000
11.920000	0.003505	2.071554	-0.137589	1.143602	2.966497	-1.900955	0.000000	-10.000000	0.491667	-24.583334	673.833313	1023.000000	1023.000000	2046.000000
11.940000	0.001763	1.041670	-0.070202	0.892488	2.277732	-2.058348	0.000000	-10.000000	0.525000	-25.466667	665.500000	1023.000000	1023.000000	2046.000000
11.960000	-0.000148	-0.087490	-0.228190	0.749412	1.707333	-2.316044	0.000000	-10.000000	0.533333	-26.083334	656.833313	1023.000000	1023.000000	2046.000000
11.980000	-0.001116	-0.659747	-0.700433	0.835750	1.818238	-2.613302	0.000000	-10.000000	0.550000	-26.783333	648.166687	1023.000000	1023.000000	2046.000000
12.000000	-0.002509	-1.482970	-0.769720	0.681399	1.402286	-2.796935	0.000000	-10.000000	0.591667	-27.350000	639.333313	1023.000000	1023.000000	2046.000000
12.020000	-0.004043	-2.389448	-0.822115	0.579508	0.794540	-2.941382	0.000000	-10.000000	0.633333	-27.950001	630.166687	1023.000000	1023.000000	2046.000000
12.040000	-0.005561	-3.286326	-1.091251	0.449676	0.549950	-3.194701	0.000000	-10.000000	0.650000	-28.533335	620.833313	1023.000000	1023.000000	2046.000000
12.060000	-0.006852	-4.049749	-1.442928	0.179163	0.534803	-3.320788	0.000000	-10.000000	0.658333	-28.733334	611.166687	1023.000000	1023.000000	2046.000000
12.080000	-0.008064	-4.765700	-1.542139	0.170973	0.174334	-3.568868	0.000000	-10.000000	0.666667	-29.166668	601.666687	1023.000000	1023.000000	2046.000000
12.100000	-0.010402	-6.147297	-1.774585	-0.000435	-0.508745	-3.863533	0.000000	-10.000000	0.675000	-29.366667	592.000000	1023.000000	1023.000000	2046.000000
12.120000	-0.012159	-7.186163	-2.369524	-0.060754	-0.548111	-4.207774	0.000000	-10.000000	0.666667	-29.550001	582.333313	1023.000000	1023.000000	2046.000000
12.140000	-0.014317	-8.461520	-2.559108	-0.567350	-0.873552	-4.461511	0.000000	-10.000000	0.675000	-29.633333	572.500000	1023.000000	1023.000000	2046.000000
12.160000	-0.016320	-9.645216	-2.512019	-1.103857	-1.521938	-4.507401	0.000000	-10.000000	0.675000	-29.700001	562.500000	1023.000000	1023.000000	2046.000000
12.180000	-0.018149	-10.725970	-2.817621	-1.268196	-1.733112	-4.907041	0.000000	-10.000000	0.675000	-29.850000	552.500000	1023.000000	1023.000000	2046.000000
12.200000	-0.019567	-11.563828	-3.374875	-1.368418	-1.645887	-5.174648	0.000000	-10.000000	0.666667	-29.833334	542.500000	1023.000000	1023.000000	2046.000000
12.220000	-0.020988	-12.403951	-3.418133	-1.537603	-2.325303	-5.122912	0.000000	-10.000000	0.650000	-29.600000	532.500000	1023.000000	1023.000000	2046.000000
12.240000	-0.023018	-13.603484	-3.818494	-1.493202	-2.751832	-5.539955	0.000000	-10.000000	0.650000	-29.066668	522.500000	1023.000000	1023.000000	2046.000000
12.260000	-0.024437	-14.442358	-4.513553	-1.294324	-2.644148	-5.990334	0.000000	-10.000000	0.633333	-28.616667	512.833313	1023.000000	1023.000000	2046.000000
12.280000	-0.025971	-15.348696	-4.683528	-1.375948	-3.183597	-6.105621	0.000000	-10.000000	0.633333	-28.350000	503.333344	1023.000000	1023.000000	2046.000000
12.300000	-0.027634	-16.331591	-4.831573	-1.337134	-3.738608	-6.424276	0.000000	-10.000000	0.625000	-28.550001	494.000000	1023.000000	1023.000000	2046.000000
12.320000	-0.029003	-17.140551	-5.379030	-1.124579	-3.736559	-6.900383	0.000000	-10.000000	0.633333	-28.450001	484.500000	1023.000000	1023.000000	2046.000000
12.340000	-0.030135	-17.809835	-5.695248	-1.094619	-3.835353	-7.184616	0.000000	-10.000000	0.641667	-28.433334	475.000000	1023.000000	1023.000000	2046.000000
12.360000	-0.031012	-18.327940	-5.678215	-1.192326	-4.286989	-7.170411	0.000000	-10.000000	0.650000	-28.116667	465.500000	1023.000000	1023.000000	2046.000000
12.380000	-0.032037	-18.934078	-5.720085	-1.200341	-4.647711	-7.365942	0.000000	-10.000000	0.633333	-27.933334	456.000000	1023.000000	1023.000000	2046.000000
12.400000	-0.032883	-19.433847	-6.106801	-1.097390	-4.538192	-7.691465	0.000000	-10.000000	0.625000	-27.583334	446.666656	1023.000000	1023.000000	2046.000000
12.420000	-0.033341	-19.704298	-6.222084	-1.159216	-4.586578	-7.736420	0.000000	-10.000000	0.625000	-27.700001	437.500000	1023.000000	1023.000000	2046.000000
12.440000	-0.033364	-19.718128	-5.985339	-1.288954	-5.001889	-7.441947	0.000000	-10.000000	0.616667	-27.550001	428.333344	1023.000000	1023.000000	2046.000000
12.460000	-0.034205	-20.214951	-6.007770	-1.223548	-5.292793	-7.690839	0.000000	-10.000000	0.583333	-27.533333	419.166656	1023.000000	1023.000000	2046.000000
12.480000	-0.034743	-20.532900	-6.469701	-1.200833	-5.002388	-7.859978	0.000000	-10.000000	0.566667	-27.083334	409.833344	1023.000000	1023.000000	2046.000000
12.500000	-0.035074	-20.728849	-6.292204	-1.433982	-5.337103	-7.665561	0.000000	-10.000000	0.558333	-26.933334	400.833344	1023.000000	1023.000000	2046.000000
12.520000	-0.035918	-21.227793	-6.080420	-1.726737	-5.799985	-7.620651	0.000000	-10.000000	0.566667	-26.616667	391.833344	1023.000000	1023.000000	2046.000000
12.540000	-0.037486	-22.154060	-6.422546	-1.966531	-5.828453	-7.936531	0.000000	-10.000000	0.550000	-26.500000	383.000000	1023.000000	1023.000000	2046.000000
12.560000	-0.038829	-22.948065	-6.660573	-2.319283	-5.879737	-8.088471	0.000000	-10.000000	0.550000	-26.366667	374.000000	1023.000000	1023.000000	2046.000000
12.580000	-0.039658	-23.437670	-6.483109	-2.709054	-6.380024	-7.865483	0.000000	-10.000000	0.533333	-26.150000	365.166656	1023.000000	1023.000000	2046.000000
12.600000	-0.041226	-24.364611	-6.638729	-2.861258	-6.644332	-8.220291	0.000000	-10.000000	0.525000	-26.016666	356.500000	1023.000000	1023.000000	2046.000000
12.620000	-0.042856	-25.327835	-7.167862	-3.031342	-6.554509	-8.574121	0.000000	-10.000000	0.508333	-25.700001	347.833344	1023.000000	1023.000000	2046.000000
12.640000	-0.043663	-25.804745	-7.024214	-3.399294	-7.038174	-8.343064	0.000000	-10.000000	0.516667	-25.700001	339.333344	1023.000000	1023.000000	2046.000000
12.660000	-0.044670	-26.400072	-7.018591	-3.532828	-7.338541	-8.510112	0.000000	-10.000000	0.508333	-25.466667	330.666656	1023.000000	1023.000000	2046.000000
12.680000	-0.046411	-27.429115	-7.557821	-3.666056	-7.214630	-8.990608	0.000000	-10.000000	0.508333	-25.383333	322.333344	1023.000000	1023.000000	2046.000000
12.700000	-0.047852	-28.280464	-7.559859	-4.374071	-7.662944	-8.683590	0.000000	-10.000000	0.500000	-25.116667	313.666656	1023.000000	1023.000000	2046.000000
12.720000	-0.048298	-28.543924	-7.444803	-4.332139	-7.836304	-8.930678	0.000000	-10.000000	0.500000	-24.883333	305.333344	1023.000000	1023.000000	2046.000000
12.740000	-0.050848	-30.050961	-8.143589	-4.462226	-7.870422	-9.574724	0.000000	-10.000000	0.491667	-24.700001	297.000000	1023.000000	1023.000000	2046.000000
12.760000	-0.052509	-31.032812	-8.471213	-4.874881	-8.104103	-9.582614	0.000000	-10.000000	0.483333	-24.466667	289.000000	1023.000000	1023.000000	2046.000000
12.780000	-0.053848	-31.824263	-8.295541	-5.427141	-8.613271	-9.488311	0.000000	-10.000000	0.483333	-24.150000	280.666656	1023.000000	1023.000000	2046.000000
12.800000	-0.056062	-33.132820	-8.663256	-5.765661	-8.713608	-9.990295	0.000000	-10.000000	0.475000	-23.750000	272.666656	1023.000000	1023.000000	2046.000000
12.820000	-0.058058	-34.312160	-9.245464	-6.158272	-8.640187	-10.268239	0.000000	-10.000000	0.466667	-23.483334	264.666656	1023.000000	1023.000000	2046.000000
12.840000	-0.059012	-34.876125	-9.251517	-6.519588	-9.078451	-10.026570	0.000000	-10.000000	0.441667	-23.183334	257.000000	1023.000000	1023.000000	2046.000000
12.860000	-0.060310	-35.642986	-9.461856	-6.494635	-9.362583	-10.323915	0.000000	-10.000000	0.416667	-22.700001	249.000000	1023.000000	1023.000000	2046.000000
12.880000	-0.062122	-36.714283	-10.261907	-6.385942	-9.223456	-10.842977	0.000000	-10.000000	0.383333	-21.916666	241.333328	1023.000000	1023.000000	2046.000000
12.900000	-0.062837	-37.136772	-10.358187	-6.548735	-9.648943	-10.580908	0.000000	-10.000000	0.358333	-21.116667	234.000000	1023.000000	1023.000000	2046.000000
12.920000	-0.064034	-37.844311	-10.434139	-6.498290	-10.084449	-10.827434	0.000000	-10.000000	0.350000	-20.616667	227.000000	1023.000000	1023.000000	2046.000000
12.940000	-0.065804	-38.890236	-11.168832	-6.339005	-9.937488	-11.444910	0.000000	-10.000000	0.350000	-20.516666	220.166672	1023.000000	1023.000000	2046.000000
12.960000	-0.067335	-39.795200	-11.578847	-6.409303	-10.105357	-11.701694	0.000000	-10.000000	0.350000	-20.416666	213.333328	1023.000000	1023.000000	2046.000000
12.980000	-0.067749	-40.039505	-11.483588	-6.568236	-10.477398	-11.510282	0.000000	-10.000000	0.333333	-20.316668	206.500000	1023.000000	1023.000000	2046.000000
13.000000	-0.068790	-40.654629	-11.580564	-6.494395	-10.735787	-11.843882	0.000000	-10.000000	0.333333	-19.816668	199.666672	1023.000000	1023.000000	2046.000000
13.020000	-0.070441	-41.630867	-12.213690	-6.453835	-10.578670	-12.384673	0.000000	-10.000000	0.300000	-19.533335	193.000000	1023.000000	1023.000000	2046.000000
13.040000	-0.070709	-41.788982	-12.160699	-6.731038	-10.832895	-12.064351	0.000000	-10.000000	0.300000	-19.166668	186.666672	1023.000000	1023.000000	2046.000000
13.060000	-0.070503	-41.667282	-11.792856	-6.772962	-11.142892	-11.958570	0.000000	-10.000000	0.266667	-19.133333	180.166672	1023.000000	1023.000000	2046.000000
13.080000	-0.071370	-42.179386	-12.129008	-6.658726	-11.039841	-12.351810	0.000000	-10.000000	0.266667	-18.900000	173.833328	1023.000000	1023.000000	2046.000000
13.100000	-0.072256	-42.703064	-12.484146	-6.761900	-11.022282	-12.434735	0.000000	-10.000000	0.250000	-18.616667	167.500000	1023.000000	1023.000000	2046.000000
13.120000	-0.071776	-42.419640	-12.191382	-7.007501	-11.319660	-11.901095	0.000000	-10.000000	0.250000	-18.049999	161.500000	1023.000000	1023.000000	2046.000000
13.140000	-0.072031	-42.570610	-12.057859	-6.931470	-11.537179	-12.044100	0.000000	-10.000000	0.241667	-17.549999	155.500000	1023.000000	1023.000000	2046.000000
13.160000	-0.073406	-43.382805	-12.538914	-7.041124	-11.396299	-12.406467	0.000000	-10.000000	0.233333	-16.983334	149.500000	1023.000000	1023.000000	2046.000000
13.180000	-0.074050	-43.763283	-12.628796	-7.438941	-11.540064	-12.155482	0.000000	-10.000000	0.216667	-16.616667	143.666672	1023.000000	1023.000000	2046.000000
13.200000	-0.074451	-44.000305	-12.258667	-7.814110	-11.954680	-11.972848	0.000000	-10.000000	0.200000	-16.200001	138.000000	1023.000000	1023.000000	2046.000000
13.220000	-0.075812	-44.804626	-12.475417	-7.923220	-12.050877	-12.355110	0.000000	-10.000000	0.200000	-15.866667	132.666672	1023.000000	1023.000000	2046.000000
13.240000	-0.077231	-45.643551	-12.937499	-8.117699	-11.929197	-12.659156	0.000000	-10.000000	0.200000	-15.300000	127.333336	1023.000000	1023.000000	2046.000000
13.260000	-0.077942	-46.063618	-12.839390	-8.533547	-12.317758	-12.372925	0.000000	-10.000000	0.208333	-14.900001	122.333336	1023.000000	1023.000000	2046.000000
13.280000	-0.078695	-46.508598	-12.636937	-8.648853	-12.745163	-12.477643	0.000000	-10.000000	0.208333	-14.516667	117.333336	1023.000000	1023.000000	2046.000000
13.300000	-0.080270	-47.439819	-13.010114	-8.707735	-12.807492	-12.914480	0.000000	-10.000000	0.216667	-14.850000	112.500000	1023.000000	1023.000000	2046.000000
13.320000	-0.082078	-48.508141	-13.452209	-8.983298	-12.917761	-13.154872	0.000000	-10.000000	0.233333	-15.400001	107.500000	1023.000000	1023.000000	2046.000000
13.340000	-0.083331	-49.248634	-13.269669	-9.746070	-13.557415	-12.675481	0.000000	-10.000000	0.241667	-16.433334	102.166664	1023.000000	1023.000000	2046.000000
13.360000	-0.083443	-49.315018	-13.190518	-9.623969	-13.570471	-12.930059	0.000000	-10.000000	0.250000	-17.000000	96.833336	1023.000000	1023.000000	2046.000000
13.380000	-0.085536	-50.551510	-13.737090	-9.718505	-13.608971	-13.486943	0.000000	-10.000000	0.233333	-17.400000	91.166664	1023.000000	1023.000000	2046.000000
13.400000	-0.087352	-51.625080	-14.188663	-10.061197	-13.824723	-13.550496	0.000000	-10.000000	0.216667	-17.166668	85.500000	1023.000000	1023.000000	2046.000000
13.420000	-0.088287	-52.177868	-14.019125	-10.562714	-14.235922	-13.360106	0.000000	-10.000000	0.208333	-16.750000	79.666664	1023.000000	1023.000000	2046.000000
13.440000	-0.089303	-52.777859	-13.990233	-10.786596	-14.423893	-13.577136	0.000000	-10.000000	0.208333	-16.233334	74.000000	1023.000000	1023.000000	2046.000000
13.460000	-0.090796	-53.660404	-14.361519	-10.986785	-14.365652	-13.946447	0.000000	-10.000000	0.208333	-15.633334	68.666664	1023.000000	1023.000000	2046.000000
13.480000	-0.091992	-54.367226	-14.783273	-11.167286	-14.390907	-14.025760	0.000000	-10.000000	0.183333	-15.116667	63.333332	1023.000000	1023.000000	2046.000000
13.500000	-0.092275	-54.534534	-14.796085	-11.252384	-14.650564	-13.835501	0.000000	-10.000000	0.158333	-14.116667	58.333332	1023.000000	1023.000000	2046.000000
13.520000	-0.092823	-54.858131	-14.851567	-11.028538	-14.924109	-14.053919	0.000000	-10.000000	0.116667	-12.833333	53.500000	1023.000000	1023.000000	2046.000000
13.540000	-0.094454	-55.822372	-15.481629	-10.915292	-14.918161	-14.507290	0.000000	-10.000000	0.100000	-11.383333	49.333332	1023.000000	1023.000000	2046.000000
13.560000	-0.095312	-56.329308	-15.835526	-10.927456	-15.060686	-14.505641	0.000000	-10.000000	0.091667	-10.416667	45.500000	1023.000000	1023.000000	2046.000000
13.580000	-0.095675	-56.543896	-15.720325	-10.933109	-15.426085	-14.464378	0.000000	-10.000000	0.100000	-10.100000	42.000000	1023.000000	1023.000000	2046.000000
13.600000	-0.096159	-56.830173	-15.851470	-10.710020	-15.532873	-14.735811	0.000000	-10.000000	0.091667	-9.966667	38.500000	1023.000000	1023.000000	2046.000000
13.620000	-0.097146	-57.413086	-16.213869	-10.606635	-15.472767	-15.119814	0.000000	-10.000000	0.075000	-9.916667	35.166668	1023.000000	1023.000000	2046.000000
13.640000	-0.098039	-57.941216	-16.499592	-10.704735	-15.541971	-15.194921	0.000000	-10.000000	0.075000	-9.550000	32.000000	1023.000000	1023.000000	2046.000000
13.660000	-0.098091	-57.972042	-16.474880	-10.799708	-15.690437	-15.007018	0.000000	-10.000000	0.066667	-9.466667	28.833334	1023.000000	1023.000000	2046.000000
13.680000	-0.097619	-57.693115	-16.193613	-10.722339	-15.829096	-14.948066	0.000000	-10.000000	0.083333	-9.200000	25.666666	1023.000000	1023.000000	2046.000000
13.700000	-0.097521	-57.634876	-16.210455	-10.600447	-15.751320	-15.072654	0.000000	-10.000000	0.075000	-9.516666	22.500000	1023.000000	1023.000000	2046.000000
13.720000	-0.097917	-57.868973	-16.437037	-10.555703	-15.648381	-15.227852	0.000000	-10.000000	0.075000	-9.516666	19.333334	1023.000000	1023.000000	2046.000000
13.740000	-0.097902	-57.860008	-16.497612	-10.705431	-15.672258	-14.984707	0.000000	-10.000000	0.066667	-9.383333	16.166666	1023.000000	1023.000000	2046.000000
13.760000	-0.097336	-57.525799	-16.222263	-10.781139	-15.807013	-14.715382	0.000000	-10.000000	0.058333	-8.816667	13.000000	1023.000000	1023.000000	2046.000000
13.780000	-0.096814	-57.216885	-16.015221	-10.752706	-15.811769	-14.637189	0.000000	-10.000000	0.058333	-8.183333	10.166667	1023.000000	1023.000000	2046.000000
13.800000	-0.097241	-57.469467	-16.137552	-10.763791	-15.691141	-14.876981	0.000000	-10.000000	0.050000	-7.750000	7.333333	1023.000000	1023.000000	2046.000000
13.820000	-0.097961	-57.894932	-16.342833	-11.126396	-15.639346	-14.786360	0.000000	-10.000000	0.050000	-7.316667	4.833333	1023.000000	1023.000000	2046.000000
13.840000	-0.098118	-57.987823	-16.143858	-11.521163	-15.791446	-14.531356	0.000000	-10.000000	0.050000	-7.016667	2.500000	1023.000000	1023.000000	2046.000000
13.860000	-0.098086	-57.968536	-15.890004	-11.612616	-15.892663	-14.573252	0.000000	-10.000000	0.050000	-6.516667	0.500000	1023.000000	1023.000000	2046.000000
13.880000	-0.098800	-58.390652	-16.053213	-11.687479	-15.781766	-14.868194	0.000000	-10.000000	0.050000	-6.050000	-1.500000	1023.000000	1023.000000	2046.000000
13.900000	-0.099421	-58.757755	-16.228050	-11.898485	-15.779443	-14.851776	0.000000	-10.000000	0.050000	-5.566667	-3.500000	1023.000000	1023.000000	2046.000000
13.920000	-0.099466	-58.784645	-16.039345	-12.124075	-15.961484	-14.659740	0.000000	-10.000000	0.041667	-5.250000	-5.166667	1023.000000	1023.000000	2046.000000
13.940000	-0.099351	-58.716637	-15.928162	-12.099947	-15.986320	-14.702209	0.000000	-10.000000	0.033333	-5.000000	-6.833333	1023.000000	1023.000000	2046.000000
13.960000	-0.100058	-59.134453	-16.097124	-12.107677	-15.932964	-14.996688	0.000000	-10.000000	0.033333	-4.733334	-8.500000	1023.000000	1023.000000	2046.000000
13.980000	-0.100992	-59.686092	-16.163858	-12.761196	-16.173681	-14.587358	0.000000	-10.000000	0.041667	-4.450000	-10.166667	1023.000000	1023.000000	2046.000000
14.000000	-0.100620	-59.466312	-15.956274	-12.747861	-16.155638	-14.606540	0.000000	-10.000000	0.050000	-4.150000	-11.666667	1023.000000	1023.000000	2046.000000
14.020000	-0.100860	-59.608276	-16.084812	-12.634296	-16.074833	-14.814334	0.000000	-10.000000	0.050000	-3.850000	-13.000000	1023.000000	1023.000000	2046.000000
14.040000	-0.101853	-60.195087	-16.374041	-12.692422	-16.102842	-15.025784	0.000000	-10.000000	0.041667	-3.500000	-14.333333	1023.000000	1023.000000	2046.000000
14.060000	-0.102829	-60.772083	-16.525013	-13.102726	-16.216572	-14.927772	0.000000	-10.000000	0.033333	-3.016667	-15.500000	1023.000000	1023.000000	2046.000000
14.080000	-0.103207	-60.995438	-16.291752	-13.433779	-16.427744	-14.842165	0.000000	-10.000000	0.025000	-2.550000	-16.500000	1023.000000	1023.000000	2046.000000
14.100000	-0.103381	-61.098022	-16.370584	-13.445579	-16.276623	-15.005236	0.000000	-10.000000	0.016667	-2.066667	-17.333334	1023.000000	1023.000000	2046.000000
14.120000	-0.104096	-61.521000	-16.679960	-13.411600	-16.261444	-15.167994	0.000000	-10.000000	0.016667	-1.783333	-17.833334	1023.000000	1023.000000	2046.000000
14.140000	-0.104590	-61.812874	-16.832890	-13.528799	-16.426437	-15.024749	0.000000	-10.000000	0.008333	-1.066667	-18.000000	1023.000000	1023.000000	2046.000000
14.160000	-0.104717	-61.887753	-17.006723	-13.246198	-16.460035	-15.174796	0.000000	-10.000000	0.008333	0.000000	-18.000000	1023.000000	1023.000000	2046.000000
14.180000	-0.105604	-62.412067	-17.390860	-13.018948	-16.538887	-15.463376	0.000000	-10.000000	0.000000	1.350000	-18.000000	1023.000000	1023.000000	2046.000000
14.200000	-0.106548	-62.969723	-17.778925	-13.018465	-16.697021	-15.475311	0.000000	-10.000000	0.000000	2.616667	-18.000000	1023.000000	1023.000000	2046.000000
14.220000	-0.106919	-63.188873	-17.872515	-12.988029	-16.841976	-15.486352	0.000000	-10.000000	0.000000	3.300000	-18.000000	1023.000000	1023.000000	2046.000000
14.240000	-0.107345	-63.440857	-18.188194	-12.748960	-16.716566	-15.787135	0.000000	-10.000000	0.008333	3.383333	-18.000000	1023.000000	1023.000000	2046.000000
14.260000	-0.107916	-63.778282	-18.512064	-12.693680	-16.693499	-15.879038	0.000000	-10.000000	0.025000	2.116667	-18.000000	1023.000000	1023.000000	2046.000000
14.280000	-0.108262	-63.982979	-18.606934	-12.819208	-16.805994	-15.750844	0.000000	-10.000000	0.033333	0.216667	-18.000000	1023.000000	1023.000000	2046.000000
14.300000	-0.108163	-63.924046	-18.606363	-12.659890	-16.819895	-15.837899	0.000000	-10.000000	0.041667	-1.500000	-18.166666	1023.000000	1023.000000	2046.000000
14.320000	-0.108126	-63.902397	-18.748833	-12.559733	-16.678839	-15.914989	0.000000	-10.000000	0.041667	-2.533333	-18.666666	1023.000000	1023.000000	2046.000000
14.340000	-0.108138	-63.909565	-18.714073	-12.675261	-16.824474	-15.695757	0.000000	-10.000000	0.050000	-3.250000	-19.500000	1023.000000	1023.000000	2046.000000
14.360000	-0.107594	-63.588276	-18.534466	-12.602193	-16.849144	-15.602474	0.000000	-10.000000	0.041667	-3.833333	-20.500000	1023.000000	1023.000000	2046.000000
14.380000	-0.106969	-63.218822	-18.510019	-12.391068	-16.688097	-15.629637	0.000000	-10.000000	0.033333	-3.783334	-21.833334	1023.000000	1023.000000	2046.000000
14.400000	-0.106370	-62.864887	-18.463053	-12.397908	-16.646011	-15.357914	0.000000	-10.000000	0.016667	-3.083333	-23.000000	1023.000000	1023.000000	2046.000000
14.420000	-0.105742	-62.493332	-18.211899	-12.482309	-16.667015	-15.132109	0.000000	-10.000000	0.008333	-1.683333	-23.833334	1023.000000	1023.000000	2046.000000
14.440000	-0.105158	-62.148129	-18.082087	-12.462924	-16.516373	-15.086744	0.000000	-10.000000	0.008333	-0.700000	-24.000000	1023.000000	1023.000000	2046.000000
14.460000	-0.105128	-62.130814	-18.025545	-12.572082	-16.447519	-15.085669	0.000000	-10.000000	0.008333	0.283333	-24.000000	1023.000000	1023.000000	2046.000000
14.480000	-0.105187	-62.165722	-17.897848	-12.912910	-16.501534	-14.853431	0.000000	-10.000000	0.008333	1.033333	-24.000000	1023.000000	1023.000000	2046.000000
14.500000	-0.104828	-61.953491	-17.657574	-13.013702	-16.465939	-14.816279	0.000000	-10.000000	0.000000	2.050000	-24.000000	1023.000000	1023.000000	2046.000000
14.520000	-0.104581	-61.807228	-17.596987	-12.947374	-16.301908	-14.960958	0.000000	-10.000000	0.000000	2.983333	-24.000000	1023.000000	1023.000000	2046.000000
14.540000	-0.104458	-61.734791	-17.600241	-13.021525	-16.260323	-14.852701	0.000000	-10.000000	0.000000	3.650000	-24.000000	1023.000000	1023.000000	2046.000000
14.560000	-0.104047	-61.491852	-17.393759	-13.085285	-16.295578	-14.717231	0.000000	-10.000000	0.000000	4.166667	-24.000000	1023.000000	1023.000000	2046.000000
14.580000	-0.103539	-61.191452	-17.266504	-13.003728	-16.180067	-14.741155	0.000000	-10.000000	-0.008333	4.566667	-24.000000	1023.000000	1023.000000	2046.000000
14.600000	-0.103296	-61.047646	-17.252373	-12.912776	-16.100191	-14.782305	0.000000	-10.000000	-0.008333	4.933333	-24.000000	1023.000000	1023.000000	2046.000000
14.620000	-0.103350	-61.080109	-17.082848	-13.321015	-16.279898	-14.396349	0.000000	-10.000000	-0.016667	5.433333	-24.000000	1023.000000	1023.000000	2046.000000
14.640000	-0.102564	-60.615303	-16.945200	-13.177173	-16.056824	-14.436108	0.000000	-10.000000	-0.016667	6.216667	-24.000000	1023.000000	1023.000000	2046.000000
14.660000	-0.102046	-60.309090	-17.023439	-12.881466	-15.783550	-14.620636	0.000000	-10.000000	-0.050000	7.216667	-24.000000	1023.000000	1023.000000	2046.000000
14.680000	-0.101869	-60.204765	-16.984001	-12.942113	-15.889585	-14.389069	0.000000	-10.000000	-0.058333	8.350000	-24.000000	1023.000000	1023.000000	2046.000000
14.700000	-0.101686	-60.096653	-16.860661	-12.987374	-15.828950	-14.419669	0.000000	-10.000000	-0.075000	9.566667	-24.000000	1023.000000	1023.000000	2046.000000
14.720000	-0.101458	-59.961433	-16.810688	-13.034946	-15.623870	-14.491930	0.000000	-10.000000	-0.075000	10.866667	-8.666667	1023.000000	1023.000000	2046.000000
14.740000	-0.100811	-59.579109	-16.607452	-13.170265	-15.563679	-14.237713	0.000000	-10.000000	-0.108333	12.433333	9.166667	1023.000000	1023.000000	2046.000000
14.760000	-0.100047	-59.127926	-16.384941	-13.005011	-15.503891	-14.234082	0.000000	-10.000000	-0.133333	13.550000	27.000000	1023.000000	1023.000000	2046.000000
14.780000	-0.099425	-58.760288	-16.494415	-12.641398	-15.199781	-14.424694	0.000000	-10.000000	-0.166667	14.766666	31.000000	1023.000000	1023.000000	2046.000000
14.800000	-0.098831	-58.409157	-16.587391	-12.311944	-15.147249	-14.362572	0.000000	-10.000000	-0.175000	15.900001	34.166668	1023.000000	1023.000000	2046.000000
14.820000	-0.098235	-58.056873	-16.489683	-12.072008	-15.211134	-14.284049	0.000000	-10.000000	-0.208333	17.450001	39.166668	1023.000000	1023.000000	2046.000000
14.840000	-0.097385	-57.554253	-16.455923	-11.679427	-14.997347	-14.421554	0.000000	-10.000000	-0.225000	18.783333	44.666668	1023.000000	1023.000000	2046.000000
14.860000	-0.096506	-57.035217	-16.448515	-11.237371	-14.777616	-14.571713	0.000000	-10.000000	-0.250000	19.533333	50.833332	1023.000000	1023.000000	2046.000000
14.880000	-0.095482	-56.429920	-16.282047	-11.044881	-14.708399	-14.394594	0.000000	-10.000000	-0.258333	20.116667	57.166668	1023.000000	1023.000000	2046.000000
14.900000	-0.094313	-55.738758	-15.968103	-10.745546	-14.587683	-14.437425	0.000000	-10.000000	-0.275000	20.616667	63.833332	1023.000000	1023.000000	2046.000000
14.920000	-0.093027	-54.978939	-15.876141	-10.364946	-14.161304	-14.576550	0.000000	-10.000000	-0.291667	21.350000	70.500000	1023.000000	1023.000000	2046.000000
14.940000	-0.091436	-54.038853	-15.662218	-10.127493	-13.867955	-14.381187	0.000000	-10.000000	-0.316667	21.750000	77.666664	1023.000000	1023.000000	2046.000000
14.960000	-0.089516	-52.904198	-15.218050	-9.907230	-13.585337	-14.193582	0.000000	-10.000000	-0.333333	22.216667	84.833336	1023.000000	1023.000000	2046.000000
14.980000	-0.087573	-51.755722	-14.893616	-9.623066	-13.115182	-14.123857	0.000000	-10.000000	-0.341667	22.566668	92.166664	1023.000000	1023.000000	2046.000000
15.000000	-0.085755	-50.681374	-14.703730	-9.252260	-12.706142	-14.019241	0.000000	-10.000000	-0.350000	23.166668	99.500000	1023.000000	1023.000000	2046.000000
15.020000	-0.083636	-49.428661	-14.321305	-9.060948	-12.463607	-13.582802	0.000000	-10.000000	-0.366667	23.583334	107.166664	1023.000000	1023.000000	2046.000000
15.040000	-0.081555	-48.199028	-13.864698	-8.847330	-12.154429	-13.332569	0.000000	-10.000000	-0.391667	23.916668	115.000000	1023.000000	1023.000000	2046.000000
15.060000	-0.079822	-47.174892	-13.663637	-8.560004	-11.667381	-13.283868	0.000000	-10.000000	-0.400000	24.333334	123.000000	1023.000000	1023.000000	2046.000000
15.080000	-0.077980	-46.086197	-13.326371	-8.519139	-11.397873	-12.842815	0.000000	-10.000000	-0.416667	24.766666	131.000000	1023.000000	1023.000000	2046.000000
15.100000	-0.076439	-45.175411	-12.893109	-8.587784	-11.177074	-12.517443	0.000000	-10.000000	-0.433333	25.483334	139.166672	1023.000000	1023.000000	2046.000000
15.120000	-0.075183	-44.432892	-12.591082	-8.617867	-10.821744	-12.402198	0.000000	-10.000000	-0.450000	25.783333	147.500000	1023.000000	1023.000000	2046.000000
15.140000	-0.073956	-43.707806	-12.382102	-8.627699	-10.495277	-12.202727	0.000000	-10.000000	-0.458333	26.066668	156.166672	1023.000000	1023.000000	2046.000000
15.160000	-0.072458	-42.822651	-12.005133	-8.702456	-10.303308	-11.811753	0.000000	-10.000000	-0.458333	26.016666	164.833328	1023.000000	1023.000000	2046.000000
15.180000	-0.071159	-42.055069	-11.619661	-8.651479	-10.106472	-11.677459	0.000000	-10.000000	-0.458333	26.116667	173.666672	1023.000000	1023.000000	2046.000000
15.200000	-0.070027	-41.386055	-11.490582	-8.559852	-9.741464	-11.594159	0.000000	-10.000000	-0.458333	26.333334	182.333328	1023.000000	1023.000000	2046.000000
15.220000	-0.068278	-40.352085	-11.231726	-8.507084	-9.446761	-11.166514	0.000000	-10.000000	-0.458333	26.633333	191.166672	1023.000000	1023.000000	2046.000000
15.240000	-0.066690	-39.414032	-10.786888	-8.407897	-9.244376	-10.974870	0.000000	-10.000000	-0.458333	26.900000	200.000000	1023.000000	1023.000000	2046.000000
15.260000	-0.065818	-38.898621	-10.552643	-8.589662	-9.009226	-10.747088	0.000000	-10.000000	-0.450000	27.150000	209.000000	1023.000000	1023.000000	2046.000000
15.280000	-0.064315	-38.009975	-10.360529	-8.474916	-8.636013	-10.538516	0.000000	-10.000000	-0.466667	27.416668	218.000000	1023.000000	1023.000000	2046.000000
15.300000	-0.062360	-36.854942	-10.112043	-8.255079	-8.196479	-10.291342	0.000000	-10.000000	-0.475000	27.683334	227.166672	1023.000000	1023.000000	2046.000000
15.320000	-0.061480	-36.334507	-9.933574	-8.164136	-8.013203	-10.223597	0.000000	-10.000000	-0.475000	27.600000	236.333328	1023.000000	1023.000000	2046.000000
15.340000	-0.060993	-36.047150	-9.920913	-8.233148	-7.718093	-10.174995	0.000000	-10.000000	-0.458333	27.450001	245.500000	1023.000000	1023.000000	2046.000000
15.360000	-0.059821	-35.354309	-9.684987	-8.351280	-7.473570	-9.844472	0.000000	-10.000000	-0.450000	27.350000	254.666672	1023.000000	1023.000000	2046.000000
15.380000	-0.058599	-34.631859	-9.270881	-8.392936	-7.308864	-9.659178	0.000000	-10.000000	-0.450000	27.266666	263.833344	1023.000000	1023.000000	2046.000000
15.400000	-0.057788	-34.152878	-9.274678	-8.281438	-6.951945	-9.644815	0.000000	-10.000000	-0.441667	27.166668	273.000000	1023.000000	1023.000000	2046.000000
15.420000	-0.056518	-33.401878	-9.337172	-7.937818	-6.676591	-9.450297	0.000000	-10.000000	-0.441667	26.950001	282.000000	1023.000000	1023.000000	2046.000000
15.440000	-0.055289	-32.676075	-9.231413	-7.650506	-6.524498	-9.269660	0.000000	-10.000000	-0.441667	27.116667	291.000000	1023.000000	1023.000000	2046.000000
15.460000	-0.054758	-32.361969	-9.246643	-7.352019	-6.408522	-9.354786	0.000000	-10.000000	-0.450000	27.283335	300.000000	1023.000000	1023.000000	2046.000000
15.480000	-0.054004	-31.916418	-9.366292	-6.982352	-6.210668	-9.357106	0.000000	-10.000000	-0.450000	27.600000	309.166656	1023.000000	1023.000000	2046.000000
15.500000	-0.052806	-31.208456	-9.309299	-6.670475	-6.128355	-9.100326	0.000000	-10.000000	-0.441667	27.283333	318.333344	1023.000000	1023.000000	2046.000000
15.520000	-0.051617	-30.505657	-9.117722	-6.251919	-6.017467	-9.118549	0.000000	-10.000000	-0.425000	26.866667	327.500000	1023.000000	1023.000000	2046.000000
15.540000	-0.050635	-29.925024	-9.045448	-5.926460	-5.802652	-9.150463	0.000000	-10.000000	-0.408333	26.483334	336.500000	1023.000000	1023.000000	2046.000000
15.560000	-0.048944	-28.926083	-8.971299	-5.613832	-5.500051	-8.840901	0.000000	-10.000000	-0.408333	26.283335	345.333344	1023.000000	1023.000000	2046.000000
15.580000	-0.047212	-27.902174	-8.609630	-5.307993	-5.353378	-8.631172	0.000000	-10.000000	-0.416667	26.333334	354.166656	1023.000000	1023.000000	2046.000000
15.600000	-0.045610	-26.955648	-8.297888	-5.025047	-5.104403	-8.528312	0.000000	-10.000000	-0.416667	26.333334	363.000000	1023.000000	1023.000000	2046.000000
15.620000	-0.043812	-25.892910	-8.061007	-4.754636	-4.782462	-8.294805	0.000000	-10.000000	-0.408333	26.133333	371.833344	1023.000000	1023.000000	2046.000000
15.640000	-0.041390	-24.461617	-7.779038	-4.445945	-4.438067	-7.798567	0.000000	-10.000000	-0.400000	25.800001	380.500000	1023.000000	1023.000000	2046.000000
15.660000	-0.039133	-23.127691	-7.302552	-4.141810	-4.118475	-7.564853	0.000000	-10.000000	-0.400000	25.466667	389.166656	1023.000000	1023.000000	2046.000000
15.680000	-0.037079	-21.913813	-6.841438	-3.944161	-3.711736	-7.416477	0.000000	-10.000000	-0.408333	25.416668	397.666656	1023.000000	1023.000000	2046.000000
15.700000	-0.034426	-20.345943	-6.367146	-3.838546	-3.032302	-7.107950	0.000000	-10.000000	-0.416667	25.550001	406.333344	1023.000000	1023.000000	2046.000000
15.720000	-0.031528	-18.632805	-5.695196	-3.894468	-2.353203	-6.689938	0.000000	-10.000000	-0.441667	25.650002	414.666656	1023.000000	1023.000000	2046.000000
15.740000	-0.029494	-17.431074	-4.885944	-3.889365	-1.901197	-6.754569	0.000000	-10.000000	-0.433333	25.966667	423.333344	1023.000000	1023.000000	2046.000000
15.760000	-0.028160	-16.642300	-4.176027	-4.177357	-1.552646	-6.736270	0.000000	-10.000000	-0.450000	26.150000	431.833344	1023.000000	1023.000000	2046.000000
15.780000	-0.025881	-15.295405	-3.676061	-4.328458	-0.928755	-6.362132	0.000000	-10.000000	-0.450000	26.350000	437.666656	1023.000000	1023.000000	2046.000000
15.800000	-0.024258	-14.336532	-2.976947	-4.331302	-0.645177	-6.383107	0.000000	-10.000000	-0.441667	26.433332	446.333344	1023.000000	1023.000000	2046.000000
15.820000	-0.023478	-13.875297	-2.481835	-4.466565	-0.484871	-6.442025	0.000000	-10.000000	-0.408333	26.066668	455.166656	1023.000000	1023.000000	2046.000000
15.840000	-0.021690	-12.819053	-2.159139	-4.546035	-0.045419	-6.068460	0.000000	-10.000000	-0.383333	25.683334	467.000000	1023.000000	1023.000000	2046.000000
15.860000	-0.019872	-11.744132	-1.618052	-4.513649	0.249659	-5.862090	0.000000	-10.000000	-0.375000	24.833334	475.666656	1023.000000	1023.000000	2046.000000
15.880000	-0.018664	-11.030606	-1.119908	-4.505787	0.456005	-5.860916	0.000000	-10.000000	-0.366667	24.550001	484.000000	1023.000000	1023.000000	2046.000000
15.900000	-0.017656	-10.434778	-0.766939	-4.698491	0.599367	-5.568716	0.000000	-10.000000	-0.350000	24.116667	492.166656	1023.000000	1023.000000	2046.000000
15.920000	-0.016063	-9.493505	-0.386849	-4.927896	0.887174	-5.065936	0.000000	-10.000000	-0.350000	24.066668	500.500000	1023.000000	1023.000000	2046.000000
15.940000	-0.014449	-8.539256	-0.013817	-4.598171	1.252885	-5.180154	0.000000	-10.000000	-0.350000	23.800001	508.833344	1023.000000	1023.000000	2046.000000
15.960000	-0.013812	-8.162793	0.097009	-4.605394	1.323336	-4.977744	0.000000	-10.000000	-0.333333	23.600000	516.666687	1023.000000	1023.000000	2046.000000
15.980000	-0.012252	-7.240916	0.301398	-4.526215	1.652552	-4.668650	0.000000	-10.000000	-0.316667	23.233334	524.333313	1023.000000	1023.000000	2046.000000
16.000000	-0.012107	-7.155088	0.596764	-4.729040	1.716659	-4.739472	0.000000	-10.000000	-0.283333	22.633333	532.000000	1023.000000	1023.000000	2046.000000
16.020000	-0.011504	-6.799059	0.914488	-4.926469	1.792890	-4.579968	0.000000	-10.000000	-0.291667	22.300001	539.833313	1023.000000	1023.000000	2046.000000
16.040001	-0.009542	-5.639279	1.076026	-4.755674	2.270359	-4.229990	0.000000	-10.000000	-0.275000	21.950001	547.500000	1023.000000	1023.000000	2046.000000
16.059999	-0.008919	-5.271410	1.149928	-4.464931	2.428864	-4.385272	0.000000	-10.000000	-0.275000	21.933334	554.833313	1023.000000	1023.000000	2046.000000
16.080000	-0.009440	-5.579069	1.060887	-4.329603	2.238891	-4.549244	0.000000	-10.000000	-0.250000	21.683334	562.166687	1023.000000	1023.000000	2046.000000
16.100000	-0.008599	-5.081905	0.848634	-4.103124	2.435516	-4.262930	0.000000	-10.000000	-0.250000	21.666668	569.333313	1023.000000	1023.000000	2046.000000
16.120001	-0.007591	-4.486367	0.795326	-3.661179	2.666370	-4.286884	0.000000	-10.000000	-0.241667	21.683334	576.666687	1023.000000	1023.000000	2046.000000
16.139999	-0.007649	-4.520740	0.739905	-3.206333	2.580071	-4.634383	0.000000	-10.000000	-0.250000	21.466667	583.833313	1023.000000	1023.000000	2046.000000
16.160000	-0.006876	-4.063846	0.718467	-2.890504	2.567152	-4.458960	0.000000	-10.000000	-0.266667	21.066668	591.166687	1023.000000	1023.000000	2046.000000
16.180000	-0.004979	-2.942731	0.729642	-2.392035	2.976909	-4.257246	0.000000	-10.000000	-0.291667	20.666666	598.166687	1023.000000	1023.000000	2046.000000
16.200001	-0.004346	-2.568663	0.846438	-1.973930	3.019603	-4.460774	0.000000	-10.000000	-0.291667	20.416666	605.166687	1023.000000	1023.000000	2046.000000
16.219999	-0.003941	-2.329078	0.951619	-1.857837	2.891089	-4.313949	0.000000	-10.000000	-0.275000	20.266666	612.000000	1023.000000	1023.000000	2046.000000
16.240000	-0.001470	-0.868543	1.053274	-1.523518	3.387108	-3.785408	0.000000	-10.000000	-0.250000	19.750000	618.833313	1023.000000	1023.000000	2046.000000
16.260000	0.000117	0.068938	1.335747	-1.162442	3.619668	-3.724034	0.000000	-10.000000	-0.225000	19.066668	625.500000	1023.000000	1023.000000	2046.000000
16.280001	0.000775	0.458033	1.603244	-0.976048	3.472610	-3.641773	0.000000	-10.000000	-0.208333	18.500000	632.000000	1023.000000	1023.000000	2046.000000
16.299999	0.003217	1.901334	1.812843	-0.743643	3.873425	-3.041291	0.000000	-10.000000	-0.208333	18.516666	638.333313	1023.000000	1023.000000	2046.000000
16.320000	0.005872	3.470197	2.171177	-0.428851	4.467816	-2.739946	0.000000	-10.000000	-0.225000	19.133333	644.500000	1023.000000	1023.000000	2046.000000
16.340000	0.007085	4.187101	2.689114	-0.305077	4.624027	-2.820963	0.000000	-10.000000	-0.258333	19.916666	650.833313	1023.000000	1023.000000	2046.000000
16.360001	0.008743	5.167303	3.175478	-0.527379	4.807523	-2.288319	0.000000	-10.000000	-0.275000	20.700001	657.333313	1023.000000	1023.000000	2046.000000
16.379999	0.011362	6.714741	3.629652	-0.454490	5.539440	-1.999861	0.000000	-10.000000	-0.300000	21.533333	664.166687	1023.000000	1023.000000	2046.000000
16.400000	0.011476	6.782313	4.153890	-0.668348	5.499402	-2.202630	0.000000	-10.000000	-0.300000	22.000000	671.000000	1023.000000	1023.000000	2046.000000
16.420000	0.012593	7.442657	4.546459	-1.046090	5.640636	-1.698348	0.000000	-10.000000	-0.308333	22.216667	678.333313	1023.000000	1023.000000	2046.000000
16.440001	0.014699	8.686894	4.886027	-0.991028	6.288080	-1.496185	0.000000	-10.000000	-0.300000	22.066668	685.666687	1023.000000	1023.000000	2046.000000
16.459999	0.014596	8.626294	5.258423	-1.084342	6.155177	-1.702964	0.000000	-10.000000	-0.283333	21.983334	693.166687	1023.000000	1023.000000	2046.000000
16.480000	0.015492	9.155774	5.537900	-1.290359	6.153641	-1.245408	0.000000	-10.000000	-0.250000	21.633333	700.500000	1023.000000	1023.000000	2046.000000
16.500000	0.017716	10.469934	5.832398	-1.157978	6.717295	-0.921781	0.000000	-10.000000	-0.233333	21.000000	707.833313	1023.000000	1023.000000	2046.000000
16.520000	0.017854	10.551991	6.092313	-1.162153	6.713640	-1.091809	0.000000	-10.000000	-0.233333	20.366667	715.000000	1023.000000	1023.000000	2046.000000
16.540001	0.018832	11.129866	6.374600	-1.336393	6.694878	-0.603219	0.000000	-10.000000	-0.250000	20.016666	721.833313	1023.000000	1023.000000	2046.000000
16.559999	0.020596	12.172464	6.615468	-1.425201	7.133051	-0.150854	0.000000	-10.000000	-0.250000	20.016666	728.666687	1023.000000	1023.000000	2046.000000
16.580000	0.021688	12.817446	6.850239	-1.044248	7.396256	-0.384802	0.000000	-10.000000	-0.250000	19.883333	735.333313	1023.000000	1023.000000	2046.000000
16.600000	0.021882	12.932249	7.010266	-1.107693	7.105707	-0.076031	0.000000	-10.000000	-0.233333	19.533333	742.000000	1023.000000	1023.000000	2046.000000
16.620001	0.023479	13.876313	6.970823	-0.902610	7.506534	0.301567	0.000000	-10.000000	-0.216667	19.033333	748.500000	1023.000000	1023.000000	2046.000000
16.639999	0.024023	14.197888	7.048820	-0.851833	7.783390	0.217512	0.000000	-10.000000	-0.200000	18.683332	755.000000	1023.000000	1023.000000	2046.000000
16.660000	0.023584	13.938057	7.463326	-1.188945	7.420853	0.242824	0.000000	-10.000000	-0.200000	18.516666	761.333313	1023.000000	1023.000000	2046.000000
16.680000	0.025283	14.942028	7.610970	-1.200524	7.786812	0.744770	0.000000	-10.000000	-0.183333	18.233334	767.500000	1023.000000	1023.000000	2046.000000
16.700001	0.026663	15.757560	7.492203	-0.725108	8.333959	0.656507	0.000000	-10.000000	-0.166667	17.933334	773.500000	1023.000000	1023.000000	2046.000000
16.719999	0.025257	14.926924	7.410366	-0.576152	7.800523	0.292186	0.000000	-10.000000	-0.150000	17.533335	779.500000	1023.000000	1023.000000	2046.000000
16.740000	0.025295	14.949165	7.195219	-0.487274	7.663095	0.578124	0.000000	-10.000000	-0.158333	17.300001	785.500000	1023.000000	1023.000000	2046.000000
16.760000	0.026715	15.788504	6.918653	0.044599	8.211596	0.613656	0.000000	-10.000000	-0.166667	17.100000	791.500000	1023.000000	1023.000000	2046.000000
16.780001	0.026193	15.479928	6.825857	0.513346	7.956903	0.183823	0.000000	-10.000000	-0.175000	16.966667	795.500000	1023.000000	1023.000000	2046.000000
16.799999	0.026325	15.558360	6.845324	0.817467	7.572894	0.322676	0.000000	-10.000000	-0.166667	16.783333	801.166687	1023.000000	1023.000000	2046.000000
16.820000	0.028119	16.618280	6.750947	1.325508	7.996034	0.545792	0.000000	-10.000000	-0.158333	16.800001	806.666687	1023.000000	1023.000000	2046.000000
16.840000	0.029035	17.159580	6.652801	1.875366	8.298121	0.333293	0.000000	-10.000000	-0.133333	16.650002	814.000000	1023.000000	1023.000000	2046.000000
16.860001	0.028819	17.032001	6.828012	2.007268	7.800867	0.395855	0.000000	-10.000000	-0.116667	16.166668	819.666687	1023.000000	1023.000000	2046.000000
16.879999	0.030350	17.936666	6.852349	2.341392	7.980667	0.762258	0.000000	-10.000000	-0.091667	15.233334	825.166687	1023.000000	1023.000000	2046.000000
16.900000	0.032740	19.349262	6.849566	2.807722	8.670908	1.021066	0.000000	-10.000000	-0.091667	14.350000	830.500000	1023.000000	1023.000000	2046.000000
16.920000	0.033459	19.774242	7.059651	3.100120	8.588632	1.025841	0.000000	-10.000000	-0.091667	13.583334	835.333313	1023.000000	1023.000000	2046.000000
16.940001	0.034350	20.300924	7.312115	3.298952	8.344579	1.345279	0.000000	-10.000000	-0.108333	13.300000	840.000000	1023.000000	1023.000000	2046.000000
16.959999	0.036481	21.560003	7.510955	3.535332	8.668946	1.844769	0.000000	-10.000000	-0.100000	12.983334	844.500000	1023.000000	1023.000000	2046.000000
16.980000	0.038897	22.987913	7.600770	3.906571	9.422293	2.058280	0.000000	-10.000000	-0.100000	13.083334	848.833313	1023.000000	1023.000000	2046.000000
17.000000	0.039637	23.425745	7.958975	3.956180	9.448604	2.061985	0.000000	-10.000000	-0.091667	13.083334	853.166687	1023.000000	1023.000000	2046.000000
17.020000	0.040140	23.722702	8.370333	3.703302	9.208099	2.440968	0.000000	-10.000000	-0.091667	13.100000	857.500000	1023.000000	1023.000000	2046.000000
17.040001	0.041301	24.408667	8.610162	3.479068	9.482490	2.836947	0.000000	-10.000000	-0.091667	13.000000	861.833313	1023.000000	1023.000000	2046.000000
17.059999	0.042842	25.319883	8.671577	3.421872	10.182403	3.044029	0.000000	-10.000000	-0.091667	12.800000	866.333313	1023.000000	1023.000000	2046.000000
17.080000	0.042817	25.305088	9.003865	3.314446	10.132026	2.854751	0.000000	-10.000000	-0.091667	12.516666	870.666687	1023.000000	1023.000000	2046.000000
17.100000	0.042617	25.186440	9.293838	3.019680	9.828359	3.044564	0.000000	-10.000000	-0.083333	12.250000	875.000000	1023.000000	1023.000000	2046.000000
17.120001	0.043193	25.526966	9.438840	2.822360	9.890310	3.375456	0.000000	-10.000000	-0.058333	11.666667	879.000000	1023.000000	1023.000000	2046.000000
17.139999	0.044532	26.318281	9.441946	2.935393	10.435708	3.505234	0.000000	-10.000000	-0.041667	11.000000	883.000000	1023.000000	1023.000000	2046.000000
17.160000	0.044928	26.552462	9.599345	2.923033	10.566449	3.463634	0.000000	-10.000000	-0.016667	10.200000	886.833313	1023.000000	1023.000000	2046.000000
17.180000	0.044787	26.469204	9.888597	2.725093	10.247522	3.607991	0.000000	-10.000000	-0.008333	9.783334	890.500000	1023.000000	1023.000000	2046.000000
17.200001	0.044898	26.534479	10.070022	2.400356	10.086662	3.977439	0.000000	-10.000000	0.000000	9.450000	893.833313	1023.000000	1023.000000	2046.000000
17.219999	0.046480	27.469925	10.148158	2.662963	10.590581	4.068224	0.000000	-10.000000	0.000000	9.116667	897.000000	1023.000000	1023.000000	2046.000000
17.240000	0.047188	27.888014	10.052455	2.879911	10.952679	4.002968	0.000000	-10.000000	0.000000	8.566667	900.000000	1023.000000	1023.000000	2046.000000
17.260000	0.046225	27.318832	10.161457	2.826176	10.347430	3.983769	0.000000	-10.000000	0.000000	7.750000	903.000000	1023.000000	1023.000000	2046.000000
17.280001	0.045829	27.085039	10.112966	2.603243	10.209771	4.159059	0.000000	-10.000000	0.000000	6.816667	905.833313	1023.000000	1023.000000	2046.000000
17.299999	0.046401	27.423260	10.029767	2.504056	10.731381	4.158055	0.000000	-10.000000	0.000000	5.550000	908.333313	1023.000000	1023.000000	2046.000000
17.320000	0.046257	27.337866	10.228087	2.369596	10.712091	4.028091	0.000000	-10.000000	0.000000	4.600000	910.333313	1023.000000	1023.000000	2046.000000
17.340000	0.045665	26.987938	10.300641	2.191478	10.295788	4.200031	0.000000	-10.000000	0.000000	3.633333	912.333313	1023.000000	1023.000000	2046.000000
17.360001	0.045902	27.128283	9.925765	2.469434	10.651031	4.082052	0.000000	-10.000000	0.000000	3.183333	913.666687	1023.000000	1023.000000	2046.000000
17.379999	0.045346	26.799437	9.566830	2.657316	10.767997	3.807294	0.000000	-10.000000	0.008333	2.733333	914.833313	1023.000000	1023.000000	2046.000000
17.400000	0.044037	26.025875	9.493597	2.687146	10.137002	3.708130	0.000000	-10.000000	0.000000	2.666667	915.500000	1023.000000	1023.000000	2046.000000
17.420000	0.043466	25.688519	9.251987	2.940871	9.881145	3.614516	0.000000	-10.000000	0.000000	2.633333	916.333313	1023.000000	1023.000000	2046.000000
17.440001	0.043919	25.956102	8.826394	3.524027	10.221762	3.383920	0.000000	-10.000000	-0.016667	2.916667	917.166687	1023.000000	1023.000000	2046.000000
17.459999	0.043824	25.900051	8.700088	3.972196	10.142108	3.085659	0.000000	-10.000000	-0.008333	3.283333	918.000000	1023.000000	1023.000000	2046.000000
17.480000	0.043444	25.675262	8.774515	4.113321	9.644109	3.143319	0.000000	-10.000000	0.000000	3.350000	919.166687	1023.000000	1023.000000	2046.000000
17.500000	0.043579	25.755154	8.651141	4.412679	9.626096	3.065238	0.000000	-10.000000	0.016667	1.966667	920.333313	1023.000000	1023.000000	2046.000000
17.520000	0.044309	26.186535	8.336474	4.811459	10.056253	2.982348	0.000000	-10.000000	0.041667	-0.116667	921.333313	1023.000000	1023.000000	2046.000000
17.540001	0.044561	26.335369	8.438444	4.998785	9.912162	2.985978	0.000000	-10.000000	0.050000	-2.333333	921.833313	1023.000000	1023.000000	2046.000000
17.559999	0.044625	26.373350	8.643070	5.041546	9.475732	3.213003	0.000000	-10.000000	0.058333	-3.950000	922.000000	1023.000000	1023.000000	2046.000000
17.580000	0.045218	26.723989	8.573959	5.340571	9.599370	3.210089	0.000000	-10.000000	0.058333	-5.350000	922.000000	1023.000000	1023.000000	2046.000000
17.600000	0.046306	27.366596	8.369978	5.644948	10.110967	3.240704	0.000000	-10.000000	0.066667	-6.350000	922.000000	1023.000000	1023.000000	2046.000000
17.620001	0.046903	27.719839	8.619412	5.650572	10.037373	3.412483	0.000000	-10.000000	0.058333	-6.850000	922.000000	1023.000000	1023.000000	2046.000000
17.639999	0.047031	27.795450	8.922680	5.558402	9.770478	3.543890	0.000000	-10.000000	0.050000	-6.750000	922.000000	1023.000000	1023.000000	2046.000000
17.660000	0.047324	27.968372	8.873899	5.462767	10.072876	3.558829	0.000000	-10.000000	0.041667	-6.583333	922.000000	1023.000000	1023.000000	2046.000000
17.680000	0.047492	28.068033	8.858288	5.277751	10.397063	3.534931	0.000000	-10.000000	0.050000	-6.250000	922.000000	1023.000000	1023.000000	2046.000000
17.700001	0.047033	27.796417	9.152843	4.857560	10.127468	3.658547	0.000000	-10.000000	0.050000	-6.300000	922.000000	1023.000000	1023.000000	2046.000000
17.719999	0.046157	27.278526	9.346419	4.388672	9.805957	3.737478	0.000000	-10.000000	0.050000	-6.583333	918.666687	1023.000000	1023.000000	2046.000000
17.740000	0.045861	27.104124	9.089456	4.328569	10.173079	3.513022	0.000000	-10.000000	0.050000	-6.933333	911.333313	1023.000000	1023.000000	2046.000000
17.760000	0.045377	26.818094	9.128623	4.098686	10.132339	3.458445	0.000000	-10.000000	0.050000	-7.533333	903.166687	1023.000000	1023.000000	2046.000000
17.780001	0.044704	26.420326	9.317360	3.818129	9.680783	3.604053	0.000000	-10.000000	0.066667	-8.300000	897.333313	1023.000000	1023.000000	2046.000000
17.799999	0.043696	25.824572	9.182552	3.699150	9.578356	3.364513	0.000000	-10.000000	0.083333	-9.333334	894.500000	1023.000000	1023.000000	2046.000000
17.820000	0.043336	25.611658	8.884346	3.720987	9.877108	3.129217	0.000000	-10.000000	0.100000	-10.416667	891.333313	1023.000000	1023.000000	2046.000000
17.840000	0.042800	25.294716	9.025930	3.465436	9.560279	3.243070	0.000000	-10.000000	0.116667	-11.483334	887.833313	1023.000000	1023.000000	2046.000000
17.860001	0.041395	24.464186	9.197531	2.906528	8.942607	3.417519	0.000000	-10.000000	0.133333	-12.583333	884.000000	1023.000000	1023.000000	2046.000000
17.879999	0.040666	24.033489	8.650522	3.195918	9.291528	2.895522	0.000000	-10.000000	0.175000	-13.800000	879.833313	1023.000000	1023.000000	2046.000000
17.900000	0.039047	23.076708	8.245864	3.143109	9.058898	2.628838	0.000000	-10.000000	0.208333	-15.216666	875.333313	1023.000000	1023.000000	2046.000000
17.920000	0.037555	22.195253	8.113200	2.911055	8.461968	2.709029	0.000000	-10.000000	0.250000	-16.700001	870.166687	1023.000000	1023.000000	2046.000000
17.940001	0.034939	20.648762	7.885320	2.615649	7.923071	2.224722	0.000000	-10.000000	0.300000	-18.316668	864.500000	1023.000000	1023.000000	2046.000000
17.959999	0.032983	19.492964	7.337135	2.382463	7.947034	1.826332	0.000000	-10.000000	0.350000	-19.933334	858.333313	1023.000000	1023.000000	2046.000000
17.980000	0.031225	18.453888	7.090555	2.238040	7.577619	1.547673	0.000000	-10.000000	0.408333	-21.566668	851.833313	1023.000000	1023.000000	2046.000000
18.000000	0.029053	17.170372	6.834920	2.054577	6.802911	1.477964	0.000000	-10.000000	0.441667	-22.850000	844.666687	1023.000000	1023.000000	2046.000000
18.020000	0.026088	15.417851	6.296974	1.997390	6.124420	0.999066	0.000000	-10.000000	0.475000	-23.983334	837.000000	1023.000000	1023.000000	2046.000000
18.040001	0.023168	13.692428	5.359012	2.093361	5.856214	0.383841	0.000000	-10.000000	0.508333	-24.766666	829.000000	1023.000000	1023.000000	2046.000000
18.059999	0.020602	12.175923	4.723577	2.108385	5.369023	-0.025061	0.000000	-10.000000	0.533333	-25.583334	820.666687	1023.000000	1023.000000	2046.000000
18.080000	0.018667	11.032490	4.381938	2.146255	4.654648	-0.150351	0.000000	-10.000000	0.566667	-26.516666	812.166687	1023.000000	1023.000000	2046.000000
18.100000	0.016677	9.855964	4.066253	2.336077	3.966549	-0.512915	0.000000	-10.000000	0.600000	-27.283335	803.333313	1023.000000	1023.000000	2046.000000
18.120001	0.014586	8.620606	3.322873	2.669848	3.782265	-1.154379	0.000000	-10.000000	0.616667	-27.783335	794.333313	1023.000000	1023.000000	2046.000000
18.139999	0.012859	7.599600	2.742995	2.865754	3.592116	-1.601265	0.000000	-10.000000	0.633333	-27.916668	785.000000	1023.000000	1023.000000	2046.000000
18.160000	0.011833	6.993416	2.624307	2.874979	3.063311	-1.569181	0.000000	-10.000000	0.633333	-27.950001	775.666687	1023.000000	1023.000000	2046.000000
18.180000	0.010870	6.424123	2.519018	3.012358	2.630455	-1.737709	0.000000	-10.000000	0.650000	-28.083334	766.333313	1023.000000	1023.000000	2046.000000
18.200001	0.009753	5.764295	2.059401	3.290330	2.600064	-2.185500	0.000000	-10.000000	0.650000	-28.100000	757.000000	1023.000000	1023.000000	2046.000000
18.219999	0.008610	5.088457	1.550652	3.467262	2.524832	-2.454288	0.000000	-10.000000	0.650000	-28.416666	747.666687	1023.000000	1023.000000	2046.000000
18.240000	0.008510	5.029555	1.443732	3.498258	2.225975	-2.138409	0.000000	-10.000000	0.650000	-28.200001	738.166687	1023.000000	1023.000000	2046.000000
18.260000	0.007692	4.545784	1.357175	3.509702	1.804762	-2.125856	0.000000	-10.000000	0.633333	-28.166666	728.833313	1023.000000	1023.000000	2046.000000
18.280001	0.006243	3.689749	0.861699	3.605601	1.750642	-2.528193	0.000000	-10.000000	0.625000	-27.900000	719.333313	1023.000000	1023.000000	2046.000000
18.299999	0.004972	2.938251	0.461090	3.442027	1.685839	-2.650706	0.000000	-10.000000	0.625000	-28.100000	710.000000	1023.000000	1023.000000	2046.000000
18.320000	0.004559	2.694114	0.589761	3.174330	1.323218	-2.393194	0.000000	-10.000000	0.650000	-28.266666	700.666687	1023.000000	1023.000000	2046.000000
18.340000	0.003492	2.063581	0.785820	2.889080	0.842976	-2.454294	0.000000	-10.000000	0.666667	-28.400000	691.166687	1023.000000	1023.000000	2046.000000
18.360001	0.001719	1.015699	0.309056	2.727280	0.885036	-2.905673	0.000000	-10.000000	0.666667	-28.283333	681.833313	1023.000000	1023.000000	2046.000000
18.379999	0.000131	0.077216	0.071070	2.421946	0.688446	-3.104245	0.000000	-10.000000	0.641667	-28.016666	672.333313	1023.000000	1023.000000	2046.000000
18.400000	-0.000641	-0.378926	0.196879	2.046379	0.220411	-2.842595	0.000000	-10.000000	0.633333	-27.800001	663.000000	1023.000000	1023.000000	2046.000000
18.420000	-0.001875	-1.108229	0.274619	1.874632	-0.237282	-3.020198	0.000000	-10.000000	0.625000	-27.800001	653.666687	1023.000000	1023.000000	2046.000000
18.440001	-0.003620	-2.139275	-0.268937	1.833183	-0.233023	-3.470497	0.000000	-10.000000	0.641667	-27.783335	644.333313	1023.000000	1023.000000	2046.000000
18.459999	-0.005083	-3.004172	-0.529328	1.665845	-0.431226	-3.709462	0.000000	-10.000000	0.641667	-28.016666	635.000000	1023.000000	1023.000000	2046.000000
18.480000	-0.005492	-3.245611	-0.408027	1.406163	-0.786128	-3.457619	0.000000	-10.000000	0.666667	-28.266666	625.666687	1023.000000	1023.000000	2046.000000
18.500000	-0.006848	-4.047153	-0.184453	0.889640	-1.372608	-3.379732	0.000000	-10.000000	0.675000	-28.733334	616.166687	1023.000000	1023.000000	2046.000000
18.520000	-0.007869	-4.650473	-0.643626	1.038682	-1.120705	-3.924825	0.000000	-10.000000	0.675000	-28.800001	606.666687	1023.000000	1023.000000	2046.000000
18.540001	-0.010311	-6.093785	-1.203666	0.861671	-1.333515	-4.418275	0.000000	-10.000000	0.658333	-28.816668	597.000000	1023.000000	1023.000000	2046.000000
18.559999	-0.011521	-6.809200	-1.358802	0.593763	-1.770733	-4.273427	0.000000	-10.000000	0.650000	-28.566668	587.500000	1023.000000	1023.000000	2046.000000
18.580000	-0.012932	-7.643095	-1.247134	0.204107	-2.285565	-4.314503	0.000000	-10.000000	0.658333	-28.666666	578.000000	1023.000000	1023.000000	2046.000000
18.600000	-0.015106	-8.927548	-1.665001	-0.182948	-2.363909	-4.715690	0.000000	-10.000000	0.666667	-28.750000	568.333313	1023.000000	1023.000000	2046.000000
18.620001	-0.017610	-10.407659	-2.252025	-0.553213	-2.392650	-5.209771	0.000000	-10.000000	0.666667	-28.666666	558.833313	1023.000000	1023.000000	2046.000000
18.639999	-0.018761	-11.087879	-2.476277	-1.015172	-2.640003	-4.956429	0.000000	-10.000000	0.625000	-28.050001	549.166687	1023.000000	1023.000000	2046.000000
18.660000	-0.019717	-11.652845	-2.575058	-1.215623	-2.964921	-4.897243	0.000000	-10.000000	0.566667	-26.800001	540.000000	1023.000000	1023.000000	2046.000000
18.680000	-0.021400	-12.647571	-3.305979	-1.159167	-2.929916	-5.252509	0.000000	-10.000000	0.516667	-25.533333	530.833313	1023.000000	1023.000000	2046.000000
18.700001	-0.022915	-13.542915	-4.057198	-1.235482	-2.913404	-5.336833	0.000000	-10.000000	0.500000	-24.483334	522.333313	1023.000000	1023.000000	2046.000000
18.719999	-0.023751	-14.037121	-4.338915	-1.442158	-3.303126	-4.952922	0.000000	-10.000000	0.491667	-24.066666	514.000000	1023.000000	1023.000000	2046.000000
18.740000	-0.025027	-14.791175	-4.603681	-1.432456	-3.736807	-5.018231	0.000000	-10.000000	0.475000	-23.866667	506.000000	1023.000000	1023.000000	2046.000000
18.760000	-0.026870	-15.879935	-5.360942	-1.339198	-3.746859	-5.432937	0.000000	-10.000000	0.458333	-23.833334	498.000000	1023.000000	1023.000000	2046.000000
18.780001	-0.028928	-17.096601	-6.092958	-1.382835	-3.845883	-5.774926	0.000000	-10.000000	0.450000	-23.800001	492.666656	1023.000000	1023.000000	2046.000000
18.799999	-0.030044	-17.756166	-6.409735	-1.635661	-4.128512	-5.582258	0.000000	-10.000000	0.458333	-23.766668	484.666656	1023.000000	1023.000000	2046.000000
18.820000	-0.030836	-18.224138	-6.353505	-1.772053	-4.610490	-5.488091	0.000000	-10.000000	0.475000	-23.766668	477.000000	1023.000000	1023.000000	2046.000000
18.840000	-0.031589	-18.669294	-6.576769	-1.728618	-4.669861	-5.694045	0.000000	-10.000000	0.483333	-23.800001	466.666656	1023.000000	1023.000000	2046.000000
18.860001	-0.032863	-19.421808	-6.980028	-1.820658	-4.613450	-6.007672	0.000000	-10.000000	0.491667	-24.033333	459.000000	1023.000000	1023.000000	2046.000000
18.879999	-0.033793	-19.971409	-7.220818	-2.094381	-4.732482	-5.923728	0.000000	-10.000000	0.483333	-24.250000	450.833344	1023.000000	1023.000000	2046.000000
18.900000	-0.033866	-20.014633	-7.149272	-2.437044	-4.916773	-5.511544	0.000000	-10.000000	0.500000	-24.183334	442.500000	1023.000000	1023.000000	2046.000000
18.920000	-0.033970	-20.076086	-7.009870	-2.576066	-5.072880	-5.417272	0.000000	-10.000000	0.491667	-24.016666	434.166656	1023.000000	1023.000000	2046.000000
18.940001	-0.035075	-20.729507	-7.263121	-2.701309	-5.024067	-5.741011	0.000000	-10.000000	0.491667	-23.766666	426.000000	1023.000000	1023.000000	2046.000000
18.959999	-0.036305	-21.456028	-7.585254	-3.071732	-4.978532	-5.820510	0.000000	-10.000000	0.458333	-23.516666	418.166656	1023.000000	1023.000000	2046.000000
18.980000	-0.036483	-21.561350	-7.369722	-3.728862	-5.089488	-5.373277	0.000000	-10.000000	0.416667	-22.833334	410.500000	1023.000000	1023.000000	2046.000000
19.000000	-0.036609	-21.636185	-7.088794	-4.112586	-5.135735	-5.299070	0.000000	-10.000000	0.375000	-21.633333	403.000000	1023.000000	1023.000000	2046.000000
19.020000	-0.037864	-22.377430	-7.366589	-4.452168	-4.947537	-5.611136	0.000000	-10.000000	0.316667	-20.200001	395.666656	1023.000000	1023.000000	2046.000000
19.040001	-0.039196	-23.164862	-7.671075	-4.897297	-4.903301	-5.693189	0.000000	-10.000000	0.283333	-18.766666	388.833344	1023.000000	1023.000000	2046.000000
19.059999	-0.039654	-23.435415	-7.450161	-5.461704	-5.187320	-5.336229	0.000000	-10.000000	0.241667	-17.933334	382.500000	1023.000000	1023.000000	2046.000000
19.080000	-0.040364	-23.855110	-7.488994	-5.678687	-5.239827	-5.447603	0.000000	-10.000000	0.250000	-17.633333	376.500000	1023.000000	1023.000000	2046.000000
19.100000	-0.042254	-24.972223	-7.932185	-5.986848	-5.208981	-5.844209	0.000000	-10.000000	0.250000	-17.766666	370.500000	1023.000000	1023.000000	2046.000000
19.120001	-0.043219	-25.542175	-8.127136	-6.470760	-5.290086	-5.654192	0.000000	-10.000000	0.258333	-18.083334	364.500000	1023.000000	1023.000000	2046.000000
19.139999	-0.043844	-25.912088	-7.846891	-6.981027	-5.670656	-5.413513	0.000000	-10.000000	0.283333	-18.666668	358.500000	1023.000000	1023.000000	2046.000000
19.160000	-0.045135	-26.674578	-8.004944	-7.392010	-5.753304	-5.524320	0.000000	-10.000000	0.316667	-19.333334	352.500000	1023.000000	1023.000000	2046.000000
19.180000	-0.046590	-27.534962	-8.624814	-7.494505	-5.522455	-5.893187	0.000000	-10.000000	0.366667	-20.250000	346.166656	1023.000000	1023.000000	2046.000000
19.200001	-0.047998	-28.366663	-8.829720	-7.962739	-5.879761	-5.694443	0.000000	-10.000000	0.383333	-21.000000	339.500000	1023.000000	1023.000000	2046.000000
19.219999	-0.048845	-28.867340	-8.794592	-8.203115	-6.176597	-5.693035	0.000000	-10.000000	0.400000	-21.900000	332.333344	1023.000000	1023.000000	2046.000000
19.240000	-0.050739	-29.986605	-9.199101	-8.479698	-6.186274	-6.121531	0.000000	-10.000000	0.400000	-22.250000	325.166656	1023.000000	1023.000000	2046.000000
19.260000	-0.052925	-31.278820	-9.642374	-8.819926	-6.395103	-6.421417	0.000000	-10.000000	0.416667	-22.700001	317.666656	1023.000000	1023.000000	2046.000000
19.280001	-0.054344	-32.117119	-9.841144	-9.095796	-6.784595	-6.395586	0.000000	-10.000000	0.425000	-22.916668	310.166656	1023.000000	1023.000000	2046.000000
19.299999	-0.055618	-32.870186	-10.150031	-9.018512	-7.100258	-6.601386	0.000000	-10.000000	0.425000	-23.366667	302.500000	1023.000000	1023.000000	2046.000000
19.320000	-0.058173	-34.380005	-10.907307	-8.832219	-7.330355	-7.310126	0.000000	-10.000000	0.425000	-23.583334	294.833344	1023.000000	1023.000000	2046.000000
19.340000	-0.060869	-35.973495	-11.626977	-8.936597	-7.727684	-7.682236	0.000000	-10.000000	0.433333	-23.783333	287.000000	1023.000000	1023.000000	2046.000000
19.360001	-0.062601	-36.996971	-11.874818	-8.984404	-8.269823	-7.867925	0.000000	-10.000000	0.458333	-23.883333	279.000000	1023.000000	1023.000000	2046.000000
19.379999	-0.064089	-37.876659	-12.220842	-8.741791	-8.594679	-8.319346	0.000000	-10.000000	0.475000	-24.066668	271.000000	1023.000000	1023.000000	2046.000000
19.400000	-0.066134	-39.085377	-12.835115	-8.520695	-8.763976	-8.965593	0.000000	-10.000000	0.491667	-24.083334	263.000000	1023.000000	1023.000000	2046.000000
19.420000	-0.067772	-40.053272	-13.278841	-8.536413	-9.068167	-9.169851	0.000000	-10.000000	0.500000	-24.316668	255.000000	1023.000000	1023.000000	2046.000000
19.440001	-0.068995	-40.775867	-13.369273	-8.533154	-9.509072	-9.364367	0.000000	-10.000000	0.500000	-24.250000	246.833328	1023.000000	1023.000000	2046.000000
19.459999	-0.069799	-41.251019	-13.517572	-8.328686	-9.722790	-9.681970	0.000000	-10.000000	0.500000	-24.433334	238.500000	1023.000000	1023.000000	2046.000000
19.480000	-0.070703	-41.785751	-13.755537	-8.239717	-9.824304	-9.966195	0.000000	-10.000000	0.500000	-24.266666	230.166672	1023.000000	1023.000000	2046.000000
19.500000	-0.071991	-42.546417	-14.053579	-8.285478	-10.035459	-10.171903	0.000000	-10.000000	0.500000	-24.416668	222.000000	1023.000000	1023.000000	2046.000000
19.520000	-0.072739	-42.988785	-14.116890	-8.371907	-10.314981	-10.185006	0.000000	-10.000000	0.500000	-24.283335	214.000000	1023.000000	1023.000000	2046.000000
19.540001	-0.073030	-43.160652	-14.009404	-8.344112	-10.608306	-10.198829	0.000000	-10.000000	0.500000	-24.033335	206.000000	1023.000000	1023.000000	2046.000000
19.559999	-0.073335	-43.340820	-14.112440	-8.252097	-10.628099	-10.348184	0.000000	-10.000000	0.500000	-23.683334	198.000000	1023.000000	1023.000000	2046.000000
19.580000	-0.074353	-43.942406	-14.310714	-8.232759	-10.765630	-10.633302	0.000000	-10.000000	0.466667	-23.283333	190.000000	1023.000000	1023.000000	2046.000000
19.600000	-0.075338	-44.524590	-14.389846	-8.567855	-11.058005	-10.508884	0.000000	-10.000000	0.441667	-23.066668	182.333328	1023.000000	1023.000000	2046.000000
19.620001	-0.076051	-44.946369	-14.238739	-8.804061	-11.345498	-10.558069	0.000000	-10.000000	0.408333	-22.600000	174.666672	1023.000000	1023.000000	2046.000000
19.639999	-0.076661	-45.306606	-14.223668	-8.989816	-11.444086	-10.649036	0.000000	-10.000000	0.400000	-22.350000	167.166672	1023.000000	1023.000000	2046.000000
19.660000	-0.077911	-46.045555	-14.270923	-9.176243	-11.612357	-10.986033	0.000000	-10.000000	0.383333	-21.916666	159.500000	1023.000000	1023.000000	2046.000000
19.680000	-0.079258	-46.841549	-14.475350	-9.397950	-11.750366	-11.217881	0.000000	-10.000000	0.366667	-21.666666	152.166672	1023.000000	1023.000000	2046.000000
19.700001	-0.080471	-47.558422	-14.547649	-9.717069	-12.023014	-11.270688	0.000000	-10.000000	0.366667	-21.250000	145.000000	1023.000000	1023.000000	2046.000000
19.719999	-0.081203	-47.991261	-14.482895	-9.874699	-12.259528	-11.374140	0.000000	-10.000000	0.366667	-20.950001	138.000000	1023.000000	1023.000000	2046.000000
19.740000	-0.082059	-48.496986	-14.623260	-9.907549	-12.308027	-11.658150	0.000000	-10.000000	0.366667	-20.650000	131.000000	1023.000000	1023.000000	2046.000000
19.760000	-0.083112	-49.119331	-14.824726	-9.957153	-12.394924	-11.942528	0.000000	-10.000000	0.358333	-20.450001	124.166664	1023.000000	1023.000000	2046.000000
19.780001	-0.084298	-49.819958	-14.927459	-10.245034	-12.641759	-12.005706	0.000000	-10.000000	0.350000	-20.350000	119.666664	1023.000000	1023.000000	2046.000000
19.799999	-0.085682	-50.637932	-14.794475	-10.841687	-13.133900	-11.867870	0.000000	-10.000000	0.350000	-19.950001	113.000000	1023.000000	1023.000000	2046.000000
19.820000	-0.085718	-50.659264	-14.994618	-10.628531	-12.779099	-12.257016	0.000000	-10.000000	0.316667	-19.450001	106.333336	1023.000000	1023.000000	2046.000000
19.840000	-0.087399	-51.652996	-15.269847	-10.698075	-13.005000	-12.680073	0.000000	-10.000000	0.283333	-18.866667	97.666664	1023.000000	1023.000000	2046.000000
19.860001	-0.088927	-52.556007	-15.603330	-10.928915	-13.195874	-12.827888	0.000000	-10.000000	0.250000	-18.466667	91.333336	1023.000000	1023.000000	2046.000000
19.879999	-0.090423	-53.439816	-15.666363	-11.396959	-13.499447	-12.877047	0.000000	-10.000000	0.250000	-18.000000	85.000000	1023.000000	1023.000000	2046.000000
19.900000	-0.091268	-53.939133	-15.689251	-11.676717	-13.574737	-12.998428	0.000000	-10.000000	0.241667	-17.383333	79.000000	1023.000000	1023.000000	2046.000000
19.920000	-0.092182	-54.479763	-15.879339	-11.811440	-13.565475	-13.223507	0.000000	-10.000000	0.225000	-16.716667	73.166664	1023.000000	1023.000000	2046.000000
19.940001	-0.093468	-55.239563	-16.227800	-11.804910	-13.686944	-13.519911	0.000000	-10.000000	0.208333	-16.133335	67.833336	1023.000000	1023.000000	2046.000000
19.959999	-0.094747	-55.995754	-16.600689	-11.849634	-13.922391	-13.623040	0.000000	-10.000000	0.200000	-15.333334	62.333332	1023.000000	1023.000000	2046.000000
19.980000	-0.095677	-56.544994	-16.801523	-11.808455	-14.159054	-13.775962	0.000000	-10.000000	0.200000	-14.616667	57.166668	1023.000000	1023.000000	2046.000000
20.000000	-0.096526	-57.046730	-17.099203	-11.628060	-14.269161	-14.050306	0.000000	-10.000000	0.200000	-13.950001	52.166668	1023.000000	1023.000000	2046.000000
20.020000	-0.097564	-57.660053	-17.416716	-11.447714	-14.395236	-14.400385	0.000000	-10.000000	0.200000	-13.800000	47.500000	1023.000000	1023.000000	2046.000000
20.040001	-0.098630	-58.290253	-17.654520	-11.508862	-14.662848	-14.464025	0.000000	-10.000000	0.200000	-13.683333	43.000000	1023.000000	1023.000000	2046.000000
20.059999	-0.099081	-58.556942	-17.710556	-11.456663	-14.784270	-14.605451	0.000000	-10.000000	0.200000	-13.600000	38.500000	1023.000000	1023.000000	2046.000000
20.080000	-0.099613	-58.871101	-17.885233	-11.332951	-14.793906	-14.859010	0.000000	-10.000000	0.183333	-13.300000	33.833332	1023.000000	1023.000000	2046.000000
20.100000	-0.100416	-59.345963	-18.079626	-11.277981	-14.887325	-15.101028	0.000000	-10.000000	0.175000	-13.050000	29.333334	1023.000000	1023.000000	2046.000000
20.120001	-0.100754	-59.545322	-18.214722	-11.337296	-14.958835	-15.034471	0.000000	-10.000000	0.158333	-12.733334	25.000000	1023.000000	1023.000000	2046.000000
20.139999	-0.100808	-59.577335	-18.048637	-11.381450	-15.111481	-15.035768	0.000000	-10.000000	0.141667	-12.500000	21.000000	1023.000000	1023.000000	2046.000000
20.160000	-0.100659	-59.489208	-18.059036	-11.275460	-15.011097	-15.143614	0.000000	-10.000000	0.125000	-12.416667	16.666666	1023.000000	1023.000000	2046.000000
20.180000	-0.100808	-59.577805	-18.108513	-11.236565	-15.009872	-15.222855	0.000000	-10.000000	0.108333	-12.166667	12.333333	1023.000000	1023.000000	2046.000000
20.200001	-0.100663	-59.492081	-18.078512	-11.324006	-15.091576	-14.997985	0.000000	-10.000000	0.108333	-11.850000	8.000000	1023.000000	1023.000000	2046.000000
20.219999	-0.100500	-59.395626	-17.927507	-11.391982	-15.182075	-14.894062	0.000000	-10.000000	0.091667	-11.100000	4.166667	1023.000000	1023.000000	2046.000000
20.240000	-0.100427	-59.352474	-17.883320	-11.494800	-15.136991	-14.837364	0.000000	-10.000000	0.075000	-10.316667	0.833333	1023.000000	1023.000000	2046.000000
20.260000	-0.100688	-59.506523	-17.927446	-11.553408	-15.085241	-14.940427	0.000000	-10.000000	0.058333	-9.150001	-2.166667	1023.000000	1023.000000	2046.000000
20.280001	-0.101126	-59.765739	-17.934647	-11.847537	-15.162509	-14.821048	0.000000	-10.000000	0.058333	-7.750000	-4.833333	1023.000000	1023.000000	2046.000000
20.299999	-0.101565	-60.024788	-17.805012	-12.127083	-15.290681	-14.802013	0.000000	-10.000000	0.058333	-6.566667	-7.333333	1023.000000	1023.000000	2046.000000
20.320000	-0.101927	-60.238617	-17.839199	-12.299106	-15.204471	-14.895841	0.000000	-10.000000	0.058333	-5.716667	-9.500000	1023.000000	1023.000000	2046.000000
20.340000	-0.102496	-60.575161	-17.871174	-12.373406	-15.271051	-15.059530	0.000000	-10.000000	0.050000	-5.350000	-11.500000	1023.000000	1023.000000	2046.000000
20.360001	-0.102951	-60.843803	-17.906284	-12.628075	-15.376441	-14.933004	0.000000	-10.000000	0.050000	-5.233334	-13.500000	1023.000000	1023.000000	2046.000000
20.379999	-0.103190	-60.985573	-17.805706	-12.747692	-15.470699	-14.961475	0.000000	-10.000000	0.050000	-5.366667	-15.166667	1023.000000	1023.000000	2046.000000
20.400000	-0.103438	-61.132069	-17.843809	-12.760156	-15.401291	-15.126811	0.000000	-10.000000	0.050000	-5.650000	-16.833334	1023.000000	1023.000000	2046.000000
20.420000	-0.103947	-61.432915	-17.889444	-12.856266	-15.468026	-15.219177	0.000000	-10.000000	0.050000	-5.733334	-18.500000	1023.000000	1023.000000	2046.000000
20.440001	-0.104877	-61.982475	-17.867064	-13.378398	-15.780416	-14.956599	0.000000	-10.000000	0.050000	-5.600000	-20.500000	1023.000000	1023.000000	2046.000000
20.459999	-0.104382	-61.689476	-17.819517	-13.243505	-15.528520	-15.097936	0.000000	-10.000000	0.050000	-5.166667	-22.500000	1023.000000	1023.000000	2046.000000
20.480000	-0.105278	-62.219238	-17.921774	-13.300788	-15.634140	-15.362538	0.000000	-10.000000	0.041667	-4.433333	-24.333334	1023.000000	1023.000000	2046.000000
20.500000	-0.105828	-62.544086	-18.211233	-13.312253	-15.583709	-15.436893	0.000000	-10.000000	0.033333	-3.266667	-25.833334	1023.000000	1023.000000	2046.000000
20.520000	-0.106428	-62.898758	-18.155338	-13.647794	-15.760740	-15.334888	0.000000	-10.000000	0.016667	-1.983333	-26.666666	1023.000000	1023.000000	2046.000000
20.540001	-0.107036	-63.258270	-18.120415	-13.836811	-15.779968	-15.521077	0.000000	-10.000000	0.025000	-0.816667	-27.000000	1023.000000	1023.000000	2046.000000
20.559999	-0.107471	-63.515347	-18.215357	-13.936222	-15.695164	-15.668604	0.000000	-10.000000	0.033333	-0.233333	-27.000000	1023.000000	1023.000000	2046.000000
20.580000	-0.107692	-63.646118	-18.435913	-13.910425	-15.659096	-15.640685	0.000000	-10.000000	0.041667	0.000000	-27.000000	1023.000000	1023.000000	2046.000000
20.600000	-0.107960	-63.804379	-18.569834	-13.885550	-15.779870	-15.569126	0.000000	-10.000000	0.033333	0.000000	-27.000000	1023.000000	1023.000000	2046.000000
20.620001	-0.108469	-64.105225	-18.689297	-13.736159	-15.943030	-15.736734	0.000000	-10.000000	0.025000	0.000000	-27.000000	1023.000000	1023.000000	2046.000000
20.639999	-0.109147	-64.506088	-18.994591	-13.537646	-15.960890	-16.012960	0.000000	-10.000000	0.033333	0.000000	-27.000000	1023.000000	1023.000000	2046.000000
20.660000	-0.109433	-64.675087	-19.216524	-13.337746	-16.052382	-16.068438	0.000000	-10.000000	0.041667	0.000000	-27.000000	1023.000000	1023.000000	2046.000000
20.680000	-0.109385	-64.646721	-19.197550	-13.202769	-16.154003	-16.092396	0.000000	-10.000000	0.041667	-0.266667	-27.000000	1023.000000	1023.000000	2046.000000
20.700001	-0.109644	-64.799431	-19.293692	-13.033801	-16.176548	-16.295385	0.000000	-10.000000	0.041667	-0.266667	-27.000000	1023.000000	1023.000000	2046.000000
20.719999	-0.109868	-64.931953	-19.510155	-12.848547	-16.112707	-16.460541	0.000000	-10.000000	0.041667	-1.000000	-27.000000	1023.000000	1023.000000	2046.000000
20.740000	-0.109694	-64.829117	-19.555717	-12.775612	-16.166864	-16.330921	0.000000	-10.000000	0.041667	-0.733333	-27.333334	1023.000000	1023.000000	2046.000000
20.760000	-0.109535	-64.735168	-19.447128	-12.670724	-16.232365	-16.384954	0.000000	-10.000000	0.033333	-0.733333	-27.666666	1023.000000	1023.000000	2046.000000
20.780001	-0.109334	-64.616249	-19.384546	-12.575610	-16.184469	-16.471624	0.000000	-10.000000	0.033333	-0.716667	-28.000000	1023.000000	1023.000000	2046.000000
20.799999	-0.108783	-64.290894	-19.352348	-12.499010	-16.151308	-16.288231	0.000000	-10.000000	0.041667	-1.816667	-28.166666	1023.000000	1023.000000	2046.000000
20.820000	-0.107882	-63.758385	-19.131351	-12.413092	-16.115944	-16.097998	0.000000	-10.000000	0.050000	-3.216667	-29.166666	1023.000000	1023.000000	2046.000000
20.840000	-0.107568	-63.572849	-19.003891	-12.319006	-16.112770	-16.137184	0.000000	-10.000000	0.041667	-3.866667	-30.666666	1023.000000	1023.000000	2046.000000
20.860001	-0.107034	-63.257244	-18.969540	-12.298097	-16.021873	-15.967735	0.000000	-10.000000	0.033333	-4.166667	-32.333332	1023.000000	1023.000000	2046.000000
20.879999	-0.106295	-62.820293	-18.833273	-12.325457	-15.950236	-15.711328	0.000000	-10.000000	0.025000	-4.166667	-33.166668	1023.000000	1023.000000	2046.000000
20.900000	-0.106150	-62.734695	-18.642460	-12.360675	-15.952306	-15.779258	0.000000	-10.000000	0.033333	-4.100000	-34.166668	1023.000000	1023.000000	2046.000000
20.920000	-0.106454	-62.914551	-18.612392	-12.578003	-15.943123	-15.781033	0.000000	-10.000000	0.041667	-4.533333	-35.833332	1023.000000	1023.000000	2046.000000
20.940001	-0.105885	-62.577744	-18.474504	-12.753029	-15.856122	-15.494088	0.000000	-10.000000	0.041667	-4.933333	-37.833332	1023.000000	1023.000000	2046.000000
20.959999	-0.105868	-62.568027	-18.272537	-12.833968	-15.862209	-15.599314	0.000000	-10.000000	0.016667	-3.766667	-39.833332	1023.000000	1023.000000	2046.000000
20.980000	-0.105915	-62.596008	-18.226326	-12.893377	-15.843252	-15.633050	0.000000	-10.000000	-0.008333	-2.066667	-40.833332	1023.000000	1023.000000	2046.000000
21.000000	-0.105319	-62.243622	-18.136248	-12.950857	-15.766793	-15.389724	0.000000	-10.000000	0.000000	-0.133333	-41.666668	1023.000000	1023.000000	2046.000000
21.020000	-0.105287	-62.224548	-17.970049	-12.943589	-15.819254	-15.491655	0.000000	-10.000000	0.025000	0.266667	-41.833332	1023.000000	1023.000000	2046.000000
21.040001	-0.105419	-62.302818	-17.965677	-12.994190	-15.855995	-15.486957	0.000000	-10.000000	0.041667	0.400000	-42.000000	1023.000000	1023.000000	2046.000000
21.059999	-0.104800	-61.936649	-17.895906	-12.984478	-15.766747	-15.289516	0.000000	-10.000000	0.033333	0.266667	-42.000000	1023.000000	1023.000000	2046.000000
21.080000	-0.105137	-62.135841	-17.688507	-13.325484	-15.954996	-15.166855	0.000000	-10.000000	0.025000	0.000000	-42.000000	1023.000000	1023.000000	2046.000000
21.100000	-0.105065	-62.093567	-17.718229	-13.161499	-15.775818	-15.438022	0.000000	-10.000000	0.016667	0.000000	-42.000000	1023.000000	1023.000000	2046.000000
21.120001	-0.105048	-62.083153	-17.844427	-13.219598	-15.772575	-15.246553	0.000000	-10.000000	0.025000	0.000000	-42.000000	1023.000000	1023.000000	2046.000000
21.139999	-0.104913	-62.003361	-17.917974	-13.146836	-15.690967	-15.247584	0.000000	-10.000000	0.033333	0.000000	-42.000000	1023.000000	1023.000000	2046.000000
21.160000	-0.105819	-62.538788	-17.944199	-13.337696	-15.823266	-15.433627	0.000000	-10.000000	0.041667	0.000000	-42.000000	1023.000000	1023.000000	2046.000000
21.180000	-0.106526	-62.956818	-17.916195	-13.611567	-15.981443	-15.447614	0.000000	-10.000000	0.033333	0.000000	-42.000000	1023.000000	1023.000000	2046.000000
21.200001	-0.106115	-62.713974	-18.027107	-13.703848	-15.730375	-15.252641	0.000000	-10.000000	0.025000	0.000000	-42.000000	1023.000000	1023.000000	2046.000000
21.219999	-0.106302	-62.824547	-18.018791	-13.571367	-15.778161	-15.456227	0.000000	-10.000000	0.025000	0.000000	-42.000000	1023.000000	1023.000000	2046.000000
21.240000	-0.107174	-63.339588	-18.238007	-13.482248	-15.914906	-15.704427	0.000000	-10.000000	0.025000	0.000000	-42.000000	1023.000000	1023.000000	2046.000000
21.260000	-0.107314	-63.422298	-18.577074	-13.367217	-15.904679	-15.573326	0.000000	-10.000000	0.016667	0.000000	-42.000000	1023.000000	1023.000000	2046.000000
21.280001	-0.107297	-63.412621	-18.704891	-13.130539	-15.934938	-15.642249	0.000000	-10.000000	0.016667	0.000000	-42.000000	1023.000000	1023.000000	2046.000000
21.299999	-0.108064	-63.865635	-18.893064	-12.876238	-16.075031	-16.021301	0.000000	-10.000000	0.008333	0.000000	-42.000000	1023.000000	1023.000000	2046.000000
21.320000	-0.108441	-64.088440	-19.064861	-12.656638	-16.171751	-16.195189	0.000000	-10.000000	0.016667	0.000000	-42.000000	1023.000000	1023.000000	2046.000000
21.340000	-0.108020	-63.839798	-19.179022	-12.540936	-16.105993	-16.013849	0.000000	-10.000000	0.016667	0.000000	-42.000000	1023.000000	1023.000000	2046.000000
21.360001	-0.107845	-63.736584	-19.133951	-12.334703	-16.134417	-16.133512	0.000000	-10.000000	0.025000	0.000000	-42.000000	1023.000000	1023.000000	2046.000000
21.379999	-0.108453	-64.095444	-19.186441	-12.176822	-16.257494	-16.474686	0.000000	-10.000000	0.025000	0.000000	-42.000000	1023.000000	1023.000000	2046.000000
21.400000	-0.108255	-63.978489	-19.252363	-12.105580	-16.280979	-16.339565	0.000000	-10.000000	0.016667	0.683333	-42.000000	1023.000000	1023.000000	2046.000000
21.420000	-0.106940	-63.201618	-19.157696	-12.020141	-16.014284	-16.009497	0.000000	-10.000000	0.008333	1.366667	-42.000000	1023.000000	1023.000000	2046.000000
21.440001	-0.106703	-63.061249	-19.019844	-11.798411	-16.000185	-16.242809	0.000000	-10.000000	0.000000	2.383333	-42.000000	1023.000000	1023.000000	2046.000000
21.459999	-0.106813	-63.126602	-18.819471	-11.800058	-16.266775	-16.240299	0.000000	-10.000000	-0.008333	3.116667	-42.000000	1023.000000	1023.000000	2046.000000
21.480000	-0.105529	-62.367611	-18.809908	-11.756184	-16.018349	-15.783173	0.000000	-10.000000	0.000000	4.216667	-42.000000	1023.000000	1023.000000	2046.000000
21.500000	-0.104284	-61.631687	-18.638311	-11.597208	-15.729660	-15.666507	0.000000	-10.000000	0.008333	4.983333	-42.000000	1023.000000	1023.000000	2046.000000
21.520000	-0.104874	-61.980801	-18.479115	-11.661328	-15.962619	-15.877738	0.000000	-10.000000	0.016667	4.300000	-42.000000	1023.000000	1023.000000	2046.000000
21.540001	-0.104249	-61.611229	-18.487885	-11.865983	-15.784907	-15.472452	0.000000	-10.000000	-0.008333	3.633333	-42.000000	1023.000000	1023.000000	2046.000000
21.559999	-0.102986	-60.864723	-18.354469	-11.941742	-15.368844	-15.199669	0.000000	-10.000000	-0.100000	5.850000	-42.000000	1023.000000	1023.000000	2046.000000
21.580000	-0.102975	-60.857960	-18.108507	-12.060837	-15.358117	-15.330498	0.000000	-10.000000	-0.175000	11.183333	-42.000000	1023.000000	1023.000000	2046.000000
21.600000	-0.102728	-60.712193	-17.858551	-12.252051	-15.382243	-15.219347	0.000000	-10.000000	-0.233333	16.133333	-42.000000	1023.000000	1023.000000	2046.000000
21.620001	-0.100861	-59.608582	-17.673159	-12.278045	-14.903161	-14.754214	0.000000	-10.000000	-0.241667	18.483334	-42.000000	1023.000000	1023.000000	2046.000000
21.639999	-0.099427	-58.761635	-17.436157	-12.179381	-14.486099	-14.659998	0.000000	-10.000000	-0.283333	19.683334	-42.000000	1023.000000	1023.000000	2046.000000
21.660000	-0.099437	-58.767281	-17.121035	-12.271408	-14.641354	-14.733484	0.000000	-10.000000	-0.341667	21.800001	-18.000000	1023.000000	1023.000000	2046.000000
21.680000	-0.097308	-57.509098	-16.933681	-12.250442	-14.181165	-14.143812	0.000000	-10.000000	-0.383333	23.633335	6.000000	1023.000000	1023.000000	2046.000000
21.700001	-0.095317	-56.332573	-16.685604	-12.000450	-13.584530	-14.061991	0.000000	-10.000000	-0.416667	24.900002	32.666668	1023.000000	1023.000000	2046.000000
21.719999	-0.095898	-56.675457	-16.283457	-12.473051	-13.991829	-13.927121	0.000000	-10.000000	-0.416667	25.216667	38.000000	1023.000000	1023.000000	2046.000000
21.740000	-0.093636	-55.338596	-16.123705	-12.286820	-13.398930	-13.529142	0.000000	-10.000000	-0.450000	25.850000	46.333332	1023.000000	1023.000000	2046.000000
21.760000	-0.091779	-54.241158	-15.939192	-12.064279	-12.816893	-13.420793	0.000000	-10.000000	-0.450000	26.283333	54.833332	1023.000000	1023.000000	2046.000000
21.780001	-0.092092	-54.426601	-15.755684	-12.052262	-12.997568	-13.621086	0.000000	-10.000000	-0.475000	26.833334	63.666668	1023.000000	1023.000000	2046.000000
21.799999	-0.090621	-53.557034	-15.640439	-12.194703	-12.682647	-13.039243	0.000000	-10.000000	-0.475000	27.450001	72.500000	1023.000000	1023.000000	2046.000000
21.820000	-0.088817	-52.490803	-15.380768	-12.103483	-12.112171	-12.894381	0.000000	-10.000000	-0.500000	27.800001	81.500000	1023.000000	1023.000000	2046.000000
21.840000	-0.088728	-52.438377	-15.079815	-12.198049	-12.151649	-13.008864	0.000000	-10.000000	-0.508333	28.200001	93.833336	1023.000000	1023.000000	2046.000000
21.860001	-0.087463	-51.690910	-15.005245	-12.098493	-11.919079	-12.668092	0.000000	-10.000000	-0.508333	28.216667	103.166664	1023.000000	1023.000000	2046.000000
21.879999	-0.085134	-50.314072	-15.025024	-11.695992	-11.232806	-12.360250	0.000000	-10.000000	-0.508333	28.416668	112.666664	1023.000000	1023.000000	2046.000000
21.900000	-0.084717	-50.067585	-14.994308	-11.355837	-11.170809	-12.546629	0.000000	-10.000000	-0.533333	29.050001	119.000000	1023.000000	1023.000000	2046.000000
21.920000	-0.084300	-49.821079	-14.879872	-11.211068	-11.356021	-12.374117	0.000000	-10.000000	-0.566667	29.600000	128.666672	1023.000000	1023.000000	2046.000000
21.940001	-0.082226	-48.595760	-14.857845	-10.809257	-10.849421	-12.079238	0.000000	-10.000000	-0.591667	30.049999	138.500000	1023.000000	1023.000000	2046.000000
21.959999	-0.080827	-47.769035	-14.844069	-10.335889	-10.396498	-12.192578	0.000000	-10.000000	-0.591667	30.016666	151.833328	1023.000000	1023.000000	2046.000000
21.980000	-0.080657	-47.668022	-14.623523	-10.205648	-10.675555	-12.163295	0.000000	-10.000000	-0.583333	30.066666	161.833328	1023.000000	1023.000000	2046.000000
22.000000	-0.078382	-46.323898	-14.475718	-9.894921	-10.253069	-11.700191	0.000000	-10.000000	-0.583333	30.400000	171.833328	1023.000000	1023.000000	2046.000000
22.020000	-0.076220	-45.045963	-14.388948	-9.459395	-9.596045	-11.601575	0.000000	-10.000000	-0.591667	30.616667	178.500000	1023.000000	1023.000000	2046.000000
22.040001	-0.075766	-44.777649	-14.083968	-9.306157	-9.733674	-11.653851	0.000000	-10.000000	-0.591667	30.816668	188.833328	1023.000000	1023.000000	2046.000000
22.059999	-0.073680	-43.544811	-13.716049	-9.146828	-9.546694	-11.135240	0.000000	-10.000000	-0.583333	30.483334	199.166672	1023.000000	1023.000000	2046.000000
22.080000	-0.070424	-41.620304	-13.418510	-8.770743	-8.756315	-10.674734	0.000000	-10.000000	-0.558333	30.283333	209.500000	1023.000000	1023.000000	2046.000000
22.100000	-0.068802	-40.662144	-13.075393	-8.478372	-8.457611	-10.650766	0.000000	-10.000000	-0.550000	29.566668	219.500000	1023.000000	1023.000000	2046.000000
22.120001	-0.067385	-39.824364	-12.578205	-8.406119	-8.564008	-10.276031	0.000000	-10.000000	-0.550000	29.516666	229.500000	1023.000000	1023.000000	2046.000000
22.139999	-0.064223	-37.955788	-12.207902	-8.236938	-7.879485	-9.631465	0.000000	-10.000000	-0.558333	29.216667	239.500000	1023.000000	1023.000000	2046.000000
22.160000	-0.061565	-36.385208	-11.874321	-7.972413	-7.141821	-9.396654	0.000000	-10.000000	-0.566667	29.250000	249.333328	1023.000000	1023.000000	2046.000000
22.180000	-0.060867	-35.972408	-11.387668	-8.010456	-7.207026	-9.367258	0.000000	-10.000000	-0.575000	29.250000	259.000000	1023.000000	1023.000000	2046.000000
22.200001	-0.058859	-34.785446	-10.926521	-8.143026	-6.927753	-8.788147	0.000000	-10.000000	-0.583333	29.300001	268.666656	1023.000000	1023.000000	2046.000000
22.219999	-0.056243	-33.239704	-10.669558	-8.034111	-6.037484	-8.498552	0.000000	-10.000000	-0.583333	29.616667	278.500000	1023.000000	1023.000000	2046.000000
22.240000	-0.055637	-32.881229	-10.209099	-8.152575	-6.030630	-8.488924	0.000000	-10.000000	-0.566667	29.316668	288.500000	1023.000000	1023.000000	2046.000000
22.260000	-0.054201	-32.032639	-9.753002	-8.257949	-5.976342	-8.045344	0.000000	-10.000000	-0.558333	29.200001	298.333344	1023.000000	1023.000000	2046.000000
22.280001	-0.051787	-30.605953	-9.547019	-8.061307	-5.221228	-7.776399	0.000000	-10.000000	-0.550000	28.983334	308.000000	1023.000000	1023.000000	2046.000000
22.299999	-0.050952	-30.112553	-9.202290	-7.953063	-5.064172	-7.893028	0.000000	-10.000000	-0.550000	29.066668	317.666656	1023.000000	1023.000000	2046.000000
22.320000	-0.049902	-29.491823	-8.740790	-8.065961	-5.190000	-7.495073	0.000000	-10.000000	-0.533333	28.733334	327.333344	1023.000000	1023.000000	2046.000000
22.340000	-0.047238	-27.917698	-8.531421	-7.739408	-4.383707	-7.263162	0.000000	-10.000000	-0.516667	28.383333	337.000000	1023.000000	1023.000000	2046.000000
22.360001	-0.046626	-27.555803	-8.161927	-7.989420	-4.319523	-7.084931	0.000000	-10.000000	-0.500000	27.900000	346.500000	1023.000000	1023.000000	2046.000000
22.379999	-0.045828	-27.084436	-7.745847	-8.016345	-4.462763	-6.859482	0.000000	-10.000000	-0.500000	27.783333	356.000000	1023.000000	1023.000000	2046.000000
22.400000	-0.043266	-25.570169	-7.534123	-7.710915	-3.766107	-6.559023	0.000000	-10.000000	-0.483333	27.516666	365.333344	1023.000000	1023.000000	2046.000000
22.420000	-0.041802	-24.705070	-7.518102	-7.465821	-3.180000	-6.541147	0.000000	-10.000000	-0.466667	27.266666	374.500000	1023.000000	1023.000000	2046.000000
22.440001	-0.041972	-24.805746	-7.156842	-7.610096	-3.595105	-6.443704	0.000000	-10.000000	-0.441667	26.766666	383.500000	1023.000000	1023.000000	2046.000000
22.459999	-0.040906	-24.175737	-6.891599	-7.755446	-3.387837	-6.140855	0.000000	-10.000000	-0.425000	26.500000	392.500000	1023.000000	1023.000000	2046.000000
22.480000	-0.038802	-22.932035	-6.757883	-7.638948	-2.610330	-5.924875	0.000000	-10.000000	-0.416667	26.016666	401.500000	1023.000000	1023.000000	2046.000000
22.500000	-0.038113	-22.524750	-6.508723	-7.472246	-2.513088	-6.030693	0.000000	-10.000000	-0.416667	25.983334	410.333344	1023.000000	1023.000000	2046.000000
22.520000	-0.037962	-22.435347	-6.426267	-7.365056	-2.747028	-5.896995	0.000000	-10.000000	-0.416667	25.516666	419.000000	1023.000000	1023.000000	2046.000000
22.540001	-0.036885	-21.799294	-6.514338	-6.962011	-2.413188	-5.909755	0.000000	-10.000000	-0.408333	25.400000	427.500000	1023.000000	1023.000000	2046.000000
22.559999	-0.035951	-21.247265	-6.648698	-6.612227	-2.001194	-5.985146	0.000000	-10.000000	-0.400000	24.933334	436.000000	1023.000000	1023.000000	2046.000000
22.580000	-0.035872	-21.200542	-6.450805	-6.332981	-2.312095	-6.104662	0.000000	-10.000000	-0.400000	24.983334	444.500000	1023.000000	1023.000000	2046.000000
22.600000	-0.034875	-20.611002	-6.414463	-5.911480	-2.236375	-6.048685	0.000000	-10.000000	-0.383333	24.633333	452.833344	1023.000000	1023.000000	2046.000000
22.620001	-0.032821	-19.396997	-6.582208	-5.321248	-1.484766	-6.008776	0.000000	-10.000000	-0.366667	24.133333	461.000000	1023.000000	1023.000000	2046.000000
22.639999	-0.032173	-19.014002	-6.311202	-5.016007	-1.618443	-6.068349	0.000000	-10.000000	-0.341667	23.500000	469.000000	1023.000000	1023.000000	2046.000000
22.660000	-0.031255	-18.471472	-6.113478	-4.760240	-1.666744	-5.931009	0.000000	-10.000000	-0.316667	22.966667	477.000000	1023.000000	1023.000000	2046.000000
22.680000	-0.029255	-17.289854	-6.185397	-4.267742	-0.963750	-5.872964	0.000000	-10.000000	-0.300000	22.650002	484.833344	1023.000000	1023.000000	2046.000000
22.700001	-0.027847	-16.457542	-5.869896	-4.119512	-0.802294	-5.665841	0.000000	-10.000000	-0.275000	22.083334	492.500000	1023.000000	1023.000000	2046.000000
22.719999	-0.026730	-15.797495	-5.444815	-3.985756	-0.996222	-5.370702	0.000000	-10.000000	-0.258333	21.500000	500.000000	1023.000000	1023.000000	2046.000000
22.740000	-0.024675	-14.582779	-5.349395	-3.550331	-0.491815	-5.191238	0.000000	-10.000000	-0.233333	20.366667	507.333344	1023.000000	1023.000000	2046.000000
22.760000	-0.022545	-13.323844	-5.189952	-3.245938	0.111969	-4.999923	0.000000	-10.000000	-0.225000	19.816668	514.333313	1023.000000	1023.000000	2046.000000
22.780001	-0.021403	-12.649135	-4.614288	-3.222788	-0.146629	-4.665430	0.000000	-10.000000	-0.216667	19.299999	521.000000	1023.000000	1023.000000	2046.000000
22.799999	-0.019687	-11.635266	-4.295943	-3.072711	0.220101	-4.486713	0.000000	-10.000000	-0.208333	19.366667	527.500000	1023.000000	1023.000000	2046.000000
22.820000	-0.017484	-10.333129	-4.135818	-2.943093	1.030865	-4.285082	0.000000	-10.000000	-0.200000	19.100000	534.000000	1023.000000	1023.000000	2046.000000
22.840000	-0.016449	-9.721539	-3.567935	-3.156696	0.965442	-3.962348	0.000000	-10.000000	-0.200000	18.916668	540.333313	1023.000000	1023.000000	2046.000000
22.860001	-0.015814	-9.345819	-3.114711	-3.368596	0.916159	-3.778672	0.000000	-10.000000	-0.200000	18.583334	546.833313	1023.000000	1023.000000	2046.000000
22.879999	-0.014371	-8.492987	-3.058185	-3.350109	1.574832	-3.659525	0.000000	-10.000000	-0.183333	17.933334	553.166687	1023.000000	1023.000000	2046.000000
22.900000	-0.013393	-7.915543	-2.707092	-3.458596	1.785504	-3.535360	0.000000	-10.000000	-0.166667	17.483334	559.500000	1023.000000	1023.000000	2046.000000
22.920000	-0.012865	-7.603162	-2.213601	-3.620702	1.516543	-3.285402	0.000000	-10.000000	-0.141667	16.833334	565.166687	1023.000000	1023.000000	2046.000000
22.940001	-0.012001	-7.092774	-2.059333	-3.496681	1.771989	-3.308749	0.000000	-10.000000	-0.125000	16.383333	570.833313	1023.000000	1023.000000	2046.000000
22.959999	-0.010842	-6.407376	-2.034857	-3.454684	2.284754	-3.202590	0.000000	-10.000000	-0.108333	15.783333	576.166687	1023.000000	1023.000000	2046.000000
22.980000	-0.010111	-5.975433	-1.615982	-3.549954	2.109588	-2.919085	0.000000	-10.000000	-0.083333	15.333333	581.666687	1023.000000	1023.000000	2046.000000
23.000000	-0.009941	-5.874988	-1.448186	-3.720943	2.053542	-2.759401	0.000000	-10.000000	-0.066667	14.900000	586.833313	1023.000000	1023.000000	2046.000000
23.020000	-0.009188	-5.430388	-1.542253	-3.753025	2.528074	-2.663185	0.000000	-10.000000	-0.075000	14.400000	592.000000	1023.000000	1023.000000	2046.000000
23.040001	-0.007966	-4.707758	-1.222318	-3.583421	2.534749	-2.436768	0.000000	-10.000000	-0.091667	13.883333	596.833313	1023.000000	1023.000000	2046.000000
23.059999	-0.007898	-4.667930	-1.143543	-3.500314	2.415812	-2.439885	0.000000	-10.000000	-0.100000	13.450000	601.500000	1023.000000	1023.000000	2046.000000
23.080000	-0.007478	-4.419319	-1.395573	-3.397300	2.887254	-2.513699	0.000000	-10.000000	-0.083333	13.000000	606.166687	1023.000000	1023.000000	2046.000000
23.100000	-0.007060	-4.172389	-0.979298	-3.775855	2.759703	-2.176939	0.000000	-10.000000	-0.083333	12.650001	610.666687	1023.000000	1023.000000	2046.000000
23.120001	-0.006845	-4.045567	-0.627702	-3.922567	2.696028	-2.191325	0.000000	-10.000000	-0.083333	12.450000	615.000000	1023.000000	1023.000000	2046.000000
23.139999	-0.006131	-3.623608	-0.879568	-3.700718	3.267671	-2.310993	0.000000	-10.000000	-0.091667	12.483334	619.000000	1023.000000	1023.000000	2046.000000
23.160000	-0.005726	-3.384283	-0.735050	-3.641986	3.143430	-2.150678	0.000000	-10.000000	-0.083333	12.316667	623.166687	1023.000000	1023.000000	2046.000000
23.180000	-0.005777	-3.414433	-0.639692	-3.508343	2.870419	-2.136817	0.000000	-10.000000	-0.091667	12.083333	627.500000	1023.000000	1023.000000	2046.000000
23.200001	-0.006040	-3.569441	-1.079421	-3.096440	3.116528	-2.510108	0.000000	-10.000000	-0.083333	11.766666	631.500000	1023.000000	1023.000000	2046.000000
23.219999	-0.005695	-3.366012	-1.192365	-2.808711	3.196277	-2.561213	0.000000	-10.000000	-0.083333	11.666667	635.333313	1023.000000	1023.000000	2046.000000
23.240000	-0.005001	-2.955343	-0.980001	-2.504083	2.906574	-2.377832	0.000000	-10.000000	-0.066667	11.400001	639.000000	1023.000000	1023.000000	2046.000000
23.260000	-0.004808	-2.841602	-1.061032	-2.005103	2.890786	-2.666253	0.000000	-10.000000	-0.066667	11.250000	643.000000	1023.000000	1023.000000	2046.000000
23.280001	-0.004223	-2.495755	-1.423643	-1.488095	3.304497	-2.888514	0.000000	-10.000000	-0.058333	11.333334	647.000000	1023.000000	1023.000000	2046.000000
23.299999	-0.003141	-1.856429	-1.127995	-1.329535	3.121654	-2.520553	0.000000	-10.000000	-0.058333	11.550000	651.000000	1023.000000	1023.000000	2046.000000
23.320000	-0.002441	-1.442517	-0.882736	-1.044994	2.969603	-2.484390	0.000000	-10.000000	-0.041667	10.983334	656.000000	1023.000000	1023.000000	2046.000000
23.340000	-0.001884	-1.113441	-1.175433	-0.660910	3.385040	-2.662138	0.000000	-10.000000	-0.025000	9.883333	661.000000	1023.000000	1023.000000	2046.000000
23.360001	-0.000256	-0.151435	-0.823772	-0.559626	3.366699	-2.134736	0.000000	-10.000000	-0.008333	8.766667	664.666687	1023.000000	1023.000000	2046.000000
23.379999	0.000657	0.388038	-0.502233	-0.264758	3.235939	-2.080910	0.000000	-10.000000	0.000000	7.833333	666.833313	1023.000000	1023.000000	2046.000000
23.400000	0.001562	0.923227	-0.802236	0.054432	3.792962	-2.121932	0.000000	-10.000000	0.000000	7.233334	668.666687	1023.000000	1023.000000	2046.000000
23.420000	0.003327	1.965965	-0.308407	0.086591	3.748096	-1.560316	0.000000	-10.000000	0.000000	6.650000	671.166687	1023.000000	1023.000000	2046.000000
23.440001	0.004338	2.563837	0.114222	0.184551	3.718085	-1.453021	0.000000	-10.000000	0.000000	6.416667	673.500000	1023.000000	1023.000000	2046.000000
23.459999	0.004721	2.790093	-0.093457	0.269969	4.184175	-1.570594	0.000000	-10.000000	0.000000	6.166667	675.500000	1023.000000	1023.000000	2046.000000
23.480000	0.005460	3.226912	0.168678	-0.008980	4.254620	-1.187406	0.000000	-10.000000	0.000000	5.600000	677.500000	1023.000000	1023.000000	2046.000000
23.500000	0.006048	3.574266	0.753193	-0.313073	4.010000	-0.875854	0.000000	-10.000000	0.000000	5.000000	679.500000	1023.000000	1023.000000	2046.000000
23.520000	0.005892	3.482337	0.686711	-0.381652	4.246975	-1.069697	0.000000	-10.000000	0.000000	4.216667	681.500000	1023.000000	1023.000000	2046.000000
23.540001	0.005682	3.357834	0.634274	-0.601388	4.420098	-1.095150	0.000000	-10.000000	0.000000	3.416667	683.166687	1023.000000	1023.000000	2046.000000
23.559999	0.006235	3.684620	0.970956	-0.872039	4.259945	-0.674242	0.000000	-10.000000	0.008333	2.216667	684.500000	1023.000000	1023.000000	2046.000000
23.580000	0.006093	3.600974	1.199159	-0.922687	4.073392	-0.748890	0.000000	-10.000000	0.025000	1.066667	685.333313	1023.000000	1023.000000	2046.000000
23.600000	0.004516	2.668697	0.752135	-1.160076	4.098608	-1.021969	0.000000	-10.000000	0.033333	-0.516667	685.833313	1023.000000	1023.000000	2046.000000
23.620001	0.004957	2.929513	0.743508	-1.179135	4.176983	-0.811843	0.000000	-10.000000	0.041667	-1.900000	686.000000	1023.000000	1023.000000	2046.000000
23.639999	0.004691	2.772220	1.030590	-1.213908	3.722910	-0.767371	0.000000	-10.000000	0.041667	-3.750000	686.000000	1023.000000	1023.000000	2046.000000
23.660000	0.003097	1.830438	0.389198	-1.050014	3.828776	-1.337523	0.000000	-10.000000	0.058333	-5.466667	686.000000	1023.000000	1023.000000	2046.000000
23.680000	0.001478	0.873277	0.111402	-1.496344	3.689838	-1.431620	0.000000	-10.000000	0.075000	-7.350000	686.000000	1023.000000	1023.000000	2046.000000
23.700001	0.001034	0.611261	0.451984	-2.028757	3.301176	-1.113141	0.000000	-10.000000	0.091667	-9.150000	686.000000	1023.000000	1023.000000	2046.000000
23.719999	0.000036	0.021183	0.505728	-2.109464	3.100971	-1.476051	0.000000	-10.000000	0.108333	-10.733334	686.000000	1023.000000	1023.000000	2046.000000
23.740000	-0.001432	-0.846400	-0.115025	-2.021677	3.286268	-1.995966	0.000000	-10.000000	0.125000	-12.150001	686.000000	1023.000000	1023.000000	2046.000000
23.760000	-0.002291	-1.353892	-0.262972	-2.141510	2.951195	-1.900605	0.000000	-10.000000	0.141667	-13.116667	677.166687	1023.000000	1023.000000	2046.000000
23.780001	-0.003289	-1.943502	-0.248191	-2.021403	2.508839	-2.182747	0.000000	-10.000000	0.150000	-13.683333	668.333313	1023.000000	1023.000000	2046.000000
23.799999	-0.005488	-3.243352	-0.976095	-1.748897	2.510545	-3.028904	0.000000	-10.000000	0.150000	-13.983334	658.000000	1023.000000	1023.000000	2046.000000
23.820000	-0.006860	-4.054535	-1.336905	-1.666729	2.260286	-3.311187	0.000000	-10.000000	0.150000	-14.183333	654.833313	1023.000000	1023.000000	2046.000000
23.840000	-0.007108	-4.200845	-1.149960	-1.536111	1.850693	-3.365467	0.000000	-10.000000	0.166667	-14.600000	650.000000	1023.000000	1023.000000	2046.000000
23.860001	-0.008800	-5.200858	-1.738098	-1.074143	1.912788	-4.301405	0.000000	-10.000000	0.183333	-15.150001	645.000000	1023.000000	1023.000000	2046.000000
23.879999	-0.009513	-5.622390	-1.884087	-0.987080	1.667652	-4.418875	0.000000	-10.000000	0.208333	-15.816668	639.833313	1023.000000	1023.000000	2046.000000
23.900000	-0.009802	-5.793151	-1.725899	-0.791820	1.400705	-4.676136	0.000000	-10.000000	0.225000	-16.300001	634.666687	1023.000000	1023.000000	2046.000000
23.920000	-0.011522	-6.809735	-2.336868	-0.629021	1.517494	-5.361340	0.000000	-10.000000	0.241667	-16.816668	629.166687	1023.000000	1023.000000	2046.000000
23.940001	-0.011033	-6.520554	-2.019748	-0.773681	1.187909	-4.915033	0.000000	-10.000000	0.266667	-17.550001	623.500000	1023.000000	1023.000000	2046.000000
23.959999	-0.011506	-6.800035	-2.080938	-0.482388	1.127447	-5.364155	0.000000	-10.000000	0.283333	-18.600000	617.500000	1023.000000	1023.000000	2046.000000
23.980000	-0.012692	-7.501062	-2.523742	-0.388893	1.090342	-5.678770	0.000000	-10.000000	0.316667	-19.700001	611.333313	1023.000000	1023.000000	2046.000000
24.000000	-0.012109	-7.156669	-2.118148	-0.442784	0.701520	-5.297257	0.000000	-10.000000	0.333333	-20.400000	604.833313	1023.000000	1023.000000	2046.000000
24.020000	-0.012854	-7.596691	-2.443297	-0.216568	0.784167	-5.720992	0.000000	-10.000000	0.366667	-21.000000	598.000000	1023.000000	1023.000000	2046.000000
24.040001	-0.013964	-8.252940	-2.763923	-0.346502	0.634223	-5.776738	0.000000	-10.000000	0.383333	-21.233334	591.000000	1023.000000	1023.000000	2046.000000
24.059999	-0.013882	-8.204023	-2.390874	-0.560414	0.155973	-5.408709	0.000000	-10.000000	0.400000	-21.550001	584.000000	1023.000000	1023.000000	2046.000000
24.080000	-0.015528	-9.177282	-2.830659	-0.568025	0.123539	-5.902137	0.000000	-10.000000	0.400000	-21.850000	577.000000	1023.000000	1023.000000	2046.000000
24.100000	-0.016835	-9.949738	-2.991709	-1.005657	-0.244408	-5.707963	0.000000	-10.000000	0.416667	-22.416666	569.666687	1023.000000	1023.000000	2046.000000
24.120001	-0.017214	-10.173481	-2.702640	-1.194555	-0.706013	-5.570274	0.000000	-10.000000	0.433333	-23.100000	562.166687	1023.000000	1023.000000	2046.000000
24.139999	-0.019395	-11.462193	-3.295558	-1.175386	-0.798472	-6.192777	0.000000	-10.000000	0.458333	-23.616667	554.500000	1023.000000	1023.000000	2046.000000
24.160000	-0.020501	-12.116254	-3.458782	-1.475285	-1.256962	-5.925225	0.000000	-10.000000	0.475000	-24.233334	546.666687	1023.000000	1023.000000	2046.000000
24.180000	-0.021641	-12.789656	-3.317751	-1.793973	-1.872762	-5.805169	0.000000	-10.000000	0.508333	-24.716667	538.500000	1023.000000	1023.000000	2046.000000
24.200001	-0.023408	-13.833898	-3.858630	-1.646602	-1.898061	-6.430605	0.000000	-10.000000	0.533333	-25.416668	530.166687	1023.000000	1023.000000	2046.000000
24.219999	-0.025208	-14.897814	-4.322592	-1.838825	-2.213304	-6.523093	0.000000	-10.000000	0.558333	-25.783335	521.666687	1023.000000	1023.000000	2046.000000
24.240000	-0.026170	-15.466488	-4.198505	-2.040878	-2.818914	-6.408191	0.000000	-10.000000	0.558333	-26.166668	513.166687	1023.000000	1023.000000	2046.000000
24.260000	-0.028298	-16.724195	-4.671304	-2.188052	-2.925722	-6.939118	0.000000	-10.000000	0.558333	-26.350000	504.333344	1023.000000	1023.000000	2046.000000
24.280001	-0.030997	-18.319475	-5.091588	-2.818902	-3.198092	-7.210893	0.000000	-10.000000	0.566667	-26.616667	495.500000	1023.000000	1023.000000	2046.000000
24.299999	-0.031856	-18.826820	-4.860258	-3.341295	-3.626467	-6.998801	0.000000	-10.000000	0.566667	-26.950001	486.500000	1023.000000	1023.000000	2046.000000
24.320000	-0.032918	-19.454790	-5.004528	-3.406279	-3.762338	-7.281646	0.000000	-10.000000	0.583333	-27.066668	477.500000	1023.000000	1023.000000	2046.000000
24.340000	-0.035052	-20.715508	-5.594486	-3.461500	-3.844209	-7.815311	0.000000	-10.000000	0.566667	-26.900000	468.500000	1023.000000	1023.000000	2046.000000
24.360001	-0.035996	-21.273582	-5.805308	-3.602307	-4.191291	-7.674675	0.000000	-10.000000	0.566667	-26.433334	459.666656	1023.000000	1023.000000	2046.000000
24.379999	-0.036473	-21.555656	-5.765892	-3.462284	-4.594832	-7.732649	0.000000	-10.000000	0.541667	-25.900000	450.833344	1023.000000	1023.000000	2046.000000
24.400000	-0.038350	-22.664898	-6.429721	-3.223978	-4.638778	-8.372422	0.000000	-10.000000	0.533333	-25.650000	442.333344	1023.000000	1023.000000	2046.000000
24.420000	-0.039879	-23.568285	-6.823927	-3.411895	-5.014921	-8.317541	0.000000	-10.000000	0.541667	-25.850000	433.666656	1023.000000	1023.000000	2046.000000
24.440001	-0.040354	-23.849243	-6.793717	-3.229548	-5.327796	-8.498180	0.000000	-10.000000	0.566667	-26.583334	425.000000	1023.000000	1023.000000	2046.000000
24.459999	-0.041846	-24.730883	-7.211383	-3.037871	-5.434340	-9.047289	0.000000	-10.000000	0.608333	-27.166668	416.000000	1023.000000	1023.000000	2046.000000
24.480000	-0.043365	-25.628626	-7.673632	-3.149233	-5.586816	-9.218943	0.000000	-10.000000	0.633333	-27.733334	407.000000	1023.000000	1023.000000	2046.000000
24.500000	-0.043975	-25.989115	-7.582826	-3.251968	-5.996620	-9.157701	0.000000	-10.000000	0.650000	-28.100000	397.833344	1023.000000	1023.000000	2046.000000
24.520000	-0.044564	-26.337404	-7.678085	-3.165505	-6.086566	-9.407247	0.000000	-10.000000	0.650000	-28.416666	388.500000	1023.000000	1023.000000	2046.000000
24.540001	-0.045725	-27.023754	-8.053955	-3.264306	-6.105316	-9.600178	0.000000	-10.000000	0.666667	-28.733334	379.000000	1023.000000	1023.000000	2046.000000
24.559999	-0.045986	-27.177940	-7.874100	-3.472164	-6.493612	-9.338063	0.000000	-10.000000	0.675000	-28.800001	369.333344	1023.000000	1023.000000	2046.000000
24.580000	-0.045892	-27.122152	-7.887447	-3.354101	-6.523403	-9.357202	0.000000	-10.000000	0.675000	-28.983334	359.666656	1023.000000	1023.000000	2046.000000
24.600000	-0.046907	-27.722311	-8.179970	-3.351173	-6.555001	-9.636167	0.000000	-10.000000	0.658333	-28.633333	350.000000	1023.000000	1023.000000	2046.000000
24.620001	-0.047531	-28.090660	-8.157887	-3.651260	-6.897106	-9.384407	0.000000	-10.000000	0.650000	-28.400000	340.500000	1023.000000	1023.000000	2046.000000
24.639999	-0.047581	-28.120468	-7.978932	-3.714833	-7.108936	-9.317768	0.000000	-10.000000	0.625000	-27.933332	331.000000	1023.000000	1023.000000	2046.000000
24.660000	-0.049061	-28.995308	-8.230935	-3.860184	-7.222497	-9.681693	0.000000	-10.000000	0.608333	-27.533333	321.666656	1023.000000	1023.000000	2046.000000
24.680000	-0.050667	-29.944092	-8.417533	-4.360144	-7.510948	-9.655467	0.000000	-10.000000	0.558333	-26.950001	312.500000	1023.000000	1023.000000	2046.000000
24.700001	-0.051418	-30.388115	-8.252869	-4.646250	-7.835958	-9.653037	0.000000	-10.000000	0.541667	-26.483334	303.500000	1023.000000	1023.000000	2046.000000
24.719999	-0.052597	-31.085039	-8.456822	-4.746817	-7.886163	-9.995236	0.000000	-10.000000	0.516667	-26.083334	294.666656	1023.000000	1023.000000	2046.000000
24.740000	-0.054049	-31.942888	-8.805837	-5.010975	-7.999469	-10.126607	0.000000	-10.000000	0.533333	-25.816668	285.833344	1023.000000	1023.000000	2046.000000
24.760000	-0.055023	-32.518848	-8.818561	-5.307021	-8.267575	-10.125691	0.000000	-10.000000	0.541667	-25.983334	277.333344	1023.000000	1023.000000	2046.000000
24.780001	-0.056426	-33.347500	-8.914145	-5.671370	-8.578060	-10.183923	0.000000	-10.000000	0.550000	-26.083334	268.666656	1023.000000	1023.000000	2046.000000
24.799999	-0.057386	-33.915035	-9.227735	-5.676713	-8.432090	-10.578497	0.000000	-10.000000	0.533333	-26.150002	260.000000	1023.000000	1023.000000	2046.000000
24.820000	-0.059256	-35.020267	-9.610437	-5.996709	-8.700542	-10.712578	0.000000	-10.000000	0.516667	-25.800001	251.166672	1023.000000	1023.000000	2046.000000
24.840000	-0.060778	-35.919567	-9.703391	-6.247634	-9.091671	-10.876871	0.000000	-10.000000	0.500000	-25.416668	242.500000	1023.000000	1023.000000	2046.000000
24.860001	-0.062335	-36.840023	-9.982484	-6.538980	-9.106957	-11.211603	0.000000	-10.000000	0.491667	-24.766666	234.166672	1023.000000	1023.000000	2046.000000
24.879999	-0.064553	-38.150982	-10.271445	-7.173578	-9.374322	-11.331636	0.000000	-10.000000	0.483333	-24.083334	226.000000	1023.000000	1023.000000	2046.000000
24.900000	-0.065591	-38.764008	-10.213511	-7.608657	-9.581502	-11.360338	0.000000	-10.000000	0.466667	-23.566668	218.000000	1023.000000	1023.000000	2046.000000
24.920000	-0.067263	-39.752529	-10.585164	-7.716432	-9.648673	-11.802259	0.000000	-10.000000	0.441667	-23.183334	210.000000	1023.000000	1023.000000	2046.000000
24.940001	-0.068864	-40.698750	-10.953788	-7.969096	-9.928083	-11.847780	0.000000	-10.000000	0.416667	-22.700001	202.166672	1023.000000	1023.000000	2046.000000
24.959999	-0.069372	-40.999092	-11.148333	-7.862149	-10.026406	-11.962203	0.000000	-10.000000	0.383333	-21.766668	194.500000	1023.000000	1023.000000	2046.000000
24.980000	-0.070736	-41.805168	-11.620163	-7.668445	-10.133313	-12.383248	0.000000	-10.000000	0.358333	-20.866667	187.333328	1023.000000	1023.000000	2046.000000
25.000000	-0.072137	-42.632729	-11.950495	-7.822991	-10.477848	-12.381396	0.000000	-10.000000	0.341667	-20.083334	180.333328	1023.000000	1023.000000	2046.000000
25.020000	-0.073182	-43.250698	-12.264415	-7.741595	-10.598183	-12.646505	0.000000	-10.000000	0.325000	-19.683334	173.666672	1023.000000	1023.000000	2046.000000
25.040001	-0.074684	-44.138245	-12.655259	-7.643447	-10.768403	-13.071137	0.000000	-10.000000	0.300000	-19.433334	167.000000	1023.000000	1023.000000	2046.000000
25.059999	-0.075933	-44.876274	-12.957709	-7.833445	-10.988104	-13.097015	0.000000	-10.000000	0.283333	-19.233334	160.666672	1023.000000	1023.000000	2046.000000
25.080000	-0.076817	-45.398914	-13.109221	-7.869845	-11.142400	-13.277450	0.000000	-10.000000	0.266667	-19.066668	154.166672	1023.000000	1023.000000	2046.000000
25.100000	-0.077958	-46.073383	-13.443251	-7.772574	-11.209203	-13.648356	0.000000	-10.000000	0.266667	-18.766666	147.833328	1023.000000	1023.000000	2046.000000
25.120001	-0.078768	-46.551800	-13.543526	-8.045009	-11.464670	-13.498596	0.000000	-10.000000	0.250000	-18.400000	141.500000	1023.000000	1023.000000	2046.000000
25.139999	-0.078991	-46.683598	-13.559149	-8.076974	-11.528459	-13.519014	0.000000	-10.000000	0.250000	-18.116667	135.500000	1023.000000	1023.000000	2046.000000
25.160000	-0.079550	-47.013943	-13.704390	-8.066939	-11.589310	-13.653303	0.000000	-10.000000	0.250000	-18.083334	129.500000	1023.000000	1023.000000	2046.000000
25.180000	-0.079979	-47.267441	-13.705073	-8.302843	-11.814854	-13.444671	0.000000	-10.000000	0.250000	-17.783333	123.500000	1023.000000	1023.000000	2046.000000
25.200001	-0.080058	-47.314175	-13.786616	-8.238911	-11.778505	-13.510143	0.000000	-10.000000	0.250000	-17.500000	117.500000	1023.000000	1023.000000	2046.000000
25.219999	-0.080585	-47.625977	-13.973393	-8.407246	-11.858241	-13.387096	0.000000	-10.000000	0.241667	-17.016666	111.500000	1023.000000	1023.000000	2046.000000
25.240000	-0.081024	-47.885021	-13.891348	-8.605941	-12.050517	-13.337216	0.000000	-10.000000	0.233333	-16.883333	105.833336	1023.000000	1023.000000	2046.000000
25.260000	-0.082001	-48.462677	-14.087419	-8.741907	-12.074719	-13.558634	0.000000	-10.000000	0.233333	-16.700001	100.166664	1023.000000	1023.000000	2046.000000
25.280001	-0.083080	-49.100468	-14.116769	-9.195919	-12.344868	-13.442911	0.000000	-10.000000	0.233333	-16.533335	94.666664	1023.000000	1023.000000	2046.000000
25.299999	-0.083918	-49.595264	-14.198282	-9.409821	-12.376067	-13.611094	0.000000	-10.000000	0.233333	-16.250000	89.000000	1023.000000	1023.000000	2046.000000
25.320000	-0.085089	-50.287422	-14.405840	-9.632389	-12.525766	-13.723427	0.000000	-10.000000	0.216667	-16.033333	83.666664	1023.000000	1023.000000	2046.000000
25.340000	-0.085962	-50.803356	-14.400095	-9.929832	-12.747230	-13.726198	0.000000	-10.000000	0.208333	-15.916667	78.333336	1023.000000	1023.000000	2046.000000
25.360001	-0.087090	-51.470364	-14.620961	-10.039034	-12.815360	-13.995008	0.000000	-10.000000	0.200000	-15.883333	73.000000	1023.000000	1023.000000	2046.000000
25.379999	-0.087943	-51.974159	-14.725241	-10.343973	-13.031390	-13.873556	0.000000	-10.000000	0.200000	-15.833333	67.666664	1023.000000	1023.000000	2046.000000
25.400000	-0.088985	-52.590096	-14.943138	-10.555389	-13.044313	-14.047254	0.000000	-10.000000	0.200000	-15.833333	62.333332	1023.000000	1023.000000	2046.000000
25.420000	-0.090665	-53.583115	-15.150454	-11.089810	-13.417991	-13.924858	0.000000	-10.000000	0.216667	-15.816667	57.000000	1023.000000	1023.000000	2046.000000
25.440001	-0.091082	-53.829681	-15.227214	-11.035413	-13.369818	-14.197237	0.000000	-10.000000	0.216667	-15.616667	51.666668	1023.000000	1023.000000	2046.000000
25.459999	-0.092930	-54.921383	-15.599557	-11.195862	-13.609671	-14.516294	0.000000	-10.000000	0.216667	-15.483334	46.500000	1023.000000	1023.000000	2046.000000
25.480000	-0.094412	-55.797264	-15.785223	-11.620511	-13.866086	-14.525443	0.000000	-10.000000	0.200000	-15.216667	41.333332	1023.000000	1023.000000	2046.000000
25.500000	-0.095873	-56.661232	-15.950868	-11.996723	-13.914804	-14.798840	0.000000	-10.000000	0.200000	-15.066667	36.166668	1023.000000	1023.000000	2046.000000
25.520000	-0.097008	-57.331753	-16.033007	-12.526249	-14.110568	-14.661929	0.000000	-10.000000	0.191667	-14.883333	31.166666	1023.000000	1023.000000	2046.000000
25.540001	-0.097900	-57.859119	-16.194445	-12.644587	-14.101198	-14.918890	0.000000	-10.000000	0.191667	-14.733334	26.166666	1023.000000	1023.000000	2046.000000
25.559999	-0.099088	-58.561054	-16.538864	-12.661622	-14.216590	-15.143978	0.000000	-10.000000	0.183333	-14.666667	21.333334	1023.000000	1023.000000	2046.000000
25.580000	-0.099932	-59.059834	-16.776194	-12.715163	-14.439009	-15.129468	0.000000	-10.000000	0.175000	-13.966667	16.333334	1023.000000	1023.000000	2046.000000
25.600000	-0.100926	-59.647057	-17.177176	-12.564751	-14.495054	-15.410075	0.000000	-10.000000	0.150000	-13.250000	11.666667	1023.000000	1023.000000	2046.000000
25.620001	-0.102033	-60.301750	-17.547657	-12.472240	-14.770339	-15.511513	0.000000	-10.000000	0.125000	-12.283334	7.166667	1023.000000	1023.000000	2046.000000
25.639999	-0.102970	-60.855461	-17.680666	-12.461826	-15.024458	-15.688510	0.000000	-10.000000	0.108333	-12.216667	3.166667	1023.000000	1023.000000	2046.000000
25.660000	-0.104222	-61.595047	-18.108335	-12.362905	-15.070389	-16.053419	0.000000	-10.000000	0.100000	-12.433333	-0.500000	1023.000000	1023.000000	2046.000000
25.680000	-0.104713	-61.885387	-18.218178	-12.392994	-15.273145	-16.001072	0.000000	-10.000000	0.116667	-12.900000	-4.166667	1023.000000	1023.000000	2046.000000
25.700001	-0.105346	-62.259720	-18.372274	-12.384868	-15.290404	-16.212172	0.000000	-10.000000	0.133333	-13.133333	-8.333333	1023.000000	1023.000000	2046.000000
25.719999	-0.106247	-62.791977	-18.599915	-12.335577	-15.395400	-16.461086	0.000000	-10.000000	0.141667	-13.333334	-12.666667	1023.000000	1023.000000	2046.000000
25.740000	-0.106238	-62.786644	-18.562191	-12.436432	-15.535702	-16.252317	0.000000	-10.000000	0.133333	-13.483334	-17.333334	1023.000000	1023.000000	2046.000000
25.760000	-0.106552	-62.972435	-18.600744	-12.427884	-15.504659	-16.439150	0.000000	-10.000000	0.125000	-13.650001	-21.666666	1023.000000	1023.000000	2046.000000
25.780001	-0.106535	-62.961990	-18.690926	-12.446627	-15.523112	-16.301327	0.000000	-10.000000	0.125000	-13.900001	-26.333334	1023.000000	1023.000000	2046.000000
25.799999	-0.106444	-62.908566	-18.558769	-12.483613	-15.664205	-16.201979	0.000000	-10.000000	0.125000	-14.000000	-30.833334	1023.000000	1023.000000	2046.000000
25.820000	-0.106677	-63.046009	-18.609905	-12.475962	-15.671800	-16.288343	0.000000	-10.000000	0.116667	-13.750000	-35.500000	1023.000000	1023.000000	2046.000000
25.840000	-0.106468	-62.922626	-18.686337	-12.549696	-15.666447	-16.020147	0.000000	-10.000000	0.116667	-13.233334	-40.166668	1023.000000	1023.000000	2046.000000
25.860001	-0.106646	-63.027508	-18.546118	-12.670277	-15.832691	-15.978419	0.000000	-10.000000	0.108333	-12.783334	-44.666668	1023.000000	1023.000000	2046.000000
25.879999	-0.107354	-63.446434	-18.639069	-12.894773	-15.822912	-16.089682	0.000000	-10.000000	0.108333	-12.333333	-49.000000	1023.000000	1023.000000	2046.000000
25.900000	-0.107676	-63.636715	-18.763645	-13.174953	-15.791679	-15.906438	0.000000	-10.000000	0.100000	-12.016666	-53.000000	1023.000000	1023.000000	2046.000000
25.920000	-0.108289	-63.998550	-18.635149	-13.424262	-15.976735	-15.962403	0.000000	-10.000000	0.091667	-11.416667	-57.000000	1023.000000	1023.000000	2046.000000
25.940001	-0.109213	-64.545151	-18.703510	-13.621758	-16.047827	-16.172052	0.000000	-10.000000	0.083333	-11.016667	-60.833332	1023.000000	1023.000000	2046.000000
25.959999	-0.109726	-64.848038	-18.868242	-13.842824	-16.058578	-16.078388	0.000000	-10.000000	0.075000	-10.400001	-64.500000	1023.000000	1023.000000	2046.000000
25.980000	-0.110079	-65.056488	-18.772959	-14.038114	-16.187595	-16.057821	0.000000	-10.000000	0.083333	-10.033334	-68.000000	1023.000000	1023.000000	2046.000000
26.000000	-0.110825	-65.497459	-18.792553	-14.169488	-16.298708	-16.236713	0.000000	-10.000000	0.075000	-9.700000	-71.333336	1023.000000	1023.000000	2046.000000
26.020000	-0.111354	-65.810074	-18.933571	-14.300362	-16.286716	-16.289429	0.000000	-10.000000	0.083333	-9.433333	-74.666664	1023.000000	1023.000000	2046.000000
26.040001	-0.111426	-65.852516	-18.890554	-14.454329	-16.358170	-16.149466	0.000000	-10.000000	0.075000	-9.200001	-77.833336	1023.000000	1023.000000	2046.000000
26.059999	-0.111741	-66.039116	-18.794769	-14.506504	-16.409513	-16.328329	0.000000	-10.000000	0.075000	-8.833334	-81.000000	1023.000000	1023.000000	2046.000000
26.080000	-0.112597	-66.544579	-18.953884	-14.668360	-16.434175	-16.488159	0.000000	-10.000000	0.058333	-8.466667	-83.833336	1023.000000	1023.000000	2046.000000
26.100000	-0.113038	-66.805542	-19.055481	-15.107711	-16.545509	-16.096836	0.000000	-10.000000	0.050000	-8.083334	-86.666664	1023.000000	1023.000000	2046.000000
26.120001	-0.112928	-66.740623	-19.005892	-14.876026	-16.450994	-16.407707	0.000000	-10.000000	0.050000	-7.583333	-89.333336	1023.000000	1023.000000	2046.000000
26.139999	-0.114523	-67.682838	-19.220238	-15.048536	-16.711668	-16.702396	0.000000	-10.000000	0.050000	-7.116667	-92.000000	1023.000000	1023.000000	2046.000000
26.160000	-0.115261	-68.119423	-19.505304	-15.174240	-16.706974	-16.732903	0.000000	-10.000000	0.050000	-6.633333	-94.333336	1023.000000	1023.000000	2046.000000
26.180000	-0.115847	-68.465622	-19.547985	-15.542859	-16.721933	-16.652845	0.000000	-10.000000	0.041667	-6.266667	-96.500000	1023.000000	1023.000000	2046.000000
26.200001	-0.116760	-69.004967	-19.489946	-15.795920	-16.843033	-16.876066	0.000000	-10.000000	0.041667	-5.900000	-98.500000	1023.000000	1023.000000	2046.000000
26.219999	-0.117679	-69.548355	-19.627144	-15.991170	-16.876715	-17.053331	0.000000	-10.000000	0.041667	-5.483334	-100.500000	1023.000000	1023.000000	2046.000000
26.240000	-0.117892	-69.674454	-19.975393	-15.943795	-16.758768	-16.996500	0.000000	-10.000000	0.050000	-5.283333	-102.500000	1023.000000	1023.000000	2046.000000
26.260000	-0.118510	-70.039131	-20.151928	-15.769750	-16.910799	-17.206657	0.000000	-10.000000	0.050000	-4.716667	-104.333336	1023.000000	1023.000000	2046.000000
26.280001	-0.119830	-70.819290	-20.439077	-15.701777	-17.197363	-17.481075	0.000000	-10.000000	0.041667	-3.983333	-106.000000	1023.000000	1023.000000	2046.000000
26.299999	-0.120056	-70.953011	-20.776014	-15.553329	-17.191275	-17.432394	0.000000	-10.000000	0.041667	-3.183333	-107.333336	1023.000000	1023.000000	2046.000000
26.320000	-0.120115	-70.988098	-20.887238	-15.301863	-17.202034	-17.596966	0.000000	-10.000000	0.041667	-2.983333	-108.333336	1023.000000	1023.000000	2046.000000
26.340000	-0.121157	-71.603973	-20.989582	-15.202260	-17.446062	-17.966066	0.000000	-10.000000	0.050000	-3.233333	-109.333336	1023.000000	1023.000000	2046.000000
26.360001	-0.121130	-71.588104	-21.263756	-15.083069	-17.369522	-17.871754	0.000000	-10.000000	0.041667	-3.383333	-110.333336	1023.000000	1023.000000	2046.000000
26.379999	-0.120899	-71.451042	-21.315693	-14.932651	-17.276402	-17.926298	0.000000	-10.000000	0.025000	-3.300000	-111.500000	1023.000000	1023.000000	2046.000000
26.400000	-0.122045	-72.128326	-21.369974	-14.918872	-17.547979	-18.291498	0.000000	-10.000000	0.016667	-3.116667	-112.500000	1023.000000	1023.000000	2046.000000
26.420000	-0.121620	-71.877686	-21.513504	-14.963801	-17.421984	-17.978394	0.000000	-10.000000	0.025000	-3.033333	-113.500000	1023.000000	1023.000000	2046.000000
26.440001	-0.120747	-71.361320	-21.395243	-14.885363	-17.248566	-17.832150	0.000000	-10.000000	0.041667	-3.283333	-114.500000	1023.000000	1023.000000	2046.000000
26.459999	-0.120920	-71.463661	-21.341059	-14.774301	-17.290516	-18.057787	0.000000	-10.000000	0.041667	-3.916667	-115.666664	1023.000000	1023.000000	2046.000000
26.480000	-0.120859	-71.427383	-21.268045	-14.776807	-17.402740	-17.979788	0.000000	-10.000000	0.033333	-4.316667	-117.000000	1023.000000	1023.000000	2046.000000
26.500000	-0.119529	-70.641411	-21.195599	-14.745274	-17.175482	-17.525053	0.000000	-10.000000	0.033333	-4.316667	-118.500000	1023.000000	1023.000000	2046.000000
26.520000	-0.118926	-70.285110	-21.061880	-14.639085	-17.038765	-17.545378	0.000000	-10.000000	0.041667	-3.883333	-120.000000	1023.000000	1023.000000	2046.000000
26.540001	-0.119496	-70.622360	-20.925205	-14.790245	-17.295961	-17.610950	0.000000	-10.000000	0.041667	-3.500000	-121.333336	1023.000000	1023.000000	2046.000000
26.559999	-0.118696	-70.149055	-20.921631	-14.931213	-17.051847	-17.244360	0.000000	-10.000000	0.025000	-3.183333	-122.500000	1023.000000	1023.000000	2046.000000
26.580000	-0.118444	-70.000580	-20.806808	-15.052446	-16.919245	-17.222078	0.000000	-10.000000	0.016667	-2.616667	-123.500000	1023.000000	1023.000000	2046.000000
26.600000	-0.119359	-70.541016	-20.683649	-15.240587	-17.133909	-17.482872	0.000000	-10.000000	0.016667	-1.750000	-124.333336	1023.000000	1023.000000	2046.000000
26.620001	-0.119384	-70.555862	-20.654339	-15.426377	-17.140577	-17.334574	0.000000	-10.000000	0.033333	-0.816667	-124.833336	1023.000000	1023.000000	2046.000000
26.639999	-0.118786	-70.202301	-20.612534	-15.565159	-16.940224	-17.084383	0.000000	-10.000000	0.033333	-0.183333	-125.000000	1023.000000	1023.000000	2046.000000
26.660000	-0.118762	-70.188072	-20.513613	-15.561336	-16.902521	-17.210604	0.000000	-10.000000	0.033333	0.000000	-125.000000	1023.000000	1023.000000	2046.000000
26.680000	-0.119824	-70.816216	-20.436466	-15.697787	-17.214157	-17.467808	0.000000	-10.000000	0.025000	0.000000	-125.000000	1023.000000	1023.000000	2046.000000
26.700001	-0.119365	-70.544868	-20.399082	-15.807134	-17.157661	-17.180990	0.000000	-10.000000	0.033333	0.000000	-125.000000	1023.000000	1023.000000	2046.000000
26.719999	-0.118458	-70.008675	-20.346292	-15.728736	-16.842516	-17.091133	0.000000	-10.000000	0.025000	0.000000	-125.000000	1023.000000	1023.000000	2046.000000
26.740000	-0.118805	-70.213707	-20.243446	-15.821751	-16.911673	-17.236841	0.000000	-10.000000	0.016667	0.000000	-125.000000	1023.000000	1023.000000	2046.000000
26.760000	-0.120295	-71.094177	-20.165443	-16.274515	-17.336798	-17.317423	0.000000	-10.000000	-0.008333	0.300000	-125.000000	1023.000000	1023.000000	2046.000000
26.780001	-0.119377	-70.551628	-20.187906	-16.083500	-17.041861	-17.238359	0.000000	-10.000000	-0.008333	1.033333	-125.000000	1023.000000	1023.000000	2046.000000
26.799999	-0.119171	-70.429779	-20.314934	-16.040279	-16.879025	-17.195545	0.000000	-10.000000	-0.008333	2.083333	-125.000000	1023.000000	1023.000000	2046.000000
26.820000	-0.119595	-70.680397	-20.422974	-16.046562	-16.840759	-17.370106	0.000000	-10.000000	0.000000	3.183333	-125.000000	1023.000000	1023.000000	2046.000000
26.840000	-0.121140	-71.593483	-20.333088	-16.378887	-17.300215	-17.581293	0.000000	-10.000000	-0.008333	4.133334	-125.000000	1023.000000	1023.000000	2046.000000
26.860001	-0.120631	-71.293175	-20.290665	-16.597570	-17.161968	-17.242975	0.000000	-10.000000	-0.016667	4.933333	-125.000000	1023.000000	1023.000000	2046.000000
26.879999	-0.119633	-70.703026	-20.317215	-16.431524	-16.677183	-17.277105	0.000000	-10.000000	-0.025000	5.616667	-125.000000	1023.000000	1023.000000	2046.000000
26.900000	-0.120907	-71.455803	-20.313780	-16.406668	-17.068277	-17.667080	0.000000	-10.000000	-0.033333	6.183333	-125.000000	1023.000000	1023.000000	2046.000000
26.920000	-0.120477	-71.202179	-20.439289	-16.367088	-17.080780	-17.315022	0.000000	-10.000000	-0.025000	7.033333	-125.000000	1023.000000	1023.000000	2046.000000
26.940001	-0.119562	-70.661369	-20.649035	-15.875658	-16.699100	-17.437574	0.000000	-10.000000	-0.016667	8.033334	-125.000000	1023.000000	1023.000000	2046.000000
26.959999	-0.120582	-71.264053	-20.654793	-15.670402	-17.119493	-17.819365	0.000000	-10.000000	-0.016667	8.966667	-125.000000	1023.000000	1023.000000	2046.000000
26.980000	-0.120200	-71.038170	-20.628893	-15.563921	-17.289059	-17.556297	0.000000	-10.000000	-0.033333	9.650001	-125.000000	1023.000000	1023.000000	2046.000000
27.000000	-0.118406	-69.978020	-20.711075	-15.061181	-16.688751	-17.517012	0.000000	-10.000000	-0.050000	10.183333	-75.000000	1023.000000	1023.000000	2046.000000
27.020000	-0.118402	-69.975525	-20.604143	-14.773786	-16.757109	-17.840490	0.000000	-10.000000	-0.050000	10.616667	-25.000000	1023.000000	1023.000000	2046.000000
27.040001	-0.118073	-69.780914	-20.443689	-14.634495	-16.936956	-17.765778	0.000000	-10.000000	-0.058333	11.283334	26.000000	1023.000000	1023.000000	2046.000000
27.059999	-0.116378	-68.779686	-20.389580	-14.362859	-16.499813	-17.527433	0.000000	-10.000000	-0.091667	12.200001	28.333334	1023.000000	1023.000000	2046.000000
27.080000	-0.114580	-67.717079	-20.240685	-14.014727	-15.983587	-17.478081	0.000000	-10.000000	-0.133333	13.883334	32.166668	1023.000000	1023.000000	2046.000000
27.100000	-0.114232	-67.511230	-19.811178	-13.914347	-16.194920	-17.590782	0.000000	-10.000000	-0.166667	15.316668	36.666668	1023.000000	1023.000000	2046.000000
27.120001	-0.112224	-66.324104	-19.472521	-13.799636	-15.959208	-17.092743	0.000000	-10.000000	-0.183333	16.666668	41.500000	1023.000000	1023.000000	2046.000000
27.139999	-0.109281	-64.584946	-19.187042	-13.384565	-15.203446	-16.809895	0.000000	-10.000000	-0.216667	17.883333	46.833332	1023.000000	1023.000000	2046.000000
27.160000	-0.107692	-63.645782	-18.808008	-13.178900	-14.944749	-16.714127	0.000000	-10.000000	-0.266667	19.466667	52.500000	1023.000000	1023.000000	2046.000000
27.180000	-0.106764	-63.097313	-18.302067	-13.182364	-15.122465	-16.490416	0.000000	-10.000000	-0.325000	21.050001	58.833332	1023.000000	1023.000000	2046.000000
27.200001	-0.104125	-61.537762	-17.992956	-13.070450	-14.524607	-15.949750	0.000000	-10.000000	-0.358333	22.500000	65.666664	1023.000000	1023.000000	2046.000000
27.219999	-0.102088	-60.333755	-17.735437	-12.855931	-13.868794	-15.873594	0.000000	-10.000000	-0.391667	23.733334	72.833336	1023.000000	1023.000000	2046.000000
27.240000	-0.101916	-60.232609	-17.216305	-13.068831	-14.097788	-15.849686	0.000000	-10.000000	-0.408333	24.716667	80.666664	1023.000000	1023.000000	2046.000000
27.260000	-0.100307	-59.281357	-16.937923	-13.140506	-13.782990	-15.419936	0.000000	-10.000000	-0.441667	25.383333	88.666664	1023.000000	1023.000000	2046.000000
27.280001	-0.098040	-57.941437	-16.695168	-12.982954	-13.046145	-15.217170	0.000000	-10.000000	-0.475000	25.850000	97.166664	1023.000000	1023.000000	2046.000000
27.299999	-0.097205	-57.448330	-16.324642	-12.982369	-12.890090	-15.251229	0.000000	-10.000000	-0.508333	26.650000	105.500000	1023.000000	1023.000000	2046.000000
27.320000	-0.096292	-56.908829	-15.876734	-13.101650	-13.014668	-14.915777	0.000000	-10.000000	-0.533333	27.450001	114.333336	1023.000000	1023.000000	2046.000000
27.340000	-0.093977	-55.540512	-15.602054	-12.996301	-12.408686	-14.533471	0.000000	-10.000000	-0.541667	28.133333	123.333336	1023.000000	1023.000000	2046.000000
27.360001	-0.091967	-54.352303	-15.387766	-12.753890	-11.753840	-14.456807	0.000000	-10.000000	-0.550000	28.416668	132.666672	1023.000000	1023.000000	2046.000000
27.379999	-0.091489	-54.069828	-14.981405	-12.857447	-11.899471	-14.331504	0.000000	-10.000000	-0.550000	28.483334	142.000000	1023.000000	1023.000000	2046.000000
27.400000	-0.090747	-53.631710	-14.558064	-13.237858	-12.060592	-13.775198	0.000000	-10.000000	-0.558333	28.683334	151.666672	1023.000000	1023.000000	2046.000000
27.420000	-0.087692	-51.825706	-14.456617	-12.740834	-11.009514	-13.618742	0.000000	-10.000000	-0.558333	28.783333	161.166672	1023.000000	1023.000000	2046.000000
27.440001	-0.087094	-51.472584	-14.249007	-12.680500	-10.873573	-13.669503	0.000000	-10.000000	-0.558333	28.933334	170.833328	1023.000000	1023.000000	2046.000000
27.459999	-0.086951	-51.388264	-13.971175	-12.843340	-11.108847	-13.464903	0.000000	-10.000000	-0.541667	28.766666	180.333328	1023.000000	1023.000000	2046.000000
27.480000	-0.085581	-50.578548	-13.811723	-12.936247	-10.709826	-13.120754	0.000000	-10.000000	-0.541667	28.666668	190.000000	1023.000000	1023.000000	2046.000000
27.500000	-0.083769	-49.507515	-13.615478	-12.832994	-10.075341	-12.983702	0.000000	-10.000000	-0.533333	28.450001	199.666672	1023.000000	1023.000000	2046.000000
27.520000	-0.083116	-49.121315	-13.194553	-12.842055	-10.166510	-12.918198	0.000000	-10.000000	-0.533333	28.400002	209.166672	1023.000000	1023.000000	2046.000000
27.540001	-0.082278	-48.626114	-13.094048	-12.751583	-10.131037	-12.649446	0.000000	-10.000000	-0.525000	28.466667	218.666672	1023.000000	1023.000000	2046.000000
27.559999	-0.080350	-47.486820	-13.267474	-12.307071	-9.411731	-12.500546	0.000000	-10.000000	-0.525000	28.466667	228.000000	1023.000000	1023.000000	2046.000000
27.580000	-0.079654	-47.075500	-13.152887	-11.993067	-9.304543	-12.625002	0.000000	-10.000000	-0.533333	28.533335	237.666672	1023.000000	1023.000000	2046.000000
27.600000	-0.079298	-46.865215	-12.930696	-11.899296	-9.649426	-12.385798	0.000000	-10.000000	-0.525000	28.450001	247.166672	1023.000000	1023.000000	2046.000000
27.620001	-0.077401	-45.743965	-13.025162	-11.417134	-9.063703	-12.237967	0.000000	-10.000000	-0.516667	28.616667	256.833344	1023.000000	1023.000000	2046.000000
27.639999	-0.075697	-44.737213	-12.987735	-10.968146	-8.561822	-12.219509	0.000000	-10.000000	-0.500000	28.383335	266.166656	1023.000000	1023.000000	2046.000000
27.660000	-0.074811	-44.213116	-12.713062	-10.679948	-8.610387	-12.209721	0.000000	-10.000000	-0.483333	27.916668	275.833344	1023.000000	1023.000000	2046.000000
27.680000	-0.073429	-43.396629	-12.434448	-10.513808	-8.535267	-11.913105	0.000000	-10.000000	-0.483333	27.550001	285.166656	1023.000000	1023.000000	2046.000000
27.700001	-0.070942	-41.926888	-12.512088	-10.010359	-7.620770	-11.783671	0.000000	-10.000000	-0.475000	27.483334	294.500000	1023.000000	1023.000000	2046.000000
27.719999	-0.069204	-40.899773	-12.069244	-9.745337	-7.443083	-11.642106	0.000000	-10.000000	-0.475000	27.566668	303.500000	1023.000000	1023.000000	2046.000000
27.740000	-0.067556	-39.925583	-11.550245	-9.707587	-7.525525	-11.142225	0.000000	-10.000000	-0.450000	27.216667	312.666656	1023.000000	1023.000000	2046.000000
27.760000	-0.064965	-38.394199	-11.467237	-9.285990	-6.773930	-10.867043	0.000000	-10.000000	-0.441667	26.933332	321.833344	1023.000000	1023.000000	2046.000000
27.780001	-0.062717	-37.065929	-11.061065	-8.922152	-6.390886	-10.691826	0.000000	-10.000000	-0.433333	26.583334	331.000000	1023.000000	1023.000000	2046.000000
27.799999	-0.060993	-36.046749	-10.450163	-8.987002	-6.544353	-10.065233	0.000000	-10.000000	-0.433333	26.516666	340.000000	1023.000000	1023.000000	2046.000000
27.820000	-0.058735	-34.712509	-10.234031	-8.712430	-5.954082	-9.811969	0.000000	-10.000000	-0.433333	26.750000	348.833344	1023.000000	1023.000000	2046.000000
27.840000	-0.056570	-33.432930	-9.869187	-8.547009	-5.440542	-9.576191	0.000000	-10.000000	-0.441667	27.066668	357.666656	1023.000000	1023.000000	2046.000000
27.860001	-0.055411	-32.747799	-9.255725	-8.797882	-5.599699	-9.094493	0.000000	-10.000000	-0.466667	27.433334	366.500000	1023.000000	1023.000000	2046.000000
27.879999	-0.054033	-31.933279	-8.953404	-8.855035	-5.263877	-8.860963	0.000000	-10.000000	-0.475000	27.600000	375.666656	1023.000000	1023.000000	2046.000000
27.900000	-0.052049	-30.761084	-8.756409	-8.778714	-4.569561	-8.656400	0.000000	-10.000000	-0.500000	27.750000	384.833344	1023.000000	1023.000000	2046.000000
27.920000	-0.050731	-29.982151	-8.119732	-8.923074	-4.650736	-8.288609	0.000000	-10.000000	-0.508333	28.266666	394.166656	1023.000000	1023.000000	2046.000000
27.940001	-0.049649	-29.342712	-7.697493	-8.979196	-4.619284	-8.046741	0.000000	-10.000000	-0.516667	28.400000	403.333344	1023.000000	1023.000000	2046.000000
27.959999	-0.047847	-28.277407	-7.663538	-8.776077	-3.905834	-7.931956	0.000000	-10.000000	-0.508333	28.650000	412.833344	1023.000000	1023.000000	2046.000000
27.980000	-0.046196	-27.301651	-7.225027	-8.754452	-3.670161	-7.652011	0.000000	-10.000000	-0.500000	28.516666	422.333344	1023.000000	1023.000000	2046.000000
28.000000	-0.045132	-26.672871	-6.650529	-8.811005	-3.847647	-7.363690	0.000000	-10.000000	-0.508333	28.516666	432.000000	1023.000000	1023.000000	2046.000000
28.020000	-0.043747	-25.854673	-6.509105	-8.762004	-3.381324	-7.202239	0.000000	-10.000000	-0.508333	28.566668	441.500000	1023.000000	1023.000000	2046.000000
28.040001	-0.042342	-25.024197	-6.255399	-8.776919	-2.991644	-7.000234	0.000000	-10.000000	-0.508333	28.266666	451.000000	1023.000000	1023.000000	2046.000000
28.059999	-0.040360	-23.852863	-5.797436	-8.539599	-2.806352	-6.709476	0.000000	-10.000000	-0.508333	28.216667	460.500000	1023.000000	1023.000000	2046.000000
28.080000	-0.040017	-23.650137	-5.716546	-8.475579	-2.733025	-6.724986	0.000000	-10.000000	-0.500000	28.000000	470.000000	1023.000000	1023.000000	2046.000000
28.100000	-0.039030	-23.066990	-5.822904	-8.272562	-2.199447	-6.772077	0.000000	-10.000000	-0.483333	27.900000	479.333344	1023.000000	1023.000000	2046.000000
28.120001	-0.038092	-22.512363	-5.316627	-8.544489	-2.269795	-6.381453	0.000000	-10.000000	-0.458333	27.683334	488.666656	1023.000000	1023.000000	2046.000000
28.139999	-0.037210	-21.990856	-4.905344	-8.620865	-2.148844	-6.315801	0.000000	-10.000000	-0.458333	27.533335	497.833344	1023.000000	1023.000000	2046.000000
28.160000	-0.035760	-21.134010	-5.018217	-8.338667	-1.404377	-6.372749	0.000000	-10.000000	-0.475000	27.616667	507.166656	1023.000000	1023.000000	2046.000000
28.180000	-0.034532	-20.408554	-4.692643	-8.217093	-1.415425	-6.083393	0.000000	-10.000000	-0.483333	27.666668	516.333313	1023.000000	1023.000000	2046.000000
28.200001	-0.034016	-20.103355	-4.534558	-7.952213	-1.508354	-6.108231	0.000000	-10.000000	-0.483333	27.800001	525.666687	1023.000000	1023.000000	2046.000000
28.219999	-0.033716	-19.925909	-4.831964	-7.576363	-1.174500	-6.343082	0.000000	-10.000000	-0.475000	27.600000	534.833313	1023.000000	1023.000000	2046.000000
28.240000	-0.032698	-19.324568	-4.920230	-7.204204	-0.796065	-6.404069	0.000000	-10.000000	-0.475000	27.633333	544.166687	1023.000000	1023.000000	2046.000000
28.260000	-0.031299	-18.497587	-4.567144	-6.922238	-0.968585	-6.039620	0.000000	-10.000000	-0.466667	27.566668	553.333313	1023.000000	1023.000000	2046.000000
28.280001	-0.030352	-17.938051	-4.504344	-6.420249	-0.844230	-6.169229	0.000000	-10.000000	-0.466667	27.733334	562.500000	1023.000000	1023.000000	2046.000000
28.299999	-0.029156	-17.231352	-4.736552	-5.959235	-0.286943	-6.248622	0.000000	-10.000000	-0.466667	27.583334	571.666687	1023.000000	1023.000000	2046.000000
28.320000	-0.027491	-16.247126	-4.495159	-5.625671	-0.078200	-6.048096	0.000000	-10.000000	-0.475000	27.483334	580.833313	1023.000000	1023.000000	2046.000000
28.340000	-0.025734	-15.209057	-4.022990	-5.413246	-0.158793	-5.614028	0.000000	-10.000000	-0.466667	27.350000	590.166687	1023.000000	1023.000000	2046.000000
28.360001	-0.024166	-14.281952	-3.869365	-5.039294	0.152070	-5.525362	0.000000	-10.000000	-0.450000	26.916668	599.333313	1023.000000	1023.000000	2046.000000
28.379999	-0.022392	-13.233724	-3.936469	-4.632925	0.793858	-5.458188	0.000000	-10.000000	-0.425000	26.433334	608.500000	1023.000000	1023.000000	2046.000000
28.400000	-0.020096	-11.876769	-3.555903	-4.341979	1.015870	-4.994758	0.000000	-10.000000	-0.425000	25.783335	617.333313	1023.000000	1023.000000	2046.000000
28.420000	-0.017479	-10.330147	-2.926111	-4.136666	1.095985	-4.363356	0.000000	-10.000000	-0.416667	25.883333	626.166687	1023.000000	1023.000000	2046.000000
28.440001	-0.015526	-9.175841	-2.605637	-3.746643	1.461461	-4.285022	0.000000	-10.000000	-0.425000	25.733334	634.666687	1023.000000	1023.000000	2046.000000
28.459999	-0.013691	-8.091638	-2.544876	-3.486959	2.136523	-4.196326	0.000000	-10.000000	-0.425000	25.750000	643.333313	1023.000000	1023.000000	2046.000000
28.480000	-0.011322	-6.691068	-2.027437	-3.455256	2.441616	-3.649991	0.000000	-10.000000	-0.441667	25.583334	651.833313	1023.000000	1023.000000	2046.000000
28.500000	-0.009218	-5.447680	-1.303898	-3.577822	2.545722	-3.111683	0.000000	-10.000000	-0.450000	25.783333	660.500000	1023.000000	1023.000000	2046.000000
28.520000	-0.008143	-4.812379	-1.086845	-3.474806	2.957277	-3.208005	0.000000	-10.000000	-0.433333	25.900000	669.000000	1023.000000	1023.000000	2046.000000
28.540001	-0.007358	-4.348416	-1.061603	-3.460515	3.435273	-3.261571	0.000000	-10.000000	-0.416667	25.750000	677.500000	1023.000000	1023.000000	2046.000000
28.559999	-0.005438	-3.214094	-0.609617	-3.591878	3.663283	-2.675882	0.000000	-10.000000	-0.391667	25.200001	686.166687	1023.000000	1023.000000	2046.000000
28.580000	-0.003930	-2.322439	-0.011793	-3.552672	3.621675	-2.379650	0.000000	-10.000000	-0.375000	24.583334	694.666687	1023.000000	1023.000000	2046.000000
28.600000	-0.003122	-1.844815	0.027383	-3.333755	3.982236	-2.520679	0.000000	-10.000000	-0.358333	24.083334	703.000000	1023.000000	1023.000000	2046.000000
28.620001	-0.002397	-1.416477	-0.019802	-3.236410	4.362014	-2.522279	0.000000	-10.000000	-0.341667	23.616667	711.000000	1023.000000	1023.000000	2046.000000
28.639999	-0.000599	-0.353801	0.412488	-3.239445	4.461906	-1.988750	0.000000	-10.000000	-0.341667	23.466667	719.000000	1023.000000	1023.000000	2046.000000
28.660000	0.000868	0.512909	1.007587	-3.268945	4.410965	-1.636698	0.000000	-10.000000	-0.325000	23.133333	727.000000	1023.000000	1023.000000	2046.000000
28.680000	0.001386	0.819070	1.007354	-3.195450	4.710072	-1.702906	0.000000	-10.000000	-0.316667	23.049999	734.833313	1023.000000	1023.000000	2046.000000
28.700001	0.002536	1.499023	0.810693	-2.897202	5.320295	-1.734764	0.000000	-10.000000	-0.283333	22.666666	742.500000	1023.000000	1023.000000	2046.000000
28.719999	0.003713	2.194530	1.142100	-2.923543	5.195156	-1.219183	0.000000	-10.000000	-0.266667	22.133333	750.166687	1023.000000	1023.000000	2046.000000
28.740000	0.004615	2.727740	1.479250	-2.825620	5.147989	-1.073879	0.000000	-10.000000	-0.250000	21.733334	757.666687	1023.000000	1023.000000	2046.000000
28.760000	0.004733	2.797191	1.482642	-2.881672	5.463247	-1.267025	0.000000	-10.000000	-0.266667	21.200001	765.000000	1023.000000	1023.000000	2046.000000
28.780001	0.005043	2.980575	1.541779	-3.007140	5.807604	-1.361668	0.000000	-10.000000	-0.300000	21.250000	772.000000	1023.000000	1023.000000	2046.000000
28.799999	0.007097	4.194192	2.046252	-3.071724	5.984872	-0.765208	0.000000	-10.000000	-0.316667	21.383333	779.000000	1023.000000	1023.000000	2046.000000
28.820000	0.007967	4.708477	2.316015	-2.780014	6.040913	-0.868436	0.000000	-10.000000	-0.341667	22.033335	786.166687	1023.000000	1023.000000	2046.000000
28.840000	0.007420	4.385188	1.828981	-2.378394	6.377286	-1.442686	0.000000	-10.000000	-0.325000	22.566668	793.500000	1023.000000	1023.000000	2046.000000
28.860001	0.007868	4.649717	1.716059	-2.223767	6.437636	-1.280211	0.000000	-10.000000	-0.333333	23.150002	801.000000	1023.000000	1023.000000	2046.000000
28.879999	0.009299	5.495483	2.146872	-1.854380	6.235301	-1.032309	0.000000	-10.000000	-0.316667	23.333334	808.500000	1023.000000	1023.000000	2046.000000
28.900000	0.010097	5.967049	1.998104	-1.178006	6.493322	-1.346370	0.000000	-10.000000	-0.308333	23.116667	816.166687	1023.000000	1023.000000	2046.000000
28.920000	0.010317	6.097357	1.696011	-0.651103	6.706235	-1.653786	0.000000	-10.000000	-0.300000	22.583334	824.000000	1023.000000	1023.000000	2046.000000
28.940001	0.011978	7.079071	1.869533	-0.361693	6.783455	-1.212224	0.000000	-10.000000	-0.283333	22.300001	831.666687	1023.000000	1023.000000	2046.000000
28.959999	0.013691	8.091581	2.334227	0.063411	6.732743	-1.038800	0.000000	-10.000000	-0.275000	21.983334	839.333313	1023.000000	1023.000000	2046.000000
28.980000	0.014288	8.444053	2.073158	0.655954	7.114474	-1.399533	0.000000	-10.000000	-0.258333	21.600000	846.666687	1023.000000	1023.000000	2046.000000
29.000000	0.015473	9.144635	2.057302	0.880484	7.319663	-1.112814	0.000000	-10.000000	-0.241667	20.916668	854.000000	1023.000000	1023.000000	2046.000000
29.020000	0.018157	10.730549	2.689229	1.125929	7.332110	-0.416719	0.000000	-10.000000	-0.225000	20.150000	861.000000	1023.000000	1023.000000	2046.000000
29.040001	0.020000	11.820126	2.853899	1.676101	7.673501	-0.383375	0.000000	-10.000000	-0.208333	19.383333	867.833313	1023.000000	1023.000000	2046.000000
29.059999	0.020985	12.402375	2.720535	2.031176	8.058404	-0.407740	0.000000	-10.000000	-0.200000	18.916666	874.333313	1023.000000	1023.000000	2046.000000
29.080000	0.023113	13.659904	3.058392	2.097698	8.254108	0.249706	0.000000	-10.000000	-0.200000	18.666666	880.833313	1023.000000	1023.000000	2046.000000
29.100000	0.025729	15.205748	3.754601	2.331498	8.410279	0.709370	0.000000	-10.000000	-0.200000	18.416666	887.166687	1023.000000	1023.000000	2046.000000
29.120001	0.026954	15.929888	3.846843	2.564150	8.880827	0.638067	0.000000	-10.000000	-0.183333	18.066668	893.500000	1023.000000	1023.000000	2046.000000
29.139999	0.027357	16.168110	3.875009	2.434964	9.146335	0.711802	0.000000	-10.000000	-0.166667	17.616667	899.500000	1023.000000	1023.000000	2046.000000
29.160000	0.028815	17.029484	4.377431	2.106333	9.234110	1.311610	0.000000	-10.000000	-0.150000	17.316668	905.500000	1023.000000	1023.000000	2046.000000
29.180000	0.030275	17.892347	4.980997	2.033688	9.306894	1.570769	0.000000	-10.000000	-0.141667	16.733334	911.333313	1023.000000	1023.000000	2046.000000
29.200001	0.030625	18.099384	4.952315	2.078783	9.697919	1.370367	0.000000	-10.000000	-0.125000	16.283333	917.000000	1023.000000	1023.000000	2046.000000
29.219999	0.030594	18.081039	4.978619	1.898543	9.756219	1.447657	0.000000	-10.000000	-0.091667	15.350000	922.500000	1023.000000	1023.000000	2046.000000
29.240000	0.031712	18.741678	5.471108	1.706446	9.688771	1.875352	0.000000	-10.000000	-0.091667	14.633333	927.833313	1023.000000	1023.000000	2046.000000
29.260000	0.032829	19.401876	5.804877	1.785633	9.821461	1.989906	0.000000	-10.000000	-0.091667	13.766667	932.833313	1023.000000	1023.000000	2046.000000
29.280001	0.032984	19.493664	5.692480	1.959532	10.152990	1.688662	0.000000	-10.000000	-0.108333	13.233334	937.500000	1023.000000	1023.000000	2046.000000
29.299999	0.032998	19.501902	5.801058	1.613635	10.076806	2.010402	0.000000	-10.000000	-0.100000	12.800000	941.833313	1023.000000	1023.000000	2046.000000
29.320000	0.034409	20.335443	6.479377	1.357390	9.906290	2.592386	0.000000	-10.000000	-0.091667	12.533334	947.666687	1023.000000	1023.000000	2046.000000
29.340000	0.035682	21.088131	6.358864	1.830058	10.535730	2.363480	0.000000	-10.000000	-0.083333	12.400001	952.000000	1023.000000	1023.000000	2046.000000
29.360001	0.034978	20.671980	6.104549	1.868042	10.503993	2.195396	0.000000	-10.000000	-0.066667	12.083334	956.333313	1023.000000	1023.000000	2046.000000
29.379999	0.035081	20.733038	6.204309	1.624361	10.337261	2.567106	0.000000	-10.000000	-0.058333	11.900001	959.000000	1023.000000	1023.000000	2046.000000
29.400000	0.036015	21.284826	6.625353	1.513801	10.441011	2.704660	0.000000	-10.000000	-0.050000	11.400001	963.000000	1023.000000	1023.000000	2046.000000
29.420000	0.035886	21.208782	6.589079	1.467096	10.723606	2.429000	0.000000	-10.000000	-0.050000	11.166667	966.833313	1023.000000	1023.000000	2046.000000
29.440001	0.036061	21.312193	6.603976	1.289132	10.724882	2.694202	0.000000	-10.000000	-0.050000	10.900000	970.500000	1023.000000	1023.000000	2046.000000
29.459999	0.036985	21.858313	6.846668	1.539079	10.687827	2.784738	0.000000	-10.000000	-0.050000	11.033333	974.166687	1023.000000	1023.000000	2046.000000
29.480000	0.036619	21.641701	6.492696	1.885149	10.861824	2.402033	0.000000	-10.000000	-0.050000	11.266666	977.833313	1023.000000	1023.000000	2046.000000
29.500000	0.035660	21.074961	6.087756	1.936582	10.733553	2.317069	0.000000	-10.000000	-0.058333	11.333334	981.500000	1023.000000	1023.000000	2046.000000
29.520000	0.036305	21.456486	6.185027	2.241760	10.608186	2.421514	0.000000	-10.000000	-0.058333	11.383334	985.166687	1023.000000	1023.000000	2046.000000
29.540001	0.036931	21.826515	6.008715	2.914505	10.758610	2.144686	0.000000	-10.000000	-0.058333	11.033334	989.000000	1023.000000	1023.000000	2046.000000
29.559999	0.036816	21.758175	5.700929	3.370348	10.740251	1.946648	0.000000	-10.000000	-0.050000	10.983334	993.000000	1023.000000	1023.000000	2046.000000
29.580000	0.037326	22.059616	5.759002	3.588558	10.577726	2.134330	0.000000	-10.000000	-0.050000	10.866667	996.666687	1023.000000	1023.000000	2046.000000
29.600000	0.038653	22.844191	5.898810	4.072194	10.666954	2.206233	0.000000	-10.000000	-0.050000	10.900000	1000.333313	1023.000000	1023.000000	2046.000000
29.620001	0.039201	23.167950	5.768699	4.544835	10.853736	2.000679	0.000000	-10.000000	-0.050000	10.633333	1003.833313	1023.000000	1023.000000	2046.000000
29.639999	0.040000	23.640041	5.690335	4.694529	10.915841	2.339335	0.000000	-10.000000	-0.050000	10.183333	1007.500000	1023.000000	1023.000000	2046.000000
29.660000	0.041657	24.619453	6.070903	4.979843	10.886821	2.681887	0.000000	-10.000000	-0.033333	9.583334	1011.000000	1023.000000	1023.000000	2046.000000
29.680000	0.043192	25.526459	6.112101	5.486963	11.256566	2.670829	0.000000	-10.000000	-0.025000	9.000000	1014.333313	1023.000000	1023.000000	2046.000000
29.700001	0.043993	26.000055	6.057864	5.695426	11.360119	2.886646	0.000000	-10.000000	-0.008333	8.683333	1017.500000	1023.000000	1023.000000	2046.000000
29.719999	0.045673	26.992540	6.482327	5.742545	11.414488	3.353182	0.000000	-10.000000	-0.008333	8.500000	1020.333313	1023.000000	1023.000000	2046.000000
29.740000	0.047371	27.995977	6.691678	6.056913	11.811664	3.435722	0.000000	-10.000000	0.000000	8.533334	1023.166687	1023.000000	1023.000000	2046.000000
29.760000	0.048016	28.377697	6.793397	6.085650	11.976619	3.522030	0.000000	-10.000000	0.000000	8.516667	1026.000000	1023.000000	1023.000000	2046.000000
29.780001	0.048606	28.726305	7.045721	5.749048	12.024768	3.906769	0.000000	-10.000000	-0.008333	8.750000	1029.000000	1023.000000	1023.000000	2046.000000
29.799999	0.049416	29.204996	7.447401	5.473878	12.096062	4.187654	0.000000	-10.000000	-0.016667	8.916667	1031.000000	1023.000000	1023.000000	2046.000000
29.820000	0.050079	29.596609	7.596852	5.342063	12.428721	4.228973	0.000000	-10.000000	-0.025000	9.150001	1034.000000	1023.000000	1023.000000	2046.000000
29.840000	0.050189	29.661617	7.729507	5.229605	12.484011	4.218494	0.000000	-10.000000	-0.033333	9.283334	1037.000000	1023.000000	1023.000000	2046.000000
29.860001	0.050319	29.738527	7.961020	4.953485	12.400939	4.423085	0.000000	-10.000000	-0.033333	9.316667	1041.000000	1023.000000	1023.000000	2046.000000
29.879999	0.050923	30.095505	8.195675	4.907354	12.503308	4.489168	0.000000	-10.000000	-0.025000	9.066667	1044.000000	1023.000000	1023.000000	2046.000000
29.900000	0.051446	30.404783	8.318337	4.902480	12.668823	4.515142	0.000000	-10.000000	-0.008333	8.700001	1047.000000	1023.000000	1023.000000	2046.000000
29.920000	0.051722	30.567806	8.394670	4.907059	12.763014	4.503063	0.000000	-10.000000	0.000000	8.183333	1050.000000	1023.000000	1023.000000	2046.000000
29.940001	0.051723	30.568562	8.565842	4.548521	12.671037	4.783163	0.000000	-10.000000	0.000000	7.666667	1052.833374	1023.000000	1023.000000	2046.000000
29.959999	0.052176	30.835939	8.954885	4.191732	12.577719	5.111604	0.000000	-10.000000	0.000000	6.966667	1055.500000	1023.000000	1023.000000	2046.000000
29.980000	0.053184	31.431671	8.913259	4.540803	13.043306	4.934303	0.000000	-10.000000	0.000000	6.350000	1058.000000	1023.000000	1023.000000	2046.000000
30.000000	0.052788	31.197601	8.826893	4.715710	12.954021	4.700977	0.000000	-10.000000	0.000000	5.650000	1060.333374	1023.000000	1023.000000	2046.000000
30.020000	0.052270	30.891291	8.609124	4.597220	12.900234	4.784711	0.000000	-10.000000	0.008333	4.750000	1062.500000	1023.000000	1023.000000	2046.000000
30.040001	0.051795	30.610905	8.817019	4.238890	12.710173	4.844823	0.000000	-10.000000	0.008333	3.116667	1064.166626	1023.000000	1023.000000	2046.000000
30.059999	0.051969	30.713755	8.993784	4.076051	12.777168	4.866752	0.000000	-10.000000	0.016667	1.733333	1065.333374	1023.000000	1023.000000	2046.000000
30.080000	0.051862	30.650206	8.898557	4.152734	12.900462	4.698453	0.000000	-10.000000	0.016667	0.750000	1065.833374	1023.000000	1023.000000	2046.000000
30.100000	0.051195	30.256191	8.619542	4.219991	12.769047	4.647610	0.000000	-10.000000	0.016667	0.466667	1066.000000	1023.000000	1023.000000	2046.000000
30.120001	0.050357	29.760813	8.408202	4.186939	12.550224	4.615447	0.000000	-10.000000	0.016667	0.200000	1066.000000	1023.000000	1023.000000	2046.000000
30.139999	0.049497	29.252977	8.158234	4.307731	12.364638	4.422374	0.000000	-10.000000	0.016667	0.000000	1066.000000	1023.000000	1023.000000	2046.000000
30.160000	0.048614	28.730886	7.796798	4.639991	12.214273	4.079824	0.000000	-10.000000	0.025000	-0.333333	1066.000000	1023.000000	1023.000000	2046.000000
30.180000	0.047873	28.292692	7.432889	5.049037	11.928159	3.882607	0.000000	-10.000000	0.033333	-1.316667	1066.000000	1023.000000	1023.000000	2046.000000
30.200001	0.047323	27.967945	7.250347	5.236924	11.617823	3.862851	0.000000	-10.000000	0.041667	-2.866667	1066.000000	1023.000000	1023.000000	2046.000000
30.219999	0.046812	27.666164	7.048199	5.548385	11.439488	3.630091	0.000000	-10.000000	0.058333	-4.866667	1066.000000	1023.000000	1023.000000	2046.000000
30.240000	0.046096	27.242737	6.750689	5.852636	11.326675	3.312736	0.000000	-10.000000	0.075000	-7.233334	1066.000000	1023.000000	1023.000000	2046.000000
30.260000	0.045251	26.743107	6.466096	6.076850	11.080794	3.119365	0.000000	-10.000000	0.108333	-10.083333	1066.000000	1023.000000	1023.000000	2046.000000
30.280001	0.044832	26.495832	6.283612	6.227183	10.842456	3.142583	0.000000	-10.000000	0.166667	-13.016666	1066.000000	1023.000000	1023.000000	2046.000000
30.299999	0.044459	26.275166	6.247231	6.321334	10.611880	3.094719	0.000000	-10.000000	0.233333	-15.750000	1066.000000	1023.000000	1023.000000	2046.000000
30.320000	0.043986	25.995483	6.095128	6.585228	10.449727	2.865400	0.000000	-10.000000	0.300000	-18.433334	1057.833374	1023.000000	1023.000000	2046.000000
30.340000	0.043339	25.613327	5.871889	6.817351	10.270660	2.653426	0.000000	-10.000000	0.350000	-20.549999	1047.333374	1023.000000	1023.000000	2046.000000
30.360001	0.042793	25.290924	5.621135	6.962835	10.091520	2.615433	0.000000	-10.000000	0.391667	-22.433332	1034.333374	1023.000000	1023.000000	2046.000000
30.379999	0.042105	24.883896	5.600341	6.936732	9.749601	2.597222	0.000000	-10.000000	0.450000	-23.633333	1026.833374	1023.000000	1023.000000	2046.000000
30.400000	0.041170	24.331556	5.549466	6.950980	9.478208	2.352904	0.000000	-10.000000	0.500000	-25.116667	1018.833313	1023.000000	1023.000000	2046.000000
30.420000	0.039785	23.512648	5.368611	6.838575	9.275632	2.029829	0.000000	-10.000000	0.558333	-26.250000	1010.500000	1023.000000	1023.000000	2046.000000
30.440001	0.037989	22.451330	5.150626	6.601084	8.980145	1.719474	0.000000	-10.000000	0.600000	-27.466667	1001.666687	1023.000000	1023.000000	2046.000000
30.459999	0.036382	21.501575	4.913522	6.398807	8.660206	1.529040	0.000000	-10.000000	0.650000	-28.366667	992.666687	1023.000000	1023.000000	2046.000000
30.480000	0.034723	20.521187	4.830950	6.143401	8.249071	1.297765	0.000000	-10.000000	0.666667	-29.283335	983.166687	1023.000000	1023.000000	2046.000000
30.500000	0.032965	19.482178	4.689647	6.017935	7.869733	0.904864	0.000000	-10.000000	0.683333	-29.916668	973.500000	1023.000000	1023.000000	2046.000000
30.520000	0.031181	18.427929	4.435311	5.908707	7.597840	0.486071	0.000000	-10.000000	0.708333	-30.533333	963.500000	1023.000000	1023.000000	2046.000000
30.540001	0.029432	17.394451	4.173680	5.832207	7.244800	0.143764	0.000000	-10.000000	0.750000	-31.166666	953.166687	1023.000000	1023.000000	2046.000000
30.559999	0.028068	16.588232	3.889804	5.782348	6.964120	-0.048040	0.000000	-10.000000	0.783333	-31.783333	942.666687	1023.000000	1023.000000	2046.000000
30.580000	0.026083	15.415133	3.759300	5.337586	6.398813	-0.080567	0.000000	-10.000000	0.791667	-32.316666	932.000000	1023.000000	1023.000000	2046.000000
30.600000	0.024881	14.704622	3.689950	5.248425	6.131402	-0.365155	0.000000	-10.000000	0.816667	-32.566666	921.333313	1023.000000	1023.000000	2046.000000
30.620001	0.023075	13.637143	3.316436	5.297299	5.949215	-0.925807	0.000000	-10.000000	0.816667	-32.733334	910.500000	1023.000000	1023.000000	2046.000000
30.639999	0.020817	12.302613	2.850421	5.223562	5.592749	-1.364118	0.000000	-10.000000	0.816667	-32.716667	899.500000	1023.000000	1023.000000	2046.000000
30.660000	0.018755	11.084495	2.430379	4.990843	5.251962	-1.588689	0.000000	-10.000000	0.808333	-32.549999	888.500000	1023.000000	1023.000000	2046.000000
30.680000	0.016578	9.797711	2.198144	4.450593	4.864613	-1.715639	0.000000	-10.000000	0.808333	-32.516666	877.666687	1023.000000	1023.000000	2046.000000
30.700001	0.014592	8.623584	2.114228	4.090048	4.461366	-2.042058	0.000000	-10.000000	0.816667	-32.516666	866.833313	1023.000000	1023.000000	2046.000000
30.719999	0.012642	7.471285	1.820495	3.831350	4.207967	-2.388526	0.000000	-10.000000	0.808333	-32.549999	856.000000	1023.000000	1023.000000	2046.000000
30.740000	0.010684	6.314457	1.420143	3.705599	3.932036	-2.743321	0.000000	-10.000000	0.800000	-32.266666	845.166687	1023.000000	1023.000000	2046.000000
30.760000	0.009132	5.397166	0.999408	3.651477	3.604218	-2.857938	0.000000	-10.000000	0.783333	-31.633333	834.333313	1023.000000	1023.000000	2046.000000
30.780001	0.007689	4.544201	0.619470	3.633535	3.282281	-2.991085	0.000000	-10.000000	0.750000	-30.933334	823.833313	1023.000000	1023.000000	2046.000000
30.799999	0.005876	3.472907	0.361131	3.665201	2.787593	-3.341018	0.000000	-10.000000	0.758333	-30.316668	813.500000	1023.000000	1023.000000	2046.000000
30.820000	0.003908	2.309646	-0.063448	3.715516	2.474155	-3.816577	0.000000	-10.000000	0.766667	-30.166668	803.500000	1023.000000	1023.000000	2046.000000
30.840000	0.002169	1.282151	-0.519696	3.810531	2.177525	-4.186208	0.000000	-10.000000	0.783333	-30.233334	793.500000	1023.000000	1023.000000	2046.000000
30.860001	0.001188	0.702065	-0.861553	3.824966	1.963514	-4.224863	0.000000	-10.000000	0.783333	-30.516666	783.500000	1023.000000	1023.000000	2046.000000
30.879999	0.000229	0.135235	-0.958217	3.871097	1.650507	-4.428152	0.000000	-10.000000	0.783333	-30.916668	773.166687	1023.000000	1023.000000	2046.000000
30.900000	-0.001098	-0.649125	-1.170862	3.866462	1.388451	-4.733176	0.000000	-10.000000	0.791667	-31.216667	762.833313	1023.000000	1023.000000	2046.000000
30.920000	-0.002154	-1.272854	-1.327044	3.822639	1.117552	-4.886001	0.000000	-10.000000	0.775000	-31.150002	752.166687	1023.000000	1023.000000	2046.000000
30.940001	-0.002136	-1.262477	-1.562367	3.783744	1.097423	-4.581277	0.000000	-10.000000	0.741667	-30.666668	741.833313	1023.000000	1023.000000	2046.000000
30.959999	-0.002222	-1.313275	-1.524571	3.807846	0.919100	-4.515648	0.000000	-10.000000	0.700000	-30.133333	731.500000	1023.000000	1023.000000	2046.000000
30.980000	-0.002997	-1.771442	-1.664545	3.828777	0.713355	-4.649028	0.000000	-10.000000	0.666667	-29.416668	721.500000	1023.000000	1023.000000	2046.000000
31.000000	-0.003611	-2.134240	-1.818273	3.747681	0.528534	-4.592182	0.000000	-10.000000	0.650000	-28.950001	711.833313	1023.000000	1023.000000	2046.000000
31.020000	-0.003640	-2.151365	-2.013427	3.630704	0.530424	-4.299067	0.000000	-10.000000	0.641667	-28.283335	702.166687	1023.000000	1023.000000	2046.000000
31.040001	-0.004158	-2.457413	-1.940491	3.533081	0.314506	-4.364509	0.000000	-10.000000	0.633333	-28.233334	692.833313	1023.000000	1023.000000	2046.000000
31.059999	-0.005544	-3.276710	-2.037732	3.279610	0.072621	-4.591208	0.000000	-10.000000	0.625000	-28.050001	683.166687	1023.000000	1023.000000	2046.000000
31.080000	-0.007007	-4.141150	-2.163219	2.887488	-0.187945	-4.677474	0.000000	-10.000000	0.625000	-28.033333	673.833313	1023.000000	1023.000000	2046.000000
31.100000	-0.007899	-4.668307	-2.424087	2.515284	-0.231256	-4.528248	0.000000	-10.000000	0.625000	-27.883333	664.500000	1023.000000	1023.000000	2046.000000
31.120001	-0.009111	-5.384407	-2.466335	2.260511	-0.452823	-4.725760	0.000000	-10.000000	0.625000	-27.666666	655.333313	1023.000000	1023.000000	2046.000000
31.139999	-0.010963	-6.478967	-2.632955	2.003382	-0.785865	-5.063529	0.000000	-10.000000	0.608333	-27.550001	646.000000	1023.000000	1023.000000	2046.000000
31.160000	-0.012827	-7.580683	-2.865117	1.739181	-1.150249	-5.304499	0.000000	-10.000000	0.616667	-27.433334	636.666687	1023.000000	1023.000000	2046.000000
31.180000	-0.013836	-8.177204	-3.169228	1.487820	-1.270964	-5.224833	0.000000	-10.000000	0.608333	-27.500000	627.500000	1023.000000	1023.000000	2046.000000
31.200001	-0.015435	-9.121816	-3.342102	1.023391	-1.590416	-5.212688	0.000000	-10.000000	0.600000	-27.716667	618.500000	1023.000000	1023.000000	2046.000000
31.219999	-0.016731	-9.888223	-3.589217	1.062791	-1.636639	-5.725158	0.000000	-10.000000	0.600000	-27.766666	609.333313	1023.000000	1023.000000	2046.000000
31.240000	-0.019225	-11.362015	-3.792081	0.824523	-2.191077	-6.203380	0.000000	-10.000000	0.583333	-27.650000	600.000000	1023.000000	1023.000000	2046.000000
31.260000	-0.021066	-12.450104	-4.134125	0.553140	-2.484824	-6.384295	0.000000	-10.000000	0.583333	-27.166666	590.666687	1023.000000	1023.000000	2046.000000
31.280001	-0.022763	-13.452696	-4.475876	0.103426	-2.633463	-6.446783	0.000000	-10.000000	0.550000	-26.800001	581.666687	1023.000000	1023.000000	2046.000000
31.299999	-0.024412	-14.427472	-4.607254	-0.413692	-2.832932	-6.573596	0.000000	-10.000000	0.550000	-26.650000	572.833313	1023.000000	1023.000000	2046.000000
31.320000	-0.026281	-15.532007	-4.831919	-0.761175	-3.039720	-6.899192	0.000000	-10.000000	0.550000	-26.666668	564.000000	1023.000000	1023.000000	2046.000000
31.340000	-0.028596	-16.900494	-5.123088	-1.051553	-3.419196	-7.306654	0.000000	-10.000000	0.550000	-26.550001	555.000000	1023.000000	1023.000000	2046.000000
31.360001	-0.030530	-18.043079	-5.406832	-1.178569	-3.859635	-7.598043	0.000000	-10.000000	0.550000	-26.133333	546.000000	1023.000000	1023.000000	2046.000000
31.379999	-0.031450	-18.587240	-5.824061	-1.209231	-3.958919	-7.595030	0.000000	-10.000000	0.533333	-25.550001	537.333313	1023.000000	1023.000000	2046.000000
31.400000	-0.032143	-18.996538	-6.153387	-1.186133	-4.062565	-7.594454	0.000000	-10.000000	0.516667	-25.116667	528.666687	1023.000000	1023.000000	2046.000000
31.420000	-0.033324	-19.694685	-6.511725	-1.145121	-4.218800	-7.819037	0.000000	-10.000000	0.508333	-25.016666	520.333313	1023.000000	1023.000000	2046.000000
31.440001	-0.035099	-20.743622	-6.904951	-1.106370	-4.472626	-8.259675	0.000000	-10.000000	0.516667	-25.333334	511.833344	1023.000000	1023.000000	2046.000000
31.459999	-0.037138	-21.948374	-7.175609	-1.116839	-4.912550	-8.743376	0.000000	-10.000000	0.516667	-25.533333	503.500000	1023.000000	1023.000000	2046.000000
31.480000	-0.038728	-22.888041	-7.438289	-1.195627	-5.295817	-8.958308	0.000000	-10.000000	0.525000	-25.650000	495.000000	1023.000000	1023.000000	2046.000000
31.500000	-0.039471	-23.327269	-7.741982	-1.217513	-5.381910	-8.985865	0.000000	-10.000000	0.533333	-25.666668	486.500000	1023.000000	1023.000000	2046.000000
31.520000	-0.040258	-23.792233	-7.958261	-1.291591	-5.470656	-9.071723	0.000000	-10.000000	0.541667	-25.650002	477.833344	1023.000000	1023.000000	2046.000000
31.540001	-0.040804	-24.115000	-8.107234	-1.324952	-5.467399	-9.215415	0.000000	-10.000000	0.525000	-25.633333	469.333344	1023.000000	1023.000000	2046.000000
31.559999	-0.042214	-24.948400	-8.165178	-1.458035	-5.782967	-9.542220	0.000000	-10.000000	0.508333	-25.633333	460.666656	1023.000000	1023.000000	2046.000000
31.580000	-0.043306	-25.593830	-8.175887	-1.573686	-6.168596	-9.675662	0.000000	-10.000000	0.500000	-25.683334	452.166656	1023.000000	1023.000000	2046.000000
31.600000	-0.043503	-25.710157	-8.324402	-1.710984	-6.254999	-9.419773	0.000000	-10.000000	0.500000	-25.550001	443.500000	1023.000000	1023.000000	2046.000000
31.620001	-0.043296	-25.587877	-8.430575	-1.676569	-6.138113	-9.342621	0.000000	-10.000000	0.500000	-25.166666	435.166656	1023.000000	1023.000000	2046.000000
31.639999	-0.043673	-25.810778	-8.571938	-1.723636	-6.086620	-9.428584	0.000000	-10.000000	0.500000	-24.766666	426.666656	1023.000000	1023.000000	2046.000000
31.660000	-0.045002	-26.596308	-8.632932	-1.851350	-6.408648	-9.703380	0.000000	-10.000000	0.500000	-24.500000	418.333344	1023.000000	1023.000000	2046.000000
31.680000	-0.046519	-27.492992	-8.645861	-2.158497	-6.869110	-9.819525	0.000000	-10.000000	0.491667	-24.133333	410.000000	1023.000000	1023.000000	2046.000000
31.700001	-0.047529	-28.089418	-8.758828	-2.437583	-7.061861	-9.831147	0.000000	-10.000000	0.483333	-23.866667	402.000000	1023.000000	1023.000000	2046.000000
31.719999	-0.048310	-28.550940	-8.896285	-2.763551	-7.141329	-9.749774	0.000000	-10.000000	0.466667	-23.316668	394.000000	1023.000000	1023.000000	2046.000000
31.740000	-0.048946	-28.927244	-9.078017	-2.937212	-7.070693	-9.841322	0.000000	-10.000000	0.433333	-22.983334	386.333344	1023.000000	1023.000000	2046.000000
31.760000	-0.050308	-29.732056	-9.258423	-3.095183	-7.197219	-10.181231	0.000000	-10.000000	0.408333	-22.450001	378.666656	1023.000000	1023.000000	2046.000000
31.780001	-0.052299	-30.908445	-9.302306	-3.402455	-7.764277	-10.439406	0.000000	-10.000000	0.383333	-22.166668	371.333344	1023.000000	1023.000000	2046.000000
31.799999	-0.053383	-31.549305	-9.412795	-3.640669	-8.085014	-10.410826	0.000000	-10.000000	0.383333	-21.966667	366.333344	1023.000000	1023.000000	2046.000000
31.820000	-0.053508	-31.623398	-9.554205	-3.796602	-7.979347	-10.293244	0.000000	-10.000000	0.375000	-21.733334	359.000000	1023.000000	1023.000000	2046.000000
31.840000	-0.054349	-32.120148	-9.746428	-3.993816	-7.963359	-10.416543	0.000000	-10.000000	0.366667	-21.450001	351.666656	1023.000000	1023.000000	2046.000000
31.860001	-0.056659	-33.485397	-9.794177	-4.589501	-8.507352	-10.594369	0.000000	-10.000000	0.358333	-21.116667	342.000000	1023.000000	1023.000000	2046.000000
31.879999	-0.058061	-34.314297	-9.942234	-4.596684	-8.838426	-10.936954	0.000000	-10.000000	0.350000	-21.016666	335.000000	1023.000000	1023.000000	2046.000000
31.900000	-0.059170	-34.969471	-10.157312	-4.760463	-9.014174	-11.037522	0.000000	-10.000000	0.350000	-21.100000	328.000000	1023.000000	1023.000000	2046.000000
31.920000	-0.060016	-35.469296	-10.423877	-5.012748	-8.871273	-11.161400	0.000000	-10.000000	0.366667	-21.450001	321.000000	1023.000000	1023.000000	2046.000000
31.940001	-0.062405	-36.881611	-10.406364	-5.602409	-9.291544	-11.581293	0.000000	-10.000000	0.383333	-22.216667	313.833344	1023.000000	1023.000000	2046.000000
31.959999	-0.064553	-38.150894	-10.280500	-6.285025	-9.977244	-11.608127	0.000000	-10.000000	0.416667	-23.133333	306.500000	1023.000000	1023.000000	2046.000000
31.980000	-0.065366	-38.631512	-10.411163	-6.557193	-10.049143	-11.614014	0.000000	-10.000000	0.433333	-23.766666	298.833344	1023.000000	1023.000000	2046.000000
32.000000	-0.066337	-39.205170	-10.756468	-6.620146	-9.973500	-11.855057	0.000000	-10.000000	0.441667	-23.799999	291.000000	1023.000000	1023.000000	2046.000000
32.020000	-0.068441	-40.448845	-10.916821	-6.813156	-10.579442	-12.139428	0.000000	-10.000000	0.416667	-23.066666	283.000000	1023.000000	1023.000000	2046.000000
32.040001	-0.070084	-41.419487	-11.169876	-6.896451	-11.111169	-12.241991	0.000000	-10.000000	0.383333	-22.250000	275.166656	1023.000000	1023.000000	2046.000000
32.060001	-0.070903	-41.903820	-11.507013	-6.835388	-11.250747	-12.310671	0.000000	-10.000000	0.358333	-21.566668	267.666656	1023.000000	1023.000000	2046.000000
32.080002	-0.071664	-42.353630	-11.974887	-6.695883	-11.093224	-12.589635	0.000000	-10.000000	0.341667	-21.416668	260.500000	1023.000000	1023.000000	2046.000000
32.099998	-0.073514	-43.447063	-12.126315	-6.767135	-11.578138	-12.975476	0.000000	-10.000000	0.333333	-21.083334	253.333328	1023.000000	1023.000000	2046.000000
32.119999	-0.074813	-44.214539	-12.307632	-6.770565	-11.951010	-13.185333	0.000000	-10.000000	0.316667	-20.650002	246.333328	1023.000000	1023.000000	2046.000000
32.139999	-0.075577	-44.666306	-12.472225	-6.794215	-12.107954	-13.291910	0.000000	-10.000000	0.316667	-19.950001	239.333328	1023.000000	1023.000000	2046.000000
32.160000	-0.075687	-44.731064	-12.791509	-6.732145	-11.808475	-13.398932	0.000000	-10.000000	0.291667	-19.466667	232.833328	1023.000000	1023.000000	2046.000000
32.180000	-0.076301	-45.093723	-12.987461	-6.740800	-11.767072	-13.598389	0.000000	-10.000000	0.266667	-18.983334	226.166672	1023.000000	1023.000000	2046.000000
32.200001	-0.077291	-45.678802	-12.847726	-6.900450	-12.230473	-13.700154	0.000000	-10.000000	0.241667	-18.700001	219.833328	1023.000000	1023.000000	2046.000000
32.220001	-0.077995	-46.095249	-12.846924	-7.021903	-12.550927	-13.675495	0.000000	-10.000000	0.241667	-18.533333	213.500000	1023.000000	1023.000000	2046.000000
32.240002	-0.077764	-45.958599	-12.994040	-6.938692	-12.359793	-13.666074	0.000000	-10.000000	0.241667	-18.083334	207.500000	1023.000000	1023.000000	2046.000000
32.259998	-0.077728	-45.937107	-13.237738	-6.947999	-12.155220	-13.596149	0.000000	-10.000000	0.233333	-17.500000	201.500000	1023.000000	1023.000000	2046.000000
32.279999	-0.078784	-46.561279	-13.194726	-7.105593	-12.601315	-13.659647	0.000000	-10.000000	0.216667	-16.666666	195.666672	1023.000000	1023.000000	2046.000000
32.299999	-0.079857	-47.195206	-13.155607	-7.400442	-13.090258	-13.548900	0.000000	-10.000000	0.208333	-16.083334	190.000000	1023.000000	1023.000000	2046.000000
32.320000	-0.080705	-47.696507	-13.219017	-7.581812	-13.316577	-13.579100	0.000000	-10.000000	0.200000	-15.783334	184.666672	1023.000000	1023.000000	2046.000000
32.340000	-0.081339	-48.071270	-13.512593	-7.793347	-13.127924	-13.637407	0.000000	-10.000000	0.200000	-15.533334	179.333328	1023.000000	1023.000000	2046.000000
32.360001	-0.082476	-48.743191	-13.606581	-8.249807	-13.244516	-13.642286	0.000000	-10.000000	0.191667	-15.350000	174.166672	1023.000000	1023.000000	2046.000000
32.380001	-0.083643	-49.433300	-13.521680	-8.655900	-13.604081	-13.651641	0.000000	-10.000000	0.183333	-14.983334	169.000000	1023.000000	1023.000000	2046.000000
32.400002	-0.085010	-50.241032	-13.542397	-8.985744	-13.954765	-13.758125	0.000000	-10.000000	0.183333	-14.883333	164.000000	1023.000000	1023.000000	2046.000000
32.419998	-0.085472	-50.513897	-13.824574	-9.110716	-13.720750	-13.857857	0.000000	-10.000000	0.183333	-14.850000	159.000000	1023.000000	1023.000000	2046.000000
32.439999	-0.086112	-50.891987	-13.914908	-9.338232	-13.676557	-13.962289	0.000000	-10.000000	0.191667	-14.916667	154.000000	1023.000000	1023.000000	2046.000000
32.459999	-0.086977	-51.403664	-13.809151	-9.628119	-14.046685	-13.919707	0.000000	-10.000000	0.191667	-14.833333	149.000000	1023.000000	1023.000000	2046.000000
32.480000	-0.087924	-51.963364	-13.882816	-9.894439	-14.186860	-13.999249	0.000000	-10.000000	0.200000	-14.833333	144.000000	1023.000000	1023.000000	2046.000000
32.500000	-0.088819	-52.491764	-14.163084	-10.314536	-14.056917	-13.957227	0.000000	-10.000000	0.191667	-14.700000	139.000000	1023.000000	1023.000000	2046.000000
32.520000	-0.089022	-52.611813	-14.304534	-10.228330	-13.812755	-14.266196	0.000000	-10.000000	0.191667	-14.500000	134.166672	1023.000000	1023.000000	2046.000000
32.540001	-0.090617	-53.554527	-14.267675	-10.570336	-14.384973	-14.331541	0.000000	-10.000000	0.175000	-14.083334	129.333328	1023.000000	1023.000000	2046.000000
32.560001	-0.091824	-54.268162	-14.432169	-10.768329	-14.579006	-14.488657	0.000000	-10.000000	0.166667	-13.500000	124.666664	1023.000000	1023.000000	2046.000000
32.580002	-0.092965	-54.942482	-14.809594	-11.026613	-14.406533	-14.699741	0.000000	-10.000000	0.133333	-12.950000	120.166664	1023.000000	1023.000000	2046.000000
32.599998	-0.093815	-55.444927	-14.958479	-11.346576	-14.319746	-14.820127	0.000000	-10.000000	0.116667	-12.350000	116.000000	1023.000000	1023.000000	2046.000000
32.619999	-0.094515	-55.858654	-14.926048	-11.599214	-14.551769	-14.781621	0.000000	-10.000000	0.083333	-11.900000	112.000000	1023.000000	1023.000000	2046.000000
32.639999	-0.095355	-56.354633	-15.029231	-11.669998	-14.825850	-14.829555	0.000000	-10.000000	0.066667	-11.250000	108.000000	1023.000000	1023.000000	2046.000000
32.660000	-0.096347	-56.940926	-15.347956	-11.564382	-14.934716	-15.093871	0.000000	-10.000000	0.050000	-10.250000	104.166664	1023.000000	1023.000000	2046.000000
32.680000	-0.097187	-57.437294	-15.861900	-11.421026	-14.827018	-15.327349	0.000000	-10.000000	0.050000	-8.950000	100.666664	1023.000000	1023.000000	2046.000000
32.700001	-0.097970	-57.900494	-16.133579	-11.395155	-14.954001	-15.417757	0.000000	-10.000000	0.041667	-7.666667	97.500000	1023.000000	1023.000000	2046.000000
32.720001	-0.098391	-58.149242	-16.102507	-11.359948	-15.295225	-15.391564	0.000000	-10.000000	0.041667	-7.116667	94.833336	1023.000000	1023.000000	2046.000000
32.740002	-0.099187	-58.619705	-16.198803	-11.210545	-15.535114	-15.675246	0.000000	-10.000000	0.041667	-6.850000	92.500000	1023.000000	1023.000000	2046.000000
32.759998	-0.099768	-58.962921	-16.684111	-10.971229	-15.297265	-16.010319	0.000000	-10.000000	0.050000	-6.750000	90.333336	1023.000000	1023.000000	2046.000000
32.779999	-0.100001	-59.100609	-16.859875	-10.903069	-15.223053	-16.114613	0.000000	-10.000000	0.041667	-6.366667	88.000000	1023.000000	1023.000000	2046.000000
32.799999	-0.100024	-59.113998	-16.741356	-10.958918	-15.450206	-15.963520	0.000000	-10.000000	0.033333	-6.116667	86.333336	1023.000000	1023.000000	2046.000000
32.820000	-0.100123	-59.172482	-16.637409	-10.926289	-15.652786	-15.955997	0.000000	-10.000000	0.033333	-5.850000	84.166664	1023.000000	1023.000000	2046.000000
32.840000	-0.100183	-59.208088	-16.747086	-10.771257	-15.539099	-16.150646	0.000000	-10.000000	0.041667	-5.850000	82.500000	1023.000000	1023.000000	2046.000000
32.860001	-0.100100	-59.159214	-16.980345	-10.738725	-15.259458	-16.180687	0.000000	-10.000000	0.050000	-6.033333	80.000000	1023.000000	1023.000000	2046.000000
32.880001	-0.099738	-58.945263	-16.807821	-10.716762	-15.395555	-16.025122	0.000000	-10.000000	0.050000	-6.000000	78.000000	1023.000000	1023.000000	2046.000000
32.900002	-0.098948	-58.478024	-16.450172	-10.784168	-15.590526	-15.653158	0.000000	-10.000000	0.041667	-5.716667	75.833336	1023.000000	1023.000000	2046.000000
32.919998	-0.099011	-58.515224	-16.583046	-10.638628	-15.419424	-15.874125	0.000000	-10.000000	0.033333	-5.050000	74.000000	1023.000000	1023.000000	2046.000000
32.939999	-0.099069	-58.550003	-16.738317	-10.743306	-15.213136	-15.855243	0.000000	-10.000000	0.016667	-4.750000	72.333336	1023.000000	1023.000000	2046.000000
32.959999	-0.098544	-58.239452	-16.316420	-11.091064	-15.470171	-15.361798	0.000000	-10.000000	0.008333	-4.383334	70.833336	1023.000000	1023.000000	2046.000000
32.980000	-0.099079	-58.555908	-16.318087	-11.168702	-15.464293	-15.604827	0.000000	-10.000000	0.008333	-4.033333	69.333336	1023.000000	1023.000000	2046.000000
33.000000	-0.099778	-58.968864	-16.567871	-11.425289	-15.225804	-15.749898	0.000000	-10.000000	0.016667	-3.450000	68.000000	1023.000000	1023.000000	2046.000000
33.020000	-0.099481	-58.792984	-16.274338	-11.716372	-15.390403	-15.411870	0.000000	-10.000000	0.033333	-2.800000	66.833336	1023.000000	1023.000000	2046.000000
33.040001	-0.099613	-58.871040	-16.006886	-11.860609	-15.579391	-15.424156	0.000000	-10.000000	0.033333	-1.916667	66.166664	1023.000000	1023.000000	2046.000000
33.060001	-0.100179	-59.205860	-16.228851	-11.852990	-15.409720	-15.714299	0.000000	-10.000000	0.025000	-0.983333	66.000000	1023.000000	1023.000000	2046.000000
33.080002	-0.100487	-59.387856	-16.383305	-11.971436	-15.279425	-15.753692	0.000000	-10.000000	0.008333	-0.283333	66.000000	1023.000000	1023.000000	2046.000000
33.099998	-0.099746	-58.949970	-16.092302	-12.107203	-15.367080	-15.383388	0.000000	-10.000000	0.000000	0.283333	66.000000	1023.000000	1023.000000	2046.000000
33.119999	-0.099990	-59.094009	-15.734853	-12.387866	-15.733595	-15.237694	0.000000	-10.000000	0.000000	1.033333	66.000000	1023.000000	1023.000000	2046.000000
33.139999	-0.100229	-59.235287	-15.955333	-12.238146	-15.415819	-15.625987	0.000000	-10.000000	0.000000	2.216667	66.000000	1023.000000	1023.000000	2046.000000
33.160000	-0.100291	-59.272015	-16.252377	-12.194184	-15.073002	-15.752451	0.000000	-10.000000	-0.008333	3.450000	66.000000	1023.000000	1023.000000	2046.000000
33.180000	-0.100139	-59.182419	-16.130436	-12.344435	-15.237469	-15.470080	0.000000	-10.000000	-0.025000	4.516667	66.000000	1023.000000	1023.000000	2046.000000
33.200001	-0.100172	-59.201412	-15.857895	-12.442886	-15.481424	-15.419208	0.000000	-10.000000	-0.033333	5.383334	66.000000	1023.000000	1023.000000	2046.000000
33.220001	-0.100575	-59.439899	-15.985922	-12.492020	-15.292386	-15.669571	0.000000	-10.000000	-0.041667	6.116667	66.000000	1023.000000	1023.000000	2046.000000
33.240002	-0.101014	-59.699234	-16.237860	-12.583718	-15.023275	-15.854381	0.000000	-10.000000	-0.025000	6.783333	66.000000	1023.000000	1023.000000	2046.000000
33.259998	-0.100243	-59.243362	-16.115034	-12.663637	-15.022773	-15.441918	0.000000	-10.000000	-0.016667	7.383334	66.000000	1023.000000	1023.000000	2046.000000
33.279999	-0.099568	-58.844765	-15.891033	-12.411442	-15.132442	-15.409847	0.000000	-10.000000	-0.016667	8.266667	66.000000	1023.000000	1023.000000	2046.000000
33.299999	-0.099701	-58.923275	-16.191551	-12.008667	-15.005753	-15.717305	0.000000	-10.000000	-0.050000	9.533334	66.000000	1023.000000	1023.000000	2046.000000
33.320000	-0.100109	-59.164383	-16.663979	-11.801184	-14.790054	-15.909166	0.000000	-10.000000	-0.091667	11.316667	58.666668	1023.000000	1023.000000	2046.000000
33.340000	-0.099292	-58.681389	-16.700699	-11.595057	-14.755870	-15.629762	0.000000	-10.000000	-0.133333	13.266666	46.000000	1023.000000	1023.000000	2046.000000
33.360001	-0.098087	-57.969383	-16.361280	-11.369798	-14.854298	-15.384010	0.000000	-10.000000	-0.158333	14.600000	33.333332	1023.000000	1023.000000	2046.000000
33.380001	-0.097438	-57.585876	-16.361835	-10.935452	-14.712099	-15.576490	0.000000	-10.000000	-0.183333	15.483334	29.666666	1023.000000	1023.000000	2046.000000
33.400002	-0.097173	-57.429489	-16.778938	-10.616759	-14.214721	-15.819072	0.000000	-10.000000	-0.191667	15.750000	33.000000	1023.000000	1023.000000	2046.000000
33.419998	-0.096016	-56.745399	-16.697794	-10.548726	-14.117624	-15.381255	0.000000	-10.000000	-0.183333	16.316668	38.166668	1023.000000	1023.000000	2046.000000
33.439999	-0.094469	-55.831406	-16.209019	-10.331719	-14.176143	-15.114527	0.000000	-10.000000	-0.166667	16.566668	43.500000	1023.000000	1023.000000	2046.000000
33.459999	-0.093377	-55.185520	-16.168671	-10.012253	-13.821796	-15.182800	0.000000	-10.000000	-0.150000	16.866667	49.000000	1023.000000	1023.000000	2046.000000
33.480000	-0.092500	-54.667412	-16.274406	-9.819077	-13.403928	-15.170003	0.000000	-10.000000	-0.150000	16.850000	54.666668	1023.000000	1023.000000	2046.000000
33.500000	-0.090545	-53.512119	-15.880991	-9.750450	-13.275280	-14.605397	0.000000	-10.000000	-0.175000	17.016666	60.166668	1023.000000	1023.000000	2046.000000
33.520000	-0.088292	-52.180752	-15.263066	-9.474613	-13.204005	-14.239067	0.000000	-10.000000	-0.200000	17.100000	63.833332	1023.000000	1023.000000	2046.000000
33.540001	-0.086661	-51.216457	-15.121696	-9.156473	-12.757606	-14.180681	0.000000	-10.000000	-0.225000	17.683334	69.500000	1023.000000	1023.000000	2046.000000
33.560001	-0.085707	-50.652885	-15.150217	-9.057835	-12.345231	-14.099603	0.000000	-10.000000	-0.233333	18.316668	75.500000	1023.000000	1023.000000	2046.000000
33.580002	-0.084030	-49.661594	-14.791793	-9.185326	-12.152172	-13.532305	0.000000	-10.000000	-0.250000	19.133333	83.666664	1023.000000	1023.000000	2046.000000
33.599998	-0.082246	-48.607487	-14.184087	-9.219488	-12.090800	-13.113110	0.000000	-10.000000	-0.266667	19.600000	90.000000	1023.000000	1023.000000	2046.000000
33.619999	-0.081064	-47.908928	-13.842683	-9.261172	-11.834403	-12.970671	0.000000	-10.000000	-0.283333	20.250000	96.500000	1023.000000	1023.000000	2046.000000
33.639999	-0.080482	-47.564743	-13.832099	-9.244848	-11.416389	-13.071406	0.000000	-10.000000	-0.300000	20.766668	103.166664	1023.000000	1023.000000	2046.000000
33.660000	-0.079545	-47.011387	-13.660927	-9.438450	-11.215563	-12.696448	0.000000	-10.000000	-0.300000	21.550001	110.000000	1023.000000	1023.000000	2046.000000
33.680000	-0.077921	-46.051441	-13.141647	-9.515961	-11.153099	-12.240733	0.000000	-10.000000	-0.308333	21.733334	117.000000	1023.000000	1023.000000	2046.000000
33.700001	-0.076612	-45.277412	-12.718309	-9.351975	-11.071000	-12.136128	0.000000	-10.000000	-0.283333	21.883333	124.166664	1023.000000	1023.000000	2046.000000
33.720001	-0.075978	-44.903057	-12.763966	-9.216570	-10.677821	-12.244701	0.000000	-10.000000	-0.291667	21.549999	131.500000	1023.000000	1023.000000	2046.000000
33.740002	-0.075220	-44.455208	-12.705137	-9.289123	-10.471934	-11.989016	0.000000	-10.000000	-0.283333	21.049999	138.833328	1023.000000	1023.000000	2046.000000
33.759998	-0.074396	-43.968269	-12.192444	-9.692155	-10.674206	-11.409466	0.000000	-10.000000	-0.316667	20.866667	146.000000	1023.000000	1023.000000	2046.000000
33.779999	-0.072400	-42.788414	-11.913024	-9.239523	-10.194669	-11.441197	0.000000	-10.000000	-0.333333	21.016666	153.000000	1023.000000	1023.000000	2046.000000
33.799999	-0.072217	-42.680019	-11.972030	-9.142561	-9.950356	-11.615073	0.000000	-10.000000	-0.350000	21.600000	157.666672	1023.000000	1023.000000	2046.000000
33.820000	-0.071708	-42.379639	-11.971376	-9.306849	-9.850909	-11.250503	0.000000	-10.000000	-0.366667	22.433334	164.666672	1023.000000	1023.000000	2046.000000
33.840000	-0.070339	-41.570572	-11.537867	-9.364315	-9.687140	-10.981251	0.000000	-10.000000	-0.383333	23.283333	172.000000	1023.000000	1023.000000	2046.000000
33.860001	-0.069512	-41.081619	-11.410148	-9.329975	-9.274286	-11.067210	0.000000	-10.000000	-0.425000	24.366667	182.000000	1023.000000	1023.000000	2046.000000
33.880001	-0.068738	-40.624260	-11.423880	-9.345412	-8.906922	-10.948048	0.000000	-10.000000	-0.458333	25.266666	190.000000	1023.000000	1023.000000	2046.000000
33.900002	-0.067072	-39.639282	-11.127569	-9.300788	-8.716884	-10.494042	0.000000	-10.000000	-0.508333	26.116667	198.333328	1023.000000	1023.000000	2046.000000
33.919998	-0.065632	-38.788277	-11.045993	-8.833414	-8.402319	-10.506552	0.000000	-10.000000	-0.533333	27.016668	206.833328	1023.000000	1023.000000	2046.000000
33.939999	-0.065110	-38.479919	-11.270307	-8.498534	-8.088542	-10.622535	0.000000	-10.000000	-0.558333	27.783335	215.666672	1023.000000	1023.000000	2046.000000
33.959999	-0.064523	-38.133102	-11.319380	-8.428234	-8.026659	-10.358830	0.000000	-10.000000	-0.566667	28.666668	224.833328	1023.000000	1023.000000	2046.000000
33.980000	-0.062990	-37.226791	-11.021402	-8.071692	-7.931020	-10.202679	0.000000	-10.000000	-0.575000	29.266666	231.166672	1023.000000	1023.000000	2046.000000
34.000000	-0.061830	-36.541290	-10.996677	-7.588191	-7.620200	-10.336224	0.000000	-10.000000	-0.575000	29.416668	240.833328	1023.000000	1023.000000	2046.000000
34.020000	-0.060815	-35.941647	-11.043630	-7.413306	-7.388150	-10.096561	0.000000	-10.000000	-0.583333	29.483334	250.500000	1023.000000	1023.000000	2046.000000
34.040001	-0.058934	-34.829987	-10.667011	-7.124381	-7.209855	-9.828740	0.000000	-10.000000	-0.591667	29.500000	263.500000	1023.000000	1023.000000	2046.000000
34.060001	-0.057331	-33.882622	-10.567200	-6.683097	-6.772777	-9.859548	0.000000	-10.000000	-0.600000	29.766666	273.500000	1023.000000	1023.000000	2046.000000
34.080002	-0.056144	-33.181049	-10.534121	-6.578677	-6.478560	-9.589690	0.000000	-10.000000	-0.600000	29.783333	280.166656	1023.000000	1023.000000	2046.000000
34.099998	-0.054030	-31.931736	-9.953183	-6.450315	-6.360644	-9.167594	0.000000	-10.000000	-0.575000	29.433334	290.000000	1023.000000	1023.000000	2046.000000
34.119999	-0.051724	-30.568645	-9.731784	-6.012975	-5.797782	-9.026105	0.000000	-10.000000	-0.550000	28.783333	299.666656	1023.000000	1023.000000	2046.000000
34.139999	-0.049934	-29.510899	-9.494225	-5.711569	-5.480087	-8.825018	0.000000	-10.000000	-0.533333	28.316668	312.500000	1023.000000	1023.000000	2046.000000
34.160000	-0.047744	-28.216440	-8.995995	-5.683323	-5.245332	-8.291790	0.000000	-10.000000	-0.541667	28.266666	318.833344	1023.000000	1023.000000	2046.000000
34.180000	-0.045052	-26.625515	-8.470496	-5.425647	-4.764103	-7.965270	0.000000	-10.000000	-0.566667	28.683334	328.333344	1023.000000	1023.000000	2046.000000
34.200001	-0.043049	-25.441971	-8.157640	-5.215383	-4.223715	-7.845234	0.000000	-10.000000	-0.583333	29.000000	337.833344	1023.000000	1023.000000	2046.000000
34.220001	-0.041470	-24.509043	-7.773835	-5.385931	-3.947896	-7.401380	0.000000	-10.000000	-0.600000	29.350000	350.666656	1023.000000	1023.000000	2046.000000
34.240002	-0.039675	-23.448156	-7.214877	-5.514749	-3.655345	-7.063186	0.000000	-10.000000	-0.600000	29.433332	360.500000	1023.000000	1023.000000	2046.000000
34.259998	-0.037899	-22.398392	-6.792708	-5.537416	-3.210929	-6.857338	0.000000	-10.000000	-0.600000	29.433332	367.166656	1023.000000	1023.000000	2046.000000
34.279999	-0.036589	-21.624249	-6.489765	-5.508857	-2.828179	-6.797447	0.000000	-10.000000	-0.600000	29.383333	377.000000	1023.000000	1023.000000	2046.000000
34.299999	-0.035139	-20.767385	-6.118827	-5.623032	-2.574314	-6.451213	0.000000	-10.000000	-0.591667	29.366667	386.666656	1023.000000	1023.000000	2046.000000
34.320000	-0.033620	-19.869261	-5.644143	-5.701261	-2.378741	-6.145117	0.000000	-10.000000	-0.575000	29.300001	399.666656	1023.000000	1023.000000	2046.000000
34.340000	-0.032019	-18.923254	-5.308977	-5.613200	-1.984668	-6.016409	0.000000	-10.000000	-0.558333	29.250000	406.166656	1023.000000	1023.000000	2046.000000
34.360001	-0.030481	-18.014469	-4.991081	-5.437700	-1.622498	-5.963192	0.000000	-10.000000	-0.558333	29.183334	416.000000	1023.000000	1023.000000	2046.000000
34.380001	-0.029089	-17.191545	-4.658362	-5.548212	-1.368661	-5.616312	0.000000	-10.000000	-0.566667	29.166666	422.500000	1023.000000	1023.000000	2046.000000
34.400002	-0.027877	-16.475027	-4.124079	-5.858547	-1.312615	-5.179787	0.000000	-10.000000	-0.566667	29.150000	435.500000	1023.000000	1023.000000	2046.000000
34.419998	-0.025647	-15.157490	-3.931556	-5.329512	-0.587876	-5.308547	0.000000	-10.000000	-0.558333	29.150000	442.000000	1023.000000	1023.000000	2046.000000
34.439999	-0.024511	-14.486165	-3.728601	-5.256211	-0.439307	-5.062046	0.000000	-10.000000	-0.541667	28.733334	454.833344	1023.000000	1023.000000	2046.000000
34.459999	-0.023309	-13.775666	-3.462337	-5.183257	-0.289205	-4.840868	0.000000	-10.000000	-0.533333	28.316666	461.166656	1023.000000	1023.000000	2046.000000
34.480000	-0.022311	-13.185679	-3.139023	-5.279022	-0.041726	-4.725908	0.000000	-10.000000	-0.525000	27.983334	470.666656	1023.000000	1023.000000	2046.000000
34.500000	-0.021223	-12.542498	-2.888386	-5.254353	0.319881	-4.719641	0.000000	-10.000000	-0.516667	28.066666	480.000000	1023.000000	1023.000000	2046.000000
34.520000	-0.019763	-11.680182	-2.602970	-5.270722	0.612590	-4.419081	0.000000	-10.000000	-0.491667	27.966667	492.333344	1023.000000	1023.000000	2046.000000
34.540001	-0.018698	-11.050793	-2.361304	-5.114204	0.756444	-4.331730	0.000000	-10.000000	-0.466667	27.783333	501.500000	1023.000000	1023.000000	2046.000000
34.560001	-0.018189	-10.749973	-2.501651	-4.705861	1.014322	-4.556783	0.000000	-10.000000	-0.450000	27.550001	507.666656	1023.000000	1023.000000	2046.000000
34.580002	-0.017737	-10.482335	-2.511511	-4.537961	0.971420	-4.404282	0.000000	-10.000000	-0.441667	27.083334	517.000000	1023.000000	1023.000000	2046.000000
34.599998	-0.017067	-10.086327	-2.366082	-4.265902	0.983754	-4.438096	0.000000	-10.000000	-0.433333	26.716667	529.166687	1023.000000	1023.000000	2046.000000
34.619999	-0.016114	-9.523233	-2.492182	-3.711324	1.313704	-4.633432	0.000000	-10.000000	-0.425000	26.400000	538.166687	1023.000000	1023.000000	2046.000000
34.639999	-0.014943	-8.831455	-2.478003	-3.288598	1.400292	-4.465147	0.000000	-10.000000	-0.450000	26.416666	544.000000	1023.000000	1023.000000	2046.000000
34.660000	-0.013686	-8.088543	-2.252309	-2.942605	1.454016	-4.347645	0.000000	-10.000000	-0.458333	26.016666	552.833313	1023.000000	1023.000000	2046.000000
34.680000	-0.012206	-7.213919	-2.067187	-2.532558	1.730981	-4.345155	0.000000	-10.000000	-0.450000	25.533335	564.500000	1023.000000	1023.000000	2046.000000
34.700001	-0.011088	-6.553012	-2.045681	-2.087101	2.011518	-4.431749	0.000000	-10.000000	-0.416667	24.916668	575.833313	1023.000000	1023.000000	2046.000000
34.720001	-0.009253	-5.468509	-1.824400	-1.863371	2.221751	-4.002489	0.000000	-10.000000	-0.400000	24.616667	581.333313	1023.000000	1023.000000	2046.000000
34.740002	-0.007519	-4.443801	-1.374961	-1.657969	2.335556	-3.746427	0.000000	-10.000000	-0.366667	23.866667	589.666687	1023.000000	1023.000000	2046.000000
34.759998	-0.005772	-3.411082	-1.261332	-1.245566	2.798075	-3.702258	0.000000	-10.000000	-0.341667	23.316668	597.833313	1023.000000	1023.000000	2046.000000
34.779999	-0.003592	-2.122606	-1.038041	-0.862916	3.104870	-3.326518	0.000000	-10.000000	-0.316667	22.716667	608.500000	1023.000000	1023.000000	2046.000000
34.799999	-0.001657	-0.979034	-0.527746	-0.704038	3.241228	-2.988478	0.000000	-10.000000	-0.325000	22.650000	613.500000	1023.000000	1023.000000	2046.000000
34.820000	0.000254	0.149832	-0.153702	-0.512883	3.670406	-2.853990	0.000000	-10.000000	-0.325000	22.666668	621.000000	1023.000000	1023.000000	2046.000000
34.840000	0.002041	1.206446	0.144409	-0.408847	4.090807	-2.619923	0.000000	-10.000000	-0.325000	22.733334	626.000000	1023.000000	1023.000000	2046.000000
34.860001	0.003851	2.276111	0.583700	-0.516990	4.348973	-2.139573	0.000000	-10.000000	-0.325000	22.966667	633.666687	1023.000000	1023.000000	2046.000000
34.880001	0.005229	3.090078	1.102630	-0.614223	4.576143	-1.974471	0.000000	-10.000000	-0.316667	22.666668	638.666687	1023.000000	1023.000000	2046.000000
34.900002	0.006273	3.707333	1.351381	-0.732859	4.994674	-1.905862	0.000000	-10.000000	-0.325000	22.600000	646.333313	1023.000000	1023.000000	2046.000000
34.919998	0.007382	4.362826	1.527161	-0.752610	5.334594	-1.746318	0.000000	-10.000000	-0.316667	22.100000	653.833313	1023.000000	1023.000000	2046.000000
34.939999	0.008441	4.988800	1.894166	-0.927436	5.398218	-1.376148	0.000000	-10.000000	-0.308333	22.066668	663.833313	1023.000000	1023.000000	2046.000000
34.959999	0.009424	5.569769	2.286506	-0.964338	5.518978	-1.271377	0.000000	-10.000000	-0.283333	21.800001	671.166687	1023.000000	1023.000000	2046.000000
34.980000	0.009985	5.901309	2.422870	-0.996164	5.715870	-1.241268	0.000000	-10.000000	-0.275000	21.516668	678.500000	1023.000000	1023.000000	2046.000000
35.000000	0.011351	6.708147	2.661523	-0.981237	5.894993	-0.867132	0.000000	-10.000000	-0.283333	21.333334	683.333313	1023.000000	1023.000000	2046.000000
35.020000	0.012401	7.329274	3.070261	-1.028652	5.962301	-0.674636	0.000000	-10.000000	-0.275000	20.916668	693.000000	1023.000000	1023.000000	2046.000000
35.040001	0.012634	7.466708	3.206720	-1.258247	6.057951	-0.539717	0.000000	-10.000000	-0.266667	20.783335	700.166687	1023.000000	1023.000000	2046.000000
35.060001	0.014946	8.832795	3.327194	-0.916312	6.572158	-0.150246	0.000000	-10.000000	-0.258333	20.533335	707.166687	1023.000000	1023.000000	2046.000000
35.080002	0.015486	9.151963	3.578359	-0.804212	6.459270	-0.081455	0.000000	-10.000000	-0.266667	20.233334	711.666687	1023.000000	1023.000000	2046.000000
35.099998	0.015520	9.172146	3.572629	-0.708957	6.493570	-0.185096	0.000000	-10.000000	-0.258333	19.766666	720.500000	1023.000000	1023.000000	2046.000000
35.119999	0.016187	9.566318	3.628454	-0.863361	6.730381	0.070843	0.000000	-10.000000	-0.250000	19.350000	729.500000	1023.000000	1023.000000	2046.000000
35.139999	0.017200	10.165292	4.046127	-1.034628	6.810028	0.343764	0.000000	-10.000000	-0.241667	19.216667	736.166687	1023.000000	1023.000000	2046.000000
35.160000	0.018044	10.663742	4.265663	-0.897271	6.980978	0.314372	0.000000	-10.000000	-0.241667	19.266666	740.500000	1023.000000	1023.000000	2046.000000
35.180000	0.018294	10.812017	4.185268	-0.713474	7.120956	0.219267	0.000000	-10.000000	-0.233333	19.266666	746.833313	1023.000000	1023.000000	2046.000000
35.200001	0.018762	11.088639	3.950479	-0.513075	7.252300	0.398935	0.000000	-10.000000	-0.225000	19.266666	753.166687	1023.000000	1023.000000	2046.000000
35.220001	0.019121	11.300456	3.950725	-0.253965	7.188314	0.415383	0.000000	-10.000000	-0.233333	19.250000	759.500000	1023.000000	1023.000000	2046.000000
35.240002	0.019001	11.229755	3.876978	0.106370	7.084184	0.162224	0.000000	-10.000000	-0.241667	19.466667	765.833313	1023.000000	1023.000000	2046.000000
35.259998	0.019443	11.490809	3.689397	0.507570	7.133149	0.160694	0.000000	-10.000000	-0.250000	19.683332	772.166687	1023.000000	1023.000000	2046.000000
35.279999	0.020658	12.208614	3.620214	0.974603	7.268514	0.345283	0.000000	-10.000000	-0.241667	19.416666	778.833313	1023.000000	1023.000000	2046.000000
35.299999	0.021518	12.717239	3.739523	1.452767	7.308094	0.216855	0.000000	-10.000000	-0.233333	19.066668	783.166687	1023.000000	1023.000000	2046.000000
35.320000	0.021778	12.870643	3.767979	1.766074	7.215676	0.120914	0.000000	-10.000000	-0.200000	18.000000	793.666687	1023.000000	1023.000000	2046.000000
35.340000	0.023488	13.881612	3.750802	2.124641	7.499701	0.506468	0.000000	-10.000000	-0.175000	17.416668	801.833313	1023.000000	1023.000000	2046.000000
35.360001	0.024829	14.674076	3.930934	2.579004	7.670705	0.493433	0.000000	-10.000000	-0.150000	16.700001	808.000000	1023.000000	1023.000000	2046.000000
35.380001	0.025579	15.117351	4.133130	2.721842	7.571621	0.690758	0.000000	-10.000000	-0.141667	16.333334	809.833313	1023.000000	1023.000000	2046.000000
35.400002	0.027996	16.545540	4.238340	3.120783	7.985587	1.200831	0.000000	-10.000000	-0.125000	15.783334	813.500000	1023.000000	1023.000000	2046.000000
35.419998	0.029541	17.458740	4.503742	3.575697	8.212763	1.166539	0.000000	-10.000000	-0.125000	14.933333	818.833313	1023.000000	1023.000000	2046.000000
35.439999	0.030421	17.979017	4.785731	3.609637	8.188467	1.395182	0.000000	-10.000000	-0.116667	14.500000	824.000000	1023.000000	1023.000000	2046.000000
35.459999	0.032942	19.468998	4.982928	3.776620	8.775196	1.934255	0.000000	-10.000000	-0.133333	14.183333	828.833313	1023.000000	1023.000000	2046.000000
35.480000	0.034669	20.489227	5.357219	3.920964	9.131648	2.079396	0.000000	-10.000000	-0.133333	14.416667	833.666687	1023.000000	1023.000000	2046.000000
35.500000	0.034823	20.580400	5.701658	3.707704	9.094831	2.076208	0.000000	-10.000000	-0.150000	14.483334	838.333313	1023.000000	1023.000000	2046.000000
35.520000	0.035929	21.234119	5.943238	3.459660	9.306495	2.524727	0.000000	-10.000000	-0.150000	14.650001	843.166687	1023.000000	1023.000000	2046.000000
35.540001	0.037541	22.186691	6.203137	3.315830	9.795823	2.871900	0.000000	-10.000000	-0.150000	14.783334	848.000000	1023.000000	1023.000000	2046.000000
35.560001	0.037762	22.317123	6.480064	3.313793	9.889554	2.633713	0.000000	-10.000000	-0.150000	14.866667	853.000000	1023.000000	1023.000000	2046.000000
35.580002	0.037772	22.323408	6.666703	3.005782	9.784777	2.866146	0.000000	-10.000000	-0.150000	14.866667	858.000000	1023.000000	1023.000000	2046.000000
35.599998	0.039355	23.258661	6.853652	2.972479	10.177163	3.255367	0.000000	-10.000000	-0.133333	14.766666	863.000000	1023.000000	1023.000000	2046.000000
35.619999	0.039810	23.527662	7.103347	3.035598	10.292973	3.095745	0.000000	-10.000000	-0.133333	14.466667	868.000000	1023.000000	1023.000000	2046.000000
35.639999	0.039713	23.470232	7.310895	2.827639	10.120748	3.210952	0.000000	-10.000000	-0.133333	14.333333	873.000000	1023.000000	1023.000000	2046.000000
35.660000	0.041197	24.347300	7.429068	2.695823	10.484913	3.737495	0.000000	-10.000000	-0.133333	13.900001	877.833313	1023.000000	1023.000000	2046.000000
35.680000	0.042081	24.869884	7.711617	2.597672	10.673952	3.886643	0.000000	-10.000000	-0.116667	13.966667	882.500000	1023.000000	1023.000000	2046.000000
35.700001	0.042435	25.079220	7.807831	2.868609	10.770414	3.632365	0.000000	-10.000000	-0.100000	13.550000	887.166687	1023.000000	1023.000000	2046.000000
35.720001	0.041978	24.808729	7.850194	2.797284	10.377147	3.784105	0.000000	-10.000000	-0.083333	12.900000	891.666687	1023.000000	1023.000000	2046.000000
35.740002	0.043001	25.413471	7.712266	2.798523	10.701322	4.201361	0.000000	-10.000000	-0.075000	11.866667	896.000000	1023.000000	1023.000000	2046.000000
35.759998	0.043378	25.636652	7.788621	2.738489	10.998275	4.111268	0.000000	-10.000000	-0.058333	10.883333	900.000000	1023.000000	1023.000000	2046.000000
35.779999	0.042726	25.250977	8.004914	2.534420	10.842067	3.869576	0.000000	-10.000000	-0.050000	10.150000	904.000000	1023.000000	1023.000000	2046.000000
35.799999	0.042731	25.254049	8.139920	2.461478	10.676159	3.976492	0.000000	-10.000000	-0.041667	9.650000	907.666687	1023.000000	1023.000000	2046.000000
35.820000	0.043558	25.742712	7.970711	2.559600	10.914607	4.297793	0.000000	-10.000000	-0.041667	9.433333	911.000000	1023.000000	1023.000000	2046.000000
35.840000	0.043808	25.890692	7.714368	2.884182	11.190260	4.101882	0.000000	-10.000000	-0.033333	9.350000	914.000000	1023.000000	1023.000000	2046.000000
35.860001	0.042879	25.341587	7.480304	3.085041	11.040388	3.735854	0.000000	-10.000000	-0.016667	9.066667	917.166687	1023.000000	1023.000000	2046.000000
35.880001	0.041897	24.761223	7.405508	3.252723	10.483660	3.619332	0.000000	-10.000000	-0.008333	9.066667	920.333313	1023.000000	1023.000000	2046.000000
35.900002	0.042157	24.915054	7.236060	3.595495	10.345782	3.737718	0.000000	-10.000000	-0.033333	9.166667	923.500000	1023.000000	1023.000000	2046.000000
35.919998	0.043290	25.584183	6.992091	4.099609	10.717731	3.774753	0.000000	-10.000000	-0.075000	10.366667	926.500000	1023.000000	1023.000000	2046.000000
35.939999	0.043382	25.638920	6.833717	4.465176	10.831327	3.508700	0.000000	-10.000000	-0.133333	12.450000	929.666687	1023.000000	1023.000000	2046.000000
35.959999	0.042621	25.189053	6.947445	4.629258	10.285184	3.327167	0.000000	-10.000000	-0.175000	14.783334	933.333313	1023.000000	1023.000000	2046.000000
35.980000	0.043302	25.591608	6.895699	4.798539	10.222133	3.675237	0.000000	-10.000000	-0.183333	16.000000	938.000000	1023.000000	1023.000000	2046.000000
36.000000	0.045100	26.654301	6.853745	5.162326	10.649077	3.989151	0.000000	-10.000000	-0.133333	15.533334	943.166687	1023.000000	1023.000000	2046.000000
36.020000	0.046468	27.462765	6.854641	5.573306	10.976876	4.057940	0.000000	-10.000000	-0.091667	14.266666	948.500000	1023.000000	1023.000000	2046.000000
36.040001	0.046930	27.735889	6.984012	5.902169	10.879510	3.970199	0.000000	-10.000000	-0.050000	12.533334	953.333313	1023.000000	1023.000000	2046.000000
36.060001	0.047516	28.081892	7.237235	5.981974	10.625213	4.237471	0.000000	-10.000000	-0.050000	11.216667	957.833313	1023.000000	1023.000000	2046.000000
36.080002	0.049074	29.002911	7.417352	6.090811	10.790864	4.703882	0.000000	-10.000000	-0.041667	10.400001	961.833313	1023.000000	1023.000000	2046.000000
36.099998	0.051092	30.195539	7.631360	6.277910	11.274293	5.011977	0.000000	-10.000000	-0.050000	10.216667	965.500000	1023.000000	1023.000000	2046.000000
36.119999	0.052773	31.188665	7.747358	6.368890	11.897375	5.175041	0.000000	-10.000000	-0.058333	10.300000	968.833313	1023.000000	1023.000000	2046.000000
36.139999	0.052998	31.321943	8.107980	6.183596	11.875001	5.155367	0.000000	-10.000000	-0.066667	10.350000	972.333313	1023.000000	1023.000000	2046.000000
36.160000	0.052994	31.319553	8.443025	5.785242	11.695105	5.396182	0.000000	-10.000000	-0.066667	10.466666	975.666687	1023.000000	1023.000000	2046.000000
36.180000	0.053479	31.606020	8.686284	5.469023	11.751081	5.699632	0.000000	-10.000000	-0.050000	10.216666	979.333313	1023.000000	1023.000000	2046.000000
36.200001	0.054301	32.091988	8.845394	5.388410	12.041101	5.817082	0.000000	-10.000000	-0.033333	9.600000	982.666687	1023.000000	1023.000000	2046.000000
36.220001	0.055235	32.643959	8.835769	5.334852	12.541467	5.931871	0.000000	-10.000000	-0.016667	8.716667	986.166687	1023.000000	1023.000000	2046.000000
36.240002	0.054890	32.439919	9.023690	5.262145	12.417561	5.736521	0.000000	-10.000000	-0.008333	7.783334	989.166687	1023.000000	1023.000000	2046.000000
36.259998	0.054409	32.155727	9.253560	4.980439	12.016252	5.905478	0.000000	-10.000000	0.000000	6.733334	992.000000	1023.000000	1023.000000	2046.000000
36.279999	0.054825	32.401844	9.313936	4.827123	12.130662	6.130122	0.000000	-10.000000	-0.016667	5.633334	994.333313	1023.000000	1023.000000	2046.000000
36.299999	0.055853	33.008957	9.187105	4.901481	12.748843	6.171525	0.000000	-10.000000	-0.016667	4.583333	996.500000	1023.000000	1023.000000	2046.000000
36.320000	0.055358	32.716743	9.550618	4.606524	12.411518	6.148082	0.000000	-10.000000	-0.016667	3.766667	998.166687	1023.000000	1023.000000	2046.000000
36.340000	0.055323	32.696060	9.643788	4.562862	12.253726	6.235683	0.000000	-10.000000	0.000000	2.600000	999.666687	1023.000000	1023.000000	2046.000000
36.360001	0.054968	32.486271	9.537526	4.600389	12.117492	6.230865	0.000000	-10.000000	0.000000	1.333333	1000.500000	1023.000000	1023.000000	2046.000000
36.380001	0.055113	32.571587	9.223795	4.678302	12.469299	6.200191	0.000000	-10.000000	0.000000	0.333333	1001.000000	1023.000000	1023.000000	2046.000000
36.400002	0.054421	32.162868	9.253828	4.439018	12.468980	6.001041	0.000000	-10.000000	0.000000	-0.783333	1001.000000	1023.000000	1023.000000	2046.000000
36.419998	0.053685	31.728025	9.471608	4.080647	12.163368	6.012403	0.000000	-10.000000	0.000000	-1.916667	1001.000000	1023.000000	1023.000000	2046.000000
36.439999	0.053068	31.362915	9.542741	3.946092	11.863982	6.010099	0.000000	-10.000000	0.016667	-3.266667	1001.000000	1023.000000	1023.000000	2046.000000
36.459999	0.052773	31.188578	9.222112	4.100215	12.044545	5.821705	0.000000	-10.000000	0.016667	-4.050000	1001.000000	1023.000000	1023.000000	2046.000000
36.480000	0.052403	30.970049	8.738662	4.293678	12.344418	5.593292	0.000000	-10.000000	0.033333	-4.516667	1001.000000	1023.000000	1023.000000	2046.000000
36.500000	0.050965	30.120193	8.572731	4.364205	11.864661	5.318597	0.000000	-10.000000	0.033333	-5.133334	1001.000000	1023.000000	1023.000000	2046.000000
36.520000	0.049459	29.230467	8.371331	4.464455	11.237668	5.157012	0.000000	-10.000000	0.050000	-5.816667	1001.000000	1023.000000	1023.000000	2046.000000
36.540001	0.048593	28.718292	7.903193	4.804214	11.154463	4.856421	0.000000	-10.000000	0.050000	-7.033333	1001.000000	1023.000000	1023.000000	2046.000000
36.560001	0.048157	28.460716	7.396780	5.264466	11.335301	4.464170	0.000000	-10.000000	0.066667	-8.450000	1001.000000	1023.000000	1023.000000	2046.000000
36.580002	0.047194	27.891783	7.222089	5.533340	11.045368	4.090986	0.000000	-10.000000	0.083333	-10.016666	1001.000000	1023.000000	1023.000000	2046.000000
36.599998	0.046089	27.238501	7.136452	5.594342	10.562935	3.944772	0.000000	-10.000000	0.116667	-11.766666	997.500000	1023.000000	1023.000000	2046.000000
36.619999	0.044917	26.546041	7.028471	5.683753	10.132953	3.700865	0.000000	-10.000000	0.158333	-13.716666	989.166687	1023.000000	1023.000000	2046.000000
36.639999	0.044587	26.350845	6.577353	6.008823	10.370333	3.394338	0.000000	-10.000000	0.216667	-15.983334	979.000000	1023.000000	1023.000000	2046.000000
36.660000	0.044311	26.187986	6.481602	6.201284	10.301647	3.203453	0.000000	-10.000000	0.266667	-17.966667	970.333313	1023.000000	1023.000000	2046.000000
36.680000	0.044147	26.091122	6.573499	6.257637	9.930610	3.329377	0.000000	-10.000000	0.308333	-19.549999	964.333313	1023.000000	1023.000000	2046.000000
36.700001	0.043459	25.684370	6.533479	6.402576	9.539509	3.208806	0.000000	-10.000000	0.333333	-20.500000	957.833313	1023.000000	1023.000000	2046.000000
36.720001	0.043007	25.417223	6.150337	6.596809	9.702960	2.967116	0.000000	-10.000000	0.350000	-21.166666	951.000000	1023.000000	1023.000000	2046.000000
36.740002	0.042645	25.203144	6.058476	6.674772	9.689195	2.780701	0.000000	-10.000000	0.366667	-21.750000	944.000000	1023.000000	1023.000000	2046.000000
36.759998	0.042083	24.871294	6.255917	6.484664	9.207652	2.923062	0.000000	-10.000000	0.375000	-22.283333	936.666687	1023.000000	1023.000000	2046.000000
36.779999	0.040489	23.929260	6.095381	6.310873	8.926698	2.596309	0.000000	-10.000000	0.408333	-22.966667	929.333313	1023.000000	1023.000000	2046.000000
36.799999	0.039243	23.192654	5.691711	6.175308	9.048802	2.276833	0.000000	-10.000000	0.441667	-23.666668	921.666687	1023.000000	1023.000000	2046.000000
36.820000	0.038155	22.549568	5.780542	5.889761	8.618100	2.261165	0.000000	-10.000000	0.491667	-24.600000	914.000000	1023.000000	1023.000000	2046.000000
36.840000	0.036444	21.538214	5.841696	5.607070	7.958056	2.131391	0.000000	-10.000000	0.525000	-25.500000	905.666687	1023.000000	1023.000000	2046.000000
36.860001	0.034673	20.491781	5.237536	5.554711	7.996209	1.703325	0.000000	-10.000000	0.541667	-26.433332	897.166687	1023.000000	1023.000000	2046.000000
36.880001	0.033172	19.604727	4.955564	5.487108	7.749489	1.412564	0.000000	-10.000000	0.583333	-27.483334	888.166687	1023.000000	1023.000000	2046.000000
36.900002	0.032095	18.968103	5.056454	5.297423	7.110725	1.503500	0.000000	-10.000000	0.625000	-28.533333	879.000000	1023.000000	1023.000000	2046.000000
36.919998	0.030646	18.111776	4.836075	5.289146	6.812058	1.174497	0.000000	-10.000000	0.691667	-29.566668	869.333313	1023.000000	1023.000000	2046.000000
36.939999	0.028570	16.885111	4.234116	5.225602	6.739266	0.686126	0.000000	-10.000000	0.733333	-30.366667	859.500000	1023.000000	1023.000000	2046.000000
36.959999	0.026976	15.942824	4.185225	4.894436	6.246224	0.616940	0.000000	-10.000000	0.775000	-31.066668	849.500000	1023.000000	1023.000000	2046.000000
36.980000	0.026106	15.428771	4.037721	4.825551	5.982185	0.583314	0.000000	-10.000000	0.791667	-31.550001	839.166687	1023.000000	1023.000000	2046.000000
37.000000	0.023675	13.992006	3.778689	4.747025	5.363838	0.102454	0.000000	-10.000000	0.800000	-31.983334	828.666687	1023.000000	1023.000000	2046.000000
37.020000	0.021221	12.541414	3.025337	4.766528	5.269752	-0.520203	0.000000	-10.000000	0.800000	-32.183334	817.833313	1023.000000	1023.000000	2046.000000
37.040001	0.018803	11.112483	2.676940	4.302152	4.914841	-0.781450	0.000000	-10.000000	0.808333	-32.400002	807.166687	1023.000000	1023.000000	2046.000000
37.060001	0.017425	10.297885	2.658917	3.813940	4.525727	-0.700699	0.000000	-10.000000	0.808333	-32.716667	796.333313	1023.000000	1023.000000	2046.000000
37.080002	0.015855	9.370223	2.674945	3.539466	4.005401	-0.849589	0.000000	-10.000000	0.808333	-32.750000	785.500000	1023.000000	1023.000000	2046.000000
37.099998	0.013732	8.115325	2.253082	3.556992	3.685382	-1.380131	0.000000	-10.000000	0.791667	-32.750000	774.500000	1023.000000	1023.000000	2046.000000
37.119999	0.011607	6.859992	1.473733	3.588213	3.635935	-1.837889	0.000000	-10.000000	0.791667	-32.316669	763.500000	1023.000000	1023.000000	2046.000000
37.139999	0.009834	5.811852	1.008199	3.536151	3.272584	-2.005083	0.000000	-10.000000	0.775000	-32.250000	752.666687	1023.000000	1023.000000	2046.000000
37.160000	0.008548	5.051942	0.772542	3.413628	2.778074	-1.912302	0.000000	-10.000000	0.766667	-31.816668	742.000000	1023.000000	1023.000000	2046.000000
37.180000	0.006875	4.062902	0.632583	3.430239	2.124152	-2.124072	0.000000	-10.000000	0.766667	-31.783335	731.333313	1023.000000	1023.000000	2046.000000
37.200001	0.005156	3.047098	0.285011	3.571125	1.752605	-2.561643	0.000000	-10.000000	0.783333	-31.933334	720.666687	1023.000000	1023.000000	2046.000000
37.220001	0.003152	1.863088	-0.309488	3.695762	1.611868	-3.135054	0.000000	-10.000000	0.800000	-32.333336	710.000000	1023.000000	1023.000000	2046.000000
37.240002	0.001281	0.756980	-0.820449	3.710572	1.458628	-3.591770	0.000000	-10.000000	0.808333	-32.549999	699.333313	1023.000000	1023.000000	2046.000000
37.259998	0.000008	0.004932	-1.053893	3.577393	1.109665	-3.628233	0.000000	-10.000000	0.808333	-32.566666	688.500000	1023.000000	1023.000000	2046.000000
37.279999	-0.000459	-0.271419	-0.905575	3.497435	0.661898	-3.525178	0.000000	-10.000000	0.816667	-32.483334	677.500000	1023.000000	1023.000000	2046.000000
37.299999	-0.000815	-0.481805	-0.814500	3.527408	0.422113	-3.616827	0.000000	-10.000000	0.808333	-32.299999	666.666687	1023.000000	1023.000000	2046.000000
37.320000	-0.001629	-0.962582	-1.057735	3.700002	0.356798	-3.961648	0.000000	-10.000000	0.800000	-32.183334	656.000000	1023.000000	1023.000000	2046.000000
37.340000	-0.002720	-1.607784	-1.530696	3.826292	0.440054	-4.343434	0.000000	-10.000000	0.783333	-31.983334	645.333313	1023.000000	1023.000000	2046.000000
37.360001	-0.003404	-2.011609	-1.755343	3.779110	0.316199	-4.351575	0.000000	-10.000000	0.783333	-31.750000	634.666687	1023.000000	1023.000000	2046.000000
37.380001	-0.003517	-2.078313	-1.589832	3.615919	-0.047744	-4.056655	0.000000	-10.000000	0.783333	-31.350000	624.000000	1023.000000	1023.000000	2046.000000
37.400002	-0.003743	-2.212068	-1.444938	3.520596	-0.278484	-4.009243	0.000000	-10.000000	0.783333	-31.166668	613.666687	1023.000000	1023.000000	2046.000000
37.419998	-0.005133	-3.033627	-1.723341	3.428889	-0.367816	-4.371359	0.000000	-10.000000	0.775000	-31.016666	603.166687	1023.000000	1023.000000	2046.000000
37.439999	-0.006991	-4.131789	-2.105946	3.154228	-0.439545	-4.740527	0.000000	-10.000000	0.766667	-30.783333	592.833313	1023.000000	1023.000000	2046.000000
37.459999	-0.008199	-4.845565	-2.248621	2.709157	-0.690957	-4.615144	0.000000	-10.000000	0.741667	-30.400000	582.500000	1023.000000	1023.000000	2046.000000
37.480000	-0.009016	-5.328300	-2.107650	2.388671	-1.125521	-4.483800	0.000000	-10.000000	0.708333	-29.900000	572.500000	1023.000000	1023.000000	2046.000000
37.500000	-0.010112	-5.975920	-2.184966	2.245075	-1.387778	-4.648250	0.000000	-10.000000	0.675000	-29.716667	562.500000	1023.000000	1023.000000	2046.000000
37.520000	-0.012060	-7.127750	-2.607766	2.170235	-1.533188	-5.157033	0.000000	-10.000000	0.658333	-29.583334	552.500000	1023.000000	1023.000000	2046.000000
37.540001	-0.013904	-8.217381	-2.983360	1.933011	-1.755588	-5.411443	0.000000	-10.000000	0.658333	-29.666668	542.500000	1023.000000	1023.000000	2046.000000
37.560001	-0.014953	-8.836987	-3.173399	1.725163	-1.976918	-5.411833	0.000000	-10.000000	0.658333	-29.366667	532.500000	1023.000000	1023.000000	2046.000000
37.580002	-0.015666	-9.258595	-2.886680	1.331269	-2.445670	-5.257514	0.000000	-10.000000	0.658333	-29.166668	522.833313	1023.000000	1023.000000	2046.000000
37.599998	-0.016667	-9.850034	-2.883581	1.021741	-2.600965	-5.387228	0.000000	-10.000000	0.650000	-28.850000	513.166687	1023.000000	1023.000000	2046.000000
37.619999	-0.018466	-10.913232	-3.522005	1.106216	-2.324015	-6.173428	0.000000	-10.000000	0.650000	-28.666666	503.666656	1023.000000	1023.000000	2046.000000
37.639999	-0.020927	-12.367874	-3.949471	0.761557	-2.717355	-6.462605	0.000000	-10.000000	0.633333	-28.299999	494.000000	1023.000000	1023.000000	2046.000000
37.660000	-0.022590	-13.350570	-4.111836	0.316487	-3.118794	-6.436426	0.000000	-10.000000	0.600000	-27.850000	484.500000	1023.000000	1023.000000	2046.000000
37.680000	-0.024071	-14.226189	-4.148172	-0.108527	-3.431036	-6.538453	0.000000	-10.000000	0.583333	-27.533335	475.166656	1023.000000	1023.000000	2046.000000
37.700001	-0.025784	-15.238328	-4.393110	-0.478945	-3.543764	-6.822508	0.000000	-10.000000	0.583333	-27.516668	466.000000	1023.000000	1023.000000	2046.000000
37.720001	-0.028252	-16.696753	-4.897913	-0.770199	-3.738941	-7.289700	0.000000	-10.000000	0.600000	-27.633333	456.833344	1023.000000	1023.000000	2046.000000
37.740002	-0.030355	-17.939983	-5.409801	-1.055221	-4.018357	-7.456604	0.000000	-10.000000	0.591667	-27.533333	447.666656	1023.000000	1023.000000	2046.000000
37.759998	-0.031462	-18.594189	-5.576375	-1.225612	-4.380917	-7.411285	0.000000	-10.000000	0.558333	-26.766666	435.500000	1023.000000	1023.000000	2046.000000
37.779999	-0.032192	-19.025646	-5.648103	-1.185020	-4.764098	-7.428425	0.000000	-10.000000	0.525000	-26.049999	426.500000	1023.000000	1023.000000	2046.000000
37.799999	-0.033380	-19.727863	-6.079727	-1.010412	-4.831143	-7.806581	0.000000	-10.000000	0.500000	-25.316668	417.666656	1023.000000	1023.000000	2046.000000
37.820000	-0.035485	-20.971914	-6.614587	-1.036270	-5.146273	-8.174785	0.000000	-10.000000	0.500000	-25.300001	412.166656	1023.000000	1023.000000	2046.000000
37.840000	-0.037208	-21.989676	-7.039499	-1.257481	-5.468135	-8.224560	0.000000	-10.000000	0.500000	-25.283335	403.666656	1023.000000	1023.000000	2046.000000
37.860001	-0.038405	-22.697088	-7.093432	-1.347855	-5.899879	-8.355922	0.000000	-10.000000	0.500000	-25.383333	395.333344	1023.000000	1023.000000	2046.000000
37.880001	-0.039020	-23.061079	-7.211295	-1.277528	-6.040943	-8.531313	0.000000	-10.000000	0.500000	-25.183334	386.666656	1023.000000	1023.000000	2046.000000
37.900002	-0.040386	-23.868151	-7.476131	-1.232435	-6.196458	-8.963126	0.000000	-10.000000	0.483333	-24.783333	378.333344	1023.000000	1023.000000	2046.000000
37.919998	-0.041561	-24.562666	-7.761938	-1.308286	-6.328683	-9.163758	0.000000	-10.000000	0.466667	-24.350000	370.000000	1023.000000	1023.000000	2046.000000
37.939999	-0.042051	-24.852386	-7.760129	-1.517942	-6.531782	-9.042534	0.000000	-10.000000	0.450000	-23.916668	362.000000	1023.000000	1023.000000	2046.000000
37.959999	-0.042256	-24.973436	-7.590454	-1.537758	-6.748157	-9.097067	0.000000	-10.000000	0.441667	-23.516668	354.000000	1023.000000	1023.000000	2046.000000
37.980000	-0.042235	-24.960815	-7.636241	-1.437171	-6.672571	-9.214832	0.000000	-10.000000	0.425000	-23.166668	346.000000	1023.000000	1023.000000	2046.000000
38.000000	-0.042934	-25.374187	-7.799028	-1.383235	-6.712790	-9.479135	0.000000	-10.000000	0.400000	-22.766666	338.333344	1023.000000	1023.000000	2046.000000
38.020000	-0.043860	-25.921261	-8.035691	-1.614863	-6.832182	-9.438525	0.000000	-10.000000	0.375000	-22.450001	330.666656	1023.000000	1023.000000	2046.000000
38.040001	-0.044355	-26.213736	-7.904944	-1.832445	-7.103295	-9.373052	0.000000	-10.000000	0.358333	-22.000000	323.333344	1023.000000	1023.000000	2046.000000
38.060001	-0.044886	-26.527647	-7.890347	-2.003405	-7.185690	-9.448206	0.000000	-10.000000	0.350000	-21.700001	315.833344	1023.000000	1023.000000	2046.000000
38.080002	-0.046188	-27.296911	-8.083202	-2.233770	-7.285601	-9.694339	0.000000	-10.000000	0.350000	-21.416668	308.666656	1023.000000	1023.000000	2046.000000
38.099998	-0.047571	-28.114250	-8.263046	-2.656343	-7.504648	-9.690212	0.000000	-10.000000	0.341667	-21.016666	301.500000	1023.000000	1023.000000	2046.000000
38.119999	-0.048790	-28.834869	-8.302782	-3.013610	-7.795536	-9.722942	0.000000	-10.000000	0.325000	-20.616667	294.500000	1023.000000	1023.000000	2046.000000
38.139999	-0.049693	-29.368477	-8.348057	-3.211483	-7.959236	-9.849702	0.000000	-10.000000	0.308333	-20.016666	287.666656	1023.000000	1023.000000	2046.000000
38.160000	-0.050747	-29.991451	-8.501559	-3.319935	-8.067378	-10.102580	0.000000	-10.000000	0.291667	-19.666668	281.000000	1023.000000	1023.000000	2046.000000
38.180000	-0.051820	-30.625490	-8.655084	-3.525248	-8.240881	-10.204278	0.000000	-10.000000	0.291667	-19.216667	274.333344	1023.000000	1023.000000	2046.000000
38.200001	-0.052965	-31.302105	-8.876394	-3.764218	-8.413814	-10.247680	0.000000	-10.000000	0.266667	-19.016666	267.833344	1023.000000	1023.000000	2046.000000
38.220001	-0.054024	-31.928123	-8.839916	-4.111611	-8.721356	-10.255240	0.000000	-10.000000	0.258333	-18.633333	261.500000	1023.000000	1023.000000	2046.000000
38.240002	-0.054890	-32.439705	-8.861152	-4.596355	-8.873870	-10.108326	0.000000	-10.000000	0.241667	-18.366667	255.500000	1023.000000	1023.000000	2046.000000
38.259998	-0.055664	-32.897667	-9.182866	-4.416038	-8.690183	-10.608579	0.000000	-10.000000	0.250000	-17.900000	249.500000	1023.000000	1023.000000	2046.000000
38.279999	-0.057485	-33.973534	-9.479235	-4.677608	-9.043879	-10.772814	0.000000	-10.000000	0.241667	-17.616667	243.500000	1023.000000	1023.000000	2046.000000
38.299999	-0.058717	-34.701603	-9.612486	-5.006457	-9.259229	-10.823432	0.000000	-10.000000	0.225000	-17.033335	237.500000	1023.000000	1023.000000	2046.000000
38.320000	-0.060287	-35.629765	-9.868705	-5.383232	-9.314051	-11.063778	0.000000	-10.000000	0.208333	-16.450001	231.666672	1023.000000	1023.000000	2046.000000
38.340000	-0.061671	-36.447285	-10.030746	-5.674816	-9.458850	-11.282872	0.000000	-10.000000	0.200000	-15.916667	226.000000	1023.000000	1023.000000	2046.000000
38.360001	-0.062797	-37.112820	-10.253985	-5.971630	-9.651958	-11.235248	0.000000	-10.000000	0.200000	-15.583333	220.666672	1023.000000	1023.000000	2046.000000
38.380001	-0.063861	-37.741638	-10.404604	-6.039043	-9.887086	-11.410906	0.000000	-10.000000	0.183333	-15.383333	215.500000	1023.000000	1023.000000	2046.000000
38.400002	-0.064732	-38.256680	-10.803533	-5.930997	-9.894666	-11.627485	0.000000	-10.000000	0.166667	-14.716667	210.500000	1023.000000	1023.000000	2046.000000
38.419998	-0.065634	-38.789555	-11.159316	-5.771375	-10.065324	-11.793541	0.000000	-10.000000	0.133333	-13.666667	205.666672	1023.000000	1023.000000	2046.000000
38.439999	-0.066647	-39.388268	-11.463190	-5.746122	-10.327650	-11.851305	0.000000	-10.000000	0.108333	-12.666667	201.166672	1023.000000	1023.000000	2046.000000
38.459999	-0.067766	-40.049545	-11.712516	-5.674618	-10.572655	-12.089758	0.000000	-10.000000	0.100000	-12.250000	197.000000	1023.000000	1023.000000	2046.000000
38.480000	-0.068843	-40.685936	-12.007713	-5.558462	-10.677678	-12.442084	0.000000	-10.000000	0.108333	-12.433333	192.833328	1023.000000	1023.000000	2046.000000
38.500000	-0.069603	-41.135132	-12.237756	-5.470225	-10.821425	-12.605725	0.000000	-10.000000	0.116667	-12.550000	188.500000	1023.000000	1023.000000	2046.000000
38.520000	-0.070258	-41.522202	-12.442922	-5.542937	-10.932494	-12.603847	0.000000	-10.000000	0.108333	-12.466666	184.166672	1023.000000	1023.000000	2046.000000
38.540001	-0.070864	-41.880505	-12.460222	-5.501734	-11.136172	-12.782377	0.000000	-10.000000	0.100000	-12.350000	180.000000	1023.000000	1023.000000	2046.000000
38.560001	-0.071139	-42.043053	-12.634320	-5.456759	-11.051724	-12.900247	0.000000	-10.000000	0.100000	-12.233334	176.000000	1023.000000	1023.000000	2046.000000
38.580002	-0.071356	-42.171318	-12.718233	-5.373787	-11.100565	-12.978732	0.000000	-10.000000	0.100000	-12.216667	172.000000	1023.000000	1023.000000	2046.000000
38.599998	-0.071443	-42.222748	-12.740895	-5.413952	-11.216122	-12.851777	0.000000	-10.000000	0.100000	-12.216667	168.000000	1023.000000	1023.000000	2046.000000
38.619999	-0.071355	-42.170628	-12.575379	-5.399999	-11.399792	-12.795460	0.000000	-10.000000	0.100000	-12.083334	164.000000	1023.000000	1023.000000	2046.000000
38.639999	-0.071258	-42.113327	-12.582701	-5.340573	-11.331794	-12.858258	0.000000	-10.000000	0.091667	-11.883333	160.000000	1023.000000	1023.000000	2046.000000
38.660000	-0.071359	-42.173286	-12.657032	-5.363117	-11.319855	-12.833283	0.000000	-10.000000	0.083333	-11.266666	156.000000	1023.000000	1023.000000	2046.000000
38.680000	-0.071345	-42.164730	-12.659619	-5.476040	-11.352062	-12.677010	0.000000	-10.000000	0.075000	-10.716667	152.000000	1023.000000	1023.000000	2046.000000
38.700001	-0.071698	-42.373322	-12.468981	-5.754243	-11.568964	-12.581132	0.000000	-10.000000	0.075000	-10.133333	148.333328	1023.000000	1023.000000	2046.000000
38.720001	-0.072209	-42.675499	-12.490544	-5.994587	-11.512718	-12.677651	0.000000	-10.000000	0.066667	-9.766666	144.833328	1023.000000	1023.000000	2046.000000
38.740002	-0.073021	-43.155163	-12.508726	-6.270728	-11.583174	-12.792534	0.000000	-10.000000	0.050000	-9.283334	141.666672	1023.000000	1023.000000	2046.000000
38.759998	-0.073353	-43.351639	-12.592398	-6.462225	-11.567912	-12.729106	0.000000	-10.000000	0.041667	-8.683333	138.500000	1023.000000	1023.000000	2046.000000
38.779999	-0.073813	-43.623512	-12.503705	-6.659703	-11.714557	-12.745546	0.000000	-10.000000	0.041667	-8.100000	135.666672	1023.000000	1023.000000	2046.000000
38.799999	-0.074357	-43.944954	-12.468353	-6.790001	-11.818395	-12.868204	0.000000	-10.000000	0.050000	-7.666667	133.000000	1023.000000	1023.000000	2046.000000
38.820000	-0.075087	-44.376144	-12.541737	-6.984754	-11.871606	-12.978047	0.000000	-10.000000	0.050000	-7.483334	130.500000	1023.000000	1023.000000	2046.000000
38.840000	-0.075253	-44.474651	-12.647808	-7.050359	-11.861489	-12.914995	0.000000	-10.000000	0.041667	-7.400000	128.000000	1023.000000	1023.000000	2046.000000
38.860001	-0.075781	-44.786751	-12.527946	-7.351336	-12.119853	-12.787616	0.000000	-10.000000	0.041667	-7.416667	125.500000	1023.000000	1023.000000	2046.000000
38.880001	-0.076604	-45.273140	-12.444381	-7.811887	-12.308235	-12.708635	0.000000	-10.000000	0.033333	-7.300000	123.000000	1023.000000	1023.000000	2046.000000
38.900002	-0.077073	-45.550434	-12.686836	-7.581502	-12.104918	-13.177178	0.000000	-10.000000	0.033333	-7.116667	120.500000	1023.000000	1023.000000	2046.000000
38.919998	-0.077943	-46.064217	-12.928022	-7.758033	-12.210847	-13.167314	0.000000	-10.000000	0.033333	-6.950000	118.000000	1023.000000	1023.000000	2046.000000
38.939999	-0.078510	-46.399246	-13.031141	-7.948245	-12.262979	-13.156880	0.000000	-10.000000	0.033333	-6.716667	115.666664	1023.000000	1023.000000	2046.000000
38.959999	-0.079731	-47.120956	-13.038404	-8.312292	-12.458318	-13.311943	0.000000	-10.000000	0.033333	-6.483334	113.500000	1023.000000	1023.000000	2046.000000
38.980000	-0.080799	-47.752445	-13.131139	-8.566246	-12.542917	-13.512142	0.000000	-10.000000	0.033333	-6.333333	111.500000	1023.000000	1023.000000	2046.000000
39.000000	-0.080991	-47.865936	-13.373867	-8.664150	-12.456634	-13.371285	0.000000	-10.000000	0.041667	-6.250000	109.500000	1023.000000	1023.000000	2046.000000
39.020000	-0.081208	-47.993851	-13.466246	-8.539812	-12.512589	-13.475205	0.000000	-10.000000	0.041667	-6.200000	107.500000	1023.000000	1023.000000	2046.000000
39.040001	-0.082109	-48.526600	-13.706733	-8.409130	-12.659934	-13.750801	0.000000	-10.000000	0.033333	-5.550000	105.333336	1023.000000	1023.000000	2046.000000
39.060001	-0.082992	-49.048454	-13.999997	-8.306590	-12.855504	-13.886360	0.000000	-10.000000	0.016667	-4.583333	103.333336	1023.000000	1023.000000	2046.000000
39.080002	-0.083123	-49.125443	-14.329731	-8.133527	-12.838020	-13.824163	0.000000	-10.000000	0.008333	-3.500000	101.666664	1023.000000	1023.000000	2046.000000
39.099998	-0.083477	-49.334633	-14.449058	-7.947362	-12.979491	-13.958720	0.000000	-10.000000	0.008333	-3.066667	100.500000	1023.000000	1023.000000	2046.000000
39.119999	-0.084114	-49.711189	-14.616983	-7.751304	-13.071084	-14.271818	0.000000	-10.000000	0.008333	-3.216667	99.500000	1023.000000	1023.000000	2046.000000
39.139999	-0.084951	-50.206211	-14.729636	-7.610742	-13.272925	-14.592909	0.000000	-10.000000	0.008333	-3.583333	98.333336	1023.000000	1023.000000	2046.000000
39.160000	-0.084915	-50.184525	-14.909482	-7.523863	-13.250609	-14.500570	0.000000	-10.000000	0.000000	-3.800000	97.166664	1023.000000	1023.000000	2046.000000
39.180000	-0.084679	-50.045513	-14.983141	-7.407600	-13.179695	-14.475079	0.000000	-10.000000	0.008333	-3.800000	95.833336	1023.000000	1023.000000	2046.000000
39.200001	-0.084624	-50.012890	-14.890650	-7.350726	-13.243043	-14.528471	0.000000	-10.000000	0.016667	-3.733333	94.666664	1023.000000	1023.000000	2046.000000
39.220001	-0.084874	-50.160698	-14.819310	-7.206070	-13.371881	-14.763437	0.000000	-10.000000	0.025000	-3.883333	93.333336	1023.000000	1023.000000	2046.000000
39.240002	-0.084473	-49.923382	-14.869802	-7.173950	-13.360519	-14.519111	0.000000	-10.000000	0.025000	-4.333333	92.000000	1023.000000	1023.000000	2046.000000
39.259998	-0.083419	-49.300583	-14.782735	-7.081166	-13.198074	-14.238607	0.000000	-10.000000	0.016667	-4.533333	90.500000	1023.000000	1023.000000	2046.000000
39.279999	-0.083144	-49.138126	-14.692942	-6.986216	-13.150940	-14.308028	0.000000	-10.000000	0.025000	-4.516667	89.000000	1023.000000	1023.000000	2046.000000
39.299999	-0.083613	-49.415558	-14.505185	-7.063326	-13.439098	-14.407948	0.000000	-10.000000	0.016667	-4.166667	87.500000	1023.000000	1023.000000	2046.000000
39.320000	-0.083200	-49.170975	-14.550428	-7.212405	-13.311822	-14.096319	0.000000	-10.000000	0.016667	-4.150000	86.000000	1023.000000	1023.000000	2046.000000
39.340000	-0.082874	-48.978775	-14.445774	-7.436339	-13.190737	-13.905927	0.000000	-10.000000	0.008333	-4.316667	84.666664	1023.000000	1023.000000	2046.000000
39.360001	-0.083232	-49.189846	-14.370408	-7.644777	-13.156951	-14.017709	0.000000	-10.000000	0.025000	-4.550000	83.166664	1023.000000	1023.000000	2046.000000
39.380001	-0.084355	-49.853973	-14.286100	-7.904946	-13.405253	-14.257672	0.000000	-10.000000	0.033333	-4.583333	81.833336	1023.000000	1023.000000	2046.000000
39.400002	-0.084709	-50.063271	-14.249333	-8.190400	-13.544396	-14.079142	0.000000	-10.000000	0.033333	-4.350000	80.166664	1023.000000	1023.000000	2046.000000
39.419998	-0.083899	-49.584480	-14.217340	-8.259020	-13.236123	-13.871997	0.000000	-10.000000	0.025000	-4.000000	78.833336	1023.000000	1023.000000	2046.000000
39.439999	-0.084268	-49.802650	-14.147566	-8.329717	-13.273241	-14.052129	0.000000	-10.000000	0.025000	-3.666667	77.333336	1023.000000	1023.000000	2046.000000
39.459999	-0.085396	-50.469124	-14.058162	-8.525925	-13.608243	-14.276793	0.000000	-10.000000	0.033333	-3.350000	76.166664	1023.000000	1023.000000	2046.000000
39.480000	-0.084745	-50.084003	-14.098058	-8.623171	-13.433600	-13.929175	0.000000	-10.000000	0.025000	-3.016667	75.000000	1023.000000	1023.000000	2046.000000
39.500000	-0.084446	-49.907749	-13.959643	-8.865890	-13.352541	-13.729675	0.000000	-10.000000	0.016667	-2.550000	74.000000	1023.000000	1023.000000	2046.000000
39.520000	-0.085545	-50.557228	-13.868988	-9.070838	-13.589644	-14.027759	0.000000	-10.000000	0.000000	-1.700000	73.333336	1023.000000	1023.000000	2046.000000
39.540001	-0.085796	-50.705441	-13.930160	-9.032971	-13.645503	-14.096807	0.000000	-10.000000	0.000000	-0.533333	73.000000	1023.000000	1023.000000	2046.000000
39.560001	-0.085393	-50.467529	-14.070478	-9.068618	-13.417900	-13.910533	0.000000	-10.000000	-0.008333	1.050000	73.000000	1023.000000	1023.000000	2046.000000
39.580002	-0.085265	-50.391762	-14.192659	-9.035316	-13.137161	-14.026626	0.000000	-10.000000	-0.016667	3.100000	73.000000	1023.000000	1023.000000	2046.000000
39.599998	-0.086683	-51.229435	-14.056194	-9.409778	-13.567789	-14.195677	0.000000	-10.000000	-0.033333	5.483334	73.000000	1023.000000	1023.000000	2046.000000
39.619999	-0.086333	-51.022923	-13.967643	-9.584388	-13.555269	-13.915621	0.000000	-10.000000	-0.050000	7.766667	73.000000	1023.000000	1023.000000	2046.000000
39.639999	-0.084856	-50.149681	-13.980183	-9.431079	-13.057744	-13.680675	0.000000	-10.000000	-0.083333	9.733334	73.000000	1023.000000	1023.000000	2046.000000
39.660000	-0.084434	-49.900215	-14.157107	-9.113740	-12.752187	-13.877180	0.000000	-10.000000	-0.116667	11.716667	73.000000	1023.000000	1023.000000	2046.000000
39.680000	-0.085366	-50.451149	-14.198274	-9.016074	-13.254114	-13.982688	0.000000	-10.000000	-0.158333	13.783334	73.000000	1023.000000	1023.000000	2046.000000
39.700001	-0.084054	-49.676178	-14.391992	-8.668665	-12.939492	-13.676030	0.000000	-10.000000	-0.183333	15.533334	64.833336	1023.000000	1023.000000	2046.000000
39.720001	-0.083168	-49.152157	-14.574564	-8.237966	-12.555317	-13.784309	0.000000	-10.000000	-0.208333	16.783335	48.833332	1023.000000	1023.000000	2046.000000
39.740002	-0.083727	-49.482857	-14.489862	-8.075184	-12.932820	-13.984989	0.000000	-10.000000	-0.200000	17.100000	34.666668	1023.000000	1023.000000	2046.000000
39.759998	-0.083268	-49.211166	-14.495173	-7.839084	-12.998369	-13.878540	0.000000	-10.000000	-0.208333	17.300001	30.666666	1023.000000	1023.000000	2046.000000
39.779999	-0.081698	-48.283451	-14.515146	-7.480491	-12.606894	-13.680918	0.000000	-10.000000	-0.200000	17.433334	36.500000	1023.000000	1023.000000	2046.000000
39.799999	-0.080334	-47.477356	-14.553919	-7.131609	-12.140299	-13.651530	0.000000	-10.000000	-0.225000	18.116667	42.500000	1023.000000	1023.000000	2046.000000
39.820000	-0.079650	-47.073231	-14.409375	-6.998565	-12.028389	-13.636900	0.000000	-10.000000	-0.233333	18.900000	48.500000	1023.000000	1023.000000	2046.000000
39.840000	-0.078841	-46.594994	-14.084347	-6.869070	-12.130127	-13.511451	0.000000	-10.000000	-0.275000	19.716667	54.500000	1023.000000	1023.000000	2046.000000
39.860001	-0.077208	-45.629711	-13.842991	-6.671562	-11.969014	-13.146144	0.000000	-10.000000	-0.300000	20.516666	60.833332	1023.000000	1023.000000	2046.000000
39.880001	-0.074705	-44.150490	-13.675135	-6.318160	-11.375462	-12.781733	0.000000	-10.000000	-0.333333	21.300001	67.500000	1023.000000	1023.000000	2046.000000
39.900002	-0.072381	-42.776993	-13.475033	-6.019109	-10.801208	-12.481645	0.000000	-10.000000	-0.366667	22.166666	74.666664	1023.000000	1023.000000	2046.000000
39.919998	-0.071279	-42.125851	-13.041712	-5.954423	-10.867103	-12.262614	0.000000	-10.000000	-0.383333	23.100000	81.833336	1023.000000	1023.000000	2046.000000
39.939999	-0.069755	-41.225101	-12.648300	-5.947083	-10.845201	-11.784515	0.000000	-10.000000	-0.416667	24.100000	89.333336	1023.000000	1023.000000	2046.000000
39.959999	-0.067256	-39.748524	-12.449485	-5.783816	-10.139285	-11.375937	0.000000	-10.000000	-0.441667	25.183334	97.000000	1023.000000	1023.000000	2046.000000
39.980000	-0.065631	-38.787865	-12.183288	-5.848645	-9.650953	-11.104980	0.000000	-10.000000	-0.500000	26.250000	105.333336	1023.000000	1023.000000	2046.000000
40.000000	-0.065036	-38.435997	-11.727959	-6.111152	-9.782230	-10.814655	0.000000	-10.000000	-0.541667	27.100000	114.000000	1023.000000	1023.000000	2046.000000
40.020000	-0.063573	-37.571373	-11.358500	-6.234071	-9.559072	-10.419732	0.000000	-10.000000	-0.550000	27.866667	123.000000	1023.000000	1023.000000	2046.000000
40.040001	-0.061224	-36.183151	-11.137402	-6.123521	-8.831717	-10.090511	0.000000	-10.000000	-0.558333	28.400000	132.166672	1023.000000	1023.000000	2046.000000
40.060001	-0.059844	-35.367752	-10.857298	-6.163978	-8.433956	-9.912520	0.000000	-10.000000	-0.566667	29.166668	141.666672	1023.000000	1023.000000	2046.000000
40.080002	-0.058966	-34.849060	-10.419323	-6.291775	-8.534004	-9.603958	0.000000	-10.000000	-0.591667	29.550001	151.166672	1023.000000	1023.000000	2046.000000
40.099998	-0.057269	-33.845898	-10.123801	-6.190514	-8.238943	-9.292637	0.000000	-10.000000	-0.600000	29.916668	160.833328	1023.000000	1023.000000	2046.000000
40.119999	-0.055013	-32.512707	-9.997477	-5.995592	-7.473786	-9.045851	0.000000	-10.000000	-0.608333	29.866667	170.500000	1023.000000	1023.000000	2046.000000
40.139999	-0.054185	-32.023132	-9.597621	-6.222653	-7.428582	-8.774276	0.000000	-10.000000	-0.600000	29.683334	180.500000	1023.000000	1023.000000	2046.000000
40.160000	-0.053288	-31.493061	-9.126344	-6.279473	-7.576297	-8.510948	0.000000	-10.000000	-0.591667	29.466667	190.500000	1023.000000	1023.000000	2046.000000
40.180000	-0.051008	-30.145739	-9.079481	-6.000738	-6.744761	-8.320759	0.000000	-10.000000	-0.566667	29.316668	200.500000	1023.000000	1023.000000	2046.000000
40.200001	-0.049661	-29.349739	-8.903343	-5.972474	-6.334514	-8.139408	0.000000	-10.000000	-0.575000	29.266666	210.500000	1023.000000	1023.000000	2046.000000
40.220001	-0.049207	-29.081213	-8.542767	-6.107386	-6.573975	-7.857086	0.000000	-10.000000	-0.575000	29.366667	220.500000	1023.000000	1023.000000	2046.000000
40.240002	-0.048215	-28.495070	-8.372890	-6.158827	-6.216059	-7.747295	0.000000	-10.000000	-0.583333	29.150000	230.166672	1023.000000	1023.000000	2046.000000
40.259998	-0.046327	-27.379486	-8.238320	-6.116227	-5.479860	-7.545080	0.000000	-10.000000	-0.566667	29.000000	239.833328	1023.000000	1023.000000	2046.000000
40.279999	-0.045165	-26.692284	-7.728890	-6.052985	-5.634113	-7.276296	0.000000	-10.000000	-0.558333	28.650002	249.500000	1023.000000	1023.000000	2046.000000
40.299999	-0.044039	-26.026768	-7.704438	-5.677028	-5.393676	-7.251626	0.000000	-10.000000	-0.550000	28.583334	259.166656	1023.000000	1023.000000	2046.000000
40.320000	-0.042589	-25.170025	-8.021917	-5.204844	-4.711918	-7.231347	0.000000	-10.000000	-0.550000	28.433334	268.833344	1023.000000	1023.000000	2046.000000
40.340000	-0.041784	-24.694279	-7.845054	-4.919657	-4.735716	-7.193851	0.000000	-10.000000	-0.550000	28.383333	278.166656	1023.000000	1023.000000	2046.000000
40.360001	-0.041049	-24.259708	-7.603322	-4.715670	-4.950228	-6.990489	0.000000	-10.000000	-0.550000	28.450001	287.833344	1023.000000	1023.000000	2046.000000
40.380001	-0.039950	-23.610687	-7.651166	-4.199571	-4.648495	-7.111455	0.000000	-10.000000	-0.533333	28.600000	297.166656	1023.000000	1023.000000	2046.000000
40.400002	-0.038479	-22.741035	-7.802933	-3.747030	-4.100380	-7.090693	0.000000	-10.000000	-0.525000	28.316668	306.833344	1023.000000	1023.000000	2046.000000
40.419998	-0.036992	-21.862513	-7.556924	-3.498310	-3.956786	-6.850492	0.000000	-10.000000	-0.508333	28.066668	316.166656	1023.000000	1023.000000	2046.000000
40.439999	-0.035813	-21.165546	-7.139409	-3.281118	-4.085786	-6.659235	0.000000	-10.000000	-0.508333	27.500000	325.666656	1023.000000	1023.000000	2046.000000
40.459999	-0.034398	-20.329435	-7.107152	-2.926625	-3.652907	-6.642751	0.000000	-10.000000	-0.491667	27.400000	334.833344	1023.000000	1023.000000	2046.000000
40.480000	-0.032389	-19.141682	-6.960532	-2.659029	-3.088054	-6.434067	0.000000	-10.000000	-0.458333	26.799999	344.166656	1023.000000	1023.000000	2046.000000
40.500000	-0.030063	-17.767511	-6.475408	-2.387527	-2.908270	-5.996307	0.000000	-10.000000	-0.441667	26.333334	353.166656	1023.000000	1023.000000	2046.000000
40.520000	-0.028347	-16.753330	-5.994885	-2.116879	-2.903599	-5.737967	0.000000	-10.000000	-0.425000	25.616667	362.166656	1023.000000	1023.000000	2046.000000
40.540001	-0.026429	-15.619809	-5.962811	-1.776845	-2.304895	-5.575258	0.000000	-10.000000	-0.441667	25.416668	370.666656	1023.000000	1023.000000	2046.000000
40.560001	-0.024338	-14.383798	-5.600531	-1.615916	-1.842110	-5.325241	0.000000	-10.000000	-0.425000	25.183334	379.333344	1023.000000	1023.000000	2046.000000
40.580002	-0.022134	-13.081237	-4.866456	-1.690214	-1.778000	-4.746567	0.000000	-10.000000	-0.416667	25.033333	387.666656	1023.000000	1023.000000	2046.000000
40.599998	-0.020737	-12.255505	-4.518583	-1.604473	-1.416929	-4.715519	0.000000	-10.000000	-0.400000	24.750000	396.000000	1023.000000	1023.000000	2046.000000
40.619999	-0.019428	-11.481837	-4.412271	-1.682950	-0.779773	-4.606844	0.000000	-10.000000	-0.400000	24.583334	404.333344	1023.000000	1023.000000	2046.000000
40.639999	-0.017702	-10.461838	-3.736300	-1.985329	-0.713249	-4.026961	0.000000	-10.000000	-0.391667	24.450001	412.666656	1023.000000	1023.000000	2046.000000
40.660000	-0.016363	-9.670264	-3.096720	-2.112483	-0.652095	-3.808966	0.000000	-10.000000	-0.375000	24.049999	421.000000	1023.000000	1023.000000	2046.000000
40.680000	-0.015497	-9.158859	-3.142128	-1.984351	-0.054415	-3.977965	0.000000	-10.000000	-0.358333	23.900000	429.000000	1023.000000	1023.000000	2046.000000
40.700001	-0.014063	-8.311351	-2.748661	-2.181694	0.195689	-3.576684	0.000000	-10.000000	-0.358333	23.650000	437.000000	1023.000000	1023.000000	2046.000000
40.720001	-0.012343	-7.294839	-2.084006	-2.225046	0.194141	-3.179928	0.000000	-10.000000	-0.350000	23.683334	445.000000	1023.000000	1023.000000	2046.000000
40.740002	-0.011621	-6.867739	-1.986581	-2.042016	0.519751	-3.358894	0.000000	-10.000000	-0.333333	23.300001	453.000000	1023.000000	1023.000000	2046.000000
40.759998	-0.010751	-6.354038	-1.920738	-1.981481	0.922606	-3.374425	0.000000	-10.000000	-0.308333	22.866667	460.666656	1023.000000	1023.000000	2046.000000
40.779999	-0.009024	-5.332922	-1.311260	-2.305424	0.887063	-2.603300	0.000000	-10.000000	-0.300000	22.383333	468.333344	1023.000000	1023.000000	2046.000000
40.799999	-0.008085	-4.778271	-0.806569	-2.295954	0.843080	-2.518829	0.000000	-10.000000	-0.291667	22.100000	475.666656	1023.000000	1023.000000	2046.000000
40.820000	-0.006909	-4.082952	-1.069191	-1.928053	1.631337	-2.717045	0.000000	-10.000000	-0.283333	22.016666	480.666656	1023.000000	1023.000000	2046.000000
40.840000	-0.006038	-3.568346	-0.836929	-2.021050	1.649299	-2.359665	0.000000	-10.000000	-0.266667	21.766666	488.000000	1023.000000	1023.000000	2046.000000
40.860001	-0.004985	-2.946176	-0.368001	-1.975993	1.501631	-2.103813	0.000000	-10.000000	-0.275000	21.333334	495.333344	1023.000000	1023.000000	2046.000000
40.880001	-0.005127	-3.030067	-0.590043	-1.979472	1.941669	-2.402221	0.000000	-10.000000	-0.258333	20.833334	505.000000	1023.000000	1023.000000	2046.000000
40.900002	-0.004191	-2.476787	-0.313420	-2.124118	2.127695	-2.166944	0.000000	-10.000000	-0.266667	20.350000	512.000000	1023.000000	1023.000000	2046.000000
40.919998	-0.002422	-1.431267	0.318259	-2.135053	2.084243	-1.698716	0.000000	-10.000000	-0.250000	20.050001	518.833313	1023.000000	1023.000000	2046.000000
40.939999	-0.002179	-1.287625	0.088771	-1.630414	2.412414	-2.158395	0.000000	-10.000000	-0.258333	19.733334	525.666687	1023.000000	1023.000000	2046.000000
40.959999	-0.002377	-1.404795	-0.308395	-1.413880	2.569799	-2.252319	0.000000	-10.000000	-0.250000	19.633333	532.166687	1023.000000	1023.000000	2046.000000
40.980000	-0.001288	-0.761443	0.018565	-1.314127	2.377515	-1.843395	0.000000	-10.000000	-0.258333	19.600000	538.833313	1023.000000	1023.000000	2046.000000
41.000000	-0.000986	-0.582619	0.008087	-0.806563	2.338789	-2.122932	0.000000	-10.000000	-0.266667	19.816666	545.333313	1023.000000	1023.000000	2046.000000
41.020000	-0.001016	-0.600396	-0.522151	-0.299897	2.726518	-2.504866	0.000000	-10.000000	-0.275000	19.700001	552.000000	1023.000000	1023.000000	2046.000000
41.040001	0.000135	0.080060	-0.479919	-0.031791	2.760354	-2.168584	0.000000	-10.000000	-0.275000	19.800001	558.666687	1023.000000	1023.000000	2046.000000
41.060001	0.001742	1.029572	-0.092307	0.304942	2.719894	-1.902957	0.000000	-10.000000	-0.266667	19.600000	565.166687	1023.000000	1023.000000	2046.000000
41.080002	0.002661	1.572369	0.004739	0.795870	2.863616	-2.091856	0.000000	-10.000000	-0.258333	19.583334	571.833313	1023.000000	1023.000000	2046.000000
41.099998	0.003100	1.831870	-0.283370	1.173366	3.267561	-2.325688	0.000000	-10.000000	-0.250000	19.450001	578.166687	1023.000000	1023.000000	2046.000000
41.119999	0.005042	2.979598	0.023306	1.290315	3.384701	-1.718724	0.000000	-10.000000	-0.233333	19.033335	584.833313	1023.000000	1023.000000	2046.000000
41.139999	0.007190	4.249204	0.621306	1.600511	3.382639	-1.355252	0.000000	-10.000000	-0.208333	18.250000	591.166687	1023.000000	1023.000000	2046.000000
41.160000	0.008364	4.943228	0.532525	2.086634	3.842492	-1.518422	0.000000	-10.000000	-0.183333	17.316668	597.500000	1023.000000	1023.000000	2046.000000
41.180000	0.009388	5.548462	0.530313	2.264958	4.126308	-1.373118	0.000000	-10.000000	-0.175000	16.799999	603.333313	1023.000000	1023.000000	2046.000000
41.200001	0.011275	6.663308	0.972844	2.280767	4.227711	-0.818014	0.000000	-10.000000	-0.166667	16.666666	609.000000	1023.000000	1023.000000	2046.000000
41.220001	0.013516	7.987729	1.573994	2.408105	4.427382	-0.421752	0.000000	-10.000000	-0.175000	16.333334	614.666687	1023.000000	1023.000000	2046.000000
41.240002	0.014296	8.449008	1.633355	2.486197	4.895441	-0.565984	0.000000	-10.000000	-0.166667	16.049999	620.166687	1023.000000	1023.000000	2046.000000
41.259998	0.014875	8.790905	1.778316	2.176527	5.096576	-0.260513	0.000000	-10.000000	-0.166667	15.616667	625.666687	1023.000000	1023.000000	2046.000000
41.279999	0.016532	9.770388	2.498718	1.864742	5.130249	0.276678	0.000000	-10.000000	-0.133333	15.433333	630.833313	1023.000000	1023.000000	2046.000000
41.299999	0.017410	10.289539	2.833329	1.833381	5.385400	0.237429	0.000000	-10.000000	-0.150000	15.283333	636.000000	1023.000000	1023.000000	2046.000000
41.320000	0.017315	10.233381	2.794903	1.712369	5.675176	0.050933	0.000000	-10.000000	-0.166667	15.366667	639.333313	1023.000000	1023.000000	2046.000000
41.340000	0.018338	10.837687	3.232123	1.390223	5.663940	0.551400	0.000000	-10.000000	-0.183333	15.516666	644.500000	1023.000000	1023.000000	2046.000000
41.360001	0.019636	11.604999	3.857439	1.466649	5.592743	0.688167	0.000000	-10.000000	-0.175000	15.450000	649.666687	1023.000000	1023.000000	2046.000000
41.380001	0.020141	11.903461	3.950316	1.623103	5.872451	0.457590	0.000000	-10.000000	-0.141667	15.083334	656.666687	1023.000000	1023.000000	2046.000000
41.400002	0.020316	12.006776	3.964257	1.572294	5.997265	0.472959	0.000000	-10.000000	-0.141667	14.766666	661.833313	1023.000000	1023.000000	2046.000000
41.419998	0.021145	12.496888	4.357442	1.287910	5.955594	0.895942	0.000000	-10.000000	-0.133333	14.516666	666.833313	1023.000000	1023.000000	2046.000000
41.439999	0.022159	13.095716	4.924959	1.255005	5.813496	1.102256	0.000000	-10.000000	-0.150000	14.483334	671.666687	1023.000000	1023.000000	2046.000000
41.459999	0.023450	13.859137	4.967404	1.696335	6.307655	0.887742	0.000000	-10.000000	-0.150000	14.316667	676.333313	1023.000000	1023.000000	2046.000000
41.480000	0.023030	13.610767	4.878684	1.694272	6.246985	0.790826	0.000000	-10.000000	-0.150000	14.183333	681.166687	1023.000000	1023.000000	2046.000000
41.500000	0.023168	13.692082	4.910861	1.555044	6.216295	1.009883	0.000000	-10.000000	-0.141667	14.016666	686.000000	1023.000000	1023.000000	2046.000000
41.520000	0.023837	14.087649	5.453488	1.362421	6.084383	1.187358	0.000000	-10.000000	-0.141667	13.683333	690.833313	1023.000000	1023.000000	2046.000000
41.540001	0.024575	14.524111	5.621479	1.418800	6.443601	1.040232	0.000000	-10.000000	-0.133333	13.416667	695.500000	1023.000000	1023.000000	2046.000000
41.560001	0.024774	14.641164	5.581656	1.476835	6.597370	0.985303	0.000000	-10.000000	-0.141667	13.316667	699.833313	1023.000000	1023.000000	2046.000000
41.580002	0.024853	14.688269	5.575637	1.460037	6.473536	1.179059	0.000000	-10.000000	-0.141667	13.416667	704.333313	1023.000000	1023.000000	2046.000000
41.599998	0.025148	14.862390	5.586684	1.719360	6.373219	1.183127	0.000000	-10.000000	-0.150000	13.750000	708.666687	1023.000000	1023.000000	2046.000000
41.619999	0.024966	14.754909	5.271933	2.028972	6.481442	0.972561	0.000000	-10.000000	-0.150000	13.883333	713.333313	1023.000000	1023.000000	2046.000000
41.639999	0.024534	14.499331	4.922851	2.296148	6.429729	0.850603	0.000000	-10.000000	-0.150000	13.966667	718.000000	1023.000000	1023.000000	2046.000000
41.660000	0.024844	14.682605	4.795321	2.560732	6.352660	0.973892	0.000000	-10.000000	-0.150000	13.783334	722.666687	1023.000000	1023.000000	2046.000000
41.680000	0.025530	15.088384	4.921417	2.908940	6.216265	1.041762	0.000000	-10.000000	-0.141667	13.716667	727.333313	1023.000000	1023.000000	2046.000000
41.700001	0.026479	15.648842	4.863599	3.450368	6.435630	0.899244	0.000000	-10.000000	-0.141667	13.866667	731.833313	1023.000000	1023.000000	2046.000000
41.720001	0.026826	15.853881	4.716074	3.818491	6.541235	0.778080	0.000000	-10.000000	-0.141667	13.966667	736.500000	1023.000000	1023.000000	2046.000000
41.740002	0.027426	16.208490	4.661319	4.027053	6.589591	0.930526	0.000000	-10.000000	-0.133333	13.816667	741.166687	1023.000000	1023.000000	2046.000000
41.759998	0.028653	16.933641	4.885059	4.166107	6.623687	1.258788	0.000000	-10.000000	-0.116667	13.133333	745.833313	1023.000000	1023.000000	2046.000000
41.779999	0.030097	17.787361	5.139625	4.502881	6.728457	1.416398	0.000000	-10.000000	-0.083333	12.333334	750.500000	1023.000000	1023.000000	2046.000000
41.799999	0.031287	18.490736	5.159986	4.959865	7.003792	1.367094	0.000000	-10.000000	-0.075000	11.516667	754.833313	1023.000000	1023.000000	2046.000000
41.820000	0.032574	19.251455	5.261862	5.283758	7.188229	1.517607	0.000000	-10.000000	-0.066667	11.050000	757.666687	1023.000000	1023.000000	2046.000000
41.840000	0.033960	20.070158	5.445636	5.315747	7.401372	1.907403	0.000000	-10.000000	-0.066667	10.566667	761.333313	1023.000000	1023.000000	2046.000000
41.860001	0.035221	20.815825	5.846697	5.366966	7.515197	2.086964	0.000000	-10.000000	-0.075000	10.633333	764.833313	1023.000000	1023.000000	2046.000000
41.880001	0.036686	21.681505	6.163924	5.384478	7.873354	2.259750	0.000000	-10.000000	-0.075000	10.700000	769.500000	1023.000000	1023.000000	2046.000000
41.900002	0.037442	22.128317	6.340859	5.352428	8.179309	2.255720	0.000000	-10.000000	-0.075000	11.016666	773.166687	1023.000000	1023.000000	2046.000000
41.919998	0.038025	22.472958	6.501237	5.127969	8.379827	2.463925	0.000000	-10.000000	-0.066667	11.166667	776.666687	1023.000000	1023.000000	2046.000000
41.939999	0.038456	22.727570	6.760454	4.803515	8.463823	2.699778	0.000000	-10.000000	-0.058333	11.050000	780.333313	1023.000000	1023.000000	2046.000000
41.959999	0.039102	23.109108	7.111241	4.619653	8.563647	2.814566	0.000000	-10.000000	-0.058333	10.833334	784.000000	1023.000000	1023.000000	2046.000000
41.980000	0.039625	23.418179	7.283586	4.515566	8.783673	2.835355	0.000000	-10.000000	-0.050000	10.366667	787.666687	1023.000000	1023.000000	2046.000000
42.000000	0.039693	23.458834	7.284877	4.500197	8.931586	2.742174	0.000000	-10.000000	-0.041667	9.833333	791.333313	1023.000000	1023.000000	2046.000000
42.020000	0.039997	23.638409	7.356361	4.410139	8.966289	2.905621	0.000000	-10.000000	-0.025000	8.916667	794.666687	1023.000000	1023.000000	2046.000000
42.040001	0.040451	23.906355	7.478293	4.275908	9.061760	3.090394	0.000000	-10.000000	-0.008333	7.933333	797.833313	1023.000000	1023.000000	2046.000000
42.060001	0.040533	23.954910	7.746897	3.948605	8.947668	3.311740	0.000000	-10.000000	0.000000	6.833333	800.666687	1023.000000	1023.000000	2046.000000
42.080002	0.040700	24.053682	7.802892	3.945570	9.118030	3.187190	0.000000	-10.000000	0.000000	6.016667	803.166687	1023.000000	1023.000000	2046.000000
42.099998	0.041367	24.448019	7.655345	4.050016	9.379402	3.363256	0.000000	-10.000000	0.000000	5.133334	805.500000	1023.000000	1023.000000	2046.000000
42.119999	0.040834	24.132858	7.720016	3.903899	9.115102	3.393842	0.000000	-10.000000	0.000000	4.333333	807.333313	1023.000000	1023.000000	2046.000000
42.139999	0.040276	23.803034	7.565935	3.807529	9.180013	3.249558	0.000000	-10.000000	0.000000	3.383333	808.833313	1023.000000	1023.000000	2046.000000
42.160000	0.039725	23.477501	7.563820	3.537171	9.161153	3.215356	0.000000	-10.000000	0.008333	2.550000	810.000000	1023.000000	1023.000000	2046.000000
42.180000	0.039728	23.479242	7.720273	3.241804	9.134561	3.382604	0.000000	-10.000000	0.008333	2.316667	811.000000	1023.000000	1023.000000	2046.000000
42.200001	0.040034	23.660250	7.883533	3.206917	9.127603	3.442198	0.000000	-10.000000	0.000000	2.583333	811.833313	1023.000000	1023.000000	2046.000000
42.220001	0.039694	23.459015	7.657475	3.373200	9.240248	3.188091	0.000000	-10.000000	-0.025000	3.383333	812.666687	1023.000000	1023.000000	2046.000000
42.240002	0.039139	23.131054	7.287744	3.494995	9.171053	3.177263	0.000000	-10.000000	-0.025000	4.216667	813.500000	1023.000000	1023.000000	2046.000000
42.259998	0.038712	22.879044	7.201231	3.586441	8.922408	3.168965	0.000000	-10.000000	-0.033333	5.016667	814.833313	1023.000000	1023.000000	2046.000000
42.279999	0.038464	22.732363	7.011535	3.918098	8.844267	2.958462	0.000000	-10.000000	-0.033333	5.716667	816.166687	1023.000000	1023.000000	2046.000000
42.299999	0.038064	22.495857	6.708726	4.382969	8.765046	2.639116	0.000000	-10.000000	-0.050000	6.150000	818.000000	1023.000000	1023.000000	2046.000000
42.320000	0.038326	22.650574	6.504854	4.788379	8.690792	2.666548	0.000000	-10.000000	-0.050000	6.683333	820.000000	1023.000000	1023.000000	2046.000000
42.340000	0.038763	22.908920	6.577168	5.050653	8.535575	2.745525	0.000000	-10.000000	-0.033333	7.050000	822.333313	1023.000000	1023.000000	2046.000000
42.360001	0.039058	23.083557	6.601865	5.412389	8.491062	2.578242	0.000000	-10.000000	-0.016667	7.266667	824.666687	1023.000000	1023.000000	2046.000000
42.380001	0.039395	23.282328	6.530994	5.657126	8.595678	2.498530	0.000000	-10.000000	0.000000	6.950000	827.000000	1023.000000	1023.000000	2046.000000
42.400002	0.040155	23.731539	6.496472	5.881496	8.706116	2.647455	0.000000	-10.000000	0.000000	6.200000	829.333313	1023.000000	1023.000000	2046.000000
42.419998	0.041468	24.507793	6.546252	6.117644	8.844034	2.999864	0.000000	-10.000000	0.000000	5.316667	831.500000	1023.000000	1023.000000	2046.000000
42.439999	0.042451	25.088360	6.816012	6.396703	8.795024	3.080621	0.000000	-10.000000	0.000000	4.266667	833.500000	1023.000000	1023.000000	2046.000000
42.459999	0.043322	25.603413	6.925678	6.584341	8.929589	3.163805	0.000000	-10.000000	0.000000	3.616667	835.166687	1023.000000	1023.000000	2046.000000
42.480000	0.044279	26.168718	6.990552	6.745790	9.197118	3.235258	0.000000	-10.000000	0.000000	2.850000	836.500000	1023.000000	1023.000000	2046.000000
42.500000	0.045359	26.807295	7.073636	6.785554	9.422895	3.525210	0.000000	-10.000000	0.008333	2.533333	837.333313	1023.000000	1023.000000	2046.000000
42.520000	0.046064	27.223539	7.445611	6.696465	9.452003	3.629460	0.000000	-10.000000	0.016667	1.666667	838.166687	1023.000000	1023.000000	2046.000000
42.540001	0.045970	27.168224	7.605811	6.410078	9.504382	3.647953	0.000000	-10.000000	0.016667	0.966667	838.666687	1023.000000	1023.000000	2046.000000
42.560001	0.045541	26.914656	7.631232	6.125076	9.576941	3.581407	0.000000	-10.000000	0.016667	-0.483333	839.000000	1023.000000	1023.000000	2046.000000
42.580002	0.045453	26.862963	7.602335	5.774748	9.639280	3.846601	0.000000	-10.000000	0.016667	-1.933333	839.000000	1023.000000	1023.000000	2046.000000
42.599998	0.045078	26.641354	7.782617	5.596930	9.493492	3.768316	0.000000	-10.000000	0.033333	-3.950000	839.000000	1023.000000	1023.000000	2046.000000
42.619999	0.044175	26.107513	7.770061	5.421226	9.373516	3.542709	0.000000	-10.000000	0.041667	-5.983334	839.000000	1023.000000	1023.000000	2046.000000
42.639999	0.043079	25.459703	7.665868	5.173536	9.211069	3.409229	0.000000	-10.000000	0.058333	-8.116667	839.000000	1023.000000	1023.000000	2046.000000
42.660000	0.042785	25.285769	7.527444	5.042962	9.182587	3.532774	0.000000	-10.000000	0.075000	-9.900001	839.000000	1023.000000	1023.000000	2046.000000
42.680000	0.042450	25.087805	7.503720	4.960752	9.090899	3.532432	0.000000	-10.000000	0.091667	-11.316667	839.000000	1023.000000	1023.000000	2046.000000
42.700001	0.041180	24.337215	7.516826	4.531986	8.763511	3.524892	0.000000	-10.000000	0.100000	-12.250000	839.000000	1023.000000	1023.000000	2046.000000
42.720001	0.040278	23.804316	7.553071	4.470536	8.587584	3.193125	0.000000	-10.000000	0.100000	-12.850000	831.666687	1023.000000	1023.000000	2046.000000
42.740002	0.039918	23.591286	7.255196	4.441496	8.697924	3.196670	0.000000	-10.000000	0.100000	-13.050000	822.666687	1023.000000	1023.000000	2046.000000
42.759998	0.038804	22.932888	6.956344	4.278636	8.456408	3.241500	0.000000	-10.000000	0.108333	-13.450000	812.333313	1023.000000	1023.000000	2046.000000
42.779999	0.037258	22.019524	6.811147	4.147374	8.133353	2.927650	0.000000	-10.000000	0.125000	-13.950000	807.666687	1023.000000	1023.000000	2046.000000
42.799999	0.034949	20.654749	6.601315	3.696121	7.785359	2.571954	0.000000	-10.000000	0.166667	-14.983334	803.166687	1023.000000	1023.000000	2046.000000
42.820000	0.033661	19.893633	6.451524	3.382381	7.567048	2.492679	0.000000	-10.000000	0.200000	-16.100000	798.000000	1023.000000	1023.000000	2046.000000
42.840000	0.032850	19.414597	6.105715	3.343541	7.494186	2.471155	0.000000	-10.000000	0.233333	-17.600000	792.833313	1023.000000	1023.000000	2046.000000
42.860001	0.031202	18.440647	5.765431	3.406596	7.111349	2.157271	0.000000	-10.000000	0.258333	-18.966667	786.833313	1023.000000	1023.000000	2046.000000
42.880001	0.028700	16.961494	5.263327	3.398092	6.629502	1.670574	0.000000	-10.000000	0.308333	-20.283335	780.666687	1023.000000	1023.000000	2046.000000
42.900002	0.025926	15.322076	4.759860	3.405868	6.018257	1.138091	0.000000	-10.000000	0.358333	-21.466667	773.833313	1023.000000	1023.000000	2046.000000
42.919998	0.024347	14.389246	4.154959	3.497373	5.729955	1.006960	0.000000	-10.000000	0.408333	-22.700001	766.666687	1023.000000	1023.000000	2046.000000
42.939999	0.022971	13.575960	3.727187	3.834755	5.426051	0.587968	0.000000	-10.000000	0.450000	-23.950001	759.000000	1023.000000	1023.000000	2046.000000
42.959999	0.021008	12.415874	3.290620	4.117317	5.020884	-0.012947	0.000000	-10.000000	0.491667	-25.116667	751.000000	1023.000000	1023.000000	2046.000000
42.980000	0.018592	10.987813	2.925222	4.242894	4.399683	-0.579986	0.000000	-10.000000	0.525000	-26.016666	742.666687	1023.000000	1023.000000	2046.000000
43.000000	0.017429	10.300448	2.543392	4.296181	4.103124	-0.642249	0.000000	-10.000000	0.575000	-26.950001	734.000000	1023.000000	1023.000000	2046.000000
43.020000	0.016799	9.928130	2.199736	4.537531	4.043691	-0.852828	0.000000	-10.000000	0.608333	-27.766666	724.833313	1023.000000	1023.000000	2046.000000
43.040001	0.016152	9.545536	2.051394	4.785123	3.881430	-1.172411	0.000000	-10.000000	0.641667	-28.600000	715.666687	1023.000000	1023.000000	2046.000000
43.060001	0.014713	8.695171	1.936585	4.844728	3.448077	-1.534219	0.000000	-10.000000	0.658333	-29.233334	706.166687	1023.000000	1023.000000	2046.000000
43.080002	0.013615	8.046400	1.803530	4.915554	3.003130	-1.675814	0.000000	-10.000000	0.683333	-29.783335	696.500000	1023.000000	1023.000000	2046.000000
43.099998	0.013741	8.120643	1.560751	5.067544	2.980293	-1.487946	0.000000	-10.000000	0.683333	-29.983334	686.500000	1023.000000	1023.000000	2046.000000
43.119999	0.013873	8.199083	1.483271	5.269026	3.027149	-1.580363	0.000000	-10.000000	0.666667	-30.000000	676.500000	1023.000000	1023.000000	2046.000000
43.139999	0.013022	7.696189	1.379337	5.335659	2.854651	-1.873458	0.000000	-10.000000	0.650000	-29.716667	666.500000	1023.000000	1023.000000	2046.000000
43.160000	0.011310	6.684207	1.325426	5.158965	2.395605	-2.195789	0.000000	-10.000000	0.650000	-29.633333	656.500000	1023.000000	1023.000000	2046.000000
43.180000	0.010162	6.005796	1.273842	4.880610	1.999611	-2.148268	0.000000	-10.000000	0.650000	-29.533335	646.500000	1023.000000	1023.000000	2046.000000
43.200001	0.009698	5.731746	1.101332	4.598898	2.075416	-2.043900	0.000000	-10.000000	0.658333	-29.650002	636.500000	1023.000000	1023.000000	2046.000000
43.220001	0.008655	5.115171	0.977831	4.517500	2.034259	-2.414419	0.000000	-10.000000	0.666667	-29.700001	626.500000	1023.000000	1023.000000	2046.000000
43.240002	0.006528	3.858246	0.899554	4.243908	1.521302	-2.806518	0.000000	-10.000000	0.666667	-29.700001	616.666687	1023.000000	1023.000000	2046.000000
43.259998	0.004619	2.729754	0.800440	3.985250	0.945243	-3.001180	0.000000	-10.000000	0.666667	-29.683334	607.000000	1023.000000	1023.000000	2046.000000
43.279999	0.003892	2.300465	0.560020	3.713505	0.827935	-2.800995	0.000000	-10.000000	0.675000	-29.733334	597.333313	1023.000000	1023.000000	2046.000000
43.299999	0.003594	2.123909	0.356795	3.806823	1.001403	-3.041112	0.000000	-10.000000	0.675000	-29.683334	587.500000	1023.000000	1023.000000	2046.000000
43.320000	0.001393	0.823171	0.249958	3.637628	0.461851	-3.526266	0.000000	-10.000000	0.675000	-29.700001	577.500000	1023.000000	1023.000000	2046.000000
43.340000	-0.001160	-0.685806	0.127327	2.994434	-0.288145	-3.519421	0.000000	-10.000000	0.658333	-29.666666	567.500000	1023.000000	1023.000000	2046.000000
43.360001	-0.001279	-0.756067	0.009420	2.994308	-0.223404	-3.536391	0.000000	-10.000000	0.658333	-29.666666	557.500000	1023.000000	1023.000000	2046.000000
43.380001	-0.002203	-1.301880	-0.371985	2.977121	-0.085233	-3.821783	0.000000	-10.000000	0.650000	-29.583334	547.500000	1023.000000	1023.000000	2046.000000
43.400002	-0.004473	-2.643490	-0.690664	2.755173	-0.455494	-4.252506	0.000000	-10.000000	0.658333	-29.433334	537.500000	1023.000000	1023.000000	2046.000000
43.419998	-0.007390	-4.367772	-0.869520	2.268553	-1.190810	-4.575995	0.000000	-10.000000	0.666667	-29.433334	527.666687	1023.000000	1023.000000	2046.000000
43.439999	-0.009228	-5.454006	-1.054090	1.670061	-1.564216	-4.505760	0.000000	-10.000000	0.666667	-29.450001	518.000000	1023.000000	1023.000000	2046.000000
43.459999	-0.010080	-5.957199	-1.353248	1.437359	-1.373143	-4.668166	0.000000	-10.000000	0.658333	-29.500000	508.333344	1023.000000	1023.000000	2046.000000
43.480000	-0.012102	-7.152194	-1.707851	1.204901	-1.580659	-5.068585	0.000000	-10.000000	0.650000	-29.466667	498.500000	1023.000000	1023.000000	2046.000000
43.500000	-0.014533	-8.588746	-1.953573	0.961276	-2.184660	-5.411788	0.000000	-10.000000	0.650000	-29.166668	488.500000	1023.000000	1023.000000	2046.000000
43.520000	-0.016098	-9.513988	-2.243051	0.811066	-2.638768	-5.443234	0.000000	-10.000000	0.650000	-28.700001	478.666656	1023.000000	1023.000000	2046.000000
43.540001	-0.017238	-10.187392	-2.598525	0.778916	-2.861688	-5.506095	0.000000	-10.000000	0.641667	-28.316668	469.000000	1023.000000	1023.000000	2046.000000
43.560001	-0.018009	-10.643369	-3.080090	0.893620	-2.750455	-5.706443	0.000000	-10.000000	0.641667	-28.216667	459.666656	1023.000000	1023.000000	2046.000000
43.580002	-0.019565	-11.563190	-3.457309	0.956581	-2.910556	-6.151906	0.000000	-10.000000	0.633333	-28.433334	450.166656	1023.000000	1023.000000	2046.000000
43.599998	-0.021853	-12.915407	-3.667376	0.850992	-3.551110	-6.547913	0.000000	-10.000000	0.633333	-28.716667	440.833344	1023.000000	1023.000000	2046.000000
43.619999	-0.023559	-13.923347	-3.888558	0.674787	-4.083341	-6.626236	0.000000	-10.000000	0.625000	-28.783333	431.166656	1023.000000	1023.000000	2046.000000
43.639999	-0.024112	-14.250443	-4.255683	0.752745	-3.934774	-6.812731	0.000000	-10.000000	0.633333	-28.750000	421.666656	1023.000000	1023.000000	2046.000000
43.660000	-0.024908	-14.720860	-4.624627	0.814951	-3.797781	-7.113403	0.000000	-10.000000	0.641667	-28.666666	412.000000	1023.000000	1023.000000	2046.000000
43.680000	-0.026402	-15.603873	-4.612267	0.640616	-4.296982	-7.335240	0.000000	-10.000000	0.650000	-28.433334	402.500000	1023.000000	1023.000000	2046.000000
43.700001	-0.027416	-16.202686	-4.605188	0.434863	-4.765488	-7.266873	0.000000	-10.000000	0.650000	-28.333334	393.000000	1023.000000	1023.000000	2046.000000
43.720001	-0.027735	-16.391378	-4.765786	0.425027	-4.774243	-7.276375	0.000000	-10.000000	0.633333	-28.166668	383.500000	1023.000000	1023.000000	2046.000000
43.740002	-0.027654	-16.343803	-5.014475	0.506507	-4.522012	-7.313824	0.000000	-10.000000	0.616667	-27.933334	374.000000	1023.000000	1023.000000	2046.000000
43.759998	-0.028468	-16.824852	-5.109629	0.430643	-4.690814	-7.455051	0.000000	-10.000000	0.600000	-27.733334	364.666656	1023.000000	1023.000000	2046.000000
43.779999	-0.029428	-17.392160	-5.063599	0.253553	-5.118712	-7.463403	0.000000	-10.000000	0.600000	-27.483334	355.500000	1023.000000	1023.000000	2046.000000
43.799999	-0.030594	-18.080849	-5.107165	-0.032329	-5.524588	-7.416768	0.000000	-10.000000	0.583333	-27.450001	346.333344	1023.000000	1023.000000	2046.000000
43.820000	-0.031336	-18.519299	-5.302822	-0.221820	-5.471624	-7.523032	0.000000	-10.000000	0.566667	-27.283333	337.166656	1023.000000	1023.000000	2046.000000
43.840000	-0.032262	-19.066847	-5.526233	-0.473565	-5.378580	-7.688470	0.000000	-10.000000	0.550000	-27.066668	328.000000	1023.000000	1023.000000	2046.000000
43.860001	-0.033790	-19.969845	-5.558043	-0.857049	-5.712628	-7.842124	0.000000	-10.000000	0.550000	-26.883333	319.000000	1023.000000	1023.000000	2046.000000
43.880001	-0.035516	-20.990023	-5.558873	-1.266084	-6.296688	-7.868378	0.000000	-10.000000	0.550000	-26.483334	310.000000	1023.000000	1023.000000	2046.000000
43.900002	-0.036929	-21.825119	-5.765306	-1.502116	-6.516100	-8.041595	0.000000	-10.000000	0.541667	-26.283333	301.166656	1023.000000	1023.000000	2046.000000
43.919998	-0.037648	-22.250259	-6.107060	-1.639920	-6.330881	-8.172399	0.000000	-10.000000	0.525000	-26.016666	292.500000	1023.000000	1023.000000	2046.000000
43.939999	-0.038739	-22.894976	-6.247017	-1.821571	-6.456725	-8.369664	0.000000	-10.000000	0.516667	-26.050001	283.833344	1023.000000	1023.000000	2046.000000
43.959999	-0.040029	-23.657000	-6.267539	-2.107105	-6.866261	-8.416095	0.000000	-10.000000	0.508333	-25.800001	275.166656	1023.000000	1023.000000	2046.000000
43.980000	-0.041949	-24.791958	-6.241741	-2.738062	-7.468921	-8.343233	0.000000	-10.000000	0.508333	-25.600000	266.500000	1023.000000	1023.000000	2046.000000
44.000000	-0.042585	-25.167555	-6.529077	-2.637686	-7.264108	-8.736685	0.000000	-10.000000	0.500000	-25.233334	258.000000	1023.000000	1023.000000	2046.000000
44.020000	-0.044204	-26.124741	-6.962987	-2.886078	-7.272209	-9.003467	0.000000	-10.000000	0.491667	-24.850000	249.500000	1023.000000	1023.000000	2046.000000
44.040001	-0.045654	-26.981369	-7.059875	-3.164573	-7.653173	-9.103748	0.000000	-10.000000	0.483333	-24.350000	241.166672	1023.000000	1023.000000	2046.000000
44.060001	-0.047743	-28.215845	-7.103170	-3.801432	-8.205875	-9.105366	0.000000	-10.000000	0.458333	-23.716667	233.000000	1023.000000	1023.000000	2046.000000
44.080002	-0.049601	-29.314159	-7.330974	-4.195071	-8.348904	-9.439211	0.000000	-10.000000	0.425000	-23.100000	225.000000	1023.000000	1023.000000	2046.000000
44.099998	-0.050967	-30.121368	-7.804009	-4.461742	-8.178679	-9.676938	0.000000	-10.000000	0.383333	-22.416666	217.333328	1023.000000	1023.000000	2046.000000
44.119999	-0.052198	-30.849131	-8.037433	-4.600756	-8.338943	-9.872000	0.000000	-10.000000	0.358333	-21.783333	209.833328	1023.000000	1023.000000	2046.000000
44.139999	-0.053136	-31.403208	-8.152542	-4.758139	-8.698352	-9.794175	0.000000	-10.000000	0.350000	-21.066668	202.666672	1023.000000	1023.000000	2046.000000
44.160000	-0.054535	-32.230247	-8.326342	-4.793784	-9.153137	-9.956986	0.000000	-10.000000	0.341667	-20.483334	195.500000	1023.000000	1023.000000	2046.000000
44.180000	-0.055994	-33.092487	-8.894213	-4.649943	-9.197640	-10.350691	0.000000	-10.000000	0.325000	-19.866667	188.666672	1023.000000	1023.000000	2046.000000
44.200001	-0.057376	-33.909454	-9.453691	-4.588376	-9.201818	-10.665572	0.000000	-10.000000	0.308333	-19.700001	182.000000	1023.000000	1023.000000	2046.000000
44.220001	-0.058412	-34.521400	-9.676432	-4.605946	-9.454226	-10.784796	0.000000	-10.000000	0.283333	-19.616667	175.500000	1023.000000	1023.000000	2046.000000
44.240002	-0.059366	-35.085464	-9.665926	-4.687656	-9.924352	-10.807531	0.000000	-10.000000	0.266667	-19.566668	169.000000	1023.000000	1023.000000	2046.000000
44.259998	-0.060513	-35.763100	-9.829572	-4.599030	-10.173210	-11.161288	0.000000	-10.000000	0.250000	-19.216667	162.500000	1023.000000	1023.000000	2046.000000
44.279999	-0.061560	-36.381737	-10.293018	-4.531597	-10.051795	-11.505327	0.000000	-10.000000	0.250000	-18.816668	156.000000	1023.000000	1023.000000	2046.000000
44.299999	-0.062635	-37.017441	-10.587781	-4.567103	-10.122572	-11.739984	0.000000	-10.000000	0.241667	-18.383333	149.666672	1023.000000	1023.000000	2046.000000
44.320000	-0.062698	-37.054745	-10.466930	-4.727895	-10.350518	-11.509402	0.000000	-10.000000	0.241667	-17.966667	143.500000	1023.000000	1023.000000	2046.000000
44.340000	-0.062597	-36.994720	-10.284629	-4.822094	-10.568951	-11.319046	0.000000	-10.000000	0.233333	-17.633333	137.500000	1023.000000	1023.000000	2046.000000
44.360001	-0.063226	-37.366299	-10.316807	-4.772172	-10.733327	-11.543990	0.000000	-10.000000	0.216667	-17.100000	131.666672	1023.000000	1023.000000	2046.000000
44.380001	-0.063830	-37.723804	-10.702634	-4.642530	-10.550166	-11.828473	0.000000	-10.000000	0.191667	-16.333334	126.000000	1023.000000	1023.000000	2046.000000
44.400002	-0.063888	-37.757893	-10.700294	-4.746538	-10.638030	-11.673030	0.000000	-10.000000	0.150000	-15.150001	120.666664	1023.000000	1023.000000	2046.000000
44.419998	-0.063355	-37.442951	-10.426100	-4.989995	-10.794323	-11.232535	0.000000	-10.000000	0.133333	-13.883333	115.666664	1023.000000	1023.000000	2046.000000
44.439999	-0.063766	-37.685848	-10.222423	-5.099407	-11.061733	-11.302287	0.000000	-10.000000	0.108333	-12.866667	111.166664	1023.000000	1023.000000	2046.000000
44.459999	-0.064779	-38.284275	-10.551390	-5.213465	-10.885775	-11.633645	0.000000	-10.000000	0.108333	-12.016666	106.666664	1023.000000	1023.000000	2046.000000
44.480000	-0.065661	-38.805874	-10.719939	-5.544406	-10.829637	-11.711892	0.000000	-10.000000	0.083333	-11.233334	102.666664	1023.000000	1023.000000	2046.000000
44.500000	-0.065811	-38.894485	-10.538483	-5.896286	-10.974062	-11.485657	0.000000	-10.000000	0.066667	-10.033334	98.666664	1023.000000	1023.000000	2046.000000
44.520000	-0.066062	-39.042629	-10.271118	-6.160627	-11.259829	-11.351055	0.000000	-10.000000	0.050000	-8.666667	95.500000	1023.000000	1023.000000	2046.000000
44.540001	-0.066879	-39.525681	-10.333342	-6.190401	-11.324043	-11.677896	0.000000	-10.000000	0.050000	-7.816667	92.500000	1023.000000	1023.000000	2046.000000
44.560001	-0.067881	-40.117622	-10.729414	-6.313601	-11.121099	-11.953511	0.000000	-10.000000	0.058333	-7.633333	90.000000	1023.000000	1023.000000	2046.000000
44.580002	-0.068352	-40.395744	-10.809366	-6.470061	-11.180201	-11.936114	0.000000	-10.000000	0.058333	-8.183333	87.333336	1023.000000	1023.000000	2046.000000
44.599998	-0.068563	-40.521019	-10.596433	-6.814748	-11.472322	-11.637518	0.000000	-10.000000	0.058333	-8.616667	84.500000	1023.000000	1023.000000	2046.000000
44.619999	-0.069072	-40.821453	-10.311112	-7.156737	-11.820555	-11.533048	0.000000	-10.000000	0.050000	-8.966667	81.666664	1023.000000	1023.000000	2046.000000
44.639999	-0.069817	-41.261692	-10.766337	-6.940469	-11.459607	-12.095281	0.000000	-10.000000	0.058333	-9.033334	78.666664	1023.000000	1023.000000	2046.000000
44.660000	-0.071713	-42.382408	-11.230047	-7.169986	-11.564489	-12.417886	0.000000	-10.000000	0.066667	-9.183333	75.666664	1023.000000	1023.000000	2046.000000
44.680000	-0.072476	-42.833214	-11.344261	-7.538819	-11.737275	-12.212857	0.000000	-10.000000	0.075000	-9.300000	72.500000	1023.000000	1023.000000	2046.000000
44.700001	-0.073080	-43.190052	-11.059061	-8.001680	-12.070045	-12.059263	0.000000	-10.000000	0.066667	-9.383333	69.500000	1023.000000	1023.000000	2046.000000
44.720001	-0.073981	-43.722675	-11.125187	-8.171163	-12.110725	-12.315602	0.000000	-10.000000	0.058333	-9.266666	66.333336	1023.000000	1023.000000	2046.000000
44.740002	-0.075348	-44.530708	-11.583306	-8.269114	-11.967670	-12.710618	0.000000	-10.000000	0.050000	-8.816667	63.333332	1023.000000	1023.000000	2046.000000
44.759998	-0.076040	-44.939732	-11.858660	-8.348082	-12.032884	-12.700108	0.000000	-10.000000	0.050000	-7.966667	60.333332	1023.000000	1023.000000	2046.000000
44.779999	-0.076061	-44.951920	-11.761129	-8.330896	-12.315970	-12.543924	0.000000	-10.000000	0.050000	-7.150000	57.833332	1023.000000	1023.000000	2046.000000
44.799999	-0.076699	-45.329002	-11.939431	-8.104598	-12.483544	-12.801428	0.000000	-10.000000	0.050000	-6.383334	55.500000	1023.000000	1023.000000	2046.000000
44.820000	-0.078220	-46.228287	-12.569291	-7.943030	-12.425896	-13.290070	0.000000	-10.000000	0.050000	-6.150000	53.500000	1023.000000	1023.000000	2046.000000
44.840000	-0.079079	-46.735577	-12.908815	-7.938489	-12.594075	-13.294195	0.000000	-10.000000	0.041667	-6.033333	51.500000	1023.000000	1023.000000	2046.000000
44.860001	-0.079134	-46.768398	-12.783943	-7.907835	-12.887788	-13.188832	0.000000	-10.000000	0.041667	-6.350000	49.166668	1023.000000	1023.000000	2046.000000
44.880001	-0.079164	-46.785801	-12.780928	-7.682398	-12.980433	-13.342041	0.000000	-10.000000	0.033333	-6.666667	46.833332	1023.000000	1023.000000	2046.000000
44.900002	-0.080039	-47.302883	-13.173923	-7.407242	-12.879869	-13.841850	0.000000	-10.000000	0.041667	-7.083333	44.500000	1023.000000	1023.000000	2046.000000
44.919998	-0.080767	-47.733070	-13.455342	-7.388949	-12.911979	-13.976799	0.000000	-10.000000	0.041667	-7.300000	42.166668	1023.000000	1023.000000	2046.000000
44.939999	-0.080455	-47.548706	-13.365576	-7.465971	-13.027094	-13.690066	0.000000	-10.000000	0.058333	-7.566667	39.833332	1023.000000	1023.000000	2046.000000
44.959999	-0.079568	-47.024776	-13.021791	-7.331949	-13.126028	-13.545010	0.000000	-10.000000	0.075000	-8.316667	37.166668	1023.000000	1023.000000	2046.000000
44.980000	-0.079117	-46.758415	-13.064659	-7.029795	-12.968481	-13.695480	0.000000	-10.000000	0.075000	-9.316667	34.500000	1023.000000	1023.000000	2046.000000
45.000000	-0.079081	-46.737133	-13.205647	-6.880587	-12.873701	-13.777198	0.000000	-10.000000	0.041667	-9.033334	31.333334	1023.000000	1023.000000	2046.000000
45.020000	-0.078040	-46.121708	-13.048642	-6.892810	-12.803466	-13.376791	0.000000	-10.000000	0.000000	-4.366667	28.500000	1023.000000	1023.000000	2046.000000
45.040001	-0.076800	-45.388870	-12.595728	-6.797352	-12.899815	-13.095976	0.000000	-10.000000	-0.008333	-1.450000	26.666666	1023.000000	1023.000000	2046.000000
45.060001	-0.075868	-44.838032	-12.495526	-6.591977	-12.705853	-13.044673	0.000000	-10.000000	0.000000	1.283333	26.000000	1023.000000	1023.000000	2046.000000
45.080002	-0.075921	-44.869270	-12.656929	-6.530143	-12.491564	-13.190636	0.000000	-10.000000	0.016667	-0.150000	26.000000	1023.000000	1023.000000	2046.000000
45.099998	-0.076018	-44.926777	-12.747674	-6.754776	-12.450597	-12.973728	0.000000	-10.000000	0.008333	0.400000	26.000000	1023.000000	1023.000000	2046.000000
45.119999	-0.075660	-44.714977	-12.490966	-6.964126	-12.607256	-12.652629	0.000000	-10.000000	0.008333	0.000000	26.000000	1023.000000	1023.000000	2046.000000
45.139999	-0.074914	-44.273922	-12.245449	-6.830175	-12.638198	-12.560101	0.000000	-10.000000	0.000000	0.000000	26.000000	1023.000000	1023.000000	2046.000000
45.160000	-0.074772	-44.190273	-12.284012	-6.719300	-12.524108	-12.662852	0.000000	-10.000000	0.000000	0.000000	26.000000	1023.000000	1023.000000	2046.000000
45.180000	-0.075020	-44.336636	-12.380421	-6.770177	-12.573534	-12.612503	0.000000	-10.000000	0.000000	0.000000	26.000000	1023.000000	1023.000000	2046.000000
45.200001	-0.075036	-44.346283	-12.332054	-6.989967	-12.688630	-12.335629	0.000000	-10.000000	0.000000	0.000000	26.000000	1023.000000	1023.000000	2046.000000
45.220001	-0.074639	-44.111572	-12.128725	-6.926963	-12.789165	-12.266718	0.000000	-10.000000	-0.008333	0.000000	26.000000	1023.000000	1023.000000	2046.000000
45.240002	-0.074733	-44.167133	-12.004918	-7.211480	-12.904706	-12.046027	0.000000	-10.000000	0.000000	0.000000	26.000000	1023.000000	1023.000000	2046.000000
45.259998	-0.074659	-44.123489	-12.058308	-7.154848	-12.743551	-12.166781	0.000000	-10.000000	0.000000	0.000000	26.000000	1023.000000	1023.000000	2046.000000
45.279999	-0.075267	-44.482693	-12.308406	-7.208262	-12.681602	-12.284422	0.000000	-10.000000	0.008333	0.000000	26.000000	1023.000000	1023.000000	2046.000000
45.299999	-0.075655	-44.712105	-12.183202	-7.394853	-12.939157	-12.194891	0.000000	-10.000000	0.000000	0.000000	26.000000	1023.000000	1023.000000	2046.000000
45.320000	-0.075761	-44.774933	-12.155969	-7.510113	-12.825632	-12.283218	0.000000	-10.000000	0.000000	0.000000	26.000000	1023.000000	1023.000000	2046.000000
45.340000	-0.076795	-45.386005	-12.224078	-7.836461	-12.874906	-12.450562	0.000000	-10.000000	0.000000	0.000000	26.000000	1023.000000	1023.000000	2046.000000
45.360001	-0.077273	-45.668152	-12.301059	-8.152442	-12.841747	-12.372905	0.000000	-10.000000	0.000000	0.000000	26.000000	1023.000000	1023.000000	2046.000000
45.380001	-0.077162	-45.602772	-12.181420	-8.161268	-12.891294	-12.368788	0.000000	-10.000000	0.000000	0.000000	26.000000	1023.000000	1023.000000	2046.000000
45.400002	-0.077045	-45.533463	-12.289334	-7.887710	-12.792821	-12.563599	0.000000	-10.000000	0.008333	0.000000	26.000000	1023.000000	1023.000000	2046.000000
45.419998	-0.077466	-45.782291	-12.538957	-7.645258	-12.783391	-12.814687	0.000000	-10.000000	0.008333	0.000000	26.000000	1023.000000	1023.000000	2046.000000
45.439999	-0.078046	-46.125214	-12.861670	-7.556266	-12.843007	-12.864271	0.000000	-10.000000	0.016667	0.000000	26.000000	1023.000000	1023.000000	2046.000000
45.459999	-0.078618	-46.463516	-12.982682	-7.465538	-13.045999	-12.969298	0.000000	-10.000000	0.008333	0.783333	26.000000	1023.000000	1023.000000	2046.000000
45.480000	-0.078796	-46.568493	-13.073505	-7.269846	-13.114347	-13.110794	0.000000	-10.000000	0.008333	1.900000	26.000000	1023.000000	1023.000000	2046.000000
45.500000	-0.079014	-46.697018	-13.227563	-7.031472	-13.081227	-13.356755	0.000000	-10.000000	-0.008333	3.400000	26.000000	1023.000000	1023.000000	2046.000000
45.520000	-0.079292	-46.861423	-13.455217	-6.870320	-13.106275	-13.429610	0.000000	-10.000000	-0.016667	4.716667	26.000000	1023.000000	1023.000000	2046.000000
45.540001	-0.079586	-47.035500	-13.537847	-6.824146	-13.203450	-13.470056	0.000000	-10.000000	-0.025000	5.416667	26.000000	1023.000000	1023.000000	2046.000000
45.560001	-0.079509	-46.989590	-13.550310	-6.719871	-13.215789	-13.503621	0.000000	-10.000000	-0.016667	5.566667	26.000000	1023.000000	1023.000000	2046.000000
45.580002	-0.078983	-46.678947	-13.577119	-6.562694	-13.019042	-13.520093	0.000000	-10.000000	-0.008333	4.600000	26.000000	1023.000000	1023.000000	2046.000000
45.599998	-0.078866	-46.610012	-13.664870	-6.382906	-12.945111	-13.617124	0.000000	-10.000000	0.000000	3.600000	26.000000	1023.000000	1023.000000	2046.000000
45.619999	-0.078220	-46.227783	-13.651330	-6.343426	-12.884798	-13.348230	0.000000	-10.000000	-0.008333	3.316667	26.000000	1023.000000	1023.000000	2046.000000
45.639999	-0.076991	-45.501640	-13.391225	-6.184862	-12.753652	-13.171902	0.000000	-10.000000	-0.083333	5.600000	26.000000	1023.000000	1023.000000	2046.000000
45.660000	-0.075392	-44.556538	-13.263127	-5.932470	-12.312528	-13.048411	0.000000	-10.000000	-0.175000	10.516666	26.000000	1023.000000	1023.000000	2046.000000
45.680000	-0.074107	-43.796959	-13.108379	-5.779742	-12.017795	-12.891044	0.000000	-10.000000	-0.258333	15.450000	26.000000	1023.000000	1023.000000	2046.000000
45.700001	-0.072733	-42.985184	-12.702785	-5.963553	-11.877595	-12.441252	0.000000	-10.000000	-0.300000	19.150000	26.000000	1023.000000	1023.000000	2046.000000
45.720001	-0.071507	-42.260818	-12.516533	-6.032075	-11.465708	-12.246503	0.000000	-10.000000	-0.341667	21.116667	27.500000	1023.000000	1023.000000	2046.000000
45.740002	-0.070356	-41.580307	-12.316126	-6.066940	-11.039899	-12.157344	0.000000	-10.000000	-0.391667	22.883333	31.500000	1023.000000	1023.000000	2046.000000
45.759998	-0.069154	-40.870182	-12.006217	-6.239063	-10.817912	-11.806990	0.000000	-10.000000	-0.408333	23.866667	38.166668	1023.000000	1023.000000	2046.000000
45.779999	-0.068078	-40.234333	-11.618929	-6.345758	-10.659035	-11.610611	0.000000	-10.000000	-0.433333	24.750000	46.000000	1023.000000	1023.000000	2046.000000
45.799999	-0.066692	-39.415039	-11.390715	-6.295604	-10.191536	-11.537186	0.000000	-10.000000	-0.450000	25.333334	54.166668	1023.000000	1023.000000	2046.000000
45.820000	-0.065540	-38.734154	-11.136741	-6.291549	-9.948639	-11.357224	0.000000	-10.000000	-0.483333	25.916668	62.500000	1023.000000	1023.000000	2046.000000
45.840000	-0.064276	-37.987320	-10.864474	-6.319004	-9.713799	-11.090043	0.000000	-10.000000	-0.475000	26.200001	71.166664	1023.000000	1023.000000	2046.000000
45.860001	-0.062958	-37.208450	-10.520061	-6.327441	-9.405249	-10.955701	0.000000	-10.000000	-0.458333	26.350000	79.833336	1023.000000	1023.000000	2046.000000
45.880001	-0.062336	-36.840569	-10.238704	-6.678725	-9.232425	-10.690717	0.000000	-10.000000	-0.458333	26.600000	88.666664	1023.000000	1023.000000	2046.000000
45.900002	-0.060424	-35.710693	-10.138932	-6.386827	-8.601549	-10.583386	0.000000	-10.000000	-0.483333	26.850000	97.500000	1023.000000	1023.000000	2046.000000
45.919998	-0.059425	-35.120205	-9.798965	-6.426609	-8.486632	-10.408000	0.000000	-10.000000	-0.516667	27.350000	106.500000	1023.000000	1023.000000	2046.000000
45.939999	-0.058473	-34.557293	-9.656618	-6.445434	-8.102614	-10.352627	0.000000	-10.000000	-0.533333	27.933334	115.500000	1023.000000	1023.000000	2046.000000
45.959999	-0.057950	-34.248375	-9.573225	-6.608515	-7.723398	-10.343236	0.000000	-10.000000	-0.541667	28.350000	124.666664	1023.000000	1023.000000	2046.000000
45.980000	-0.056525	-33.406357	-9.301626	-6.782375	-7.396389	-9.925967	0.000000	-10.000000	-0.575000	28.950001	134.000000	1023.000000	1023.000000	2046.000000
46.000000	-0.054868	-32.426823	-8.941003	-6.783292	-7.060634	-9.641894	0.000000	-10.000000	-0.608333	29.366667	143.666672	1023.000000	1023.000000	2046.000000
46.020000	-0.053425	-31.574242	-8.842617	-6.487869	-6.636640	-9.607116	0.000000	-10.000000	-0.650000	29.983334	153.500000	1023.000000	1023.000000	2046.000000
46.040001	-0.052363	-30.946684	-8.883135	-6.189944	-6.284400	-9.589204	0.000000	-10.000000	-0.675000	30.600000	163.500000	1023.000000	1023.000000	2046.000000
46.060001	-0.051012	-30.148067	-8.903041	-5.903353	-6.020850	-9.320823	0.000000	-10.000000	-0.691667	31.466667	173.500000	1023.000000	1023.000000	2046.000000
46.080002	-0.049701	-29.373392	-8.780848	-5.654584	-5.858109	-9.079852	0.000000	-10.000000	-0.716667	32.283333	183.833328	1023.000000	1023.000000	2046.000000
46.099998	-0.048372	-28.587719	-8.579207	-5.337113	-5.682174	-8.989223	0.000000	-10.000000	-0.725000	32.700001	194.333328	1023.000000	1023.000000	2046.000000
46.119999	-0.047162	-27.873039	-8.519691	-4.952530	-5.385914	-9.014905	0.000000	-10.000000	-0.725000	32.700001	205.166672	1023.000000	1023.000000	2046.000000
46.139999	-0.045721	-27.021362	-8.447680	-4.622248	-5.053486	-8.897948	0.000000	-10.000000	-0.716667	32.583332	216.000000	1023.000000	1023.000000	2046.000000
46.160000	-0.043860	-25.921480	-8.329358	-4.322250	-4.719279	-8.550593	0.000000	-10.000000	-0.716667	32.516666	227.000000	1023.000000	1023.000000	2046.000000
46.180000	-0.041967	-24.802446	-7.991488	-4.010636	-4.444556	-8.355765	0.000000	-10.000000	-0.700000	32.650002	237.833328	1023.000000	1023.000000	2046.000000
46.200001	-0.040277	-23.803688	-7.703372	-3.733727	-4.140432	-8.226157	0.000000	-10.000000	-0.683333	32.433334	248.666672	1023.000000	1023.000000	2046.000000
46.220001	-0.038311	-22.641529	-7.450903	-3.422257	-3.722292	-8.046077	0.000000	-10.000000	-0.658333	31.916666	259.500000	1023.000000	1023.000000	2046.000000
46.240002	-0.035916	-21.226526	-7.216129	-3.087762	-3.332612	-7.590023	0.000000	-10.000000	-0.641667	31.083334	270.333344	1023.000000	1023.000000	2046.000000
46.259998	-0.033477	-19.784855	-6.779947	-2.761137	-3.035246	-7.208525	0.000000	-10.000000	-0.616667	30.800001	281.000000	1023.000000	1023.000000	2046.000000
46.279999	-0.031348	-18.526772	-6.359267	-2.457255	-2.682225	-7.028026	0.000000	-10.000000	-0.591667	30.433334	291.333344	1023.000000	1023.000000	2046.000000
46.299999	-0.029405	-17.378382	-5.966815	-2.295586	-2.326041	-6.789940	0.000000	-10.000000	-0.575000	30.250000	301.500000	1023.000000	1023.000000	2046.000000
46.320000	-0.027135	-16.036825	-5.703374	-2.210274	-1.809870	-6.313306	0.000000	-10.000000	-0.566667	29.666668	311.500000	1023.000000	1023.000000	2046.000000
46.340000	-0.025014	-14.783011	-5.204190	-2.283000	-1.455417	-5.840405	0.000000	-10.000000	-0.558333	29.416668	321.500000	1023.000000	1023.000000	2046.000000
46.360001	-0.023625	-13.962352	-4.747717	-2.279561	-1.201584	-5.733490	0.000000	-10.000000	-0.558333	29.266668	331.500000	1023.000000	1023.000000	2046.000000
46.380001	-0.022580	-13.344539	-4.320753	-2.334082	-0.985518	-5.704186	0.000000	-10.000000	-0.550000	29.150002	341.333344	1023.000000	1023.000000	2046.000000
46.400002	-0.021083	-12.459876	-4.029003	-2.454903	-0.684460	-5.291510	0.000000	-10.000000	-0.525000	28.650002	351.000000	1023.000000	1023.000000	2046.000000
46.419998	-0.019185	-11.338474	-3.748250	-2.419599	-0.273973	-4.896653	0.000000	-10.000000	-0.508333	28.283335	360.666656	1023.000000	1023.000000	2046.000000
46.439999	-0.017717	-10.470580	-3.335843	-2.384100	-0.034775	-4.715862	0.000000	-10.000000	-0.483333	27.733334	370.166656	1023.000000	1023.000000	2046.000000
46.459999	-0.017094	-10.102592	-3.026059	-2.332759	0.014331	-4.758104	0.000000	-10.000000	-0.475000	27.516668	379.666656	1023.000000	1023.000000	2046.000000
46.480000	-0.015755	-9.311152	-2.707808	-2.368279	0.226088	-4.461153	0.000000	-10.000000	-0.458333	26.916668	388.833344	1023.000000	1023.000000	2046.000000
46.500000	-0.014351	-8.481392	-2.441129	-2.526257	0.453777	-3.967783	0.000000	-10.000000	-0.433333	26.633333	398.000000	1023.000000	1023.000000	2046.000000
46.520000	-0.012480	-7.375494	-2.111182	-2.423480	0.883358	-3.724189	0.000000	-10.000000	-0.416667	26.300001	406.833344	1023.000000	1023.000000	2046.000000
46.540001	-0.010779	-6.370157	-1.830511	-2.174776	1.250500	-3.615370	0.000000	-10.000000	-0.400000	25.900002	415.666656	1023.000000	1023.000000	2046.000000
46.560001	-0.010239	-6.051465	-1.682917	-2.062150	1.364933	-3.671331	0.000000	-10.000000	-0.400000	25.366667	424.333344	1023.000000	1023.000000	2046.000000
46.580002	-0.010080	-5.957051	-1.500423	-2.036632	1.295904	-3.715899	0.000000	-10.000000	-0.400000	24.700001	432.833344	1023.000000	1023.000000	2046.000000
46.599998	-0.009083	-5.368024	-1.293121	-2.235193	1.560973	-3.400684	0.000000	-10.000000	-0.383333	24.233334	441.333344	1023.000000	1023.000000	2046.000000
46.619999	-0.007590	-4.485610	-0.980535	-2.351437	1.908096	-3.061733	0.000000	-10.000000	-0.366667	24.033335	449.500000	1023.000000	1023.000000	2046.000000
46.639999	-0.005842	-3.452759	-0.742416	-2.131791	2.329083	-2.907636	0.000000	-10.000000	-0.350000	23.800001	457.666656	1023.000000	1023.000000	2046.000000
46.660000	-0.005443	-3.217049	-0.692998	-1.840425	2.407675	-3.091300	0.000000	-10.000000	-0.350000	23.916666	465.500000	1023.000000	1023.000000	2046.000000
46.680000	-0.006029	-3.563314	-0.752943	-1.676969	2.164923	-3.298325	0.000000	-10.000000	-0.350000	23.816668	473.333344	1023.000000	1023.000000	2046.000000
46.700001	-0.005462	-3.228020	-0.859940	-1.456868	2.203729	-3.114942	0.000000	-10.000000	-0.358333	24.100000	481.166656	1023.000000	1023.000000	2046.000000
46.720001	-0.003936	-2.326097	-0.917314	-1.058764	2.565150	-2.915170	0.000000	-10.000000	-0.375000	24.150002	489.000000	1023.000000	1023.000000	2046.000000
46.740002	-0.002887	-1.706175	-0.890731	-0.523910	2.762657	-3.054190	0.000000	-10.000000	-0.383333	24.233334	497.333344	1023.000000	1023.000000	2046.000000
46.759998	-0.002436	-1.439852	-0.820238	-0.129001	2.765492	-3.256105	0.000000	-10.000000	-0.391667	24.150002	505.666656	1023.000000	1023.000000	2046.000000
46.779999	-0.001465	-0.865818	-0.688163	0.205530	2.756184	-3.139369	0.000000	-10.000000	-0.383333	24.150002	514.000000	1023.000000	1023.000000	2046.000000
46.799999	0.000378	0.223543	-0.568943	0.531246	3.042807	-2.781568	0.000000	-10.000000	-0.383333	24.200001	522.000000	1023.000000	1023.000000	2046.000000
46.820000	0.002502	1.478694	-0.428548	0.989836	3.557859	-2.640453	0.000000	-10.000000	-0.375000	24.333334	527.333313	1023.000000	1023.000000	2046.000000
46.840000	0.004157	2.456579	-0.141661	1.350683	3.856338	-2.608780	0.000000	-10.000000	-0.358333	24.016666	535.333313	1023.000000	1023.000000	2046.000000
46.860001	0.005152	3.045067	0.192775	1.624370	3.795518	-2.567596	0.000000	-10.000000	-0.350000	23.533333	543.333313	1023.000000	1023.000000	2046.000000
46.880001	0.007315	4.323356	0.434639	1.892100	4.034964	-2.038347	0.000000	-10.000000	-0.341667	23.116667	554.000000	1023.000000	1023.000000	2046.000000
46.900002	0.010083	5.959270	0.695531	2.253443	4.622531	-1.612236	0.000000	-10.000000	-0.341667	23.183334	561.666687	1023.000000	1023.000000	2046.000000
46.919998	0.012407	7.332647	0.994703	2.563356	5.182186	-1.407598	0.000000	-10.000000	-0.333333	23.116667	569.333313	1023.000000	1023.000000	2046.000000
46.939999	0.013627	8.053403	1.398034	2.705027	5.355817	-1.405475	0.000000	-10.000000	-0.333333	23.500000	577.000000	1023.000000	1023.000000	2046.000000
46.959999	0.014770	8.728912	1.877809	2.621731	5.359617	-1.130244	0.000000	-10.000000	-0.333333	23.433334	585.000000	1023.000000	1023.000000	2046.000000
46.980000	0.016783	9.918849	2.202759	2.527707	5.787537	-0.599153	0.000000	-10.000000	-0.325000	23.583334	593.000000	1023.000000	1023.000000	2046.000000
47.000000	0.018897	11.167884	2.530831	2.484470	6.415012	-0.262428	0.000000	-10.000000	-0.316667	23.266666	600.833313	1023.000000	1023.000000	2046.000000
47.020000	0.019777	11.688395	2.808197	2.381962	6.750013	-0.251778	0.000000	-10.000000	-0.308333	23.083334	608.500000	1023.000000	1023.000000	2046.000000
47.040001	0.019936	11.782113	3.247347	2.232680	6.537642	-0.235556	0.000000	-10.000000	-0.291667	22.666668	616.166687	1023.000000	1023.000000	2046.000000
47.060001	0.021132	12.488890	3.552442	2.151220	6.634528	0.150700	0.000000	-10.000000	-0.266667	22.166668	623.833313	1023.000000	1023.000000	2046.000000
47.080002	0.022993	13.589036	3.737999	2.220426	7.187585	0.443026	0.000000	-10.000000	-0.250000	21.633333	631.333313	1023.000000	1023.000000	2046.000000
47.099998	0.024348	14.389788	3.893121	2.313833	7.610493	0.572340	0.000000	-10.000000	-0.233333	21.233334	638.666687	1023.000000	1023.000000	2046.000000
47.119999	0.024825	14.671322	4.142758	2.330230	7.686312	0.512022	0.000000	-10.000000	-0.241667	20.416668	645.833313	1023.000000	1023.000000	2046.000000
47.139999	0.024803	14.658583	4.518161	1.929724	7.303244	0.907455	0.000000	-10.000000	-0.225000	19.900000	652.833313	1023.000000	1023.000000	2046.000000
47.160000	0.026217	15.494106	4.653204	2.198464	7.594317	1.048120	0.000000	-10.000000	-0.216667	19.033333	659.500000	1023.000000	1023.000000	2046.000000
47.180000	0.027724	16.384699	4.778710	2.344515	7.929663	1.331812	0.000000	-10.000000	-0.175000	18.483334	666.000000	1023.000000	1023.000000	2046.000000
47.200001	0.028567	16.883083	4.612109	2.501863	8.370888	1.398224	0.000000	-10.000000	-0.150000	17.483334	672.333313	1023.000000	1023.000000	2046.000000
47.220001	0.028157	16.640841	4.725708	2.364145	8.209880	1.341107	0.000000	-10.000000	-0.133333	16.700001	678.333313	1023.000000	1023.000000	2046.000000
47.240002	0.027988	16.540913	5.044934	2.046603	7.970313	1.479062	0.000000	-10.000000	-0.133333	16.000000	684.000000	1023.000000	1023.000000	2046.000000
47.259998	0.028953	17.111467	5.281002	1.969984	8.123797	1.736683	0.000000	-10.000000	-0.141667	15.366667	689.333313	1023.000000	1023.000000	2046.000000
47.279999	0.030359	17.941969	5.240564	2.213299	8.651261	1.836843	0.000000	-10.000000	-0.150000	14.966667	694.666687	1023.000000	1023.000000	2046.000000
47.299999	0.030767	18.183573	4.944221	2.521539	9.009975	1.707836	0.000000	-10.000000	-0.133333	14.566667	699.666687	1023.000000	1023.000000	2046.000000
47.320000	0.029789	17.605072	4.817941	2.582523	8.691635	1.512973	0.000000	-10.000000	-0.116667	14.100000	704.666687	1023.000000	1023.000000	2046.000000
47.340000	0.029196	17.254860	4.730074	2.762075	8.298416	1.464295	0.000000	-10.000000	-0.100000	13.800000	709.333313	1023.000000	1023.000000	2046.000000
47.360001	0.029541	17.458872	4.581978	3.191553	8.216037	1.469304	0.000000	-10.000000	-0.100000	13.283334	714.166687	1023.000000	1023.000000	2046.000000
47.380001	0.030665	18.123249	4.287183	3.771573	8.622975	1.441518	0.000000	-10.000000	-0.100000	13.250000	718.666687	1023.000000	1023.000000	2046.000000
47.400002	0.031261	18.475080	4.266638	4.199011	8.678440	1.330991	0.000000	-10.000000	-0.108333	13.183333	723.166687	1023.000000	1023.000000	2046.000000
47.419998	0.031627	18.691727	4.362279	4.527454	8.516999	1.284995	0.000000	-10.000000	-0.108333	13.416667	727.500000	1023.000000	1023.000000	2046.000000
47.439999	0.032233	19.049809	4.485662	4.774558	8.348442	1.441147	0.000000	-10.000000	-0.108333	13.550000	732.000000	1023.000000	1023.000000	2046.000000
47.459999	0.033208	19.625977	4.589559	5.119338	8.374969	1.542109	0.000000	-10.000000	-0.091667	13.283334	736.500000	1023.000000	1023.000000	2046.000000
47.480000	0.034986	20.676748	4.631506	5.528928	8.770099	1.746216	0.000000	-10.000000	-0.075000	12.716667	741.000000	1023.000000	1023.000000	2046.000000
47.500000	0.036444	21.538162	4.661711	5.841790	9.074246	1.960415	0.000000	-10.000000	-0.058333	12.116667	744.000000	1023.000000	1023.000000	2046.000000
47.520000	0.037983	22.447811	4.831949	6.145920	9.279851	2.190091	0.000000	-10.000000	-0.066667	11.800000	748.000000	1023.000000	1023.000000	2046.000000
47.540001	0.039307	23.230223	5.145114	6.343134	9.295284	2.446690	0.000000	-10.000000	-0.075000	11.816667	751.833313	1023.000000	1023.000000	2046.000000
47.560001	0.040590	23.988785	5.486913	6.476647	9.347398	2.677827	0.000000	-10.000000	-0.083333	11.716667	757.000000	1023.000000	1023.000000	2046.000000
47.580002	0.041684	24.635344	5.832603	6.463865	9.390601	2.948274	0.000000	-10.000000	-0.075000	11.666667	759.666687	1023.000000	1023.000000	2046.000000
47.599998	0.042809	25.300148	6.085413	6.434610	9.639277	3.140848	0.000000	-10.000000	-0.083333	11.683333	763.666687	1023.000000	1023.000000	2046.000000
47.619999	0.044002	26.004974	6.096372	6.392862	10.257503	3.258238	0.000000	-10.000000	-0.091667	11.916667	767.666687	1023.000000	1023.000000	2046.000000
47.639999	0.044645	26.385487	6.349148	6.121922	10.525804	3.388612	0.000000	-10.000000	-0.091667	12.200000	773.000000	1023.000000	1023.000000	2046.000000
47.660000	0.045271	26.755436	6.781607	5.803620	10.489663	3.680545	0.000000	-10.000000	-0.091667	12.333334	777.000000	1023.000000	1023.000000	2046.000000
47.680000	0.045741	27.033226	7.081232	5.620413	10.492882	3.838699	0.000000	-10.000000	-0.091667	12.366667	779.666687	1023.000000	1023.000000	2046.000000
47.700001	0.046161	27.281448	7.228620	5.617786	10.666743	3.768300	0.000000	-10.000000	-0.091667	12.100000	784.000000	1023.000000	1023.000000	2046.000000
47.720001	0.046685	27.590824	7.155553	5.596845	11.044885	3.793541	0.000000	-10.000000	-0.075000	11.750000	788.333313	1023.000000	1023.000000	2046.000000
47.740002	0.047427	28.029644	7.331378	5.488599	11.254060	3.955607	0.000000	-10.000000	-0.058333	11.266667	793.833313	1023.000000	1023.000000	2046.000000
47.759998	0.048254	28.517948	7.690002	5.350820	11.182071	4.295056	0.000000	-10.000000	-0.050000	10.766667	797.500000	1023.000000	1023.000000	2046.000000
47.779999	0.048041	28.392395	8.027307	4.983123	10.834270	4.547696	0.000000	-10.000000	-0.033333	10.200001	801.166687	1023.000000	1023.000000	2046.000000
47.799999	0.048901	28.900759	7.934781	5.325499	11.257783	4.382696	0.000000	-10.000000	-0.016667	9.766667	803.666687	1023.000000	1023.000000	2046.000000
47.820000	0.049224	29.091372	7.696634	5.435929	11.594899	4.363909	0.000000	-10.000000	0.000000	9.366667	806.000000	1023.000000	1023.000000	2046.000000
47.840000	0.049548	29.282953	7.687997	5.451651	11.611084	4.532221	0.000000	-10.000000	0.000000	8.633333	809.000000	1023.000000	1023.000000	2046.000000
47.860001	0.049570	29.295782	7.954854	5.168922	11.339042	4.832963	0.000000	-10.000000	0.000000	7.900000	812.000000	1023.000000	1023.000000	2046.000000
47.880001	0.049456	29.228252	8.269428	4.901968	11.200251	4.856606	0.000000	-10.000000	-0.016667	7.083333	815.500000	1023.000000	1023.000000	2046.000000
47.900002	0.049838	29.454103	8.193871	4.952257	11.530923	4.777052	0.000000	-10.000000	-0.016667	6.916667	817.833313	1023.000000	1023.000000	2046.000000
47.919998	0.049956	29.523790	7.966680	5.074428	11.800204	4.682478	0.000000	-10.000000	-0.016667	6.883334	821.000000	1023.000000	1023.000000	2046.000000
47.939999	0.049772	29.415173	7.831107	5.133226	11.730927	4.719913	0.000000	-10.000000	0.000000	7.383334	823.333313	1023.000000	1023.000000	2046.000000
47.959999	0.049630	29.331549	7.779831	5.136930	11.477089	4.937698	0.000000	-10.000000	0.000000	7.733334	824.833313	1023.000000	1023.000000	2046.000000
47.980000	0.049508	29.258961	7.774724	5.399017	11.227183	4.858036	0.000000	-10.000000	-0.016667	8.183333	827.333313	1023.000000	1023.000000	2046.000000
48.000000	0.049242	29.101974	7.477612	5.916561	11.175544	4.532258	0.000000	-10.000000	-0.033333	8.416667	829.166687	1023.000000	1023.000000	2046.000000
48.020000	0.049078	29.004875	6.996514	6.400316	11.343903	4.264143	0.000000	-10.000000	-0.050000	8.633334	831.833313	1023.000000	1023.000000	2046.000000
48.040001	0.049351	29.166277	6.837399	6.744617	11.311645	4.272615	0.000000	-10.000000	-0.041667	8.966667	834.666687	1023.000000	1023.000000	2046.000000
48.060001	0.050464	29.824514	7.029756	6.984921	11.181345	4.628494	0.000000	-10.000000	-0.025000	9.050000	838.666687	1023.000000	1023.000000	2046.000000
48.080002	0.051179	30.247055	7.315686	7.279418	10.977453	4.674498	0.000000	-10.000000	-0.008333	9.150001	841.833313	1023.000000	1023.000000	2046.000000
48.099998	0.051387	30.369740	6.906747	7.744656	11.368403	4.349934	0.000000	-10.000000	0.000000	8.700001	844.000000	1023.000000	1023.000000	2046.000000
48.119999	0.052327	30.925320	6.912154	7.920124	11.530410	4.562634	0.000000	-10.000000	0.000000	7.966667	846.000000	1023.000000	1023.000000	2046.000000
48.139999	0.054061	31.949881	7.356109	8.017647	11.434068	5.142058	0.000000	-10.000000	0.000000	6.700000	849.500000	1023.000000	1023.000000	2046.000000
48.160000	0.055234	32.643463	7.693662	8.354933	11.389876	5.204993	0.000000	-10.000000	0.000000	5.633333	852.000000	1023.000000	1023.000000	2046.000000
48.180000	0.055927	33.052731	7.504668	8.646742	11.863695	5.037626	0.000000	-10.000000	0.000000	5.200000	854.166687	1023.000000	1023.000000	2046.000000
48.200001	0.056778	33.555523	7.531568	8.676658	12.191586	5.155711	0.000000	-10.000000	-0.008333	5.050000	855.333313	1023.000000	1023.000000	2046.000000
48.220001	0.058360	34.490837	8.003221	8.505041	12.268472	5.714104	0.000000	-10.000000	-0.016667	5.383333	857.666687	1023.000000	1023.000000	2046.000000
48.240002	0.059583	35.213612	8.623718	8.319034	12.249609	6.021250	0.000000	-10.000000	-0.025000	5.583333	860.000000	1023.000000	1023.000000	2046.000000
48.259998	0.059859	35.376492	8.717155	8.204188	12.552990	5.902157	0.000000	-10.000000	-0.025000	6.033333	861.833313	1023.000000	1023.000000	2046.000000
48.279999	0.059401	35.106243	8.613155	7.974118	12.876715	5.642255	0.000000	-10.000000	-0.033333	5.883333	863.166687	1023.000000	1023.000000	2046.000000
48.299999	0.059594	35.219967	8.827234	7.536584	12.933669	5.922478	0.000000	-10.000000	-0.033333	5.666667	865.166687	1023.000000	1023.000000	2046.000000
48.320000	0.060280	35.625610	9.160491	7.284156	12.977818	6.203144	0.000000	-10.000000	-0.025000	5.183333	867.833313	1023.000000	1023.000000	2046.000000
48.340000	0.060827	35.948917	9.668785	7.087375	12.843774	6.348985	0.000000	-10.000000	-0.008333	4.816667	869.833313	1023.000000	1023.000000	2046.000000
48.360001	0.060697	35.871803	9.680584	7.133870	12.957287	6.100062	0.000000	-10.000000	0.000000	4.300000	870.833313	1023.000000	1023.000000	2046.000000
48.380001	0.059942	35.425842	9.485166	6.937101	13.083222	5.920354	0.000000	-10.000000	0.000000	3.733333	871.833313	1023.000000	1023.000000	2046.000000
48.400002	0.059779	35.329403	9.438828	6.691043	13.101696	6.097834	0.000000	-10.000000	-0.008333	3.033333	873.166687	1023.000000	1023.000000	2046.000000
48.419998	0.060581	35.803303	9.467065	6.721510	13.252389	6.362337	0.000000	-10.000000	-0.008333	2.450000	874.333313	1023.000000	1023.000000	2046.000000
48.439999	0.060815	35.941689	9.679460	6.727990	13.035548	6.498692	0.000000	-10.000000	-0.008333	2.033333	875.166687	1023.000000	1023.000000	2046.000000
48.459999	0.060196	35.575668	9.661748	6.676844	12.923852	6.313223	0.000000	-10.000000	0.000000	1.750000	875.666687	1023.000000	1023.000000	2046.000000
48.480000	0.059237	35.009209	9.525563	6.359171	13.088958	6.035518	0.000000	-10.000000	0.000000	1.066667	876.000000	1023.000000	1023.000000	2046.000000
48.500000	0.058676	34.677494	9.470086	5.986969	13.179369	6.041069	0.000000	-10.000000	0.000000	0.533333	876.000000	1023.000000	1023.000000	2046.000000
48.520000	0.059079	34.915745	9.612209	5.816373	13.169785	6.317377	0.000000	-10.000000	0.000000	0.283333	876.000000	1023.000000	1023.000000	2046.000000
48.540001	0.059534	35.184711	9.862510	5.963824	12.992471	6.365909	0.000000	-10.000000	0.000000	0.566667	876.000000	1023.000000	1023.000000	2046.000000
48.560001	0.059097	34.926575	9.651620	6.152950	12.976544	6.145459	0.000000	-10.000000	0.008333	1.400000	876.000000	1023.000000	1023.000000	2046.000000
48.580002	0.058023	34.291672	9.055520	6.411288	13.121817	5.703048	0.000000	-10.000000	0.000000	2.250000	876.333313	1023.000000	1023.000000	2046.000000
48.599998	0.057458	33.957615	8.725120	6.607641	12.931685	5.693169	0.000000	-10.000000	0.000000	3.716667	877.500000	1023.000000	1023.000000	2046.000000
48.619999	0.057670	34.083164	8.683985	6.868635	12.700728	5.829816	0.000000	-10.000000	-0.008333	4.633333	878.666687	1023.000000	1023.000000	2046.000000
48.639999	0.058244	34.422085	8.787403	7.369468	12.515536	5.749676	0.000000	-10.000000	-0.008333	5.333333	880.000000	1023.000000	1023.000000	2046.000000
48.660000	0.058457	34.548100	8.598848	7.867958	12.614299	5.466995	0.000000	-10.000000	-0.008333	5.516667	881.000000	1023.000000	1023.000000	2046.000000
48.680000	0.058066	34.317112	8.244243	8.164698	12.693244	5.214930	0.000000	-10.000000	-0.008333	5.500000	882.666687	1023.000000	1023.000000	2046.000000
48.700001	0.058372	34.497993	8.141447	8.223707	12.667925	5.464914	0.000000	-10.000000	0.000000	4.333333	885.000000	1023.000000	1023.000000	2046.000000
48.720001	0.059272	35.029613	8.355288	8.371412	12.568332	5.734581	0.000000	-10.000000	0.000000	3.066667	886.833313	1023.000000	1023.000000	2046.000000
48.740002	0.060488	35.748684	8.648538	8.681156	12.560724	5.858266	0.000000	-10.000000	0.008333	1.333333	888.333313	1023.000000	1023.000000	2046.000000
48.759998	0.061424	36.301823	8.653348	9.032238	12.783001	5.833236	0.000000	-10.000000	0.008333	0.666667	888.666687	1023.000000	1023.000000	2046.000000
48.779999	0.062009	36.647610	8.618018	9.226546	12.994443	5.808601	0.000000	-10.000000	0.016667	0.000000	889.000000	1023.000000	1023.000000	2046.000000
48.799999	0.062832	37.133564	8.681569	9.234291	13.188325	6.029379	0.000000	-10.000000	0.016667	-0.300000	889.000000	1023.000000	1023.000000	2046.000000
48.820000	0.063449	37.498360	8.922838	9.063699	13.221463	6.290358	0.000000	-10.000000	0.033333	-0.800000	889.000000	1023.000000	1023.000000	2046.000000
48.840000	0.064089	37.876625	9.255407	8.905196	13.263008	6.453012	0.000000	-10.000000	0.033333	-1.483333	889.000000	1023.000000	1023.000000	2046.000000
48.860001	0.064301	38.001648	9.487062	8.724468	13.332981	6.457137	0.000000	-10.000000	0.033333	-2.200000	889.000000	1023.000000	1023.000000	2046.000000
48.880001	0.063861	37.741890	9.507272	8.452888	13.469626	6.312105	0.000000	-10.000000	0.033333	-3.216667	889.000000	1023.000000	1023.000000	2046.000000
48.900002	0.063045	37.259411	9.562245	8.114482	13.404332	6.178350	0.000000	-10.000000	0.041667	-4.750000	889.000000	1023.000000	1023.000000	2046.000000
48.919998	0.062069	36.682972	9.464339	7.801835	13.284607	6.132189	0.000000	-10.000000	0.066667	-6.650000	889.000000	1023.000000	1023.000000	2046.000000
48.939999	0.061196	36.166546	9.470721	7.443109	13.074641	6.178075	0.000000	-10.000000	0.083333	-8.750000	889.000000	1023.000000	1023.000000	2046.000000
48.959999	0.060480	35.743469	9.496392	7.332005	12.868056	6.047016	0.000000	-10.000000	0.116667	-10.833334	889.000000	1023.000000	1023.000000	2046.000000
48.980000	0.059047	34.896908	9.457979	6.929906	12.443007	6.066017	0.000000	-10.000000	0.166667	-12.900001	889.000000	1023.000000	1023.000000	2046.000000
49.000000	0.057926	34.234425	9.150056	7.066103	12.409330	5.608934	0.000000	-10.000000	0.216667	-15.050000	885.166687	1023.000000	1023.000000	2046.000000
49.020000	0.056275	33.258404	8.779178	7.056746	12.128126	5.294354	0.000000	-10.000000	0.275000	-17.200001	876.000000	1023.000000	1023.000000	2046.000000
49.040001	0.054059	31.949100	8.379041	6.783384	11.642203	5.144473	0.000000	-10.000000	0.325000	-19.383333	864.833313	1023.000000	1023.000000	2046.000000
49.060001	0.051599	30.495096	8.191013	6.398411	11.119592	4.786079	0.000000	-10.000000	0.391667	-21.416666	855.000000	1023.000000	1023.000000	2046.000000
49.080002	0.049485	29.245836	8.137641	5.914277	10.709833	4.484084	0.000000	-10.000000	0.458333	-23.549999	847.833313	1023.000000	1023.000000	2046.000000
49.099998	0.047728	28.207516	7.911430	5.735230	10.571906	3.988949	0.000000	-10.000000	0.525000	-25.400000	840.000000	1023.000000	1023.000000	2046.000000
49.119999	0.045907	27.130903	7.559871	5.683644	10.252152	3.635237	0.000000	-10.000000	0.591667	-27.066668	831.500000	1023.000000	1023.000000	2046.000000
49.139999	0.043765	25.865227	7.190887	5.564350	9.769139	3.340850	0.000000	-10.000000	0.641667	-28.183334	822.666687	1023.000000	1023.000000	2046.000000
49.160000	0.041781	24.692402	6.802900	5.602954	9.347813	2.938735	0.000000	-10.000000	0.675000	-28.966667	813.166687	1023.000000	1023.000000	2046.000000
49.180000	0.039594	23.400240	6.169196	5.782521	9.113703	2.334821	0.000000	-10.000000	0.691667	-29.400000	803.500000	1023.000000	1023.000000	2046.000000
49.200001	0.037223	21.998957	5.634567	5.991878	8.607083	1.765428	0.000000	-10.000000	0.716667	-29.716667	793.500000	1023.000000	1023.000000	2046.000000
49.220001	0.035251	20.833426	5.101048	6.128500	8.185884	1.417992	0.000000	-10.000000	0.750000	-30.316668	783.500000	1023.000000	1023.000000	2046.000000
49.240002	0.033569	19.839045	4.863024	6.282058	7.694279	0.999684	0.000000	-10.000000	0.791667	-30.933334	773.500000	1023.000000	1023.000000	2046.000000
49.259998	0.032130	18.988964	4.473604	6.531121	7.467282	0.516959	0.000000	-10.000000	0.808333	-31.683334	763.333313	1023.000000	1023.000000	2046.000000
49.279999	0.030362	17.943716	4.030357	6.718780	7.187067	0.007513	0.000000	-10.000000	0.816667	-32.150002	752.833313	1023.000000	1023.000000	2046.000000
49.299999	0.029014	17.147570	3.743039	6.726717	6.807818	-0.130005	0.000000	-10.000000	0.825000	-32.633335	742.166687	1023.000000	1023.000000	2046.000000
49.320000	0.028237	16.688206	3.737617	6.712830	6.471962	-0.234203	0.000000	-10.000000	0.841667	-32.916668	731.333313	1023.000000	1023.000000	2046.000000
49.340000	0.027364	16.172239	3.502784	6.893168	6.373234	-0.596946	0.000000	-10.000000	0.883333	-33.266666	720.333313	1023.000000	1023.000000	2046.000000
49.360001	0.026737	15.801297	3.300215	7.111805	6.181331	-0.792055	0.000000	-10.000000	0.883333	-33.500000	709.166687	1023.000000	1023.000000	2046.000000
49.380001	0.026393	15.598447	3.155946	7.198723	5.951708	-0.707931	0.000000	-10.000000	0.900000	-33.750000	698.000000	1023.000000	1023.000000	2046.000000
49.400002	0.026025	15.380486	3.139141	7.237728	5.777640	-0.774024	0.000000	-10.000000	0.883333	-33.900002	686.833313	1023.000000	1023.000000	2046.000000
49.419998	0.025413	15.018828	3.018475	7.277378	5.683944	-0.960968	0.000000	-10.000000	0.900000	-33.716667	675.500000	1023.000000	1023.000000	2046.000000
49.439999	0.024240	14.325924	2.848651	7.200417	5.451983	-1.175128	0.000000	-10.000000	0.908333	-33.800003	664.166687	1023.000000	1023.000000	2046.000000
49.459999	0.023241	13.735141	2.713340	6.949501	5.189843	-1.117541	0.000000	-10.000000	0.908333	-33.666668	652.833313	1023.000000	1023.000000	2046.000000
49.480000	0.021964	12.980782	2.815860	6.616323	4.779729	-1.231130	0.000000	-10.000000	0.908333	-33.799999	641.666687	1023.000000	1023.000000	2046.000000
49.500000	0.020439	12.079669	2.641887	6.320783	4.610162	-1.493163	0.000000	-10.000000	0.883333	-33.450001	630.333313	1023.000000	1023.000000	2046.000000
49.520000	0.018821	11.122982	2.348590	6.150158	4.411229	-1.786994	0.000000	-10.000000	0.850000	-33.166668	619.166687	1023.000000	1023.000000	2046.000000
49.540001	0.017431	10.301720	2.150651	5.858843	4.046554	-1.754328	0.000000	-10.000000	0.825000	-33.083336	608.000000	1023.000000	1023.000000	2046.000000
49.560001	0.015993	9.451705	2.064887	5.678364	3.684915	-1.976460	0.000000	-10.000000	0.825000	-33.100002	597.000000	1023.000000	1023.000000	2046.000000
49.580002	0.013652	8.068429	1.780203	5.193079	3.261783	-2.166636	0.000000	-10.000000	0.841667	-33.066666	586.000000	1023.000000	1023.000000	2046.000000
49.599998	0.012187	7.202741	1.572094	5.076551	2.974385	-2.420289	0.000000	-10.000000	0.841667	-32.750000	575.000000	1023.000000	1023.000000	2046.000000
49.619999	0.010708	6.328646	1.239576	4.975750	2.760002	-2.646683	0.000000	-10.000000	0.825000	-32.316666	564.166687	1023.000000	1023.000000	2046.000000
49.639999	0.008205	4.849277	1.028677	4.687039	2.163241	-3.029679	0.000000	-10.000000	0.800000	-31.833334	553.333313	1023.000000	1023.000000	2046.000000
49.660000	0.005817	3.437881	0.644121	4.230257	1.939980	-3.376477	0.000000	-10.000000	0.750000	-31.016666	542.833313	1023.000000	1023.000000	2046.000000
49.680000	0.003731	2.204854	0.395121	3.712529	1.707808	-3.610604	0.000000	-10.000000	0.700000	-29.983334	532.500000	1023.000000	1023.000000	2046.000000
49.700001	0.002168	1.281577	0.226981	3.172202	1.485536	-3.603142	0.000000	-10.000000	0.650000	-28.750000	522.500000	1023.000000	1023.000000	2046.000000
49.720001	0.000149	0.087852	0.137401	2.855276	1.038652	-3.943478	0.000000	-10.000000	0.608333	-27.733334	512.833313	1023.000000	1023.000000	2046.000000
49.740002	-0.001710	-1.010476	-0.203656	2.642967	0.830083	-4.279869	0.000000	-10.000000	0.575000	-27.266666	503.500000	1023.000000	1023.000000	2046.000000
49.759998	-0.002854	-1.686570	-0.543283	2.608928	0.644441	-4.396656	0.000000	-10.000000	0.583333	-27.100000	494.500000	1023.000000	1023.000000	2046.000000
49.779999	-0.003603	-2.129427	-0.821999	2.571694	0.466367	-4.345489	0.000000	-10.000000	0.600000	-27.450001	485.333344	1023.000000	1023.000000	2046.000000
49.799999	-0.004912	-2.903272	-0.956292	2.556701	0.043811	-4.547492	0.000000	-10.000000	0.633333	-27.799999	476.166656	1023.000000	1023.000000	2046.000000
49.820000	-0.006608	-3.905072	-1.258887	2.527988	-0.256586	-4.917587	0.000000	-10.000000	0.650000	-28.566666	466.833344	1023.000000	1023.000000	2046.000000
49.840000	-0.008351	-4.935576	-1.685483	2.476391	-0.495921	-5.230563	0.000000	-10.000000	0.675000	-29.116667	457.333344	1023.000000	1023.000000	2046.000000
49.860001	-0.009449	-5.584079	-2.037755	2.466301	-0.677003	-5.335623	0.000000	-10.000000	0.708333	-29.716667	447.500000	1023.000000	1023.000000	2046.000000
49.880001	-0.010782	-6.372084	-2.132336	2.426373	-1.003432	-5.662688	0.000000	-10.000000	0.708333	-30.133333	437.500000	1023.000000	1023.000000	2046.000000
49.900002	-0.012693	-7.501594	-2.359069	2.238595	-1.353388	-6.027732	0.000000	-10.000000	0.750000	-30.683334	427.500000	1023.000000	1023.000000	2046.000000
49.919998	-0.013429	-7.936732	-2.566251	2.162821	-1.499737	-6.033566	0.000000	-10.000000	0.766667	-30.883333	417.333344	1023.000000	1023.000000	2046.000000
49.939999	-0.013716	-8.106134	-2.572083	2.054947	-1.619032	-5.969967	0.000000	-10.000000	0.800000	-31.266668	407.000000	1023.000000	1023.000000	2046.000000
49.959999	-0.014727	-8.703767	-2.555952	1.923584	-1.900377	-6.171022	0.000000	-10.000000	0.800000	-31.450001	396.500000	1023.000000	1023.000000	2046.000000
49.980000	-0.015925	-9.411762	-2.707504	1.806626	-2.161249	-6.349636	0.000000	-10.000000	0.808333	-31.850000	386.000000	1023.000000	1023.000000	2046.000000
50.000000	-0.016190	-9.568493	-2.958953	1.673288	-2.171767	-6.111060	0.000000	-10.000000	0.808333	-31.833334	375.333344	1023.000000	1023.000000	2046.000000
50.020000	-0.016898	-9.986608	-2.980463	1.622658	-2.395189	-6.233613	0.000000	-10.000000	0.800000	-31.766666	364.833344	1023.000000	1023.000000	2046.000000
50.040001	-0.018552	-10.964370	-3.029779	1.366118	-2.813991	-6.486717	0.000000	-10.000000	0.791667	-31.916668	354.166656	1023.000000	1023.000000	2046.000000
50.060001	-0.020118	-11.890024	-3.215715	1.040415	-3.069614	-6.645110	0.000000	-10.000000	0.800000	-32.033333	343.666656	1023.000000	1023.000000	2046.000000
50.080002	-0.021121	-12.482728	-3.421737	0.633335	-3.159772	-6.534554	0.000000	-10.000000	0.816667	-32.183334	332.833344	1023.000000	1023.000000	2046.000000
50.099998	-0.022789	-13.468093	-3.444549	0.355611	-3.500106	-6.879048	0.000000	-10.000000	0.816667	-32.083336	322.166656	1023.000000	1023.000000	2046.000000
50.119999	-0.025075	-14.819204	-3.606725	-0.002244	-3.923852	-7.286383	0.000000	-10.000000	0.808333	-31.883333	311.333344	1023.000000	1023.000000	2046.000000
50.139999	-0.026809	-15.843881	-3.796186	-0.400458	-4.269212	-7.378024	0.000000	-10.000000	0.808333	-31.900000	300.833344	1023.000000	1023.000000	2046.000000
50.160000	-0.027762	-16.407202	-4.028618	-0.701257	-4.319015	-7.358313	0.000000	-10.000000	0.816667	-31.650000	290.166656	1023.000000	1023.000000	2046.000000
50.180000	-0.029365	-17.354475	-4.136090	-0.992473	-4.589237	-7.636674	0.000000	-10.000000	0.816667	-31.766666	279.666656	1023.000000	1023.000000	2046.000000
50.200001	-0.031784	-18.784578	-4.306127	-1.319325	-5.096252	-8.062875	0.000000	-10.000000	0.816667	-31.733334	269.000000	1023.000000	1023.000000	2046.000000
50.220001	-0.033208	-19.625780	-4.579640	-1.955261	-5.373039	-7.717840	0.000000	-10.000000	0.808333	-31.900000	258.333344	1023.000000	1023.000000	2046.000000
50.240002	-0.034189	-20.205912	-4.677686	-1.984212	-5.398260	-8.145753	0.000000	-10.000000	0.800000	-31.766666	247.666672	1023.000000	1023.000000	2046.000000
50.259998	-0.036817	-21.759144	-5.004719	-2.274748	-5.815975	-8.663701	0.000000	-10.000000	0.775000	-31.550001	237.000000	1023.000000	1023.000000	2046.000000
50.279999	-0.039214	-23.175652	-5.463619	-2.652762	-6.248353	-8.810918	0.000000	-10.000000	0.758333	-31.433334	226.500000	1023.000000	1023.000000	2046.000000
50.299999	-0.040618	-24.004990	-5.757334	-3.064871	-6.254482	-8.928303	0.000000	-10.000000	0.750000	-31.100000	216.000000	1023.000000	1023.000000	2046.000000
50.320000	-0.043550	-25.738026	-6.007172	-3.674102	-6.627675	-9.429078	0.000000	-10.000000	0.733333	-30.883333	205.666672	1023.000000	1023.000000	2046.000000
50.340000	-0.046330	-27.380999	-6.276345	-4.364911	-7.157415	-9.582328	0.000000	-10.000000	0.716667	-30.450001	195.500000	1023.000000	1023.000000	2046.000000
50.360001	-0.047433	-28.033192	-6.746195	-4.624611	-7.148387	-9.513997	0.000000	-10.000000	0.700000	-30.250000	185.500000	1023.000000	1023.000000	2046.000000
50.380001	-0.048904	-28.902332	-7.163346	-4.584807	-7.233130	-9.921049	0.000000	-10.000000	0.675000	-29.783333	175.500000	1023.000000	1023.000000	2046.000000
50.400002	-0.051529	-30.453449	-7.507375	-4.748251	-7.844038	-10.353786	0.000000	-10.000000	0.641667	-29.066668	165.500000	1023.000000	1023.000000	2046.000000
50.419998	-0.053093	-31.378073	-7.980307	-4.909752	-8.213470	-10.274545	0.000000	-10.000000	0.608333	-28.283333	155.666672	1023.000000	1023.000000	2046.000000
50.439999	-0.054119	-31.984304	-8.497189	-4.743625	-8.216017	-10.527474	0.000000	-10.000000	0.583333	-27.583334	146.166672	1023.000000	1023.000000	2046.000000
50.459999	-0.056116	-33.164669	-8.957284	-4.789002	-8.462150	-10.956234	0.000000	-10.000000	0.566667	-27.233334	137.000000	1023.000000	1023.000000	2046.000000
50.480000	-0.058826	-34.766212	-9.306050	-4.904697	-9.083503	-11.471961	0.000000	-10.000000	0.533333	-26.916668	128.000000	1023.000000	1023.000000	2046.000000
50.500000	-0.060112	-35.525936	-9.634093	-5.050216	-9.368808	-11.472818	0.000000	-10.000000	0.516667	-26.383335	119.000000	1023.000000	1023.000000	2046.000000
50.520000	-0.060698	-35.872574	-9.976230	-5.057740	-9.256976	-11.581629	0.000000	-10.000000	0.491667	-25.883335	110.000000	1023.000000	1023.000000	2046.000000
50.540001	-0.061918	-36.593651	-10.289271	-4.988280	-9.266631	-12.049469	0.000000	-10.000000	0.491667	-25.450001	101.333336	1023.000000	1023.000000	2046.000000
50.560001	-0.064085	-37.873947	-10.338982	-5.244786	-9.933170	-12.357010	0.000000	-10.000000	0.491667	-25.066668	92.833336	1023.000000	1023.000000	2046.000000
50.580002	-0.064524	-38.133835	-10.464098	-5.443561	-10.099822	-12.126355	0.000000	-10.000000	0.500000	-24.650000	84.500000	1023.000000	1023.000000	2046.000000
50.599998	-0.064022	-37.837120	-10.690372	-5.377470	-9.716714	-12.052564	0.000000	-10.000000	0.483333	-24.200001	76.166664	1023.000000	1023.000000	2046.000000
50.619999	-0.065111	-38.480381	-10.765997	-5.433710	-9.951270	-12.329402	0.000000	-10.000000	0.433333	-23.683334	68.000000	1023.000000	1023.000000	2046.000000
50.639999	-0.066369	-39.224125	-10.714026	-5.601609	-10.521316	-12.387175	0.000000	-10.000000	0.366667	-22.316668	60.166668	1023.000000	1023.000000	2046.000000
50.660000	-0.066479	-39.289162	-10.865548	-5.741085	-10.627606	-12.054921	0.000000	-10.000000	0.291667	-20.516666	52.666668	1023.000000	1023.000000	2046.000000
50.680000	-0.066876	-39.523540	-11.053553	-5.847269	-10.595592	-12.027126	0.000000	-10.000000	0.250000	-18.750000	45.833332	1023.000000	1023.000000	2046.000000
50.700001	-0.068485	-40.474792	-11.171941	-6.163997	-10.895843	-12.243011	0.000000	-10.000000	0.233333	-17.800001	39.500000	1023.000000	1023.000000	2046.000000
50.720001	-0.070667	-41.764004	-11.180749	-6.654316	-11.503659	-12.425281	0.000000	-10.000000	0.241667	-17.783335	33.500000	1023.000000	1023.000000	2046.000000
50.740002	-0.072180	-42.658463	-11.269832	-7.102873	-11.918340	-12.367417	0.000000	-10.000000	0.250000	-18.250000	27.500000	1023.000000	1023.000000	2046.000000
50.759998	-0.072897	-43.081894	-11.561768	-7.353764	-11.791210	-12.375151	0.000000	-10.000000	0.266667	-19.133333	21.500000	1023.000000	1023.000000	2046.000000
50.779999	-0.073830	-43.633446	-11.771256	-7.627783	-11.715075	-12.519329	0.000000	-10.000000	0.300000	-19.716667	15.166667	1023.000000	1023.000000	2046.000000
50.799999	-0.075930	-44.874466	-11.875059	-7.981446	-12.166478	-12.851481	0.000000	-10.000000	0.316667	-20.100000	8.666667	1023.000000	1023.000000	2046.000000
50.820000	-0.077683	-45.910660	-11.960165	-8.393379	-12.676403	-12.880713	0.000000	-10.000000	0.316667	-20.066668	2.333333	1023.000000	1023.000000	2046.000000
50.840000	-0.078226	-46.231533	-12.191983	-8.595892	-12.563583	-12.880073	0.000000	-10.000000	0.283333	-19.983334	-6.166667	1023.000000	1023.000000	2046.000000
50.860001	-0.078476	-46.379322	-12.409067	-8.673986	-12.297726	-12.998542	0.000000	-10.000000	0.266667	-19.933334	-12.500000	1023.000000	1023.000000	2046.000000
50.880001	-0.079910	-47.226593	-12.465720	-8.885549	-12.548397	-13.326928	0.000000	-10.000000	0.250000	-19.666668	-19.166666	1023.000000	1023.000000	2046.000000
50.900002	-0.081580	-48.213833	-12.448722	-9.513525	-13.102321	-13.149263	0.000000	-10.000000	0.250000	-19.400000	-23.500000	1023.000000	1023.000000	2046.000000
50.919998	-0.081858	-48.378292	-12.611435	-9.526481	-12.925717	-13.314658	0.000000	-10.000000	0.241667	-19.000000	-30.000000	1023.000000	1023.000000	2046.000000
50.939999	-0.082215	-48.589195	-13.025312	-9.598825	-12.468433	-13.496625	0.000000	-10.000000	0.233333	-18.616667	-36.333332	1023.000000	1023.000000	2046.000000
50.959999	-0.084160	-49.738434	-13.296156	-9.796954	-12.740073	-13.905252	0.000000	-10.000000	0.216667	-18.050001	-42.500000	1023.000000	1023.000000	2046.000000
50.980000	-0.086135	-50.905598	-13.484210	-10.223354	-13.121049	-14.076985	0.000000	-10.000000	0.216667	-17.333334	-48.500000	1023.000000	1023.000000	2046.000000
[truncated: 1,507,027 more chars]
