# Supplementary material for: Effect of Electrode Belt and Body Positions on Regional Pulmonary Ventilation- and Perfusion-Related Impedance Changes Measured by Electric Impedance Tomography
Source: PLoS One. 2016 Jun 2;11(6):e0155913. doi: 10.1371/journal.pone.0155913 (PMC4890811; doi:10.1371/journal.pone.0155913)
Supplement: S1 Dataset — (ZIP) [file pone.0155913.s001.zip › Dataset/Fp11-stan-6i.txt]

Patient Name:	Fp11
Registry:	Fp11
Investigator:	 
Diagnosys:	 
Notes:	stende6i            
Sample Rate [Hz]:	50.08
Time Base 	Pixels Mean 	Pixels Sum 	UPPER RIGHT		UPPER LEFT		LOWER RIGHT		LOWER LEFT		QRS	ETCO2	Paw	Flow (L/min)	Volume	Analog1	Analog2	AnalogSum
0.000000	-0.006240	-3.687670	-3.895243	-2.666048	1.829929	1.043692	0.000000	-10.000000	-0.275000	20.450001	455.500000	1023.000000	1023.000000	2046.000000
0.020000	-0.005127	-3.030321	-3.603638	-2.690805	1.957863	1.306259	0.000000	-10.000000	-0.258333	19.900000	462.333344	1023.000000	1023.000000	2046.000000
0.040000	-0.003922	-2.317930	-3.312374	-2.699495	2.175892	1.518048	0.000000	-10.000000	-0.258333	19.583334	469.000000	1023.000000	1023.000000	2046.000000
0.060000	-0.002957	-1.747742	-2.899551	-2.888531	2.150499	1.889842	0.000000	-10.000000	-0.258333	19.166668	475.666656	1023.000000	1023.000000	2046.000000
0.080000	-0.001666	-0.984822	-2.668736	-2.792408	2.381490	2.094832	0.000000	-10.000000	-0.233333	18.650002	482.166656	1023.000000	1023.000000	2046.000000
0.100000	-0.000599	-0.353775	-2.501939	-2.657420	2.432790	2.372794	0.000000	-10.000000	-0.216667	17.966667	488.500000	1023.000000	1023.000000	2046.000000
0.120000	0.000415	0.245462	-2.409328	-2.586035	2.571355	2.669470	0.000000	-10.000000	-0.200000	17.216667	494.500000	1023.000000	1023.000000	2046.000000
0.140000	0.001248	0.737790	-2.046169	-2.726202	2.584625	2.925536	0.000000	-10.000000	-0.200000	16.583334	500.500000	1023.000000	1023.000000	2046.000000
0.160000	0.002513	1.484993	-1.793858	-2.690968	2.825848	3.143970	0.000000	-10.000000	-0.183333	16.183334	506.166656	1023.000000	1023.000000	2046.000000
0.180000	0.003770	2.227828	-1.684008	-2.436909	3.084505	3.264239	0.000000	-10.000000	-0.175000	15.933334	511.666656	1023.000000	1023.000000	2046.000000
0.200000	0.004691	2.772265	-1.779479	-2.074621	3.305979	3.320386	0.000000	-10.000000	-0.175000	15.583334	517.000000	1023.000000	1023.000000	2046.000000
0.220000	0.005092	3.009376	-1.915573	-1.654022	3.362877	3.216094	0.000000	-10.000000	-0.183333	15.200000	522.333313	1023.000000	1023.000000	2046.000000
0.240000	0.005552	3.281240	-2.083214	-1.188217	3.466497	3.086174	0.000000	-10.000000	-0.175000	14.750000	527.500000	1023.000000	1023.000000	2046.000000
0.260000	0.006247	3.691748	-2.217365	-0.688370	3.615740	2.981743	0.000000	-10.000000	-0.158333	14.366667	532.333313	1023.000000	1023.000000	2046.000000
0.280000	0.007126	4.211398	-2.312647	-0.121685	3.762737	2.882993	0.000000	-10.000000	-0.150000	14.033334	537.166687	1023.000000	1023.000000	2046.000000
0.300000	0.007942	4.693476	-2.342652	0.432832	3.801172	2.802125	0.000000	-10.000000	-0.150000	13.766667	541.833313	1023.000000	1023.000000	2046.000000
0.320000	0.008850	5.230512	-2.410107	0.936616	3.980112	2.723891	0.000000	-10.000000	-0.150000	13.783334	546.500000	1023.000000	1023.000000	2046.000000
0.340000	0.009700	5.732677	-2.375741	1.242205	4.038129	2.828083	0.000000	-10.000000	-0.141667	13.600000	551.166687	1023.000000	1023.000000	2046.000000
0.360000	0.010661	6.300830	-2.252117	1.561352	4.079855	2.911740	0.000000	-10.000000	-0.125000	13.083334	555.833313	1023.000000	1023.000000	2046.000000
0.380000	0.011862	7.010255	-2.022821	1.707903	4.137822	3.187352	0.000000	-10.000000	-0.100000	12.216667	560.500000	1023.000000	1023.000000	2046.000000
0.400000	0.013127	7.758257	-1.722992	1.818828	4.195835	3.466586	0.000000	-10.000000	-0.083333	11.216667	564.666687	1023.000000	1023.000000	2046.000000
0.420000	0.014162	8.369534	-1.554876	1.918614	4.288199	3.717596	0.000000	-10.000000	-0.075000	10.350000	568.500000	1023.000000	1023.000000	2046.000000
0.440000	0.015157	8.957921	-1.346116	1.901333	4.427811	3.974894	0.000000	-10.000000	-0.066667	9.950001	572.000000	1023.000000	1023.000000	2046.000000
0.460000	0.016276	9.619331	-1.113262	1.850062	4.683627	4.198904	0.000000	-10.000000	-0.050000	9.633334	575.500000	1023.000000	1023.000000	2046.000000
0.480000	0.017185	10.156415	-0.875964	1.735410	4.904583	4.392387	0.000000	-10.000000	-0.050000	9.933333	578.833313	1023.000000	1023.000000	2046.000000
0.500000	0.018017	10.648289	-0.660742	1.631027	5.163844	4.514160	0.000000	-10.000000	-0.066667	10.250000	582.000000	1023.000000	1023.000000	2046.000000
0.520000	0.018551	10.963720	-0.412331	1.298344	5.346118	4.731588	0.000000	-10.000000	-0.091667	10.833334	585.333313	1023.000000	1023.000000	2046.000000
0.540000	0.018848	11.139264	-0.181988	0.997853	5.513155	4.810243	0.000000	-10.000000	-0.108333	11.166667	588.833313	1023.000000	1023.000000	2046.000000
0.560000	0.019284	11.397114	0.044995	0.756888	5.700762	4.894469	0.000000	-10.000000	-0.108333	11.350000	592.500000	1023.000000	1023.000000	2046.000000
0.580000	0.019634	11.603546	0.281200	0.559497	5.747271	5.015579	0.000000	-10.000000	-0.108333	11.383333	596.166687	1023.000000	1023.000000	2046.000000
0.600000	0.020040	11.843585	0.445294	0.529907	5.860610	5.007775	0.000000	-10.000000	-0.083333	11.416667	600.000000	1023.000000	1023.000000	2046.000000
0.620000	0.020508	12.120375	0.676893	0.403348	5.887544	5.152589	0.000000	-10.000000	-0.083333	11.116667	604.000000	1023.000000	1023.000000	2046.000000
0.640000	0.021093	12.465803	0.916001	0.354780	5.948160	5.246862	0.000000	-10.000000	-0.066667	10.683333	609.000000	1023.000000	1023.000000	2046.000000
0.660000	0.021675	12.809856	1.153279	0.250892	6.003705	5.401981	0.000000	-10.000000	-0.066667	10.200000	612.666687	1023.000000	1023.000000	2046.000000
0.680000	0.022234	13.140527	1.368816	0.030239	6.085491	5.655982	0.000000	-10.000000	-0.058333	9.966666	616.000000	1023.000000	1023.000000	2046.000000
0.700000	0.022748	13.444267	1.742978	-0.192293	5.952737	5.940845	0.000000	-10.000000	-0.066667	9.866667	618.166687	1023.000000	1023.000000	2046.000000
0.720000	0.023711	14.013377	1.831424	-0.141240	6.146045	6.177148	0.000000	-10.000000	-0.066667	9.616667	621.500000	1023.000000	1023.000000	2046.000000
0.740000	0.024278	14.348497	1.879431	-0.051634	6.124442	6.396257	0.000000	-10.000000	-0.058333	9.016666	624.833313	1023.000000	1023.000000	2046.000000
0.760000	0.024748	14.626253	1.960742	-0.025456	6.119819	6.571148	0.000000	-10.000000	-0.041667	8.250000	628.000000	1023.000000	1023.000000	2046.000000
0.780000	0.024986	14.766948	2.120228	-0.211980	6.170499	6.688200	0.000000	-10.000000	-0.041667	7.416667	630.833313	1023.000000	1023.000000	2046.000000
0.800000	0.025469	15.052382	2.249842	-0.232961	6.306523	6.728978	0.000000	-10.000000	-0.025000	6.733334	633.333313	1023.000000	1023.000000	2046.000000
0.820000	0.025890	15.301053	2.223504	-0.133298	6.379386	6.831461	0.000000	-10.000000	-0.016667	6.350000	635.833313	1023.000000	1023.000000	2046.000000
0.840000	0.026038	15.388606	2.046899	0.145518	6.423089	6.773100	0.000000	-10.000000	0.000000	5.850000	638.166687	1023.000000	1023.000000	2046.000000
0.860000	0.026071	15.407967	1.840236	0.457507	6.382156	6.728068	0.000000	-10.000000	-0.008333	5.416667	640.500000	1023.000000	1023.000000	2046.000000
0.880000	0.026075	15.410048	1.651286	0.853211	6.318995	6.586557	0.000000	-10.000000	-0.025000	4.783333	642.166687	1023.000000	1023.000000	2046.000000
0.900000	0.026442	15.627222	1.493423	1.301794	6.298190	6.533814	0.000000	-10.000000	-0.041667	4.516667	643.833313	1023.000000	1023.000000	2046.000000
0.920000	0.026785	15.829762	1.335321	1.876701	6.207747	6.409994	0.000000	-10.000000	-0.050000	4.216667	645.166687	1023.000000	1023.000000	2046.000000
0.940000	0.027196	16.072847	1.122351	2.408033	6.268559	6.273903	0.000000	-10.000000	-0.050000	4.133333	646.666687	1023.000000	1023.000000	2046.000000
0.960000	0.027601	16.312393	0.996821	2.833009	6.291181	6.191382	0.000000	-10.000000	-0.050000	4.083333	648.000000	1023.000000	1023.000000	2046.000000
0.980000	0.027909	16.493986	0.889631	3.190799	6.292183	6.121372	0.000000	-10.000000	-0.041667	3.900000	649.500000	1023.000000	1023.000000	2046.000000
1.000000	0.028266	16.705311	0.765381	3.538577	6.343342	6.058010	0.000000	-10.000000	-0.025000	3.350000	650.833313	1023.000000	1023.000000	2046.000000
1.020000	0.028961	17.116041	0.712724	3.827925	6.517672	6.057721	0.000000	-10.000000	-0.008333	2.433333	652.000000	1023.000000	1023.000000	2046.000000
1.040000	0.029430	17.393393	0.781554	3.974519	6.523221	6.114100	0.000000	-10.000000	-0.008333	1.300000	652.666687	1023.000000	1023.000000	2046.000000
1.060000	0.029743	17.578064	0.795047	4.070500	6.580420	6.132099	0.000000	-10.000000	-0.025000	0.500000	653.000000	1023.000000	1023.000000	2046.000000
1.080000	0.029827	17.627628	0.796548	4.059927	6.619520	6.151634	0.000000	-10.000000	-0.033333	0.000000	653.000000	1023.000000	1023.000000	2046.000000
1.100000	0.030071	17.772249	0.961294	3.889768	6.676551	6.244636	0.000000	-10.000000	-0.033333	0.000000	653.000000	1023.000000	1023.000000	2046.000000
1.120000	0.030420	17.978510	1.176657	3.747058	6.782622	6.272172	0.000000	-10.000000	-0.033333	0.000000	653.000000	1023.000000	1023.000000	2046.000000
1.140000	0.030554	18.057335	1.513974	3.366237	6.705375	6.471749	0.000000	-10.000000	-0.041667	0.000000	653.000000	1023.000000	1023.000000	2046.000000
1.160000	0.030841	18.227200	1.844376	2.943030	6.719153	6.720641	0.000000	-10.000000	-0.041667	0.000000	653.000000	1023.000000	1023.000000	2046.000000
1.180000	0.030957	18.295874	2.151575	2.460456	6.714094	6.969748	0.000000	-10.000000	-0.041667	0.000000	653.000000	1023.000000	1023.000000	2046.000000
1.200000	0.031164	18.417742	2.322825	2.135062	6.895665	7.064190	0.000000	-10.000000	-0.033333	0.000000	653.000000	1023.000000	1023.000000	2046.000000
1.220000	0.031133	18.399330	2.419710	1.974036	6.983370	7.022213	0.000000	-10.000000	-0.033333	0.000000	653.000000	1023.000000	1023.000000	2046.000000
1.240000	0.031047	18.348885	2.492890	1.810350	7.032568	7.013076	0.000000	-10.000000	-0.025000	0.000000	653.000000	1023.000000	1023.000000	2046.000000
1.260000	0.030944	18.287971	2.526318	1.734686	7.056549	6.970418	0.000000	-10.000000	-0.016667	0.000000	653.000000	1023.000000	1023.000000	2046.000000
1.280000	0.030796	18.200653	2.554411	1.659971	7.115704	6.870567	0.000000	-10.000000	-0.008333	0.000000	653.000000	1023.000000	1023.000000	2046.000000
1.300000	0.030446	17.993689	2.583812	1.540304	7.090877	6.778696	0.000000	-10.000000	0.000000	0.000000	653.000000	1023.000000	1023.000000	2046.000000
1.320000	0.030055	17.762497	2.631148	1.341104	7.109716	6.680530	0.000000	-10.000000	0.000000	-0.633333	653.000000	1023.000000	1023.000000	2046.000000
1.340000	0.029670	17.534943	2.843495	1.002013	6.868565	6.820869	0.000000	-10.000000	0.008333	-1.433333	653.000000	1023.000000	1023.000000	2046.000000
1.360000	0.029651	17.523884	2.856662	0.901550	6.852544	6.913128	0.000000	-10.000000	0.008333	-2.416667	653.000000	1023.000000	1023.000000	2046.000000
1.380000	0.029655	17.525898	2.784595	0.911070	6.733816	7.096416	0.000000	-10.000000	0.000000	-2.933333	653.000000	1023.000000	1023.000000	2046.000000
1.400000	0.029523	17.448057	2.734667	0.867551	6.710654	7.135185	0.000000	-10.000000	-0.008333	-3.433333	653.000000	1023.000000	1023.000000	2046.000000
1.420000	0.029007	17.143192	2.809820	0.626991	6.604654	7.101727	0.000000	-10.000000	0.000000	-4.033333	653.000000	1023.000000	1023.000000	2046.000000
1.440000	0.028702	16.962782	2.835243	0.459118	6.600989	7.067432	0.000000	-10.000000	0.008333	-4.450000	653.000000	1023.000000	1023.000000	2046.000000
1.460000	0.028191	16.660761	2.611972	0.618455	6.654803	6.775530	0.000000	-10.000000	0.008333	-4.633334	653.000000	1023.000000	1023.000000	2046.000000
1.480000	0.027388	16.186523	2.269408	0.801179	6.607783	6.508154	0.000000	-10.000000	0.000000	-4.616667	653.000000	1023.000000	1023.000000	2046.000000
1.500000	0.026612	15.727866	1.942161	1.019793	6.517082	6.248831	0.000000	-10.000000	0.008333	-4.733334	653.000000	1023.000000	1023.000000	2046.000000
1.520000	0.025597	15.127589	1.614653	1.315978	6.308628	5.888331	0.000000	-10.000000	0.016667	-5.166667	653.000000	1023.000000	1023.000000	2046.000000
1.540000	0.024614	14.546978	1.227197	1.740507	6.129931	5.449342	0.000000	-10.000000	0.025000	-5.733334	653.000000	1023.000000	1023.000000	2046.000000
1.560000	0.023410	13.835431	0.840975	2.222234	5.873101	4.899121	0.000000	-10.000000	0.033333	-6.716667	653.000000	1023.000000	1023.000000	2046.000000
1.580000	0.022201	13.120770	0.491385	2.600698	5.596619	4.432069	0.000000	-10.000000	0.041667	-7.983334	653.000000	1023.000000	1023.000000	2046.000000
1.600000	0.020823	12.306370	0.136472	2.968112	5.307748	3.894038	0.000000	-10.000000	0.066667	-9.616667	645.666687	1023.000000	1023.000000	2046.000000
1.620000	0.019296	11.404055	-0.184300	3.262769	5.028691	3.296894	0.000000	-10.000000	0.083333	-11.416667	637.000000	1023.000000	1023.000000	2046.000000
1.640000	0.017695	10.457795	-0.576370	3.443728	4.749688	2.840749	0.000000	-10.000000	0.133333	-13.366667	627.000000	1023.000000	1023.000000	2046.000000
1.660000	0.016340	9.657135	-0.749729	3.492545	4.378940	2.535379	0.000000	-10.000000	0.175000	-15.383334	622.500000	1023.000000	1023.000000	2046.000000
1.680000	0.014931	8.824155	-0.996421	3.366311	4.093801	2.360464	0.000000	-10.000000	0.225000	-17.250000	617.333313	1023.000000	1023.000000	2046.000000
1.700000	0.013318	7.870684	-1.250262	3.236491	3.727790	2.156666	0.000000	-10.000000	0.241667	-18.900000	611.500000	1023.000000	1023.000000	2046.000000
1.720000	0.011677	6.901146	-1.566054	3.116478	3.466496	1.884227	0.000000	-10.000000	0.250000	-19.800001	605.166687	1023.000000	1023.000000	2046.000000
1.740000	0.009817	5.802049	-1.819046	2.907500	3.098404	1.615191	0.000000	-10.000000	0.266667	-20.416668	598.666687	1023.000000	1023.000000	2046.000000
1.760000	0.008055	4.760343	-2.014509	2.621048	2.777363	1.376441	0.000000	-10.000000	0.291667	-20.550001	591.833313	1023.000000	1023.000000	2046.000000
1.780000	0.006211	3.670912	-2.254898	2.357737	2.484284	1.083788	0.000000	-10.000000	0.325000	-20.900000	585.000000	1023.000000	1023.000000	2046.000000
1.800000	0.004088	2.415767	-2.452047	1.901501	2.088486	0.877827	0.000000	-10.000000	0.341667	-21.133333	578.000000	1023.000000	1023.000000	2046.000000
1.820000	0.001860	1.099401	-2.593158	1.427980	1.641520	0.623059	0.000000	-10.000000	0.350000	-21.666668	568.500000	1023.000000	1023.000000	2046.000000
1.840000	-0.000196	-0.115781	-2.751952	1.081939	1.237872	0.316359	0.000000	-10.000000	0.358333	-22.316668	558.833313	1023.000000	1023.000000	2046.000000
1.860000	-0.002147	-1.268840	-3.003877	0.785461	0.904346	0.045229	0.000000	-10.000000	0.366667	-22.816668	551.500000	1023.000000	1023.000000	2046.000000
1.880000	-0.003794	-2.242157	-3.212347	0.622269	0.569785	-0.221864	0.000000	-10.000000	0.383333	-23.133335	546.333313	1023.000000	1023.000000	2046.000000
1.900000	-0.005386	-3.183363	-3.451557	0.496417	0.313472	-0.541694	0.000000	-10.000000	0.383333	-23.300001	541.166687	1023.000000	1023.000000	2046.000000
1.920000	-0.006855	-4.051403	-3.615732	0.359799	-0.027025	-0.768445	0.000000	-10.000000	0.391667	-23.550001	533.500000	1023.000000	1023.000000	2046.000000
1.940000	-0.008190	-4.840354	-3.803338	0.208183	-0.290909	-0.954289	0.000000	-10.000000	0.408333	-23.883335	525.833313	1023.000000	1023.000000	2046.000000
1.960000	-0.009664	-5.711598	-3.934389	-0.064754	-0.586990	-1.125465	0.000000	-10.000000	0.433333	-24.266668	518.000000	1023.000000	1023.000000	2046.000000
1.980000	-0.011167	-6.599988	-4.061875	-0.374914	-0.918233	-1.244965	0.000000	-10.000000	0.450000	-24.583334	509.666656	1023.000000	1023.000000	2046.000000
2.000000	-0.012682	-7.495107	-4.371531	-0.521387	-1.135620	-1.466570	0.000000	-10.000000	0.450000	-24.783333	501.333344	1023.000000	1023.000000	2046.000000
2.020000	-0.014130	-8.350570	-4.748384	-0.467931	-1.436056	-1.698200	0.000000	-10.000000	0.458333	-24.700001	493.000000	1023.000000	1023.000000	2046.000000
2.040000	-0.015539	-9.183422	-4.990767	-0.649049	-1.707622	-1.835984	0.000000	-10.000000	0.458333	-24.816668	485.000000	1023.000000	1023.000000	2046.000000
2.060000	-0.017051	-10.077003	-5.079364	-0.908291	-2.019255	-2.070093	0.000000	-10.000000	0.458333	-24.900000	476.666656	1023.000000	1023.000000	2046.000000
2.080000	-0.018392	-10.869809	-5.174741	-1.170223	-2.293473	-2.231373	0.000000	-10.000000	0.458333	-25.166666	468.333344	1023.000000	1023.000000	2046.000000
2.100000	-0.019695	-11.639475	-5.392309	-1.358066	-2.497991	-2.391110	0.000000	-10.000000	0.458333	-25.183332	459.666656	1023.000000	1023.000000	2046.000000
2.120000	-0.021112	-12.476917	-5.691256	-1.413775	-2.770397	-2.601489	0.000000	-10.000000	0.458333	-25.016666	451.333344	1023.000000	1023.000000	2046.000000
2.140000	-0.021983	-12.991828	-5.957600	-1.308376	-2.972672	-2.753180	0.000000	-10.000000	0.433333	-24.583334	443.000000	1023.000000	1023.000000	2046.000000
2.160000	-0.022633	-13.375889	-6.197918	-1.080929	-3.153649	-2.943393	0.000000	-10.000000	0.416667	-23.966667	435.000000	1023.000000	1023.000000	2046.000000
2.180000	-0.023307	-13.774674	-6.508425	-0.870260	-3.282045	-3.113944	0.000000	-10.000000	0.383333	-23.466667	427.000000	1023.000000	1023.000000	2046.000000
2.200000	-0.024156	-14.276202	-6.826100	-0.557349	-3.412507	-3.480245	0.000000	-10.000000	0.383333	-23.066668	419.000000	1023.000000	1023.000000	2046.000000
2.220000	-0.024854	-14.688996	-7.116850	-0.357845	-3.498592	-3.715709	0.000000	-10.000000	0.375000	-22.983334	411.333344	1023.000000	1023.000000	2046.000000
2.240000	-0.025645	-15.156206	-7.374193	-0.182971	-3.620271	-3.978770	0.000000	-10.000000	0.383333	-22.866667	403.666656	1023.000000	1023.000000	2046.000000
2.260000	-0.026487	-15.653745	-7.602807	-0.116379	-3.756480	-4.178078	0.000000	-10.000000	0.366667	-22.800001	396.000000	1023.000000	1023.000000	2046.000000
2.280000	-0.027253	-16.106375	-7.766383	-0.071189	-3.942514	-4.326290	0.000000	-10.000000	0.358333	-22.633335	388.333344	1023.000000	1023.000000	2046.000000
2.300000	-0.027888	-16.481907	-7.899747	-0.071781	-4.046002	-4.464377	0.000000	-10.000000	0.350000	-22.500000	380.666656	1023.000000	1023.000000	2046.000000
2.320000	-0.028624	-16.916740	-7.927421	-0.290249	-4.204171	-4.494900	0.000000	-10.000000	0.350000	-22.333334	373.333344	1023.000000	1023.000000	2046.000000
2.340000	-0.029512	-17.441675	-8.029202	-0.463526	-4.349023	-4.599922	0.000000	-10.000000	0.350000	-22.300001	365.833344	1023.000000	1023.000000	2046.000000
2.360000	-0.030433	-17.985773	-8.132578	-0.653554	-4.518963	-4.680679	0.000000	-10.000000	0.341667	-21.916668	358.500000	1023.000000	1023.000000	2046.000000
2.380000	-0.031398	-18.556093	-8.194165	-0.865262	-4.713695	-4.782970	0.000000	-10.000000	0.325000	-21.550001	351.166656	1023.000000	1023.000000	2046.000000
2.400000	-0.032316	-19.098713	-8.240880	-1.098421	-4.929655	-4.829757	0.000000	-10.000000	0.308333	-20.950001	344.000000	1023.000000	1023.000000	2046.000000
2.420000	-0.033212	-19.628071	-8.245409	-1.449606	-5.146022	-4.787034	0.000000	-10.000000	0.300000	-20.600000	337.000000	1023.000000	1023.000000	2046.000000
2.440000	-0.034199	-20.211594	-8.229165	-1.732126	-5.299312	-4.950991	0.000000	-10.000000	0.300000	-20.250000	330.166656	1023.000000	1023.000000	2046.000000
2.460000	-0.035278	-20.849180	-8.240998	-2.095075	-5.475206	-5.037899	0.000000	-10.000000	0.300000	-19.850000	323.333344	1023.000000	1023.000000	2046.000000
2.480000	-0.036473	-21.555433	-8.277727	-2.451217	-5.666280	-5.160210	0.000000	-10.000000	0.300000	-19.650000	316.666656	1023.000000	1023.000000	2046.000000
2.500000	-0.037686	-22.272181	-8.349314	-2.698162	-5.868969	-5.355737	0.000000	-10.000000	0.300000	-19.550001	310.000000	1023.000000	1023.000000	2046.000000
2.520000	-0.038903	-22.991528	-8.413263	-2.931916	-6.106836	-5.539513	0.000000	-10.000000	0.300000	-19.750000	303.500000	1023.000000	1023.000000	2046.000000
2.540000	-0.040020	-23.652056	-8.474502	-3.155530	-6.356245	-5.665779	0.000000	-10.000000	0.300000	-19.950001	297.000000	1023.000000	1023.000000	2046.000000
2.560000	-0.041016	-24.240330	-8.536579	-3.344751	-6.557434	-5.801565	0.000000	-10.000000	0.300000	-20.100000	290.333344	1023.000000	1023.000000	2046.000000
2.580000	-0.041954	-24.794931	-8.574087	-3.614299	-6.761403	-5.845142	0.000000	-10.000000	0.300000	-20.016668	283.666656	1023.000000	1023.000000	2046.000000
2.600000	-0.042971	-25.395584	-8.699230	-3.864777	-6.868817	-5.962759	0.000000	-10.000000	0.283333	-19.883335	277.000000	1023.000000	1023.000000	2046.000000
2.620000	-0.044126	-26.078598	-8.691533	-4.137000	-7.120142	-6.129924	0.000000	-10.000000	0.266667	-19.566668	270.333344	1023.000000	1023.000000	2046.000000
2.640000	-0.045445	-26.857704	-8.974065	-4.376115	-7.212190	-6.295335	0.000000	-10.000000	0.241667	-19.316668	263.833344	1023.000000	1023.000000	2046.000000
2.660000	-0.046795	-27.655888	-9.308145	-4.495880	-7.425181	-6.426683	0.000000	-10.000000	0.233333	-19.066668	257.166656	1023.000000	1023.000000	2046.000000
2.680000	-0.047926	-28.324438	-9.477711	-4.685709	-7.563124	-6.597895	0.000000	-10.000000	0.216667	-18.800001	250.833328	1023.000000	1023.000000	2046.000000
2.700000	-0.049193	-29.073250	-9.539716	-5.049333	-7.775389	-6.708813	0.000000	-10.000000	0.216667	-18.500000	244.500000	1023.000000	1023.000000	2046.000000
2.720000	-0.050333	-29.746635	-9.644816	-5.303486	-7.927538	-6.870796	0.000000	-10.000000	0.208333	-18.116667	238.500000	1023.000000	1023.000000	2046.000000
2.740000	-0.051378	-30.364309	-9.843804	-5.451548	-8.052259	-7.016696	0.000000	-10.000000	0.200000	-17.883333	232.500000	1023.000000	1023.000000	2046.000000
2.760000	-0.052493	-31.023167	-10.093758	-5.466040	-8.251274	-7.212095	0.000000	-10.000000	0.175000	-17.400000	226.500000	1023.000000	1023.000000	2046.000000
2.780000	-0.053066	-31.361795	-10.377200	-5.281578	-8.337717	-7.365300	0.000000	-10.000000	0.166667	-16.666668	220.666672	1023.000000	1023.000000	2046.000000
2.800000	-0.053583	-31.667635	-10.580734	-5.049602	-8.509190	-7.528109	0.000000	-10.000000	0.158333	-15.783334	215.000000	1023.000000	1023.000000	2046.000000
2.820000	-0.053983	-31.903677	-10.855117	-4.841258	-8.609265	-7.598036	0.000000	-10.000000	0.158333	-15.150000	209.666672	1023.000000	1023.000000	2046.000000
2.840000	-0.054574	-32.253208	-11.100314	-4.626337	-8.717165	-7.809391	0.000000	-10.000000	0.150000	-14.966667	204.500000	1023.000000	1023.000000	2046.000000
2.860000	-0.055099	-32.563282	-11.341027	-4.449795	-8.816195	-7.956266	0.000000	-10.000000	0.150000	-14.950001	199.500000	1023.000000	1023.000000	2046.000000
2.880000	-0.055599	-32.859249	-11.479890	-4.363628	-8.950176	-8.065554	0.000000	-10.000000	0.150000	-14.983334	194.500000	1023.000000	1023.000000	2046.000000
2.900000	-0.056143	-33.180382	-11.631543	-4.312692	-9.029239	-8.206909	0.000000	-10.000000	0.150000	-14.900001	189.500000	1023.000000	1023.000000	2046.000000
2.920000	-0.056636	-33.471817	-11.788424	-4.254153	-9.067878	-8.361362	0.000000	-10.000000	0.150000	-15.166667	184.500000	1023.000000	1023.000000	2046.000000
2.940000	-0.057118	-33.756908	-11.696450	-4.419152	-9.220661	-8.420644	0.000000	-10.000000	0.166667	-15.466667	179.500000	1023.000000	1023.000000	2046.000000
2.960000	-0.057588	-34.034355	-11.593127	-4.677441	-9.289211	-8.474575	0.000000	-10.000000	0.183333	-16.049999	174.333328	1023.000000	1023.000000	2046.000000
2.980000	-0.058313	-34.462715	-11.512305	-4.960593	-9.391466	-8.598351	0.000000	-10.000000	0.183333	-16.466667	169.000000	1023.000000	1023.000000	2046.000000
3.000000	-0.058981	-34.857761	-11.467055	-5.243313	-9.525915	-8.621476	0.000000	-10.000000	0.166667	-16.566668	163.500000	1023.000000	1023.000000	2046.000000
3.020000	-0.059702	-35.283962	-11.452262	-5.490677	-9.661312	-8.679713	0.000000	-10.000000	0.150000	-16.150002	158.000000	1023.000000	1023.000000	2046.000000
3.040000	-0.060395	-35.693478	-11.424719	-5.780734	-9.791621	-8.696404	0.000000	-10.000000	0.150000	-15.483334	152.666672	1023.000000	1023.000000	2046.000000
3.060000	-0.061151	-36.140263	-11.440351	-6.038554	-9.899454	-8.761905	0.000000	-10.000000	0.150000	-15.133333	147.500000	1023.000000	1023.000000	2046.000000
3.080000	-0.062116	-36.710426	-11.448600	-6.364486	-10.051010	-8.846330	0.000000	-10.000000	0.150000	-14.900000	142.500000	1023.000000	1023.000000	2046.000000
3.100000	-0.063129	-37.309353	-11.477886	-6.664100	-10.218195	-8.949173	0.000000	-10.000000	0.133333	-14.650000	137.500000	1023.000000	1023.000000	2046.000000
3.120000	-0.064118	-37.893936	-11.503643	-7.013740	-10.422842	-8.953711	0.000000	-10.000000	0.116667	-14.233334	132.666672	1023.000000	1023.000000	2046.000000
3.140000	-0.065134	-38.494186	-11.576348	-7.209066	-10.575150	-9.133624	0.000000	-10.000000	0.116667	-13.766666	127.833336	1023.000000	1023.000000	2046.000000
3.160000	-0.065937	-38.969059	-11.686992	-7.411845	-10.658514	-9.211709	0.000000	-10.000000	0.100000	-13.333334	123.333336	1023.000000	1023.000000	2046.000000
3.180000	-0.066681	-39.408268	-11.746696	-7.563047	-10.809743	-9.288779	0.000000	-10.000000	0.083333	-12.833334	118.666664	1023.000000	1023.000000	2046.000000
3.200000	-0.067370	-39.815544	-11.779984	-7.734759	-10.934057	-9.366743	0.000000	-10.000000	0.050000	-12.416667	114.333336	1023.000000	1023.000000	2046.000000
3.220000	-0.067959	-40.163509	-11.830026	-7.850996	-11.038409	-9.444078	0.000000	-10.000000	0.050000	-12.033334	110.000000	1023.000000	1023.000000	2046.000000
3.240000	-0.068972	-40.762463	-11.926229	-8.131212	-11.218013	-9.487006	0.000000	-10.000000	0.050000	-11.733334	106.000000	1023.000000	1023.000000	2046.000000
3.260000	-0.069816	-41.261162	-11.819929	-8.323394	-11.459478	-9.658360	0.000000	-10.000000	0.050000	-11.450000	102.000000	1023.000000	1023.000000	2046.000000
3.280000	-0.070616	-41.733849	-12.041821	-8.546364	-11.454582	-9.691082	0.000000	-10.000000	0.050000	-11.133333	98.333336	1023.000000	1023.000000	2046.000000
3.300000	-0.071633	-42.335094	-12.285949	-8.642604	-11.627279	-9.779263	0.000000	-10.000000	0.058333	-10.883333	94.666664	1023.000000	1023.000000	2046.000000
3.320000	-0.072428	-42.804802	-12.353102	-8.830438	-11.734675	-9.886587	0.000000	-10.000000	0.058333	-10.566667	91.166664	1023.000000	1023.000000	2046.000000
3.340000	-0.073237	-43.283108	-12.428756	-9.064235	-11.836478	-9.953637	0.000000	-10.000000	0.050000	-10.533334	87.500000	1023.000000	1023.000000	2046.000000
3.360000	-0.073801	-43.616150	-12.439976	-9.228377	-11.917827	-10.029968	0.000000	-10.000000	0.041667	-10.400000	84.000000	1023.000000	1023.000000	2046.000000
3.380000	-0.074367	-43.951130	-12.585604	-9.228560	-11.944151	-10.192814	0.000000	-10.000000	0.041667	-10.266666	80.500000	1023.000000	1023.000000	2046.000000
3.400000	-0.074868	-44.247101	-12.816165	-9.156428	-12.005277	-10.269231	0.000000	-10.000000	0.033333	-9.650001	77.166664	1023.000000	1023.000000	2046.000000
3.420000	-0.075244	-44.469383	-13.016857	-8.858125	-12.131666	-10.462736	0.000000	-10.000000	0.016667	-8.766666	73.833336	1023.000000	1023.000000	2046.000000
3.440000	-0.075245	-44.469868	-13.235720	-8.539920	-12.158317	-10.535913	0.000000	-10.000000	0.000000	-7.700000	71.000000	1023.000000	1023.000000	2046.000000
3.460000	-0.075337	-44.524399	-13.470539	-8.161159	-12.245058	-10.647645	0.000000	-10.000000	0.000000	-6.950000	68.333336	1023.000000	1023.000000	2046.000000
3.480000	-0.075533	-44.640167	-13.635969	-7.835892	-12.340090	-10.828215	0.000000	-10.000000	0.000000	-6.783333	66.000000	1023.000000	1023.000000	2046.000000
3.500000	-0.075735	-44.759521	-13.844307	-7.579412	-12.345674	-10.990129	0.000000	-10.000000	0.000000	-7.033333	63.666668	1023.000000	1023.000000	2046.000000
3.520000	-0.075969	-44.897873	-13.951184	-7.402389	-12.447505	-11.096795	0.000000	-10.000000	0.000000	-7.300000	61.333332	1023.000000	1023.000000	2046.000000
3.540000	-0.076173	-45.018284	-14.112896	-7.236913	-12.440584	-11.227892	0.000000	-10.000000	0.000000	-7.516667	59.000000	1023.000000	1023.000000	2046.000000
3.560000	-0.076401	-45.152718	-14.165686	-7.140446	-12.533802	-11.312785	0.000000	-10.000000	0.008333	-7.750000	56.500000	1023.000000	1023.000000	2046.000000
3.580000	-0.076537	-45.233551	-14.170755	-7.209350	-12.513418	-11.340029	0.000000	-10.000000	0.016667	-8.150001	53.833332	1023.000000	1023.000000	2046.000000
3.600000	-0.076696	-45.327301	-14.078891	-7.362710	-12.534231	-11.351470	0.000000	-10.000000	0.033333	-8.750000	51.000000	1023.000000	1023.000000	2046.000000
3.620000	-0.077104	-45.568726	-14.025696	-7.531997	-12.594873	-11.416159	0.000000	-10.000000	0.033333	-9.300000	48.000000	1023.000000	1023.000000	2046.000000
3.640000	-0.077390	-45.737709	-13.914495	-7.773027	-12.695158	-11.355029	0.000000	-10.000000	0.033333	-9.683333	45.000000	1023.000000	1023.000000	2046.000000
3.660000	-0.077551	-45.832748	-13.819925	-7.936220	-12.679182	-11.397423	0.000000	-10.000000	0.033333	-9.816667	41.833332	1023.000000	1023.000000	2046.000000
3.680000	-0.077934	-46.059093	-13.744392	-8.170387	-12.756501	-11.387815	0.000000	-10.000000	0.041667	-9.883333	39.666668	1023.000000	1023.000000	2046.000000
3.700000	-0.078363	-46.312252	-13.605440	-8.458325	-12.909425	-11.339064	0.000000	-10.000000	0.050000	-10.066667	36.333332	1023.000000	1023.000000	2046.000000
3.720000	-0.078659	-46.487259	-13.543942	-8.747829	-12.923691	-11.271796	0.000000	-10.000000	0.050000	-10.233334	33.000000	1023.000000	1023.000000	2046.000000
3.740000	-0.079156	-46.781258	-13.468612	-9.061661	-13.008848	-11.242136	0.000000	-10.000000	0.050000	-10.283334	28.500000	1023.000000	1023.000000	2046.000000
3.760000	-0.079570	-47.025608	-13.459285	-9.290498	-13.029165	-11.246660	0.000000	-10.000000	0.041667	-9.866667	25.000000	1023.000000	1023.000000	2046.000000
3.780000	-0.080097	-47.337513	-13.457998	-9.481923	-13.119388	-11.278204	0.000000	-10.000000	0.025000	-8.966667	21.666666	1023.000000	1023.000000	2046.000000
3.800000	-0.080495	-47.572506	-13.517402	-9.582673	-13.154110	-11.318320	0.000000	-10.000000	0.008333	-7.700000	18.666666	1023.000000	1023.000000	2046.000000
3.820000	-0.080870	-47.793903	-13.539476	-9.709911	-13.228982	-11.315533	0.000000	-10.000000	-0.008333	-6.433333	16.000000	1023.000000	1023.000000	2046.000000
3.840000	-0.081151	-47.960438	-13.521241	-9.786020	-13.303253	-11.349921	0.000000	-10.000000	-0.025000	-5.016667	13.833333	1023.000000	1023.000000	2046.000000
3.860000	-0.081543	-48.191956	-13.526330	-9.932924	-13.406366	-11.326336	0.000000	-10.000000	-0.033333	-3.550000	12.166667	1023.000000	1023.000000	2046.000000
3.880000	-0.081889	-48.396255	-13.704450	-9.934466	-13.321968	-11.435372	0.000000	-10.000000	-0.041667	-1.500000	11.333333	1023.000000	1023.000000	2046.000000
3.900000	-0.082066	-48.501251	-13.674314	-10.038541	-13.300632	-11.487765	0.000000	-10.000000	-0.033333	0.466667	11.000000	1023.000000	1023.000000	2046.000000
3.920000	-0.082773	-48.918980	-13.674473	-10.315141	-13.535208	-11.394158	0.000000	-10.000000	-0.050000	2.400000	11.000000	1023.000000	1023.000000	2046.000000
3.940000	-0.083005	-49.056229	-13.867104	-10.264410	-13.523206	-11.401511	0.000000	-10.000000	-0.058333	4.016667	11.000000	1023.000000	1023.000000	2046.000000
3.960000	-0.083306	-49.233604	-13.906942	-10.400696	-13.521104	-11.404862	0.000000	-10.000000	-0.083333	5.600000	11.000000	1023.000000	1023.000000	2046.000000
3.980000	-0.083617	-49.417446	-13.880052	-10.526050	-13.562165	-11.449180	0.000000	-10.000000	-0.100000	6.916667	11.000000	1023.000000	1023.000000	2046.000000
4.000000	-0.083531	-49.367031	-13.898586	-10.554654	-13.486616	-11.427176	0.000000	-10.000000	-0.108333	7.966667	11.000000	1023.000000	1023.000000	2046.000000
4.020000	-0.083479	-49.336124	-14.011810	-10.452430	-13.397679	-11.474204	0.000000	-10.000000	-0.108333	9.016666	11.000000	1023.000000	1023.000000	2046.000000
4.040000	-0.083481	-49.337521	-14.198442	-10.196864	-13.350788	-11.591426	0.000000	-10.000000	-0.116667	10.366667	11.000000	1023.000000	1023.000000	2046.000000
4.060000	-0.083064	-49.090778	-14.389230	-9.792387	-13.278805	-11.630359	0.000000	-10.000000	-0.133333	11.850000	11.000000	1023.000000	1023.000000	2046.000000
4.080000	-0.082441	-48.722736	-14.580854	-9.275943	-13.186625	-11.679316	0.000000	-10.000000	-0.175000	13.416667	14.666667	1023.000000	1023.000000	2046.000000
4.100000	-0.081748	-48.312916	-14.746557	-8.695687	-13.059405	-11.811264	0.000000	-10.000000	-0.191667	14.600000	19.666666	1023.000000	1023.000000	2046.000000
4.120000	-0.080917	-47.821667	-14.908755	-8.252975	-12.845373	-11.814562	0.000000	-10.000000	-0.208333	15.266666	26.500000	1023.000000	1023.000000	2046.000000
4.140000	-0.080266	-47.437038	-14.998790	-7.884598	-12.717994	-11.835656	0.000000	-10.000000	-0.216667	15.600000	31.333334	1023.000000	1023.000000	2046.000000
4.160000	-0.079542	-47.009583	-15.091746	-7.515401	-12.522133	-11.880303	0.000000	-10.000000	-0.233333	16.133333	36.500000	1023.000000	1023.000000	2046.000000
4.180000	-0.078823	-46.584633	-15.124650	-7.239040	-12.364338	-11.856605	0.000000	-10.000000	-0.250000	16.833334	41.833332	1023.000000	1023.000000	2046.000000
4.200000	-0.078058	-46.132450	-15.143726	-7.047410	-12.144249	-11.797063	0.000000	-10.000000	-0.250000	17.383333	47.166668	1023.000000	1023.000000	2046.000000
4.220000	-0.077047	-45.534748	-15.029713	-6.962746	-11.884409	-11.657882	0.000000	-10.000000	-0.250000	17.683334	52.833332	1023.000000	1023.000000	2046.000000
4.240000	-0.076167	-45.014946	-14.915362	-6.904631	-11.625481	-11.569472	0.000000	-10.000000	-0.250000	18.016666	58.500000	1023.000000	1023.000000	2046.000000
4.260000	-0.075518	-44.631054	-14.801888	-6.883641	-11.471395	-11.474130	0.000000	-10.000000	-0.266667	18.516666	64.500000	1023.000000	1023.000000	2046.000000
4.280000	-0.074809	-44.212063	-14.589376	-7.001370	-11.369387	-11.251928	0.000000	-10.000000	-0.300000	19.400000	70.666664	1023.000000	1023.000000	2046.000000
4.300000	-0.073761	-43.592743	-14.335504	-7.060556	-11.175045	-11.021639	0.000000	-10.000000	-0.333333	20.466667	77.000000	1023.000000	1023.000000	2046.000000
4.320000	-0.072764	-43.003227	-14.149212	-7.162507	-10.961955	-10.729553	0.000000	-10.000000	-0.358333	21.266666	83.833336	1023.000000	1023.000000	2046.000000
4.340000	-0.071617	-42.325699	-13.807468	-7.288848	-10.790098	-10.439282	0.000000	-10.000000	-0.375000	21.883333	90.833336	1023.000000	1023.000000	2046.000000
4.360000	-0.070641	-41.748993	-13.544095	-7.495550	-10.564471	-10.144878	0.000000	-10.000000	-0.400000	22.183334	98.000000	1023.000000	1023.000000	2046.000000
4.380000	-0.069605	-41.136448	-13.305317	-7.643469	-10.292661	-9.895002	0.000000	-10.000000	-0.425000	22.700001	105.333336	1023.000000	1023.000000	2046.000000
4.400000	-0.068430	-40.442123	-13.019629	-7.716780	-10.048921	-9.656793	0.000000	-10.000000	-0.433333	23.183334	112.833336	1023.000000	1023.000000	2046.000000
4.420000	-0.067299	-39.773796	-12.783941	-7.777880	-9.837528	-9.374448	0.000000	-10.000000	-0.433333	23.850000	120.500000	1023.000000	1023.000000	2046.000000
4.440000	-0.066016	-39.015312	-12.533300	-7.797074	-9.583373	-9.101562	0.000000	-10.000000	-0.433333	24.316668	128.166672	1023.000000	1023.000000	2046.000000
4.460000	-0.064594	-38.175133	-12.289314	-7.775586	-9.326061	-8.784172	0.000000	-10.000000	-0.425000	24.633333	136.333328	1023.000000	1023.000000	2046.000000
4.480000	-0.063193	-37.346943	-12.036257	-7.725190	-9.062414	-8.523082	0.000000	-10.000000	-0.416667	24.566668	144.666672	1023.000000	1023.000000	2046.000000
4.500000	-0.061951	-36.612789	-11.779753	-7.806415	-8.831410	-8.195210	0.000000	-10.000000	-0.408333	24.583334	153.000000	1023.000000	1023.000000	2046.000000
4.520000	-0.060505	-35.758453	-11.564362	-7.645834	-8.497822	-8.050435	0.000000	-10.000000	-0.416667	24.516666	161.000000	1023.000000	1023.000000	2046.000000
4.540000	-0.059166	-34.967327	-11.236745	-7.714009	-8.317479	-7.699096	0.000000	-10.000000	-0.425000	24.466667	169.000000	1023.000000	1023.000000	2046.000000
4.560000	-0.057960	-34.254452	-11.113906	-7.686209	-8.036777	-7.417558	0.000000	-10.000000	-0.433333	24.533333	177.333328	1023.000000	1023.000000	2046.000000
4.580000	-0.056616	-33.460285	-11.016312	-7.513061	-7.793661	-7.137254	0.000000	-10.000000	-0.425000	24.500000	185.666672	1023.000000	1023.000000	2046.000000
4.600000	-0.055405	-32.744156	-10.774935	-7.504900	-7.590573	-6.873749	0.000000	-10.000000	-0.416667	24.433334	194.000000	1023.000000	1023.000000	2046.000000
4.620000	-0.054050	-31.943483	-10.492254	-7.486073	-7.376240	-6.588916	0.000000	-10.000000	-0.400000	24.200001	202.000000	1023.000000	1023.000000	2046.000000
4.640000	-0.052520	-31.039412	-10.273538	-7.306077	-7.097608	-6.362189	0.000000	-10.000000	-0.400000	24.050001	210.000000	1023.000000	1023.000000	2046.000000
4.660000	-0.050874	-30.066717	-10.228060	-6.930190	-6.675278	-6.233190	0.000000	-10.000000	-0.400000	24.133333	218.000000	1023.000000	1023.000000	2046.000000
4.680000	-0.049509	-29.259569	-10.152143	-6.487776	-6.504679	-6.114972	0.000000	-10.000000	-0.400000	24.200001	223.333328	1023.000000	1023.000000	2046.000000
4.700000	-0.047825	-28.264290	-10.180843	-5.976189	-6.185229	-5.922029	0.000000	-10.000000	-0.408333	24.466667	231.333328	1023.000000	1023.000000	2046.000000
4.720000	-0.046065	-27.224483	-10.171674	-5.380764	-5.881786	-5.790258	0.000000	-10.000000	-0.416667	24.766666	239.500000	1023.000000	1023.000000	2046.000000
4.740000	-0.044153	-26.094143	-10.106326	-4.813851	-5.590592	-5.583375	0.000000	-10.000000	-0.425000	24.816666	250.500000	1023.000000	1023.000000	2046.000000
4.760000	-0.042310	-25.005018	-10.015413	-4.224562	-5.298370	-5.466673	0.000000	-10.000000	-0.416667	24.683332	258.833344	1023.000000	1023.000000	2046.000000
4.780000	-0.040405	-23.879644	-9.986625	-3.679624	-4.904169	-5.309227	0.000000	-10.000000	-0.408333	24.433332	267.000000	1023.000000	1023.000000	2046.000000
4.800000	-0.038594	-22.809175	-9.857590	-3.240568	-4.594315	-5.116704	0.000000	-10.000000	-0.400000	24.433332	275.166656	1023.000000	1023.000000	2046.000000
4.820000	-0.036726	-21.705194	-9.759766	-2.815799	-4.228000	-4.901631	0.000000	-10.000000	-0.400000	24.116667	283.500000	1023.000000	1023.000000	2046.000000
4.840000	-0.035043	-20.710405	-9.577877	-2.474278	-3.947939	-4.710311	0.000000	-10.000000	-0.400000	23.933334	291.833344	1023.000000	1023.000000	2046.000000
4.860000	-0.032979	-19.490618	-9.310283	-2.128100	-3.515500	-4.536736	0.000000	-10.000000	-0.383333	23.483334	300.000000	1023.000000	1023.000000	2046.000000
4.880000	-0.031272	-18.481543	-9.046148	-1.941837	-3.252968	-4.240590	0.000000	-10.000000	-0.366667	23.100000	307.666656	1023.000000	1023.000000	2046.000000
4.900000	-0.029656	-17.526985	-8.741179	-1.796971	-3.029955	-3.958880	0.000000	-10.000000	-0.383333	22.866667	315.333344	1023.000000	1023.000000	2046.000000
4.920000	-0.028051	-16.578089	-8.440562	-1.723920	-2.782453	-3.631153	0.000000	-10.000000	-0.416667	22.916666	322.833344	1023.000000	1023.000000	2046.000000
4.940000	-0.026386	-15.594217	-8.050596	-1.702446	-2.532508	-3.308667	0.000000	-10.000000	-0.433333	23.416666	330.500000	1023.000000	1023.000000	2046.000000
4.960000	-0.024711	-14.604466	-7.710649	-1.738941	-2.157581	-2.997295	0.000000	-10.000000	-0.416667	23.466667	338.166656	1023.000000	1023.000000	2046.000000
4.980000	-0.023270	-13.752642	-7.262980	-1.885810	-1.981984	-2.621868	0.000000	-10.000000	-0.400000	23.633333	346.000000	1023.000000	1023.000000	2046.000000
5.000000	-0.021774	-12.868169	-6.826696	-2.088148	-1.715243	-2.238082	0.000000	-10.000000	-0.383333	23.500000	354.000000	1023.000000	1023.000000	2046.000000
5.020000	-0.020338	-12.019561	-6.363475	-2.243317	-1.493519	-1.919250	0.000000	-10.000000	-0.366667	23.250000	362.000000	1023.000000	1023.000000	2046.000000
5.040000	-0.018941	-11.194199	-5.984559	-2.354815	-1.287460	-1.567364	0.000000	-10.000000	-0.366667	22.950001	369.833344	1023.000000	1023.000000	2046.000000
5.060000	-0.017638	-10.424030	-5.668448	-2.378266	-1.082664	-1.294653	0.000000	-10.000000	-0.366667	22.700001	377.500000	1023.000000	1023.000000	2046.000000
5.080000	-0.016256	-9.607582	-5.260258	-2.406555	-0.910955	-1.029814	0.000000	-10.000000	-0.366667	22.800001	385.166656	1023.000000	1023.000000	2046.000000
5.100000	-0.014788	-8.739966	-4.872957	-2.425893	-0.727494	-0.713622	0.000000	-10.000000	-0.350000	22.783333	392.666656	1023.000000	1023.000000	2046.000000
5.120000	-0.013333	-7.879606	-4.580246	-2.402966	-0.426233	-0.470160	0.000000	-10.000000	-0.366667	22.583334	400.333344	1023.000000	1023.000000	2046.000000
5.140000	-0.011803	-6.975293	-4.253144	-2.488139	-0.158428	-0.075583	0.000000	-10.000000	-0.358333	22.616667	407.833344	1023.000000	1023.000000	2046.000000
5.160000	-0.010241	-6.052383	-3.922922	-2.470299	0.158507	0.182330	0.000000	-10.000000	-0.350000	22.216667	415.500000	1023.000000	1023.000000	2046.000000
5.180000	-0.008598	-5.081165	-3.550426	-2.411785	0.443415	0.437630	0.000000	-10.000000	-0.333333	22.133333	423.000000	1023.000000	1023.000000	2046.000000
5.200000	-0.007191	-4.250171	-3.319324	-2.536772	0.660696	0.945229	0.000000	-10.000000	-0.341667	21.666668	430.333344	1023.000000	1023.000000	2046.000000
5.220000	-0.005659	-3.344542	-3.178575	-2.376186	0.918208	1.292010	0.000000	-10.000000	-0.350000	21.583334	437.666656	1023.000000	1023.000000	2046.000000
5.240000	-0.004389	-2.594068	-2.952910	-2.326785	1.181787	1.503840	0.000000	-10.000000	-0.325000	21.300001	444.833344	1023.000000	1023.000000	2046.000000
5.260000	-0.002861	-1.690810	-2.645118	-2.342929	1.514344	1.782893	0.000000	-10.000000	-0.316667	20.916668	452.000000	1023.000000	1023.000000	2046.000000
5.280000	-0.001034	-0.610916	-2.339078	-2.184131	1.829810	2.082484	0.000000	-10.000000	-0.316667	20.750000	459.000000	1023.000000	1023.000000	2046.000000
5.300000	0.000789	0.466292	-2.227043	-1.816354	2.257760	2.251929	0.000000	-10.000000	-0.325000	20.516666	466.000000	1023.000000	1023.000000	2046.000000
5.320000	0.002125	1.255989	-2.265320	-1.355962	2.516881	2.360389	0.000000	-10.000000	-0.316667	20.516666	473.000000	1023.000000	1023.000000	2046.000000
5.340000	0.003717	2.196905	-2.402991	-0.792186	2.981954	2.410127	0.000000	-10.000000	-0.300000	20.466667	479.833344	1023.000000	1023.000000	2046.000000
5.360000	0.005005	2.957761	-2.340473	-0.250140	3.155399	2.392975	0.000000	-10.000000	-0.308333	20.650000	486.666656	1023.000000	1023.000000	2046.000000
5.380000	0.006488	3.834569	-2.334985	0.349604	3.341584	2.478366	0.000000	-10.000000	-0.325000	20.916666	493.500000	1023.000000	1023.000000	2046.000000
5.400000	0.008129	4.804391	-2.309916	1.048939	3.608776	2.456592	0.000000	-10.000000	-0.341667	21.050001	500.500000	1023.000000	1023.000000	2046.000000
5.420000	0.009551	5.644829	-2.202236	1.558786	3.749951	2.538328	0.000000	-10.000000	-0.333333	21.100000	507.500000	1023.000000	1023.000000	2046.000000
5.440000	0.010640	6.288460	-2.124862	2.009917	3.817269	2.586136	0.000000	-10.000000	-0.308333	20.916668	514.500000	1023.000000	1023.000000	2046.000000
5.460000	0.011934	7.053005	-1.950908	2.353302	3.859722	2.790889	0.000000	-10.000000	-0.275000	20.400000	521.500000	1023.000000	1023.000000	2046.000000
5.480000	0.013321	7.872827	-1.765071	2.608241	3.936521	3.093136	0.000000	-10.000000	-0.258333	19.450001	528.500000	1023.000000	1023.000000	2046.000000
5.500000	0.014838	8.768967	-1.527936	2.740528	4.097886	3.458488	0.000000	-10.000000	-0.233333	18.350000	535.166687	1023.000000	1023.000000	2046.000000
5.520000	0.016340	9.656933	-1.323702	2.999244	4.293526	3.687866	0.000000	-10.000000	-0.216667	17.333334	541.500000	1023.000000	1023.000000	2046.000000
5.540000	0.017512	10.349465	-1.031557	2.977411	4.339272	4.064340	0.000000	-10.000000	-0.200000	16.783335	547.333313	1023.000000	1023.000000	2046.000000
5.560000	0.018840	11.134297	-0.806542	2.976096	4.627345	4.337399	0.000000	-10.000000	-0.191667	16.250000	553.000000	1023.000000	1023.000000	2046.000000
5.580000	0.020202	11.939390	-0.433914	2.841660	4.840316	4.691329	0.000000	-10.000000	-0.200000	16.233334	558.500000	1023.000000	1023.000000	2046.000000
5.600000	0.021713	12.832167	-0.065385	2.632191	5.205960	5.059401	0.000000	-10.000000	-0.200000	15.983334	564.000000	1023.000000	1023.000000	2046.000000
5.620000	0.022919	13.545120	0.270283	2.342126	5.521310	5.411401	0.000000	-10.000000	-0.208333	15.716666	569.333313	1023.000000	1023.000000	2046.000000
5.640000	0.023982	14.173336	0.681643	2.049855	5.809509	5.632329	0.000000	-10.000000	-0.200000	15.216667	574.666687	1023.000000	1023.000000	2046.000000
5.660000	0.024773	14.641016	0.947463	1.804257	6.080349	5.808947	0.000000	-10.000000	-0.183333	14.600000	579.833313	1023.000000	1023.000000	2046.000000
5.680000	0.025555	15.103192	1.222538	1.636167	6.300892	5.943595	0.000000	-10.000000	-0.166667	14.266666	585.000000	1023.000000	1023.000000	2046.000000
5.700000	0.026259	15.518991	1.406582	1.608038	6.479193	6.025178	0.000000	-10.000000	-0.141667	13.566667	589.833313	1023.000000	1023.000000	2046.000000
5.720000	0.027069	15.997947	1.640633	1.613147	6.652599	6.091569	0.000000	-10.000000	-0.125000	12.733334	594.500000	1023.000000	1023.000000	2046.000000
5.740000	0.027739	16.393660	1.874523	1.619814	6.714931	6.184393	0.000000	-10.000000	-0.108333	11.700000	598.833313	1023.000000	1023.000000	2046.000000
5.760000	0.028507	16.847775	2.105291	1.595747	6.822062	6.324674	0.000000	-10.000000	-0.091667	10.866667	602.833313	1023.000000	1023.000000	2046.000000
5.780000	0.029004	17.141144	2.418935	1.527499	6.787648	6.407061	0.000000	-10.000000	-0.075000	10.250000	606.500000	1023.000000	1023.000000	2046.000000
5.800000	0.029453	17.406616	2.691643	1.475268	6.772641	6.467065	0.000000	-10.000000	-0.058333	9.566667	610.000000	1023.000000	1023.000000	2046.000000
5.820000	0.029896	17.668512	2.962111	1.388672	6.742911	6.574818	0.000000	-10.000000	-0.050000	8.816667	613.333313	1023.000000	1023.000000	2046.000000
5.840000	0.030136	17.810640	3.087276	1.257102	6.651770	6.814493	0.000000	-10.000000	-0.041667	7.983334	616.500000	1023.000000	1023.000000	2046.000000
5.860000	0.030434	17.986599	3.120207	1.304889	6.562807	6.998696	0.000000	-10.000000	-0.041667	7.066667	619.333313	1023.000000	1023.000000	2046.000000
5.880000	0.030596	18.082399	3.224199	1.153388	6.561526	7.143286	0.000000	-10.000000	-0.025000	6.283333	622.000000	1023.000000	1023.000000	2046.000000
5.900000	0.030942	18.286734	3.411330	0.920010	6.649268	7.306125	0.000000	-10.000000	-0.016667	5.800000	624.333313	1023.000000	1023.000000	2046.000000
5.920000	0.031734	18.754934	3.494483	0.936360	6.863458	7.460634	0.000000	-10.000000	-0.016667	5.816667	626.333313	1023.000000	1023.000000	2046.000000
5.940000	0.032331	19.107800	3.417515	1.175782	7.039967	7.474536	0.000000	-10.000000	-0.016667	5.900000	628.166687	1023.000000	1023.000000	2046.000000
5.960000	0.032697	19.324150	3.198346	1.524528	7.195837	7.405440	0.000000	-10.000000	-0.016667	6.016667	630.166687	1023.000000	1023.000000	2046.000000
5.980000	0.032819	19.395763	2.957952	1.890545	7.230220	7.317045	0.000000	-10.000000	-0.016667	5.966667	632.333313	1023.000000	1023.000000	2046.000000
6.000000	0.033212	19.628538	2.768129	2.324694	7.274304	7.261410	0.000000	-10.000000	-0.033333	6.266667	634.500000	1023.000000	1023.000000	2046.000000
6.020000	0.033760	19.952284	2.583594	2.951664	7.313421	7.103605	0.000000	-10.000000	-0.033333	6.700000	636.500000	1023.000000	1023.000000	2046.000000
6.040000	0.034552	20.420176	2.387544	3.577033	7.420183	7.035415	0.000000	-10.000000	-0.050000	7.266667	638.500000	1023.000000	1023.000000	2046.000000
6.060000	0.035066	20.723892	2.281191	4.125591	7.399974	6.917136	0.000000	-10.000000	-0.033333	7.583333	640.666687	1023.000000	1023.000000	2046.000000
6.080000	0.035888	21.209610	2.145336	4.643084	7.532387	6.888803	0.000000	-10.000000	-0.033333	7.666667	643.000000	1023.000000	1023.000000	2046.000000
6.100000	0.036515	21.580126	2.146865	5.088992	7.523333	6.820936	0.000000	-10.000000	0.000000	7.316667	645.666687	1023.000000	1023.000000	2046.000000
6.120000	0.037262	22.022005	2.252533	5.435541	7.448489	6.885442	0.000000	-10.000000	0.000000	6.550000	648.166687	1023.000000	1023.000000	2046.000000
6.140000	0.038065	22.496698	2.448183	5.643422	7.393639	7.011455	0.000000	-10.000000	-0.016667	5.483333	650.500000	1023.000000	1023.000000	2046.000000
6.160000	0.038651	22.842474	2.586709	5.786906	7.313585	7.155274	0.000000	-10.000000	-0.025000	4.600000	652.500000	1023.000000	1023.000000	2046.000000
6.180000	0.039099	23.107393	2.696638	5.838289	7.316149	7.256317	0.000000	-10.000000	-0.041667	4.150000	654.166687	1023.000000	1023.000000	2046.000000
6.200000	0.039619	23.414827	2.912838	5.700602	7.327013	7.474374	0.000000	-10.000000	-0.041667	3.900000	655.666687	1023.000000	1023.000000	2046.000000
6.220000	0.040198	23.756800	3.157738	5.458670	7.453442	7.686950	0.000000	-10.000000	-0.050000	3.983334	657.000000	1023.000000	1023.000000	2046.000000
6.240000	0.040829	24.130198	3.464851	5.159054	7.551307	7.954985	0.000000	-10.000000	-0.050000	4.100000	658.333313	1023.000000	1023.000000	2046.000000
6.260000	0.041273	24.392376	3.717212	4.852157	7.763837	8.059170	0.000000	-10.000000	-0.050000	4.416667	659.833313	1023.000000	1023.000000	2046.000000
6.280000	0.041310	24.414368	4.033569	4.358365	7.808059	8.214375	0.000000	-10.000000	-0.050000	4.450000	661.166687	1023.000000	1023.000000	2046.000000
6.300000	0.041432	24.486074	4.221995	3.984701	7.955476	8.323902	0.000000	-10.000000	-0.041667	4.266667	662.833313	1023.000000	1023.000000	2046.000000
6.320000	0.041520	24.538397	4.380749	3.660084	8.039434	8.458131	0.000000	-10.000000	-0.041667	3.883333	664.166687	1023.000000	1023.000000	2046.000000
6.340000	0.041673	24.628498	4.489120	3.526170	8.127174	8.486032	0.000000	-10.000000	-0.025000	3.266667	665.500000	1023.000000	1023.000000	2046.000000
6.360000	0.041716	24.654177	4.481118	3.370343	8.314053	8.488663	0.000000	-10.000000	-0.016667	2.183333	666.666687	1023.000000	1023.000000	2046.000000
6.380000	0.041659	24.620523	4.569601	3.219598	8.339515	8.491810	0.000000	-10.000000	0.000000	1.050000	667.500000	1023.000000	1023.000000	2046.000000
6.400000	0.041668	24.625820	4.584379	3.082056	8.498100	8.461286	0.000000	-10.000000	-0.008333	-0.366667	668.000000	1023.000000	1023.000000	2046.000000
6.420000	0.041356	24.441236	4.622758	2.906899	8.510400	8.401179	0.000000	-10.000000	-0.008333	-1.383333	668.000000	1023.000000	1023.000000	2046.000000
6.440000	0.041219	24.360397	4.665797	2.762316	8.556612	8.375671	0.000000	-10.000000	-0.016667	-2.450000	668.000000	1023.000000	1023.000000	2046.000000
6.460000	0.040940	24.195753	4.742287	2.666276	8.530312	8.256879	0.000000	-10.000000	-0.008333	-3.300000	668.000000	1023.000000	1023.000000	2046.000000
6.480000	0.040367	23.856886	4.700571	2.563359	8.346042	8.246916	0.000000	-10.000000	-0.008333	-4.333333	668.000000	1023.000000	1023.000000	2046.000000
6.500000	0.039738	23.485365	4.456937	2.660487	8.236134	8.131807	0.000000	-10.000000	0.008333	-5.416667	668.000000	1023.000000	1023.000000	2046.000000
6.520000	0.038696	22.869623	4.462609	2.432313	7.998166	7.976535	0.000000	-10.000000	0.016667	-6.516667	668.000000	1023.000000	1023.000000	2046.000000
6.540000	0.037542	22.187433	4.525998	2.179257	7.734456	7.747723	0.000000	-10.000000	0.016667	-7.416667	668.000000	1023.000000	1023.000000	2046.000000
6.560000	0.036641	21.655045	4.482334	2.132593	7.506502	7.533617	0.000000	-10.000000	0.025000	-8.050000	668.000000	1023.000000	1023.000000	2046.000000
6.580000	0.035396	20.918985	4.222493	2.137560	7.190179	7.368753	0.000000	-10.000000	0.025000	-8.583334	668.000000	1023.000000	1023.000000	2046.000000
6.600000	0.034104	20.155615	3.826903	2.292917	6.961354	7.074440	0.000000	-10.000000	0.041667	-9.183333	668.000000	1023.000000	1023.000000	2046.000000
6.620000	0.032580	19.254913	3.382197	2.514390	6.730653	6.627673	0.000000	-10.000000	0.041667	-10.100000	660.666687	1023.000000	1023.000000	2046.000000
6.640000	0.031007	18.325132	2.948012	2.807035	6.387681	6.182405	0.000000	-10.000000	0.058333	-11.066667	652.000000	1023.000000	1023.000000	2046.000000
6.660000	0.029711	17.559174	2.447522	3.331220	6.176410	5.604022	0.000000	-10.000000	0.075000	-12.433333	642.000000	1023.000000	1023.000000	2046.000000
6.680000	0.028157	16.640818	2.030444	3.804137	5.864317	4.941920	0.000000	-10.000000	0.091667	-13.416667	639.333313	1023.000000	1023.000000	2046.000000
6.700000	0.026440	15.625931	1.566410	4.122845	5.535607	4.401070	0.000000	-10.000000	0.133333	-15.083333	634.833313	1023.000000	1023.000000	2046.000000
6.720000	0.024952	14.746741	1.133124	4.406998	5.308194	3.898425	0.000000	-10.000000	0.183333	-16.683334	629.666687	1023.000000	1023.000000	2046.000000
6.740000	0.023162	13.688881	0.712317	4.556361	4.945532	3.474670	0.000000	-10.000000	0.258333	-18.733334	622.500000	1023.000000	1023.000000	2046.000000
6.760000	0.021759	12.859415	0.303151	4.690378	4.792583	3.073303	0.000000	-10.000000	0.300000	-20.083334	616.166687	1023.000000	1023.000000	2046.000000
6.780000	0.020195	11.934999	0.035811	4.631042	4.503785	2.764362	0.000000	-10.000000	0.333333	-21.150002	609.500000	1023.000000	1023.000000	2046.000000
6.800000	0.018766	11.090999	-0.301017	4.584507	4.318565	2.488943	0.000000	-10.000000	0.350000	-21.950001	602.333313	1023.000000	1023.000000	2046.000000
6.820000	0.016967	10.027686	-0.674337	4.537724	4.090192	2.074108	0.000000	-10.000000	0.358333	-22.516666	595.000000	1023.000000	1023.000000	2046.000000
6.840000	0.015184	8.973605	-0.936577	4.366706	3.844718	1.698758	0.000000	-10.000000	0.358333	-22.666666	587.500000	1023.000000	1023.000000	2046.000000
6.860000	0.013516	7.988097	-1.184224	4.075076	3.683184	1.414061	0.000000	-10.000000	0.350000	-22.583334	579.833313	1023.000000	1023.000000	2046.000000
6.880000	0.011713	6.922338	-1.355188	3.701626	3.375569	1.200332	0.000000	-10.000000	0.358333	-22.433334	572.333313	1023.000000	1023.000000	2046.000000
6.900000	0.009766	5.771797	-1.470661	3.204032	3.030707	1.007719	0.000000	-10.000000	0.366667	-22.600000	564.666687	1023.000000	1023.000000	2046.000000
6.920000	0.007872	4.652227	-1.603616	2.686382	2.728741	0.840720	0.000000	-10.000000	0.375000	-22.916668	557.333313	1023.000000	1023.000000	2046.000000
6.940000	0.005901	3.487366	-1.760783	2.280634	2.442697	0.524818	0.000000	-10.000000	0.383333	-23.316668	549.666687	1023.000000	1023.000000	2046.000000
6.960000	0.004018	2.374360	-1.954217	1.995028	2.118319	0.215230	0.000000	-10.000000	0.416667	-23.850000	542.000000	1023.000000	1023.000000	2046.000000
6.980000	0.002242	1.325293	-2.099754	1.768255	1.681662	-0.024871	0.000000	-10.000000	0.458333	-24.416666	534.000000	1023.000000	1023.000000	2046.000000
7.000000	0.000596	0.351988	-2.171844	1.592400	1.178455	-0.247023	0.000000	-10.000000	0.500000	-25.300001	525.833313	1023.000000	1023.000000	2046.000000
7.020000	-0.000843	-0.498463	-2.272970	1.396478	0.700439	-0.322410	0.000000	-10.000000	0.508333	-26.000000	517.333313	1023.000000	1023.000000	2046.000000
7.040000	-0.002250	-1.329778	-2.480577	1.221580	0.338826	-0.409608	0.000000	-10.000000	0.516667	-26.466667	508.666656	1023.000000	1023.000000	2046.000000
7.060000	-0.003812	-2.252856	-2.696138	0.947498	0.017233	-0.521449	0.000000	-10.000000	0.508333	-26.850000	499.833344	1023.000000	1023.000000	2046.000000
7.080000	-0.005525	-3.265169	-2.939680	0.668708	-0.284144	-0.710053	0.000000	-10.000000	0.508333	-27.100000	494.000000	1023.000000	1023.000000	2046.000000
7.100000	-0.006889	-4.071541	-3.278131	0.581783	-0.324791	-1.050403	0.000000	-10.000000	0.516667	-27.466667	484.833344	1023.000000	1023.000000	2046.000000
7.120000	-0.008731	-5.160286	-3.783806	0.423379	-0.475989	-1.323871	0.000000	-10.000000	0.533333	-27.483334	478.666656	1023.000000	1023.000000	2046.000000
7.140000	-0.010401	-6.146793	-4.152674	0.347804	-0.776294	-1.565630	0.000000	-10.000000	0.550000	-27.483334	469.500000	1023.000000	1023.000000	2046.000000
7.160000	-0.011971	-7.074941	-4.325789	0.099544	-0.987863	-1.860833	0.000000	-10.000000	0.541667	-27.600000	460.333344	1023.000000	1023.000000	2046.000000
7.180000	-0.013464	-7.957054	-4.376510	-0.242647	-1.325817	-2.012080	0.000000	-10.000000	0.541667	-27.550001	448.000000	1023.000000	1023.000000	2046.000000
7.200000	-0.014762	-8.724289	-4.546812	-0.446659	-1.498670	-2.232148	0.000000	-10.000000	0.533333	-27.516666	435.666656	1023.000000	1023.000000	2046.000000
7.220000	-0.016413	-9.699914	-4.699969	-0.593826	-1.915307	-2.490813	0.000000	-10.000000	0.533333	-27.416668	426.500000	1023.000000	1023.000000	2046.000000
7.240000	-0.017666	-10.440671	-4.948829	-0.579189	-2.242460	-2.670192	0.000000	-10.000000	0.525000	-27.166668	417.333344	1023.000000	1023.000000	2046.000000
7.260000	-0.018670	-11.033733	-5.213431	-0.415794	-2.485374	-2.919134	0.000000	-10.000000	0.508333	-26.900002	408.333344	1023.000000	1023.000000	2046.000000
7.280000	-0.019572	-11.566808	-5.497913	-0.334034	-2.723663	-3.011199	0.000000	-10.000000	0.491667	-26.566668	402.333344	1023.000000	1023.000000	2046.000000
7.300000	-0.020558	-12.149964	-5.786856	-0.159257	-2.971484	-3.232368	0.000000	-10.000000	0.491667	-26.550001	393.500000	1023.000000	1023.000000	2046.000000
7.320000	-0.021587	-12.758146	-6.060914	-0.000316	-3.204757	-3.492160	0.000000	-10.000000	0.500000	-26.550001	384.666656	1023.000000	1023.000000	2046.000000
7.340000	-0.022630	-13.374288	-6.402769	0.160554	-3.330609	-3.801464	0.000000	-10.000000	0.508333	-26.416668	372.833344	1023.000000	1023.000000	2046.000000
7.360000	-0.023483	-13.878549	-6.702279	0.229933	-3.394793	-4.011408	0.000000	-10.000000	0.500000	-26.233334	364.000000	1023.000000	1023.000000	2046.000000
7.380000	-0.024547	-14.507209	-6.958399	0.249203	-3.558760	-4.239253	0.000000	-10.000000	0.491667	-26.100000	355.166656	1023.000000	1023.000000	2046.000000
7.400000	-0.025714	-15.196709	-7.143079	0.213682	-3.782327	-4.484984	0.000000	-10.000000	0.491667	-25.900000	346.500000	1023.000000	1023.000000	2046.000000
7.420000	-0.026745	-15.806058	-7.393485	0.051699	-3.803443	-4.660829	0.000000	-10.000000	0.483333	-25.833334	337.833344	1023.000000	1023.000000	2046.000000
7.440000	-0.028176	-16.651787	-7.639278	-0.217582	-3.954528	-4.840399	0.000000	-10.000000	0.475000	-25.650002	329.166656	1023.000000	1023.000000	2046.000000
7.460000	-0.029539	-17.457405	-7.845370	-0.439560	-4.116564	-5.055910	0.000000	-10.000000	0.458333	-25.666668	323.333344	1023.000000	1023.000000	2046.000000
7.480000	-0.030865	-18.241375	-7.946357	-0.744828	-4.372115	-5.178074	0.000000	-10.000000	0.450000	-25.100000	315.000000	1023.000000	1023.000000	2046.000000
7.500000	-0.032088	-18.963734	-8.086448	-1.003521	-4.582041	-5.291724	0.000000	-10.000000	0.433333	-24.483334	306.833344	1023.000000	1023.000000	2046.000000
7.520000	-0.033190	-19.615047	-8.136544	-1.293329	-4.794669	-5.390505	0.000000	-10.000000	0.416667	-23.766666	296.000000	1023.000000	1023.000000	2046.000000
7.540000	-0.034372	-20.314066	-8.083887	-1.688025	-5.095254	-5.446899	0.000000	-10.000000	0.400000	-23.550001	290.666656	1023.000000	1023.000000	2046.000000
7.560000	-0.035781	-21.146721	-7.966153	-2.184584	-5.485189	-5.510794	0.000000	-10.000000	0.383333	-23.133333	282.666656	1023.000000	1023.000000	2046.000000
7.580000	-0.037130	-21.943777	-7.951914	-2.661613	-5.860794	-5.469455	0.000000	-10.000000	0.366667	-22.633333	275.000000	1023.000000	1023.000000	2046.000000
7.600000	-0.038449	-22.723637	-8.052813	-3.021903	-6.118346	-5.530576	0.000000	-10.000000	0.341667	-22.033333	264.833344	1023.000000	1023.000000	2046.000000
7.620000	-0.039717	-23.472486	-8.260180	-3.211194	-6.286274	-5.714839	0.000000	-10.000000	0.333333	-21.750000	260.000000	1023.000000	1023.000000	2046.000000
7.640000	-0.041108	-24.294664	-8.515342	-3.411655	-6.380407	-5.987261	0.000000	-10.000000	0.333333	-21.549999	255.000000	1023.000000	1023.000000	2046.000000
7.660000	-0.042336	-25.020470	-8.741364	-3.615285	-6.506169	-6.157652	0.000000	-10.000000	0.333333	-21.383333	247.833328	1023.000000	1023.000000	2046.000000
7.680000	-0.043582	-25.756954	-8.934055	-3.829157	-6.651576	-6.342166	0.000000	-10.000000	0.333333	-21.216667	240.666672	1023.000000	1023.000000	2046.000000
7.700000	-0.044760	-26.453449	-8.960179	-4.204089	-6.856860	-6.432321	0.000000	-10.000000	0.325000	-21.016666	231.333328	1023.000000	1023.000000	2046.000000
7.720000	-0.046290	-27.357420	-8.983455	-4.632046	-7.149441	-6.592479	0.000000	-10.000000	0.325000	-20.883333	226.666672	1023.000000	1023.000000	2046.000000
7.740000	-0.047177	-27.881580	-8.996563	-4.768892	-7.362817	-6.753308	0.000000	-10.000000	0.325000	-20.650000	217.333328	1023.000000	1023.000000	2046.000000
7.760000	-0.048561	-28.699436	-9.144652	-5.109596	-7.783037	-6.662152	0.000000	-10.000000	0.316667	-20.500000	210.500000	1023.000000	1023.000000	2046.000000
7.780000	-0.049566	-29.293749	-9.362668	-5.295116	-7.891652	-6.744313	0.000000	-10.000000	0.308333	-20.116667	201.333328	1023.000000	1023.000000	2046.000000
7.800000	-0.051017	-30.151052	-9.625041	-5.568120	-7.944924	-7.012968	0.000000	-10.000000	0.300000	-19.833334	196.833328	1023.000000	1023.000000	2046.000000
7.820000	-0.052436	-30.989944	-9.784258	-5.890311	-8.062778	-7.252598	0.000000	-10.000000	0.300000	-19.583334	190.166672	1023.000000	1023.000000	2046.000000
7.840000	-0.053753	-31.768225	-10.016043	-6.030728	-8.146273	-7.575181	0.000000	-10.000000	0.275000	-19.400002	183.500000	1023.000000	1023.000000	2046.000000
7.860000	-0.054784	-32.377174	-10.250757	-6.146945	-8.243642	-7.735831	0.000000	-10.000000	0.250000	-19.216667	176.833328	1023.000000	1023.000000	2046.000000
7.880000	-0.055602	-32.861012	-10.382661	-6.065061	-8.496409	-7.916881	0.000000	-10.000000	0.208333	-18.433334	170.500000	1023.000000	1023.000000	2046.000000
7.900000	-0.056150	-33.184616	-10.529636	-5.895175	-8.723359	-8.036446	0.000000	-10.000000	0.191667	-17.816668	166.500000	1023.000000	1023.000000	2046.000000
7.920000	-0.056626	-33.466232	-10.678359	-5.713348	-9.004968	-8.069554	0.000000	-10.000000	0.175000	-16.833334	160.500000	1023.000000	1023.000000	2046.000000
7.940000	-0.057094	-33.742466	-10.844378	-5.558616	-9.195788	-8.143686	0.000000	-10.000000	0.166667	-16.483334	156.833328	1023.000000	1023.000000	2046.000000
7.960000	-0.057515	-33.991272	-11.036494	-5.294256	-9.233501	-8.427019	0.000000	-10.000000	0.166667	-16.133333	149.500000	1023.000000	1023.000000	2046.000000
7.980000	-0.058176	-34.382042	-11.210432	-5.126703	-9.318772	-8.726133	0.000000	-10.000000	0.166667	-16.066666	142.333328	1023.000000	1023.000000	2046.000000
8.000000	-0.058979	-34.856735	-11.407804	-4.966846	-9.390404	-9.091681	0.000000	-10.000000	0.175000	-15.983334	136.833328	1023.000000	1023.000000	2046.000000
8.020000	-0.059945	-35.427773	-11.666082	-4.910867	-9.465635	-9.385189	0.000000	-10.000000	0.175000	-15.950001	133.166672	1023.000000	1023.000000	2046.000000
8.040000	-0.061004	-36.053387	-11.797474	-4.943171	-9.595147	-9.717594	0.000000	-10.000000	0.183333	-15.933334	127.833336	1023.000000	1023.000000	2046.000000
8.060000	-0.061923	-36.596710	-11.957418	-5.139960	-9.610317	-9.889014	0.000000	-10.000000	0.191667	-16.166668	120.666664	1023.000000	1023.000000	2046.000000
8.080000	-0.063029	-37.250057	-11.976244	-5.366058	-9.760343	-10.147412	0.000000	-10.000000	0.200000	-16.350000	115.333336	1023.000000	1023.000000	2046.000000
8.100000	-0.063934	-37.785275	-11.955970	-5.580482	-9.956665	-10.292156	0.000000	-10.000000	0.191667	-16.483334	111.833336	1023.000000	1023.000000	2046.000000
8.120000	-0.065018	-38.425735	-11.883304	-5.874009	-10.218699	-10.449723	0.000000	-10.000000	0.175000	-15.833334	106.666664	1023.000000	1023.000000	2046.000000
8.140000	-0.065773	-38.872066	-11.816471	-6.162778	-10.462566	-10.430250	0.000000	-10.000000	0.158333	-14.850000	99.833336	1023.000000	1023.000000	2046.000000
8.160000	-0.066659	-39.395611	-11.698981	-6.549265	-10.760050	-10.387316	0.000000	-10.000000	0.116667	-13.733334	93.000000	1023.000000	1023.000000	2046.000000
8.180000	-0.067282	-39.763378	-11.594775	-6.941115	-10.982757	-10.244734	0.000000	-10.000000	0.083333	-13.150001	89.666664	1023.000000	1023.000000	2046.000000
8.200000	-0.067965	-40.167484	-11.485797	-7.355340	-11.172732	-10.153617	0.000000	-10.000000	0.050000	-12.416667	86.666664	1023.000000	1023.000000	2046.000000
8.220000	-0.068237	-40.328117	-11.428486	-7.660696	-11.192228	-10.046708	0.000000	-10.000000	0.041667	-11.400001	84.000000	1023.000000	1023.000000	2046.000000
8.240000	-0.068775	-40.646233	-11.397663	-7.921240	-11.264472	-10.062858	0.000000	-10.000000	0.025000	-9.083334	79.500000	1023.000000	1023.000000	2046.000000
8.260000	-0.069359	-40.991032	-11.462353	-8.080343	-11.275157	-10.173180	0.000000	-10.000000	0.008333	-7.250000	76.333336	1023.000000	1023.000000	2046.000000
8.280000	-0.069976	-41.355621	-11.588284	-8.191303	-11.274053	-10.301984	0.000000	-10.000000	0.000000	-5.633334	73.833336	1023.000000	1023.000000	2046.000000
8.300000	-0.070451	-41.636681	-11.709333	-8.269827	-11.286827	-10.370694	0.000000	-10.000000	0.000000	-5.233334	72.500000	1023.000000	1023.000000	2046.000000
8.320000	-0.070958	-41.936459	-11.814583	-8.330444	-11.275916	-10.515517	0.000000	-10.000000	0.000000	-4.950000	70.666664	1023.000000	1023.000000	2046.000000
8.340000	-0.071567	-42.296040	-11.870936	-8.637514	-11.353126	-10.434464	0.000000	-10.000000	0.000000	-5.083333	69.000000	1023.000000	1023.000000	2046.000000
8.360000	-0.072242	-42.695042	-11.901448	-8.699678	-11.451234	-10.642681	0.000000	-10.000000	0.000000	-5.283333	67.333336	1023.000000	1023.000000	2046.000000
8.380000	-0.072833	-43.044582	-12.016503	-8.957232	-11.495970	-10.574879	0.000000	-10.000000	0.000000	-5.250000	65.500000	1023.000000	1023.000000	2046.000000
8.400000	-0.073502	-43.439709	-12.125493	-8.957375	-11.692895	-10.663946	0.000000	-10.000000	0.008333	-4.883333	63.666668	1023.000000	1023.000000	2046.000000
8.420000	-0.073966	-43.714005	-12.166563	-9.142490	-11.808749	-10.596200	0.000000	-10.000000	0.008333	-4.316667	62.000000	1023.000000	1023.000000	2046.000000
8.440000	-0.074260	-43.887768	-12.118915	-9.358495	-11.917923	-10.492435	0.000000	-10.000000	0.008333	-3.566667	60.666668	1023.000000	1023.000000	2046.000000
8.460000	-0.074172	-43.835651	-12.063011	-9.460215	-11.924542	-10.387884	0.000000	-10.000000	-0.008333	-2.483333	59.500000	1023.000000	1023.000000	2046.000000
8.480000	-0.074021	-43.746651	-12.168605	-9.375035	-11.806224	-10.396787	0.000000	-10.000000	-0.008333	-0.950000	58.666668	1023.000000	1023.000000	2046.000000
8.500000	-0.073962	-43.711750	-12.397834	-9.185354	-11.695271	-10.433290	0.000000	-10.000000	-0.016667	-0.033333	58.166668	1023.000000	1023.000000	2046.000000
8.520000	-0.074331	-43.929684	-12.722560	-8.764872	-11.735502	-10.706750	0.000000	-10.000000	-0.008333	0.583333	58.000000	1023.000000	1023.000000	2046.000000
8.540000	-0.074281	-43.900356	-13.104507	-8.351807	-11.595431	-10.848610	0.000000	-10.000000	-0.008333	0.266667	58.000000	1023.000000	1023.000000	2046.000000
8.560000	-0.074277	-43.897476	-13.315947	-7.854095	-11.631859	-11.095575	0.000000	-10.000000	0.000000	0.266667	58.000000	1023.000000	1023.000000	2046.000000
8.580000	-0.074394	-43.966656	-13.559712	-7.489012	-11.670780	-11.247152	0.000000	-10.000000	0.000000	0.000000	58.000000	1023.000000	1023.000000	2046.000000
8.600000	-0.074238	-43.874851	-13.699078	-7.172743	-11.653290	-11.349741	0.000000	-10.000000	-0.008333	0.000000	58.000000	1023.000000	1023.000000	2046.000000
8.620000	-0.074199	-43.851574	-13.767252	-6.932575	-11.762403	-11.389343	0.000000	-10.000000	-0.008333	-0.733333	58.000000	1023.000000	1023.000000	2046.000000
8.640000	-0.074014	-43.742100	-13.794494	-6.803451	-11.800239	-11.343915	0.000000	-10.000000	-0.008333	-1.433333	57.833332	1023.000000	1023.000000	2046.000000
8.660000	-0.073889	-43.668430	-13.768950	-6.776970	-11.939551	-11.182959	0.000000	-10.000000	0.000000	-2.000000	57.500000	1023.000000	1023.000000	2046.000000
8.680000	-0.073259	-43.296001	-13.649811	-6.864104	-11.853294	-10.928792	0.000000	-10.000000	0.000000	-1.900000	57.166668	1023.000000	1023.000000	2046.000000
8.700000	-0.073302	-43.321472	-13.576359	-6.941627	-11.807402	-10.996085	0.000000	-10.000000	0.008333	-2.000000	57.000000	1023.000000	1023.000000	2046.000000
8.720000	-0.073428	-43.395760	-13.485142	-7.035549	-11.842065	-11.033006	0.000000	-10.000000	0.016667	-2.483333	56.666668	1023.000000	1023.000000	2046.000000
8.740000	-0.073552	-43.469032	-13.458529	-7.156686	-11.823463	-11.030352	0.000000	-10.000000	0.033333	-3.416667	56.000000	1023.000000	1023.000000	2046.000000
8.760000	-0.073544	-43.464741	-13.348607	-7.304418	-11.830490	-10.981227	0.000000	-10.000000	0.033333	-5.083333	54.833332	1023.000000	1023.000000	2046.000000
8.780000	-0.073380	-43.367649	-13.233834	-7.443516	-11.812044	-10.878255	0.000000	-10.000000	0.016667	-6.050000	53.166668	1023.000000	1023.000000	2046.000000
8.800000	-0.073240	-43.285011	-13.187126	-7.581109	-11.707979	-10.808796	0.000000	-10.000000	-0.016667	-4.150000	51.166668	1023.000000	1023.000000	2046.000000
8.820000	-0.073362	-43.356991	-13.117517	-7.746069	-11.668283	-10.825120	0.000000	-10.000000	-0.016667	-1.716667	49.666668	1023.000000	1023.000000	2046.000000
8.840000	-0.073351	-43.350483	-12.999834	-7.944331	-11.585131	-10.821185	0.000000	-10.000000	-0.016667	0.366667	49.000000	1023.000000	1023.000000	2046.000000
8.860000	-0.073468	-43.419857	-12.947817	-8.064369	-11.527914	-10.879755	0.000000	-10.000000	0.000000	0.100000	48.666668	1023.000000	1023.000000	2046.000000
8.880000	-0.073545	-43.464989	-12.876973	-8.257752	-11.528334	-10.801929	0.000000	-10.000000	-0.008333	0.133333	48.333332	1023.000000	1023.000000	2046.000000
8.900000	-0.073524	-43.452709	-12.772051	-8.307412	-11.566957	-10.806289	0.000000	-10.000000	-0.008333	0.066667	48.000000	1023.000000	1023.000000	2046.000000
8.920000	-0.073320	-43.331959	-12.683195	-8.413191	-11.586248	-10.649323	0.000000	-10.000000	-0.008333	0.000000	48.000000	1023.000000	1023.000000	2046.000000
8.940000	-0.072990	-43.137016	-12.573038	-8.458787	-11.652045	-10.453145	0.000000	-10.000000	-0.025000	0.000000	48.000000	1023.000000	1023.000000	2046.000000
8.960000	-0.072580	-42.894642	-12.454813	-8.561028	-11.647622	-10.231179	0.000000	-10.000000	-0.025000	0.000000	48.000000	1023.000000	1023.000000	2046.000000
8.980000	-0.072213	-42.677746	-12.312943	-8.792226	-11.683010	-9.889567	0.000000	-10.000000	-0.025000	0.000000	48.000000	1023.000000	1023.000000	2046.000000
9.000000	-0.072102	-42.612270	-12.304403	-8.639178	-11.544648	-10.124039	0.000000	-10.000000	-0.008333	0.000000	48.000000	1023.000000	1023.000000	2046.000000
9.020000	-0.072587	-42.899189	-12.379411	-8.859379	-11.606071	-10.054328	0.000000	-10.000000	0.000000	0.000000	48.000000	1023.000000	1023.000000	2046.000000
9.040000	-0.072781	-43.013405	-12.581573	-8.769320	-11.568608	-10.093901	0.000000	-10.000000	0.000000	0.000000	48.000000	1023.000000	1023.000000	2046.000000
9.060000	-0.073080	-43.190422	-12.589860	-8.885819	-11.622397	-10.092347	0.000000	-10.000000	0.000000	0.000000	48.000000	1023.000000	1023.000000	2046.000000
9.080000	-0.073159	-43.236755	-12.567153	-8.982694	-11.580057	-10.106850	0.000000	-10.000000	0.000000	0.000000	48.000000	1023.000000	1023.000000	2046.000000
9.100000	-0.073212	-43.268208	-12.609133	-9.030140	-11.558326	-10.070609	0.000000	-10.000000	-0.008333	0.000000	48.000000	1023.000000	1023.000000	2046.000000
9.120000	-0.073195	-43.257984	-12.771086	-8.861988	-11.444918	-10.179993	0.000000	-10.000000	-0.008333	0.000000	48.000000	1023.000000	1023.000000	2046.000000
9.140000	-0.073351	-43.350254	-12.982048	-8.565911	-11.453185	-10.349111	0.000000	-10.000000	-0.016667	0.000000	48.000000	1023.000000	1023.000000	2046.000000
9.160000	-0.073160	-43.237453	-13.183638	-8.170201	-11.448915	-10.434701	0.000000	-10.000000	-0.008333	0.000000	48.000000	1023.000000	1023.000000	2046.000000
9.180000	-0.072962	-43.120674	-13.371368	-7.751267	-11.474843	-10.523196	0.000000	-10.000000	-0.008333	0.000000	48.000000	1023.000000	1023.000000	2046.000000
9.200000	-0.072866	-43.063847	-13.553411	-7.306538	-11.539467	-10.664433	0.000000	-10.000000	0.000000	0.000000	48.000000	1023.000000	1023.000000	2046.000000
9.220000	-0.072816	-43.034142	-13.702281	-6.930905	-11.558413	-10.842542	0.000000	-10.000000	-0.008333	0.000000	48.000000	1023.000000	1023.000000	2046.000000
9.240000	-0.072679	-42.953045	-13.865746	-6.677589	-11.552768	-10.856940	0.000000	-10.000000	-0.008333	0.283333	48.000000	1023.000000	1023.000000	2046.000000
9.260000	-0.072544	-42.873573	-13.940313	-6.502785	-11.606982	-10.823492	0.000000	-10.000000	-0.016667	1.100000	48.000000	1023.000000	1023.000000	2046.000000
9.280000	-0.072347	-42.757286	-13.995379	-6.320318	-11.609044	-10.832544	0.000000	-10.000000	-0.025000	2.300000	48.000000	1023.000000	1023.000000	2046.000000
9.300000	-0.072142	-42.636093	-14.035990	-6.259565	-11.611503	-10.729036	0.000000	-10.000000	-0.033333	3.500000	48.000000	1023.000000	1023.000000	2046.000000
9.320000	-0.071752	-42.405693	-13.961168	-6.251176	-11.489630	-10.703720	0.000000	-10.000000	-0.058333	4.583333	48.000000	1023.000000	1023.000000	2046.000000
9.340000	-0.071600	-42.315590	-13.863779	-6.408486	-11.439922	-10.603401	0.000000	-10.000000	-0.033333	5.966667	48.000000	1023.000000	1023.000000	2046.000000
9.360000	-0.071787	-42.425873	-13.803307	-6.604572	-11.432153	-10.585841	0.000000	-10.000000	-0.025000	3.383333	48.000000	1023.000000	1023.000000	2046.000000
9.380000	-0.071535	-42.277035	-13.727652	-6.728635	-11.308837	-10.511912	0.000000	-10.000000	-0.025000	2.633333	48.000000	1023.000000	1023.000000	2046.000000
9.400000	-0.071184	-42.069580	-13.606799	-6.845411	-11.172865	-10.444507	0.000000	-10.000000	-0.091667	3.283333	48.000000	1023.000000	1023.000000	2046.000000
9.420000	-0.070502	-41.666840	-13.422053	-6.954887	-10.964315	-10.325583	0.000000	-10.000000	-0.158333	9.216666	48.000000	1023.000000	1023.000000	2046.000000
9.440000	-0.069617	-41.143940	-13.249210	-7.136032	-10.694160	-10.064538	0.000000	-10.000000	-0.200000	13.250000	48.000000	1023.000000	1023.000000	2046.000000
9.460000	-0.068642	-40.567253	-12.964767	-7.323415	-10.480467	-9.798607	0.000000	-10.000000	-0.233333	15.966667	48.000000	1023.000000	1023.000000	2046.000000
9.480000	-0.067638	-39.974339	-12.797901	-7.526919	-10.090939	-9.558578	0.000000	-10.000000	-0.291667	17.833334	48.000000	1023.000000	1023.000000	2046.000000
9.500000	-0.066680	-39.408047	-12.515830	-7.721108	-9.879540	-9.291571	0.000000	-10.000000	-0.333333	20.383333	44.500000	1023.000000	1023.000000	2046.000000
9.520000	-0.065411	-38.657955	-12.276994	-7.867706	-9.582120	-8.931133	0.000000	-10.000000	-0.358333	22.166668	41.000000	1023.000000	1023.000000	2046.000000
9.540000	-0.064033	-37.843750	-12.045544	-8.024643	-9.288824	-8.484739	0.000000	-10.000000	-0.350000	23.200001	37.500000	1023.000000	1023.000000	2046.000000
9.560000	-0.062615	-37.005531	-11.871028	-7.995144	-8.926708	-8.212649	0.000000	-10.000000	-0.375000	23.333334	40.000000	1023.000000	1023.000000	2046.000000
9.580000	-0.060966	-36.030750	-11.605381	-7.985410	-8.554293	-7.885667	0.000000	-10.000000	-0.391667	23.383333	45.166668	1023.000000	1023.000000	2046.000000
9.600000	-0.059688	-35.275486	-11.394599	-8.081794	-8.240416	-7.558677	0.000000	-10.000000	-0.416667	23.866667	53.000000	1023.000000	1023.000000	2046.000000
9.620000	-0.058914	-34.817978	-11.207244	-8.385893	-8.034522	-7.190318	0.000000	-10.000000	-0.408333	24.183334	61.000000	1023.000000	1023.000000	2046.000000
9.640000	-0.057145	-33.772610	-10.912999	-8.144282	-7.587008	-7.128322	0.000000	-10.000000	-0.408333	24.500000	69.000000	1023.000000	1023.000000	2046.000000
9.660000	-0.056146	-33.182491	-10.910810	-8.088690	-7.267354	-6.915639	0.000000	-10.000000	-0.400000	24.316668	77.000000	1023.000000	1023.000000	2046.000000
9.680000	-0.054954	-32.477940	-10.774233	-7.979253	-6.985273	-6.739180	0.000000	-10.000000	-0.400000	24.133333	85.000000	1023.000000	1023.000000	2046.000000
9.700000	-0.053868	-31.836029	-10.527311	-8.041648	-6.746094	-6.520976	0.000000	-10.000000	-0.391667	23.950001	93.000000	1023.000000	1023.000000	2046.000000
9.720000	-0.052598	-31.085640	-10.319636	-7.957011	-6.467251	-6.341743	0.000000	-10.000000	-0.391667	23.850000	101.000000	1023.000000	1023.000000	2046.000000
9.740000	-0.051139	-30.223337	-10.150539	-7.711767	-6.199536	-6.161494	0.000000	-10.000000	-0.391667	23.716667	109.000000	1023.000000	1023.000000	2046.000000
9.760000	-0.049694	-29.369095	-10.083493	-7.402855	-5.930047	-5.952700	0.000000	-10.000000	-0.400000	23.683334	117.000000	1023.000000	1023.000000	2046.000000
9.780000	-0.048249	-28.515358	-10.052356	-6.954642	-5.733797	-5.774562	0.000000	-10.000000	-0.400000	24.000000	125.000000	1023.000000	1023.000000	2046.000000
9.800000	-0.046518	-27.492252	-9.996187	-6.544591	-5.503792	-5.447682	0.000000	-10.000000	-0.416667	24.483334	133.000000	1023.000000	1023.000000	2046.000000
9.820000	-0.044982	-26.584585	-9.912527	-6.018907	-5.336449	-5.316702	0.000000	-10.000000	-0.433333	24.916668	141.000000	1023.000000	1023.000000	2046.000000
9.840000	-0.043500	-25.708704	-9.880468	-5.504651	-5.099892	-5.223692	0.000000	-10.000000	-0.450000	25.066668	149.166672	1023.000000	1023.000000	2046.000000
9.860000	-0.041961	-24.798750	-9.778605	-5.034474	-4.938143	-5.047528	0.000000	-10.000000	-0.441667	24.950001	157.500000	1023.000000	1023.000000	2046.000000
9.880000	-0.040390	-23.870657	-9.708687	-4.576350	-4.684740	-4.900880	0.000000	-10.000000	-0.433333	24.750000	165.833328	1023.000000	1023.000000	2046.000000
9.900000	-0.038927	-23.005781	-9.592175	-4.174387	-4.480165	-4.759053	0.000000	-10.000000	-0.416667	24.350000	174.000000	1023.000000	1023.000000	2046.000000
9.920000	-0.037450	-22.132851	-9.495518	-3.858627	-4.215447	-4.563258	0.000000	-10.000000	-0.391667	24.066668	182.166672	1023.000000	1023.000000	2046.000000
9.940000	-0.036094	-21.331671	-9.305346	-3.723913	-4.012032	-4.290380	0.000000	-10.000000	-0.366667	23.533333	190.333328	1023.000000	1023.000000	2046.000000
9.960000	-0.034536	-20.410854	-9.025045	-3.640738	-3.792652	-3.952418	0.000000	-10.000000	-0.341667	23.050001	198.333328	1023.000000	1023.000000	2046.000000
9.980000	-0.033321	-19.692581	-8.838947	-3.550454	-3.541649	-3.761532	0.000000	-10.000000	-0.325000	21.916668	206.166672	1023.000000	1023.000000	2046.000000
10.000000	-0.032026	-18.927397	-8.613173	-3.492762	-3.320693	-3.500770	0.000000	-10.000000	-0.316667	21.283335	213.666672	1023.000000	1023.000000	2046.000000
10.020000	-0.030647	-18.112320	-8.334716	-3.568734	-3.076890	-3.131980	0.000000	-10.000000	-0.308333	20.500000	221.000000	1023.000000	1023.000000	2046.000000
10.040000	-0.029386	-17.366899	-8.038103	-3.594154	-2.860736	-2.873906	0.000000	-10.000000	-0.300000	20.200001	228.000000	1023.000000	1023.000000	2046.000000
10.060000	-0.028108	-16.612099	-7.720867	-3.716051	-2.625775	-2.549406	0.000000	-10.000000	-0.283333	19.650002	234.833328	1023.000000	1023.000000	2046.000000
10.080000	-0.027152	-16.046700	-7.406437	-3.908950	-2.437985	-2.293327	0.000000	-10.000000	-0.266667	19.183334	243.666672	1023.000000	1023.000000	2046.000000
10.100000	-0.026149	-15.454112	-7.078580	-4.104285	-2.238119	-2.033128	0.000000	-10.000000	-0.258333	18.933334	250.166672	1023.000000	1023.000000	2046.000000
10.120000	-0.025284	-14.942632	-6.788932	-4.248092	-2.065687	-1.839921	0.000000	-10.000000	-0.241667	18.850000	256.500000	1023.000000	1023.000000	2046.000000
10.140000	-0.024385	-14.411481	-6.582022	-4.295186	-1.855876	-1.678398	0.000000	-10.000000	-0.225000	18.366667	260.666656	1023.000000	1023.000000	2046.000000
10.160000	-0.023524	-13.902632	-6.386948	-4.276459	-1.636770	-1.602455	0.000000	-10.000000	-0.208333	17.783335	267.000000	1023.000000	1023.000000	2046.000000
10.180000	-0.022519	-13.308565	-6.182545	-4.226448	-1.442531	-1.457041	0.000000	-10.000000	-0.200000	17.116667	273.000000	1023.000000	1023.000000	2046.000000
10.200000	-0.021562	-12.743069	-5.943479	-4.219323	-1.294648	-1.285619	0.000000	-10.000000	-0.183333	16.683334	278.833344	1023.000000	1023.000000	2046.000000
10.220000	-0.020561	-12.151644	-5.729002	-4.223384	-1.130782	-1.068476	0.000000	-10.000000	-0.183333	16.083334	284.333344	1023.000000	1023.000000	2046.000000
10.240000	-0.019876	-11.746862	-5.524871	-4.324128	-1.035919	-0.861944	0.000000	-10.000000	-0.183333	15.350000	290.000000	1023.000000	1023.000000	2046.000000
10.260000	-0.018926	-11.185508	-5.328745	-4.261893	-0.806581	-0.788288	0.000000	-10.000000	-0.191667	14.916667	295.333344	1023.000000	1023.000000	2046.000000
10.280000	-0.018396	-10.871972	-5.185369	-4.362298	-0.772300	-0.552006	0.000000	-10.000000	-0.175000	14.483334	300.333344	1023.000000	1023.000000	2046.000000
10.300000	-0.017866	-10.558762	-5.176395	-4.251839	-0.731190	-0.399338	0.000000	-10.000000	-0.158333	14.150000	305.166656	1023.000000	1023.000000	2046.000000
10.320000	-0.017376	-10.269285	-5.094077	-4.264542	-0.677882	-0.232784	0.000000	-10.000000	-0.150000	13.583333	310.000000	1023.000000	1023.000000	2046.000000
10.340000	-0.016882	-9.977120	-4.889308	-4.355278	-0.613185	-0.119348	0.000000	-10.000000	-0.141667	12.700000	314.666656	1023.000000	1023.000000	2046.000000
10.360000	-0.016145	-9.541843	-4.746526	-4.350922	-0.518669	0.074275	0.000000	-10.000000	-0.133333	12.250000	319.000000	1023.000000	1023.000000	2046.000000
10.380000	-0.015290	-9.036357	-4.745735	-4.089852	-0.395244	0.194475	0.000000	-10.000000	-0.116667	11.683333	323.000000	1023.000000	1023.000000	2046.000000
10.400000	-0.014784	-8.737320	-4.921201	-3.722486	-0.293099	0.199465	0.000000	-10.000000	-0.108333	11.816667	327.000000	1023.000000	1023.000000	2046.000000
10.420000	-0.014422	-8.523529	-5.104253	-3.349227	-0.247641	0.177593	0.000000	-10.000000	-0.100000	11.233334	331.000000	1023.000000	1023.000000	2046.000000
10.440000	-0.014027	-8.290171	-5.263302	-2.958286	-0.199615	0.131033	0.000000	-10.000000	-0.100000	11.066667	335.000000	1023.000000	1023.000000	2046.000000
10.460000	-0.013506	-7.982046	-5.345656	-2.452404	-0.209106	0.025121	0.000000	-10.000000	-0.100000	10.750000	338.666656	1023.000000	1023.000000	2046.000000
10.480000	-0.012821	-7.577337	-5.447581	-1.942420	-0.094197	-0.093139	0.000000	-10.000000	-0.091667	10.633333	342.333344	1023.000000	1023.000000	2046.000000
10.500000	-0.011883	-7.022707	-5.484560	-1.454043	0.066785	-0.150889	0.000000	-10.000000	-0.091667	10.383333	345.833344	1023.000000	1023.000000	2046.000000
10.520000	-0.010850	-6.412597	-5.494139	-1.054795	0.279987	-0.143650	0.000000	-10.000000	-0.091667	10.350000	349.500000	1023.000000	1023.000000	2046.000000
10.540000	-0.009937	-5.872993	-5.490389	-0.705633	0.483554	-0.160525	0.000000	-10.000000	-0.091667	10.283334	352.833344	1023.000000	1023.000000	2046.000000
10.560000	-0.009175	-5.422151	-5.405031	-0.475083	0.575134	-0.117171	0.000000	-10.000000	-0.075000	10.150001	356.333344	1023.000000	1023.000000	2046.000000
10.580000	-0.008114	-4.795386	-5.220911	-0.380511	0.686795	0.119241	0.000000	-10.000000	-0.050000	9.516666	359.666656	1023.000000	1023.000000	2046.000000
10.600000	-0.007096	-4.193505	-5.154142	-0.303087	0.866444	0.397280	0.000000	-10.000000	-0.041667	8.866667	363.166656	1023.000000	1023.000000	2046.000000
10.620000	-0.006345	-3.749839	-5.110615	-0.246555	1.053459	0.553872	0.000000	-10.000000	-0.041667	8.233334	366.166656	1023.000000	1023.000000	2046.000000
10.640000	-0.005534	-3.270336	-4.974217	-0.267320	1.256302	0.714900	0.000000	-10.000000	-0.050000	8.116667	369.000000	1023.000000	1023.000000	2046.000000
10.660000	-0.004762	-2.814368	-4.730636	-0.400829	1.435293	0.881804	0.000000	-10.000000	-0.050000	8.166667	371.666656	1023.000000	1023.000000	2046.000000
10.680000	-0.004107	-2.427332	-4.448061	-0.558497	1.553524	1.025702	0.000000	-10.000000	-0.050000	8.533334	374.500000	1023.000000	1023.000000	2046.000000
10.700000	-0.003395	-2.006710	-4.157864	-0.749506	1.823697	1.076962	0.000000	-10.000000	-0.041667	8.583334	377.333344	1023.000000	1023.000000	2046.000000
10.720000	-0.002803	-1.656491	-3.861423	-1.070181	2.012183	1.262930	0.000000	-10.000000	-0.041667	8.683333	380.166656	1023.000000	1023.000000	2046.000000
10.740000	-0.002443	-1.444006	-3.571890	-1.347431	2.156860	1.318456	0.000000	-10.000000	-0.041667	8.533334	383.000000	1023.000000	1023.000000	2046.000000
10.760000	-0.002071	-1.224003	-3.308486	-1.642405	2.282330	1.444557	0.000000	-10.000000	-0.050000	8.300000	386.000000	1023.000000	1023.000000	2046.000000
10.780000	-0.001655	-0.978006	-3.103333	-1.766947	2.408892	1.483382	0.000000	-10.000000	-0.050000	7.933333	388.833344	1023.000000	1023.000000	2046.000000
10.800000	-0.001337	-0.790374	-2.896152	-1.917461	2.437431	1.585808	0.000000	-10.000000	-0.033333	7.500000	391.500000	1023.000000	1023.000000	2046.000000
10.820000	-0.000745	-0.440032	-2.692722	-2.024843	2.471879	1.805653	0.000000	-10.000000	-0.016667	6.966667	394.000000	1023.000000	1023.000000	2046.000000
10.840000	-0.000130	-0.076923	-2.566894	-2.035223	2.612414	1.912780	0.000000	-10.000000	-0.016667	6.366667	396.333344	1023.000000	1023.000000	2046.000000
10.860000	0.000163	0.096140	-2.497071	-2.171468	2.702286	2.062394	0.000000	-10.000000	-0.016667	5.866667	398.500000	1023.000000	1023.000000	2046.000000
10.880000	0.000139	0.082361	-2.426473	-2.527464	2.763833	2.272465	0.000000	-10.000000	-0.016667	5.516667	400.500000	1023.000000	1023.000000	2046.000000
10.900000	0.000751	0.443843	-2.249689	-2.393384	2.862108	2.224808	0.000000	-10.000000	-0.008333	5.283333	402.500000	1023.000000	1023.000000	2046.000000
10.920000	0.000619	0.365905	-2.300756	-2.428096	2.805995	2.288763	0.000000	-10.000000	-0.016667	4.766667	404.500000	1023.000000	1023.000000	2046.000000
10.940000	0.000662	0.391245	-2.324961	-2.399823	2.773923	2.342106	0.000000	-10.000000	-0.025000	4.266666	406.166656	1023.000000	1023.000000	2046.000000
10.960000	0.000452	0.267403	-2.166174	-2.540903	2.647524	2.326956	0.000000	-10.000000	-0.033333	3.533333	407.666656	1023.000000	1023.000000	2046.000000
10.980000	0.000649	0.383431	-2.106945	-2.632036	2.754905	2.367507	0.000000	-10.000000	-0.033333	2.900000	408.833344	1023.000000	1023.000000	2046.000000
11.000000	0.001049	0.620096	-2.047112	-2.597124	2.848409	2.415923	0.000000	-10.000000	-0.033333	2.516667	410.000000	1023.000000	1023.000000	2046.000000
11.020000	0.001105	0.653039	-2.118733	-2.348549	2.869145	2.251176	0.000000	-10.000000	-0.025000	2.400000	411.000000	1023.000000	1023.000000	2046.000000
11.040000	0.001006	0.594550	-2.291961	-2.092803	2.865856	2.113458	0.000000	-10.000000	-0.033333	2.666667	412.000000	1023.000000	1023.000000	2046.000000
11.060000	0.000936	0.553315	-2.441194	-1.790807	2.784103	2.001212	0.000000	-10.000000	-0.033333	2.883333	412.833344	1023.000000	1023.000000	2046.000000
11.080000	0.001001	0.591616	-2.628596	-1.429042	2.676075	1.973178	0.000000	-10.000000	-0.041667	3.200000	413.666656	1023.000000	1023.000000	2046.000000
11.100000	0.001450	0.856851	-2.817045	-0.885436	2.657526	1.901806	0.000000	-10.000000	-0.033333	3.300000	414.666656	1023.000000	1023.000000	2046.000000
11.120000	0.001813	1.071488	-3.075016	-0.349590	2.692115	1.803979	0.000000	-10.000000	-0.041667	3.183333	415.833344	1023.000000	1023.000000	2046.000000
11.140000	0.002182	1.289475	-3.253793	0.103886	2.673166	1.766216	0.000000	-10.000000	-0.041667	3.083333	417.000000	1023.000000	1023.000000	2046.000000
11.160000	0.002358	1.393646	-3.387300	0.463822	2.617549	1.699575	0.000000	-10.000000	-0.050000	2.950000	418.000000	1023.000000	1023.000000	2046.000000
11.180000	0.002581	1.525416	-3.439236	0.735647	2.561005	1.668000	0.000000	-10.000000	-0.050000	2.650000	419.000000	1023.000000	1023.000000	2046.000000
11.200000	0.002872	1.697376	-3.390987	0.889849	2.562452	1.636062	0.000000	-10.000000	-0.033333	1.616667	420.000000	1023.000000	1023.000000	2046.000000
11.220000	0.003345	1.976679	-3.293588	0.912853	2.597516	1.759899	0.000000	-10.000000	-0.016667	0.650000	420.666656	1023.000000	1023.000000	2046.000000
11.240000	0.003638	2.149970	-3.215509	0.918978	2.627356	1.819145	0.000000	-10.000000	-0.016667	-0.483333	421.000000	1023.000000	1023.000000	2046.000000
11.260000	0.003661	2.163444	-3.173656	0.830549	2.672159	1.834392	0.000000	-10.000000	-0.016667	-0.483333	421.000000	1023.000000	1023.000000	2046.000000
11.280000	0.003847	2.273423	-2.993849	0.693995	2.745016	1.828261	0.000000	-10.000000	-0.025000	-0.483333	421.000000	1023.000000	1023.000000	2046.000000
11.300000	0.004045	2.390574	-2.806205	0.440017	2.796417	1.960345	0.000000	-10.000000	-0.025000	0.000000	421.000000	1023.000000	1023.000000	2046.000000
11.320000	0.004279	2.528851	-2.603382	0.185413	2.885079	2.061741	0.000000	-10.000000	-0.041667	0.000000	421.000000	1023.000000	1023.000000	2046.000000
11.340000	0.004203	2.484085	-2.394221	-0.164420	2.919541	2.123185	0.000000	-10.000000	-0.041667	0.000000	421.000000	1023.000000	1023.000000	2046.000000
11.360000	0.003881	2.293513	-2.236366	-0.553814	2.950401	2.133293	0.000000	-10.000000	-0.025000	0.000000	421.000000	1023.000000	1023.000000	2046.000000
11.380000	0.003589	2.120983	-2.171752	-0.829713	3.054581	2.067866	0.000000	-10.000000	-0.008333	0.000000	421.000000	1023.000000	1023.000000	2046.000000
11.400000	0.003268	1.931369	-2.089681	-1.084636	3.025290	2.080396	0.000000	-10.000000	0.000000	0.000000	421.000000	1023.000000	1023.000000	2046.000000
11.420000	0.002840	1.678719	-2.083972	-1.223495	2.990007	1.996180	0.000000	-10.000000	0.000000	-0.633333	421.000000	1023.000000	1023.000000	2046.000000
11.440000	0.002249	1.329310	-2.052660	-1.316438	2.852259	1.846149	0.000000	-10.000000	0.000000	-1.650000	421.000000	1023.000000	1023.000000	2046.000000
11.460000	0.001641	0.969699	-2.062000	-1.435320	2.700278	1.766740	0.000000	-10.000000	0.000000	-3.166667	421.000000	1023.000000	1023.000000	2046.000000
11.480000	0.000989	0.584479	-2.088151	-1.516887	2.616418	1.573099	0.000000	-10.000000	0.000000	-4.450000	421.000000	1023.000000	1023.000000	2046.000000
11.500000	0.000079	0.046456	-2.125280	-1.842210	2.449702	1.564244	0.000000	-10.000000	0.000000	-5.583333	421.000000	1023.000000	1023.000000	2046.000000
11.520000	-0.000972	-0.574646	-2.029946	-2.044140	2.126984	1.372455	0.000000	-10.000000	0.000000	-6.450000	421.000000	1023.000000	1023.000000	2046.000000
11.540000	-0.001739	-1.027578	-2.153773	-2.188310	2.016612	1.297893	0.000000	-10.000000	0.008333	-7.200000	421.000000	1023.000000	1023.000000	2046.000000
11.560000	-0.003194	-1.887829	-2.416495	-2.257918	1.712650	1.073933	0.000000	-10.000000	0.025000	-8.016666	421.000000	1023.000000	1023.000000	2046.000000
11.580000	-0.004589	-2.712169	-2.551384	-2.405066	1.386675	0.857607	0.000000	-10.000000	0.041667	-8.900001	421.000000	1023.000000	1023.000000	2046.000000
11.600000	-0.006202	-3.665679	-2.651575	-2.702201	1.089239	0.598859	0.000000	-10.000000	0.058333	-9.883333	421.000000	1023.000000	1023.000000	2046.000000
11.620000	-0.007582	-4.480966	-2.730125	-2.880605	0.774611	0.355152	0.000000	-10.000000	0.066667	-10.916667	413.500000	1023.000000	1023.000000	2046.000000
11.640000	-0.009058	-5.353217	-3.032178	-2.846984	0.524545	0.001400	0.000000	-10.000000	0.075000	-11.850000	404.833344	1023.000000	1023.000000	2046.000000
11.660000	-0.010697	-6.322058	-3.488646	-2.672529	0.239758	-0.400641	0.000000	-10.000000	0.075000	-12.716667	394.500000	1023.000000	1023.000000	2046.000000
11.680000	-0.012284	-7.259724	-4.047825	-2.399609	0.003864	-0.816153	0.000000	-10.000000	0.075000	-13.283334	390.333344	1023.000000	1023.000000	2046.000000
11.700000	-0.013952	-8.245388	-4.544036	-2.112591	-0.338661	-1.250100	0.000000	-10.000000	0.083333	-13.883333	385.666656	1023.000000	1023.000000	2046.000000
11.720000	-0.015658	-9.253933	-5.005123	-1.692325	-0.781077	-1.775409	0.000000	-10.000000	0.116667	-14.400001	381.166656	1023.000000	1023.000000	2046.000000
11.740000	-0.017177	-10.151720	-5.486479	-1.249392	-1.145073	-2.270777	0.000000	-10.000000	0.150000	-15.333334	376.333344	1023.000000	1023.000000	2046.000000
11.760000	-0.018762	-11.088572	-5.831115	-0.934792	-1.621379	-2.701286	0.000000	-10.000000	0.183333	-16.316668	371.166656	1023.000000	1023.000000	2046.000000
11.780000	-0.020161	-11.915154	-6.185865	-0.747603	-1.915073	-3.066613	0.000000	-10.000000	0.191667	-17.216667	365.666656	1023.000000	1023.000000	2046.000000
11.800000	-0.021587	-12.758068	-6.481500	-0.668026	-2.225416	-3.383125	0.000000	-10.000000	0.208333	-17.933334	360.000000	1023.000000	1023.000000	2046.000000
11.820000	-0.022687	-13.407779	-6.748188	-0.621361	-2.469869	-3.568361	0.000000	-10.000000	0.225000	-18.533333	354.000000	1023.000000	1023.000000	2046.000000
11.840000	-0.023327	-13.786472	-6.985501	-0.572943	-2.493481	-3.734547	0.000000	-10.000000	0.233333	-19.083334	347.833344	1023.000000	1023.000000	2046.000000
11.860000	-0.024133	-14.262796	-7.238657	-0.569896	-2.521772	-3.932471	0.000000	-10.000000	0.241667	-19.433334	341.333344	1023.000000	1023.000000	2046.000000
11.880000	-0.025409	-15.016647	-7.480745	-0.610596	-2.701006	-4.224299	0.000000	-10.000000	0.233333	-19.733334	335.000000	1023.000000	1023.000000	2046.000000
11.900000	-0.026728	-15.796180	-7.636377	-0.721331	-2.988246	-4.450225	0.000000	-10.000000	0.241667	-19.716667	328.333344	1023.000000	1023.000000	2046.000000
11.920000	-0.028124	-16.621189	-7.735634	-0.909231	-3.329782	-4.646541	0.000000	-10.000000	0.241667	-19.683334	321.833344	1023.000000	1023.000000	2046.000000
11.940000	-0.029462	-17.412035	-7.791388	-1.186922	-3.674428	-4.759296	0.000000	-10.000000	0.241667	-19.250000	315.166656	1023.000000	1023.000000	2046.000000
11.960000	-0.030754	-18.175665	-7.782099	-1.601471	-3.976706	-4.815389	0.000000	-10.000000	0.241667	-19.150000	308.833344	1023.000000	1023.000000	2046.000000
11.980000	-0.032041	-18.936174	-7.650742	-2.142158	-4.324575	-4.818698	0.000000	-10.000000	0.233333	-18.866667	302.333344	1023.000000	1023.000000	2046.000000
12.000000	-0.033274	-19.664799	-7.631529	-2.624947	-4.532996	-4.875327	0.000000	-10.000000	0.225000	-18.983334	296.000000	1023.000000	1023.000000	2046.000000
12.020000	-0.034476	-20.375519	-7.681672	-3.014023	-4.695722	-4.984102	0.000000	-10.000000	0.208333	-18.933334	289.666656	1023.000000	1023.000000	2046.000000
12.040000	-0.035355	-20.894588	-7.854742	-3.238556	-4.701045	-5.100245	0.000000	-10.000000	0.208333	-18.883333	283.333344	1023.000000	1023.000000	2046.000000
12.060000	-0.036332	-21.471930	-7.980138	-3.345348	-4.816774	-5.329669	0.000000	-10.000000	0.208333	-18.733334	277.000000	1023.000000	1023.000000	2046.000000
12.080000	-0.037350	-22.074062	-8.149416	-3.379844	-4.959171	-5.585631	0.000000	-10.000000	0.216667	-18.716667	270.666656	1023.000000	1023.000000	2046.000000
12.100000	-0.038341	-22.659409	-8.268155	-3.409946	-5.160352	-5.820955	0.000000	-10.000000	0.208333	-18.750000	264.500000	1023.000000	1023.000000	2046.000000
12.120000	-0.039501	-23.345293	-8.340333	-3.601079	-5.485307	-5.918575	0.000000	-10.000000	0.216667	-18.766666	258.333344	1023.000000	1023.000000	2046.000000
12.140000	-0.040912	-24.179155	-8.281119	-4.011940	-5.902376	-5.983719	0.000000	-10.000000	0.216667	-18.650002	252.000000	1023.000000	1023.000000	2046.000000
12.160000	-0.041808	-24.708721	-8.289735	-4.234721	-6.023787	-6.160480	0.000000	-10.000000	0.216667	-18.550001	245.666672	1023.000000	1023.000000	2046.000000
12.180000	-0.043204	-25.533287	-8.568523	-4.587452	-6.176696	-6.200614	0.000000	-10.000000	0.208333	-18.250000	239.500000	1023.000000	1023.000000	2046.000000
12.200000	-0.044024	-26.018215	-8.876641	-4.705370	-6.194998	-6.241206	0.000000	-10.000000	0.200000	-17.916668	233.500000	1023.000000	1023.000000	2046.000000
12.220000	-0.045111	-26.660894	-9.060992	-4.899260	-6.235573	-6.465069	0.000000	-10.000000	0.200000	-17.483334	227.500000	1023.000000	1023.000000	2046.000000
12.240000	-0.046274	-27.347994	-9.130445	-5.114466	-6.400808	-6.702274	0.000000	-10.000000	0.191667	-17.300001	221.666672	1023.000000	1023.000000	2046.000000
12.260000	-0.047458	-28.047508	-9.254144	-5.242037	-6.607301	-6.944026	0.000000	-10.000000	0.175000	-17.183334	216.000000	1023.000000	1023.000000	2046.000000
12.280000	-0.048673	-28.765457	-9.440140	-5.326772	-6.864563	-7.133984	0.000000	-10.000000	0.158333	-17.100000	210.333328	1023.000000	1023.000000	2046.000000
12.300000	-0.049691	-29.367594	-9.632278	-5.283460	-7.148397	-7.303458	0.000000	-10.000000	0.150000	-16.483334	204.666672	1023.000000	1023.000000	2046.000000
12.320000	-0.050093	-29.604677	-9.838870	-5.186842	-7.272808	-7.306158	0.000000	-10.000000	0.133333	-15.533334	199.000000	1023.000000	1023.000000	2046.000000
12.340000	-0.050167	-29.648945	-10.085083	-5.010487	-7.298580	-7.254796	0.000000	-10.000000	0.133333	-14.550000	193.833328	1023.000000	1023.000000	2046.000000
12.360000	-0.050401	-29.786846	-10.386800	-4.709871	-7.305478	-7.384697	0.000000	-10.000000	0.133333	-14.033334	188.833328	1023.000000	1023.000000	2046.000000
12.380000	-0.050711	-29.970110	-10.715658	-4.361416	-7.288635	-7.604401	0.000000	-10.000000	0.150000	-14.000000	184.166672	1023.000000	1023.000000	2046.000000
12.400000	-0.051177	-30.245522	-10.988077	-4.050323	-7.320678	-7.886443	0.000000	-10.000000	0.158333	-14.066667	179.500000	1023.000000	1023.000000	2046.000000
12.420000	-0.051734	-30.574921	-11.208809	-3.765024	-7.423826	-8.177260	0.000000	-10.000000	0.158333	-14.066667	174.833328	1023.000000	1023.000000	2046.000000
12.440000	-0.052283	-30.899218	-11.402928	-3.627098	-7.534993	-8.334199	0.000000	-10.000000	0.141667	-14.016667	170.166672	1023.000000	1023.000000	2046.000000
12.460000	-0.052804	-31.207371	-11.461298	-3.546560	-7.735763	-8.463750	0.000000	-10.000000	0.133333	-14.033334	165.500000	1023.000000	1023.000000	2046.000000
12.480000	-0.053234	-31.461464	-11.431066	-3.654463	-7.863760	-8.512175	0.000000	-10.000000	0.133333	-14.150001	160.833328	1023.000000	1023.000000	2046.000000
12.500000	-0.053980	-31.901976	-11.343726	-3.874352	-8.100620	-8.583279	0.000000	-10.000000	0.150000	-14.166667	156.166672	1023.000000	1023.000000	2046.000000
12.520000	-0.054761	-32.363956	-11.293883	-4.155516	-8.338121	-8.576437	0.000000	-10.000000	0.150000	-14.233334	151.333328	1023.000000	1023.000000	2046.000000
12.540000	-0.055576	-32.845505	-11.230520	-4.496145	-8.588807	-8.530032	0.000000	-10.000000	0.150000	-14.083334	146.666672	1023.000000	1023.000000	2046.000000
12.560000	-0.056347	-33.300827	-11.207498	-4.894220	-8.771283	-8.427824	0.000000	-10.000000	0.133333	-13.966667	141.833328	1023.000000	1023.000000	2046.000000
12.580000	-0.056707	-33.513840	-11.275870	-5.199226	-8.696020	-8.342722	0.000000	-10.000000	0.133333	-13.700000	137.166672	1023.000000	1023.000000	2046.000000
12.600000	-0.057282	-33.853382	-11.299454	-5.560665	-8.662240	-8.331021	0.000000	-10.000000	0.133333	-13.733334	132.500000	1023.000000	1023.000000	2046.000000
12.620000	-0.058054	-34.310173	-11.332976	-5.894244	-8.661036	-8.421919	0.000000	-10.000000	0.150000	-13.816667	128.000000	1023.000000	1023.000000	2046.000000
12.640000	-0.059216	-34.996891	-11.383989	-6.106256	-8.829704	-8.676942	0.000000	-10.000000	0.150000	-14.033334	123.500000	1023.000000	1023.000000	2046.000000
12.660000	-0.060235	-35.599113	-11.417004	-6.329958	-9.024982	-8.827167	0.000000	-10.000000	0.150000	-14.116667	118.833336	1023.000000	1023.000000	2046.000000
12.680000	-0.061303	-36.229816	-11.427211	-6.488601	-9.310921	-9.003085	0.000000	-10.000000	0.150000	-14.166667	114.000000	1023.000000	1023.000000	2046.000000
12.700000	-0.062327	-36.835125	-11.403757	-6.699890	-9.620112	-9.111364	0.000000	-10.000000	0.150000	-14.300000	109.166664	1023.000000	1023.000000	2046.000000
12.720000	-0.063094	-37.288471	-11.382065	-6.956622	-9.849970	-9.099813	0.000000	-10.000000	0.150000	-14.583333	104.333336	1023.000000	1023.000000	2046.000000
12.740000	-0.063756	-37.679592	-11.402075	-7.223509	-10.013167	-9.040841	0.000000	-10.000000	0.158333	-14.900001	99.500000	1023.000000	1023.000000	2046.000000
12.760000	-0.064390	-38.054699	-11.609466	-7.524630	-9.910276	-9.010329	0.000000	-10.000000	0.158333	-15.150001	94.500000	1023.000000	1023.000000	2046.000000
12.780000	-0.065294	-38.588787	-11.643072	-8.015193	-9.985727	-8.944796	0.000000	-10.000000	0.158333	-15.400001	89.500000	1023.000000	1023.000000	2046.000000
12.800000	-0.065839	-38.910942	-11.781980	-8.006535	-9.912235	-9.210190	0.000000	-10.000000	0.158333	-15.550000	84.333336	1023.000000	1023.000000	2046.000000
12.820000	-0.067245	-39.741760	-12.051509	-8.167696	-10.115901	-9.406655	0.000000	-10.000000	0.166667	-15.683333	79.166664	1023.000000	1023.000000	2046.000000
12.840000	-0.068206	-40.309814	-12.242085	-8.270341	-10.237956	-9.559432	0.000000	-10.000000	0.175000	-15.683333	73.833336	1023.000000	1023.000000	2046.000000
12.860000	-0.069231	-40.915417	-12.279503	-8.469369	-10.403871	-9.762672	0.000000	-10.000000	0.166667	-15.766666	68.666664	1023.000000	1023.000000	2046.000000
12.880000	-0.070172	-41.471844	-12.293386	-8.599388	-10.622053	-9.957014	0.000000	-10.000000	0.166667	-15.933333	63.333332	1023.000000	1023.000000	2046.000000
12.900000	-0.071082	-42.009418	-12.414816	-8.680462	-10.819905	-10.094236	0.000000	-10.000000	0.158333	-15.933333	58.000000	1023.000000	1023.000000	2046.000000
12.920000	-0.072010	-42.557980	-12.610447	-8.631559	-11.016069	-10.299904	0.000000	-10.000000	0.158333	-15.866667	52.666668	1023.000000	1023.000000	2046.000000
12.940000	-0.072666	-42.945759	-12.838114	-8.458330	-11.222259	-10.427056	0.000000	-10.000000	0.150000	-15.266666	47.500000	1023.000000	1023.000000	2046.000000
12.960000	-0.073151	-43.232533	-13.014217	-8.259125	-11.491015	-10.468175	0.000000	-10.000000	0.133333	-14.733334	42.500000	1023.000000	1023.000000	2046.000000
12.980000	-0.073384	-43.369812	-13.280855	-7.994246	-11.633680	-10.461030	0.000000	-10.000000	0.133333	-14.116667	37.666668	1023.000000	1023.000000	2046.000000
13.000000	-0.073751	-43.586620	-13.540497	-7.721157	-11.768065	-10.556903	0.000000	-10.000000	0.133333	-14.016667	32.833332	1023.000000	1023.000000	2046.000000
13.020000	-0.073793	-43.611774	-13.855443	-7.463338	-11.653380	-10.639614	0.000000	-10.000000	0.150000	-14.033334	28.166666	1023.000000	1023.000000	2046.000000
13.040000	-0.073822	-43.628960	-14.118878	-7.231341	-11.513940	-10.764801	0.000000	-10.000000	0.150000	-14.100000	23.333334	1023.000000	1023.000000	2046.000000
13.060000	-0.074174	-43.836655	-14.377493	-7.095358	-11.411032	-10.952771	0.000000	-10.000000	0.150000	-13.900001	18.666666	1023.000000	1023.000000	2046.000000
13.080000	-0.074600	-44.088383	-14.567213	-6.924430	-11.436121	-11.160618	0.000000	-10.000000	0.150000	-13.700000	14.000000	1023.000000	1023.000000	2046.000000
13.100000	-0.075048	-44.353256	-14.635727	-6.823172	-11.479323	-11.415034	0.000000	-10.000000	0.150000	-13.483334	9.500000	1023.000000	1023.000000	2046.000000
13.120000	-0.075679	-44.726208	-14.460829	-6.874916	-11.814796	-11.575668	0.000000	-10.000000	0.133333	-13.416667	5.166667	1023.000000	1023.000000	2046.000000
13.140000	-0.076313	-45.101242	-14.279529	-7.113519	-12.199102	-11.509094	0.000000	-10.000000	0.133333	-13.350000	1.000000	1023.000000	1023.000000	2046.000000
13.160000	-0.076832	-45.407631	-14.250532	-7.466414	-12.346612	-11.344073	0.000000	-10.000000	0.100000	-13.066667	-3.166667	1023.000000	1023.000000	2046.000000
13.180000	-0.077172	-45.608616	-14.327181	-7.794612	-12.259244	-11.227580	0.000000	-10.000000	0.083333	-12.616667	-7.500000	1023.000000	1023.000000	2046.000000
13.200000	-0.077531	-45.821053	-14.367496	-8.083979	-12.176245	-11.193335	0.000000	-10.000000	0.050000	-11.866667	-11.833333	1023.000000	1023.000000	2046.000000
13.220000	-0.078047	-46.126026	-14.354512	-8.308901	-12.175016	-11.287598	0.000000	-10.000000	0.050000	-11.283334	-15.833333	1023.000000	1023.000000	2046.000000
13.240000	-0.078803	-46.572426	-14.266247	-8.590167	-12.333134	-11.382877	0.000000	-10.000000	0.050000	-10.750000	-19.500000	1023.000000	1023.000000	2046.000000
13.260000	-0.079639	-47.066582	-14.126752	-8.853716	-12.567578	-11.518537	0.000000	-10.000000	0.050000	-10.400001	-23.000000	1023.000000	1023.000000	2046.000000
13.280000	-0.080547	-47.603249	-13.917646	-9.086986	-12.960461	-11.638156	0.000000	-10.000000	0.050000	-10.133333	-26.500000	1023.000000	1023.000000	2046.000000
13.300000	-0.081274	-48.032940	-13.938356	-9.450816	-13.106453	-11.537313	0.000000	-10.000000	0.041667	-9.883333	-29.833334	1023.000000	1023.000000	2046.000000
13.320000	-0.081872	-48.386169	-13.980756	-9.721052	-13.185152	-11.499208	0.000000	-10.000000	0.041667	-9.750000	-33.166668	1023.000000	1023.000000	2046.000000
13.340000	-0.082339	-48.662067	-14.028996	-9.934189	-13.202238	-11.496645	0.000000	-10.000000	0.033333	-9.716667	-36.333332	1023.000000	1023.000000	2046.000000
13.360000	-0.082701	-48.876030	-14.106828	-10.134299	-13.208404	-11.426501	0.000000	-10.000000	0.041667	-9.866667	-39.666668	1023.000000	1023.000000	2046.000000
13.380000	-0.083002	-49.054234	-14.255310	-10.240113	-13.071960	-11.486851	0.000000	-10.000000	0.041667	-10.100000	-42.833332	1023.000000	1023.000000	2046.000000
13.400000	-0.083685	-49.457695	-14.339568	-10.526331	-13.072762	-11.519034	0.000000	-10.000000	0.050000	-10.333334	-46.333332	1023.000000	1023.000000	2046.000000
13.420000	-0.084366	-49.860374	-14.261780	-10.686420	-13.229593	-11.682580	0.000000	-10.000000	0.050000	-10.483334	-49.666668	1023.000000	1023.000000	2046.000000
13.440000	-0.084965	-50.214420	-14.505093	-10.813464	-13.094831	-11.801035	0.000000	-10.000000	0.050000	-10.500000	-53.333332	1023.000000	1023.000000	2046.000000
13.460000	-0.085733	-50.668194	-14.664268	-10.790179	-13.238250	-11.975497	0.000000	-10.000000	0.041667	-10.416667	-56.666668	1023.000000	1023.000000	2046.000000
13.480000	-0.086505	-51.124466	-14.678518	-10.871401	-13.450239	-12.124309	0.000000	-10.000000	0.041667	-10.083334	-60.333332	1023.000000	1023.000000	2046.000000
13.500000	-0.087011	-51.423340	-14.596188	-11.027141	-13.605475	-12.194536	0.000000	-10.000000	0.041667	-9.766666	-63.666668	1023.000000	1023.000000	2046.000000
13.520000	-0.087440	-51.677277	-14.508293	-11.148226	-13.807289	-12.213469	0.000000	-10.000000	0.033333	-9.383333	-67.000000	1023.000000	1023.000000	2046.000000
13.540000	-0.087869	-51.930649	-14.612125	-11.116446	-13.887226	-12.314851	0.000000	-10.000000	0.016667	-8.833334	-70.000000	1023.000000	1023.000000	2046.000000
13.560000	-0.088315	-52.193878	-14.786846	-10.986362	-14.099351	-12.321318	0.000000	-10.000000	0.000000	-7.850000	-72.833336	1023.000000	1023.000000	2046.000000
13.580000	-0.088156	-52.100163	-15.080431	-10.697803	-14.082550	-12.239378	0.000000	-10.000000	-0.008333	-6.300000	-75.333336	1023.000000	1023.000000	2046.000000
13.600000	-0.087864	-51.927620	-15.388353	-10.259839	-13.977687	-12.301743	0.000000	-10.000000	-0.016667	-4.683333	-77.500000	1023.000000	1023.000000	2046.000000
13.620000	-0.087525	-51.727539	-15.662265	-9.814342	-13.847632	-12.403300	0.000000	-10.000000	-0.033333	-3.300000	-79.166664	1023.000000	1023.000000	2046.000000
13.640000	-0.087181	-51.523808	-15.851577	-9.397411	-13.775887	-12.498932	0.000000	-10.000000	-0.033333	-2.633333	-80.500000	1023.000000	1023.000000	2046.000000
13.660000	-0.086861	-51.335133	-16.042009	-8.979749	-13.643170	-12.670202	0.000000	-10.000000	-0.025000	-2.316667	-81.333336	1023.000000	1023.000000	2046.000000
13.680000	-0.086643	-51.206245	-16.167696	-8.695918	-13.602460	-12.740170	0.000000	-10.000000	-0.016667	-1.783333	-81.833336	1023.000000	1023.000000	2046.000000
13.700000	-0.086558	-51.155922	-16.219658	-8.410077	-13.647592	-12.878594	0.000000	-10.000000	-0.008333	-0.950000	-82.000000	1023.000000	1023.000000	2046.000000
13.720000	-0.086502	-51.122437	-16.224203	-8.164644	-13.709792	-13.023798	0.000000	-10.000000	-0.008333	-0.250000	-82.000000	1023.000000	1023.000000	2046.000000
13.740000	-0.086354	-51.035267	-16.057352	-8.204740	-13.816673	-12.956503	0.000000	-10.000000	-0.008333	0.000000	-82.000000	1023.000000	1023.000000	2046.000000
13.760000	-0.086440	-51.086029	-15.836785	-8.309752	-14.024011	-12.915483	0.000000	-10.000000	-0.016667	0.000000	-82.000000	1023.000000	1023.000000	2046.000000
13.780000	-0.086484	-51.111832	-15.680311	-8.476590	-14.148974	-12.805956	0.000000	-10.000000	-0.033333	0.000000	-82.000000	1023.000000	1023.000000	2046.000000
13.800000	-0.086344	-51.029415	-15.479178	-8.670170	-14.277947	-12.602121	0.000000	-10.000000	-0.041667	0.000000	-82.000000	1023.000000	1023.000000	2046.000000
13.820000	-0.086232	-50.963104	-15.393465	-8.862910	-14.235428	-12.471303	0.000000	-10.000000	-0.041667	0.266667	-82.000000	1023.000000	1023.000000	2046.000000
13.840000	-0.086065	-50.864635	-15.308990	-9.072211	-14.124594	-12.358838	0.000000	-10.000000	-0.041667	0.950000	-82.000000	1023.000000	1023.000000	2046.000000
13.860000	-0.086148	-50.913452	-15.255724	-9.308634	-14.025330	-12.323763	0.000000	-10.000000	-0.041667	1.633333	-82.000000	1023.000000	1023.000000	2046.000000
13.880000	-0.086305	-51.006195	-15.162125	-9.655151	-13.929955	-12.258965	0.000000	-10.000000	-0.050000	1.983333	-82.000000	1023.000000	1023.000000	2046.000000
13.900000	-0.086449	-51.091171	-15.049072	-9.939166	-13.861096	-12.241835	0.000000	-10.000000	-0.050000	1.833333	-82.000000	1023.000000	1023.000000	2046.000000
13.920000	-0.086526	-51.136925	-15.004829	-10.077311	-13.746861	-12.307924	0.000000	-10.000000	-0.050000	1.700000	-82.000000	1023.000000	1023.000000	2046.000000
13.940000	-0.086741	-51.263985	-14.871370	-10.177738	-13.807038	-12.407840	0.000000	-10.000000	-0.050000	1.533333	-82.000000	1023.000000	1023.000000	2046.000000
13.960000	-0.086967	-51.397255	-14.741949	-10.246593	-13.893312	-12.515402	0.000000	-10.000000	-0.041667	1.000000	-82.000000	1023.000000	1023.000000	2046.000000
13.980000	-0.086997	-51.415035	-14.607401	-10.340343	-13.990156	-12.477134	0.000000	-10.000000	-0.033333	0.450000	-82.000000	1023.000000	1023.000000	2046.000000
14.000000	-0.087144	-51.502193	-14.468513	-10.440829	-14.143013	-12.449837	0.000000	-10.000000	-0.033333	0.000000	-82.000000	1023.000000	1023.000000	2046.000000
14.020000	-0.087216	-51.544918	-14.429556	-10.576565	-14.239532	-12.299267	0.000000	-10.000000	-0.041667	0.000000	-82.000000	1023.000000	1023.000000	2046.000000
14.040000	-0.087544	-51.738529	-14.368776	-10.892590	-14.347205	-12.129961	0.000000	-10.000000	-0.050000	0.000000	-82.000000	1023.000000	1023.000000	2046.000000
14.060000	-0.087237	-51.556881	-14.441204	-10.910855	-14.081427	-12.123396	0.000000	-10.000000	-0.041667	0.000000	-82.000000	1023.000000	1023.000000	2046.000000
14.080000	-0.087823	-51.903477	-14.697170	-10.984135	-13.952045	-12.270125	0.000000	-10.000000	-0.041667	0.000000	-82.000000	1023.000000	1023.000000	2046.000000
14.100000	-0.088001	-52.008621	-14.907854	-10.985183	-13.853172	-12.262409	0.000000	-10.000000	-0.041667	0.000000	-82.000000	1023.000000	1023.000000	2046.000000
14.120000	-0.088359	-52.220161	-14.951065	-11.062480	-13.796369	-12.410247	0.000000	-10.000000	-0.041667	0.000000	-82.000000	1023.000000	1023.000000	2046.000000
14.140000	-0.088499	-52.302826	-14.884448	-11.130068	-13.848745	-12.439565	0.000000	-10.000000	-0.025000	0.000000	-82.000000	1023.000000	1023.000000	2046.000000
14.160000	-0.088429	-52.261360	-14.865587	-11.122025	-13.850259	-12.423490	0.000000	-10.000000	-0.025000	0.000000	-82.000000	1023.000000	1023.000000	2046.000000
14.180000	-0.088333	-52.205036	-15.025064	-10.878014	-13.774932	-12.527025	0.000000	-10.000000	-0.033333	0.000000	-82.000000	1023.000000	1023.000000	2046.000000
14.200000	-0.088264	-52.164051	-15.124190	-10.515846	-13.847964	-12.676050	0.000000	-10.000000	-0.050000	0.866667	-82.000000	1023.000000	1023.000000	2046.000000
14.220000	-0.087873	-51.932968	-15.243008	-10.113048	-13.941758	-12.635153	0.000000	-10.000000	-0.050000	2.150000	-82.000000	1023.000000	1023.000000	2046.000000
14.240000	-0.087391	-51.648037	-15.303653	-9.618814	-14.084846	-12.640725	0.000000	-10.000000	-0.050000	3.716667	-82.000000	1023.000000	1023.000000	2046.000000
14.260000	-0.086749	-51.268860	-15.389256	-9.173641	-14.123141	-12.582824	0.000000	-10.000000	-0.041667	4.416667	-82.000000	1023.000000	1023.000000	2046.000000
14.280000	-0.086155	-50.917889	-15.467429	-8.724571	-14.127915	-12.597971	0.000000	-10.000000	-0.041667	4.566667	-82.000000	1023.000000	1023.000000	2046.000000
14.300000	-0.085594	-50.585987	-15.619574	-8.385938	-14.039334	-12.541142	0.000000	-10.000000	-0.041667	4.533333	-82.000000	1023.000000	1023.000000	2046.000000
14.320000	-0.085056	-50.268372	-15.735545	-8.052747	-13.885246	-12.594832	0.000000	-10.000000	-0.050000	4.750000	-82.000000	1023.000000	1023.000000	2046.000000
14.340000	-0.084608	-50.003513	-15.841550	-7.798747	-13.746900	-12.616318	0.000000	-10.000000	-0.066667	5.333333	-82.000000	1023.000000	1023.000000	2046.000000
14.360000	-0.084228	-49.778702	-15.910352	-7.683891	-13.562104	-12.622354	0.000000	-10.000000	-0.075000	6.016667	-82.000000	1023.000000	1023.000000	2046.000000
14.380000	-0.083689	-49.460255	-15.844967	-7.678450	-13.391877	-12.544960	0.000000	-10.000000	-0.091667	6.583333	-82.000000	1023.000000	1023.000000	2046.000000
14.400000	-0.083234	-49.191177	-15.754978	-7.641275	-13.249544	-12.545379	0.000000	-10.000000	-0.091667	7.016667	-82.000000	1023.000000	1023.000000	2046.000000
14.420000	-0.082804	-48.937103	-15.629861	-7.673264	-13.140285	-12.493694	0.000000	-10.000000	-0.108333	7.816667	-82.000000	1023.000000	1023.000000	2046.000000
14.440000	-0.082410	-48.704086	-15.462696	-7.806127	-13.085937	-12.349326	0.000000	-10.000000	-0.108333	9.000000	-64.500000	1023.000000	1023.000000	2046.000000
14.460000	-0.081916	-48.412434	-15.225177	-7.829504	-13.023204	-12.334548	0.000000	-10.000000	-0.125000	10.416667	-29.333334	1023.000000	1023.000000	2046.000000
14.480000	-0.081369	-48.089207	-14.943752	-8.031263	-12.983183	-12.131009	0.000000	-10.000000	-0.133333	11.700001	7.000000	1023.000000	1023.000000	2046.000000
14.500000	-0.080984	-47.861328	-14.643109	-8.247915	-12.947244	-12.023061	0.000000	-10.000000	-0.158333	12.800000	27.166666	1023.000000	1023.000000	2046.000000
14.520000	-0.080528	-47.592140	-14.305209	-8.530833	-12.969714	-11.786385	0.000000	-10.000000	-0.175000	13.666667	31.333334	1023.000000	1023.000000	2046.000000
14.540000	-0.080010	-47.286156	-14.081162	-8.742792	-12.876738	-11.585462	0.000000	-10.000000	-0.200000	14.566667	35.833332	1023.000000	1023.000000	2046.000000
14.560000	-0.079382	-46.914619	-13.871322	-8.882256	-12.774213	-11.386828	0.000000	-10.000000	-0.225000	15.266666	40.666668	1023.000000	1023.000000	2046.000000
14.580000	-0.078596	-46.450363	-13.685009	-9.007206	-12.644928	-11.113218	0.000000	-10.000000	-0.241667	15.983334	45.500000	1023.000000	1023.000000	2046.000000
14.600000	-0.077518	-45.812851	-13.612369	-8.929628	-12.292121	-10.978732	0.000000	-10.000000	-0.258333	16.500000	50.833332	1023.000000	1023.000000	2046.000000
14.620000	-0.076646	-45.297943	-13.433717	-8.864352	-12.117955	-10.881918	0.000000	-10.000000	-0.266667	16.883333	56.166668	1023.000000	1023.000000	2046.000000
14.640000	-0.075700	-44.738640	-13.398990	-8.831270	-11.792068	-10.716312	0.000000	-10.000000	-0.266667	17.216667	61.833332	1023.000000	1023.000000	2046.000000
14.660000	-0.075038	-44.347324	-13.349436	-8.877254	-11.513637	-10.606997	0.000000	-10.000000	-0.266667	17.316668	67.500000	1023.000000	1023.000000	2046.000000
14.680000	-0.074474	-44.014416	-13.164831	-9.119678	-11.403222	-10.326683	0.000000	-10.000000	-0.258333	17.666668	73.500000	1023.000000	1023.000000	2046.000000
14.700000	-0.073433	-43.398746	-13.095997	-8.855651	-10.997736	-10.449362	0.000000	-10.000000	-0.258333	17.950001	79.500000	1023.000000	1023.000000	2046.000000
14.720000	-0.072814	-43.033005	-13.035565	-8.836551	-10.882242	-10.278648	0.000000	-10.000000	-0.250000	18.383333	85.500000	1023.000000	1023.000000	2046.000000
14.740000	-0.071975	-42.536995	-12.830671	-8.759978	-10.791974	-10.154372	0.000000	-10.000000	-0.266667	18.533333	91.500000	1023.000000	1023.000000	2046.000000
14.760000	-0.071026	-41.976486	-12.571395	-8.857610	-10.680789	-9.866694	0.000000	-10.000000	-0.275000	18.883333	97.500000	1023.000000	1023.000000	2046.000000
14.780000	-0.069791	-41.246593	-12.231090	-8.913218	-10.599638	-9.502649	0.000000	-10.000000	-0.291667	18.966667	103.666664	1023.000000	1023.000000	2046.000000
14.800000	-0.068111	-40.253769	-12.182492	-8.704633	-10.144225	-9.222419	0.000000	-10.000000	-0.283333	19.216667	110.000000	1023.000000	1023.000000	2046.000000
14.820000	-0.066813	-39.486691	-12.293015	-8.328835	-9.733210	-9.131630	0.000000	-10.000000	-0.308333	19.549999	116.333336	1023.000000	1023.000000	2046.000000
14.840000	-0.065384	-38.641907	-12.411905	-7.736248	-9.424963	-9.068790	0.000000	-10.000000	-0.333333	20.400000	122.833336	1023.000000	1023.000000	2046.000000
14.860000	-0.063905	-37.768047	-12.470703	-7.195011	-9.201475	-8.900856	0.000000	-10.000000	-0.375000	21.233334	129.500000	1023.000000	1023.000000	2046.000000
14.880000	-0.062327	-36.835125	-12.642531	-6.562521	-8.824029	-8.806045	0.000000	-10.000000	-0.383333	21.766666	136.500000	1023.000000	1023.000000	2046.000000
14.900000	-0.060778	-35.919865	-12.641745	-5.979816	-8.588640	-8.709663	0.000000	-10.000000	-0.383333	21.783333	143.666672	1023.000000	1023.000000	2046.000000
14.920000	-0.059111	-34.934494	-12.594168	-5.390391	-8.292169	-8.657766	0.000000	-10.000000	-0.375000	21.616667	150.833328	1023.000000	1023.000000	2046.000000
14.940000	-0.057586	-34.033134	-12.532778	-4.941734	-8.015044	-8.543580	0.000000	-10.000000	-0.383333	21.866667	158.166672	1023.000000	1023.000000	2046.000000
14.960000	-0.056115	-33.163795	-12.409060	-4.587282	-7.781538	-8.385916	0.000000	-10.000000	-0.391667	22.016666	165.500000	1023.000000	1023.000000	2046.000000
14.980000	-0.054618	-32.279018	-12.177718	-4.326620	-7.600071	-8.174611	0.000000	-10.000000	-0.383333	22.300001	172.833328	1023.000000	1023.000000	2046.000000
15.000000	-0.052873	-31.247925	-11.846135	-4.169071	-7.386371	-7.846348	0.000000	-10.000000	-0.366667	21.833334	180.166672	1023.000000	1023.000000	2046.000000
15.020000	-0.051139	-30.223125	-11.468038	-4.131283	-7.174304	-7.449502	0.000000	-10.000000	-0.350000	21.583334	187.500000	1023.000000	1023.000000	2046.000000
15.040000	-0.049519	-29.265966	-11.173636	-4.010057	-6.917316	-7.164956	0.000000	-10.000000	-0.341667	20.933334	194.833328	1023.000000	1023.000000	2046.000000
15.060000	-0.047878	-28.295828	-10.840553	-4.004289	-6.680364	-6.770622	0.000000	-10.000000	-0.341667	21.166668	202.000000	1023.000000	1023.000000	2046.000000
15.080000	-0.046275	-27.348555	-10.438851	-4.088376	-6.454195	-6.367132	0.000000	-10.000000	-0.350000	21.333334	209.000000	1023.000000	1023.000000	2046.000000
15.100000	-0.044468	-26.280329	-10.099340	-4.204388	-6.077573	-5.899027	0.000000	-10.000000	-0.366667	22.200001	216.000000	1023.000000	1023.000000	2046.000000
15.120000	-0.042990	-25.407169	-9.788802	-4.409073	-5.700638	-5.508657	0.000000	-10.000000	-0.375000	22.350000	223.333328	1023.000000	1023.000000	2046.000000
15.140000	-0.041805	-24.706924	-9.475176	-4.599784	-5.384696	-5.247268	0.000000	-10.000000	-0.375000	22.616667	230.666672	1023.000000	1023.000000	2046.000000
15.160000	-0.040636	-24.015722	-9.211275	-4.751586	-5.010640	-5.042221	0.000000	-10.000000	-0.375000	22.400000	238.333328	1023.000000	1023.000000	2046.000000
15.180000	-0.039429	-23.302391	-8.915976	-4.821366	-4.724301	-4.840749	0.000000	-10.000000	-0.350000	22.400000	245.666672	1023.000000	1023.000000	2046.000000
15.200000	-0.038177	-22.562756	-8.638762	-4.855874	-4.462836	-4.605285	0.000000	-10.000000	-0.341667	22.233334	253.166672	1023.000000	1023.000000	2046.000000
15.220000	-0.036890	-21.802134	-8.253311	-4.858659	-4.323719	-4.366445	0.000000	-10.000000	-0.333333	22.066668	260.500000	1023.000000	1023.000000	2046.000000
15.240000	-0.035390	-20.915295	-7.837747	-4.862257	-4.191055	-4.024237	0.000000	-10.000000	-0.350000	21.733334	268.000000	1023.000000	1023.000000	2046.000000
15.260000	-0.033907	-20.039331	-7.442862	-4.941757	-4.084313	-3.570400	0.000000	-10.000000	-0.350000	21.333334	275.333344	1023.000000	1023.000000	2046.000000
15.280000	-0.032216	-19.039541	-7.183846	-4.911000	-3.760553	-3.184142	0.000000	-10.000000	-0.350000	21.066668	282.500000	1023.000000	1023.000000	2046.000000
15.300000	-0.030700	-18.143860	-6.893236	-4.995052	-3.450912	-2.804660	0.000000	-10.000000	-0.333333	21.033333	289.500000	1023.000000	1023.000000	2046.000000
15.320000	-0.029410	-17.381205	-6.592721	-4.919007	-3.231203	-2.638274	0.000000	-10.000000	-0.316667	20.766666	296.500000	1023.000000	1023.000000	2046.000000
15.340000	-0.028352	-16.756304	-6.511984	-4.869376	-2.866131	-2.508813	0.000000	-10.000000	-0.300000	20.666666	303.500000	1023.000000	1023.000000	2046.000000
15.360000	-0.027358	-16.168661	-6.588546	-4.674575	-2.538036	-2.367503	0.000000	-10.000000	-0.300000	20.250000	310.500000	1023.000000	1023.000000	2046.000000
15.380000	-0.026492	-15.656696	-6.477843	-4.598135	-2.331112	-2.249606	0.000000	-10.000000	-0.291667	19.933332	317.333344	1023.000000	1023.000000	2046.000000
15.400000	-0.025438	-15.033925	-6.157606	-4.631215	-2.169357	-2.075747	0.000000	-10.000000	-0.283333	19.533333	324.000000	1023.000000	1023.000000	2046.000000
15.420000	-0.023990	-14.178114	-5.869434	-4.535463	-1.906184	-1.867033	0.000000	-10.000000	-0.275000	19.416666	330.500000	1023.000000	1023.000000	2046.000000
15.440000	-0.022613	-13.364453	-5.624620	-4.250068	-1.805267	-1.684497	0.000000	-10.000000	-0.275000	19.400000	337.000000	1023.000000	1023.000000	2046.000000
15.460000	-0.021196	-12.527016	-5.550289	-3.834877	-1.669167	-1.472683	0.000000	-10.000000	-0.283333	19.366667	343.666656	1023.000000	1023.000000	2046.000000
15.480000	-0.019627	-11.599566	-5.483841	-3.403060	-1.531647	-1.181019	0.000000	-10.000000	-0.275000	19.466667	350.166656	1023.000000	1023.000000	2046.000000
15.500000	-0.017996	-10.635601	-5.513486	-2.852155	-1.249510	-1.020450	0.000000	-10.000000	-0.266667	19.550001	356.666656	1023.000000	1023.000000	2046.000000
15.520000	-0.016383	-9.682392	-5.521721	-2.254058	-1.009713	-0.896900	0.000000	-10.000000	-0.258333	19.583334	363.000000	1023.000000	1023.000000	2046.000000
15.540000	-0.015084	-8.914642	-5.494811	-1.679950	-0.848600	-0.891281	0.000000	-10.000000	-0.266667	19.116667	369.666656	1023.000000	1023.000000	2046.000000
15.560000	-0.013704	-8.098870	-5.585022	-1.117733	-0.521463	-0.874651	0.000000	-10.000000	-0.283333	19.200001	376.166656	1023.000000	1023.000000	2046.000000
15.580000	-0.012483	-7.377546	-5.575488	-0.620859	-0.273286	-0.907913	0.000000	-10.000000	-0.275000	19.133333	382.666656	1023.000000	1023.000000	2046.000000
15.600000	-0.011339	-6.701126	-5.548317	-0.248459	-0.078383	-0.825966	0.000000	-10.000000	-0.266667	19.383333	389.000000	1023.000000	1023.000000	2046.000000
15.620000	-0.009886	-5.842553	-5.350813	0.101847	0.130570	-0.724157	0.000000	-10.000000	-0.250000	18.966667	395.333344	1023.000000	1023.000000	2046.000000
15.640000	-0.008108	-4.791781	-4.975924	0.292637	0.254338	-0.362833	0.000000	-10.000000	-0.250000	18.633333	401.833344	1023.000000	1023.000000	2046.000000
15.660000	-0.006180	-3.652230	-4.617841	0.498786	0.427562	0.039263	0.000000	-10.000000	-0.241667	18.200001	408.166656	1023.000000	1023.000000	2046.000000
15.680000	-0.004385	-2.591505	-4.342361	0.667291	0.681486	0.402079	0.000000	-10.000000	-0.241667	18.183334	414.500000	1023.000000	1023.000000	2046.000000
15.700000	-0.002422	-1.431643	-3.934513	0.683904	0.990157	0.828809	0.000000	-10.000000	-0.241667	18.200001	420.500000	1023.000000	1023.000000	2046.000000
15.720000	-0.000694	-0.409964	-3.552849	0.576622	1.347273	1.218991	0.000000	-10.000000	-0.250000	18.283335	426.500000	1023.000000	1023.000000	2046.000000
15.740000	0.000693	0.409350	-3.268575	0.487154	1.709726	1.481046	0.000000	-10.000000	-0.250000	18.516666	432.500000	1023.000000	1023.000000	2046.000000
15.760000	0.001919	1.134155	-2.987710	0.327861	2.117187	1.676817	0.000000	-10.000000	-0.250000	18.716667	438.500000	1023.000000	1023.000000	2046.000000
15.780000	0.002976	1.758871	-2.556315	0.062633	2.345794	1.906758	0.000000	-10.000000	-0.250000	18.850000	444.833344	1023.000000	1023.000000	2046.000000
15.800000	0.004171	2.464899	-2.119105	-0.172289	2.601618	2.154675	0.000000	-10.000000	-0.258333	18.950001	451.166656	1023.000000	1023.000000	2046.000000
15.820000	0.005450	3.220816	-1.673937	-0.360268	2.724587	2.530434	0.000000	-10.000000	-0.258333	18.983334	457.500000	1023.000000	1023.000000	2046.000000
15.840000	0.006862	4.055627	-1.207705	-0.443969	2.837538	2.869763	0.000000	-10.000000	-0.258333	18.966667	463.833344	1023.000000	1023.000000	2046.000000
15.860000	0.008530	5.041284	-0.822762	-0.523883	3.101425	3.286504	0.000000	-10.000000	-0.233333	18.366667	470.166656	1023.000000	1023.000000	2046.000000
15.880000	0.010099	5.968308	-0.535979	-0.535235	3.400057	3.639465	0.000000	-10.000000	-0.216667	17.916666	476.500000	1023.000000	1023.000000	2046.000000
15.900000	0.011284	6.668727	-0.292299	-0.522425	3.640701	3.842751	0.000000	-10.000000	-0.191667	17.333334	482.500000	1023.000000	1023.000000	2046.000000
15.920000	0.012257	7.243846	-0.115569	-0.515299	3.908627	3.966086	0.000000	-10.000000	-0.183333	16.816666	488.500000	1023.000000	1023.000000	2046.000000
15.940000	0.013077	7.728789	0.058914	-0.566289	4.132228	4.103937	0.000000	-10.000000	-0.183333	15.966667	494.166656	1023.000000	1023.000000	2046.000000
15.960000	0.014126	8.348284	0.266768	-0.460965	4.357548	4.184933	0.000000	-10.000000	-0.183333	15.233334	499.666656	1023.000000	1023.000000	2046.000000
15.980000	0.014580	8.616690	0.364563	-0.489007	4.427416	4.313717	0.000000	-10.000000	-0.175000	14.583334	504.833344	1023.000000	1023.000000	2046.000000
16.000000	0.015147	8.951899	0.462750	-0.323123	4.373629	4.438643	0.000000	-10.000000	-0.141667	13.866667	509.833344	1023.000000	1023.000000	2046.000000
16.020000	0.015798	9.336433	0.646868	-0.389151	4.407844	4.670873	0.000000	-10.000000	-0.116667	12.933333	514.500000	1023.000000	1023.000000	2046.000000
16.040001	0.016550	9.781016	0.999476	-0.593617	4.420532	4.954626	0.000000	-10.000000	-0.100000	12.200000	518.833313	1023.000000	1023.000000	2046.000000
16.059999	0.017660	10.436960	1.213779	-0.519808	4.594944	5.148044	0.000000	-10.000000	-0.100000	11.666667	523.000000	1023.000000	1023.000000	2046.000000
16.080000	0.018737	11.073752	1.241905	-0.217820	4.780028	5.269639	0.000000	-10.000000	-0.100000	11.366667	527.000000	1023.000000	1023.000000	2046.000000
16.100000	0.019288	11.399326	1.089238	0.155345	4.890030	5.264713	0.000000	-10.000000	-0.083333	10.766666	531.000000	1023.000000	1023.000000	2046.000000
16.120001	0.019681	11.631701	0.943100	0.516994	4.949724	5.221883	0.000000	-10.000000	-0.075000	10.316667	534.666687	1023.000000	1023.000000	2046.000000
16.139999	0.020285	11.988334	0.835012	1.025660	5.039709	5.087952	0.000000	-10.000000	-0.066667	9.933333	538.166687	1023.000000	1023.000000	2046.000000
16.160000	0.020882	12.341318	0.707020	1.624263	5.108627	4.901408	0.000000	-10.000000	-0.083333	9.783334	541.500000	1023.000000	1023.000000	2046.000000
16.180000	0.021412	12.654454	0.538401	2.212159	5.166040	4.737854	0.000000	-10.000000	-0.083333	9.633333	544.833313	1023.000000	1023.000000	2046.000000
16.200001	0.022125	13.075604	0.468644	2.723465	5.253783	4.629712	0.000000	-10.000000	-0.083333	9.566667	548.166687	1023.000000	1023.000000	2046.000000
16.219999	0.022672	13.399160	0.435176	3.076970	5.300934	4.586080	0.000000	-10.000000	-0.066667	9.500000	551.333313	1023.000000	1023.000000	2046.000000
16.240000	0.023218	13.721631	0.427977	3.446479	5.326118	4.521057	0.000000	-10.000000	-0.050000	9.116667	554.666687	1023.000000	1023.000000	2046.000000
16.260000	0.023896	14.122481	0.507310	3.696566	5.341215	4.577391	0.000000	-10.000000	-0.033333	8.466667	557.666687	1023.000000	1023.000000	2046.000000
16.280001	0.024804	14.659171	0.622608	3.880208	5.506694	4.649661	0.000000	-10.000000	-0.033333	7.550000	560.666687	1023.000000	1023.000000	2046.000000
16.299999	0.025636	15.150599	0.750465	4.024599	5.564450	4.811086	0.000000	-10.000000	-0.041667	6.733334	563.166687	1023.000000	1023.000000	2046.000000
16.320000	0.026294	15.539665	0.905659	3.984079	5.639166	5.010762	0.000000	-10.000000	-0.066667	6.383333	565.500000	1023.000000	1023.000000	2046.000000
16.340000	0.027082	16.005217	1.185754	3.853571	5.699747	5.266145	0.000000	-10.000000	-0.083333	6.266667	567.666687	1023.000000	1023.000000	2046.000000
16.360001	0.027964	16.526432	1.540816	3.589985	5.840371	5.555260	0.000000	-10.000000	-0.083333	6.566667	570.000000	1023.000000	1023.000000	2046.000000
16.379999	0.028902	17.081228	1.879055	3.340027	6.019369	5.842778	0.000000	-10.000000	-0.066667	6.800000	572.333313	1023.000000	1023.000000	2046.000000
16.400000	0.029509	17.439608	2.252962	2.981624	6.126910	6.078113	0.000000	-10.000000	-0.066667	7.100000	574.500000	1023.000000	1023.000000	2046.000000
16.420000	0.029976	17.715956	2.596672	2.509882	6.281776	6.327624	0.000000	-10.000000	-0.083333	7.216667	576.833313	1023.000000	1023.000000	2046.000000
16.440001	0.030143	17.814302	2.788554	2.208789	6.407470	6.409489	0.000000	-10.000000	-0.100000	7.033333	579.166687	1023.000000	1023.000000	2046.000000
16.459999	0.030372	17.949682	2.956034	1.993847	6.524418	6.475384	0.000000	-10.000000	-0.066667	6.800000	581.666687	1023.000000	1023.000000	2046.000000
16.480000	0.030522	18.038214	3.079676	1.878438	6.642579	6.437522	0.000000	-10.000000	-0.033333	6.366667	584.000000	1023.000000	1023.000000	2046.000000
16.500000	0.030703	18.145630	3.236827	1.820484	6.691203	6.397117	0.000000	-10.000000	0.000000	5.916667	586.333313	1023.000000	1023.000000	2046.000000
16.520000	0.030697	18.141977	3.313011	1.732242	6.757116	6.339607	0.000000	-10.000000	-0.008333	5.350000	588.500000	1023.000000	1023.000000	2046.000000
16.540001	0.030787	18.195210	3.453811	1.583596	6.726336	6.431466	0.000000	-10.000000	-0.025000	4.666667	590.166687	1023.000000	1023.000000	2046.000000
16.559999	0.030922	18.274723	3.617274	1.427587	6.668751	6.561112	0.000000	-10.000000	-0.033333	3.950000	591.833313	1023.000000	1023.000000	2046.000000
16.580000	0.030921	18.274092	3.715439	1.055500	6.625701	6.877452	0.000000	-10.000000	-0.025000	3.100000	593.166687	1023.000000	1023.000000	2046.000000
16.600000	0.031467	18.596994	3.863253	1.061890	6.675023	6.996829	0.000000	-10.000000	-0.016667	1.816667	594.500000	1023.000000	1023.000000	2046.000000
16.620001	0.031229	18.456188	3.757024	1.018433	6.663316	7.017416	0.000000	-10.000000	-0.016667	0.733333	595.333313	1023.000000	1023.000000	2046.000000
16.639999	0.031076	18.365717	3.585544	1.075792	6.613477	7.090905	0.000000	-10.000000	-0.016667	-0.666667	595.833313	1023.000000	1023.000000	2046.000000
16.660000	0.030523	18.039337	3.612426	0.896760	6.500886	7.029266	0.000000	-10.000000	-0.008333	-1.716667	596.000000	1023.000000	1023.000000	2046.000000
16.680000	0.029990	17.723921	3.622094	0.704506	6.470046	6.927274	0.000000	-10.000000	0.000000	-3.066667	596.000000	1023.000000	1023.000000	2046.000000
16.700001	0.029709	17.557861	3.476494	0.782929	6.527849	6.770590	0.000000	-10.000000	0.000000	-3.866667	596.000000	1023.000000	1023.000000	2046.000000
16.719999	0.029075	17.183607	3.169936	1.020334	6.425006	6.568330	0.000000	-10.000000	0.000000	-4.400000	596.000000	1023.000000	1023.000000	2046.000000
16.740000	0.028154	16.639158	2.743678	1.339483	6.299252	6.256746	0.000000	-10.000000	0.000000	-4.800000	596.000000	1023.000000	1023.000000	2046.000000
16.760000	0.027203	16.077085	2.407327	1.637550	6.069334	5.962874	0.000000	-10.000000	0.000000	-5.350000	596.000000	1023.000000	1023.000000	2046.000000
16.780001	0.026312	15.550377	1.997087	2.084429	5.850348	5.618513	0.000000	-10.000000	0.000000	-5.866667	596.000000	1023.000000	1023.000000	2046.000000
16.799999	0.025534	15.090718	1.592191	2.610935	5.645786	5.241806	0.000000	-10.000000	0.008333	-6.500000	596.000000	1023.000000	1023.000000	2046.000000
16.820000	0.024639	14.561846	1.257672	3.046821	5.347212	4.910141	0.000000	-10.000000	0.016667	-7.250000	596.000000	1023.000000	1023.000000	2046.000000
16.840000	0.023670	13.988979	0.974320	3.409355	5.062689	4.542615	0.000000	-10.000000	0.033333	-8.250000	596.000000	1023.000000	1023.000000	2046.000000
16.860001	0.022770	13.457322	0.695581	3.687536	4.769562	4.304643	0.000000	-10.000000	0.041667	-9.566667	592.500000	1023.000000	1023.000000	2046.000000
16.879999	0.021784	12.874194	0.412968	3.866379	4.539276	4.055571	0.000000	-10.000000	0.083333	-11.783334	583.000000	1023.000000	1023.000000	2046.000000
16.900000	0.020969	12.392684	0.231659	3.957323	4.324514	3.879188	0.000000	-10.000000	0.116667	-13.666667	573.500000	1023.000000	1023.000000	2046.000000
16.920000	0.020118	11.889627	0.050129	4.007603	4.170124	3.661772	0.000000	-10.000000	0.166667	-15.666667	565.833313	1023.000000	1023.000000	2046.000000
16.940001	0.018667	11.032372	-0.202705	3.981190	3.900244	3.353643	0.000000	-10.000000	0.200000	-16.850000	562.166687	1023.000000	1023.000000	2046.000000
16.959999	0.017072	10.089714	-0.491844	3.898246	3.679566	3.003747	0.000000	-10.000000	0.233333	-18.433334	556.500000	1023.000000	1023.000000	2046.000000
16.980000	0.015177	8.969765	-0.706214	3.748558	3.366262	2.561158	0.000000	-10.000000	0.283333	-19.716667	550.333313	1023.000000	1023.000000	2046.000000
17.000000	0.013131	7.760221	-0.923262	3.461791	3.047950	2.173742	0.000000	-10.000000	0.316667	-20.766666	543.833313	1023.000000	1023.000000	2046.000000
17.020000	0.010932	6.460659	-1.102719	3.087974	2.625946	1.849459	0.000000	-10.000000	0.350000	-21.683334	537.000000	1023.000000	1023.000000	2046.000000
17.040001	0.008602	5.083978	-1.245946	2.585660	2.164916	1.579349	0.000000	-10.000000	0.350000	-22.166666	529.666687	1023.000000	1023.000000	2046.000000
17.059999	0.006198	3.662853	-1.404596	2.036660	1.721056	1.309733	0.000000	-10.000000	0.375000	-22.850000	522.333313	1023.000000	1023.000000	2046.000000
17.080000	0.003881	2.293648	-1.613833	1.548769	1.281080	1.077632	0.000000	-10.000000	0.408333	-23.450001	514.666687	1023.000000	1023.000000	2046.000000
17.100000	0.001844	1.089768	-1.822055	1.160036	0.873887	0.877900	0.000000	-10.000000	0.433333	-24.316668	507.000000	1023.000000	1023.000000	2046.000000
17.120001	0.000069	0.040814	-2.038923	0.857515	0.539029	0.683193	0.000000	-10.000000	0.458333	-24.983334	498.666656	1023.000000	1023.000000	2046.000000
17.139999	-0.001703	-1.006334	-2.252345	0.662634	0.205713	0.377664	0.000000	-10.000000	0.475000	-25.633333	490.333344	1023.000000	1023.000000	2046.000000
17.160000	-0.003346	-1.977766	-2.419097	0.481323	-0.128825	0.088834	0.000000	-10.000000	0.500000	-26.216667	481.666656	1023.000000	1023.000000	2046.000000
17.180000	-0.004914	-2.903965	-2.619782	0.328552	-0.474684	-0.138052	0.000000	-10.000000	0.500000	-26.666668	473.000000	1023.000000	1023.000000	2046.000000
17.200001	-0.006553	-3.872950	-2.813049	0.036217	-0.784180	-0.311937	0.000000	-10.000000	0.500000	-27.050001	464.000000	1023.000000	1023.000000	2046.000000
17.219999	-0.008617	-5.092495	-2.999666	-0.416284	-1.187366	-0.489178	0.000000	-10.000000	0.508333	-27.216667	455.000000	1023.000000	1023.000000	2046.000000
17.240000	-0.009987	-5.902595	-3.239240	-0.389226	-1.344136	-0.929993	0.000000	-10.000000	0.525000	-27.533333	445.833344	1023.000000	1023.000000	2046.000000
17.260000	-0.011965	-7.071342	-3.597388	-0.445583	-1.760592	-1.267779	0.000000	-10.000000	0.541667	-27.650000	436.666656	1023.000000	1023.000000	2046.000000
17.280001	-0.013605	-8.040396	-3.929290	-0.536308	-2.035810	-1.538989	0.000000	-10.000000	0.550000	-27.883333	427.500000	1023.000000	1023.000000	2046.000000
17.299999	-0.015337	-9.063997	-4.035587	-0.837074	-2.393330	-1.798005	0.000000	-10.000000	0.558333	-27.900002	418.333344	1023.000000	1023.000000	2046.000000
17.320000	-0.016738	-9.891900	-4.097989	-1.185670	-2.705567	-1.902674	0.000000	-10.000000	0.575000	-28.166668	409.000000	1023.000000	1023.000000	2046.000000
17.340000	-0.018281	-10.804079	-4.298662	-1.364820	-2.983540	-2.157058	0.000000	-10.000000	0.591667	-28.200001	399.500000	1023.000000	1023.000000	2046.000000
17.360001	-0.019916	-11.770381	-4.611505	-1.400668	-3.277101	-2.481107	0.000000	-10.000000	0.583333	-28.050001	390.000000	1023.000000	1023.000000	2046.000000
17.379999	-0.021110	-12.476256	-4.965870	-1.273823	-3.478294	-2.758268	0.000000	-10.000000	0.550000	-27.716667	380.666656	1023.000000	1023.000000	2046.000000
17.400000	-0.022196	-13.117680	-5.261615	-1.092663	-3.768576	-2.994826	0.000000	-10.000000	0.525000	-27.350000	371.500000	1023.000000	1023.000000	2046.000000
17.420000	-0.023169	-13.692636	-5.601509	-0.848862	-3.970429	-3.271837	0.000000	-10.000000	0.516667	-27.200001	362.500000	1023.000000	1023.000000	2046.000000
17.440001	-0.024193	-14.297986	-5.900348	-0.590379	-4.196095	-3.611165	0.000000	-10.000000	0.525000	-27.133333	353.333344	1023.000000	1023.000000	2046.000000
17.459999	-0.025162	-14.870534	-6.208016	-0.368567	-4.367280	-3.926670	0.000000	-10.000000	0.525000	-27.333334	344.166656	1023.000000	1023.000000	2046.000000
17.480000	-0.026333	-15.563021	-6.449656	-0.308983	-4.600117	-4.204265	0.000000	-10.000000	0.516667	-27.433334	335.000000	1023.000000	1023.000000	2046.000000
17.500000	-0.027505	-16.255638	-6.682446	-0.252580	-4.821533	-4.499078	0.000000	-10.000000	0.516667	-27.400002	325.833344	1023.000000	1023.000000	2046.000000
17.520000	-0.028481	-16.832350	-6.936047	-0.245194	-4.939708	-4.711401	0.000000	-10.000000	0.516667	-27.466667	316.666656	1023.000000	1023.000000	2046.000000
17.540001	-0.029376	-17.361061	-7.061269	-0.368093	-5.108268	-4.823431	0.000000	-10.000000	0.525000	-27.566668	307.500000	1023.000000	1023.000000	2046.000000
17.559999	-0.030449	-17.995434	-7.176925	-0.547002	-5.303067	-4.968440	0.000000	-10.000000	0.516667	-27.666666	298.333344	1023.000000	1023.000000	2046.000000
17.580000	-0.031842	-18.818411	-7.325438	-0.761355	-5.568404	-5.163214	0.000000	-10.000000	0.516667	-27.549999	289.166656	1023.000000	1023.000000	2046.000000
17.600000	-0.033077	-19.548409	-7.429211	-1.035444	-5.871320	-5.212433	0.000000	-10.000000	0.508333	-27.350000	280.000000	1023.000000	1023.000000	2046.000000
17.620001	-0.034369	-20.311953	-7.569172	-1.381983	-6.068794	-5.292004	0.000000	-10.000000	0.508333	-27.183332	270.833344	1023.000000	1023.000000	2046.000000
17.639999	-0.035740	-21.122143	-7.608180	-1.774060	-6.359178	-5.380726	0.000000	-10.000000	0.491667	-27.000000	261.666656	1023.000000	1023.000000	2046.000000
17.660000	-0.036973	-21.851246	-7.663232	-2.206775	-6.570317	-5.410921	0.000000	-10.000000	0.483333	-26.583334	252.666672	1023.000000	1023.000000	2046.000000
17.680000	-0.038518	-22.763895	-7.590418	-2.780656	-6.919602	-5.473219	0.000000	-10.000000	0.475000	-26.133333	243.833328	1023.000000	1023.000000	2046.000000
17.700001	-0.040030	-23.657494	-7.656425	-3.254563	-7.144048	-5.602457	0.000000	-10.000000	0.475000	-25.633333	235.166672	1023.000000	1023.000000	2046.000000
17.719999	-0.041514	-24.534918	-7.753334	-3.660443	-7.367277	-5.753864	0.000000	-10.000000	0.466667	-25.233334	226.500000	1023.000000	1023.000000	2046.000000
17.740000	-0.042859	-25.329708	-7.873467	-3.968244	-7.571265	-5.916732	0.000000	-10.000000	0.450000	-24.900000	218.166672	1023.000000	1023.000000	2046.000000
17.760000	-0.044262	-26.158707	-8.027670	-4.260313	-7.833543	-6.037180	0.000000	-10.000000	0.441667	-24.566668	210.000000	1023.000000	1023.000000	2046.000000
17.780001	-0.045474	-26.875406	-8.184142	-4.503983	-8.034970	-6.152311	0.000000	-10.000000	0.425000	-24.333334	201.666672	1023.000000	1023.000000	2046.000000
17.799999	-0.046719	-27.610725	-8.244712	-4.729445	-8.347343	-6.289224	0.000000	-10.000000	0.433333	-24.033333	193.333328	1023.000000	1023.000000	2046.000000
17.820000	-0.047874	-28.293379	-8.351686	-5.022305	-8.516062	-6.403326	0.000000	-10.000000	0.416667	-23.766666	185.166672	1023.000000	1023.000000	2046.000000
17.840000	-0.049269	-29.117716	-8.521094	-5.303540	-8.726911	-6.566172	0.000000	-10.000000	0.416667	-23.566668	177.500000	1023.000000	1023.000000	2046.000000
17.860001	-0.050502	-29.846407	-8.548103	-5.652669	-8.893108	-6.752525	0.000000	-10.000000	0.383333	-23.333334	169.833328	1023.000000	1023.000000	2046.000000
17.879999	-0.052115	-30.799782	-8.765542	-5.998546	-9.132796	-6.902898	0.000000	-10.000000	0.358333	-23.083334	162.000000	1023.000000	1023.000000	2046.000000
17.900000	-0.053671	-31.719473	-9.008234	-6.146920	-9.458770	-7.105548	0.000000	-10.000000	0.333333	-22.666668	154.166672	1023.000000	1023.000000	2046.000000
17.920000	-0.055055	-32.537567	-9.275316	-6.432405	-9.566960	-7.262885	0.000000	-10.000000	0.333333	-22.200001	146.500000	1023.000000	1023.000000	2046.000000
17.940001	-0.056294	-33.269810	-9.322226	-6.799690	-9.707328	-7.440565	0.000000	-10.000000	0.341667	-21.966667	139.166672	1023.000000	1023.000000	2046.000000
17.959999	-0.057578	-34.028709	-9.405372	-7.141357	-9.935536	-7.546446	0.000000	-10.000000	0.341667	-21.783333	131.833328	1023.000000	1023.000000	2046.000000
17.980000	-0.058754	-34.723701	-9.646290	-7.283051	-10.030416	-7.763944	0.000000	-10.000000	0.325000	-21.683334	124.666664	1023.000000	1023.000000	2046.000000
18.000000	-0.059958	-35.435013	-9.918713	-7.320317	-10.204201	-7.991781	0.000000	-10.000000	0.308333	-21.116667	117.333336	1023.000000	1023.000000	2046.000000
18.020000	-0.060604	-35.816826	-10.185588	-7.172941	-10.329446	-8.128853	0.000000	-10.000000	0.300000	-20.466667	110.333336	1023.000000	1023.000000	2046.000000
18.040001	-0.061411	-36.294167	-10.431540	-6.998449	-10.583146	-8.281031	0.000000	-10.000000	0.266667	-19.683332	103.333336	1023.000000	1023.000000	2046.000000
18.059999	-0.061838	-36.546528	-10.757938	-6.642864	-10.624438	-8.521288	0.000000	-10.000000	0.241667	-19.100000	96.833336	1023.000000	1023.000000	2046.000000
18.080000	-0.062445	-36.904751	-11.013769	-6.342478	-10.708882	-8.839620	0.000000	-10.000000	0.225000	-18.916666	90.500000	1023.000000	1023.000000	2046.000000
18.100000	-0.063163	-37.329346	-11.240438	-6.161877	-10.809939	-9.117092	0.000000	-10.000000	0.225000	-18.683334	84.166664	1023.000000	1023.000000	2046.000000
18.120001	-0.063919	-37.776394	-11.428516	-6.089375	-10.888496	-9.370005	0.000000	-10.000000	0.216667	-18.566668	77.833336	1023.000000	1023.000000	2046.000000
18.139999	-0.064515	-38.128490	-11.622538	-5.952962	-10.913439	-9.639549	0.000000	-10.000000	0.208333	-18.133335	71.500000	1023.000000	1023.000000	2046.000000
18.160000	-0.065274	-38.577110	-11.738187	-5.980061	-11.017592	-9.841269	0.000000	-10.000000	0.208333	-17.916668	65.500000	1023.000000	1023.000000	2046.000000
18.180000	-0.065834	-38.907902	-11.767338	-6.180775	-11.034195	-9.925595	0.000000	-10.000000	0.208333	-17.683334	59.500000	1023.000000	1023.000000	2046.000000
18.200001	-0.066589	-39.354393	-11.738251	-6.442593	-11.190578	-9.982971	0.000000	-10.000000	0.200000	-17.683334	53.500000	1023.000000	1023.000000	2046.000000
18.219999	-0.067439	-39.856155	-11.757533	-6.706877	-11.308690	-10.083054	0.000000	-10.000000	0.191667	-17.483334	47.666668	1023.000000	1023.000000	2046.000000
18.240000	-0.068235	-40.327103	-11.746701	-7.017554	-11.422165	-10.140683	0.000000	-10.000000	0.175000	-17.183334	42.000000	1023.000000	1023.000000	2046.000000
18.260000	-0.069050	-40.808514	-11.734449	-7.273228	-11.574384	-10.226453	0.000000	-10.000000	0.158333	-16.666668	36.333332	1023.000000	1023.000000	2046.000000
18.280001	-0.069783	-41.242031	-11.741199	-7.584293	-11.710165	-10.206374	0.000000	-10.000000	0.158333	-16.383333	30.833334	1023.000000	1023.000000	2046.000000
18.299999	-0.070523	-41.679192	-11.678483	-7.969270	-11.844825	-10.186611	0.000000	-10.000000	0.158333	-16.166668	25.333334	1023.000000	1023.000000	2046.000000
18.320000	-0.071394	-42.194107	-11.696805	-8.310219	-11.970375	-10.216710	0.000000	-10.000000	0.158333	-15.933334	20.000000	1023.000000	1023.000000	2046.000000
18.340000	-0.072355	-42.761875	-11.645101	-8.732217	-12.174429	-10.210128	0.000000	-10.000000	0.150000	-15.750001	14.666667	1023.000000	1023.000000	2046.000000
18.360001	-0.073356	-43.353165	-11.738367	-8.988411	-12.285381	-10.341003	0.000000	-10.000000	0.150000	-15.366667	9.333333	1023.000000	1023.000000	2046.000000
18.379999	-0.074427	-43.986641	-11.805128	-9.281464	-12.438854	-10.461194	0.000000	-10.000000	0.150000	-15.116667	4.333333	1023.000000	1023.000000	2046.000000
18.400000	-0.075363	-44.539520	-11.880014	-9.471466	-12.577844	-10.610196	0.000000	-10.000000	0.150000	-14.783334	-0.500000	1023.000000	1023.000000	2046.000000
18.420000	-0.076168	-45.015003	-11.943221	-9.698942	-12.691576	-10.681264	0.000000	-10.000000	0.150000	-14.650001	-5.166667	1023.000000	1023.000000	2046.000000
18.440001	-0.076956	-45.480942	-12.004739	-9.890859	-12.803703	-10.781641	0.000000	-10.000000	0.133333	-14.466667	-9.833333	1023.000000	1023.000000	2046.000000
18.459999	-0.077863	-46.017090	-11.989510	-10.199179	-13.034623	-10.793779	0.000000	-10.000000	0.133333	-14.333333	-14.666667	1023.000000	1023.000000	2046.000000
18.480000	-0.078739	-46.534653	-12.164696	-10.311146	-13.098211	-10.960600	0.000000	-10.000000	0.133333	-14.216667	-19.333334	1023.000000	1023.000000	2046.000000
18.500000	-0.079758	-47.136837	-12.117821	-10.654997	-13.281464	-11.082557	0.000000	-10.000000	0.133333	-14.083334	-24.166666	1023.000000	1023.000000	2046.000000
18.520000	-0.080625	-47.649170	-12.261700	-10.866672	-13.380736	-11.140060	0.000000	-10.000000	0.133333	-13.833334	-28.833334	1023.000000	1023.000000	2046.000000
18.540001	-0.081674	-48.269287	-12.515074	-10.993342	-13.491793	-11.269079	0.000000	-10.000000	0.116667	-13.466667	-33.500000	1023.000000	1023.000000	2046.000000
18.559999	-0.082535	-48.778088	-12.618592	-11.284528	-13.578356	-11.296614	0.000000	-10.000000	0.116667	-13.100000	-37.833332	1023.000000	1023.000000	2046.000000
18.580000	-0.083204	-49.173290	-12.569125	-11.497878	-13.728102	-11.378187	0.000000	-10.000000	0.083333	-12.816667	-42.333332	1023.000000	1023.000000	2046.000000
18.600000	-0.083872	-49.568298	-12.650244	-11.629963	-13.852839	-11.435255	0.000000	-10.000000	0.066667	-12.583334	-46.666668	1023.000000	1023.000000	2046.000000
18.620001	-0.084347	-49.849094	-12.872950	-11.592409	-13.796521	-11.587214	0.000000	-10.000000	0.041667	-12.266667	-51.000000	1023.000000	1023.000000	2046.000000
18.639999	-0.084800	-50.116703	-13.162919	-11.327154	-13.861506	-11.765125	0.000000	-10.000000	0.033333	-11.550000	-55.000000	1023.000000	1023.000000	2046.000000
18.660000	-0.085104	-50.296230	-13.435951	-11.040548	-13.961202	-11.858528	0.000000	-10.000000	0.016667	-10.733334	-58.833332	1023.000000	1023.000000	2046.000000
18.680000	-0.085127	-50.310116	-13.668216	-10.607316	-14.006283	-12.028299	0.000000	-10.000000	0.016667	-9.866667	-62.500000	1023.000000	1023.000000	2046.000000
18.700001	-0.085274	-50.396965	-13.880235	-10.226299	-14.082326	-12.208104	0.000000	-10.000000	0.016667	-9.433333	-64.833336	1023.000000	1023.000000	2046.000000
18.719999	-0.085321	-50.424927	-14.123991	-9.852225	-14.051311	-12.397399	0.000000	-10.000000	0.025000	-9.366667	-68.000000	1023.000000	1023.000000	2046.000000
18.740000	-0.085509	-50.536060	-14.303595	-9.617970	-14.035525	-12.578972	0.000000	-10.000000	0.016667	-9.433333	-71.166664	1023.000000	1023.000000	2046.000000
18.760000	-0.085742	-50.673737	-14.472738	-9.392699	-14.076238	-12.732060	0.000000	-10.000000	0.008333	-9.333334	-75.333336	1023.000000	1023.000000	2046.000000
18.780001	-0.086160	-50.920341	-14.623283	-9.282393	-14.130235	-12.884430	0.000000	-10.000000	0.000000	-9.150001	-78.500000	1023.000000	1023.000000	2046.000000
18.799999	-0.086627	-51.196785	-14.667600	-9.331676	-14.225204	-12.972304	0.000000	-10.000000	0.008333	-8.966667	-81.500000	1023.000000	1023.000000	2046.000000
18.820000	-0.087138	-51.498619	-14.634621	-9.431579	-14.317892	-13.114528	0.000000	-10.000000	0.025000	-9.116667	-84.500000	1023.000000	1023.000000	2046.000000
18.840000	-0.087754	-51.862881	-14.636927	-9.535314	-14.408196	-13.282445	0.000000	-10.000000	0.033333	-9.166667	-87.500000	1023.000000	1023.000000	2046.000000
18.860001	-0.088383	-52.234402	-14.569786	-9.732281	-14.631913	-13.300422	0.000000	-10.000000	0.033333	-9.116667	-90.666664	1023.000000	1023.000000	2046.000000
18.879999	-0.088954	-52.571930	-14.477225	-9.935779	-14.847599	-13.311328	0.000000	-10.000000	0.016667	-8.766666	-93.666664	1023.000000	1023.000000	2046.000000
18.900000	-0.089501	-52.894989	-14.387272	-10.181872	-14.985456	-13.340387	0.000000	-10.000000	0.008333	-8.133333	-96.666664	1023.000000	1023.000000	2046.000000
18.920000	-0.089927	-53.146729	-14.290159	-10.385857	-15.141656	-13.329057	0.000000	-10.000000	0.000000	-7.533333	-99.333336	1023.000000	1023.000000	2046.000000
18.940001	-0.090251	-53.338184	-14.206413	-10.718549	-15.205682	-13.207541	0.000000	-10.000000	0.000000	-7.016667	-102.000000	1023.000000	1023.000000	2046.000000
18.959999	-0.090791	-53.657696	-14.171340	-11.011697	-15.259145	-13.215515	0.000000	-10.000000	0.008333	-6.700000	-104.333336	1023.000000	1023.000000	2046.000000
18.980000	-0.091258	-53.933372	-14.066342	-11.340379	-15.340327	-13.186325	0.000000	-10.000000	0.008333	-6.416667	-106.500000	1023.000000	1023.000000	2046.000000
19.000000	-0.091792	-54.248840	-14.012875	-11.585690	-15.403944	-13.246333	0.000000	-10.000000	0.000000	-6.033333	-108.500000	1023.000000	1023.000000	2046.000000
19.020000	-0.092401	-54.608963	-14.029273	-11.804987	-15.473129	-13.301574	0.000000	-10.000000	-0.008333	-5.733334	-110.500000	1023.000000	1023.000000	2046.000000
19.040001	-0.092869	-54.885803	-14.016830	-12.021181	-15.509777	-13.338016	0.000000	-10.000000	-0.008333	-5.533333	-112.500000	1023.000000	1023.000000	2046.000000
19.059999	-0.093140	-55.045742	-13.949166	-12.231347	-15.559628	-13.305600	0.000000	-10.000000	-0.008333	-5.550000	-114.500000	1023.000000	1023.000000	2046.000000
19.080000	-0.093334	-55.160587	-13.896184	-12.398329	-15.605230	-13.260844	0.000000	-10.000000	-0.008333	-5.583333	-116.500000	1023.000000	1023.000000	2046.000000
19.100000	-0.093842	-55.460602	-13.948967	-12.587650	-15.622429	-13.301557	0.000000	-10.000000	-0.008333	-5.633333	-118.500000	1023.000000	1023.000000	2046.000000
19.120001	-0.094326	-55.746445	-13.847924	-12.944367	-15.771319	-13.182836	0.000000	-10.000000	0.000000	-5.550000	-120.166664	1023.000000	1023.000000	2046.000000
19.139999	-0.094789	-56.020393	-13.975197	-12.967751	-15.707726	-13.369719	0.000000	-10.000000	-0.008333	-5.450000	-121.833336	1023.000000	1023.000000	2046.000000
19.160000	-0.095217	-56.273014	-14.160984	-13.010354	-15.655437	-13.446238	0.000000	-10.000000	-0.008333	-5.266667	-123.500000	1023.000000	1023.000000	2046.000000
19.180000	-0.095730	-56.576382	-14.341168	-13.150652	-15.617650	-13.466910	0.000000	-10.000000	-0.016667	-5.133333	-125.500000	1023.000000	1023.000000	2046.000000
19.200001	-0.096479	-57.019371	-14.457788	-13.386898	-15.635763	-13.538920	0.000000	-10.000000	-0.008333	-5.316667	-127.333336	1023.000000	1023.000000	2046.000000
19.219999	-0.097186	-57.436848	-14.620803	-13.561204	-15.649323	-13.605518	0.000000	-10.000000	-0.008333	-6.083333	-129.166672	1023.000000	1023.000000	2046.000000
19.240000	-0.098099	-57.976696	-14.885251	-13.594966	-15.650806	-13.845672	0.000000	-10.000000	0.016667	-7.483333	-131.166672	1023.000000	1023.000000	2046.000000
19.260000	-0.099041	-58.533173	-15.266986	-13.516974	-15.708503	-14.040709	0.000000	-10.000000	0.033333	-8.833333	-133.666672	1023.000000	1023.000000	2046.000000
19.280001	-0.099800	-58.981728	-15.655796	-13.260297	-15.793878	-14.271756	0.000000	-10.000000	0.041667	-9.583333	-136.666672	1023.000000	1023.000000	2046.000000
19.299999	-0.100148	-59.187611	-16.017042	-12.887766	-15.859899	-14.422905	0.000000	-10.000000	0.025000	-9.383333	-139.833328	1023.000000	1023.000000	2046.000000
19.320000	-0.100404	-59.339024	-16.335062	-12.449114	-15.916801	-14.638043	0.000000	-10.000000	0.016667	-8.733334	-143.000000	1023.000000	1023.000000	2046.000000
19.340000	-0.100530	-59.413109	-16.574675	-12.080073	-15.949930	-14.808433	0.000000	-10.000000	0.008333	-8.133333	-145.833328	1023.000000	1023.000000	2046.000000
19.360001	-0.100737	-59.535744	-16.783798	-11.772561	-15.957531	-15.021853	0.000000	-10.000000	0.008333	-7.683333	-148.666672	1023.000000	1023.000000	2046.000000
19.379999	-0.100738	-59.536152	-16.934330	-11.543148	-15.952636	-15.106038	0.000000	-10.000000	-0.008333	-7.183333	-151.166672	1023.000000	1023.000000	2046.000000
19.400000	-0.100835	-59.593567	-17.048117	-11.403292	-15.966929	-15.175227	0.000000	-10.000000	-0.016667	-6.416667	-153.500000	1023.000000	1023.000000	2046.000000
19.420000	-0.100770	-59.555225	-17.116074	-11.312589	-15.901423	-15.225139	0.000000	-10.000000	-0.025000	-5.483334	-155.500000	1023.000000	1023.000000	2046.000000
19.440001	-0.100702	-59.514858	-17.062033	-11.375800	-15.867164	-15.209864	0.000000	-10.000000	-0.025000	-4.450000	-157.500000	1023.000000	1023.000000	2046.000000
19.459999	-0.100529	-59.412685	-16.987101	-11.432421	-15.819907	-15.173257	0.000000	-10.000000	-0.033333	-3.650000	-159.166672	1023.000000	1023.000000	2046.000000
19.480000	-0.100508	-59.400150	-16.969439	-11.420938	-15.781405	-15.228370	0.000000	-10.000000	-0.041667	-2.283333	-160.500000	1023.000000	1023.000000	2046.000000
19.500000	-0.100466	-59.375439	-16.863960	-11.561580	-15.817942	-15.131957	0.000000	-10.000000	-0.050000	-0.533333	-161.333328	1023.000000	1023.000000	2046.000000
19.520000	-0.100358	-59.311375	-16.717354	-11.614886	-15.872691	-15.106445	0.000000	-10.000000	-0.050000	1.383333	-161.833328	1023.000000	1023.000000	2046.000000
19.540001	-0.100139	-59.182266	-16.595324	-11.650937	-15.845292	-15.090714	0.000000	-10.000000	-0.058333	2.883333	-162.000000	1023.000000	1023.000000	2046.000000
19.559999	-0.100016	-59.109467	-16.468269	-11.818140	-15.851964	-14.971092	0.000000	-10.000000	-0.075000	4.016667	-162.000000	1023.000000	1023.000000	2046.000000
19.580000	-0.099981	-59.088745	-16.307096	-12.035748	-15.840773	-14.905129	0.000000	-10.000000	-0.083333	5.183333	-162.000000	1023.000000	1023.000000	2046.000000
19.600000	-0.099911	-59.047169	-16.083517	-12.238281	-15.899759	-14.825610	0.000000	-10.000000	-0.091667	6.183333	-162.000000	1023.000000	1023.000000	2046.000000
19.620001	-0.099730	-58.940685	-16.009291	-12.317391	-15.791013	-14.822989	0.000000	-10.000000	-0.100000	7.200000	-162.000000	1023.000000	1023.000000	2046.000000
19.639999	-0.099623	-58.877007	-15.884071	-12.378284	-15.808662	-14.805991	0.000000	-10.000000	-0.125000	8.366667	-162.000000	1023.000000	1023.000000	2046.000000
19.660000	-0.099375	-58.730537	-15.785103	-12.445251	-15.794617	-14.705569	0.000000	-10.000000	-0.133333	9.600000	-162.000000	1023.000000	1023.000000	2046.000000
19.680000	-0.098947	-58.477680	-15.671929	-12.420906	-15.726729	-14.658115	0.000000	-10.000000	-0.141667	10.833334	-162.000000	1023.000000	1023.000000	2046.000000
19.700001	-0.098463	-58.191696	-15.503837	-12.450216	-15.701429	-14.536213	0.000000	-10.000000	-0.150000	12.133333	-131.166672	1023.000000	1023.000000	2046.000000
19.719999	-0.098073	-57.960972	-15.386703	-12.544946	-15.606249	-14.423076	0.000000	-10.000000	-0.175000	13.366667	-69.166664	1023.000000	1023.000000	2046.000000
19.740000	-0.097306	-57.507801	-15.283047	-12.537306	-15.354084	-14.333365	0.000000	-10.000000	-0.200000	14.633333	-5.500000	1023.000000	1023.000000	2046.000000
19.760000	-0.096551	-57.061726	-15.187196	-12.476491	-15.046136	-14.351902	0.000000	-10.000000	-0.241667	15.800000	29.000000	1023.000000	1023.000000	2046.000000
19.780001	-0.095900	-56.676945	-15.074966	-12.723496	-14.885468	-13.993014	0.000000	-10.000000	-0.266667	17.100000	34.166668	1023.000000	1023.000000	2046.000000
19.799999	-0.095109	-56.209305	-15.106843	-12.620859	-14.664522	-13.817080	0.000000	-10.000000	-0.300000	18.350000	39.666668	1023.000000	1023.000000	2046.000000
19.820000	-0.094077	-55.599407	-15.021061	-12.538746	-14.358772	-13.680829	0.000000	-10.000000	-0.333333	20.083334	47.833332	1023.000000	1023.000000	2046.000000
19.840000	-0.092858	-54.879303	-14.805601	-12.552014	-14.074811	-13.446877	0.000000	-10.000000	-0.375000	21.350000	54.166668	1023.000000	1023.000000	2046.000000
19.860001	-0.091568	-54.116631	-14.600709	-12.468117	-13.856694	-13.191110	0.000000	-10.000000	-0.425000	22.683334	61.000000	1023.000000	1023.000000	2046.000000
19.879999	-0.090154	-53.280804	-14.630392	-12.198170	-13.397058	-13.055183	0.000000	-10.000000	-0.450000	23.633333	66.000000	1023.000000	1023.000000	2046.000000
19.900000	-0.088726	-52.437035	-14.713603	-11.814939	-13.034585	-12.873909	0.000000	-10.000000	-0.491667	24.750000	73.833336	1023.000000	1023.000000	2046.000000
19.920000	-0.087011	-51.423412	-14.778040	-11.349213	-12.686520	-12.609642	0.000000	-10.000000	-0.525000	25.883333	81.833336	1023.000000	1023.000000	2046.000000
19.940001	-0.085319	-50.423771	-14.815803	-10.777295	-12.375493	-12.455181	0.000000	-10.000000	-0.550000	26.800001	90.333336	1023.000000	1023.000000	2046.000000
19.959999	-0.083443	-49.314812	-14.793505	-10.220120	-12.034123	-12.267062	0.000000	-10.000000	-0.566667	27.600000	99.000000	1023.000000	1023.000000	2046.000000
19.980000	-0.081472	-48.150116	-14.691075	-9.683281	-11.696948	-12.078814	0.000000	-10.000000	-0.575000	28.183334	108.166664	1023.000000	1023.000000	2046.000000
20.000000	-0.079637	-47.065331	-14.642146	-9.243390	-11.292673	-11.887122	0.000000	-10.000000	-0.608333	28.566668	117.333336	1023.000000	1023.000000	2046.000000
20.020000	-0.078057	-46.131676	-14.487715	-8.938244	-11.043385	-11.662333	0.000000	-10.000000	-0.625000	29.016666	126.833336	1023.000000	1023.000000	2046.000000
20.040001	-0.076226	-45.049427	-14.360761	-8.614717	-10.666727	-11.407223	0.000000	-10.000000	-0.633333	29.300001	136.500000	1023.000000	1023.000000	2046.000000
20.059999	-0.074553	-44.060642	-14.136062	-8.470722	-10.390058	-11.063802	0.000000	-10.000000	-0.625000	29.533335	146.333328	1023.000000	1023.000000	2046.000000
20.080000	-0.072720	-42.977814	-13.840978	-8.368801	-10.013844	-10.754190	0.000000	-10.000000	-0.616667	29.516668	156.000000	1023.000000	1023.000000	2046.000000
20.100000	-0.070990	-41.954967	-13.532442	-8.179889	-9.698969	-10.543667	0.000000	-10.000000	-0.608333	29.166668	165.666672	1023.000000	1023.000000	2046.000000
20.120001	-0.069389	-41.009113	-13.249957	-8.090377	-9.413912	-10.254867	0.000000	-10.000000	-0.616667	28.933334	175.500000	1023.000000	1023.000000	2046.000000
20.139999	-0.067575	-39.936890	-12.912440	-8.051597	-9.095781	-9.877070	0.000000	-10.000000	-0.616667	28.983334	185.166672	1023.000000	1023.000000	2046.000000
20.160000	-0.065801	-38.888611	-12.536699	-8.056516	-8.807220	-9.488177	0.000000	-10.000000	-0.633333	29.250000	194.833328	1023.000000	1023.000000	2046.000000
20.180000	-0.064213	-37.950111	-12.210428	-8.055775	-8.527839	-9.156070	0.000000	-10.000000	-0.633333	29.533335	204.500000	1023.000000	1023.000000	2046.000000
20.200001	-0.062552	-36.968037	-11.801177	-8.210476	-8.272605	-8.683778	0.000000	-10.000000	-0.641667	29.566668	214.500000	1023.000000	1023.000000	2046.000000
20.219999	-0.061000	-36.051117	-11.450895	-8.292207	-7.934657	-8.373359	0.000000	-10.000000	-0.625000	29.316668	224.500000	1023.000000	1023.000000	2046.000000
20.240000	-0.059547	-35.192326	-11.043490	-8.466587	-7.713584	-7.968664	0.000000	-10.000000	-0.616667	29.066668	234.333328	1023.000000	1023.000000	2046.000000
20.260000	-0.057887	-34.211391	-10.688746	-8.436877	-7.404730	-7.681038	0.000000	-10.000000	-0.616667	28.966667	244.000000	1023.000000	1023.000000	2046.000000
20.280001	-0.056392	-33.327633	-10.333047	-8.467532	-7.224370	-7.302684	0.000000	-10.000000	-0.616667	29.200001	253.666672	1023.000000	1023.000000	2046.000000
20.299999	-0.054955	-32.478168	-10.015494	-8.441585	-7.040964	-6.980127	0.000000	-10.000000	-0.600000	29.000000	263.500000	1023.000000	1023.000000	2046.000000
20.320000	-0.053446	-31.586586	-9.718814	-8.395887	-6.854681	-6.617202	0.000000	-10.000000	-0.575000	28.466667	273.166656	1023.000000	1023.000000	2046.000000
20.340000	-0.051832	-30.632465	-9.327105	-8.323021	-6.674722	-6.307618	0.000000	-10.000000	-0.575000	28.133333	282.666656	1023.000000	1023.000000	2046.000000
20.360001	-0.050675	-29.948792	-8.886295	-8.420566	-6.705878	-5.936051	0.000000	-10.000000	-0.566667	27.950001	292.000000	1023.000000	1023.000000	2046.000000
20.379999	-0.049284	-29.126724	-8.611499	-8.447119	-6.443529	-5.624580	0.000000	-10.000000	-0.575000	27.833334	301.500000	1023.000000	1023.000000	2046.000000
20.400000	-0.047709	-28.195816	-8.283685	-8.137149	-6.229160	-5.545822	0.000000	-10.000000	-0.558333	27.300001	310.833344	1023.000000	1023.000000	2046.000000
20.420000	-0.046181	-27.293194	-8.114036	-7.941955	-5.934105	-5.303099	0.000000	-10.000000	-0.550000	26.666668	320.000000	1023.000000	1023.000000	2046.000000
20.440001	-0.044542	-26.324471	-8.044496	-7.613189	-5.551681	-5.115107	0.000000	-10.000000	-0.533333	26.283333	329.000000	1023.000000	1023.000000	2046.000000
20.459999	-0.042847	-25.322472	-7.797845	-7.570061	-5.175965	-4.778601	0.000000	-10.000000	-0.516667	25.883333	337.833344	1023.000000	1023.000000	2046.000000
20.480000	-0.041114	-24.298460	-7.508445	-7.561877	-4.758856	-4.469283	0.000000	-10.000000	-0.525000	25.966667	346.500000	1023.000000	1023.000000	2046.000000
20.500000	-0.039557	-23.378042	-7.278140	-7.419950	-4.494187	-4.185767	0.000000	-10.000000	-0.533333	26.100000	355.166656	1023.000000	1023.000000	2046.000000
20.520000	-0.037974	-22.442583	-7.253911	-7.068264	-4.145339	-3.975068	0.000000	-10.000000	-0.541667	26.266668	363.833344	1023.000000	1023.000000	2046.000000
20.540001	-0.036710	-21.695353	-7.299036	-6.595839	-3.917448	-3.883032	0.000000	-10.000000	-0.525000	26.050001	372.666656	1023.000000	1023.000000	2046.000000
20.559999	-0.035389	-20.915163	-7.263407	-6.112868	-3.735546	-3.803342	0.000000	-10.000000	-0.500000	25.666666	381.333344	1023.000000	1023.000000	2046.000000
20.580000	-0.034150	-20.182819	-7.155865	-5.676176	-3.691650	-3.659129	0.000000	-10.000000	-0.475000	25.466667	390.000000	1023.000000	1023.000000	2046.000000
20.600000	-0.032565	-19.245762	-7.031985	-5.074292	-3.548466	-3.591019	0.000000	-10.000000	-0.466667	25.083334	398.500000	1023.000000	1023.000000	2046.000000
20.620001	-0.030905	-18.264849	-6.878846	-4.534788	-3.365477	-3.485738	0.000000	-10.000000	-0.458333	24.783333	406.833344	1023.000000	1023.000000	2046.000000
20.639999	-0.029270	-17.298412	-6.725504	-4.000385	-3.181700	-3.390823	0.000000	-10.000000	-0.450000	24.366667	415.333344	1023.000000	1023.000000	2046.000000
20.660000	-0.027609	-16.316648	-6.529508	-3.588345	-2.950392	-3.248403	0.000000	-10.000000	-0.416667	24.116667	423.666656	1023.000000	1023.000000	2046.000000
20.680000	-0.026146	-15.452095	-6.278368	-3.227457	-2.833232	-3.113038	0.000000	-10.000000	-0.408333	23.983334	432.000000	1023.000000	1023.000000	2046.000000
20.700001	-0.024492	-14.474566	-5.946691	-2.977576	-2.638579	-2.911721	0.000000	-10.000000	-0.408333	23.983334	437.333344	1023.000000	1023.000000	2046.000000
20.719999	-0.022681	-13.404717	-5.644213	-2.757634	-2.337551	-2.665320	0.000000	-10.000000	-0.400000	23.666668	445.166656	1023.000000	1023.000000	2046.000000
20.740000	-0.021016	-12.420608	-5.375105	-2.498052	-2.062314	-2.485136	0.000000	-10.000000	-0.400000	22.916668	452.833344	1023.000000	1023.000000	2046.000000
20.760000	-0.019337	-11.428208	-5.132440	-2.315555	-1.729286	-2.250928	0.000000	-10.000000	-0.391667	22.483334	463.000000	1023.000000	1023.000000	2046.000000
20.780001	-0.017520	-10.354100	-4.778044	-2.256222	-1.387844	-1.931990	0.000000	-10.000000	-0.425000	22.400002	470.500000	1023.000000	1023.000000	2046.000000
20.799999	-0.015757	-9.312578	-4.405149	-2.195087	-1.033003	-1.679340	0.000000	-10.000000	-0.416667	22.750000	478.000000	1023.000000	1023.000000	2046.000000
20.820000	-0.014152	-8.364089	-3.981134	-2.346716	-0.792510	-1.243728	0.000000	-10.000000	-0.416667	22.783333	483.000000	1023.000000	1023.000000	2046.000000
20.840000	-0.012527	-7.403162	-3.585353	-2.418035	-0.447167	-0.952606	0.000000	-10.000000	-0.383333	22.900000	490.666656	1023.000000	1023.000000	2046.000000
20.860001	-0.011107	-6.564112	-3.177022	-2.594104	-0.138722	-0.654264	0.000000	-10.000000	-0.366667	22.750000	498.333344	1023.000000	1023.000000	2046.000000
20.879999	-0.009995	-5.907211	-2.792081	-2.779830	0.034150	-0.369450	0.000000	-10.000000	-0.358333	22.533333	508.500000	1023.000000	1023.000000	2046.000000
20.900000	-0.008386	-4.956099	-2.537257	-2.726041	0.441457	-0.134258	0.000000	-10.000000	-0.366667	22.316668	513.500000	1023.000000	1023.000000	2046.000000
20.920000	-0.006835	-4.039481	-2.243220	-2.714977	0.735666	0.183050	0.000000	-10.000000	-0.358333	22.083334	518.500000	1023.000000	1023.000000	2046.000000
20.940001	-0.005214	-3.081231	-1.918557	-2.626672	1.009672	0.454326	0.000000	-10.000000	-0.366667	21.883333	525.833313	1023.000000	1023.000000	2046.000000
20.959999	-0.003532	-2.087702	-1.619735	-2.581098	1.335256	0.777875	0.000000	-10.000000	-0.375000	21.600000	535.666687	1023.000000	1023.000000	2046.000000
20.980000	-0.001815	-1.072663	-1.360700	-2.555309	1.726619	1.116728	0.000000	-10.000000	-0.383333	21.433332	545.333313	1023.000000	1023.000000	2046.000000
21.000000	-0.000224	-0.132636	-0.962882	-2.601269	1.958682	1.472832	0.000000	-10.000000	-0.366667	21.299999	550.166687	1023.000000	1023.000000	2046.000000
21.020000	0.001133	0.669391	-0.585112	-2.618998	2.103833	1.769668	0.000000	-10.000000	-0.350000	21.283333	557.333313	1023.000000	1023.000000	2046.000000
21.040001	0.002771	1.637593	-0.440365	-2.584423	2.536329	2.126053	0.000000	-10.000000	-0.350000	21.133333	564.500000	1023.000000	1023.000000	2046.000000
21.059999	0.004040	2.387504	-0.327949	-2.442577	2.711026	2.447005	0.000000	-10.000000	-0.341667	20.850000	574.000000	1023.000000	1023.000000	2046.000000
21.080000	0.005047	2.983036	-0.090476	-2.471354	2.780872	2.763995	0.000000	-10.000000	-0.333333	20.533333	578.666687	1023.000000	1023.000000	2046.000000
21.100000	0.006151	3.635271	0.193617	-2.492775	3.015184	2.919245	0.000000	-10.000000	-0.308333	20.100000	585.500000	1023.000000	1023.000000	2046.000000
21.120001	0.007214	4.263753	0.503893	-2.548643	3.171345	3.137158	0.000000	-10.000000	-0.291667	19.799999	590.000000	1023.000000	1023.000000	2046.000000
21.139999	0.008451	4.994641	0.599093	-2.284297	3.394141	3.285704	0.000000	-10.000000	-0.266667	19.100000	598.833313	1023.000000	1023.000000	2046.000000
21.160000	0.009356	5.529504	0.653081	-1.955930	3.426848	3.405505	0.000000	-10.000000	-0.258333	18.666668	605.166687	1023.000000	1023.000000	2046.000000
21.180000	0.010149	5.998024	0.597261	-1.488065	3.479916	3.408911	0.000000	-10.000000	-0.241667	18.000000	613.500000	1023.000000	1023.000000	2046.000000
21.200001	0.011069	6.541749	0.642713	-1.037047	3.474477	3.461606	0.000000	-10.000000	-0.241667	17.783333	619.500000	1023.000000	1023.000000	2046.000000
21.219999	0.012328	7.285769	0.686470	-0.477751	3.579880	3.497169	0.000000	-10.000000	-0.241667	17.600000	623.500000	1023.000000	1023.000000	2046.000000
21.240000	0.013565	8.017074	0.742078	0.119030	3.696555	3.459411	0.000000	-10.000000	-0.250000	17.466667	629.500000	1023.000000	1023.000000	2046.000000
21.260000	0.014784	8.737202	0.756124	0.645442	3.874615	3.461021	0.000000	-10.000000	-0.250000	17.400000	635.500000	1023.000000	1023.000000	2046.000000
21.280001	0.015894	9.393516	0.758220	1.125674	4.022091	3.487530	0.000000	-10.000000	-0.250000	17.000000	643.500000	1023.000000	1023.000000	2046.000000
21.299999	0.017019	10.058084	0.765843	1.515885	4.207991	3.568365	0.000000	-10.000000	-0.250000	16.783335	647.500000	1023.000000	1023.000000	2046.000000
21.320000	0.018285	10.806553	0.750112	1.857717	4.491289	3.707435	0.000000	-10.000000	-0.233333	15.816668	653.000000	1023.000000	1023.000000	2046.000000
21.340000	0.019814	11.709801	0.853161	2.130735	4.834708	3.891197	0.000000	-10.000000	-0.216667	15.183333	656.500000	1023.000000	1023.000000	2046.000000
21.360001	0.021273	12.572230	0.989312	2.341097	5.136139	4.105682	0.000000	-10.000000	-0.183333	14.100000	663.333313	1023.000000	1023.000000	2046.000000
21.379999	0.022510	13.303477	1.113202	2.548733	5.381141	4.260401	0.000000	-10.000000	-0.166667	13.650000	666.666687	1023.000000	1023.000000	2046.000000
21.400000	0.023670	13.989220	1.361893	2.584039	5.611019	4.432268	0.000000	-10.000000	-0.150000	13.166667	671.500000	1023.000000	1023.000000	2046.000000
21.420000	0.024767	14.637059	1.693963	2.483669	5.842812	4.616615	0.000000	-10.000000	-0.150000	12.950000	675.833313	1023.000000	1023.000000	2046.000000
21.440001	0.025967	15.346668	2.007910	2.402562	6.132405	4.803791	0.000000	-10.000000	-0.150000	12.733334	680.166687	1023.000000	1023.000000	2046.000000
21.459999	0.026871	15.880755	2.448519	2.133698	6.275351	5.023189	0.000000	-10.000000	-0.141667	12.266666	685.666687	1023.000000	1023.000000	2046.000000
21.480000	0.027527	16.268272	2.836462	1.758587	6.417697	5.255525	0.000000	-10.000000	-0.125000	11.716667	689.666687	1023.000000	1023.000000	2046.000000
21.500000	0.027998	16.547009	3.103416	1.411327	6.600035	5.432230	0.000000	-10.000000	-0.108333	11.166667	693.666687	1023.000000	1023.000000	2046.000000
21.520000	0.028313	16.732990	3.380854	1.195289	6.660452	5.496394	0.000000	-10.000000	-0.100000	10.550000	696.333313	1023.000000	1023.000000	2046.000000
21.540001	0.028593	16.898209	3.543292	1.044781	6.740037	5.570099	0.000000	-10.000000	-0.091667	9.783334	698.833313	1023.000000	1023.000000	2046.000000
21.559999	0.028613	16.910162	3.736523	0.894568	6.692563	5.586508	0.000000	-10.000000	-0.066667	7.850000	703.333313	1023.000000	1023.000000	2046.000000
21.580000	0.028722	16.974785	3.786214	0.860391	6.749791	5.578390	0.000000	-10.000000	-0.041667	6.266667	706.500000	1023.000000	1023.000000	2046.000000
21.600000	0.028409	16.789625	3.821548	0.787112	6.691731	5.489233	0.000000	-10.000000	-0.016667	3.866667	709.166687	1023.000000	1023.000000	2046.000000
21.620001	0.027710	16.376638	3.869955	0.550621	6.507676	5.448387	0.000000	-10.000000	-0.008333	0.766667	710.000000	1023.000000	1023.000000	2046.000000
21.639999	0.027064	15.994708	3.879974	0.435444	6.324166	5.355124	0.000000	-10.000000	0.000000	-3.550000	710.833313	1023.000000	1023.000000	2046.000000
21.660000	0.026271	15.526318	3.722598	0.308893	6.242535	5.252292	0.000000	-10.000000	0.016667	-7.616667	711.000000	1023.000000	1023.000000	2046.000000
21.680000	0.025033	14.794412	3.652407	0.145351	5.740421	5.256232	0.000000	-10.000000	0.033333	-9.816667	711.000000	1023.000000	1023.000000	2046.000000
21.700001	0.023841	14.089771	3.345354	0.307586	5.422799	5.014032	0.000000	-10.000000	0.050000	-11.516666	711.000000	1023.000000	1023.000000	2046.000000
21.719999	0.022275	13.164434	3.207619	0.123231	5.084204	4.749381	0.000000	-10.000000	0.083333	-13.050000	711.000000	1023.000000	1023.000000	2046.000000
21.740000	0.020993	12.406943	3.010960	-0.072820	4.948715	4.520087	0.000000	-10.000000	0.116667	-14.583334	711.000000	1023.000000	1023.000000	2046.000000
21.760000	0.019704	11.645287	2.801674	-0.203152	4.740040	4.306724	0.000000	-10.000000	0.150000	-15.483334	703.500000	1023.000000	1023.000000	2046.000000
21.780001	0.018411	10.881178	2.476107	-0.083748	4.492817	3.996002	0.000000	-10.000000	0.150000	-15.500000	694.333313	1023.000000	1023.000000	2046.000000
21.799999	0.017094	10.102585	2.049135	0.130101	4.215685	3.707664	0.000000	-10.000000	0.150000	-15.566667	683.333313	1023.000000	1023.000000	2046.000000
21.820000	0.015756	9.311836	1.633359	0.353386	3.925692	3.399399	0.000000	-10.000000	0.150000	-15.216667	678.166687	1023.000000	1023.000000	2046.000000
21.840000	0.014668	8.668608	1.308223	0.622240	3.616127	3.122017	0.000000	-10.000000	0.133333	-14.733334	673.000000	1023.000000	1023.000000	2046.000000
21.860001	0.013743	8.122060	0.912575	1.107823	3.377459	2.724203	0.000000	-10.000000	0.100000	-14.116667	668.166687	1023.000000	1023.000000	2046.000000
21.879999	0.013035	7.703780	0.566142	1.537839	3.203438	2.396361	0.000000	-10.000000	0.066667	-13.766666	661.833313	1023.000000	1023.000000	2046.000000
21.900000	0.012312	7.276331	0.186173	1.979027	3.059155	2.051977	0.000000	-10.000000	0.050000	-13.616667	657.166687	1023.000000	1023.000000	2046.000000
21.920000	0.011488	6.789200	-0.028761	2.227367	2.753378	1.837216	0.000000	-10.000000	0.050000	-13.666667	652.666687	1023.000000	1023.000000	2046.000000
21.940001	0.010893	6.437575	-0.307657	2.508873	2.610133	1.626227	0.000000	-10.000000	0.066667	-13.933333	649.666687	1023.000000	1023.000000	2046.000000
21.959999	0.010209	6.033502	-0.524105	2.644608	2.448263	1.464735	0.000000	-10.000000	0.083333	-14.516667	645.166687	1023.000000	1023.000000	2046.000000
21.980000	0.009750	5.762387	-0.652797	2.661425	2.350861	1.402898	0.000000	-10.000000	0.116667	-15.033334	640.166687	1023.000000	1023.000000	2046.000000
22.000000	0.009088	5.370991	-0.792395	2.687699	2.225334	1.250352	0.000000	-10.000000	0.133333	-15.566667	635.166687	1023.000000	1023.000000	2046.000000
22.020000	0.008259	4.880990	-0.931211	2.626899	2.065965	1.119336	0.000000	-10.000000	0.150000	-15.966666	629.833313	1023.000000	1023.000000	2046.000000
22.040001	0.007307	4.318580	-1.097443	2.434533	1.935364	1.046125	0.000000	-10.000000	0.150000	-16.116667	624.666687	1023.000000	1023.000000	2046.000000
22.059999	0.006204	3.666641	-1.148206	2.274797	1.713916	0.826133	0.000000	-10.000000	0.150000	-16.166668	619.333313	1023.000000	1023.000000	2046.000000
22.080000	0.005136	3.035451	-1.227377	1.973632	1.531491	0.757706	0.000000	-10.000000	0.150000	-15.850000	614.000000	1023.000000	1023.000000	2046.000000
22.100000	0.003574	2.112226	-1.370300	1.579654	1.277195	0.625678	0.000000	-10.000000	0.150000	-15.800000	608.666687	1023.000000	1023.000000	2046.000000
22.120001	0.001859	1.098758	-1.511013	1.108565	0.987891	0.513315	0.000000	-10.000000	0.166667	-15.900000	603.333313	1023.000000	1023.000000	2046.000000
22.139999	0.000054	0.032091	-1.656706	0.706709	0.734441	0.247647	0.000000	-10.000000	0.175000	-16.383333	598.000000	1023.000000	1023.000000	2046.000000
22.160000	-0.001858	-1.097788	-1.857125	0.410531	0.419145	-0.070339	0.000000	-10.000000	0.200000	-17.000000	592.333313	1023.000000	1023.000000	2046.000000
22.180000	-0.003782	-2.235239	-2.080512	0.153045	0.043016	-0.350787	0.000000	-10.000000	0.200000	-17.766666	586.500000	1023.000000	1023.000000	2046.000000
22.200001	-0.005459	-3.226470	-2.289489	0.000832	-0.275966	-0.661848	0.000000	-10.000000	0.216667	-18.616667	580.500000	1023.000000	1023.000000	2046.000000
22.219999	-0.007122	-4.209247	-2.484605	-0.197147	-0.614714	-0.912782	0.000000	-10.000000	0.233333	-19.583334	574.333313	1023.000000	1023.000000	2046.000000
22.240000	-0.008778	-5.188059	-2.683379	-0.383375	-0.954001	-1.167305	0.000000	-10.000000	0.266667	-20.333334	568.000000	1023.000000	1023.000000	2046.000000
22.260000	-0.010474	-6.190216	-2.878109	-0.695039	-1.249517	-1.367551	0.000000	-10.000000	0.308333	-21.016666	561.333313	1023.000000	1023.000000	2046.000000
22.280001	-0.012851	-7.595117	-3.102026	-1.235284	-1.665609	-1.592198	0.000000	-10.000000	0.333333	-21.583334	554.333313	1023.000000	1023.000000	2046.000000
22.299999	-0.013917	-8.225167	-3.273765	-1.102567	-1.794433	-2.054403	0.000000	-10.000000	0.350000	-22.116667	547.166687	1023.000000	1023.000000	2046.000000
22.320000	-0.016001	-9.456306	-3.626702	-1.282447	-2.248805	-2.298352	0.000000	-10.000000	0.350000	-22.583334	539.666687	1023.000000	1023.000000	2046.000000
22.340000	-0.017800	-10.519827	-3.914823	-1.487383	-2.597570	-2.520051	0.000000	-10.000000	0.350000	-22.900000	532.166687	1023.000000	1023.000000	2046.000000
22.360001	-0.019581	-11.572358	-4.054330	-1.802852	-2.935963	-2.779213	0.000000	-10.000000	0.358333	-23.183332	524.500000	1023.000000	1023.000000	2046.000000
22.379999	-0.021087	-12.462268	-4.142143	-2.194588	-3.262480	-2.863056	0.000000	-10.000000	0.358333	-23.516666	516.833313	1023.000000	1023.000000	2046.000000
22.400000	-0.022734	-13.435615	-4.385551	-2.423008	-3.516689	-3.110366	0.000000	-10.000000	0.391667	-23.799999	509.000000	1023.000000	1023.000000	2046.000000
22.420000	-0.024390	-14.414673	-4.720675	-2.481672	-3.812626	-3.399702	0.000000	-10.000000	0.383333	-23.966667	501.000000	1023.000000	1023.000000	2046.000000
22.440001	-0.025652	-15.160478	-5.042221	-2.344196	-4.077379	-3.696682	0.000000	-10.000000	0.383333	-23.683332	493.000000	1023.000000	1023.000000	2046.000000
22.459999	-0.026712	-15.786938	-5.321306	-2.241553	-4.346961	-3.877117	0.000000	-10.000000	0.350000	-23.299999	485.000000	1023.000000	1023.000000	2046.000000
22.480000	-0.027688	-16.363878	-5.611020	-2.097262	-4.635819	-4.019777	0.000000	-10.000000	0.350000	-22.866667	477.166656	1023.000000	1023.000000	2046.000000
22.500000	-0.028640	-16.926189	-5.878034	-1.841491	-4.891449	-4.315215	0.000000	-10.000000	0.350000	-22.866667	469.500000	1023.000000	1023.000000	2046.000000
22.520000	-0.029367	-17.355883	-6.224723	-1.611463	-4.992357	-4.527339	0.000000	-10.000000	0.350000	-23.083334	461.833344	1023.000000	1023.000000	2046.000000
22.540001	-0.030370	-17.948551	-6.465101	-1.450393	-5.216041	-4.817016	0.000000	-10.000000	0.350000	-23.400000	454.000000	1023.000000	1023.000000	2046.000000
22.559999	-0.031175	-18.424158	-6.742953	-1.355220	-5.297976	-5.028008	0.000000	-10.000000	0.350000	-23.466667	446.333344	1023.000000	1023.000000	2046.000000
22.580000	-0.032036	-18.933350	-6.918852	-1.268442	-5.513463	-5.232594	0.000000	-10.000000	0.350000	-23.466667	438.666656	1023.000000	1023.000000	2046.000000
22.600000	-0.032801	-19.385349	-7.079856	-1.278102	-5.636179	-5.391213	0.000000	-10.000000	0.358333	-23.300001	431.000000	1023.000000	1023.000000	2046.000000
22.620001	-0.033717	-19.926643	-7.163177	-1.501856	-5.782085	-5.479524	0.000000	-10.000000	0.358333	-23.133333	423.000000	1023.000000	1023.000000	2046.000000
22.639999	-0.034801	-20.567118	-7.248544	-1.709277	-6.010153	-5.599144	0.000000	-10.000000	0.358333	-22.883333	415.333344	1023.000000	1023.000000	2046.000000
22.660000	-0.035908	-21.221655	-7.394866	-1.901137	-6.190235	-5.735418	0.000000	-10.000000	0.333333	-22.700001	407.666656	1023.000000	1023.000000	2046.000000
22.680000	-0.037075	-21.911339	-7.466411	-2.166099	-6.444887	-5.833941	0.000000	-10.000000	0.325000	-22.416666	400.166656	1023.000000	1023.000000	2046.000000
22.700001	-0.038145	-22.543478	-7.512353	-2.406578	-6.687814	-5.936732	0.000000	-10.000000	0.308333	-21.933334	392.500000	1023.000000	1023.000000	2046.000000
22.719999	-0.039168	-23.148188	-7.578425	-2.690839	-6.887432	-5.991491	0.000000	-10.000000	0.308333	-21.566668	385.166656	1023.000000	1023.000000	2046.000000
22.740000	-0.040499	-23.934731	-7.606532	-3.049978	-7.132112	-6.146108	0.000000	-10.000000	0.300000	-21.100000	378.000000	1023.000000	1023.000000	2046.000000
22.760000	-0.041894	-24.759584	-7.629351	-3.438748	-7.403891	-6.287595	0.000000	-10.000000	0.300000	-20.850000	371.000000	1023.000000	1023.000000	2046.000000
22.780001	-0.043518	-25.719416	-7.795578	-3.816911	-7.607645	-6.499283	0.000000	-10.000000	0.283333	-20.600000	364.000000	1023.000000	1023.000000	2046.000000
22.799999	-0.045210	-26.719168	-7.877512	-4.131855	-8.009520	-6.700281	0.000000	-10.000000	0.283333	-20.516666	357.166656	1023.000000	1023.000000	2046.000000
22.820000	-0.046554	-27.513586	-8.034135	-4.437252	-8.237041	-6.805158	0.000000	-10.000000	0.283333	-20.283333	350.333344	1023.000000	1023.000000	2046.000000
22.840000	-0.047796	-28.247673	-8.135100	-4.644796	-8.498021	-6.969755	0.000000	-10.000000	0.300000	-20.200001	343.500000	1023.000000	1023.000000	2046.000000
22.860001	-0.048844	-28.866999	-8.150905	-4.881348	-8.793330	-7.041415	0.000000	-10.000000	0.283333	-20.283333	334.333344	1023.000000	1023.000000	2046.000000
22.879999	-0.049835	-29.452604	-8.194126	-5.166420	-9.048637	-7.043419	0.000000	-10.000000	0.266667	-20.533333	327.500000	1023.000000	1023.000000	2046.000000
22.900000	-0.051097	-30.198259	-8.294197	-5.495094	-9.234632	-7.174336	0.000000	-10.000000	0.250000	-20.633333	320.833344	1023.000000	1023.000000	2046.000000
22.920000	-0.052767	-31.185369	-8.328708	-5.930843	-9.581287	-7.344532	0.000000	-10.000000	0.266667	-20.516666	316.333344	1023.000000	1023.000000	2046.000000
22.940001	-0.053597	-31.675728	-8.549794	-6.153378	-9.574450	-7.398106	0.000000	-10.000000	0.283333	-20.516666	309.500000	1023.000000	1023.000000	2046.000000
22.959999	-0.055074	-32.549000	-8.885858	-6.298007	-9.784147	-7.580987	0.000000	-10.000000	0.283333	-20.250000	302.500000	1023.000000	1023.000000	2046.000000
22.980000	-0.056448	-33.360531	-9.066219	-6.503441	-9.991504	-7.799366	0.000000	-10.000000	0.266667	-19.966667	295.666656	1023.000000	1023.000000	2046.000000
23.000000	-0.057613	-34.049465	-9.178032	-6.893263	-10.105185	-7.872985	0.000000	-10.000000	0.233333	-19.549999	289.000000	1023.000000	1023.000000	2046.000000
23.020000	-0.058799	-34.750027	-9.287587	-7.204043	-10.255558	-8.002840	0.000000	-10.000000	0.216667	-19.416666	282.500000	1023.000000	1023.000000	2046.000000
23.040001	-0.060089	-35.512867	-9.540873	-7.363592	-10.382147	-8.226256	0.000000	-10.000000	0.200000	-19.366667	276.000000	1023.000000	1023.000000	2046.000000
23.059999	-0.061377	-36.274101	-9.827930	-7.471891	-10.560811	-8.413468	0.000000	-10.000000	0.200000	-19.033333	269.666656	1023.000000	1023.000000	2046.000000
23.080000	-0.062372	-36.861927	-10.163795	-7.300872	-10.683991	-8.713270	0.000000	-10.000000	0.191667	-18.416666	263.500000	1023.000000	1023.000000	2046.000000
23.100000	-0.062983	-37.223068	-10.424066	-7.102554	-10.829158	-8.867291	0.000000	-10.000000	0.175000	-17.616667	257.500000	1023.000000	1023.000000	2046.000000
23.120001	-0.063795	-37.702770	-10.796550	-6.781306	-10.904370	-9.220545	0.000000	-10.000000	0.158333	-16.950001	251.500000	1023.000000	1023.000000	2046.000000
23.139999	-0.064488	-38.112114	-11.144431	-6.512779	-10.961314	-9.493592	0.000000	-10.000000	0.150000	-16.616667	245.666672	1023.000000	1023.000000	2046.000000
23.160000	-0.065117	-38.484337	-11.387917	-6.294466	-11.035432	-9.766521	0.000000	-10.000000	0.150000	-16.533333	240.000000	1023.000000	1023.000000	2046.000000
23.180000	-0.065829	-38.905220	-11.574586	-6.147742	-11.174831	-10.008061	0.000000	-10.000000	0.150000	-16.416666	234.500000	1023.000000	1023.000000	2046.000000
23.200001	-0.066348	-39.211464	-11.749281	-6.063524	-11.225566	-10.173091	0.000000	-10.000000	0.150000	-16.133333	227.333328	1023.000000	1023.000000	2046.000000
23.219999	-0.067102	-39.657471	-11.947340	-6.013846	-11.307614	-10.388671	0.000000	-10.000000	0.150000	-15.866667	222.000000	1023.000000	1023.000000	2046.000000
23.240000	-0.067735	-40.031403	-11.949732	-6.178520	-11.447556	-10.455594	0.000000	-10.000000	0.150000	-15.650001	216.666672	1023.000000	1023.000000	2046.000000
23.260000	-0.068387	-40.416817	-11.927747	-6.467498	-11.534689	-10.486882	0.000000	-10.000000	0.150000	-15.433333	213.166672	1023.000000	1023.000000	2046.000000
23.280001	-0.069260	-40.932793	-11.881769	-6.683967	-11.718717	-10.648338	0.000000	-10.000000	0.150000	-15.150001	208.000000	1023.000000	1023.000000	2046.000000
23.299999	-0.070099	-41.428364	-11.928659	-6.953757	-11.826916	-10.719032	0.000000	-10.000000	0.133333	-14.700000	203.000000	1023.000000	1023.000000	2046.000000
23.320000	-0.070891	-41.896633	-11.947693	-7.164481	-11.949327	-10.835134	0.000000	-10.000000	0.100000	-14.266666	198.000000	1023.000000	1023.000000	2046.000000
23.340000	-0.071439	-42.220737	-11.943263	-7.353105	-12.066023	-10.858347	0.000000	-10.000000	0.058333	-13.666667	193.166672	1023.000000	1023.000000	2046.000000
23.360001	-0.071884	-42.483223	-11.935286	-7.542723	-12.127624	-10.877590	0.000000	-10.000000	0.058333	-13.250000	188.500000	1023.000000	1023.000000	2046.000000
23.379999	-0.072451	-42.818729	-11.922581	-7.763601	-12.177421	-10.955129	0.000000	-10.000000	0.058333	-12.750000	184.166672	1023.000000	1023.000000	2046.000000
23.400000	-0.073115	-43.210739	-11.824676	-8.173337	-12.350901	-10.861827	0.000000	-10.000000	0.066667	-12.450000	180.000000	1023.000000	1023.000000	2046.000000
23.420000	-0.073789	-43.609318	-11.763174	-8.546298	-12.550315	-10.749531	0.000000	-10.000000	0.050000	-12.100000	176.000000	1023.000000	1023.000000	2046.000000
23.440001	-0.074638	-44.111240	-11.710643	-8.864978	-12.822752	-10.712867	0.000000	-10.000000	0.050000	-11.850000	172.000000	1023.000000	1023.000000	2046.000000
23.459999	-0.075457	-44.595150	-11.801053	-8.969519	-12.982460	-10.842119	0.000000	-10.000000	0.050000	-11.533334	168.000000	1023.000000	1023.000000	2046.000000
23.480000	-0.076280	-45.081482	-11.901859	-9.112096	-13.044009	-11.023517	0.000000	-10.000000	0.050000	-11.283334	164.000000	1023.000000	1023.000000	2046.000000
23.500000	-0.077248	-45.653797	-11.997894	-9.284245	-13.160485	-11.211171	0.000000	-10.000000	0.050000	-11.150000	160.000000	1023.000000	1023.000000	2046.000000
23.520000	-0.078133	-46.176884	-12.143520	-9.418818	-13.240288	-11.374257	0.000000	-10.000000	0.041667	-11.116667	156.333328	1023.000000	1023.000000	2046.000000
23.540001	-0.079060	-46.724636	-12.188621	-9.774848	-13.390105	-11.371063	0.000000	-10.000000	0.041667	-11.266666	152.666672	1023.000000	1023.000000	2046.000000
23.559999	-0.079335	-46.886993	-12.270020	-9.758723	-13.283189	-11.575059	0.000000	-10.000000	0.041667	-11.233334	149.000000	1023.000000	1023.000000	2046.000000
23.580000	-0.080058	-47.314407	-12.456234	-9.941490	-13.295866	-11.620815	0.000000	-10.000000	0.041667	-11.216667	145.000000	1023.000000	1023.000000	2046.000000
23.600000	-0.080661	-47.670845	-12.571307	-10.046081	-13.463044	-11.590411	0.000000	-10.000000	0.033333	-10.950001	141.333328	1023.000000	1023.000000	2046.000000
23.620001	-0.081397	-48.105885	-12.530483	-10.365632	-13.649233	-11.560536	0.000000	-10.000000	0.033333	-10.600000	137.666672	1023.000000	1023.000000	2046.000000
23.639999	-0.082016	-48.471344	-12.478962	-10.644750	-13.844146	-11.503487	0.000000	-10.000000	0.041667	-10.200000	134.333328	1023.000000	1023.000000	2046.000000
23.660000	-0.082556	-48.790310	-12.506318	-10.797350	-13.954386	-11.532256	0.000000	-10.000000	0.041667	-9.950000	130.833328	1023.000000	1023.000000	2046.000000
23.680000	-0.083297	-49.228470	-12.697987	-10.807837	-14.039146	-11.683500	0.000000	-10.000000	0.033333	-9.750000	127.500000	1023.000000	1023.000000	2046.000000
23.700001	-0.083826	-49.540890	-12.998435	-10.593952	-14.022470	-11.926033	0.000000	-10.000000	0.016667	-9.366667	124.166664	1023.000000	1023.000000	2046.000000
23.719999	-0.084251	-49.792614	-13.248492	-10.338920	-14.130316	-12.074885	0.000000	-10.000000	0.000000	-8.516666	121.000000	1023.000000	1023.000000	2046.000000
23.740000	-0.084515	-49.948513	-13.505388	-9.953953	-14.221017	-12.268155	0.000000	-10.000000	-0.008333	-7.483334	118.166664	1023.000000	1023.000000	2046.000000
23.760000	-0.084611	-50.004951	-13.802258	-9.580982	-14.180782	-12.440928	0.000000	-10.000000	-0.016667	-6.583333	115.666664	1023.000000	1023.000000	2046.000000
23.780001	-0.084769	-50.098221	-14.027165	-9.141039	-14.182166	-12.747849	0.000000	-10.000000	-0.008333	-6.216667	113.500000	1023.000000	1023.000000	2046.000000
23.799999	-0.084799	-50.115986	-14.224035	-8.862816	-14.157482	-12.871651	0.000000	-10.000000	-0.008333	-6.183333	111.500000	1023.000000	1023.000000	2046.000000
23.820000	-0.084832	-50.135895	-14.405689	-8.564195	-14.110765	-13.055247	0.000000	-10.000000	0.000000	-6.116667	109.500000	1023.000000	1023.000000	2046.000000
23.840000	-0.084879	-50.163731	-14.541589	-8.412271	-14.113371	-13.096500	0.000000	-10.000000	0.000000	-5.916667	107.500000	1023.000000	1023.000000	2046.000000
23.860001	-0.084941	-50.199890	-14.621892	-8.284030	-14.093574	-13.200396	0.000000	-10.000000	0.000000	-5.666667	105.500000	1023.000000	1023.000000	2046.000000
23.879999	-0.084875	-50.161121	-14.541700	-8.370457	-14.092061	-13.156901	0.000000	-10.000000	0.000000	-5.566667	103.500000	1023.000000	1023.000000	2046.000000
23.900000	-0.085013	-50.242401	-14.486679	-8.537848	-14.096272	-13.121603	0.000000	-10.000000	0.000000	-5.650000	101.500000	1023.000000	1023.000000	2046.000000
23.920000	-0.085366	-50.451450	-14.412190	-8.707325	-14.210682	-13.121253	0.000000	-10.000000	0.000000	-5.733333	99.500000	1023.000000	1023.000000	2046.000000
23.940001	-0.085556	-50.563362	-14.289486	-8.901567	-14.308944	-13.063365	0.000000	-10.000000	-0.008333	-5.283333	97.500000	1023.000000	1023.000000	2046.000000
23.959999	-0.085636	-50.610931	-14.213932	-9.108327	-14.348034	-12.940640	0.000000	-10.000000	-0.016667	-4.583333	95.833336	1023.000000	1023.000000	2046.000000
23.980000	-0.085909	-50.772133	-14.124250	-9.355999	-14.452938	-12.838944	0.000000	-10.000000	-0.025000	-3.633333	94.333336	1023.000000	1023.000000	2046.000000
24.000000	-0.086133	-50.904457	-13.992069	-9.581792	-14.516453	-12.814143	0.000000	-10.000000	-0.033333	-3.116667	93.166664	1023.000000	1023.000000	2046.000000
24.020000	-0.086340	-51.027004	-13.900109	-9.895600	-14.548163	-12.683130	0.000000	-10.000000	-0.041667	-2.716667	92.000000	1023.000000	1023.000000	2046.000000
24.040001	-0.086715	-51.248856	-13.800420	-10.135565	-14.605197	-12.707673	0.000000	-10.000000	-0.050000	-2.533333	91.000000	1023.000000	1023.000000	2046.000000
24.059999	-0.086929	-51.375317	-13.706046	-10.377325	-14.652479	-12.639468	0.000000	-10.000000	-0.050000	-2.366667	90.166664	1023.000000	1023.000000	2046.000000
24.080000	-0.087241	-51.559227	-13.680117	-10.577721	-14.717906	-12.583485	0.000000	-10.000000	-0.041667	-2.183333	89.500000	1023.000000	1023.000000	2046.000000
24.100000	-0.087477	-51.698757	-13.620253	-10.689198	-14.778257	-12.611050	0.000000	-10.000000	-0.033333	-2.066667	89.000000	1023.000000	1023.000000	2046.000000
24.120001	-0.087709	-51.835861	-13.576214	-10.794701	-14.862121	-12.602825	0.000000	-10.000000	-0.016667	-2.050000	88.333336	1023.000000	1023.000000	2046.000000
24.139999	-0.087867	-51.929115	-13.534377	-10.886649	-14.885929	-12.622161	0.000000	-10.000000	-0.016667	-2.066667	87.666664	1023.000000	1023.000000	2046.000000
24.160000	-0.088093	-52.063217	-13.539729	-11.071321	-14.924964	-12.527201	0.000000	-10.000000	-0.016667	-2.100000	86.833336	1023.000000	1023.000000	2046.000000
24.180000	-0.088486	-52.295361	-13.517571	-11.284161	-14.981912	-12.511717	0.000000	-10.000000	-0.016667	-2.033333	86.166664	1023.000000	1023.000000	2046.000000
24.200001	-0.088636	-52.383789	-13.531044	-11.228902	-14.916470	-12.707374	0.000000	-10.000000	-0.016667	-1.966667	85.500000	1023.000000	1023.000000	2046.000000
24.219999	-0.089181	-52.705788	-13.674829	-11.362850	-14.955624	-12.712486	0.000000	-10.000000	-0.016667	-1.800000	85.166664	1023.000000	1023.000000	2046.000000
24.240000	-0.089727	-53.028610	-13.881554	-11.336557	-14.966183	-12.844317	0.000000	-10.000000	-0.016667	-1.583333	85.000000	1023.000000	1023.000000	2046.000000
24.260000	-0.090172	-53.291424	-13.905222	-11.478762	-14.979352	-12.928086	0.000000	-10.000000	-0.016667	-1.333333	85.000000	1023.000000	1023.000000	2046.000000
24.280001	-0.090467	-53.465931	-13.839623	-11.633377	-15.062950	-12.929981	0.000000	-10.000000	-0.025000	-1.216667	85.000000	1023.000000	1023.000000	2046.000000
24.299999	-0.090548	-53.514011	-13.892687	-11.622855	-15.040927	-12.957541	0.000000	-10.000000	-0.033333	-0.783333	85.000000	1023.000000	1023.000000	2046.000000
24.320000	-0.090633	-53.563988	-14.026775	-11.490047	-15.041147	-13.006018	0.000000	-10.000000	-0.041667	-0.416667	85.000000	1023.000000	1023.000000	2046.000000
24.340000	-0.090603	-53.546185	-14.247148	-11.181575	-15.011426	-13.106036	0.000000	-10.000000	-0.041667	0.366667	85.000000	1023.000000	1023.000000	2046.000000
24.360001	-0.090333	-53.386631	-14.424314	-10.786036	-15.050503	-13.125777	0.000000	-10.000000	-0.050000	1.266667	85.000000	1023.000000	1023.000000	2046.000000
24.379999	-0.089950	-53.160175	-14.594500	-10.308561	-15.031992	-13.225120	0.000000	-10.000000	-0.050000	2.483333	85.000000	1023.000000	1023.000000	2046.000000
24.400000	-0.089535	-52.915466	-14.767179	-9.783216	-15.012902	-13.352171	0.000000	-10.000000	-0.050000	3.350000	85.000000	1023.000000	1023.000000	2046.000000
24.420000	-0.089012	-52.606236	-14.893490	-9.360022	-14.946285	-13.406440	0.000000	-10.000000	-0.050000	3.483333	85.000000	1023.000000	1023.000000	2046.000000
24.440001	-0.088538	-52.326210	-14.996881	-9.035824	-14.862850	-13.430655	0.000000	-10.000000	-0.050000	3.283333	85.000000	1023.000000	1023.000000	2046.000000
24.459999	-0.088132	-52.085766	-15.099320	-8.673146	-14.763667	-13.549633	0.000000	-10.000000	-0.050000	3.183333	85.000000	1023.000000	1023.000000	2046.000000
24.480000	-0.087767	-51.870045	-15.177589	-8.403333	-14.711509	-13.577613	0.000000	-10.000000	-0.050000	3.383333	85.000000	1023.000000	1023.000000	2046.000000
24.500000	-0.087205	-51.538296	-15.145800	-8.298180	-14.603279	-13.491036	0.000000	-10.000000	-0.050000	3.683333	85.000000	1023.000000	1023.000000	2046.000000
24.520000	-0.086810	-51.304504	-15.025395	-8.312206	-14.528140	-13.438761	0.000000	-10.000000	-0.050000	3.916667	85.000000	1023.000000	1023.000000	2046.000000
24.540001	-0.086580	-51.168552	-14.903993	-8.321121	-14.518635	-13.424804	0.000000	-10.000000	-0.050000	3.983333	85.000000	1023.000000	1023.000000	2046.000000
24.559999	-0.086244	-50.970116	-14.787427	-8.419625	-14.476422	-13.286639	0.000000	-10.000000	-0.066667	4.250000	85.000000	1023.000000	1023.000000	2046.000000
24.580000	-0.086028	-50.842770	-14.607439	-8.563117	-14.478595	-13.193617	0.000000	-10.000000	-0.075000	4.933333	85.000000	1023.000000	1023.000000	2046.000000
24.600000	-0.085546	-50.557468	-14.452779	-8.611987	-14.400581	-13.092121	0.000000	-10.000000	-0.091667	6.033333	85.000000	1023.000000	1023.000000	2046.000000
24.620001	-0.085252	-50.383759	-14.263927	-8.824068	-14.360458	-12.935304	0.000000	-10.000000	-0.091667	7.216667	85.000000	1023.000000	1023.000000	2046.000000
24.639999	-0.084917	-50.186016	-14.066216	-9.012552	-14.335904	-12.771341	0.000000	-10.000000	-0.100000	8.183333	74.333336	1023.000000	1023.000000	2046.000000
24.660000	-0.084274	-49.806065	-13.888794	-9.251834	-14.133075	-12.532363	0.000000	-10.000000	-0.100000	9.066667	53.333332	1023.000000	1023.000000	2046.000000
24.680000	-0.083862	-49.562626	-13.732914	-9.384939	-14.021999	-12.422775	0.000000	-10.000000	-0.116667	9.866667	33.500000	1023.000000	1023.000000	2046.000000
24.700001	-0.083199	-49.170319	-13.612344	-9.506536	-13.825942	-12.225499	0.000000	-10.000000	-0.133333	10.783334	25.500000	1023.000000	1023.000000	2046.000000
24.719999	-0.082340	-48.662670	-13.550132	-9.482019	-13.562178	-12.068339	0.000000	-10.000000	-0.158333	11.766666	29.166666	1023.000000	1023.000000	2046.000000
24.740000	-0.081601	-48.226116	-13.393183	-9.470913	-13.427030	-11.934990	0.000000	-10.000000	-0.158333	12.766666	33.000000	1023.000000	1023.000000	2046.000000
24.760000	-0.080768	-47.733814	-13.261864	-9.521133	-13.293830	-11.656986	0.000000	-10.000000	-0.175000	13.516666	37.000000	1023.000000	1023.000000	2046.000000
24.780001	-0.079872	-47.204620	-13.145340	-9.535575	-13.106391	-11.417314	0.000000	-10.000000	-0.175000	14.083333	41.333332	1023.000000	1023.000000	2046.000000
24.799999	-0.079057	-46.722878	-13.041548	-9.593604	-12.889278	-11.198446	0.000000	-10.000000	-0.208333	14.700000	45.833332	1023.000000	1023.000000	2046.000000
24.820000	-0.078742	-46.536652	-12.885347	-9.842506	-12.886327	-10.922471	0.000000	-10.000000	-0.216667	15.316667	50.666668	1023.000000	1023.000000	2046.000000
24.840000	-0.077432	-45.762520	-12.760056	-9.676262	-12.584748	-10.741454	0.000000	-10.000000	-0.250000	16.050001	55.500000	1023.000000	1023.000000	2046.000000
24.860001	-0.076670	-45.311924	-12.779471	-9.599869	-12.440158	-10.492429	0.000000	-10.000000	-0.250000	16.633335	60.833332	1023.000000	1023.000000	2046.000000
24.879999	-0.075820	-44.809536	-12.723114	-9.576413	-12.283118	-10.226892	0.000000	-10.000000	-0.266667	17.450001	66.166664	1023.000000	1023.000000	2046.000000
24.900000	-0.074857	-44.240307	-12.572914	-9.603222	-12.066970	-9.997200	0.000000	-10.000000	-0.266667	18.250000	71.833336	1023.000000	1023.000000	2046.000000
24.920000	-0.073832	-43.634605	-12.394217	-9.606617	-11.862901	-9.770871	0.000000	-10.000000	-0.283333	18.833334	77.833336	1023.000000	1023.000000	2046.000000
24.940001	-0.072697	-42.964161	-12.337106	-9.387540	-11.617962	-9.621554	0.000000	-10.000000	-0.291667	19.133333	84.166664	1023.000000	1023.000000	2046.000000
24.959999	-0.071522	-42.269218	-12.341168	-9.109027	-11.369705	-9.449317	0.000000	-10.000000	-0.308333	19.433334	90.666664	1023.000000	1023.000000	2046.000000
24.980000	-0.070168	-41.469112	-12.453918	-8.657064	-11.079172	-9.278958	0.000000	-10.000000	-0.325000	20.000000	97.000000	1023.000000	1023.000000	2046.000000
25.000000	-0.068718	-40.612450	-12.460538	-8.145764	-10.904902	-9.101248	0.000000	-10.000000	-0.350000	20.616667	103.666664	1023.000000	1023.000000	2046.000000
25.020000	-0.067125	-39.671108	-12.498303	-7.519938	-10.621321	-9.031546	0.000000	-10.000000	-0.366667	21.100000	110.500000	1023.000000	1023.000000	2046.000000
25.040001	-0.065612	-38.776470	-12.490975	-7.001424	-10.375943	-8.908129	0.000000	-10.000000	-0.341667	21.566668	117.500000	1023.000000	1023.000000	2046.000000
25.059999	-0.064049	-37.852829	-12.459075	-6.480291	-10.065039	-8.848422	0.000000	-10.000000	-0.325000	21.300001	124.666664	1023.000000	1023.000000	2046.000000
25.080000	-0.062560	-36.972847	-12.426495	-6.001331	-9.778823	-8.766200	0.000000	-10.000000	-0.316667	21.000000	131.666672	1023.000000	1023.000000	2046.000000
25.100000	-0.061230	-36.186985	-12.318977	-5.657685	-9.577193	-8.633129	0.000000	-10.000000	-0.333333	20.500000	138.666672	1023.000000	1023.000000	2046.000000
25.120001	-0.059889	-35.394146	-12.220307	-5.357662	-9.309139	-8.507039	0.000000	-10.000000	-0.325000	20.583334	145.500000	1023.000000	1023.000000	2046.000000
25.139999	-0.058417	-34.524353	-11.969174	-5.235454	-9.084573	-8.235153	0.000000	-10.000000	-0.300000	20.366667	152.500000	1023.000000	1023.000000	2046.000000
25.160000	-0.057008	-33.691864	-11.730048	-5.127693	-8.827504	-8.006618	0.000000	-10.000000	-0.266667	19.716667	159.333328	1023.000000	1023.000000	2046.000000
25.180000	-0.055712	-32.925610	-11.484401	-5.034971	-8.592922	-7.813315	0.000000	-10.000000	-0.250000	18.950001	166.000000	1023.000000	1023.000000	2046.000000
25.200001	-0.054477	-32.195923	-11.228897	-5.038297	-8.352450	-7.576277	0.000000	-10.000000	-0.241667	18.333334	172.333328	1023.000000	1023.000000	2046.000000
25.219999	-0.053341	-31.524649	-10.945226	-5.114161	-8.152202	-7.313060	0.000000	-10.000000	-0.250000	18.033335	178.500000	1023.000000	1023.000000	2046.000000
25.240000	-0.052130	-30.808855	-10.601129	-5.225271	-7.956294	-7.026161	0.000000	-10.000000	-0.250000	18.050001	184.500000	1023.000000	1023.000000	2046.000000
25.260000	-0.051038	-30.163708	-10.251892	-5.469241	-7.821394	-6.621181	0.000000	-10.000000	-0.258333	18.066668	190.500000	1023.000000	1023.000000	2046.000000
25.280001	-0.049860	-29.467529	-9.919640	-5.752051	-7.565577	-6.230262	0.000000	-10.000000	-0.258333	18.183334	196.500000	1023.000000	1023.000000	2046.000000
25.299999	-0.048746	-28.808743	-9.553544	-5.984805	-7.395717	-5.874677	0.000000	-10.000000	-0.266667	18.166666	202.500000	1023.000000	1023.000000	2046.000000
25.320000	-0.047513	-28.080391	-9.300817	-6.120334	-7.097482	-5.561758	0.000000	-10.000000	-0.258333	18.250000	208.833328	1023.000000	1023.000000	2046.000000
25.340000	-0.046258	-27.338518	-9.028774	-6.167803	-6.837610	-5.304331	0.000000	-10.000000	-0.266667	18.333334	215.166672	1023.000000	1023.000000	2046.000000
25.360001	-0.045012	-26.602232	-8.807298	-6.214433	-6.580610	-4.999891	0.000000	-10.000000	-0.266667	18.383333	221.500000	1023.000000	1023.000000	2046.000000
25.379999	-0.043694	-25.823156	-8.566766	-6.177439	-6.325375	-4.753577	0.000000	-10.000000	-0.275000	18.400000	227.500000	1023.000000	1023.000000	2046.000000
25.400000	-0.042425	-25.073263	-8.317085	-6.143414	-6.080932	-4.531832	0.000000	-10.000000	-0.275000	18.516666	233.500000	1023.000000	1023.000000	2046.000000
25.420000	-0.041182	-24.338436	-8.090174	-6.173239	-5.828107	-4.246916	0.000000	-10.000000	-0.266667	18.549999	239.500000	1023.000000	1023.000000	2046.000000
25.440001	-0.040192	-23.753490	-7.852931	-6.276910	-5.620020	-4.003631	0.000000	-10.000000	-0.258333	18.783333	245.666672	1023.000000	1023.000000	2046.000000
25.459999	-0.039166	-23.147223	-7.633765	-6.197401	-5.333611	-3.982446	0.000000	-10.000000	-0.250000	18.866667	252.000000	1023.000000	1023.000000	2046.000000
25.480000	-0.037722	-22.293789	-7.452584	-6.154140	-5.002026	-3.685038	0.000000	-10.000000	-0.258333	18.883333	258.333344	1023.000000	1023.000000	2046.000000
25.500000	-0.036675	-21.674728	-7.332935	-6.061272	-4.887945	-3.392576	0.000000	-10.000000	-0.266667	18.766666	264.500000	1023.000000	1023.000000	2046.000000
25.520000	-0.035521	-20.992651	-7.194630	-6.008294	-4.643127	-3.146600	0.000000	-10.000000	-0.266667	18.566668	270.833344	1023.000000	1023.000000	2046.000000
25.540001	-0.034459	-20.365355	-6.899468	-6.011709	-4.453802	-3.000375	0.000000	-10.000000	-0.266667	18.566668	277.166656	1023.000000	1023.000000	2046.000000
25.559999	-0.033109	-19.567673	-6.687146	-5.910523	-4.181423	-2.788580	0.000000	-10.000000	-0.266667	18.433334	283.500000	1023.000000	1023.000000	2046.000000
25.580000	-0.031655	-18.707920	-6.611391	-5.566964	-3.887007	-2.642558	0.000000	-10.000000	-0.266667	18.700001	289.500000	1023.000000	1023.000000	2046.000000
25.600000	-0.030424	-17.980705	-6.680747	-5.195876	-3.644943	-2.459139	0.000000	-10.000000	-0.275000	18.883333	295.666656	1023.000000	1023.000000	2046.000000
25.620001	-0.029190	-17.251211	-6.714691	-4.678136	-3.459582	-2.398802	0.000000	-10.000000	-0.275000	19.166668	302.000000	1023.000000	1023.000000	2046.000000
25.639999	-0.027902	-16.490273	-6.683342	-4.224512	-3.336644	-2.245775	0.000000	-10.000000	-0.291667	19.216667	308.333344	1023.000000	1023.000000	2046.000000
25.660000	-0.026539	-15.684531	-6.742247	-3.629810	-3.126686	-2.185789	0.000000	-10.000000	-0.291667	19.266666	314.833344	1023.000000	1023.000000	2046.000000
25.680000	-0.025101	-14.834507	-6.691878	-3.096505	-2.933959	-2.112165	0.000000	-10.000000	-0.300000	19.483334	321.166656	1023.000000	1023.000000	2046.000000
25.700001	-0.023738	-14.028955	-6.642774	-2.586866	-2.756665	-2.042651	0.000000	-10.000000	-0.300000	19.750000	327.666656	1023.000000	1023.000000	2046.000000
25.719999	-0.022394	-13.234991	-6.600797	-2.159800	-2.563281	-1.911113	0.000000	-10.000000	-0.291667	20.033333	334.166656	1023.000000	1023.000000	2046.000000
25.740000	-0.020980	-12.398953	-6.512889	-1.831154	-2.349734	-1.705177	0.000000	-10.000000	-0.291667	20.000000	340.833344	1023.000000	1023.000000	2046.000000
25.760000	-0.019379	-11.452691	-6.323173	-1.530589	-2.130040	-1.468890	0.000000	-10.000000	-0.283333	19.850000	347.666656	1023.000000	1023.000000	2046.000000
25.780001	-0.017718	-10.471457	-6.074144	-1.364588	-1.874590	-1.158134	0.000000	-10.000000	-0.275000	19.566668	354.166656	1023.000000	1023.000000	2046.000000
25.799999	-0.016040	-9.479768	-5.824901	-1.183215	-1.603044	-0.868608	0.000000	-10.000000	-0.266667	19.250000	360.833344	1023.000000	1023.000000	2046.000000
25.820000	-0.014347	-8.479157	-5.599020	-1.025699	-1.272231	-0.582208	0.000000	-10.000000	-0.275000	19.283335	369.333344	1023.000000	1023.000000	2046.000000
25.840000	-0.012667	-7.486236	-5.248738	-0.948625	-0.981653	-0.307220	0.000000	-10.000000	-0.291667	19.466667	375.833344	1023.000000	1023.000000	2046.000000
25.860001	-0.010878	-6.428967	-4.775983	-0.984391	-0.691908	0.023314	0.000000	-10.000000	-0.308333	19.900002	382.166656	1023.000000	1023.000000	2046.000000
25.879999	-0.009104	-5.380391	-4.330166	-1.072015	-0.357947	0.379737	0.000000	-10.000000	-0.333333	20.283335	386.500000	1023.000000	1023.000000	2046.000000
25.900000	-0.007486	-4.424186	-3.863978	-1.232101	-0.065938	0.737831	0.000000	-10.000000	-0.350000	20.716667	393.166656	1023.000000	1023.000000	2046.000000
25.920000	-0.006081	-3.593912	-3.390236	-1.487209	0.200569	1.082965	0.000000	-10.000000	-0.375000	21.416668	400.000000	1023.000000	1023.000000	2046.000000
25.940001	-0.004610	-2.724782	-2.972815	-1.611781	0.534822	1.324992	0.000000	-10.000000	-0.358333	21.716667	407.000000	1023.000000	1023.000000	2046.000000
25.959999	-0.003278	-1.937138	-2.598546	-1.752168	0.794784	1.618792	0.000000	-10.000000	-0.375000	21.916668	414.166656	1023.000000	1023.000000	2046.000000
25.980000	-0.001796	-1.061602	-2.238028	-1.763314	1.077611	1.862130	0.000000	-10.000000	-0.358333	21.833334	421.500000	1023.000000	1023.000000	2046.000000
26.000000	-0.000456	-0.269367	-1.846592	-1.744280	1.247534	2.073971	0.000000	-10.000000	-0.375000	21.733334	428.833344	1023.000000	1023.000000	2046.000000
26.020000	0.000981	0.579859	-1.506445	-1.714309	1.474661	2.325952	0.000000	-10.000000	-0.366667	21.700001	436.166656	1023.000000	1023.000000	2046.000000
26.040001	0.002533	1.496988	-1.200612	-1.638945	1.765473	2.571073	0.000000	-10.000000	-0.366667	21.450001	443.333344	1023.000000	1023.000000	2046.000000
26.059999	0.004101	2.423678	-0.845106	-1.649493	2.039009	2.879268	0.000000	-10.000000	-0.358333	21.433334	450.666656	1023.000000	1023.000000	2046.000000
26.080000	0.005374	3.175852	-0.498597	-1.742111	2.244976	3.171584	0.000000	-10.000000	-0.358333	21.566668	457.833344	1023.000000	1023.000000	2046.000000
26.100000	0.006824	4.032859	-0.142295	-1.657315	2.505469	3.327001	0.000000	-10.000000	-0.350000	21.350000	465.000000	1023.000000	1023.000000	2046.000000
26.120001	0.008259	4.880980	0.033163	-1.624639	2.778645	3.693812	0.000000	-10.000000	-0.341667	20.916668	472.166656	1023.000000	1023.000000	2046.000000
26.139999	0.009385	5.546442	0.201120	-1.450436	2.863331	3.932427	0.000000	-10.000000	-0.316667	20.033335	479.166656	1023.000000	1023.000000	2046.000000
26.160000	0.010322	6.100189	0.509352	-1.542213	2.949871	4.183179	0.000000	-10.000000	-0.308333	19.400000	486.000000	1023.000000	1023.000000	2046.000000
26.180000	0.011275	6.663793	0.861023	-1.654804	3.092106	4.365469	0.000000	-10.000000	-0.300000	19.016666	492.666656	1023.000000	1023.000000	2046.000000
26.200001	0.012575	7.431917	1.071010	-1.523273	3.337228	4.546952	0.000000	-10.000000	-0.291667	18.750000	499.166656	1023.000000	1023.000000	2046.000000
26.219999	0.013902	8.216148	1.153659	-1.194815	3.591661	4.665642	0.000000	-10.000000	-0.275000	18.633335	505.500000	1023.000000	1023.000000	2046.000000
26.240000	0.015032	8.884032	1.147487	-0.801992	3.797340	4.741198	0.000000	-10.000000	-0.258333	18.100000	511.500000	1023.000000	1023.000000	2046.000000
26.260000	0.016344	9.659042	1.265158	-0.366171	3.945677	4.814379	0.000000	-10.000000	-0.258333	18.083334	517.500000	1023.000000	1023.000000	2046.000000
26.280001	0.017805	10.523025	1.401215	0.049157	4.149370	4.923283	0.000000	-10.000000	-0.283333	18.266666	523.500000	1023.000000	1023.000000	2046.000000
26.299999	0.019531	11.542585	1.590904	0.642371	4.327449	4.981861	0.000000	-10.000000	-0.316667	19.566668	529.666687	1023.000000	1023.000000	2046.000000
26.320000	0.021224	12.543393	1.662678	1.188354	4.589266	5.103095	0.000000	-10.000000	-0.350000	20.500000	536.000000	1023.000000	1023.000000	2046.000000
26.340000	0.022846	13.502062	1.802389	1.668295	4.759433	5.271945	0.000000	-10.000000	-0.358333	21.283335	542.833313	1023.000000	1023.000000	2046.000000
26.360001	0.024527	14.495229	1.896803	2.127882	5.006349	5.464195	0.000000	-10.000000	-0.358333	21.233334	549.833313	1023.000000	1023.000000	2046.000000
26.379999	0.026142	15.449916	2.024225	2.565393	5.205643	5.654655	0.000000	-10.000000	-0.333333	21.066668	557.000000	1023.000000	1023.000000	2046.000000
26.400000	0.027711	16.377041	2.208956	2.845547	5.387592	5.934946	0.000000	-10.000000	-0.308333	20.450001	564.000000	1023.000000	1023.000000	2046.000000
26.420000	0.029303	17.318195	2.438610	3.122731	5.594854	6.162000	0.000000	-10.000000	-0.258333	19.300001	570.833313	1023.000000	1023.000000	2046.000000
26.440001	0.030809	18.208046	2.616852	3.380174	5.847538	6.363482	0.000000	-10.000000	-0.233333	17.766666	577.333313	1023.000000	1023.000000	2046.000000
26.459999	0.032155	19.003677	2.923792	3.517765	6.022371	6.539750	0.000000	-10.000000	-0.216667	16.516666	583.500000	1023.000000	1023.000000	2046.000000
26.480000	0.033612	19.864511	3.345577	3.573679	6.227509	6.717747	0.000000	-10.000000	-0.216667	15.683333	589.333313	1023.000000	1023.000000	2046.000000
26.500000	0.035020	20.696999	3.750309	3.478304	6.540915	6.927470	0.000000	-10.000000	-0.225000	15.333334	594.833313	1023.000000	1023.000000	2046.000000
26.520000	0.036346	21.480721	4.249916	3.278604	6.751605	7.200596	0.000000	-10.000000	-0.216667	14.983334	600.000000	1023.000000	1023.000000	2046.000000
26.540001	0.037176	21.970882	4.702923	3.000143	6.871207	7.396610	0.000000	-10.000000	-0.216667	14.783334	605.000000	1023.000000	1023.000000	2046.000000
26.559999	0.037769	22.321222	5.059990	2.637256	7.025070	7.598907	0.000000	-10.000000	-0.183333	14.400001	610.000000	1023.000000	1023.000000	2046.000000
26.580000	0.038243	22.601635	5.407267	2.322279	7.069363	7.802728	0.000000	-10.000000	-0.166667	13.900001	615.000000	1023.000000	1023.000000	2046.000000
26.600000	0.038783	22.920813	5.633943	2.124018	7.182759	7.980092	0.000000	-10.000000	-0.141667	13.316667	619.666687	1023.000000	1023.000000	2046.000000
26.620001	0.039264	23.204922	5.878729	1.992234	7.213089	8.120869	0.000000	-10.000000	-0.125000	12.450001	624.333313	1023.000000	1023.000000	2046.000000
26.639999	0.039730	23.480139	6.020083	1.964108	7.321393	8.174554	0.000000	-10.000000	-0.108333	11.583334	628.666687	1023.000000	1023.000000	2046.000000
26.660000	0.040196	23.755587	6.196911	1.860018	7.364412	8.334246	0.000000	-10.000000	-0.091667	10.366667	632.833313	1023.000000	1023.000000	2046.000000
26.680000	0.040660	24.030220	6.315859	1.837043	7.456552	8.420765	0.000000	-10.000000	-0.075000	9.383333	636.333313	1023.000000	1023.000000	2046.000000
26.700001	0.041056	24.264357	6.434100	1.764112	7.511818	8.554327	0.000000	-10.000000	-0.058333	8.516666	639.500000	1023.000000	1023.000000	2046.000000
26.719999	0.041244	24.375023	6.566702	1.614473	7.485671	8.708179	0.000000	-10.000000	-0.058333	7.716667	642.500000	1023.000000	1023.000000	2046.000000
26.740000	0.041799	24.703127	6.678258	1.712204	7.573970	8.738694	0.000000	-10.000000	-0.058333	6.916667	645.166687	1023.000000	1023.000000	2046.000000
26.760000	0.041791	24.698233	6.602552	1.702904	7.523241	8.869536	0.000000	-10.000000	-0.066667	6.000000	647.833313	1023.000000	1023.000000	2046.000000
26.780001	0.041726	24.660044	6.459258	1.881622	7.421459	8.897705	0.000000	-10.000000	-0.058333	5.066667	649.833313	1023.000000	1023.000000	2046.000000
26.799999	0.041510	24.532381	6.524287	1.763399	7.344628	8.900066	0.000000	-10.000000	-0.058333	4.300000	651.833313	1023.000000	1023.000000	2046.000000
26.820000	0.041433	24.486742	6.682803	1.586684	7.331037	8.886218	0.000000	-10.000000	-0.050000	3.816667	653.166687	1023.000000	1023.000000	2046.000000
26.840000	0.041620	24.597322	6.701014	1.580466	7.396221	8.919622	0.000000	-10.000000	-0.050000	3.583333	654.666687	1023.000000	1023.000000	2046.000000
26.860001	0.041666	24.624554	6.541564	1.815959	7.412877	8.854154	0.000000	-10.000000	-0.050000	3.250000	655.833313	1023.000000	1023.000000	2046.000000
26.879999	0.041454	24.499559	6.206271	2.139316	7.446678	8.707294	0.000000	-10.000000	-0.050000	2.833333	657.000000	1023.000000	1023.000000	2046.000000
26.900000	0.041249	24.378132	6.008836	2.472815	7.297715	8.598766	0.000000	-10.000000	-0.041667	2.433333	658.000000	1023.000000	1023.000000	2046.000000
26.920000	0.041359	24.443022	5.798694	2.933789	7.215276	8.495262	0.000000	-10.000000	-0.041667	2.650000	659.000000	1023.000000	1023.000000	2046.000000
26.940001	0.041653	24.616943	5.616723	3.489059	7.098008	8.413154	0.000000	-10.000000	-0.041667	3.466667	659.833313	1023.000000	1023.000000	2046.000000
26.959999	0.042079	24.868683	5.421908	4.133303	7.062129	8.251342	0.000000	-10.000000	-0.058333	4.666667	661.000000	1023.000000	1023.000000	2046.000000
26.980000	0.042576	25.162609	5.261422	4.568961	7.032834	8.299393	0.000000	-10.000000	-0.075000	5.666667	662.166687	1023.000000	1023.000000	2046.000000
27.000000	0.042949	25.382702	5.153102	5.001375	6.978592	8.249632	0.000000	-10.000000	-0.083333	5.983334	664.000000	1023.000000	1023.000000	2046.000000
27.020000	0.043499	25.707859	5.031791	5.409116	6.969417	8.297535	0.000000	-10.000000	-0.075000	5.666667	666.000000	1023.000000	1023.000000	2046.000000
27.040001	0.044218	26.132851	4.985212	5.713790	6.993625	8.440225	0.000000	-10.000000	-0.058333	4.666667	668.000000	1023.000000	1023.000000	2046.000000
27.059999	0.044934	26.555967	4.975892	5.915048	7.061621	8.603406	0.000000	-10.000000	-0.041667	3.316667	669.833313	1023.000000	1023.000000	2046.000000
27.080000	0.045665	26.988245	4.969050	6.095114	7.155169	8.768913	0.000000	-10.000000	-0.041667	1.716667	671.000000	1023.000000	1023.000000	2046.000000
27.100000	0.045944	27.153177	5.006238	6.192679	7.186774	8.767486	0.000000	-10.000000	-0.033333	0.583333	671.833313	1023.000000	1023.000000	2046.000000
27.120001	0.046300	27.363365	5.138224	6.067043	7.291864	8.866233	0.000000	-10.000000	-0.033333	-0.316667	672.000000	1023.000000	1023.000000	2046.000000
27.139999	0.046560	27.516825	5.398354	5.859335	7.315864	8.943272	0.000000	-10.000000	-0.025000	-0.566667	672.000000	1023.000000	1023.000000	2046.000000
27.160000	0.046802	27.660246	5.576240	5.588096	7.486165	9.009745	0.000000	-10.000000	-0.016667	-0.833333	672.000000	1023.000000	1023.000000	2046.000000
27.180000	0.046779	27.646631	5.818256	5.151469	7.563812	9.113094	0.000000	-10.000000	-0.008333	-0.983333	672.000000	1023.000000	1023.000000	2046.000000
27.200001	0.046581	27.529333	6.033894	4.658894	7.644835	9.191710	0.000000	-10.000000	-0.008333	-1.216667	672.000000	1023.000000	1023.000000	2046.000000
27.219999	0.046169	27.285656	6.178581	4.301725	7.684513	9.120836	0.000000	-10.000000	-0.016667	-1.483333	672.000000	1023.000000	1023.000000	2046.000000
27.240000	0.045763	27.045805	6.338956	3.985693	7.626511	9.094644	0.000000	-10.000000	-0.025000	-1.716667	672.000000	1023.000000	1023.000000	2046.000000
27.260000	0.045500	26.890318	6.463530	3.791953	7.598356	9.036479	0.000000	-10.000000	-0.016667	-2.200000	672.000000	1023.000000	1023.000000	2046.000000
27.280001	0.045202	26.714405	6.491807	3.639066	7.617229	8.966303	0.000000	-10.000000	-0.016667	-2.900000	672.000000	1023.000000	1023.000000	2046.000000
27.299999	0.044824	26.491005	6.563858	3.481856	7.571391	8.873899	0.000000	-10.000000	-0.008333	-3.750000	672.000000	1023.000000	1023.000000	2046.000000
27.320000	0.044688	26.410688	6.617180	3.325090	7.625696	8.842722	0.000000	-10.000000	-0.008333	-4.583333	672.000000	1023.000000	1023.000000	2046.000000
27.340000	0.044195	26.119297	6.643424	3.102632	7.619206	8.754034	0.000000	-10.000000	0.000000	-5.300000	672.000000	1023.000000	1023.000000	2046.000000
27.360001	0.043381	25.637985	6.691639	2.767284	7.457752	8.721311	0.000000	-10.000000	0.000000	-5.916667	672.000000	1023.000000	1023.000000	2046.000000
27.379999	0.042978	25.399921	6.663693	2.748574	7.465488	8.522166	0.000000	-10.000000	0.000000	-6.650000	672.000000	1023.000000	1023.000000	2046.000000
27.400000	0.041895	24.760227	6.453454	2.580950	7.292235	8.433589	0.000000	-10.000000	0.016667	-7.700000	672.000000	1023.000000	1023.000000	2046.000000
27.420000	0.040742	24.078369	6.191843	2.580020	7.026549	8.279958	0.000000	-10.000000	0.033333	-8.916667	672.000000	1023.000000	1023.000000	2046.000000
27.440001	0.039288	23.219440	6.015812	2.335788	6.875566	7.992273	0.000000	-10.000000	0.058333	-10.216667	668.500000	1023.000000	1023.000000	2046.000000
27.459999	0.037753	22.311956	5.969379	2.059244	6.619236	7.664099	0.000000	-10.000000	0.075000	-11.816667	659.166687	1023.000000	1023.000000	2046.000000
27.480000	0.036238	21.416615	5.723655	1.920191	6.426923	7.345847	0.000000	-10.000000	0.091667	-13.033334	649.833313	1023.000000	1023.000000	2046.000000
27.500000	0.034742	20.532665	5.335183	2.028129	6.266532	6.902821	0.000000	-10.000000	0.116667	-14.250000	642.500000	1023.000000	1023.000000	2046.000000
27.520000	0.032717	19.335936	4.824819	2.260460	5.995293	6.255363	0.000000	-10.000000	0.133333	-14.816667	639.333313	1023.000000	1023.000000	2046.000000
27.540001	0.030719	18.154966	4.365997	2.444522	5.618783	5.725664	0.000000	-10.000000	0.166667	-15.783334	634.500000	1023.000000	1023.000000	2046.000000
27.559999	0.028600	16.902557	3.854103	2.717270	5.179123	5.152060	0.000000	-10.000000	0.183333	-16.683334	629.166687	1023.000000	1023.000000	2046.000000
27.580000	0.026707	15.783589	3.323828	3.136047	4.828217	4.495498	0.000000	-10.000000	0.216667	-17.883333	623.500000	1023.000000	1023.000000	2046.000000
27.600000	0.024749	14.626450	2.816622	3.562709	4.434799	3.812320	0.000000	-10.000000	0.258333	-19.233334	617.500000	1023.000000	1023.000000	2046.000000
27.620001	0.022962	13.570591	2.387661	3.889301	4.073168	3.220462	0.000000	-10.000000	0.300000	-20.566668	611.166687	1023.000000	1023.000000	2046.000000
27.639999	0.021231	12.547712	1.956875	4.118404	3.760639	2.711795	0.000000	-10.000000	0.333333	-21.800001	604.333313	1023.000000	1023.000000	2046.000000
27.660000	0.019436	11.486435	1.484535	4.297540	3.459175	2.245185	0.000000	-10.000000	0.350000	-22.616667	597.166687	1023.000000	1023.000000	2046.000000
27.680000	0.017892	10.573944	1.122578	4.410549	3.168573	1.872244	0.000000	-10.000000	0.366667	-23.300001	589.666687	1023.000000	1023.000000	2046.000000
27.700001	0.016372	9.676049	0.870625	4.328560	2.867363	1.609501	0.000000	-10.000000	0.408333	-24.050001	582.000000	1023.000000	1023.000000	2046.000000
27.719999	0.014631	8.647150	0.573284	4.233014	2.533431	1.307421	0.000000	-10.000000	0.433333	-24.916668	573.833313	1023.000000	1023.000000	2046.000000
27.740000	0.012831	7.583332	0.190263	4.087520	2.214820	1.090729	0.000000	-10.000000	0.475000	-25.783335	565.500000	1023.000000	1023.000000	2046.000000
27.760000	0.010810	6.388570	-0.189204	3.912369	1.890106	0.775299	0.000000	-10.000000	0.483333	-26.383333	556.833313	1023.000000	1023.000000	2046.000000
27.780001	0.008685	5.132627	-0.527197	3.607164	1.501490	0.551169	0.000000	-10.000000	0.500000	-26.900000	548.000000	1023.000000	1023.000000	2046.000000
27.799999	0.006419	3.793420	-0.817016	3.274945	1.029911	0.305580	0.000000	-10.000000	0.500000	-27.216667	539.000000	1023.000000	1023.000000	2046.000000
27.820000	0.004226	2.497806	-1.023357	2.779659	0.574308	0.167195	0.000000	-10.000000	0.500000	-27.300001	530.000000	1023.000000	1023.000000	2046.000000
27.840000	0.001926	1.138019	-1.234549	2.237099	0.162869	-0.027400	0.000000	-10.000000	0.500000	-27.166668	521.000000	1023.000000	1023.000000	2046.000000
27.860001	-0.000372	-0.219735	-1.483536	1.735033	-0.218522	-0.252711	0.000000	-10.000000	0.500000	-27.183334	511.833344	1023.000000	1023.000000	2046.000000
27.879999	-0.002545	-1.503880	-1.708179	1.288149	-0.603614	-0.480236	0.000000	-10.000000	0.500000	-27.166668	502.666656	1023.000000	1023.000000	2046.000000
27.900000	-0.004552	-2.690278	-1.970497	1.003269	-0.953909	-0.769142	0.000000	-10.000000	0.500000	-27.166668	493.500000	1023.000000	1023.000000	2046.000000
27.920000	-0.006281	-3.712191	-2.167256	0.738294	-1.338757	-0.944472	0.000000	-10.000000	0.500000	-26.983334	484.500000	1023.000000	1023.000000	2046.000000
27.940001	-0.007758	-4.584966	-2.417538	0.616710	-1.554170	-1.229968	0.000000	-10.000000	0.500000	-27.000000	475.500000	1023.000000	1023.000000	2046.000000
27.959999	-0.009089	-5.371840	-2.630582	0.380713	-1.768674	-1.353296	0.000000	-10.000000	0.491667	-26.783335	466.500000	1023.000000	1023.000000	2046.000000
27.980000	-0.010604	-6.267178	-2.937707	0.238975	-1.853262	-1.715184	0.000000	-10.000000	0.483333	-26.666668	457.500000	1023.000000	1023.000000	2046.000000
28.000000	-0.012499	-7.387080	-3.162450	-0.186210	-2.183448	-1.854973	0.000000	-10.000000	0.483333	-26.483334	448.666656	1023.000000	1023.000000	2046.000000
28.020000	-0.013769	-8.137645	-3.410541	-0.229708	-2.320606	-2.176790	0.000000	-10.000000	0.475000	-26.300001	439.833344	1023.000000	1023.000000	2046.000000
28.040001	-0.015901	-9.397778	-3.896652	-0.413615	-2.646479	-2.441032	0.000000	-10.000000	0.466667	-26.050001	431.000000	1023.000000	1023.000000	2046.000000
28.059999	-0.017702	-10.461610	-4.235582	-0.535066	-3.009811	-2.681150	0.000000	-10.000000	0.450000	-25.666666	422.333344	1023.000000	1023.000000	2046.000000
28.080000	-0.019519	-11.535561	-4.438659	-0.840995	-3.301343	-2.954563	0.000000	-10.000000	0.450000	-25.416666	413.666656	1023.000000	1023.000000	2046.000000
28.100000	-0.021263	-12.566343	-4.504334	-1.285413	-3.660233	-3.116364	0.000000	-10.000000	0.450000	-25.266666	405.333344	1023.000000	1023.000000	2046.000000
28.120001	-0.022838	-13.497225	-4.757216	-1.560339	-3.834853	-3.344817	0.000000	-10.000000	0.450000	-24.966667	396.833344	1023.000000	1023.000000	2046.000000
28.139999	-0.024653	-14.570042	-5.054961	-1.696003	-4.164204	-3.654873	0.000000	-10.000000	0.450000	-24.700001	388.500000	1023.000000	1023.000000	2046.000000
28.160000	-0.025899	-15.306513	-5.439798	-1.664189	-4.351468	-3.851059	0.000000	-10.000000	0.416667	-24.133333	380.166656	1023.000000	1023.000000	2046.000000
28.180000	-0.026916	-15.907311	-5.729722	-1.513772	-4.605984	-4.057832	0.000000	-10.000000	0.383333	-23.583334	372.000000	1023.000000	1023.000000	2046.000000
28.200001	-0.027831	-16.448244	-6.023515	-1.405126	-4.845850	-4.173754	0.000000	-10.000000	0.358333	-23.183334	364.166656	1023.000000	1023.000000	2046.000000
28.219999	-0.028889	-17.073633	-6.287439	-1.270066	-5.134130	-4.381999	0.000000	-10.000000	0.358333	-22.950001	356.500000	1023.000000	1023.000000	2046.000000
28.240000	-0.029992	-17.725430	-6.480375	-1.164879	-5.427474	-4.652701	0.000000	-10.000000	0.358333	-22.916666	348.833344	1023.000000	1023.000000	2046.000000
28.260000	-0.031102	-18.381273	-6.732513	-1.067038	-5.638446	-4.943277	0.000000	-10.000000	0.350000	-22.833334	341.166656	1023.000000	1023.000000	2046.000000
28.280001	-0.032166	-19.010368	-7.047986	-1.070049	-5.718478	-5.173855	0.000000	-10.000000	0.350000	-22.666666	333.500000	1023.000000	1023.000000	2046.000000
28.299999	-0.033337	-19.702444	-7.219591	-1.175861	-5.963832	-5.343160	0.000000	-10.000000	0.350000	-22.433334	326.000000	1023.000000	1023.000000	2046.000000
28.320000	-0.034325	-20.285881	-7.398919	-1.318602	-6.087286	-5.481074	0.000000	-10.000000	0.350000	-22.166668	318.500000	1023.000000	1023.000000	2046.000000
28.340000	-0.035275	-20.847713	-7.478430	-1.599442	-6.216769	-5.553072	0.000000	-10.000000	0.341667	-22.033335	311.166656	1023.000000	1023.000000	2046.000000
28.360001	-0.036490	-21.565880	-7.535043	-1.906620	-6.440473	-5.683744	0.000000	-10.000000	0.333333	-21.850000	303.833344	1023.000000	1023.000000	2046.000000
28.379999	-0.037551	-22.192789	-7.648829	-2.179566	-6.611451	-5.752944	0.000000	-10.000000	0.316667	-21.633333	296.500000	1023.000000	1023.000000	2046.000000
28.400000	-0.038700	-22.871964	-7.783351	-2.455634	-6.793759	-5.839221	0.000000	-10.000000	0.308333	-21.233334	289.166656	1023.000000	1023.000000	2046.000000
28.420000	-0.039782	-23.511385	-7.877533	-2.746015	-6.990908	-5.896929	0.000000	-10.000000	0.308333	-20.850000	282.000000	1023.000000	1023.000000	2046.000000
28.440001	-0.040695	-24.050928	-7.914830	-3.045681	-7.171804	-5.918612	0.000000	-10.000000	0.275000	-20.416666	275.166656	1023.000000	1023.000000	2046.000000
28.459999	-0.041786	-24.695631	-8.024310	-3.376897	-7.279101	-6.015322	0.000000	-10.000000	0.241667	-20.033333	268.333344	1023.000000	1023.000000	2046.000000
28.480000	-0.042933	-25.373245	-8.081365	-3.765157	-7.463234	-6.063488	0.000000	-10.000000	0.208333	-19.616667	261.666656	1023.000000	1023.000000	2046.000000
28.500000	-0.044210	-26.128113	-8.187688	-4.115974	-7.641890	-6.182560	0.000000	-10.000000	0.216667	-19.233334	255.000000	1023.000000	1023.000000	2046.000000
28.520000	-0.045493	-26.886187	-8.320239	-4.360615	-7.816692	-6.388639	0.000000	-10.000000	0.216667	-18.733334	248.666672	1023.000000	1023.000000	2046.000000
28.540001	-0.046607	-27.544544	-8.485062	-4.598931	-7.953232	-6.507318	0.000000	-10.000000	0.208333	-18.383333	242.500000	1023.000000	1023.000000	2046.000000
28.559999	-0.047590	-28.125793	-8.550204	-4.755065	-8.126855	-6.693669	0.000000	-10.000000	0.200000	-18.183334	236.500000	1023.000000	1023.000000	2046.000000
28.580000	-0.048492	-28.658857	-8.652946	-4.914660	-8.289902	-6.801348	0.000000	-10.000000	0.200000	-18.033335	230.500000	1023.000000	1023.000000	2046.000000
28.600000	-0.049183	-29.067400	-8.761770	-5.049409	-8.337624	-6.918595	0.000000	-10.000000	0.200000	-17.866667	224.500000	1023.000000	1023.000000	2046.000000
28.620001	-0.050190	-29.662336	-8.907464	-5.275702	-8.419803	-7.059369	0.000000	-10.000000	0.183333	-17.466667	218.500000	1023.000000	1023.000000	2046.000000
28.639999	-0.051573	-30.479555	-8.921968	-5.762975	-8.733639	-7.060974	0.000000	-10.000000	0.175000	-17.116667	212.500000	1023.000000	1023.000000	2046.000000
28.660000	-0.052210	-30.856058	-8.984527	-5.777067	-8.758344	-7.336122	0.000000	-10.000000	0.158333	-16.800001	206.666672	1023.000000	1023.000000	2046.000000
28.680000	-0.053617	-31.687605	-9.305712	-5.996751	-8.904485	-7.480658	0.000000	-10.000000	0.158333	-16.500000	201.000000	1023.000000	1023.000000	2046.000000
28.700001	-0.054690	-32.321945	-9.575774	-6.169483	-9.083179	-7.493509	0.000000	-10.000000	0.150000	-16.049999	195.500000	1023.000000	1023.000000	2046.000000
28.719999	-0.056018	-33.106556	-9.648396	-6.479331	-9.308225	-7.670604	0.000000	-10.000000	0.150000	-15.683333	190.166672	1023.000000	1023.000000	2046.000000
28.740000	-0.056953	-33.659206	-9.644947	-6.823598	-9.484397	-7.706265	0.000000	-10.000000	0.150000	-15.433333	184.833328	1023.000000	1023.000000	2046.000000
28.760000	-0.057939	-34.241787	-9.812224	-6.994503	-9.626869	-7.808191	0.000000	-10.000000	0.141667	-15.183333	179.666672	1023.000000	1023.000000	2046.000000
28.780001	-0.058857	-34.784271	-10.062016	-7.036148	-9.762029	-7.924080	0.000000	-10.000000	0.125000	-14.716667	174.666672	1023.000000	1023.000000	2046.000000
28.799999	-0.059612	-35.230690	-10.372153	-6.931303	-9.875718	-8.051516	0.000000	-10.000000	0.091667	-13.716667	169.833328	1023.000000	1023.000000	2046.000000
28.820000	-0.059915	-35.409569	-10.662467	-6.628621	-9.964569	-8.153913	0.000000	-10.000000	0.066667	-12.883334	165.333328	1023.000000	1023.000000	2046.000000
28.840000	-0.060261	-35.614059	-10.949434	-6.257928	-10.015184	-8.391510	0.000000	-10.000000	0.050000	-12.083334	161.000000	1023.000000	1023.000000	2046.000000
28.860001	-0.060771	-35.915394	-11.089119	-6.015435	-10.248565	-8.562276	0.000000	-10.000000	0.050000	-12.016666	157.000000	1023.000000	1023.000000	2046.000000
28.879999	-0.061239	-36.192127	-11.279079	-5.826262	-10.366562	-8.720222	0.000000	-10.000000	0.050000	-12.266666	153.000000	1023.000000	1023.000000	2046.000000
28.900000	-0.061639	-36.428875	-11.414454	-5.666917	-10.445658	-8.901847	0.000000	-10.000000	0.066667	-12.866667	148.833328	1023.000000	1023.000000	2046.000000
28.920000	-0.062184	-36.751019	-11.537988	-5.568874	-10.556188	-9.087969	0.000000	-10.000000	0.075000	-13.350000	144.500000	1023.000000	1023.000000	2046.000000
28.940001	-0.062617	-37.006432	-11.649821	-5.492199	-10.643304	-9.221107	0.000000	-10.000000	0.075000	-13.633333	140.000000	1023.000000	1023.000000	2046.000000
28.959999	-0.063259	-37.385891	-11.653023	-5.556572	-10.807478	-9.368816	0.000000	-10.000000	0.066667	-13.633333	135.500000	1023.000000	1023.000000	2046.000000
28.980000	-0.063790	-37.699734	-11.565084	-5.803140	-10.924228	-9.407284	0.000000	-10.000000	0.075000	-13.650000	130.833328	1023.000000	1023.000000	2046.000000
29.000000	-0.064454	-38.092491	-11.540837	-6.035169	-11.027521	-9.488966	0.000000	-10.000000	0.075000	-13.483334	126.333336	1023.000000	1023.000000	2046.000000
29.020000	-0.065079	-38.461590	-11.558707	-6.261732	-11.106830	-9.534319	0.000000	-10.000000	0.066667	-13.233334	121.666664	1023.000000	1023.000000	2046.000000
29.040001	-0.065692	-38.823719	-11.480203	-6.478989	-11.285338	-9.579189	0.000000	-10.000000	0.058333	-12.850000	117.333336	1023.000000	1023.000000	2046.000000
29.059999	-0.066239	-39.147068	-11.455108	-6.719183	-11.426965	-9.545812	0.000000	-10.000000	0.058333	-12.416667	113.000000	1023.000000	1023.000000	2046.000000
29.080000	-0.066923	-39.551506	-11.464555	-6.950178	-11.547768	-9.589005	0.000000	-10.000000	0.058333	-11.933333	109.000000	1023.000000	1023.000000	2046.000000
29.100000	-0.067671	-39.993565	-11.418095	-7.287956	-11.719159	-9.568356	0.000000	-10.000000	0.033333	-11.416667	105.000000	1023.000000	1023.000000	2046.000000
29.120001	-0.068433	-40.444077	-11.376833	-7.641613	-11.838283	-9.587347	0.000000	-10.000000	0.025000	-10.950000	101.000000	1023.000000	1023.000000	2046.000000
29.139999	-0.069354	-40.988102	-11.323595	-7.947774	-12.062284	-9.654448	0.000000	-10.000000	0.008333	-10.533334	97.333336	1023.000000	1023.000000	2046.000000
29.160000	-0.070400	-41.606365	-11.251444	-8.246008	-12.348576	-9.760338	0.000000	-10.000000	0.025000	-10.133333	93.833336	1023.000000	1023.000000	2046.000000
29.180000	-0.071261	-42.115200	-11.212592	-8.463179	-12.561482	-9.877945	0.000000	-10.000000	0.033333	-10.033334	90.500000	1023.000000	1023.000000	2046.000000
29.200001	-0.071934	-42.512867	-11.242562	-8.639577	-12.652822	-9.977909	0.000000	-10.000000	0.050000	-10.216667	87.166664	1023.000000	1023.000000	2046.000000
29.219999	-0.072510	-42.853249	-11.233042	-8.865690	-12.780643	-9.973876	0.000000	-10.000000	0.050000	-10.583334	83.666664	1023.000000	1023.000000	2046.000000
29.240000	-0.073046	-43.170418	-11.249576	-8.991057	-12.851946	-10.077840	0.000000	-10.000000	0.050000	-10.833334	80.166664	1023.000000	1023.000000	2046.000000
29.260000	-0.073734	-43.577015	-11.364715	-9.128925	-12.878541	-10.204833	0.000000	-10.000000	0.050000	-11.000000	76.500000	1023.000000	1023.000000	2046.000000
29.280001	-0.074714	-44.155724	-11.367925	-9.532099	-13.036168	-10.219534	0.000000	-10.000000	0.050000	-11.233334	72.833336	1023.000000	1023.000000	2046.000000
29.299999	-0.075106	-44.387463	-11.338097	-9.553067	-13.117101	-10.379198	0.000000	-10.000000	0.050000	-11.300000	69.000000	1023.000000	1023.000000	2046.000000
29.320000	-0.076259	-45.069324	-11.587379	-9.784843	-13.218130	-10.478971	0.000000	-10.000000	0.050000	-11.250000	65.166664	1023.000000	1023.000000	2046.000000
29.340000	-0.077000	-45.507278	-11.776941	-9.892463	-13.280227	-10.557647	0.000000	-10.000000	0.050000	-10.866667	61.500000	1023.000000	1023.000000	2046.000000
29.360001	-0.077758	-45.955025	-11.856354	-10.090120	-13.342863	-10.665689	0.000000	-10.000000	0.041667	-10.616667	58.000000	1023.000000	1023.000000	2046.000000
29.379999	-0.078269	-46.257187	-11.915824	-10.206876	-13.372051	-10.762435	0.000000	-10.000000	0.033333	-10.316667	54.500000	1023.000000	1023.000000	2046.000000
29.400000	-0.078791	-46.565441	-12.120451	-10.180378	-13.318280	-10.946333	0.000000	-10.000000	0.025000	-10.083333	51.000000	1023.000000	1023.000000	2046.000000
29.420000	-0.079330	-46.883934	-12.360110	-10.070803	-13.330314	-11.122706	0.000000	-10.000000	0.016667	-9.633333	47.500000	1023.000000	1023.000000	2046.000000
29.440001	-0.079600	-47.043545	-12.672616	-9.765127	-13.275870	-11.329930	0.000000	-10.000000	0.008333	-8.783334	44.333332	1023.000000	1023.000000	2046.000000
29.459999	-0.079645	-47.070385	-13.052009	-9.308119	-13.206888	-11.503368	0.000000	-10.000000	-0.008333	-7.716667	41.333332	1023.000000	1023.000000	2046.000000
29.480000	-0.079651	-47.073975	-13.276964	-8.893552	-13.221791	-11.681666	0.000000	-10.000000	-0.008333	-6.766667	38.833332	1023.000000	1023.000000	2046.000000
29.500000	-0.079704	-47.104980	-13.559715	-8.513064	-13.200841	-11.831359	0.000000	-10.000000	-0.008333	-6.350000	36.500000	1023.000000	1023.000000	2046.000000
29.520000	-0.079805	-47.164616	-13.747025	-8.163174	-13.226038	-12.028378	0.000000	-10.000000	0.000000	-6.333333	34.500000	1023.000000	1023.000000	2046.000000
29.540001	-0.079938	-47.243504	-13.931561	-7.952399	-13.209154	-12.150390	0.000000	-10.000000	0.000000	-6.350000	32.500000	1023.000000	1023.000000	2046.000000
29.559999	-0.080055	-47.312328	-14.095041	-7.717030	-13.195343	-12.304914	0.000000	-10.000000	-0.008333	-6.233334	30.500000	1023.000000	1023.000000	2046.000000
29.580000	-0.080157	-47.372932	-14.213890	-7.587233	-13.136004	-12.435805	0.000000	-10.000000	-0.008333	-5.966667	28.500000	1023.000000	1023.000000	2046.000000
29.600000	-0.080406	-47.519817	-14.255858	-7.650952	-13.175839	-12.437167	0.000000	-10.000000	-0.016667	-5.733334	26.500000	1023.000000	1023.000000	2046.000000
29.620001	-0.080615	-47.643440	-14.218042	-7.773371	-13.216762	-12.435265	0.000000	-10.000000	-0.008333	-5.700000	24.500000	1023.000000	1023.000000	2046.000000
29.639999	-0.080980	-47.859146	-14.199178	-7.925052	-13.217223	-12.517695	0.000000	-10.000000	-0.025000	-5.700000	22.500000	1023.000000	1023.000000	2046.000000
29.660000	-0.081199	-47.988831	-14.140795	-8.108842	-13.266312	-12.472881	0.000000	-10.000000	-0.025000	-5.283333	20.500000	1023.000000	1023.000000	2046.000000
29.680000	-0.081548	-48.194912	-14.079869	-8.338396	-13.369394	-12.407252	0.000000	-10.000000	-0.041667	-4.733334	18.666666	1023.000000	1023.000000	2046.000000
29.700001	-0.081863	-48.381088	-13.966373	-8.515803	-13.473026	-12.425887	0.000000	-10.000000	-0.025000	-3.966667	17.000000	1023.000000	1023.000000	2046.000000
29.719999	-0.082161	-48.557243	-13.930080	-8.786387	-13.481227	-12.359550	0.000000	-10.000000	-0.016667	-3.650000	16.000000	1023.000000	1023.000000	2046.000000
29.740000	-0.082425	-48.713276	-13.830949	-9.085510	-13.484479	-12.312338	0.000000	-10.000000	-0.008333	-3.300000	14.833333	1023.000000	1023.000000	2046.000000
29.760000	-0.082817	-48.944565	-13.714776	-9.430602	-13.567961	-12.231225	0.000000	-10.000000	-0.016667	-3.166667	13.666667	1023.000000	1023.000000	2046.000000
29.780001	-0.083182	-49.160835	-13.679907	-9.607106	-13.601660	-12.272161	0.000000	-10.000000	-0.025000	-2.966667	12.166667	1023.000000	1023.000000	2046.000000
29.799999	-0.083662	-49.444443	-13.610716	-9.838614	-13.743837	-12.251277	0.000000	-10.000000	-0.033333	-2.866667	11.000000	1023.000000	1023.000000	2046.000000
29.820000	-0.083968	-49.624821	-13.599057	-9.966795	-13.787601	-12.271369	0.000000	-10.000000	-0.025000	-2.883333	10.166667	1023.000000	1023.000000	2046.000000
29.840000	-0.084181	-49.750729	-13.572071	-10.082261	-13.811101	-12.285295	0.000000	-10.000000	-0.033333	-3.016667	9.333333	1023.000000	1023.000000	2046.000000
29.860001	-0.084362	-49.857830	-13.587453	-10.172297	-13.806356	-12.291721	0.000000	-10.000000	-0.033333	-3.200000	8.333333	1023.000000	1023.000000	2046.000000
29.879999	-0.084574	-49.983395	-13.594674	-10.308302	-13.812396	-12.268022	0.000000	-10.000000	-0.041667	-3.283333	7.166667	1023.000000	1023.000000	2046.000000
29.900000	-0.084877	-50.162289	-13.536154	-10.420752	-13.880786	-12.324598	0.000000	-10.000000	-0.033333	-3.283333	6.000000	1023.000000	1023.000000	2046.000000
29.920000	-0.085233	-50.372852	-13.370407	-10.686263	-14.100210	-12.215970	0.000000	-10.000000	-0.025000	-3.200000	5.000000	1023.000000	1023.000000	2046.000000
29.940001	-0.085749	-50.677860	-13.509640	-10.807794	-14.060268	-12.300158	0.000000	-10.000000	-0.025000	-3.100000	4.000000	1023.000000	1023.000000	2046.000000
29.959999	-0.086296	-51.001026	-13.659676	-10.808518	-14.155050	-12.377781	0.000000	-10.000000	-0.033333	-3.016667	3.000000	1023.000000	1023.000000	2046.000000
29.980000	-0.086671	-51.222713	-13.696285	-10.892038	-14.229846	-12.404545	0.000000	-10.000000	-0.033333	-2.916667	2.000000	1023.000000	1023.000000	2046.000000
30.000000	-0.087075	-51.461311	-13.603003	-11.068724	-14.377512	-12.412074	0.000000	-10.000000	-0.041667	-2.933333	1.000000	1023.000000	1023.000000	2046.000000
30.020000	-0.087162	-51.512985	-13.626707	-11.166315	-14.381307	-12.338654	0.000000	-10.000000	-0.041667	-2.900000	0.333333	1023.000000	1023.000000	2046.000000
30.040001	-0.087243	-51.560581	-13.700894	-11.069693	-14.366418	-12.423577	0.000000	-10.000000	-0.050000	-2.883333	-0.333333	1023.000000	1023.000000	2046.000000
30.059999	-0.087404	-51.655949	-13.883976	-10.878900	-14.462427	-12.430648	0.000000	-10.000000	-0.050000	-2.483333	-1.000000	1023.000000	1023.000000	2046.000000
30.080000	-0.087275	-51.579269	-14.145785	-10.484714	-14.391921	-12.556850	0.000000	-10.000000	-0.050000	-1.533333	-1.666667	1023.000000	1023.000000	2046.000000
30.100000	-0.086989	-51.410492	-14.364323	-10.024956	-14.393831	-12.627382	0.000000	-10.000000	-0.050000	-0.616667	-2.000000	1023.000000	1023.000000	2046.000000
30.120001	-0.086731	-51.258072	-14.503182	-9.585152	-14.462563	-12.707174	0.000000	-10.000000	-0.050000	0.000000	-2.000000	1023.000000	1023.000000	2046.000000
30.139999	-0.086364	-51.040916	-14.655631	-9.183265	-14.455401	-12.746618	0.000000	-10.000000	-0.050000	0.000000	-2.000000	1023.000000	1023.000000	2046.000000
30.160000	-0.086094	-50.881577	-14.743350	-8.869147	-14.481956	-12.787122	0.000000	-10.000000	-0.050000	0.000000	-2.000000	1023.000000	1023.000000	2046.000000
30.180000	-0.085988	-50.818874	-14.847604	-8.598612	-14.509506	-12.863153	0.000000	-10.000000	-0.050000	0.000000	-2.000000	1023.000000	1023.000000	2046.000000
30.200001	-0.085902	-50.767826	-14.975012	-8.414037	-14.489313	-12.889466	0.000000	-10.000000	-0.050000	0.000000	-2.000000	1023.000000	1023.000000	2046.000000
30.219999	-0.085735	-50.669643	-14.996655	-8.330426	-14.444442	-12.898121	0.000000	-10.000000	-0.050000	0.000000	-2.000000	1023.000000	1023.000000	2046.000000
30.240000	-0.085620	-50.601295	-14.934460	-8.356499	-14.430547	-12.879787	0.000000	-10.000000	-0.050000	0.000000	-2.000000	1023.000000	1023.000000	2046.000000
30.260000	-0.085516	-50.539707	-14.839790	-8.457919	-14.431420	-12.810579	0.000000	-10.000000	-0.050000	0.000000	-2.000000	1023.000000	1023.000000	2046.000000
30.280001	-0.085648	-50.617680	-14.735573	-8.558474	-14.516803	-12.806831	0.000000	-10.000000	-0.050000	0.000000	-2.000000	1023.000000	1023.000000	2046.000000
30.299999	-0.085735	-50.669090	-14.625320	-8.749453	-14.555578	-12.738739	0.000000	-10.000000	-0.050000	0.000000	-2.000000	1023.000000	1023.000000	2046.000000
30.320000	-0.085702	-50.650063	-14.456375	-9.017861	-14.607066	-12.568761	0.000000	-10.000000	-0.050000	0.300000	-2.000000	1023.000000	1023.000000	2046.000000
30.340000	-0.085811	-50.714500	-14.283188	-9.206034	-14.735601	-12.489676	0.000000	-10.000000	-0.050000	0.966667	-2.000000	1023.000000	1023.000000	2046.000000
30.360001	-0.085755	-50.681175	-14.163690	-9.517204	-14.736406	-12.263876	0.000000	-10.000000	-0.050000	1.683333	-2.000000	1023.000000	1023.000000	2046.000000
30.379999	-0.085839	-50.730629	-14.000032	-9.824584	-14.724622	-12.181391	0.000000	-10.000000	-0.050000	2.066667	-2.000000	1023.000000	1023.000000	2046.000000
30.400000	-0.085761	-50.684986	-13.944913	-10.021155	-14.606936	-12.111980	0.000000	-10.000000	-0.050000	2.066667	-2.000000	1023.000000	1023.000000	2046.000000
30.420000	-0.085837	-50.729706	-13.860237	-10.218693	-14.558142	-12.092634	0.000000	-10.000000	-0.050000	1.983333	-2.000000	1023.000000	1023.000000	2046.000000
30.440001	-0.085838	-50.730423	-13.847334	-10.361139	-14.485263	-12.036688	0.000000	-10.000000	-0.050000	1.833333	-2.000000	1023.000000	1023.000000	2046.000000
30.459999	-0.085827	-50.723679	-13.804735	-10.462309	-14.445095	-12.011539	0.000000	-10.000000	-0.050000	1.633333	-2.000000	1023.000000	1023.000000	2046.000000
30.480000	-0.085921	-50.779583	-13.805279	-10.509758	-14.414485	-12.050060	0.000000	-10.000000	-0.050000	1.183333	-2.000000	1023.000000	1023.000000	2046.000000
30.500000	-0.085853	-50.739017	-13.723862	-10.595751	-14.431181	-11.988224	0.000000	-10.000000	-0.050000	0.650000	-2.000000	1023.000000	1023.000000	2046.000000
30.520000	-0.085943	-50.792477	-13.745156	-10.626767	-14.371461	-12.049093	0.000000	-10.000000	-0.041667	0.183333	-2.000000	1023.000000	1023.000000	2046.000000
30.540001	-0.086246	-50.971355	-13.682989	-10.842519	-14.453517	-11.992332	0.000000	-10.000000	-0.041667	0.316667	-2.000000	1023.000000	1023.000000	2046.000000
30.559999	-0.086021	-50.838589	-13.547196	-10.887467	-14.455091	-11.948833	0.000000	-10.000000	-0.050000	1.100000	-2.000000	1023.000000	1023.000000	2046.000000
30.580000	-0.086383	-51.052647	-13.659456	-10.959311	-14.427373	-12.006508	0.000000	-10.000000	-0.058333	2.200000	-2.000000	1023.000000	1023.000000	2046.000000
30.600000	-0.086413	-51.070293	-13.791324	-10.929348	-14.424314	-11.925309	0.000000	-10.000000	-0.066667	3.283334	-2.000000	1023.000000	1023.000000	2046.000000
30.620001	-0.086440	-51.085789	-13.853955	-10.993007	-14.398689	-11.840139	0.000000	-10.000000	-0.075000	4.283333	-2.000000	1023.000000	1023.000000	2046.000000
30.639999	-0.086218	-50.955128	-13.750829	-11.049181	-14.402930	-11.752186	0.000000	-10.000000	-0.091667	5.316667	-2.000000	1023.000000	1023.000000	2046.000000
30.660000	-0.085669	-50.630543	-13.834104	-11.022604	-14.166795	-11.607040	0.000000	-10.000000	-0.100000	6.600000	-2.000000	1023.000000	1023.000000	2046.000000
30.680000	-0.084992	-50.230026	-13.931226	-10.759893	-13.907888	-11.631016	0.000000	-10.000000	-0.100000	8.016666	-2.000000	1023.000000	1023.000000	2046.000000
30.700001	-0.084274	-49.805676	-14.117002	-10.369930	-13.709348	-11.609393	0.000000	-10.000000	-0.125000	9.750000	-2.000000	1023.000000	1023.000000	2046.000000
30.719999	-0.083193	-49.167164	-14.331239	-9.814289	-13.470402	-11.551233	0.000000	-10.000000	-0.150000	10.933333	-2.000000	1023.000000	1023.000000	2046.000000
30.740000	-0.081933	-48.422474	-14.390842	-9.248893	-13.344049	-11.438692	0.000000	-10.000000	-0.200000	13.050000	2.166667	1023.000000	1023.000000	2046.000000
30.760000	-0.080443	-47.541546	-14.447653	-8.712805	-13.102212	-11.278874	0.000000	-10.000000	-0.233333	14.883333	10.833333	1023.000000	1023.000000	2046.000000
30.780001	-0.078893	-46.625610	-14.420151	-8.224138	-12.917352	-11.063970	0.000000	-10.000000	-0.275000	16.966667	21.333334	1023.000000	1023.000000	2046.000000
30.799999	-0.077445	-45.769798	-14.448716	-7.717404	-12.569391	-11.034286	0.000000	-10.000000	-0.291667	17.983334	29.666666	1023.000000	1023.000000	2046.000000
30.820000	-0.075901	-44.857201	-14.404394	-7.303975	-12.262630	-10.886203	0.000000	-10.000000	-0.316667	18.966667	35.500000	1023.000000	1023.000000	2046.000000
30.840000	-0.074548	-44.057766	-14.421240	-6.986168	-11.952009	-10.698347	0.000000	-10.000000	-0.341667	20.100000	41.666668	1023.000000	1023.000000	2046.000000
30.860001	-0.073020	-43.154987	-14.319258	-6.737343	-11.592626	-10.505759	0.000000	-10.000000	-0.375000	20.933334	48.166668	1023.000000	1023.000000	2046.000000
30.879999	-0.071428	-42.213715	-14.129421	-6.674874	-11.204717	-10.204702	0.000000	-10.000000	-0.391667	21.483334	55.000000	1023.000000	1023.000000	2046.000000
30.900000	-0.070002	-41.370998	-13.903014	-6.657288	-10.871555	-9.939140	0.000000	-10.000000	-0.400000	21.516666	62.166668	1023.000000	1023.000000	2046.000000
30.920000	-0.068572	-40.525993	-13.698654	-6.551479	-10.540853	-9.735009	0.000000	-10.000000	-0.416667	22.050001	69.333336	1023.000000	1023.000000	2046.000000
30.940001	-0.067060	-39.632580	-13.416881	-6.615140	-10.236240	-9.364321	0.000000	-10.000000	-0.433333	22.783333	76.666664	1023.000000	1023.000000	2046.000000
30.959999	-0.065450	-38.680984	-13.134696	-6.649659	-9.858156	-9.038474	0.000000	-10.000000	-0.450000	23.883333	84.166664	1023.000000	1023.000000	2046.000000
30.980000	-0.064005	-37.826847	-12.842805	-6.716207	-9.601717	-8.666120	0.000000	-10.000000	-0.458333	24.483334	92.000000	1023.000000	1023.000000	2046.000000
31.000000	-0.062495	-36.934277	-12.503586	-6.813272	-9.266537	-8.350881	0.000000	-10.000000	-0.475000	25.100000	100.000000	1023.000000	1023.000000	2046.000000
31.020000	-0.060961	-36.028057	-12.094587	-6.949711	-9.001060	-7.982699	0.000000	-10.000000	-0.491667	25.283333	108.166664	1023.000000	1023.000000	2046.000000
31.040001	-0.059597	-35.222099	-11.811101	-7.094312	-8.707305	-7.609383	0.000000	-10.000000	-0.516667	25.633333	116.500000	1023.000000	1023.000000	2046.000000
31.059999	-0.058138	-34.359287	-11.494552	-7.114116	-8.453552	-7.297066	0.000000	-10.000000	-0.533333	25.833334	125.000000	1023.000000	1023.000000	2046.000000
31.080000	-0.056779	-33.556198	-11.217443	-7.041008	-8.223145	-7.074604	0.000000	-10.000000	-0.533333	26.083334	133.666672	1023.000000	1023.000000	2046.000000
31.100000	-0.055176	-32.608753	-10.928218	-6.977774	-7.927948	-6.774815	0.000000	-10.000000	-0.516667	26.166668	142.333328	1023.000000	1023.000000	2046.000000
31.120001	-0.053760	-31.772417	-10.608754	-6.908488	-7.788436	-6.466739	0.000000	-10.000000	-0.508333	25.983334	151.166672	1023.000000	1023.000000	2046.000000
31.139999	-0.052369	-30.949997	-10.259642	-6.869185	-7.632821	-6.188348	0.000000	-10.000000	-0.508333	25.933334	159.833328	1023.000000	1023.000000	2046.000000
31.160000	-0.050902	-30.083202	-9.962874	-6.822992	-7.385446	-5.911891	0.000000	-10.000000	-0.508333	25.550001	168.500000	1023.000000	1023.000000	2046.000000
31.180000	-0.049648	-29.341705	-9.575502	-6.884192	-7.264431	-5.617579	0.000000	-10.000000	-0.483333	25.400002	177.166672	1023.000000	1023.000000	2046.000000
31.200001	-0.048050	-28.397394	-9.176535	-6.811877	-7.107669	-5.301312	0.000000	-10.000000	-0.475000	25.166668	185.666672	1023.000000	1023.000000	2046.000000
31.219999	-0.046917	-27.727795	-8.983558	-6.808536	-6.941210	-4.994492	0.000000	-10.000000	-0.458333	25.266666	194.166672	1023.000000	1023.000000	2046.000000
31.240000	-0.045358	-26.806393	-8.880176	-6.514786	-6.630616	-4.780815	0.000000	-10.000000	-0.458333	24.950001	202.500000	1023.000000	1023.000000	2046.000000
31.260000	-0.044127	-26.079220	-8.564709	-6.430294	-6.516431	-4.567785	0.000000	-10.000000	-0.433333	24.900000	210.833328	1023.000000	1023.000000	2046.000000
31.280001	-0.042755	-25.267933	-8.261252	-6.373264	-6.314093	-4.319324	0.000000	-10.000000	-0.433333	24.600000	219.000000	1023.000000	1023.000000	2046.000000
31.299999	-0.041149	-24.319164	-8.000861	-6.157038	-6.078090	-4.083175	0.000000	-10.000000	-0.433333	24.700001	227.333328	1023.000000	1023.000000	2046.000000
31.320000	-0.039544	-23.370642	-7.952515	-5.702982	-5.745211	-3.969933	0.000000	-10.000000	-0.441667	24.533335	235.666672	1023.000000	1023.000000	2046.000000
31.340000	-0.038126	-22.532370	-7.960514	-5.167616	-5.519499	-3.884741	0.000000	-10.000000	-0.441667	24.650002	244.000000	1023.000000	1023.000000	2046.000000
31.360001	-0.036425	-21.527006	-7.970781	-4.590362	-5.243592	-3.722269	0.000000	-10.000000	-0.441667	24.716667	252.000000	1023.000000	1023.000000	2046.000000
31.379999	-0.034896	-20.623251	-7.899862	-4.063991	-5.095864	-3.563533	0.000000	-10.000000	-0.458333	24.816668	260.333344	1023.000000	1023.000000	2046.000000
31.400000	-0.033308	-19.685024	-7.785970	-3.531130	-4.949388	-3.418536	0.000000	-10.000000	-0.450000	24.850000	268.666656	1023.000000	1023.000000	2046.000000
31.420000	-0.031501	-18.617357	-7.690355	-2.960682	-4.661085	-3.305234	0.000000	-10.000000	-0.450000	24.799999	277.000000	1023.000000	1023.000000	2046.000000
31.440001	-0.030017	-17.739771	-7.621213	-2.433610	-4.392425	-3.292524	0.000000	-10.000000	-0.441667	24.650000	285.166656	1023.000000	1023.000000	2046.000000
31.459999	-0.028312	-16.732363	-7.452761	-2.079496	-4.106770	-3.093335	0.000000	-10.000000	-0.450000	24.433334	293.500000	1023.000000	1023.000000	2046.000000
31.480000	-0.026892	-15.893407	-7.352463	-1.754630	-3.798262	-2.988053	0.000000	-10.000000	-0.441667	24.233334	301.833344	1023.000000	1023.000000	2046.000000
31.500000	-0.025196	-14.891123	-7.130903	-1.506472	-3.472816	-2.780932	0.000000	-10.000000	-0.425000	23.950001	310.000000	1023.000000	1023.000000	2046.000000
31.520000	-0.023274	-13.755006	-6.862503	-1.307534	-3.021588	-2.563381	0.000000	-10.000000	-0.391667	23.416666	318.000000	1023.000000	1023.000000	2046.000000
31.540001	-0.021622	-12.778459	-6.628688	-1.102159	-2.723147	-2.324465	0.000000	-10.000000	-0.383333	23.016666	325.833344	1023.000000	1023.000000	2046.000000
31.559999	-0.020054	-11.852031	-6.414779	-1.015458	-2.363548	-2.058246	0.000000	-10.000000	-0.391667	22.700001	333.500000	1023.000000	1023.000000	2046.000000
31.580000	-0.018480	-10.921439	-6.065554	-0.942539	-2.042156	-1.871190	0.000000	-10.000000	-0.408333	22.700001	341.166656	1023.000000	1023.000000	2046.000000
31.600000	-0.016794	-9.925367	-5.641770	-1.018643	-1.681100	-1.583853	0.000000	-10.000000	-0.416667	22.700001	348.666656	1023.000000	1023.000000	2046.000000
31.620001	-0.015293	-9.037944	-5.220199	-1.140813	-1.420856	-1.256077	0.000000	-10.000000	-0.408333	22.933334	356.333344	1023.000000	1023.000000	2046.000000
31.639999	-0.013917	-8.225178	-4.719408	-1.360365	-1.214785	-0.930621	0.000000	-10.000000	-0.391667	23.000000	363.833344	1023.000000	1023.000000	2046.000000
31.660000	-0.012555	-7.419909	-4.339837	-1.501453	-0.905733	-0.672886	0.000000	-10.000000	-0.366667	22.916668	371.500000	1023.000000	1023.000000	2046.000000
31.680000	-0.011256	-6.652258	-3.937930	-1.680066	-0.666579	-0.367683	0.000000	-10.000000	-0.350000	22.516666	379.166656	1023.000000	1023.000000	2046.000000
31.700001	-0.009911	-5.857197	-3.597630	-1.724885	-0.395621	-0.139060	0.000000	-10.000000	-0.350000	22.183334	386.666656	1023.000000	1023.000000	2046.000000
31.719999	-0.008590	-5.076773	-3.202248	-1.787087	-0.248789	0.161352	0.000000	-10.000000	-0.350000	21.900000	391.666656	1023.000000	1023.000000	2046.000000
31.740000	-0.007151	-4.226006	-2.872657	-1.708067	-0.017048	0.371767	0.000000	-10.000000	-0.341667	21.450001	399.000000	1023.000000	1023.000000	2046.000000
31.760000	-0.005838	-3.450104	-2.541152	-1.734657	0.112703	0.713001	0.000000	-10.000000	-0.341667	21.133333	406.333344	1023.000000	1023.000000	2046.000000
31.780001	-0.004603	-2.720618	-2.236031	-1.732310	0.271746	0.975977	0.000000	-10.000000	-0.325000	20.566666	416.000000	1023.000000	1023.000000	2046.000000
31.799999	-0.003339	-1.973353	-1.977071	-1.789682	0.529803	1.263597	0.000000	-10.000000	-0.325000	20.450001	422.833344	1023.000000	1023.000000	2046.000000
31.820000	-0.002364	-1.396901	-1.722954	-2.036481	0.696878	1.665656	0.000000	-10.000000	-0.300000	20.133333	429.666656	1023.000000	1023.000000	2046.000000
31.840000	-0.000564	-0.333412	-1.401826	-1.711212	1.003235	1.776390	0.000000	-10.000000	-0.283333	19.816668	436.500000	1023.000000	1023.000000	2046.000000
31.860001	0.000371	0.219365	-1.276350	-1.720425	1.165035	2.051104	0.000000	-10.000000	-0.258333	19.283335	443.166656	1023.000000	1023.000000	2046.000000
31.879999	0.001404	0.829537	-1.181949	-1.574235	1.304728	2.280994	0.000000	-10.000000	-0.233333	18.600000	449.833344	1023.000000	1023.000000	2046.000000
31.900000	0.002444	1.444283	-0.935972	-1.633247	1.503894	2.509608	0.000000	-10.000000	-0.233333	17.733334	456.166656	1023.000000	1023.000000	2046.000000
31.920000	0.003521	2.080872	-0.665165	-1.733124	1.781674	2.697486	0.000000	-10.000000	-0.241667	17.133333	462.333344	1023.000000	1023.000000	2046.000000
31.940001	0.004835	2.857455	-0.385687	-1.628945	1.952374	2.919713	0.000000	-10.000000	-0.258333	16.700001	468.000000	1023.000000	1023.000000	2046.000000
31.959999	0.006262	3.701128	-0.330380	-1.298489	2.290230	3.039767	0.000000	-10.000000	-0.258333	16.683334	473.666656	1023.000000	1023.000000	2046.000000
31.980000	0.007198	4.254309	-0.458256	-0.829546	2.589659	2.952452	0.000000	-10.000000	-0.250000	16.483334	479.166656	1023.000000	1023.000000	2046.000000
32.000000	0.008175	4.831580	-0.518219	-0.429219	2.723232	3.055786	0.000000	-10.000000	-0.258333	16.383335	484.833344	1023.000000	1023.000000	2046.000000
32.020000	0.009396	5.553238	-0.482340	0.058348	2.917917	3.059312	0.000000	-10.000000	-0.266667	16.466667	490.166656	1023.000000	1023.000000	2046.000000
32.040001	0.010716	6.333259	-0.470168	0.587673	3.155830	3.059923	0.000000	-10.000000	-0.266667	16.833334	495.833344	1023.000000	1023.000000	2046.000000
32.060001	0.011946	7.060253	-0.370215	1.009877	3.237883	3.182708	0.000000	-10.000000	-0.258333	17.166668	501.166656	1023.000000	1023.000000	2046.000000
32.080002	0.013349	7.889266	-0.239368	1.449937	3.427816	3.250881	0.000000	-10.000000	-0.250000	17.433334	506.833344	1023.000000	1023.000000	2046.000000
32.099998	0.014976	8.850858	-0.109034	1.832525	3.675128	3.452238	0.000000	-10.000000	-0.250000	17.416668	512.500000	1023.000000	1023.000000	2046.000000
32.119999	0.016539	9.774632	0.031137	2.231800	3.919976	3.591719	0.000000	-10.000000	-0.241667	17.400000	518.500000	1023.000000	1023.000000	2046.000000
32.139999	0.018235	10.776604	0.315846	2.452006	4.098169	3.910583	0.000000	-10.000000	-0.233333	17.316668	524.500000	1023.000000	1023.000000	2046.000000
32.160000	0.020053	11.851350	0.552306	2.655276	4.367619	4.276150	0.000000	-10.000000	-0.216667	16.933334	530.166687	1023.000000	1023.000000	2046.000000
32.180000	0.021701	12.825095	0.751052	2.874151	4.654360	4.545532	0.000000	-10.000000	-0.225000	16.416668	535.833313	1023.000000	1023.000000	2046.000000
32.200001	0.023000	13.593046	0.959614	3.059106	4.849700	4.724626	0.000000	-10.000000	-0.216667	15.700000	541.333313	1023.000000	1023.000000	2046.000000
32.220001	0.024304	14.363646	1.332787	3.027433	5.045169	4.958256	0.000000	-10.000000	-0.216667	15.183333	546.833313	1023.000000	1023.000000	2046.000000
32.240002	0.025680	15.176622	1.683923	2.916503	5.337043	5.239154	0.000000	-10.000000	-0.200000	14.883333	552.000000	1023.000000	1023.000000	2046.000000
32.259998	0.026704	15.781781	2.079184	2.698061	5.498736	5.505800	0.000000	-10.000000	-0.183333	14.416667	557.000000	1023.000000	1023.000000	2046.000000
32.279999	0.027486	16.244078	2.406193	2.394400	5.633742	5.809743	0.000000	-10.000000	-0.158333	13.916667	562.000000	1023.000000	1023.000000	2046.000000
32.299999	0.027960	16.524334	2.686343	2.078285	5.824410	5.935296	0.000000	-10.000000	-0.133333	12.833334	566.666687	1023.000000	1023.000000	2046.000000
32.320000	0.028295	16.722281	2.879972	1.858058	5.874413	6.109838	0.000000	-10.000000	-0.108333	11.516667	571.000000	1023.000000	1023.000000	2046.000000
32.340000	0.028309	16.730434	3.088026	1.680840	5.845992	6.115578	0.000000	-10.000000	-0.075000	9.733334	575.000000	1023.000000	1023.000000	2046.000000
32.360001	0.028495	16.840483	3.081422	1.631950	5.986035	6.141076	0.000000	-10.000000	-0.033333	7.666667	578.666687	1023.000000	1023.000000	2046.000000
32.380001	0.028391	16.778868	3.178483	1.520913	5.906782	6.172690	0.000000	-10.000000	-0.008333	4.883333	581.833313	1023.000000	1023.000000	2046.000000
32.400002	0.028272	16.708809	3.229351	1.465961	5.830761	6.182735	0.000000	-10.000000	0.000000	1.483333	583.833313	1023.000000	1023.000000	2046.000000
32.419998	0.027941	16.513119	3.125299	1.363216	5.801447	6.223157	0.000000	-10.000000	0.000000	-1.516667	584.833313	1023.000000	1023.000000	2046.000000
32.439999	0.027119	16.027390	3.028557	1.189609	5.705755	6.103469	0.000000	-10.000000	0.000000	-4.250000	585.000000	1023.000000	1023.000000	2046.000000
32.459999	0.026068	15.406128	2.909905	0.868774	5.447347	6.180102	0.000000	-10.000000	0.016667	-6.533333	585.000000	1023.000000	1023.000000	2046.000000
32.480000	0.025333	14.972017	2.818605	0.919253	5.262246	5.971914	0.000000	-10.000000	0.033333	-8.916667	585.000000	1023.000000	1023.000000	2046.000000
32.500000	0.023960	14.160344	2.485662	0.818587	4.977155	5.878940	0.000000	-10.000000	0.050000	-10.683333	585.000000	1023.000000	1023.000000	2046.000000
32.520000	0.022935	13.554765	2.166059	0.876134	4.799625	5.712946	0.000000	-10.000000	0.058333	-11.850000	585.000000	1023.000000	1023.000000	2046.000000
32.540001	0.021362	12.624880	2.022181	0.589821	4.479191	5.533687	0.000000	-10.000000	0.066667	-12.683333	581.666687	1023.000000	1023.000000	2046.000000
32.560001	0.020216	11.947794	1.925140	0.385810	4.254957	5.381886	0.000000	-10.000000	0.083333	-13.233334	573.833313	1023.000000	1023.000000	2046.000000
32.580002	0.019185	11.338443	1.660347	0.408105	4.117340	5.152651	0.000000	-10.000000	0.091667	-13.650001	564.500000	1023.000000	1023.000000	2046.000000
32.599998	0.017779	10.507488	1.245416	0.634154	3.824750	4.803169	0.000000	-10.000000	0.100000	-13.850000	556.833313	1023.000000	1023.000000	2046.000000
32.619999	0.016317	9.643066	0.735196	0.865793	3.560210	4.481867	0.000000	-10.000000	0.100000	-13.900001	552.333313	1023.000000	1023.000000	2046.000000
32.639999	0.014812	8.753834	0.312403	1.129058	3.191211	4.121162	0.000000	-10.000000	0.100000	-13.966667	547.666687	1023.000000	1023.000000	2046.000000
32.660000	0.013628	8.054376	-0.113670	1.558464	2.892429	3.717152	0.000000	-10.000000	0.100000	-14.000000	543.000000	1023.000000	1023.000000	2046.000000
32.680000	0.012667	7.486112	-0.475826	1.950076	2.613662	3.398200	0.000000	-10.000000	0.108333	-14.283334	538.166687	1023.000000	1023.000000	2046.000000
32.700001	0.011687	6.907017	-0.823289	2.357308	2.343901	3.029097	0.000000	-10.000000	0.125000	-14.466667	533.333313	1023.000000	1023.000000	2046.000000
32.720001	0.010654	6.296349	-1.166574	2.698662	2.123908	2.640353	0.000000	-10.000000	0.141667	-14.716667	530.166687	1023.000000	1023.000000	2046.000000
32.740002	0.009642	5.698485	-1.505132	2.951791	1.896733	2.355093	0.000000	-10.000000	0.158333	-14.883333	525.333313	1023.000000	1023.000000	2046.000000
32.759998	0.008735	5.162139	-1.757355	3.144073	1.684919	2.090504	0.000000	-10.000000	0.166667	-15.283334	520.333313	1023.000000	1023.000000	2046.000000
32.779999	0.008077	4.773311	-1.921735	3.170077	1.523806	2.001163	0.000000	-10.000000	0.183333	-15.766667	513.666687	1023.000000	1023.000000	2046.000000
32.799999	0.007393	4.368983	-2.099691	3.220541	1.400292	1.847841	0.000000	-10.000000	0.191667	-16.416668	508.333344	1023.000000	1023.000000	2046.000000
32.820000	0.006479	3.829192	-2.329828	3.240550	1.250861	1.667608	0.000000	-10.000000	0.183333	-16.850000	503.000000	1023.000000	1023.000000	2046.000000
32.840000	0.005408	3.195879	-2.460336	3.106331	0.974884	1.574999	0.000000	-10.000000	0.183333	-17.050001	497.333344	1023.000000	1023.000000	2046.000000
32.860001	0.004140	2.446637	-2.549497	2.909208	0.764284	1.322642	0.000000	-10.000000	0.175000	-17.066668	491.500000	1023.000000	1023.000000	2046.000000
32.880001	0.003012	1.780331	-2.619220	2.553137	0.578688	1.267726	0.000000	-10.000000	0.191667	-16.866667	485.833344	1023.000000	1023.000000	2046.000000
32.900002	0.001716	1.014055	-2.698030	2.137823	0.350747	1.223516	0.000000	-10.000000	0.183333	-16.816666	480.166656	1023.000000	1023.000000	2046.000000
32.919998	0.000269	0.158772	-2.727926	1.707997	0.067603	1.111097	0.000000	-10.000000	0.191667	-16.700001	474.666656	1023.000000	1023.000000	2046.000000
32.939999	-0.001518	-0.897215	-2.906082	1.265036	-0.116020	0.859850	0.000000	-10.000000	0.191667	-16.883333	469.000000	1023.000000	1023.000000	2046.000000
32.959999	-0.003462	-2.046124	-3.081154	0.803960	-0.391289	0.622359	0.000000	-10.000000	0.200000	-17.183334	463.333344	1023.000000	1023.000000	2046.000000
32.980000	-0.005154	-3.046238	-3.347477	0.600331	-0.545054	0.245962	0.000000	-10.000000	0.200000	-17.533335	457.500000	1023.000000	1023.000000	2046.000000
33.000000	-0.006670	-3.941849	-3.518016	0.371150	-0.772900	-0.022083	0.000000	-10.000000	0.208333	-17.833334	451.500000	1023.000000	1023.000000	2046.000000
33.020000	-0.008177	-4.832523	-3.659902	0.208288	-1.022949	-0.357959	0.000000	-10.000000	0.208333	-18.133333	445.500000	1023.000000	1023.000000	2046.000000
33.040001	-0.009379	-5.542779	-3.828907	0.021418	-1.214045	-0.521245	0.000000	-10.000000	0.208333	-18.383333	439.500000	1023.000000	1023.000000	2046.000000
33.060001	-0.010878	-6.428946	-3.962384	-0.212404	-1.491919	-0.762240	0.000000	-10.000000	0.200000	-18.650000	433.500000	1023.000000	1023.000000	2046.000000
33.080002	-0.012321	-7.281996	-4.208950	-0.393938	-1.570442	-1.108666	0.000000	-10.000000	0.200000	-18.783333	427.500000	1023.000000	1023.000000	2046.000000
33.099998	-0.013999	-8.273357	-4.234107	-0.797497	-2.010482	-1.231271	0.000000	-10.000000	0.216667	-18.816668	421.166656	1023.000000	1023.000000	2046.000000
33.119999	-0.015813	-9.345508	-4.570305	-1.017063	-2.192919	-1.565221	0.000000	-10.000000	0.233333	-18.850000	414.833344	1023.000000	1023.000000	2046.000000
33.139999	-0.017540	-10.366053	-4.923324	-1.077637	-2.506345	-1.858746	0.000000	-10.000000	0.241667	-18.800001	408.500000	1023.000000	1023.000000	2046.000000
33.160000	-0.019243	-11.372867	-5.171270	-1.235101	-2.785624	-2.180872	0.000000	-10.000000	0.233333	-18.800001	402.333344	1023.000000	1023.000000	2046.000000
33.180000	-0.020883	-12.341740	-5.254721	-1.548236	-3.111865	-2.426918	0.000000	-10.000000	0.216667	-18.816668	396.000000	1023.000000	1023.000000	2046.000000
33.200001	-0.022263	-13.157715	-5.364475	-1.863608	-3.390910	-2.538721	0.000000	-10.000000	0.208333	-18.916668	389.666656	1023.000000	1023.000000	2046.000000
33.220001	-0.023514	-13.896783	-5.669013	-1.973740	-3.535476	-2.718554	0.000000	-10.000000	0.200000	-18.933334	383.333344	1023.000000	1023.000000	2046.000000
33.240002	-0.024799	-14.656016	-5.970348	-1.980968	-3.724807	-2.979894	0.000000	-10.000000	0.200000	-18.683334	377.000000	1023.000000	1023.000000	2046.000000
33.259998	-0.025771	-15.230729	-6.312592	-1.825302	-3.882801	-3.210034	0.000000	-10.000000	0.191667	-18.166668	370.666656	1023.000000	1023.000000	2046.000000
33.279999	-0.026524	-15.675761	-6.545248	-1.701149	-4.172843	-3.256520	0.000000	-10.000000	0.200000	-17.650002	364.500000	1023.000000	1023.000000	2046.000000
33.299999	-0.027215	-16.083855	-6.839597	-1.467547	-4.331698	-3.445014	0.000000	-10.000000	0.200000	-17.333334	358.666656	1023.000000	1023.000000	2046.000000
33.320000	-0.027800	-16.429676	-7.095286	-1.224364	-4.470081	-3.639944	0.000000	-10.000000	0.216667	-17.400000	353.000000	1023.000000	1023.000000	2046.000000
33.340000	-0.028665	-16.941238	-7.370825	-0.941094	-4.621039	-4.008281	0.000000	-10.000000	0.200000	-17.600000	347.333344	1023.000000	1023.000000	2046.000000
33.360001	-0.029270	-17.298521	-7.648129	-0.762580	-4.682348	-4.205463	0.000000	-10.000000	0.200000	-17.666668	341.500000	1023.000000	1023.000000	2046.000000
33.380001	-0.029943	-17.696489	-7.865452	-0.619100	-4.782470	-4.429468	0.000000	-10.000000	0.191667	-17.616667	335.500000	1023.000000	1023.000000	2046.000000
33.400002	-0.030839	-18.225689	-8.059183	-0.610198	-4.979645	-4.576663	0.000000	-10.000000	0.200000	-17.583334	329.500000	1023.000000	1023.000000	2046.000000
33.419998	-0.031267	-18.478951	-8.192748	-0.636401	-4.987505	-4.662298	0.000000	-10.000000	0.200000	-17.533333	323.500000	1023.000000	1023.000000	2046.000000
33.439999	-0.032059	-18.946802	-8.325372	-0.711017	-5.050250	-4.860166	0.000000	-10.000000	0.200000	-17.600000	317.500000	1023.000000	1023.000000	2046.000000
33.459999	-0.032856	-19.418076	-8.419258	-0.858829	-5.178143	-4.961847	0.000000	-10.000000	0.183333	-17.366667	311.833344	1023.000000	1023.000000	2046.000000
33.480000	-0.033868	-20.015987	-8.556808	-1.055449	-5.367572	-5.036159	0.000000	-10.000000	0.175000	-17.250000	306.166656	1023.000000	1023.000000	2046.000000
33.500000	-0.034995	-20.682323	-8.589022	-1.314458	-5.600939	-5.177903	0.000000	-10.000000	0.166667	-16.933334	300.500000	1023.000000	1023.000000	2046.000000
33.520000	-0.035839	-21.181026	-8.571971	-1.558507	-5.828856	-5.221693	0.000000	-10.000000	0.175000	-16.766666	294.666656	1023.000000	1023.000000	2046.000000
33.540001	-0.036854	-21.780993	-8.615665	-1.884473	-5.976898	-5.303955	0.000000	-10.000000	0.175000	-16.783333	289.000000	1023.000000	1023.000000	2046.000000
33.560001	-0.037764	-22.318520	-8.599532	-2.257820	-6.121161	-5.340007	0.000000	-10.000000	0.175000	-16.866667	283.333344	1023.000000	1023.000000	2046.000000
33.580002	-0.038908	-22.994713	-8.612814	-2.672377	-6.347536	-5.361985	0.000000	-10.000000	0.175000	-17.083334	277.833344	1023.000000	1023.000000	2046.000000
33.599998	-0.040002	-23.640991	-8.674576	-2.999309	-6.492060	-5.475048	0.000000	-10.000000	0.183333	-17.150000	272.166656	1023.000000	1023.000000	2046.000000
33.619999	-0.041231	-24.367750	-8.773151	-3.269740	-6.749803	-5.575057	0.000000	-10.000000	0.191667	-17.483334	266.500000	1023.000000	1023.000000	2046.000000
33.639999	-0.042305	-25.002090	-8.933818	-3.512003	-6.880424	-5.675846	0.000000	-10.000000	0.200000	-17.950001	260.500000	1023.000000	1023.000000	2046.000000
33.660000	-0.043307	-25.594555	-8.995138	-3.699481	-7.117441	-5.782495	0.000000	-10.000000	0.200000	-18.550001	254.500000	1023.000000	1023.000000	2046.000000
33.680000	-0.044264	-26.159882	-9.012655	-3.976784	-7.365880	-5.804561	0.000000	-10.000000	0.216667	-19.133333	248.333328	1023.000000	1023.000000	2046.000000
33.700001	-0.045245	-26.739809	-9.148776	-4.210453	-7.494733	-5.885847	0.000000	-10.000000	0.233333	-19.733334	242.000000	1023.000000	1023.000000	2046.000000
33.720001	-0.046436	-27.443838	-9.223927	-4.430723	-7.652143	-6.137045	0.000000	-10.000000	0.250000	-20.150000	237.666672	1023.000000	1023.000000	2046.000000
33.740002	-0.047544	-28.098373	-9.206075	-4.751667	-7.875263	-6.265368	0.000000	-10.000000	0.266667	-20.600000	230.833328	1023.000000	1023.000000	2046.000000
33.759998	-0.048998	-28.957903	-9.432428	-5.166890	-8.038986	-6.319599	0.000000	-10.000000	0.283333	-20.916668	223.833328	1023.000000	1023.000000	2046.000000
33.779999	-0.050162	-29.645756	-9.691609	-5.241690	-8.205799	-6.506656	0.000000	-10.000000	0.300000	-21.100000	214.500000	1023.000000	1023.000000	2046.000000
33.799999	-0.051539	-30.459738	-9.813925	-5.559293	-8.414019	-6.672501	0.000000	-10.000000	0.300000	-21.216667	207.500000	1023.000000	1023.000000	2046.000000
33.820000	-0.052648	-31.115007	-9.878827	-5.923957	-8.547072	-6.765152	0.000000	-10.000000	0.308333	-21.383333	200.500000	1023.000000	1023.000000	2046.000000
33.840000	-0.053847	-31.823494	-9.960608	-6.185738	-8.730143	-6.947006	0.000000	-10.000000	0.308333	-21.416668	193.333328	1023.000000	1023.000000	2046.000000
33.860001	-0.055006	-32.508713	-10.186883	-6.275673	-8.846841	-7.199315	0.000000	-10.000000	0.300000	-21.266666	186.166672	1023.000000	1023.000000	2046.000000
33.880001	-0.056010	-33.102200	-10.504185	-6.241472	-8.937465	-7.419077	0.000000	-10.000000	0.258333	-20.549999	179.000000	1023.000000	1023.000000	2046.000000
33.900002	-0.056755	-33.542332	-10.759375	-6.079792	-9.128663	-7.574504	0.000000	-10.000000	0.225000	-19.850000	172.166672	1023.000000	1023.000000	2046.000000
33.919998	-0.057347	-33.892231	-11.070560	-5.810303	-9.249701	-7.761666	0.000000	-10.000000	0.200000	-19.033333	165.666672	1023.000000	1023.000000	2046.000000
33.939999	-0.057939	-34.242104	-11.319916	-5.600961	-9.394167	-7.927061	0.000000	-10.000000	0.208333	-18.716667	159.333328	1023.000000	1023.000000	2046.000000
33.959999	-0.058541	-34.597805	-11.626833	-5.258934	-9.463757	-8.248282	0.000000	-10.000000	0.208333	-18.600000	153.000000	1023.000000	1023.000000	2046.000000
33.980000	-0.059218	-34.997662	-11.834125	-5.146493	-9.595510	-8.421535	0.000000	-10.000000	0.208333	-18.450001	146.666672	1023.000000	1023.000000	2046.000000
34.000000	-0.059812	-35.348930	-12.072916	-4.983758	-9.650221	-8.642035	0.000000	-10.000000	0.183333	-18.183334	140.500000	1023.000000	1023.000000	2046.000000
34.020000	-0.060490	-35.749508	-12.220611	-4.933744	-9.747323	-8.847831	0.000000	-10.000000	0.175000	-17.883333	134.500000	1023.000000	1023.000000	2046.000000
34.040001	-0.061232	-36.188137	-12.345961	-4.970640	-9.886212	-8.985323	0.000000	-10.000000	0.175000	-17.583334	128.500000	1023.000000	1023.000000	2046.000000
34.060001	-0.061862	-36.560715	-12.346733	-5.227202	-9.998849	-8.987932	0.000000	-10.000000	0.175000	-17.383333	122.500000	1023.000000	1023.000000	2046.000000
34.080002	-0.062614	-37.004810	-12.298528	-5.495619	-10.127360	-9.083302	0.000000	-10.000000	0.166667	-17.100000	116.833336	1023.000000	1023.000000	2046.000000
34.099998	-0.063464	-37.507122	-12.338580	-5.760182	-10.245245	-9.163116	0.000000	-10.000000	0.150000	-16.900002	111.166664	1023.000000	1023.000000	2046.000000
34.119999	-0.064120	-37.894993	-12.316447	-5.966273	-10.404636	-9.207637	0.000000	-10.000000	0.150000	-16.533335	105.666664	1023.000000	1023.000000	2046.000000
34.139999	-0.064945	-38.382595	-12.296506	-6.284875	-10.581256	-9.219960	0.000000	-10.000000	0.150000	-16.333334	101.833336	1023.000000	1023.000000	2046.000000
34.160000	-0.065579	-38.757137	-12.333121	-6.447884	-10.664728	-9.311404	0.000000	-10.000000	0.141667	-15.866667	96.500000	1023.000000	1023.000000	2046.000000
34.180000	-0.066401	-39.243137	-12.264702	-6.867072	-10.916858	-9.194506	0.000000	-10.000000	0.141667	-15.583334	91.333336	1023.000000	1023.000000	2046.000000
34.200001	-0.067157	-39.689625	-12.234708	-7.197940	-11.051627	-9.205349	0.000000	-10.000000	0.141667	-15.300000	86.166664	1023.000000	1023.000000	2046.000000
34.220001	-0.068082	-40.236618	-12.235802	-7.533780	-11.181835	-9.285203	0.000000	-10.000000	0.150000	-15.116667	81.000000	1023.000000	1023.000000	2046.000000
34.240002	-0.068839	-40.683666	-12.293111	-7.776544	-11.256593	-9.357418	0.000000	-10.000000	0.150000	-14.783334	75.833336	1023.000000	1023.000000	2046.000000
34.259998	-0.069603	-41.135571	-12.355693	-7.981288	-11.335641	-9.462948	0.000000	-10.000000	0.150000	-14.366667	69.166664	1023.000000	1023.000000	2046.000000
34.279999	-0.070539	-41.688271	-12.432062	-8.182825	-11.485089	-9.588293	0.000000	-10.000000	0.116667	-14.066667	64.500000	1023.000000	1023.000000	2046.000000
34.299999	-0.071053	-41.992153	-12.512970	-8.292582	-11.521661	-9.664941	0.000000	-10.000000	0.100000	-13.866667	59.833332	1023.000000	1023.000000	2046.000000
34.320000	-0.071760	-42.410011	-12.487250	-8.460293	-11.674550	-9.787919	0.000000	-10.000000	0.083333	-13.733334	55.166668	1023.000000	1023.000000	2046.000000
34.340000	-0.072569	-42.888203	-12.484369	-8.673689	-11.808531	-9.921613	0.000000	-10.000000	0.083333	-13.616667	50.500000	1023.000000	1023.000000	2046.000000
34.360001	-0.073408	-43.383938	-12.599499	-8.953561	-11.901869	-9.929007	0.000000	-10.000000	0.083333	-13.366667	46.000000	1023.000000	1023.000000	2046.000000
34.380001	-0.074040	-43.757355	-12.549813	-9.169627	-11.984265	-10.053649	0.000000	-10.000000	0.066667	-13.050000	41.500000	1023.000000	1023.000000	2046.000000
34.400002	-0.075115	-44.393147	-12.791490	-9.313624	-12.085060	-10.202971	0.000000	-10.000000	0.066667	-12.650000	37.166668	1023.000000	1023.000000	2046.000000
34.419998	-0.075776	-44.783737	-13.014781	-9.427471	-12.125584	-10.215901	0.000000	-10.000000	0.050000	-12.366667	33.000000	1023.000000	1023.000000	2046.000000
34.439999	-0.076664	-45.308624	-13.079093	-9.620164	-12.287328	-10.322041	0.000000	-10.000000	0.050000	-12.050000	29.000000	1023.000000	1023.000000	2046.000000
34.459999	-0.077363	-45.721241	-13.056409	-9.884391	-12.427338	-10.353104	0.000000	-10.000000	0.041667	-11.816667	25.000000	1023.000000	1023.000000	2046.000000
34.480000	-0.077844	-46.006092	-13.158289	-9.917969	-12.443633	-10.486203	0.000000	-10.000000	0.033333	-11.533334	21.000000	1023.000000	1023.000000	2046.000000
34.500000	-0.078291	-46.270187	-13.402654	-9.833803	-12.419934	-10.613797	0.000000	-10.000000	0.016667	-11.216667	17.000000	1023.000000	1023.000000	2046.000000
34.520000	-0.078867	-46.610420	-13.680350	-9.625495	-12.509893	-10.794683	0.000000	-10.000000	0.008333	-10.516667	13.166667	1023.000000	1023.000000	2046.000000
34.540001	-0.079078	-46.734898	-13.901380	-9.346787	-12.648338	-10.838393	0.000000	-10.000000	0.000000	-9.883334	10.666667	1023.000000	1023.000000	2046.000000
34.560001	-0.079061	-46.725098	-14.144194	-8.974503	-12.700678	-10.905725	0.000000	-10.000000	0.000000	-9.083334	8.500000	1023.000000	1023.000000	2046.000000
34.580002	-0.079130	-46.765907	-14.366853	-8.548385	-12.762714	-11.087956	0.000000	-10.000000	0.000000	-8.733334	5.666667	1023.000000	1023.000000	2046.000000
34.599998	-0.079284	-46.856701	-14.571902	-8.219747	-12.819543	-11.245506	0.000000	-10.000000	0.000000	-8.333333	2.166667	1023.000000	1023.000000	2046.000000
34.619999	-0.079254	-46.839260	-14.770113	-7.985126	-12.769423	-11.314598	0.000000	-10.000000	0.000000	-8.050000	-1.166667	1023.000000	1023.000000	2046.000000
34.639999	-0.079604	-47.045799	-14.901080	-7.812188	-12.861359	-11.471173	0.000000	-10.000000	0.000000	-7.700000	-3.666667	1023.000000	1023.000000	2046.000000
34.660000	-0.079773	-47.146023	-15.067877	-7.713701	-12.819409	-11.545036	0.000000	-10.000000	0.000000	-7.400000	-5.500000	1023.000000	1023.000000	2046.000000
34.680000	-0.080011	-47.286770	-15.064898	-7.783497	-12.907678	-11.530696	0.000000	-10.000000	-0.008333	-7.133334	-8.000000	1023.000000	1023.000000	2046.000000
34.700001	-0.080035	-47.300568	-15.002155	-7.877831	-12.861752	-11.558829	0.000000	-10.000000	-0.008333	-7.016667	-10.333333	1023.000000	1023.000000	2046.000000
34.720001	-0.080404	-47.518837	-14.902015	-8.053692	-12.962731	-11.600400	0.000000	-10.000000	-0.008333	-6.900000	-12.666667	1023.000000	1023.000000	2046.000000
34.740002	-0.080689	-47.687057	-14.837799	-8.224541	-12.993941	-11.630775	0.000000	-10.000000	-0.008333	-6.366667	-14.833333	1023.000000	1023.000000	2046.000000
34.759998	-0.080945	-47.838326	-14.820832	-8.371847	-12.990788	-11.654858	0.000000	-10.000000	-0.016667	-5.783334	-16.166666	1023.000000	1023.000000	2046.000000
34.779999	-0.081193	-47.985184	-14.717529	-8.574850	-13.034538	-11.658266	0.000000	-10.000000	-0.025000	-4.800000	-18.833334	1023.000000	1023.000000	2046.000000
34.799999	-0.081476	-48.152210	-14.642984	-8.783906	-13.108364	-11.616956	0.000000	-10.000000	-0.016667	-4.350000	-20.500000	1023.000000	1023.000000	2046.000000
34.820000	-0.081847	-48.371380	-14.536864	-9.053344	-13.182121	-11.599050	0.000000	-10.000000	-0.008333	-3.866667	-22.666666	1023.000000	1023.000000	2046.000000
34.840000	-0.082341	-48.663383	-14.428756	-9.369489	-13.262467	-11.602670	0.000000	-10.000000	0.000000	-3.783333	-23.500000	1023.000000	1023.000000	2046.000000
34.860001	-0.082784	-48.925179	-14.384366	-9.666451	-13.338916	-11.535446	0.000000	-10.000000	-0.016667	-3.616667	-24.833334	1023.000000	1023.000000	2046.000000
34.880001	-0.083243	-49.196869	-14.331690	-9.855097	-13.416378	-11.593702	0.000000	-10.000000	-0.033333	-3.433333	-26.000000	1023.000000	1023.000000	2046.000000
34.900002	-0.083585	-49.398678	-14.335123	-9.965513	-13.467512	-11.630527	0.000000	-10.000000	-0.050000	-3.266667	-27.500000	1023.000000	1023.000000	2046.000000
34.919998	-0.083810	-49.531986	-14.357038	-10.050525	-13.508833	-11.615590	0.000000	-10.000000	-0.050000	-3.233333	-28.166666	1023.000000	1023.000000	2046.000000
34.939999	-0.084009	-49.649315	-14.335601	-10.208975	-13.544459	-11.560279	0.000000	-10.000000	-0.033333	-3.316667	-28.833334	1023.000000	1023.000000	2046.000000
34.959999	-0.084207	-49.766521	-14.306566	-10.342690	-13.611521	-11.505744	0.000000	-10.000000	-0.033333	-3.450000	-30.000000	1023.000000	1023.000000	2046.000000
34.980000	-0.084584	-49.988899	-14.310265	-10.471010	-13.693462	-11.514161	0.000000	-10.000000	-0.033333	-3.600000	-31.666666	1023.000000	1023.000000	2046.000000
35.000000	-0.085114	-50.302464	-14.234491	-10.734984	-13.824662	-11.508327	0.000000	-10.000000	-0.050000	-3.683333	-33.000000	1023.000000	1023.000000	2046.000000
35.020000	-0.085469	-50.512459	-14.294204	-10.918930	-13.816955	-11.482369	0.000000	-10.000000	-0.050000	-3.683333	-33.833332	1023.000000	1023.000000	2046.000000
35.040001	-0.085927	-50.782921	-14.442536	-10.876544	-13.848001	-11.615838	0.000000	-10.000000	-0.033333	-3.633333	-34.500000	1023.000000	1023.000000	2046.000000
35.060001	-0.086182	-50.933628	-14.570029	-10.977715	-13.813644	-11.572241	0.000000	-10.000000	-0.033333	-3.500000	-35.666668	1023.000000	1023.000000	2046.000000
35.080002	-0.086514	-51.129959	-14.570450	-11.088151	-13.868295	-11.603065	0.000000	-10.000000	-0.033333	-3.433333	-37.166668	1023.000000	1023.000000	2046.000000
35.099998	-0.086576	-51.166569	-14.491604	-11.214746	-13.923600	-11.536618	0.000000	-10.000000	-0.041667	-3.316667	-38.833332	1023.000000	1023.000000	2046.000000
35.119999	-0.086669	-51.221527	-14.633145	-11.080666	-13.820980	-11.686735	0.000000	-10.000000	-0.033333	-3.283333	-40.000000	1023.000000	1023.000000	2046.000000
35.139999	-0.086739	-51.262642	-14.777803	-10.905814	-13.820012	-11.759011	0.000000	-10.000000	-0.033333	-3.150000	-40.833332	1023.000000	1023.000000	2046.000000
35.160000	-0.086897	-51.356369	-14.975592	-10.555137	-13.882276	-11.943366	0.000000	-10.000000	-0.041667	-2.700000	-41.500000	1023.000000	1023.000000	2046.000000
35.180000	-0.086726	-51.254967	-15.146197	-10.136818	-13.938387	-12.033563	0.000000	-10.000000	-0.050000	-1.633333	-42.333332	1023.000000	1023.000000	2046.000000
35.200001	-0.086298	-51.002235	-15.389424	-9.664348	-13.815329	-12.133135	0.000000	-10.000000	-0.050000	-0.616667	-42.833332	1023.000000	1023.000000	2046.000000
35.220001	-0.085996	-50.823437	-15.478308	-9.223437	-13.827368	-12.294326	0.000000	-10.000000	-0.033333	0.000000	-43.000000	1023.000000	1023.000000	2046.000000
35.240002	-0.085578	-50.576530	-15.639379	-8.901464	-13.694049	-12.341640	0.000000	-10.000000	-0.033333	0.000000	-43.000000	1023.000000	1023.000000	2046.000000
35.259998	-0.085195	-50.350433	-15.757828	-8.623543	-13.603078	-12.365987	0.000000	-10.000000	-0.033333	0.000000	-43.000000	1023.000000	1023.000000	2046.000000
35.279999	-0.085279	-50.399879	-15.848514	-8.412637	-13.628816	-12.509915	0.000000	-10.000000	-0.050000	0.000000	-43.000000	1023.000000	1023.000000	2046.000000
35.299999	-0.085494	-50.526840	-15.863501	-8.328882	-13.699330	-12.635125	0.000000	-10.000000	-0.041667	0.000000	-43.000000	1023.000000	1023.000000	2046.000000
35.320000	-0.085345	-50.439068	-15.778693	-8.427157	-13.684284	-12.548932	0.000000	-10.000000	-0.041667	-0.616667	-43.000000	1023.000000	1023.000000	2046.000000
35.340000	-0.085524	-50.544472	-15.695593	-8.528455	-13.736692	-12.583732	0.000000	-10.000000	-0.041667	-1.233333	-43.000000	1023.000000	1023.000000	2046.000000
35.360001	-0.085813	-50.715347	-15.634142	-8.679198	-13.840556	-12.561450	0.000000	-10.000000	-0.050000	-2.050000	-43.000000	1023.000000	1023.000000	2046.000000
35.380001	-0.085949	-50.795750	-15.585281	-8.875014	-13.897774	-12.437681	0.000000	-10.000000	-0.050000	-1.433333	-43.333332	1023.000000	1023.000000	2046.000000
35.400002	-0.085974	-50.810406	-15.465466	-9.010811	-13.991526	-12.342603	0.000000	-10.000000	-0.050000	-0.816667	-43.666668	1023.000000	1023.000000	2046.000000
35.419998	-0.085902	-50.768013	-15.376413	-9.161349	-13.990466	-12.239786	0.000000	-10.000000	-0.058333	0.000000	-44.000000	1023.000000	1023.000000	2046.000000
35.439999	-0.086058	-50.860321	-15.250685	-9.398634	-14.059923	-12.151077	0.000000	-10.000000	-0.058333	0.000000	-44.000000	1023.000000	1023.000000	2046.000000
35.459999	-0.086130	-50.903072	-15.103174	-9.656190	-14.108033	-12.035678	0.000000	-10.000000	-0.058333	0.000000	-44.000000	1023.000000	1023.000000	2046.000000
35.480000	-0.086462	-51.099323	-14.988883	-9.936441	-14.126143	-12.047855	0.000000	-10.000000	-0.041667	0.000000	-44.000000	1023.000000	1023.000000	2046.000000
35.500000	-0.086548	-51.149586	-14.879942	-10.146431	-14.111546	-12.011666	0.000000	-10.000000	-0.033333	0.000000	-44.000000	1023.000000	1023.000000	2046.000000
35.520000	-0.086707	-51.243561	-14.781694	-10.319684	-14.178353	-11.963827	0.000000	-10.000000	-0.033333	0.000000	-44.000000	1023.000000	1023.000000	2046.000000
35.540001	-0.086789	-51.292061	-14.798311	-10.419733	-14.122900	-11.951117	0.000000	-10.000000	-0.041667	0.000000	-44.000000	1023.000000	1023.000000	2046.000000
35.560001	-0.086743	-51.265141	-14.704982	-10.497218	-14.121457	-11.941484	0.000000	-10.000000	-0.041667	0.000000	-44.000000	1023.000000	1023.000000	2046.000000
35.580002	-0.086644	-51.206684	-14.690603	-10.573732	-14.034098	-11.908251	0.000000	-10.000000	-0.033333	0.000000	-44.000000	1023.000000	1023.000000	2046.000000
35.599998	-0.086873	-51.341850	-14.585011	-10.737548	-14.070387	-11.948903	0.000000	-10.000000	-0.033333	0.000000	-44.000000	1023.000000	1023.000000	2046.000000
35.619999	-0.086898	-51.356655	-14.643998	-10.772633	-13.971368	-11.968659	0.000000	-10.000000	-0.041667	0.000000	-44.000000	1023.000000	1023.000000	2046.000000
35.639999	-0.086971	-51.399857	-14.529832	-10.894161	-13.868929	-12.106936	0.000000	-10.000000	-0.033333	0.000000	-44.000000	1023.000000	1023.000000	2046.000000
35.660000	-0.087436	-51.674885	-14.552579	-11.156428	-13.991588	-11.974290	0.000000	-10.000000	-0.025000	0.000000	-44.000000	1023.000000	1023.000000	2046.000000
35.680000	-0.087736	-51.851803	-14.728091	-11.121698	-13.979225	-12.022788	0.000000	-10.000000	-0.025000	-0.283333	-44.000000	1023.000000	1023.000000	2046.000000
35.700001	-0.088107	-52.071396	-14.781481	-11.243575	-14.031279	-12.015062	0.000000	-10.000000	-0.033333	-0.916667	-44.000000	1023.000000	1023.000000	2046.000000
35.720001	-0.088226	-52.141441	-14.717907	-11.336137	-14.082603	-12.004795	0.000000	-10.000000	-0.033333	-1.550000	-44.000000	1023.000000	1023.000000	2046.000000
35.740002	-0.088281	-52.174339	-14.745821	-11.399689	-14.051834	-11.976996	0.000000	-10.000000	-0.041667	-1.833333	-44.000000	1023.000000	1023.000000	2046.000000
35.759998	-0.088376	-52.229988	-14.840246	-11.298295	-14.036507	-12.054940	0.000000	-10.000000	-0.041667	-1.683333	-44.000000	1023.000000	1023.000000	2046.000000
35.779999	-0.088536	-52.324986	-15.061502	-11.002914	-14.072151	-12.188417	0.000000	-10.000000	-0.050000	-1.266667	-44.000000	1023.000000	1023.000000	2046.000000
35.799999	-0.088495	-52.300388	-15.316743	-10.677944	-14.062927	-12.242774	0.000000	-10.000000	-0.033333	-0.700000	-44.000000	1023.000000	1023.000000	2046.000000
35.820000	-0.088323	-52.198730	-15.464079	-10.265878	-14.143849	-12.324925	0.000000	-10.000000	-0.041667	-0.216667	-44.000000	1023.000000	1023.000000	2046.000000
35.840000	-0.088061	-52.044033	-15.594909	-9.881968	-14.221212	-12.345945	0.000000	-10.000000	-0.041667	0.000000	-44.000000	1023.000000	1023.000000	2046.000000
35.860001	-0.087822	-51.903057	-15.732027	-9.453119	-14.264390	-12.453519	0.000000	-10.000000	-0.050000	0.000000	-44.000000	1023.000000	1023.000000	2046.000000
35.880001	-0.087596	-51.769112	-15.864019	-9.112039	-14.296674	-12.496379	0.000000	-10.000000	-0.050000	0.000000	-44.000000	1023.000000	1023.000000	2046.000000
35.900002	-0.087399	-51.653091	-16.044537	-8.776518	-14.214108	-12.617929	0.000000	-10.000000	-0.041667	0.000000	-44.000000	1023.000000	1023.000000	2046.000000
35.919998	-0.087326	-51.609543	-16.110401	-8.576064	-14.256917	-12.666159	0.000000	-10.000000	-0.041667	0.000000	-44.000000	1023.000000	1023.000000	2046.000000
35.939999	-0.087048	-51.445656	-16.114925	-8.487466	-14.216403	-12.626859	0.000000	-10.000000	-0.033333	0.000000	-44.000000	1023.000000	1023.000000	2046.000000
35.959999	-0.086955	-51.390556	-16.004042	-8.557481	-14.220746	-12.608289	0.000000	-10.000000	-0.033333	0.000000	-44.000000	1023.000000	1023.000000	2046.000000
35.980000	-0.086877	-51.344166	-15.868908	-8.638529	-14.239638	-12.597092	0.000000	-10.000000	-0.025000	0.000000	-44.000000	1023.000000	1023.000000	2046.000000
36.000000	-0.086848	-51.327248	-15.807105	-8.672627	-14.223367	-12.624146	0.000000	-10.000000	-0.033333	0.000000	-44.000000	1023.000000	1023.000000	2046.000000
36.020000	-0.086764	-51.277580	-15.670359	-8.908512	-14.259430	-12.439279	0.000000	-10.000000	-0.041667	0.533333	-44.000000	1023.000000	1023.000000	2046.000000
36.040001	-0.086722	-51.252407	-15.510576	-9.072788	-14.276712	-12.392329	0.000000	-10.000000	-0.050000	1.066667	-44.000000	1023.000000	1023.000000	2046.000000
36.060001	-0.086643	-51.206184	-15.340720	-9.247488	-14.294286	-12.323690	0.000000	-10.000000	-0.050000	1.950000	-44.000000	1023.000000	1023.000000	2046.000000
36.080002	-0.086648	-51.208981	-15.211641	-9.491198	-14.291044	-12.215098	0.000000	-10.000000	-0.050000	2.466667	-44.000000	1023.000000	1023.000000	2046.000000
36.099998	-0.086645	-51.207329	-15.073194	-9.790258	-14.241252	-12.102623	0.000000	-10.000000	-0.050000	3.016667	-44.000000	1023.000000	1023.000000	2046.000000
36.119999	-0.086711	-51.246326	-14.974257	-10.051455	-14.208275	-12.012340	0.000000	-10.000000	-0.050000	3.250000	-44.000000	1023.000000	1023.000000	2046.000000
36.139999	-0.086795	-51.295856	-14.827315	-10.205016	-14.258802	-12.004724	0.000000	-10.000000	-0.050000	3.333333	-44.000000	1023.000000	1023.000000	2046.000000
36.160000	-0.086879	-51.345673	-14.821570	-10.345363	-14.213320	-11.965418	0.000000	-10.000000	-0.050000	3.333333	-44.000000	1023.000000	1023.000000	2046.000000
36.180000	-0.086818	-51.309349	-14.732240	-10.383301	-14.227437	-11.966372	0.000000	-10.000000	-0.050000	3.216667	-44.000000	1023.000000	1023.000000	2046.000000
36.200001	-0.086784	-51.289547	-14.663431	-10.407470	-14.260527	-11.958119	0.000000	-10.000000	-0.050000	2.916667	-44.000000	1023.000000	1023.000000	2046.000000
36.220001	-0.086579	-51.168335	-14.617474	-10.446758	-14.217329	-11.886776	0.000000	-10.000000	-0.050000	2.666667	-44.000000	1023.000000	1023.000000	2046.000000
36.240002	-0.086669	-51.221600	-14.622803	-10.579703	-14.182384	-11.836710	0.000000	-10.000000	-0.050000	2.466667	-44.000000	1023.000000	1023.000000	2046.000000
36.259998	-0.086798	-51.297386	-14.509336	-10.871513	-14.244124	-11.672413	0.000000	-10.000000	-0.050000	2.450000	-44.000000	1023.000000	1023.000000	2046.000000
36.279999	-0.086595	-51.177727	-14.470790	-10.854218	-14.143491	-11.709229	0.000000	-10.000000	-0.050000	2.416667	-44.000000	1023.000000	1023.000000	2046.000000
36.299999	-0.086878	-51.345135	-14.575528	-10.856389	-14.179612	-11.733606	0.000000	-10.000000	-0.041667	2.500000	-44.000000	1023.000000	1023.000000	2046.000000
36.320000	-0.086986	-51.408707	-14.664988	-10.816128	-14.208434	-11.719158	0.000000	-10.000000	-0.041667	2.633333	-44.000000	1023.000000	1023.000000	2046.000000
36.340000	-0.086993	-51.412605	-14.626958	-10.904792	-14.217612	-11.663245	0.000000	-10.000000	-0.041667	2.866667	-44.000000	1023.000000	1023.000000	2046.000000
36.360001	-0.086808	-51.303722	-14.617124	-10.887201	-14.142807	-11.656592	0.000000	-10.000000	-0.050000	3.216667	-44.000000	1023.000000	1023.000000	2046.000000
36.380001	-0.086509	-51.126617	-14.648491	-10.785100	-13.983691	-11.709334	0.000000	-10.000000	-0.050000	3.500000	-44.000000	1023.000000	1023.000000	2046.000000
36.400002	-0.086419	-51.073566	-14.753178	-10.587038	-13.973713	-11.759639	0.000000	-10.000000	-0.050000	3.850000	-44.000000	1023.000000	1023.000000	2046.000000
36.419998	-0.086066	-50.865208	-14.967337	-10.319433	-13.927473	-11.650966	0.000000	-10.000000	-0.058333	4.466667	-44.000000	1023.000000	1023.000000	2046.000000
36.439999	-0.085591	-50.584255	-15.167231	-9.825910	-13.892880	-11.698236	0.000000	-10.000000	-0.075000	5.616667	-44.000000	1023.000000	1023.000000	2046.000000
36.459999	-0.084911	-50.182495	-15.308085	-9.340017	-13.858350	-11.676041	0.000000	-10.000000	-0.083333	7.250000	-20.500000	1023.000000	1023.000000	2046.000000
36.480000	-0.084001	-49.644791	-15.440079	-8.805403	-13.726922	-11.672388	0.000000	-10.000000	-0.083333	8.416667	3.000000	1023.000000	1023.000000	2046.000000
36.500000	-0.083211	-49.177731	-15.490060	-8.341392	-13.668281	-11.677999	0.000000	-10.000000	-0.075000	9.050000	26.500000	1023.000000	1023.000000	2046.000000
36.520000	-0.082492	-48.753036	-15.570817	-7.902077	-13.561374	-11.718767	0.000000	-10.000000	-0.083333	9.333334	27.500000	1023.000000	1023.000000	2046.000000
36.540001	-0.081651	-48.255859	-15.562914	-7.574180	-13.474885	-11.643879	0.000000	-10.000000	-0.100000	9.966667	29.666666	1023.000000	1023.000000	2046.000000
36.560001	-0.080831	-47.770905	-15.589993	-7.305439	-13.286629	-11.588843	0.000000	-10.000000	-0.108333	10.883333	32.833332	1023.000000	1023.000000	2046.000000
36.580002	-0.079836	-47.182968	-15.456544	-7.216494	-13.093767	-11.416163	0.000000	-10.000000	-0.116667	11.733334	36.333332	1023.000000	1023.000000	2046.000000
36.599998	-0.078774	-46.555698	-15.288628	-7.196913	-12.833099	-11.237060	0.000000	-10.000000	-0.125000	12.466667	40.000000	1023.000000	1023.000000	2046.000000
36.619999	-0.077982	-46.087421	-15.083413	-7.185498	-12.725691	-11.092817	0.000000	-10.000000	-0.150000	12.800000	44.000000	1023.000000	1023.000000	2046.000000
36.639999	-0.077178	-45.611965	-14.898935	-7.255264	-12.573940	-10.883823	0.000000	-10.000000	-0.183333	13.483334	48.333332	1023.000000	1023.000000	2046.000000
36.660000	-0.076141	-44.999298	-14.621267	-7.321399	-12.413961	-10.642669	0.000000	-10.000000	-0.225000	14.466667	52.666668	1023.000000	1023.000000	2046.000000
36.680000	-0.075105	-44.386776	-14.389783	-7.397548	-12.212011	-10.387434	0.000000	-10.000000	-0.275000	16.100000	57.500000	1023.000000	1023.000000	2046.000000
36.700001	-0.074149	-43.822056	-14.078594	-7.638473	-12.086984	-10.018004	0.000000	-10.000000	-0.300000	17.400000	62.333332	1023.000000	1023.000000	2046.000000
36.720001	-0.072956	-43.117138	-13.763913	-7.826904	-11.851633	-9.674687	0.000000	-10.000000	-0.308333	18.516666	68.000000	1023.000000	1023.000000	2046.000000
36.740002	-0.071769	-42.415684	-13.487077	-8.063417	-11.569140	-9.296048	0.000000	-10.000000	-0.316667	19.366667	74.000000	1023.000000	1023.000000	2046.000000
36.759998	-0.070495	-41.662674	-13.229272	-8.188647	-11.230901	-9.013853	0.000000	-10.000000	-0.333333	20.400000	80.500000	1023.000000	1023.000000	2046.000000
36.779999	-0.069085	-40.829506	-12.950217	-8.230425	-10.935903	-8.712960	0.000000	-10.000000	-0.366667	21.416666	87.166664	1023.000000	1023.000000	2046.000000
36.799999	-0.067594	-39.948242	-12.702760	-8.211278	-10.616125	-8.418079	0.000000	-10.000000	-0.408333	22.299999	94.000000	1023.000000	1023.000000	2046.000000
36.820000	-0.065956	-38.980274	-12.412539	-8.185369	-10.323305	-8.059060	0.000000	-10.000000	-0.441667	23.200001	101.333336	1023.000000	1023.000000	2046.000000
36.840000	-0.064483	-38.109520	-12.096235	-8.158021	-10.135419	-7.719847	0.000000	-10.000000	-0.458333	23.716667	109.000000	1023.000000	1023.000000	2046.000000
36.860001	-0.062808	-37.119804	-11.852152	-8.151461	-9.766217	-7.349974	0.000000	-10.000000	-0.466667	24.500000	117.000000	1023.000000	1023.000000	2046.000000
36.880001	-0.061190	-36.163582	-11.585328	-8.164253	-9.414742	-6.999259	0.000000	-10.000000	-0.491667	25.100000	125.000000	1023.000000	1023.000000	2046.000000
36.900002	-0.059469	-35.145973	-11.264371	-8.088508	-9.028834	-6.764262	0.000000	-10.000000	-0.533333	26.283333	133.166672	1023.000000	1023.000000	2046.000000
36.919998	-0.058117	-34.347031	-11.007536	-8.215651	-8.871891	-6.251955	0.000000	-10.000000	-0.566667	27.033333	141.666672	1023.000000	1023.000000	2046.000000
36.939999	-0.056503	-33.393364	-10.884825	-7.991394	-8.535631	-5.981514	0.000000	-10.000000	-0.575000	27.633333	150.500000	1023.000000	1023.000000	2046.000000
36.959999	-0.054923	-32.459560	-10.569670	-7.982098	-8.290792	-5.617001	0.000000	-10.000000	-0.575000	27.966667	159.666672	1023.000000	1023.000000	2046.000000
36.980000	-0.053210	-31.447107	-10.287927	-7.950925	-7.974051	-5.234206	0.000000	-10.000000	-0.575000	28.566668	169.000000	1023.000000	1023.000000	2046.000000
37.000000	-0.051243	-30.284492	-10.057524	-7.754786	-7.587280	-4.884903	0.000000	-10.000000	-0.591667	29.050001	178.500000	1023.000000	1023.000000	2046.000000
37.020000	-0.049214	-29.085588	-9.903957	-7.439114	-7.172232	-4.570285	0.000000	-10.000000	-0.608333	29.066668	188.000000	1023.000000	1023.000000	2046.000000
37.040001	-0.047187	-27.887735	-9.892975	-6.984673	-6.755902	-4.254185	0.000000	-10.000000	-0.625000	29.000000	197.666672	1023.000000	1023.000000	2046.000000
37.060001	-0.045066	-26.633768	-9.868716	-6.430806	-6.340549	-3.993697	0.000000	-10.000000	-0.650000	29.299999	207.333328	1023.000000	1023.000000	2046.000000
37.080002	-0.043071	-25.454844	-9.801240	-5.881924	-6.014240	-3.757440	0.000000	-10.000000	-0.641667	29.916666	217.000000	1023.000000	1023.000000	2046.000000
37.099998	-0.040996	-24.228437	-9.682966	-5.294345	-5.694575	-3.556550	0.000000	-10.000000	-0.641667	30.333334	227.000000	1023.000000	1023.000000	2046.000000
37.119999	-0.039021	-23.061134	-9.578391	-4.726846	-5.355624	-3.400273	0.000000	-10.000000	-0.641667	30.283333	237.166672	1023.000000	1023.000000	2046.000000
37.139999	-0.036981	-21.855865	-9.415749	-4.179147	-5.041893	-3.219075	0.000000	-10.000000	-0.683333	30.200001	247.500000	1023.000000	1023.000000	2046.000000
37.160000	-0.035125	-20.758854	-9.207812	-3.718021	-4.796793	-3.036226	0.000000	-10.000000	-0.691667	30.633333	257.500000	1023.000000	1023.000000	2046.000000
37.180000	-0.033356	-19.713228	-9.014912	-3.359218	-4.561384	-2.777714	0.000000	-10.000000	-0.691667	30.783333	267.500000	1023.000000	1023.000000	2046.000000
37.200001	-0.031288	-18.491287	-8.777290	-3.050560	-4.244602	-2.418836	0.000000	-10.000000	-0.666667	30.850000	277.833344	1023.000000	1023.000000	2046.000000
37.220001	-0.029143	-17.223654	-8.414775	-2.851287	-3.942179	-2.015413	0.000000	-10.000000	-0.658333	30.283335	288.166656	1023.000000	1023.000000	2046.000000
37.240002	-0.027031	-15.975242	-8.119201	-2.625876	-3.578890	-1.651275	0.000000	-10.000000	-0.641667	29.983334	298.500000	1023.000000	1023.000000	2046.000000
37.259998	-0.025110	-14.840274	-7.773366	-2.464903	-3.308549	-1.293455	0.000000	-10.000000	-0.641667	29.483334	308.500000	1023.000000	1023.000000	2046.000000
37.279999	-0.023003	-13.594970	-7.357987	-2.411517	-2.927057	-0.898409	0.000000	-10.000000	-0.641667	29.316668	318.333344	1023.000000	1023.000000	2046.000000
37.299999	-0.021116	-12.479261	-6.936314	-2.504213	-2.570799	-0.467935	0.000000	-10.000000	-0.650000	29.416668	328.000000	1023.000000	1023.000000	2046.000000
37.320000	-0.019267	-11.386599	-6.449437	-2.652243	-2.263024	-0.021896	0.000000	-10.000000	-0.650000	29.583334	337.666656	1023.000000	1023.000000	2046.000000
37.340000	-0.017484	-10.333182	-5.974022	-2.798913	-1.912062	0.351815	0.000000	-10.000000	-0.650000	29.566668	347.500000	1023.000000	1023.000000	2046.000000
37.360001	-0.015912	-9.403935	-5.464147	-2.998796	-1.695704	0.754712	0.000000	-10.000000	-0.625000	29.466667	357.500000	1023.000000	1023.000000	2046.000000
37.380001	-0.014257	-8.425788	-5.065536	-3.113645	-1.361924	1.115318	0.000000	-10.000000	-0.608333	29.300001	367.500000	1023.000000	1023.000000	2046.000000
37.400002	-0.012709	-7.511258	-4.662872	-3.148149	-1.130980	1.430743	0.000000	-10.000000	-0.591667	29.133333	377.333344	1023.000000	1023.000000	2046.000000
37.419998	-0.011166	-6.598876	-4.277307	-3.102540	-0.944573	1.725544	0.000000	-10.000000	-0.591667	28.683334	387.000000	1023.000000	1023.000000	2046.000000
37.439999	-0.009632	-5.692274	-3.884261	-2.986319	-0.778857	1.957164	0.000000	-10.000000	-0.575000	28.166666	396.666656	1023.000000	1023.000000	2046.000000
37.459999	-0.008031	-4.746518	-3.547639	-2.927082	-0.542395	2.270598	0.000000	-10.000000	-0.541667	27.750000	406.166656	1023.000000	1023.000000	2046.000000
37.480000	-0.006367	-3.762973	-3.180963	-2.891809	-0.342067	2.651866	0.000000	-10.000000	-0.525000	27.200001	415.500000	1023.000000	1023.000000	2046.000000
37.500000	-0.004720	-2.789312	-2.811222	-2.890484	-0.104103	3.016497	0.000000	-10.000000	-0.525000	26.750000	424.500000	1023.000000	1023.000000	2046.000000
37.520000	-0.003289	-1.943789	-2.585323	-2.927693	0.233738	3.335489	0.000000	-10.000000	-0.541667	26.266668	433.500000	1023.000000	1023.000000	2046.000000
37.540001	-0.001389	-0.820732	-2.171957	-2.698367	0.464901	3.584691	0.000000	-10.000000	-0.541667	26.066668	442.333344	1023.000000	1023.000000	2046.000000
37.560001	0.000032	0.018979	-1.962602	-2.564788	0.617841	3.928529	0.000000	-10.000000	-0.516667	25.933334	451.166656	1023.000000	1023.000000	2046.000000
37.580002	0.001525	0.901011	-1.817392	-2.276868	0.819399	4.175872	0.000000	-10.000000	-0.500000	25.616667	459.833344	1023.000000	1023.000000	2046.000000
37.599998	0.002767	1.635523	-1.485617	-2.299161	0.972870	4.447430	0.000000	-10.000000	-0.475000	25.483334	468.500000	1023.000000	1023.000000	2046.000000
37.619999	0.004329	2.558725	-1.140071	-2.192944	1.262971	4.628769	0.000000	-10.000000	-0.475000	25.233334	477.000000	1023.000000	1023.000000	2046.000000
37.639999	0.006024	3.559972	-0.970114	-1.936716	1.595847	4.870955	0.000000	-10.000000	-0.458333	24.950001	485.500000	1023.000000	1023.000000	2046.000000
37.660000	0.007553	4.464022	-0.966383	-1.440675	1.887429	4.983651	0.000000	-10.000000	-0.458333	24.500000	493.833344	1023.000000	1023.000000	2046.000000
37.680000	0.008737	5.163571	-1.050308	-0.929361	2.076880	5.066360	0.000000	-10.000000	-0.433333	24.150000	502.000000	1023.000000	1023.000000	2046.000000
37.700001	0.009937	5.872902	-1.081524	-0.442339	2.250716	5.146049	0.000000	-10.000000	-0.433333	24.000000	510.000000	1023.000000	1023.000000	2046.000000
37.720001	0.011263	6.656550	-1.029647	0.120845	2.323272	5.242082	0.000000	-10.000000	-0.425000	23.850000	518.000000	1023.000000	1023.000000	2046.000000
37.740002	0.012792	7.559923	-1.032666	0.770842	2.535295	5.286452	0.000000	-10.000000	-0.433333	24.050001	526.000000	1023.000000	1023.000000	2046.000000
37.759998	0.014270	8.433277	-0.977951	1.295562	2.663816	5.451849	0.000000	-10.000000	-0.416667	23.900000	534.000000	1023.000000	1023.000000	2046.000000
37.779999	0.015564	9.198193	-0.875464	1.806583	2.746753	5.520320	0.000000	-10.000000	-0.400000	23.733334	542.000000	1023.000000	1023.000000	2046.000000
37.799999	0.017052	10.077504	-0.794477	2.228626	2.871653	5.771702	0.000000	-10.000000	-0.383333	22.983334	550.000000	1023.000000	1023.000000	2046.000000
37.820000	0.018403	10.876335	-0.802242	2.636487	3.041225	6.000865	0.000000	-10.000000	-0.358333	21.950001	560.333313	1023.000000	1023.000000	2046.000000
37.840000	0.020153	11.910696	-0.689352	2.904179	3.274506	6.421363	0.000000	-10.000000	-0.325000	20.833334	570.333313	1023.000000	1023.000000	2046.000000
37.860001	0.022011	13.008456	-0.516438	3.152663	3.581754	6.790478	0.000000	-10.000000	-0.291667	20.066666	577.666687	1023.000000	1023.000000	2046.000000
37.880001	0.023595	13.944849	-0.383584	3.363718	3.859154	7.105561	0.000000	-10.000000	-0.266667	19.299999	582.166687	1023.000000	1023.000000	2046.000000
37.900002	0.024879	14.703572	-0.156157	3.470238	4.080694	7.308798	0.000000	-10.000000	-0.266667	18.683334	586.666687	1023.000000	1023.000000	2046.000000
37.919998	0.026311	15.549679	0.198548	3.439237	4.338572	7.573322	0.000000	-10.000000	-0.258333	17.700001	593.166687	1023.000000	1023.000000	2046.000000
37.939999	0.027695	16.367458	0.509231	3.343098	4.717494	7.797634	0.000000	-10.000000	-0.266667	17.600000	599.333313	1023.000000	1023.000000	2046.000000
37.959999	0.028917	17.089880	0.947411	3.091721	4.968848	8.081899	0.000000	-10.000000	-0.258333	17.500000	605.000000	1023.000000	1023.000000	2046.000000
37.980000	0.029891	17.665525	1.367349	2.731298	5.233125	8.333754	0.000000	-10.000000	-0.250000	17.683334	610.666687	1023.000000	1023.000000	2046.000000
38.000000	0.030685	18.134687	1.707723	2.418135	5.513610	8.495219	0.000000	-10.000000	-0.225000	17.483334	616.500000	1023.000000	1023.000000	2046.000000
38.020000	0.031503	18.618525	2.034419	2.129051	5.772393	8.682662	0.000000	-10.000000	-0.216667	17.200001	622.500000	1023.000000	1023.000000	2046.000000
38.040001	0.032457	19.182150	2.259621	2.001071	6.098663	8.822795	0.000000	-10.000000	-0.225000	16.716667	628.500000	1023.000000	1023.000000	2046.000000
38.060001	0.033365	19.718882	2.561340	1.930670	6.265333	8.961538	0.000000	-10.000000	-0.233333	16.183334	634.166687	1023.000000	1023.000000	2046.000000
38.080002	0.034315	20.280327	2.781698	1.919480	6.497912	9.081238	0.000000	-10.000000	-0.225000	15.633334	639.666687	1023.000000	1023.000000	2046.000000
38.099998	0.035220	20.815275	3.043079	1.869141	6.629673	9.273381	0.000000	-10.000000	-0.208333	15.000000	644.833313	1023.000000	1023.000000	2046.000000
38.119999	0.036036	21.297245	3.307098	1.824895	6.749990	9.415261	0.000000	-10.000000	-0.191667	14.416667	650.000000	1023.000000	1023.000000	2046.000000
38.139999	0.036860	21.784246	3.585365	1.681762	6.860543	9.656576	0.000000	-10.000000	-0.175000	13.716667	654.833313	1023.000000	1023.000000	2046.000000
38.160000	0.037370	22.085709	3.845218	1.680559	6.882502	9.677430	0.000000	-10.000000	-0.158333	13.250000	659.500000	1023.000000	1023.000000	2046.000000
38.180000	0.038232	22.594831	4.022069	1.630401	7.022266	9.920095	0.000000	-10.000000	-0.133333	12.516667	664.000000	1023.000000	1023.000000	2046.000000
38.200001	0.038548	22.781879	4.076883	1.746881	6.913087	10.045030	0.000000	-10.000000	-0.116667	11.566667	668.500000	1023.000000	1023.000000	2046.000000
38.220001	0.038833	22.950073	4.211971	1.787334	6.843418	10.107348	0.000000	-10.000000	-0.083333	10.500000	672.500000	1023.000000	1023.000000	2046.000000
38.240002	0.038899	22.989504	4.515938	1.564783	6.735023	10.173759	0.000000	-10.000000	-0.066667	9.466667	676.166687	1023.000000	1023.000000	2046.000000
38.259998	0.039440	23.309326	4.706067	1.482283	6.786448	10.334529	0.000000	-10.000000	-0.050000	8.666667	679.333313	1023.000000	1023.000000	2046.000000
38.279999	0.039859	23.556686	4.742032	1.668797	6.779369	10.366490	0.000000	-10.000000	-0.050000	8.100000	682.500000	1023.000000	1023.000000	2046.000000
38.299999	0.040076	23.685120	4.555049	1.946085	6.817915	10.366070	0.000000	-10.000000	-0.050000	7.533333	685.333313	1023.000000	1023.000000	2046.000000
38.320000	0.040061	23.675972	4.347590	2.261980	6.772098	10.294304	0.000000	-10.000000	-0.050000	7.100000	688.000000	1023.000000	1023.000000	2046.000000
38.340000	0.040268	23.798304	4.163156	2.666584	6.797958	10.170605	0.000000	-10.000000	-0.050000	6.450000	690.333313	1023.000000	1023.000000	2046.000000
38.360001	0.040671	24.036818	3.939552	3.233017	6.851552	10.012697	0.000000	-10.000000	-0.066667	6.400000	692.500000	1023.000000	1023.000000	2046.000000
38.380001	0.041152	24.320923	3.743768	3.824855	6.899258	9.853042	0.000000	-10.000000	-0.083333	6.333333	694.500000	1023.000000	1023.000000	2046.000000
38.400002	0.041627	24.601545	3.574080	4.375996	6.933855	9.717615	0.000000	-10.000000	-0.100000	6.533333	696.833313	1023.000000	1023.000000	2046.000000
38.419998	0.042013	24.829790	3.471524	4.819357	6.932903	9.606006	0.000000	-10.000000	-0.100000	6.466667	699.166687	1023.000000	1023.000000	2046.000000
38.439999	0.042442	25.083160	3.322751	5.192798	7.036553	9.531059	0.000000	-10.000000	-0.083333	6.083333	701.500000	1023.000000	1023.000000	2046.000000
38.459999	0.043054	25.444822	3.258756	5.513330	7.101307	9.571428	0.000000	-10.000000	-0.075000	5.316667	703.500000	1023.000000	1023.000000	2046.000000
38.480000	0.043749	25.855455	3.244942	5.737525	7.293694	9.579296	0.000000	-10.000000	-0.058333	3.983333	705.333313	1023.000000	1023.000000	2046.000000
38.500000	0.044368	26.221434	3.239285	5.822772	7.437517	9.721859	0.000000	-10.000000	-0.050000	2.466667	706.833313	1023.000000	1023.000000	2046.000000
38.520000	0.044653	26.389950	3.193169	5.866628	7.592424	9.737728	0.000000	-10.000000	-0.033333	1.066667	707.666687	1023.000000	1023.000000	2046.000000
38.540001	0.044921	26.548183	3.357320	5.792138	7.684881	9.713844	0.000000	-10.000000	-0.025000	0.233333	708.000000	1023.000000	1023.000000	2046.000000
38.560001	0.045264	26.750793	3.623446	5.595414	7.753610	9.778325	0.000000	-10.000000	-0.033333	-0.416667	708.000000	1023.000000	1023.000000	2046.000000
38.580002	0.045585	26.940823	4.016113	5.284126	7.695962	9.944620	0.000000	-10.000000	-0.041667	-0.416667	708.000000	1023.000000	1023.000000	2046.000000
38.599998	0.045654	26.981394	4.331801	4.848799	7.676677	10.124118	0.000000	-10.000000	-0.050000	-0.416667	708.000000	1023.000000	1023.000000	2046.000000
38.619999	0.045575	26.934643	4.681164	4.341182	7.676150	10.236146	0.000000	-10.000000	-0.050000	0.000000	708.000000	1023.000000	1023.000000	2046.000000
38.639999	0.045351	26.802261	4.991939	3.853245	7.615717	10.341360	0.000000	-10.000000	-0.050000	0.566667	708.000000	1023.000000	1023.000000	2046.000000
38.660000	0.045136	26.675573	5.154350	3.512790	7.630270	10.378161	0.000000	-10.000000	-0.050000	1.050000	708.000000	1023.000000	1023.000000	2046.000000
38.680000	0.044891	26.530840	5.244378	3.274654	7.649985	10.361823	0.000000	-10.000000	-0.041667	1.050000	708.000000	1023.000000	1023.000000	2046.000000
38.700001	0.044713	26.425215	5.329514	3.070570	7.653066	10.372064	0.000000	-10.000000	-0.025000	0.483333	708.000000	1023.000000	1023.000000	2046.000000
38.720001	0.044613	26.366312	5.405734	2.951993	7.647207	10.361377	0.000000	-10.000000	-0.025000	-0.583333	708.000000	1023.000000	1023.000000	2046.000000
38.740002	0.044521	26.311682	5.491192	2.747266	7.645436	10.427788	0.000000	-10.000000	-0.033333	-1.316667	708.000000	1023.000000	1023.000000	2046.000000
38.759998	0.044319	26.192743	5.533909	2.587769	7.665416	10.405647	0.000000	-10.000000	-0.041667	-2.166667	708.000000	1023.000000	1023.000000	2046.000000
38.779999	0.043967	25.984692	5.612894	2.286912	7.615662	10.469222	0.000000	-10.000000	-0.033333	-2.500000	708.000000	1023.000000	1023.000000	2046.000000
38.799999	0.043861	25.922096	5.533850	2.325874	7.808444	10.253930	0.000000	-10.000000	-0.016667	-2.783333	708.000000	1023.000000	1023.000000	2046.000000
38.820000	0.043362	25.627016	5.431625	2.224378	7.731403	10.239610	0.000000	-10.000000	-0.008333	-3.216667	708.000000	1023.000000	1023.000000	2046.000000
38.840000	0.042934	25.373831	5.242682	2.348502	7.601872	10.180774	0.000000	-10.000000	0.000000	-3.816667	708.000000	1023.000000	1023.000000	2046.000000
38.860001	0.041991	24.816956	5.190221	2.148087	7.455712	10.022936	0.000000	-10.000000	0.000000	-4.500000	708.000000	1023.000000	1023.000000	2046.000000
38.880001	0.041448	24.495985	5.213919	1.905467	7.404457	9.972143	0.000000	-10.000000	0.000000	-5.150000	708.000000	1023.000000	1023.000000	2046.000000
38.900002	0.040968	24.212227	5.109976	1.852994	7.368464	9.880793	0.000000	-10.000000	-0.008333	-5.450000	708.000000	1023.000000	1023.000000	2046.000000
38.919998	0.040461	23.912436	4.858187	2.021150	7.368090	9.665009	0.000000	-10.000000	-0.008333	-5.550000	708.000000	1023.000000	1023.000000	2046.000000
38.939999	0.039641	23.427900	4.531187	2.195750	7.212698	9.488265	0.000000	-10.000000	-0.008333	-5.450000	708.000000	1023.000000	1023.000000	2046.000000
38.959999	0.038875	22.974922	4.149785	2.454305	7.122333	9.248501	0.000000	-10.000000	0.000000	-5.566667	708.000000	1023.000000	1023.000000	2046.000000
38.980000	0.038010	22.463766	3.798320	2.808064	6.920209	8.937173	0.000000	-10.000000	0.000000	-5.783333	708.000000	1023.000000	1023.000000	2046.000000
39.000000	0.037255	22.017603	3.412043	3.242351	6.748272	8.614937	0.000000	-10.000000	0.000000	-6.083333	704.666687	1023.000000	1023.000000	2046.000000
39.020000	0.036477	21.557999	3.077749	3.734734	6.527795	8.217720	0.000000	-10.000000	0.008333	-6.750000	697.500000	1023.000000	1023.000000	2046.000000
39.040001	0.035664	21.077375	2.717675	4.180549	6.376785	7.802367	0.000000	-10.000000	0.016667	-7.766667	689.500000	1023.000000	1023.000000	2046.000000
39.060001	0.034836	20.587816	2.405037	4.474657	6.214722	7.493401	0.000000	-10.000000	0.025000	-9.116667	683.833313	1023.000000	1023.000000	2046.000000
39.080002	0.033830	19.993359	2.125910	4.674490	6.028890	7.164069	0.000000	-10.000000	0.033333	-10.583333	680.666687	1023.000000	1023.000000	2046.000000
39.099998	0.032667	19.306055	1.907433	4.867918	5.837644	6.693060	0.000000	-10.000000	0.058333	-12.216666	677.000000	1023.000000	1023.000000	2046.000000
39.119999	0.031544	18.642754	1.774838	4.803905	5.750432	6.313579	0.000000	-10.000000	0.100000	-13.933333	672.833313	1023.000000	1023.000000	2046.000000
39.139999	0.030096	17.786688	1.716602	4.771407	5.527142	5.771538	0.000000	-10.000000	0.150000	-15.600000	668.333313	1023.000000	1023.000000	2046.000000
39.160000	0.028426	16.799603	1.647859	4.552832	5.350062	5.248848	0.000000	-10.000000	0.183333	-17.000000	663.166687	1023.000000	1023.000000	2046.000000
39.180000	0.026642	15.745288	1.688198	4.230863	5.072569	4.753658	0.000000	-10.000000	0.200000	-18.016666	657.500000	1023.000000	1023.000000	2046.000000
39.200001	0.024767	14.637502	1.711003	3.839131	4.873406	4.213962	0.000000	-10.000000	0.208333	-18.783333	651.500000	1023.000000	1023.000000	2046.000000
39.220001	0.023094	13.648361	1.740095	3.416922	4.714669	3.776675	0.000000	-10.000000	0.208333	-19.183332	645.166687	1023.000000	1023.000000	2046.000000
39.240002	0.021217	12.539266	1.768511	2.863632	4.472607	3.434515	0.000000	-10.000000	0.225000	-19.666666	638.833313	1023.000000	1023.000000	2046.000000
39.259998	0.019098	11.286887	1.692548	2.300816	4.255997	3.037527	0.000000	-10.000000	0.241667	-19.983334	632.166687	1023.000000	1023.000000	2046.000000
39.279999	0.016636	9.831667	1.480519	1.790163	4.025938	2.535048	0.000000	-10.000000	0.275000	-20.616667	625.666687	1023.000000	1023.000000	2046.000000
39.299999	0.014013	8.281860	1.226184	1.367598	3.663495	2.024584	0.000000	-10.000000	0.308333	-21.183334	618.666687	1023.000000	1023.000000	2046.000000
39.320000	0.011648	6.884058	0.865652	1.091258	3.348431	1.578716	0.000000	-10.000000	0.333333	-21.883335	611.666687	1023.000000	1023.000000	2046.000000
39.340000	0.009365	5.534830	0.490537	0.933456	3.056622	1.054215	0.000000	-10.000000	0.350000	-22.683334	604.333313	1023.000000	1023.000000	2046.000000
39.360001	0.007403	4.375093	0.161845	0.793471	2.702633	0.717144	0.000000	-10.000000	0.383333	-23.516668	596.833313	1023.000000	1023.000000	2046.000000
39.380001	0.005443	3.216789	-0.142202	0.584824	2.316077	0.458090	0.000000	-10.000000	0.416667	-24.283335	589.000000	1023.000000	1023.000000	2046.000000
39.400002	0.003368	1.990630	-0.453874	0.314190	1.925949	0.204365	0.000000	-10.000000	0.450000	-24.833334	580.833313	1023.000000	1023.000000	2046.000000
39.419998	0.001112	0.656988	-0.695767	-0.115063	1.434876	0.032941	0.000000	-10.000000	0.466667	-25.416668	572.500000	1023.000000	1023.000000	2046.000000
39.439999	-0.000553	-0.326545	-0.979350	-0.174935	1.114712	-0.286971	0.000000	-10.000000	0.483333	-26.100000	564.000000	1023.000000	1023.000000	2046.000000
39.459999	-0.002705	-1.598929	-1.434847	-0.308015	0.592357	-0.448424	0.000000	-10.000000	0.500000	-26.600000	555.333313	1023.000000	1023.000000	2046.000000
39.480000	-0.004527	-2.675168	-1.806944	-0.400722	0.111891	-0.579392	0.000000	-10.000000	0.500000	-27.016666	546.500000	1023.000000	1023.000000	2046.000000
39.500000	-0.006304	-3.725838	-1.962949	-0.724146	-0.341782	-0.696961	0.000000	-10.000000	0.508333	-27.266666	537.500000	1023.000000	1023.000000	2046.000000
39.520000	-0.007714	-4.559261	-2.104977	-1.039299	-0.652690	-0.762296	0.000000	-10.000000	0.541667	-27.750000	528.333313	1023.000000	1023.000000	2046.000000
39.540001	-0.009008	-5.323545	-2.285370	-1.296777	-0.907633	-0.833765	0.000000	-10.000000	0.575000	-28.183334	519.000000	1023.000000	1023.000000	2046.000000
39.560001	-0.010487	-6.197592	-2.582253	-1.313729	-1.186975	-1.114636	0.000000	-10.000000	0.600000	-28.466667	509.666656	1023.000000	1023.000000	2046.000000
39.580002	-0.011698	-6.913336	-2.946282	-1.166182	-1.445161	-1.355712	0.000000	-10.000000	0.583333	-28.516666	500.166656	1023.000000	1023.000000	2046.000000
39.599998	-0.012755	-7.538011	-3.338884	-1.001261	-1.620739	-1.577127	0.000000	-10.000000	0.566667	-28.550001	490.666656	1023.000000	1023.000000	2046.000000
39.619999	-0.013724	-8.110836	-3.727656	-0.669070	-1.845931	-1.868179	0.000000	-10.000000	0.550000	-28.450001	481.000000	1023.000000	1023.000000	2046.000000
39.639999	-0.014759	-8.722334	-4.217511	-0.295539	-1.977963	-2.231321	0.000000	-10.000000	0.566667	-28.533335	471.500000	1023.000000	1023.000000	2046.000000
39.660000	-0.015743	-9.304216	-4.572431	-0.042143	-2.165379	-2.524263	0.000000	-10.000000	0.583333	-28.716667	462.000000	1023.000000	1023.000000	2046.000000
39.680000	-0.016737	-9.891385	-4.932837	0.262498	-2.284443	-2.936604	0.000000	-10.000000	0.600000	-29.000000	452.333344	1023.000000	1023.000000	2046.000000
39.700001	-0.017862	-10.556195	-5.279040	0.393306	-2.426780	-3.243681	0.000000	-10.000000	0.600000	-29.166668	442.833344	1023.000000	1023.000000	2046.000000
39.720001	-0.018897	-11.168283	-5.604064	0.524317	-2.580189	-3.508348	0.000000	-10.000000	0.600000	-29.166668	433.166656	1023.000000	1023.000000	2046.000000
39.740002	-0.019830	-11.719621	-5.800163	0.572603	-2.761399	-3.730662	0.000000	-10.000000	0.600000	-29.216667	423.500000	1023.000000	1023.000000	2046.000000
39.759998	-0.020665	-12.212750	-5.940560	0.421685	-2.913001	-3.780874	0.000000	-10.000000	0.608333	-29.133333	413.500000	1023.000000	1023.000000	2046.000000
39.779999	-0.021913	-12.950732	-6.084873	0.327376	-3.149440	-4.043795	0.000000	-10.000000	0.608333	-29.166668	403.833344	1023.000000	1023.000000	2046.000000
39.799999	-0.023102	-13.653027	-6.244720	0.111667	-3.396419	-4.123555	0.000000	-10.000000	0.608333	-28.850000	394.166656	1023.000000	1023.000000	2046.000000
39.820000	-0.024468	-14.460633	-6.350518	-0.126912	-3.690584	-4.292619	0.000000	-10.000000	0.566667	-28.666666	384.666656	1023.000000	1023.000000	2046.000000
39.840000	-0.025611	-15.136373	-6.351821	-0.490215	-4.033957	-4.260379	0.000000	-10.000000	0.550000	-28.233334	375.000000	1023.000000	1023.000000	2046.000000
39.860001	-0.026720	-15.791381	-6.362948	-0.855369	-4.346830	-4.226233	0.000000	-10.000000	0.516667	-27.900000	365.500000	1023.000000	1023.000000	2046.000000
39.880001	-0.027932	-16.507837	-6.373308	-1.308874	-4.622237	-4.203418	0.000000	-10.000000	0.508333	-27.600000	356.166656	1023.000000	1023.000000	2046.000000
39.900002	-0.029109	-17.203266	-6.342932	-1.780440	-4.899817	-4.180075	0.000000	-10.000000	0.491667	-27.383333	347.000000	1023.000000	1023.000000	2046.000000
39.919998	-0.030350	-17.937113	-6.440846	-2.170802	-5.063307	-4.262157	0.000000	-10.000000	0.491667	-27.333334	337.833344	1023.000000	1023.000000	2046.000000
39.939999	-0.031774	-18.778528	-6.551828	-2.495672	-5.330709	-4.400319	0.000000	-10.000000	0.491667	-26.983334	328.666656	1023.000000	1023.000000	2046.000000
39.959999	-0.033044	-19.528820	-6.706095	-2.712903	-5.506454	-4.603367	0.000000	-10.000000	0.483333	-26.650000	319.666656	1023.000000	1023.000000	2046.000000
39.980000	-0.034222	-20.225359	-6.826977	-2.902979	-5.706099	-4.789304	0.000000	-10.000000	0.475000	-26.316668	310.833344	1023.000000	1023.000000	2046.000000
40.000000	-0.035521	-20.992956	-6.971631	-3.137120	-5.948609	-4.935596	0.000000	-10.000000	0.483333	-26.483334	302.000000	1023.000000	1023.000000	2046.000000
40.020000	-0.036747	-21.717342	-7.134365	-3.361134	-6.071090	-5.150753	0.000000	-10.000000	0.475000	-26.383333	293.166656	1023.000000	1023.000000	2046.000000
40.040001	-0.038066	-22.497089	-7.275329	-3.697326	-6.239554	-5.284880	0.000000	-10.000000	0.475000	-26.500000	284.333344	1023.000000	1023.000000	2046.000000
40.060001	-0.039910	-23.586849	-7.362293	-4.170256	-6.535999	-5.518302	0.000000	-10.000000	0.466667	-26.366667	275.666656	1023.000000	1023.000000	2046.000000
40.080002	-0.040926	-24.187021	-7.592163	-4.236200	-6.515655	-5.843003	0.000000	-10.000000	0.466667	-26.433334	266.833344	1023.000000	1023.000000	2046.000000
40.099998	-0.042497	-25.115715	-7.853885	-4.452859	-6.791743	-6.017229	0.000000	-10.000000	0.475000	-26.583334	258.000000	1023.000000	1023.000000	2046.000000
40.119999	-0.043971	-25.987123	-8.030755	-4.734300	-6.982278	-6.239790	0.000000	-10.000000	0.466667	-26.366667	249.000000	1023.000000	1023.000000	2046.000000
40.139999	-0.045507	-26.894884	-8.102214	-5.152002	-7.213238	-6.427429	0.000000	-10.000000	0.475000	-26.483334	240.166672	1023.000000	1023.000000	2046.000000
40.160000	-0.046783	-27.648783	-8.207025	-5.473571	-7.319760	-6.648427	0.000000	-10.000000	0.458333	-26.366667	231.333328	1023.000000	1023.000000	2046.000000
40.180000	-0.048298	-28.543844	-8.455462	-5.760765	-7.459227	-6.868391	0.000000	-10.000000	0.458333	-26.383333	222.666672	1023.000000	1023.000000	2046.000000
40.200001	-0.049672	-29.356249	-8.704299	-5.857319	-7.658682	-7.135949	0.000000	-10.000000	0.450000	-26.066668	213.833328	1023.000000	1023.000000	2046.000000
40.220001	-0.050797	-30.021219	-9.031795	-5.823034	-7.821143	-7.345247	0.000000	-10.000000	0.433333	-25.583334	205.166672	1023.000000	1023.000000	2046.000000
40.240002	-0.051575	-30.480772	-9.328814	-5.576872	-7.940907	-7.634178	0.000000	-10.000000	0.425000	-25.050001	196.500000	1023.000000	1023.000000	2046.000000
40.259998	-0.052411	-30.974810	-9.678020	-5.351563	-8.055427	-7.889800	0.000000	-10.000000	0.425000	-24.450001	188.166672	1023.000000	1023.000000	2046.000000
40.279999	-0.053257	-31.474823	-9.941713	-5.162288	-8.214266	-8.156556	0.000000	-10.000000	0.408333	-24.049999	180.000000	1023.000000	1023.000000	2046.000000
40.299999	-0.054190	-32.026405	-10.253104	-4.995773	-8.333508	-8.444019	0.000000	-10.000000	0.383333	-23.933332	172.000000	1023.000000	1023.000000	2046.000000
40.320000	-0.055254	-32.655010	-10.470277	-4.879981	-8.556287	-8.748465	0.000000	-10.000000	0.350000	-23.750000	164.000000	1023.000000	1023.000000	2046.000000
40.340000	-0.056258	-33.248375	-10.723116	-4.844198	-8.654226	-9.026835	0.000000	-10.000000	0.350000	-23.533333	156.000000	1023.000000	1023.000000	2046.000000
40.360001	-0.057254	-33.837189	-10.886761	-4.857868	-8.828187	-9.264374	0.000000	-10.000000	0.341667	-23.166666	148.000000	1023.000000	1023.000000	2046.000000
40.380001	-0.058292	-34.450550	-10.951473	-5.009887	-9.008080	-9.481112	0.000000	-10.000000	0.341667	-22.816668	140.333328	1023.000000	1023.000000	2046.000000
40.400002	-0.059347	-35.073822	-10.971170	-5.407400	-9.180329	-9.514920	0.000000	-10.000000	0.333333	-22.366667	132.666672	1023.000000	1023.000000	2046.000000
40.419998	-0.060641	-35.838894	-10.976680	-5.748260	-9.420765	-9.693189	0.000000	-10.000000	0.333333	-22.000000	125.333336	1023.000000	1023.000000	2046.000000
40.439999	-0.061818	-36.534695	-11.065413	-6.042402	-9.634749	-9.792129	0.000000	-10.000000	0.316667	-21.566668	118.000000	1023.000000	1023.000000	2046.000000
40.459999	-0.062891	-37.168594	-11.125716	-6.349291	-9.846816	-9.846769	0.000000	-10.000000	0.283333	-21.100000	110.833336	1023.000000	1023.000000	2046.000000
40.480000	-0.064028	-37.840393	-11.217464	-6.644958	-10.090552	-9.887418	0.000000	-10.000000	0.258333	-20.516666	103.833336	1023.000000	1023.000000	2046.000000
40.500000	-0.064947	-38.383499	-11.291149	-6.921072	-10.256399	-9.914881	0.000000	-10.000000	0.225000	-20.133333	97.000000	1023.000000	1023.000000	2046.000000
40.520000	-0.066144	-39.090965	-11.316004	-7.307968	-10.528676	-9.938316	0.000000	-10.000000	0.216667	-19.816668	90.333336	1023.000000	1023.000000	2046.000000
40.540001	-0.067372	-39.816597	-11.438725	-7.664549	-10.682434	-10.030889	0.000000	-10.000000	0.200000	-19.433334	83.666664	1023.000000	1023.000000	2046.000000
40.560001	-0.068743	-40.627026	-11.562373	-7.950640	-10.859083	-10.254930	0.000000	-10.000000	0.200000	-19.033333	77.000000	1023.000000	1023.000000	2046.000000
40.580002	-0.070031	-41.388515	-11.697603	-8.277926	-11.064860	-10.348123	0.000000	-10.000000	0.200000	-18.600000	70.666664	1023.000000	1023.000000	2046.000000
40.599998	-0.071251	-42.109215	-11.837510	-8.503296	-11.249596	-10.518815	0.000000	-10.000000	0.200000	-18.383333	64.500000	1023.000000	1023.000000	2046.000000
40.619999	-0.072360	-42.764645	-12.004369	-8.727716	-11.390967	-10.641593	0.000000	-10.000000	0.200000	-18.233334	58.500000	1023.000000	1023.000000	2046.000000
40.639999	-0.073434	-43.399662	-12.089424	-8.972385	-11.622930	-10.714923	0.000000	-10.000000	0.200000	-18.250000	52.500000	1023.000000	1023.000000	2046.000000
40.660000	-0.074379	-43.957741	-12.216708	-9.188383	-11.722087	-10.830561	0.000000	-10.000000	0.208333	-18.200001	46.500000	1023.000000	1023.000000	2046.000000
40.680000	-0.075674	-44.723324	-12.285730	-9.616481	-12.000186	-10.820929	0.000000	-10.000000	0.200000	-18.200001	40.500000	1023.000000	1023.000000	2046.000000
40.700001	-0.076839	-45.411655	-12.445009	-9.681175	-12.018343	-11.267129	0.000000	-10.000000	0.200000	-18.183334	34.166668	1023.000000	1023.000000	2046.000000
40.720001	-0.078154	-46.188797	-12.691362	-9.975594	-12.142759	-11.379083	0.000000	-10.000000	0.183333	-18.233334	27.833334	1023.000000	1023.000000	2046.000000
40.740002	-0.079466	-46.964489	-12.915742	-10.183437	-12.402895	-11.462417	0.000000	-10.000000	0.183333	-18.183334	21.500000	1023.000000	1023.000000	2046.000000
40.759998	-0.080551	-47.605492	-13.084746	-10.452021	-12.506098	-11.562626	0.000000	-10.000000	0.183333	-18.050001	15.500000	1023.000000	1023.000000	2046.000000
40.779999	-0.081601	-48.225952	-13.125701	-10.660603	-12.671462	-11.768186	0.000000	-10.000000	0.191667	-17.833334	9.500000	1023.000000	1023.000000	2046.000000
40.799999	-0.082598	-48.815529	-13.259568	-10.881457	-12.752507	-11.921997	0.000000	-10.000000	0.191667	-17.666668	3.833333	1023.000000	1023.000000	2046.000000
40.820000	-0.083605	-49.410816	-13.511844	-10.896519	-12.852627	-12.149827	0.000000	-10.000000	0.175000	-17.500000	-1.666667	1023.000000	1023.000000	2046.000000
40.840000	-0.084538	-49.962063	-13.811508	-10.792599	-12.972734	-12.385223	0.000000	-10.000000	0.166667	-17.083334	-7.000000	1023.000000	1023.000000	2046.000000
40.860001	-0.085244	-50.379192	-14.114530	-10.545300	-13.110428	-12.608934	0.000000	-10.000000	0.158333	-16.516666	-12.666667	1023.000000	1023.000000	2046.000000
40.880001	-0.085687	-50.640816	-14.403608	-10.259025	-13.245149	-12.733035	0.000000	-10.000000	0.158333	-15.866667	-18.166666	1023.000000	1023.000000	2046.000000
40.900002	-0.086267	-50.983742	-14.655465	-9.974539	-13.409360	-12.944379	0.000000	-10.000000	0.150000	-15.550000	-23.500000	1023.000000	1023.000000	2046.000000
40.919998	-0.086807	-51.302876	-14.880732	-9.702785	-13.523842	-13.195518	0.000000	-10.000000	0.150000	-15.533334	-28.500000	1023.000000	1023.000000	2046.000000
40.939999	-0.087272	-51.577553	-15.102983	-9.508622	-13.556169	-13.409780	0.000000	-10.000000	0.150000	-15.666667	-33.666668	1023.000000	1023.000000	2046.000000
40.959999	-0.087871	-51.931473	-15.331741	-9.374237	-13.620938	-13.604555	0.000000	-10.000000	0.150000	-15.800000	-39.000000	1023.000000	1023.000000	2046.000000
40.980000	-0.088560	-52.338699	-15.522100	-9.264379	-13.700832	-13.851388	0.000000	-10.000000	0.150000	-15.800000	-44.333332	1023.000000	1023.000000	2046.000000
41.000000	-0.089169	-52.699162	-15.667348	-9.311543	-13.747476	-13.972796	0.000000	-10.000000	0.150000	-15.800000	-49.666668	1023.000000	1023.000000	2046.000000
41.020000	-0.089749	-53.041451	-15.670918	-9.470889	-13.819516	-14.080129	0.000000	-10.000000	0.150000	-15.816667	-55.000000	1023.000000	1023.000000	2046.000000
41.040001	-0.090578	-53.531311	-15.653794	-9.723475	-13.956492	-14.197552	0.000000	-10.000000	0.150000	-15.833334	-60.333332	1023.000000	1023.000000	2046.000000
41.060001	-0.091312	-53.965233	-15.671197	-9.994703	-14.046316	-14.253016	0.000000	-10.000000	0.141667	-15.783334	-65.500000	1023.000000	1023.000000	2046.000000
41.080002	-0.092169	-54.472065	-15.631903	-10.233963	-14.240625	-14.365573	0.000000	-10.000000	0.125000	-15.466667	-70.666664	1023.000000	1023.000000	2046.000000
41.099998	-0.092857	-54.878567	-15.630958	-10.512508	-14.382511	-14.352590	0.000000	-10.000000	0.125000	-14.966667	-75.833336	1023.000000	1023.000000	2046.000000
41.119999	-0.093579	-55.305042	-15.613067	-10.809309	-14.542747	-14.339920	0.000000	-10.000000	0.100000	-14.416667	-81.000000	1023.000000	1023.000000	2046.000000
41.139999	-0.094168	-55.653564	-15.621800	-11.046147	-14.607272	-14.378345	0.000000	-10.000000	0.075000	-13.866667	-85.833336	1023.000000	1023.000000	2046.000000
41.160000	-0.094920	-56.097759	-15.533454	-11.403814	-14.809188	-14.351302	0.000000	-10.000000	0.041667	-13.266666	-90.500000	1023.000000	1023.000000	2046.000000
41.180000	-0.095538	-56.462902	-15.553852	-11.753440	-14.857090	-14.298520	0.000000	-10.000000	0.041667	-12.733334	-94.833336	1023.000000	1023.000000	2046.000000
41.200001	-0.096219	-56.865570	-15.553321	-12.010751	-14.984266	-14.317230	0.000000	-10.000000	0.041667	-12.250000	-99.000000	1023.000000	1023.000000	2046.000000
41.220001	-0.096880	-57.255981	-15.609899	-12.208322	-15.054577	-14.383185	0.000000	-10.000000	0.041667	-11.833334	-103.000000	1023.000000	1023.000000	2046.000000
41.240002	-0.097378	-57.550213	-15.665377	-12.367112	-15.092082	-14.425643	0.000000	-10.000000	0.033333	-11.350000	-107.000000	1023.000000	1023.000000	2046.000000
41.259998	-0.097944	-57.884811	-15.722723	-12.486567	-15.142265	-14.533257	0.000000	-10.000000	0.033333	-11.050000	-111.000000	1023.000000	1023.000000	2046.000000
41.279999	-0.098401	-58.154915	-15.768120	-12.632132	-15.221487	-14.533176	0.000000	-10.000000	0.025000	-10.800000	-114.666664	1023.000000	1023.000000	2046.000000
41.299999	-0.099107	-58.572056	-15.871296	-12.814230	-15.293112	-14.593418	0.000000	-10.000000	0.025000	-10.516667	-118.333336	1023.000000	1023.000000	2046.000000
41.320000	-0.100055	-59.132427	-16.005613	-13.248221	-15.395988	-14.482603	0.000000	-10.000000	0.016667	-10.233334	-121.666664	1023.000000	1023.000000	2046.000000
41.340000	-0.100353	-59.308735	-15.970387	-13.181582	-15.437301	-14.719463	0.000000	-10.000000	0.016667	-10.100000	-125.166664	1023.000000	1023.000000	2046.000000
41.360001	-0.101260	-59.844810	-16.185371	-13.332547	-15.523315	-14.803576	0.000000	-10.000000	0.016667	-9.983334	-128.500000	1023.000000	1023.000000	2046.000000
41.380001	-0.101922	-60.235874	-16.321341	-13.458678	-15.621968	-14.833888	0.000000	-10.000000	0.016667	-9.900001	-131.833328	1023.000000	1023.000000	2046.000000
41.400002	-0.102534	-60.597656	-16.370634	-13.570027	-15.719327	-14.937668	0.000000	-10.000000	0.008333	-9.700000	-135.166672	1023.000000	1023.000000	2046.000000
41.419998	-0.103069	-60.913834	-16.399084	-13.696549	-15.804661	-15.013537	0.000000	-10.000000	0.000000	-9.650001	-138.333328	1023.000000	1023.000000	2046.000000
41.439999	-0.103389	-61.103058	-16.528151	-13.654638	-15.755522	-15.164747	0.000000	-10.000000	0.008333	-9.433333	-141.666672	1023.000000	1023.000000	2046.000000
41.459999	-0.103884	-61.395233	-16.726915	-13.561054	-15.825300	-15.281962	0.000000	-10.000000	0.008333	-9.266667	-144.833328	1023.000000	1023.000000	2046.000000
41.480000	-0.104305	-61.644112	-17.011873	-13.272569	-15.889534	-15.470138	0.000000	-10.000000	0.008333	-8.650001	-148.000000	1023.000000	1023.000000	2046.000000
41.500000	-0.104425	-61.715149	-17.258211	-12.928318	-15.995585	-15.533034	0.000000	-10.000000	0.000000	-7.816667	-150.833328	1023.000000	1023.000000	2046.000000
41.520000	-0.104414	-61.708782	-17.451899	-12.490125	-16.049452	-15.717309	0.000000	-10.000000	0.000000	-6.800000	-153.333328	1023.000000	1023.000000	2046.000000
41.540001	-0.104289	-61.634781	-17.589294	-12.137651	-16.125706	-15.782130	0.000000	-10.000000	-0.008333	-6.266667	-155.500000	1023.000000	1023.000000	2046.000000
41.560001	-0.104205	-61.585327	-17.715002	-11.803116	-16.113565	-15.953645	0.000000	-10.000000	-0.016667	-6.066667	-157.500000	1023.000000	1023.000000	2046.000000
41.580002	-0.104214	-61.590500	-17.852716	-11.610801	-16.133450	-15.993533	0.000000	-10.000000	-0.016667	-5.966667	-159.500000	1023.000000	1023.000000	2046.000000
41.599998	-0.104195	-61.579109	-17.963692	-11.425942	-16.073860	-16.115616	0.000000	-10.000000	-0.016667	-5.766667	-161.500000	1023.000000	1023.000000	2046.000000
41.619999	-0.104333	-61.661091	-18.015690	-11.342831	-16.113499	-16.189070	0.000000	-10.000000	-0.008333	-5.533333	-163.500000	1023.000000	1023.000000	2046.000000
41.639999	-0.104369	-61.682018	-18.008829	-11.434382	-16.066696	-16.172112	0.000000	-10.000000	-0.008333	-5.316667	-165.500000	1023.000000	1023.000000	2046.000000
41.660000	-0.104461	-61.736267	-17.916256	-11.592405	-16.103571	-16.124037	0.000000	-10.000000	-0.008333	-5.216667	-167.500000	1023.000000	1023.000000	2046.000000
41.680000	-0.104817	-61.946564	-17.871010	-11.693617	-16.151688	-16.230249	0.000000	-10.000000	-0.016667	-5.116667	-169.333328	1023.000000	1023.000000	2046.000000
41.700001	-0.104906	-61.999260	-17.768881	-11.828697	-16.157383	-16.244297	0.000000	-10.000000	-0.025000	-4.666667	-171.000000	1023.000000	1023.000000	2046.000000
41.720001	-0.105065	-62.093624	-17.635571	-12.077941	-16.234066	-16.146046	0.000000	-10.000000	-0.033333	-3.916667	-172.500000	1023.000000	1023.000000	2046.000000
41.740002	-0.105074	-62.098976	-17.506018	-12.313013	-16.287022	-15.992924	0.000000	-10.000000	-0.041667	-2.800000	-173.833328	1023.000000	1023.000000	2046.000000
41.759998	-0.105247	-62.201077	-17.394573	-12.533093	-16.329592	-15.943818	0.000000	-10.000000	-0.050000	-1.733333	-174.666672	1023.000000	1023.000000	2046.000000
41.779999	-0.105545	-62.377361	-17.318024	-12.803272	-16.360655	-15.895411	0.000000	-10.000000	-0.041667	-0.733333	-175.000000	1023.000000	1023.000000	2046.000000
41.799999	-0.105702	-62.469967	-17.234722	-13.075026	-16.337666	-15.822555	0.000000	-10.000000	-0.041667	-0.166667	-175.000000	1023.000000	1023.000000	2046.000000
41.820000	-0.105918	-62.597416	-17.172438	-13.304887	-16.312738	-15.807353	0.000000	-10.000000	-0.041667	0.000000	-175.000000	1023.000000	1023.000000	2046.000000
41.840000	-0.106162	-62.741566	-17.141300	-13.470986	-16.323620	-15.805661	0.000000	-10.000000	-0.050000	0.000000	-175.000000	1023.000000	1023.000000	2046.000000
41.860001	-0.106398	-62.881290	-17.146330	-13.555926	-16.312622	-15.866411	0.000000	-10.000000	-0.041667	0.000000	-175.000000	1023.000000	1023.000000	2046.000000
41.880001	-0.106446	-62.909592	-17.072845	-13.669911	-16.331867	-15.834969	0.000000	-10.000000	-0.041667	0.000000	-175.000000	1023.000000	1023.000000	2046.000000
41.900002	-0.106465	-62.920639	-17.006796	-13.735663	-16.362974	-15.815206	0.000000	-10.000000	-0.041667	0.000000	-175.000000	1023.000000	1023.000000	2046.000000
41.919998	-0.106511	-62.948196	-16.969040	-13.804820	-16.355108	-15.819231	0.000000	-10.000000	-0.050000	0.616667	-175.000000	1023.000000	1023.000000	2046.000000
41.939999	-0.106534	-62.961369	-16.923538	-13.975103	-16.380713	-15.682014	0.000000	-10.000000	-0.050000	1.366667	-175.000000	1023.000000	1023.000000	2046.000000
41.959999	-0.107077	-63.282429	-16.829000	-14.172546	-16.541218	-15.739665	0.000000	-10.000000	-0.050000	2.283333	-175.000000	1023.000000	1023.000000	2046.000000
41.980000	-0.106715	-63.068493	-16.877811	-14.166009	-16.359213	-15.665462	0.000000	-10.000000	-0.050000	2.783333	-175.000000	1023.000000	1023.000000	2046.000000
42.000000	-0.106984	-63.227718	-16.971310	-14.182752	-16.433521	-15.640138	0.000000	-10.000000	-0.050000	3.333333	-175.000000	1023.000000	1023.000000	2046.000000
42.020000	-0.106913	-63.185287	-17.070955	-14.184377	-16.344740	-15.585218	0.000000	-10.000000	-0.050000	3.916667	-175.000000	1023.000000	1023.000000	2046.000000
42.040001	-0.106811	-63.125168	-16.984615	-14.276680	-16.375244	-15.488627	0.000000	-10.000000	-0.066667	4.416667	-175.000000	1023.000000	1023.000000	2046.000000
42.060001	-0.106602	-63.002075	-16.914749	-14.251409	-16.338182	-15.497734	0.000000	-10.000000	-0.083333	4.933333	-175.000000	1023.000000	1023.000000	2046.000000
42.080002	-0.106287	-62.815845	-16.970697	-14.083784	-16.228868	-15.532495	0.000000	-10.000000	-0.100000	5.400000	-175.000000	1023.000000	1023.000000	2046.000000
42.099998	-0.105873	-62.570988	-17.144678	-13.745264	-16.073652	-15.607393	0.000000	-10.000000	-0.100000	6.033333	-175.000000	1023.000000	1023.000000	2046.000000
42.119999	-0.105492	-62.345730	-17.294079	-13.358278	-16.046528	-15.646844	0.000000	-10.000000	-0.108333	7.000000	-175.000000	1023.000000	1023.000000	2046.000000
42.139999	-0.104827	-61.952499	-17.469017	-12.841415	-15.978877	-15.663189	0.000000	-10.000000	-0.108333	8.266666	-175.000000	1023.000000	1023.000000	2046.000000
42.160000	-0.103938	-61.427574	-17.574594	-12.303718	-15.873362	-15.675901	0.000000	-10.000000	-0.116667	9.433333	-175.000000	1023.000000	1023.000000	2046.000000
42.180000	-0.103197	-60.989227	-17.657003	-11.841585	-15.792605	-15.698034	0.000000	-10.000000	-0.116667	10.233334	-109.333336	1023.000000	1023.000000	2046.000000
42.200001	-0.102637	-60.658295	-17.712946	-11.470498	-15.806445	-15.668405	0.000000	-10.000000	-0.133333	11.250000	-41.666668	1023.000000	1023.000000	2046.000000
42.220001	-0.102106	-60.344482	-17.743284	-11.131668	-15.792556	-15.676973	0.000000	-10.000000	-0.141667	12.083333	26.000000	1023.000000	1023.000000	2046.000000
42.240002	-0.101607	-60.049774	-17.765491	-10.901807	-15.765213	-15.617262	0.000000	-10.000000	-0.158333	13.250000	29.333334	1023.000000	1023.000000	2046.000000
42.259998	-0.100798	-59.571568	-17.724873	-10.692368	-15.616947	-15.537379	0.000000	-10.000000	-0.175000	13.983334	32.333332	1023.000000	1023.000000	2046.000000
42.279999	-0.099852	-59.012447	-17.565956	-10.660570	-15.378604	-15.407315	0.000000	-10.000000	-0.208333	15.033334	36.833332	1023.000000	1023.000000	2046.000000
42.299999	-0.099065	-58.547695	-17.458338	-10.662383	-15.089145	-15.337828	0.000000	-10.000000	-0.241667	15.816667	41.833332	1023.000000	1023.000000	2046.000000
42.320000	-0.098326	-58.110512	-17.266760	-10.730515	-14.894957	-15.218281	0.000000	-10.000000	-0.266667	16.883333	47.000000	1023.000000	1023.000000	2046.000000
42.340000	-0.097559	-57.657219	-17.088953	-10.792083	-14.706601	-15.069582	0.000000	-10.000000	-0.283333	18.000000	52.666668	1023.000000	1023.000000	2046.000000
42.360001	-0.096650	-57.120049	-16.877748	-10.878653	-14.484010	-14.879638	0.000000	-10.000000	-0.308333	19.200001	58.500000	1023.000000	1023.000000	2046.000000
42.380001	-0.095764	-56.596565	-16.729383	-10.959405	-14.276073	-14.631704	0.000000	-10.000000	-0.341667	20.316668	64.666664	1023.000000	1023.000000	2046.000000
42.400002	-0.094831	-56.044880	-16.483192	-11.110085	-14.108515	-14.343085	0.000000	-10.000000	-0.391667	21.466667	71.166664	1023.000000	1023.000000	2046.000000
42.419998	-0.093862	-55.472248	-16.258770	-11.300053	-13.869100	-14.044327	0.000000	-10.000000	-0.416667	22.283333	78.000000	1023.000000	1023.000000	2046.000000
42.439999	-0.092928	-54.920723	-16.043644	-11.436193	-13.656080	-13.784806	0.000000	-10.000000	-0.441667	23.266666	85.333336	1023.000000	1023.000000	2046.000000
42.459999	-0.091988	-54.364979	-15.853943	-11.517421	-13.431231	-13.562387	0.000000	-10.000000	-0.450000	23.733334	93.000000	1023.000000	1023.000000	2046.000000
42.480000	-0.091105	-53.843197	-15.690618	-11.609312	-13.189617	-13.353649	0.000000	-10.000000	-0.475000	24.733334	101.000000	1023.000000	1023.000000	2046.000000
42.500000	-0.089927	-53.147038	-15.511765	-11.605318	-12.962395	-13.067562	0.000000	-10.000000	-0.500000	25.266666	109.000000	1023.000000	1023.000000	2046.000000
42.520000	-0.088802	-52.482235	-15.286190	-11.596395	-12.758587	-12.841063	0.000000	-10.000000	-0.525000	26.133333	117.333336	1023.000000	1023.000000	2046.000000
42.540001	-0.087420	-51.665234	-15.070782	-11.503016	-12.458317	-12.633121	0.000000	-10.000000	-0.550000	26.566668	125.833336	1023.000000	1023.000000	2046.000000
42.560001	-0.086149	-50.914242	-14.948911	-11.533651	-12.081716	-12.349966	0.000000	-10.000000	-0.575000	27.016666	134.666672	1023.000000	1023.000000	2046.000000
42.580002	-0.085071	-50.276962	-14.630592	-11.593130	-11.937201	-12.116038	0.000000	-10.000000	-0.600000	27.350000	143.500000	1023.000000	1023.000000	2046.000000
42.599998	-0.083474	-49.332962	-14.433944	-11.502439	-11.501043	-11.895537	0.000000	-10.000000	-0.616667	28.066668	152.500000	1023.000000	1023.000000	2046.000000
42.619999	-0.082207	-48.584076	-14.333556	-11.554140	-11.150455	-11.545925	0.000000	-10.000000	-0.616667	28.500000	161.833328	1023.000000	1023.000000	2046.000000
42.639999	-0.080846	-47.779999	-14.274490	-11.393251	-10.837103	-11.275154	0.000000	-10.000000	-0.625000	28.966667	171.333328	1023.000000	1023.000000	2046.000000
42.660000	-0.079429	-46.942657	-14.022630	-11.385926	-10.518560	-11.015541	0.000000	-10.000000	-0.641667	29.166668	181.000000	1023.000000	1023.000000	2046.000000
42.680000	-0.077667	-45.901417	-13.720060	-11.386278	-10.126822	-10.668256	0.000000	-10.000000	-0.683333	29.683334	190.666672	1023.000000	1023.000000	2046.000000
42.700001	-0.075558	-44.654724	-13.523502	-11.246063	-9.597733	-10.287425	0.000000	-10.000000	-0.716667	30.566668	200.500000	1023.000000	1023.000000	2046.000000
42.720001	-0.073515	-43.447315	-13.414270	-10.882336	-9.102730	-10.047979	0.000000	-10.000000	-0.750000	31.350000	210.500000	1023.000000	1023.000000	2046.000000
42.740002	-0.071476	-42.242588	-13.357874	-10.493770	-8.687299	-9.703647	0.000000	-10.000000	-0.783333	32.150002	220.833328	1023.000000	1023.000000	2046.000000
42.759998	-0.069308	-40.960789	-13.246574	-9.925331	-8.349297	-9.439585	0.000000	-10.000000	-0.841667	32.933334	231.333328	1023.000000	1023.000000	2046.000000
42.779999	-0.067013	-39.604939	-13.087569	-9.391466	-7.978609	-9.147296	0.000000	-10.000000	-0.891667	33.816669	242.166672	1023.000000	1023.000000	2046.000000
42.799999	-0.064821	-38.309067	-12.937688	-8.874998	-7.673069	-8.823314	0.000000	-10.000000	-0.916667	34.700001	253.333328	1023.000000	1023.000000	2046.000000
42.820000	-0.062675	-37.040817	-12.742207	-8.348228	-7.396742	-8.553639	0.000000	-10.000000	-0.908333	35.183334	264.666656	1023.000000	1023.000000	2046.000000
42.840000	-0.060447	-35.724285	-12.519426	-7.919353	-7.055115	-8.230391	0.000000	-10.000000	-0.916667	35.733334	276.333344	1023.000000	1023.000000	2046.000000
42.860001	-0.058407	-34.518822	-12.368036	-7.458836	-6.688138	-8.003813	0.000000	-10.000000	-0.933333	36.049999	288.000000	1023.000000	1023.000000	2046.000000
42.880001	-0.056368	-33.313377	-12.062581	-7.133793	-6.462744	-7.654260	0.000000	-10.000000	-0.950000	36.166668	300.000000	1023.000000	1023.000000	2046.000000
42.900002	-0.054155	-32.005474	-11.768066	-6.840707	-6.159457	-7.237246	0.000000	-10.000000	-0.950000	36.383335	312.000000	1023.000000	1023.000000	2046.000000
42.919998	-0.051579	-30.483070	-11.395456	-6.512671	-5.692904	-6.882040	0.000000	-10.000000	-0.950000	36.383335	324.333344	1023.000000	1023.000000	2046.000000
42.939999	-0.049242	-29.102287	-11.050891	-6.229516	-5.297229	-6.524652	0.000000	-10.000000	-0.933333	36.416668	336.666656	1023.000000	1023.000000	2046.000000
42.959999	-0.046763	-27.636753	-10.719424	-5.945714	-4.759839	-6.211776	0.000000	-10.000000	-0.916667	36.116669	349.000000	1023.000000	1023.000000	2046.000000
42.980000	-0.044313	-26.189051	-10.320065	-5.795093	-4.225305	-5.848588	0.000000	-10.000000	-0.916667	35.933334	361.000000	1023.000000	1023.000000	2046.000000
43.000000	-0.042001	-24.822300	-9.774817	-5.767725	-3.859669	-5.420088	0.000000	-10.000000	-0.916667	35.933334	373.000000	1023.000000	1023.000000	2046.000000
43.020000	-0.039581	-23.392429	-9.326653	-5.852393	-3.329488	-4.883895	0.000000	-10.000000	-0.916667	35.750000	385.000000	1023.000000	1023.000000	2046.000000
43.040001	-0.037416	-22.113020	-8.761007	-6.063686	-2.974864	-4.313463	0.000000	-10.000000	-0.900000	35.616665	397.000000	1023.000000	1023.000000	2046.000000
43.060001	-0.035337	-20.884056	-8.196893	-6.293087	-2.661600	-3.732477	0.000000	-10.000000	-0.891667	35.349998	409.000000	1023.000000	1023.000000	2046.000000
43.080002	-0.033425	-19.754152	-7.686950	-6.408850	-2.455829	-3.202523	0.000000	-10.000000	-0.875000	35.216667	420.666656	1023.000000	1023.000000	2046.000000
43.099998	-0.031493	-18.612185	-7.123503	-6.461018	-2.324232	-2.703431	0.000000	-10.000000	-0.858333	35.049999	432.333344	1023.000000	1023.000000	2046.000000
43.119999	-0.029630	-17.511065	-6.669598	-6.317317	-2.149428	-2.374722	0.000000	-10.000000	-0.833333	34.700001	444.000000	1023.000000	1023.000000	2046.000000
43.139999	-0.027688	-16.363358	-6.215369	-6.194742	-1.930628	-2.022619	0.000000	-10.000000	-0.825000	34.416668	455.666656	1023.000000	1023.000000	2046.000000
43.160000	-0.025793	-15.243426	-5.808448	-6.063892	-1.721780	-1.649305	0.000000	-10.000000	-0.791667	33.983334	467.333344	1023.000000	1023.000000	2046.000000
43.180000	-0.023807	-14.070105	-5.426353	-5.819135	-1.439378	-1.385238	0.000000	-10.000000	-0.791667	33.950001	478.666656	1023.000000	1023.000000	2046.000000
43.200001	-0.021752	-12.855351	-5.091650	-5.709770	-1.084582	-0.969351	0.000000	-10.000000	-0.775000	33.933334	490.000000	1023.000000	1023.000000	2046.000000
43.220001	-0.020096	-11.876732	-4.771646	-5.799700	-0.834638	-0.470747	0.000000	-10.000000	-0.783333	33.833332	501.333344	1023.000000	1023.000000	2046.000000
43.240002	-0.017641	-10.425930	-4.275611	-5.470165	-0.534044	-0.146110	0.000000	-10.000000	-0.775000	33.549999	512.666687	1023.000000	1023.000000	2046.000000
43.259998	-0.016045	-9.482799	-4.057718	-5.330019	-0.339621	0.244560	0.000000	-10.000000	-0.766667	32.900002	524.000000	1023.000000	1023.000000	2046.000000
43.279999	-0.014377	-8.496682	-3.867197	-5.079071	-0.162270	0.611855	0.000000	-10.000000	-0.741667	32.450001	535.000000	1023.000000	1023.000000	2046.000000
43.299999	-0.012758	-7.539976	-3.501319	-4.998128	0.035556	0.923916	0.000000	-10.000000	-0.716667	32.016666	545.833313	1023.000000	1023.000000	2046.000000
43.320000	-0.010911	-6.448203	-3.135402	-4.869426	0.376247	1.180377	0.000000	-10.000000	-0.708333	31.716667	556.666687	1023.000000	1023.000000	2046.000000
43.340000	-0.009018	-5.329478	-2.932199	-4.536612	0.716421	1.422912	0.000000	-10.000000	-0.691667	31.483334	567.166687	1023.000000	1023.000000	2046.000000
43.360001	-0.007264	-4.292881	-2.880075	-4.042539	1.033109	1.596624	0.000000	-10.000000	-0.675000	30.866667	577.833313	1023.000000	1023.000000	2046.000000
43.380001	-0.005848	-3.456411	-2.906673	-3.469325	1.251218	1.668370	0.000000	-10.000000	-0.650000	30.400000	588.166687	1023.000000	1023.000000	2046.000000
43.400002	-0.004118	-2.433993	-2.828437	-2.938587	1.477465	1.855566	0.000000	-10.000000	-0.658333	29.850000	598.500000	1023.000000	1023.000000	2046.000000
43.419998	-0.002147	-1.269020	-2.738506	-2.303067	1.761144	2.011409	0.000000	-10.000000	-0.675000	29.916666	608.500000	1023.000000	1023.000000	2046.000000
43.439999	0.000078	0.046128	-2.614902	-1.577425	2.099945	2.138510	0.000000	-10.000000	-0.691667	29.933334	618.500000	1023.000000	1023.000000	2046.000000
43.459999	0.002213	1.308148	-2.469107	-0.892663	2.392039	2.277878	0.000000	-10.000000	-0.683333	29.983334	628.500000	1023.000000	1023.000000	2046.000000
43.480000	0.004298	2.540330	-2.276330	-0.333464	2.678109	2.472016	0.000000	-10.000000	-0.666667	29.750000	638.500000	1023.000000	1023.000000	2046.000000
43.500000	0.006348	3.751576	-2.083634	0.175030	2.908648	2.751531	0.000000	-10.000000	-0.658333	29.500000	648.500000	1023.000000	1023.000000	2046.000000
43.520000	0.008451	4.994701	-1.851056	0.661510	3.132073	3.052175	0.000000	-10.000000	-0.650000	29.366667	658.500000	1023.000000	1023.000000	2046.000000
43.540001	0.010878	6.428827	-1.521468	1.070258	3.443204	3.436832	0.000000	-10.000000	-0.633333	28.883333	668.166687	1023.000000	1023.000000	2046.000000
43.560001	0.013119	7.753103	-1.137184	1.350519	3.665233	3.874534	0.000000	-10.000000	-0.600000	28.600000	677.833313	1023.000000	1023.000000	2046.000000
43.580002	0.015318	9.053103	-0.808554	1.654272	3.956023	4.251361	0.000000	-10.000000	-0.575000	28.033335	687.333313	1023.000000	1023.000000	2046.000000
43.599998	0.017337	10.246379	-0.439472	1.811580	4.288614	4.585657	0.000000	-10.000000	-0.550000	27.766668	697.000000	1023.000000	1023.000000	2046.000000
43.619999	0.019374	11.450305	0.088594	1.837828	4.597306	4.926578	0.000000	-10.000000	-0.541667	27.200001	706.333313	1023.000000	1023.000000	2046.000000
43.639999	0.021377	12.633871	0.595394	1.809189	4.944778	5.284510	0.000000	-10.000000	-0.533333	27.066668	715.500000	1023.000000	1023.000000	2046.000000
43.660000	0.023098	13.650795	1.132019	1.589462	5.180447	5.748867	0.000000	-10.000000	-0.525000	26.600000	724.500000	1023.000000	1023.000000	2046.000000
43.680000	0.024662	14.575292	1.623026	1.338867	5.520207	6.093191	0.000000	-10.000000	-0.500000	26.516666	733.333313	1023.000000	1023.000000	2046.000000
43.700001	0.025929	15.324230	2.126659	1.118939	5.725723	6.352908	0.000000	-10.000000	-0.483333	25.916666	742.166687	1023.000000	1023.000000	2046.000000
43.720001	0.027259	16.110121	2.533734	0.907291	5.998753	6.670343	0.000000	-10.000000	-0.466667	25.500000	751.000000	1023.000000	1023.000000	2046.000000
43.740002	0.028459	16.819004	2.923578	0.816646	6.176369	6.902411	0.000000	-10.000000	-0.458333	24.883333	757.000000	1023.000000	1023.000000	2046.000000
43.759998	0.029841	17.635868	3.257598	0.771761	6.411482	7.195026	0.000000	-10.000000	-0.433333	24.066666	765.333313	1023.000000	1023.000000	2046.000000
43.779999	0.031356	18.531431	3.558716	0.743030	6.716246	7.513439	0.000000	-10.000000	-0.400000	23.500000	773.333313	1023.000000	1023.000000	2046.000000
43.799999	0.033004	19.505325	3.911878	0.740702	6.950734	7.902011	0.000000	-10.000000	-0.383333	22.666666	784.000000	1023.000000	1023.000000	2046.000000
43.820000	0.034848	20.594929	4.148297	0.768099	7.470172	8.208361	0.000000	-10.000000	-0.375000	22.250000	794.333313	1023.000000	1023.000000	2046.000000
43.840000	0.036219	21.405380	4.497850	0.684343	7.757611	8.465576	0.000000	-10.000000	-0.375000	21.500000	804.333313	1023.000000	1023.000000	2046.000000
43.860001	0.037607	22.225792	4.927076	0.642614	7.903552	8.752549	0.000000	-10.000000	-0.358333	21.016666	811.666687	1023.000000	1023.000000	2046.000000
43.880001	0.039323	23.239721	5.086077	0.848068	8.368104	8.937473	0.000000	-10.000000	-0.341667	20.800001	816.333313	1023.000000	1023.000000	2046.000000
43.900002	0.040437	23.898182	5.215934	1.036699	8.526649	9.118899	0.000000	-10.000000	-0.325000	20.433334	821.000000	1023.000000	1023.000000	2046.000000
43.919998	0.041481	24.514977	5.351472	1.186402	8.735712	9.241391	0.000000	-10.000000	-0.308333	19.950001	827.833313	1023.000000	1023.000000	2046.000000
43.939999	0.042464	25.096043	5.679963	1.128400	8.921213	9.366467	0.000000	-10.000000	-0.283333	19.066668	834.666687	1023.000000	1023.000000	2046.000000
43.959999	0.043627	25.783367	6.016272	1.164755	9.095630	9.506710	0.000000	-10.000000	-0.266667	18.566668	841.166687	1023.000000	1023.000000	2046.000000
43.980000	0.044874	26.520741	6.106927	1.513294	9.408068	9.492453	0.000000	-10.000000	-0.241667	17.883333	847.500000	1023.000000	1023.000000	2046.000000
44.000000	0.045485	26.881805	6.036142	1.896529	9.486272	9.462861	0.000000	-10.000000	-0.241667	17.466667	853.500000	1023.000000	1023.000000	2046.000000
44.020000	0.046077	27.231628	5.911333	2.376867	9.595760	9.347667	0.000000	-10.000000	-0.216667	16.650002	859.500000	1023.000000	1023.000000	2046.000000
44.040001	0.046823	27.672398	5.895772	2.794127	9.638825	9.343674	0.000000	-10.000000	-0.233333	16.383333	865.166687	1023.000000	1023.000000	2046.000000
44.060001	0.047605	28.134447	5.865750	3.339570	9.643921	9.285205	0.000000	-10.000000	-0.233333	15.983334	870.666687	1023.000000	1023.000000	2046.000000
44.080002	0.048508	28.667976	5.825423	3.923600	9.639579	9.279375	0.000000	-10.000000	-0.250000	15.800000	876.000000	1023.000000	1023.000000	2046.000000
44.099998	0.049328	29.152668	5.806336	4.427189	9.647754	9.271388	0.000000	-10.000000	-0.233333	15.233334	881.333313	1023.000000	1023.000000	2046.000000
44.119999	0.050208	29.672653	5.855309	4.936463	9.623192	9.257689	0.000000	-10.000000	-0.216667	14.483334	886.500000	1023.000000	1023.000000	2046.000000
44.139999	0.051135	30.220858	5.868020	5.370324	9.650046	9.332468	0.000000	-10.000000	-0.183333	13.583334	891.500000	1023.000000	1023.000000	2046.000000
44.160000	0.052136	30.812481	5.909521	5.836869	9.677325	9.388766	0.000000	-10.000000	-0.141667	12.333334	896.333313	1023.000000	1023.000000	2046.000000
44.180000	0.053245	31.467604	6.081061	6.114070	9.723879	9.548594	0.000000	-10.000000	-0.108333	11.050000	900.833313	1023.000000	1023.000000	2046.000000
44.200001	0.054271	32.073994	6.283366	6.333658	9.711323	9.745648	0.000000	-10.000000	-0.091667	9.633333	904.666687	1023.000000	1023.000000	2046.000000
44.220001	0.055176	32.609013	6.480474	6.468859	9.758365	9.901316	0.000000	-10.000000	-0.083333	8.683333	908.000000	1023.000000	1023.000000	2046.000000
44.240002	0.056063	33.133305	6.655488	6.537565	9.935233	10.005018	0.000000	-10.000000	-0.066667	7.933334	910.833313	1023.000000	1023.000000	2046.000000
44.259998	0.056713	33.517132	6.944715	6.401483	9.996828	10.174107	0.000000	-10.000000	-0.075000	7.450000	913.666687	1023.000000	1023.000000	2046.000000
44.279999	0.057438	33.945728	7.245286	6.308518	10.147181	10.244743	0.000000	-10.000000	-0.066667	6.933333	916.166687	1023.000000	1023.000000	2046.000000
44.299999	0.057870	34.201283	7.538234	6.000881	10.255610	10.406556	0.000000	-10.000000	-0.066667	6.450000	918.833313	1023.000000	1023.000000	2046.000000
44.320000	0.057917	34.228970	7.746236	5.604780	10.376112	10.501842	0.000000	-10.000000	-0.058333	5.850000	921.166687	1023.000000	1023.000000	2046.000000
44.340000	0.057931	34.237095	7.947236	5.129992	10.474567	10.685302	0.000000	-10.000000	-0.066667	5.033333	923.333313	1023.000000	1023.000000	2046.000000
44.360001	0.057586	34.033623	8.075978	4.776459	10.440710	10.740477	0.000000	-10.000000	-0.075000	4.083333	925.000000	1023.000000	1023.000000	2046.000000
44.380001	0.057674	34.085529	8.109430	4.608830	10.639914	10.727358	0.000000	-10.000000	-0.066667	3.083333	926.500000	1023.000000	1023.000000	2046.000000
44.400002	0.057724	34.114906	8.137278	4.482793	10.759800	10.735036	0.000000	-10.000000	-0.058333	1.716667	927.833313	1023.000000	1023.000000	2046.000000
44.419998	0.057691	34.095402	8.214214	4.379541	10.777474	10.724174	0.000000	-10.000000	-0.041667	0.350000	928.666687	1023.000000	1023.000000	2046.000000
44.439999	0.057831	34.178082	8.186661	4.356922	10.929840	10.704659	0.000000	-10.000000	-0.041667	-0.800000	929.000000	1023.000000	1023.000000	2046.000000
44.459999	0.058026	34.293549	8.168486	4.285655	11.151973	10.687432	0.000000	-10.000000	-0.041667	-1.250000	929.000000	1023.000000	1023.000000	2046.000000
44.480000	0.057605	34.044472	8.204914	4.000826	11.095737	10.742993	0.000000	-10.000000	-0.050000	-1.400000	929.000000	1023.000000	1023.000000	2046.000000
44.500000	0.057693	34.096550	8.421602	3.819447	10.940450	10.915050	0.000000	-10.000000	-0.033333	-1.450000	929.000000	1023.000000	1023.000000	2046.000000
44.520000	0.057608	34.046265	8.271171	3.790790	11.013246	10.971058	0.000000	-10.000000	-0.033333	-1.800000	929.000000	1023.000000	1023.000000	2046.000000
44.540001	0.057221	33.817902	8.093088	3.895692	10.840902	10.988220	0.000000	-10.000000	-0.025000	-2.433333	929.000000	1023.000000	1023.000000	2046.000000
44.560001	0.056420	33.344181	8.008714	3.769037	10.654380	10.912051	0.000000	-10.000000	-0.033333	-3.333333	929.000000	1023.000000	1023.000000	2046.000000
44.580002	0.055737	32.940762	8.004015	3.504574	10.588203	10.843971	0.000000	-10.000000	-0.016667	-4.450000	929.000000	1023.000000	1023.000000	2046.000000
44.599998	0.055097	32.562046	8.003577	3.329980	10.507496	10.720994	0.000000	-10.000000	-0.008333	-5.400000	929.000000	1023.000000	1023.000000	2046.000000
44.619999	0.054566	32.248280	7.798531	3.401414	10.463842	10.584494	0.000000	-10.000000	0.000000	-6.250000	929.000000	1023.000000	1023.000000	2046.000000
44.639999	0.053794	31.792278	7.473275	3.609666	10.387042	10.322295	0.000000	-10.000000	0.000000	-6.783333	929.000000	1023.000000	1023.000000	2046.000000
44.660000	0.052874	31.248446	7.149094	3.877911	10.154924	10.066516	0.000000	-10.000000	0.008333	-7.433333	929.000000	1023.000000	1023.000000	2046.000000
44.680000	0.052090	30.785055	6.894727	4.149301	9.873182	9.867845	0.000000	-10.000000	0.008333	-7.816667	929.000000	1023.000000	1023.000000	2046.000000
44.700001	0.051617	30.505564	6.506507	4.623889	9.757782	9.617385	0.000000	-10.000000	0.008333	-8.200000	929.000000	1023.000000	1023.000000	2046.000000
44.720001	0.051013	30.148964	6.275529	5.016671	9.485285	9.371478	0.000000	-10.000000	0.000000	-8.400001	925.333313	1023.000000	1023.000000	2046.000000
44.740002	0.050618	29.914961	5.899872	5.543373	9.435033	9.036683	0.000000	-10.000000	0.000000	-8.500000	917.333313	1023.000000	1023.000000	2046.000000
44.759998	0.050171	29.650969	5.647305	5.816486	9.297816	8.889359	0.000000	-10.000000	0.000000	-8.600000	908.500000	1023.000000	1023.000000	2046.000000
44.779999	0.049814	29.439932	5.432133	6.157549	9.186502	8.663748	0.000000	-10.000000	0.016667	-9.066667	902.333313	1023.000000	1023.000000	2046.000000
44.799999	0.049570	29.295881	5.310722	6.408728	9.059472	8.516958	0.000000	-10.000000	0.025000	-9.883333	899.333313	1023.000000	1023.000000	2046.000000
44.820000	0.049469	29.235945	5.271048	6.460755	8.987265	8.516876	0.000000	-10.000000	0.041667	-10.816667	895.833313	1023.000000	1023.000000	2046.000000
44.840000	0.049184	29.067532	5.170418	6.510258	8.941566	8.445291	0.000000	-10.000000	0.041667	-11.616667	892.000000	1023.000000	1023.000000	2046.000000
44.860001	0.048883	28.889946	5.047617	6.531862	8.931409	8.379057	0.000000	-10.000000	0.050000	-12.000000	888.000000	1023.000000	1023.000000	2046.000000
44.880001	0.048296	28.542711	4.995073	6.430987	8.867462	8.249189	0.000000	-10.000000	0.050000	-12.316667	884.000000	1023.000000	1023.000000	2046.000000
44.900002	0.047658	28.165670	5.044302	6.248594	8.765540	8.107235	0.000000	-10.000000	0.050000	-12.266666	880.000000	1023.000000	1023.000000	2046.000000
44.919998	0.046878	27.705132	5.101028	5.919023	8.664068	8.021011	0.000000	-10.000000	0.050000	-12.383333	876.000000	1023.000000	1023.000000	2046.000000
44.939999	0.045870	27.109159	5.173755	5.561721	8.556633	7.817050	0.000000	-10.000000	0.050000	-12.433333	872.000000	1023.000000	1023.000000	2046.000000
44.959999	0.044520	26.311209	5.242618	4.998027	8.366827	7.703737	0.000000	-10.000000	0.050000	-12.650001	868.000000	1023.000000	1023.000000	2046.000000
44.980000	0.043140	25.495720	5.198212	4.526827	8.245785	7.524896	0.000000	-10.000000	0.066667	-13.116667	863.666687	1023.000000	1023.000000	2046.000000
45.000000	0.041686	24.636574	5.144381	4.124951	8.060080	7.307162	0.000000	-10.000000	0.075000	-13.633333	859.333313	1023.000000	1023.000000	2046.000000
45.020000	0.040238	23.780592	4.971324	3.899295	7.859888	7.050085	0.000000	-10.000000	0.108333	-14.283334	854.666687	1023.000000	1023.000000	2046.000000
45.040001	0.038649	22.841534	4.740918	3.799012	7.684036	6.617567	0.000000	-10.000000	0.125000	-14.816667	850.000000	1023.000000	1023.000000	2046.000000
45.060001	0.037207	21.989323	4.613136	3.641754	7.341075	6.393357	0.000000	-10.000000	0.150000	-15.483334	845.000000	1023.000000	1023.000000	2046.000000
45.080002	0.035860	21.193211	4.477818	3.494425	7.062151	6.158814	0.000000	-10.000000	0.150000	-16.083334	839.833313	1023.000000	1023.000000	2046.000000
45.099998	0.034117	20.163422	4.234723	3.296232	6.798606	5.833860	0.000000	-10.000000	0.150000	-16.799999	834.333313	1023.000000	1023.000000	2046.000000
45.119999	0.032125	18.985588	4.077748	2.921883	6.458766	5.527191	0.000000	-10.000000	0.166667	-17.483334	828.833313	1023.000000	1023.000000	2046.000000
45.139999	0.030658	18.118679	3.954317	2.846726	6.114097	5.203539	0.000000	-10.000000	0.191667	-18.300001	822.833313	1023.000000	1023.000000	2046.000000
45.160000	0.028371	16.767214	3.488117	2.684754	5.767932	4.826409	0.000000	-10.000000	0.216667	-19.150002	816.833313	1023.000000	1023.000000	2046.000000
45.180000	0.026225	15.498997	2.987966	2.685053	5.313846	4.512132	0.000000	-10.000000	0.233333	-19.883333	810.333313	1023.000000	1023.000000	2046.000000
45.200001	0.023820	14.077776	2.693914	2.423227	4.833540	4.127095	0.000000	-10.000000	0.258333	-20.683334	803.833313	1023.000000	1023.000000	2046.000000
45.220001	0.021434	12.667295	2.417611	2.069446	4.359581	3.820659	0.000000	-10.000000	0.291667	-21.516666	797.000000	1023.000000	1023.000000	2046.000000
45.240002	0.019182	11.336341	1.990502	1.820843	4.015967	3.509029	0.000000	-10.000000	0.316667	-22.383333	789.666687	1023.000000	1023.000000	2046.000000
45.259998	0.016668	9.850940	1.389502	1.795972	3.644794	3.020671	0.000000	-10.000000	0.333333	-23.150002	782.166687	1023.000000	1023.000000	2046.000000
45.279999	0.014318	8.461642	0.772732	1.870609	3.228542	2.589759	0.000000	-10.000000	0.341667	-23.750000	774.500000	1023.000000	1023.000000	2046.000000
45.299999	0.012062	7.128674	0.202353	1.976421	2.756269	2.193629	0.000000	-10.000000	0.366667	-24.316668	766.666687	1023.000000	1023.000000	2046.000000
45.320000	0.010027	5.925704	-0.332814	2.188029	2.331002	1.739487	0.000000	-10.000000	0.408333	-24.883333	758.500000	1023.000000	1023.000000	2046.000000
45.340000	0.008248	4.874470	-0.859617	2.456718	1.943191	1.334177	0.000000	-10.000000	0.441667	-25.616667	750.000000	1023.000000	1023.000000	2046.000000
45.360001	0.006542	3.866505	-1.313659	2.794290	1.597342	0.788532	0.000000	-10.000000	0.475000	-26.416668	741.500000	1023.000000	1023.000000	2046.000000
45.380001	0.004807	2.841038	-1.796503	3.049435	1.264145	0.323960	0.000000	-10.000000	0.483333	-26.966667	732.666687	1023.000000	1023.000000	2046.000000
45.400002	0.003247	1.919097	-2.220417	3.282603	1.057353	-0.200441	0.000000	-10.000000	0.500000	-27.300001	723.666687	1023.000000	1023.000000	2046.000000
45.419998	0.001853	1.095271	-2.505379	3.361133	0.790434	-0.550916	0.000000	-10.000000	0.500000	-27.500000	714.500000	1023.000000	1023.000000	2046.000000
45.439999	0.000546	0.322617	-2.862767	3.444801	0.576741	-0.836158	0.000000	-10.000000	0.500000	-27.716667	705.500000	1023.000000	1023.000000	2046.000000
45.459999	-0.000618	-0.365503	-2.985900	3.350964	0.346126	-1.076694	0.000000	-10.000000	0.508333	-27.900002	696.333313	1023.000000	1023.000000	2046.000000
45.480000	-0.001767	-1.044037	-3.186153	3.265402	0.149076	-1.272363	0.000000	-10.000000	0.508333	-28.000000	687.000000	1023.000000	1023.000000	2046.000000
45.500000	-0.003100	-1.831881	-3.348973	3.123721	-0.119794	-1.486836	0.000000	-10.000000	0.508333	-28.116667	677.500000	1023.000000	1023.000000	2046.000000
45.520000	-0.004193	-2.478041	-3.469098	2.934434	-0.370845	-1.572532	0.000000	-10.000000	0.500000	-28.049999	668.000000	1023.000000	1023.000000	2046.000000
45.540001	-0.005399	-3.190852	-3.522068	2.676120	-0.678760	-1.666145	0.000000	-10.000000	0.500000	-27.883333	658.666687	1023.000000	1023.000000	2046.000000
45.560001	-0.006655	-3.932952	-3.536088	2.330787	-1.063185	-1.664466	0.000000	-10.000000	0.500000	-27.616667	649.333313	1023.000000	1023.000000	2046.000000
45.580002	-0.007892	-4.664290	-3.606417	1.935569	-1.285137	-1.708306	0.000000	-10.000000	0.491667	-27.400000	640.166687	1023.000000	1023.000000	2046.000000
45.599998	-0.009164	-5.415674	-3.667967	1.544554	-1.531543	-1.760719	0.000000	-10.000000	0.491667	-27.466667	631.000000	1023.000000	1023.000000	2046.000000
45.619999	-0.010695	-6.320940	-3.769233	1.079517	-1.754787	-1.876437	0.000000	-10.000000	0.491667	-27.483334	621.833313	1023.000000	1023.000000	2046.000000
45.639999	-0.012172	-7.193768	-3.893568	0.797455	-2.017658	-2.079998	0.000000	-10.000000	0.491667	-27.683334	612.666687	1023.000000	1023.000000	2046.000000
45.660000	-0.013665	-8.076061	-4.035800	0.532607	-2.248021	-2.324848	0.000000	-10.000000	0.491667	-27.633333	603.500000	1023.000000	1023.000000	2046.000000
45.680000	-0.015039	-8.888271	-4.175503	0.312391	-2.491187	-2.533972	0.000000	-10.000000	0.491667	-27.750000	594.333313	1023.000000	1023.000000	2046.000000
45.700001	-0.016207	-9.578603	-4.347256	0.180922	-2.693837	-2.718431	0.000000	-10.000000	0.500000	-27.716667	585.000000	1023.000000	1023.000000	2046.000000
45.720001	-0.017284	-10.214760	-4.418892	-0.021636	-2.955075	-2.819157	0.000000	-10.000000	0.500000	-27.766666	575.666687	1023.000000	1023.000000	2046.000000
45.740002	-0.018586	-10.984146	-4.574964	-0.307770	-3.100008	-3.001405	0.000000	-10.000000	0.500000	-27.733334	566.500000	1023.000000	1023.000000	2046.000000
45.759998	-0.019975	-11.805257	-4.643925	-0.739344	-3.349252	-3.072736	0.000000	-10.000000	0.500000	-27.716667	557.333313	1023.000000	1023.000000	2046.000000
45.779999	-0.021234	-12.549081	-4.743031	-0.899801	-3.575262	-3.330987	0.000000	-10.000000	0.500000	-27.716667	548.000000	1023.000000	1023.000000	2046.000000
45.799999	-0.022917	-13.544079	-5.092108	-1.098843	-3.831623	-3.521504	0.000000	-10.000000	0.500000	-27.750000	538.666687	1023.000000	1023.000000	2046.000000
45.820000	-0.024152	-14.274040	-5.381513	-1.259641	-4.010747	-3.622139	0.000000	-10.000000	0.500000	-27.633333	529.333313	1023.000000	1023.000000	2046.000000
45.840000	-0.025707	-15.192721	-5.551760	-1.601704	-4.197510	-3.841746	0.000000	-10.000000	0.500000	-27.583334	520.166687	1023.000000	1023.000000	2046.000000
45.860001	-0.027147	-16.043802	-5.618168	-1.971906	-4.422760	-4.030968	0.000000	-10.000000	0.500000	-27.566668	510.833344	1023.000000	1023.000000	2046.000000
45.880001	-0.028592	-16.897743	-5.896830	-2.235918	-4.492959	-4.272035	0.000000	-10.000000	0.500000	-27.716667	501.666656	1023.000000	1023.000000	2046.000000
45.900002	-0.030247	-17.875835	-6.143180	-2.396364	-4.730051	-4.606242	0.000000	-10.000000	0.500000	-27.633333	492.500000	1023.000000	1023.000000	2046.000000
45.919998	-0.031425	-18.572332	-6.496531	-2.420334	-4.839230	-4.816236	0.000000	-10.000000	0.500000	-27.283333	483.333344	1023.000000	1023.000000	2046.000000
45.939999	-0.032488	-19.200233	-6.796898	-2.314771	-4.998011	-5.090552	0.000000	-10.000000	0.483333	-26.833334	474.166656	1023.000000	1023.000000	2046.000000
45.959999	-0.033147	-19.590109	-7.094208	-2.161397	-4.992096	-5.342407	0.000000	-10.000000	0.475000	-26.400000	465.166656	1023.000000	1023.000000	2046.000000
45.980000	-0.034066	-20.132763	-7.400357	-2.024012	-5.164892	-5.543503	0.000000	-10.000000	0.466667	-26.483334	456.333344	1023.000000	1023.000000	2046.000000
46.000000	-0.035050	-20.714516	-7.633068	-1.949210	-5.373727	-5.758512	0.000000	-10.000000	0.466667	-26.466667	447.500000	1023.000000	1023.000000	2046.000000
46.020000	-0.035987	-21.268419	-7.950325	-1.896809	-5.435215	-5.986069	0.000000	-10.000000	0.475000	-26.616667	438.666656	1023.000000	1023.000000	2046.000000
46.040001	-0.037082	-21.915600	-8.206409	-1.819077	-5.525385	-6.364728	0.000000	-10.000000	0.475000	-26.316668	429.833344	1023.000000	1023.000000	2046.000000
46.060001	-0.038251	-22.606054	-8.375134	-1.882845	-5.716174	-6.631902	0.000000	-10.000000	0.475000	-26.166668	421.166656	1023.000000	1023.000000	2046.000000
46.080002	-0.039129	-23.125284	-8.511808	-1.921126	-5.843657	-6.848693	0.000000	-10.000000	0.458333	-25.766666	412.500000	1023.000000	1023.000000	2046.000000
46.099998	-0.040120	-23.710684	-8.523428	-2.190452	-5.976359	-7.020445	0.000000	-10.000000	0.458333	-25.616667	403.833344	1023.000000	1023.000000	2046.000000
46.119999	-0.041241	-24.373350	-8.460165	-2.583903	-6.248661	-7.080621	0.000000	-10.000000	0.466667	-25.266666	395.333344	1023.000000	1023.000000	2046.000000
46.139999	-0.042353	-25.030918	-8.500432	-2.841503	-6.487119	-7.201864	0.000000	-10.000000	0.458333	-25.100000	386.666656	1023.000000	1023.000000	2046.000000
46.160000	-0.043358	-25.624546	-8.562530	-3.096759	-6.727610	-7.237646	0.000000	-10.000000	0.416667	-24.616667	378.333344	1023.000000	1023.000000	2046.000000
46.180000	-0.044337	-26.203163	-8.676137	-3.386164	-6.894099	-7.246762	0.000000	-10.000000	0.375000	-24.366667	370.000000	1023.000000	1023.000000	2046.000000
46.200001	-0.045505	-26.893452	-8.780927	-3.587016	-7.138045	-7.387465	0.000000	-10.000000	0.350000	-23.900000	362.000000	1023.000000	1023.000000	2046.000000
46.220001	-0.046579	-27.528446	-8.872693	-3.865118	-7.349716	-7.440918	0.000000	-10.000000	0.350000	-23.600000	354.000000	1023.000000	1023.000000	2046.000000
46.240002	-0.047876	-28.294966	-9.026280	-4.190140	-7.537469	-7.541077	0.000000	-10.000000	0.341667	-23.183334	346.000000	1023.000000	1023.000000	2046.000000
46.259998	-0.049252	-29.107685	-9.150331	-4.529738	-7.732880	-7.694736	0.000000	-10.000000	0.333333	-22.950001	338.333344	1023.000000	1023.000000	2046.000000
46.279999	-0.050557	-29.879406	-9.312622	-4.827483	-7.878750	-7.860550	0.000000	-10.000000	0.316667	-22.516666	330.666656	1023.000000	1023.000000	2046.000000
46.299999	-0.052102	-30.792061	-9.508699	-5.077610	-8.088304	-8.117448	0.000000	-10.000000	0.308333	-22.150000	323.333344	1023.000000	1023.000000	2046.000000
46.320000	-0.053252	-31.471827	-9.673341	-5.295748	-8.237010	-8.265727	0.000000	-10.000000	0.300000	-21.883333	315.833344	1023.000000	1023.000000	2046.000000
46.340000	-0.054430	-32.168171	-9.769567	-5.524830	-8.460732	-8.413041	0.000000	-10.000000	0.300000	-21.816668	308.500000	1023.000000	1023.000000	2046.000000
46.360001	-0.055480	-32.788738	-10.020122	-5.651570	-8.451425	-8.665621	0.000000	-10.000000	0.300000	-21.816668	301.166656	1023.000000	1023.000000	2046.000000
46.380001	-0.056982	-33.676189	-10.063958	-6.041561	-8.756931	-8.813740	0.000000	-10.000000	0.300000	-21.550001	293.833344	1023.000000	1023.000000	2046.000000
46.400002	-0.058408	-34.518993	-10.241172	-6.505121	-8.958015	-8.814686	0.000000	-10.000000	0.300000	-21.366667	286.666656	1023.000000	1023.000000	2046.000000
46.419998	-0.059773	-35.325867	-10.347893	-6.612788	-9.173716	-9.191471	0.000000	-10.000000	0.300000	-21.150000	279.500000	1023.000000	1023.000000	2046.000000
46.439999	-0.061346	-36.255577	-10.774346	-6.668461	-9.253274	-9.559495	0.000000	-10.000000	0.291667	-21.000000	272.500000	1023.000000	1023.000000	2046.000000
46.459999	-0.062806	-37.118088	-11.003504	-6.931023	-9.432789	-9.750771	0.000000	-10.000000	0.291667	-20.683334	265.500000	1023.000000	1023.000000	2046.000000
46.480000	-0.064331	-38.019726	-11.105534	-7.248609	-9.670286	-9.995296	0.000000	-10.000000	0.275000	-20.383333	258.500000	1023.000000	1023.000000	2046.000000
46.500000	-0.065562	-38.747215	-11.199705	-7.602807	-9.869979	-10.074725	0.000000	-10.000000	0.283333	-20.250000	251.666672	1023.000000	1023.000000	2046.000000
46.520000	-0.066590	-39.354954	-11.400656	-7.786848	-9.964250	-10.203202	0.000000	-10.000000	0.266667	-20.183334	245.000000	1023.000000	1023.000000	2046.000000
46.540001	-0.067814	-40.077820	-11.639436	-7.925158	-10.215721	-10.297506	0.000000	-10.000000	0.250000	-19.800001	238.333328	1023.000000	1023.000000	2046.000000
46.560001	-0.068400	-40.424362	-11.939528	-7.766186	-10.314354	-10.404293	0.000000	-10.000000	0.208333	-19.066668	231.833328	1023.000000	1023.000000	2046.000000
46.580002	-0.068894	-40.716118	-12.245267	-7.532750	-10.419583	-10.518517	0.000000	-10.000000	0.183333	-18.283333	225.500000	1023.000000	1023.000000	2046.000000
46.599998	-0.069394	-41.011665	-12.566071	-7.211411	-10.501543	-10.732642	0.000000	-10.000000	0.183333	-17.683334	219.500000	1023.000000	1023.000000	2046.000000
46.619999	-0.070090	-41.423054	-12.815374	-7.023454	-10.671220	-10.913007	0.000000	-10.000000	0.183333	-17.483334	213.500000	1023.000000	1023.000000	2046.000000
46.639999	-0.070625	-41.739468	-13.123434	-6.735480	-10.677934	-11.202619	0.000000	-10.000000	0.175000	-17.250000	207.500000	1023.000000	1023.000000	2046.000000
46.660000	-0.071176	-42.065308	-13.295709	-6.580881	-10.782502	-11.406218	0.000000	-10.000000	0.158333	-17.100000	201.500000	1023.000000	1023.000000	2046.000000
46.680000	-0.071717	-42.384937	-13.474923	-6.493456	-10.837448	-11.579109	0.000000	-10.000000	0.150000	-16.700001	195.833328	1023.000000	1023.000000	2046.000000
46.700001	-0.072395	-42.785393	-13.593499	-6.459385	-10.989173	-11.743334	0.000000	-10.000000	0.150000	-16.416668	190.166672	1023.000000	1023.000000	2046.000000
46.720001	-0.072830	-43.042282	-13.612860	-6.544096	-11.031023	-11.854302	0.000000	-10.000000	0.150000	-15.983334	184.833328	1023.000000	1023.000000	2046.000000
46.740002	-0.073362	-43.356907	-13.617901	-6.822247	-11.061554	-11.855206	0.000000	-10.000000	0.150000	-15.733334	181.166672	1023.000000	1023.000000	2046.000000
46.759998	-0.074129	-43.810467	-13.673208	-6.903529	-11.090784	-12.142947	0.000000	-10.000000	0.133333	-15.466667	176.000000	1023.000000	1023.000000	2046.000000
46.779999	-0.074936	-44.286892	-13.633540	-7.260188	-11.275594	-12.117569	0.000000	-10.000000	0.116667	-15.066667	170.833328	1023.000000	1023.000000	2046.000000
46.799999	-0.075720	-44.750408	-13.656348	-7.475104	-11.422307	-12.196651	0.000000	-10.000000	0.083333	-14.500000	164.000000	1023.000000	1023.000000	2046.000000
46.820000	-0.076250	-45.063786	-13.686996	-7.657720	-11.467398	-12.251671	0.000000	-10.000000	0.066667	-13.783334	159.166672	1023.000000	1023.000000	2046.000000
46.840000	-0.077076	-45.552101	-13.701982	-7.962547	-11.637733	-12.249840	0.000000	-10.000000	0.050000	-13.183333	154.500000	1023.000000	1023.000000	2046.000000
46.860001	-0.077854	-46.011658	-13.667547	-8.237391	-11.792401	-12.314320	0.000000	-10.000000	0.050000	-12.750000	150.166672	1023.000000	1023.000000	2046.000000
46.880001	-0.078631	-46.470749	-13.692469	-8.535095	-11.859961	-12.383224	0.000000	-10.000000	0.050000	-12.300000	146.000000	1023.000000	1023.000000	2046.000000
46.900002	-0.079246	-46.834286	-13.748520	-8.792942	-11.876589	-12.416236	0.000000	-10.000000	0.041667	-11.983334	142.000000	1023.000000	1023.000000	2046.000000
46.919998	-0.080084	-47.329365	-13.764014	-9.002560	-12.009907	-12.552882	0.000000	-10.000000	0.033333	-11.450000	138.000000	1023.000000	1023.000000	2046.000000
46.939999	-0.080805	-47.755981	-13.824174	-9.208529	-12.096087	-12.627191	0.000000	-10.000000	0.025000	-11.150001	134.000000	1023.000000	1023.000000	2046.000000
46.959999	-0.081344	-48.074055	-13.837997	-9.370209	-12.180013	-12.685834	0.000000	-10.000000	0.016667	-10.716667	130.166672	1023.000000	1023.000000	2046.000000
46.980000	-0.082005	-48.465191	-13.814795	-9.552082	-12.335596	-12.762717	0.000000	-10.000000	0.008333	-10.416667	126.500000	1023.000000	1023.000000	2046.000000
47.000000	-0.082752	-48.906643	-13.849862	-9.749813	-12.493725	-12.813242	0.000000	-10.000000	0.008333	-10.033334	123.000000	1023.000000	1023.000000	2046.000000
47.020000	-0.083221	-49.183384	-13.919996	-9.804873	-12.455296	-13.003220	0.000000	-10.000000	0.008333	-9.683333	119.666664	1023.000000	1023.000000	2046.000000
47.040001	-0.084000	-49.644123	-13.837681	-10.028357	-12.637462	-13.140626	0.000000	-10.000000	0.008333	-9.316667	116.500000	1023.000000	1023.000000	2046.000000
47.060001	-0.084935	-50.196629	-13.894536	-10.357917	-12.821365	-13.122811	0.000000	-10.000000	0.000000	-8.916667	113.500000	1023.000000	1023.000000	2046.000000
47.080002	-0.085499	-50.530109	-14.147061	-10.362639	-12.888576	-13.131834	0.000000	-10.000000	0.000000	-8.416667	110.500000	1023.000000	1023.000000	2046.000000
47.099998	-0.085964	-50.804916	-14.240090	-10.546881	-12.956215	-13.061732	0.000000	-10.000000	0.000000	-7.816667	107.500000	1023.000000	1023.000000	2046.000000
47.119999	-0.086399	-51.061852	-14.275008	-10.720388	-12.988542	-13.077914	0.000000	-10.000000	0.000000	-7.316667	104.833336	1023.000000	1023.000000	2046.000000
47.139999	-0.086628	-51.197361	-14.299814	-10.887767	-13.005640	-13.004142	0.000000	-10.000000	-0.008333	-6.983334	102.333336	1023.000000	1023.000000	2046.000000
47.160000	-0.087106	-51.479523	-14.424417	-10.856076	-13.075594	-13.123432	0.000000	-10.000000	-0.016667	-6.650000	100.000000	1023.000000	1023.000000	2046.000000
47.180000	-0.087333	-51.613575	-14.695699	-10.627332	-13.018888	-13.271654	0.000000	-10.000000	-0.033333	-5.916667	97.666664	1023.000000	1023.000000	2046.000000
47.200001	-0.087589	-51.764885	-14.919116	-10.299622	-13.097269	-13.448880	0.000000	-10.000000	-0.041667	-4.816667	95.666664	1023.000000	1023.000000	2046.000000
47.220001	-0.087568	-51.752495	-15.097959	-9.963472	-13.169823	-13.521240	0.000000	-10.000000	-0.050000	-3.666667	94.166664	1023.000000	1023.000000	2046.000000
47.240002	-0.087378	-51.640255	-15.367533	-9.411017	-13.080120	-13.781583	0.000000	-10.000000	-0.041667	-3.066667	93.000000	1023.000000	1023.000000	2046.000000
47.259998	-0.087229	-51.552097	-15.563897	-9.049541	-13.020536	-13.918120	0.000000	-10.000000	-0.033333	-3.150000	92.000000	1023.000000	1023.000000	2046.000000
47.279999	-0.087141	-51.500324	-15.615420	-8.774162	-13.079307	-14.031437	0.000000	-10.000000	-0.033333	-3.566667	90.833336	1023.000000	1023.000000	2046.000000
47.299999	-0.087262	-51.571972	-15.723294	-8.530519	-13.100003	-14.218158	0.000000	-10.000000	-0.041667	-3.850000	89.666664	1023.000000	1023.000000	2046.000000
47.320000	-0.087332	-51.613400	-15.844515	-8.326654	-13.098091	-14.344139	0.000000	-10.000000	-0.050000	-3.866667	88.333336	1023.000000	1023.000000	2046.000000
47.340000	-0.087458	-51.687675	-15.921184	-8.314908	-13.157026	-14.294556	0.000000	-10.000000	-0.050000	-3.716667	87.166664	1023.000000	1023.000000	2046.000000
47.360001	-0.087537	-51.734653	-15.870747	-8.493627	-13.211410	-14.158873	0.000000	-10.000000	-0.041667	-3.633333	85.833336	1023.000000	1023.000000	2046.000000
47.380001	-0.087501	-51.713200	-15.817833	-8.552902	-13.186776	-14.155690	0.000000	-10.000000	-0.033333	-3.733333	84.666664	1023.000000	1023.000000	2046.000000
47.400002	-0.087507	-51.716408	-15.720667	-8.710503	-13.229354	-14.055886	0.000000	-10.000000	-0.033333	-3.516667	83.333336	1023.000000	1023.000000	2046.000000
47.419998	-0.087696	-51.828621	-15.643485	-8.871741	-13.271952	-14.041444	0.000000	-10.000000	-0.041667	-3.083333	82.166664	1023.000000	1023.000000	2046.000000
47.439999	-0.087892	-51.944187	-15.499373	-9.090116	-13.386827	-13.967870	0.000000	-10.000000	-0.050000	-2.150000	81.333336	1023.000000	1023.000000	2046.000000
47.459999	-0.087996	-52.005798	-15.429895	-9.308780	-13.399681	-13.867443	0.000000	-10.000000	-0.041667	-1.200000	81.000000	1023.000000	1023.000000	2046.000000
47.480000	-0.088246	-52.153584	-15.336304	-9.459049	-13.396111	-13.962120	0.000000	-10.000000	-0.033333	-0.416667	81.000000	1023.000000	1023.000000	2046.000000
47.500000	-0.088503	-52.305470	-15.194104	-9.752285	-13.471569	-13.887513	0.000000	-10.000000	-0.033333	0.000000	81.000000	1023.000000	1023.000000	2046.000000
47.520000	-0.088556	-52.336304	-15.078166	-9.944178	-13.413150	-13.900811	0.000000	-10.000000	-0.041667	0.000000	81.000000	1023.000000	1023.000000	2046.000000
47.540001	-0.088805	-52.483852	-14.950498	-10.208863	-13.454364	-13.870127	0.000000	-10.000000	-0.050000	0.000000	81.000000	1023.000000	1023.000000	2046.000000
47.560001	-0.088853	-52.512314	-14.903307	-10.272644	-13.410363	-13.925998	0.000000	-10.000000	-0.050000	0.000000	81.000000	1023.000000	1023.000000	2046.000000
47.580002	-0.088977	-52.585186	-14.807042	-10.449368	-13.440010	-13.888764	0.000000	-10.000000	-0.050000	0.000000	81.000000	1023.000000	1023.000000	2046.000000
47.599998	-0.088927	-52.555698	-14.724332	-10.502946	-13.407763	-13.920657	0.000000	-10.000000	-0.050000	0.633333	81.000000	1023.000000	1023.000000	2046.000000
47.619999	-0.088966	-52.578678	-14.646795	-10.536230	-13.416301	-13.979354	0.000000	-10.000000	-0.066667	1.550000	81.000000	1023.000000	1023.000000	2046.000000
47.639999	-0.089143	-52.683788	-14.576218	-10.704329	-13.493633	-13.909609	0.000000	-10.000000	-0.075000	2.766667	81.000000	1023.000000	1023.000000	2046.000000
47.660000	-0.089225	-52.731857	-14.591515	-10.878174	-13.515424	-13.746745	0.000000	-10.000000	-0.083333	3.566667	81.000000	1023.000000	1023.000000	2046.000000
47.680000	-0.089012	-52.605877	-14.516379	-10.856876	-13.461510	-13.771112	0.000000	-10.000000	-0.083333	4.416667	81.000000	1023.000000	1023.000000	2046.000000
47.700001	-0.088900	-52.540016	-14.644584	-10.902080	-13.403825	-13.589527	0.000000	-10.000000	-0.083333	5.350000	81.000000	1023.000000	1023.000000	2046.000000
47.720001	-0.088782	-52.470100	-14.740014	-10.854705	-13.386509	-13.488873	0.000000	-10.000000	-0.108333	6.416667	81.000000	1023.000000	1023.000000	2046.000000
47.740002	-0.088710	-52.427361	-14.723426	-10.935525	-13.371421	-13.396989	0.000000	-10.000000	-0.125000	7.150000	81.000000	1023.000000	1023.000000	2046.000000
47.759998	-0.088313	-52.192902	-14.670019	-10.910366	-13.282987	-13.329532	0.000000	-10.000000	-0.133333	8.050000	81.000000	1023.000000	1023.000000	2046.000000
47.779999	-0.087737	-51.852390	-14.658475	-10.795158	-13.125896	-13.272862	0.000000	-10.000000	-0.133333	8.866667	81.000000	1023.000000	1023.000000	2046.000000
47.799999	-0.087305	-51.597351	-14.628514	-10.652041	-13.114594	-13.202203	0.000000	-10.000000	-0.141667	10.283334	81.000000	1023.000000	1023.000000	2046.000000
47.820000	-0.086664	-51.218163	-14.747679	-10.281302	-12.970037	-13.219146	0.000000	-10.000000	-0.175000	11.866667	61.333332	1023.000000	1023.000000	2046.000000
47.840000	-0.085754	-50.680756	-14.795139	-9.801997	-12.875518	-13.208100	0.000000	-10.000000	-0.216667	14.150001	44.500000	1023.000000	1023.000000	2046.000000
47.860001	-0.084631	-50.017151	-14.892024	-9.285841	-12.669764	-13.169523	0.000000	-10.000000	-0.250000	15.833334	27.666666	1023.000000	1023.000000	2046.000000
47.880001	-0.083290	-49.224384	-14.881148	-8.716856	-12.435072	-13.191310	0.000000	-10.000000	-0.291667	17.266668	32.166668	1023.000000	1023.000000	2046.000000
47.900002	-0.081941	-48.427166	-14.906351	-8.242769	-12.163821	-13.114225	0.000000	-10.000000	-0.308333	17.733334	33.833332	1023.000000	1023.000000	2046.000000
47.919998	-0.080564	-47.613060	-14.872603	-7.827482	-11.863194	-13.049780	0.000000	-10.000000	-0.341667	19.050001	39.666668	1023.000000	1023.000000	2046.000000
47.939999	-0.079320	-46.877914	-14.806922	-7.497768	-11.606009	-12.967216	0.000000	-10.000000	-0.375000	20.316668	46.000000	1023.000000	1023.000000	2046.000000
47.959999	-0.078059	-46.133057	-14.744946	-7.236368	-11.316678	-12.835063	0.000000	-10.000000	-0.416667	21.900000	54.833332	1023.000000	1023.000000	2046.000000
47.980000	-0.076746	-45.356667	-14.479185	-7.186925	-11.115769	-12.574786	0.000000	-10.000000	-0.450000	22.850000	61.833332	1023.000000	1023.000000	2046.000000
48.000000	-0.075224	-44.457653	-14.244310	-7.077324	-10.832945	-12.303075	0.000000	-10.000000	-0.466667	23.383333	66.666664	1023.000000	1023.000000	2046.000000
48.020000	-0.073806	-43.619267	-13.955577	-7.004408	-10.581848	-12.077435	0.000000	-10.000000	-0.483333	24.116667	74.333336	1023.000000	1023.000000	2046.000000
48.040001	-0.072374	-42.772976	-13.620890	-7.029582	-10.411276	-11.711228	0.000000	-10.000000	-0.508333	24.916666	82.500000	1023.000000	1023.000000	2046.000000
48.060001	-0.070965	-41.940037	-13.273652	-7.046075	-10.212708	-11.407603	0.000000	-10.000000	-0.541667	26.016666	93.500000	1023.000000	1023.000000	2046.000000
48.080002	-0.069511	-41.080883	-12.949033	-7.139451	-9.972667	-11.019731	0.000000	-10.000000	-0.566667	26.600000	99.166664	1023.000000	1023.000000	2046.000000
48.099998	-0.068078	-40.233948	-12.501977	-7.212057	-9.870290	-10.649625	0.000000	-10.000000	-0.591667	27.500000	108.000000	1023.000000	1023.000000	2046.000000
48.119999	-0.066478	-39.288723	-12.207621	-7.289710	-9.519675	-10.271716	0.000000	-10.000000	-0.608333	28.100000	114.000000	1023.000000	1023.000000	2046.000000
48.139999	-0.065028	-38.431801	-11.817815	-7.462141	-9.305265	-9.846581	0.000000	-10.000000	-0.625000	28.850000	126.333336	1023.000000	1023.000000	2046.000000
48.160000	-0.063555	-37.561237	-11.470140	-7.523072	-9.019815	-9.548209	0.000000	-10.000000	-0.625000	29.150000	135.833328	1023.000000	1023.000000	2046.000000
48.180000	-0.062265	-36.798401	-11.143053	-7.476007	-8.851341	-9.328001	0.000000	-10.000000	-0.616667	29.200001	148.666672	1023.000000	1023.000000	2046.000000
48.200001	-0.060716	-35.883236	-10.870137	-7.375531	-8.574159	-9.063411	0.000000	-10.000000	-0.608333	29.100000	155.166672	1023.000000	1023.000000	2046.000000
48.220001	-0.059116	-34.937374	-10.575216	-7.306685	-8.309188	-8.746284	0.000000	-10.000000	-0.616667	29.116667	161.833328	1023.000000	1023.000000	2046.000000
48.240002	-0.057406	-33.927029	-10.255277	-7.220999	-8.070850	-8.379902	0.000000	-10.000000	-0.633333	29.233334	171.500000	1023.000000	1023.000000	2046.000000
48.259998	-0.055723	-32.932343	-9.926090	-7.139766	-7.818737	-8.047750	0.000000	-10.000000	-0.650000	29.350000	181.166672	1023.000000	1023.000000	2046.000000
48.279999	-0.054195	-32.029419	-9.667328	-7.035345	-7.573361	-7.753386	0.000000	-10.000000	-0.650000	29.333334	190.833328	1023.000000	1023.000000	2046.000000
48.299999	-0.052152	-30.821869	-9.290257	-6.812254	-7.182264	-7.537093	0.000000	-10.000000	-0.650000	29.466667	197.500000	1023.000000	1023.000000	2046.000000
48.320000	-0.050776	-30.008604	-8.975586	-6.905313	-7.053059	-7.074647	0.000000	-10.000000	-0.650000	29.733334	210.833328	1023.000000	1023.000000	2046.000000
48.340000	-0.049153	-29.049244	-8.797548	-6.673723	-6.818271	-6.759701	0.000000	-10.000000	-0.650000	29.766666	224.166672	1023.000000	1023.000000	2046.000000
48.360001	-0.047715	-28.199682	-8.598135	-6.547921	-6.593477	-6.460149	0.000000	-10.000000	-0.641667	29.533333	237.500000	1023.000000	1023.000000	2046.000000
48.380001	-0.046535	-27.502172	-8.228724	-6.508842	-6.550761	-6.213846	0.000000	-10.000000	-0.633333	29.166666	244.166672	1023.000000	1023.000000	2046.000000
48.400002	-0.044814	-26.485342	-7.896662	-6.339156	-6.326198	-5.923326	0.000000	-10.000000	-0.625000	29.116667	250.666672	1023.000000	1023.000000	2046.000000
48.419998	-0.043039	-25.436033	-7.718904	-6.020482	-6.033099	-5.663548	0.000000	-10.000000	-0.608333	28.900000	260.333344	1023.000000	1023.000000	2046.000000
48.439999	-0.041604	-24.588018	-7.633040	-5.620358	-5.847239	-5.487380	0.000000	-10.000000	-0.591667	28.683334	270.000000	1023.000000	1023.000000	2046.000000
48.459999	-0.040047	-23.667494	-7.575434	-5.136023	-5.709964	-5.246072	0.000000	-10.000000	-0.583333	28.466667	279.666656	1023.000000	1023.000000	2046.000000
48.480000	-0.038544	-22.779678	-7.526212	-4.626793	-5.543199	-5.083475	0.000000	-10.000000	-0.583333	28.583334	286.000000	1023.000000	1023.000000	2046.000000
48.500000	-0.036804	-21.751068	-7.461789	-4.132240	-5.324396	-4.832642	0.000000	-10.000000	-0.575000	28.483334	298.666656	1023.000000	1023.000000	2046.000000
48.520000	-0.035033	-20.704533	-7.339221	-3.570102	-5.120439	-4.674772	0.000000	-10.000000	-0.558333	28.233334	311.500000	1023.000000	1023.000000	2046.000000
48.540001	-0.033125	-19.577110	-7.242636	-3.061715	-4.831840	-4.440919	0.000000	-10.000000	-0.550000	28.083334	321.166656	1023.000000	1023.000000	2046.000000
48.560001	-0.031189	-18.432884	-7.090026	-2.557510	-4.565989	-4.219358	0.000000	-10.000000	-0.558333	28.216667	327.500000	1023.000000	1023.000000	2046.000000
48.580002	-0.029365	-17.354567	-6.947053	-2.163431	-4.314822	-3.929260	0.000000	-10.000000	-0.558333	27.983334	333.666656	1023.000000	1023.000000	2046.000000
48.599998	-0.027482	-16.241945	-6.801661	-1.848671	-4.030151	-3.561463	0.000000	-10.000000	-0.550000	27.550001	346.000000	1023.000000	1023.000000	2046.000000
48.619999	-0.025212	-14.900364	-6.589528	-1.526657	-3.583999	-3.200180	0.000000	-10.000000	-0.533333	27.050001	355.333344	1023.000000	1023.000000	2046.000000
48.639999	-0.023016	-13.602166	-6.401380	-1.181558	-3.156726	-2.862502	0.000000	-10.000000	-0.516667	26.883333	364.666656	1023.000000	1023.000000	2046.000000
48.660000	-0.021409	-12.652585	-6.266149	-0.867105	-2.837398	-2.681934	0.000000	-10.000000	-0.525000	26.700001	370.666656	1023.000000	1023.000000	2046.000000
48.680000	-0.019732	-11.661407	-5.968081	-0.767035	-2.584449	-2.341842	0.000000	-10.000000	-0.525000	26.483334	379.666656	1023.000000	1023.000000	2046.000000
48.700001	-0.017950	-10.608392	-5.523782	-0.751613	-2.372580	-1.960417	0.000000	-10.000000	-0.525000	26.333334	391.333344	1023.000000	1023.000000	2046.000000
48.720001	-0.016190	-9.568579	-5.060653	-0.823863	-2.177861	-1.506201	0.000000	-10.000000	-0.508333	26.400000	400.166656	1023.000000	1023.000000	2046.000000
48.740002	-0.014492	-8.564991	-4.473902	-1.000147	-2.006375	-1.084567	0.000000	-10.000000	-0.500000	26.400000	409.000000	1023.000000	1023.000000	2046.000000
48.759998	-0.012810	-7.570670	-3.883265	-1.188382	-1.818171	-0.680853	0.000000	-10.000000	-0.491667	26.050001	417.833344	1023.000000	1023.000000	2046.000000
48.779999	-0.011289	-6.671595	-3.335487	-1.369346	-1.624052	-0.342710	0.000000	-10.000000	-0.475000	25.583334	429.500000	1023.000000	1023.000000	2046.000000
48.799999	-0.009567	-5.654253	-2.896950	-1.419731	-1.355769	0.018198	0.000000	-10.000000	-0.458333	25.216667	438.166656	1023.000000	1023.000000	2046.000000
48.820000	-0.007945	-4.695324	-2.510244	-1.410556	-1.069363	0.294839	0.000000	-10.000000	-0.450000	25.016666	443.833344	1023.000000	1023.000000	2046.000000
48.840000	-0.006377	-3.768856	-2.111775	-1.397160	-0.873208	0.613287	0.000000	-10.000000	-0.450000	24.833334	452.166656	1023.000000	1023.000000	2046.000000
48.860001	-0.004962	-2.932402	-1.733769	-1.394064	-0.714612	0.910043	0.000000	-10.000000	-0.450000	24.650002	460.500000	1023.000000	1023.000000	2046.000000
48.880001	-0.003418	-2.019746	-1.366112	-1.340574	-0.506469	1.193409	0.000000	-10.000000	-0.450000	24.666668	468.666656	1023.000000	1023.000000	2046.000000
48.900002	-0.001845	-1.090383	-1.007629	-1.397824	-0.272776	1.587846	0.000000	-10.000000	-0.433333	24.400000	477.000000	1023.000000	1023.000000	2046.000000
48.919998	-0.000233	-0.137775	-0.670051	-1.363422	0.062630	1.833068	0.000000	-10.000000	-0.416667	24.133333	485.333344	1023.000000	1023.000000	2046.000000
48.939999	0.001670	0.987253	-0.237761	-1.297940	0.311126	2.211828	0.000000	-10.000000	-0.408333	23.883333	493.666656	1023.000000	1023.000000	2046.000000
48.959999	0.003174	1.875553	0.013080	-1.318676	0.524084	2.657065	0.000000	-10.000000	-0.400000	23.750000	501.666656	1023.000000	1023.000000	2046.000000
48.980000	0.004790	2.830733	0.167181	-1.169614	0.777286	3.055879	0.000000	-10.000000	-0.383333	23.400000	512.333313	1023.000000	1023.000000	2046.000000
49.000000	0.006137	3.626816	0.430708	-1.243264	1.027366	3.412006	0.000000	-10.000000	-0.358333	22.916668	520.333313	1023.000000	1023.000000	2046.000000
49.020000	0.007750	4.580153	0.787873	-1.284291	1.292009	3.784562	0.000000	-10.000000	-0.366667	22.433334	525.333313	1023.000000	1023.000000	2046.000000
49.040001	0.009641	5.697834	1.055036	-1.128615	1.655585	4.115827	0.000000	-10.000000	-0.366667	22.433334	530.333313	1023.000000	1023.000000	2046.000000
49.060001	0.011727	6.930871	1.121396	-0.680763	2.097674	4.392565	0.000000	-10.000000	-0.366667	21.966667	540.166687	1023.000000	1023.000000	2046.000000
49.080002	0.013446	7.946588	1.156458	-0.097016	2.371057	4.516088	0.000000	-10.000000	-0.350000	21.766668	547.666687	1023.000000	1023.000000	2046.000000
49.099998	0.014846	8.774034	1.159752	0.458444	2.600621	4.555217	0.000000	-10.000000	-0.350000	21.266668	555.000000	1023.000000	1023.000000	2046.000000
49.119999	0.016277	9.619451	1.186597	1.033125	2.762462	4.637265	0.000000	-10.000000	-0.350000	21.383333	559.833313	1023.000000	1023.000000	2046.000000
49.139999	0.018007	10.642212	1.247232	1.744567	2.951982	4.698431	0.000000	-10.000000	-0.366667	21.650000	567.000000	1023.000000	1023.000000	2046.000000
49.160000	0.019693	11.638658	1.332482	2.477533	3.095547	4.733095	0.000000	-10.000000	-0.383333	22.066668	576.666687	1023.000000	1023.000000	2046.000000
49.180000	0.021409	12.652424	1.412727	3.143770	3.284760	4.811166	0.000000	-10.000000	-0.400000	22.350000	586.333313	1023.000000	1023.000000	2046.000000
49.200001	0.023075	13.637422	1.525534	3.757900	3.456320	4.897668	0.000000	-10.000000	-0.400000	22.483334	593.666687	1023.000000	1023.000000	2046.000000
49.220001	0.024832	14.675883	1.671337	4.299716	3.625059	5.079772	0.000000	-10.000000	-0.400000	22.233334	598.666687	1023.000000	1023.000000	2046.000000
49.240002	0.026698	15.778478	1.859863	4.711824	3.822397	5.384394	0.000000	-10.000000	-0.391667	21.933334	603.666687	1023.000000	1023.000000	2046.000000
49.259998	0.028601	16.903183	2.111846	5.004938	4.003407	5.782993	0.000000	-10.000000	-0.375000	21.333334	611.166687	1023.000000	1023.000000	2046.000000
49.279999	0.030481	18.014498	2.260633	5.370271	4.265571	6.118024	0.000000	-10.000000	-0.350000	20.950001	618.333313	1023.000000	1023.000000	2046.000000
49.299999	0.032066	18.950830	2.522481	5.586475	4.456819	6.385054	0.000000	-10.000000	-0.325000	20.166668	627.666687	1023.000000	1023.000000	2046.000000
49.320000	0.033449	19.768372	2.894708	5.664777	4.594749	6.614138	0.000000	-10.000000	-0.308333	19.683334	634.500000	1023.000000	1023.000000	2046.000000
49.340000	0.034753	20.539263	3.302923	5.597568	4.767425	6.871347	0.000000	-10.000000	-0.300000	19.200001	641.166687	1023.000000	1023.000000	2046.000000
49.360001	0.035904	21.219440	3.726452	5.374048	4.919555	7.199385	0.000000	-10.000000	-0.275000	18.983334	647.666687	1023.000000	1023.000000	2046.000000
49.380001	0.036680	21.678112	4.087458	5.014967	5.065565	7.510123	0.000000	-10.000000	-0.250000	18.766666	654.166687	1023.000000	1023.000000	2046.000000
49.400002	0.037298	22.042974	4.440359	4.678790	5.221312	7.702514	0.000000	-10.000000	-0.233333	18.233334	660.500000	1023.000000	1023.000000	2046.000000
49.419998	0.038065	22.496267	4.751627	4.351314	5.390262	8.003065	0.000000	-10.000000	-0.225000	17.750000	664.500000	1023.000000	1023.000000	2046.000000
49.439999	0.038698	22.870440	4.965383	4.209797	5.574196	8.121062	0.000000	-10.000000	-0.233333	16.783333	672.333313	1023.000000	1023.000000	2046.000000
49.459999	0.039495	23.341669	5.259871	4.059256	5.692354	8.330189	0.000000	-10.000000	-0.233333	16.183332	678.166687	1023.000000	1023.000000	2046.000000
49.480000	0.040083	23.689112	5.496848	4.002413	5.778744	8.411108	0.000000	-10.000000	-0.225000	15.350000	683.833313	1023.000000	1023.000000	2046.000000
49.500000	0.041006	24.234802	5.720356	3.985784	5.921056	8.607607	0.000000	-10.000000	-0.208333	14.633333	687.333313	1023.000000	1023.000000	2046.000000
49.520000	0.041800	24.703947	5.951764	3.919480	6.026215	8.806489	0.000000	-10.000000	-0.175000	13.383333	694.000000	1023.000000	1023.000000	2046.000000
49.540001	0.042335	25.020193	6.206744	3.753773	6.032099	9.027576	0.000000	-10.000000	-0.158333	12.366667	700.166687	1023.000000	1023.000000	2046.000000
49.560001	0.042790	25.289072	6.435093	3.487430	6.113048	9.253501	0.000000	-10.000000	-0.133333	11.716667	704.666687	1023.000000	1023.000000	2046.000000
49.580002	0.043423	25.662745	6.665688	3.598429	6.050481	9.348146	0.000000	-10.000000	-0.116667	11.366667	707.333313	1023.000000	1023.000000	2046.000000
49.599998	0.043894	25.941259	6.734750	3.667455	6.028429	9.510627	0.000000	-10.000000	-0.100000	10.816667	709.666687	1023.000000	1023.000000	2046.000000
49.619999	0.044200	26.122210	6.707750	3.747830	6.022336	9.644293	0.000000	-10.000000	-0.091667	10.166667	713.333313	1023.000000	1023.000000	2046.000000
49.639999	0.044221	26.134682	6.904757	3.522908	6.005957	9.701060	0.000000	-10.000000	-0.083333	9.566667	716.666687	1023.000000	1023.000000	2046.000000
49.660000	0.044811	26.483521	7.092957	3.421061	6.144890	9.824614	0.000000	-10.000000	-0.091667	9.416667	720.166687	1023.000000	1023.000000	2046.000000
49.680000	0.045481	26.879068	7.124522	3.577910	6.260259	9.916377	0.000000	-10.000000	-0.100000	9.650001	723.333313	1023.000000	1023.000000	2046.000000
49.700001	0.046054	27.218000	7.016796	3.833767	6.349039	10.018399	0.000000	-10.000000	-0.108333	10.083334	726.666687	1023.000000	1023.000000	2046.000000
49.720001	0.046151	27.275286	6.807988	4.138690	6.331630	9.996980	0.000000	-10.000000	-0.108333	10.250000	729.833313	1023.000000	1023.000000	2046.000000
49.740002	0.046376	27.408207	6.635935	4.492697	6.260850	10.018725	0.000000	-10.000000	-0.100000	10.083334	733.166687	1023.000000	1023.000000	2046.000000
49.759998	0.046616	27.549824	6.430104	4.960060	6.224802	9.934857	0.000000	-10.000000	-0.108333	9.966667	736.500000	1023.000000	1023.000000	2046.000000
49.779999	0.047139	27.859438	6.260350	5.535089	6.193172	9.870828	0.000000	-10.000000	-0.108333	9.950000	739.833313	1023.000000	1023.000000	2046.000000
49.799999	0.047731	28.208794	6.149129	6.043448	6.173213	9.843004	0.000000	-10.000000	-0.100000	9.800000	743.166687	1023.000000	1023.000000	2046.000000
49.820000	0.048304	28.547754	6.002901	6.534675	6.245476	9.764703	0.000000	-10.000000	-0.075000	9.216667	747.500000	1023.000000	1023.000000	2046.000000
49.840000	0.048803	28.842295	5.962415	6.881974	6.239663	9.758245	0.000000	-10.000000	-0.058333	8.383333	751.833313	1023.000000	1023.000000	2046.000000
49.860001	0.049495	29.251549	5.846304	7.215532	6.366197	9.823515	0.000000	-10.000000	-0.050000	7.733334	755.000000	1023.000000	1023.000000	2046.000000
49.880001	0.050266	29.707487	5.896123	7.468578	6.439052	9.903734	0.000000	-10.000000	-0.050000	6.916667	756.833313	1023.000000	1023.000000	2046.000000
49.900002	0.051267	30.298527	5.955952	7.710213	6.601768	10.030594	0.000000	-10.000000	-0.050000	6.100000	758.333313	1023.000000	1023.000000	2046.000000
49.919998	0.052169	30.832117	5.995003	7.826521	6.775635	10.234958	0.000000	-10.000000	-0.066667	5.183333	760.500000	1023.000000	1023.000000	2046.000000
49.939999	0.052931	31.282097	6.125537	7.853249	6.942200	10.361112	0.000000	-10.000000	-0.083333	5.133334	762.500000	1023.000000	1023.000000	2046.000000
49.959999	0.053743	31.762064	6.285968	7.727735	7.226028	10.522332	0.000000	-10.000000	-0.091667	5.366667	764.166687	1023.000000	1023.000000	2046.000000
49.980000	0.054506	32.213306	6.555163	7.557472	7.452020	10.648653	0.000000	-10.000000	-0.100000	5.950000	765.833313	1023.000000	1023.000000	2046.000000
50.000000	0.055119	32.575104	6.838727	7.254380	7.650780	10.831216	0.000000	-10.000000	-0.100000	6.450000	767.500000	1023.000000	1023.000000	2046.000000
50.020000	0.055492	32.795830	7.110749	6.773458	7.844489	11.067133	0.000000	-10.000000	-0.116667	7.016667	769.833313	1023.000000	1023.000000	2046.000000
50.040001	0.055597	32.857704	7.309649	6.421393	8.047918	11.078744	0.000000	-10.000000	-0.108333	7.450000	772.166687	1023.000000	1023.000000	2046.000000
50.060001	0.055684	32.909042	7.517786	6.106231	8.197369	11.087656	0.000000	-10.000000	-0.108333	7.700000	774.666687	1023.000000	1023.000000	2046.000000
50.080002	0.055896	33.034485	7.737556	5.925324	8.257003	11.114602	0.000000	-10.000000	-0.100000	7.716667	777.000000	1023.000000	1023.000000	2046.000000
50.099998	0.056076	33.141106	7.851871	5.859581	8.370250	11.059403	0.000000	-10.000000	-0.100000	7.516667	779.666687	1023.000000	1023.000000	2046.000000
50.119999	0.056523	33.405346	7.982964	5.761051	8.522633	11.138697	0.000000	-10.000000	-0.066667	6.800000	782.166687	1023.000000	1023.000000	2046.000000
50.139999	0.056808	33.573566	8.124730	5.700697	8.578582	11.169557	0.000000	-10.000000	-0.050000	5.783333	784.666687	1023.000000	1023.000000	2046.000000
50.160000	0.056990	33.681217	8.264408	5.589710	8.630371	11.196730	0.000000	-10.000000	-0.041667	4.450000	786.666687	1023.000000	1023.000000	2046.000000
50.180000	0.056915	33.636917	8.459032	5.351100	8.576623	11.250163	0.000000	-10.000000	-0.058333	3.200000	788.500000	1023.000000	1023.000000	2046.000000
50.200001	0.056892	33.623074	8.570879	5.334239	8.567037	11.150919	0.000000	-10.000000	-0.058333	1.733333	789.833313	1023.000000	1023.000000	2046.000000
50.220001	0.056779	33.556431	8.536973	5.177354	8.546231	11.295874	0.000000	-10.000000	-0.041667	0.366667	790.666687	1023.000000	1023.000000	2046.000000
50.240002	0.056459	33.367550	8.432760	5.243124	8.401269	11.290398	0.000000	-10.000000	-0.041667	-1.050000	791.000000	1023.000000	1023.000000	2046.000000
50.259998	0.055924	33.051121	8.469622	5.154628	8.201673	11.225198	0.000000	-10.000000	-0.041667	-2.033333	791.000000	1023.000000	1023.000000	2046.000000
50.279999	0.055419	32.752632	8.563396	4.874258	8.125923	11.189055	0.000000	-10.000000	-0.050000	-2.950000	791.000000	1023.000000	1023.000000	2046.000000
50.299999	0.055205	32.625996	8.617675	4.785536	8.096080	11.126707	0.000000	-10.000000	-0.050000	-3.350000	791.000000	1023.000000	1023.000000	2046.000000
50.320000	0.055087	32.556206	8.493082	4.897379	8.083998	11.081746	0.000000	-10.000000	-0.050000	-3.000000	791.000000	1023.000000	1023.000000	2046.000000
50.340000	0.054989	32.498447	8.278119	5.094472	8.114927	11.010928	0.000000	-10.000000	-0.050000	-2.233333	791.000000	1023.000000	1023.000000	2046.000000
50.360001	0.054783	32.376751	8.092170	5.392892	8.040359	10.851331	0.000000	-10.000000	-0.058333	-1.100000	791.000000	1023.000000	1023.000000	2046.000000
50.380001	0.054468	32.190441	7.961237	5.694303	7.800913	10.733986	0.000000	-10.000000	-0.058333	-0.466667	791.000000	1023.000000	1023.000000	2046.000000
50.400002	0.054472	32.192879	7.702970	6.241957	7.647077	10.600874	0.000000	-10.000000	-0.058333	0.566667	791.000000	1023.000000	1023.000000	2046.000000
50.419998	0.054381	32.139313	7.459224	6.711674	7.488511	10.479903	0.000000	-10.000000	-0.050000	1.183333	791.000000	1023.000000	1023.000000	2046.000000
50.439999	0.054457	32.184029	7.267908	7.197983	7.345887	10.372252	0.000000	-10.000000	-0.050000	1.883333	791.000000	1023.000000	1023.000000	2046.000000
50.459999	0.054705	32.330742	7.064925	7.631129	7.340209	10.294477	0.000000	-10.000000	-0.050000	1.850000	791.000000	1023.000000	1023.000000	2046.000000
50.480000	0.054915	32.454762	6.869889	8.036636	7.344052	10.204185	0.000000	-10.000000	-0.041667	1.233333	791.000000	1023.000000	1023.000000	2046.000000
50.500000	0.055079	32.551529	6.752113	8.303905	7.318498	10.177012	0.000000	-10.000000	-0.025000	-0.283333	791.000000	1023.000000	1023.000000	2046.000000
50.520000	0.055307	32.686321	6.614647	8.494406	7.422945	10.154324	0.000000	-10.000000	-0.016667	-1.983333	791.000000	1023.000000	1023.000000	2046.000000
50.540001	0.055303	32.684299	6.479433	8.652123	7.492786	10.059958	0.000000	-10.000000	-0.008333	-3.850000	791.000000	1023.000000	1023.000000	2046.000000
50.560001	0.055114	32.572186	6.342707	8.657717	7.532079	10.039681	0.000000	-10.000000	-0.025000	-5.333333	791.000000	1023.000000	1023.000000	2046.000000
50.580002	0.054815	32.395912	6.342594	8.582944	7.550644	9.919728	0.000000	-10.000000	-0.016667	-6.583333	791.000000	1023.000000	1023.000000	2046.000000
50.599998	0.054543	32.234852	6.431038	8.342807	7.586583	9.874424	0.000000	-10.000000	-0.016667	-7.550000	791.000000	1023.000000	1023.000000	2046.000000
50.619999	0.054066	31.952780	6.553857	8.014075	7.543813	9.841033	0.000000	-10.000000	0.000000	-7.966667	791.000000	1023.000000	1023.000000	2046.000000
50.639999	0.053399	31.558807	6.649835	7.578013	7.479759	9.851201	0.000000	-10.000000	0.000000	-8.466667	791.000000	1023.000000	1023.000000	2046.000000
50.660000	0.052289	30.902725	6.702252	7.080324	7.411836	9.708313	0.000000	-10.000000	0.008333	-8.883333	791.000000	1023.000000	1023.000000	2046.000000
50.680000	0.050914	30.090055	6.642178	6.594703	7.327992	9.525181	0.000000	-10.000000	0.025000	-9.783334	787.500000	1023.000000	1023.000000	2046.000000
50.700001	0.049601	29.314026	6.568804	6.266719	7.154732	9.323771	0.000000	-10.000000	0.058333	-11.333334	778.166687	1023.000000	1023.000000	2046.000000
50.720001	0.048147	28.454758	6.486948	6.042869	6.879409	9.045533	0.000000	-10.000000	0.083333	-12.550000	768.833313	1023.000000	1023.000000	2046.000000
50.740002	0.046661	27.576487	6.350179	5.824523	6.594515	8.807270	0.000000	-10.000000	0.108333	-13.850000	761.666687	1023.000000	1023.000000	2046.000000
50.759998	0.045035	26.615768	6.224750	5.622759	6.193224	8.575035	0.000000	-10.000000	0.133333	-14.816668	758.666687	1023.000000	1023.000000	2046.000000
50.779999	0.043421	25.661627	6.078567	5.430573	5.818222	8.334264	0.000000	-10.000000	0.166667	-16.200001	753.833313	1023.000000	1023.000000	2046.000000
50.799999	0.041565	24.564753	5.969103	5.160014	5.352356	8.083281	0.000000	-10.000000	0.191667	-17.466667	748.333313	1023.000000	1023.000000	2046.000000
50.820000	0.039586	23.395494	5.886920	4.769542	4.843307	7.895726	0.000000	-10.000000	0.216667	-18.683334	742.500000	1023.000000	1023.000000	2046.000000
50.840000	0.037702	22.281752	5.622410	4.736190	4.569657	7.353496	0.000000	-10.000000	0.250000	-19.850000	736.166687	1023.000000	1023.000000	2046.000000
50.860001	0.035594	21.036230	5.292795	4.473972	4.032403	7.237061	0.000000	-10.000000	0.300000	-21.150002	729.500000	1023.000000	1023.000000	2046.000000
50.880001	0.033399	19.739025	4.884623	4.510475	3.459779	6.884148	0.000000	-10.000000	0.333333	-22.233334	722.333313	1023.000000	1023.000000	2046.000000
50.900002	0.030984	18.311790	4.532118	4.270404	2.995669	6.513599	0.000000	-10.000000	0.366667	-23.183334	715.000000	1023.000000	1023.000000	2046.000000
50.919998	0.028573	16.886805	4.239076	3.981189	2.594012	6.072527	0.000000	-10.000000	0.400000	-24.083334	707.333313	1023.000000	1023.000000	2046.000000
50.939999	0.026408	15.606935	3.876653	3.822095	2.306213	5.601975	0.000000	-10.000000	0.441667	-24.883333	699.333313	1023.000000	1023.000000	2046.000000
50.959999	0.024130	14.260953	3.477122	3.730652	1.858081	5.195098	0.000000	-10.000000	0.466667	-25.700001	691.000000	1023.000000	1023.000000	2046.000000
50.980000	0.022065	13.040193	2.927567	3.828588	1.536477	4.747561	0.000000	-10.000000	0.466667	-26.133333	682.500000	1023.000000	1023.000000	2046.000000
51.000000	0.020285	11.988232	2.429546	3.965130	1.217805	4.375751	0.000000	-10.000000	0.458333	-26.400000	673.833313	1023.000000	1023.000000	2046.000000
[truncated: 1,120,004 more chars]
