# Supplementary material for: Effect of Electrode Belt and Body Positions on Regional Pulmonary Ventilation- and Perfusion-Related Impedance Changes Measured by Electric Impedance Tomography
Source: PLoS One. 2016 Jun 2;11(6):e0155913. doi: 10.1371/journal.pone.0155913 (PMC4890811; doi:10.1371/journal.pone.0155913)
Supplement: S1 Dataset — (ZIP) [file pone.0155913.s001.zip › Dataset/Fp12-left-2i.txt]

Patient Name:	Fp12
Registry:	Fp12
Investigator:	 
Diagnosys:	 
Notes:	v�nster2i           
Sample Rate [Hz]:	50.10
Time Base 	Pixels Mean 	Pixels Sum 	UPPER RIGHT		UPPER LEFT		LOWER RIGHT		LOWER LEFT		QRS	ETCO2	Paw	Flow (L/min)	Volume	Analog1	Analog2	AnalogSum
0.000000	-0.037788	-22.332838	-5.164586	-8.493140	-2.999928	-5.675185	0.000000	-10.000000	-0.025000	-2.233333	11.833333	1023.000000	1023.000000	2046.000000
0.020000	-0.038883	-22.979736	-5.629216	-8.478558	-3.038174	-5.833789	0.000000	-10.000000	-0.008333	-2.533334	11.166667	1023.000000	1023.000000	2046.000000
0.040000	-0.039633	-23.423277	-5.776969	-8.464074	-3.274184	-5.908049	0.000000	-10.000000	0.000000	-3.133333	10.333333	1023.000000	1023.000000	2046.000000
0.060000	-0.040226	-23.773718	-5.865077	-8.459688	-3.519022	-5.929932	0.000000	-10.000000	0.000000	-3.800000	9.333333	1023.000000	1023.000000	2046.000000
0.080000	-0.040892	-24.167034	-5.993256	-8.527711	-3.781534	-5.864532	0.000000	-10.000000	-0.008333	-4.216667	8.000000	1023.000000	1023.000000	2046.000000
0.100000	-0.041405	-24.470079	-6.169085	-8.603292	-3.937442	-5.760262	0.000000	-10.000000	-0.016667	-4.350000	6.500000	1023.000000	1023.000000	2046.000000
0.120000	-0.041733	-24.664303	-6.485905	-8.691009	-3.899436	-5.587955	0.000000	-10.000000	-0.016667	-4.216667	5.000000	1023.000000	1023.000000	2046.000000
0.140000	-0.041646	-24.612959	-6.825270	-8.604496	-3.654928	-5.528265	0.000000	-10.000000	-0.025000	-3.866667	3.666667	1023.000000	1023.000000	2046.000000
0.160000	-0.041368	-24.448496	-6.861605	-8.525033	-3.599711	-5.462146	0.000000	-10.000000	-0.025000	-3.383333	2.333333	1023.000000	1023.000000	2046.000000
0.180000	-0.040976	-24.216616	-6.639818	-8.469496	-3.710406	-5.396896	0.000000	-10.000000	-0.025000	-2.766667	1.166667	1023.000000	1023.000000	2046.000000
0.200000	-0.040278	-23.804176	-6.342518	-8.507632	-3.763305	-5.190720	0.000000	-10.000000	-0.025000	-2.066667	0.333333	1023.000000	1023.000000	2046.000000
0.220000	-0.039487	-23.336554	-6.005814	-8.643448	-3.745174	-4.942118	0.000000	-10.000000	-0.025000	-1.516667	0.000000	1023.000000	1023.000000	2046.000000
0.240000	-0.038571	-22.795177	-5.751768	-8.815539	-3.449218	-4.778653	0.000000	-10.000000	-0.033333	-0.450000	0.000000	1023.000000	1023.000000	2046.000000
0.260000	-0.037845	-22.366245	-5.660267	-9.023800	-2.969832	-4.712346	0.000000	-10.000000	-0.041667	1.083333	0.000000	1023.000000	1023.000000	2046.000000
0.280000	-0.037402	-22.104822	-5.408329	-9.185509	-2.711735	-4.799249	0.000000	-10.000000	-0.066667	3.483333	0.000000	1023.000000	1023.000000	2046.000000
0.300000	-0.036994	-21.863413	-5.015477	-9.377821	-2.626802	-4.843313	0.000000	-10.000000	-0.116667	6.333333	0.000000	1023.000000	1023.000000	2046.000000
0.320000	-0.036708	-21.694384	-4.604045	-9.505857	-2.686952	-4.897532	0.000000	-10.000000	-0.150000	9.300000	0.000000	1023.000000	1023.000000	2046.000000
0.340000	-0.036107	-21.339497	-4.267168	-9.552721	-2.700537	-4.819069	0.000000	-10.000000	-0.208333	12.466667	0.000000	1023.000000	1023.000000	2046.000000
0.360000	-0.035373	-20.905188	-4.160581	-9.459357	-2.525773	-4.759476	0.000000	-10.000000	-0.258333	15.183333	0.000000	1023.000000	1023.000000	2046.000000
0.380000	-0.034766	-20.546761	-4.212421	-9.295231	-2.249480	-4.789629	0.000000	-10.000000	-0.333333	17.700001	3.833333	1023.000000	1023.000000	2046.000000
0.400000	-0.033879	-20.022425	-4.079399	-9.029209	-2.113137	-4.800679	0.000000	-10.000000	-0.400000	20.783335	16.833334	1023.000000	1023.000000	2046.000000
0.420000	-0.032650	-19.296232	-3.720586	-8.785336	-2.160125	-4.630185	0.000000	-10.000000	-0.450000	23.100000	29.833334	1023.000000	1023.000000	2046.000000
0.440000	-0.031290	-18.492296	-3.286131	-8.540907	-2.270750	-4.394507	0.000000	-10.000000	-0.475000	24.750000	39.000000	1023.000000	1023.000000	2046.000000
0.460000	-0.029917	-17.680794	-3.096473	-8.354209	-2.162809	-4.067303	0.000000	-10.000000	-0.491667	25.100000	41.666668	1023.000000	1023.000000	2046.000000
0.480000	-0.028600	-16.902493	-3.253341	-7.975940	-1.706417	-3.966794	0.000000	-10.000000	-0.516667	25.700001	47.333332	1023.000000	1023.000000	2046.000000
0.500000	-0.027045	-15.983423	-3.159490	-7.565746	-1.397246	-3.860942	0.000000	-10.000000	-0.550000	26.916668	55.833332	1023.000000	1023.000000	2046.000000
0.520000	-0.025216	-14.902561	-2.751675	-7.231372	-1.325347	-3.594168	0.000000	-10.000000	-0.583333	27.900000	64.666664	1023.000000	1023.000000	2046.000000
0.540000	-0.023372	-13.813023	-2.250652	-6.962392	-1.343541	-3.256437	0.000000	-10.000000	-0.616667	29.000000	73.833336	1023.000000	1023.000000	2046.000000
0.560000	-0.021609	-12.770628	-1.943024	-6.681369	-1.241238	-2.904997	0.000000	-10.000000	-0.650000	29.616667	83.333336	1023.000000	1023.000000	2046.000000
0.580000	-0.019996	-11.817876	-2.045141	-6.284355	-0.736337	-2.752043	0.000000	-10.000000	-0.675000	30.183334	93.333336	1023.000000	1023.000000	2046.000000
0.600000	-0.018345	-10.842033	-1.977759	-5.828644	-0.406401	-2.629229	0.000000	-10.000000	-0.683333	30.516666	103.333336	1023.000000	1023.000000	2046.000000
0.620000	-0.016488	-9.744387	-1.703779	-5.403337	-0.230565	-2.406705	0.000000	-10.000000	-0.675000	30.966667	113.500000	1023.000000	1023.000000	2046.000000
0.640000	-0.014525	-8.584319	-1.270060	-5.028963	-0.176960	-2.108336	0.000000	-10.000000	-0.691667	31.566668	127.166664	1023.000000	1023.000000	2046.000000
0.660000	-0.012540	-7.410843	-0.843401	-4.703931	-0.135581	-1.727930	0.000000	-10.000000	-0.716667	32.033333	137.500000	1023.000000	1023.000000	2046.000000
0.680000	-0.010753	-6.354793	-0.613481	-4.341233	0.029924	-1.430003	0.000000	-10.000000	-0.741667	32.383335	148.000000	1023.000000	1023.000000	2046.000000
0.700000	-0.009128	-5.394818	-0.568859	-3.906128	0.344837	-1.264667	0.000000	-10.000000	-0.741667	32.466667	155.166672	1023.000000	1023.000000	2046.000000
0.720000	-0.007579	-4.478953	-0.590304	-3.420927	0.710508	-1.178230	0.000000	-10.000000	-0.750000	32.666668	166.000000	1023.000000	1023.000000	2046.000000
0.740000	-0.005920	-3.498544	-0.432560	-3.036063	0.899624	-0.929545	0.000000	-10.000000	-0.766667	32.866669	176.833328	1023.000000	1023.000000	2046.000000
0.760000	-0.003982	-2.353325	-0.059328	-2.697221	0.974212	-0.570987	0.000000	-10.000000	-0.783333	33.366669	187.833328	1023.000000	1023.000000	2046.000000
0.780000	-0.002128	-1.257804	0.401045	-2.401542	0.964919	-0.222226	0.000000	-10.000000	-0.783333	33.650002	198.833328	1023.000000	1023.000000	2046.000000
0.800000	-0.000500	-0.295233	0.612626	-2.057405	1.109156	0.040391	0.000000	-10.000000	-0.791667	33.883335	210.000000	1023.000000	1023.000000	2046.000000
0.820000	0.000723	0.427091	0.503370	-1.649597	1.474375	0.098943	0.000000	-10.000000	-0.791667	33.916668	221.166672	1023.000000	1023.000000	2046.000000
0.840000	0.002016	1.191410	0.447228	-1.204206	1.773271	0.175116	0.000000	-10.000000	-0.791667	33.883335	232.500000	1023.000000	1023.000000	2046.000000
0.860000	0.003586	2.119592	0.706677	-0.915603	1.828492	0.500026	0.000000	-10.000000	-0.791667	34.116669	243.833328	1023.000000	1023.000000	2046.000000
0.880000	0.004816	2.846286	1.075122	-0.726291	1.675509	0.821947	0.000000	-10.000000	-0.783333	34.016666	255.333328	1023.000000	1023.000000	2046.000000
0.900000	0.005402	3.192829	1.060269	-0.443578	1.788345	0.787794	0.000000	-10.000000	-0.808333	34.166668	266.666656	1023.000000	1023.000000	2046.000000
0.920000	0.005847	3.455470	0.809814	0.024707	2.034683	0.586266	0.000000	-10.000000	-0.833333	34.166668	278.166656	1023.000000	1023.000000	2046.000000
0.940000	0.007140	4.219939	0.815395	0.749052	2.284417	0.371075	0.000000	-10.000000	-0.850000	34.433334	289.500000	1023.000000	1023.000000	2046.000000
0.960000	0.008251	4.876479	1.106524	0.869236	2.155770	0.744949	0.000000	-10.000000	-0.833333	34.533337	301.000000	1023.000000	1023.000000	2046.000000
0.980000	0.010121	5.981688	1.631679	1.133865	1.951055	1.265089	0.000000	-10.000000	-0.808333	34.216667	312.500000	1023.000000	1023.000000	2046.000000
1.000000	0.012659	7.481758	1.934642	1.763690	2.108964	1.674462	0.000000	-10.000000	-0.791667	33.933334	323.833344	1023.000000	1023.000000	2046.000000
1.020000	0.013872	8.198569	1.731009	2.297649	2.515072	1.654839	0.000000	-10.000000	-0.783333	33.816666	335.166656	1023.000000	1023.000000	2046.000000
1.040000	0.013561	8.014438	1.374998	2.600628	2.776357	1.262455	0.000000	-10.000000	-0.758333	33.750000	350.166656	1023.000000	1023.000000	2046.000000
1.060000	0.011632	6.874762	1.037233	2.531960	2.601625	0.703944	0.000000	-10.000000	-0.741667	33.666668	361.500000	1023.000000	1023.000000	2046.000000
1.080000	0.009286	5.487811	0.680262	2.261939	2.111674	0.433936	0.000000	-10.000000	-0.725000	33.433334	372.666656	1023.000000	1023.000000	2046.000000
1.100000	0.007391	4.367788	0.239953	2.057844	1.673314	0.396677	0.000000	-10.000000	-0.716667	32.966667	380.166656	1023.000000	1023.000000	2046.000000
1.120000	0.005576	3.295550	-0.414519	1.966097	1.514645	0.229327	0.000000	-10.000000	-0.708333	32.283333	391.333344	1023.000000	1023.000000	2046.000000
1.140000	0.004134	2.443032	-1.076176	1.979961	1.499802	0.039445	0.000000	-10.000000	-0.700000	31.800001	402.333344	1023.000000	1023.000000	2046.000000
1.160000	0.003405	2.012120	-1.535712	2.042151	1.513086	-0.007404	0.000000	-10.000000	-0.700000	31.566668	413.000000	1023.000000	1023.000000	2046.000000
1.180000	0.003509	2.073616	-1.622877	2.071464	1.379675	0.245355	0.000000	-10.000000	-0.683333	31.616667	423.500000	1023.000000	1023.000000	2046.000000
1.200000	0.004163	2.460418	-1.481349	2.188230	1.184929	0.568608	0.000000	-10.000000	-0.666667	31.299999	434.000000	1023.000000	1023.000000	2046.000000
1.220000	0.004828	2.853392	-1.455011	2.397536	1.124405	0.786462	0.000000	-10.000000	-0.650000	31.233334	444.500000	1023.000000	1023.000000	2046.000000
1.240000	0.005264	3.110793	-1.581429	2.709502	1.153180	0.829540	0.000000	-10.000000	-0.641667	30.750000	455.000000	1023.000000	1023.000000	2046.000000
1.260000	0.005551	3.280618	-1.924232	3.041538	1.330755	0.832557	0.000000	-10.000000	-0.633333	30.266666	465.333344	1023.000000	1023.000000	2046.000000
1.280000	0.006079	3.592921	-2.178337	3.392763	1.470809	0.907685	0.000000	-10.000000	-0.616667	29.550001	475.500000	1023.000000	1023.000000	2046.000000
1.300000	0.007086	4.187586	-2.209252	3.624116	1.528289	1.244432	0.000000	-10.000000	-0.608333	29.300001	485.500000	1023.000000	1023.000000	2046.000000
1.320000	0.008586	5.074444	-1.863629	3.804479	1.460683	1.672911	0.000000	-10.000000	-0.591667	28.916668	495.500000	1023.000000	1023.000000	2046.000000
1.340000	0.010011	5.916336	-1.544854	3.957960	1.510027	1.993203	0.000000	-10.000000	-0.575000	28.783333	505.166656	1023.000000	1023.000000	2046.000000
1.360000	0.011063	6.538293	-1.404913	4.120268	1.701503	2.121435	0.000000	-10.000000	-0.550000	28.333334	514.833313	1023.000000	1023.000000	2046.000000
1.380000	0.012302	7.270709	-1.298252	4.434054	1.979468	2.155440	0.000000	-10.000000	-0.525000	27.933334	524.166687	1023.000000	1023.000000	2046.000000
1.400000	0.013581	8.026179	-1.201039	4.628165	2.337054	2.261999	0.000000	-10.000000	-0.483333	27.100000	533.666687	1023.000000	1023.000000	2046.000000
1.420000	0.014883	8.795735	-1.035080	4.655533	2.719931	2.455351	0.000000	-10.000000	-0.441667	25.850000	542.833313	1023.000000	1023.000000	2046.000000
1.440000	0.015925	9.411615	-0.675966	4.469012	2.900079	2.718491	0.000000	-10.000000	-0.391667	24.600000	551.666687	1023.000000	1023.000000	2046.000000
1.460000	0.016921	10.000129	-0.119989	4.274823	2.942461	2.902834	0.000000	-10.000000	-0.358333	22.883333	560.000000	1023.000000	1023.000000	2046.000000
1.480000	0.017707	10.464759	0.309358	4.229774	3.039625	2.886001	0.000000	-10.000000	-0.316667	21.466667	567.833313	1023.000000	1023.000000	2046.000000
1.500000	0.018119	10.708483	0.505628	4.324459	3.145922	2.732474	0.000000	-10.000000	-0.283333	20.016666	575.333313	1023.000000	1023.000000	2046.000000
1.520000	0.018313	10.823217	0.529933	4.530137	3.292726	2.470421	0.000000	-10.000000	-0.241667	18.916668	582.333313	1023.000000	1023.000000	2046.000000
1.540000	0.018401	10.875257	0.561904	4.542511	3.363031	2.407810	0.000000	-10.000000	-0.208333	17.250000	589.000000	1023.000000	1023.000000	2046.000000
1.560000	0.018683	11.041696	0.622087	4.615820	3.420985	2.382804	0.000000	-10.000000	-0.150000	15.283334	595.000000	1023.000000	1023.000000	2046.000000
1.580000	0.019669	11.624175	0.814538	4.644474	3.507830	2.657334	0.000000	-10.000000	-0.100000	13.066667	600.333313	1023.000000	1023.000000	2046.000000
1.600000	0.020764	12.271329	1.147403	4.677021	3.542304	2.904601	0.000000	-10.000000	-0.050000	10.916667	604.833313	1023.000000	1023.000000	2046.000000
1.620000	0.021875	12.928189	1.473563	4.779796	3.633858	3.040973	0.000000	-10.000000	-0.025000	8.516666	608.833313	1023.000000	1023.000000	2046.000000
1.640000	0.022547	13.325171	1.698221	4.884060	3.725931	3.016959	0.000000	-10.000000	-0.008333	5.800000	612.333313	1023.000000	1023.000000	2046.000000
1.660000	0.022814	13.483034	1.683241	5.060142	3.924358	2.815294	0.000000	-10.000000	0.000000	2.466667	614.833313	1023.000000	1023.000000	2046.000000
1.680000	0.023113	13.659648	1.624701	5.174578	4.122130	2.738240	0.000000	-10.000000	0.008333	-0.550000	616.333313	1023.000000	1023.000000	2046.000000
1.700000	0.023693	14.002347	1.749734	5.120482	4.176951	2.955181	0.000000	-10.000000	0.016667	-3.633333	616.833313	1023.000000	1023.000000	2046.000000
1.720000	0.024455	14.452628	2.087040	5.029004	4.142021	3.194564	0.000000	-10.000000	0.033333	-6.183333	617.000000	1023.000000	1023.000000	2046.000000
1.740000	0.024854	14.688459	2.300655	5.016845	4.183424	3.187536	0.000000	-10.000000	0.041667	-8.650000	617.000000	1023.000000	1023.000000	2046.000000
1.760000	0.024891	14.710401	2.319353	5.069061	4.299301	3.022686	0.000000	-10.000000	0.050000	-10.400001	617.000000	1023.000000	1023.000000	2046.000000
1.780000	0.024462	14.457028	2.190193	5.140307	4.375977	2.750551	0.000000	-10.000000	0.058333	-11.516667	617.000000	1023.000000	1023.000000	2046.000000
1.800000	0.024350	14.391065	2.144452	5.077485	4.377876	2.791252	0.000000	-10.000000	0.066667	-12.433333	617.000000	1023.000000	1023.000000	2046.000000
1.820000	0.024735	14.618201	2.412584	4.841383	4.263380	3.100854	0.000000	-10.000000	0.083333	-13.266667	609.500000	1023.000000	1023.000000	2046.000000
1.840000	0.024950	14.745161	2.588292	4.757698	4.287029	3.112142	0.000000	-10.000000	0.125000	-14.483334	598.666687	1023.000000	1023.000000	2046.000000
1.860000	0.024659	14.573756	2.589940	4.781860	4.349360	2.852597	0.000000	-10.000000	0.166667	-15.400001	587.833313	1023.000000	1023.000000	2046.000000
1.880000	0.024604	14.540675	2.460355	4.835625	4.486473	2.758222	0.000000	-10.000000	0.208333	-16.516668	582.833313	1023.000000	1023.000000	2046.000000
1.900000	0.025711	15.195350	2.676273	4.813338	4.520061	3.185679	0.000000	-10.000000	0.225000	-17.200001	579.166687	1023.000000	1023.000000	2046.000000
1.920000	0.026804	15.841331	2.998691	4.866404	4.553635	3.422600	0.000000	-10.000000	0.241667	-18.416668	573.500000	1023.000000	1023.000000	2046.000000
1.940000	0.027495	16.249718	3.308419	5.049740	4.559885	3.331672	0.000000	-10.000000	0.275000	-19.583334	567.333313	1023.000000	1023.000000	2046.000000
1.960000	0.027257	16.108677	3.209261	5.320969	4.738520	2.839926	0.000000	-10.000000	0.308333	-21.016666	560.833313	1023.000000	1023.000000	2046.000000
1.980000	0.026301	15.543605	3.169305	4.866325	4.458200	3.049774	0.000000	-10.000000	0.358333	-22.166666	553.666687	1023.000000	1023.000000	2046.000000
2.000000	0.026675	15.764940	3.420732	4.739635	4.334461	3.270113	0.000000	-10.000000	0.400000	-23.299999	546.333313	1023.000000	1023.000000	2046.000000
2.020000	0.026188	15.477203	3.470182	4.576557	4.371894	3.058571	0.000000	-10.000000	0.466667	-25.100000	529.500000	1023.000000	1023.000000	2046.000000
2.040000	0.023880	14.112887	3.183435	4.297829	4.248424	2.383199	0.000000	-10.000000	0.516667	-26.650002	515.333313	1023.000000	1023.000000	2046.000000
2.060000	0.020548	12.143762	2.558124	3.809733	3.997968	1.777936	0.000000	-10.000000	0.550000	-27.800001	503.500000	1023.000000	1023.000000	2046.000000
2.080000	0.016720	9.881701	1.959212	3.187210	3.519772	1.215506	0.000000	-10.000000	0.550000	-27.800001	503.500000	1023.000000	1023.000000	2046.000000
2.100000	0.013170	7.783195	1.462684	2.611978	3.016119	0.692414	0.000000	-10.000000	0.575000	-27.983334	500.500000	1023.000000	1023.000000	2046.000000
2.120000	0.009575	5.658604	0.772522	2.107465	2.581558	0.197059	0.000000	-10.000000	0.591667	-27.983334	494.333344	1023.000000	1023.000000	2046.000000
2.140000	0.006259	3.698809	0.136001	1.739805	2.172716	-0.349713	0.000000	-10.000000	0.608333	-28.083334	485.000000	1023.000000	1023.000000	2046.000000
2.160000	0.003368	1.990466	-0.532306	1.322950	1.936195	-0.736373	0.000000	-10.000000	0.583333	-28.050001	475.666656	1023.000000	1023.000000	2046.000000
2.180000	0.000755	0.446321	-1.094247	0.854099	1.619937	-0.933468	0.000000	-10.000000	0.583333	-28.166666	466.333344	1023.000000	1023.000000	2046.000000
2.200000	-0.001013	-0.598795	-1.391460	0.440095	1.264651	-0.912080	0.000000	-10.000000	0.583333	-28.116667	457.000000	1023.000000	1023.000000	2046.000000
2.220000	-0.002257	-1.333745	-1.623252	0.132369	1.127279	-0.970141	0.000000	-10.000000	0.583333	-28.050001	447.666656	1023.000000	1023.000000	2046.000000
2.240000	-0.003765	-2.225031	-1.859950	-0.059015	0.932560	-1.238626	0.000000	-10.000000	0.583333	-28.066668	438.166656	1023.000000	1023.000000	2046.000000
2.260000	-0.005429	-3.208323	-2.327454	-0.259271	0.853567	-1.475165	0.000000	-10.000000	0.583333	-28.116667	428.833344	1023.000000	1023.000000	2046.000000
2.280000	-0.006798	-4.017832	-2.647908	-0.480137	0.604365	-1.494152	0.000000	-10.000000	0.600000	-28.350000	419.333344	1023.000000	1023.000000	2046.000000
2.300000	-0.007564	-4.470026	-2.800891	-0.786854	0.374982	-1.257263	0.000000	-10.000000	0.600000	-28.450001	410.000000	1023.000000	1023.000000	2046.000000
2.320000	-0.008109	-4.792266	-2.883521	-1.038699	0.328117	-1.198162	0.000000	-10.000000	0.600000	-28.566668	400.500000	1023.000000	1023.000000	2046.000000
2.340000	-0.008700	-5.141552	-2.911518	-1.195414	0.300961	-1.335581	0.000000	-10.000000	0.608333	-28.433334	391.000000	1023.000000	1023.000000	2046.000000
2.360000	-0.009444	-5.581556	-2.974553	-1.486118	0.309345	-1.430230	0.000000	-10.000000	0.608333	-28.383333	381.500000	1023.000000	1023.000000	2046.000000
2.380000	-0.009962	-5.887737	-3.006409	-1.809578	0.337437	-1.409186	0.000000	-10.000000	0.616667	-28.350000	372.000000	1023.000000	1023.000000	2046.000000
2.400000	-0.009987	-5.902143	-2.866225	-2.116647	0.320047	-1.239319	0.000000	-10.000000	0.616667	-28.316668	362.500000	1023.000000	1023.000000	2046.000000
2.420000	-0.009798	-5.790427	-2.600899	-2.449927	0.344081	-1.083682	0.000000	-10.000000	0.608333	-27.950001	353.000000	1023.000000	1023.000000	2046.000000
2.440000	-0.009864	-5.829865	-2.443137	-2.813466	0.572176	-1.145437	0.000000	-10.000000	0.583333	-27.583334	343.666656	1023.000000	1023.000000	2046.000000
2.460000	-0.010562	-6.241899	-2.231757	-3.200877	0.628075	-1.437340	0.000000	-10.000000	0.550000	-27.350000	334.500000	1023.000000	1023.000000	2046.000000
2.480000	-0.011681	-6.903527	-2.213785	-3.582232	0.616257	-1.723766	0.000000	-10.000000	0.525000	-27.333334	325.333344	1023.000000	1023.000000	2046.000000
2.500000	-0.012402	-7.329573	-2.177987	-3.867787	0.501876	-1.785675	0.000000	-10.000000	0.508333	-27.066668	316.166656	1023.000000	1023.000000	2046.000000
2.520000	-0.012731	-7.523839	-2.065671	-4.120986	0.490726	-1.827907	0.000000	-10.000000	0.491667	-26.683334	307.000000	1023.000000	1023.000000	2046.000000
2.540000	-0.013221	-7.813548	-1.870804	-4.299575	0.456439	-2.099608	0.000000	-10.000000	0.491667	-26.133333	298.166656	1023.000000	1023.000000	2046.000000
2.560000	-0.014145	-8.359967	-1.849645	-4.470176	0.395516	-2.435662	0.000000	-10.000000	0.475000	-25.900000	289.500000	1023.000000	1023.000000	2046.000000
2.580000	-0.014869	-8.787746	-1.838229	-4.646664	0.148663	-2.451518	0.000000	-10.000000	0.475000	-25.516666	280.833344	1023.000000	1023.000000	2046.000000
2.600000	-0.014838	-8.769140	-1.791744	-4.774103	0.163160	-2.366453	0.000000	-10.000000	0.458333	-25.250000	272.333344	1023.000000	1023.000000	2046.000000
2.620000	-0.015126	-8.939304	-1.702346	-4.880554	0.123504	-2.479908	0.000000	-10.000000	0.458333	-24.950001	264.000000	1023.000000	1023.000000	2046.000000
2.640000	-0.015295	-9.039513	-1.570151	-4.981320	0.120207	-2.608249	0.000000	-10.000000	0.450000	-24.683334	255.666672	1023.000000	1023.000000	2046.000000
2.660000	-0.015488	-9.153153	-1.537516	-5.067733	0.192119	-2.740023	0.000000	-10.000000	0.425000	-24.550001	247.333328	1023.000000	1023.000000	2046.000000
2.680000	-0.015821	-9.350449	-1.511245	-5.184690	0.103845	-2.758360	0.000000	-10.000000	0.391667	-24.033335	239.000000	1023.000000	1023.000000	2046.000000
2.700000	-0.015902	-9.398161	-1.425616	-5.330898	-0.003876	-2.637771	0.000000	-10.000000	0.358333	-23.766666	231.000000	1023.000000	1023.000000	2046.000000
2.720000	-0.015764	-9.316741	-1.387698	-5.409895	0.043239	-2.562387	0.000000	-10.000000	0.350000	-23.166668	223.166672	1023.000000	1023.000000	2046.000000
2.740000	-0.015667	-9.259354	-1.302609	-5.495573	0.086785	-2.547956	0.000000	-10.000000	0.358333	-22.866667	215.500000	1023.000000	1023.000000	2046.000000
2.760000	-0.015686	-9.270387	-1.173460	-5.498603	0.139505	-2.737828	0.000000	-10.000000	0.358333	-22.283333	208.000000	1023.000000	1023.000000	2046.000000
2.780000	-0.015745	-9.305344	-1.107805	-5.561671	0.201443	-2.837311	0.000000	-10.000000	0.358333	-21.900000	200.500000	1023.000000	1023.000000	2046.000000
2.800000	-0.016057	-9.489607	-1.096761	-5.594275	0.161874	-2.960444	0.000000	-10.000000	0.341667	-21.500000	193.166672	1023.000000	1023.000000	2046.000000
2.820000	-0.016163	-9.552577	-1.063008	-5.749435	0.024633	-2.764768	0.000000	-10.000000	0.325000	-21.100000	186.000000	1023.000000	1023.000000	2046.000000
2.840000	-0.016195	-9.571260	-1.012332	-5.849658	-0.037506	-2.671764	0.000000	-10.000000	0.308333	-20.833334	179.000000	1023.000000	1023.000000	2046.000000
2.860000	-0.016317	-9.643589	-1.023493	-5.889048	0.027646	-2.758695	0.000000	-10.000000	0.300000	-20.566668	172.000000	1023.000000	1023.000000	2046.000000
2.880000	-0.016429	-9.709817	-0.926253	-5.911711	0.030976	-2.902830	0.000000	-10.000000	0.300000	-20.316668	165.166672	1023.000000	1023.000000	2046.000000
2.900000	-0.016609	-9.816179	-0.920153	-5.993821	0.059517	-2.961723	0.000000	-10.000000	0.283333	-20.033333	158.333328	1023.000000	1023.000000	2046.000000
2.920000	-0.016852	-9.959613	-0.922908	-6.087369	-0.007717	-2.941618	0.000000	-10.000000	0.283333	-19.850000	151.666672	1023.000000	1023.000000	2046.000000
2.940000	-0.017019	-10.058146	-0.852720	-6.186386	-0.189489	-2.829551	0.000000	-10.000000	0.275000	-19.550001	145.000000	1023.000000	1023.000000	2046.000000
2.960000	-0.016992	-10.042220	-0.839633	-6.210662	-0.204097	-2.787828	0.000000	-10.000000	0.258333	-19.316668	138.500000	1023.000000	1023.000000	2046.000000
2.980000	-0.016865	-9.967278	-0.794484	-6.255283	-0.178901	-2.738611	0.000000	-10.000000	0.233333	-18.783335	132.000000	1023.000000	1023.000000	2046.000000
3.000000	-0.016280	-9.621537	-0.701402	-6.179093	-0.046341	-2.694702	0.000000	-10.000000	0.216667	-18.433334	125.666664	1023.000000	1023.000000	2046.000000
3.020000	-0.015758	-9.313134	-0.592033	-6.057376	-0.012309	-2.651417	0.000000	-10.000000	0.216667	-18.033333	119.500000	1023.000000	1023.000000	2046.000000
3.040000	-0.015520	-9.172410	-0.538185	-5.952836	-0.004948	-2.676442	0.000000	-10.000000	0.208333	-17.866667	113.500000	1023.000000	1023.000000	2046.000000
3.060000	-0.015505	-9.163706	-0.462518	-5.704584	-0.045589	-2.951015	0.000000	-10.000000	0.200000	-17.633333	107.500000	1023.000000	1023.000000	2046.000000
3.080000	-0.016022	-9.468813	-0.521411	-5.646342	-0.168835	-3.132224	0.000000	-10.000000	0.200000	-17.166668	101.500000	1023.000000	1023.000000	2046.000000
3.100000	-0.016879	-9.975480	-0.525743	-5.995319	-0.542316	-2.912102	0.000000	-10.000000	0.200000	-16.733334	97.500000	1023.000000	1023.000000	2046.000000
3.120000	-0.016539	-9.774737	-0.454605	-5.950757	-0.694998	-2.674377	0.000000	-10.000000	0.183333	-16.033333	92.000000	1023.000000	1023.000000	2046.000000
3.140000	-0.016429	-9.709428	-0.601271	-5.857044	-0.611445	-2.639668	0.000000	-10.000000	0.166667	-15.566667	86.833336	1023.000000	1023.000000	2046.000000
3.160000	-0.017273	-10.208429	-0.771230	-6.060580	-0.636328	-2.740290	0.000000	-10.000000	0.141667	-15.233334	80.000000	1023.000000	1023.000000	2046.000000
3.180000	-0.019007	-11.232891	-1.106359	-6.203503	-0.712690	-3.210340	0.000000	-10.000000	0.125000	-14.866667	74.833336	1023.000000	1023.000000	2046.000000
3.200000	-0.021521	-12.718950	-1.491630	-6.386961	-0.990745	-3.849614	0.000000	-10.000000	0.091667	-14.150001	69.833336	1023.000000	1023.000000	2046.000000
3.220000	-0.024919	-14.726842	-2.156535	-6.617831	-1.283176	-4.669301	0.000000	-10.000000	0.066667	-12.950001	65.166664	1023.000000	1023.000000	2046.000000
3.240000	-0.028566	-16.882517	-3.004664	-6.944397	-1.790238	-5.143218	0.000000	-10.000000	0.050000	-11.816667	61.000000	1023.000000	1023.000000	2046.000000
3.260000	-0.031570	-18.658072	-3.769238	-7.281694	-2.317407	-5.289733	0.000000	-10.000000	0.050000	-10.933333	57.000000	1023.000000	1023.000000	2046.000000
3.280000	-0.033557	-19.832230	-4.330853	-7.582914	-2.657990	-5.260472	0.000000	-10.000000	0.041667	-10.333333	53.333332	1023.000000	1023.000000	2046.000000
3.300000	-0.035222	-20.815975	-4.780226	-7.779260	-2.911056	-5.345434	0.000000	-10.000000	0.041667	-10.133333	49.666668	1023.000000	1023.000000	2046.000000
3.320000	-0.036346	-21.480486	-5.156800	-7.864229	-3.086772	-5.372685	0.000000	-10.000000	0.033333	-10.116667	46.333332	1023.000000	1023.000000	2046.000000
3.340000	-0.037217	-21.995056	-5.471961	-7.877287	-3.204646	-5.441163	0.000000	-10.000000	0.041667	-10.100000	42.833332	1023.000000	1023.000000	2046.000000
3.360000	-0.037802	-22.341196	-5.705400	-7.883944	-3.262722	-5.489130	0.000000	-10.000000	0.041667	-10.066667	39.500000	1023.000000	1023.000000	2046.000000
3.380000	-0.038445	-22.720955	-5.933350	-7.894542	-3.323416	-5.569646	0.000000	-10.000000	0.050000	-9.816667	36.166668	1023.000000	1023.000000	2046.000000
3.400000	-0.038995	-23.046247	-6.103640	-8.003452	-3.467124	-5.472031	0.000000	-10.000000	0.041667	-9.533334	32.833332	1023.000000	1023.000000	2046.000000
3.420000	-0.039233	-23.186508	-6.230310	-8.040877	-3.583306	-5.332016	0.000000	-10.000000	0.033333	-9.100000	29.666666	1023.000000	1023.000000	2046.000000
3.440000	-0.039120	-23.119949	-6.231178	-8.053010	-3.717507	-5.118254	0.000000	-10.000000	0.016667	-8.783334	26.500000	1023.000000	1023.000000	2046.000000
3.460000	-0.038959	-23.024832	-6.296866	-7.991570	-3.701836	-5.034560	0.000000	-10.000000	0.008333	-8.433333	23.666666	1023.000000	1023.000000	2046.000000
3.480000	-0.038556	-22.786547	-6.253367	-8.001387	-3.597252	-4.934541	0.000000	-10.000000	0.000000	-8.083334	20.833334	1023.000000	1023.000000	2046.000000
3.500000	-0.037706	-22.284239	-6.099355	-8.037369	-3.353927	-4.793587	0.000000	-10.000000	0.000000	-7.866667	18.166666	1023.000000	1023.000000	2046.000000
3.520000	-0.036788	-21.741978	-5.692047	-8.107887	-3.199710	-4.742333	0.000000	-10.000000	0.000000	-7.850000	15.500000	1023.000000	1023.000000	2046.000000
3.540000	-0.036199	-21.393894	-5.324915	-8.374750	-3.074798	-4.619429	0.000000	-10.000000	0.000000	-7.666667	13.000000	1023.000000	1023.000000	2046.000000
3.560000	-0.036078	-21.322311	-5.012993	-8.708508	-3.008634	-4.592175	0.000000	-10.000000	0.000000	-7.300000	10.333333	1023.000000	1023.000000	2046.000000
3.580000	-0.036299	-21.452978	-4.863851	-9.056721	-2.917614	-4.614792	0.000000	-10.000000	0.000000	-6.950000	7.833333	1023.000000	1023.000000	2046.000000
3.600000	-0.036796	-21.746157	-4.788985	-9.299317	-2.814008	-4.843845	0.000000	-10.000000	0.000000	-7.116667	5.500000	1023.000000	1023.000000	2046.000000
3.620000	-0.037063	-21.904272	-4.671823	-9.484569	-2.728793	-5.019088	0.000000	-10.000000	-0.008333	-7.300000	3.166667	1023.000000	1023.000000	2046.000000
3.640000	-0.037153	-21.957466	-4.493694	-9.551248	-2.728121	-5.184404	0.000000	-10.000000	-0.008333	-7.216667	1.166667	1023.000000	1023.000000	2046.000000
3.660000	-0.037181	-21.974195	-4.297690	-9.685144	-2.743483	-5.247879	0.000000	-10.000000	-0.016667	-6.883333	-1.000000	1023.000000	1023.000000	2046.000000
3.680000	-0.037367	-22.083765	-4.117725	-9.810582	-2.919480	-5.235978	0.000000	-10.000000	-0.008333	-6.450000	-3.000000	1023.000000	1023.000000	2046.000000
3.700000	-0.037396	-22.101295	-4.045873	-9.845210	-2.965713	-5.244500	0.000000	-10.000000	-0.016667	-5.816667	-5.333333	1023.000000	1023.000000	2046.000000
3.720000	-0.037434	-22.123594	-4.013701	-9.794411	-2.998707	-5.316775	0.000000	-10.000000	-0.008333	-4.950000	-7.333333	1023.000000	1023.000000	2046.000000
3.740000	-0.037188	-21.977859	-3.984339	-9.712438	-2.932952	-5.348132	0.000000	-10.000000	-0.008333	-4.250000	-9.000000	1023.000000	1023.000000	2046.000000
3.760000	-0.036806	-21.752361	-3.903749	-9.696815	-2.820990	-5.330807	0.000000	-10.000000	-0.008333	-3.933333	-10.333333	1023.000000	1023.000000	2046.000000
3.780000	-0.036367	-21.492977	-3.775848	-9.695842	-2.715345	-5.305943	0.000000	-10.000000	-0.016667	-3.500000	-11.666667	1023.000000	1023.000000	2046.000000
3.800000	-0.035721	-21.111128	-3.576258	-9.686316	-2.640053	-5.208502	0.000000	-10.000000	-0.041667	-1.750000	-12.833333	1023.000000	1023.000000	2046.000000
3.820000	-0.034912	-20.632824	-3.364306	-9.674007	-2.586821	-5.007689	0.000000	-10.000000	-0.066667	0.966667	-13.666667	1023.000000	1023.000000	2046.000000
3.840000	-0.034045	-20.120607	-3.217220	-9.590251	-2.459516	-4.853620	0.000000	-10.000000	-0.100000	4.583333	-14.000000	1023.000000	1023.000000	2046.000000
3.860000	-0.033190	-19.615324	-3.071566	-9.466796	-2.330726	-4.746235	0.000000	-10.000000	-0.125000	8.300000	-14.000000	1023.000000	1023.000000	2046.000000
3.880000	-0.032349	-19.118021	-2.958782	-9.299047	-2.185167	-4.675024	0.000000	-10.000000	-0.166667	11.866667	-14.000000	1023.000000	1023.000000	2046.000000
3.900000	-0.031276	-18.484133	-2.781982	-9.093607	-1.998979	-4.609566	0.000000	-10.000000	-0.233333	15.016666	-14.000000	1023.000000	1023.000000	2046.000000
3.920000	-0.030038	-17.752541	-2.631516	-8.875440	-1.777678	-4.467907	0.000000	-10.000000	-0.291667	17.316666	-14.000000	1023.000000	1023.000000	2046.000000
3.940000	-0.028629	-16.919601	-2.356040	-8.682164	-1.655008	-4.226390	0.000000	-10.000000	-0.358333	19.733334	-1.333333	1023.000000	1023.000000	2046.000000
3.960000	-0.027160	-16.051668	-2.128319	-8.465218	-1.529948	-3.928184	0.000000	-10.000000	-0.408333	21.583334	13.166667	1023.000000	1023.000000	2046.000000
3.980000	-0.025641	-15.154036	-1.857877	-8.225351	-1.415791	-3.655016	0.000000	-10.000000	-0.475000	23.516666	30.166666	1023.000000	1023.000000	2046.000000
4.000000	-0.024363	-14.398772	-1.686717	-7.918915	-1.337608	-3.455532	0.000000	-10.000000	-0.516667	24.850000	37.166668	1023.000000	1023.000000	2046.000000
4.020000	-0.022925	-13.548895	-1.585219	-7.548565	-1.135714	-3.279397	0.000000	-10.000000	-0.533333	26.266666	45.166668	1023.000000	1023.000000	2046.000000
4.040000	-0.021414	-12.655751	-1.405225	-7.195944	-0.987812	-3.066771	0.000000	-10.000000	-0.566667	27.166666	53.666668	1023.000000	1023.000000	2046.000000
4.060000	-0.019748	-11.671198	-1.220629	-6.818935	-0.804493	-2.827142	0.000000	-10.000000	-0.591667	28.000000	62.500000	1023.000000	1023.000000	2046.000000
4.080000	-0.018150	-10.726730	-1.020710	-6.450550	-0.626106	-2.629365	0.000000	-10.000000	-0.641667	28.950001	71.833336	1023.000000	1023.000000	2046.000000
4.100000	-0.016512	-9.758804	-0.865008	-6.137372	-0.388910	-2.367514	0.000000	-10.000000	-0.658333	29.733334	78.166664	1023.000000	1023.000000	2046.000000
4.120000	-0.014771	-8.729773	-0.573203	-5.835440	-0.265952	-2.055178	0.000000	-10.000000	-0.691667	30.383333	88.166664	1023.000000	1023.000000	2046.000000
4.140000	-0.013081	-7.731086	-0.335048	-5.524014	-0.133949	-1.738074	0.000000	-10.000000	-0.708333	30.700001	98.166664	1023.000000	1023.000000	2046.000000
4.160000	-0.011501	-6.797373	-0.163005	-5.129238	0.050791	-1.555921	0.000000	-10.000000	-0.716667	31.283333	111.500000	1023.000000	1023.000000	2046.000000
4.180000	-0.010132	-5.987942	-0.067659	-4.773358	0.176674	-1.323599	0.000000	-10.000000	-0.716667	31.900000	121.833336	1023.000000	1023.000000	2046.000000
4.200000	-0.009046	-5.346280	-0.042982	-4.393754	0.302045	-1.211589	0.000000	-10.000000	-0.725000	32.349998	132.500000	1023.000000	1023.000000	2046.000000
4.220000	-0.008289	-4.898687	-0.050637	-4.005011	0.362908	-1.205947	0.000000	-10.000000	-0.750000	32.816666	143.333328	1023.000000	1023.000000	2046.000000
4.240000	-0.007465	-4.411873	-0.044554	-3.657327	0.460273	-1.170264	0.000000	-10.000000	-0.766667	33.033333	154.166672	1023.000000	1023.000000	2046.000000
4.260000	-0.006620	-3.912644	0.048391	-3.319654	0.504589	-1.145971	0.000000	-10.000000	-0.775000	33.316669	165.000000	1023.000000	1023.000000	2046.000000
4.280000	-0.005304	-3.134676	0.125038	-2.723649	0.705524	-1.241590	0.000000	-10.000000	-0.775000	33.500000	176.166672	1023.000000	1023.000000	2046.000000
4.300000	-0.004445	-2.627176	0.289319	-2.683942	0.571784	-0.804336	0.000000	-10.000000	-0.783333	33.533333	187.333328	1023.000000	1023.000000	2046.000000
4.320000	-0.002563	-1.514855	0.491599	-2.195325	0.646366	-0.457494	0.000000	-10.000000	-0.783333	33.833332	198.666672	1023.000000	1023.000000	2046.000000
4.340000	-0.000158	-0.093614	0.644721	-1.520554	0.878718	-0.096499	0.000000	-10.000000	-0.791667	33.700001	209.833328	1023.000000	1023.000000	2046.000000
4.360000	0.001213	0.716843	0.635342	-1.040233	1.073174	0.048559	0.000000	-10.000000	-0.783333	34.033333	221.166672	1023.000000	1023.000000	2046.000000
4.380000	0.001266	0.748396	0.503677	-0.797810	1.151794	-0.109265	0.000000	-10.000000	-0.783333	33.933334	232.500000	1023.000000	1023.000000	2046.000000
4.400000	-0.000653	-0.385762	0.142102	-0.826237	0.961682	-0.663309	0.000000	-10.000000	-0.766667	34.033333	243.833328	1023.000000	1023.000000	2046.000000
4.420000	-0.003186	-1.882678	-0.483822	-0.891871	0.733146	-1.240131	0.000000	-10.000000	-0.750000	33.783333	255.166672	1023.000000	1023.000000	2046.000000
4.440000	-0.005303	-3.134275	-1.165005	-1.008570	0.433795	-1.394496	0.000000	-10.000000	-0.733333	33.700001	266.333344	1023.000000	1023.000000	2046.000000
4.460000	-0.006777	-4.005020	-1.691315	-1.212849	0.163781	-1.264636	0.000000	-10.000000	-0.733333	33.433334	277.666656	1023.000000	1023.000000	2046.000000
4.480000	-0.007626	-4.506763	-2.122309	-1.233735	0.053527	-1.204246	0.000000	-10.000000	-0.741667	33.233334	288.833344	1023.000000	1023.000000	2046.000000
4.500000	-0.007999	-4.727686	-2.431397	-1.063344	-0.015999	-1.216946	0.000000	-10.000000	-0.758333	32.933334	300.000000	1023.000000	1023.000000	2046.000000
4.520000	-0.007909	-4.673936	-2.640718	-0.837248	-0.083903	-1.112068	0.000000	-10.000000	-0.741667	33.150002	311.000000	1023.000000	1023.000000	2046.000000
4.540000	-0.007588	-4.484615	-2.842478	-0.584342	-0.045223	-1.012572	0.000000	-10.000000	-0.733333	33.283333	322.000000	1023.000000	1023.000000	2046.000000
4.560000	-0.006932	-4.097054	-2.907457	-0.311458	-0.073294	-0.804845	0.000000	-10.000000	-0.725000	33.583332	333.000000	1023.000000	1023.000000	2046.000000
4.580000	-0.006011	-3.552326	-2.954323	-0.121135	-0.025564	-0.451305	0.000000	-10.000000	-0.741667	33.616665	344.166656	1023.000000	1023.000000	2046.000000
4.600000	-0.005140	-3.037478	-3.035001	0.175238	0.055348	-0.233064	0.000000	-10.000000	-0.725000	33.683334	355.500000	1023.000000	1023.000000	2046.000000
4.620000	-0.004286	-2.532893	-3.100804	0.519868	0.119018	-0.070976	0.000000	-10.000000	-0.725000	33.416668	366.833344	1023.000000	1023.000000	2046.000000
4.640000	-0.003328	-1.966822	-3.120654	0.826456	0.185695	0.141681	0.000000	-10.000000	-0.700000	33.049999	378.000000	1023.000000	1023.000000	2046.000000
4.660000	-0.002152	-1.271726	-3.033578	1.180796	0.283233	0.297823	0.000000	-10.000000	-0.725000	32.733334	389.000000	1023.000000	1023.000000	2046.000000
4.680000	-0.000763	-0.451000	-2.884410	1.425838	0.455042	0.552529	0.000000	-10.000000	-0.708333	32.666668	400.000000	1023.000000	1023.000000	2046.000000
4.700000	0.000818	0.483405	-2.664741	1.569897	0.644984	0.933265	0.000000	-10.000000	-0.700000	32.316666	410.833344	1023.000000	1023.000000	2046.000000
4.720000	0.002798	1.653666	-2.279530	1.755576	0.837180	1.340439	0.000000	-10.000000	-0.666667	32.066666	421.666656	1023.000000	1023.000000	2046.000000
4.740000	0.004667	2.757982	-1.907938	1.967862	1.150783	1.547275	0.000000	-10.000000	-0.641667	31.516666	432.333344	1023.000000	1023.000000	2046.000000
4.760000	0.006463	3.819638	-1.553363	2.030995	1.530026	1.811980	0.000000	-10.000000	-0.616667	31.350000	443.000000	1023.000000	1023.000000	2046.000000
4.780000	0.007603	4.493484	-1.252039	2.066858	1.823994	1.854671	0.000000	-10.000000	-0.600000	30.650000	453.500000	1023.000000	1023.000000	2046.000000
4.800000	0.008352	4.935863	-0.901427	2.113718	1.929001	1.794572	0.000000	-10.000000	-0.575000	30.100000	464.000000	1023.000000	1023.000000	2046.000000
4.820000	0.008944	5.285831	-0.637391	2.204524	2.013818	1.704880	0.000000	-10.000000	-0.558333	29.300001	474.166656	1023.000000	1023.000000	2046.000000
4.840000	0.009805	5.794871	-0.459245	2.407210	2.153553	1.693353	0.000000	-10.000000	-0.525000	28.533333	484.000000	1023.000000	1023.000000	2046.000000
4.860000	0.010890	6.435797	-0.166446	2.620335	2.151855	1.830053	0.000000	-10.000000	-0.508333	27.766666	493.500000	1023.000000	1023.000000	2046.000000
4.880000	0.011944	7.058801	0.071824	2.799254	2.228619	1.959105	0.000000	-10.000000	-0.483333	26.816666	502.833344	1023.000000	1023.000000	2046.000000
4.900000	0.012973	7.666990	0.241456	3.019672	2.337238	2.068623	0.000000	-10.000000	-0.466667	26.083334	512.000000	1023.000000	1023.000000	2046.000000
4.920000	0.013931	8.233084	0.386463	3.348000	2.445178	2.053442	0.000000	-10.000000	-0.450000	25.516666	520.833313	1023.000000	1023.000000	2046.000000
4.940000	0.015132	8.943013	0.551298	3.648531	2.577898	2.165285	0.000000	-10.000000	-0.441667	25.050001	529.500000	1023.000000	1023.000000	2046.000000
4.960000	0.016416	9.701846	0.738193	3.902973	2.736179	2.324502	0.000000	-10.000000	-0.416667	24.600000	537.833313	1023.000000	1023.000000	2046.000000
4.980000	0.017952	10.609397	0.994906	4.134295	2.926453	2.553744	0.000000	-10.000000	-0.366667	23.566668	546.000000	1023.000000	1023.000000	2046.000000
5.000000	0.019493	11.520522	1.384178	4.319999	3.013091	2.803254	0.000000	-10.000000	-0.308333	22.416668	554.000000	1023.000000	1023.000000	2046.000000
5.020000	0.020964	12.389479	1.624301	4.552783	3.243124	2.969271	0.000000	-10.000000	-0.258333	21.200001	561.833313	1023.000000	1023.000000	2046.000000
5.040000	0.022155	13.093819	1.768722	4.830808	3.483146	3.011143	0.000000	-10.000000	-0.233333	19.883333	569.333313	1023.000000	1023.000000	2046.000000
5.060000	0.023141	13.676278	1.889831	5.038899	3.660962	3.086586	0.000000	-10.000000	-0.225000	18.800001	576.166687	1023.000000	1023.000000	2046.000000
5.080000	0.024097	14.241263	2.009356	5.217044	3.835180	3.179684	0.000000	-10.000000	-0.200000	17.533333	582.500000	1023.000000	1023.000000	2046.000000
5.100000	0.025077	14.820338	2.207580	5.363076	3.962037	3.287646	0.000000	-10.000000	-0.191667	16.600000	588.500000	1023.000000	1023.000000	2046.000000
5.120000	0.026185	15.475623	2.442290	5.489944	4.052437	3.490952	0.000000	-10.000000	-0.175000	15.550000	594.333313	1023.000000	1023.000000	2046.000000
5.140000	0.027260	16.110382	2.667222	5.656093	4.165986	3.621080	0.000000	-10.000000	-0.175000	14.633334	599.833313	1023.000000	1023.000000	2046.000000
5.160000	0.028212	16.673145	2.787503	5.858107	4.341061	3.686475	0.000000	-10.000000	-0.141667	13.650001	605.000000	1023.000000	1023.000000	2046.000000
5.180000	0.028865	17.059061	2.854288	6.043321	4.497077	3.664376	0.000000	-10.000000	-0.116667	12.666667	609.666687	1023.000000	1023.000000	2046.000000
5.200000	0.029391	17.370098	2.960088	6.182479	4.534974	3.692558	0.000000	-10.000000	-0.091667	11.533334	614.000000	1023.000000	1023.000000	2046.000000
5.220000	0.029882	17.660038	3.060043	6.296458	4.582703	3.720834	0.000000	-10.000000	-0.075000	10.233334	618.000000	1023.000000	1023.000000	2046.000000
5.240000	0.030686	18.135450	3.147615	6.338582	4.722736	3.926517	0.000000	-10.000000	-0.041667	8.683333	621.666687	1023.000000	1023.000000	2046.000000
5.260000	0.031734	18.755039	3.348622	6.469074	4.837903	4.099439	0.000000	-10.000000	-0.025000	6.950000	624.833313	1023.000000	1023.000000	2046.000000
5.280000	0.033165	19.600355	3.615245	6.669208	4.996752	4.319151	0.000000	-10.000000	-0.016667	4.966667	627.333313	1023.000000	1023.000000	2046.000000
5.300000	0.034135	20.173767	3.713526	6.918895	5.178700	4.362645	0.000000	-10.000000	-0.016667	2.800000	629.333313	1023.000000	1023.000000	2046.000000
5.320000	0.034465	20.368673	3.776989	7.107575	5.181798	4.302312	0.000000	-10.000000	-0.008333	1.116667	630.500000	1023.000000	1023.000000	2046.000000
5.340000	0.035015	20.693853	3.796479	7.267116	5.303551	4.326709	0.000000	-10.000000	-0.008333	-0.766667	631.000000	1023.000000	1023.000000	2046.000000
5.360000	0.035630	21.057262	3.918182	7.576180	5.384392	4.178508	0.000000	-10.000000	-0.008333	-2.616667	631.000000	1023.000000	1023.000000	2046.000000
5.380000	0.035767	21.138533	4.129621	7.388484	5.146356	4.474072	0.000000	-10.000000	0.000000	-4.750000	631.000000	1023.000000	1023.000000	2046.000000
5.400000	0.036647	21.658592	4.369586	7.601804	5.129167	4.558035	0.000000	-10.000000	0.016667	-6.383333	631.000000	1023.000000	1023.000000	2046.000000
5.420000	0.036976	21.853054	4.324037	7.837786	5.249983	4.441249	0.000000	-10.000000	0.033333	-7.866667	631.000000	1023.000000	1023.000000	2046.000000
5.440000	0.035794	21.154284	4.108808	7.738821	5.186975	4.119679	0.000000	-10.000000	0.050000	-9.516666	631.000000	1023.000000	1023.000000	2046.000000
5.460000	0.033562	19.835251	3.741924	7.370136	5.052115	3.671076	0.000000	-10.000000	0.075000	-11.216667	631.000000	1023.000000	1023.000000	2046.000000
5.480000	0.029750	17.582081	3.199766	6.754294	4.655821	2.972199	0.000000	-10.000000	0.091667	-12.783334	631.000000	1023.000000	1023.000000	2046.000000
5.500000	0.025744	15.214793	2.487045	6.176283	4.157527	2.393937	0.000000	-10.000000	0.125000	-14.533334	623.166687	1023.000000	1023.000000	2046.000000
5.520000	0.021917	12.952681	1.743914	5.588897	3.603935	2.015935	0.000000	-10.000000	0.158333	-15.950001	613.666687	1023.000000	1023.000000	2046.000000
5.540000	0.018931	11.188447	1.119230	5.096637	3.221533	1.751047	0.000000	-10.000000	0.208333	-17.366667	602.166687	1023.000000	1023.000000	2046.000000
5.560000	0.016336	9.654684	0.596881	4.692047	2.955434	1.410322	0.000000	-10.000000	0.233333	-18.266666	596.500000	1023.000000	1023.000000	2046.000000
5.580000	0.013970	8.256363	0.155864	4.333638	2.685925	1.080936	0.000000	-10.000000	0.283333	-19.400000	590.333313	1023.000000	1023.000000	2046.000000
5.600000	0.011936	7.054349	-0.275933	4.035109	2.453389	0.841783	0.000000	-10.000000	0.316667	-20.716667	583.833313	1023.000000	1023.000000	2046.000000
5.620000	0.010172	6.011887	-0.655889	3.730537	2.246100	0.691140	0.000000	-10.000000	0.350000	-22.016666	577.000000	1023.000000	1023.000000	2046.000000
5.640000	0.008826	5.215928	-0.989741	3.434939	2.051667	0.719062	0.000000	-10.000000	0.375000	-23.266666	569.666687	1023.000000	1023.000000	2046.000000
5.660000	0.007823	4.623574	-1.230018	3.177910	1.887425	0.788257	0.000000	-10.000000	0.425000	-24.166668	562.000000	1023.000000	1023.000000	2046.000000
5.680000	0.006918	4.088676	-1.438754	3.004099	1.781912	0.741420	0.000000	-10.000000	0.483333	-25.266666	553.833313	1023.000000	1023.000000	2046.000000
5.700000	0.006007	3.550091	-1.597975	2.878427	1.642270	0.627369	0.000000	-10.000000	0.516667	-26.066668	545.333313	1023.000000	1023.000000	2046.000000
5.720000	0.004941	2.920258	-1.814549	2.666799	1.534975	0.533033	0.000000	-10.000000	0.533333	-26.799999	536.500000	1023.000000	1023.000000	2046.000000
5.740000	0.004042	2.389068	-1.914365	2.410277	1.426374	0.466782	0.000000	-10.000000	0.550000	-27.283333	527.500000	1023.000000	1023.000000	2046.000000
5.760000	0.003066	1.811927	-2.065380	2.044033	1.420111	0.413162	0.000000	-10.000000	0.583333	-27.866667	518.500000	1023.000000	1023.000000	2046.000000
5.780000	0.002244	1.326198	-2.144465	1.536373	1.446921	0.487370	0.000000	-10.000000	0.616667	-28.466667	509.166656	1023.000000	1023.000000	2046.000000
5.800000	0.002301	1.359650	-1.959571	1.244803	1.458030	0.616387	0.000000	-10.000000	0.633333	-29.050001	499.833344	1023.000000	1023.000000	2046.000000
5.820000	0.002454	1.450033	-1.686221	0.915564	1.548172	0.672518	0.000000	-10.000000	0.633333	-29.366667	490.166656	1023.000000	1023.000000	2046.000000
5.840000	0.002224	1.314183	-1.480030	0.561211	1.630039	0.602963	0.000000	-10.000000	0.633333	-29.600000	480.500000	1023.000000	1023.000000	2046.000000
5.860000	0.001423	0.841242	-1.404066	0.174756	1.719269	0.351283	0.000000	-10.000000	0.641667	-29.550001	470.500000	1023.000000	1023.000000	2046.000000
5.880000	0.000381	0.225143	-1.291895	-0.236955	1.696256	0.057738	0.000000	-10.000000	0.650000	-29.633333	460.500000	1023.000000	1023.000000	2046.000000
5.900000	-0.000679	-0.401400	-1.289829	-0.675484	1.718159	-0.154246	0.000000	-10.000000	0.650000	-29.583334	450.500000	1023.000000	1023.000000	2046.000000
5.920000	-0.001595	-0.942826	-1.262716	-1.000653	1.664412	-0.343868	0.000000	-10.000000	0.650000	-29.500000	440.500000	1023.000000	1023.000000	2046.000000
5.940000	-0.002224	-1.314581	-1.134463	-1.320998	1.592993	-0.452113	0.000000	-10.000000	0.650000	-29.450001	430.833344	1023.000000	1023.000000	2046.000000
5.960000	-0.002841	-1.678740	-0.997258	-1.603884	1.487223	-0.564821	0.000000	-10.000000	0.650000	-29.383333	421.166656	1023.000000	1023.000000	2046.000000
5.980000	-0.003351	-1.980201	-0.854376	-1.729693	1.398444	-0.794575	0.000000	-10.000000	0.641667	-29.366667	411.500000	1023.000000	1023.000000	2046.000000
6.000000	-0.004023	-2.377614	-0.762797	-1.820606	1.275081	-1.069292	0.000000	-10.000000	0.633333	-29.266666	401.500000	1023.000000	1023.000000	2046.000000
6.020000	-0.004660	-2.753793	-0.768915	-2.032278	1.220506	-1.173106	0.000000	-10.000000	0.633333	-29.150000	391.666656	1023.000000	1023.000000	2046.000000
6.040000	-0.005299	-3.131796	-0.833394	-2.300446	1.221225	-1.219180	0.000000	-10.000000	0.641667	-28.883333	382.000000	1023.000000	1023.000000	2046.000000
6.060000	-0.005467	-3.231044	-0.767980	-2.549789	1.223117	-1.136392	0.000000	-10.000000	0.650000	-28.700001	372.333344	1023.000000	1023.000000	2046.000000
6.080000	-0.005237	-3.095243	-0.646779	-2.585722	1.342601	-1.205342	0.000000	-10.000000	0.641667	-28.450001	362.833344	1023.000000	1023.000000	2046.000000
6.100000	-0.005405	-3.194529	-0.485577	-2.665121	1.257372	-1.301204	0.000000	-10.000000	0.633333	-28.400002	356.500000	1023.000000	1023.000000	2046.000000
6.120000	-0.005678	-3.355539	-0.367911	-2.724184	1.208566	-1.472010	0.000000	-10.000000	0.616667	-28.133335	347.166656	1023.000000	1023.000000	2046.000000
6.140000	-0.006073	-3.589199	-0.379407	-2.923645	1.232651	-1.518799	0.000000	-10.000000	0.575000	-27.783335	337.666656	1023.000000	1023.000000	2046.000000
6.160000	-0.006543	-3.866615	-0.356371	-3.069669	1.150333	-1.590908	0.000000	-10.000000	0.533333	-27.300001	325.166656	1023.000000	1023.000000	2046.000000
6.180000	-0.006742	-3.984622	-0.387207	-3.278470	1.207628	-1.526573	0.000000	-10.000000	0.500000	-26.850000	316.000000	1023.000000	1023.000000	2046.000000
6.200000	-0.006897	-4.075999	-0.383101	-3.392434	1.266549	-1.567013	0.000000	-10.000000	0.508333	-26.500000	307.000000	1023.000000	1023.000000	2046.000000
6.220000	-0.006968	-4.118352	-0.318135	-3.490148	1.270821	-1.580890	0.000000	-10.000000	0.508333	-26.233334	298.166656	1023.000000	1023.000000	2046.000000
6.240000	-0.007190	-4.249268	-0.240354	-3.620069	1.221949	-1.610794	0.000000	-10.000000	0.508333	-25.950001	289.500000	1023.000000	1023.000000	2046.000000
6.260000	-0.007513	-4.440121	-0.168795	-3.703589	1.145787	-1.713524	0.000000	-10.000000	0.491667	-25.766666	280.833344	1023.000000	1023.000000	2046.000000
6.280000	-0.007957	-4.702736	-0.090627	-3.813066	1.027972	-1.827015	0.000000	-10.000000	0.475000	-25.466667	272.333344	1023.000000	1023.000000	2046.000000
6.300000	-0.008304	-4.907956	-0.060124	-3.926026	0.965596	-1.887402	0.000000	-10.000000	0.458333	-25.350000	263.666656	1023.000000	1023.000000	2046.000000
6.320000	-0.008766	-5.180495	-0.077479	-4.069546	0.914346	-1.947816	0.000000	-10.000000	0.450000	-25.049999	255.333328	1023.000000	1023.000000	2046.000000
6.340000	-0.009139	-5.401239	-0.128155	-4.261445	0.918923	-1.930562	0.000000	-10.000000	0.458333	-24.883333	246.833328	1023.000000	1023.000000	2046.000000
6.360000	-0.009462	-5.592179	-0.164926	-4.460142	0.911286	-1.878397	0.000000	-10.000000	0.458333	-24.500000	238.500000	1023.000000	1023.000000	2046.000000
6.380000	-0.009614	-5.681637	-0.119608	-4.557255	0.879252	-1.884026	0.000000	-10.000000	0.441667	-24.250000	230.166672	1023.000000	1023.000000	2046.000000
6.400000	-0.009593	-5.669226	-0.136966	-4.577510	0.979389	-1.934139	0.000000	-10.000000	0.416667	-23.950001	222.000000	1023.000000	1023.000000	2046.000000
6.420000	-0.009314	-5.504535	-0.046186	-4.541123	1.008533	-1.925758	0.000000	-10.000000	0.400000	-23.700001	214.000000	1023.000000	1023.000000	2046.000000
6.440000	-0.008820	-5.212369	0.137356	-4.460778	0.950778	-1.839725	0.000000	-10.000000	0.375000	-23.250000	206.166672	1023.000000	1023.000000	2046.000000
6.460000	-0.008843	-5.226359	0.270893	-4.362926	0.767085	-1.901411	0.000000	-10.000000	0.358333	-22.816668	198.500000	1023.000000	1023.000000	2046.000000
6.480000	-0.009293	-5.492285	0.266004	-4.378183	0.623787	-2.003893	0.000000	-10.000000	0.341667	-22.616667	191.000000	1023.000000	1023.000000	2046.000000
6.500000	-0.009808	-5.796668	0.053389	-4.317090	0.706369	-2.239336	0.000000	-10.000000	0.333333	-22.333334	183.500000	1023.000000	1023.000000	2046.000000
6.520000	-0.010867	-6.422580	-0.095152	-4.663678	0.511261	-2.175010	0.000000	-10.000000	0.316667	-21.933334	176.000000	1023.000000	1023.000000	2046.000000
6.540000	-0.010743	-6.348866	-0.152250	-4.603001	0.543421	-2.137037	0.000000	-10.000000	0.300000	-21.183334	168.666672	1023.000000	1023.000000	2046.000000
6.560000	-0.010559	-6.240234	0.002013	-4.479409	0.344240	-2.107078	0.000000	-10.000000	0.308333	-20.833334	161.500000	1023.000000	1023.000000	2046.000000
6.580000	-0.011247	-6.646740	-0.027195	-4.603432	0.202091	-2.218206	0.000000	-10.000000	0.316667	-20.783333	154.500000	1023.000000	1023.000000	2046.000000
6.600000	-0.012978	-7.670027	-0.204204	-4.886367	-0.022504	-2.556951	0.000000	-10.000000	0.300000	-20.716667	147.500000	1023.000000	1023.000000	2046.000000
6.620000	-0.015469	-9.142474	-0.744504	-5.232824	-0.200056	-2.965090	0.000000	-10.000000	0.275000	-20.183334	140.666672	1023.000000	1023.000000	2046.000000
6.640000	-0.018645	-11.019418	-1.450087	-5.509195	-0.400971	-3.659165	0.000000	-10.000000	0.233333	-19.133333	134.000000	1023.000000	1023.000000	2046.000000
6.660000	-0.022390	-13.232220	-2.286238	-5.825786	-0.817663	-4.302534	0.000000	-10.000000	0.216667	-18.200001	127.666664	1023.000000	1023.000000	2046.000000
6.680000	-0.025778	-15.234986	-2.943528	-6.087431	-1.485983	-4.718044	0.000000	-10.000000	0.191667	-17.433334	121.500000	1023.000000	1023.000000	2046.000000
6.700000	-0.028520	-16.855360	-3.535837	-6.429365	-1.991835	-4.898324	0.000000	-10.000000	0.175000	-16.916666	115.666664	1023.000000	1023.000000	2046.000000
6.720000	-0.030641	-18.109100	-4.111069	-6.798149	-2.243791	-4.956091	0.000000	-10.000000	0.166667	-16.316666	110.000000	1023.000000	1023.000000	2046.000000
6.740000	-0.032143	-18.996778	-4.714052	-6.976460	-2.286089	-5.020177	0.000000	-10.000000	0.166667	-15.933333	104.666664	1023.000000	1023.000000	2046.000000
6.760000	-0.033152	-19.592968	-5.026321	-7.015501	-2.418874	-5.132273	0.000000	-10.000000	0.166667	-15.583333	99.333336	1023.000000	1023.000000	2046.000000
6.780000	-0.033923	-20.048578	-5.192276	-7.049979	-2.622034	-5.184289	0.000000	-10.000000	0.158333	-15.333333	94.166664	1023.000000	1023.000000	2046.000000
6.800000	-0.034727	-20.523453	-5.318671	-7.173091	-2.889974	-5.141716	0.000000	-10.000000	0.150000	-15.083333	89.000000	1023.000000	1023.000000	2046.000000
6.820000	-0.035487	-20.973017	-5.457608	-7.263791	-3.137821	-5.113796	0.000000	-10.000000	0.125000	-14.783333	84.000000	1023.000000	1023.000000	2046.000000
6.840000	-0.036008	-21.280977	-5.752000	-7.411299	-3.154593	-4.963084	0.000000	-10.000000	0.108333	-14.350000	79.000000	1023.000000	1023.000000	2046.000000
6.860000	-0.036344	-21.479177	-6.025629	-7.411663	-3.104999	-4.936885	0.000000	-10.000000	0.091667	-13.800000	74.166664	1023.000000	1023.000000	2046.000000
6.880000	-0.036217	-21.404310	-6.153431	-7.396753	-2.978702	-4.875424	0.000000	-10.000000	0.100000	-13.250000	69.500000	1023.000000	1023.000000	2046.000000
6.900000	-0.035988	-21.269045	-6.087380	-7.411876	-2.973119	-4.796670	0.000000	-10.000000	0.100000	-12.966667	66.500000	1023.000000	1023.000000	2046.000000
6.920000	-0.035491	-20.975212	-5.832927	-7.486642	-3.037147	-4.618495	0.000000	-10.000000	0.083333	-12.550000	62.333332	1023.000000	1023.000000	2046.000000
6.940000	-0.034834	-20.587175	-5.419637	-7.636922	-3.102891	-4.427725	0.000000	-10.000000	0.066667	-12.316667	58.333332	1023.000000	1023.000000	2046.000000
6.960000	-0.034382	-20.319904	-5.117216	-7.913743	-2.997329	-4.291617	0.000000	-10.000000	0.050000	-11.883333	53.000000	1023.000000	1023.000000	2046.000000
6.980000	-0.034136	-20.174515	-5.041716	-8.196087	-2.649881	-4.286831	0.000000	-10.000000	0.050000	-11.700000	50.333332	1023.000000	1023.000000	2046.000000
7.000000	-0.034233	-20.231676	-5.062845	-8.425277	-2.297342	-4.446212	0.000000	-10.000000	0.041667	-11.266666	46.333332	1023.000000	1023.000000	2046.000000
7.020000	-0.034744	-20.533745	-4.863549	-8.759816	-2.289264	-4.621116	0.000000	-10.000000	0.041667	-11.116667	42.500000	1023.000000	1023.000000	2046.000000
7.040000	-0.035117	-20.753902	-4.572538	-9.034211	-2.405927	-4.741226	0.000000	-10.000000	0.041667	-10.966667	37.500000	1023.000000	1023.000000	2046.000000
7.060000	-0.035260	-20.838436	-4.195293	-9.242695	-2.638375	-4.762073	0.000000	-10.000000	0.050000	-10.866667	33.833332	1023.000000	1023.000000	2046.000000
7.080000	-0.035485	-20.971464	-4.141026	-9.376322	-2.623461	-4.830654	0.000000	-10.000000	0.050000	-10.533334	30.166666	1023.000000	1023.000000	2046.000000
7.100000	-0.035736	-21.119871	-4.298523	-9.392849	-2.421907	-5.006591	0.000000	-10.000000	0.050000	-10.200000	27.666666	1023.000000	1023.000000	2046.000000
7.120000	-0.035995	-21.272875	-4.255346	-9.396276	-2.450897	-5.170357	0.000000	-10.000000	0.041667	-9.583334	24.333334	1023.000000	1023.000000	2046.000000
7.140000	-0.035918	-21.227442	-3.902287	-9.454000	-2.718591	-5.152564	0.000000	-10.000000	0.025000	-8.900001	21.166666	1023.000000	1023.000000	2046.000000
7.160000	-0.035783	-21.147711	-3.700832	-9.486286	-2.854266	-5.106327	0.000000	-10.000000	0.016667	-8.150001	17.166666	1023.000000	1023.000000	2046.000000
7.180000	-0.035640	-21.063400	-3.636213	-9.533271	-2.861781	-5.032136	0.000000	-10.000000	0.008333	-7.900000	14.333333	1023.000000	1023.000000	2046.000000
7.200000	-0.035314	-20.870804	-3.714917	-9.483542	-2.644754	-5.027590	0.000000	-10.000000	0.008333	-7.850000	11.666667	1023.000000	1023.000000	2046.000000
7.220000	-0.035054	-20.716648	-3.815606	-9.406059	-2.425455	-5.069528	0.000000	-10.000000	0.000000	-7.700000	9.000000	1023.000000	1023.000000	2046.000000
7.240000	-0.034610	-20.454447	-3.713700	-9.336800	-2.340100	-5.063848	0.000000	-10.000000	0.000000	-7.400000	6.500000	1023.000000	1023.000000	2046.000000
7.260000	-0.034089	-20.146662	-3.557203	-9.288822	-2.296665	-5.003971	0.000000	-10.000000	0.000000	-6.933333	4.000000	1023.000000	1023.000000	2046.000000
7.280000	-0.033693	-19.912416	-3.307174	-9.329382	-2.379685	-4.896175	0.000000	-10.000000	0.000000	-6.466667	1.833333	1023.000000	1023.000000	2046.000000
7.300000	-0.033243	-19.646811	-3.015175	-9.381255	-2.496162	-4.754219	0.000000	-10.000000	0.000000	-5.933333	0.000000	1023.000000	1023.000000	2046.000000
7.320000	-0.032866	-19.423563	-2.816932	-9.427976	-2.521117	-4.657538	0.000000	-10.000000	0.000000	-5.400000	-1.666667	1023.000000	1023.000000	2046.000000
7.340000	-0.032580	-19.254770	-2.964887	-9.366829	-2.244294	-4.678761	0.000000	-10.000000	-0.008333	-4.850000	-3.333333	1023.000000	1023.000000	2046.000000
7.360000	-0.032305	-19.092422	-3.142893	-9.196856	-1.970783	-4.781890	0.000000	-10.000000	-0.016667	-4.483334	-4.500000	1023.000000	1023.000000	2046.000000
7.380000	-0.031819	-18.804789	-2.947672	-9.147994	-1.994756	-4.714365	0.000000	-10.000000	-0.033333	-3.916667	-5.833333	1023.000000	1023.000000	2046.000000
7.400000	-0.031288	-18.491453	-2.545925	-9.221285	-2.197952	-4.526292	0.000000	-10.000000	-0.041667	-3.133333	-7.000000	1023.000000	1023.000000	2046.000000
7.420000	-0.030812	-18.210144	-2.289955	-9.246620	-2.314328	-4.359239	0.000000	-10.000000	-0.050000	-1.300000	-8.333333	1023.000000	1023.000000	2046.000000
7.440000	-0.030398	-17.965269	-2.305363	-9.173491	-2.124273	-4.362141	0.000000	-10.000000	-0.058333	1.016667	-8.833333	1023.000000	1023.000000	2046.000000
7.460000	-0.029896	-17.668680	-2.440902	-9.009442	-1.814636	-4.403701	0.000000	-10.000000	-0.066667	4.050000	-9.000000	1023.000000	1023.000000	2046.000000
7.480000	-0.029267	-17.297070	-2.426363	-8.886540	-1.605190	-4.378976	0.000000	-10.000000	-0.091667	7.466667	-9.000000	1023.000000	1023.000000	2046.000000
7.500000	-0.028323	-16.739170	-2.166957	-8.769040	-1.581567	-4.221606	0.000000	-10.000000	-0.141667	10.966667	-9.000000	1023.000000	1023.000000	2046.000000
7.520000	-0.027173	-16.059206	-1.775919	-8.717533	-1.689869	-3.875885	0.000000	-10.000000	-0.208333	14.300000	-9.000000	1023.000000	1023.000000	2046.000000
7.540000	-0.025885	-15.298193	-1.450331	-8.601302	-1.663789	-3.582772	0.000000	-10.000000	-0.283333	16.783333	-9.000000	1023.000000	1023.000000	2046.000000
7.560000	-0.024629	-14.555816	-1.351345	-8.310603	-1.428690	-3.465179	0.000000	-10.000000	-0.325000	18.316666	-9.000000	1023.000000	1023.000000	2046.000000
7.580000	-0.023503	-13.890175	-1.395281	-7.981454	-1.108552	-3.404888	0.000000	-10.000000	-0.366667	19.866667	-3.166667	1023.000000	1023.000000	2046.000000
7.600000	-0.022269	-13.161026	-1.410946	-7.622142	-0.821236	-3.306702	0.000000	-10.000000	-0.408333	22.016666	11.500000	1023.000000	1023.000000	2046.000000
7.620000	-0.020829	-12.310119	-1.238018	-7.332413	-0.669110	-3.070577	0.000000	-10.000000	-0.483333	24.600000	29.000000	1023.000000	1023.000000	2046.000000
7.640000	-0.019503	-11.526221	-0.965225	-7.011267	-0.641730	-2.908000	0.000000	-10.000000	-0.525000	26.683334	43.500000	1023.000000	1023.000000	2046.000000
7.660000	-0.018230	-10.773692	-0.629880	-6.817155	-0.735073	-2.591584	0.000000	-10.000000	-0.566667	27.933334	52.333332	1023.000000	1023.000000	2046.000000
7.680000	-0.016778	-9.915709	-0.407519	-6.206645	-0.598405	-2.703140	0.000000	-10.000000	-0.583333	28.800001	61.333332	1023.000000	1023.000000	2046.000000
7.700000	-0.016308	-9.638303	-0.374653	-6.068005	-0.634799	-2.560846	0.000000	-10.000000	-0.616667	29.200001	67.500000	1023.000000	1023.000000	2046.000000
7.720000	-0.015619	-9.230759	-0.508599	-5.768892	-0.528521	-2.424747	0.000000	-10.000000	-0.641667	29.733334	77.166664	1023.000000	1023.000000	2046.000000
7.740000	-0.013963	-8.252009	-0.581360	-5.142920	-0.286101	-2.241628	0.000000	-10.000000	-0.641667	30.183334	87.166664	1023.000000	1023.000000	2046.000000
7.760000	-0.012635	-7.467244	-0.639114	-4.781440	-0.081799	-1.964891	0.000000	-10.000000	-0.641667	30.633333	97.166664	1023.000000	1023.000000	2046.000000
7.780000	-0.011965	-7.071283	-0.480990	-4.649064	-0.186566	-1.754663	0.000000	-10.000000	-0.633333	30.750000	107.333336	1023.000000	1023.000000	2046.000000
7.800000	-0.012276	-7.254861	-0.443654	-4.636311	-0.359420	-1.815476	0.000000	-10.000000	-0.641667	30.750000	117.666664	1023.000000	1023.000000	2046.000000
7.820000	-0.014312	-8.458442	-0.922109	-4.577834	-0.467465	-2.491034	0.000000	-10.000000	-0.650000	30.750000	128.000000	1023.000000	1023.000000	2046.000000
7.840000	-0.016898	-9.986744	-1.776752	-4.546853	-0.612967	-3.050172	0.000000	-10.000000	-0.666667	30.916668	138.166672	1023.000000	1023.000000	2046.000000
7.860000	-0.019158	-11.322170	-2.698706	-4.531176	-0.773685	-3.318604	0.000000	-10.000000	-0.666667	31.216667	148.500000	1023.000000	1023.000000	2046.000000
7.880000	-0.020448	-12.084808	-3.338094	-4.592440	-0.871429	-3.282847	0.000000	-10.000000	-0.666667	31.516666	158.833328	1023.000000	1023.000000	2046.000000
7.900000	-0.021043	-12.436639	-3.599540	-4.627697	-1.106542	-3.102860	0.000000	-10.000000	-0.658333	31.400000	165.833328	1023.000000	1023.000000	2046.000000
7.920000	-0.020888	-12.344707	-3.678523	-4.562145	-1.293534	-2.810505	0.000000	-10.000000	-0.675000	31.600000	172.833328	1023.000000	1023.000000	2046.000000
7.940000	-0.020422	-12.069407	-3.702525	-4.430218	-1.415870	-2.520793	0.000000	-10.000000	-0.683333	31.766668	186.833328	1023.000000	1023.000000	2046.000000
7.960000	-0.019860	-11.737249	-3.798156	-4.137530	-1.418656	-2.382908	0.000000	-10.000000	-0.683333	31.883335	201.166672	1023.000000	1023.000000	2046.000000
7.980000	-0.019329	-11.423292	-4.003747	-3.792822	-1.303869	-2.322854	0.000000	-10.000000	-0.675000	31.700001	211.833328	1023.000000	1023.000000	2046.000000
8.000000	-0.018725	-11.066185	-4.236615	-3.433428	-1.189374	-2.206768	0.000000	-10.000000	-0.691667	31.750002	218.833328	1023.000000	1023.000000	2046.000000
8.020000	-0.017960	-10.614588	-4.413376	-3.049205	-1.058442	-2.093565	0.000000	-10.000000	-0.700000	31.950001	236.500000	1023.000000	1023.000000	2046.000000
8.040000	-0.016973	-10.030892	-4.528055	-2.787989	-0.889982	-1.824867	0.000000	-10.000000	-0.708333	32.066666	257.833344	1023.000000	1023.000000	2046.000000
8.060000	-0.015809	-9.343227	-4.432794	-2.574684	-0.860238	-1.475512	0.000000	-10.000000	-0.700000	31.983334	275.833344	1023.000000	1023.000000	2046.000000
8.080000	-0.014134	-8.353065	-4.089671	-2.422000	-0.841818	-0.999575	0.000000	-10.000000	-0.700000	31.900000	279.500000	1023.000000	1023.000000	2046.000000
8.100000	-0.012458	-7.362729	-3.747257	-2.254305	-0.725852	-0.635314	0.000000	-10.000000	-0.700000	31.900000	279.500000	1023.000000	1023.000000	2046.000000
8.120000	-0.010588	-6.257676	-3.383429	-2.024151	-0.516816	-0.333280	0.000000	-10.000000	-0.691667	31.833334	286.500000	1023.000000	1023.000000	2046.000000
8.140000	-0.008795	-5.198050	-3.040125	-1.774195	-0.155264	-0.228466	0.000000	-10.000000	-0.683333	31.816668	297.166656	1023.000000	1023.000000	2046.000000
8.160000	-0.007158	-4.230135	-2.710284	-1.608908	0.250702	-0.161646	0.000000	-10.000000	-0.675000	31.800001	307.833344	1023.000000	1023.000000	2046.000000
8.180000	-0.006054	-3.577866	-2.528964	-1.594894	0.654689	-0.108697	0.000000	-10.000000	-0.658333	31.533333	318.500000	1023.000000	1023.000000	2046.000000
8.200000	-0.005015	-2.964147	-2.268438	-1.536113	0.957239	-0.116835	0.000000	-10.000000	-0.641667	31.216667	325.500000	1023.000000	1023.000000	2046.000000
8.220000	-0.003955	-2.337532	-1.902526	-1.486111	1.070558	-0.019453	0.000000	-10.000000	-0.616667	30.733334	339.500000	1023.000000	1023.000000	2046.000000
8.240000	-0.002697	-1.593893	-1.447965	-1.387908	1.047636	0.194345	0.000000	-10.000000	-0.608333	30.533333	349.833344	1023.000000	1023.000000	2046.000000
8.260000	-0.001438	-0.849633	-0.998421	-1.232491	0.977430	0.403849	0.000000	-10.000000	-0.600000	30.333334	360.166656	1023.000000	1023.000000	2046.000000
8.280000	-0.000336	-0.198788	-0.773142	-0.945330	1.100663	0.419021	0.000000	-10.000000	-0.600000	30.350000	366.833344	1023.000000	1023.000000	2046.000000
8.300000	0.000562	0.332142	-0.677927	-0.591750	1.265751	0.336068	0.000000	-10.000000	-0.591667	30.416668	376.833344	1023.000000	1023.000000	2046.000000
8.320000	0.001614	0.954171	-0.576716	-0.190141	1.446723	0.274305	0.000000	-10.000000	-0.591667	30.166668	390.333344	1023.000000	1023.000000	2046.000000
8.340000	0.002945	1.740680	-0.532055	0.264307	1.697122	0.311306	0.000000	-10.000000	-0.591667	29.750000	403.833344	1023.000000	1023.000000	2046.000000
8.360000	0.004480	2.647837	-0.332508	0.486968	1.820227	0.673151	0.000000	-10.000000	-0.600000	29.316668	410.666656	1023.000000	1023.000000	2046.000000
8.380000	0.006491	3.835976	0.090116	0.643318	1.908360	1.194181	0.000000	-10.000000	-0.600000	29.500000	417.166656	1023.000000	1023.000000	2046.000000
8.400000	0.008407	4.968598	0.505095	0.953986	2.070765	1.438752	0.000000	-10.000000	-0.600000	29.516666	427.000000	1023.000000	1023.000000	2046.000000
8.420000	0.010163	6.006294	0.796811	1.389982	2.311812	1.507689	0.000000	-10.000000	-0.600000	29.533333	436.833344	1023.000000	1023.000000	2046.000000
8.440000	0.011698	6.913668	0.944340	1.849223	2.598313	1.521792	0.000000	-10.000000	-0.583333	29.400000	450.166656	1023.000000	1023.000000	2046.000000
8.460000	0.013282	7.849886	1.116319	2.230310	2.843594	1.659662	0.000000	-10.000000	-0.583333	29.550001	460.166656	1023.000000	1023.000000	2046.000000
8.480000	0.014868	8.786825	1.225702	2.642170	3.126004	1.792949	0.000000	-10.000000	-0.583333	29.716667	473.500000	1023.000000	1023.000000	2046.000000
8.500000	0.016485	9.742706	1.401312	2.900317	3.325447	2.115631	0.000000	-10.000000	-0.600000	29.733334	480.166656	1023.000000	1023.000000	2046.000000
8.520000	0.018062	10.674896	1.692942	3.148985	3.396011	2.436959	0.000000	-10.000000	-0.583333	29.566668	490.166656	1023.000000	1023.000000	2046.000000
8.540000	0.019888	11.753692	2.036694	3.364047	3.528687	2.824264	0.000000	-10.000000	-0.566667	29.083334	499.833344	1023.000000	1023.000000	2046.000000
8.560000	0.021429	12.664767	2.346061	3.693886	3.634429	2.990392	0.000000	-10.000000	-0.550000	28.600000	509.500000	1023.000000	1023.000000	2046.000000
8.580000	0.022919	13.545132	2.589673	4.047272	3.792926	3.115261	0.000000	-10.000000	-0.533333	27.650002	519.000000	1023.000000	1023.000000	2046.000000
8.600000	0.024164	14.280905	2.723552	4.409640	4.014596	3.133116	0.000000	-10.000000	-0.516667	27.000000	525.500000	1023.000000	1023.000000	2046.000000
8.620000	0.025381	15.000399	2.785134	4.773245	4.269877	3.172142	0.000000	-10.000000	-0.483333	26.466667	535.000000	1023.000000	1023.000000	2046.000000
8.640000	0.026657	15.754109	2.860483	5.068092	4.494341	3.331192	0.000000	-10.000000	-0.458333	25.816668	543.833313	1023.000000	1023.000000	2046.000000
8.660000	0.028215	16.675127	3.022592	5.317908	4.653270	3.681357	0.000000	-10.000000	-0.433333	25.166666	552.666687	1023.000000	1023.000000	2046.000000
8.680000	0.029811	17.618103	3.386340	5.503852	4.676072	4.051838	0.000000	-10.000000	-0.416667	24.433332	561.333313	1023.000000	1023.000000	2046.000000
8.700000	0.031119	18.391487	3.630830	5.793516	4.808067	4.159074	0.000000	-10.000000	-0.391667	24.049999	566.833313	1023.000000	1023.000000	2046.000000
8.720000	0.032144	18.996996	3.798713	6.335876	4.965691	3.896715	0.000000	-10.000000	-0.375000	23.316668	575.000000	1023.000000	1023.000000	2046.000000
8.740000	0.032876	19.429630	3.859859	6.782591	5.081448	3.705732	0.000000	-10.000000	-0.358333	22.366667	585.166687	1023.000000	1023.000000	2046.000000
8.760000	0.033730	19.934593	3.904332	6.965539	5.141773	3.922949	0.000000	-10.000000	-0.358333	21.833334	592.666687	1023.000000	1023.000000	2046.000000
8.780000	0.035422	20.934668	4.071770	7.336933	5.194206	4.331758	0.000000	-10.000000	-0.333333	21.233334	600.000000	1023.000000	1023.000000	2046.000000
8.800000	0.036332	21.472246	4.160803	7.520799	5.262809	4.527835	0.000000	-10.000000	-0.300000	20.416666	604.833313	1023.000000	1023.000000	2046.000000
8.820000	0.036048	21.304625	4.119066	7.522611	5.324546	4.338401	0.000000	-10.000000	-0.250000	19.200001	611.833313	1023.000000	1023.000000	2046.000000
8.840000	0.034047	20.121920	3.886721	7.396248	5.181267	3.657683	0.000000	-10.000000	-0.191667	17.299999	620.333313	1023.000000	1023.000000	2046.000000
8.860000	0.030698	18.142799	3.258753	7.129268	4.880150	2.874629	0.000000	-10.000000	-0.150000	15.800000	626.500000	1023.000000	1023.000000	2046.000000
8.880000	0.027423	16.206888	2.456249	6.892329	4.487559	2.370751	0.000000	-10.000000	-0.116667	13.933333	632.166687	1023.000000	1023.000000	2046.000000
8.900000	0.024755	14.630296	1.776382	6.535652	4.124303	2.193959	0.000000	-10.000000	-0.083333	11.833334	636.666687	1023.000000	1023.000000	2046.000000
8.920000	0.022650	13.386138	1.250396	6.175596	3.816632	2.143514	0.000000	-10.000000	-0.050000	9.733334	641.166687	1023.000000	1023.000000	2046.000000
8.940000	0.021141	12.494172	0.866718	5.846682	3.620003	2.160769	0.000000	-10.000000	-0.025000	6.833334	645.833313	1023.000000	1023.000000	2046.000000
8.960000	0.020048	11.848159	0.591484	5.604054	3.447673	2.204948	0.000000	-10.000000	-0.025000	5.266667	647.666687	1023.000000	1023.000000	2046.000000
8.980000	0.019238	11.369560	0.416687	5.506248	3.270714	2.175911	0.000000	-10.000000	-0.016667	2.150000	650.000000	1023.000000	1023.000000	2046.000000
9.000000	0.018510	10.939341	0.223002	5.424157	3.143806	2.148376	0.000000	-10.000000	-0.008333	-0.100000	650.500000	1023.000000	1023.000000	2046.000000
9.020000	0.017772	10.503214	-0.039340	5.442943	3.086328	2.013283	0.000000	-10.000000	0.000000	-3.383333	651.000000	1023.000000	1023.000000	2046.000000
9.040000	0.016956	10.021024	-0.350038	5.429919	3.025173	1.915970	0.000000	-10.000000	0.025000	-6.816667	651.000000	1023.000000	1023.000000	2046.000000
9.060000	0.016295	9.630269	-0.652910	5.405686	2.964931	1.912561	0.000000	-10.000000	0.050000	-9.550000	651.000000	1023.000000	1023.000000	2046.000000
9.080000	0.015668	9.260014	-0.870967	5.322084	2.829655	1.979241	0.000000	-10.000000	0.083333	-11.833333	651.000000	1023.000000	1023.000000	2046.000000
9.100000	0.015356	9.075128	-0.971875	5.236018	2.717228	2.093755	0.000000	-10.000000	0.100000	-13.016666	651.000000	1023.000000	1023.000000	2046.000000
9.120000	0.015093	8.920069	-1.004259	5.112284	2.647406	2.164638	0.000000	-10.000000	0.133333	-14.766666	647.500000	1023.000000	1023.000000	2046.000000
9.140000	0.014877	8.792021	-1.067190	4.846487	2.704522	2.308202	0.000000	-10.000000	0.183333	-17.150000	635.000000	1023.000000	1023.000000	2046.000000
9.160000	0.014728	8.704005	-0.993621	4.668459	2.744703	2.284464	0.000000	-10.000000	0.225000	-18.933332	622.500000	1023.000000	1023.000000	2046.000000
9.180000	0.014992	8.860107	-0.848093	4.517314	2.907531	2.283356	0.000000	-10.000000	0.250000	-20.150000	613.500000	1023.000000	1023.000000	2046.000000
9.200000	0.014954	8.837839	-0.675790	4.292091	3.004841	2.216698	0.000000	-10.000000	0.258333	-20.200001	611.333313	1023.000000	1023.000000	2046.000000
9.220000	0.014824	8.761259	-0.548311	3.929606	3.166468	2.213496	0.000000	-10.000000	0.283333	-20.600000	607.000000	1023.000000	1023.000000	2046.000000
9.240000	0.014140	8.356524	-0.427852	3.570338	3.239674	1.974364	0.000000	-10.000000	0.316667	-21.583334	597.833313	1023.000000	1023.000000	2046.000000
9.260000	0.013242	7.825903	-0.313510	3.120580	3.154456	1.864377	0.000000	-10.000000	0.341667	-22.516666	590.833313	1023.000000	1023.000000	2046.000000
9.280000	0.012549	7.416538	-0.172664	2.786498	3.017622	1.785082	0.000000	-10.000000	0.350000	-23.150000	583.333313	1023.000000	1023.000000	2046.000000
9.300000	0.012057	7.125770	-0.121108	2.522683	3.024162	1.700033	0.000000	-10.000000	0.358333	-23.200001	578.000000	1023.000000	1023.000000	2046.000000
9.320000	0.011425	6.752362	-0.031075	2.279756	3.019566	1.484115	0.000000	-10.000000	0.375000	-23.383333	570.333313	1023.000000	1023.000000	2046.000000
9.340000	0.010785	6.373746	0.123267	2.147429	2.923847	1.179203	0.000000	-10.000000	0.408333	-23.783333	560.000000	1023.000000	1023.000000	2046.000000
9.360000	0.010323	6.101156	0.162200	1.994029	2.905225	1.039703	0.000000	-10.000000	0.433333	-24.183334	552.333313	1023.000000	1023.000000	2046.000000
9.380000	0.009988	5.903074	0.176071	1.894791	2.888615	0.943596	0.000000	-10.000000	0.458333	-24.733334	544.000000	1023.000000	1023.000000	2046.000000
9.400000	0.009748	5.761282	0.190382	1.743077	2.867153	0.960670	0.000000	-10.000000	0.466667	-24.883333	538.333313	1023.000000	1023.000000	2046.000000
9.420000	0.009609	5.678733	0.264492	1.511652	2.830405	1.072184	0.000000	-10.000000	0.475000	-25.316668	529.833313	1023.000000	1023.000000	2046.000000
9.440000	0.009657	5.707213	0.441508	1.407945	2.825811	1.031949	0.000000	-10.000000	0.475000	-25.466667	518.666687	1023.000000	1023.000000	2046.000000
9.460000	0.009538	5.636958	0.552401	1.303070	2.864519	0.916967	0.000000	-10.000000	0.475000	-25.750000	510.166656	1023.000000	1023.000000	2046.000000
9.480000	0.009351	5.526180	0.645702	1.185597	2.929557	0.765324	0.000000	-10.000000	0.483333	-26.033333	501.666656	1023.000000	1023.000000	2046.000000
9.500000	0.008939	5.283027	0.669017	1.059567	2.981702	0.572742	0.000000	-10.000000	0.491667	-26.500000	495.833344	1023.000000	1023.000000	2046.000000
9.520000	0.008565	5.061738	0.709448	0.904891	2.979493	0.467907	0.000000	-10.000000	0.508333	-27.100000	487.000000	1023.000000	1023.000000	2046.000000
9.540000	0.008251	4.876487	0.702410	0.726557	2.987769	0.459751	0.000000	-10.000000	0.516667	-27.450001	474.833344	1023.000000	1023.000000	2046.000000
9.560000	0.007777	4.595992	0.797302	0.485296	2.808331	0.505062	0.000000	-10.000000	0.525000	-27.616667	465.666656	1023.000000	1023.000000	2046.000000
9.580000	0.007320	4.326229	0.803076	0.271759	2.783636	0.467759	0.000000	-10.000000	0.541667	-27.783333	456.500000	1023.000000	1023.000000	2046.000000
9.600000	0.006843	4.044114	0.808784	0.077421	2.740645	0.417264	0.000000	-10.000000	0.550000	-28.066668	450.333344	1023.000000	1023.000000	2046.000000
9.620000	0.006356	3.756420	0.821206	-0.118833	2.743282	0.310765	0.000000	-10.000000	0.575000	-28.266666	441.000000	1023.000000	1023.000000	2046.000000
9.640000	0.006129	3.622187	0.815808	-0.275880	2.865160	0.217099	0.000000	-10.000000	0.591667	-28.450001	431.500000	1023.000000	1023.000000	2046.000000
9.660000	0.006446	3.809798	1.014241	-0.315210	2.934947	0.175819	0.000000	-10.000000	0.608333	-28.500000	422.000000	1023.000000	1023.000000	2046.000000
9.680000	0.007256	4.288459	1.204318	-0.228145	3.054210	0.258076	0.000000	-10.000000	0.633333	-28.633333	412.500000	1023.000000	1023.000000	2046.000000
9.700000	0.007715	4.559592	1.413761	-0.202159	3.049266	0.298724	0.000000	-10.000000	0.625000	-28.650000	403.000000	1023.000000	1023.000000	2046.000000
9.720000	0.007946	4.695846	1.545088	0.082630	3.095117	-0.026990	0.000000	-10.000000	0.633333	-28.750000	393.333344	1023.000000	1023.000000	2046.000000
9.740000	0.007240	4.279087	1.594369	-0.311647	2.867160	0.129204	0.000000	-10.000000	0.608333	-28.650000	383.833344	1023.000000	1023.000000	2046.000000
9.760000	0.006744	3.985764	1.700958	-0.564163	2.618429	0.230541	0.000000	-10.000000	0.608333	-28.566668	374.166656	1023.000000	1023.000000	2046.000000
9.780000	0.006807	4.023136	1.700813	-0.555093	2.601575	0.275841	0.000000	-10.000000	0.608333	-28.400000	364.833344	1023.000000	1023.000000	2046.000000
9.800000	0.005686	3.360512	1.504605	-0.787130	2.645473	-0.002435	0.000000	-10.000000	0.608333	-28.466667	355.166656	1023.000000	1023.000000	2046.000000
9.820000	0.003476	2.054243	1.229849	-1.122461	2.520042	-0.573187	0.000000	-10.000000	0.616667	-28.550001	345.833344	1023.000000	1023.000000	2046.000000
9.840000	0.000381	0.225325	0.728322	-1.583215	2.265431	-1.185213	0.000000	-10.000000	0.608333	-28.350000	333.000000	1023.000000	1023.000000	2046.000000
9.860000	-0.003139	-1.855019	0.232784	-1.943345	1.763047	-1.907504	0.000000	-10.000000	0.608333	-28.116667	323.500000	1023.000000	1023.000000	2046.000000
9.880000	-0.006782	-4.008453	-0.476392	-2.322221	1.254941	-2.464782	0.000000	-10.000000	0.566667	-27.483334	314.000000	1023.000000	1023.000000	2046.000000
9.900000	-0.010266	-6.067491	-1.260515	-2.741697	0.676692	-2.741971	0.000000	-10.000000	0.533333	-26.816668	308.000000	1023.000000	1023.000000	2046.000000
9.920000	-0.013228	-7.817840	-1.980964	-3.112476	0.284821	-3.009221	0.000000	-10.000000	0.491667	-26.133333	299.000000	1023.000000	1023.000000	2046.000000
9.940000	-0.015675	-9.263925	-2.526611	-3.469302	0.010957	-3.278969	0.000000	-10.000000	0.483333	-25.483334	287.333344	1023.000000	1023.000000	2046.000000
9.960000	-0.017664	-10.439199	-2.985549	-3.704010	-0.174867	-3.574773	0.000000	-10.000000	0.475000	-25.133335	278.666656	1023.000000	1023.000000	2046.000000
9.980000	-0.019211	-11.353573	-3.322726	-3.986786	-0.353921	-3.690141	0.000000	-10.000000	0.491667	-24.916668	270.333344	1023.000000	1023.000000	2046.000000
10.000000	-0.020631	-12.192993	-3.599468	-4.209730	-0.642013	-3.741782	0.000000	-10.000000	0.483333	-24.900000	264.666656	1023.000000	1023.000000	2046.000000
10.020000	-0.021799	-12.883351	-3.846215	-4.477657	-0.915944	-3.643535	0.000000	-10.000000	0.475000	-24.716667	256.333344	1023.000000	1023.000000	2046.000000
10.040000	-0.022886	-13.525875	-4.145731	-4.667279	-1.111640	-3.601225	0.000000	-10.000000	0.450000	-24.283333	245.333328	1023.000000	1023.000000	2046.000000
10.060000	-0.023743	-14.032252	-4.439084	-4.765903	-1.184540	-3.642726	0.000000	-10.000000	0.450000	-23.983334	237.333328	1023.000000	1023.000000	2046.000000
10.080000	-0.024406	-14.423721	-4.646861	-4.814828	-1.200390	-3.761642	0.000000	-10.000000	0.433333	-23.750000	229.333328	1023.000000	1023.000000	2046.000000
10.100000	-0.024725	-14.612563	-4.703381	-4.978861	-1.224367	-3.705954	0.000000	-10.000000	0.416667	-23.566668	224.000000	1023.000000	1023.000000	2046.000000
10.120000	-0.025051	-14.804940	-4.676406	-5.187499	-1.324002	-3.617033	0.000000	-10.000000	0.383333	-23.150002	216.000000	1023.000000	1023.000000	2046.000000
10.140000	-0.025161	-14.869873	-4.593070	-5.390046	-1.461115	-3.425642	0.000000	-10.000000	0.358333	-22.583334	205.666672	1023.000000	1023.000000	2046.000000
10.160000	-0.024833	-14.676523	-4.525301	-5.499107	-1.383501	-3.268615	0.000000	-10.000000	0.333333	-22.100000	198.000000	1023.000000	1023.000000	2046.000000
10.180000	-0.024550	-14.509254	-4.324097	-5.649783	-1.278449	-3.256926	0.000000	-10.000000	0.325000	-21.966667	190.666672	1023.000000	1023.000000	2046.000000
10.200000	-0.024352	-14.392095	-4.084263	-5.889225	-1.068229	-3.350377	0.000000	-10.000000	0.333333	-21.916668	185.833328	1023.000000	1023.000000	2046.000000
10.220000	-0.024530	-14.497128	-3.881375	-6.193598	-0.900791	-3.521365	0.000000	-10.000000	0.333333	-21.600000	178.500000	1023.000000	1023.000000	2046.000000
10.240000	-0.025088	-14.827049	-3.674735	-6.666200	-0.955997	-3.530117	0.000000	-10.000000	0.333333	-21.000000	169.000000	1023.000000	1023.000000	2046.000000
10.260000	-0.025646	-15.156970	-3.573655	-6.999952	-0.979521	-3.603841	0.000000	-10.000000	0.325000	-20.566666	162.000000	1023.000000	1023.000000	2046.000000
10.280000	-0.026187	-15.476406	-3.487058	-7.258163	-1.017309	-3.713876	0.000000	-10.000000	0.316667	-20.216667	155.166672	1023.000000	1023.000000	2046.000000
10.300000	-0.026670	-15.761756	-3.385739	-7.356767	-1.077800	-3.941450	0.000000	-10.000000	0.308333	-19.950001	150.500000	1023.000000	1023.000000	2046.000000
10.320000	-0.027176	-16.061237	-3.342902	-7.450733	-1.061376	-4.206227	0.000000	-10.000000	0.283333	-19.383333	143.833328	1023.000000	1023.000000	2046.000000
10.340000	-0.027710	-16.376375	-3.199767	-7.664291	-1.224850	-4.287467	0.000000	-10.000000	0.258333	-19.050001	137.333328	1023.000000	1023.000000	2046.000000
10.360000	-0.027922	-16.501890	-3.111208	-7.803718	-1.311773	-4.275191	0.000000	-10.000000	0.233333	-18.550001	131.000000	1023.000000	1023.000000	2046.000000
10.380000	-0.028057	-16.581598	-3.048628	-7.875421	-1.426312	-4.231237	0.000000	-10.000000	0.216667	-18.233334	124.666664	1023.000000	1023.000000	2046.000000
10.400000	-0.028081	-16.595934	-3.038880	-7.877086	-1.444885	-4.235083	0.000000	-10.000000	0.216667	-17.666666	118.500000	1023.000000	1023.000000	2046.000000
10.420000	-0.028148	-16.635311	-3.034388	-7.859142	-1.388093	-4.353687	0.000000	-10.000000	0.208333	-17.333334	112.666664	1023.000000	1023.000000	2046.000000
10.440000	-0.027918	-16.499315	-2.929227	-7.875124	-1.301046	-4.393918	0.000000	-10.000000	0.200000	-17.016666	107.000000	1023.000000	1023.000000	2046.000000
10.460000	-0.027662	-16.348495	-2.812836	-7.945045	-1.243106	-4.347510	0.000000	-10.000000	0.183333	-16.716667	101.333336	1023.000000	1023.000000	2046.000000
10.480000	-0.027453	-16.224907	-2.627367	-8.067478	-1.338141	-4.191920	0.000000	-10.000000	0.166667	-16.283333	95.833336	1023.000000	1023.000000	2046.000000
10.500000	-0.027225	-16.090118	-2.569790	-8.079040	-1.317869	-4.123421	0.000000	-10.000000	0.158333	-15.800000	90.333336	1023.000000	1023.000000	2046.000000
10.520000	-0.027218	-16.085716	-2.537444	-8.055404	-1.335916	-4.156952	0.000000	-10.000000	0.133333	-15.316667	85.166664	1023.000000	1023.000000	2046.000000
10.540000	-0.027142	-16.041025	-2.536681	-7.998896	-1.253361	-4.252087	0.000000	-10.000000	0.116667	-14.616667	78.333336	1023.000000	1023.000000	2046.000000
10.560000	-0.026930	-15.915900	-2.479287	-8.011624	-1.175216	-4.249773	0.000000	-10.000000	0.100000	-14.066667	73.333336	1023.000000	1023.000000	2046.000000
10.580000	-0.026709	-15.785185	-2.382222	-7.996758	-1.137067	-4.269139	0.000000	-10.000000	0.100000	-13.433333	68.500000	1023.000000	1023.000000	2046.000000
10.600000	-0.026562	-15.697983	-2.276949	-8.069318	-1.160467	-4.191249	0.000000	-10.000000	0.091667	-12.933333	65.500000	1023.000000	1023.000000	2046.000000
10.620000	-0.026314	-15.551669	-2.138675	-8.131421	-1.197650	-4.083922	0.000000	-10.000000	0.075000	-12.266666	61.166668	1023.000000	1023.000000	2046.000000
10.640000	-0.026126	-15.440578	-2.050020	-8.145006	-1.231701	-4.013851	0.000000	-10.000000	0.058333	-11.666667	57.000000	1023.000000	1023.000000	2046.000000
10.660000	-0.026026	-15.381440	-2.057476	-8.136173	-1.219779	-3.968012	0.000000	-10.000000	0.050000	-11.050000	53.166668	1023.000000	1023.000000	2046.000000
10.680000	-0.026121	-15.437281	-2.048888	-8.086702	-1.240786	-4.060905	0.000000	-10.000000	0.041667	-10.500000	49.500000	1023.000000	1023.000000	2046.000000
10.700000	-0.025902	-15.307875	-2.004048	-8.049506	-1.190836	-4.063484	0.000000	-10.000000	0.033333	-9.900001	46.166668	1023.000000	1023.000000	2046.000000
10.720000	-0.025716	-15.198260	-1.911482	-8.061090	-1.166218	-4.059470	0.000000	-10.000000	0.033333	-9.400001	42.833332	1023.000000	1023.000000	2046.000000
10.740000	-0.025379	-14.999185	-1.796070	-8.101929	-1.170900	-3.930287	0.000000	-10.000000	0.025000	-8.716667	38.666668	1023.000000	1023.000000	2046.000000
10.760000	-0.025096	-14.831825	-1.681194	-8.146523	-1.189559	-3.814548	0.000000	-10.000000	0.016667	-8.283334	35.500000	1023.000000	1023.000000	2046.000000
10.780000	-0.024811	-14.663537	-1.655749	-8.095684	-1.128908	-3.783197	0.000000	-10.000000	0.000000	-7.900000	32.666668	1023.000000	1023.000000	2046.000000
10.800000	-0.024789	-14.650298	-1.603680	-8.076654	-1.174280	-3.795683	0.000000	-10.000000	0.000000	-7.600000	31.000000	1023.000000	1023.000000	2046.000000
10.820000	-0.024573	-14.522371	-1.557184	-7.998142	-1.146127	-3.820919	0.000000	-10.000000	0.000000	-7.183333	28.666666	1023.000000	1023.000000	2046.000000
10.840000	-0.024374	-14.404789	-1.531938	-7.926866	-1.094358	-3.851626	0.000000	-10.000000	0.000000	-6.716667	25.500000	1023.000000	1023.000000	2046.000000
10.860000	-0.024025	-14.199033	-1.449828	-7.947940	-1.038468	-3.762797	0.000000	-10.000000	0.000000	-6.450000	23.166666	1023.000000	1023.000000	2046.000000
10.880000	-0.023614	-13.956136	-1.336006	-7.941544	-0.994661	-3.683925	0.000000	-10.000000	0.000000	-6.166667	20.833334	1023.000000	1023.000000	2046.000000
10.900000	-0.023103	-13.653852	-1.178779	-7.947598	-1.023663	-3.503812	0.000000	-10.000000	0.008333	-6.000000	19.500000	1023.000000	1023.000000	2046.000000
10.920000	-0.022915	-13.542545	-1.190841	-7.860843	-1.028244	-3.462618	0.000000	-10.000000	0.008333	-5.733334	17.500000	1023.000000	1023.000000	2046.000000
10.940000	-0.023031	-13.611467	-1.220536	-7.778139	-1.069834	-3.542958	0.000000	-10.000000	0.008333	-5.416667	15.000000	1023.000000	1023.000000	2046.000000
10.960000	-0.023264	-13.749032	-1.239233	-7.673914	-1.128737	-3.707146	0.000000	-10.000000	0.000000	-5.133334	13.166667	1023.000000	1023.000000	2046.000000
10.980000	-0.023280	-13.758303	-1.367159	-7.207648	-0.953693	-4.229804	0.000000	-10.000000	-0.008333	-4.983334	11.500000	1023.000000	1023.000000	2046.000000
11.000000	-0.024135	-14.263730	-1.326064	-7.638530	-1.275201	-4.023935	0.000000	-10.000000	-0.016667	-4.483334	10.333333	1023.000000	1023.000000	2046.000000
11.020000	-0.023710	-14.012439	-1.185639	-7.719893	-1.411268	-3.695638	0.000000	-10.000000	-0.025000	-2.383333	9.000000	1023.000000	1023.000000	2046.000000
11.040000	-0.022919	-13.545348	-1.197043	-7.570790	-1.314546	-3.462970	0.000000	-10.000000	-0.050000	1.650000	8.166667	1023.000000	1023.000000	2046.000000
11.060000	-0.022916	-13.543317	-1.309976	-7.553679	-1.199570	-3.480091	0.000000	-10.000000	-0.075000	5.150000	8.000000	1023.000000	1023.000000	2046.000000
11.080000	-0.023823	-14.079140	-1.527813	-7.598138	-1.228626	-3.724562	0.000000	-10.000000	-0.125000	8.366667	8.000000	1023.000000	1023.000000	2046.000000
11.100000	-0.025171	-14.876002	-1.857506	-7.577714	-1.280759	-4.160024	0.000000	-10.000000	-0.175000	10.900001	8.000000	1023.000000	1023.000000	2046.000000
11.120000	-0.027454	-16.225464	-2.315648	-7.676583	-1.481643	-4.751590	0.000000	-10.000000	-0.250000	14.483334	8.000000	1023.000000	1023.000000	2046.000000
11.140000	-0.030206	-17.851942	-3.067896	-7.864635	-1.829113	-5.090298	0.000000	-10.000000	-0.308333	17.566668	8.000000	1023.000000	1023.000000	2046.000000
11.160000	-0.032206	-19.033501	-3.724695	-8.005873	-2.196498	-5.106435	0.000000	-10.000000	-0.366667	20.200001	13.000000	1023.000000	1023.000000	2046.000000
11.180000	-0.033690	-19.910978	-4.332697	-8.078992	-2.403560	-5.095729	0.000000	-10.000000	-0.408333	22.350000	19.833334	1023.000000	1023.000000	2046.000000
11.200000	-0.034582	-20.438105	-4.742312	-7.986041	-2.568553	-5.141198	0.000000	-10.000000	-0.450000	24.150000	29.166666	1023.000000	1023.000000	2046.000000
11.220000	-0.034547	-20.417515	-5.034559	-7.761580	-2.554509	-5.066866	0.000000	-10.000000	-0.491667	25.299999	36.500000	1023.000000	1023.000000	2046.000000
11.240000	-0.034245	-20.238573	-5.259238	-7.557330	-2.546161	-4.875845	0.000000	-10.000000	-0.525000	26.633333	47.833332	1023.000000	1023.000000	2046.000000
11.260000	-0.033467	-19.779287	-5.338610	-7.384473	-2.524234	-4.531970	0.000000	-10.000000	-0.550000	27.500000	56.666668	1023.000000	1023.000000	2046.000000
11.280000	-0.032730	-19.343584	-5.400168	-7.143151	-2.551406	-4.248859	0.000000	-10.000000	-0.575000	28.433334	65.500000	1023.000000	1023.000000	2046.000000
11.300000	-0.032087	-18.963161	-5.503632	-6.839343	-2.563716	-4.056469	0.000000	-10.000000	-0.608333	28.950001	71.833336	1023.000000	1023.000000	2046.000000
11.320000	-0.031339	-18.521271	-5.654042	-6.511025	-2.468120	-3.888083	0.000000	-10.000000	-0.633333	29.733334	81.500000	1023.000000	1023.000000	2046.000000
11.340000	-0.030204	-17.850378	-5.649813	-6.148379	-2.390989	-3.661197	0.000000	-10.000000	-0.658333	30.300001	91.500000	1023.000000	1023.000000	2046.000000
11.360000	-0.028726	-16.977299	-5.575626	-5.794046	-2.212045	-3.395581	0.000000	-10.000000	-0.666667	30.800001	101.500000	1023.000000	1023.000000	2046.000000
11.380000	-0.026958	-15.931974	-5.343851	-5.543128	-2.039645	-3.005350	0.000000	-10.000000	-0.691667	31.283333	111.500000	1023.000000	1023.000000	2046.000000
11.400000	-0.024837	-14.678747	-4.976846	-5.286933	-1.846092	-2.568876	0.000000	-10.000000	-0.708333	31.916668	121.833336	1023.000000	1023.000000	2046.000000
11.420000	-0.022673	-13.399575	-4.504606	-5.047473	-1.618966	-2.228529	0.000000	-10.000000	-0.725000	32.450001	132.333328	1023.000000	1023.000000	2046.000000
11.440000	-0.020729	-12.250850	-4.094089	-4.938580	-1.235556	-1.982625	0.000000	-10.000000	-0.750000	32.766666	143.166672	1023.000000	1023.000000	2046.000000
11.460000	-0.019342	-11.430943	-3.718532	-4.897205	-0.948678	-1.866529	0.000000	-10.000000	-0.741667	33.083336	154.000000	1023.000000	1023.000000	2046.000000
11.480000	-0.018153	-10.728583	-3.418164	-4.871795	-0.641529	-1.797095	0.000000	-10.000000	-0.750000	33.066669	165.000000	1023.000000	1023.000000	2046.000000
11.500000	-0.017133	-10.125670	-3.109513	-4.755745	-0.461123	-1.799290	0.000000	-10.000000	-0.741667	33.050003	176.000000	1023.000000	1023.000000	2046.000000
11.520000	-0.016010	-9.461750	-2.830851	-4.570206	-0.300376	-1.760317	0.000000	-10.000000	-0.758333	33.033333	187.000000	1023.000000	1023.000000	2046.000000
11.540000	-0.014793	-8.742832	-2.612318	-4.298723	-0.130874	-1.700916	0.000000	-10.000000	-0.766667	33.166668	198.000000	1023.000000	1023.000000	2046.000000
11.560000	-0.013475	-7.963507	-2.379419	-3.953692	-0.031638	-1.598758	0.000000	-10.000000	-0.791667	33.216667	209.000000	1023.000000	1023.000000	2046.000000
11.580000	-0.012145	-7.177740	-2.103626	-3.679937	0.020262	-1.414438	0.000000	-10.000000	-0.783333	33.633335	220.000000	1023.000000	1023.000000	2046.000000
11.600000	-0.010877	-6.428564	-1.870415	-3.340712	0.089635	-1.307072	0.000000	-10.000000	-0.783333	33.900002	231.166672	1023.000000	1023.000000	2046.000000
11.620000	-0.009319	-5.507501	-1.632259	-3.025612	0.240967	-1.090597	0.000000	-10.000000	-0.775000	34.366665	242.500000	1023.000000	1023.000000	2046.000000
11.640000	-0.007622	-4.504704	-1.381742	-2.685107	0.391738	-0.829593	0.000000	-10.000000	-0.791667	34.349998	253.833328	1023.000000	1023.000000	2046.000000
11.660000	-0.005850	-3.457538	-1.176963	-2.283073	0.643118	-0.640620	0.000000	-10.000000	-0.800000	34.633335	265.333344	1023.000000	1023.000000	2046.000000
11.680000	-0.004302	-2.542204	-0.932307	-1.940694	0.809988	-0.479192	0.000000	-10.000000	-0.808333	34.833336	276.833344	1023.000000	1023.000000	2046.000000
11.700000	-0.002628	-1.553342	-0.719472	-1.577765	1.034411	-0.290517	0.000000	-10.000000	-0.808333	34.966667	288.500000	1023.000000	1023.000000	2046.000000
11.720000	-0.000772	-0.456433	-0.462496	-1.202517	1.278965	-0.070385	0.000000	-10.000000	-0.808333	34.916668	300.166656	1023.000000	1023.000000	2046.000000
11.740000	0.001060	0.626357	-0.211899	-0.797100	1.506537	0.128820	0.000000	-10.000000	-0.808333	34.716667	311.833344	1023.000000	1023.000000	2046.000000
11.760000	0.002974	1.757748	0.015654	-0.422042	1.776513	0.387623	0.000000	-10.000000	-0.808333	34.633335	323.500000	1023.000000	1023.000000	2046.000000
11.780000	0.004975	2.940479	0.261975	-0.040907	2.025997	0.693414	0.000000	-10.000000	-0.808333	34.633335	335.000000	1023.000000	1023.000000	2046.000000
11.800000	0.007089	4.189797	0.665755	0.308246	2.176450	1.039346	0.000000	-10.000000	-0.800000	34.533333	346.500000	1023.000000	1023.000000	2046.000000
11.820000	0.008990	5.313338	0.968961	0.681871	2.369035	1.293472	0.000000	-10.000000	-0.800000	34.600002	358.000000	1023.000000	1023.000000	2046.000000
11.840000	0.010815	6.391832	1.228472	1.091919	2.561866	1.509576	0.000000	-10.000000	-0.800000	34.566669	369.500000	1023.000000	1023.000000	2046.000000
11.860000	0.012681	7.494591	1.451437	1.504452	2.813854	1.724848	0.000000	-10.000000	-0.783333	34.500000	381.166656	1023.000000	1023.000000	2046.000000
11.880000	0.014201	8.393081	1.674079	1.907114	2.938897	1.872990	0.000000	-10.000000	-0.766667	34.049999	392.666656	1023.000000	1023.000000	2046.000000
11.900000	0.015762	9.315185	1.825854	2.271159	3.153047	2.065125	0.000000	-10.000000	-0.750000	33.516666	404.166656	1023.000000	1023.000000	2046.000000
11.920000	0.017289	10.217755	2.009741	2.655944	3.306729	2.245341	0.000000	-10.000000	-0.750000	33.366665	415.333344	1023.000000	1023.000000	2046.000000
11.940000	0.018777	11.097371	2.137373	3.003531	3.496038	2.460429	0.000000	-10.000000	-0.750000	33.099998	426.500000	1023.000000	1023.000000	2046.000000
11.960000	0.020461	12.092289	2.319122	3.321382	3.708366	2.743420	0.000000	-10.000000	-0.750000	33.166668	437.500000	1023.000000	1023.000000	2046.000000
11.980000	0.022320	13.191311	2.550915	3.659047	3.898604	3.082745	0.000000	-10.000000	-0.733333	32.683334	448.500000	1023.000000	1023.000000	2046.000000
12.000000	0.024132	14.261853	2.769946	4.071602	4.064087	3.356219	0.000000	-10.000000	-0.716667	32.516666	459.500000	1023.000000	1023.000000	2046.000000
12.020000	0.025523	15.084279	2.919523	4.474572	4.234247	3.455937	0.000000	-10.000000	-0.700000	31.916668	470.500000	1023.000000	1023.000000	2046.000000
12.040000	0.026299	15.542917	3.001535	4.830082	4.304662	3.406638	0.000000	-10.000000	-0.683333	31.683334	481.333344	1023.000000	1023.000000	2046.000000
12.060000	0.027040	15.980481	3.120931	5.200645	4.276406	3.382499	0.000000	-10.000000	-0.666667	31.300001	492.000000	1023.000000	1023.000000	2046.000000
12.080000	0.028382	16.773941	3.200533	5.884803	4.480116	3.208490	0.000000	-10.000000	-0.633333	31.050001	502.333344	1023.000000	1023.000000	2046.000000
12.100000	0.029331	17.334545	3.265459	5.998496	4.527777	3.542814	0.000000	-10.000000	-0.616667	30.700001	512.833313	1023.000000	1023.000000	2046.000000
12.120000	0.031329	18.515236	3.557914	6.409723	4.566816	3.980784	0.000000	-10.000000	-0.591667	30.400000	523.166687	1023.000000	1023.000000	2046.000000
12.140000	0.033681	19.905518	3.782351	7.009027	4.794200	4.319939	0.000000	-10.000000	-0.583333	29.916666	533.500000	1023.000000	1023.000000	2046.000000
12.160000	0.034384	20.320742	3.758620	7.359687	4.948575	4.253859	0.000000	-10.000000	-0.558333	29.283333	543.500000	1023.000000	1023.000000	2046.000000
12.180000	0.033412	19.746628	3.640357	7.361757	4.876369	3.868145	0.000000	-10.000000	-0.533333	28.333334	553.333313	1023.000000	1023.000000	2046.000000
12.200000	0.030756	18.176697	3.189712	7.201201	4.611544	3.174240	0.000000	-10.000000	-0.500000	27.483334	563.000000	1023.000000	1023.000000	2046.000000
12.220000	0.027589	16.305033	2.568404	6.894588	4.151531	2.690509	0.000000	-10.000000	-0.450000	26.300001	572.333313	1023.000000	1023.000000	2046.000000
12.240000	0.024914	14.724349	1.830642	6.611018	3.848458	2.434230	0.000000	-10.000000	-0.391667	24.916666	581.333313	1023.000000	1023.000000	2046.000000
12.260000	0.022894	13.530084	1.205407	6.307236	3.663815	2.353626	0.000000	-10.000000	-0.308333	23.049999	589.833313	1023.000000	1023.000000	2046.000000
12.280000	0.021570	12.747823	0.769161	6.064736	3.551897	2.362029	0.000000	-10.000000	-0.250000	20.916666	597.833313	1023.000000	1023.000000	2046.000000
12.300000	0.020636	12.195906	0.556726	5.847428	3.382977	2.408775	0.000000	-10.000000	-0.200000	18.850000	605.166687	1023.000000	1023.000000	2046.000000
12.320000	0.020011	11.826473	0.385182	5.772284	3.284289	2.384719	0.000000	-10.000000	-0.141667	16.483334	611.833313	1023.000000	1023.000000	2046.000000
12.340000	0.019456	11.498778	0.195910	5.783509	3.196201	2.323158	0.000000	-10.000000	-0.091667	13.966667	617.666687	1023.000000	1023.000000	2046.000000
12.360000	0.018868	11.151141	0.020693	5.783147	3.077230	2.270072	0.000000	-10.000000	-0.033333	11.016666	622.666687	1023.000000	1023.000000	2046.000000
12.380000	0.018273	10.799490	-0.248268	5.762765	3.012543	2.272449	0.000000	-10.000000	-0.016667	7.516667	626.833313	1023.000000	1023.000000	2046.000000
12.400000	0.017819	10.530807	-0.530545	5.735085	2.976593	2.349674	0.000000	-10.000000	0.000000	3.250000	630.000000	1023.000000	1023.000000	2046.000000
12.420000	0.017480	10.330899	-0.740479	5.648582	2.933028	2.489769	0.000000	-10.000000	0.016667	-0.816667	632.000000	1023.000000	1023.000000	2046.000000
12.440000	0.017500	10.342515	-0.813381	5.644352	2.888136	2.623408	0.000000	-10.000000	0.033333	-4.666667	632.833313	1023.000000	1023.000000	2046.000000
12.460000	0.017621	10.414182	-0.828774	5.653290	2.919629	2.670037	0.000000	-10.000000	0.058333	-7.533333	633.000000	1023.000000	1023.000000	2046.000000
12.480000	0.017617	10.411590	-0.827680	5.547968	3.004242	2.687060	0.000000	-10.000000	0.066667	-10.216667	633.000000	1023.000000	1023.000000	2046.000000
12.500000	0.017434	10.303352	-0.742935	5.344708	2.987455	2.714125	0.000000	-10.000000	0.083333	-12.033334	633.000000	1023.000000	1023.000000	2046.000000
12.520000	0.017432	10.302473	-0.579314	5.220706	2.938576	2.722505	0.000000	-10.000000	0.100000	-13.450000	633.000000	1023.000000	1023.000000	2046.000000
12.540000	0.017459	10.318375	-0.475566	5.015270	3.023545	2.755125	0.000000	-10.000000	0.141667	-14.383333	625.666687	1023.000000	1023.000000	2046.000000
12.560000	0.017409	10.288512	-0.425048	4.630843	3.190526	2.892192	0.000000	-10.000000	0.175000	-15.266666	616.666687	1023.000000	1023.000000	2046.000000
12.580000	0.017300	10.224200	-0.318582	4.221900	3.397943	2.922939	0.000000	-10.000000	0.208333	-16.066666	605.833313	1023.000000	1023.000000	2046.000000
12.600000	0.017044	10.072897	-0.119784	3.861906	3.502263	2.828513	0.000000	-10.000000	0.216667	-17.049999	600.666687	1023.000000	1023.000000	2046.000000
12.620000	0.016642	9.835538	0.158868	3.613033	3.454712	2.608926	0.000000	-10.000000	0.233333	-17.950001	595.166687	1023.000000	1023.000000	2046.000000
12.640000	0.016061	9.491824	0.299541	3.439899	3.407649	2.344735	0.000000	-10.000000	0.241667	-18.733334	589.166687	1023.000000	1023.000000	2046.000000
12.660000	0.015341	9.066534	0.448968	3.201121	3.269944	2.146502	0.000000	-10.000000	0.283333	-19.500000	582.833313	1023.000000	1023.000000	2046.000000
12.680000	0.014449	8.539329	0.486343	2.933386	3.147595	1.972005	0.000000	-10.000000	0.316667	-20.266666	576.166687	1023.000000	1023.000000	2046.000000
12.700000	0.013901	8.215584	0.553976	2.778067	3.073363	1.810177	0.000000	-10.000000	0.358333	-20.916666	569.500000	1023.000000	1023.000000	2046.000000
12.720000	0.013447	7.946999	0.560831	2.640172	3.035709	1.710287	0.000000	-10.000000	0.366667	-21.666666	562.500000	1023.000000	1023.000000	2046.000000
12.740000	0.013146	7.769034	0.550910	2.454720	3.052356	1.711049	0.000000	-10.000000	0.383333	-22.250000	555.333313	1023.000000	1023.000000	2046.000000
12.760000	0.013036	7.704435	0.600539	2.264395	3.104630	1.734870	0.000000	-10.000000	0.383333	-22.916666	547.833313	1023.000000	1023.000000	2046.000000
12.780000	0.013043	7.708234	0.683422	2.122178	3.170542	1.732092	0.000000	-10.000000	0.416667	-23.500000	540.000000	1023.000000	1023.000000	2046.000000
12.800000	0.013062	7.719934	0.840170	2.013929	3.204453	1.661382	0.000000	-10.000000	0.441667	-24.216667	532.000000	1023.000000	1023.000000	2046.000000
12.820000	0.013126	7.757681	0.936979	1.933224	3.277697	1.609781	0.000000	-10.000000	0.483333	-24.733334	524.000000	1023.000000	1023.000000	2046.000000
12.840000	0.013035	7.703976	1.078480	1.869073	3.272420	1.484003	0.000000	-10.000000	0.500000	-25.366667	515.833313	1023.000000	1023.000000	2046.000000
12.860000	0.012710	7.511494	1.189722	1.726050	3.217051	1.378670	0.000000	-10.000000	0.516667	-25.833334	507.500000	1023.000000	1023.000000	2046.000000
12.880000	0.012213	7.218056	1.269982	1.591162	3.137553	1.219358	0.000000	-10.000000	0.533333	-26.516666	498.833344	1023.000000	1023.000000	2046.000000
12.900000	0.011590	6.849561	1.321762	1.383225	3.058253	1.086322	0.000000	-10.000000	0.550000	-27.116667	490.000000	1023.000000	1023.000000	2046.000000
12.920000	0.010882	6.431559	1.290665	1.126924	3.008618	1.005351	0.000000	-10.000000	0.583333	-27.816668	480.833344	1023.000000	1023.000000	2046.000000
12.940000	0.010398	6.145406	1.196897	0.842871	3.083658	1.021980	0.000000	-10.000000	0.583333	-28.283333	471.666656	1023.000000	1023.000000	2046.000000
12.960000	0.010706	6.327077	1.235639	0.755012	3.296214	1.040212	0.000000	-10.000000	0.600000	-28.666668	462.166656	1023.000000	1023.000000	2046.000000
12.980000	0.011449	6.766440	1.409195	0.865186	3.434150	1.057909	0.000000	-10.000000	0.608333	-28.766666	452.666656	1023.000000	1023.000000	2046.000000
13.000000	0.012283	7.259058	1.808621	0.958406	3.348034	1.143997	0.000000	-10.000000	0.641667	-29.133333	443.000000	1023.000000	1023.000000	2046.000000
13.020000	0.012566	7.426622	2.086798	1.039178	3.234226	1.066420	0.000000	-10.000000	0.658333	-29.383333	433.333344	1023.000000	1023.000000	2046.000000
13.040000	0.012683	7.495359	2.169883	1.276809	3.290915	0.757751	0.000000	-10.000000	0.666667	-29.583334	423.500000	1023.000000	1023.000000	2046.000000
13.060000	0.011663	6.893060	2.107504	0.681911	3.106581	0.997064	0.000000	-10.000000	0.666667	-29.766668	413.500000	1023.000000	1023.000000	2046.000000
13.080000	0.011455	6.769857	2.072389	0.526739	3.185235	0.985494	0.000000	-10.000000	0.675000	-29.833334	403.500000	1023.000000	1023.000000	2046.000000
13.100000	0.010684	6.314132	1.903095	0.398523	3.301212	0.711302	0.000000	-10.000000	0.691667	-30.233334	393.500000	1023.000000	1023.000000	2046.000000
13.120000	0.008581	5.071447	1.742750	0.080351	3.011367	0.236980	0.000000	-10.000000	0.708333	-30.516666	383.500000	1023.000000	1023.000000	2046.000000
13.140000	0.005815	3.436407	1.467682	-0.340654	2.564743	-0.255364	0.000000	-10.000000	0.725000	-30.700001	373.500000	1023.000000	1023.000000	2046.000000
13.160000	0.002371	1.401454	0.981826	-0.795969	2.118849	-0.903253	0.000000	-10.000000	0.716667	-30.516666	363.166656	1023.000000	1023.000000	2046.000000
13.180000	-0.001153	-0.681252	0.355443	-1.238391	1.734495	-1.532799	0.000000	-10.000000	0.700000	-30.300001	352.833344	1023.000000	1023.000000	2046.000000
13.200000	-0.004772	-2.820177	-0.451800	-1.701387	1.317027	-1.984017	0.000000	-10.000000	0.666667	-29.966667	342.500000	1023.000000	1023.000000	2046.000000
13.220000	-0.007757	-4.584612	-1.310046	-2.037869	1.088141	-2.324837	0.000000	-10.000000	0.633333	-29.633333	332.666656	1023.000000	1023.000000	2046.000000
13.240000	-0.010405	-6.149235	-1.907008	-2.344310	0.766871	-2.664787	0.000000	-10.000000	0.616667	-29.016666	323.000000	1023.000000	1023.000000	2046.000000
13.260000	-0.012553	-7.418566	-2.302315	-2.653877	0.440044	-2.902419	0.000000	-10.000000	0.600000	-28.549999	313.333344	1023.000000	1023.000000	2046.000000
13.280000	-0.014341	-8.475464	-2.516240	-2.937217	0.045093	-3.067099	0.000000	-10.000000	0.583333	-28.133333	303.833344	1023.000000	1023.000000	2046.000000
13.300000	-0.016020	-9.467548	-2.753203	-3.167127	-0.337404	-3.209814	0.000000	-10.000000	0.583333	-27.966667	294.333344	1023.000000	1023.000000	2046.000000
13.320000	-0.017508	-10.346955	-3.076546	-3.477762	-0.587201	-3.205447	0.000000	-10.000000	0.583333	-27.783333	285.000000	1023.000000	1023.000000	2046.000000
13.340000	-0.018649	-11.021430	-3.582898	-3.758560	-0.542612	-3.137360	0.000000	-10.000000	0.566667	-27.483334	275.666656	1023.000000	1023.000000	2046.000000
13.360000	-0.019578	-11.570664	-3.973164	-3.823023	-0.545077	-3.229401	0.000000	-10.000000	0.533333	-27.150000	266.500000	1023.000000	1023.000000	2046.000000
13.380000	-0.020334	-12.017231	-3.996373	-3.896318	-0.829562	-3.294977	0.000000	-10.000000	0.500000	-26.716667	257.500000	1023.000000	1023.000000	2046.000000
13.400000	-0.021061	-12.446780	-3.945555	-4.069034	-1.178113	-3.254078	0.000000	-10.000000	0.491667	-26.466667	248.666672	1023.000000	1023.000000	2046.000000
13.420000	-0.021623	-12.779027	-4.105963	-4.330520	-1.223459	-3.119086	0.000000	-10.000000	0.491667	-25.900002	239.833328	1023.000000	1023.000000	2046.000000
13.440000	-0.022090	-13.055234	-4.275856	-4.617516	-1.178350	-2.983513	0.000000	-10.000000	0.483333	-25.516666	231.333328	1023.000000	1023.000000	2046.000000
13.460000	-0.022026	-13.017504	-4.425205	-4.764992	-0.922591	-2.904716	0.000000	-10.000000	0.483333	-25.166666	222.666672	1023.000000	1023.000000	2046.000000
13.480000	-0.021644	-12.791443	-4.243391	-4.869332	-0.807842	-2.870879	0.000000	-10.000000	0.475000	-25.100000	214.333328	1023.000000	1023.000000	2046.000000
13.500000	-0.021404	-12.649651	-3.788882	-5.101177	-0.888973	-2.870619	0.000000	-10.000000	0.466667	-24.950001	205.833328	1023.000000	1023.000000	2046.000000
13.520000	-0.021535	-12.727321	-3.437732	-5.448775	-0.955579	-2.885235	0.000000	-10.000000	0.458333	-24.583334	197.500000	1023.000000	1023.000000	2046.000000
13.540000	-0.022018	-13.012632	-3.297699	-5.899155	-0.924793	-2.890986	0.000000	-10.000000	0.450000	-24.233334	189.166672	1023.000000	1023.000000	2046.000000
13.560000	-0.022781	-13.463502	-3.415904	-6.287094	-0.702019	-3.058484	0.000000	-10.000000	0.433333	-23.783335	181.000000	1023.000000	1023.000000	2046.000000
13.580000	-0.023498	-13.887164	-3.458920	-6.520046	-0.592397	-3.315802	0.000000	-10.000000	0.400000	-23.400000	173.000000	1023.000000	1023.000000	2046.000000
13.600000	-0.023922	-14.137931	-3.283963	-6.685896	-0.693439	-3.474633	0.000000	-10.000000	0.366667	-22.933334	165.333328	1023.000000	1023.000000	2046.000000
13.620000	-0.024316	-14.370826	-2.986057	-6.836931	-0.937412	-3.610425	0.000000	-10.000000	0.341667	-22.466667	157.666672	1023.000000	1023.000000	2046.000000
13.640000	-0.024926	-14.731465	-2.776218	-7.037361	-1.200884	-3.717003	0.000000	-10.000000	0.325000	-21.833334	148.000000	1023.000000	1023.000000	2046.000000
13.660000	-0.025347	-14.980032	-2.718845	-7.230273	-1.292562	-3.738352	0.000000	-10.000000	0.308333	-21.316668	140.666672	1023.000000	1023.000000	2046.000000
13.680000	-0.025675	-15.173930	-2.928119	-7.302218	-1.094370	-3.849222	0.000000	-10.000000	0.283333	-20.766666	133.500000	1023.000000	1023.000000	2046.000000
13.700000	-0.025917	-15.317196	-3.075080	-7.322886	-0.961778	-3.957452	0.000000	-10.000000	0.291667	-20.333334	128.833328	1023.000000	1023.000000	2046.000000
13.720000	-0.025837	-15.269648	-2.864239	-7.331316	-1.097667	-3.976425	0.000000	-10.000000	0.291667	-19.783335	122.000000	1023.000000	1023.000000	2046.000000
13.740000	-0.025656	-15.162679	-2.546787	-7.386726	-1.275953	-3.953212	0.000000	-10.000000	0.308333	-19.450001	115.500000	1023.000000	1023.000000	2046.000000
13.760000	-0.025623	-15.143024	-2.319978	-7.502628	-1.430397	-3.890021	0.000000	-10.000000	0.275000	-18.966667	109.000000	1023.000000	1023.000000	2046.000000
13.780000	-0.025645	-15.156345	-2.472439	-7.596686	-1.247842	-3.839379	0.000000	-10.000000	0.250000	-18.550001	102.666664	1023.000000	1023.000000	2046.000000
13.800000	-0.025631	-15.147728	-2.680866	-7.526710	-0.962978	-3.977174	0.000000	-10.000000	0.216667	-17.916666	96.500000	1023.000000	1023.000000	2046.000000
13.820000	-0.025216	-14.902948	-2.370250	-7.558573	-1.078721	-3.895404	0.000000	-10.000000	0.208333	-17.500000	90.500000	1023.000000	1023.000000	2046.000000
13.840000	-0.025025	-14.789886	-2.031700	-7.682658	-1.296466	-3.779062	0.000000	-10.000000	0.200000	-16.950001	84.500000	1023.000000	1023.000000	2046.000000
13.860000	-0.024996	-14.772631	-2.079543	-7.763098	-1.206240	-3.723750	0.000000	-10.000000	0.191667	-16.516666	78.833336	1023.000000	1023.000000	2046.000000
13.880000	-0.025160	-14.869615	-2.347437	-7.706372	-0.945140	-3.870666	0.000000	-10.000000	0.183333	-16.083334	73.333336	1023.000000	1023.000000	2046.000000
13.900000	-0.025139	-14.857074	-2.340123	-7.671765	-0.935699	-3.909487	0.000000	-10.000000	0.166667	-15.533334	68.000000	1023.000000	1023.000000	2046.000000
13.920000	-0.024831	-14.674991	-2.082803	-7.687089	-1.052190	-3.852908	0.000000	-10.000000	0.150000	-14.950000	62.833332	1023.000000	1023.000000	2046.000000
13.940000	-0.024725	-14.612600	-1.806174	-7.800147	-1.273015	-3.733265	0.000000	-10.000000	0.141667	-14.233334	57.833332	1023.000000	1023.000000	2046.000000
13.960000	-0.024612	-14.545594	-1.676827	-7.919448	-1.348585	-3.600734	0.000000	-10.000000	0.141667	-13.700000	53.166668	1023.000000	1023.000000	2046.000000
13.980000	-0.024625	-14.553102	-1.805510	-7.892812	-1.207838	-3.646941	0.000000	-10.000000	0.150000	-13.250000	48.500000	1023.000000	1023.000000	2046.000000
14.000000	-0.024705	-14.600870	-1.975632	-7.850426	-1.056503	-3.718310	0.000000	-10.000000	0.116667	-12.966666	44.166668	1023.000000	1023.000000	2046.000000
14.020000	-0.024728	-14.614435	-2.009078	-7.823652	-1.003887	-3.777818	0.000000	-10.000000	0.083333	-12.316667	37.000000	1023.000000	1023.000000	2046.000000
14.040000	-0.024571	-14.521508	-1.964224	-7.789542	-1.007675	-3.760068	0.000000	-10.000000	0.050000	-11.683333	30.333334	1023.000000	1023.000000	2046.000000
14.060000	-0.024296	-14.358847	-1.734749	-7.850212	-1.130850	-3.643037	0.000000	-10.000000	0.050000	-11.150001	25.000000	1023.000000	1023.000000	2046.000000
14.080000	-0.023910	-14.130865	-1.475515	-7.930580	-1.263392	-3.461378	0.000000	-10.000000	0.058333	-10.900001	22.666666	1023.000000	1023.000000	2046.000000
14.100000	-0.023631	-13.965823	-1.297311	-7.961108	-1.335701	-3.371702	0.000000	-10.000000	0.066667	-10.700000	21.333334	1023.000000	1023.000000	2046.000000
14.120000	-0.023463	-13.866382	-1.273007	-7.948642	-1.280965	-3.363767	0.000000	-10.000000	0.066667	-10.383333	18.666666	1023.000000	1023.000000	2046.000000
14.140000	-0.023204	-13.713840	-1.414700	-7.826252	-1.049472	-3.423416	0.000000	-10.000000	0.050000	-10.116667	16.333334	1023.000000	1023.000000	2046.000000
14.160000	-0.022972	-13.576415	-1.623057	-7.656981	-0.831069	-3.465308	0.000000	-10.000000	0.041667	-9.666667	13.000000	1023.000000	1023.000000	2046.000000
14.180000	-0.022680	-13.404132	-1.522617	-7.503596	-0.899600	-3.478319	0.000000	-10.000000	0.033333	-9.200000	9.833333	1023.000000	1023.000000	2046.000000
14.200000	-0.022471	-13.280246	-1.238890	-7.520221	-1.135399	-3.385736	0.000000	-10.000000	0.025000	-8.733334	6.666667	1023.000000	1023.000000	2046.000000
14.220000	-0.022156	-13.093989	-1.017143	-7.200658	-1.219827	-3.656361	0.000000	-10.000000	0.016667	-8.400001	3.666667	1023.000000	1023.000000	2046.000000
14.240000	-0.023026	-13.608192	-1.087014	-7.560962	-1.441692	-3.518524	0.000000	-10.000000	0.008333	-7.933333	1.333333	1023.000000	1023.000000	2046.000000
14.260000	-0.023478	-13.875546	-1.252022	-7.508323	-1.485643	-3.629557	0.000000	-10.000000	0.008333	-7.400000	-1.000000	1023.000000	1023.000000	2046.000000
14.280000	-0.023053	-13.624148	-1.445469	-7.299304	-1.309451	-3.569924	0.000000	-10.000000	0.008333	-6.833333	-3.166667	1023.000000	1023.000000	2046.000000
14.300000	-0.023250	-13.741026	-1.655862	-7.267313	-1.226252	-3.591599	0.000000	-10.000000	0.008333	-6.266667	-5.500000	1023.000000	1023.000000	2046.000000
14.320000	-0.023876	-14.110884	-1.736773	-7.410947	-1.267006	-3.696158	0.000000	-10.000000	0.000000	-5.316667	-7.500000	1023.000000	1023.000000	2046.000000
14.340000	-0.025326	-14.967912	-1.867967	-7.590446	-1.532434	-3.977064	0.000000	-10.000000	-0.025000	-2.100000	-9.333333	1023.000000	1023.000000	2046.000000
14.360000	-0.027385	-16.184483	-2.095053	-7.776340	-1.923535	-4.389555	0.000000	-10.000000	-0.075000	1.933333	-10.500000	1023.000000	1023.000000	2046.000000
14.380000	-0.030196	-17.845871	-2.720404	-7.964094	-2.245309	-4.916064	0.000000	-10.000000	-0.158333	7.516667	-11.000000	1023.000000	1023.000000	2046.000000
14.400000	-0.032838	-19.407509	-3.610442	-8.086403	-2.560044	-5.150621	0.000000	-10.000000	-0.241667	12.100000	-11.000000	1023.000000	1023.000000	2046.000000
14.420000	-0.034714	-20.516092	-4.369534	-8.097266	-2.764315	-5.284978	0.000000	-10.000000	-0.308333	16.450001	-11.000000	1023.000000	1023.000000	2046.000000
14.440000	-0.035798	-21.156368	-4.989102	-8.009662	-2.782337	-5.375268	0.000000	-10.000000	-0.341667	19.033333	-11.000000	1023.000000	1023.000000	2046.000000
14.460000	-0.036267	-21.433558	-5.410411	-7.809978	-2.789364	-5.423806	0.000000	-10.000000	-0.391667	21.150000	0.666667	1023.000000	1023.000000	2046.000000
14.480000	-0.036178	-21.381495	-5.609846	-7.666345	-2.874272	-5.231033	0.000000	-10.000000	-0.425000	22.633333	14.333333	1023.000000	1023.000000	2046.000000
14.500000	-0.035518	-20.991190	-5.641347	-7.539320	-2.971149	-4.839373	0.000000	-10.000000	-0.475000	24.233334	30.666666	1023.000000	1023.000000	2046.000000
14.520000	-0.034652	-20.479052	-5.585285	-7.373310	-3.077235	-4.443221	0.000000	-10.000000	-0.508333	25.333334	38.000000	1023.000000	1023.000000	2046.000000
14.540000	-0.033936	-20.056004	-5.554326	-7.143384	-3.138200	-4.220094	0.000000	-10.000000	-0.541667	26.633333	46.166668	1023.000000	1023.000000	2046.000000
14.560000	-0.033366	-19.719265	-5.822518	-6.758679	-2.994119	-4.143950	0.000000	-10.000000	-0.566667	27.983334	54.666668	1023.000000	1023.000000	2046.000000
14.580000	-0.032541	-19.232016	-6.012319	-6.362504	-2.795792	-4.061400	0.000000	-10.000000	-0.600000	29.016666	63.833332	1023.000000	1023.000000	2046.000000
14.600000	-0.031278	-18.485411	-6.080874	-6.017088	-2.592943	-3.794506	0.000000	-10.000000	-0.650000	29.966667	73.500000	1023.000000	1023.000000	2046.000000
14.620000	-0.029506	-17.437918	-5.819641	-5.767493	-2.494956	-3.355829	0.000000	-10.000000	-0.675000	30.733334	83.500000	1023.000000	1023.000000	2046.000000
14.640000	-0.027428	-16.210047	-5.332334	-5.572701	-2.494321	-2.810691	0.000000	-10.000000	-0.691667	31.450001	93.500000	1023.000000	1023.000000	2046.000000
14.660000	-0.025061	-14.810781	-4.809856	-5.368117	-2.259997	-2.372810	0.000000	-10.000000	-0.691667	31.750000	103.833336	1023.000000	1023.000000	2046.000000
14.680000	-0.023049	-13.621678	-4.300974	-5.207060	-1.971848	-2.141796	0.000000	-10.000000	-0.716667	31.833334	114.333336	1023.000000	1023.000000	2046.000000
14.700000	-0.021586	-12.757319	-4.020455	-5.129113	-1.550440	-2.057312	0.000000	-10.000000	-0.725000	32.200001	125.000000	1023.000000	1023.000000	2046.000000
14.720000	-0.020491	-12.110013	-3.844188	-5.025792	-1.133372	-2.106662	0.000000	-10.000000	-0.741667	32.549999	135.666672	1023.000000	1023.000000	2046.000000
14.740000	-0.019471	-11.507078	-3.645079	-4.933625	-0.809014	-2.119360	0.000000	-10.000000	-0.741667	32.783333	146.500000	1023.000000	1023.000000	2046.000000
14.760000	-0.018394	-10.870901	-3.305101	-4.847342	-0.720878	-1.997580	0.000000	-10.000000	-0.750000	32.883335	157.333328	1023.000000	1023.000000	2046.000000
14.780000	-0.017070	-10.088425	-2.897758	-4.704120	-0.722032	-1.764515	0.000000	-10.000000	-0.758333	33.033333	168.166672	1023.000000	1023.000000	2046.000000
14.800000	-0.015613	-9.227015	-2.510873	-4.419440	-0.686337	-1.610365	0.000000	-10.000000	-0.766667	33.400002	179.166672	1023.000000	1023.000000	2046.000000
14.820000	-0.014456	-8.543561	-2.306021	-4.067341	-0.574293	-1.595906	0.000000	-10.000000	-0.766667	33.550003	190.333328	1023.000000	1023.000000	2046.000000
14.840000	-0.013463	-7.956432	-2.200865	-3.707193	-0.424498	-1.623876	0.000000	-10.000000	-0.766667	34.000000	201.666672	1023.000000	1023.000000	2046.000000
14.860000	-0.012504	-7.389908	-2.217004	-3.231514	-0.232411	-1.708979	0.000000	-10.000000	-0.766667	34.066666	212.833328	1023.000000	1023.000000	2046.000000
14.880000	-0.011097	-6.558360	-2.110403	-2.908671	-0.036098	-1.503188	0.000000	-10.000000	-0.783333	34.233334	224.166672	1023.000000	1023.000000	2046.000000
14.900000	-0.009288	-5.489388	-1.844908	-2.603716	0.104121	-1.144885	0.000000	-10.000000	-0.791667	34.333332	235.500000	1023.000000	1023.000000	2046.000000
14.920000	-0.007178	-4.242485	-1.470214	-2.346657	0.283769	-0.709384	0.000000	-10.000000	-0.800000	34.633335	247.000000	1023.000000	1023.000000	2046.000000
14.940000	-0.005082	-3.003708	-0.983190	-2.049402	0.405157	-0.376274	0.000000	-10.000000	-0.800000	34.883335	258.500000	1023.000000	1023.000000	2046.000000
14.960000	-0.003128	-1.848515	-0.645372	-1.702941	0.659022	-0.159223	0.000000	-10.000000	-0.808333	34.883335	270.166656	1023.000000	1023.000000	2046.000000
14.980000	-0.001433	-0.847091	-0.406831	-1.283116	0.899140	-0.056284	0.000000	-10.000000	-0.808333	34.883335	281.666656	1023.000000	1023.000000	2046.000000
15.000000	0.000169	0.100143	-0.306206	-0.797137	1.202527	0.000958	0.000000	-10.000000	-0.816667	35.066666	293.333344	1023.000000	1023.000000	2046.000000
15.020000	0.001789	1.057525	-0.250193	-0.396092	1.520114	0.183697	0.000000	-10.000000	-0.825000	35.100002	305.000000	1023.000000	1023.000000	2046.000000
15.040000	0.003677	2.173131	-0.016713	-0.057851	1.727870	0.519825	0.000000	-10.000000	-0.825000	35.200001	316.833344	1023.000000	1023.000000	2046.000000
15.060000	0.005621	3.321914	0.306713	0.228043	1.866643	0.920515	0.000000	-10.000000	-0.816667	34.950001	328.500000	1023.000000	1023.000000	2046.000000
15.080000	0.007658	4.525669	0.696063	0.536511	2.006265	1.286830	0.000000	-10.000000	-0.800000	34.900002	340.166656	1023.000000	1023.000000	2046.000000
15.100000	0.009550	5.644345	1.042539	0.907477	2.175318	1.519010	0.000000	-10.000000	-0.800000	34.733334	351.833344	1023.000000	1023.000000	2046.000000
15.120000	0.011375	6.722640	1.287331	1.360818	2.410461	1.664030	0.000000	-10.000000	-0.800000	34.733334	359.666656	1023.000000	1023.000000	2046.000000
15.140000	0.012963	7.660981	1.441344	1.832411	2.661315	1.725911	0.000000	-10.000000	-0.791667	34.450001	371.333344	1023.000000	1023.000000	2046.000000
15.160000	0.014509	8.574620	1.550174	2.226093	2.909223	1.889129	0.000000	-10.000000	-0.775000	34.299999	382.833344	1023.000000	1023.000000	2046.000000
15.180000	0.015925	9.411934	1.645087	2.623938	3.115583	2.027327	0.000000	-10.000000	-0.741667	33.783333	398.166656	1023.000000	1023.000000	2046.000000
15.200000	0.017481	10.331192	1.831318	2.958020	3.220477	2.321377	0.000000	-10.000000	-0.716667	33.666668	409.333344	1023.000000	1023.000000	2046.000000
15.220000	0.019303	11.408061	2.063597	3.268265	3.367784	2.708416	0.000000	-10.000000	-0.716667	33.200001	420.666656	1023.000000	1023.000000	2046.000000
15.240000	0.021189	12.522961	2.384905	3.568504	3.495738	3.073813	0.000000	-10.000000	-0.733333	33.083336	431.833344	1023.000000	1023.000000	2046.000000
15.260000	0.023022	13.605924	2.613549	3.936624	3.741904	3.313847	0.000000	-10.000000	-0.750000	32.850002	443.000000	1023.000000	1023.000000	2046.000000
15.280000	0.024373	14.404609	2.761964	4.337772	3.927808	3.377065	0.000000	-10.000000	-0.733333	32.549999	454.000000	1023.000000	1023.000000	2046.000000
15.300000	0.025053	14.806191	2.760962	4.674177	4.058782	3.312270	0.000000	-10.000000	-0.716667	32.283333	464.833344	1023.000000	1023.000000	2046.000000
15.320000	0.025481	15.059559	2.717532	5.039054	4.125949	3.177024	0.000000	-10.000000	-0.691667	32.033333	475.666656	1023.000000	1023.000000	2046.000000
15.340000	0.026369	15.584330	2.731521	5.416357	4.193968	3.242484	0.000000	-10.000000	-0.683333	31.750000	486.333344	1023.000000	1023.000000	2046.000000
15.360000	0.027949	16.517673	2.879813	6.038081	4.334388	3.265391	0.000000	-10.000000	-0.658333	31.366667	497.000000	1023.000000	1023.000000	2046.000000
15.380000	0.029278	17.303431	3.184870	6.073155	4.251215	3.794191	0.000000	-10.000000	-0.650000	30.716667	507.500000	1023.000000	1023.000000	2046.000000
15.400000	0.031443	18.582850	3.584708	6.575451	4.333383	4.089308	0.000000	-10.000000	-0.625000	30.350000	518.000000	1023.000000	1023.000000	2046.000000
15.420000	0.033276	19.666342	3.723478	7.246735	4.561170	4.134958	0.000000	-10.000000	-0.608333	29.900002	528.333313	1023.000000	1023.000000	2046.000000
15.440000	0.033636	19.878723	3.574211	7.582520	4.767751	3.954242	0.000000	-10.000000	-0.575000	29.433334	538.500000	1023.000000	1023.000000	2046.000000
15.460000	0.032374	19.133104	3.268098	7.625350	4.711291	3.528365	0.000000	-10.000000	-0.550000	28.733334	548.166687	1023.000000	1023.000000	2046.000000
15.480000	0.029919	17.681862	2.856191	7.294801	4.347898	3.182973	0.000000	-10.000000	-0.525000	28.016666	557.833313	1023.000000	1023.000000	2046.000000
15.500000	0.027441	16.217686	2.329756	7.023667	3.941414	2.922849	0.000000	-10.000000	-0.508333	27.533333	567.166687	1023.000000	1023.000000	2046.000000
15.520000	0.025350	14.981918	1.791651	6.849635	3.651384	2.689249	0.000000	-10.000000	-0.508333	26.883333	576.500000	1023.000000	1023.000000	2046.000000
15.540000	0.023592	13.942988	1.269409	6.698512	3.480661	2.494407	0.000000	-10.000000	-0.500000	26.383333	585.500000	1023.000000	1023.000000	2046.000000
15.560000	0.022276	13.164948	0.781840	6.628088	3.451515	2.303505	0.000000	-10.000000	-0.466667	25.350000	594.333313	1023.000000	1023.000000	2046.000000
15.580000	0.021185	12.520517	0.412347	6.476305	3.313967	2.317898	0.000000	-10.000000	-0.408333	24.333334	602.833313	1023.000000	1023.000000	2046.000000
15.600000	0.020690	12.227608	0.224596	6.390842	3.096136	2.516034	0.000000	-10.000000	-0.325000	22.533333	611.000000	1023.000000	1023.000000	2046.000000
15.620000	0.020594	12.171017	0.096711	6.382593	2.999095	2.692617	0.000000	-10.000000	-0.266667	20.633333	618.833313	1023.000000	1023.000000	2046.000000
15.640000	0.020489	12.108837	-0.087137	6.439950	2.994304	2.761721	0.000000	-10.000000	-0.191667	18.150000	626.333313	1023.000000	1023.000000	2046.000000
15.660000	0.020560	12.150754	-0.208679	6.536667	3.008060	2.814707	0.000000	-10.000000	-0.141667	15.733334	633.000000	1023.000000	1023.000000	2046.000000
15.680000	0.020473	12.099419	-0.349464	6.635776	3.020185	2.792921	0.000000	-10.000000	-0.083333	12.783334	638.833313	1023.000000	1023.000000	2046.000000
15.700000	0.020431	12.074554	-0.489957	6.692670	3.052909	2.818931	0.000000	-10.000000	-0.041667	9.600000	643.500000	1023.000000	1023.000000	2046.000000
15.720000	0.020300	11.997041	-0.623069	6.753100	3.001578	2.865431	0.000000	-10.000000	-0.016667	5.650000	647.333313	1023.000000	1023.000000	2046.000000
15.740000	0.020460	12.091656	-0.684149	6.749525	3.035872	2.990408	0.000000	-10.000000	0.000000	1.566667	649.666687	1023.000000	1023.000000	2046.000000
15.760000	0.020402	12.057870	-0.676712	6.595120	2.992092	3.147370	0.000000	-10.000000	0.008333	-2.250000	650.833313	1023.000000	1023.000000	2046.000000
15.780000	0.020427	12.072614	-0.707544	6.370931	3.068239	3.340988	0.000000	-10.000000	0.033333	-6.116667	651.000000	1023.000000	1023.000000	2046.000000
15.800000	0.020992	12.406072	-0.505505	6.302027	3.193448	3.416101	0.000000	-10.000000	0.066667	-9.283334	651.000000	1023.000000	1023.000000	2046.000000
15.820000	0.021424	12.661744	-0.236986	6.130615	3.348456	3.419659	0.000000	-10.000000	0.091667	-11.850000	651.000000	1023.000000	1023.000000	2046.000000
15.840000	0.021400	12.647321	-0.043653	5.826564	3.520479	3.343932	0.000000	-10.000000	0.125000	-13.500000	651.000000	1023.000000	1023.000000	2046.000000
15.860000	0.020910	12.357768	0.041890	5.461789	3.619366	3.234723	0.000000	-10.000000	0.158333	-14.866667	647.500000	1023.000000	1023.000000	2046.000000
15.880000	0.020314	12.005610	0.210161	5.010950	3.562680	3.221820	0.000000	-10.000000	0.200000	-16.200001	639.333313	1023.000000	1023.000000	2046.000000
15.900000	0.019896	11.758477	0.368542	4.676130	3.553764	3.160042	0.000000	-10.000000	0.208333	-16.983334	629.166687	1023.000000	1023.000000	2046.000000
15.920000	0.019454	11.497119	0.520615	4.476574	3.544710	2.955220	0.000000	-10.000000	0.216667	-17.650000	620.500000	1023.000000	1023.000000	2046.000000
15.940000	0.018923	11.183286	0.619767	4.337025	3.585249	2.641244	0.000000	-10.000000	0.225000	-18.166666	614.500000	1023.000000	1023.000000	2046.000000
15.960000	0.018173	10.740220	0.672928	4.102575	3.500938	2.463779	0.000000	-10.000000	0.241667	-18.916666	608.500000	1023.000000	1023.000000	2046.000000
15.980000	0.017571	10.384755	0.649720	3.987260	3.479794	2.267981	0.000000	-10.000000	0.275000	-19.683334	602.166687	1023.000000	1023.000000	2046.000000
16.000000	0.017313	10.232035	0.738573	3.839521	3.353146	2.300795	0.000000	-10.000000	0.308333	-20.516666	595.500000	1023.000000	1023.000000	2046.000000
16.020000	0.017202	10.166192	0.828235	3.698002	3.238052	2.401903	0.000000	-10.000000	0.333333	-21.383333	588.500000	1023.000000	1023.000000	2046.000000
16.040001	0.017147	10.133905	0.894853	3.597730	3.246578	2.394745	0.000000	-10.000000	0.358333	-22.116667	581.333313	1023.000000	1023.000000	2046.000000
16.059999	0.017164	10.144104	0.962515	3.525456	3.324627	2.331506	0.000000	-10.000000	0.375000	-22.783333	574.000000	1023.000000	1023.000000	2046.000000
16.080000	0.017277	10.210830	1.101873	3.483012	3.428507	2.197437	0.000000	-10.000000	0.416667	-23.416666	566.500000	1023.000000	1023.000000	2046.000000
16.100000	0.017222	10.178009	1.220526	3.374979	3.476216	2.106289	0.000000	-10.000000	0.441667	-23.983334	558.833313	1023.000000	1023.000000	2046.000000
16.120001	0.017014	10.055546	1.333652	3.280941	3.459883	1.981070	0.000000	-10.000000	0.466667	-24.383333	553.666687	1023.000000	1023.000000	2046.000000
16.139999	0.016747	9.897436	1.348630	3.081474	3.403186	2.064146	0.000000	-10.000000	0.483333	-24.800001	545.333313	1023.000000	1023.000000	2046.000000
16.160000	0.016382	9.681581	1.382749	2.924894	3.285250	2.088687	0.000000	-10.000000	0.491667	-25.500000	536.833313	1023.000000	1023.000000	2046.000000
16.180000	0.016029	9.473137	1.365279	2.806785	3.293618	2.007455	0.000000	-10.000000	0.508333	-26.233334	525.333313	1023.000000	1023.000000	2046.000000
16.200001	0.015692	9.273820	1.431857	2.677558	3.299000	1.865405	0.000000	-10.000000	0.516667	-26.733334	516.666687	1023.000000	1023.000000	2046.000000
16.219999	0.015214	8.991636	1.490424	2.509389	3.315600	1.676223	0.000000	-10.000000	0.533333	-27.100000	507.666656	1023.000000	1023.000000	2046.000000
16.240000	0.014531	8.587902	1.536361	2.265906	3.256671	1.528964	0.000000	-10.000000	0.550000	-27.516666	498.666656	1023.000000	1023.000000	2046.000000
16.260000	0.013829	8.173005	1.546633	1.996918	3.109745	1.519709	0.000000	-10.000000	0.558333	-27.816666	489.500000	1023.000000	1023.000000	2046.000000
16.280001	0.013296	7.857653	1.557868	1.748816	3.000514	1.550455	0.000000	-10.000000	0.575000	-27.916666	480.333344	1023.000000	1023.000000	2046.000000
16.299999	0.013007	7.687364	1.563504	1.574898	3.037208	1.511754	0.000000	-10.000000	0.583333	-28.016666	471.000000	1023.000000	1023.000000	2046.000000
16.320000	0.013232	7.819963	1.711101	1.515831	3.161021	1.432011	0.000000	-10.000000	0.600000	-28.033335	461.500000	1023.000000	1023.000000	2046.000000
16.340000	0.013838	8.177966	1.899175	1.564865	3.272031	1.441895	0.000000	-10.000000	0.608333	-27.966667	452.000000	1023.000000	1023.000000	2046.000000
16.360001	0.014193	8.388177	2.042158	1.597998	3.299215	1.448806	0.000000	-10.000000	0.608333	-27.883333	442.666656	1023.000000	1023.000000	2046.000000
16.379999	0.014423	8.523795	2.181459	1.766241	3.238693	1.337402	0.000000	-10.000000	0.616667	-27.966667	433.500000	1023.000000	1023.000000	2046.000000
16.400000	0.014162	8.369884	2.147562	1.673780	3.218077	1.330465	0.000000	-10.000000	0.608333	-28.133333	424.166656	1023.000000	1023.000000	2046.000000
16.420000	0.013348	7.888686	2.167000	1.371109	3.027135	1.323441	0.000000	-10.000000	0.608333	-28.050001	414.833344	1023.000000	1023.000000	2046.000000
16.440001	0.013424	7.933586	2.230351	1.372821	3.107499	1.222915	0.000000	-10.000000	0.600000	-28.083334	405.333344	1023.000000	1023.000000	2046.000000
16.459999	0.012686	7.497581	2.197879	1.183591	3.129412	0.986699	0.000000	-10.000000	0.608333	-28.100000	396.000000	1023.000000	1023.000000	2046.000000
16.480000	0.010704	6.325912	2.039427	0.745712	2.822883	0.717890	0.000000	-10.000000	0.616667	-28.400002	386.666656	1023.000000	1023.000000	2046.000000
16.500000	0.007823	4.623303	1.600562	0.279777	2.492153	0.250811	0.000000	-10.000000	0.616667	-28.366667	377.166656	1023.000000	1023.000000	2046.000000
16.520000	0.004305	2.544050	0.983163	-0.140272	2.149835	-0.448675	0.000000	-10.000000	0.608333	-28.333334	367.833344	1023.000000	1023.000000	2046.000000
16.540001	0.000528	0.312144	0.340881	-0.500083	1.764241	-1.292896	0.000000	-10.000000	0.583333	-27.900002	358.333344	1023.000000	1023.000000	2046.000000
16.559999	-0.003256	-1.924515	-0.440323	-0.973622	1.349336	-1.859907	0.000000	-10.000000	0.566667	-27.666668	349.000000	1023.000000	1023.000000	2046.000000
16.580000	-0.006364	-3.761202	-1.101673	-1.431544	0.827788	-2.055772	0.000000	-10.000000	0.541667	-27.133333	339.666656	1023.000000	1023.000000	2046.000000
16.600000	-0.008936	-5.280910	-1.671503	-1.822613	0.427475	-2.214268	0.000000	-10.000000	0.525000	-26.716667	330.500000	1023.000000	1023.000000	2046.000000
16.620001	-0.011202	-6.620285	-2.217365	-2.163318	0.171526	-2.411128	0.000000	-10.000000	0.508333	-26.333334	321.666656	1023.000000	1023.000000	2046.000000
16.639999	-0.013077	-7.728685	-2.647970	-2.384264	-0.007733	-2.688718	0.000000	-10.000000	0.500000	-26.033335	312.833344	1023.000000	1023.000000	2046.000000
16.660000	-0.014569	-8.610412	-2.949116	-2.619868	-0.178511	-2.862917	0.000000	-10.000000	0.500000	-25.983334	304.166656	1023.000000	1023.000000	2046.000000
16.680000	-0.015845	-9.364668	-3.189279	-2.904982	-0.384832	-2.885575	0.000000	-10.000000	0.491667	-25.816668	295.500000	1023.000000	1023.000000	2046.000000
16.700001	-0.016954	-10.019932	-3.402736	-3.167399	-0.655528	-2.794268	0.000000	-10.000000	0.491667	-25.766666	286.833344	1023.000000	1023.000000	2046.000000
16.719999	-0.018047	-10.665515	-3.711130	-3.355080	-0.841011	-2.758294	0.000000	-10.000000	0.491667	-25.750000	278.333344	1023.000000	1023.000000	2046.000000
16.740000	-0.018955	-11.202201	-4.003553	-3.482411	-0.908122	-2.808115	0.000000	-10.000000	0.491667	-25.600000	269.666656	1023.000000	1023.000000	2046.000000
16.760000	-0.019598	-11.582552	-4.145310	-3.627340	-0.943584	-2.866318	0.000000	-10.000000	0.483333	-25.483334	261.333344	1023.000000	1023.000000	2046.000000
16.780001	-0.020063	-11.857180	-4.198123	-3.814297	-0.977246	-2.867515	0.000000	-10.000000	0.483333	-25.200001	252.666672	1023.000000	1023.000000	2046.000000
16.799999	-0.020291	-11.992084	-4.102929	-4.038696	-1.165055	-2.685404	0.000000	-10.000000	0.466667	-25.100000	244.333328	1023.000000	1023.000000	2046.000000
16.820000	-0.020149	-11.908078	-4.096449	-4.263050	-1.108458	-2.440120	0.000000	-10.000000	0.466667	-25.050001	235.833328	1023.000000	1023.000000	2046.000000
16.840000	-0.019928	-11.777362	-3.920058	-4.340265	-0.980611	-2.536428	0.000000	-10.000000	0.458333	-25.000000	227.500000	1023.000000	1023.000000	2046.000000
16.860001	-0.019666	-11.622662	-3.697710	-4.633542	-0.748848	-2.542562	0.000000	-10.000000	0.466667	-24.816668	219.166672	1023.000000	1023.000000	2046.000000
16.879999	-0.019757	-11.676311	-3.386794	-4.984465	-0.742155	-2.562898	0.000000	-10.000000	0.441667	-24.233334	211.000000	1023.000000	1023.000000	2046.000000
16.900000	-0.020187	-11.930264	-3.239960	-5.426168	-0.738210	-2.525926	0.000000	-10.000000	0.416667	-23.783335	203.000000	1023.000000	1023.000000	2046.000000
16.920000	-0.021136	-12.491641	-3.188795	-5.768770	-0.729192	-2.804883	0.000000	-10.000000	0.400000	-23.200001	195.000000	1023.000000	1023.000000	2046.000000
16.940001	-0.021903	-12.944872	-3.135702	-6.050950	-0.652509	-3.105711	0.000000	-10.000000	0.400000	-23.116667	187.000000	1023.000000	1023.000000	2046.000000
16.959999	-0.022320	-13.190913	-2.926601	-6.337600	-0.761349	-3.165363	0.000000	-10.000000	0.383333	-22.483334	179.333328	1023.000000	1023.000000	2046.000000
16.980000	-0.022763	-13.452847	-2.813627	-6.478624	-0.933375	-3.227220	0.000000	-10.000000	0.366667	-22.283335	171.833328	1023.000000	1023.000000	2046.000000
17.000000	-0.023522	-13.901306	-2.812306	-6.590215	-1.036636	-3.462149	0.000000	-10.000000	0.350000	-21.800001	164.500000	1023.000000	1023.000000	2046.000000
17.020000	-0.023902	-14.126000	-2.811165	-6.727046	-0.939545	-3.648243	0.000000	-10.000000	0.341667	-21.450001	157.166672	1023.000000	1023.000000	2046.000000
17.040001	-0.024071	-14.225723	-2.599971	-6.885074	-1.177492	-3.563186	0.000000	-10.000000	0.333333	-20.850000	150.000000	1023.000000	1023.000000	2046.000000
17.059999	-0.024370	-14.402701	-2.643993	-6.917978	-1.221576	-3.619154	0.000000	-10.000000	0.316667	-20.466667	143.000000	1023.000000	1023.000000	2046.000000
17.080000	-0.024695	-14.594648	-2.630760	-6.925884	-1.236961	-3.801044	0.000000	-10.000000	0.308333	-20.366667	136.166672	1023.000000	1023.000000	2046.000000
17.100000	-0.024542	-14.504491	-2.543532	-7.058434	-1.136570	-3.765954	0.000000	-10.000000	0.300000	-20.100000	129.333328	1023.000000	1023.000000	2046.000000
17.120001	-0.024373	-14.404407	-2.372756	-7.163490	-1.205188	-3.662972	0.000000	-10.000000	0.300000	-19.816668	124.833336	1023.000000	1023.000000	2046.000000
17.139999	-0.024251	-14.332568	-2.348348	-7.206298	-1.173636	-3.604285	0.000000	-10.000000	0.275000	-19.283333	118.166664	1023.000000	1023.000000	2046.000000
17.160000	-0.024265	-14.340850	-2.313360	-7.193466	-1.150445	-3.683579	0.000000	-10.000000	0.258333	-18.766666	111.833336	1023.000000	1023.000000	2046.000000
17.180000	-0.024043	-14.209456	-2.288792	-7.173391	-0.984604	-3.762669	0.000000	-10.000000	0.225000	-18.116667	103.500000	1023.000000	1023.000000	2046.000000
17.200001	-0.023872	-14.108484	-2.130031	-7.232413	-1.002797	-3.743243	0.000000	-10.000000	0.216667	-17.583334	97.500000	1023.000000	1023.000000	2046.000000
17.219999	-0.023646	-13.974722	-2.019135	-7.338263	-1.024044	-3.593281	0.000000	-10.000000	0.200000	-17.183334	91.500000	1023.000000	1023.000000	2046.000000
17.240000	-0.023619	-13.958910	-1.963987	-7.352838	-1.047047	-3.595037	0.000000	-10.000000	0.200000	-16.666668	85.833336	1023.000000	1023.000000	2046.000000
17.260000	-0.023739	-14.029819	-1.904549	-7.346683	-1.118041	-3.660546	0.000000	-10.000000	0.200000	-16.166668	80.166664	1023.000000	1023.000000	2046.000000
17.280001	-0.023832	-14.084449	-1.933655	-7.356318	-1.085893	-3.708583	0.000000	-10.000000	0.191667	-15.716667	74.833336	1023.000000	1023.000000	2046.000000
17.299999	-0.023816	-14.075006	-1.907253	-7.434606	-1.040230	-3.692917	0.000000	-10.000000	0.175000	-15.400001	69.500000	1023.000000	1023.000000	2046.000000
17.320000	-0.023578	-13.934623	-1.789266	-7.475491	-1.062012	-3.607853	0.000000	-10.000000	0.166667	-15.050000	64.500000	1023.000000	1023.000000	2046.000000
17.340000	-0.023508	-13.892959	-1.676190	-7.555688	-1.142719	-3.518362	0.000000	-10.000000	0.158333	-14.633333	59.500000	1023.000000	1023.000000	2046.000000
17.360001	-0.023555	-13.920883	-1.688170	-7.524277	-1.157870	-3.550566	0.000000	-10.000000	0.125000	-14.183333	54.666668	1023.000000	1023.000000	2046.000000
17.379999	-0.023641	-13.971864	-1.656825	-7.518627	-1.211144	-3.585268	0.000000	-10.000000	0.100000	-13.800000	49.833332	1023.000000	1023.000000	2046.000000
17.400000	-0.023545	-13.915128	-1.695811	-7.506274	-1.104841	-3.608202	0.000000	-10.000000	0.083333	-13.383333	45.333332	1023.000000	1023.000000	2046.000000
17.420000	-0.023342	-13.794887	-1.619911	-7.574942	-1.064991	-3.535042	0.000000	-10.000000	0.083333	-12.983334	40.666668	1023.000000	1023.000000	2046.000000
17.440001	-0.022996	-13.590518	-1.401975	-7.635412	-1.167843	-3.385289	0.000000	-10.000000	0.075000	-12.533334	36.333332	1023.000000	1023.000000	2046.000000
17.459999	-0.022891	-13.528764	-1.427359	-7.606058	-1.113679	-3.381667	0.000000	-10.000000	0.058333	-12.066667	32.000000	1023.000000	1023.000000	2046.000000
17.480000	-0.023047	-13.620803	-1.410490	-7.579997	-1.160325	-3.469990	0.000000	-10.000000	0.058333	-11.550000	28.000000	1023.000000	1023.000000	2046.000000
17.500000	-0.022821	-13.487222	-1.381855	-7.542937	-1.108976	-3.453453	0.000000	-10.000000	0.058333	-11.116667	24.166666	1023.000000	1023.000000	2046.000000
17.520000	-0.022633	-13.376198	-1.299968	-7.576674	-1.076328	-3.423228	0.000000	-10.000000	0.058333	-10.666667	20.500000	1023.000000	1023.000000	2046.000000
17.540001	-0.022255	-13.152696	-1.129319	-7.597896	-1.129034	-3.296447	0.000000	-10.000000	0.050000	-10.183333	17.000000	1023.000000	1023.000000	2046.000000
17.559999	-0.021826	-12.899284	-1.083265	-7.579244	-1.067391	-3.169384	0.000000	-10.000000	0.041667	-9.816667	13.500000	1023.000000	1023.000000	2046.000000
17.580000	-0.021706	-12.828095	-1.122110	-7.456629	-1.055786	-3.193570	0.000000	-10.000000	0.041667	-9.383333	10.166667	1023.000000	1023.000000	2046.000000
17.600000	-0.021974	-12.986804	-1.178835	-7.390673	-1.112992	-3.304304	0.000000	-10.000000	0.041667	-9.083333	7.000000	1023.000000	1023.000000	2046.000000
17.620001	-0.022282	-13.168720	-1.164282	-7.339894	-1.170380	-3.494164	0.000000	-10.000000	0.033333	-8.766666	4.000000	1023.000000	1023.000000	2046.000000
17.639999	-0.022447	-13.265919	-1.160280	-7.182418	-1.230004	-3.693217	0.000000	-10.000000	0.025000	-8.583334	1.500000	1023.000000	1023.000000	2046.000000
17.660000	-0.023205	-13.714354	-1.215974	-7.447225	-1.457525	-3.593630	0.000000	-10.000000	0.016667	-8.183333	-1.000000	1023.000000	1023.000000	2046.000000
17.680000	-0.023446	-13.856342	-1.261495	-7.428546	-1.603797	-3.562504	0.000000	-10.000000	0.008333	-7.666667	-3.333333	1023.000000	1023.000000	2046.000000
17.700001	-0.023109	-13.657340	-1.329563	-7.296200	-1.577590	-3.453987	0.000000	-10.000000	0.016667	-7.283333	-6.000000	1023.000000	1023.000000	2046.000000
17.719999	-0.023334	-13.790511	-1.493266	-7.304298	-1.489073	-3.503873	0.000000	-10.000000	0.016667	-7.283333	-8.500000	1023.000000	1023.000000	2046.000000
17.740000	-0.024033	-14.203354	-1.587571	-7.490134	-1.533209	-3.592439	0.000000	-10.000000	0.008333	-7.033333	-11.000000	1023.000000	1023.000000	2046.000000
17.760000	-0.025647	-15.157189	-1.844461	-7.604059	-1.738434	-3.970235	0.000000	-10.000000	-0.033333	-4.450000	-13.333333	1023.000000	1023.000000	2046.000000
17.780001	-0.028308	-16.729877	-2.344472	-7.699149	-2.036595	-4.649662	0.000000	-10.000000	-0.083333	-0.016667	-15.000000	1023.000000	1023.000000	2046.000000
17.799999	-0.031580	-18.664043	-3.186679	-7.837708	-2.395098	-5.244557	0.000000	-10.000000	-0.141667	6.083333	-15.833333	1023.000000	1023.000000	2046.000000
17.820000	-0.034118	-20.163898	-3.996074	-7.980337	-2.771359	-5.416129	0.000000	-10.000000	-0.208333	11.466666	-16.000000	1023.000000	1023.000000	2046.000000
17.840000	-0.035370	-20.903927	-4.487854	-8.128510	-3.042388	-5.245174	0.000000	-10.000000	-0.266667	15.916666	-16.000000	1023.000000	1023.000000	2046.000000
17.860001	-0.036010	-21.281651	-4.838969	-8.128646	-3.149100	-5.164936	0.000000	-10.000000	-0.316667	18.900000	-16.000000	1023.000000	1023.000000	2046.000000
17.879999	-0.036484	-21.561842	-5.165400	-7.992209	-3.255677	-5.148556	0.000000	-10.000000	-0.366667	20.900000	-3.000000	1023.000000	1023.000000	2046.000000
17.900000	-0.036525	-21.586538	-5.484085	-7.783986	-3.269769	-5.048698	0.000000	-10.000000	-0.433333	23.049999	14.333333	1023.000000	1023.000000	2046.000000
17.920000	-0.036125	-21.349979	-5.640628	-7.541393	-3.260959	-4.907000	0.000000	-10.000000	-0.491667	24.616667	31.666666	1023.000000	1023.000000	2046.000000
17.940001	-0.035319	-20.873270	-5.655438	-7.298576	-3.313476	-4.605780	0.000000	-10.000000	-0.533333	26.083334	39.000000	1023.000000	1023.000000	2046.000000
17.959999	-0.034302	-20.272600	-5.680384	-7.037889	-3.266349	-4.287979	0.000000	-10.000000	-0.566667	26.900002	44.833332	1023.000000	1023.000000	2046.000000
17.980000	-0.033505	-19.801287	-5.784618	-6.762773	-3.189437	-4.064459	0.000000	-10.000000	-0.591667	28.083334	53.666668	1023.000000	1023.000000	2046.000000
18.000000	-0.032561	-19.243767	-5.919165	-6.428444	-3.023604	-3.872553	0.000000	-10.000000	-0.616667	28.983334	62.833332	1023.000000	1023.000000	2046.000000
18.020000	-0.031453	-18.588573	-5.864841	-6.132975	-2.949315	-3.641444	0.000000	-10.000000	-0.633333	30.000000	72.500000	1023.000000	1023.000000	2046.000000
18.040001	-0.030045	-17.756857	-5.716834	-5.854373	-2.813703	-3.371946	0.000000	-10.000000	-0.650000	30.716667	82.500000	1023.000000	1023.000000	2046.000000
18.059999	-0.027976	-16.533583	-5.409885	-5.579688	-2.611825	-2.932185	0.000000	-10.000000	-0.666667	31.400002	92.500000	1023.000000	1023.000000	2046.000000
18.080000	-0.025599	-15.128891	-4.913646	-5.321075	-2.353286	-2.540884	0.000000	-10.000000	-0.666667	31.583334	102.833336	1023.000000	1023.000000	2046.000000
18.100000	-0.023506	-13.891935	-4.446872	-5.180350	-2.006004	-2.258708	0.000000	-10.000000	-0.683333	32.000000	113.166664	1023.000000	1023.000000	2046.000000
18.120001	-0.021996	-12.999613	-4.017606	-5.170140	-1.716648	-2.095219	0.000000	-10.000000	-0.691667	32.250000	120.166664	1023.000000	1023.000000	2046.000000
18.139999	-0.020991	-12.405571	-3.761494	-5.196838	-1.408406	-2.038833	0.000000	-10.000000	-0.708333	32.466667	130.833328	1023.000000	1023.000000	2046.000000
18.160000	-0.020242	-11.962757	-3.526547	-5.119974	-1.212206	-2.104031	0.000000	-10.000000	-0.700000	32.366665	141.833328	1023.000000	1023.000000	2046.000000
18.180000	-0.019138	-11.310580	-3.237591	-4.992111	-1.059224	-2.021654	0.000000	-10.000000	-0.700000	32.233334	156.333328	1023.000000	1023.000000	2046.000000
18.200001	-0.017790	-10.513826	-2.912002	-4.725224	-0.964884	-1.911717	0.000000	-10.000000	-0.700000	32.466667	167.000000	1023.000000	1023.000000	2046.000000
18.219999	-0.016395	-9.689184	-2.592840	-4.430958	-0.903748	-1.761638	0.000000	-10.000000	-0.708333	32.583336	177.666672	1023.000000	1023.000000	2046.000000
18.240000	-0.015149	-8.952914	-2.420550	-4.018467	-0.748596	-1.765302	0.000000	-10.000000	-0.725000	32.716667	188.500000	1023.000000	1023.000000	2046.000000
18.260000	-0.014370	-8.492877	-2.303715	-3.712968	-0.715057	-1.761137	0.000000	-10.000000	-0.725000	32.616669	199.500000	1023.000000	1023.000000	2046.000000
18.280001	-0.013263	-7.838159	-2.228474	-3.420817	-0.563424	-1.625444	0.000000	-10.000000	-0.750000	32.833332	210.500000	1023.000000	1023.000000	2046.000000
18.299999	-0.011599	-6.854974	-1.979048	-3.091696	-0.435047	-1.349183	0.000000	-10.000000	-0.750000	32.983334	221.500000	1023.000000	1023.000000	2046.000000
18.320000	-0.009570	-5.655949	-1.630431	-2.789536	-0.288215	-0.947766	0.000000	-10.000000	-0.750000	33.216667	232.500000	1023.000000	1023.000000	2046.000000
18.340000	-0.007597	-4.489598	-1.363788	-2.347634	0.009697	-0.787872	0.000000	-10.000000	-0.766667	33.483334	243.500000	1023.000000	1023.000000	2046.000000
18.360001	-0.005957	-3.520812	-1.127073	-1.929065	0.219648	-0.684322	0.000000	-10.000000	-0.775000	33.750000	254.666672	1023.000000	1023.000000	2046.000000
18.379999	-0.004320	-2.553128	-0.964355	-1.607458	0.485564	-0.466879	0.000000	-10.000000	-0.783333	33.900002	265.833344	1023.000000	1023.000000	2046.000000
18.400000	-0.002535	-1.498425	-0.694209	-1.270944	0.694979	-0.228252	0.000000	-10.000000	-0.758333	33.883335	277.166656	1023.000000	1023.000000	2046.000000
18.420000	-0.000486	-0.287250	-0.371119	-0.949468	0.876851	0.156487	0.000000	-10.000000	-0.758333	34.016666	288.500000	1023.000000	1023.000000	2046.000000
18.440001	0.001764	1.042509	-0.045594	-0.545984	1.169031	0.465056	0.000000	-10.000000	-0.775000	34.266666	299.833344	1023.000000	1023.000000	2046.000000
18.459999	0.003652	2.158077	0.230324	-0.063396	1.378242	0.612906	0.000000	-10.000000	-0.791667	34.483334	311.166656	1023.000000	1023.000000	2046.000000
18.480000	0.005138	3.036277	0.405115	0.314618	1.584691	0.731852	0.000000	-10.000000	-0.800000	34.700001	322.500000	1023.000000	1023.000000	2046.000000
18.500000	0.006568	3.881976	0.540275	0.681339	1.769302	0.891061	0.000000	-10.000000	-0.800000	34.650002	334.166656	1023.000000	1023.000000	2046.000000
18.520000	0.008421	4.976983	0.805217	0.955294	1.944039	1.272433	0.000000	-10.000000	-0.791667	34.600002	345.666656	1023.000000	1023.000000	2046.000000
18.540001	0.010621	6.277139	1.149994	1.391164	2.158965	1.577016	0.000000	-10.000000	-0.775000	34.483334	357.333344	1023.000000	1023.000000	2046.000000
18.559999	0.012440	7.352229	1.394047	1.820208	2.384165	1.753809	0.000000	-10.000000	-0.758333	34.250000	368.666656	1023.000000	1023.000000	2046.000000
18.580000	0.013750	8.126240	1.606901	2.167476	2.481040	1.870824	0.000000	-10.000000	-0.750000	34.116669	380.333344	1023.000000	1023.000000	2046.000000
18.600000	0.015220	8.995021	1.658153	2.507380	2.752970	2.076519	0.000000	-10.000000	-0.750000	33.633335	391.666656	1023.000000	1023.000000	2046.000000
18.620001	0.017104	10.108594	1.877935	2.794785	2.928494	2.507380	0.000000	-10.000000	-0.741667	33.600002	403.166656	1023.000000	1023.000000	2046.000000
18.639999	0.019101	11.288404	2.207400	3.227531	3.100323	2.753151	0.000000	-10.000000	-0.741667	32.966667	414.333344	1023.000000	1023.000000	2046.000000
18.660000	0.020765	12.271930	2.427685	3.630428	3.276346	2.937470	0.000000	-10.000000	-0.725000	32.983334	425.500000	1023.000000	1023.000000	2046.000000
18.680000	0.022031	13.020071	2.570196	4.037368	3.398174	3.014333	0.000000	-10.000000	-0.716667	32.516666	436.333344	1023.000000	1023.000000	2046.000000
18.700001	0.023216	13.720445	2.542410	4.371510	3.625374	3.181151	0.000000	-10.000000	-0.700000	32.733334	447.333344	1023.000000	1023.000000	2046.000000
18.719999	0.023826	14.081117	2.523739	4.602266	3.718680	3.236432	0.000000	-10.000000	-0.700000	32.500000	458.166656	1023.000000	1023.000000	2046.000000
18.740000	0.024690	14.591698	2.607928	4.864254	3.738434	3.381083	0.000000	-10.000000	-0.683333	32.450001	469.166656	1023.000000	1023.000000	2046.000000
18.760000	0.025997	15.364448	2.798421	5.245918	3.822592	3.497516	0.000000	-10.000000	-0.666667	32.100002	479.833344	1023.000000	1023.000000	2046.000000
18.780001	0.027544	16.278349	2.920175	5.965967	4.085099	3.307106	0.000000	-10.000000	-0.633333	31.683334	490.666656	1023.000000	1023.000000	2046.000000
18.799999	0.028468	16.824345	3.176332	6.183938	3.919734	3.544340	0.000000	-10.000000	-0.616667	31.283333	501.166656	1023.000000	1023.000000	2046.000000
18.820000	0.030246	17.875326	3.372324	6.729576	4.009246	3.764180	0.000000	-10.000000	-0.583333	30.733334	511.833344	1023.000000	1023.000000	2046.000000
18.840000	0.032025	18.926569	3.445610	7.201265	4.203593	4.076101	0.000000	-10.000000	-0.566667	30.150000	522.166687	1023.000000	1023.000000	2046.000000
18.860001	0.032740	19.349529	3.393613	7.381071	4.402777	4.172069	0.000000	-10.000000	-0.541667	29.483334	532.500000	1023.000000	1023.000000	2046.000000
18.879999	0.032093	18.967031	3.286358	7.441010	4.425535	3.814130	0.000000	-10.000000	-0.533333	28.750000	542.333313	1023.000000	1023.000000	2046.000000
18.900000	0.029381	17.364300	2.867691	7.300141	4.081209	3.115260	0.000000	-10.000000	-0.516667	28.033333	552.000000	1023.000000	1023.000000	2046.000000
18.920000	0.026338	15.565520	2.192138	7.058722	3.672319	2.642342	0.000000	-10.000000	-0.491667	27.300001	561.333313	1023.000000	1023.000000	2046.000000
18.940001	0.023883	14.114833	1.485998	6.765998	3.354228	2.508609	0.000000	-10.000000	-0.466667	26.516666	570.666687	1023.000000	1023.000000	2046.000000
18.959999	0.022494	13.293776	1.030207	6.535244	3.169868	2.558457	0.000000	-10.000000	-0.450000	25.800001	579.666687	1023.000000	1023.000000	2046.000000
18.980000	0.021762	12.861278	0.668715	6.492348	3.146938	2.553276	0.000000	-10.000000	-0.433333	25.033333	588.500000	1023.000000	1023.000000	2046.000000
19.000000	0.020830	12.310348	0.517211	6.449551	2.913686	2.429900	0.000000	-10.000000	-0.391667	24.233334	596.833313	1023.000000	1023.000000	2046.000000
19.020000	0.020098	11.878030	0.273834	6.430808	2.794827	2.378561	0.000000	-10.000000	-0.350000	22.950001	605.000000	1023.000000	1023.000000	2046.000000
19.040001	0.019724	11.656874	-0.058274	6.400610	2.810678	2.503860	0.000000	-10.000000	-0.283333	21.316668	612.833313	1023.000000	1023.000000	2046.000000
19.059999	0.019942	11.785796	-0.224493	6.443760	2.852808	2.713721	0.000000	-10.000000	-0.233333	19.283333	620.333313	1023.000000	1023.000000	2046.000000
19.080000	0.020232	11.957273	-0.299449	6.591596	2.851367	2.813760	0.000000	-10.000000	-0.150000	17.033333	627.166687	1023.000000	1023.000000	2046.000000
19.100000	0.020035	11.840959	-0.327193	6.741461	2.690031	2.736660	0.000000	-10.000000	-0.108333	14.400001	633.333313	1023.000000	1023.000000	2046.000000
19.120001	0.019783	11.691873	-0.532121	6.700666	2.661641	2.861686	0.000000	-10.000000	-0.075000	12.566667	637.166687	1023.000000	1023.000000	2046.000000
19.139999	0.019960	11.796167	-0.679871	6.685605	2.738277	3.052156	0.000000	-10.000000	-0.050000	9.366667	641.500000	1023.000000	1023.000000	2046.000000
19.160000	0.020621	12.187049	-0.662514	6.740575	2.868222	3.240766	0.000000	-10.000000	-0.025000	5.933333	644.666687	1023.000000	1023.000000	2046.000000
19.180000	0.021079	12.457935	-0.576020	6.767458	2.980232	3.286265	0.000000	-10.000000	0.016667	1.100000	648.333313	1023.000000	1023.000000	2046.000000
19.200001	0.021009	12.416402	-0.428629	6.647998	2.933542	3.263491	0.000000	-10.000000	0.033333	-2.533333	649.500000	1023.000000	1023.000000	2046.000000
19.219999	0.021125	12.485113	-0.379813	6.557326	2.997374	3.310226	0.000000	-10.000000	0.050000	-6.083333	650.000000	1023.000000	1023.000000	2046.000000
19.240000	0.021587	12.758177	-0.252214	6.287417	3.156755	3.566219	0.000000	-10.000000	0.058333	-8.683333	650.000000	1023.000000	1023.000000	2046.000000
19.260000	0.022173	13.104438	-0.109761	6.110265	3.473771	3.630163	0.000000	-10.000000	0.075000	-10.950000	650.000000	1023.000000	1023.000000	2046.000000
19.280001	0.022064	13.040007	0.206424	5.847889	3.508658	3.477035	0.000000	-10.000000	0.091667	-12.516666	650.000000	1023.000000	1023.000000	2046.000000
19.299999	0.021477	12.692929	0.511272	5.460104	3.430506	3.291047	0.000000	-10.000000	0.125000	-14.000000	650.000000	1023.000000	1023.000000	2046.000000
19.320000	0.020780	12.280832	0.584547	5.147727	3.437263	3.111295	0.000000	-10.000000	0.150000	-14.950001	642.000000	1023.000000	1023.000000	2046.000000
19.340000	0.020231	11.956429	0.594109	4.823474	3.443609	3.095237	0.000000	-10.000000	0.183333	-15.933333	630.500000	1023.000000	1023.000000	2046.000000
19.360001	0.019866	11.740838	0.559573	4.659778	3.557015	2.964473	0.000000	-10.000000	0.191667	-16.549999	619.000000	1023.000000	1023.000000	2046.000000
19.379999	0.019463	11.502728	0.733565	4.561601	3.448820	2.758742	0.000000	-10.000000	0.208333	-17.216667	613.500000	1023.000000	1023.000000	2046.000000
19.400000	0.019066	11.268279	0.934657	4.497444	3.264484	2.571694	0.000000	-10.000000	0.225000	-17.650000	609.500000	1023.000000	1023.000000	2046.000000
19.420000	0.018659	11.027382	1.027539	4.331806	3.113842	2.554195	0.000000	-10.000000	0.258333	-18.516666	603.500000	1023.000000	1023.000000	2046.000000
19.440001	0.018429	10.891420	0.990860	4.153518	3.162435	2.584608	0.000000	-10.000000	0.300000	-19.433334	597.500000	1023.000000	1023.000000	2046.000000
19.459999	0.018504	10.935881	0.986935	4.003074	3.301881	2.643991	0.000000	-10.000000	0.333333	-20.433334	591.166687	1023.000000	1023.000000	2046.000000
19.480000	0.018754	11.083701	1.039893	3.971525	3.467481	2.604802	0.000000	-10.000000	0.350000	-21.066668	584.500000	1023.000000	1023.000000	2046.000000
19.500000	0.018983	11.218810	1.232679	3.952781	3.485977	2.547374	0.000000	-10.000000	0.350000	-21.633333	577.333313	1023.000000	1023.000000	2046.000000
19.520000	0.019191	11.342123	1.460905	3.949191	3.447852	2.484175	0.000000	-10.000000	0.358333	-22.100000	570.166687	1023.000000	1023.000000	2046.000000
19.540001	0.019082	11.277430	1.685075	3.845279	3.317026	2.430051	0.000000	-10.000000	0.366667	-22.650000	562.666687	1023.000000	1023.000000	2046.000000
19.559999	0.018780	11.098941	1.724193	3.644008	3.287165	2.443574	0.000000	-10.000000	0.383333	-23.166666	555.000000	1023.000000	1023.000000	2046.000000
19.580000	0.018418	10.884965	1.621538	3.451612	3.402878	2.408937	0.000000	-10.000000	0.408333	-23.816666	547.166687	1023.000000	1023.000000	2046.000000
19.600000	0.018097	10.695236	1.549048	3.322271	3.512210	2.311707	0.000000	-10.000000	0.450000	-24.466667	539.166687	1023.000000	1023.000000	2046.000000
19.620001	0.017654	10.433466	1.557134	3.177198	3.515028	2.184106	0.000000	-10.000000	0.491667	-25.200001	531.166687	1023.000000	1023.000000	2046.000000
19.639999	0.017162	10.142977	1.747656	3.034572	3.330024	2.030724	0.000000	-10.000000	0.525000	-25.916668	522.666687	1023.000000	1023.000000	2046.000000
19.660000	0.016473	9.735579	1.859280	2.777336	3.154944	1.944017	0.000000	-10.000000	0.541667	-26.783335	514.166687	1023.000000	1023.000000	2046.000000
19.680000	0.015810	9.343885	1.805088	2.440833	3.147484	1.950481	0.000000	-10.000000	0.583333	-27.700001	505.166656	1023.000000	1023.000000	2046.000000
19.700001	0.016108	9.519814	1.667965	2.392971	3.510050	1.948827	0.000000	-10.000000	0.616667	-28.516666	496.000000	1023.000000	1023.000000	2046.000000
19.719999	0.016768	9.909716	1.899382	2.490778	3.551259	1.968297	0.000000	-10.000000	0.658333	-29.333334	486.333344	1023.000000	1023.000000	2046.000000
19.740000	0.017325	10.238873	2.211073	2.498789	3.483805	2.045207	0.000000	-10.000000	0.683333	-30.016666	476.500000	1023.000000	1023.000000	2046.000000
19.760000	0.017445	10.310143	2.401554	2.613278	3.474438	1.820873	0.000000	-10.000000	0.716667	-30.433332	466.500000	1023.000000	1023.000000	2046.000000
19.780001	0.016800	9.928572	2.332209	2.277812	3.449831	1.868720	0.000000	-10.000000	0.750000	-30.766666	456.500000	1023.000000	1023.000000	2046.000000
19.799999	0.016246	9.601245	2.178924	2.018362	3.565561	1.838398	0.000000	-10.000000	0.775000	-31.033333	446.166656	1023.000000	1023.000000	2046.000000
19.820000	0.015990	9.450350	2.364691	1.941649	3.464930	1.679080	0.000000	-10.000000	0.791667	-31.600000	435.833344	1023.000000	1023.000000	2046.000000
19.840000	0.014375	8.495366	2.385423	1.595021	3.226735	1.288186	0.000000	-10.000000	0.791667	-32.166668	425.166656	1023.000000	1023.000000	2046.000000
19.860001	0.011744	6.940635	2.088978	1.074376	2.882481	0.894801	0.000000	-10.000000	0.791667	-32.600002	414.500000	1023.000000	1023.000000	2046.000000
19.879999	0.008569	5.064129	1.365396	0.526506	2.783556	0.388671	0.000000	-10.000000	0.775000	-32.583336	403.500000	1023.000000	1023.000000	2046.000000
19.900000	0.005066	2.994029	0.703032	0.087848	2.534196	-0.331046	0.000000	-10.000000	0.766667	-32.166668	392.666656	1023.000000	1023.000000	2046.000000
19.920000	0.001501	0.886984	0.229954	-0.235269	1.998852	-1.106553	0.000000	-10.000000	0.750000	-31.750000	382.000000	1023.000000	1023.000000	2046.000000
19.940001	-0.002031	-1.200597	-0.329555	-0.692466	1.366058	-1.544634	0.000000	-10.000000	0.750000	-31.416666	371.500000	1023.000000	1023.000000	2046.000000
19.959999	-0.005255	-3.105918	-0.939762	-1.233523	0.873637	-1.806270	0.000000	-10.000000	0.750000	-31.033333	361.000000	1023.000000	1023.000000	2046.000000
19.980000	-0.007949	-4.697917	-1.694455	-1.669430	0.747548	-2.081580	0.000000	-10.000000	0.716667	-30.533333	350.666656	1023.000000	1023.000000	2046.000000
20.000000	-0.010314	-6.095320	-2.292647	-2.042534	0.603621	-2.363760	0.000000	-10.000000	0.691667	-30.083334	340.500000	1023.000000	1023.000000	2046.000000
20.020000	-0.012277	-7.255783	-2.678677	-2.314856	0.323446	-2.585697	0.000000	-10.000000	0.666667	-29.850000	330.500000	1023.000000	1023.000000	2046.000000
20.040001	-0.013716	-8.106159	-2.941274	-2.562249	0.081429	-2.684066	0.000000	-10.000000	0.666667	-29.466667	317.166656	1023.000000	1023.000000	2046.000000
20.059999	-0.014953	-8.837508	-3.046199	-2.771943	-0.259735	-2.759630	0.000000	-10.000000	0.658333	-29.200001	304.166656	1023.000000	1023.000000	2046.000000
20.080000	-0.016048	-9.484157	-3.150580	-3.096050	-0.582880	-2.654647	0.000000	-10.000000	0.650000	-28.950001	294.500000	1023.000000	1023.000000	2046.000000
20.100000	-0.017242	-10.189944	-3.399247	-3.378392	-0.778013	-2.634292	0.000000	-10.000000	0.641667	-28.866667	288.166656	1023.000000	1023.000000	2046.000000
20.120001	-0.018274	-10.800230	-3.914405	-3.464555	-0.647553	-2.773717	0.000000	-10.000000	0.633333	-28.733334	284.833344	1023.000000	1023.000000	2046.000000
20.139999	-0.019116	-11.297568	-4.244952	-3.562171	-0.622210	-2.868235	0.000000	-10.000000	0.616667	-28.400000	275.166656	1023.000000	1023.000000	2046.000000
20.160000	-0.019434	-11.485530	-4.252121	-3.748497	-0.706448	-2.778462	0.000000	-10.000000	0.591667	-27.966667	265.833344	1023.000000	1023.000000	2046.000000
20.180000	-0.019648	-11.611789	-4.018288	-4.105796	-0.921364	-2.566341	0.000000	-10.000000	0.583333	-27.633333	253.333328	1023.000000	1023.000000	2046.000000
20.200001	-0.019552	-11.554973	-3.730383	-4.405903	-1.059186	-2.359500	0.000000	-10.000000	0.566667	-27.266666	244.166672	1023.000000	1023.000000	2046.000000
20.219999	-0.019356	-11.439521	-3.559098	-4.631970	-0.957619	-2.290834	0.000000	-10.000000	0.558333	-27.049999	235.000000	1023.000000	1023.000000	2046.000000
20.240000	-0.019387	-11.457539	-3.540433	-4.826385	-0.682674	-2.408046	0.000000	-10.000000	0.525000	-26.466667	226.000000	1023.000000	1023.000000	2046.000000
20.260000	-0.019707	-11.647106	-3.561840	-5.065363	-0.419580	-2.600323	0.000000	-10.000000	0.508333	-26.116667	217.166672	1023.000000	1023.000000	2046.000000
20.280001	-0.020280	-11.985320	-3.366436	-5.463595	-0.440936	-2.714353	0.000000	-10.000000	0.483333	-25.333334	208.500000	1023.000000	1023.000000	2046.000000
20.299999	-0.020877	-12.338391	-3.014774	-5.852847	-0.650672	-2.820098	0.000000	-10.000000	0.466667	-24.933334	200.166672	1023.000000	1023.000000	2046.000000
20.320000	-0.021460	-12.682690	-2.733225	-6.239727	-0.885847	-2.823890	0.000000	-10.000000	0.433333	-24.366667	191.666672	1023.000000	1023.000000	2046.000000
20.340000	-0.021898	-12.942002	-2.847401	-6.333416	-0.689545	-3.071640	0.000000	-10.000000	0.433333	-24.133333	183.333328	1023.000000	1023.000000	2046.000000
20.360001	-0.022704	-13.417792	-3.006905	-6.416143	-0.608676	-3.386068	0.000000	-10.000000	0.416667	-23.583334	175.166672	1023.000000	1023.000000	2046.000000
20.379999	-0.023258	-13.745484	-2.992830	-6.557643	-0.676994	-3.518018	0.000000	-10.000000	0.400000	-23.100000	167.500000	1023.000000	1023.000000	2046.000000
20.400000	-0.023508	-13.893134	-2.646484	-6.753511	-1.010607	-3.482531	0.000000	-10.000000	0.375000	-22.583334	159.833328	1023.000000	1023.000000	2046.000000
20.420000	-0.023602	-13.949073	-2.360335	-6.925026	-1.274975	-3.388737	0.000000	-10.000000	0.350000	-22.016668	152.333328	1023.000000	1023.000000	2046.000000
20.440001	-0.023917	-14.134949	-2.576583	-6.947495	-1.065828	-3.545043	0.000000	-10.000000	0.350000	-21.600000	145.000000	1023.000000	1023.000000	2046.000000
20.459999	-0.024344	-14.387437	-2.762960	-6.939689	-0.928390	-3.756397	0.000000	-10.000000	0.333333	-21.266668	137.833328	1023.000000	1023.000000	2046.000000
20.480000	-0.024224	-14.316319	-2.662846	-7.048087	-0.948673	-3.656712	0.000000	-10.000000	0.325000	-20.916668	130.666672	1023.000000	1023.000000	2046.000000
20.500000	-0.023940	-14.148314	-2.232333	-7.184931	-1.226929	-3.504120	0.000000	-10.000000	0.308333	-20.383333	123.500000	1023.000000	1023.000000	2046.000000
20.520000	-0.023713	-14.014503	-2.103887	-7.248271	-1.190399	-3.471946	0.000000	-10.000000	0.300000	-19.750000	116.833336	1023.000000	1023.000000	2046.000000
20.540001	-0.024067	-14.223694	-2.407946	-7.174622	-0.933278	-3.707848	0.000000	-10.000000	0.275000	-19.299999	110.166664	1023.000000	1023.000000	2046.000000
20.559999	-0.023881	-14.113904	-2.390621	-7.181912	-0.833567	-3.707805	0.000000	-10.000000	0.241667	-18.733334	103.833336	1023.000000	1023.000000	2046.000000
20.580000	-0.023516	-13.897764	-1.912126	-7.377743	-1.152743	-3.455153	0.000000	-10.000000	0.208333	-18.299999	97.500000	1023.000000	1023.000000	2046.000000
20.600000	-0.023467	-13.869191	-1.855678	-7.428136	-1.130721	-3.454656	0.000000	-10.000000	0.200000	-17.700001	91.500000	1023.000000	1023.000000	2046.000000
20.620001	-0.023865	-14.104193	-2.202013	-7.310690	-0.864622	-3.726868	0.000000	-10.000000	0.200000	-17.266666	85.500000	1023.000000	1023.000000	2046.000000
20.639999	-0.023751	-14.036893	-2.186035	-7.318029	-0.837190	-3.695639	0.000000	-10.000000	0.200000	-16.800001	79.666664	1023.000000	1023.000000	2046.000000
20.660000	-0.023504	-13.891153	-1.733702	-7.516284	-1.193714	-3.447454	0.000000	-10.000000	0.191667	-16.416668	74.000000	1023.000000	1023.000000	2046.000000
20.680000	-0.023407	-13.833365	-1.653404	-7.571498	-1.174353	-3.434111	0.000000	-10.000000	0.191667	-15.983334	68.666664	1023.000000	1023.000000	2046.000000
20.700001	-0.023707	-14.010727	-1.926763	-7.420293	-0.963709	-3.699962	0.000000	-10.000000	0.175000	-15.416667	63.333332	1023.000000	1023.000000	2046.000000
20.719999	-0.023841	-14.090106	-2.030197	-7.415715	-0.911001	-3.733193	0.000000	-10.000000	0.175000	-15.033334	58.166668	1023.000000	1023.000000	2046.000000
20.740000	-0.023469	-13.870137	-1.718016	-7.629046	-1.133583	-3.389492	0.000000	-10.000000	0.158333	-14.500000	53.000000	1023.000000	1023.000000	2046.000000
20.760000	-0.023036	-13.614121	-1.433528	-7.678622	-1.247298	-3.254673	0.000000	-10.000000	0.158333	-14.183333	48.166668	1023.000000	1023.000000	2046.000000
20.780001	-0.022918	-13.544522	-1.538831	-7.564554	-1.042605	-3.398532	0.000000	-10.000000	0.150000	-13.666667	43.500000	1023.000000	1023.000000	2046.000000
20.799999	-0.022426	-13.254036	-1.628317	-7.355119	-0.859521	-3.411078	0.000000	-10.000000	0.116667	-13.183333	39.000000	1023.000000	1023.000000	2046.000000
20.820000	-0.021903	-12.944503	-1.623703	-7.196127	-0.788749	-3.335924	0.000000	-10.000000	0.091667	-12.583333	34.500000	1023.000000	1023.000000	2046.000000
20.840000	-0.021285	-12.579499	-1.304089	-7.257528	-0.987887	-3.029995	0.000000	-10.000000	0.058333	-12.000000	30.166666	1023.000000	1023.000000	2046.000000
20.860001	-0.020731	-12.252149	-1.091884	-6.930390	-1.002076	-3.227799	0.000000	-10.000000	0.058333	-11.550000	26.000000	1023.000000	1023.000000	2046.000000
20.879999	-0.021452	-12.678229	-1.067697	-7.060792	-1.221039	-3.328701	0.000000	-10.000000	0.050000	-11.066667	22.333334	1023.000000	1023.000000	2046.000000
20.900000	-0.022124	-13.075363	-1.406405	-7.074435	-1.169639	-3.424884	0.000000	-10.000000	0.050000	-10.750000	20.000000	1023.000000	1023.000000	2046.000000
20.920000	-0.021594	-12.761815	-1.472379	-6.890012	-1.131828	-3.267596	0.000000	-10.000000	0.050000	-10.333334	16.666666	1023.000000	1023.000000	2046.000000
20.940001	-0.021243	-12.554696	-1.285156	-7.005093	-1.267701	-2.996746	0.000000	-10.000000	0.050000	-10.283334	13.166667	1023.000000	1023.000000	2046.000000
20.959999	-0.021980	-12.990061	-1.230418	-7.232677	-1.413168	-3.113799	0.000000	-10.000000	0.050000	-10.266667	8.500000	1023.000000	1023.000000	2046.000000
20.980000	-0.024331	-14.379409	-1.782947	-7.268399	-1.476631	-3.851433	0.000000	-10.000000	0.050000	-10.050000	5.166667	1023.000000	1023.000000	2046.000000
21.000000	-0.027306	-16.137857	-2.533515	-7.400271	-1.629471	-4.574600	0.000000	-10.000000	0.041667	-9.216667	2.166667	1023.000000	1023.000000	2046.000000
21.020000	-0.030333	-17.926910	-3.021598	-7.772121	-2.197238	-4.935954	0.000000	-10.000000	0.025000	-7.816667	-0.500000	1023.000000	1023.000000	2046.000000
21.040001	-0.033183	-19.611147	-3.647727	-8.069847	-2.719360	-5.174213	0.000000	-10.000000	0.016667	-6.766667	-3.000000	1023.000000	1023.000000	2046.000000
21.059999	-0.036310	-21.459057	-4.687002	-8.169421	-2.951303	-5.651331	0.000000	-10.000000	0.008333	-6.066667	-5.333333	1023.000000	1023.000000	2046.000000
21.080000	-0.038424	-22.708597	-5.431361	-8.327636	-3.097703	-5.851899	0.000000	-10.000000	0.016667	-5.866667	-7.500000	1023.000000	1023.000000	2046.000000
21.100000	-0.039629	-23.420986	-5.600145	-8.674458	-3.511727	-5.634656	0.000000	-10.000000	0.016667	-5.816667	-9.500000	1023.000000	1023.000000	2046.000000
21.120001	-0.040188	-23.751299	-5.649927	-8.811322	-3.767757	-5.522294	0.000000	-10.000000	0.025000	-5.866667	-10.833333	1023.000000	1023.000000	2046.000000
21.139999	-0.041132	-24.309183	-6.052137	-8.688905	-3.755390	-5.812751	0.000000	-10.000000	0.033333	-6.066667	-12.833333	1023.000000	1023.000000	2046.000000
21.160000	-0.042157	-24.914593	-6.560184	-8.614884	-3.754725	-5.984798	0.000000	-10.000000	0.025000	-6.166667	-14.833333	1023.000000	1023.000000	2046.000000
21.180000	-0.042605	-25.179426	-6.697522	-8.824495	-3.997096	-5.660313	0.000000	-10.000000	0.016667	-6.166667	-17.500000	1023.000000	1023.000000	2046.000000
21.200001	-0.042427	-25.074640	-6.593307	-8.936316	-4.186238	-5.358780	0.000000	-10.000000	0.000000	-6.050000	-18.833334	1023.000000	1023.000000	2046.000000
21.219999	-0.042582	-25.165695	-6.712217	-8.830820	-4.158340	-5.464319	0.000000	-10.000000	-0.008333	-5.366667	-20.833334	1023.000000	1023.000000	2046.000000
21.240000	-0.042818	-25.305616	-7.001440	-8.676187	-4.016620	-5.611370	0.000000	-10.000000	-0.016667	-3.516667	-22.500000	1023.000000	1023.000000	2046.000000
21.260000	-0.042363	-25.036371	-7.005394	-8.715792	-3.961013	-5.354174	0.000000	-10.000000	-0.033333	-0.300000	-24.333334	1023.000000	1023.000000	2046.000000
21.280001	-0.041225	-24.363756	-6.633555	-8.901466	-4.023727	-4.805008	0.000000	-10.000000	-0.041667	2.333333	-24.833334	1023.000000	1023.000000	2046.000000
21.299999	-0.039629	-23.420893	-6.222006	-8.789670	-3.786988	-4.622229	0.000000	-10.000000	-0.075000	6.350000	-25.000000	1023.000000	1023.000000	2046.000000
21.320000	-0.038466	-22.733303	-5.859529	-8.747900	-3.541693	-4.584181	0.000000	-10.000000	-0.141667	10.300000	-25.000000	1023.000000	1023.000000	2046.000000
21.340000	-0.037427	-22.119200	-5.697375	-8.732693	-3.088173	-4.600958	0.000000	-10.000000	-0.233333	15.433333	-25.000000	1023.000000	1023.000000	2046.000000
21.360001	-0.036417	-21.522579	-5.422688	-8.858951	-2.836692	-4.404248	0.000000	-10.000000	-0.300000	17.916668	-25.000000	1023.000000	1023.000000	2046.000000
21.379999	-0.035467	-20.960970	-4.990156	-9.083040	-2.737282	-4.150492	0.000000	-10.000000	-0.366667	20.483334	-8.666667	1023.000000	1023.000000	2046.000000
21.400000	-0.034393	-20.326365	-4.549953	-9.077369	-2.625720	-4.073323	0.000000	-10.000000	-0.441667	22.550001	9.333333	1023.000000	1023.000000	2046.000000
21.420000	-0.033485	-19.789530	-4.220091	-8.904387	-2.537709	-4.127344	0.000000	-10.000000	-0.516667	24.616667	27.333334	1023.000000	1023.000000	2046.000000
21.440001	-0.032652	-19.297300	-4.129600	-8.494191	-2.346963	-4.326546	0.000000	-10.000000	-0.566667	26.533335	34.833332	1023.000000	1023.000000	2046.000000
21.459999	-0.031750	-18.764385	-4.125399	-8.220144	-2.179681	-4.239160	0.000000	-10.000000	-0.583333	27.766666	40.666668	1023.000000	1023.000000	2046.000000
21.480000	-0.030370	-17.948734	-3.771190	-8.080768	-2.252708	-3.844069	0.000000	-10.000000	-0.625000	29.533333	49.500000	1023.000000	1023.000000	2046.000000
21.500000	-0.028841	-17.045132	-3.468943	-7.778800	-2.143830	-3.653560	0.000000	-10.000000	-0.633333	30.150000	55.833332	1023.000000	1023.000000	2046.000000
21.520000	-0.027454	-16.225204	-3.270335	-7.315472	-1.979279	-3.660119	0.000000	-10.000000	-0.683333	31.516668	69.166664	1023.000000	1023.000000	2046.000000
21.540001	-0.026062	-15.402629	-3.261637	-6.801691	-1.686264	-3.653038	0.000000	-10.000000	-0.716667	32.283333	83.166664	1023.000000	1023.000000	2046.000000
21.559999	-0.024481	-14.468557	-3.089911	-6.519735	-1.572050	-3.286860	0.000000	-10.000000	-0.766667	32.966667	93.833336	1023.000000	1023.000000	2046.000000
21.580000	-0.022226	-13.135512	-2.634251	-6.301009	-1.445213	-2.755039	0.000000	-10.000000	-0.791667	33.400002	104.833336	1023.000000	1023.000000	2046.000000
21.600000	-0.020149	-11.908055	-2.318461	-5.884549	-1.140669	-2.564375	0.000000	-10.000000	-0.808333	33.900002	112.166664	1023.000000	1023.000000	2046.000000
21.620001	-0.018405	-10.877489	-2.142920	-5.352265	-0.818775	-2.563529	0.000000	-10.000000	-0.833333	34.850002	127.000000	1023.000000	1023.000000	2046.000000
21.639999	-0.016667	-9.850315	-2.042013	-4.865099	-0.535534	-2.407669	0.000000	-10.000000	-0.833333	35.150002	138.500000	1023.000000	1023.000000	2046.000000
21.660000	-0.014527	-8.585278	-1.722657	-4.625319	-0.409782	-1.827520	0.000000	-10.000000	-0.841667	35.666668	154.000000	1023.000000	1023.000000	2046.000000
21.680000	-0.012178	-7.196966	-1.347023	-4.229506	-0.129246	-1.491190	0.000000	-10.000000	-0.841667	35.733334	162.000000	1023.000000	1023.000000	2046.000000
21.700001	-0.010276	-6.073320	-0.992364	-3.751136	0.100827	-1.430648	0.000000	-10.000000	-0.841667	36.016666	174.000000	1023.000000	1023.000000	2046.000000
21.719999	-0.008583	-5.072356	-0.874611	-3.234551	0.417834	-1.381028	0.000000	-10.000000	-0.833333	36.083336	182.000000	1023.000000	1023.000000	2046.000000
21.740000	-0.006932	-4.097088	-0.771654	-2.856740	0.594965	-1.063659	0.000000	-10.000000	-0.841667	36.333336	198.000000	1023.000000	1023.000000	2046.000000
21.760000	-0.004707	-2.781652	-0.432195	-2.583303	0.760649	-0.526803	0.000000	-10.000000	-0.858333	36.516666	206.000000	1023.000000	1023.000000	2046.000000
21.780001	-0.002578	-1.523559	-0.105729	-2.168099	1.033744	-0.283475	0.000000	-10.000000	-0.883333	36.483334	218.000000	1023.000000	1023.000000	2046.000000
21.799999	-0.000933	-0.551406	0.116174	-1.665495	1.296454	-0.298540	0.000000	-10.000000	-0.900000	36.583332	226.000000	1023.000000	1023.000000	2046.000000
21.820000	0.000551	0.325653	0.203735	-1.218072	1.475407	-0.135417	0.000000	-10.000000	-0.908333	36.833332	242.333328	1023.000000	1023.000000	2046.000000
21.840000	0.002356	1.392544	0.422383	-0.966574	1.559991	0.376745	0.000000	-10.000000	-0.908333	37.250000	258.666656	1023.000000	1023.000000	2046.000000
21.860001	0.004405	2.603113	0.711781	-0.629821	1.758317	0.762837	0.000000	-10.000000	-0.900000	37.349998	271.000000	1023.000000	1023.000000	2046.000000
21.879999	0.006074	3.589645	0.962034	-0.187105	1.955501	0.859214	0.000000	-10.000000	-0.900000	37.383331	283.333344	1023.000000	1023.000000	2046.000000
21.900000	0.007160	4.231622	0.964378	0.217806	2.221201	0.828236	0.000000	-10.000000	-0.900000	37.466667	291.666656	1023.000000	1023.000000	2046.000000
21.920000	0.007925	4.683890	0.899712	0.562695	2.347577	0.873906	0.000000	-10.000000	-0.891667	37.349998	304.166656	1023.000000	1023.000000	2046.000000
21.940001	0.008859	5.235536	1.018985	0.836836	2.285966	1.093749	0.000000	-10.000000	-0.891667	37.183334	316.500000	1023.000000	1023.000000	2046.000000
21.959999	0.010454	6.178436	1.242528	1.335876	2.407583	1.192449	0.000000	-10.000000	-0.891667	37.016666	328.833344	1023.000000	1023.000000	2046.000000
21.980000	0.011970	7.074065	1.424349	2.032557	2.665482	0.951677	0.000000	-10.000000	-0.900000	36.966667	341.333344	1023.000000	1023.000000	2046.000000
22.000000	0.013278	7.847177	1.568845	2.255539	2.717680	1.305113	0.000000	-10.000000	-0.900000	36.983334	349.666656	1023.000000	1023.000000	2046.000000
22.020000	0.015550	9.190111	1.801430	2.892081	2.793578	1.703023	0.000000	-10.000000	-0.883333	36.716667	362.000000	1023.000000	1023.000000	2046.000000
22.040001	0.017567	10.382116	1.895369	3.418292	2.940193	2.128262	0.000000	-10.000000	-0.858333	36.633335	378.333344	1023.000000	1023.000000	2046.000000
22.059999	0.018215	10.765282	1.839990	3.667454	3.189169	2.068669	0.000000	-10.000000	-0.833333	36.450001	390.666656	1023.000000	1023.000000	2046.000000
22.080000	0.016970	10.028975	1.643172	3.754136	3.189713	1.441954	0.000000	-10.000000	-0.833333	36.016666	403.000000	1023.000000	1023.000000	2046.000000
22.100000	0.014386	8.502101	1.057055	3.682046	2.934939	0.828060	0.000000	-10.000000	-0.833333	35.566666	411.000000	1023.000000	1023.000000	2046.000000
22.120001	0.011900	7.032697	0.346857	3.595930	2.490915	0.598995	0.000000	-10.000000	-0.808333	34.816666	422.833344	1023.000000	1023.000000	2046.000000
22.139999	0.010320	6.099346	-0.272678	3.385834	2.265523	0.720667	0.000000	-10.000000	-0.783333	34.566666	434.500000	1023.000000	1023.000000	2046.000000
22.160000	0.009272	5.479636	-0.661284	3.339234	2.140597	0.661089	0.000000	-10.000000	-0.741667	34.116669	446.000000	1023.000000	1023.000000	2046.000000
22.180000	0.008604	5.084857	-0.962822	3.318807	2.128735	0.600137	0.000000	-10.000000	-0.733333	33.750000	457.500000	1023.000000	1023.000000	2046.000000
22.200001	0.008309	4.910350	-1.189142	3.407803	2.126795	0.564895	0.000000	-10.000000	-0.716667	33.366669	468.833344	1023.000000	1023.000000	2046.000000
22.219999	0.008432	4.983125	-1.402733	3.602233	2.067984	0.715640	0.000000	-10.000000	-0.716667	33.049999	480.000000	1023.000000	1023.000000	2046.000000
22.240000	0.008980	5.306937	-1.527166	3.776694	2.007462	1.049947	0.000000	-10.000000	-0.716667	32.616669	491.000000	1023.000000	1023.000000	2046.000000
22.260000	0.009767	5.772205	-1.561381	4.058990	2.033869	1.240726	0.000000	-10.000000	-0.708333	32.383335	502.000000	1023.000000	1023.000000	2046.000000
22.280001	0.010487	6.197601	-1.656969	4.404221	2.198167	1.252182	0.000000	-10.000000	-0.691667	31.800001	516.500000	1023.000000	1023.000000	2046.000000
22.299999	0.011148	6.588575	-1.707237	4.675206	2.270128	1.350477	0.000000	-10.000000	-0.666667	31.550001	527.333313	1023.000000	1023.000000	2046.000000
22.320000	0.012056	7.125172	-1.741497	4.962641	2.273467	1.630562	0.000000	-10.000000	-0.641667	31.200001	537.833313	1023.000000	1023.000000	2046.000000
22.340000	0.013251	7.831274	-1.689344	5.236813	2.314683	1.969122	0.000000	-10.000000	-0.608333	30.450001	548.166687	1023.000000	1023.000000	2046.000000
22.360001	0.014484	8.559901	-1.589097	5.498800	2.477202	2.172996	0.000000	-10.000000	-0.575000	29.700001	558.500000	1023.000000	1023.000000	2046.000000
22.379999	0.015509	9.165748	-1.488941	5.660574	2.744745	2.249370	0.000000	-10.000000	-0.533333	28.500000	568.833313	1023.000000	1023.000000	2046.000000
22.400000	0.016688	9.862388	-1.304890	5.812774	3.001580	2.352923	0.000000	-10.000000	-0.491667	27.683334	575.166687	1023.000000	1023.000000	2046.000000
22.420000	0.018024	10.652053	-1.014914	5.910461	3.150906	2.605600	0.000000	-10.000000	-0.433333	26.366667	584.666687	1023.000000	1023.000000	2046.000000
22.440001	0.019199	11.346581	-0.752007	5.819458	3.312825	2.966306	0.000000	-10.000000	-0.358333	24.533335	593.500000	1023.000000	1023.000000	2046.000000
22.459999	0.020042	11.844819	-0.560485	5.657736	3.626989	3.120579	0.000000	-10.000000	-0.283333	22.166668	602.000000	1023.000000	1023.000000	2046.000000
22.480000	0.020573	12.158774	-0.288324	5.512348	4.021624	2.913126	0.000000	-10.000000	-0.200000	19.150002	609.833313	1023.000000	1023.000000	2046.000000
22.500000	0.020555	12.148075	-0.077609	5.322280	4.157311	2.746093	0.000000	-10.000000	-0.125000	15.866667	616.833313	1023.000000	1023.000000	2046.000000
22.520000	0.020646	12.201637	0.115070	5.213673	4.096746	2.776149	0.000000	-10.000000	-0.058333	12.116667	622.833313	1023.000000	1023.000000	2046.000000
22.540001	0.020713	12.241286	0.171329	5.212211	4.199796	2.657951	0.000000	-10.000000	0.000000	5.700000	628.166687	1023.000000	1023.000000	2046.000000
22.559999	0.020479	12.103204	0.248079	5.155960	4.331773	2.367391	0.000000	-10.000000	0.033333	0.466667	631.666687	1023.000000	1023.000000	2046.000000
22.580000	0.020039	11.843204	0.324360	5.021175	4.233754	2.263915	0.000000	-10.000000	0.050000	-4.416667	633.666687	1023.000000	1023.000000	2046.000000
22.600000	0.020029	11.837045	0.386628	4.950005	4.129670	2.370742	0.000000	-10.000000	0.066667	-7.283333	633.833313	1023.000000	1023.000000	2046.000000
22.620001	0.020044	11.846141	0.413015	4.908248	4.190711	2.334167	0.000000	-10.000000	0.100000	-10.816667	634.000000	1023.000000	1023.000000	2046.000000
22.639999	0.020202	11.939209	0.478617	4.913440	4.392606	2.154546	0.000000	-10.000000	0.150000	-14.300000	634.000000	1023.000000	1023.000000	2046.000000
22.660000	0.020116	11.888731	0.607909	4.779243	4.411768	2.089811	0.000000	-10.000000	0.183333	-15.983334	634.000000	1023.000000	1023.000000	2046.000000
22.680000	0.020380	12.044681	0.734596	4.671095	4.341045	2.297943	0.000000	-10.000000	0.216667	-17.650000	624.333313	1023.000000	1023.000000	2046.000000
22.700001	0.020433	12.075744	0.793269	4.652140	4.486890	2.143445	0.000000	-10.000000	0.233333	-18.300001	614.666687	1023.000000	1023.000000	2046.000000
22.719999	0.020611	12.181302	0.916650	4.583512	4.673960	2.007179	0.000000	-10.000000	0.250000	-18.966667	602.833313	1023.000000	1023.000000	2046.000000
22.740000	0.020594	12.171160	1.107873	4.441552	4.510902	2.110833	0.000000	-10.000000	0.283333	-19.550001	596.333313	1023.000000	1023.000000	2046.000000
22.760000	0.020522	12.128245	1.108135	4.330197	4.554472	2.135442	0.000000	-10.000000	0.316667	-20.133333	589.833313	1023.000000	1023.000000	2046.000000
22.780001	0.020258	11.972520	1.123350	4.291305	4.689430	1.868435	0.000000	-10.000000	0.333333	-20.783335	583.333313	1023.000000	1023.000000	2046.000000
22.799999	0.020493	12.111421	1.303682	4.185891	4.765245	1.856602	0.000000	-10.000000	0.333333	-20.983334	578.833313	1023.000000	1023.000000	2046.000000
22.820000	0.021283	12.578153	1.545128	4.177437	4.729936	2.125652	0.000000	-10.000000	0.333333	-21.333334	572.000000	1023.000000	1023.000000	2046.000000
22.840000	0.022255	13.152655	1.704640	4.348803	4.827437	2.271775	0.000000	-10.000000	0.358333	-22.083334	562.333313	1023.000000	1023.000000	2046.000000
22.860001	0.023188	13.703862	1.967976	4.503512	4.982517	2.249857	0.000000	-10.000000	0.366667	-22.716667	555.000000	1023.000000	1023.000000	2046.000000
22.879999	0.024113	14.250752	2.213405	4.944788	5.162251	1.930309	0.000000	-10.000000	0.375000	-23.366667	547.333313	1023.000000	1023.000000	2046.000000
22.900000	0.023641	13.972083	2.479658	4.395745	4.735837	2.360843	0.000000	-10.000000	0.400000	-23.700001	542.000000	1023.000000	1023.000000	2046.000000
22.920000	0.022961	13.569819	2.364637	4.267775	4.679944	2.257464	0.000000	-10.000000	0.425000	-24.116667	534.000000	1023.000000	1023.000000	2046.000000
22.940001	0.021816	12.893273	2.105386	4.167115	4.691946	1.928826	0.000000	-10.000000	0.466667	-24.866667	523.333313	1023.000000	1023.000000	2046.000000
22.959999	0.019985	11.811337	1.853912	3.897654	4.549998	1.509773	0.000000	-10.000000	0.483333	-25.450001	515.333313	1023.000000	1023.000000	2046.000000
22.980000	0.018044	10.663828	1.671877	3.442976	4.216111	1.332864	0.000000	-10.000000	0.508333	-26.233334	507.000000	1023.000000	1023.000000	2046.000000
23.000000	0.015235	9.004103	1.241970	2.996114	3.811352	0.954666	0.000000	-10.000000	0.516667	-26.416668	501.000000	1023.000000	1023.000000	2046.000000
23.020000	0.011947	7.060973	0.653449	2.649175	3.461005	0.297344	0.000000	-10.000000	0.533333	-26.933334	492.000000	1023.000000	1023.000000	2046.000000
23.040001	0.008452	4.995349	-0.069293	2.282389	3.108941	-0.326689	0.000000	-10.000000	0.541667	-27.250000	480.000000	1023.000000	1023.000000	2046.000000
23.059999	0.005252	3.103896	-0.739382	1.767218	2.644480	-0.568420	0.000000	-10.000000	0.550000	-27.666666	471.000000	1023.000000	1023.000000	2046.000000
23.080000	0.002665	1.574969	-1.249856	1.334275	2.157847	-0.667297	0.000000	-10.000000	0.541667	-27.766666	461.833344	1023.000000	1023.000000	2046.000000
23.100000	0.000290	0.171458	-1.820641	0.972381	1.868706	-0.848987	0.000000	-10.000000	0.525000	-27.683334	455.666656	1023.000000	1023.000000	2046.000000
23.120001	-0.001846	-1.091184	-2.292407	0.690232	1.680032	-1.169041	0.000000	-10.000000	0.508333	-27.516666	446.333344	1023.000000	1023.000000	2046.000000
23.139999	-0.003438	-2.031958	-2.561055	0.377238	1.393498	-1.241640	0.000000	-10.000000	0.516667	-27.483334	434.166656	1023.000000	1023.000000	2046.000000
23.160000	-0.004709	-2.783288	-2.829679	0.073892	1.082189	-1.109691	0.000000	-10.000000	0.533333	-27.550001	425.000000	1023.000000	1023.000000	2046.000000
23.180000	-0.006157	-3.638741	-3.172666	-0.161611	0.869880	-1.174344	0.000000	-10.000000	0.550000	-27.683334	415.833344	1023.000000	1023.000000	2046.000000
23.200001	-0.007365	-4.352694	-3.463664	-0.346065	0.772063	-1.315029	0.000000	-10.000000	0.558333	-27.800001	409.666656	1023.000000	1023.000000	2046.000000
23.219999	-0.008252	-4.876999	-3.669264	-0.612342	0.684977	-1.280370	0.000000	-10.000000	0.583333	-27.900000	400.333344	1023.000000	1023.000000	2046.000000
23.240000	-0.009082	-5.367517	-3.753815	-0.850416	0.405271	-1.168558	0.000000	-10.000000	0.608333	-28.133333	388.000000	1023.000000	1023.000000	2046.000000
23.260000	-0.009981	-5.898701	-3.926216	-1.030464	0.273790	-1.215811	0.000000	-10.000000	0.625000	-28.233334	378.666656	1023.000000	1023.000000	2046.000000
23.280001	-0.010629	-6.281575	-4.020259	-1.185049	0.319315	-1.395582	0.000000	-10.000000	0.625000	-28.333334	369.166656	1023.000000	1023.000000	2046.000000
23.299999	-0.010901	-6.442636	-3.982808	-1.538747	0.379110	-1.300191	0.000000	-10.000000	0.616667	-28.400002	362.833344	1023.000000	1023.000000	2046.000000
23.320000	-0.010872	-6.425129	-3.729120	-1.854870	0.313148	-1.154288	0.000000	-10.000000	0.608333	-28.316668	353.333344	1023.000000	1023.000000	2046.000000
23.340000	-0.010817	-6.392640	-3.472889	-2.160146	0.311135	-1.070741	0.000000	-10.000000	0.600000	-28.483334	344.000000	1023.000000	1023.000000	2046.000000
23.360001	-0.011323	-6.691741	-3.380321	-2.476777	0.404323	-1.238966	0.000000	-10.000000	0.600000	-28.433334	334.333344	1023.000000	1023.000000	2046.000000
23.379999	-0.011841	-6.997926	-3.341578	-2.847984	0.610768	-1.419133	0.000000	-10.000000	0.600000	-28.616667	324.833344	1023.000000	1023.000000	2046.000000
23.400000	-0.012688	-7.498337	-3.195364	-3.276483	0.614152	-1.640641	0.000000	-10.000000	0.600000	-28.583334	315.166656	1023.000000	1023.000000	2046.000000
23.420000	-0.013387	-7.911796	-2.986787	-3.697522	0.479688	-1.707175	0.000000	-10.000000	0.600000	-28.616667	305.833344	1023.000000	1023.000000	2046.000000
23.440001	-0.014283	-8.440996	-2.910575	-3.927435	0.318327	-1.921314	0.000000	-10.000000	0.600000	-28.433334	296.166656	1023.000000	1023.000000	2046.000000
23.459999	-0.015219	-8.994618	-2.955685	-4.091041	0.289650	-2.237542	0.000000	-10.000000	0.600000	-28.150000	286.833344	1023.000000	1023.000000	2046.000000
23.480000	-0.015953	-9.428423	-2.907868	-4.298252	0.242171	-2.464475	0.000000	-10.000000	0.600000	-27.966667	277.333344	1023.000000	1023.000000	2046.000000
23.500000	-0.016506	-9.755018	-2.793302	-4.569916	0.111104	-2.502904	0.000000	-10.000000	0.600000	-27.916668	268.000000	1023.000000	1023.000000	2046.000000
23.520000	-0.016790	-9.923062	-2.725932	-4.727958	0.068139	-2.537311	0.000000	-10.000000	0.608333	-27.800001	258.666656	1023.000000	1023.000000	2046.000000
23.540001	-0.017476	-10.328152	-2.784390	-4.807031	0.026715	-2.763446	0.000000	-10.000000	0.591667	-27.600000	246.333328	1023.000000	1023.000000	2046.000000
23.559999	-0.017754	-10.492404	-2.768075	-4.902500	0.070979	-2.892808	0.000000	-10.000000	0.575000	-27.400000	237.166672	1023.000000	1023.000000	2046.000000
23.580000	-0.017892	-10.574093	-2.727065	-5.028902	0.156314	-2.974440	0.000000	-10.000000	0.541667	-27.200001	228.000000	1023.000000	1023.000000	2046.000000
23.600000	-0.017828	-10.536155	-2.535501	-5.211270	0.127839	-2.917223	0.000000	-10.000000	0.533333	-27.000000	222.000000	1023.000000	1023.000000	2046.000000
23.620001	-0.017816	-10.529080	-2.467690	-5.323020	0.160641	-2.899012	0.000000	-10.000000	0.508333	-26.733334	213.000000	1023.000000	1023.000000	2046.000000
23.639999	-0.018169	-10.738111	-2.471588	-5.392570	0.126751	-3.000704	0.000000	-10.000000	0.500000	-26.383333	204.000000	1023.000000	1023.000000	2046.000000
23.660000	-0.018245	-10.782948	-2.450995	-5.399612	0.209335	-3.141675	0.000000	-10.000000	0.483333	-25.950001	195.166672	1023.000000	1023.000000	2046.000000
23.680000	-0.018240	-10.779687	-2.426407	-5.482501	0.289692	-3.160471	0.000000	-10.000000	0.475000	-25.450001	186.500000	1023.000000	1023.000000	2046.000000
23.700001	-0.018235	-10.777138	-2.296558	-5.607442	0.257477	-3.130615	0.000000	-10.000000	0.458333	-24.966667	178.000000	1023.000000	1023.000000	2046.000000
23.719999	-0.018183	-10.746132	-2.132148	-5.760663	0.194059	-3.047380	0.000000	-10.000000	0.433333	-24.433334	169.500000	1023.000000	1023.000000	2046.000000
23.740000	-0.018740	-11.075074	-2.135327	-5.837139	0.073087	-3.175695	0.000000	-10.000000	0.400000	-23.700001	158.833328	1023.000000	1023.000000	2046.000000
23.760000	-0.019027	-11.244720	-2.202892	-5.886036	0.105714	-3.261506	0.000000	-10.000000	0.366667	-23.183334	151.000000	1023.000000	1023.000000	2046.000000
23.780001	-0.019166	-11.326826	-2.210137	-5.930279	0.144394	-3.330802	0.000000	-10.000000	0.341667	-22.733334	143.333328	1023.000000	1023.000000	2046.000000
23.799999	-0.019303	-11.407781	-2.114618	-6.047848	0.077569	-3.322885	0.000000	-10.000000	0.333333	-22.466667	138.166672	1023.000000	1023.000000	2046.000000
23.820000	-0.019226	-11.362597	-1.969532	-6.203445	-0.020426	-3.169195	0.000000	-10.000000	0.333333	-21.966667	130.500000	1023.000000	1023.000000	2046.000000
23.840000	-0.019521	-11.537067	-1.948331	-6.269567	-0.095457	-3.223712	0.000000	-10.000000	0.333333	-21.350000	120.833336	1023.000000	1023.000000	2046.000000
23.860001	-0.020041	-11.844079	-1.969564	-6.332215	-0.191001	-3.351299	0.000000	-10.000000	0.333333	-20.883333	113.666664	1023.000000	1023.000000	2046.000000
23.879999	-0.019970	-11.802496	-1.989426	-6.349851	-0.076106	-3.387113	0.000000	-10.000000	0.308333	-20.483334	106.666664	1023.000000	1023.000000	2046.000000
23.900000	-0.019724	-11.656957	-1.856316	-6.463645	-0.065451	-3.271544	0.000000	-10.000000	0.300000	-20.100000	102.166664	1023.000000	1023.000000	2046.000000
23.920000	-0.019207	-11.351083	-1.669808	-6.508943	-0.089687	-3.082646	0.000000	-10.000000	0.275000	-19.600000	95.333336	1023.000000	1023.000000	2046.000000
23.940001	-0.018857	-11.144240	-1.611050	-6.387120	-0.081528	-3.064542	0.000000	-10.000000	0.250000	-18.950001	86.666664	1023.000000	1023.000000	2046.000000
23.959999	-0.018753	-11.083082	-1.610756	-6.262930	-0.107862	-3.101534	0.000000	-10.000000	0.216667	-18.516666	80.166664	1023.000000	1023.000000	2046.000000
23.980000	-0.018703	-11.053278	-1.626184	-6.133555	-0.061780	-3.231760	0.000000	-10.000000	0.200000	-18.016666	73.833336	1023.000000	1023.000000	2046.000000
24.000000	-0.018441	-10.898623	-1.486735	-5.716180	-0.098354	-3.597353	0.000000	-10.000000	0.200000	-17.916666	70.000000	1023.000000	1023.000000	2046.000000
24.020000	-0.019550	-11.553878	-1.475959	-6.140266	-0.456286	-3.481367	0.000000	-10.000000	0.191667	-17.416666	64.166664	1023.000000	1023.000000	2046.000000
24.040001	-0.019939	-11.783843	-1.551903	-6.191772	-0.595626	-3.444543	0.000000	-10.000000	0.183333	-16.716667	56.666668	1023.000000	1023.000000	2046.000000
24.059999	-0.019645	-11.610187	-1.677129	-6.036981	-0.502883	-3.393193	0.000000	-10.000000	0.175000	-15.933333	50.833332	1023.000000	1023.000000	2046.000000
24.080000	-0.019840	-11.725205	-1.762567	-6.159378	-0.466188	-3.337073	0.000000	-10.000000	0.175000	-15.666667	45.333332	1023.000000	1023.000000	2046.000000
24.100000	-0.021027	-12.427202	-1.877740	-6.393536	-0.610054	-3.545873	0.000000	-10.000000	0.175000	-15.750000	41.833332	1023.000000	1023.000000	2046.000000
24.120001	-0.023538	-13.910681	-2.260213	-6.582395	-0.926434	-4.141639	0.000000	-10.000000	0.166667	-15.466667	36.666668	1023.000000	1023.000000	2046.000000
24.139999	-0.026935	-15.918873	-2.879391	-6.838437	-1.296638	-4.904406	0.000000	-10.000000	0.141667	-14.733334	31.500000	1023.000000	1023.000000	2046.000000
24.160000	-0.030655	-18.117357	-3.810957	-7.094411	-1.664999	-5.546991	0.000000	-10.000000	0.108333	-13.483334	26.666666	1023.000000	1023.000000	2046.000000
24.180000	-0.033562	-19.834894	-4.607948	-7.398383	-2.124699	-5.703865	0.000000	-10.000000	0.075000	-12.350000	22.166666	1023.000000	1023.000000	2046.000000
24.200001	-0.035703	-21.100252	-5.131518	-7.705457	-2.564820	-5.698456	0.000000	-10.000000	0.058333	-11.283334	18.000000	1023.000000	1023.000000	2046.000000
24.219999	-0.037913	-22.406395	-5.688157	-7.950036	-2.884776	-5.883428	0.000000	-10.000000	0.058333	-10.716667	14.166667	1023.000000	1023.000000	2046.000000
24.240000	-0.039407	-23.289680	-6.175162	-8.040483	-3.048159	-6.025875	0.000000	-10.000000	0.058333	-10.333334	10.500000	1023.000000	1023.000000	2046.000000
24.260000	-0.040163	-23.736322	-6.502271	-8.112195	-3.130744	-5.991111	0.000000	-10.000000	0.066667	-10.250000	7.000000	1023.000000	1023.000000	2046.000000
24.280001	-0.040555	-23.967993	-6.630975	-8.167058	-3.332022	-5.837938	0.000000	-10.000000	0.058333	-10.283334	3.666667	1023.000000	1023.000000	2046.000000
24.299999	-0.041188	-24.342377	-6.864243	-8.180206	-3.450540	-5.847388	0.000000	-10.000000	0.050000	-10.200000	0.500000	1023.000000	1023.000000	2046.000000
24.320000	-0.042125	-24.896133	-7.173312	-8.236595	-3.595972	-5.890254	0.000000	-10.000000	0.041667	-10.000000	-2.666667	1023.000000	1023.000000	2046.000000
24.340000	-0.042307	-25.003717	-7.396220	-8.264194	-3.564573	-5.778730	0.000000	-10.000000	0.041667	-9.500000	-6.833333	1023.000000	1023.000000	2046.000000
24.360001	-0.042070	-24.863651	-7.342589	-8.299275	-3.691029	-5.530758	0.000000	-10.000000	0.041667	-9.116667	-11.000000	1023.000000	1023.000000	2046.000000
24.379999	-0.041814	-24.712248	-7.276272	-8.273537	-3.750333	-5.412105	0.000000	-10.000000	0.033333	-8.816667	-14.000000	1023.000000	1023.000000	2046.000000
24.400000	-0.041907	-24.767303	-7.308293	-8.268335	-3.753152	-5.437523	0.000000	-10.000000	0.025000	-8.683333	-16.000000	1023.000000	1023.000000	2046.000000
24.420000	-0.041452	-24.498148	-7.269948	-8.277353	-3.625654	-5.325193	0.000000	-10.000000	0.033333	-8.433333	-17.833334	1023.000000	1023.000000	2046.000000
24.440001	-0.040486	-23.927124	-6.997290	-8.401035	-3.464433	-5.064365	0.000000	-10.000000	0.041667	-8.400001	-20.666666	1023.000000	1023.000000	2046.000000
24.459999	-0.039496	-23.342220	-6.523603	-8.600826	-3.325521	-4.892270	0.000000	-10.000000	0.033333	-8.450000	-23.500000	1023.000000	1023.000000	2046.000000
24.480000	-0.039274	-23.210842	-6.205787	-8.895679	-3.161718	-4.947659	0.000000	-10.000000	0.033333	-8.550000	-26.500000	1023.000000	1023.000000	2046.000000
24.500000	-0.039834	-23.542145	-6.007935	-9.240380	-3.106854	-5.186976	0.000000	-10.000000	0.025000	-8.283333	-29.333334	1023.000000	1023.000000	2046.000000
24.520000	-0.040512	-23.942520	-5.969409	-9.657421	-2.991287	-5.324402	0.000000	-10.000000	0.041667	-8.050000	-32.000000	1023.000000	1023.000000	2046.000000
24.540001	-0.040614	-24.002699	-5.801495	-9.908048	-2.897409	-5.395749	0.000000	-10.000000	0.025000	-7.850000	-35.500000	1023.000000	1023.000000	2046.000000
24.559999	-0.040379	-23.863905	-5.521193	-10.002518	-2.924520	-5.415674	0.000000	-10.000000	0.016667	-7.800000	-38.166668	1023.000000	1023.000000	2046.000000
24.580000	-0.040623	-24.008242	-5.330948	-10.048737	-3.036021	-5.592537	0.000000	-10.000000	0.008333	-7.500000	-40.833332	1023.000000	1023.000000	2046.000000
24.600000	-0.041208	-24.353930	-5.282158	-10.147973	-3.129715	-5.794083	0.000000	-10.000000	0.000000	-7.000000	-42.500000	1023.000000	1023.000000	2046.000000
24.620001	-0.041248	-24.377331	-5.292452	-10.203989	-3.038121	-5.842770	0.000000	-10.000000	-0.008333	-5.400000	-45.000000	1023.000000	1023.000000	2046.000000
24.639999	-0.040383	-23.866560	-5.073861	-10.127849	-2.973614	-5.691237	0.000000	-10.000000	-0.050000	-1.700000	-46.833332	1023.000000	1023.000000	2046.000000
24.660000	-0.039420	-23.297277	-4.817748	-9.984354	-2.974099	-5.521076	0.000000	-10.000000	-0.091667	2.933333	-47.833332	1023.000000	1023.000000	2046.000000
24.680000	-0.038457	-22.728083	-4.628246	-9.733449	-2.876774	-5.489615	0.000000	-10.000000	-0.158333	8.516666	-48.000000	1023.000000	1023.000000	2046.000000
24.700001	-0.037713	-22.288137	-4.526758	-9.504677	-2.806749	-5.449953	0.000000	-10.000000	-0.233333	12.833334	-48.000000	1023.000000	1023.000000	2046.000000
24.719999	-0.036472	-21.554855	-4.419772	-9.262209	-2.539421	-5.333454	0.000000	-10.000000	-0.291667	16.866667	-48.000000	1023.000000	1023.000000	2046.000000
24.740000	-0.034898	-20.624886	-4.255239	-9.048628	-2.296810	-5.024207	0.000000	-10.000000	-0.358333	19.483334	-48.000000	1023.000000	1023.000000	2046.000000
24.760000	-0.033027	-19.518812	-3.911846	-8.773367	-2.154112	-4.679487	0.000000	-10.000000	-0.416667	21.916668	-23.333334	1023.000000	1023.000000	2046.000000
24.780001	-0.031202	-18.440445	-3.663383	-8.403568	-1.928278	-4.445216	0.000000	-10.000000	-0.483333	23.850000	3.000000	1023.000000	1023.000000	2046.000000
24.799999	-0.029971	-17.712566	-3.415567	-8.087554	-1.842923	-4.366522	0.000000	-10.000000	-0.525000	25.633333	32.333332	1023.000000	1023.000000	2046.000000
24.820000	-0.028633	-16.922045	-3.282206	-7.744010	-1.650453	-4.245375	0.000000	-10.000000	-0.550000	27.166668	39.833332	1023.000000	1023.000000	2046.000000
24.840000	-0.026975	-15.942325	-3.153120	-7.451470	-1.390798	-3.946936	0.000000	-10.000000	-0.591667	28.583334	48.666668	1023.000000	1023.000000	2046.000000
24.860001	-0.024965	-14.754303	-2.919664	-7.097693	-1.139838	-3.597108	0.000000	-10.000000	-0.633333	29.783333	57.833332	1023.000000	1023.000000	2046.000000
24.879999	-0.022859	-13.509722	-2.634091	-6.670036	-0.898377	-3.307217	0.000000	-10.000000	-0.675000	30.799999	67.500000	1023.000000	1023.000000	2046.000000
24.900000	-0.021067	-12.450686	-2.316023	-6.220532	-0.757373	-3.156757	0.000000	-10.000000	-0.691667	31.683332	77.833336	1023.000000	1023.000000	2046.000000
24.920000	-0.019612	-11.590726	-2.071305	-5.829908	-0.678487	-3.011026	0.000000	-10.000000	-0.700000	32.200001	88.333336	1023.000000	1023.000000	2046.000000
24.940001	-0.018124	-10.711263	-1.969209	-5.502088	-0.479626	-2.760340	0.000000	-10.000000	-0.716667	32.316666	99.166664	1023.000000	1023.000000	2046.000000
24.959999	-0.016353	-9.664513	-1.888391	-5.149927	-0.185049	-2.441145	0.000000	-10.000000	-0.733333	32.549999	109.833336	1023.000000	1023.000000	2046.000000
24.980000	-0.014148	-8.361329	-1.588961	-4.739759	0.062065	-2.094674	0.000000	-10.000000	-0.758333	32.983334	120.666664	1023.000000	1023.000000	2046.000000
25.000000	-0.012053	-7.123264	-1.280833	-4.273298	0.273906	-1.843039	0.000000	-10.000000	-0.758333	33.583332	131.500000	1023.000000	1023.000000	2046.000000
25.020000	-0.010567	-6.245267	-1.010187	-3.852545	0.351561	-1.734096	0.000000	-10.000000	-0.766667	33.849998	142.666672	1023.000000	1023.000000	2046.000000
25.040001	-0.009331	-5.514901	-0.865350	-3.506222	0.470970	-1.614299	0.000000	-10.000000	-0.766667	34.333332	153.833328	1023.000000	1023.000000	2046.000000
25.059999	-0.007925	-4.683418	-0.825305	-3.260555	0.726672	-1.324230	0.000000	-10.000000	-0.775000	34.233334	165.333328	1023.000000	1023.000000	2046.000000
25.080000	-0.006379	-3.769888	-0.814220	-2.936238	1.020659	-1.040089	0.000000	-10.000000	-0.791667	34.383335	176.666672	1023.000000	1023.000000	2046.000000
25.100000	-0.005094	-3.010787	-0.671202	-2.610975	1.134321	-0.862932	0.000000	-10.000000	-0.808333	34.616669	188.166672	1023.000000	1023.000000	2046.000000
25.120001	-0.004241	-2.506517	-0.621240	-2.232484	1.239202	-0.891994	0.000000	-10.000000	-0.816667	35.049999	199.500000	1023.000000	1023.000000	2046.000000
25.139999	-0.003576	-2.113612	-0.489021	-1.866085	1.199323	-0.957829	0.000000	-10.000000	-0.816667	35.133335	211.166672	1023.000000	1023.000000	2046.000000
25.160000	-0.002628	-1.553103	-0.338554	-1.365684	1.225134	-1.073999	0.000000	-10.000000	-0.825000	35.083332	223.000000	1023.000000	1023.000000	2046.000000
25.180000	-0.001670	-0.986892	-0.380518	-0.950934	1.411335	-1.066775	0.000000	-10.000000	-0.850000	35.366669	234.666672	1023.000000	1023.000000	2046.000000
25.200001	-0.000484	-0.286199	-0.252129	-0.840885	1.408454	-0.601638	0.000000	-10.000000	-0.866667	35.683334	246.333328	1023.000000	1023.000000	2046.000000
25.219999	0.002230	1.318030	-0.047126	-0.210904	1.691051	-0.114992	0.000000	-10.000000	-0.866667	35.633335	258.000000	1023.000000	1023.000000	2046.000000
25.240000	0.004442	2.624974	0.125866	0.460994	1.950874	0.087240	0.000000	-10.000000	-0.858333	35.583336	270.000000	1023.000000	1023.000000	2046.000000
25.260000	0.005050	2.984763	0.203371	0.785042	2.017726	-0.021377	0.000000	-10.000000	-0.833333	35.433334	282.000000	1023.000000	1023.000000	2046.000000
25.280001	0.003646	2.154825	-0.036597	0.793399	1.904147	-0.506123	0.000000	-10.000000	-0.833333	35.450001	294.000000	1023.000000	1023.000000	2046.000000
25.299999	0.001086	0.641670	-0.709820	0.564953	1.766197	-0.979660	0.000000	-10.000000	-0.816667	35.166668	306.000000	1023.000000	1023.000000	2046.000000
25.320000	-0.000939	-0.555225	-1.392705	0.440956	1.559708	-1.163183	0.000000	-10.000000	-0.816667	35.066669	317.666656	1023.000000	1023.000000	2046.000000
25.340000	-0.002653	-1.567897	-1.993346	0.407089	1.331025	-1.312665	0.000000	-10.000000	-0.791667	34.883335	329.333344	1023.000000	1023.000000	2046.000000
25.360001	-0.003873	-2.288774	-2.317301	0.338048	1.039361	-1.348883	0.000000	-10.000000	-0.791667	34.833336	340.833344	1023.000000	1023.000000	2046.000000
25.379999	-0.004657	-2.752494	-2.598403	0.373507	0.871087	-1.398686	0.000000	-10.000000	-0.783333	34.633335	352.500000	1023.000000	1023.000000	2046.000000
25.400000	-0.004911	-2.902308	-2.831638	0.424729	0.801318	-1.296717	0.000000	-10.000000	-0.775000	34.349998	364.166656	1023.000000	1023.000000	2046.000000
25.420000	-0.004548	-2.688134	-3.082755	0.518460	0.937487	-1.061327	0.000000	-10.000000	-0.758333	34.083332	375.666656	1023.000000	1023.000000	2046.000000
25.440001	-0.003529	-2.085422	-3.252183	0.799102	1.164520	-0.796861	0.000000	-10.000000	-0.750000	34.049999	387.166656	1023.000000	1023.000000	2046.000000
25.459999	-0.002781	-1.643455	-3.238595	1.156025	1.136811	-0.697696	0.000000	-10.000000	-0.733333	34.049999	398.500000	1023.000000	1023.000000	2046.000000
25.480000	-0.002135	-1.261578	-3.179396	1.444918	1.042450	-0.569550	0.000000	-10.000000	-0.716667	33.950001	409.833344	1023.000000	1023.000000	2046.000000
25.500000	-0.001372	-0.810613	-3.148935	1.765194	0.983205	-0.410076	0.000000	-10.000000	-0.700000	33.633335	421.166656	1023.000000	1023.000000	2046.000000
25.520000	-0.000482	-0.284986	-3.270084	1.997074	1.131872	-0.143849	0.000000	-10.000000	-0.691667	33.116669	432.333344	1023.000000	1023.000000	2046.000000
25.540001	0.000733	0.433497	-3.280082	2.210081	1.288280	0.215218	0.000000	-10.000000	-0.691667	32.650002	443.500000	1023.000000	1023.000000	2046.000000
25.559999	0.002353	1.390393	-3.216805	2.526321	1.594081	0.486796	0.000000	-10.000000	-0.666667	32.016666	454.500000	1023.000000	1023.000000	2046.000000
25.580000	0.003805	2.248822	-3.029854	2.768742	1.805181	0.704753	0.000000	-10.000000	-0.658333	31.733334	465.333344	1023.000000	1023.000000	2046.000000
25.600000	0.005471	3.233402	-2.629215	3.088639	1.900876	0.873102	0.000000	-10.000000	-0.625000	31.316668	476.000000	1023.000000	1023.000000	2046.000000
25.620001	0.007010	4.143013	-2.153871	3.302459	1.967045	1.027380	0.000000	-10.000000	-0.608333	30.900000	486.500000	1023.000000	1023.000000	2046.000000
25.639999	0.008535	5.044083	-1.893221	3.244639	2.295825	1.396840	0.000000	-10.000000	-0.566667	30.350000	497.000000	1023.000000	1023.000000	2046.000000
25.660000	0.009823	5.805276	-1.684424	3.149005	2.704816	1.635879	0.000000	-10.000000	-0.533333	29.533335	507.333344	1023.000000	1023.000000	2046.000000
25.680000	0.010949	6.470837	-1.480614	3.186469	3.122464	1.642519	0.000000	-10.000000	-0.508333	29.050001	517.333313	1023.000000	1023.000000	2046.000000
25.700001	0.011816	6.983215	-1.026199	3.294732	3.174731	1.539951	0.000000	-10.000000	-0.483333	28.250000	527.000000	1023.000000	1023.000000	2046.000000
25.719999	0.012501	7.387998	-0.585831	3.448573	3.072084	1.453173	0.000000	-10.000000	-0.491667	27.683334	536.500000	1023.000000	1023.000000	2046.000000
25.740000	0.013033	7.702307	-0.373824	3.561488	3.055378	1.459265	0.000000	-10.000000	-0.466667	26.916668	545.833313	1023.000000	1023.000000	2046.000000
25.760000	0.013659	8.072603	-0.301193	3.571744	3.175430	1.626622	0.000000	-10.000000	-0.450000	26.216667	555.000000	1023.000000	1023.000000	2046.000000
25.780001	0.014591	8.623416	-0.300923	3.751327	3.462119	1.710894	0.000000	-10.000000	-0.408333	25.316668	563.833313	1023.000000	1023.000000	2046.000000
25.799999	0.015797	9.336112	-0.128248	4.020014	3.650894	1.793452	0.000000	-10.000000	-0.383333	24.433334	572.500000	1023.000000	1023.000000	2046.000000
25.820000	0.017081	10.094876	0.267853	4.341218	3.637906	1.847900	0.000000	-10.000000	-0.350000	23.350000	580.833313	1023.000000	1023.000000	2046.000000
25.840000	0.018341	10.839678	0.657144	4.593290	3.637957	1.951287	0.000000	-10.000000	-0.300000	22.366667	588.833313	1023.000000	1023.000000	2046.000000
25.860001	0.019398	11.464396	0.862107	4.708600	3.759396	2.134294	0.000000	-10.000000	-0.283333	21.250000	596.333313	1023.000000	1023.000000	2046.000000
25.879999	0.020549	12.144516	0.947489	4.828797	4.038593	2.329637	0.000000	-10.000000	-0.266667	20.300001	603.500000	1023.000000	1023.000000	2046.000000
25.900000	0.021876	12.928594	1.017587	5.048700	4.406460	2.455846	0.000000	-10.000000	-0.250000	19.233334	610.500000	1023.000000	1023.000000	2046.000000
25.920000	0.023123	13.665417	1.159670	5.345570	4.657613	2.502564	0.000000	-10.000000	-0.208333	18.300001	617.166687	1023.000000	1023.000000	2046.000000
25.940001	0.024335	14.381803	1.458467	5.549864	4.751760	2.621712	0.000000	-10.000000	-0.183333	17.150002	623.500000	1023.000000	1023.000000	2046.000000
25.959999	0.025403	15.013227	1.833622	5.748540	4.742159	2.688906	0.000000	-10.000000	-0.166667	15.933334	629.333313	1023.000000	1023.000000	2046.000000
25.980000	0.026146	15.452293	2.037798	5.794872	4.779582	2.840041	0.000000	-10.000000	-0.133333	14.133334	634.833313	1023.000000	1023.000000	2046.000000
26.000000	0.026698	15.778633	2.151536	5.845099	4.844216	2.937782	0.000000	-10.000000	-0.091667	12.300000	639.666687	1023.000000	1023.000000	2046.000000
26.020000	0.027345	16.160780	2.080237	5.989777	5.130524	2.960242	0.000000	-10.000000	-0.041667	9.366667	645.166687	1023.000000	1023.000000	2046.000000
26.040001	0.027983	16.537949	2.032775	6.150280	5.389852	2.965041	0.000000	-10.000000	-0.016667	5.600000	650.333313	1023.000000	1023.000000	2046.000000
26.059999	0.028669	16.943249	2.213786	6.287105	5.437225	3.005133	0.000000	-10.000000	0.000000	2.416667	654.166687	1023.000000	1023.000000	2046.000000
26.080000	0.029434	17.395243	2.563216	6.402949	5.362763	3.066314	0.000000	-10.000000	0.008333	0.566667	655.666687	1023.000000	1023.000000	2046.000000
26.100000	0.030276	17.892836	2.878156	6.485105	5.326644	3.202931	0.000000	-10.000000	0.016667	0.283333	655.833313	1023.000000	1023.000000	2046.000000
26.120001	0.031417	18.567377	3.010723	6.603491	5.475194	3.477969	0.000000	-10.000000	0.016667	-0.800000	656.000000	1023.000000	1023.000000	2046.000000
26.139999	0.032558	19.241608	2.838340	6.921693	5.939770	3.541806	0.000000	-10.000000	0.008333	-2.066667	656.000000	1023.000000	1023.000000	2046.000000
26.160000	0.033486	19.790461	3.001781	7.214541	6.030086	3.544053	0.000000	-10.000000	0.000000	-3.766667	656.000000	1023.000000	1023.000000	2046.000000
26.180000	0.034630	20.466467	3.357461	7.720116	6.044091	3.344800	0.000000	-10.000000	0.008333	-4.966667	656.000000	1023.000000	1023.000000	2046.000000
26.200001	0.034569	20.430428	3.651501	7.537916	5.735899	3.505111	0.000000	-10.000000	0.016667	-5.883333	656.000000	1023.000000	1023.000000	2046.000000
26.219999	0.035162	20.780870	3.895014	7.574109	5.594318	3.717429	0.000000	-10.000000	0.016667	-6.550000	656.000000	1023.000000	1023.000000	2046.000000
26.240000	0.035627	21.055605	3.780160	7.755686	5.804470	3.715291	0.000000	-10.000000	0.025000	-7.116667	656.000000	1023.000000	1023.000000	2046.000000
26.260000	0.034739	20.530796	3.329590	7.726691	6.081115	3.393399	0.000000	-10.000000	0.033333	-7.833333	656.000000	1023.000000	1023.000000	2046.000000
26.280001	0.032885	19.434933	3.047594	7.554471	5.889235	2.943634	0.000000	-10.000000	0.050000	-8.650000	656.000000	1023.000000	1023.000000	2046.000000
26.299999	0.029765	17.591167	2.744650	7.102695	5.405398	2.338424	0.000000	-10.000000	0.041667	-9.216667	656.000000	1023.000000	1023.000000	2046.000000
26.320000	0.025912	15.313803	2.177765	6.571169	4.792928	1.771940	0.000000	-10.000000	0.041667	-9.700001	648.500000	1023.000000	1023.000000	2046.000000
26.340000	0.022366	13.218471	1.524436	6.072497	4.205599	1.415939	0.000000	-10.000000	0.041667	-10.100000	639.833313	1023.000000	1023.000000	2046.000000
26.360001	0.019269	11.388060	0.644959	5.621325	3.984191	1.137583	0.000000	-10.000000	0.050000	-10.550000	629.833313	1023.000000	1023.000000	2046.000000
26.379999	0.016734	9.889950	-0.144414	5.295831	3.875084	0.863449	0.000000	-10.000000	0.050000	-10.800000	626.333313	1023.000000	1023.000000	2046.000000
26.400000	0.014756	8.720645	-0.582160	5.043500	3.628154	0.631151	0.000000	-10.000000	0.050000	-10.933333	622.666687	1023.000000	1023.000000	2046.000000
26.420000	0.013439	7.942493	-0.796177	4.827060	3.353966	0.557645	0.000000	-10.000000	0.050000	-11.166667	619.000000	1023.000000	1023.000000	2046.000000
26.440001	0.012570	7.428687	-0.798436	4.567857	2.984526	0.674741	0.000000	-10.000000	0.058333	-11.583334	615.333313	1023.000000	1023.000000	2046.000000
26.459999	0.011684	6.905273	-0.947527	4.397166	2.719596	0.736038	0.000000	-10.000000	0.075000	-12.150001	611.500000	1023.000000	1023.000000	2046.000000
26.480000	0.010751	6.353557	-1.306069	4.281412	2.659820	0.718394	0.000000	-10.000000	0.091667	-12.866667	607.500000	1023.000000	1023.000000	2046.000000
26.500000	0.009842	5.816578	-1.848767	4.286938	2.818935	0.559473	0.000000	-10.000000	0.108333	-13.616667	603.000000	1023.000000	1023.000000	2046.000000
26.520000	0.009078	5.365132	-2.115494	4.264297	2.731734	0.484596	0.000000	-10.000000	0.133333	-14.433333	598.500000	1023.000000	1023.000000	2046.000000
26.540001	0.008759	5.176557	-2.154099	4.144887	2.589211	0.596558	0.000000	-10.000000	0.166667	-15.133333	593.666687	1023.000000	1023.000000	2046.000000
26.559999	0.008590	5.076828	-2.047658	3.991633	2.394503	0.738351	0.000000	-10.000000	0.191667	-15.783334	588.666687	1023.000000	1023.000000	2046.000000
26.580000	0.008518	5.034044	-1.877009	3.792162	2.225706	0.893184	0.000000	-10.000000	0.200000	-16.416668	583.333313	1023.000000	1023.000000	2046.000000
26.600000	0.008319	4.916367	-1.857101	3.517911	2.262521	0.993035	0.000000	-10.000000	0.200000	-17.166668	578.000000	1023.000000	1023.000000	2046.000000
26.620001	0.008370	4.946673	-1.948858	3.419975	2.537750	0.937806	0.000000	-10.000000	0.225000	-18.000000	572.333313	1023.000000	1023.000000	2046.000000
26.639999	0.008379	4.952116	-1.964312	3.236297	2.827323	0.852808	0.000000	-10.000000	0.241667	-18.883333	564.166687	1023.000000	1023.000000	2046.000000
26.660000	0.008263	4.883560	-1.784100	2.942880	2.911589	0.813191	0.000000	-10.000000	0.258333	-19.516666	557.833313	1023.000000	1023.000000	2046.000000
26.680000	0.007855	4.642201	-1.580655	2.469603	2.943282	0.809972	0.000000	-10.000000	0.266667	-20.066668	551.333313	1023.000000	1023.000000	2046.000000
26.700001	0.007235	4.275597	-1.227841	1.928890	2.795011	0.779537	0.000000	-10.000000	0.300000	-20.633333	546.833313	1023.000000	1023.000000	2046.000000
26.719999	0.006569	3.882306	-0.890528	1.546337	2.593216	0.633282	0.000000	-10.000000	0.333333	-21.366667	540.000000	1023.000000	1023.000000	2046.000000
26.740000	0.005875	3.472369	-0.863676	1.242707	2.621678	0.471660	0.000000	-10.000000	0.358333	-21.916668	532.833313	1023.000000	1023.000000	2046.000000
26.760000	0.004829	2.854126	-1.038640	1.068289	2.691113	0.133365	0.000000	-10.000000	0.366667	-22.466667	525.500000	1023.000000	1023.000000	2046.000000
26.780001	0.003807	2.249984	-1.183841	0.872858	2.728405	-0.167438	0.000000	-10.000000	0.383333	-23.000000	517.833313	1023.000000	1023.000000	2046.000000
26.799999	0.003296	1.947692	-1.081208	0.675631	2.632377	-0.279107	0.000000	-10.000000	0.416667	-23.750000	510.000000	1023.000000	1023.000000	2046.000000
26.820000	0.003231	1.909538	-0.823441	0.449318	2.483657	-0.199996	0.000000	-10.000000	0.450000	-24.216667	502.000000	1023.000000	1023.000000	2046.000000
26.840000	0.003179	1.878809	-0.459605	0.158503	2.264436	-0.084524	0.000000	-10.000000	0.475000	-24.733334	494.000000	1023.000000	1023.000000	2046.000000
26.860001	0.002803	1.656779	-0.516406	0.017275	2.391781	-0.235870	0.000000	-10.000000	0.483333	-25.133333	485.833344	1023.000000	1023.000000	2046.000000
26.879999	0.002077	1.227407	-0.690282	-0.025988	2.521013	-0.577335	0.000000	-10.000000	0.491667	-25.550001	477.500000	1023.000000	1023.000000	2046.000000
26.900000	0.001734	1.024858	-0.746703	-0.116861	2.627609	-0.739187	0.000000	-10.000000	0.500000	-25.883333	469.000000	1023.000000	1023.000000	2046.000000
26.920000	0.001836	1.084874	-0.569799	-0.315328	2.616731	-0.646730	0.000000	-10.000000	0.500000	-26.150000	460.333344	1023.000000	1023.000000	2046.000000
26.940001	0.002070	1.223498	-0.216091	-0.599760	2.487784	-0.448435	0.000000	-10.000000	0.500000	-26.350000	451.666656	1023.000000	1023.000000	2046.000000
26.959999	0.001956	1.156127	-0.010038	-0.809469	2.428923	-0.453290	0.000000	-10.000000	0.508333	-26.483334	442.833344	1023.000000	1023.000000	2046.000000
26.980000	0.001353	0.799809	-0.088939	-0.908840	2.511189	-0.713600	0.000000	-10.000000	0.508333	-26.600000	434.000000	1023.000000	1023.000000	2046.000000
27.000000	0.000721	0.425977	-0.317494	-0.968226	2.707955	-0.996258	0.000000	-10.000000	0.508333	-26.733334	425.000000	1023.000000	1023.000000	2046.000000
27.020000	0.000063	0.037468	-0.416203	-1.142432	2.712885	-1.116782	0.000000	-10.000000	0.500000	-26.833334	416.166656	1023.000000	1023.000000	2046.000000
27.040001	-0.000098	-0.057712	-0.204091	-1.407630	2.588216	-1.034206	0.000000	-10.000000	0.500000	-26.983334	407.333344	1023.000000	1023.000000	2046.000000
27.059999	-0.000274	-0.161752	0.153043	-1.723729	2.306747	-0.897812	0.000000	-10.000000	0.500000	-26.883333	398.500000	1023.000000	1023.000000	2046.000000
27.080000	-0.000646	-0.382011	0.141651	-1.845597	2.378884	-1.056949	0.000000	-10.000000	0.508333	-26.866667	389.500000	1023.000000	1023.000000	2046.000000
27.100000	-0.001486	-0.878388	-0.075590	-1.932217	2.467250	-1.337831	0.000000	-10.000000	0.516667	-26.716667	380.500000	1023.000000	1023.000000	2046.000000
27.120001	-0.002242	-1.325115	-0.258311	-2.046860	2.519585	-1.539529	0.000000	-10.000000	0.516667	-26.766666	371.500000	1023.000000	1023.000000	2046.000000
27.139999	-0.002484	-1.468189	-0.122170	-2.283256	2.387656	-1.450420	0.000000	-10.000000	0.508333	-26.683334	362.500000	1023.000000	1023.000000	2046.000000
27.160000	-0.002178	-1.287412	0.225317	-2.557824	2.249862	-1.204767	0.000000	-10.000000	0.508333	-26.533335	353.500000	1023.000000	1023.000000	2046.000000
27.180000	-0.001868	-1.104267	0.383612	-2.576147	2.332934	-1.244667	0.000000	-10.000000	0.508333	-26.350000	344.666656	1023.000000	1023.000000	2046.000000
27.200001	-0.001798	-1.062859	0.252271	-2.358367	2.515442	-1.472205	0.000000	-10.000000	0.508333	-26.133333	335.833344	1023.000000	1023.000000	2046.000000
27.219999	-0.001787	-1.056406	0.176808	-2.288979	2.573595	-1.517829	0.000000	-10.000000	0.491667	-25.966667	327.166656	1023.000000	1023.000000	2046.000000
27.240000	-0.001637	-0.967553	0.296411	-2.218928	2.511970	-1.557007	0.000000	-10.000000	0.483333	-25.816668	318.500000	1023.000000	1023.000000	2046.000000
27.260000	-0.001658	-0.979653	0.423947	-2.217847	2.456487	-1.642240	0.000000	-10.000000	0.466667	-25.583334	309.833344	1023.000000	1023.000000	2046.000000
27.280001	-0.002494	-1.474098	0.587131	-2.669155	2.089488	-1.481561	0.000000	-10.000000	0.458333	-25.283333	301.333344	1023.000000	1023.000000	2046.000000
27.299999	-0.002749	-1.624475	0.566042	-2.620981	2.004633	-1.574170	0.000000	-10.000000	0.450000	-24.866667	292.833344	1023.000000	1023.000000	2046.000000
27.320000	-0.003289	-1.943633	0.204378	-2.479575	2.151132	-1.819568	0.000000	-10.000000	0.450000	-24.550001	284.500000	1023.000000	1023.000000	2046.000000
27.340000	-0.004454	-2.632474	-0.028662	-2.733310	2.101472	-1.971973	0.000000	-10.000000	0.450000	-24.283335	276.166656	1023.000000	1023.000000	2046.000000
27.360001	-0.006109	-3.610586	-0.151681	-3.165546	1.836341	-2.129699	0.000000	-10.000000	0.425000	-24.166668	268.000000	1023.000000	1023.000000	2046.000000
27.379999	-0.008840	-5.224278	-0.389554	-3.546298	1.362773	-2.651200	0.000000	-10.000000	0.391667	-23.733334	260.000000	1023.000000	1023.000000	2046.000000
27.400000	-0.012567	-7.427062	-1.042073	-3.840063	0.977067	-3.521993	0.000000	-10.000000	0.358333	-23.083334	252.166672	1023.000000	1023.000000	2046.000000
27.420000	-0.016847	-9.956752	-2.140075	-4.113296	0.571723	-4.275105	0.000000	-10.000000	0.341667	-22.183332	244.500000	1023.000000	1023.000000	2046.000000
27.440001	-0.020317	-12.007243	-3.102860	-4.455112	0.161113	-4.610384	0.000000	-10.000000	0.333333	-21.583334	237.166672	1023.000000	1023.000000	2046.000000
27.459999	-0.022518	-13.307875	-3.605237	-4.894010	-0.254386	-4.554242	0.000000	-10.000000	0.316667	-20.966667	230.000000	1023.000000	1023.000000	2046.000000
27.480000	-0.024307	-14.365269	-3.854558	-5.257334	-0.687808	-4.565569	0.000000	-10.000000	0.308333	-20.600000	223.000000	1023.000000	1023.000000	2046.000000
27.500000	-0.025517	-15.080523	-4.109025	-5.481588	-0.877050	-4.612859	0.000000	-10.000000	0.308333	-20.333334	216.166672	1023.000000	1023.000000	2046.000000
27.520000	-0.026873	-15.881667	-4.473843	-5.544202	-1.012614	-4.851009	0.000000	-10.000000	0.308333	-20.350000	209.333328	1023.000000	1023.000000	2046.000000
27.540001	-0.028159	-16.642008	-4.889165	-5.605576	-1.111395	-5.035872	0.000000	-10.000000	0.316667	-20.400000	202.500000	1023.000000	1023.000000	2046.000000
27.559999	-0.029398	-17.374134	-5.312967	-5.735333	-1.230330	-5.095505	0.000000	-10.000000	0.308333	-20.200001	195.666672	1023.000000	1023.000000	2046.000000
27.580000	-0.030140	-17.812656	-5.586381	-5.895755	-1.387261	-4.943259	0.000000	-10.000000	0.308333	-19.900002	189.000000	1023.000000	1023.000000	2046.000000
27.600000	-0.030207	-17.852289	-5.538524	-6.055737	-1.576200	-4.681829	0.000000	-10.000000	0.283333	-19.650002	182.333328	1023.000000	1023.000000	2046.000000
27.620001	-0.030359	-17.942327	-5.522748	-6.116348	-1.658551	-4.644681	0.000000	-10.000000	0.258333	-19.316668	175.833328	1023.000000	1023.000000	2046.000000
27.639999	-0.030650	-18.114058	-5.541928	-6.120050	-1.714660	-4.737420	0.000000	-10.000000	0.225000	-18.900002	167.166672	1023.000000	1023.000000	2046.000000
27.660000	-0.030743	-18.168961	-5.640998	-6.165643	-1.636174	-4.726145	0.000000	-10.000000	0.208333	-18.400002	160.833328	1023.000000	1023.000000	2046.000000
27.680000	-0.030589	-18.077902	-5.667092	-6.237895	-1.538521	-4.634393	0.000000	-10.000000	0.208333	-17.950001	154.500000	1023.000000	1023.000000	2046.000000
27.700001	-0.029927	-17.686888	-5.404369	-6.428023	-1.507493	-4.347003	0.000000	-10.000000	0.208333	-17.916668	150.500000	1023.000000	1023.000000	2046.000000
27.719999	-0.029202	-17.258324	-4.953962	-6.763630	-1.425001	-4.115730	0.000000	-10.000000	0.208333	-17.516666	144.500000	1023.000000	1023.000000	2046.000000
27.740000	-0.028901	-17.080585	-4.639068	-7.006493	-1.232023	-4.203002	0.000000	-10.000000	0.200000	-17.266666	138.666672	1023.000000	1023.000000	2046.000000
27.760000	-0.029431	-17.393780	-4.382252	-7.384663	-1.214445	-4.412420	0.000000	-10.000000	0.191667	-16.716667	133.000000	1023.000000	1023.000000	2046.000000
27.780001	-0.030530	-18.043066	-4.470641	-7.663643	-1.119744	-4.789038	0.000000	-10.000000	0.191667	-16.483334	127.500000	1023.000000	1023.000000	2046.000000
27.799999	-0.031129	-18.397425	-4.489457	-7.944156	-1.157251	-4.806561	0.000000	-10.000000	0.183333	-16.283335	122.000000	1023.000000	1023.000000	2046.000000
27.820000	-0.031013	-18.328793	-4.195628	-8.215446	-1.243878	-4.673841	0.000000	-10.000000	0.175000	-15.983334	116.500000	1023.000000	1023.000000	2046.000000
27.840000	-0.031224	-18.453344	-4.002677	-8.340443	-1.277869	-4.832355	0.000000	-10.000000	0.158333	-15.616667	111.166664	1023.000000	1023.000000	2046.000000
27.860001	-0.031812	-18.801132	-3.943841	-8.383823	-1.321299	-5.152170	0.000000	-10.000000	0.150000	-15.183333	106.000000	1023.000000	1023.000000	2046.000000
27.879999	-0.032463	-19.185547	-4.048940	-8.394534	-1.372609	-5.369465	0.000000	-10.000000	0.150000	-14.733334	101.000000	1023.000000	1023.000000	2046.000000
27.900000	-0.032533	-19.226748	-3.996577	-8.509865	-1.506553	-5.213752	0.000000	-10.000000	0.133333	-14.066667	96.000000	1023.000000	1023.000000	2046.000000
27.920000	-0.032126	-18.986662	-3.801501	-8.644542	-1.556735	-4.983884	0.000000	-10.000000	0.133333	-13.583333	91.333336	1023.000000	1023.000000	2046.000000
27.940001	-0.031968	-18.893332	-3.649970	-8.598116	-1.523900	-5.121346	0.000000	-10.000000	0.133333	-13.233334	86.666664	1023.000000	1023.000000	2046.000000
27.959999	-0.032005	-18.915119	-3.657379	-8.513683	-1.408976	-5.335080	0.000000	-10.000000	0.133333	-13.066667	82.333336	1023.000000	1023.000000	2046.000000
27.980000	-0.031996	-18.909477	-3.676702	-8.538301	-1.416927	-5.277547	0.000000	-10.000000	0.108333	-12.683333	77.833336	1023.000000	1023.000000	2046.000000
28.000000	-0.031431	-18.575804	-3.547875	-8.655169	-1.425713	-4.947047	0.000000	-10.000000	0.075000	-12.116667	73.500000	1023.000000	1023.000000	2046.000000
28.020000	-0.030820	-18.214405	-3.371480	-8.642547	-1.316641	-4.883737	0.000000	-10.000000	0.058333	-11.600000	69.500000	1023.000000	1023.000000	2046.000000
28.040001	-0.030703	-18.145317	-3.203066	-8.581154	-1.273956	-5.087142	0.000000	-10.000000	0.050000	-11.150001	65.666664	1023.000000	1023.000000	2046.000000
28.059999	-0.030787	-18.194838	-3.255225	-8.524033	-1.200977	-5.214603	0.000000	-10.000000	0.041667	-10.766667	62.000000	1023.000000	1023.000000	2046.000000
28.080000	-0.030443	-17.991846	-3.197065	-8.588941	-1.245741	-4.960100	0.000000	-10.000000	0.041667	-10.283334	58.333332	1023.000000	1023.000000	2046.000000
28.100000	-0.029801	-17.612650	-3.071032	-8.623889	-1.174885	-4.742845	0.000000	-10.000000	0.033333	-9.783334	54.833332	1023.000000	1023.000000	2046.000000
28.120001	-0.029416	-17.384581	-2.872355	-8.560613	-1.115839	-4.835774	0.000000	-10.000000	0.033333	-9.266666	51.666668	1023.000000	1023.000000	2046.000000
28.139999	-0.029380	-17.363297	-2.793364	-8.530188	-1.094684	-4.945061	0.000000	-10.000000	0.033333	-8.883333	48.500000	1023.000000	1023.000000	2046.000000
28.160000	-0.029379	-17.363146	-2.775625	-8.509250	-1.102284	-4.975986	0.000000	-10.000000	0.033333	-8.450000	45.500000	1023.000000	1023.000000	2046.000000
28.180000	-0.029310	-17.321949	-2.761723	-8.558514	-1.186460	-4.815252	0.000000	-10.000000	0.033333	-8.266666	42.666668	1023.000000	1023.000000	2046.000000
28.200001	-0.028898	-17.078886	-2.719784	-8.573299	-1.152537	-4.633265	0.000000	-10.000000	0.033333	-8.000000	40.000000	1023.000000	1023.000000	2046.000000
28.219999	-0.028519	-16.854469	-2.636462	-8.581396	-1.081636	-4.554976	0.000000	-10.000000	0.025000	-7.700000	37.333332	1023.000000	1023.000000	2046.000000
28.240000	-0.028221	-16.678814	-2.504668	-8.523975	-1.065628	-4.584542	0.000000	-10.000000	0.016667	-7.233334	34.833332	1023.000000	1023.000000	2046.000000
28.260000	-0.027955	-16.521236	-2.379786	-8.512641	-1.049574	-4.579236	0.000000	-10.000000	0.000000	-6.750000	32.166668	1023.000000	1023.000000	2046.000000
28.280001	-0.027671	-16.353745	-2.310461	-8.451014	-0.977300	-4.614969	0.000000	-10.000000	0.000000	-6.283333	29.833334	1023.000000	1023.000000	2046.000000
28.299999	-0.027425	-16.207968	-2.253910	-8.408082	-0.928457	-4.617517	0.000000	-10.000000	0.000000	-5.466667	27.500000	1023.000000	1023.000000	2046.000000
28.320000	-0.027172	-16.058907	-2.188666	-8.404393	-0.959353	-4.506495	0.000000	-10.000000	0.008333	-3.783333	25.833334	1023.000000	1023.000000	2046.000000
28.340000	-0.026473	-15.645347	-2.052570	-8.346004	-0.977904	-4.268868	0.000000	-10.000000	-0.008333	-0.733333	24.666666	1023.000000	1023.000000	2046.000000
28.360001	-0.025683	-15.178515	-1.952057	-8.298182	-0.863928	-4.064348	0.000000	-10.000000	-0.033333	2.650000	24.166666	1023.000000	1023.000000	2046.000000
28.379999	-0.024603	-14.540462	-1.786215	-8.122576	-0.677606	-3.954064	0.000000	-10.000000	-0.083333	6.450000	24.000000	1023.000000	1023.000000	2046.000000
28.400000	-0.023504	-13.890635	-1.649636	-7.903043	-0.483076	-3.854881	0.000000	-10.000000	-0.125000	9.716667	24.000000	1023.000000	1023.000000	2046.000000
28.420000	-0.022523	-13.311121	-1.495416	-7.642302	-0.358491	-3.814913	0.000000	-10.000000	-0.183333	13.183333	24.000000	1023.000000	1023.000000	2046.000000
28.440001	-0.021820	-12.895861	-1.370848	-7.398046	-0.286210	-3.840757	0.000000	-10.000000	-0.225000	15.783334	24.000000	1023.000000	1023.000000	2046.000000
28.459999	-0.021307	-12.592667	-1.253186	-7.159803	-0.311639	-3.868038	0.000000	-10.000000	-0.275000	17.783335	23.833334	1023.000000	1023.000000	2046.000000
28.480000	-0.020572	-12.158012	-1.213102	-6.705373	-0.307603	-3.931935	0.000000	-10.000000	-0.316667	19.500000	24.166666	1023.000000	1023.000000	2046.000000
28.500000	-0.020402	-12.057473	-1.186010	-6.762223	-0.486032	-3.623209	0.000000	-10.000000	-0.383333	21.200001	26.833334	1023.000000	1023.000000	2046.000000
28.520000	-0.019253	-11.378451	-1.134471	-6.505797	-0.424622	-3.313560	0.000000	-10.000000	-0.425000	23.033335	32.000000	1023.000000	1023.000000	2046.000000
28.540001	-0.017595	-10.398864	-1.097875	-6.036552	-0.219789	-3.044647	0.000000	-10.000000	-0.450000	24.416668	39.333332	1023.000000	1023.000000	2046.000000
28.559999	-0.016845	-9.955635	-1.173477	-5.747508	-0.019981	-3.014669	0.000000	-10.000000	-0.475000	25.483334	47.166668	1023.000000	1023.000000	2046.000000
28.580000	-0.016752	-9.900531	-1.272295	-5.574002	0.074342	-3.128575	0.000000	-10.000000	-0.508333	26.183334	55.500000	1023.000000	1023.000000	2046.000000
28.600000	-0.017928	-10.595250	-1.534389	-5.480192	-0.073312	-3.507357	0.000000	-10.000000	-0.541667	26.766666	64.166664	1023.000000	1023.000000	2046.000000
28.620001	-0.020014	-11.828186	-1.960518	-5.512789	-0.348761	-4.006118	0.000000	-10.000000	-0.550000	27.500000	73.000000	1023.000000	1023.000000	2046.000000
28.639999	-0.022441	-13.262398	-2.745407	-5.641267	-0.639527	-4.236197	0.000000	-10.000000	-0.558333	28.116667	82.166664	1023.000000	1023.000000	2046.000000
28.660000	-0.024516	-14.489066	-3.513336	-5.718863	-0.973232	-4.283637	0.000000	-10.000000	-0.575000	28.850000	91.500000	1023.000000	1023.000000	2046.000000
28.680000	-0.025546	-15.097441	-4.054101	-5.696099	-1.101202	-4.246037	0.000000	-10.000000	-0.591667	29.166666	101.000000	1023.000000	1023.000000	2046.000000
28.700001	-0.025904	-15.309518	-4.311296	-5.526576	-1.166528	-4.305118	0.000000	-10.000000	-0.616667	29.600000	110.666664	1023.000000	1023.000000	2046.000000
28.719999	-0.025786	-15.239660	-4.539068	-5.313377	-1.144207	-4.243008	0.000000	-10.000000	-0.625000	29.783333	120.500000	1023.000000	1023.000000	2046.000000
28.740000	-0.025429	-15.028481	-4.648433	-5.105687	-1.235788	-4.038574	0.000000	-10.000000	-0.650000	30.233334	130.500000	1023.000000	1023.000000	2046.000000
28.760000	-0.024915	-14.724819	-4.744371	-4.885261	-1.372489	-3.722699	0.000000	-10.000000	-0.633333	30.416666	140.500000	1023.000000	1023.000000	2046.000000
28.780001	-0.024216	-14.311746	-4.943820	-4.615837	-1.298945	-3.453144	0.000000	-10.000000	-0.633333	30.650000	150.500000	1023.000000	1023.000000	2046.000000
28.799999	-0.023303	-13.772095	-5.062932	-4.289981	-1.159384	-3.259798	0.000000	-10.000000	-0.625000	30.850000	160.500000	1023.000000	1023.000000	2046.000000
28.820000	-0.022348	-13.207916	-5.072919	-3.966103	-1.064693	-3.104201	0.000000	-10.000000	-0.641667	30.900000	170.833328	1023.000000	1023.000000	2046.000000
28.840000	-0.021198	-12.528232	-5.040338	-3.662896	-0.897642	-2.927356	0.000000	-10.000000	-0.650000	31.100000	181.166672	1023.000000	1023.000000	2046.000000
28.860001	-0.019906	-11.764174	-4.940005	-3.324355	-0.818045	-2.681768	0.000000	-10.000000	-0.658333	31.016666	191.666672	1023.000000	1023.000000	2046.000000
28.879999	-0.018473	-10.917825	-4.736815	-3.115462	-0.799740	-2.265807	0.000000	-10.000000	-0.666667	31.216667	202.000000	1023.000000	1023.000000	2046.000000
28.900000	-0.016622	-9.823628	-4.524798	-2.840176	-0.552959	-1.905695	0.000000	-10.000000	-0.666667	31.116667	212.333328	1023.000000	1023.000000	2046.000000
28.920000	-0.014613	-8.636348	-4.210996	-2.595162	-0.196268	-1.633922	0.000000	-10.000000	-0.666667	31.200001	222.833328	1023.000000	1023.000000	2046.000000
28.940001	-0.012781	-7.553372	-3.710890	-2.500128	0.155510	-1.497864	0.000000	-10.000000	-0.666667	31.183334	233.166672	1023.000000	1023.000000	2046.000000
28.959999	-0.011225	-6.634035	-3.289445	-2.553212	0.518577	-1.309954	0.000000	-10.000000	-0.666667	31.300001	243.666672	1023.000000	1023.000000	2046.000000
28.980000	-0.010059	-5.945082	-2.880827	-2.631611	0.671795	-1.104439	0.000000	-10.000000	-0.650000	31.350000	254.000000	1023.000000	1023.000000	2046.000000
29.000000	-0.008945	-5.286483	-2.567743	-2.534355	0.846276	-1.030661	0.000000	-10.000000	-0.625000	31.183334	264.500000	1023.000000	1023.000000	2046.000000
29.020000	-0.008000	-4.727860	-2.271421	-2.298164	0.924974	-1.083249	0.000000	-10.000000	-0.616667	31.083334	275.000000	1023.000000	1023.000000	2046.000000
29.040001	-0.006879	-4.065409	-2.066684	-2.016725	1.141155	-1.123156	0.000000	-10.000000	-0.625000	30.950001	285.333344	1023.000000	1023.000000	2046.000000
29.059999	-0.005812	-3.434970	-1.871140	-1.689730	1.301664	-1.175763	0.000000	-10.000000	-0.641667	31.183334	295.666656	1023.000000	1023.000000	2046.000000
29.080000	-0.004604	-2.721080	-1.629262	-1.396675	1.372587	-1.067729	0.000000	-10.000000	-0.650000	31.233334	306.000000	1023.000000	1023.000000	2046.000000
29.100000	-0.003359	-1.985014	-1.371116	-1.162521	1.400417	-0.851794	0.000000	-10.000000	-0.650000	31.366667	316.500000	1023.000000	1023.000000	2046.000000
29.120001	-0.001923	-1.136340	-1.160429	-0.834118	1.473969	-0.615762	0.000000	-10.000000	-0.650000	31.500000	327.000000	1023.000000	1023.000000	2046.000000
29.139999	-0.000509	-0.300660	-0.985516	-0.416700	1.595443	-0.493888	0.000000	-10.000000	-0.658333	31.683334	337.500000	1023.000000	1023.000000	2046.000000
29.160000	0.001175	0.694162	-0.809384	-0.048423	1.855534	-0.303566	0.000000	-10.000000	-0.650000	31.666668	348.000000	1023.000000	1023.000000	2046.000000
29.180000	0.002916	1.723119	-0.616211	0.321065	2.174399	-0.156134	0.000000	-10.000000	-0.650000	31.466667	358.666656	1023.000000	1023.000000	2046.000000
29.200001	0.004559	2.694581	-0.323134	0.619085	2.411194	-0.012563	0.000000	-10.000000	-0.641667	31.400002	369.166656	1023.000000	1023.000000	2046.000000
29.219999	0.006338	3.745743	-0.012169	0.922017	2.584008	0.251886	0.000000	-10.000000	-0.650000	31.333334	379.666656	1023.000000	1023.000000	2046.000000
29.240000	0.008189	4.839846	0.289494	1.236542	2.721237	0.592574	0.000000	-10.000000	-0.650000	31.383333	390.000000	1023.000000	1023.000000	2046.000000
29.260000	0.009989	5.903356	0.475905	1.643375	2.936838	0.847239	0.000000	-10.000000	-0.650000	31.300001	400.500000	1023.000000	1023.000000	2046.000000
29.280001	0.011745	6.941262	0.700421	2.070996	3.161841	1.008003	0.000000	-10.000000	-0.650000	31.266666	411.000000	1023.000000	1023.000000	2046.000000
29.299999	0.013414	7.927854	0.921141	2.466504	3.398946	1.141263	0.000000	-10.000000	-0.650000	30.983334	421.333344	1023.000000	1023.000000	2046.000000
29.320000	0.014972	8.848500	1.130876	2.802980	3.651083	1.263561	0.000000	-10.000000	-0.641667	30.766666	431.833344	1023.000000	1023.000000	2046.000000
29.340000	0.016705	9.872396	1.456600	3.135891	3.766965	1.512940	0.000000	-10.000000	-0.625000	30.283333	442.166656	1023.000000	1023.000000	2046.000000
29.360001	0.018265	10.794333	1.671254	3.446714	3.871776	1.804588	0.000000	-10.000000	-0.625000	30.100000	452.500000	1023.000000	1023.000000	2046.000000
29.379999	0.019844	11.727525	1.854366	3.803165	4.003177	2.066817	0.000000	-10.000000	-0.600000	29.883333	462.500000	1023.000000	1023.000000	2046.000000
29.400000	0.021267	12.568815	1.993702	4.184203	4.213870	2.177040	0.000000	-10.000000	-0.575000	29.483334	472.500000	1023.000000	1023.000000	2046.000000
29.420000	0.022600	13.356318	2.170612	4.493224	4.420950	2.271532	0.000000	-10.000000	-0.533333	28.933334	482.500000	1023.000000	1023.000000	2046.000000
29.440001	0.024187	14.294229	2.399781	4.736793	4.601419	2.556236	0.000000	-10.000000	-0.516667	28.233334	492.166656	1023.000000	1023.000000	2046.000000
29.459999	0.025736	15.209971	2.629586	5.011014	4.708859	2.860513	0.000000	-10.000000	-0.491667	27.750000	501.666656	1023.000000	1023.000000	2046.000000
29.480000	0.027026	15.972647	2.792263	5.342018	4.806470	3.031897	0.000000	-10.000000	-0.458333	27.300001	510.833344	1023.000000	1023.000000	2046.000000
29.500000	0.028243	16.691603	2.931838	5.683925	4.921720	3.154120	0.000000	-10.000000	-0.425000	26.533335	520.000000	1023.000000	1023.000000	2046.000000
29.520000	0.029408	17.380415	2.957437	5.992616	5.187452	3.242910	0.000000	-10.000000	-0.408333	25.616667	529.000000	1023.000000	1023.000000	2046.000000
29.540001	0.030188	17.841146	2.973743	6.223539	5.380960	3.262905	0.000000	-10.000000	-0.391667	24.516666	537.666687	1023.000000	1023.000000	2046.000000
29.559999	0.030808	18.207485	3.125935	6.349153	5.356678	3.375721	0.000000	-10.000000	-0.358333	23.416668	546.000000	1023.000000	1023.000000	2046.000000
29.580000	0.031399	18.556536	3.218466	6.607518	5.352308	3.378244	0.000000	-10.000000	-0.333333	22.200001	554.000000	1023.000000	1023.000000	2046.000000
29.600000	0.032220	19.041750	3.226016	7.170232	5.525664	3.119837	0.000000	-10.000000	-0.283333	20.733334	561.666687	1023.000000	1023.000000	2046.000000
29.620001	0.032702	19.326826	3.351204	7.180735	5.471115	3.323772	0.000000	-10.000000	-0.258333	19.183332	568.833313	1023.000000	1023.000000	2046.000000
29.639999	0.034050	20.123415	3.624164	7.479499	5.501394	3.518357	0.000000	-10.000000	-0.200000	17.700001	575.500000	1023.000000	1023.000000	2046.000000
29.660000	0.035456	20.954506	3.799935	7.800364	5.597167	3.757040	0.000000	-10.000000	-0.166667	16.100000	581.666687	1023.000000	1023.000000	2046.000000
29.680000	0.035317	20.872534	3.613914	7.889001	5.719511	3.650109	0.000000	-10.000000	-0.116667	14.133333	587.500000	1023.000000	1023.000000	2046.000000
29.700001	0.033708	19.921545	3.393821	7.766572	5.598670	3.162480	0.000000	-10.000000	-0.083333	11.783334	592.500000	1023.000000	1023.000000	2046.000000
29.719999	0.030367	17.946941	2.813387	7.399375	5.363306	2.370873	0.000000	-10.000000	-0.041667	9.083334	596.833313	1023.000000	1023.000000	2046.000000
29.740000	0.026882	15.887076	2.238716	6.914123	4.837714	1.896524	0.000000	-10.000000	-0.016667	5.733334	600.333313	1023.000000	1023.000000	2046.000000
29.760000	0.023913	14.132588	1.618612	6.477328	4.384252	1.652396	0.000000	-10.000000	0.008333	2.083333	603.000000	1023.000000	1023.000000	2046.000000
29.780001	0.021266	12.567930	0.956821	6.126723	4.056293	1.428092	0.000000	-10.000000	0.016667	-1.066667	604.500000	1023.000000	1023.000000	2046.000000
29.799999	0.019083	11.278056	0.424480	5.791422	3.820638	1.241516	0.000000	-10.000000	0.016667	-3.416667	605.000000	1023.000000	1023.000000	2046.000000
29.820000	0.017265	10.203717	0.044177	5.532133	3.605800	1.021607	0.000000	-10.000000	0.016667	-5.150000	605.000000	1023.000000	1023.000000	2046.000000
29.840000	0.016252	9.605103	-0.235735	5.268697	3.487893	1.084249	0.000000	-10.000000	0.008333	-6.833333	605.000000	1023.000000	1023.000000	2046.000000
29.860001	0.015419	9.112417	-0.392926	5.132476	3.280075	1.092792	0.000000	-10.000000	0.025000	-8.050000	605.000000	1023.000000	1023.000000	2046.000000
29.879999	0.014655	8.661019	-0.632984	5.042578	3.129287	1.122138	0.000000	-10.000000	0.033333	-9.000000	605.000000	1023.000000	1023.000000	2046.000000
29.900000	0.013888	8.207666	-0.889209	5.054191	2.980275	1.062409	0.000000	-10.000000	0.050000	-9.850000	605.000000	1023.000000	1023.000000	2046.000000
29.920000	0.013184	7.791901	-1.219378	4.999984	2.973559	1.037736	0.000000	-10.000000	0.050000	-10.700000	605.000000	1023.000000	1023.000000	2046.000000
29.940001	0.012721	7.518313	-1.352800	4.917102	2.840160	1.113850	0.000000	-10.000000	0.058333	-11.433333	597.666687	1023.000000	1023.000000	2046.000000
29.959999	0.012633	7.466209	-1.380114	4.834655	2.763618	1.248050	0.000000	-10.000000	0.066667	-12.016666	589.000000	1023.000000	1023.000000	2046.000000
29.980000	0.012524	7.401884	-1.445993	4.740955	2.746015	1.360907	0.000000	-10.000000	0.066667	-12.316667	579.000000	1023.000000	1023.000000	2046.000000
30.000000	0.011993	7.087753	-1.535011	4.583437	2.756923	1.282403	0.000000	-10.000000	0.075000	-12.600000	574.666687	1023.000000	1023.000000	2046.000000
30.020000	0.011903	7.034507	-1.565599	4.392813	2.891425	1.315868	0.000000	-10.000000	0.083333	-12.950000	570.333313	1023.000000	1023.000000	2046.000000
30.040001	0.012484	7.378296	-1.297243	4.244276	2.918151	1.513112	0.000000	-10.000000	0.100000	-13.400001	565.833313	1023.000000	1023.000000	2046.000000
30.059999	0.012964	7.661446	-1.056959	4.047472	3.007364	1.663568	0.000000	-10.000000	0.091667	-13.650001	561.500000	1023.000000	1023.000000	2046.000000
30.080000	0.012779	7.552168	-0.981206	3.811960	3.118860	1.602555	0.000000	-10.000000	0.083333	-13.916667	557.000000	1023.000000	1023.000000	2046.000000
30.100000	0.012416	7.337888	-0.898359	3.508741	3.271456	1.456050	0.000000	-10.000000	0.100000	-14.183333	552.333313	1023.000000	1023.000000	2046.000000
30.120001	0.012248	7.238434	-0.664155	3.169460	3.376176	1.356954	0.000000	-10.000000	0.125000	-14.516667	547.666687	1023.000000	1023.000000	2046.000000
30.139999	0.011988	7.085097	-0.422236	2.878394	3.298144	1.330795	0.000000	-10.000000	0.158333	-14.533334	542.833313	1023.000000	1023.000000	2046.000000
30.160000	0.011407	6.741333	-0.374989	2.752279	3.275235	1.088808	0.000000	-10.000000	0.158333	-14.500000	538.000000	1023.000000	1023.000000	2046.000000
30.180000	0.010805	6.386037	-0.331300	2.589649	3.240455	0.887233	0.000000	-10.000000	0.158333	-14.583334	533.000000	1023.000000	1023.000000	2046.000000
30.200001	0.010558	6.239727	-0.166627	2.426209	3.156704	0.823441	0.000000	-10.000000	0.158333	-14.800000	528.000000	1023.000000	1023.000000	2046.000000
30.219999	0.010611	6.271120	0.031269	2.326669	3.095377	0.817805	0.000000	-10.000000	0.166667	-14.966667	523.000000	1023.000000	1023.000000	2046.000000
30.240000	0.010448	6.174997	0.023361	2.303078	3.125294	0.723264	0.000000	-10.000000	0.175000	-15.150000	518.000000	1023.000000	1023.000000	2046.000000
30.260000	0.010310	6.093281	0.077609	2.225797	3.122508	0.667367	0.000000	-10.000000	0.166667	-15.516666	513.000000	1023.000000	1023.000000	2046.000000
30.280001	0.010337	6.109455	0.149576	2.131611	3.167994	0.660273	0.000000	-10.000000	0.158333	-15.883333	507.833344	1023.000000	1023.000000	2046.000000
30.299999	0.010769	6.364623	0.331553	2.053426	3.217546	0.762099	0.000000	-10.000000	0.166667	-16.166668	502.666656	1023.000000	1023.000000	2046.000000
30.320000	0.011166	6.599066	0.522204	2.053698	3.271686	0.751479	0.000000	-10.000000	0.183333	-16.383333	497.166656	1023.000000	1023.000000	2046.000000
30.340000	0.011065	6.539335	0.594570	1.997085	3.267931	0.679749	0.000000	-10.000000	0.200000	-16.800001	491.833344	1023.000000	1023.000000	2046.000000
30.360001	0.010911	6.448287	0.635666	1.925834	3.287849	0.598939	0.000000	-10.000000	0.200000	-17.416666	486.166656	1023.000000	1023.000000	2046.000000
30.379999	0.010935	6.462766	0.653411	1.837015	3.400885	0.571455	0.000000	-10.000000	0.200000	-18.100000	480.500000	1023.000000	1023.000000	2046.000000
30.400000	0.010995	6.497756	0.812329	1.687255	3.386199	0.611973	0.000000	-10.000000	0.216667	-18.800001	474.333344	1023.000000	1023.000000	2046.000000
30.420000	0.010966	6.481058	0.913929	1.581244	3.396416	0.589468	0.000000	-10.000000	0.241667	-19.483334	468.000000	1023.000000	1023.000000	2046.000000
30.440001	0.010606	6.267965	0.905112	1.460764	3.415236	0.486853	0.000000	-10.000000	0.283333	-20.083334	461.500000	1023.000000	1023.000000	2046.000000
30.459999	0.010025	5.924690	0.849474	1.334058	3.379832	0.361326	0.000000	-10.000000	0.308333	-20.600000	454.833344	1023.000000	1023.000000	2046.000000
30.480000	0.009551	5.644462	0.845100	1.193515	3.367169	0.238678	0.000000	-10.000000	0.333333	-20.933334	448.000000	1023.000000	1023.000000	2046.000000
30.500000	0.009380	5.543873	0.920484	1.005972	3.331539	0.285878	0.000000	-10.000000	0.341667	-21.300001	441.000000	1023.000000	1023.000000	2046.000000
30.520000	0.009273	5.480328	1.034553	0.839347	3.288755	0.317672	0.000000	-10.000000	0.350000	-21.633333	433.833344	1023.000000	1023.000000	2046.000000
30.540001	0.008958	5.294334	1.001067	0.727547	3.367773	0.197947	0.000000	-10.000000	0.358333	-22.016666	426.500000	1023.000000	1023.000000	2046.000000
30.559999	0.008993	5.315119	1.049443	0.674694	3.419554	0.171427	0.000000	-10.000000	0.366667	-22.433334	419.166656	1023.000000	1023.000000	2046.000000
30.580000	0.009688	5.725556	1.170796	0.711828	3.555853	0.287079	0.000000	-10.000000	0.383333	-22.950001	411.666656	1023.000000	1023.000000	2046.000000
30.600000	0.010421	6.159078	1.396341	0.722625	3.561136	0.478977	0.000000	-10.000000	0.408333	-23.550001	404.000000	1023.000000	1023.000000	2046.000000
30.620001	0.011048	6.529246	1.592409	0.953887	3.676807	0.306143	0.000000	-10.000000	0.433333	-24.050001	396.000000	1023.000000	1023.000000	2046.000000
30.639999	0.010588	6.257745	1.598378	0.923472	3.656946	0.078949	0.000000	-10.000000	0.450000	-24.266666	388.000000	1023.000000	1023.000000	2046.000000
30.660000	0.009661	5.709703	1.623449	0.557927	3.379857	0.148471	0.000000	-10.000000	0.450000	-24.250000	380.000000	1023.000000	1023.000000	2046.000000
30.680000	0.009821	5.804371	1.659529	0.583217	3.398927	0.162698	0.000000	-10.000000	0.450000	-24.133333	372.000000	1023.000000	1023.000000	2046.000000
30.700001	0.009267	5.477074	1.627843	0.379686	3.380114	0.089432	0.000000	-10.000000	0.458333	-24.266666	364.000000	1023.000000	1023.000000	2046.000000
30.719999	0.007719	4.562091	1.472452	0.057945	3.273666	-0.241971	0.000000	-10.000000	0.458333	-24.566668	356.000000	1023.000000	1023.000000	2046.000000
30.740000	0.004714	2.786054	0.976700	-0.322871	3.012075	-0.879850	0.000000	-10.000000	0.458333	-24.633333	347.666656	1023.000000	1023.000000	2046.000000
30.760000	0.000849	0.502042	0.422922	-0.795333	2.491092	-1.616640	0.000000	-10.000000	0.450000	-24.533335	339.333344	1023.000000	1023.000000	2046.000000
30.780001	-0.003050	-1.802586	-0.359962	-1.210937	2.103968	-2.335655	0.000000	-10.000000	0.441667	-24.283335	331.000000	1023.000000	1023.000000	2046.000000
30.799999	-0.006533	-3.860786	-1.138448	-1.665779	1.645370	-2.701930	0.000000	-10.000000	0.441667	-24.083334	323.000000	1023.000000	1023.000000	2046.000000
30.820000	-0.009239	-5.460013	-1.725461	-2.075657	1.227408	-2.886304	0.000000	-10.000000	0.425000	-23.900000	315.000000	1023.000000	1023.000000	2046.000000
30.840000	-0.011750	-6.944131	-2.244872	-2.473211	0.890062	-3.116110	0.000000	-10.000000	0.416667	-23.600000	307.000000	1023.000000	1023.000000	2046.000000
30.860001	-0.014230	-8.409750	-2.707051	-2.832901	0.539496	-3.409294	0.000000	-10.000000	0.383333	-23.500000	299.000000	1023.000000	1023.000000	2046.000000
30.879999	-0.016158	-9.549645	-3.186504	-3.097992	0.348233	-3.613383	0.000000	-10.000000	0.383333	-23.316668	291.166656	1023.000000	1023.000000	2046.000000
30.900000	-0.017369	-10.265069	-3.531181	-3.324649	0.199763	-3.609002	0.000000	-10.000000	0.366667	-23.300001	283.500000	1023.000000	1023.000000	2046.000000
30.920000	-0.018307	-10.819487	-3.657671	-3.544423	-0.050751	-3.566641	0.000000	-10.000000	0.383333	-23.300001	275.833344	1023.000000	1023.000000	2046.000000
30.940001	-0.019165	-11.326280	-3.840584	-3.735415	-0.226461	-3.523820	0.000000	-10.000000	0.383333	-23.316668	268.000000	1023.000000	1023.000000	2046.000000
30.959999	-0.020267	-11.977880	-4.166872	-3.792863	-0.330181	-3.687964	0.000000	-10.000000	0.400000	-23.200001	260.000000	1023.000000	1023.000000	2046.000000
30.980000	-0.021256	-12.562153	-4.434133	-3.972606	-0.445044	-3.710370	0.000000	-10.000000	0.383333	-23.050001	252.333328	1023.000000	1023.000000	2046.000000
31.000000	-0.021998	-13.001089	-4.650887	-4.140068	-0.505632	-3.704501	0.000000	-10.000000	0.366667	-22.783335	244.666672	1023.000000	1023.000000	2046.000000
31.020000	-0.022199	-13.119317	-4.611521	-4.354183	-0.619853	-3.533761	0.000000	-10.000000	0.350000	-22.700001	237.166672	1023.000000	1023.000000	2046.000000
31.040001	-0.021989	-12.995703	-4.507661	-4.577579	-0.584771	-3.325691	0.000000	-10.000000	0.350000	-22.383333	229.500000	1023.000000	1023.000000	2046.000000
31.059999	-0.021888	-12.935807	-4.386154	-4.696809	-0.524745	-3.328100	0.000000	-10.000000	0.350000	-22.333334	222.166672	1023.000000	1023.000000	2046.000000
31.080000	-0.021951	-12.972967	-4.224795	-4.924438	-0.473971	-3.349762	0.000000	-10.000000	0.341667	-22.166668	214.666672	1023.000000	1023.000000	2046.000000
31.100000	-0.021891	-12.937824	-4.044084	-5.255398	-0.336146	-3.302196	0.000000	-10.000000	0.341667	-21.933334	207.333328	1023.000000	1023.000000	2046.000000
31.120001	-0.021656	-12.798760	-3.737622	-5.606399	-0.260259	-3.194480	0.000000	-10.000000	0.333333	-21.616667	199.833328	1023.000000	1023.000000	2046.000000
31.139999	-0.021864	-12.921368	-3.577760	-5.852269	-0.111831	-3.379508	0.000000	-10.000000	0.325000	-21.133333	192.666672	1023.000000	1023.000000	2046.000000
31.160000	-0.022876	-13.519688	-3.474272	-6.184338	-0.175788	-3.685289	0.000000	-10.000000	0.308333	-21.116667	185.500000	1023.000000	1023.000000	2046.000000
31.180000	-0.023779	-14.053510	-3.471792	-6.477634	-0.213910	-3.890174	0.000000	-10.000000	0.300000	-20.799999	178.500000	1023.000000	1023.000000	2046.000000
31.200001	-0.024175	-14.287193	-3.409116	-6.697526	-0.238479	-3.942072	0.000000	-10.000000	0.300000	-20.600000	171.500000	1023.000000	1023.000000	2046.000000
31.219999	-0.024191	-14.296748	-3.220678	-6.844514	-0.281813	-3.949742	0.000000	-10.000000	0.300000	-20.150000	164.666672	1023.000000	1023.000000	2046.000000
31.240000	-0.024534	-14.499754	-3.053129	-6.924191	-0.379975	-4.142459	0.000000	-10.000000	0.300000	-19.850000	158.000000	1023.000000	1023.000000	2046.000000
31.260000	-0.025333	-14.971833	-3.024130	-7.020369	-0.520645	-4.406690	0.000000	-10.000000	0.266667	-19.566668	151.333328	1023.000000	1023.000000	2046.000000
31.280001	-0.025640	-15.153149	-3.066152	-7.149513	-0.541152	-4.396332	0.000000	-10.000000	0.250000	-19.150000	144.833328	1023.000000	1023.000000	2046.000000
31.299999	-0.025584	-15.120125	-3.029244	-7.214620	-0.536613	-4.339647	0.000000	-10.000000	0.216667	-18.933334	138.500000	1023.000000	1023.000000	2046.000000
31.320000	-0.025223	-14.906864	-2.863904	-7.309017	-0.532955	-4.200988	0.000000	-10.000000	0.233333	-18.650000	132.166672	1023.000000	1023.000000	2046.000000
31.340000	-0.025102	-14.835190	-2.717913	-7.261225	-0.554339	-4.301713	0.000000	-10.000000	0.216667	-18.500000	125.833336	1023.000000	1023.000000	2046.000000
31.360001	-0.025104	-14.836398	-2.621678	-7.270030	-0.564658	-4.380033	0.000000	-10.000000	0.225000	-18.083334	119.500000	1023.000000	1023.000000	2046.000000
31.379999	-0.025203	-14.894884	-2.607079	-7.335623	-0.547111	-4.405072	0.000000	-10.000000	0.208333	-17.683334	113.500000	1023.000000	1023.000000	2046.000000
31.400000	-0.025270	-14.934292	-2.645247	-7.454895	-0.483856	-4.350293	0.000000	-10.000000	0.208333	-17.300001	107.666664	1023.000000	1023.000000	2046.000000
31.420000	-0.024903	-14.717406	-2.510763	-7.515004	-0.475292	-4.216347	0.000000	-10.000000	0.183333	-16.833334	102.000000	1023.000000	1023.000000	2046.000000
31.440001	-0.024389	-14.413716	-2.357277	-7.502051	-0.396402	-4.157985	0.000000	-10.000000	0.175000	-16.416668	96.333336	1023.000000	1023.000000	2046.000000
31.459999	-0.024421	-14.432922	-2.253782	-7.444330	-0.453822	-4.280988	0.000000	-10.000000	0.158333	-15.883333	90.833336	1023.000000	1023.000000	2046.000000
31.480000	-0.024415	-14.429396	-2.253187	-7.446405	-0.399553	-4.330251	0.000000	-10.000000	0.158333	-15.483334	85.500000	1023.000000	1023.000000	2046.000000
31.500000	-0.024696	-14.595189	-2.222419	-7.501049	-0.491933	-4.379788	0.000000	-10.000000	0.150000	-15.000000	80.500000	1023.000000	1023.000000	2046.000000
31.520000	-0.024597	-14.536868	-2.231858	-7.628018	-0.451526	-4.225467	0.000000	-10.000000	0.116667	-14.616667	75.500000	1023.000000	1023.000000	2046.000000
31.540001	-0.024387	-14.413013	-2.156865	-7.667855	-0.429649	-4.158643	0.000000	-10.000000	0.100000	-14.183333	70.500000	1023.000000	1023.000000	2046.000000
31.559999	-0.023992	-14.179366	-2.114609	-7.610404	-0.315016	-4.139338	0.000000	-10.000000	0.066667	-13.733334	65.666664	1023.000000	1023.000000	2046.000000
31.580000	-0.024020	-14.195946	-1.933516	-7.593381	-0.463478	-4.205570	0.000000	-10.000000	0.066667	-13.200000	61.166668	1023.000000	1023.000000	2046.000000
31.600000	-0.024140	-14.266893	-1.924212	-7.591177	-0.489135	-4.262369	0.000000	-10.000000	0.075000	-12.766666	56.666668	1023.000000	1023.000000	2046.000000
31.620001	-0.024254	-14.333910	-1.937276	-7.683647	-0.497944	-4.215043	0.000000	-10.000000	0.083333	-12.316667	52.333332	1023.000000	1023.000000	2046.000000
31.639999	-0.024152	-14.273656	-1.930915	-7.762961	-0.482142	-4.097638	0.000000	-10.000000	0.083333	-11.900001	48.000000	1023.000000	1023.000000	2046.000000
31.660000	-0.023729	-14.024084	-1.885111	-7.753284	-0.394218	-3.991472	0.000000	-10.000000	0.058333	-11.533334	44.000000	1023.000000	1023.000000	2046.000000
31.680000	-0.023303	-13.772288	-1.756698	-7.670280	-0.361053	-3.984257	0.000000	-10.000000	0.050000	-11.133333	40.333332	1023.000000	1023.000000	2046.000000
31.700001	-0.023111	-13.658465	-1.590580	-7.654254	-0.432346	-3.981285	0.000000	-10.000000	0.041667	-10.650001	36.666668	1023.000000	1023.000000	2046.000000
31.719999	-0.023094	-13.648457	-1.479092	-7.601966	-0.509353	-4.058045	0.000000	-10.000000	0.033333	-10.066667	33.333332	1023.000000	1023.000000	2046.000000
31.740000	-0.022932	-13.552997	-1.508853	-7.608355	-0.433506	-4.002283	0.000000	-10.000000	0.033333	-9.566667	29.833334	1023.000000	1023.000000	2046.000000
31.760000	-0.022504	-13.299976	-1.550801	-7.619135	-0.324422	-3.805617	0.000000	-10.000000	0.025000	-9.116667	26.666666	1023.000000	1023.000000	2046.000000
31.780001	-0.021975	-12.987331	-1.523565	-7.513491	-0.247970	-3.702306	0.000000	-10.000000	0.025000	-8.583334	23.500000	1023.000000	1023.000000	2046.000000
31.799999	-0.021723	-12.838147	-1.450241	-7.402476	-0.260773	-3.724658	0.000000	-10.000000	0.008333	-8.083334	20.666666	1023.000000	1023.000000	2046.000000
31.820000	-0.021690	-12.818748	-1.313485	-7.054276	-0.327332	-4.123654	0.000000	-10.000000	0.008333	-7.733334	18.000000	1023.000000	1023.000000	2046.000000
31.840000	-0.022270	-13.161441	-1.366724	-7.058879	-0.470294	-4.265543	0.000000	-10.000000	0.008333	-7.383333	15.333333	1023.000000	1023.000000	2046.000000
31.860001	-0.023007	-13.597042	-1.484434	-7.413629	-0.666851	-4.032128	0.000000	-10.000000	0.008333	-6.866667	12.833333	1023.000000	1023.000000	2046.000000
31.879999	-0.022561	-13.333746	-1.464681	-7.327988	-0.709648	-3.831429	0.000000	-10.000000	0.008333	-6.383333	10.500000	1023.000000	1023.000000	2046.000000
31.900000	-0.022201	-13.120833	-1.559972	-7.290854	-0.579998	-3.690010	0.000000	-10.000000	0.000000	-6.300000	8.500000	1023.000000	1023.000000	2046.000000
31.920000	-0.022816	-13.484404	-1.690866	-7.333435	-0.547772	-3.912331	0.000000	-10.000000	0.008333	-6.633333	6.500000	1023.000000	1023.000000	2046.000000
31.940001	-0.024483	-14.469466	-1.884951	-7.411975	-0.787453	-4.385087	0.000000	-10.000000	0.008333	-6.650000	4.166667	1023.000000	1023.000000	2046.000000
31.959999	-0.026887	-15.890393	-2.203123	-7.571786	-1.146237	-4.969247	0.000000	-10.000000	0.008333	-6.100000	2.000000	1023.000000	1023.000000	2046.000000
31.980000	-0.030314	-17.915655	-2.853076	-7.850051	-1.544946	-5.667581	0.000000	-10.000000	0.000000	-4.800000	0.166667	1023.000000	1023.000000	2046.000000
32.000000	-0.033861	-20.012114	-3.872827	-8.253783	-1.918247	-5.967257	0.000000	-10.000000	-0.016667	-3.583333	-1.000000	1023.000000	1023.000000	2046.000000
32.020000	-0.036515	-21.580542	-4.724643	-8.544681	-2.225598	-6.085621	0.000000	-10.000000	-0.016667	-2.933333	-2.500000	1023.000000	1023.000000	2046.000000
32.040001	-0.038252	-22.606895	-5.280828	-8.686281	-2.435547	-6.204239	0.000000	-10.000000	-0.025000	-3.133333	-4.000000	1023.000000	1023.000000	2046.000000
32.060001	-0.039576	-23.389156	-5.564772	-8.757189	-2.718043	-6.349152	0.000000	-10.000000	-0.016667	-3.550000	-5.166667	1023.000000	1023.000000	2046.000000
32.080002	-0.040552	-23.966248	-5.733722	-8.768010	-3.016982	-6.447533	0.000000	-10.000000	-0.025000	-3.800000	-5.500000	1023.000000	1023.000000	2046.000000
32.099998	-0.041440	-24.491240	-5.945640	-8.832470	-3.260319	-6.452810	0.000000	-10.000000	-0.025000	-3.883333	-6.000000	1023.000000	1023.000000	2046.000000
32.119999	-0.042078	-24.867865	-6.246111	-8.923490	-3.331292	-6.366972	0.000000	-10.000000	-0.016667	-4.016667	-7.000000	1023.000000	1023.000000	2046.000000
32.139999	-0.042474	-25.101889	-6.627861	-8.976048	-3.272320	-6.225660	0.000000	-10.000000	-0.008333	-4.100000	-8.333333	1023.000000	1023.000000	2046.000000
32.160000	-0.042583	-25.166811	-6.885627	-8.895591	-3.208962	-6.176631	0.000000	-10.000000	0.000000	-3.966667	-9.666667	1023.000000	1023.000000	2046.000000
32.180000	-0.042655	-25.209383	-6.971418	-8.869437	-3.280037	-6.088490	0.000000	-10.000000	0.000000	-3.650000	-11.000000	1023.000000	1023.000000	2046.000000
32.200001	-0.042479	-25.105167	-6.855269	-8.770448	-3.432259	-6.047193	0.000000	-10.000000	0.000000	-3.300000	-12.333333	1023.000000	1023.000000	2046.000000
32.220001	-0.042204	-24.942736	-6.737067	-8.765622	-3.508541	-5.931506	0.000000	-10.000000	0.000000	-3.000000	-13.500000	1023.000000	1023.000000	2046.000000
32.240002	-0.041889	-24.756151	-6.709678	-8.909118	-3.435673	-5.701683	0.000000	-10.000000	0.000000	-2.800000	-14.500000	1023.000000	1023.000000	2046.000000
32.259998	-0.041259	-24.384222	-6.641586	-9.036750	-3.266340	-5.439545	0.000000	-10.000000	0.000000	-2.866667	-15.333333	1023.000000	1023.000000	2046.000000
32.279999	-0.040276	-23.802883	-6.473857	-9.106865	-2.902301	-5.319859	0.000000	-10.000000	0.000000	-3.066667	-16.333334	1023.000000	1023.000000	2046.000000
32.299999	-0.039520	-23.356573	-6.049019	-9.196087	-2.777586	-5.333880	0.000000	-10.000000	-0.008333	-3.116667	-17.333334	1023.000000	1023.000000	2046.000000
32.320000	-0.039076	-23.093832	-5.578129	-9.430401	-2.748704	-5.336598	0.000000	-10.000000	-0.008333	-2.933333	-18.500000	1023.000000	1023.000000	2046.000000
32.340000	-0.039343	-23.251911	-5.413320	-9.832911	-2.669552	-5.336130	0.000000	-10.000000	-0.008333	-2.833333	-19.333334	1023.000000	1023.000000	2046.000000
32.360001	-0.039679	-23.450113	-5.414788	-10.082913	-2.461763	-5.490649	0.000000	-10.000000	0.000000	-3.100000	-20.333334	1023.000000	1023.000000	2046.000000
32.380001	-0.039770	-23.504206	-5.365820	-10.188354	-2.330447	-5.619586	0.000000	-10.000000	-0.008333	-3.333333	-21.333334	1023.000000	1023.000000	2046.000000
32.400002	-0.039519	-23.355450	-5.143188	-10.202288	-2.298643	-5.711331	0.000000	-10.000000	-0.008333	-3.300000	-22.500000	1023.000000	1023.000000	2046.000000
32.419998	-0.039464	-23.323076	-4.822754	-10.272330	-2.469425	-5.758565	0.000000	-10.000000	-0.008333	-2.966667	-23.500000	1023.000000	1023.000000	2046.000000
32.439999	-0.039424	-23.299576	-4.526179	-10.346050	-2.611838	-5.815510	0.000000	-10.000000	-0.008333	-2.183333	-24.500000	1023.000000	1023.000000	2046.000000
32.459999	-0.039588	-23.396503	-4.405564	-10.451838	-2.731155	-5.807946	0.000000	-10.000000	-0.025000	-1.200000	-25.333334	1023.000000	1023.000000	2046.000000
32.480000	-0.039413	-23.293119	-4.445425	-10.461617	-2.610602	-5.775476	0.000000	-10.000000	-0.033333	-0.333333	-25.833334	1023.000000	1023.000000	2046.000000
32.500000	-0.038873	-22.973736	-4.573843	-10.329244	-2.279866	-5.790785	0.000000	-10.000000	-0.041667	0.666667	-26.000000	1023.000000	1023.000000	2046.000000
32.520000	-0.038333	-22.654917	-4.439071	-10.220678	-2.221534	-5.773633	0.000000	-10.000000	-0.041667	1.700000	-26.000000	1023.000000	1023.000000	2046.000000
32.540001	-0.037451	-22.133787	-4.017698	-10.113761	-2.330563	-5.671764	0.000000	-10.000000	-0.066667	3.550000	-26.000000	1023.000000	1023.000000	2046.000000
32.560001	-0.036663	-21.668041	-3.701878	-10.118875	-2.363073	-5.484215	0.000000	-10.000000	-0.091667	5.950000	-26.000000	1023.000000	1023.000000	2046.000000
32.580002	-0.035673	-21.082983	-3.662994	-10.040701	-2.084746	-5.294541	0.000000	-10.000000	-0.133333	8.933333	-26.000000	1023.000000	1023.000000	2046.000000
32.599998	-0.034643	-20.474222	-3.738150	-9.809133	-1.687849	-5.239091	0.000000	-10.000000	-0.183333	12.016666	-26.000000	1023.000000	1023.000000	2046.000000
32.619999	-0.033462	-19.776155	-3.610223	-9.581255	-1.474601	-5.110077	0.000000	-10.000000	-0.233333	14.633334	-26.000000	1023.000000	1023.000000	2046.000000
32.639999	-0.032172	-19.013874	-3.183101	-9.356676	-1.536514	-4.937583	0.000000	-10.000000	-0.266667	16.700001	-26.000000	1023.000000	1023.000000	2046.000000
32.660000	-0.030856	-18.235701	-2.798304	-9.200039	-1.540454	-4.696904	0.000000	-10.000000	-0.316667	19.183334	-7.333333	1023.000000	1023.000000	2046.000000
32.680000	-0.029455	-17.407927	-2.646973	-8.996434	-1.313433	-4.451087	0.000000	-10.000000	-0.358333	20.916666	11.333333	1023.000000	1023.000000	2046.000000
32.700001	-0.028204	-16.668310	-2.675550	-8.723987	-0.970875	-4.297898	0.000000	-10.000000	-0.416667	22.533333	32.333332	1023.000000	1023.000000	2046.000000
32.720001	-0.026895	-15.894813	-2.633109	-8.408214	-0.707500	-4.145989	0.000000	-10.000000	-0.433333	23.100000	37.333332	1023.000000	1023.000000	2046.000000
32.740002	-0.025402	-15.012647	-2.383925	-8.037417	-0.582960	-4.008344	0.000000	-10.000000	-0.458333	24.000000	45.000000	1023.000000	1023.000000	2046.000000
32.759998	-0.023825	-14.080672	-1.977016	-7.778893	-0.604527	-3.720236	0.000000	-10.000000	-0.483333	24.933334	53.000000	1023.000000	1023.000000	2046.000000
32.779999	-0.022274	-13.163956	-1.621290	-7.535444	-0.611022	-3.396200	0.000000	-10.000000	-0.516667	25.933334	61.000000	1023.000000	1023.000000	2046.000000
32.799999	-0.020813	-12.300660	-1.535448	-7.245770	-0.371044	-3.148398	0.000000	-10.000000	-0.533333	26.816668	69.333336	1023.000000	1023.000000	2046.000000
32.820000	-0.019391	-11.459921	-1.646647	-6.838446	0.052739	-3.027566	0.000000	-10.000000	-0.541667	27.500000	78.000000	1023.000000	1023.000000	2046.000000
32.840000	-0.017755	-10.493331	-1.467968	-6.425645	0.264334	-2.864051	0.000000	-10.000000	-0.550000	28.016666	87.166664	1023.000000	1023.000000	2046.000000
32.860001	-0.016013	-9.463890	-0.967287	-6.161134	0.203207	-2.538677	0.000000	-10.000000	-0.575000	28.500000	96.500000	1023.000000	1023.000000	2046.000000
32.880001	-0.014544	-8.595453	-0.617375	-5.962037	0.172257	-2.188299	0.000000	-10.000000	-0.583333	28.933334	106.000000	1023.000000	1023.000000	2046.000000
32.900002	-0.013167	-7.781973	-0.823081	-5.515265	0.676174	-2.119801	0.000000	-10.000000	-0.608333	29.266666	115.666664	1023.000000	1023.000000	2046.000000
32.919998	-0.011887	-7.024965	-0.858081	-5.082715	0.962510	-2.046679	0.000000	-10.000000	-0.625000	29.600000	125.500000	1023.000000	1023.000000	2046.000000
32.939999	-0.010692	-6.318869	-0.504777	-4.817681	0.854279	-1.850690	0.000000	-10.000000	-0.650000	29.933334	135.333328	1023.000000	1023.000000	2046.000000
32.959999	-0.009739	-5.756034	-0.215626	-4.588308	0.703028	-1.655127	0.000000	-10.000000	-0.675000	30.450001	145.333328	1023.000000	1023.000000	2046.000000
32.980000	-0.008767	-5.181073	-0.281099	-4.228248	0.943699	-1.615425	0.000000	-10.000000	-0.691667	30.783335	155.333328	1023.000000	1023.000000	2046.000000
33.000000	-0.007680	-4.538638	-0.583322	-3.425785	1.462005	-1.991536	0.000000	-10.000000	-0.700000	31.233334	165.500000	1023.000000	1023.000000	2046.000000
33.020000	-0.006958	-4.112259	-0.336219	-3.342416	1.247440	-1.681064	0.000000	-10.000000	-0.700000	31.733334	175.666672	1023.000000	1023.000000	2046.000000
33.040001	-0.005247	-3.100765	0.194106	-3.104908	0.972661	-1.162624	0.000000	-10.000000	-0.700000	32.083336	186.166672	1023.000000	1023.000000	2046.000000
33.060001	-0.002922	-1.726842	0.324062	-2.483419	1.238606	-0.806091	0.000000	-10.000000	-0.716667	32.366669	196.833328	1023.000000	1023.000000	2046.000000
33.080002	-0.001770	-1.045826	0.016494	-1.925131	1.665266	-0.802454	0.000000	-10.000000	-0.708333	32.200001	207.666672	1023.000000	1023.000000	2046.000000
33.099998	-0.001625	-0.960196	-0.162590	-1.669805	1.838260	-0.966062	0.000000	-10.000000	-0.708333	32.133331	218.333328	1023.000000	1023.000000	2046.000000
33.119999	-0.003094	-1.828837	-0.307416	-1.725068	1.586537	-1.382890	0.000000	-10.000000	-0.700000	32.116669	229.000000	1023.000000	1023.000000	2046.000000
33.139999	-0.005312	-3.139285	-0.539402	-1.942584	1.071423	-1.728723	0.000000	-10.000000	-0.708333	32.266666	239.666672	1023.000000	1023.000000	2046.000000
33.160000	-0.007582	-4.480836	-1.311889	-2.009349	0.871353	-2.030951	0.000000	-10.000000	-0.708333	32.116669	250.500000	1023.000000	1023.000000	2046.000000
33.180000	-0.009706	-5.736536	-2.296769	-2.027224	0.876707	-2.289248	0.000000	-10.000000	-0.700000	32.083332	261.333344	1023.000000	1023.000000	2046.000000
33.200001	-0.010756	-6.356703	-2.755881	-2.072083	0.750755	-2.279494	0.000000	-10.000000	-0.683333	31.733334	272.000000	1023.000000	1023.000000	2046.000000
33.220001	-0.011037	-6.523099	-2.694296	-2.099548	0.345707	-2.074963	0.000000	-10.000000	-0.675000	31.733334	282.666656	1023.000000	1023.000000	2046.000000
33.240002	-0.010862	-6.419414	-2.699887	-2.025305	0.191605	-1.885827	0.000000	-10.000000	-0.675000	31.683334	293.166656	1023.000000	1023.000000	2046.000000
33.259998	-0.010691	-6.318168	-3.164041	-1.679258	0.463171	-1.938040	0.000000	-10.000000	-0.675000	31.733334	303.833344	1023.000000	1023.000000	2046.000000
33.279999	-0.010415	-6.155089	-3.516594	-1.346180	0.630226	-1.922541	0.000000	-10.000000	-0.683333	31.966667	314.333344	1023.000000	1023.000000	2046.000000
33.299999	-0.009491	-5.609106	-3.320247	-1.187615	0.430144	-1.531388	0.000000	-10.000000	-0.691667	31.800001	325.000000	1023.000000	1023.000000	2046.000000
33.320000	-0.008433	-4.983952	-3.129619	-1.026047	0.290824	-1.119110	0.000000	-10.000000	-0.683333	31.933334	335.666656	1023.000000	1023.000000	2046.000000
33.340000	-0.007800	-4.610061	-3.482451	-0.601829	0.592220	-1.118001	0.000000	-10.000000	-0.666667	31.616667	346.333344	1023.000000	1023.000000	2046.000000
33.360001	-0.006970	-4.119347	-3.657162	-0.198388	0.793661	-1.057457	0.000000	-10.000000	-0.650000	31.483334	357.000000	1023.000000	1023.000000	2046.000000
33.380001	-0.005569	-3.291526	-3.480900	0.019736	0.830702	-0.661064	0.000000	-10.000000	-0.666667	31.500000	367.500000	1023.000000	1023.000000	2046.000000
33.400002	-0.003849	-2.274604	-3.047651	0.178323	0.807150	-0.212426	0.000000	-10.000000	-0.658333	31.483334	378.000000	1023.000000	1023.000000	2046.000000
33.419998	-0.002368	-1.399242	-2.832171	0.328212	0.988584	0.116133	0.000000	-10.000000	-0.650000	31.350000	388.666656	1023.000000	1023.000000	2046.000000
33.439999	-0.000841	-0.497192	-2.757531	0.706468	1.391775	0.162096	0.000000	-10.000000	-0.625000	31.166666	399.166656	1023.000000	1023.000000	2046.000000
33.459999	0.000776	0.458384	-2.625437	1.022316	1.793282	0.268224	0.000000	-10.000000	-0.616667	31.050001	409.500000	1023.000000	1023.000000	2046.000000
33.480000	0.002605	1.539569	-2.183878	1.100913	2.011643	0.610891	0.000000	-10.000000	-0.608333	31.116667	419.833344	1023.000000	1023.000000	2046.000000
33.500000	0.004270	2.523710	-1.565019	0.955202	2.103851	1.029675	0.000000	-10.000000	-0.591667	30.800001	430.166656	1023.000000	1023.000000	2046.000000
33.520000	0.005418	3.201815	-1.108433	0.986914	2.249075	1.074258	0.000000	-10.000000	-0.575000	30.533335	440.500000	1023.000000	1023.000000	2046.000000
33.540001	0.006099	3.604680	-0.965364	1.184931	2.509203	0.875910	0.000000	-10.000000	-0.575000	30.016666	450.500000	1023.000000	1023.000000	2046.000000
33.560001	0.006584	3.891025	-1.016179	1.481053	2.774330	0.651820	0.000000	-10.000000	-0.583333	29.766666	460.500000	1023.000000	1023.000000	2046.000000
33.580002	0.007755	4.583284	-0.732589	1.566409	2.794945	0.954520	0.000000	-10.000000	-0.591667	29.466667	470.500000	1023.000000	1023.000000	2046.000000
33.599998	0.008983	5.308999	-0.206122	1.656896	2.641758	1.216466	0.000000	-10.000000	-0.575000	29.233334	480.500000	1023.000000	1023.000000	2046.000000
33.619999	0.010144	5.995244	0.089727	1.900409	2.699559	1.305549	0.000000	-10.000000	-0.550000	28.766666	490.500000	1023.000000	1023.000000	2046.000000
33.639999	0.011233	6.638473	0.091510	2.374870	3.011479	1.160614	0.000000	-10.000000	-0.525000	28.350000	500.166656	1023.000000	1023.000000	2046.000000
33.660000	0.012416	7.337732	0.097420	2.749655	3.280608	1.210050	0.000000	-10.000000	-0.500000	27.683334	509.833344	1023.000000	1023.000000	2046.000000
33.680000	0.013848	8.184225	0.244517	3.020988	3.490414	1.428307	0.000000	-10.000000	-0.475000	27.233334	519.166687	1023.000000	1023.000000	2046.000000
33.700001	0.015559	9.195655	0.706011	3.137757	3.501936	1.849951	0.000000	-10.000000	-0.441667	26.316668	528.500000	1023.000000	1023.000000	2046.000000
33.720001	0.017326	10.239868	1.169123	3.347011	3.588731	2.135003	0.000000	-10.000000	-0.416667	25.616667	537.333313	1023.000000	1023.000000	2046.000000
33.740002	0.018603	10.994369	1.276560	3.718113	3.908337	2.091358	0.000000	-10.000000	-0.383333	24.466667	545.833313	1023.000000	1023.000000	2046.000000
33.759998	0.019605	11.586360	1.181577	4.060940	4.291593	2.052250	0.000000	-10.000000	-0.350000	23.683334	554.000000	1023.000000	1023.000000	2046.000000
33.779999	0.020845	12.319538	1.324328	4.298645	4.461957	2.234608	0.000000	-10.000000	-0.316667	22.733334	562.000000	1023.000000	1023.000000	2046.000000
33.799999	0.022344	13.205216	1.805025	4.384032	4.392098	2.624061	0.000000	-10.000000	-0.291667	21.683334	569.833313	1023.000000	1023.000000	2046.000000
33.820000	0.023834	14.085709	2.143214	4.549376	4.557927	2.835191	0.000000	-10.000000	-0.283333	20.666668	577.333313	1023.000000	1023.000000	2046.000000
33.840000	0.024516	14.488828	2.133317	4.873374	4.786685	2.695452	0.000000	-10.000000	-0.250000	19.533335	584.500000	1023.000000	1023.000000	2046.000000
33.860001	0.025090	14.828156	2.014436	5.139384	5.053933	2.620402	0.000000	-10.000000	-0.233333	18.350000	591.166687	1023.000000	1023.000000	2046.000000
33.880001	0.026108	15.429781	2.229633	5.219253	5.053448	2.927448	0.000000	-10.000000	-0.200000	17.049999	597.500000	1023.000000	1023.000000	2046.000000
33.900002	0.027300	16.134134	2.665036	5.192732	5.004534	3.271833	0.000000	-10.000000	-0.191667	16.166666	601.500000	1023.000000	1023.000000	2046.000000
33.919998	0.028164	16.644985	2.791967	5.384878	5.194639	3.273501	0.000000	-10.000000	-0.141667	14.633333	607.000000	1023.000000	1023.000000	2046.000000
33.939999	0.028458	16.818853	2.695023	5.701592	5.402457	3.019782	0.000000	-10.000000	-0.100000	12.633333	611.833313	1023.000000	1023.000000	2046.000000
33.959999	0.029600	17.493319	2.718673	5.879697	5.623633	3.271316	0.000000	-10.000000	-0.041667	9.883333	618.000000	1023.000000	1023.000000	2046.000000
33.980000	0.031503	18.618057	3.265783	5.926370	5.592139	3.833765	0.000000	-10.000000	-0.016667	7.683333	621.666687	1023.000000	1023.000000	2046.000000
34.000000	0.032563	19.244907	3.434849	6.277635	5.768823	3.763601	0.000000	-10.000000	-0.016667	5.550000	624.833313	1023.000000	1023.000000	2046.000000
34.020000	0.033054	19.534678	3.288430	6.734934	6.027603	3.483710	0.000000	-10.000000	-0.016667	3.316667	627.000000	1023.000000	1023.000000	2046.000000
34.040001	0.034046	20.121000	3.436455	7.074412	6.113962	3.496172	0.000000	-10.000000	-0.016667	1.416667	628.333313	1023.000000	1023.000000	2046.000000
34.060001	0.034791	20.561523	3.909555	6.794436	5.842943	4.014590	0.000000	-10.000000	0.000000	-0.483333	628.833313	1023.000000	1023.000000	2046.000000
34.080002	0.035255	20.835531	3.987475	7.194229	5.873740	3.780087	0.000000	-10.000000	0.000000	-2.216667	629.000000	1023.000000	1023.000000	2046.000000
34.099998	0.034918	20.636688	3.649932	7.394834	6.056483	3.535440	0.000000	-10.000000	0.008333	-4.383333	629.000000	1023.000000	1023.000000	2046.000000
34.119999	0.034096	20.150541	3.663385	7.007312	5.818264	3.661581	0.000000	-10.000000	0.025000	-6.400000	629.000000	1023.000000	1023.000000	2046.000000
34.139999	0.032075	18.956148	3.474839	6.644222	5.629095	3.207991	0.000000	-10.000000	0.041667	-7.733334	629.000000	1023.000000	1023.000000	2046.000000
34.160000	0.028085	16.597984	2.773984	6.310218	5.304930	2.208853	0.000000	-10.000000	0.050000	-9.050000	629.000000	1023.000000	1023.000000	2046.000000
34.180000	0.024004	14.186651	1.839845	5.956227	4.881451	1.509128	0.000000	-10.000000	0.058333	-10.083333	629.000000	1023.000000	1023.000000	2046.000000
34.200001	0.020799	12.292057	1.218835	5.310347	4.273252	1.489624	0.000000	-10.000000	0.075000	-11.233334	629.000000	1023.000000	1023.000000	2046.000000
34.220001	0.018585	10.983800	0.804709	4.911817	3.924151	1.343122	0.000000	-10.000000	0.083333	-11.883333	622.000000	1023.000000	1023.000000	2046.000000
34.240002	0.016123	9.528841	0.264382	4.651344	3.728037	0.885078	0.000000	-10.000000	0.083333	-12.600000	612.000000	1023.000000	1023.000000	2046.000000
34.259998	0.013793	8.151381	-0.339254	4.412822	3.553756	0.524056	0.000000	-10.000000	0.075000	-13.200001	602.000000	1023.000000	1023.000000	2046.000000
34.279999	0.012253	7.241695	-0.713343	4.073322	3.291732	0.589984	0.000000	-10.000000	0.083333	-13.833334	597.500000	1023.000000	1023.000000	2046.000000
34.299999	0.011431	6.755900	-0.832726	3.783358	3.001846	0.803422	0.000000	-10.000000	0.108333	-14.383333	594.500000	1023.000000	1023.000000	2046.000000
34.320000	0.010850	6.412603	-0.931482	3.665954	2.865108	0.813024	0.000000	-10.000000	0.133333	-15.200001	589.666687	1023.000000	1023.000000	2046.000000
34.340000	0.009674	5.717109	-1.216370	3.613991	2.743051	0.576436	0.000000	-10.000000	0.175000	-16.116667	584.666687	1023.000000	1023.000000	2046.000000
34.360001	0.008447	4.991898	-1.696799	3.581244	2.717863	0.389590	0.000000	-10.000000	0.191667	-17.083334	579.166687	1023.000000	1023.000000	2046.000000
34.380001	0.007712	4.557744	-1.919032	3.379499	2.548281	0.548997	0.000000	-10.000000	0.216667	-18.033333	573.500000	1023.000000	1023.000000	2046.000000
34.400002	0.007419	4.384804	-1.929539	3.140915	2.378208	0.795221	0.000000	-10.000000	0.225000	-18.816666	567.500000	1023.000000	1023.000000	2046.000000
34.419998	0.007239	4.278298	-1.867196	2.969766	2.345381	0.830346	0.000000	-10.000000	0.250000	-19.616667	561.166687	1023.000000	1023.000000	2046.000000
34.439999	0.006618	3.911314	-1.925053	2.756087	2.414954	0.665326	0.000000	-10.000000	0.275000	-20.366667	554.666687	1023.000000	1023.000000	2046.000000
34.459999	0.005911	3.493568	-2.052655	2.524629	2.464897	0.556697	0.000000	-10.000000	0.308333	-21.250000	547.833313	1023.000000	1023.000000	2046.000000
34.480000	0.005849	3.456508	-1.978360	2.247769	2.470394	0.716706	0.000000	-10.000000	0.341667	-21.916668	540.833313	1023.000000	1023.000000	2046.000000
34.500000	0.006086	3.596588	-1.714934	1.832856	2.477834	1.000832	0.000000	-10.000000	0.366667	-22.633335	533.500000	1023.000000	1023.000000	2046.000000
34.520000	0.005966	3.525911	-1.486328	1.433169	2.582686	0.996384	0.000000	-10.000000	0.400000	-23.316668	525.833313	1023.000000	1023.000000	2046.000000
34.540001	0.005217	3.083437	-1.378896	1.131597	2.711181	0.619556	0.000000	-10.000000	0.425000	-23.883333	518.000000	1023.000000	1023.000000	2046.000000
34.560001	0.004053	2.395228	-1.432313	0.798200	2.773135	0.256205	0.000000	-10.000000	0.450000	-24.216667	510.000000	1023.000000	1023.000000	2046.000000
34.580002	0.003321	1.962612	-1.311027	0.331554	2.630151	0.311934	0.000000	-10.000000	0.450000	-24.283335	504.666656	1023.000000	1023.000000	2046.000000
34.599998	0.002899	1.713513	-1.082975	0.006568	2.549922	0.239998	0.000000	-10.000000	0.450000	-24.416668	496.666656	1023.000000	1023.000000	2046.000000
34.619999	0.002006	1.185818	-1.018786	-0.230187	2.573624	-0.138833	0.000000	-10.000000	0.466667	-24.783333	488.500000	1023.000000	1023.000000	2046.000000
34.639999	0.000857	0.506472	-1.148167	-0.377442	2.532571	-0.500490	0.000000	-10.000000	0.475000	-25.333334	477.500000	1023.000000	1023.000000	2046.000000
34.660000	0.000322	0.190543	-1.000427	-0.790981	2.315420	-0.333468	0.000000	-10.000000	0.483333	-25.766666	471.833344	1023.000000	1023.000000	2046.000000
34.680000	0.000255	0.150545	-0.822384	-0.984404	2.318933	-0.361600	0.000000	-10.000000	0.483333	-26.183334	463.166656	1023.000000	1023.000000	2046.000000
34.700001	-0.000227	-0.133940	-0.680069	-1.083449	2.292310	-0.662732	0.000000	-10.000000	0.491667	-26.416666	457.333344	1023.000000	1023.000000	2046.000000
34.720001	-0.000901	-0.532650	-0.818964	-1.177195	2.379271	-0.915762	0.000000	-10.000000	0.516667	-26.866667	445.500000	1023.000000	1023.000000	2046.000000
34.740002	-0.001117	-0.660381	-0.784951	-1.495681	2.290440	-0.670188	0.000000	-10.000000	0.525000	-27.033333	436.500000	1023.000000	1023.000000	2046.000000
34.759998	-0.000950	-0.561547	-0.533284	-1.668401	2.286609	-0.646470	0.000000	-10.000000	0.525000	-27.116667	424.500000	1023.000000	1023.000000	2046.000000
34.779999	-0.001212	-0.716183	-0.471802	-1.702085	2.414254	-0.956551	0.000000	-10.000000	0.516667	-27.033333	415.500000	1023.000000	1023.000000	2046.000000
34.799999	-0.001745	-1.031554	-0.576966	-1.810584	2.466470	-1.110473	0.000000	-10.000000	0.533333	-26.866667	406.500000	1023.000000	1023.000000	2046.000000
34.820000	-0.002039	-1.205015	-0.468997	-2.119265	2.294396	-0.911149	0.000000	-10.000000	0.541667	-27.016666	397.500000	1023.000000	1023.000000	2046.000000
34.840000	-0.002058	-1.216488	-0.328694	-2.303964	2.327371	-0.911200	0.000000	-10.000000	0.533333	-27.066668	388.500000	1023.000000	1023.000000	2046.000000
34.860001	-0.002470	-1.459522	-0.295695	-2.349056	2.426902	-1.241673	0.000000	-10.000000	0.508333	-27.266666	379.500000	1023.000000	1023.000000	2046.000000
34.880001	-0.003059	-1.807955	-0.350278	-2.493992	2.426350	-1.390034	0.000000	-10.000000	0.500000	-27.100000	370.333344	1023.000000	1023.000000	2046.000000
34.900002	-0.003481	-2.057077	-0.323625	-2.740022	2.238338	-1.231769	0.000000	-10.000000	0.500000	-26.983334	364.166656	1023.000000	1023.000000	2046.000000
34.919998	-0.003479	-2.055916	-0.217601	-2.883433	2.249531	-1.204413	0.000000	-10.000000	0.508333	-26.783333	358.000000	1023.000000	1023.000000	2046.000000
34.939999	-0.003712	-2.193892	-0.127414	-2.970797	2.339977	-1.435658	0.000000	-10.000000	0.508333	-26.683334	349.166656	1023.000000	1023.000000	2046.000000
34.959999	-0.003475	-2.054005	-0.048901	-2.945818	2.428838	-1.488123	0.000000	-10.000000	0.500000	-26.533333	337.333344	1023.000000	1023.000000	2046.000000
34.980000	-0.002791	-1.649259	0.131497	-2.940550	2.306895	-1.147101	0.000000	-10.000000	0.483333	-26.450001	328.500000	1023.000000	1023.000000	2046.000000
35.000000	-0.001851	-1.094001	0.269365	-2.827279	2.414917	-0.951004	0.000000	-10.000000	0.483333	-26.233334	322.666656	1023.000000	1023.000000	2046.000000
35.020000	-0.001450	-0.857216	0.497784	-2.529421	2.451982	-1.277561	0.000000	-10.000000	0.483333	-26.033333	316.833344	1023.000000	1023.000000	2046.000000
35.040001	-0.001720	-1.016484	0.543430	-2.609693	2.418980	-1.369202	0.000000	-10.000000	0.475000	-25.600000	305.333344	1023.000000	1023.000000	2046.000000
35.060001	-0.002405	-1.421628	0.500368	-2.848549	2.204244	-1.277690	0.000000	-10.000000	0.466667	-25.116667	294.000000	1023.000000	1023.000000	2046.000000
35.080002	-0.002031	-1.200136	0.531918	-2.852513	2.107637	-0.987179	0.000000	-10.000000	0.458333	-24.783335	282.666656	1023.000000	1023.000000	2046.000000
35.099998	-0.002499	-1.476932	0.465689	-2.972300	2.158788	-1.129109	0.000000	-10.000000	0.466667	-24.733334	274.333344	1023.000000	1023.000000	2046.000000
35.119999	-0.004372	-2.584054	0.271436	-3.295584	2.096598	-1.656504	0.000000	-10.000000	0.466667	-24.900002	268.666656	1023.000000	1023.000000	2046.000000
35.139999	-0.007319	-4.325350	-0.201075	-3.628038	1.825656	-2.321892	0.000000	-10.000000	0.466667	-24.850000	263.333344	1023.000000	1023.000000	2046.000000
35.160000	-0.010776	-6.368337	-0.808454	-3.976398	1.279470	-2.862955	0.000000	-10.000000	0.441667	-24.300001	255.333328	1023.000000	1023.000000	2046.000000
35.180000	-0.013976	-8.259833	-1.440217	-4.294113	0.814517	-3.340020	0.000000	-10.000000	0.400000	-23.500000	244.666672	1023.000000	1023.000000	2046.000000
35.200001	-0.017204	-10.167272	-2.171687	-4.592579	0.394815	-3.797821	0.000000	-10.000000	0.366667	-22.800001	236.666672	1023.000000	1023.000000	2046.000000
35.220001	-0.020070	-11.861481	-2.909410	-4.843642	0.122782	-4.231210	0.000000	-10.000000	0.341667	-22.350000	231.500000	1023.000000	1023.000000	2046.000000
35.240002	-0.022620	-13.368418	-3.527308	-5.159519	-0.232616	-4.448975	0.000000	-10.000000	0.341667	-21.966667	226.500000	1023.000000	1023.000000	2046.000000
35.259998	-0.024539	-14.502265	-3.920164	-5.524251	-0.652489	-4.405361	0.000000	-10.000000	0.325000	-21.516666	219.166672	1023.000000	1023.000000	2046.000000
35.279999	-0.025968	-15.347192	-4.258382	-5.750100	-0.912883	-4.425826	0.000000	-10.000000	0.325000	-21.266666	212.000000	1023.000000	1023.000000	2046.000000
35.299999	-0.027120	-16.027966	-4.535393	-5.871937	-1.062887	-4.557748	0.000000	-10.000000	0.316667	-21.116667	205.000000	1023.000000	1023.000000	2046.000000
35.320000	-0.028275	-16.710779	-4.823720	-5.992978	-1.135717	-4.758365	0.000000	-10.000000	0.316667	-20.916668	195.500000	1023.000000	1023.000000	2046.000000
35.340000	-0.029246	-17.284624	-5.104531	-6.119284	-1.338899	-4.721911	0.000000	-10.000000	0.308333	-20.583334	186.166672	1023.000000	1023.000000	2046.000000
35.360001	-0.029950	-17.700584	-5.304361	-6.327814	-1.561157	-4.507253	0.000000	-10.000000	0.300000	-20.333334	179.166672	1023.000000	1023.000000	2046.000000
35.380001	-0.030383	-17.956118	-5.495072	-6.382235	-1.644580	-4.434231	0.000000	-10.000000	0.300000	-20.116667	174.666672	1023.000000	1023.000000	2046.000000
35.400002	-0.030783	-18.192760	-5.614543	-6.423779	-1.659659	-4.494780	0.000000	-10.000000	0.300000	-19.900002	170.166672	1023.000000	1023.000000	2046.000000
35.419998	-0.030949	-18.290579	-5.610541	-6.500554	-1.652091	-4.527393	0.000000	-10.000000	0.266667	-19.583334	163.500000	1023.000000	1023.000000	2046.000000
35.439999	-0.031062	-18.357773	-5.578888	-6.669952	-1.719180	-4.389753	0.000000	-10.000000	0.233333	-19.116667	155.000000	1023.000000	1023.000000	2046.000000
35.459999	-0.030637	-18.106640	-5.416701	-6.879637	-1.778636	-4.031666	0.000000	-10.000000	0.200000	-18.783335	148.666672	1023.000000	1023.000000	2046.000000
35.480000	-0.030011	-17.736355	-5.223168	-6.944124	-1.638126	-3.930936	0.000000	-10.000000	0.191667	-18.350000	140.166672	1023.000000	1023.000000	2046.000000
35.500000	-0.029776	-17.597761	-4.977903	-7.175533	-1.465016	-3.979309	0.000000	-10.000000	0.183333	-18.150002	135.833328	1023.000000	1023.000000	2046.000000
35.520000	-0.029665	-17.532015	-4.742867	-7.384805	-1.214707	-4.189636	0.000000	-10.000000	0.183333	-17.566668	127.833336	1023.000000	1023.000000	2046.000000
35.540001	-0.030179	-17.835836	-4.544752	-7.748092	-1.235104	-4.307889	0.000000	-10.000000	0.191667	-17.150002	122.166664	1023.000000	1023.000000	2046.000000
35.560001	-0.030790	-18.196850	-4.438917	-8.155726	-1.300459	-4.301747	0.000000	-10.000000	0.200000	-16.733334	116.500000	1023.000000	1023.000000	2046.000000
35.580002	-0.031199	-18.438507	-4.352836	-8.374871	-1.339526	-4.371274	0.000000	-10.000000	0.191667	-16.633333	112.666664	1023.000000	1023.000000	2046.000000
35.599998	-0.031310	-18.504244	-4.254101	-8.527999	-1.332415	-4.389729	0.000000	-10.000000	0.183333	-16.350000	109.000000	1023.000000	1023.000000	2046.000000
35.619999	-0.031598	-18.674248	-4.197410	-8.583156	-1.311627	-4.582056	0.000000	-10.000000	0.166667	-15.900001	103.500000	1023.000000	1023.000000	2046.000000
35.639999	-0.031960	-18.888147	-4.052634	-8.686702	-1.363983	-4.784829	0.000000	-10.000000	0.158333	-15.433333	98.166664	1023.000000	1023.000000	2046.000000
35.660000	-0.032350	-19.118767	-3.968523	-8.773184	-1.426005	-4.951055	0.000000	-10.000000	0.150000	-14.850000	93.000000	1023.000000	1023.000000	2046.000000
35.680000	-0.032561	-19.243397	-3.901963	-8.857100	-1.550141	-4.934193	0.000000	-10.000000	0.150000	-14.316667	88.000000	1023.000000	1023.000000	2046.000000
35.700001	-0.032410	-19.154388	-3.869048	-8.870215	-1.641843	-4.773282	0.000000	-10.000000	0.133333	-13.800000	83.333336	1023.000000	1023.000000	2046.000000
35.720001	-0.032330	-19.106995	-3.838919	-8.895142	-1.554259	-4.818676	0.000000	-10.000000	0.116667	-13.583333	78.666664	1023.000000	1023.000000	2046.000000
35.740002	-0.032107	-18.975451	-3.727738	-8.912697	-1.412039	-4.922977	0.000000	-10.000000	0.091667	-13.100000	72.666664	1023.000000	1023.000000	2046.000000
35.759998	-0.031859	-18.828468	-3.586300	-8.941871	-1.439947	-4.860350	0.000000	-10.000000	0.083333	-12.683333	68.000000	1023.000000	1023.000000	2046.000000
35.779999	-0.031605	-18.678720	-3.503601	-9.000541	-1.505067	-4.669513	0.000000	-10.000000	0.066667	-12.183333	63.666668	1023.000000	1023.000000	2046.000000
35.799999	-0.031301	-18.498644	-3.454144	-8.967920	-1.448455	-4.628125	0.000000	-10.000000	0.058333	-11.883333	61.000000	1023.000000	1023.000000	2046.000000
35.820000	-0.030980	-18.309166	-3.408580	-8.942732	-1.278251	-4.679604	0.000000	-10.000000	0.050000	-11.350000	57.000000	1023.000000	1023.000000	2046.000000
35.840000	-0.030720	-18.155561	-3.299438	-8.909923	-1.163049	-4.783151	0.000000	-10.000000	0.050000	-10.600000	52.000000	1023.000000	1023.000000	2046.000000
35.860001	-0.030572	-18.067944	-3.198206	-8.960780	-1.162017	-4.746941	0.000000	-10.000000	0.050000	-10.033333	48.333332	1023.000000	1023.000000	2046.000000
35.880001	-0.030298	-17.906097	-3.011560	-9.008294	-1.315807	-4.570436	0.000000	-10.000000	0.041667	-9.516666	45.000000	1023.000000	1023.000000	2046.000000
35.900002	-0.029934	-17.690727	-3.000742	-8.948774	-1.269772	-4.471439	0.000000	-10.000000	0.025000	-9.200000	43.000000	1023.000000	1023.000000	2046.000000
35.919998	-0.029758	-17.587061	-2.982514	-8.908928	-1.193386	-4.502234	0.000000	-10.000000	0.025000	-8.733334	40.000000	1023.000000	1023.000000	2046.000000
35.939999	-0.029540	-17.457874	-2.888152	-8.883234	-1.112695	-4.573792	0.000000	-10.000000	0.016667	-8.200000	36.166668	1023.000000	1023.000000	2046.000000
35.959999	-0.029307	-17.320549	-2.793708	-8.884632	-1.060652	-4.581556	0.000000	-10.000000	0.016667	-7.800000	33.333332	1023.000000	1023.000000	2046.000000
35.980000	-0.029092	-17.193462	-2.636867	-8.883625	-1.201819	-4.471150	0.000000	-10.000000	0.000000	-7.383334	29.833334	1023.000000	1023.000000	2046.000000
36.000000	-0.028814	-17.029232	-2.607134	-8.908806	-1.220204	-4.293088	0.000000	-10.000000	0.000000	-7.216667	28.166666	1023.000000	1023.000000	2046.000000
36.020000	-0.028566	-16.882519	-2.563179	-8.874662	-1.168336	-4.276342	0.000000	-10.000000	0.000000	-6.983334	25.833334	1023.000000	1023.000000	2046.000000
36.040001	-0.028359	-16.760437	-2.544712	-8.792411	-1.051284	-4.372029	0.000000	-10.000000	0.000000	-6.766667	23.500000	1023.000000	1023.000000	2046.000000
36.060001	-0.028062	-16.584635	-2.484271	-8.785477	-0.934171	-4.380718	0.000000	-10.000000	0.000000	-6.550000	21.166666	1023.000000	1023.000000	2046.000000
36.080002	-0.027754	-16.402580	-2.333124	-8.798977	-1.014652	-4.255826	0.000000	-10.000000	0.000000	-6.316667	18.833334	1023.000000	1023.000000	2046.000000
36.099998	-0.027473	-16.236732	-2.227205	-8.779970	-1.107958	-4.121600	0.000000	-10.000000	0.000000	-6.116667	17.500000	1023.000000	1023.000000	2046.000000
36.119999	-0.027187	-16.067739	-2.274718	-8.730308	-0.996088	-4.066625	0.000000	-10.000000	0.000000	-5.866667	15.500000	1023.000000	1023.000000	2046.000000
36.139999	-0.026864	-15.876528	-2.198242	-8.618981	-0.911937	-4.147368	0.000000	-10.000000	0.000000	-5.516667	13.500000	1023.000000	1023.000000	2046.000000
36.160000	-0.026231	-15.502438	-2.075929	-8.583500	-0.787272	-4.055737	0.000000	-10.000000	0.000000	-5.100000	11.666667	1023.000000	1023.000000	2046.000000
36.180000	-0.025630	-15.147548	-1.950541	-8.477336	-0.764013	-3.955657	0.000000	-10.000000	0.000000	-4.683333	10.000000	1023.000000	1023.000000	2046.000000
36.200001	-0.025417	-15.021277	-1.808427	-8.442081	-0.911489	-3.859281	0.000000	-10.000000	0.000000	-4.266667	8.500000	1023.000000	1023.000000	2046.000000
36.220001	-0.025359	-14.987421	-1.831517	-8.322311	-0.953804	-3.879789	0.000000	-10.000000	0.000000	-3.933333	7.000000	1023.000000	1023.000000	2046.000000
36.240002	-0.025217	-14.902957	-1.916966	-7.790517	-0.792838	-4.402636	0.000000	-10.000000	-0.016667	-3.450000	5.333333	1023.000000	1023.000000	2046.000000
36.259998	-0.025974	-15.350499	-1.850729	-8.152372	-1.061633	-4.285765	0.000000	-10.000000	-0.033333	-3.150000	4.166667	1023.000000	1023.000000	2046.000000
36.279999	-0.025573	-15.113688	-1.759495	-8.146478	-1.082724	-4.124990	0.000000	-10.000000	-0.041667	-2.733333	3.166667	1023.000000	1023.000000	2046.000000
36.299999	-0.024959	-14.750545	-1.735996	-8.082279	-1.085466	-3.846804	0.000000	-10.000000	-0.033333	-2.416667	2.500000	1023.000000	1023.000000	2046.000000
36.320000	-0.025249	-14.922447	-1.825365	-8.123760	-1.115549	-3.857773	0.000000	-10.000000	-0.025000	-2.266667	1.666667	1023.000000	1023.000000	2046.000000
36.340000	-0.026509	-15.666525	-2.101944	-8.226440	-1.178462	-4.159678	0.000000	-10.000000	-0.033333	-2.400000	0.833333	1023.000000	1023.000000	2046.000000
36.360001	-0.028675	-16.947140	-2.525065	-8.340435	-1.366422	-4.715218	0.000000	-10.000000	-0.041667	-2.633333	0.333333	1023.000000	1023.000000	2046.000000
36.380001	-0.031502	-18.617567	-3.037289	-8.468830	-1.622774	-5.488673	0.000000	-10.000000	-0.041667	-2.050000	-0.333333	1023.000000	1023.000000	2046.000000
36.400002	-0.034890	-20.619953	-3.846192	-8.778148	-2.024122	-5.971491	0.000000	-10.000000	-0.033333	-0.733333	-0.666667	1023.000000	1023.000000	2046.000000
36.419998	-0.037717	-22.290600	-4.613566	-9.078006	-2.534130	-6.064898	0.000000	-10.000000	-0.033333	1.066667	-1.000000	1023.000000	1023.000000	2046.000000
36.439999	-0.039815	-23.530693	-5.237967	-9.268507	-2.895798	-6.128423	0.000000	-10.000000	-0.041667	2.683333	-1.000000	1023.000000	1023.000000	2046.000000
36.459999	-0.041376	-24.453104	-5.731884	-9.363018	-3.077372	-6.280830	0.000000	-10.000000	-0.050000	3.633333	-1.000000	1023.000000	1023.000000	2046.000000
36.480000	-0.042158	-24.915140	-6.083173	-9.343434	-3.096723	-6.391810	0.000000	-10.000000	-0.058333	4.583333	-1.000000	1023.000000	1023.000000	2046.000000
36.500000	-0.042379	-25.045965	-6.208230	-9.372602	-3.212990	-6.252144	0.000000	-10.000000	-0.083333	5.800000	-1.000000	1023.000000	1023.000000	2046.000000
36.520000	-0.042346	-25.026367	-6.322675	-9.350920	-3.297402	-6.055370	0.000000	-10.000000	-0.108333	7.766667	-1.000000	1023.000000	1023.000000	2046.000000
36.540001	-0.042305	-25.002314	-6.518792	-9.212539	-3.361187	-5.909796	0.000000	-10.000000	-0.150000	10.833333	-1.000000	1023.000000	1023.000000	2046.000000
36.560001	-0.042221	-24.952402	-6.752225	-9.060954	-3.355055	-5.784168	0.000000	-10.000000	-0.175000	13.166667	-1.000000	1023.000000	1023.000000	2046.000000
36.580002	-0.041805	-24.706629	-6.857203	-8.867692	-3.317939	-5.663795	0.000000	-10.000000	-0.216667	15.266667	-1.000000	1023.000000	1023.000000	2046.000000
36.599998	-0.040991	-24.225750	-6.929083	-8.675200	-3.162746	-5.458722	0.000000	-10.000000	-0.258333	16.966667	8.833333	1023.000000	1023.000000	2046.000000
36.619999	-0.039816	-23.531031	-6.789102	-8.527002	-3.060729	-5.154197	0.000000	-10.000000	-0.300000	18.666668	18.666666	1023.000000	1023.000000	2046.000000
36.639999	-0.038539	-22.776258	-6.565770	-8.423110	-3.001145	-4.786234	0.000000	-10.000000	-0.325000	20.133333	30.500000	1023.000000	1023.000000	2046.000000
36.660000	-0.037226	-22.000742	-6.438181	-8.209938	-2.856957	-4.495666	0.000000	-10.000000	-0.350000	20.683334	34.833332	1023.000000	1023.000000	2046.000000
36.680000	-0.035604	-21.041811	-6.170475	-7.994158	-2.584824	-4.292353	0.000000	-10.000000	-0.383333	21.733334	41.500000	1023.000000	1023.000000	2046.000000
36.700001	-0.033834	-19.995808	-5.734772	-7.888901	-2.237661	-4.134472	0.000000	-10.000000	-0.416667	22.650000	48.666668	1023.000000	1023.000000	2046.000000
36.720001	-0.032268	-19.070206	-5.237939	-7.988468	-1.995141	-3.848657	0.000000	-10.000000	-0.433333	23.533333	56.166668	1023.000000	1023.000000	2046.000000
36.740002	-0.031083	-18.369864	-4.871341	-8.057009	-1.787758	-3.653756	0.000000	-10.000000	-0.458333	24.600000	66.666664	1023.000000	1023.000000	2046.000000
36.759998	-0.030422	-17.979643	-4.693931	-7.962225	-1.592112	-3.731374	0.000000	-10.000000	-0.483333	25.516666	74.666664	1023.000000	1023.000000	2046.000000
36.779999	-0.029637	-17.515535	-4.458920	-7.759808	-1.439088	-3.857720	0.000000	-10.000000	-0.508333	26.233334	83.000000	1023.000000	1023.000000	2046.000000
36.799999	-0.028542	-16.868187	-4.191200	-7.608905	-1.318585	-3.749498	0.000000	-10.000000	-0.516667	26.433334	88.833336	1023.000000	1023.000000	2046.000000
36.820000	-0.027298	-16.133169	-3.892259	-7.411711	-1.288927	-3.540273	0.000000	-10.000000	-0.525000	26.866667	97.666664	1023.000000	1023.000000	2046.000000
36.840000	-0.026383	-15.592408	-3.730148	-7.090829	-1.270363	-3.501068	0.000000	-10.000000	-0.533333	27.366667	106.500000	1023.000000	1023.000000	2046.000000
36.860001	-0.025381	-14.999943	-3.611051	-6.747632	-1.161739	-3.479521	0.000000	-10.000000	-0.550000	27.850000	115.500000	1023.000000	1023.000000	2046.000000
36.880001	-0.023992	-14.179335	-3.456856	-6.403869	-0.936938	-3.381672	0.000000	-10.000000	-0.575000	28.383333	124.666664	1023.000000	1023.000000	2046.000000
36.900002	-0.022367	-13.218819	-3.173088	-6.084812	-0.849825	-3.111094	0.000000	-10.000000	-0.600000	28.850000	134.000000	1023.000000	1023.000000	2046.000000
36.919998	-0.020628	-12.190926	-2.961079	-5.768630	-0.662463	-2.798754	0.000000	-10.000000	-0.616667	29.416668	143.666672	1023.000000	1023.000000	2046.000000
36.939999	-0.019244	-11.373004	-2.753454	-5.401011	-0.556783	-2.661756	0.000000	-10.000000	-0.633333	29.850000	156.833328	1023.000000	1023.000000	2046.000000
36.959999	-0.017510	-10.348435	-2.573474	-4.989158	-0.263793	-2.522011	0.000000	-10.000000	-0.641667	30.250000	166.833328	1023.000000	1023.000000	2046.000000
36.980000	-0.015648	-9.247766	-2.308689	-4.610335	0.006364	-2.335105	0.000000	-10.000000	-0.658333	30.250000	176.833328	1023.000000	1023.000000	2046.000000
37.000000	-0.013661	-8.073615	-1.914939	-4.345627	0.124072	-1.937121	0.000000	-10.000000	-0.666667	30.483334	183.500000	1023.000000	1023.000000	2046.000000
37.020000	-0.011892	-7.028457	-1.710158	-3.971817	0.341867	-1.688349	0.000000	-10.000000	-0.666667	30.750000	193.500000	1023.000000	1023.000000	2046.000000
37.040001	-0.010338	-6.109783	-1.588786	-3.564609	0.607812	-1.564200	0.000000	-10.000000	-0.666667	31.416668	207.166672	1023.000000	1023.000000	2046.000000
37.060001	-0.008484	-5.014207	-1.368541	-3.141979	0.893417	-1.397104	0.000000	-10.000000	-0.666667	31.700001	217.500000	1023.000000	1023.000000	2046.000000
37.080002	-0.006617	-3.910598	-1.012727	-2.844647	1.014307	-1.067531	0.000000	-10.000000	-0.675000	31.633333	228.000000	1023.000000	1023.000000	2046.000000
37.099998	-0.004852	-2.867712	-0.720020	-2.498928	1.162434	-0.811198	0.000000	-10.000000	-0.675000	31.683334	235.000000	1023.000000	1023.000000	2046.000000
37.119999	-0.003327	-1.966378	-0.545608	-2.100106	1.325336	-0.646001	0.000000	-10.000000	-0.675000	31.450001	245.500000	1023.000000	1023.000000	2046.000000
37.139999	-0.001812	-1.070710	-0.445262	-1.710177	1.565136	-0.480406	0.000000	-10.000000	-0.666667	31.716667	256.000000	1023.000000	1023.000000	2046.000000
37.160000	-0.000165	-0.097764	-0.248610	-1.304275	1.801644	-0.346524	0.000000	-10.000000	-0.675000	31.600000	266.666656	1023.000000	1023.000000	2046.000000
37.180000	0.001619	0.956757	0.014268	-1.021601	1.969691	-0.005601	0.000000	-10.000000	-0.675000	31.666668	277.166656	1023.000000	1023.000000	2046.000000
37.200001	0.003376	1.995151	0.315005	-0.733203	2.104084	0.309265	0.000000	-10.000000	-0.675000	31.433334	287.833344	1023.000000	1023.000000	2046.000000
37.220001	0.004880	2.884083	0.479762	-0.384639	2.288775	0.500185	0.000000	-10.000000	-0.675000	31.500000	298.166656	1023.000000	1023.000000	2046.000000
37.240002	0.006167	3.644872	0.619960	0.015489	2.426337	0.583086	0.000000	-10.000000	-0.675000	31.516666	312.333344	1023.000000	1023.000000	2046.000000
37.259998	0.007748	4.579318	0.783699	0.382532	2.642121	0.770966	0.000000	-10.000000	-0.683333	31.650000	322.833344	1023.000000	1023.000000	2046.000000
37.279999	0.009250	5.466870	0.894774	0.729796	2.859102	0.983199	0.000000	-10.000000	-0.666667	31.600000	333.500000	1023.000000	1023.000000	2046.000000
37.299999	0.010599	6.264245	1.017072	1.000110	3.020144	1.226918	0.000000	-10.000000	-0.658333	31.400000	340.500000	1023.000000	1023.000000	2046.000000
37.320000	0.011375	6.722365	1.147899	1.219200	3.048317	1.306949	0.000000	-10.000000	-0.658333	31.116667	351.000000	1023.000000	1023.000000	2046.000000
37.340000	0.012252	7.241033	1.203749	1.580507	3.169616	1.287160	0.000000	-10.000000	-0.650000	31.066666	361.333344	1023.000000	1023.000000	2046.000000
37.360001	0.013159	7.776958	1.400590	2.086658	3.132574	1.157135	0.000000	-10.000000	-0.641667	30.933332	371.666656	1023.000000	1023.000000	2046.000000
37.380001	0.014160	8.368617	1.411100	2.492570	3.287004	1.177943	0.000000	-10.000000	-0.633333	31.250000	382.000000	1023.000000	1023.000000	2046.000000
37.400002	0.015765	9.317260	1.550720	2.809132	3.442184	1.515223	0.000000	-10.000000	-0.625000	30.900000	392.333344	1023.000000	1023.000000	2046.000000
37.419998	0.018113	10.704782	1.826967	3.413859	3.597083	1.866873	0.000000	-10.000000	-0.616667	30.850000	402.833344	1023.000000	1023.000000	2046.000000
37.439999	0.019418	11.476040	1.952823	3.757930	3.692398	2.072888	0.000000	-10.000000	-0.591667	30.383333	413.166656	1023.000000	1023.000000	2046.000000
37.459999	0.019288	11.399454	1.871620	3.842661	3.751644	1.933529	0.000000	-10.000000	-0.575000	30.266666	423.500000	1023.000000	1023.000000	2046.000000
37.480000	0.017358	10.258607	1.524193	3.777367	3.605123	1.351924	0.000000	-10.000000	-0.566667	30.116667	433.500000	1023.000000	1023.000000	2046.000000
37.500000	0.014504	8.571876	0.868963	3.638522	3.276897	0.787493	0.000000	-10.000000	-0.575000	29.850000	443.500000	1023.000000	1023.000000	2046.000000
37.520000	0.012131	7.169170	0.221006	3.526522	2.925720	0.495922	0.000000	-10.000000	-0.558333	29.116667	456.833344	1023.000000	1023.000000	2046.000000
37.540001	0.010335	6.108094	-0.389770	3.370920	2.737811	0.389133	0.000000	-10.000000	-0.541667	28.466667	470.000000	1023.000000	1023.000000	2046.000000
37.560001	0.009415	5.564331	-0.695695	3.230925	2.542126	0.486974	0.000000	-10.000000	-0.516667	27.983334	479.833344	1023.000000	1023.000000	2046.000000
37.580002	0.008646	5.109707	-0.985690	3.122088	2.443945	0.529364	0.000000	-10.000000	-0.516667	27.933334	486.166656	1023.000000	1023.000000	2046.000000
37.599998	0.008026	4.743474	-1.243712	3.132303	2.336590	0.518293	0.000000	-10.000000	-0.508333	27.850000	492.333344	1023.000000	1023.000000	2046.000000
37.619999	0.007835	4.630718	-1.468748	3.293585	2.300157	0.505724	0.000000	-10.000000	-0.500000	27.516666	501.666656	1023.000000	1023.000000	2046.000000
37.639999	0.008308	4.910017	-1.644225	3.504913	2.394504	0.654826	0.000000	-10.000000	-0.491667	27.183334	510.833344	1023.000000	1023.000000	2046.000000
37.660000	0.009051	5.349294	-1.590599	3.742825	2.324445	0.872622	0.000000	-10.000000	-0.466667	26.700001	520.000000	1023.000000	1023.000000	2046.000000
37.680000	0.009694	5.728913	-1.625778	3.939585	2.333703	1.081403	0.000000	-10.000000	-0.450000	26.200001	529.000000	1023.000000	1023.000000	2046.000000
37.700001	0.009840	5.815559	-1.720468	4.159971	2.243542	1.132515	0.000000	-10.000000	-0.433333	25.400000	537.833313	1023.000000	1023.000000	2046.000000
37.720001	0.010294	6.083783	-1.861680	4.368049	2.329276	1.248138	0.000000	-10.000000	-0.408333	24.416668	546.500000	1023.000000	1023.000000	2046.000000
37.740002	0.011270	6.660719	-1.917005	4.572039	2.546199	1.459486	0.000000	-10.000000	-0.358333	23.266666	554.833313	1023.000000	1023.000000	2046.000000
37.759998	0.012418	7.339095	-1.746698	4.678386	2.690927	1.716480	0.000000	-10.000000	-0.308333	22.066668	562.666687	1023.000000	1023.000000	2046.000000
37.779999	0.013191	7.795653	-1.564420	4.671869	2.736955	1.951248	0.000000	-10.000000	-0.275000	20.483334	570.166687	1023.000000	1023.000000	2046.000000
37.799999	0.013822	8.168767	-1.459437	4.702588	2.861567	2.064049	0.000000	-10.000000	-0.233333	18.783333	577.333313	1023.000000	1023.000000	2046.000000
37.820000	0.014594	8.625261	-1.357564	4.782116	3.091503	2.109205	0.000000	-10.000000	-0.200000	17.083334	584.000000	1023.000000	1023.000000	2046.000000
37.840000	0.015818	9.348654	-1.165876	4.709677	3.434314	2.370539	0.000000	-10.000000	-0.133333	14.533334	591.500000	1023.000000	1023.000000	2046.000000
37.860001	0.016853	9.959830	-0.723872	4.529233	3.584057	2.570413	0.000000	-10.000000	-0.091667	12.533334	596.666687	1023.000000	1023.000000	2046.000000
37.880001	0.016999	10.046462	-0.410897	4.329202	3.685746	2.442410	0.000000	-10.000000	-0.033333	10.016667	601.500000	1023.000000	1023.000000	2046.000000
37.900002	0.016733	9.889112	-0.301775	4.141833	3.810579	2.238476	0.000000	-10.000000	-0.025000	8.216667	604.000000	1023.000000	1023.000000	2046.000000
37.919998	0.016828	9.945354	-0.210653	4.058009	3.984045	2.113954	0.000000	-10.000000	-0.008333	5.333333	607.166687	1023.000000	1023.000000	2046.000000
37.939999	0.017073	10.090280	-0.041417	3.963377	4.014953	2.153367	0.000000	-10.000000	-0.008333	2.300000	609.333313	1023.000000	1023.000000	2046.000000
37.959999	0.017099	10.105525	0.216460	3.865377	3.894861	2.128826	0.000000	-10.000000	0.000000	-0.566667	610.500000	1023.000000	1023.000000	2046.000000
37.980000	0.016539	9.774744	0.235834	3.801976	3.823373	1.913561	0.000000	-10.000000	0.000000	-3.233333	611.000000	1023.000000	1023.000000	2046.000000
38.000000	0.016466	9.731222	0.223442	3.801065	3.869462	1.837252	0.000000	-10.000000	0.008333	-5.433333	611.000000	1023.000000	1023.000000	2046.000000
38.020000	0.016822	9.941628	0.290110	3.771897	3.954291	1.925330	0.000000	-10.000000	0.025000	-8.200001	611.000000	1023.000000	1023.000000	2046.000000
38.040001	0.017516	10.351909	0.532041	3.759952	3.980266	2.079649	0.000000	-10.000000	0.041667	-10.083334	611.000000	1023.000000	1023.000000	2046.000000
38.060001	0.017744	10.486656	0.660702	3.787283	4.026498	2.012174	0.000000	-10.000000	0.050000	-11.600000	607.666687	1023.000000	1023.000000	2046.000000
38.080002	0.017645	10.428359	0.773670	3.748950	4.008002	1.897738	0.000000	-10.000000	0.050000	-11.800000	604.333313	1023.000000	1023.000000	2046.000000
38.099998	0.017950	10.608456	0.764933	3.736290	4.209575	1.897658	0.000000	-10.000000	0.050000	-12.000000	601.000000	1023.000000	1023.000000	2046.000000
38.119999	0.018598	10.991312	0.914750	3.716377	4.312737	2.047447	0.000000	-10.000000	0.050000	-12.216667	596.666687	1023.000000	1023.000000	2046.000000
38.139999	0.019134	11.307987	1.175200	3.757154	4.326791	2.048841	0.000000	-10.000000	0.050000	-12.566667	591.000000	1023.000000	1023.000000	2046.000000
38.160000	0.018898	11.168777	1.273592	3.716606	4.238541	1.940038	0.000000	-10.000000	0.058333	-13.000000	583.666687	1023.000000	1023.000000	2046.000000
38.180000	0.018685	11.042540	1.240796	3.657351	4.297045	1.847348	0.000000	-10.000000	0.075000	-13.366667	579.333313	1023.000000	1023.000000	2046.000000
38.200001	0.018960	11.205647	1.191236	3.601810	4.475758	1.936844	0.000000	-10.000000	0.091667	-13.700000	574.833313	1023.000000	1023.000000	2046.000000
38.220001	0.019540	11.548302	1.443420	3.575627	4.477874	2.051380	0.000000	-10.000000	0.108333	-14.083333	570.333313	1023.000000	1023.000000	2046.000000
38.240002	0.019298	11.404900	1.564244	3.570935	4.349284	1.920436	0.000000	-10.000000	0.125000	-14.500000	565.666687	1023.000000	1023.000000	2046.000000
38.259998	0.019307	11.410303	1.616618	3.553396	4.377878	1.862411	0.000000	-10.000000	0.150000	-15.066667	559.000000	1023.000000	1023.000000	2046.000000
38.279999	0.020418	12.067313	1.686951	3.634571	4.657968	2.087824	0.000000	-10.000000	0.166667	-15.500000	554.000000	1023.000000	1023.000000	2046.000000
38.299999	0.021769	12.865264	2.011872	3.780328	4.714458	2.358605	0.000000	-10.000000	0.175000	-15.900001	548.833313	1023.000000	1023.000000	2046.000000
38.320000	0.022755	13.448095	2.264315	4.010284	4.770264	2.403232	0.000000	-10.000000	0.183333	-16.350000	545.333313	1023.000000	1023.000000	2046.000000
38.340000	0.022995	13.590007	2.392320	4.344814	4.823820	2.029053	0.000000	-10.000000	0.191667	-17.050001	540.000000	1023.000000	1023.000000	2046.000000
38.360001	0.022253	13.151361	2.407427	3.942339	4.636138	2.165456	0.000000	-10.000000	0.208333	-17.783333	534.333313	1023.000000	1023.000000	2046.000000
38.380001	0.022357	13.213199	2.426434	3.850237	4.705556	2.230972	0.000000	-10.000000	0.241667	-18.483334	528.500000	1023.000000	1023.000000	2046.000000
38.400002	0.021860	12.919137	2.428370	3.719516	4.661688	2.109563	0.000000	-10.000000	0.283333	-19.350000	522.166687	1023.000000	1023.000000	2046.000000
38.419998	0.019983	11.810097	2.155882	3.461121	4.507531	1.685562	0.000000	-10.000000	0.325000	-20.433334	515.666687	1023.000000	1023.000000	2046.000000
38.439999	0.016995	10.044135	1.743005	3.019690	4.172452	1.108987	0.000000	-10.000000	0.341667	-21.550001	508.666656	1023.000000	1023.000000	2046.000000
38.459999	0.013408	7.924114	1.156774	2.519217	3.788876	0.459248	0.000000	-10.000000	0.350000	-22.383333	501.500000	1023.000000	1023.000000	2046.000000
38.480000	0.009953	5.882051	0.494500	2.057460	3.400357	-0.070266	0.000000	-10.000000	0.350000	-22.900002	494.000000	1023.000000	1023.000000	2046.000000
38.500000	0.007038	4.159487	-0.166845	1.697812	3.022991	-0.394471	0.000000	-10.000000	0.350000	-23.116667	486.500000	1023.000000	1023.000000	2046.000000
38.520000	0.004268	2.522186	-0.729701	1.408430	2.584981	-0.741525	0.000000	-10.000000	0.350000	-23.016666	478.833344	1023.000000	1023.000000	2046.000000
38.540001	0.001405	0.830491	-1.261694	1.039286	2.159013	-1.106115	0.000000	-10.000000	0.350000	-22.783333	471.166656	1023.000000	1023.000000	2046.000000
38.560001	-0.001002	-0.592439	-1.843024	0.624989	1.935241	-1.309645	0.000000	-10.000000	0.350000	-22.549999	463.500000	1023.000000	1023.000000	2046.000000
38.580002	-0.002545	-1.504159	-2.323236	0.299547	1.859081	-1.339552	0.000000	-10.000000	0.350000	-22.600000	456.000000	1023.000000	1023.000000	2046.000000
38.599998	-0.003629	-2.144683	-2.537841	0.097434	1.637449	-1.341725	0.000000	-10.000000	0.358333	-22.833334	448.500000	1023.000000	1023.000000	2046.000000
38.619999	-0.004748	-2.806163	-2.736248	-0.075606	1.434414	-1.428724	0.000000	-10.000000	0.375000	-23.233334	440.833344	1023.000000	1023.000000	2046.000000
38.639999	-0.006396	-3.779895	-2.998437	-0.303028	1.133162	-1.611593	0.000000	-10.000000	0.391667	-23.666668	433.000000	1023.000000	1023.000000	2046.000000
38.660000	-0.007654	-4.523719	-3.420312	-0.552809	1.083836	-1.634434	0.000000	-10.000000	0.416667	-24.116667	425.000000	1023.000000	1023.000000	2046.000000
38.680000	-0.008493	-5.019461	-3.688463	-0.857224	1.028963	-1.502737	0.000000	-10.000000	0.433333	-24.633333	417.000000	1023.000000	1023.000000	2046.000000
38.700001	-0.008906	-5.263551	-3.740549	-1.009895	0.911986	-1.425093	0.000000	-10.000000	0.458333	-25.033335	408.833344	1023.000000	1023.000000	2046.000000
38.720001	-0.009561	-5.650455	-3.731261	-1.168699	0.789664	-1.540158	0.000000	-10.000000	0.466667	-25.366667	400.500000	1023.000000	1023.000000	2046.000000
38.740002	-0.010674	-6.308594	-3.805292	-1.465228	0.646449	-1.684523	0.000000	-10.000000	0.475000	-25.466667	392.000000	1023.000000	1023.000000	2046.000000
38.759998	-0.011081	-6.548791	-3.953703	-1.882079	0.810900	-1.523909	0.000000	-10.000000	0.466667	-25.650002	383.500000	1023.000000	1023.000000	2046.000000
38.779999	-0.010506	-6.208755	-3.732038	-2.112993	0.943060	-1.306785	0.000000	-10.000000	0.475000	-26.033335	374.833344	1023.000000	1023.000000	2046.000000
38.799999	-0.010439	-6.169239	-3.387487	-2.372445	0.968722	-1.378029	0.000000	-10.000000	0.483333	-26.300001	366.166656	1023.000000	1023.000000	2046.000000
38.820000	-0.011232	-6.637913	-3.209374	-2.716098	0.881276	-1.593716	0.000000	-10.000000	0.491667	-26.483334	357.333344	1023.000000	1023.000000	2046.000000
38.840000	-0.011994	-7.088436	-3.240839	-3.216917	1.023855	-1.654535	0.000000	-10.000000	0.491667	-26.266666	348.666656	1023.000000	1023.000000	2046.000000
38.860001	-0.012590	-7.440719	-3.136666	-3.663673	1.062277	-1.702657	0.000000	-10.000000	0.491667	-26.183334	339.833344	1023.000000	1023.000000	2046.000000
38.880001	-0.012981	-7.671773	-2.987597	-3.944881	1.125779	-1.865074	0.000000	-10.000000	0.491667	-26.100000	331.166656	1023.000000	1023.000000	2046.000000
38.900002	-0.013632	-8.056457	-2.766956	-4.154703	0.984102	-2.118901	0.000000	-10.000000	0.491667	-26.066668	322.333344	1023.000000	1023.000000	2046.000000
38.919998	-0.014763	-8.724751	-2.634101	-4.417837	0.749030	-2.421843	0.000000	-10.000000	0.483333	-25.816668	313.666656	1023.000000	1023.000000	2046.000000
38.939999	-0.015650	-9.249241	-2.767065	-4.788747	0.799226	-2.492656	0.000000	-10.000000	0.483333	-25.550001	305.000000	1023.000000	1023.000000	2046.000000
38.959999	-0.015706	-9.282408	-2.665453	-4.936329	0.827253	-2.507878	0.000000	-10.000000	0.466667	-25.333334	296.500000	1023.000000	1023.000000	2046.000000
38.980000	-0.015843	-9.363061	-2.438251	-4.946114	0.704220	-2.682915	0.000000	-10.000000	0.458333	-24.950001	288.166656	1023.000000	1023.000000	2046.000000
39.000000	-0.016660	-9.846278	-2.315607	-5.070746	0.487023	-2.946948	0.000000	-10.000000	0.450000	-24.666668	279.833344	1023.000000	1023.000000	2046.000000
39.020000	-0.017310	-10.230062	-2.468378	-5.326169	0.557219	-2.992734	0.000000	-10.000000	0.450000	-24.516666	271.500000	1023.000000	1023.000000	2046.000000
39.040001	-0.017176	-10.151044	-2.434878	-5.519408	0.663008	-2.859766	0.000000	-10.000000	0.441667	-24.583334	263.166656	1023.000000	1023.000000	2046.000000
39.060001	-0.016883	-9.977903	-2.357587	-5.551588	0.790073	-2.858801	0.000000	-10.000000	0.441667	-24.366667	255.000000	1023.000000	1023.000000	2046.000000
39.080002	-0.017020	-10.058871	-2.120874	-5.562702	0.625486	-3.000781	0.000000	-10.000000	0.441667	-24.116667	247.000000	1023.000000	1023.000000	2046.000000
39.099998	-0.017390	-10.277377	-2.072640	-5.627165	0.592316	-3.169889	0.000000	-10.000000	0.416667	-23.800001	239.000000	1023.000000	1023.000000	2046.000000
39.119999	-0.017666	-10.440866	-2.081596	-5.831017	0.608013	-3.136265	0.000000	-10.000000	0.383333	-23.400000	231.000000	1023.000000	1023.000000	2046.000000
39.139999	-0.017544	-10.368288	-2.076948	-6.005205	0.724561	-3.010695	0.000000	-10.000000	0.350000	-22.850000	223.166672	1023.000000	1023.000000	2046.000000
39.160000	-0.017272	-10.207987	-1.960923	-6.007885	0.776949	-3.016128	0.000000	-10.000000	0.350000	-22.350000	215.500000	1023.000000	1023.000000	2046.000000
39.180000	-0.017416	-10.293090	-1.783188	-5.990135	0.673444	-3.193210	0.000000	-10.000000	0.350000	-22.016666	208.000000	1023.000000	1023.000000	2046.000000
39.200001	-0.017704	-10.463219	-1.712902	-6.063457	0.608045	-3.294905	0.000000	-10.000000	0.341667	-21.666666	200.666672	1023.000000	1023.000000	2046.000000
39.220001	-0.018145	-10.723680	-1.806864	-6.277318	0.608703	-3.248201	0.000000	-10.000000	0.325000	-21.333334	193.333328	1023.000000	1023.000000	2046.000000
39.240002	-0.018115	-10.705829	-1.796875	-6.407638	0.651561	-3.152878	0.000000	-10.000000	0.308333	-20.933334	186.333328	1023.000000	1023.000000	2046.000000
39.259998	-0.017892	-10.574307	-1.758220	-6.393241	0.745805	-3.168651	0.000000	-10.000000	0.300000	-20.483334	179.333328	1023.000000	1023.000000	2046.000000
39.279999	-0.018030	-10.655581	-1.548682	-6.330633	0.554291	-3.330557	0.000000	-10.000000	0.300000	-20.116667	172.500000	1023.000000	1023.000000	2046.000000
39.299999	-0.018348	-10.843721	-1.505072	-6.352697	0.467372	-3.453324	0.000000	-10.000000	0.283333	-19.750000	165.666672	1023.000000	1023.000000	2046.000000
39.320000	-0.018786	-11.102652	-1.581000	-6.598581	0.437022	-3.360093	0.000000	-10.000000	0.275000	-19.500000	159.000000	1023.000000	1023.000000	2046.000000
39.340000	-0.018766	-11.090523	-1.654201	-6.721016	0.525231	-3.240536	0.000000	-10.000000	0.250000	-19.016666	152.666672	1023.000000	1023.000000	2046.000000
39.360001	-0.018301	-10.815619	-1.628936	-6.664955	0.686303	-3.208032	0.000000	-10.000000	0.233333	-18.683334	146.333328	1023.000000	1023.000000	2046.000000
39.380001	-0.017832	-10.538885	-1.375562	-6.592603	0.617341	-3.188062	0.000000	-10.000000	0.208333	-18.083334	140.000000	1023.000000	1023.000000	2046.000000
39.400002	-0.017396	-10.280759	-1.196570	-6.405010	0.527748	-3.206926	0.000000	-10.000000	0.200000	-17.583334	133.833328	1023.000000	1023.000000	2046.000000
39.419998	-0.017359	-10.259100	-1.155597	-6.359672	0.441982	-3.185813	0.000000	-10.000000	0.200000	-16.950001	128.000000	1023.000000	1023.000000	2046.000000
39.439999	-0.017387	-10.275707	-1.279837	-6.421970	0.505644	-3.079545	0.000000	-10.000000	0.191667	-16.483334	122.500000	1023.000000	1023.000000	2046.000000
39.459999	-0.016962	-10.024499	-1.373322	-5.940026	0.761561	-3.472712	0.000000	-10.000000	0.175000	-16.166668	117.000000	1023.000000	1023.000000	2046.000000
39.480000	-0.017794	-10.515979	-1.271805	-6.284548	0.397830	-3.357457	0.000000	-10.000000	0.158333	-15.716667	111.666664	1023.000000	1023.000000	2046.000000
39.500000	-0.017886	-10.570903	-1.075209	-6.245362	0.097665	-3.347997	0.000000	-10.000000	0.150000	-15.266666	106.333336	1023.000000	1023.000000	2046.000000
39.520000	-0.017722	-10.473884	-1.095855	-6.152260	0.038029	-3.263797	0.000000	-10.000000	0.133333	-14.650001	101.166664	1023.000000	1023.000000	2046.000000
39.540001	-0.018409	-10.879687	-1.334511	-6.390571	0.072930	-3.227536	0.000000	-10.000000	0.141667	-14.366667	96.166664	1023.000000	1023.000000	2046.000000
39.560001	-0.019522	-11.537383	-1.703304	-6.587245	0.165655	-3.412489	0.000000	-10.000000	0.141667	-14.266666	91.500000	1023.000000	1023.000000	2046.000000
39.580002	-0.021601	-12.766043	-2.057761	-6.670732	-0.018717	-4.018833	0.000000	-10.000000	0.125000	-13.966666	86.833336	1023.000000	1023.000000	2046.000000
39.599998	-0.024450	-14.449910	-2.366045	-6.841378	-0.523879	-4.718609	0.000000	-10.000000	0.083333	-13.266666	82.166664	1023.000000	1023.000000	2046.000000
39.619999	-0.028422	-16.797489	-3.104599	-7.138658	-1.129320	-5.424912	0.000000	-10.000000	0.050000	-12.083334	77.500000	1023.000000	1023.000000	2046.000000
39.639999	-0.031879	-18.840366	-4.120488	-7.597224	-1.564592	-5.558061	0.000000	-10.000000	0.050000	-11.200001	73.500000	1023.000000	1023.000000	2046.000000
39.660000	-0.034034	-20.113962	-5.019332	-7.844584	-1.633820	-5.616227	0.000000	-10.000000	0.050000	-10.483334	69.666664	1023.000000	1023.000000	2046.000000
39.680000	-0.035612	-21.046787	-5.299512	-7.890672	-1.992704	-5.863899	0.000000	-10.000000	0.050000	-10.183333	66.333336	1023.000000	1023.000000	2046.000000
39.700001	-0.037097	-21.924168	-5.437888	-8.000560	-2.448730	-6.036989	0.000000	-10.000000	0.050000	-9.950000	62.833332	1023.000000	1023.000000	2046.000000
39.720001	-0.038220	-22.588161	-5.857771	-8.190328	-2.571238	-5.968825	0.000000	-10.000000	0.050000	-9.950000	59.500000	1023.000000	1023.000000	2046.000000
39.740002	-0.038986	-23.040571	-6.278955	-8.318720	-2.572508	-5.870388	0.000000	-10.000000	0.041667	-10.000000	56.166668	1023.000000	1023.000000	2046.000000
39.759998	-0.039484	-23.335182	-6.645026	-8.302972	-2.499898	-5.887286	0.000000	-10.000000	0.041667	-9.983334	52.833332	1023.000000	1023.000000	2046.000000
39.779999	-0.039792	-23.517017	-6.634305	-8.238505	-2.753186	-5.891023	0.000000	-10.000000	0.041667	-9.866667	49.500000	1023.000000	1023.000000	2046.000000
39.799999	-0.040176	-23.744070	-6.661053	-8.201471	-2.979260	-5.902285	0.000000	-10.000000	0.050000	-9.516667	46.166668	1023.000000	1023.000000	2046.000000
39.820000	-0.040606	-23.997969	-6.770488	-8.327461	-3.132417	-5.767602	0.000000	-10.000000	0.041667	-9.200001	43.000000	1023.000000	1023.000000	2046.000000
39.840000	-0.040446	-23.903791	-6.961343	-8.360503	-2.993502	-5.588444	0.000000	-10.000000	0.025000	-8.766667	40.000000	1023.000000	1023.000000	2046.000000
39.860001	-0.040049	-23.669157	-7.096960	-8.385118	-2.770740	-5.416340	0.000000	-10.000000	0.008333	-8.450001	37.000000	1023.000000	1023.000000	2046.000000
39.880001	-0.039283	-23.216492	-6.817490	-8.276318	-2.773354	-5.349329	0.000000	-10.000000	0.000000	-8.116667	34.166668	1023.000000	1023.000000	2046.000000
39.900002	-0.038416	-22.703712	-6.358170	-8.302081	-2.794235	-5.249227	0.000000	-10.000000	0.008333	-8.100000	31.333334	1023.000000	1023.000000	2046.000000
39.919998	-0.038018	-22.468475	-6.072581	-8.617184	-2.700361	-5.078350	0.000000	-10.000000	0.016667	-8.100000	28.666666	1023.000000	1023.000000	2046.000000
39.939999	-0.037641	-22.245998	-5.948524	-8.980613	-2.383019	-4.933843	0.000000	-10.000000	0.016667	-7.966667	26.000000	1023.000000	1023.000000	2046.000000
39.959999	-0.037613	-22.228991	-5.896733	-9.174846	-2.058879	-5.098533	0.000000	-10.000000	0.008333	-7.650000	23.333334	1023.000000	1023.000000	2046.000000
39.980000	-0.037836	-22.361147	-5.499789	-9.389849	-2.160296	-5.311213	0.000000	-10.000000	0.008333	-7.500000	20.833334	1023.000000	1023.000000	2046.000000
40.000000	-0.038341	-22.659521	-5.189864	-9.694219	-2.306301	-5.469139	0.000000	-10.000000	0.025000	-7.716667	18.166666	1023.000000	1023.000000	2046.000000
40.020000	-0.038791	-22.925537	-5.179052	-10.016204	-2.311482	-5.418801	0.000000	-10.000000	0.025000	-7.833333	15.666667	1023.000000	1023.000000	2046.000000
40.040001	-0.038739	-22.894550	-5.323591	-10.065160	-2.005673	-5.500127	0.000000	-10.000000	0.025000	-7.666667	13.000000	1023.000000	1023.000000	2046.000000
40.060001	-0.038679	-22.859156	-5.118944	-10.037668	-2.047520	-5.655023	0.000000	-10.000000	0.008333	-7.200000	10.500000	1023.000000	1023.000000	2046.000000
40.080002	-0.038787	-22.923018	-4.706231	-10.064144	-2.363053	-5.789589	0.000000	-10.000000	0.008333	-6.533334	8.000000	1023.000000	1023.000000	2046.000000
40.099998	-0.038935	-23.010756	-4.587919	-10.209123	-2.493262	-5.720451	0.000000	-10.000000	-0.008333	-5.616667	5.666667	1023.000000	1023.000000	2046.000000
40.119999	-0.038686	-22.863710	-4.755359	-10.224178	-2.238921	-5.645253	0.000000	-10.000000	-0.016667	-3.850000	3.833333	1023.000000	1023.000000	2046.000000
40.139999	-0.038159	-22.552219	-4.762762	-10.105544	-2.033141	-5.650772	0.000000	-10.000000	-0.033333	-1.016667	2.666667	1023.000000	1023.000000	2046.000000
40.160000	-0.037226	-22.000595	-4.415253	-9.901605	-2.034251	-5.649486	0.000000	-10.000000	-0.050000	2.100000	2.166667	1023.000000	1023.000000	2046.000000
40.180000	-0.036352	-21.484211	-3.997096	-9.841317	-2.136496	-5.509301	0.000000	-10.000000	-0.091667	5.616667	2.000000	1023.000000	1023.000000	2046.000000
40.200001	-0.035367	-20.902124	-3.889717	-9.783464	-1.990016	-5.238927	0.000000	-10.000000	-0.150000	8.950001	2.000000	1023.000000	1023.000000	2046.000000
40.220001	-0.034151	-20.183142	-3.843939	-9.603711	-1.677713	-5.057779	0.000000	-10.000000	-0.200000	12.500000	2.000000	1023.000000	1023.000000	2046.000000
40.240002	-0.032913	-19.451294	-3.887444	-9.348180	-1.290119	-4.925551	0.000000	-10.000000	-0.258333	15.466667	2.000000	1023.000000	1023.000000	2046.000000
40.259998	-0.031492	-18.611507	-3.562979	-9.031115	-1.205896	-4.811517	0.000000	-10.000000	-0.308333	17.733334	2.000000	1023.000000	1023.000000	2046.000000
40.279999	-0.030101	-17.789734	-3.131244	-8.776858	-1.243414	-4.638216	0.000000	-10.000000	-0.366667	19.833334	10.000000	1023.000000	1023.000000	2046.000000
40.299999	-0.028742	-16.986525	-2.912120	-8.619281	-1.154474	-4.300649	0.000000	-10.000000	-0.416667	21.533333	19.666666	1023.000000	1023.000000	2046.000000
40.320000	-0.027234	-16.095140	-3.028318	-8.292421	-0.671364	-4.103037	0.000000	-10.000000	-0.441667	23.066668	31.666666	1023.000000	1023.000000	2046.000000
40.340000	-0.025585	-15.120741	-2.800961	-7.890681	-0.504583	-3.924515	0.000000	-10.000000	-0.475000	24.250000	38.333332	1023.000000	1023.000000	2046.000000
40.360001	-0.023954	-14.156926	-2.357851	-7.533335	-0.533596	-3.732143	0.000000	-10.000000	-0.500000	25.350000	46.166668	1023.000000	1023.000000	2046.000000
40.380001	-0.022522	-13.310791	-2.048388	-7.307067	-0.529999	-3.425336	0.000000	-10.000000	-0.525000	26.633333	54.500000	1023.000000	1023.000000	2046.000000
40.400002	-0.021055	-12.443343	-2.129066	-7.013531	-0.145630	-3.155116	0.000000	-10.000000	-0.550000	27.566668	63.333332	1023.000000	1023.000000	2046.000000
40.419998	-0.019522	-11.537775	-2.136570	-6.556938	0.224746	-3.069013	0.000000	-10.000000	-0.566667	28.450001	72.333336	1023.000000	1023.000000	2046.000000
40.439999	-0.017685	-10.451657	-1.697293	-6.165981	0.237545	-2.825929	0.000000	-10.000000	-0.600000	28.900000	81.833336	1023.000000	1023.000000	2046.000000
40.459999	-0.016031	-9.474053	-1.217384	-5.904604	0.147460	-2.499525	0.000000	-10.000000	-0.633333	29.616667	91.500000	1023.000000	1023.000000	2046.000000
40.480000	-0.014373	-8.494445	-1.187807	-5.642860	0.482003	-2.145782	0.000000	-10.000000	-0.650000	30.066668	101.333336	1023.000000	1023.000000	2046.000000
40.500000	-0.012904	-7.626484	-1.299564	-5.205085	0.917855	-2.039690	0.000000	-10.000000	-0.683333	30.833334	111.333336	1023.000000	1023.000000	2046.000000
40.520000	-0.011383	-6.727513	-1.073675	-4.754564	1.008844	-1.908118	0.000000	-10.000000	-0.708333	31.733334	121.333336	1023.000000	1023.000000	2046.000000
40.540001	-0.010086	-5.960774	-0.716633	-4.464246	0.920527	-1.700423	0.000000	-10.000000	-0.750000	32.616669	131.833328	1023.000000	1023.000000	2046.000000
40.560001	-0.009073	-5.362436	-0.545122	-4.167213	0.922096	-1.572197	0.000000	-10.000000	-0.783333	33.216667	142.500000	1023.000000	1023.000000	2046.000000
40.580002	-0.008150	-4.816545	-0.743293	-3.798897	1.243945	-1.518299	0.000000	-10.000000	-0.825000	33.600002	153.500000	1023.000000	1023.000000	2046.000000
40.599998	-0.006873	-4.062035	-0.761116	-3.015196	1.529639	-1.815362	0.000000	-10.000000	-0.833333	34.049999	164.666672	1023.000000	1023.000000	2046.000000
40.619999	-0.005828	-3.444446	-0.482943	-2.916346	1.428356	-1.473513	0.000000	-10.000000	-0.833333	34.466667	175.833328	1023.000000	1023.000000	2046.000000
40.639999	-0.004305	-2.544513	0.019017	-2.621689	1.119147	-1.060988	0.000000	-10.000000	-0.816667	34.866669	191.166672	1023.000000	1023.000000	2046.000000
40.660000	-0.002108	-1.245737	-0.038574	-1.989929	1.493903	-0.711136	0.000000	-10.000000	-0.825000	35.183334	202.666672	1023.000000	1023.000000	2046.000000
40.680000	-0.000767	-0.453036	-0.280654	-1.436494	1.915181	-0.651069	0.000000	-10.000000	-0.825000	35.366669	214.333328	1023.000000	1023.000000	2046.000000
40.700001	-0.000137	-0.080996	-0.235135	-1.107760	2.019369	-0.757469	0.000000	-10.000000	-0.816667	35.333332	222.166672	1023.000000	1023.000000	2046.000000
40.720001	-0.001393	-0.823141	-0.227962	-1.220124	1.707276	-1.082331	0.000000	-10.000000	-0.808333	35.016666	234.000000	1023.000000	1023.000000	2046.000000
40.740002	-0.003789	-2.239529	-0.650916	-1.401082	1.334128	-1.521659	0.000000	-10.000000	-0.800000	34.733334	245.833328	1023.000000	1023.000000	2046.000000
40.759998	-0.006246	-3.691524	-1.646756	-1.437010	1.277307	-1.885066	0.000000	-10.000000	-0.783333	34.200001	257.500000	1023.000000	1023.000000	2046.000000
40.779999	-0.008122	-4.800327	-2.503149	-1.435206	1.205069	-2.067042	0.000000	-10.000000	-0.775000	33.950001	269.000000	1023.000000	1023.000000	2046.000000
40.799999	-0.008982	-5.308372	-2.733936	-1.493341	0.907739	-1.988834	0.000000	-10.000000	-0.758333	33.850002	280.333344	1023.000000	1023.000000	2046.000000
40.820000	-0.009169	-5.418874	-2.741166	-1.525948	0.625766	-1.777526	0.000000	-10.000000	-0.766667	33.799999	291.666656	1023.000000	1023.000000	2046.000000
40.840000	-0.009089	-5.371312	-2.886818	-1.421733	0.546797	-1.609558	0.000000	-10.000000	-0.758333	33.850002	302.833344	1023.000000	1023.000000	2046.000000
40.860001	-0.008915	-5.268724	-3.302484	-1.092443	0.768073	-1.641869	0.000000	-10.000000	-0.750000	33.333336	314.166656	1023.000000	1023.000000	2046.000000
40.880001	-0.008426	-4.979948	-3.572294	-0.737454	0.914776	-1.584975	0.000000	-10.000000	-0.750000	33.316669	325.333344	1023.000000	1023.000000	2046.000000
40.900002	-0.007520	-4.444091	-3.566826	-0.487135	0.913039	-1.303169	0.000000	-10.000000	-0.741667	33.266666	336.500000	1023.000000	1023.000000	2046.000000
40.919998	-0.006498	-3.840460	-3.330452	-0.306721	0.697230	-0.900518	0.000000	-10.000000	-0.766667	33.333332	347.666656	1023.000000	1023.000000	2046.000000
40.939999	-0.005502	-3.251615	-3.271007	-0.053440	0.711109	-0.638276	0.000000	-10.000000	-0.766667	33.133335	358.833344	1023.000000	1023.000000	2046.000000
40.959999	-0.004594	-2.714812	-3.568099	0.384595	1.050196	-0.581503	0.000000	-10.000000	-0.775000	32.900002	370.000000	1023.000000	1023.000000	2046.000000
40.980000	-0.003544	-2.094284	-3.669888	0.780140	1.268066	-0.472601	0.000000	-10.000000	-0.758333	33.033333	381.000000	1023.000000	1023.000000	2046.000000
41.000000	-0.001971	-1.164769	-3.346162	1.008640	1.276968	-0.104215	0.000000	-10.000000	-0.733333	32.933334	392.000000	1023.000000	1023.000000	2046.000000
41.020000	-0.000267	-0.157964	-2.898479	1.130826	1.283137	0.326552	0.000000	-10.000000	-0.716667	32.850002	403.000000	1023.000000	1023.000000	2046.000000
41.040001	0.001594	0.942025	-2.661379	1.394939	1.595080	0.613385	0.000000	-10.000000	-0.708333	32.516666	414.000000	1023.000000	1023.000000	2046.000000
41.060001	0.003145	1.858717	-2.581996	1.691640	2.059189	0.689884	0.000000	-10.000000	-0.691667	32.299999	424.833344	1023.000000	1023.000000	2046.000000
41.080002	0.004815	2.845840	-2.334619	1.830484	2.469826	0.880149	0.000000	-10.000000	-0.666667	31.566668	435.666656	1023.000000	1023.000000	2046.000000
41.099998	0.006231	3.682612	-1.836998	1.796933	2.632365	1.090313	0.000000	-10.000000	-0.633333	30.966667	446.166656	1023.000000	1023.000000	2046.000000
41.119999	0.007515	4.441401	-1.176445	1.716029	2.625102	1.276715	0.000000	-10.000000	-0.608333	30.400000	456.500000	1023.000000	1023.000000	2046.000000
41.139999	0.008345	4.931677	-0.856525	1.753534	2.767434	1.267234	0.000000	-10.000000	-0.600000	30.133333	466.833344	1023.000000	1023.000000	2046.000000
41.160000	0.008753	5.173241	-0.960903	2.036995	3.061568	1.035582	0.000000	-10.000000	-0.600000	29.816668	477.166656	1023.000000	1023.000000	2046.000000
41.180000	0.009767	5.772313	-0.823225	2.291306	3.222130	1.082101	0.000000	-10.000000	-0.608333	29.433334	487.166656	1023.000000	1023.000000	2046.000000
41.200001	0.011111	6.566781	-0.356806	2.433576	3.142656	1.347355	0.000000	-10.000000	-0.591667	29.150000	496.833344	1023.000000	1023.000000	2046.000000
41.220001	0.012342	7.294192	0.041689	2.587357	3.101949	1.563197	0.000000	-10.000000	-0.550000	28.333334	506.500000	1023.000000	1023.000000	2046.000000
41.240002	0.013146	7.769455	-0.076329	3.019795	3.437430	1.388559	0.000000	-10.000000	-0.516667	27.750000	516.166687	1023.000000	1023.000000	2046.000000
41.259998	0.014409	8.515676	-0.002891	3.398163	3.645943	1.474462	0.000000	-10.000000	-0.500000	27.166666	525.666687	1023.000000	1023.000000	2046.000000
41.279999	0.016215	9.583267	0.450629	3.596905	3.664784	1.870950	0.000000	-10.000000	-0.508333	27.100000	534.833313	1023.000000	1023.000000	2046.000000
41.299999	0.017948	10.607087	0.927586	3.757467	3.715201	2.206833	0.000000	-10.000000	-0.483333	26.800001	544.000000	1023.000000	1023.000000	2046.000000
41.320000	0.018998	11.228100	0.876555	4.143262	4.099637	2.108646	0.000000	-10.000000	-0.458333	26.200001	553.000000	1023.000000	1023.000000	2046.000000
41.340000	0.020233	11.957415	0.881498	4.521044	4.443265	2.111607	0.000000	-10.000000	-0.425000	25.333334	561.833313	1023.000000	1023.000000	2046.000000
41.360001	0.022027	13.018029	1.397307	4.628839	4.426445	2.565438	0.000000	-10.000000	-0.400000	24.200001	570.500000	1023.000000	1023.000000	2046.000000
41.380001	0.023481	13.877561	1.740513	4.792928	4.543111	2.801009	0.000000	-10.000000	-0.350000	22.716667	578.833313	1023.000000	1023.000000	2046.000000
41.400002	0.023850	14.095467	1.524948	5.144688	4.894496	2.531335	0.000000	-10.000000	-0.283333	20.866667	586.666687	1023.000000	1023.000000	2046.000000
41.419998	0.024871	14.698768	1.635580	5.290363	5.073462	2.699362	0.000000	-10.000000	-0.225000	18.700001	593.833313	1023.000000	1023.000000	2046.000000
41.439999	0.026126	15.440479	2.137560	5.254509	4.975608	3.072803	0.000000	-10.000000	-0.183333	16.283333	600.333313	1023.000000	1023.000000	2046.000000
41.459999	0.026901	15.898416	2.334963	5.361447	5.085079	3.116927	0.000000	-10.000000	-0.133333	13.833334	606.166687	1023.000000	1023.000000	2046.000000
41.480000	0.027064	15.995011	2.113471	5.630389	5.413026	2.838126	0.000000	-10.000000	-0.075000	10.700001	611.333313	1023.000000	1023.000000	2046.000000
41.500000	0.028027	16.563915	2.202401	5.754508	5.618775	2.988231	0.000000	-10.000000	-0.033333	7.400000	615.333313	1023.000000	1023.000000	2046.000000
41.520000	0.029798	17.610708	2.735142	5.809928	5.570802	3.494837	0.000000	-10.000000	0.000000	3.066667	618.333313	1023.000000	1023.000000	2046.000000
41.540001	0.031184	18.429964	3.104932	5.994509	5.637110	3.693414	0.000000	-10.000000	0.008333	-1.733333	620.000000	1023.000000	1023.000000	2046.000000
41.560001	0.031548	18.644806	2.989460	6.400252	5.872944	3.382150	0.000000	-10.000000	0.025000	-5.400000	620.833313	1023.000000	1023.000000	2046.000000
41.580002	0.032498	19.206257	2.902527	6.955192	6.251490	3.097049	0.000000	-10.000000	0.033333	-8.333333	621.000000	1023.000000	1023.000000	2046.000000
41.599998	0.032780	19.373028	3.368975	6.529662	5.853143	3.621248	0.000000	-10.000000	0.050000	-9.833333	621.000000	1023.000000	1023.000000	2046.000000
41.619999	0.033417	19.749239	3.824021	6.481596	5.652016	3.791606	0.000000	-10.000000	0.075000	-11.783334	621.000000	1023.000000	1023.000000	2046.000000
41.639999	0.032767	19.365028	3.493902	6.676477	5.856325	3.338324	0.000000	-10.000000	0.125000	-13.700000	617.333313	1023.000000	1023.000000	2046.000000
41.660000	0.030853	18.234028	2.936144	6.520003	5.930155	2.847726	0.000000	-10.000000	0.183333	-15.916667	606.500000	1023.000000	1023.000000	2046.000000
41.680000	0.028891	17.074762	2.804449	6.081049	5.548825	2.640440	0.000000	-10.000000	0.233333	-17.683332	595.666687	1023.000000	1023.000000	2046.000000
41.700001	0.025827	15.263962	2.563473	5.473907	5.055260	2.171322	0.000000	-10.000000	0.250000	-18.400000	588.500000	1023.000000	1023.000000	2046.000000
41.720001	0.021546	12.733423	1.653663	5.131139	4.700890	1.247732	0.000000	-10.000000	0.275000	-19.033333	586.500000	1023.000000	1023.000000	2046.000000
41.740002	0.017408	10.287912	0.639613	4.783621	4.307720	0.556958	0.000000	-10.000000	0.300000	-20.016666	582.333313	1023.000000	1023.000000	2046.000000
41.759998	0.014612	8.635750	0.095802	4.243317	3.800670	0.495960	0.000000	-10.000000	0.333333	-21.333334	575.833313	1023.000000	1023.000000	2046.000000
41.779999	0.012497	7.385434	-0.118758	3.722904	3.306142	0.475146	0.000000	-10.000000	0.350000	-22.166668	568.666687	1023.000000	1023.000000	2046.000000
41.799999	0.010024	5.924363	-0.649967	3.400920	3.088928	0.084481	0.000000	-10.000000	0.375000	-22.900002	561.333313	1023.000000	1023.000000	2046.000000
41.820000	0.007709	4.555942	-1.324397	3.235024	3.006776	-0.361462	0.000000	-10.000000	0.391667	-23.566668	553.666687	1023.000000	1023.000000	2046.000000
41.840000	0.006059	3.580699	-1.725475	2.925373	2.776814	-0.396013	0.000000	-10.000000	0.416667	-24.350000	546.000000	1023.000000	1023.000000	2046.000000
41.860001	0.005067	2.994646	-1.770391	2.540771	2.431695	-0.207430	0.000000	-10.000000	0.458333	-25.316668	537.666687	1023.000000	1023.000000	2046.000000
41.880001	0.003952	2.335834	-1.817991	2.237715	2.129728	-0.213618	0.000000	-10.000000	0.508333	-26.300001	529.166687	1023.000000	1023.000000	2046.000000
41.900002	0.002439	1.441515	-2.194319	2.053918	2.060183	-0.478267	0.000000	-10.000000	0.566667	-27.366667	520.333313	1023.000000	1023.000000	2046.000000
41.919998	0.000743	0.439088	-2.716420	1.844952	2.034873	-0.724317	0.000000	-10.000000	0.600000	-28.216667	511.333344	1023.000000	1023.000000	2046.000000
41.939999	-0.000119	-0.070091	-2.840883	1.502135	1.866133	-0.597476	0.000000	-10.000000	0.658333	-29.283333	502.000000	1023.000000	1023.000000	2046.000000
41.959999	-0.000468	-0.276812	-2.631842	1.086891	1.650551	-0.382412	0.000000	-10.000000	0.683333	-29.933334	492.333344	1023.000000	1023.000000	2046.000000
41.980000	-0.001817	-1.073833	-2.854656	0.854280	1.685197	-0.758654	0.000000	-10.000000	0.708333	-30.600000	482.166656	1023.000000	1023.000000	2046.000000
42.000000	-0.002921	-1.726283	-3.151134	0.508902	1.784667	-0.868718	0.000000	-10.000000	0.716667	-30.866667	471.833344	1023.000000	1023.000000	2046.000000
42.020000	-0.002598	-1.535180	-2.750685	0.024033	1.677163	-0.485692	0.000000	-10.000000	0.733333	-31.516666	461.333344	1023.000000	1023.000000	2046.000000
42.040001	-0.002538	-1.500043	-2.412902	-0.317691	1.718898	-0.488348	0.000000	-10.000000	0.758333	-31.783335	451.000000	1023.000000	1023.000000	2046.000000
42.060001	-0.003504	-2.070845	-2.579628	-0.583610	1.955858	-0.863465	0.000000	-10.000000	0.758333	-31.933334	440.333344	1023.000000	1023.000000	2046.000000
42.080002	-0.004050	-2.393457	-2.447150	-1.078291	1.946567	-0.814582	0.000000	-10.000000	0.758333	-31.783335	429.666656	1023.000000	1023.000000	2046.000000
42.099998	-0.004246	-2.509475	-2.087943	-1.585353	1.940512	-0.776691	0.000000	-10.000000	0.750000	-31.466667	419.000000	1023.000000	1023.000000	2046.000000
42.119999	-0.005582	-3.298670	-2.042687	-1.859552	1.898629	-1.295060	0.000000	-10.000000	0.716667	-31.166668	408.666656	1023.000000	1023.000000	2046.000000
42.139999	-0.006812	-4.025918	-2.253407	-2.089228	1.928761	-1.612043	0.000000	-10.000000	0.683333	-30.583334	398.333344	1023.000000	1023.000000	2046.000000
42.160000	-0.007013	-4.144588	-1.971537	-2.504222	1.776443	-1.445273	0.000000	-10.000000	0.650000	-30.316668	391.500000	1023.000000	1023.000000	2046.000000
42.180000	-0.007557	-4.466217	-1.702220	-2.835368	1.640997	-1.569625	0.000000	-10.000000	0.641667	-30.100000	381.333344	1023.000000	1023.000000	2046.000000
42.200001	-0.008885	-5.250746	-1.786915	-2.906354	1.537052	-2.094528	0.000000	-10.000000	0.625000	-29.766668	371.166656	1023.000000	1023.000000	2046.000000
42.220001	-0.009572	-5.657221	-1.970126	-3.067489	1.572242	-2.191848	0.000000	-10.000000	0.608333	-29.350000	358.000000	1023.000000	1023.000000	2046.000000
42.240002	-0.009372	-5.538910	-1.672789	-3.372499	1.437957	-1.931578	0.000000	-10.000000	0.608333	-28.800001	348.166656	1023.000000	1023.000000	2046.000000
42.259998	-0.009627	-5.689608	-1.439409	-3.575322	1.347779	-2.022656	0.000000	-10.000000	0.608333	-28.366667	338.666656	1023.000000	1023.000000	2046.000000
42.279999	-0.010457	-6.180368	-1.630122	-3.584213	1.457104	-2.423137	0.000000	-10.000000	0.608333	-28.266666	329.000000	1023.000000	1023.000000	2046.000000
42.299999	-0.010818	-6.393507	-1.723528	-3.722124	1.478779	-2.426636	0.000000	-10.000000	0.566667	-28.116667	319.666656	1023.000000	1023.000000	2046.000000
42.320000	-0.010222	-6.041305	-1.301095	-3.950656	1.354297	-2.143851	0.000000	-10.000000	0.550000	-28.033333	310.333344	1023.000000	1023.000000	2046.000000
42.340000	-0.010598	-6.263385	-1.228522	-3.986890	1.383555	-2.431528	0.000000	-10.000000	0.516667	-27.666666	301.000000	1023.000000	1023.000000	2046.000000
42.360001	-0.011278	-6.665476	-1.476237	-4.065957	1.514733	-2.638015	0.000000	-10.000000	0.516667	-27.383333	291.666656	1023.000000	1023.000000	2046.000000
42.380001	-0.011250	-6.648613	-1.350481	-4.307576	1.408478	-2.399034	0.000000	-10.000000	0.500000	-27.216667	282.500000	1023.000000	1023.000000	2046.000000
42.400002	-0.010980	-6.489165	-1.052323	-4.465271	1.347498	-2.319069	0.000000	-10.000000	0.500000	-26.833334	273.500000	1023.000000	1023.000000	2046.000000
42.419998	-0.011417	-6.747521	-1.067630	-4.466581	1.385019	-2.598330	0.000000	-10.000000	0.483333	-26.383333	264.666656	1023.000000	1023.000000	2046.000000
42.439999	-0.012236	-7.231477	-1.240707	-4.517905	1.384477	-2.857342	0.000000	-10.000000	0.466667	-25.950001	255.833328	1023.000000	1023.000000	2046.000000
42.459999	-0.012467	-7.368120	-1.259613	-4.691493	1.300163	-2.717177	0.000000	-10.000000	0.458333	-25.616667	247.166672	1023.000000	1023.000000	2046.000000
42.480000	-0.012188	-7.202864	-0.995672	-4.928119	1.220596	-2.499669	0.000000	-10.000000	0.458333	-25.233334	238.500000	1023.000000	1023.000000	2046.000000
42.500000	-0.012564	-7.425467	-0.933387	-4.945502	1.215276	-2.761854	0.000000	-10.000000	0.458333	-24.900000	230.166672	1023.000000	1023.000000	2046.000000
42.520000	-0.013078	-7.729010	-1.105721	-4.936007	1.306809	-2.994091	0.000000	-10.000000	0.450000	-24.633333	221.833328	1023.000000	1023.000000	2046.000000
42.540001	-0.012972	-7.666636	-1.084905	-5.021693	1.247363	-2.807402	0.000000	-10.000000	0.450000	-24.400002	213.500000	1023.000000	1023.000000	2046.000000
42.560001	-0.011553	-6.827937	-0.711771	-5.031458	1.291808	-2.376516	0.000000	-10.000000	0.416667	-24.150002	205.166672	1023.000000	1023.000000	2046.000000
42.580002	-0.011250	-6.648765	-0.584835	-4.798688	1.314356	-2.579597	0.000000	-10.000000	0.400000	-23.766668	197.000000	1023.000000	1023.000000	2046.000000
42.599998	-0.011554	-6.828572	-0.720573	-4.635069	1.302669	-2.775599	0.000000	-10.000000	0.383333	-23.433334	189.166672	1023.000000	1023.000000	2046.000000
42.619999	-0.011287	-6.670693	-0.690279	-4.423388	1.285634	-2.842660	0.000000	-10.000000	0.383333	-22.966667	181.500000	1023.000000	1023.000000	2046.000000
42.639999	-0.011635	-6.876348	-0.468777	-4.787641	1.027133	-2.647064	0.000000	-10.000000	0.366667	-22.500000	174.000000	1023.000000	1023.000000	2046.000000
42.660000	-0.012046	-7.119012	-0.502996	-4.700557	0.955991	-2.871450	0.000000	-10.000000	0.341667	-21.983334	166.500000	1023.000000	1023.000000	2046.000000
42.680000	-0.012063	-7.129104	-0.722332	-4.671950	0.959116	-2.693938	0.000000	-10.000000	0.341667	-21.566668	159.166672	1023.000000	1023.000000	2046.000000
42.700001	-0.012262	-7.246816	-0.662142	-4.928889	0.932561	-2.588346	0.000000	-10.000000	0.333333	-21.316668	151.833328	1023.000000	1023.000000	2046.000000
42.720001	-0.014290	-8.445269	-0.904439	-5.130939	0.822507	-3.232398	0.000000	-10.000000	0.325000	-21.116667	144.666672	1023.000000	1023.000000	2046.000000
42.740002	-0.017471	-10.325615	-1.593976	-5.356307	0.499832	-3.875164	0.000000	-10.000000	0.291667	-20.566666	137.500000	1023.000000	1023.000000	2046.000000
42.759998	-0.020296	-11.994820	-2.031373	-5.713993	0.020420	-4.269873	0.000000	-10.000000	0.250000	-19.700001	130.833328	1023.000000	1023.000000	2046.000000
42.779999	-0.023808	-14.070316	-2.710176	-6.023683	-0.463774	-4.872683	0.000000	-10.000000	0.216667	-18.516666	124.166664	1023.000000	1023.000000	2046.000000
42.799999	-0.027306	-16.138000	-3.799059	-6.164290	-0.756540	-5.418111	0.000000	-10.000000	0.191667	-17.600000	118.166664	1023.000000	1023.000000	2046.000000
42.820000	-0.029884	-17.661459	-4.489005	-6.482509	-1.243447	-5.446497	0.000000	-10.000000	0.191667	-16.833334	112.166664	1023.000000	1023.000000	2046.000000
42.840000	-0.031339	-18.521118	-4.787496	-6.809176	-1.557592	-5.366854	0.000000	-10.000000	0.183333	-16.416666	106.666664	1023.000000	1023.000000	2046.000000
42.860001	-0.032708	-19.330635	-5.084503	-6.970462	-1.731158	-5.544512	0.000000	-10.000000	0.183333	-16.083334	101.000000	1023.000000	1023.000000	2046.000000
42.880001	-0.034274	-20.255957	-5.483906	-6.983762	-1.948195	-5.840094	0.000000	-10.000000	0.175000	-15.866667	95.666664	1023.000000	1023.000000	2046.000000
42.900002	-0.035245	-20.830080	-5.864737	-7.099102	-2.157689	-5.708552	0.000000	-10.000000	0.175000	-15.716667	90.333336	1023.000000	1023.000000	2046.000000
42.919998	-0.035469	-20.961987	-6.033354	-7.225898	-2.217897	-5.484838	0.000000	-10.000000	0.166667	-15.516667	85.166664	1023.000000	1023.000000	2046.000000
42.939999	-0.036122	-21.347845	-6.115009	-7.257024	-2.387150	-5.588661	0.000000	-10.000000	0.158333	-15.266667	80.000000	1023.000000	1023.000000	2046.000000
42.959999	-0.036913	-21.815641	-6.406096	-7.233571	-2.434410	-5.741564	0.000000	-10.000000	0.150000	-14.966667	75.000000	1023.000000	1023.000000	2046.000000
42.980000	-0.037210	-21.991003	-6.622314	-7.311615	-2.566431	-5.490644	0.000000	-10.000000	0.150000	-14.483334	70.000000	1023.000000	1023.000000	2046.000000
43.000000	-0.036718	-21.700401	-6.478936	-7.372994	-2.603204	-5.245268	0.000000	-10.000000	0.133333	-14.100000	65.000000	1023.000000	1023.000000	2046.000000
43.020000	-0.036684	-21.680178	-6.375154	-7.377067	-2.626795	-5.301162	0.000000	-10.000000	0.116667	-13.550000	60.333332	1023.000000	1023.000000	2046.000000
43.040001	-0.036456	-21.545507	-6.454070	-7.329848	-2.446060	-5.315530	0.000000	-10.000000	0.083333	-13.266666	55.666668	1023.000000	1023.000000	2046.000000
43.060001	-0.035757	-21.132120	-6.284584	-7.417216	-2.395484	-5.034837	0.000000	-10.000000	0.083333	-13.133333	51.333332	1023.000000	1023.000000	2046.000000
43.080002	-0.034824	-20.580780	-5.839715	-7.718413	-2.287886	-4.734766	0.000000	-10.000000	0.083333	-12.916667	46.833332	1023.000000	1023.000000	2046.000000
43.099998	-0.034627	-20.464300	-5.491938	-7.924834	-2.087003	-4.960525	0.000000	-10.000000	0.083333	-12.633333	42.500000	1023.000000	1023.000000	2046.000000
43.119999	-0.034996	-20.682755	-5.431985	-8.238596	-1.877931	-5.134242	0.000000	-10.000000	0.066667	-12.133333	38.166668	1023.000000	1023.000000	2046.000000
43.139999	-0.035682	-21.088049	-5.336502	-8.622228	-1.938451	-5.190870	0.000000	-10.000000	0.050000	-11.900001	34.000000	1023.000000	1023.000000	2046.000000
43.160000	-0.035862	-21.194328	-5.136304	-9.015270	-1.946056	-5.096698	0.000000	-10.000000	0.050000	-11.766666	31.333334	1023.000000	1023.000000	2046.000000
43.180000	-0.036117	-21.345329	-4.906223	-9.114814	-1.952905	-5.371386	0.000000	-10.000000	0.041667	-11.533334	27.500000	1023.000000	1023.000000	2046.000000
43.200001	-0.036523	-21.585054	-4.874714	-9.181235	-1.889228	-5.639876	0.000000	-10.000000	0.041667	-11.166667	23.833334	1023.000000	1023.000000	2046.000000
43.220001	-0.037153	-21.957464	-4.850923	-9.333526	-2.081814	-5.691202	0.000000	-10.000000	0.041667	-10.750000	18.833334	1023.000000	1023.000000	2046.000000
43.240002	-0.037215	-21.994240	-4.765684	-9.483691	-2.187565	-5.557301	0.000000	-10.000000	0.041667	-10.283334	15.333333	1023.000000	1023.000000	2046.000000
43.259998	-0.037019	-21.878056	-4.643915	-9.484642	-2.110965	-5.638535	0.000000	-10.000000	0.025000	-9.650000	11.833333	1023.000000	1023.000000	2046.000000
43.279999	-0.037021	-21.879473	-4.482118	-9.493664	-2.138372	-5.765320	0.000000	-10.000000	0.016667	-8.933333	8.666667	1023.000000	1023.000000	2046.000000
43.299999	-0.037163	-21.963591	-4.522850	-9.438572	-2.136802	-5.865367	0.000000	-10.000000	0.016667	-8.433333	5.500000	1023.000000	1023.000000	2046.000000
43.320000	-0.036887	-21.799963	-4.470644	-9.530808	-2.212604	-5.585907	0.000000	-10.000000	0.025000	-8.150000	2.833333	1023.000000	1023.000000	2046.000000
43.340000	-0.036166	-21.374174	-4.333074	-9.493507	-2.055346	-5.492248	0.000000	-10.000000	0.016667	-7.850000	0.500000	1023.000000	1023.000000	2046.000000
43.360001	-0.035722	-21.111759	-4.107350	-9.508609	-1.981892	-5.513907	0.000000	-10.000000	0.008333	-7.300000	-1.833333	1023.000000	1023.000000	2046.000000
43.380001	-0.035468	-20.961855	-4.050398	-9.433639	-1.842990	-5.634828	0.000000	-10.000000	-0.008333	-6.516667	-4.166667	1023.000000	1023.000000	2046.000000
43.400002	-0.035137	-20.766146	-4.006569	-9.424685	-1.835312	-5.499580	0.000000	-10.000000	-0.016667	-4.900000	-6.500000	1023.000000	1023.000000	2046.000000
43.419998	-0.034263	-20.249582	-3.820261	-9.417594	-1.776562	-5.235165	0.000000	-10.000000	-0.041667	-1.583333	-8.000000	1023.000000	1023.000000	2046.000000
43.439999	-0.033339	-19.703304	-3.617127	-9.246312	-1.623070	-5.216795	0.000000	-10.000000	-0.075000	2.250000	-8.833333	1023.000000	1023.000000	2046.000000
43.459999	-0.032417	-19.158562	-3.358461	-9.109931	-1.473751	-5.216418	0.000000	-10.000000	-0.108333	6.983334	-9.000000	1023.000000	1023.000000	2046.000000
43.480000	-0.031474	-18.601124	-3.267813	-8.866332	-1.297220	-5.169758	0.000000	-10.000000	-0.175000	11.016666	-9.000000	1023.000000	1023.000000	2046.000000
43.500000	-0.030380	-17.954285	-3.152091	-8.703637	-1.233898	-4.864658	0.000000	-10.000000	-0.250000	15.250000	-9.000000	1023.000000	1023.000000	2046.000000
43.520000	-0.028956	-17.113127	-2.937532	-8.450949	-1.173210	-4.551436	0.000000	-10.000000	-0.333333	18.299999	-9.000000	1023.000000	1023.000000	2046.000000
43.540001	-0.027418	-16.203997	-2.730563	-8.146081	-0.950065	-4.377288	0.000000	-10.000000	-0.391667	20.633333	-3.000000	1023.000000	1023.000000	2046.000000
43.560001	-0.025948	-15.335113	-2.492231	-7.809703	-0.743739	-4.289440	0.000000	-10.000000	-0.450000	22.916666	9.500000	1023.000000	1023.000000	2046.000000
43.580002	-0.024728	-14.614484	-2.347381	-7.478137	-0.635952	-4.153014	0.000000	-10.000000	-0.508333	24.900000	24.666666	1023.000000	1023.000000	2046.000000
43.599998	-0.023287	-13.762490	-2.215783	-7.193402	-0.610196	-3.743109	0.000000	-10.000000	-0.558333	26.883333	36.666668	1023.000000	1023.000000	2046.000000
43.619999	-0.021409	-12.652986	-2.026815	-6.876388	-0.385078	-3.364705	0.000000	-10.000000	-0.583333	28.200001	45.333332	1023.000000	1023.000000	2046.000000
43.639999	-0.019672	-11.625978	-1.743958	-6.501498	-0.143246	-3.237274	0.000000	-10.000000	-0.625000	29.383333	54.666668	1023.000000	1023.000000	2046.000000
43.660000	-0.018105	-10.699897	-1.537829	-6.059034	0.082211	-3.185244	0.000000	-10.000000	-0.641667	30.083334	64.500000	1023.000000	1023.000000	2046.000000
43.680000	-0.016652	-9.841380	-1.411683	-5.742875	0.170667	-2.857489	0.000000	-10.000000	-0.675000	30.583334	74.500000	1023.000000	1023.000000	2046.000000
43.700001	-0.014984	-8.855369	-1.269683	-5.404186	0.292435	-2.473935	0.000000	-10.000000	-0.683333	31.250000	84.500000	1023.000000	1023.000000	2046.000000
43.720001	-0.013244	-7.827200	-1.111917	-5.047595	0.549448	-2.217136	0.000000	-10.000000	-0.716667	31.883333	94.666664	1023.000000	1023.000000	2046.000000
43.740002	-0.011772	-6.957294	-0.832852	-4.623501	0.697450	-2.198392	0.000000	-10.000000	-0.733333	32.666668	105.166664	1023.000000	1023.000000	2046.000000
43.759998	-0.010581	-6.253281	-0.756037	-4.260698	0.866433	-2.102978	0.000000	-10.000000	-0.758333	32.900002	116.000000	1023.000000	1023.000000	2046.000000
43.779999	-0.009713	-5.740393	-0.817620	-3.980153	0.966764	-1.909384	0.000000	-10.000000	-0.766667	33.250000	127.000000	1023.000000	1023.000000	2046.000000
43.799999	-0.008962	-5.296792	-0.834879	-3.681877	0.966148	-1.746184	0.000000	-10.000000	-0.775000	33.450001	138.000000	1023.000000	1023.000000	2046.000000
43.820000	-0.008085	-4.778293	-0.779695	-3.377303	0.987050	-1.608345	0.000000	-10.000000	-0.783333	33.799999	149.000000	1023.000000	1023.000000	2046.000000
43.840000	-0.007059	-4.172078	-0.630437	-2.977239	1.069141	-1.633543	0.000000	-10.000000	-0.791667	34.083336	160.166672	1023.000000	1023.000000	2046.000000
43.860001	-0.005904	-3.489183	-0.555097	-2.298720	1.333941	-1.969307	0.000000	-10.000000	-0.800000	34.283333	171.500000	1023.000000	1023.000000	2046.000000
43.880001	-0.005352	-3.162891	-0.506474	-2.225430	1.242246	-1.673233	0.000000	-10.000000	-0.800000	34.299999	183.000000	1023.000000	1023.000000	2046.000000
43.900002	-0.003614	-2.135972	-0.287662	-1.830401	1.122719	-1.140629	0.000000	-10.000000	-0.783333	34.299999	194.500000	1023.000000	1023.000000	2046.000000
43.919998	-0.001336	-0.789380	-0.183382	-1.229331	1.312811	-0.689478	0.000000	-10.000000	-0.783333	34.250000	205.833328	1023.000000	1023.000000	2046.000000
43.939999	0.000065	0.038228	-0.225631	-0.761637	1.638537	-0.613041	0.000000	-10.000000	-0.775000	34.400002	217.333328	1023.000000	1023.000000	2046.000000
43.959999	0.000283	0.167052	-0.256425	-0.562607	1.828215	-0.842132	0.000000	-10.000000	-0.791667	34.100002	228.666672	1023.000000	1023.000000	2046.000000
43.980000	-0.001721	-1.017162	-0.657530	-0.615943	1.708759	-1.452448	0.000000	-10.000000	-0.791667	34.083332	240.166672	1023.000000	1023.000000	2046.000000
44.000000	-0.004394	-2.596874	-1.252846	-0.836841	1.238308	-1.745495	0.000000	-10.000000	-0.791667	33.883335	251.500000	1023.000000	1023.000000	2046.000000
44.020000	-0.006678	-3.946499	-2.032999	-0.950208	0.924056	-1.887349	0.000000	-10.000000	-0.775000	33.950001	270.500000	1023.000000	1023.000000	2046.000000
44.040001	-0.008239	-4.869348	-2.665377	-0.979602	0.818648	-2.043017	0.000000	-10.000000	-0.758333	33.866669	289.333344	1023.000000	1023.000000	2046.000000
44.060001	-0.009022	-5.331772	-2.993440	-1.008985	0.767208	-2.096555	0.000000	-10.000000	-0.750000	33.916668	304.333344	1023.000000	1023.000000	2046.000000
44.080002	-0.009463	-5.592535	-3.236949	-0.974332	0.620181	-2.001436	0.000000	-10.000000	-0.750000	34.049999	308.000000	1023.000000	1023.000000	2046.000000
44.099998	-0.009310	-5.502302	-3.416524	-0.835992	0.490762	-1.740548	0.000000	-10.000000	-0.750000	33.900002	311.666656	1023.000000	1023.000000	2046.000000
44.119999	-0.008699	-5.140858	-3.646039	-0.585267	0.585934	-1.495487	0.000000	-10.000000	-0.750000	33.933334	319.166656	1023.000000	1023.000000	2046.000000
44.139999	-0.008001	-4.728515	-3.755561	-0.300994	0.669233	-1.341192	0.000000	-10.000000	-0.741667	33.916668	330.500000	1023.000000	1023.000000	2046.000000
44.160000	-0.007270	-4.296643	-3.762211	0.007159	0.734616	-1.276208	0.000000	-10.000000	-0.741667	33.883335	341.833344	1023.000000	1023.000000	2046.000000
44.180000	-0.006505	-3.844281	-3.792866	0.264170	0.779101	-1.094686	0.000000	-10.000000	-0.741667	33.766666	353.166656	1023.000000	1023.000000	2046.000000
44.200001	-0.005575	-3.295030	-3.781459	0.507527	0.699256	-0.720355	0.000000	-10.000000	-0.750000	33.450001	364.500000	1023.000000	1023.000000	2046.000000
44.220001	-0.004338	-2.563987	-3.832188	0.827357	0.838291	-0.397447	0.000000	-10.000000	-0.741667	32.983334	375.833344	1023.000000	1023.000000	2046.000000
44.240002	-0.002869	-1.695486	-3.762521	1.211656	1.065071	-0.209693	0.000000	-10.000000	-0.741667	32.733334	386.833344	1023.000000	1023.000000	2046.000000
44.259998	-0.001480	-0.874462	-3.590256	1.523822	1.289236	-0.097264	0.000000	-10.000000	-0.741667	32.750000	397.666656	1023.000000	1023.000000	2046.000000
44.279999	0.000101	0.059550	-3.346503	1.737084	1.507557	0.161412	0.000000	-10.000000	-0.733333	32.683334	408.500000	1023.000000	1023.000000	2046.000000
44.299999	0.001899	1.122172	-2.979297	1.981145	1.604900	0.515424	0.000000	-10.000000	-0.716667	32.283333	419.500000	1023.000000	1023.000000	2046.000000
44.320000	0.003861	2.281906	-2.595487	2.136723	1.820167	0.920503	0.000000	-10.000000	-0.700000	31.799999	430.500000	1023.000000	1023.000000	2046.000000
44.340000	0.005549	3.279431	-2.269028	2.226864	2.204258	1.117337	0.000000	-10.000000	-0.691667	31.733334	441.166656	1023.000000	1023.000000	2046.000000
44.360001	0.006794	4.015028	-1.888080	2.230454	2.570261	1.102394	0.000000	-10.000000	-0.658333	31.216667	451.833344	1023.000000	1023.000000	2046.000000
44.380001	0.007589	4.485009	-1.509044	2.236654	2.729390	1.028009	0.000000	-10.000000	-0.625000	30.600000	462.166656	1023.000000	1023.000000	2046.000000
44.400002	0.008398	4.963266	-1.201117	2.305923	2.672627	1.185833	0.000000	-10.000000	-0.608333	29.833334	472.500000	1023.000000	1023.000000	2046.000000
44.419998	0.009435	5.575866	-1.092449	2.565143	2.875997	1.227176	0.000000	-10.000000	-0.608333	29.483334	482.500000	1023.000000	1023.000000	2046.000000
44.439999	0.010450	6.175833	-0.846499	2.833867	3.017748	1.170716	0.000000	-10.000000	-0.625000	29.400000	492.500000	1023.000000	1023.000000	2046.000000
44.459999	0.011390	6.731710	-0.616488	3.109291	3.121539	1.117368	0.000000	-10.000000	-0.608333	29.466667	502.500000	1023.000000	1023.000000	2046.000000
44.480000	0.012334	7.289512	-0.375187	3.323285	3.012753	1.328661	0.000000	-10.000000	-0.608333	29.483334	512.500000	1023.000000	1023.000000	2046.000000
44.500000	0.013869	8.196522	-0.237383	3.681284	3.166532	1.586089	0.000000	-10.000000	-0.591667	29.416668	522.166687	1023.000000	1023.000000	2046.000000
44.520000	0.015447	9.128919	0.028058	4.073774	3.410791	1.616296	0.000000	-10.000000	-0.591667	29.216667	531.833313	1023.000000	1023.000000	2046.000000
44.540001	0.016918	9.998343	0.268028	4.341990	3.650362	1.737963	0.000000	-10.000000	-0.575000	28.933334	541.500000	1023.000000	1023.000000	2046.000000
44.560001	0.018543	10.959069	0.553208	4.609490	3.702753	2.093619	0.000000	-10.000000	-0.541667	28.516666	551.333313	1023.000000	1023.000000	2046.000000
44.580002	0.020171	11.921309	0.750813	4.928257	3.922437	2.319803	0.000000	-10.000000	-0.516667	27.933334	561.000000	1023.000000	1023.000000	2046.000000
44.599998	0.021619	12.776893	0.948590	5.263312	4.233749	2.331241	0.000000	-10.000000	-0.483333	27.416666	570.333313	1023.000000	1023.000000	2046.000000
44.619999	0.022984	13.583323	1.156971	5.542970	4.459771	2.423612	0.000000	-10.000000	-0.450000	26.283333	579.666687	1023.000000	1023.000000	2046.000000
44.639999	0.024240	14.326008	1.376998	5.711224	4.548907	2.688879	0.000000	-10.000000	-0.408333	25.283333	588.500000	1023.000000	1023.000000	2046.000000
44.660000	0.025527	15.086284	1.570433	5.899472	4.664833	2.951545	0.000000	-10.000000	-0.358333	23.750000	597.333313	1023.000000	1023.000000	2046.000000
44.680000	0.026499	15.660953	1.674845	6.161838	4.870395	2.953875	0.000000	-10.000000	-0.316667	22.350000	605.333313	1023.000000	1023.000000	2046.000000
44.700001	0.027565	16.290842	1.863775	6.337380	5.144873	2.944815	0.000000	-10.000000	-0.266667	20.650000	613.166687	1023.000000	1023.000000	2046.000000
44.720001	0.028462	16.821060	2.090544	6.465545	5.197124	3.067847	0.000000	-10.000000	-0.233333	18.950001	620.166687	1023.000000	1023.000000	2046.000000
44.740002	0.029368	17.356670	2.303655	6.558025	5.167258	3.327731	0.000000	-10.000000	-0.175000	17.150000	627.000000	1023.000000	1023.000000	2046.000000
44.759998	0.030218	17.859097	2.338490	6.759840	5.343361	3.417406	0.000000	-10.000000	-0.141667	15.083334	633.000000	1023.000000	1023.000000	2046.000000
44.779999	0.031378	18.544104	2.488719	6.990552	5.617193	3.447640	0.000000	-10.000000	-0.091667	13.033334	638.333313	1023.000000	1023.000000	2046.000000
44.799999	0.032877	19.430254	2.744049	7.256505	5.871068	3.558631	0.000000	-10.000000	-0.066667	10.800000	642.833313	1023.000000	1023.000000	2046.000000
44.820000	0.034176	20.198082	3.049559	7.454207	5.840195	3.854122	0.000000	-10.000000	-0.025000	8.533334	646.833313	1023.000000	1023.000000	2046.000000
44.840000	0.035184	20.793743	3.154292	7.682809	5.899817	4.056826	0.000000	-10.000000	-0.008333	5.783334	650.000000	1023.000000	1023.000000	2046.000000
44.860001	0.036167	21.374870	3.227345	8.250613	6.166368	3.730545	0.000000	-10.000000	0.000000	2.133333	652.333313	1023.000000	1023.000000	2046.000000
44.880001	0.036128	21.351357	3.345640	8.073046	6.127715	3.804956	0.000000	-10.000000	-0.008333	-1.283333	653.500000	1023.000000	1023.000000	2046.000000
44.900002	0.036621	21.643192	3.576515	8.099852	5.959935	4.006891	0.000000	-10.000000	0.008333	-4.683333	654.000000	1023.000000	1023.000000	2046.000000
44.919998	0.037019	21.878374	3.633456	8.275780	5.907754	4.061384	0.000000	-10.000000	0.025000	-6.883334	654.000000	1023.000000	1023.000000	2046.000000
44.939999	0.036254	21.426029	3.356842	8.253934	5.994805	3.820448	0.000000	-10.000000	0.050000	-9.066668	654.000000	1023.000000	1023.000000	2046.000000
44.959999	0.034643	20.474150	3.175258	8.056870	5.880661	3.361362	0.000000	-10.000000	0.058333	-10.566668	654.000000	1023.000000	1023.000000	2046.000000
44.980000	0.031579	18.663292	2.786930	7.596484	5.584691	2.695188	0.000000	-10.000000	0.075000	-11.666667	654.000000	1023.000000	1023.000000	2046.000000
45.000000	0.027791	16.424330	2.158469	7.053936	4.996613	2.215311	0.000000	-10.000000	0.091667	-12.800000	650.666687	1023.000000	1023.000000	2046.000000
45.020000	0.024031	14.202417	1.289628	6.641438	4.486960	1.784392	0.000000	-10.000000	0.116667	-13.800000	642.666687	1023.000000	1023.000000	2046.000000
45.040001	0.020962	12.388404	0.567125	6.282008	4.188990	1.350281	0.000000	-10.000000	0.141667	-15.000001	631.333313	1023.000000	1023.000000	2046.000000
45.060001	0.018532	10.952592	0.037665	5.904969	3.980636	1.029321	0.000000	-10.000000	0.166667	-15.666668	623.333313	1023.000000	1023.000000	2046.000000
45.080002	0.016443	9.717649	-0.323073	5.429588	3.575909	1.035225	0.000000	-10.000000	0.183333	-16.183334	618.166687	1023.000000	1023.000000	2046.000000
45.099998	0.014585	8.619685	-0.742549	5.137597	3.298724	0.925913	0.000000	-10.000000	0.191667	-16.683334	614.666687	1023.000000	1023.000000	2046.000000
45.119999	0.013187	7.793453	-1.072949	4.972035	3.114262	0.780105	0.000000	-10.000000	0.200000	-17.533335	609.166687	1023.000000	1023.000000	2046.000000
45.139999	0.012049	7.121149	-1.385531	4.779248	3.052735	0.674698	0.000000	-10.000000	0.208333	-18.416668	603.500000	1023.000000	1023.000000	2046.000000
45.160000	0.011023	6.514862	-1.612278	4.611961	2.911408	0.603770	0.000000	-10.000000	0.216667	-18.933334	599.500000	1023.000000	1023.000000	2046.000000
45.180000	0.010137	5.991055	-1.778650	4.421385	2.636137	0.712183	0.000000	-10.000000	0.250000	-19.666668	593.000000	1023.000000	1023.000000	2046.000000
45.200001	0.009314	5.504745	-2.053026	4.296835	2.496552	0.764384	0.000000	-10.000000	0.291667	-20.500000	586.166687	1023.000000	1023.000000	2046.000000
45.220001	0.008588	5.075645	-2.291302	4.203894	2.428460	0.734594	0.000000	-10.000000	0.333333	-21.350000	577.000000	1023.000000	1023.000000	2046.000000
45.240002	0.008078	4.773824	-2.433784	4.100341	2.453979	0.653289	0.000000	-10.000000	0.350000	-21.799999	569.833313	1023.000000	1023.000000	2046.000000
45.259998	0.007744	4.576681	-2.391214	3.894761	2.357723	0.715411	0.000000	-10.000000	0.366667	-22.316666	560.166687	1023.000000	1023.000000	2046.000000
45.279999	0.007451	4.403249	-2.378846	3.604990	2.287850	0.889256	0.000000	-10.000000	0.383333	-22.816666	552.833313	1023.000000	1023.000000	2046.000000
45.299999	0.007411	4.379782	-2.377846	3.428200	2.324490	1.004938	0.000000	-10.000000	0.408333	-23.433332	545.333313	1023.000000	1023.000000	2046.000000
45.320000	0.007483	4.422205	-2.180516	3.265256	2.385640	0.951824	0.000000	-10.000000	0.425000	-23.683332	540.000000	1023.000000	1023.000000	2046.000000
45.340000	0.007419	4.384514	-2.022437	2.965364	2.597088	0.844499	0.000000	-10.000000	0.441667	-24.033333	532.000000	1023.000000	1023.000000	2046.000000
45.360001	0.006987	4.129097	-1.828017	2.475758	2.587855	0.893501	0.000000	-10.000000	0.458333	-24.233334	524.000000	1023.000000	1023.000000	2046.000000
45.380001	0.006348	3.751871	-1.727064	2.043231	2.618417	0.817287	0.000000	-10.000000	0.466667	-24.566668	516.000000	1023.000000	1023.000000	2046.000000
45.400002	0.005311	3.138983	-1.634322	1.661878	2.599499	0.511927	0.000000	-10.000000	0.483333	-25.083334	507.666656	1023.000000	1023.000000	2046.000000
45.419998	0.004476	2.645479	-1.560088	1.343058	2.622288	0.240221	0.000000	-10.000000	0.491667	-25.383333	499.333344	1023.000000	1023.000000	2046.000000
45.439999	0.003839	2.268628	-1.416008	1.049470	2.503783	0.131383	0.000000	-10.000000	0.500000	-25.666666	490.666656	1023.000000	1023.000000	2046.000000
45.459999	0.003016	1.782699	-1.369140	0.767114	2.321939	0.062787	0.000000	-10.000000	0.500000	-25.833334	482.166656	1023.000000	1023.000000	2046.000000
45.480000	0.002100	1.241054	-1.347821	0.616468	2.234771	-0.262364	0.000000	-10.000000	0.500000	-26.233334	473.500000	1023.000000	1023.000000	2046.000000
45.500000	0.001647	0.973148	-1.378257	0.446536	2.318782	-0.413913	0.000000	-10.000000	0.500000	-26.466667	464.833344	1023.000000	1023.000000	2046.000000
45.520000	0.001408	0.831860	-1.242787	0.248012	2.264249	-0.437615	0.000000	-10.000000	0.516667	-26.700001	456.000000	1023.000000	1023.000000	2046.000000
45.540001	0.001116	0.659533	-1.115513	0.022112	2.151282	-0.398348	0.000000	-10.000000	0.525000	-26.766666	447.000000	1023.000000	1023.000000	2046.000000
45.560001	0.000840	0.496692	-1.079763	-0.106423	2.122870	-0.439992	0.000000	-10.000000	0.533333	-26.883333	438.000000	1023.000000	1023.000000	2046.000000
45.580002	0.000665	0.393156	-1.045216	-0.160738	2.210647	-0.611537	0.000000	-10.000000	0.516667	-26.950001	429.000000	1023.000000	1023.000000	2046.000000
45.599998	0.000580	0.342911	-0.989173	-0.261534	2.341172	-0.747553	0.000000	-10.000000	0.508333	-26.900000	420.000000	1023.000000	1023.000000	2046.000000
45.619999	0.000495	0.292610	-0.814425	-0.462083	2.289432	-0.720315	0.000000	-10.000000	0.491667	-26.916666	411.000000	1023.000000	1023.000000	2046.000000
45.639999	0.000349	0.206225	-0.688809	-0.627891	2.201838	-0.678913	0.000000	-10.000000	0.491667	-26.650000	402.000000	1023.000000	1023.000000	2046.000000
45.660000	-0.000047	-0.028036	-0.716540	-0.681718	2.215319	-0.845097	0.000000	-10.000000	0.491667	-26.500000	393.166656	1023.000000	1023.000000	2046.000000
45.680000	-0.000349	-0.206079	-0.769934	-0.831729	2.381537	-0.985953	0.000000	-10.000000	0.491667	-26.283335	384.333344	1023.000000	1023.000000	2046.000000
45.700001	-0.000583	-0.344454	-0.573003	-1.055375	2.217852	-0.933928	0.000000	-10.000000	0.483333	-26.266668	375.666656	1023.000000	1023.000000	2046.000000
45.720001	-0.000940	-0.555691	-0.577509	-1.202005	2.166705	-0.942882	0.000000	-10.000000	0.475000	-26.183334	366.833344	1023.000000	1023.000000	2046.000000
45.740002	-0.001636	-0.966788	-0.641736	-1.284470	2.157053	-1.197636	0.000000	-10.000000	0.483333	-26.266668	358.166656	1023.000000	1023.000000	2046.000000
45.759998	-0.002022	-1.194793	-0.617377	-1.461298	2.191314	-1.307432	0.000000	-10.000000	0.491667	-26.283335	349.333344	1023.000000	1023.000000	2046.000000
45.779999	-0.002262	-1.336981	-0.462576	-1.701636	2.044584	-1.217353	0.000000	-10.000000	0.500000	-26.333334	340.666656	1023.000000	1023.000000	2046.000000
45.799999	-0.002834	-1.674616	-0.474209	-1.858395	1.901784	-1.243796	0.000000	-10.000000	0.500000	-26.250000	331.833344	1023.000000	1023.000000	2046.000000
45.820000	-0.003324	-1.964308	-0.543913	-1.966463	1.968295	-1.422227	0.000000	-10.000000	0.508333	-26.200001	323.000000	1023.000000	1023.000000	2046.000000
45.840000	-0.003494	-2.065024	-0.478897	-2.132073	2.022618	-1.476672	0.000000	-10.000000	0.508333	-26.216667	314.166656	1023.000000	1023.000000	2046.000000
45.860001	-0.003788	-2.238451	-0.328073	-2.372069	1.829652	-1.367961	0.000000	-10.000000	0.508333	-26.050001	305.500000	1023.000000	1023.000000	2046.000000
45.880001	-0.004438	-2.622863	-0.391501	-2.415555	1.760293	-1.576100	0.000000	-10.000000	0.500000	-25.850000	296.833344	1023.000000	1023.000000	2046.000000
45.900002	-0.004653	-2.749947	-0.439904	-2.565423	1.930432	-1.675052	0.000000	-10.000000	0.500000	-25.833334	288.166656	1023.000000	1023.000000	2046.000000
45.919998	-0.004887	-2.888258	-0.267098	-2.791854	1.758227	-1.587532	0.000000	-10.000000	0.500000	-25.816668	279.500000	1023.000000	1023.000000	2046.000000
45.939999	-0.005392	-3.186889	-0.289797	-2.945978	1.673129	-1.624243	0.000000	-10.000000	0.500000	-25.800001	270.833344	1023.000000	1023.000000	2046.000000
45.959999	-0.005806	-3.431416	-0.361627	-3.038724	1.739797	-1.770861	0.000000	-10.000000	0.491667	-25.550001	262.333344	1023.000000	1023.000000	2046.000000
45.980000	-0.006092	-3.600192	-0.316146	-3.228259	1.753758	-1.809546	0.000000	-10.000000	0.475000	-25.466667	253.666672	1023.000000	1023.000000	2046.000000
46.000000	-0.006234	-3.684298	-0.222223	-3.393594	1.678285	-1.746766	0.000000	-10.000000	0.458333	-25.266666	245.333328	1023.000000	1023.000000	2046.000000
46.020000	-0.006728	-3.976122	-0.242078	-3.485896	1.578005	-1.826152	0.000000	-10.000000	0.450000	-25.050001	236.666672	1023.000000	1023.000000	2046.000000
46.040001	-0.006782	-4.008321	-0.298360	-3.485862	1.668691	-1.892789	0.000000	-10.000000	0.450000	-24.783335	228.333328	1023.000000	1023.000000	2046.000000
46.060001	-0.006793	-4.014552	-0.301338	-3.495767	1.661552	-1.879000	0.000000	-10.000000	0.441667	-24.500000	220.000000	1023.000000	1023.000000	2046.000000
46.080002	-0.007272	-4.297526	-0.279748	-3.622429	1.492509	-1.887858	0.000000	-10.000000	0.433333	-24.316668	212.000000	1023.000000	1023.000000	2046.000000
46.099998	-0.008383	-4.954406	-0.373211	-3.564145	1.309882	-2.326932	0.000000	-10.000000	0.400000	-23.966667	204.000000	1023.000000	1023.000000	2046.000000
46.119999	-0.009377	-5.541924	-0.606601	-3.561157	1.397127	-2.771292	0.000000	-10.000000	0.375000	-23.766666	196.000000	1023.000000	1023.000000	2046.000000
46.139999	-0.010686	-6.315368	-0.661286	-4.038171	1.022264	-2.638175	0.000000	-10.000000	0.350000	-23.266666	188.000000	1023.000000	1023.000000	2046.000000
46.160000	-0.010820	-6.394798	-0.643056	-4.101978	0.851009	-2.500774	0.000000	-10.000000	0.350000	-23.000000	182.666672	1023.000000	1023.000000	2046.000000
46.180000	-0.011028	-6.517774	-0.796603	-4.010082	0.835744	-2.546833	0.000000	-10.000000	0.366667	-22.633333	175.000000	1023.000000	1023.000000	2046.000000
46.200001	-0.011682	-6.903889	-0.927494	-4.135321	0.862818	-2.703891	0.000000	-10.000000	0.358333	-22.700001	167.333328	1023.000000	1023.000000	2046.000000
46.220001	-0.012891	-7.618471	-1.097643	-4.433945	0.775692	-2.862575	0.000000	-10.000000	0.350000	-22.416666	157.333328	1023.000000	1023.000000	2046.000000
46.240002	-0.015472	-9.144194	-1.477181	-4.678142	0.402231	-3.391102	0.000000	-10.000000	0.316667	-21.933334	149.833328	1023.000000	1023.000000	2046.000000
46.259998	-0.018952	-11.200535	-2.154143	-4.905032	0.027733	-4.169093	0.000000	-10.000000	0.291667	-21.000000	142.666672	1023.000000	1023.000000	2046.000000
46.279999	-0.022775	-13.459832	-3.043251	-5.273534	-0.362399	-4.780648	0.000000	-10.000000	0.250000	-20.166666	135.500000	1023.000000	1023.000000	2046.000000
46.299999	-0.025986	-15.357773	-3.796394	-5.658216	-0.932200	-4.970964	0.000000	-10.000000	0.225000	-19.416666	128.833328	1023.000000	1023.000000	2046.000000
46.320000	-0.028725	-16.976686	-4.461182	-5.949833	-1.380289	-5.185383	0.000000	-10.000000	0.208333	-18.783333	122.166664	1023.000000	1023.000000	2046.000000
46.340000	-0.030777	-18.189196	-5.042339	-6.181133	-1.578762	-5.386962	0.000000	-10.000000	0.208333	-18.216667	115.833336	1023.000000	1023.000000	2046.000000
46.360001	-0.032280	-19.077501	-5.399457	-6.363933	-1.801935	-5.512176	0.000000	-10.000000	0.191667	-17.866667	109.500000	1023.000000	1023.000000	2046.000000
46.380001	-0.033177	-19.607529	-5.613569	-6.546384	-2.034642	-5.412934	0.000000	-10.000000	0.191667	-17.600000	103.833336	1023.000000	1023.000000	2046.000000
46.400002	-0.034062	-20.130360	-5.911701	-6.631164	-2.184573	-5.402923	0.000000	-10.000000	0.191667	-17.416666	98.166664	1023.000000	1023.000000	2046.000000
46.419998	-0.035015	-20.694029	-6.224205	-6.628599	-2.292578	-5.548646	0.000000	-10.000000	0.191667	-17.100000	92.500000	1023.000000	1023.000000	2046.000000
46.439999	-0.035515	-20.989285	-6.456620	-6.708210	-2.328935	-5.495520	0.000000	-10.000000	0.175000	-16.650000	86.666664	1023.000000	1023.000000	2046.000000
46.459999	-0.035827	-21.173626	-6.501793	-6.865405	-2.509184	-5.297246	0.000000	-10.000000	0.166667	-16.183334	81.000000	1023.000000	1023.000000	2046.000000
46.480000	-0.036345	-21.480062	-6.636254	-6.895281	-2.664389	-5.284138	0.000000	-10.000000	0.158333	-15.750000	75.666664	1023.000000	1023.000000	2046.000000
46.500000	-0.036443	-21.537977	-6.790942	-6.813468	-2.563121	-5.370446	0.000000	-10.000000	0.158333	-15.283334	70.333336	1023.000000	1023.000000	2046.000000
46.520000	-0.036047	-21.303686	-6.702806	-6.883421	-2.557554	-5.159905	0.000000	-10.000000	0.150000	-14.800000	65.166664	1023.000000	1023.000000	2046.000000
46.540001	-0.035398	-20.920444	-6.547826	-6.945890	-2.522707	-4.904020	0.000000	-10.000000	0.150000	-14.416667	60.166668	1023.000000	1023.000000	2046.000000
46.560001	-0.034965	-20.664318	-6.387913	-6.988442	-2.416809	-4.871154	0.000000	-10.000000	0.133333	-14.300000	55.333332	1023.000000	1023.000000	2046.000000
46.580002	-0.034382	-20.319700	-6.105567	-7.146093	-2.196191	-4.871850	0.000000	-10.000000	0.100000	-13.916667	50.666668	1023.000000	1023.000000	2046.000000
46.599998	-0.033845	-20.002100	-5.706982	-7.519448	-2.087647	-4.688022	0.000000	-10.000000	0.058333	-13.366667	45.833332	1023.000000	1023.000000	2046.000000
46.619999	-0.034098	-20.151987	-5.530128	-7.860177	-1.981970	-4.779713	0.000000	-10.000000	0.050000	-12.650001	41.333332	1023.000000	1023.000000	2046.000000
46.639999	-0.034957	-20.659756	-5.417276	-8.254770	-1.980046	-5.007664	0.000000	-10.000000	0.050000	-12.383333	37.000000	1023.000000	1023.000000	2046.000000
46.660000	-0.035638	-21.062115	-5.392881	-8.531110	-1.868039	-5.270084	0.000000	-10.000000	0.058333	-12.216667	33.000000	1023.000000	1023.000000	2046.000000
46.680000	-0.035756	-21.131760	-5.115033	-8.812888	-1.983540	-5.220299	0.000000	-10.000000	0.050000	-12.033334	29.000000	1023.000000	1023.000000	2046.000000
46.700001	-0.036188	-21.387051	-5.049279	-8.895562	-2.079361	-5.362847	0.000000	-10.000000	0.050000	-11.633334	25.000000	1023.000000	1023.000000	2046.000000
46.720001	-0.036738	-21.712353	-5.074462	-8.977996	-2.110758	-5.549136	0.000000	-10.000000	0.033333	-11.250000	21.000000	1023.000000	1023.000000	2046.000000
46.740002	-0.037062	-21.903736	-5.036442	-9.042195	-2.133626	-5.691472	0.000000	-10.000000	0.016667	-10.716667	17.333334	1023.000000	1023.000000	2046.000000
46.759998	-0.036959	-21.843061	-4.840374	-9.092599	-2.233512	-5.676576	0.000000	-10.000000	0.008333	-10.166667	13.666667	1023.000000	1023.000000	2046.000000
46.779999	-0.036791	-21.743563	-4.744903	-9.155446	-2.285644	-5.557570	0.000000	-10.000000	0.025000	-9.666667	10.333333	1023.000000	1023.000000	2046.000000
46.799999	-0.036794	-21.745037	-4.731570	-9.120159	-2.287626	-5.605682	0.000000	-10.000000	0.041667	-9.466666	7.000000	1023.000000	1023.000000	2046.000000
46.820000	-0.036567	-21.611233	-4.695725	-9.069372	-2.186036	-5.660100	0.000000	-10.000000	0.050000	-9.433333	4.000000	1023.000000	1023.000000	2046.000000
46.840000	-0.036102	-21.336468	-4.550927	-9.072009	-2.108273	-5.605258	0.000000	-10.000000	0.050000	-9.400001	1.166667	1023.000000	1023.000000	2046.000000
46.860001	-0.035487	-20.972925	-4.342287	-9.133772	-2.094790	-5.402076	0.000000	-10.000000	0.041667	-9.216667	-1.666667	1023.000000	1023.000000	2046.000000
46.880001	-0.035271	-20.844919	-4.320151	-9.085670	-2.011225	-5.427874	0.000000	-10.000000	0.033333	-8.933333	-4.500000	1023.000000	1023.000000	2046.000000
46.900002	-0.035135	-20.764496	-4.248199	-9.064333	-1.978857	-5.473106	0.000000	-10.000000	0.016667	-8.600000	-7.500000	1023.000000	1023.000000	2046.000000
46.919998	-0.034741	-20.532164	-4.164220	-9.048378	-1.869109	-5.450457	0.000000	-10.000000	0.008333	-8.250000	-10.333333	1023.000000	1023.000000	2046.000000
46.939999	-0.034157	-20.187012	-3.966985	-9.089369	-1.850624	-5.280033	0.000000	-10.000000	0.000000	-8.000000	-13.000000	1023.000000	1023.000000	2046.000000
46.959999	-0.034082	-20.142427	-3.912105	-9.079508	-1.856042	-5.294773	0.000000	-10.000000	0.000000	-7.733334	-15.666667	1023.000000	1023.000000	2046.000000
46.980000	-0.033965	-20.073519	-3.888186	-9.027000	-1.801877	-5.356455	0.000000	-10.000000	0.000000	-7.516667	-18.333334	1023.000000	1023.000000	2046.000000
47.000000	-0.033476	-19.784533	-3.769465	-8.965426	-1.763241	-5.286401	0.000000	-10.000000	0.000000	-7.266667	-21.000000	1023.000000	1023.000000	2046.000000
47.020000	-0.032989	-19.496435	-3.603310	-9.009712	-1.775250	-5.108163	0.000000	-10.000000	-0.008333	-7.000000	-23.333334	1023.000000	1023.000000	2046.000000
47.040001	-0.032965	-19.482531	-3.532817	-8.989728	-1.813709	-5.146276	0.000000	-10.000000	-0.008333	-6.666667	-25.666666	1023.000000	1023.000000	2046.000000
47.060001	-0.032902	-19.445271	-3.530875	-8.928297	-1.783136	-5.202961	0.000000	-10.000000	-0.025000	-6.133334	-28.000000	1023.000000	1023.000000	2046.000000
47.080002	-0.032439	-19.171665	-3.453224	-8.886180	-1.713035	-5.119227	0.000000	-10.000000	-0.033333	-5.300000	-30.000000	1023.000000	1023.000000	2046.000000
47.099998	-0.031794	-18.790352	-3.241209	-8.901703	-1.725782	-4.921659	0.000000	-10.000000	-0.050000	-3.366667	-31.833334	1023.000000	1023.000000	2046.000000
47.119999	-0.031430	-18.574858	-3.172443	-8.856219	-1.669736	-4.876460	0.000000	-10.000000	-0.058333	-0.300000	-33.000000	1023.000000	1023.000000	2046.000000
47.139999	-0.030873	-18.246073	-3.161938	-8.720590	-1.502788	-4.860759	0.000000	-10.000000	-0.083333	3.383333	-33.833332	1023.000000	1023.000000	2046.000000
47.160000	-0.029984	-17.720362	-3.037967	-8.597269	-1.354561	-4.730563	0.000000	-10.000000	-0.108333	5.783333	-34.000000	1023.000000	1023.000000	2046.000000
47.180000	-0.028739	-16.984821	-2.723844	-8.456333	-1.328606	-4.476040	0.000000	-10.000000	-0.175000	9.700000	-34.000000	1023.000000	1023.000000	2046.000000
47.200001	-0.027604	-16.313728	-2.563865	-8.228893	-1.200612	-4.320358	0.000000	-10.000000	-0.233333	13.516666	-34.000000	1023.000000	1023.000000	2046.000000
47.220001	-0.026676	-15.765488	-2.458382	-8.004993	-1.087551	-4.214562	0.000000	-10.000000	-0.308333	17.866667	-34.000000	1023.000000	1023.000000	2046.000000
47.240002	-0.025451	-15.041789	-2.343293	-7.708934	-0.883092	-4.106470	0.000000	-10.000000	-0.350000	19.950001	-15.000000	1023.000000	1023.000000	2046.000000
47.259998	-0.023807	-14.069736	-2.118593	-7.471589	-0.729000	-3.750556	0.000000	-10.000000	-0.400000	21.950001	8.333333	1023.000000	1023.000000	2046.000000
47.279999	-0.022486	-13.289360	-1.892264	-7.169368	-0.649387	-3.578341	0.000000	-10.000000	-0.433333	23.416666	31.666666	1023.000000	1023.000000	2046.000000
47.299999	-0.021832	-12.902822	-1.893066	-6.857255	-0.578184	-3.574317	0.000000	-10.000000	-0.475000	24.750000	38.666668	1023.000000	1023.000000	2046.000000
47.320000	-0.020908	-12.356682	-1.892021	-6.537239	-0.420923	-3.506499	0.000000	-10.000000	-0.516667	25.549999	44.166668	1023.000000	1023.000000	2046.000000
47.340000	-0.019756	-11.675919	-1.687828	-6.207691	-0.442714	-3.337685	0.000000	-10.000000	-0.558333	27.000000	52.500000	1023.000000	1023.000000	2046.000000
47.360001	-0.019212	-11.354588	-1.624446	-5.818541	-0.485910	-3.425692	0.000000	-10.000000	-0.591667	28.083334	61.333332	1023.000000	1023.000000	2046.000000
47.380001	-0.018603	-10.994206	-1.665701	-5.335803	-0.404616	-3.588087	0.000000	-10.000000	-0.633333	29.316668	70.500000	1023.000000	1023.000000	2046.000000
47.400002	-0.017969	-10.619755	-1.692613	-5.219344	-0.454473	-3.253324	0.000000	-10.000000	-0.650000	30.050001	80.000000	1023.000000	1023.000000	2046.000000
47.419998	-0.016163	-9.552062	-1.444168	-4.830787	-0.472943	-2.804164	0.000000	-10.000000	-0.683333	30.916668	90.000000	1023.000000	1023.000000	2046.000000
47.439999	-0.014611	-8.634982	-1.463502	-4.243571	-0.318583	-2.609325	0.000000	-10.000000	-0.691667	31.650000	100.166664	1023.000000	1023.000000	2046.000000
47.459999	-0.013663	-8.074998	-1.559949	-3.808095	-0.173566	-2.533388	0.000000	-10.000000	-0.733333	32.400002	110.666664	1023.000000	1023.000000	2046.000000
47.480000	-0.012933	-7.643398	-1.686967	-3.521663	0.021809	-2.456577	0.000000	-10.000000	-0.750000	32.933334	121.166664	1023.000000	1023.000000	2046.000000
47.500000	-0.013604	-8.040010	-1.833218	-3.420960	-0.061743	-2.724090	0.000000	-10.000000	-0.758333	33.299999	132.000000	1023.000000	1023.000000	2046.000000
47.520000	-0.015463	-9.138344	-2.283575	-3.415781	-0.236292	-3.202696	0.000000	-10.000000	-0.758333	33.466667	143.166672	1023.000000	1023.000000	2046.000000
47.540001	-0.018027	-10.653822	-3.065145	-3.499544	-0.539217	-3.549916	0.000000	-10.000000	-0.750000	33.500000	154.333328	1023.000000	1023.000000	2046.000000
47.560001	-0.020105	-11.882031	-3.829157	-3.569361	-0.810457	-3.673056	0.000000	-10.000000	-0.766667	33.650002	165.666672	1023.000000	1023.000000	2046.000000
47.580002	-0.020828	-12.309167	-4.303214	-3.534935	-0.877847	-3.593171	0.000000	-10.000000	-0.783333	33.716667	176.833328	1023.000000	1023.000000	2046.000000
47.599998	-0.020793	-12.288741	-4.426300	-3.504872	-1.005224	-3.352346	0.000000	-10.000000	-0.791667	34.033333	188.166672	1023.000000	1023.000000	2046.000000
47.619999	-0.021046	-12.437947	-4.710092	-3.280650	-1.073652	-3.373554	0.000000	-10.000000	-0.783333	34.099998	199.333328	1023.000000	1023.000000	2046.000000
47.639999	-0.020809	-12.297935	-4.939165	-3.039462	-1.063513	-3.255796	0.000000	-10.000000	-0.783333	34.366665	210.666672	1023.000000	1023.000000	2046.000000
47.660000	-0.020020	-11.831672	-5.020342	-2.769700	-1.040034	-3.001597	0.000000	-10.000000	-0.791667	34.349998	222.000000	1023.000000	1023.000000	2046.000000
47.680000	-0.018862	-11.147151	-4.983964	-2.509293	-1.008246	-2.645647	0.000000	-10.000000	-0.800000	34.266666	233.500000	1023.000000	1023.000000	2046.000000
47.700001	-0.018094	-10.693498	-5.093938	-2.180721	-0.937358	-2.481481	0.000000	-10.000000	-0.791667	34.166668	245.000000	1023.000000	1023.000000	2046.000000
47.720001	-0.017393	-10.279135	-5.191423	-1.862749	-0.870190	-2.354773	0.000000	-10.000000	-0.783333	33.916668	256.500000	1023.000000	1023.000000	2046.000000
47.740002	-0.016280	-9.621225	-5.224129	-1.558226	-0.726855	-2.112016	0.000000	-10.000000	-0.775000	33.866669	267.833344	1023.000000	1023.000000	2046.000000
47.759998	-0.014610	-8.634773	-5.019253	-1.248972	-0.629751	-1.736797	0.000000	-10.000000	-0.766667	33.783333	279.166656	1023.000000	1023.000000	2046.000000
47.779999	-0.013026	-7.698459	-4.786985	-0.920250	-0.507013	-1.484210	0.000000	-10.000000	-0.758333	33.966667	290.500000	1023.000000	1023.000000	2046.000000
47.799999	-0.011621	-6.868188	-4.642118	-0.646830	-0.302513	-1.276727	0.000000	-10.000000	-0.750000	34.000000	298.166656	1023.000000	1023.000000	2046.000000
47.820000	-0.009757	-5.766284	-4.384643	-0.357186	-0.006132	-1.018324	0.000000	-10.000000	-0.750000	33.900002	309.500000	1023.000000	1023.000000	2046.000000
47.840000	-0.007752	-4.581257	-3.964326	-0.203480	0.326149	-0.739600	0.000000	-10.000000	-0.741667	33.683334	320.666656	1023.000000	1023.000000	2046.000000
47.860001	-0.005779	-3.415400	-3.419757	-0.194107	0.586611	-0.388147	0.000000	-10.000000	-0.733333	33.466667	331.833344	1023.000000	1023.000000	2046.000000
47.880001	-0.004168	-2.463328	-2.960392	-0.188025	0.903658	-0.218568	0.000000	-10.000000	-0.725000	33.083336	343.000000	1023.000000	1023.000000	2046.000000
47.900002	-0.003701	-2.187337	-2.721211	-0.153119	1.055364	-0.368372	0.000000	-10.000000	-0.716667	32.633335	354.166656	1023.000000	1023.000000	2046.000000
47.919998	-0.002846	-1.681728	-2.532814	-0.040424	1.276055	-0.384546	0.000000	-10.000000	-0.700000	32.200001	368.833344	1023.000000	1023.000000	2046.000000
47.939999	-0.001779	-1.051236	-2.218410	0.164706	1.343457	-0.340990	0.000000	-10.000000	-0.691667	31.950001	379.666656	1023.000000	1023.000000	2046.000000
47.959999	-0.000649	-0.383526	-1.924296	0.380440	1.345592	-0.185262	0.000000	-10.000000	-0.691667	32.150002	390.333344	1023.000000	1023.000000	2046.000000
47.980000	0.000600	0.354703	-1.786854	0.721618	1.558639	-0.138700	0.000000	-10.000000	-0.691667	32.133335	401.000000	1023.000000	1023.000000	2046.000000
48.000000	0.001326	0.783805	-1.712065	1.004433	1.632462	-0.141024	0.000000	-10.000000	-0.691667	32.266666	411.666656	1023.000000	1023.000000	2046.000000
48.020000	0.002491	1.471934	-1.530498	1.348888	1.751163	-0.097618	0.000000	-10.000000	-0.691667	32.133335	418.833344	1023.000000	1023.000000	2046.000000
48.040001	0.004210	2.487970	-1.248285	1.636124	1.883006	0.217125	0.000000	-10.000000	-0.700000	32.099998	429.666656	1023.000000	1023.000000	2046.000000
48.060001	0.006418	3.793008	-0.873232	2.034904	2.084952	0.546385	0.000000	-10.000000	-0.691667	32.183334	440.333344	1023.000000	1023.000000	2046.000000
48.080002	0.007943	4.694529	-0.695649	2.394819	2.344446	0.650912	0.000000	-10.000000	-0.675000	31.916666	454.666656	1023.000000	1023.000000	2046.000000
48.099998	0.009349	5.525509	-0.452591	2.670074	2.486245	0.821780	0.000000	-10.000000	-0.658333	31.700001	465.166656	1023.000000	1023.000000	2046.000000
48.119999	0.011327	6.694165	-0.228466	3.016633	2.821275	1.084723	0.000000	-10.000000	-0.650000	31.316668	475.833344	1023.000000	1023.000000	2046.000000
48.139999	0.013562	8.014899	0.125976	3.417269	3.057669	1.413985	0.000000	-10.000000	-0.641667	31.233334	486.166656	1023.000000	1023.000000	2046.000000
48.160000	0.015245	9.010082	0.386887	3.793663	3.247290	1.582242	0.000000	-10.000000	-0.633333	31.200001	493.166656	1023.000000	1023.000000	2046.000000
48.180000	0.016552	9.782273	0.561376	4.138860	3.411979	1.670058	0.000000	-10.000000	-0.616667	31.000000	503.500000	1023.000000	1023.000000	2046.000000
48.200001	0.018070	10.679556	0.720155	4.468325	3.630913	1.860163	0.000000	-10.000000	-0.608333	30.783333	513.833313	1023.000000	1023.000000	2046.000000
48.220001	0.019943	11.786482	1.000928	4.795772	3.821083	2.168699	0.000000	-10.000000	-0.616667	30.266666	527.666687	1023.000000	1023.000000	2046.000000
48.240002	0.021891	12.937554	1.319443	5.154601	3.994065	2.469445	0.000000	-10.000000	-0.625000	30.133333	537.833313	1023.000000	1023.000000	2046.000000
48.259998	0.023415	13.838418	1.550388	5.522384	4.152716	2.612931	0.000000	-10.000000	-0.633333	30.000000	548.000000	1023.000000	1023.000000	2046.000000
48.279999	0.024545	14.505845	1.680248	5.848441	4.278597	2.698558	0.000000	-10.000000	-0.591667	29.983334	558.166687	1023.000000	1023.000000	2046.000000
48.299999	0.025876	15.292596	1.776835	6.178860	4.494643	2.842258	0.000000	-10.000000	-0.566667	29.466667	568.333313	1023.000000	1023.000000	2046.000000
48.320000	0.027700	16.370823	2.078197	6.449089	4.649693	3.193843	0.000000	-10.000000	-0.525000	28.633333	578.166687	1023.000000	1023.000000	2046.000000
48.340000	0.029188	17.250067	2.361501	6.690536	4.769597	3.428433	0.000000	-10.000000	-0.500000	27.500000	587.833313	1023.000000	1023.000000	2046.000000
48.360001	0.030678	18.130424	2.522892	7.006881	5.020168	3.580482	0.000000	-10.000000	-0.466667	26.633333	594.166687	1023.000000	1023.000000	2046.000000
48.380001	0.031624	18.689606	2.650831	7.264182	5.137122	3.637472	0.000000	-10.000000	-0.433333	25.250000	603.333313	1023.000000	1023.000000	2046.000000
48.400002	0.032373	19.132275	2.633396	7.476042	5.307338	3.715498	0.000000	-10.000000	-0.400000	24.150000	611.833313	1023.000000	1023.000000	2046.000000
48.419998	0.033080	19.550161	2.705961	7.562869	5.442283	3.839048	0.000000	-10.000000	-0.366667	23.050001	620.333313	1023.000000	1023.000000	2046.000000
48.439999	0.033951	20.065071	2.933285	7.726128	5.444025	3.961632	0.000000	-10.000000	-0.325000	22.000000	628.000000	1023.000000	1023.000000	2046.000000
48.459999	0.034868	20.607151	3.077367	8.241945	5.608353	3.679487	0.000000	-10.000000	-0.291667	20.716667	635.333313	1023.000000	1023.000000	2046.000000
48.480000	0.035348	20.890743	3.144781	8.458594	5.657543	3.629826	0.000000	-10.000000	-0.258333	19.433334	642.666687	1023.000000	1023.000000	2046.000000
48.500000	0.035755	21.131393	3.276089	8.485237	5.506196	3.863872	0.000000	-10.000000	-0.216667	18.233334	649.333313	1023.000000	1023.000000	2046.000000
48.520000	0.037308	22.048775	3.499861	8.872932	5.596805	4.079176	0.000000	-10.000000	-0.183333	17.183334	655.666687	1023.000000	1023.000000	2046.000000
48.540001	0.038239	22.599516	3.519900	9.119260	5.780153	4.180202	0.000000	-10.000000	-0.141667	15.433333	663.833313	1023.000000	1023.000000	2046.000000
48.560001	0.038102	22.517988	3.489221	9.192938	5.838328	3.997502	0.000000	-10.000000	-0.133333	14.450000	667.666687	1023.000000	1023.000000	2046.000000
48.580002	0.036187	21.386452	3.228160	8.972736	5.718264	3.467291	0.000000	-10.000000	-0.091667	12.516666	672.500000	1023.000000	1023.000000	2046.000000
48.599998	0.032596	19.264017	2.612880	8.613614	5.319228	2.718295	0.000000	-10.000000	-0.058333	11.283334	675.500000	1023.000000	1023.000000	2046.000000
48.619999	0.029090	17.192261	1.842387	8.259310	4.849611	2.240954	0.000000	-10.000000	-0.016667	8.750000	679.666687	1023.000000	1023.000000	2046.000000
48.639999	0.026202	15.485145	1.125617	7.892332	4.485157	1.982038	0.000000	-10.000000	-0.008333	5.450000	682.333313	1023.000000	1023.000000	2046.000000
48.660000	0.024348	14.389833	0.694176	7.527287	4.224894	1.943477	0.000000	-10.000000	0.000000	2.150000	685.000000	1023.000000	1023.000000	2046.000000
48.680000	0.022827	13.491030	0.395821	7.219815	4.003417	1.871977	0.000000	-10.000000	0.000000	-0.566667	686.666687	1023.000000	1023.000000	2046.000000
48.700001	0.021466	12.686127	0.077699	7.054974	3.841380	1.712075	0.000000	-10.000000	0.000000	-1.866667	686.833313	1023.000000	1023.000000	2046.000000
48.720001	0.020110	11.885191	-0.266834	6.909850	3.667794	1.574381	0.000000	-10.000000	0.016667	-4.700000	687.000000	1023.000000	1023.000000	2046.000000
48.740002	0.019069	11.269680	-0.578797	6.813881	3.532389	1.502207	0.000000	-10.000000	0.041667	-7.283333	687.000000	1023.000000	1023.000000	2046.000000
48.759998	0.018336	10.836637	-0.866508	6.712766	3.439831	1.550549	0.000000	-10.000000	0.058333	-9.633333	687.000000	1023.000000	1023.000000	2046.000000
48.779999	0.018014	10.646456	-0.989967	6.616560	3.314307	1.705555	0.000000	-10.000000	0.058333	-10.450000	687.000000	1023.000000	1023.000000	2046.000000
48.799999	0.017695	10.457741	-1.108158	6.576050	3.182140	1.807708	0.000000	-10.000000	0.050000	-11.150001	687.000000	1023.000000	1023.000000	2046.000000
48.820000	0.017291	10.218703	-1.324458	6.629754	3.175591	1.737817	0.000000	-10.000000	0.066667	-11.800000	687.000000	1023.000000	1023.000000	2046.000000
48.840000	0.016621	9.822901	-1.465420	6.537621	3.041200	1.709500	0.000000	-10.000000	0.108333	-13.533334	676.333313	1023.000000	1023.000000	2046.000000
48.860001	0.016328	9.649927	-1.595204	6.469364	3.070069	1.705698	0.000000	-10.000000	0.150000	-14.916667	665.666687	1023.000000	1023.000000	2046.000000
48.880001	0.016350	9.662829	-1.593315	6.250648	3.117714	1.887781	0.000000	-10.000000	0.175000	-16.000000	655.000000	1023.000000	1023.000000	2046.000000
48.900002	0.016497	9.749561	-1.430640	6.026368	3.094017	2.059817	0.000000	-10.000000	0.183333	-16.250000	653.166687	1023.000000	1023.000000	2046.000000
48.919998	0.016952	10.018463	-1.267562	5.987037	3.231637	2.067352	0.000000	-10.000000	0.191667	-16.950001	649.666687	1023.000000	1023.000000	2046.000000
48.939999	0.016802	9.929887	-1.101375	5.753839	3.246527	2.030896	0.000000	-10.000000	0.216667	-17.700001	644.166687	1023.000000	1023.000000	2046.000000
48.959999	0.016295	9.630567	-1.106404	5.373773	3.411121	1.952076	0.000000	-10.000000	0.225000	-18.366667	638.333313	1023.000000	1023.000000	2046.000000
48.980000	0.015751	9.308954	-1.041090	4.920384	3.526279	1.903381	0.000000	-10.000000	0.241667	-18.866667	632.000000	1023.000000	1023.000000	2046.000000
49.000000	0.015387	9.093868	-0.818728	4.521408	3.539995	1.851193	0.000000	-10.000000	0.266667	-19.583334	625.666687	1023.000000	1023.000000	2046.000000
49.020000	0.014759	8.722300	-0.669849	4.239332	3.494114	1.658703	0.000000	-10.000000	0.308333	-20.216667	619.166687	1023.000000	1023.000000	2046.000000
49.040001	0.013553	8.009634	-0.666852	4.032650	3.331631	1.312205	0.000000	-10.000000	0.341667	-20.850000	610.166687	1023.000000	1023.000000	2046.000000
49.060001	0.012515	7.396449	-0.777056	3.719453	3.304531	1.149521	0.000000	-10.000000	0.350000	-21.216667	603.166687	1023.000000	1023.000000	2046.000000
49.080002	0.011753	6.946135	-0.706061	3.461896	3.156018	1.034283	0.000000	-10.000000	0.358333	-21.850000	596.000000	1023.000000	1023.000000	2046.000000
49.099998	0.011755	6.947281	-0.548542	3.295897	3.110495	1.089432	0.000000	-10.000000	0.366667	-22.633333	588.500000	1023.000000	1023.000000	2046.000000
49.119999	0.011721	6.926873	-0.431761	3.235107	3.131651	0.991876	0.000000	-10.000000	0.375000	-23.416668	581.000000	1023.000000	1023.000000	2046.000000
49.139999	0.011191	6.614058	-0.426169	3.135885	3.114318	0.790023	0.000000	-10.000000	0.408333	-24.333334	570.666687	1023.000000	1023.000000	2046.000000
49.160000	0.010749	6.352517	-0.414437	2.932544	3.134340	0.700069	0.000000	-10.000000	0.441667	-24.816668	565.333313	1023.000000	1023.000000	2046.000000
49.180000	0.010822	6.395941	-0.274946	2.725486	3.153580	0.791821	0.000000	-10.000000	0.483333	-25.200001	557.166687	1023.000000	1023.000000	2046.000000
49.200001	0.011185	6.610152	-0.030698	2.626274	3.196405	0.818171	0.000000	-10.000000	0.491667	-25.300001	551.500000	1023.000000	1023.000000	2046.000000
49.220001	0.010773	6.366957	0.043389	2.535128	3.188671	0.599768	0.000000	-10.000000	0.508333	-25.616667	543.000000	1023.000000	1023.000000	2046.000000
49.240002	0.010085	5.959986	-0.004362	2.280457	3.204448	0.479442	0.000000	-10.000000	0.525000	-26.533333	531.500000	1023.000000	1023.000000	2046.000000
49.259998	0.009687	5.725155	0.007313	2.013448	3.227542	0.476853	0.000000	-10.000000	0.541667	-27.250000	522.833313	1023.000000	1023.000000	2046.000000
49.279999	0.009614	5.681916	0.151920	1.766414	3.214520	0.549063	0.000000	-10.000000	0.583333	-28.083334	513.833313	1023.000000	1023.000000	2046.000000
49.299999	0.009185	5.428322	0.217267	1.644984	3.223029	0.343041	0.000000	-10.000000	0.608333	-28.600000	507.500000	1023.000000	1023.000000	2046.000000
49.320000	0.008107	4.791475	0.209441	1.392617	3.087352	0.102065	0.000000	-10.000000	0.641667	-29.200001	498.000000	1023.000000	1023.000000	2046.000000
49.340000	0.007237	4.276974	0.090617	1.052344	3.074133	0.059879	0.000000	-10.000000	0.633333	-29.800001	485.000000	1023.000000	1023.000000	2046.000000
49.360001	0.007069	4.177711	0.201525	0.797730	3.080915	0.097540	0.000000	-10.000000	0.633333	-30.216667	475.166656	1023.000000	1023.000000	2046.000000
49.380001	0.006520	3.853564	0.312431	0.617008	2.993675	-0.069550	0.000000	-10.000000	0.666667	-30.816668	461.500000	1023.000000	1023.000000	2046.000000
49.400002	0.005578	3.296310	0.332165	0.379528	2.908756	-0.324139	0.000000	-10.000000	0.708333	-31.083334	454.500000	1023.000000	1023.000000	2046.000000
49.419998	0.005365	3.170457	0.301229	0.125439	2.994815	-0.251026	0.000000	-10.000000	0.741667	-31.350000	444.000000	1023.000000	1023.000000	2046.000000
49.439999	0.006275	3.708406	0.518187	0.117091	3.095608	-0.022480	0.000000	-10.000000	0.741667	-31.616667	433.500000	1023.000000	1023.000000	2046.000000
49.459999	0.006952	4.108545	0.751566	0.209525	3.134150	0.013304	0.000000	-10.000000	0.741667	-31.883335	423.000000	1023.000000	1023.000000	2046.000000
49.480000	0.006706	3.963071	0.810930	0.295297	3.121677	-0.264833	0.000000	-10.000000	0.750000	-32.133335	412.500000	1023.000000	1023.000000	2046.000000
49.500000	0.005953	3.518366	0.667433	0.283180	3.153546	-0.585792	0.000000	-10.000000	0.750000	-32.066669	405.333344	1023.000000	1023.000000	2046.000000
49.520000	0.005319	3.143581	0.761746	-0.234391	2.888462	-0.272236	0.000000	-10.000000	0.750000	-31.833334	394.666656	1023.000000	1023.000000	2046.000000
49.540001	0.005601	3.310076	0.915470	-0.193653	2.848872	-0.260613	0.000000	-10.000000	0.741667	-31.400002	380.500000	1023.000000	1023.000000	2046.000000
49.560001	0.004913	2.903506	0.887566	-0.254915	2.815637	-0.544782	0.000000	-10.000000	0.733333	-31.016668	370.000000	1023.000000	1023.000000	2046.000000
49.580002	0.002941	1.738203	0.579302	-0.609575	2.746869	-0.978393	0.000000	-10.000000	0.725000	-30.900002	359.500000	1023.000000	1023.000000	2046.000000
49.599998	0.000325	0.192250	0.189446	-1.102895	2.467184	-1.361485	0.000000	-10.000000	0.716667	-31.000000	352.666656	1023.000000	1023.000000	2046.000000
49.619999	-0.002428	-1.434676	-0.251012	-1.524446	2.121917	-1.781134	0.000000	-10.000000	0.691667	-30.650000	342.333344	1023.000000	1023.000000	2046.000000
49.639999	-0.005935	-3.507834	-0.814040	-1.798146	1.696759	-2.592407	0.000000	-10.000000	0.650000	-29.900000	329.000000	1023.000000	1023.000000	2046.000000
49.660000	-0.009925	-5.865754	-1.573971	-2.137867	1.159297	-3.313213	0.000000	-10.000000	0.616667	-29.150000	319.000000	1023.000000	1023.000000	2046.000000
49.680000	-0.013420	-7.931151	-2.439570	-2.601663	0.742838	-3.632756	0.000000	-10.000000	0.600000	-28.466667	309.166656	1023.000000	1023.000000	2046.000000
49.700001	-0.015976	-9.441764	-3.059366	-3.063118	0.422973	-3.742253	0.000000	-10.000000	0.600000	-28.150000	302.833344	1023.000000	1023.000000	2046.000000
49.720001	-0.017880	-10.567293	-3.442612	-3.419415	0.148309	-3.853575	0.000000	-10.000000	0.566667	-27.533333	293.333344	1023.000000	1023.000000	2046.000000
49.740002	-0.019677	-11.628941	-3.759096	-3.621596	-0.148319	-4.099929	0.000000	-10.000000	0.533333	-27.333334	281.166656	1023.000000	1023.000000	2046.000000
49.759998	-0.021451	-12.677405	-4.111446	-3.819030	-0.417436	-4.329494	0.000000	-10.000000	0.500000	-27.066668	272.000000	1023.000000	1023.000000	2046.000000
49.779999	-0.023118	-13.662864	-4.543629	-4.075753	-0.595182	-4.448300	0.000000	-10.000000	0.500000	-26.883333	263.000000	1023.000000	1023.000000	2046.000000
49.799999	-0.024105	-14.246202	-4.865755	-4.346611	-0.702441	-4.331396	0.000000	-10.000000	0.491667	-26.733334	257.000000	1023.000000	1023.000000	2046.000000
49.820000	-0.024613	-14.546165	-4.999480	-4.499933	-0.814493	-4.232260	0.000000	-10.000000	0.491667	-26.416666	248.000000	1023.000000	1023.000000	2046.000000
49.840000	-0.025229	-14.910432	-5.134734	-4.583961	-0.936299	-4.255437	0.000000	-10.000000	0.491667	-26.200001	239.166672	1023.000000	1023.000000	2046.000000
49.860001	-0.026169	-15.465684	-5.286010	-4.676470	-1.135787	-4.367417	0.000000	-10.000000	0.491667	-25.916668	230.500000	1023.000000	1023.000000	2046.000000
49.880001	-0.026841	-15.863151	-5.477317	-4.853850	-1.187178	-4.344805	0.000000	-10.000000	0.475000	-25.616667	221.833328	1023.000000	1023.000000	2046.000000
49.900002	-0.027041	-15.981043	-5.507589	-5.036008	-1.223421	-4.214024	0.000000	-10.000000	0.458333	-25.233334	213.333328	1023.000000	1023.000000	2046.000000
49.919998	-0.026673	-15.763818	-5.377005	-5.193258	-1.213781	-3.979775	0.000000	-10.000000	0.450000	-24.733334	205.000000	1023.000000	1023.000000	2046.000000
49.939999	-0.025890	-15.301276	-5.110972	-5.288187	-1.069680	-3.832437	0.000000	-10.000000	0.450000	-24.216667	194.166672	1023.000000	1023.000000	2046.000000
49.959999	-0.025596	-15.127257	-4.749356	-5.440219	-1.031641	-3.906040	0.000000	-10.000000	0.450000	-23.900002	186.000000	1023.000000	1023.000000	2046.000000
49.980000	-0.025753	-15.220176	-4.587939	-5.773037	-0.895286	-3.963914	0.000000	-10.000000	0.416667	-23.450001	178.000000	1023.000000	1023.000000	2046.000000
50.000000	-0.026642	-15.745584	-4.593194	-6.193127	-0.803994	-4.155271	0.000000	-10.000000	0.391667	-22.933334	172.833328	1023.000000	1023.000000	2046.000000
50.020000	-0.027512	-16.259668	-4.474567	-6.729123	-0.843134	-4.212846	0.000000	-10.000000	0.341667	-22.133333	160.333328	1023.000000	1023.000000	2046.000000
50.040001	-0.028007	-16.552265	-4.344727	-7.061131	-0.850834	-4.295574	0.000000	-10.000000	0.308333	-21.200001	145.666672	1023.000000	1023.000000	2046.000000
50.060001	-0.028204	-16.668381	-4.226063	-7.205134	-0.818747	-4.418436	0.000000	-10.000000	0.266667	-20.533333	133.666672	1023.000000	1023.000000	2046.000000
50.080002	-0.028980	-17.127127	-4.102522	-7.255461	-0.995685	-4.773460	0.000000	-10.000000	0.250000	-20.150000	129.000000	1023.000000	1023.000000	2046.000000
50.099998	-0.029909	-17.676096	-4.156372	-7.488083	-1.122724	-4.908916	0.000000	-10.000000	0.250000	-20.150000	129.000000	1023.000000	1023.000000	2046.000000
50.119999	-0.030118	-17.799505	-4.079323	-7.648321	-1.212475	-4.859387	0.000000	-10.000000	0.250000	-19.983334	126.833336	1023.000000	1023.000000	2046.000000
50.139999	-0.029849	-17.641029	-3.964390	-7.624944	-1.148781	-4.902914	0.000000	-10.000000	0.233333	-19.533333	122.333336	1023.000000	1023.000000	2046.000000
50.160000	-0.030125	-17.803682	-3.819484	-7.654521	-1.320372	-5.009305	0.000000	-10.000000	0.216667	-18.866667	115.833336	1023.000000	1023.000000	2046.000000
50.180000	-0.030599	-18.084179	-3.900755	-7.757464	-1.325015	-5.100944	0.000000	-10.000000	0.200000	-18.283333	109.500000	1023.000000	1023.000000	2046.000000
50.200001	-0.030549	-18.054697	-3.928759	-7.895827	-1.250098	-4.980012	0.000000	-10.000000	0.200000	-17.733334	103.500000	1023.000000	1023.000000	2046.000000
50.220001	-0.029836	-17.632963	-3.754422	-7.883800	-1.145739	-4.849003	0.000000	-10.000000	0.183333	-17.283333	97.500000	1023.000000	1023.000000	2046.000000
50.240002	-0.029499	-17.434055	-3.517331	-7.812581	-1.203019	-4.901125	0.000000	-10.000000	0.166667	-16.683334	91.666664	1023.000000	1023.000000	2046.000000
50.259998	-0.029647	-17.521255	-3.478812	-7.828547	-1.198327	-5.015569	0.000000	-10.000000	0.150000	-16.183334	86.000000	1023.000000	1023.000000	2046.000000
50.279999	-0.029663	-17.530848	-3.545815	-7.942148	-1.111175	-4.931710	0.000000	-10.000000	0.133333	-15.600000	80.666664	1023.000000	1023.000000	2046.000000
50.299999	-0.029046	-17.166403	-3.422629	-7.972816	-1.001142	-4.769817	0.000000	-10.000000	0.133333	-15.050000	75.500000	1023.000000	1023.000000	2046.000000
50.320000	-0.028702	-16.962835	-3.270809	-7.909368	-0.981685	-4.800973	0.000000	-10.000000	0.116667	-14.466667	70.500000	1023.000000	1023.000000	2046.000000
50.340000	-0.028736	-16.982719	-3.148605	-7.880445	-1.048399	-4.905270	0.000000	-10.000000	0.116667	-13.933333	65.666664	1023.000000	1023.000000	2046.000000
50.360001	-0.028931	-17.098286	-3.194052	-7.945920	-1.036345	-4.921970	0.000000	-10.000000	0.100000	-13.333334	60.833332	1023.000000	1023.000000	2046.000000
50.380001	-0.028731	-16.979822	-3.146970	-8.059366	-1.019488	-4.753998	0.000000	-10.000000	0.083333	-12.816667	56.333332	1023.000000	1023.000000	2046.000000
50.400002	-0.028201	-16.666956	-3.018450	-8.033108	-0.969405	-4.645993	0.000000	-10.000000	0.066667	-12.250000	52.000000	1023.000000	1023.000000	2046.000000
50.419998	-0.027978	-16.535236	-2.869099	-7.937180	-0.992871	-4.736086	0.000000	-10.000000	0.041667	-11.933333	48.000000	1023.000000	1023.000000	2046.000000
50.439999	-0.028285	-16.716721	-2.878932	-7.996388	-1.059497	-4.781905	0.000000	-10.000000	0.041667	-11.416667	44.000000	1023.000000	1023.000000	2046.000000
50.459999	-0.028204	-16.668760	-2.929988	-8.100074	-0.995945	-4.642752	0.000000	-10.000000	0.041667	-11.083333	40.166668	1023.000000	1023.000000	2046.000000
50.480000	-0.027652	-16.342175	-2.851032	-8.050506	-0.909349	-4.531289	0.000000	-10.000000	0.041667	-10.600000	36.500000	1023.000000	1023.000000	2046.000000
50.500000	-0.027321	-16.146601	-2.647792	-7.964414	-0.951840	-4.582556	0.000000	-10.000000	0.033333	-10.250000	33.000000	1023.000000	1023.000000	2046.000000
50.520000	-0.027334	-16.154219	-2.542641	-7.956872	-1.032385	-4.622320	0.000000	-10.000000	0.025000	-9.800000	29.500000	1023.000000	1023.000000	2046.000000
50.540001	-0.027384	-16.183758	-2.541510	-7.973265	-1.029150	-4.639833	0.000000	-10.000000	0.025000	-9.316667	26.166666	1023.000000	1023.000000	2046.000000
50.560001	-0.027239	-16.098501	-2.590724	-8.062804	-0.955277	-4.489695	0.000000	-10.000000	0.016667	-8.800000	23.000000	1023.000000	1023.000000	2046.000000
50.580002	-0.026758	-15.814133	-2.523178	-8.047873	-0.870165	-4.372916	0.000000	-10.000000	0.008333	-8.316667	20.166666	1023.000000	1023.000000	2046.000000
50.599998	-0.026052	-15.396603	-2.395813	-7.982178	-0.765741	-4.252872	0.000000	-10.000000	0.000000	-7.883333	17.333334	1023.000000	1023.000000	2046.000000
50.619999	-0.025454	-15.043082	-2.211341	-7.796231	-0.794029	-4.241481	0.000000	-10.000000	0.000000	-7.450000	14.833333	1023.000000	1023.000000	2046.000000
50.639999	-0.025308	-14.956969	-2.159008	-7.637002	-0.822095	-4.338864	0.000000	-10.000000	-0.008333	-6.750000	11.500000	1023.000000	1023.000000	2046.000000
50.660000	-0.025553	-15.101950	-2.246728	-7.609835	-0.836756	-4.408630	0.000000	-10.000000	-0.016667	-6.200000	9.166667	1023.000000	1023.000000	2046.000000
50.680000	-0.025679	-15.176257	-2.331789	-7.410373	-0.778367	-4.655729	0.000000	-10.000000	-0.016667	-5.766666	6.833333	1023.000000	1023.000000	2046.000000
50.700001	-0.025889	-15.300190	-2.353307	-7.435744	-0.847314	-4.663825	0.000000	-10.000000	-0.016667	-5.516666	5.500000	1023.000000	1023.000000	2046.000000
50.720001	-0.026211	-15.490901	-2.308697	-7.665038	-1.058391	-4.458775	0.000000	-10.000000	-0.016667	-4.783333	3.833333	1023.000000	1023.000000	2046.000000
50.740002	-0.025604	-15.131850	-2.186005	-7.492311	-1.124651	-4.328883	0.000000	-10.000000	-0.033333	-3.166667	2.000000	1023.000000	1023.000000	2046.000000
50.759998	-0.025191	-14.887753	-2.170767	-7.353796	-1.064494	-4.298696	0.000000	-10.000000	-0.041667	-1.716667	0.833333	1023.000000	1023.000000	2046.000000
50.779999	-0.025939	-15.329806	-2.291861	-7.465142	-1.115079	-4.457724	0.000000	-10.000000	-0.050000	-0.183333	0.000000	1023.000000	1023.000000	2046.000000
50.799999	-0.027197	-16.073378	-2.662542	-7.601838	-1.116781	-4.692218	0.000000	-10.000000	-0.058333	1.150000	0.000000	1023.000000	1023.000000	2046.000000
50.820000	-0.029003	-17.140860	-3.023881	-7.742424	-1.322666	-5.051888	0.000000	-10.000000	-0.083333	3.550000	0.000000	1023.000000	1023.000000	2046.000000
50.840000	-0.031385	-18.548763	-3.620301	-7.823117	-1.478859	-5.626487	0.000000	-10.000000	-0.133333	7.816667	0.000000	1023.000000	1023.000000	2046.000000
50.860001	-0.034043	-20.119705	-4.345704	-7.954236	-1.858560	-5.961206	0.000000	-10.000000	-0.175000	11.316667	0.000000	1023.000000	1023.000000	2046.000000
50.880001	-0.036161	-21.371202	-4.954067	-8.072299	-2.281371	-6.063465	0.000000	-10.000000	-0.225000	14.533334	0.000000	1023.000000	1023.000000	2046.000000
50.900002	-0.037723	-22.294186	-5.483574	-8.185408	-2.519614	-6.105589	0.000000	-10.000000	-0.258333	15.916667	0.000000	1023.000000	1023.000000	2046.000000
50.919998	-0.038590	-22.806988	-5.889563	-8.293366	-2.634894	-5.989164	0.000000	-10.000000	-0.283333	17.566668	4.000000	1023.000000	1023.000000	2046.000000
50.939999	-0.038704	-22.873865	-6.205612	-8.201877	-2.644029	-5.822347	0.000000	-10.000000	-0.333333	19.983334	19.500000	1023.000000	1023.000000	2046.000000
50.959999	-0.038267	-22.615738	-6.346896	-7.965935	-2.604019	-5.698886	0.000000	-10.000000	-0.375000	21.800001	35.000000	1023.000000	1023.000000	2046.000000
50.980000	-0.037809	-22.344978	-6.403885	-7.689915	-2.660060	-5.591117	0.000000	-10.000000	-0.425000	23.350000	46.500000	1023.000000	1023.000000	2046.000000
51.000000	-0.037479	-22.150347	-6.442732	-7.515822	-2.758932	-5.432861	0.000000	-10.000000	-0.425000	23.350000	46.500000	1023.000000	1023.000000	2046.000000
51.020000	-0.037097	-21.924225	-6.630910	-7.371342	-2.732499	-5.189473	0.000000	-10.000000	-0.441667	23.683334	49.000000	1023.000000	1023.000000	2046.000000
51.040001	-0.036343	-21.478500	-6.766354	-7.184799	-2.639155	-4.888193	0.000000	-10.000000	-0.466667	24.333334	54.166668	1023.000000	1023.000000	2046.000000
51.060001	-0.035032	-20.703629	-6.753986	-6.894780	-2.463214	-4.591649	0.000000	-10.000000	-0.508333	25.366667	62.000000	1023.000000	1023.000000	2046.000000
51.080002	-0.033391	-19.733801	-6.547865	-6.508725	-2.312065	-4.365147	0.000000	-10.000000	-0.533333	26.100000	70.333336	1023.000000	1023.000000	2046.000000
51.099998	-0.031794	-18.790064	-6.263801	-6.168175	-2.213634	-4.144454	0.000000	-10.000000	-0.558333	26.683334	79.000000	1023.000000	1023.000000	2046.000000
51.119999	-0.030004	-17.732286	-5.914892	-5.912447	-2.051127	-3.853820	0.000000	-10.000000	-0.558333	27.533335	87.833336	1023.000000	1023.000000	2046.000000
51.139999	-0.028077	-16.593731	-5.496967	-5.752727	-1.776303	-3.567735	0.000000	-10.000000	-0.575000	28.250000	97.000000	1023.000000	1023.000000	2046.000000
51.160000	-0.026512	-15.668571	-5.130764	-5.775001	-1.460945	-3.301862	0.000000	-10.000000	-0.600000	29.100000	106.166664	1023.000000	1023.000000	2046.000000
51.180000	-0.025059	-14.809917	-4.819289	-5.868690	-1.077865	-3.044074	0.000000	-10.000000	-0.633333	29.333334	115.833336	1023.000000	1023.000000	2046.000000
51.200001	-0.023826	-14.081343	-4.502007	-5.830991	-0.753765	-2.994579	0.000000	-10.000000	-0.641667	29.816668	125.500000	1023.000000	1023.000000	2046.000000
51.220001	-0.022916	-13.543141	-4.190413	-5.714365	-0.599413	-3.038951	0.000000	-10.000000	-0.633333	29.966667	135.500000	1023.000000	1023.000000	2046.000000
51.240002	-0.021950	-12.972658	-3.809525	-5.437746	-0.617625	-3.107764	0.000000	-10.000000	-0.633333	29.983334	145.500000	1023.000000	1023.000000	2046.000000
51.259998	-0.021061	-12.447264	-3.529960	-5.188196	-0.614717	-3.114392	0.000000	-10.000000	-0.641667	30.133333	155.500000	1023.000000	1023.000000	2046.000000
51.279999	-0.020157	-11.912628	-3.434722	-4.988048	-0.533540	-2.956319	0.000000	-10.000000	-0.650000	30.100000	165.500000	1023.000000	1023.000000	2046.000000
51.299999	-0.018906	-11.173570	-3.356394	-4.722614	-0.322091	-2.772471	0.000000	-10.000000	-0.658333	30.483334	175.500000	1023.000000	1023.000000	2046.000000
51.320000	-0.017453	-10.314665	-3.217633	-4.317889	-0.112411	-2.666732	0.000000	-10.000000	-0.675000	30.716667	185.500000	1023.000000	1023.000000	2046.000000
51.340000	-0.015886	-9.388621	-2.907883	-3.919232	-0.038214	-2.523293	0.000000	-10.000000	-0.683333	31.400000	195.666672	1023.000000	1023.000000	2046.000000
51.360001	-0.014334	-8.471312	-2.592736	-3.509971	0.030503	-2.399107	0.000000	-10.000000	-0.691667	31.550001	206.000000	1023.000000	1023.000000	2046.000000
51.380001	-0.012946	-7.651361	-2.355423	-3.209959	0.116411	-2.202389	0.000000	-10.000000	-0.675000	31.733334	216.666672	1023.000000	1023.000000	2046.000000
51.400002	-0.011302	-6.679380	-2.223289	-3.012151	0.414097	-1.858037	0.000000	-10.000000	-0.683333	31.550001	227.166672	1023.000000	1023.000000	2046.000000
51.419998	-0.009282	-5.485769	-2.054365	-2.661613	0.834612	-1.604403	0.000000	-10.000000	-0.675000	31.466667	237.833328	1023.000000	1023.000000	2046.000000
51.439999	-0.007365	-4.352985	-1.741560	-2.287202	1.029687	-1.353909	0.000000	-10.000000	-0.691667	31.383333	251.833328	1023.000000	1023.000000	2046.000000
51.459999	-0.005556	-3.283321	-1.342605	-1.842849	1.127173	-1.225040	0.000000	-10.000000	-0.691667	31.433334	262.500000	1023.000000	1023.000000	2046.000000
51.480000	-0.003800	-2.245626	-1.034056	-1.483582	1.275468	-1.003456	0.000000	-10.000000	-0.700000	31.783335	272.833344	1023.000000	1023.000000	2046.000000
51.500000	-0.002153	-1.272446	-0.838568	-1.137687	1.492009	-0.788199	0.000000	-10.000000	-0.700000	32.000000	279.833344	1023.000000	1023.000000	2046.000000
51.520000	-0.000607	-0.358707	-0.642561	-0.831394	1.668642	-0.553394	0.000000	-10.000000	-0.700000	32.016666	290.500000	1023.000000	1023.000000	2046.000000
51.540001	0.001076	0.635858	-0.524022	-0.493149	1.955361	-0.302332	0.000000	-10.000000	-0.691667	31.900000	304.833344	1023.000000	1023.000000	2046.000000
51.560001	0.002923	1.727677	-0.368173	-0.088387	2.241273	-0.057036	0.000000	-10.000000	-0.683333	31.750000	315.500000	1023.000000	1023.000000	2046.000000
51.580002	0.004805	2.839485	-0.105349	0.337238	2.445405	0.162191	0.000000	-10.000000	-0.683333	31.883333	326.166656	1023.000000	1023.000000	2046.000000
51.599998	0.006601	3.901444	0.199403	0.749871	2.579262	0.372907	0.000000	-10.000000	-0.683333	31.850000	333.333344	1023.000000	1023.000000	2046.000000
51.619999	0.008190	4.840052	0.540308	1.163135	2.626034	0.510575	0.000000	-10.000000	-0.691667	31.799999	344.000000	1023.000000	1023.000000	2046.000000
51.639999	0.009605	5.676840	0.773564	1.484487	2.689386	0.729402	0.000000	-10.000000	-0.675000	31.566668	354.500000	1023.000000	1023.000000	2046.000000
51.660000	0.011014	6.509334	0.869747	1.760816	2.882080	0.996690	0.000000	-10.000000	-0.675000	31.466667	365.000000	1023.000000	1023.000000	2046.000000
51.680000	0.012779	7.552395	0.871149	2.113328	3.274096	1.293823	0.000000	-10.000000	-0.666667	31.450001	375.666656	1023.000000	1023.000000	2046.000000
[truncated: 1,085,015 more chars]
