# Supplementary material for: Effect of Electrode Belt and Body Positions on Regional Pulmonary Ventilation- and Perfusion-Related Impedance Changes Measured by Electric Impedance Tomography
Source: PLoS One. 2016 Jun 2;11(6):e0155913. doi: 10.1371/journal.pone.0155913 (PMC4890811; doi:10.1371/journal.pone.0155913)
Supplement: S1 Dataset — (ZIP) [file pone.0155913.s001.zip › Dataset/Fp12-left-4i.txt]

Patient Name:	Fp12
Registry:	Fp12
Investigator:	 
Diagnosys:	 
Notes:	v�nster4i           
Sample Rate [Hz]:	50.09
Time Base 	Pixels Mean 	Pixels Sum 	UPPER RIGHT		UPPER LEFT		LOWER RIGHT		LOWER LEFT		QRS	ETCO2	Paw	Flow (L/min)	Volume	Analog1	Analog2	AnalogSum
0.000000	-0.037200	-21.985371	-3.812143	-7.607448	-2.789711	-7.776069	0.000000	-10.000000	0.200000	-15.500000	81.166664	1023.000000	1023.000000	2046.000000
0.020000	-0.036848	-21.777290	-3.782518	-7.674445	-2.823943	-7.496384	0.000000	-10.000000	0.191667	-15.266667	77.666664	1023.000000	1023.000000	2046.000000
0.040000	-0.037038	-21.889662	-3.741406	-7.604087	-2.802829	-7.741340	0.000000	-10.000000	0.175000	-14.833334	72.500000	1023.000000	1023.000000	2046.000000
0.060000	-0.036818	-21.759426	-3.707134	-7.658519	-2.887140	-7.506633	0.000000	-10.000000	0.158333	-14.233334	66.000000	1023.000000	1023.000000	2046.000000
0.080000	-0.036872	-21.791573	-3.700138	-7.567180	-2.752454	-7.771800	0.000000	-10.000000	0.150000	-13.766666	61.166668	1023.000000	1023.000000	2046.000000
0.100000	-0.036734	-21.709997	-3.648069	-7.665142	-2.915996	-7.480790	0.000000	-10.000000	0.125000	-13.100000	55.000000	1023.000000	1023.000000	2046.000000
0.120000	-0.036415	-21.521524	-3.645511	-7.497377	-2.670372	-7.708265	0.000000	-10.000000	0.100000	-12.700000	52.000000	1023.000000	1023.000000	2046.000000
0.140000	-0.036633	-21.650261	-3.631975	-7.510142	-2.872750	-7.635393	0.000000	-10.000000	0.083333	-12.166667	47.666668	1023.000000	1023.000000	2046.000000
0.160000	-0.036211	-21.400412	-3.597462	-7.441725	-2.768767	-7.592456	0.000000	-10.000000	0.091667	-11.800000	45.000000	1023.000000	1023.000000	2046.000000
0.180000	-0.036696	-21.687258	-3.623018	-7.440927	-2.882482	-7.740831	0.000000	-10.000000	0.091667	-11.283334	41.166668	1023.000000	1023.000000	2046.000000
0.200000	-0.036220	-21.405863	-3.571681	-7.426062	-2.915777	-7.492343	0.000000	-10.000000	0.075000	-10.750000	37.500000	1023.000000	1023.000000	2046.000000
0.220000	-0.036332	-21.472071	-3.552702	-7.332004	-2.850297	-7.737067	0.000000	-10.000000	0.066667	-10.316667	34.000000	1023.000000	1023.000000	2046.000000
0.240000	-0.035618	-21.050032	-3.454873	-7.328884	-2.867400	-7.398876	0.000000	-10.000000	0.066667	-9.883333	30.500000	1023.000000	1023.000000	2046.000000
0.260000	-0.034579	-20.436085	-3.296096	-7.098286	-2.633192	-7.408510	0.000000	-10.000000	0.075000	-9.433333	27.166666	1023.000000	1023.000000	2046.000000
0.280000	-0.033957	-20.068420	-3.194118	-6.921124	-2.726729	-7.226449	0.000000	-10.000000	0.066667	-8.900000	24.000000	1023.000000	1023.000000	2046.000000
0.300000	-0.033129	-19.579325	-3.120860	-6.809186	-2.615684	-7.033596	0.000000	-10.000000	0.058333	-8.316667	21.166666	1023.000000	1023.000000	2046.000000
0.320000	-0.033316	-19.689730	-3.163410	-6.540081	-2.608745	-7.377494	0.000000	-10.000000	0.050000	-7.850000	18.333334	1023.000000	1023.000000	2046.000000
0.340000	-0.033092	-19.557600	-3.030642	-6.696259	-2.810185	-7.020513	0.000000	-10.000000	0.050000	-7.516667	15.666667	1023.000000	1023.000000	2046.000000
0.360000	-0.033879	-20.022202	-3.007611	-6.875212	-3.038281	-7.101097	0.000000	-10.000000	0.041667	-7.216667	13.000000	1023.000000	1023.000000	2046.000000
0.380000	-0.032692	-19.320969	-2.988215	-6.645059	-2.970699	-6.716996	0.000000	-10.000000	0.041667	-6.800000	10.666667	1023.000000	1023.000000	2046.000000
0.400000	-0.033332	-19.699144	-3.170981	-6.516809	-2.866925	-7.144429	0.000000	-10.000000	0.041667	-6.500000	8.500000	1023.000000	1023.000000	2046.000000
0.420000	-0.034603	-20.450121	-3.486575	-6.656085	-3.034042	-7.273420	0.000000	-10.000000	0.050000	-6.566667	6.333333	1023.000000	1023.000000	2046.000000
0.440000	-0.036538	-21.594034	-4.038099	-6.697291	-3.057065	-7.801579	0.000000	-10.000000	0.050000	-6.783333	4.000000	1023.000000	1023.000000	2046.000000
0.460000	-0.039228	-23.183769	-4.659798	-6.893137	-3.559272	-8.071561	0.000000	-10.000000	0.050000	-6.566667	1.833333	1023.000000	1023.000000	2046.000000
0.480000	-0.041266	-24.388000	-5.339816	-6.825823	-3.701533	-8.520829	0.000000	-10.000000	0.033333	-5.833333	0.000000	1023.000000	1023.000000	2046.000000
0.500000	-0.044195	-26.119455	-6.181893	-6.813736	-4.144881	-8.978945	0.000000	-10.000000	0.025000	-4.583333	-1.500000	1023.000000	1023.000000	2046.000000
0.520000	-0.045692	-27.004028	-6.794521	-6.789081	-4.437971	-8.982456	0.000000	-10.000000	0.008333	-3.400000	-2.833333	1023.000000	1023.000000	2046.000000
0.540000	-0.047713	-28.198118	-7.393610	-6.797078	-4.692050	-9.315380	0.000000	-10.000000	0.008333	-2.250000	-3.666667	1023.000000	1023.000000	2046.000000
0.560000	-0.048684	-28.772009	-7.806544	-6.852599	-4.966491	-9.146376	0.000000	-10.000000	0.000000	-1.183333	-4.000000	1023.000000	1023.000000	2046.000000
0.580000	-0.049197	-29.075312	-8.157026	-6.702653	-4.930940	-9.284691	0.000000	-10.000000	0.000000	-0.166667	-4.000000	1023.000000	1023.000000	2046.000000
0.600000	-0.050127	-29.625099	-8.527566	-6.666206	-5.104646	-9.326681	0.000000	-10.000000	-0.016667	1.283333	-4.000000	1023.000000	1023.000000	2046.000000
0.620000	-0.049699	-29.372393	-8.662756	-6.600122	-5.166409	-8.943106	0.000000	-10.000000	-0.025000	3.316667	-4.000000	1023.000000	1023.000000	2046.000000
0.640000	-0.049990	-29.543976	-8.859848	-6.481364	-5.178717	-9.024047	0.000000	-10.000000	-0.050000	6.266666	-4.000000	1023.000000	1023.000000	2046.000000
0.660000	-0.049370	-29.177896	-8.977061	-6.379567	-5.212360	-8.608908	0.000000	-10.000000	-0.075000	9.383333	-4.000000	1023.000000	1023.000000	2046.000000
0.680000	-0.048215	-28.494902	-8.976089	-6.185634	-5.004312	-8.328866	0.000000	-10.000000	-0.133333	12.366667	-4.000000	1023.000000	1023.000000	2046.000000
0.700000	-0.047727	-28.206570	-8.932083	-6.101997	-5.039467	-8.133022	0.000000	-10.000000	-0.183333	14.900001	-4.000000	1023.000000	1023.000000	2046.000000
0.720000	-0.046102	-27.246098	-8.645132	-6.153606	-4.951069	-7.496291	0.000000	-10.000000	-0.225000	17.216667	-4.000000	1023.000000	1023.000000	2046.000000
0.740000	-0.044935	-26.556854	-8.334846	-6.196124	-4.684525	-7.341360	0.000000	-10.000000	-0.275000	19.733334	10.000000	1023.000000	1023.000000	2046.000000
0.760000	-0.043054	-25.444719	-7.809289	-6.349702	-4.530023	-6.755704	0.000000	-10.000000	-0.316667	21.500000	24.000000	1023.000000	1023.000000	2046.000000
0.780000	-0.040782	-24.102083	-7.153065	-6.435749	-4.033569	-6.479700	0.000000	-10.000000	-0.350000	22.600000	38.000000	1023.000000	1023.000000	2046.000000
0.800000	-0.039307	-23.230179	-6.566543	-6.634996	-3.712753	-6.315886	0.000000	-10.000000	-0.375000	23.233334	40.666668	1023.000000	1023.000000	2046.000000
0.820000	-0.037044	-21.892927	-5.788424	-6.891717	-3.290020	-5.922766	0.000000	-10.000000	-0.400000	24.066668	46.000000	1023.000000	1023.000000	2046.000000
0.840000	-0.036098	-21.333908	-5.275191	-6.960080	-2.974494	-6.124144	0.000000	-10.000000	-0.425000	25.066668	54.000000	1023.000000	1023.000000	2046.000000
0.860000	-0.034395	-20.327177	-4.753064	-7.002058	-2.817075	-5.754980	0.000000	-10.000000	-0.458333	25.850000	62.000000	1023.000000	1023.000000	2046.000000
0.880000	-0.033021	-19.515348	-4.353105	-6.854174	-2.491876	-5.816194	0.000000	-10.000000	-0.483333	26.866667	70.333336	1023.000000	1023.000000	2046.000000
0.900000	-0.031743	-18.760122	-3.966484	-6.791659	-2.452753	-5.549226	0.000000	-10.000000	-0.516667	27.900000	79.166664	1023.000000	1023.000000	2046.000000
0.920000	-0.029989	-17.723726	-3.565812	-6.641268	-2.192862	-5.323784	0.000000	-10.000000	-0.525000	28.766666	88.333336	1023.000000	1023.000000	2046.000000
0.940000	-0.029169	-17.238869	-3.322370	-6.524303	-2.213822	-5.178372	0.000000	-10.000000	-0.558333	29.366667	97.833336	1023.000000	1023.000000	2046.000000
0.960000	-0.027012	-15.964356	-3.008297	-6.241311	-2.042958	-4.671791	0.000000	-10.000000	-0.575000	29.950001	107.500000	1023.000000	1023.000000	2046.000000
0.980000	-0.025744	-15.214854	-2.849172	-5.933984	-1.844079	-4.587619	0.000000	-10.000000	-0.591667	30.316668	117.500000	1023.000000	1023.000000	2046.000000
1.000000	-0.023333	-13.789507	-2.556365	-5.613837	-1.649289	-3.970015	0.000000	-10.000000	-0.591667	30.733334	127.500000	1023.000000	1023.000000	2046.000000
1.020000	-0.021234	-12.549568	-2.287345	-5.171917	-1.275450	-3.814857	0.000000	-10.000000	-0.600000	30.983334	137.666672	1023.000000	1023.000000	2046.000000
1.040000	-0.019091	-11.282669	-1.961161	-4.889547	-1.170899	-3.261062	0.000000	-10.000000	-0.608333	31.166668	148.000000	1023.000000	1023.000000	2046.000000
1.060000	-0.016473	-9.735443	-1.613804	-4.505165	-0.702803	-2.913672	0.000000	-10.000000	-0.625000	31.283335	158.333328	1023.000000	1023.000000	2046.000000
1.080000	-0.014524	-8.583551	-1.270317	-4.128401	-0.627698	-2.557136	0.000000	-10.000000	-0.650000	31.683334	168.833328	1023.000000	1023.000000	2046.000000
1.100000	-0.011795	-6.971074	-0.947753	-3.716087	-0.207225	-2.100008	0.000000	-10.000000	-0.675000	32.216667	179.333328	1023.000000	1023.000000	2046.000000
1.120000	-0.010038	-5.932474	-0.653677	-3.363394	-0.110405	-1.804998	0.000000	-10.000000	-0.691667	32.616669	190.166672	1023.000000	1023.000000	2046.000000
1.140000	-0.007177	-4.241421	-0.245598	-2.947218	0.226546	-1.275152	0.000000	-10.000000	-0.675000	32.833332	200.833328	1023.000000	1023.000000	2046.000000
1.160000	-0.005618	-3.320469	-0.064725	-2.600857	0.441473	-1.096360	0.000000	-10.000000	-0.683333	32.916668	211.666672	1023.000000	1023.000000	2046.000000
1.180000	-0.002919	-1.724926	0.323024	-2.261348	0.633301	-0.419903	0.000000	-10.000000	-0.691667	33.133335	222.500000	1023.000000	1023.000000	2046.000000
1.200000	-0.001130	-0.667894	0.538039	-1.813517	0.951743	-0.344159	0.000000	-10.000000	-0.708333	33.283333	233.666672	1023.000000	1023.000000	2046.000000
1.220000	0.001346	0.795723	0.889704	-1.500318	1.073138	0.333199	0.000000	-10.000000	-0.691667	33.400002	244.833328	1023.000000	1023.000000	2046.000000
1.240000	0.003327	1.966078	1.150558	-1.050048	1.424266	0.441302	0.000000	-10.000000	-0.666667	33.316666	256.000000	1023.000000	1023.000000	2046.000000
1.260000	0.005790	3.421985	1.576594	-0.747525	1.513523	1.079392	0.000000	-10.000000	-0.658333	33.133335	267.000000	1023.000000	1023.000000	2046.000000
1.280000	0.008059	4.762839	1.805457	-0.182695	1.981537	1.158539	0.000000	-10.000000	-0.666667	32.950001	278.000000	1023.000000	1023.000000	2046.000000
1.300000	0.009782	5.781192	2.103777	0.121627	1.999462	1.556326	0.000000	-10.000000	-0.683333	32.816666	289.000000	1023.000000	1023.000000	2046.000000
1.320000	0.011459	6.772343	2.207009	0.521922	2.364056	1.679355	0.000000	-10.000000	-0.691667	32.849998	300.000000	1023.000000	1023.000000	2046.000000
1.340000	0.012597	7.445026	2.299691	0.931458	2.467100	1.746777	0.000000	-10.000000	-0.675000	32.950001	311.000000	1023.000000	1023.000000	2046.000000
1.360000	0.014144	8.359389	2.578835	1.129024	2.518993	2.132538	0.000000	-10.000000	-0.675000	32.783333	322.000000	1023.000000	1023.000000	2046.000000
1.380000	0.014841	8.771142	2.696196	1.186752	2.360937	2.527256	0.000000	-10.000000	-0.683333	32.633335	333.000000	1023.000000	1023.000000	2046.000000
1.400000	0.017710	10.466681	2.842378	1.730540	2.750546	3.143217	0.000000	-10.000000	-0.691667	32.416668	344.000000	1023.000000	1023.000000	2046.000000
1.420000	0.018413	10.882264	2.653136	2.216794	2.921385	3.090948	0.000000	-10.000000	-0.683333	32.450001	354.833344	1023.000000	1023.000000	2046.000000
1.440000	0.019553	11.555928	2.606288	2.587611	3.072040	3.289989	0.000000	-10.000000	-0.650000	32.150002	365.666656	1023.000000	1023.000000	2046.000000
1.460000	0.018064	10.675543	2.159278	2.732638	3.091755	2.691871	0.000000	-10.000000	-0.625000	31.716667	376.500000	1023.000000	1023.000000	2046.000000
1.480000	0.016691	9.864572	1.604333	2.712846	2.850425	2.696968	0.000000	-10.000000	-0.600000	31.166668	387.166656	1023.000000	1023.000000	2046.000000
1.500000	0.014715	8.696428	0.862351	2.901912	2.678570	2.253595	0.000000	-10.000000	-0.591667	30.733334	397.666656	1023.000000	1023.000000	2046.000000
1.520000	0.013632	8.056693	0.253532	2.916814	2.412136	2.474212	0.000000	-10.000000	-0.575000	30.616667	408.000000	1023.000000	1023.000000	2046.000000
1.540000	0.012902	7.624850	-0.298426	3.109715	2.441568	2.371994	0.000000	-10.000000	-0.558333	30.183332	418.333344	1023.000000	1023.000000	2046.000000
1.560000	0.012604	7.449100	-0.643903	3.192798	2.223363	2.676841	0.000000	-10.000000	-0.550000	30.200001	428.500000	1023.000000	1023.000000	2046.000000
1.580000	0.013353	7.891722	-0.837504	3.549161	2.362011	2.818054	0.000000	-10.000000	-0.533333	29.800001	438.500000	1023.000000	1023.000000	2046.000000
1.600000	0.013365	7.898735	-1.150827	3.902116	2.262438	2.885009	0.000000	-10.000000	-0.541667	29.716667	448.500000	1023.000000	1023.000000	2046.000000
1.620000	0.014720	8.699673	-1.216925	4.288424	2.284832	3.343342	0.000000	-10.000000	-0.516667	29.616667	458.500000	1023.000000	1023.000000	2046.000000
1.640000	0.014861	8.783037	-1.544822	4.636355	2.241480	3.450023	0.000000	-10.000000	-0.508333	29.333334	468.500000	1023.000000	1023.000000	2046.000000
1.660000	0.016227	9.589969	-1.616355	4.971947	2.202698	4.031679	0.000000	-10.000000	-0.483333	29.150000	478.333344	1023.000000	1023.000000	2046.000000
1.680000	0.016921	10.000201	-1.824767	5.410933	2.350489	4.063547	0.000000	-10.000000	-0.483333	28.533335	488.000000	1023.000000	1023.000000	2046.000000
1.700000	0.017888	10.571718	-1.858015	5.649763	2.224342	4.555629	0.000000	-10.000000	-0.475000	28.200001	497.500000	1023.000000	1023.000000	2046.000000
1.720000	0.019461	11.501563	-1.675892	5.908594	2.425022	4.843840	0.000000	-10.000000	-0.458333	27.683334	507.000000	1023.000000	1023.000000	2046.000000
1.740000	0.019721	11.655029	-1.593816	5.844836	2.471803	4.932207	0.000000	-10.000000	-0.450000	27.216667	516.333313	1023.000000	1023.000000	2046.000000
1.760000	0.021532	12.725237	-1.104024	5.771601	2.639917	5.417743	0.000000	-10.000000	-0.425000	26.833334	525.500000	1023.000000	1023.000000	2046.000000
1.780000	0.022594	13.352999	-0.823766	5.800503	2.937451	5.438811	0.000000	-10.000000	-0.400000	26.316668	534.500000	1023.000000	1023.000000	2046.000000
1.800000	0.024620	14.550267	-0.311183	5.844097	3.141702	5.875651	0.000000	-10.000000	-0.375000	25.716667	543.333313	1023.000000	1023.000000	2046.000000
1.820000	0.026811	15.845243	0.228827	5.964808	3.737222	5.914385	0.000000	-10.000000	-0.358333	24.950001	552.000000	1023.000000	1023.000000	2046.000000
1.840000	0.028010	16.553850	0.770669	5.856695	3.962790	5.963696	0.000000	-10.000000	-0.341667	24.233334	560.500000	1023.000000	1023.000000	2046.000000
1.860000	0.029754	17.584354	1.469970	5.828954	4.262634	6.022798	0.000000	-10.000000	-0.300000	23.133333	568.833313	1023.000000	1023.000000	2046.000000
1.880000	0.029957	17.704739	1.763380	5.756242	4.384802	5.800314	0.000000	-10.000000	-0.258333	21.866667	576.666687	1023.000000	1023.000000	2046.000000
1.900000	0.031225	18.454113	2.236662	5.679461	4.460010	6.077980	0.000000	-10.000000	-0.216667	20.316668	584.166687	1023.000000	1023.000000	2046.000000
1.920000	0.031179	18.426889	2.375401	5.742860	4.618492	5.690135	0.000000	-10.000000	-0.183333	18.733334	591.000000	1023.000000	1023.000000	2046.000000
1.940000	0.032133	18.990877	2.741134	5.637351	4.624376	5.988016	0.000000	-10.000000	-0.150000	17.050001	597.500000	1023.000000	1023.000000	2046.000000
1.960000	0.032055	18.944277	2.809140	5.763481	4.756914	5.614743	0.000000	-10.000000	-0.100000	15.100000	603.500000	1023.000000	1023.000000	2046.000000
1.980000	0.033081	19.550793	3.050946	5.812130	4.725605	5.962110	0.000000	-10.000000	-0.066667	12.883334	609.000000	1023.000000	1023.000000	2046.000000
2.000000	0.033640	19.880953	3.135369	6.020601	4.925669	5.799314	0.000000	-10.000000	-0.033333	10.316668	613.833313	1023.000000	1023.000000	2046.000000
2.020000	0.034156	20.186279	3.227465	5.992958	4.928138	6.037717	0.000000	-10.000000	-0.016667	7.750000	617.666687	1023.000000	1023.000000	2046.000000
2.040000	0.035297	20.860819	3.510222	6.123760	5.091692	6.135146	0.000000	-10.000000	0.000000	5.266667	620.833313	1023.000000	1023.000000	2046.000000
2.060000	0.035305	20.865238	3.623090	6.158909	5.080083	6.003156	0.000000	-10.000000	0.008333	2.383333	623.000000	1023.000000	1023.000000	2046.000000
2.080000	0.036664	21.668335	3.917090	6.222645	5.211880	6.316720	0.000000	-10.000000	0.025000	-0.133333	624.333313	1023.000000	1023.000000	2046.000000
2.100000	0.036846	21.775728	3.969024	6.401898	5.387048	6.017759	0.000000	-10.000000	0.041667	-2.216667	624.833313	1023.000000	1023.000000	2046.000000
2.120000	0.037641	22.245945	4.230136	6.386052	5.316620	6.313136	0.000000	-10.000000	0.041667	-3.466667	625.000000	1023.000000	1023.000000	2046.000000
2.140000	0.038835	22.951546	4.416950	6.696557	5.662808	6.175231	0.000000	-10.000000	0.033333	-4.400000	625.000000	1023.000000	1023.000000	2046.000000
2.160000	0.039702	23.463799	4.596740	6.853472	5.745417	6.268170	0.000000	-10.000000	0.025000	-4.983334	625.000000	1023.000000	1023.000000	2046.000000
2.180000	0.041828	24.720440	5.062204	7.046309	5.825653	6.786273	0.000000	-10.000000	0.025000	-5.033333	625.000000	1023.000000	1023.000000	2046.000000
2.200000	0.042651	25.206739	5.164460	7.328535	6.031136	6.682609	0.000000	-10.000000	0.025000	-4.783333	625.000000	1023.000000	1023.000000	2046.000000
2.220000	0.044055	26.036449	5.373855	7.579350	6.164532	6.918714	0.000000	-10.000000	0.033333	-4.600000	625.000000	1023.000000	1023.000000	2046.000000
2.240000	0.044431	26.258429	5.668760	7.516352	6.113894	6.959422	0.000000	-10.000000	0.033333	-4.566667	625.000000	1023.000000	1023.000000	2046.000000
2.260000	0.042848	25.323076	5.544228	7.225396	5.743776	6.809675	0.000000	-10.000000	0.041667	-4.833333	625.000000	1023.000000	1023.000000	2046.000000
2.280000	0.042920	25.365925	5.432737	7.326707	5.755260	6.851222	0.000000	-10.000000	0.041667	-5.316667	625.000000	1023.000000	1023.000000	2046.000000
2.300000	0.041070	24.272333	4.919746	7.413498	5.745561	6.193529	0.000000	-10.000000	0.050000	-6.000000	625.000000	1023.000000	1023.000000	2046.000000
2.320000	0.040481	23.924494	4.756389	7.347505	5.585632	6.234968	0.000000	-10.000000	0.050000	-6.916667	625.000000	1023.000000	1023.000000	2046.000000
2.340000	0.038446	22.721661	4.300243	7.319084	5.585845	5.516489	0.000000	-10.000000	0.066667	-7.800000	617.500000	1023.000000	1023.000000	2046.000000
2.360000	0.035751	21.128822	3.745190	6.957710	5.170797	5.255126	0.000000	-10.000000	0.083333	-8.533334	609.166687	1023.000000	1023.000000	2046.000000
2.380000	0.033121	19.574385	3.112299	6.849303	4.963029	4.649753	0.000000	-10.000000	0.091667	-9.333334	599.833313	1023.000000	1023.000000	2046.000000
2.400000	0.029925	17.685669	2.299573	6.592539	4.549614	4.243943	0.000000	-10.000000	0.083333	-10.033334	596.666687	1023.000000	1023.000000	2046.000000
2.420000	0.028113	16.614815	1.778309	6.389994	4.331946	4.114565	0.000000	-10.000000	0.075000	-10.650001	593.333313	1023.000000	1023.000000	2046.000000
2.440000	0.025447	15.039003	1.170908	6.194822	3.969633	3.703641	0.000000	-10.000000	0.083333	-10.683333	589.666687	1023.000000	1023.000000	2046.000000
2.460000	0.024531	14.497846	0.891874	6.049250	3.708848	3.847875	0.000000	-10.000000	0.091667	-10.816667	586.166687	1023.000000	1023.000000	2046.000000
2.480000	0.022806	13.478628	0.396993	6.129155	3.569519	3.382961	0.000000	-10.000000	0.100000	-11.266666	582.500000	1023.000000	1023.000000	2046.000000
2.500000	0.022196	13.117945	0.119759	6.080243	3.279283	3.638660	0.000000	-10.000000	0.108333	-12.066667	578.833313	1023.000000	1023.000000	2046.000000
2.520000	0.021192	12.524727	-0.299890	6.192649	3.225117	3.406851	0.000000	-10.000000	0.125000	-13.116667	574.833313	1023.000000	1023.000000	2046.000000
2.540000	0.020203	11.939946	-0.572122	6.068311	2.843524	3.600233	0.000000	-10.000000	0.158333	-14.033334	570.333313	1023.000000	1023.000000	2046.000000
2.560000	0.019465	11.503778	-0.871366	6.086560	2.833586	3.454998	0.000000	-10.000000	0.191667	-15.083334	565.500000	1023.000000	1023.000000	2046.000000
2.580000	0.018393	10.869983	-1.026456	5.994062	2.451773	3.450603	0.000000	-10.000000	0.216667	-15.983334	560.500000	1023.000000	1023.000000	2046.000000
2.600000	0.018226	10.771354	-1.059036	5.884478	2.517862	3.428050	0.000000	-10.000000	0.233333	-16.900002	555.166687	1023.000000	1023.000000	2046.000000
2.620000	0.016772	9.912461	-1.104216	5.425388	2.324952	3.266337	0.000000	-10.000000	0.241667	-17.716667	549.500000	1023.000000	1023.000000	2046.000000
2.640000	0.016642	9.835666	-0.770507	4.833648	2.361788	3.410737	0.000000	-10.000000	0.283333	-18.666668	543.500000	1023.000000	1023.000000	2046.000000
2.660000	0.015415	9.110337	-0.641394	4.324439	2.356955	3.070338	0.000000	-10.000000	0.316667	-19.600000	537.333313	1023.000000	1023.000000	2046.000000
2.680000	0.015697	9.276835	-0.173316	3.780395	2.408026	3.261731	0.000000	-10.000000	0.350000	-20.516666	530.833313	1023.000000	1023.000000	2046.000000
2.700000	0.014911	8.812213	0.026890	3.385243	2.674168	2.725911	0.000000	-10.000000	0.358333	-21.150000	524.000000	1023.000000	1023.000000	2046.000000
2.720000	0.015235	9.004160	0.512876	2.877340	2.861171	2.752773	0.000000	-10.000000	0.366667	-21.833334	517.000000	1023.000000	1023.000000	2046.000000
2.740000	0.014254	8.424399	0.749286	2.536713	3.114348	2.024053	0.000000	-10.000000	0.383333	-22.516668	509.666656	1023.000000	1023.000000	2046.000000
2.760000	0.013356	7.893439	1.060923	1.950309	2.941158	1.941048	0.000000	-10.000000	0.391667	-23.133335	502.166656	1023.000000	1023.000000	2046.000000
2.780000	0.012236	7.231471	1.210981	1.622957	3.008308	1.389225	0.000000	-10.000000	0.416667	-23.616667	494.500000	1023.000000	1023.000000	2046.000000
2.800000	0.010710	6.329869	1.307800	1.102341	2.849345	1.070383	0.000000	-10.000000	0.450000	-24.050001	486.833344	1023.000000	1023.000000	2046.000000
2.820000	0.009963	5.887985	1.556088	0.783867	2.801406	0.746623	0.000000	-10.000000	0.483333	-24.666666	478.666656	1023.000000	1023.000000	2046.000000
2.840000	0.008265	4.884328	1.525423	0.526712	2.666403	0.165790	0.000000	-10.000000	0.516667	-25.333334	470.333344	1023.000000	1023.000000	2046.000000
2.860000	0.008146	4.814422	1.702386	0.315936	2.576332	0.219768	0.000000	-10.000000	0.525000	-26.166666	461.666656	1023.000000	1023.000000	2046.000000
2.880000	0.006782	4.008025	1.565849	0.225228	2.567121	-0.350173	0.000000	-10.000000	0.558333	-26.816668	453.000000	1023.000000	1023.000000	2046.000000
2.900000	0.006707	3.963856	1.725827	-0.064796	2.452152	-0.149328	0.000000	-10.000000	0.575000	-27.616667	444.000000	1023.000000	1023.000000	2046.000000
2.920000	0.005655	3.342397	1.618253	-0.166096	2.557106	-0.666866	0.000000	-10.000000	0.608333	-27.983334	434.833344	1023.000000	1023.000000	2046.000000
2.940000	0.005328	3.149016	1.760688	-0.483101	2.392040	-0.520612	0.000000	-10.000000	0.625000	-28.600000	425.666656	1023.000000	1023.000000	2046.000000
2.960000	0.004508	2.664339	1.686725	-0.565108	2.501143	-0.958422	0.000000	-10.000000	0.641667	-28.616667	416.166656	1023.000000	1023.000000	2046.000000
2.980000	0.004167	2.462785	1.780162	-0.807454	2.349381	-0.859304	0.000000	-10.000000	0.658333	-28.900002	406.666656	1023.000000	1023.000000	2046.000000
3.000000	0.003373	1.993195	1.750208	-0.823509	2.402904	-1.336407	0.000000	-10.000000	0.666667	-29.016668	397.000000	1023.000000	1023.000000	2046.000000
3.020000	0.003081	1.820973	1.835718	-1.009856	2.264650	-1.269539	0.000000	-10.000000	0.675000	-29.266668	387.333344	1023.000000	1023.000000	2046.000000
3.040000	0.002938	1.736565	1.926100	-1.002565	2.399678	-1.586648	0.000000	-10.000000	0.683333	-29.266668	377.500000	1023.000000	1023.000000	2046.000000
3.060000	0.003212	1.898239	2.068189	-1.036733	2.365404	-1.498622	0.000000	-10.000000	0.675000	-29.116667	367.666656	1023.000000	1023.000000	2046.000000
3.080000	0.004123	2.436403	2.342579	-0.948551	2.439049	-1.396674	0.000000	-10.000000	0.683333	-29.100000	358.000000	1023.000000	1023.000000	2046.000000
3.100000	0.003779	2.233320	2.261002	-0.920928	2.419401	-1.526156	0.000000	-10.000000	0.666667	-28.799999	348.333344	1023.000000	1023.000000	2046.000000
3.120000	0.004323	2.554636	2.483698	-0.948197	2.382578	-1.363444	0.000000	-10.000000	0.675000	-28.733334	338.666656	1023.000000	1023.000000	2046.000000
3.140000	0.003212	1.898586	2.364841	-1.066511	2.383263	-1.783007	0.000000	-10.000000	0.641667	-28.383333	329.000000	1023.000000	1023.000000	2046.000000
3.160000	0.001816	1.072997	2.454568	-1.517779	1.842206	-1.705998	0.000000	-10.000000	0.633333	-28.299999	319.500000	1023.000000	1023.000000	2046.000000
3.180000	0.000854	0.504947	2.093589	-1.354322	1.938417	-2.172737	0.000000	-10.000000	0.608333	-27.816668	310.000000	1023.000000	1023.000000	2046.000000
3.200000	-0.001429	-0.844675	1.580281	-1.544528	1.706855	-2.587282	0.000000	-10.000000	0.625000	-27.666666	300.666656	1023.000000	1023.000000	2046.000000
3.220000	-0.002952	-1.744853	1.314503	-1.742934	1.443998	-2.760421	0.000000	-10.000000	0.616667	-27.633333	291.500000	1023.000000	1023.000000	2046.000000
3.240000	-0.006105	-3.608143	0.593848	-1.950377	1.234274	-3.485888	0.000000	-10.000000	0.583333	-27.366667	282.333344	1023.000000	1023.000000	2046.000000
3.260000	-0.008344	-4.931345	0.118929	-2.221976	0.833118	-3.661417	0.000000	-10.000000	0.541667	-26.916668	273.166656	1023.000000	1023.000000	2046.000000
3.280000	-0.011562	-6.833092	-0.720919	-2.179504	0.609877	-4.542545	0.000000	-10.000000	0.508333	-26.166668	264.166656	1023.000000	1023.000000	2046.000000
3.300000	-0.014438	-8.532585	-1.501886	-2.316655	0.102570	-4.816615	0.000000	-10.000000	0.500000	-25.583334	255.500000	1023.000000	1023.000000	2046.000000
3.320000	-0.016692	-9.864903	-2.162121	-2.341944	-0.164047	-5.196792	0.000000	-10.000000	0.491667	-24.933334	247.166672	1023.000000	1023.000000	2046.000000
3.340000	-0.019408	-11.470224	-2.835298	-2.505840	-0.625517	-5.503570	0.000000	-10.000000	0.475000	-24.299999	238.666672	1023.000000	1023.000000	2046.000000
3.360000	-0.020740	-12.257343	-3.259653	-2.597168	-0.851554	-5.548967	0.000000	-10.000000	0.466667	-23.750000	230.500000	1023.000000	1023.000000	2046.000000
3.380000	-0.023179	-13.698743	-3.880367	-2.720713	-1.201497	-5.896166	0.000000	-10.000000	0.450000	-23.266666	222.500000	1023.000000	1023.000000	2046.000000
3.400000	-0.023998	-14.182946	-4.181909	-2.837133	-1.481289	-5.682615	0.000000	-10.000000	0.441667	-23.016666	214.833328	1023.000000	1023.000000	2046.000000
3.420000	-0.025776	-15.233806	-4.751879	-2.810263	-1.610615	-6.061049	0.000000	-10.000000	0.425000	-22.883333	207.166672	1023.000000	1023.000000	2046.000000
3.440000	-0.026443	-15.628048	-4.933506	-2.943927	-1.969580	-5.781035	0.000000	-10.000000	0.400000	-22.633333	199.500000	1023.000000	1023.000000	2046.000000
3.460000	-0.027624	-16.325834	-5.340901	-2.902894	-2.030408	-6.051630	0.000000	-10.000000	0.391667	-22.450001	192.000000	1023.000000	1023.000000	2046.000000
3.480000	-0.028321	-16.737606	-5.508672	-3.069386	-2.346391	-5.813157	0.000000	-10.000000	0.383333	-22.250000	184.500000	1023.000000	1023.000000	2046.000000
3.500000	-0.029037	-17.161106	-5.681272	-3.156684	-2.378058	-5.945092	0.000000	-10.000000	0.391667	-22.166666	177.000000	1023.000000	1023.000000	2046.000000
3.520000	-0.029945	-17.697710	-5.710345	-3.556290	-2.643993	-5.787082	0.000000	-10.000000	0.383333	-21.866667	169.500000	1023.000000	1023.000000	2046.000000
3.540000	-0.030101	-17.789410	-5.576890	-3.929012	-2.572810	-5.710696	0.000000	-10.000000	0.375000	-21.516666	162.166672	1023.000000	1023.000000	2046.000000
3.560000	-0.030638	-18.107149	-5.479725	-4.316202	-2.544050	-5.767172	0.000000	-10.000000	0.358333	-21.333334	155.000000	1023.000000	1023.000000	2046.000000
3.580000	-0.030289	-17.900593	-4.990686	-4.770382	-2.498747	-5.640778	0.000000	-10.000000	0.350000	-21.166668	148.000000	1023.000000	1023.000000	2046.000000
3.600000	-0.031109	-18.385656	-4.886757	-5.198710	-2.270976	-6.029213	0.000000	-10.000000	0.341667	-20.950001	141.000000	1023.000000	1023.000000	2046.000000
3.620000	-0.030879	-18.249754	-4.367440	-5.659375	-2.234240	-5.988700	0.000000	-10.000000	0.341667	-20.450001	134.000000	1023.000000	1023.000000	2046.000000
3.640000	-0.032219	-19.041714	-4.390684	-6.055110	-1.998309	-6.597611	0.000000	-10.000000	0.341667	-20.033335	127.166664	1023.000000	1023.000000	2046.000000
3.660000	-0.032496	-19.205185	-3.955089	-6.505400	-2.226065	-6.518631	0.000000	-10.000000	0.341667	-19.633333	120.333336	1023.000000	1023.000000	2046.000000
3.680000	-0.033662	-19.894114	-4.028605	-6.742472	-2.106445	-7.016593	0.000000	-10.000000	0.308333	-19.133333	113.833336	1023.000000	1023.000000	2046.000000
3.700000	-0.034297	-20.269405	-3.883974	-7.091903	-2.293456	-7.000073	0.000000	-10.000000	0.275000	-18.516666	107.500000	1023.000000	1023.000000	2046.000000
3.720000	-0.035100	-20.744045	-3.806503	-7.247631	-2.363509	-7.326404	0.000000	-10.000000	0.241667	-17.933334	101.500000	1023.000000	1023.000000	2046.000000
3.740000	-0.035916	-21.226591	-3.782541	-7.405626	-2.582179	-7.456246	0.000000	-10.000000	0.241667	-17.466667	95.500000	1023.000000	1023.000000	2046.000000
3.760000	-0.036027	-21.292168	-3.704038	-7.425093	-2.634849	-7.528189	0.000000	-10.000000	0.225000	-16.933334	89.500000	1023.000000	1023.000000	2046.000000
3.780000	-0.036936	-21.828957	-3.894451	-7.504735	-2.756059	-7.673712	0.000000	-10.000000	0.216667	-16.350000	83.833336	1023.000000	1023.000000	2046.000000
3.800000	-0.036390	-21.506382	-3.710178	-7.532397	-2.789726	-7.474081	0.000000	-10.000000	0.208333	-15.933333	78.333336	1023.000000	1023.000000	2046.000000
3.820000	-0.037159	-21.960762	-3.924724	-7.537004	-2.722465	-7.776569	0.000000	-10.000000	0.200000	-15.600000	73.000000	1023.000000	1023.000000	2046.000000
3.840000	-0.036639	-21.653616	-3.705450	-7.620074	-2.838538	-7.489553	0.000000	-10.000000	0.200000	-15.183333	67.666664	1023.000000	1023.000000	2046.000000
3.860000	-0.036655	-21.662846	-3.753733	-7.503331	-2.683554	-7.722227	0.000000	-10.000000	0.183333	-14.783334	62.500000	1023.000000	1023.000000	2046.000000
3.880000	-0.036631	-21.648914	-3.676882	-7.556916	-2.832764	-7.582352	0.000000	-10.000000	0.183333	-14.233334	57.666668	1023.000000	1023.000000	2046.000000
3.900000	-0.036410	-21.518471	-3.649109	-7.478164	-2.712097	-7.679101	0.000000	-10.000000	0.166667	-13.816667	52.833332	1023.000000	1023.000000	2046.000000
3.920000	-0.036587	-21.622688	-3.663635	-7.523209	-2.805667	-7.630177	0.000000	-10.000000	0.141667	-13.150001	48.333332	1023.000000	1023.000000	2046.000000
3.940000	-0.036269	-21.434887	-3.572856	-7.434316	-2.751931	-7.675784	0.000000	-10.000000	0.108333	-12.550000	44.000000	1023.000000	1023.000000	2046.000000
3.960000	-0.036516	-21.581133	-3.644988	-7.459851	-2.835753	-7.640540	0.000000	-10.000000	0.091667	-11.883333	40.000000	1023.000000	1023.000000	2046.000000
3.980000	-0.036201	-21.394596	-3.551300	-7.433036	-2.795169	-7.615091	0.000000	-10.000000	0.091667	-11.366667	36.000000	1023.000000	1023.000000	2046.000000
4.000000	-0.036464	-21.550385	-3.639810	-7.384549	-2.851202	-7.674823	0.000000	-10.000000	0.091667	-10.850000	32.000000	1023.000000	1023.000000	2046.000000
4.020000	-0.036094	-21.331650	-3.561545	-7.327070	-2.832373	-7.610661	0.000000	-10.000000	0.083333	-10.366667	28.333334	1023.000000	1023.000000	2046.000000
4.040000	-0.036410	-21.518471	-3.649438	-7.327271	-2.881597	-7.660165	0.000000	-10.000000	0.066667	-9.933333	24.833334	1023.000000	1023.000000	2046.000000
4.060000	-0.035344	-20.888212	-3.379058	-7.194587	-2.863252	-7.451315	0.000000	-10.000000	0.050000	-9.600000	21.666666	1023.000000	1023.000000	2046.000000
4.080000	-0.035174	-20.787971	-3.418769	-7.059394	-2.755364	-7.554444	0.000000	-10.000000	0.050000	-9.300000	18.333334	1023.000000	1023.000000	2046.000000
4.100000	-0.033495	-19.795393	-3.057693	-6.879499	-2.746781	-7.111420	0.000000	-10.000000	0.050000	-8.900000	15.166667	1023.000000	1023.000000	2046.000000
4.120000	-0.033797	-19.974314	-3.248436	-6.740558	-2.662027	-7.323291	0.000000	-10.000000	0.058333	-8.500000	12.166667	1023.000000	1023.000000	2046.000000
4.140000	-0.032949	-19.473099	-2.952543	-6.678677	-2.796849	-7.045031	0.000000	-10.000000	0.050000	-8.166667	9.333333	1023.000000	1023.000000	2046.000000
4.160000	-0.033933	-20.054296	-3.151652	-6.732767	-2.870454	-7.299423	0.000000	-10.000000	0.050000	-7.866667	6.666667	1023.000000	1023.000000	2046.000000
4.180000	-0.033655	-19.889999	-2.957110	-6.833438	-3.125214	-6.974237	0.000000	-10.000000	0.050000	-7.350000	4.000000	1023.000000	1023.000000	2046.000000
4.200000	-0.033333	-19.699968	-3.076905	-6.561481	-2.942363	-7.119219	0.000000	-10.000000	0.050000	-6.683333	1.833333	1023.000000	1023.000000	2046.000000
4.220000	-0.032905	-19.446749	-3.076251	-6.485010	-2.972208	-6.913280	0.000000	-10.000000	0.050000	-6.183333	0.000000	1023.000000	1023.000000	2046.000000
4.240000	-0.034239	-20.234972	-3.404051	-6.475611	-2.894328	-7.460983	0.000000	-10.000000	0.050000	-6.200000	-1.666667	1023.000000	1023.000000	2046.000000
4.260000	-0.035881	-21.205721	-3.807565	-6.657906	-3.106678	-7.633571	0.000000	-10.000000	0.058333	-6.316667	-3.666667	1023.000000	1023.000000	2046.000000
4.280000	-0.038126	-22.532730	-4.342213	-6.700384	-3.416244	-8.073890	0.000000	-10.000000	0.050000	-5.916667	-6.000000	1023.000000	1023.000000	2046.000000
4.300000	-0.041158	-24.324614	-5.259574	-6.741513	-3.654821	-8.668706	0.000000	-10.000000	0.041667	-4.966667	-8.000000	1023.000000	1023.000000	2046.000000
4.320000	-0.042972	-25.396313	-5.789312	-6.744475	-4.074111	-8.788413	0.000000	-10.000000	0.016667	-3.416667	-9.666667	1023.000000	1023.000000	2046.000000
4.340000	-0.045568	-26.930471	-6.703157	-6.599895	-4.276660	-9.350760	0.000000	-10.000000	0.016667	-1.800000	-10.500000	1023.000000	1023.000000	2046.000000
4.360000	-0.046982	-27.766521	-7.213679	-6.685601	-4.651001	-9.216240	0.000000	-10.000000	0.016667	-0.566667	-11.000000	1023.000000	1023.000000	2046.000000
4.380000	-0.047993	-28.363909	-7.579390	-6.622808	-4.828693	-9.333017	0.000000	-10.000000	0.025000	0.000000	-11.000000	1023.000000	1023.000000	2046.000000
4.400000	-0.049416	-29.204737	-8.165144	-6.624043	-4.971728	-9.443820	0.000000	-10.000000	0.033333	-0.333333	-11.000000	1023.000000	1023.000000	2046.000000
4.420000	-0.049398	-29.194094	-8.263403	-6.549582	-5.181079	-9.200029	0.000000	-10.000000	0.033333	-1.150000	-11.166667	1023.000000	1023.000000	2046.000000
4.440000	-0.050541	-29.869637	-8.855159	-6.377625	-5.176532	-9.460321	0.000000	-10.000000	0.033333	-2.133333	-11.666667	1023.000000	1023.000000	2046.000000
4.460000	-0.050399	-29.785997	-8.850119	-6.411141	-5.472300	-9.052439	0.000000	-10.000000	0.033333	-2.766667	-12.500000	1023.000000	1023.000000	2046.000000
4.480000	-0.050907	-30.085869	-9.210662	-6.250021	-5.415669	-9.209517	0.000000	-10.000000	0.025000	-2.283333	-13.333333	1023.000000	1023.000000	2046.000000
4.500000	-0.050494	-29.842213	-9.223107	-6.257216	-5.556087	-8.805802	0.000000	-10.000000	0.016667	-0.450000	-13.833333	1023.000000	1023.000000	2046.000000
4.520000	-0.050138	-29.631670	-9.291344	-6.144081	-5.456615	-8.739630	0.000000	-10.000000	-0.025000	2.283333	-14.000000	1023.000000	1023.000000	2046.000000
4.540000	-0.049527	-29.270544	-9.153774	-6.303423	-5.513420	-8.299925	0.000000	-10.000000	-0.100000	7.883333	-14.000000	1023.000000	1023.000000	2046.000000
4.560000	-0.048111	-28.433823	-8.805252	-6.398769	-5.285655	-7.944148	0.000000	-10.000000	-0.175000	12.300000	-14.000000	1023.000000	1023.000000	2046.000000
4.580000	-0.047159	-27.870968	-8.506693	-6.581950	-5.079280	-7.703044	0.000000	-10.000000	-0.225000	15.800000	-14.000000	1023.000000	1023.000000	2046.000000
4.600000	-0.044783	-26.466780	-7.706291	-6.750608	-4.832336	-7.177545	0.000000	-10.000000	-0.225000	16.450001	-14.000000	1023.000000	1023.000000	2046.000000
4.620000	-0.043729	-25.843988	-7.292459	-6.924446	-4.390693	-7.236391	0.000000	-10.000000	-0.233333	17.600000	-7.833333	1023.000000	1023.000000	2046.000000
4.640000	-0.041429	-24.484457	-6.454502	-7.224463	-4.060215	-6.745277	0.000000	-10.000000	-0.283333	20.183334	9.833333	1023.000000	1023.000000	2046.000000
4.660000	-0.040633	-24.013922	-6.107621	-7.324531	-3.616981	-6.964790	0.000000	-10.000000	-0.333333	22.116667	27.500000	1023.000000	1023.000000	2046.000000
4.680000	-0.038902	-22.991062	-5.467882	-7.438487	-3.498525	-6.586167	0.000000	-10.000000	-0.375000	23.550001	39.000000	1023.000000	1023.000000	2046.000000
4.700000	-0.037822	-22.352922	-5.176840	-7.384927	-3.163975	-6.627180	0.000000	-10.000000	-0.391667	24.200001	41.666668	1023.000000	1023.000000	2046.000000
4.720000	-0.036557	-21.605263	-4.739580	-7.411328	-3.120194	-6.334162	0.000000	-10.000000	-0.433333	25.283335	47.000000	1023.000000	1023.000000	2046.000000
4.740000	-0.035030	-20.702761	-4.344203	-7.246173	-2.861530	-6.250855	0.000000	-10.000000	-0.483333	26.800001	55.166668	1023.000000	1023.000000	2046.000000
4.760000	-0.033790	-19.969690	-4.119449	-7.120298	-2.757857	-5.972086	0.000000	-10.000000	-0.525000	28.016666	63.666668	1023.000000	1023.000000	2046.000000
4.780000	-0.031853	-18.824911	-3.698053	-6.798862	-2.673056	-5.654940	0.000000	-10.000000	-0.558333	29.133333	72.833336	1023.000000	1023.000000	2046.000000
4.800000	-0.030656	-18.117987	-3.690266	-6.543361	-2.428754	-5.455607	0.000000	-10.000000	-0.591667	29.833334	82.500000	1023.000000	1023.000000	2046.000000
4.820000	-0.028071	-16.589958	-3.188371	-6.243149	-2.345578	-4.812859	0.000000	-10.000000	-0.616667	30.566668	92.500000	1023.000000	1023.000000	2046.000000
4.840000	-0.026562	-15.698237	-3.196892	-5.881140	-1.939045	-4.681160	0.000000	-10.000000	-0.633333	31.250000	102.500000	1023.000000	1023.000000	2046.000000
4.860000	-0.023624	-13.961499	-2.536706	-5.630631	-1.855167	-3.938994	0.000000	-10.000000	-0.658333	32.000000	112.833336	1023.000000	1023.000000	2046.000000
4.880000	-0.021909	-12.948173	-2.437275	-5.155736	-1.426294	-3.928867	0.000000	-10.000000	-0.691667	32.633335	123.333336	1023.000000	1023.000000	2046.000000
4.900000	-0.019033	-11.248342	-1.879547	-4.869861	-1.276834	-3.222100	0.000000	-10.000000	-0.725000	32.983334	134.166672	1023.000000	1023.000000	2046.000000
4.920000	-0.017115	-10.115170	-1.700633	-4.397302	-0.892408	-3.124827	0.000000	-10.000000	-0.733333	33.233334	145.000000	1023.000000	1023.000000	2046.000000
4.940000	-0.014259	-8.426786	-1.203090	-4.077546	-0.726925	-2.419226	0.000000	-10.000000	-0.741667	33.650002	156.000000	1023.000000	1023.000000	2046.000000
4.960000	-0.012185	-7.201280	-0.968541	-3.585864	-0.373160	-2.273715	0.000000	-10.000000	-0.741667	33.966667	167.166672	1023.000000	1023.000000	2046.000000
4.980000	-0.009654	-5.705261	-0.552946	-3.284405	-0.198824	-1.669087	0.000000	-10.000000	-0.741667	34.150002	178.500000	1023.000000	1023.000000	2046.000000
5.000000	-0.007683	-4.540538	-0.355551	-2.840249	0.114689	-1.459427	0.000000	-10.000000	-0.741667	34.150002	189.833328	1023.000000	1023.000000	2046.000000
5.020000	-0.005205	-3.076270	0.064486	-2.520027	0.237934	-0.858662	0.000000	-10.000000	-0.741667	34.233334	201.166672	1023.000000	1023.000000	2046.000000
5.040000	-0.003197	-1.889658	0.244546	-2.030568	0.608685	-0.712322	0.000000	-10.000000	-0.750000	34.383335	212.500000	1023.000000	1023.000000	2046.000000
5.060000	-0.000875	-0.517344	0.625817	-1.731394	0.736348	-0.148115	0.000000	-10.000000	-0.750000	34.483334	224.000000	1023.000000	1023.000000	2046.000000
5.080000	0.001172	0.692433	0.910782	-1.349067	1.011550	0.119168	0.000000	-10.000000	-0.750000	34.483334	235.500000	1023.000000	1023.000000	2046.000000
5.100000	0.003281	1.939311	1.221688	-1.023967	1.200279	0.541310	0.000000	-10.000000	-0.750000	34.633335	247.166672	1023.000000	1023.000000	2046.000000
5.120000	0.005691	3.363565	1.581535	-0.612666	1.509982	0.884714	0.000000	-10.000000	-0.750000	34.333336	258.666656	1023.000000	1023.000000	2046.000000
5.140000	0.007314	4.322871	1.706790	-0.254286	1.753647	1.116720	0.000000	-10.000000	-0.750000	34.333336	270.166656	1023.000000	1023.000000	2046.000000
5.160000	0.009229	5.454051	2.025855	0.156943	1.941644	1.329610	0.000000	-10.000000	-0.750000	34.366669	281.500000	1023.000000	1023.000000	2046.000000
5.180000	0.009966	5.889861	2.021998	0.365630	2.052211	1.450022	0.000000	-10.000000	-0.750000	34.650002	293.000000	1023.000000	1023.000000	2046.000000
5.200000	0.011539	6.819532	2.283358	0.617193	2.149143	1.769838	0.000000	-10.000000	-0.750000	34.683334	304.500000	1023.000000	1023.000000	2046.000000
5.220000	0.012459	7.363132	2.316443	0.805642	2.226152	2.014895	0.000000	-10.000000	-0.750000	34.533333	316.166656	1023.000000	1023.000000	2046.000000
5.240000	0.014782	8.736396	2.768159	1.178955	2.216557	2.572726	0.000000	-10.000000	-0.750000	34.383331	327.666656	1023.000000	1023.000000	2046.000000
5.260000	0.016426	9.707501	2.501990	1.728296	2.624288	2.852927	0.000000	-10.000000	-0.725000	34.150002	339.333344	1023.000000	1023.000000	2046.000000
5.280000	0.018091	10.691660	2.629548	2.170166	2.773473	3.118473	0.000000	-10.000000	-0.708333	33.950001	350.666656	1023.000000	1023.000000	2046.000000
5.300000	0.017626	10.417009	2.151923	2.557205	3.000466	2.707416	0.000000	-10.000000	-0.675000	33.516666	362.000000	1023.000000	1023.000000	2046.000000
5.320000	0.016583	9.800511	1.938261	2.493387	2.746144	2.622719	0.000000	-10.000000	-0.666667	33.250000	373.166656	1023.000000	1023.000000	2046.000000
5.340000	0.014100	8.333365	0.947160	2.653172	2.681338	2.051696	0.000000	-10.000000	-0.641667	32.733334	384.333344	1023.000000	1023.000000	2046.000000
5.360000	0.013085	7.733364	0.524536	2.664739	2.303810	2.240278	0.000000	-10.000000	-0.641667	32.333336	395.500000	1023.000000	1023.000000	2046.000000
5.380000	0.011736	6.936179	-0.280288	2.837517	2.367900	2.011050	0.000000	-10.000000	-0.633333	31.916668	406.333344	1023.000000	1023.000000	2046.000000
5.400000	0.011535	6.817426	-0.523409	2.842135	2.094686	2.404014	0.000000	-10.000000	-0.625000	31.700001	417.000000	1023.000000	1023.000000	2046.000000
5.420000	0.011367	6.717659	-0.963350	3.143828	2.189179	2.348002	0.000000	-10.000000	-0.608333	31.466667	427.666656	1023.000000	1023.000000	2046.000000
5.440000	0.011990	7.085954	-1.077910	3.438843	2.056007	2.669015	0.000000	-10.000000	-0.583333	31.083334	438.166656	1023.000000	1023.000000	2046.000000
5.460000	0.012787	7.557041	-1.263227	3.853382	2.120607	2.846279	0.000000	-10.000000	-0.583333	30.850000	448.666656	1023.000000	1023.000000	2046.000000
5.480000	0.013376	7.905085	-1.558222	4.216199	2.108173	3.138934	0.000000	-10.000000	-0.566667	30.666668	459.000000	1023.000000	1023.000000	2046.000000
5.500000	0.014571	8.611553	-1.626036	4.615388	2.092959	3.529243	0.000000	-10.000000	-0.558333	30.483334	469.333344	1023.000000	1023.000000	2046.000000
5.520000	0.015002	8.865976	-1.939079	4.948922	2.119663	3.736471	0.000000	-10.000000	-0.541667	30.016666	479.500000	1023.000000	1023.000000	2046.000000
5.540000	0.016467	9.732168	-1.793099	5.293539	2.035868	4.195861	0.000000	-10.000000	-0.533333	29.483334	489.500000	1023.000000	1023.000000	2046.000000
5.560000	0.017223	10.178675	-2.041504	5.590647	2.273954	4.355578	0.000000	-10.000000	-0.525000	28.983334	499.500000	1023.000000	1023.000000	2046.000000
5.580000	0.018773	11.094898	-1.593801	5.599976	2.222047	4.866677	0.000000	-10.000000	-0.508333	28.350000	509.166656	1023.000000	1023.000000	2046.000000
5.600000	0.019167	11.327905	-1.649819	5.494648	2.544721	4.938355	0.000000	-10.000000	-0.491667	27.950001	518.833313	1023.000000	1023.000000	2046.000000
5.620000	0.021204	12.531441	-0.949716	5.475803	2.566081	5.439272	0.000000	-10.000000	-0.466667	27.266666	528.166687	1023.000000	1023.000000	2046.000000
5.640000	0.022372	13.221749	-0.790422	5.578506	3.031497	5.402168	0.000000	-10.000000	-0.425000	26.916668	537.500000	1023.000000	1023.000000	2046.000000
5.660000	0.024767	14.637204	-0.020189	5.578382	3.223829	5.855183	0.000000	-10.000000	-0.375000	26.166668	546.500000	1023.000000	1023.000000	2046.000000
5.680000	0.026519	15.672482	0.483110	5.668458	3.761376	5.759537	0.000000	-10.000000	-0.350000	25.416668	555.333313	1023.000000	1023.000000	2046.000000
5.700000	0.027928	16.505270	1.009229	5.583072	4.117253	5.795716	0.000000	-10.000000	-0.333333	24.383333	563.833313	1023.000000	1023.000000	2046.000000
5.720000	0.029312	17.323290	1.717347	5.491996	4.252144	5.861803	0.000000	-10.000000	-0.291667	22.950001	572.000000	1023.000000	1023.000000	2046.000000
5.740000	0.029657	17.527325	1.799214	5.502276	4.552582	5.673251	0.000000	-10.000000	-0.241667	21.666668	580.000000	1023.000000	1023.000000	2046.000000
5.760000	0.031009	18.326447	2.445432	5.513564	4.561084	5.806366	0.000000	-10.000000	-0.191667	20.116667	587.500000	1023.000000	1023.000000	2046.000000
5.780000	0.030896	18.259687	2.436816	5.500698	4.773472	5.548703	0.000000	-10.000000	-0.166667	18.666668	594.666687	1023.000000	1023.000000	2046.000000
5.800000	0.031955	18.885664	2.955507	5.477239	4.662872	5.790047	0.000000	-10.000000	-0.116667	16.700001	601.166687	1023.000000	1023.000000	2046.000000
5.820000	0.031875	18.838078	2.881920	5.606831	4.832224	5.517102	0.000000	-10.000000	-0.075000	14.800000	607.166687	1023.000000	1023.000000	2046.000000
5.840000	0.033279	19.667971	3.263572	5.707895	4.829980	5.866522	0.000000	-10.000000	-0.041667	12.950000	612.333313	1023.000000	1023.000000	2046.000000
5.860000	0.033530	19.816133	3.147164	5.876750	5.072117	5.720103	0.000000	-10.000000	-0.025000	11.066667	616.833313	1023.000000	1023.000000	2046.000000
5.880000	0.034717	20.517487	3.496751	5.904392	5.034914	6.081429	0.000000	-10.000000	-0.008333	9.100000	620.833313	1023.000000	1023.000000	2046.000000
5.900000	0.035275	20.847660	3.569704	6.091609	5.257977	5.928369	0.000000	-10.000000	0.000000	7.033333	624.333313	1023.000000	1023.000000	2046.000000
5.920000	0.036353	21.484682	3.844752	6.175310	5.298951	6.165668	0.000000	-10.000000	0.008333	5.133333	627.166687	1023.000000	1023.000000	2046.000000
5.940000	0.037025	21.881588	3.951951	6.343376	5.502642	6.083619	0.000000	-10.000000	0.025000	3.050000	629.166687	1023.000000	1023.000000	2046.000000
5.960000	0.037927	22.415064	4.179420	6.438036	5.552180	6.245428	0.000000	-10.000000	0.033333	1.350000	630.333313	1023.000000	1023.000000	2046.000000
5.980000	0.038593	22.808403	4.343772	6.602633	5.700099	6.161899	0.000000	-10.000000	0.025000	-0.016667	630.833313	1023.000000	1023.000000	2046.000000
6.000000	0.039901	23.581398	4.652061	6.734842	5.799610	6.394885	0.000000	-10.000000	0.025000	-0.950000	631.000000	1023.000000	1023.000000	2046.000000
6.020000	0.041311	24.414846	4.881224	7.064961	6.058934	6.409728	0.000000	-10.000000	0.025000	-1.783333	631.000000	1023.000000	1023.000000	2046.000000
6.040000	0.042820	25.306675	5.127548	7.269711	6.188994	6.720421	0.000000	-10.000000	0.033333	-2.533333	631.000000	1023.000000	1023.000000	2046.000000
6.060000	0.043872	25.928122	5.438592	7.407682	6.192615	6.889233	0.000000	-10.000000	0.033333	-3.266667	631.000000	1023.000000	1023.000000	2046.000000
6.080000	0.044290	26.175404	5.460509	7.402071	6.330589	6.982234	0.000000	-10.000000	0.033333	-4.083333	631.000000	1023.000000	1023.000000	2046.000000
6.100000	0.044617	26.368731	5.787395	7.325134	6.195938	7.060265	0.000000	-10.000000	0.041667	-4.950000	631.000000	1023.000000	1023.000000	2046.000000
6.120000	0.043311	25.597015	5.562964	7.209347	6.077247	6.747458	0.000000	-10.000000	0.050000	-5.783333	631.000000	1023.000000	1023.000000	2046.000000
6.140000	0.042910	25.359816	5.410797	7.336891	6.000153	6.611975	0.000000	-10.000000	0.075000	-6.650000	631.000000	1023.000000	1023.000000	2046.000000
6.160000	0.041194	24.345648	4.880045	7.312915	6.016103	6.136584	0.000000	-10.000000	0.091667	-7.700000	631.000000	1023.000000	1023.000000	2046.000000
6.180000	0.040371	23.859037	4.785650	7.361044	5.864307	5.848036	0.000000	-10.000000	0.091667	-8.850000	631.000000	1023.000000	1023.000000	2046.000000
6.200000	0.037456	22.136217	4.141399	7.022356	5.670490	5.301972	0.000000	-10.000000	0.100000	-9.866667	631.000000	1023.000000	1023.000000	2046.000000
6.220000	0.034805	20.569529	3.630181	6.789323	5.351470	4.798554	0.000000	-10.000000	0.116667	-11.366667	622.333313	1023.000000	1023.000000	2046.000000
6.240000	0.031549	18.645578	2.845065	6.530875	4.994317	4.275321	0.000000	-10.000000	0.141667	-12.466667	613.666687	1023.000000	1023.000000	2046.000000
6.260000	0.028686	16.953161	2.203751	6.281208	4.611653	3.856550	0.000000	-10.000000	0.158333	-13.766667	603.333313	1023.000000	1023.000000	2046.000000
6.280000	0.026390	15.596645	1.600119	5.994727	4.325624	3.676174	0.000000	-10.000000	0.166667	-14.166667	600.166687	1023.000000	1023.000000	2046.000000
6.300000	0.024291	14.356068	1.052304	5.859077	4.109864	3.334822	0.000000	-10.000000	0.183333	-14.650001	595.333313	1023.000000	1023.000000	2046.000000
6.320000	0.023073	13.636071	0.797146	5.733832	3.768031	3.337063	0.000000	-10.000000	0.191667	-14.916667	590.500000	1023.000000	1023.000000	2046.000000
6.340000	0.021622	12.778562	0.288254	5.839905	3.650932	2.999471	0.000000	-10.000000	0.200000	-15.383333	585.500000	1023.000000	1023.000000	2046.000000
6.360000	0.020921	12.364495	0.075219	5.831833	3.364895	3.092548	0.000000	-10.000000	0.216667	-16.000000	580.333313	1023.000000	1023.000000	2046.000000
6.380000	0.019544	11.550226	-0.390570	5.854171	3.189628	2.896996	0.000000	-10.000000	0.233333	-16.733334	575.000000	1023.000000	1023.000000	2046.000000
6.400000	0.018767	11.091173	-0.541048	5.717901	2.849777	3.064543	0.000000	-10.000000	0.266667	-17.700001	569.333313	1023.000000	1023.000000	2046.000000
6.420000	0.017434	10.303576	-0.938323	5.642272	2.760419	2.839208	0.000000	-10.000000	0.308333	-18.683332	563.500000	1023.000000	1023.000000	2046.000000
6.440000	0.016916	9.997190	-0.982279	5.496391	2.516544	2.966535	0.000000	-10.000000	0.350000	-19.733334	557.166687	1023.000000	1023.000000	2046.000000
6.460000	0.015792	9.333052	-1.116141	5.267722	2.457613	2.723858	0.000000	-10.000000	0.383333	-20.583334	550.666687	1023.000000	1023.000000	2046.000000
6.480000	0.015129	8.941221	-0.903257	4.657656	2.310134	2.876689	0.000000	-10.000000	0.391667	-21.566668	543.666687	1023.000000	1023.000000	2046.000000
6.500000	0.013983	8.264086	-0.885880	4.142156	2.409058	2.598753	0.000000	-10.000000	0.400000	-22.333334	536.500000	1023.000000	1023.000000	2046.000000
6.520000	0.013846	8.183009	-0.448055	3.615792	2.337663	2.677609	0.000000	-10.000000	0.416667	-23.133333	528.833313	1023.000000	1023.000000	2046.000000
6.540000	0.013179	7.788631	-0.318551	3.207570	2.567917	2.331696	0.000000	-10.000000	0.433333	-23.483334	521.333313	1023.000000	1023.000000	2046.000000
6.560000	0.013329	7.877511	0.243207	2.715095	2.623421	2.295788	0.000000	-10.000000	0.458333	-23.900000	513.666687	1023.000000	1023.000000	2046.000000
6.580000	0.012787	7.557065	0.455468	2.375380	2.978011	1.748205	0.000000	-10.000000	0.475000	-24.083334	506.000000	1023.000000	1023.000000	2046.000000
6.600000	0.011884	7.023158	0.842570	1.838857	2.888475	1.453256	0.000000	-10.000000	0.491667	-24.550001	497.666656	1023.000000	1023.000000	2046.000000
6.620000	0.010996	6.498673	1.123244	1.431212	2.853789	1.090429	0.000000	-10.000000	0.500000	-24.833334	489.333344	1023.000000	1023.000000	2046.000000
6.640000	0.009476	5.600034	1.124359	0.957157	2.843459	0.675059	0.000000	-10.000000	0.508333	-25.116667	481.000000	1023.000000	1023.000000	2046.000000
6.660000	0.008428	4.981133	1.482895	0.515000	2.620425	0.362812	0.000000	-10.000000	0.516667	-25.500000	472.666656	1023.000000	1023.000000	2046.000000
6.680000	0.007016	4.146373	1.366913	0.191951	2.661181	-0.073671	0.000000	-10.000000	0.516667	-25.833334	464.166656	1023.000000	1023.000000	2046.000000
6.700000	0.006724	3.973843	1.719961	0.012403	2.442328	-0.200850	0.000000	-10.000000	0.516667	-26.200001	455.500000	1023.000000	1023.000000	2046.000000
6.720000	0.005576	3.295474	1.443501	-0.115742	2.556352	-0.588636	0.000000	-10.000000	0.516667	-26.283335	446.833344	1023.000000	1023.000000	2046.000000
6.740000	0.005513	3.258127	1.769576	-0.303683	2.350677	-0.558442	0.000000	-10.000000	0.525000	-26.483334	438.000000	1023.000000	1023.000000	2046.000000
6.760000	0.004349	2.570264	1.517806	-0.505235	2.471721	-0.914028	0.000000	-10.000000	0.525000	-26.500000	429.166656	1023.000000	1023.000000	2046.000000
6.780000	0.004197	2.480526	1.834969	-0.761365	2.264296	-0.857374	0.000000	-10.000000	0.533333	-26.533333	420.333344	1023.000000	1023.000000	2046.000000
6.800000	0.003624	2.141817	1.778186	-0.815797	2.344746	-1.165319	0.000000	-10.000000	0.550000	-26.366667	411.500000	1023.000000	1023.000000	2046.000000
6.820000	0.003213	1.898936	1.722263	-0.965837	2.405621	-1.263111	0.000000	-10.000000	0.550000	-26.350000	402.666656	1023.000000	1023.000000	2046.000000
6.840000	0.003094	1.828623	1.990535	-1.036879	2.193412	-1.318445	0.000000	-10.000000	0.550000	-26.049999	393.833344	1023.000000	1023.000000	2046.000000
6.860000	0.002491	1.472337	1.700424	-1.093191	2.408042	-1.542938	0.000000	-10.000000	0.533333	-26.016666	385.166656	1023.000000	1023.000000	2046.000000
6.880000	0.002772	1.638166	2.127363	-1.113946	2.133754	-1.509005	0.000000	-10.000000	0.533333	-25.916668	376.500000	1023.000000	1023.000000	2046.000000
6.900000	0.002722	1.608506	1.900267	-1.038749	2.429643	-1.682655	0.000000	-10.000000	0.525000	-25.766668	367.833344	1023.000000	1023.000000	2046.000000
6.920000	0.004037	2.385947	2.371066	-0.898512	2.295802	-1.382409	0.000000	-10.000000	0.516667	-25.516668	359.333344	1023.000000	1023.000000	2046.000000
6.940000	0.004374	2.584787	2.141451	-0.689679	2.587142	-1.454127	0.000000	-10.000000	0.508333	-25.150002	350.666656	1023.000000	1023.000000	2046.000000
6.960000	0.004921	2.908115	2.531984	-0.733075	2.248540	-1.139334	0.000000	-10.000000	0.500000	-24.966667	342.333344	1023.000000	1023.000000	2046.000000
6.980000	0.004257	2.515809	2.294475	-0.884791	2.318991	-1.212866	0.000000	-10.000000	0.491667	-24.633333	334.000000	1023.000000	1023.000000	2046.000000
7.000000	0.003719	2.197995	2.529880	-1.058187	1.907000	-1.180699	0.000000	-10.000000	0.491667	-24.500000	325.833344	1023.000000	1023.000000	2046.000000
7.020000	0.002722	1.608500	2.292242	-1.038867	1.860240	-1.505115	0.000000	-10.000000	0.491667	-24.283335	317.500000	1023.000000	1023.000000	2046.000000
7.040000	0.001417	0.837567	1.777417	-1.064946	1.857514	-1.732418	0.000000	-10.000000	0.491667	-24.350000	309.166656	1023.000000	1023.000000	2046.000000
7.060000	-0.000482	-0.284583	1.546827	-1.182030	1.490072	-2.139452	0.000000	-10.000000	0.491667	-24.416666	301.000000	1023.000000	1023.000000	2046.000000
7.080000	-0.002893	-1.709476	0.830640	-1.406928	1.466559	-2.599747	0.000000	-10.000000	0.483333	-24.433334	293.000000	1023.000000	1023.000000	2046.000000
7.100000	-0.005096	-3.011926	0.595753	-1.651235	0.944541	-2.900985	0.000000	-10.000000	0.483333	-24.283335	285.000000	1023.000000	1023.000000	2046.000000
7.120000	-0.008317	-4.915328	-0.377870	-1.779711	0.866908	-3.624656	0.000000	-10.000000	0.466667	-23.950001	277.000000	1023.000000	1023.000000	2046.000000
7.140000	-0.010836	-6.404157	-0.897451	-1.874099	0.360728	-3.993334	0.000000	-10.000000	0.458333	-23.633333	269.000000	1023.000000	1023.000000	2046.000000
7.160000	-0.013838	-8.178051	-1.785274	-1.897980	0.042655	-4.537451	0.000000	-10.000000	0.450000	-23.316668	263.666656	1023.000000	1023.000000	2046.000000
7.180000	-0.016204	-9.576706	-2.477213	-2.052826	-0.290841	-4.755825	0.000000	-10.000000	0.433333	-22.733334	256.000000	1023.000000	1023.000000	2046.000000
7.200000	-0.018070	-10.679135	-2.868814	-2.179409	-0.717698	-4.913215	0.000000	-10.000000	0.408333	-22.116667	248.500000	1023.000000	1023.000000	2046.000000
7.220000	-0.020039	-11.843187	-3.623866	-2.271944	-0.772133	-5.175245	0.000000	-10.000000	0.383333	-21.566668	238.666672	1023.000000	1023.000000	2046.000000
7.240000	-0.021343	-12.613677	-3.768709	-2.370731	-1.296751	-5.177486	0.000000	-10.000000	0.366667	-21.333334	231.333328	1023.000000	1023.000000	2046.000000
7.260000	-0.022956	-13.567088	-4.557447	-2.390745	-1.242985	-5.375912	0.000000	-10.000000	0.358333	-21.433334	224.166672	1023.000000	1023.000000	2046.000000
7.280000	-0.023778	-14.052608	-4.579697	-2.443678	-1.727406	-5.301828	0.000000	-10.000000	0.358333	-21.300001	217.000000	1023.000000	1023.000000	2046.000000
7.300000	-0.025165	-14.872544	-5.237252	-2.524077	-1.680514	-5.430701	0.000000	-10.000000	0.358333	-21.150002	210.000000	1023.000000	1023.000000	2046.000000
7.320000	-0.025885	-15.297970	-5.167335	-2.588401	-2.136510	-5.405725	0.000000	-10.000000	0.358333	-20.900002	203.000000	1023.000000	1023.000000	2046.000000
7.340000	-0.026812	-15.845919	-5.672158	-2.658132	-1.999776	-5.515852	0.000000	-10.000000	0.350000	-20.816668	196.000000	1023.000000	1023.000000	2046.000000
7.360000	-0.027216	-16.084822	-5.382994	-2.876298	-2.431848	-5.393682	0.000000	-10.000000	0.358333	-20.716667	189.000000	1023.000000	1023.000000	2046.000000
7.380000	-0.028289	-16.718870	-5.704502	-3.272363	-2.291149	-5.450855	0.000000	-10.000000	0.358333	-20.666668	182.000000	1023.000000	1023.000000	2046.000000
7.400000	-0.028266	-16.705429	-5.192246	-3.710394	-2.543086	-5.259704	0.000000	-10.000000	0.358333	-20.616667	175.000000	1023.000000	1023.000000	2046.000000
7.420000	-0.028711	-16.968109	-5.240576	-4.148782	-2.234590	-5.344161	0.000000	-10.000000	0.350000	-20.549999	168.166672	1023.000000	1023.000000	2046.000000
7.440000	-0.028527	-16.859505	-4.731094	-4.550506	-2.177615	-5.400289	0.000000	-10.000000	0.333333	-20.400000	161.333328	1023.000000	1023.000000	2046.000000
7.460000	-0.028820	-17.032774	-4.409922	-4.998698	-2.009138	-5.615016	0.000000	-10.000000	0.308333	-19.950001	154.500000	1023.000000	1023.000000	2046.000000
7.480000	-0.029368	-17.356697	-4.252843	-5.473819	-1.750122	-5.879913	0.000000	-10.000000	0.275000	-19.516668	147.833328	1023.000000	1023.000000	2046.000000
7.500000	-0.030067	-17.769707	-3.746970	-5.906147	-1.972553	-6.144037	0.000000	-10.000000	0.258333	-19.100000	141.333328	1023.000000	1023.000000	2046.000000
7.520000	-0.031122	-18.393187	-3.955558	-6.239262	-1.721490	-6.476877	0.000000	-10.000000	0.250000	-18.750000	135.000000	1023.000000	1023.000000	2046.000000
7.540000	-0.031524	-18.630695	-3.466577	-6.563702	-2.060533	-6.539884	0.000000	-10.000000	0.241667	-18.200001	128.666672	1023.000000	1023.000000	2046.000000
7.560000	-0.032773	-19.368713	-3.645756	-6.825332	-2.008488	-6.889138	0.000000	-10.000000	0.233333	-17.683332	122.500000	1023.000000	1023.000000	2046.000000
7.580000	-0.033119	-19.573330	-3.395718	-6.969899	-2.212482	-6.995231	0.000000	-10.000000	0.225000	-17.166666	116.666664	1023.000000	1023.000000	2046.000000
7.600000	-0.033866	-20.014677	-3.420643	-7.081625	-2.335054	-7.177354	0.000000	-10.000000	0.216667	-16.800001	111.000000	1023.000000	1023.000000	2046.000000
7.620000	-0.034185	-20.203363	-3.503124	-7.088991	-2.334673	-7.276576	0.000000	-10.000000	0.208333	-16.300001	105.500000	1023.000000	1023.000000	2046.000000
7.640000	-0.034437	-20.352133	-3.351274	-7.123670	-2.579735	-7.297454	0.000000	-10.000000	0.200000	-16.000000	100.000000	1023.000000	1023.000000	2046.000000
7.660000	-0.034884	-20.616199	-3.657337	-7.233081	-2.388133	-7.337647	0.000000	-10.000000	0.200000	-15.716667	94.666664	1023.000000	1023.000000	2046.000000
7.680000	-0.034575	-20.433844	-3.302461	-7.235200	-2.643582	-7.252601	0.000000	-10.000000	0.200000	-15.516666	89.333336	1023.000000	1023.000000	2046.000000
7.700000	-0.034889	-20.619431	-3.616329	-7.267440	-2.381334	-7.354327	0.000000	-10.000000	0.191667	-15.066667	84.166664	1023.000000	1023.000000	2046.000000
7.720000	-0.034418	-20.340820	-3.264357	-7.251777	-2.584286	-7.240401	0.000000	-10.000000	0.183333	-14.583333	79.000000	1023.000000	1023.000000	2046.000000
7.740000	-0.034846	-20.594069	-3.516698	-7.266450	-2.449770	-7.361150	0.000000	-10.000000	0.166667	-14.083333	74.166664	1023.000000	1023.000000	2046.000000
7.760000	-0.034448	-20.358730	-3.259281	-7.241319	-2.585998	-7.272132	0.000000	-10.000000	0.166667	-13.633333	69.500000	1023.000000	1023.000000	2046.000000
7.780000	-0.034583	-20.438383	-3.364350	-7.190053	-2.516708	-7.367270	0.000000	-10.000000	0.158333	-13.200000	65.000000	1023.000000	1023.000000	2046.000000
7.800000	-0.034413	-20.338289	-3.373976	-7.155874	-2.458295	-7.350144	0.000000	-10.000000	0.133333	-12.583333	60.500000	1023.000000	1023.000000	2046.000000
7.820000	-0.034384	-20.321234	-3.146127	-7.130442	-2.706400	-7.338265	0.000000	-10.000000	0.108333	-12.116667	56.166668	1023.000000	1023.000000	2046.000000
7.840000	-0.034492	-20.384661	-3.455810	-7.114760	-2.444795	-7.369296	0.000000	-10.000000	0.091667	-11.616667	52.000000	1023.000000	1023.000000	2046.000000
7.860000	-0.034242	-20.236996	-3.074263	-7.091281	-2.769494	-7.301958	0.000000	-10.000000	0.091667	-11.150000	48.333332	1023.000000	1023.000000	2046.000000
7.880000	-0.034369	-20.312315	-3.437521	-7.078327	-2.465752	-7.330716	0.000000	-10.000000	0.083333	-10.733334	44.666668	1023.000000	1023.000000	2046.000000
7.900000	-0.033920	-20.046488	-3.077463	-6.978748	-2.698594	-7.291683	0.000000	-10.000000	0.075000	-10.333333	41.166668	1023.000000	1023.000000	2046.000000
7.920000	-0.033419	-19.750761	-3.174129	-6.860333	-2.455858	-7.260440	0.000000	-10.000000	0.066667	-10.000000	37.500000	1023.000000	1023.000000	2046.000000
7.940000	-0.032413	-19.156092	-2.969391	-6.682540	-2.435396	-7.068765	0.000000	-10.000000	0.058333	-9.600000	34.166668	1023.000000	1023.000000	2046.000000
7.960000	-0.031895	-18.849964	-2.795025	-6.523160	-2.540161	-6.991617	0.000000	-10.000000	0.050000	-9.250000	31.000000	1023.000000	1023.000000	2046.000000
7.980000	-0.031871	-18.835798	-2.969221	-6.492010	-2.460000	-6.914567	0.000000	-10.000000	0.058333	-9.066667	28.000000	1023.000000	1023.000000	2046.000000
8.000000	-0.031898	-18.851801	-2.743491	-6.563229	-2.735329	-6.809752	0.000000	-10.000000	0.058333	-8.816667	25.000000	1023.000000	1023.000000	2046.000000
8.020000	-0.032268	-19.070230	-2.984259	-6.574856	-2.647950	-6.863165	0.000000	-10.000000	0.058333	-8.383333	22.000000	1023.000000	1023.000000	2046.000000
8.040000	-0.031785	-18.784803	-2.584079	-6.438818	-2.980775	-6.781131	0.000000	-10.000000	0.050000	-7.800000	19.166666	1023.000000	1023.000000	2046.000000
8.060000	-0.031504	-18.618906	-2.982187	-6.233078	-2.643751	-6.759890	0.000000	-10.000000	0.050000	-7.350000	16.666666	1023.000000	1023.000000	2046.000000
8.080000	-0.032010	-18.918020	-2.921932	-6.183224	-2.805987	-7.006877	0.000000	-10.000000	0.058333	-7.233334	14.166667	1023.000000	1023.000000	2046.000000
8.100000	-0.033748	-19.945015	-3.450293	-6.331892	-2.796166	-7.366664	0.000000	-10.000000	0.058333	-7.316667	11.833333	1023.000000	1023.000000	2046.000000
8.120000	-0.035821	-21.170143	-3.939496	-6.430496	-3.074703	-7.725449	0.000000	-10.000000	0.058333	-6.950000	9.166667	1023.000000	1023.000000	2046.000000
8.140000	-0.038542	-22.778181	-4.568766	-6.570171	-3.501985	-8.137258	0.000000	-10.000000	0.050000	-6.233334	6.833333	1023.000000	1023.000000	2046.000000
8.160000	-0.040994	-24.227283	-5.523433	-6.526037	-3.592186	-8.585628	0.000000	-10.000000	0.050000	-5.450000	5.166667	1023.000000	1023.000000	2046.000000
8.180000	-0.043294	-25.586662	-6.058995	-6.494002	-4.170950	-8.862714	0.000000	-10.000000	0.033333	-4.300000	3.666667	1023.000000	1023.000000	2046.000000
8.200000	-0.045321	-26.784782	-7.002636	-6.507607	-4.243063	-9.031475	0.000000	-10.000000	0.033333	-3.383333	2.500000	1023.000000	1023.000000	2046.000000
8.220000	-0.046519	-27.492889	-7.149592	-6.421552	-4.784970	-9.136774	0.000000	-10.000000	0.025000	-2.550000	1.000000	1023.000000	1023.000000	2046.000000
8.240000	-0.047732	-28.209734	-7.939168	-6.423749	-4.657887	-9.188931	0.000000	-10.000000	0.033333	-2.783333	0.333333	1023.000000	1023.000000	2046.000000
8.260000	-0.048257	-28.519884	-7.962528	-6.327364	-5.100265	-9.129726	0.000000	-10.000000	0.025000	-3.300000	-0.333333	1023.000000	1023.000000	2046.000000
8.280000	-0.049211	-29.083567	-8.602941	-6.265770	-5.052018	-9.162839	0.000000	-10.000000	0.033333	-3.883333	-1.166667	1023.000000	1023.000000	2046.000000
8.300000	-0.049536	-29.275730	-8.690630	-6.212771	-5.317588	-9.054739	0.000000	-10.000000	0.041667	-4.283333	-2.333333	1023.000000	1023.000000	2046.000000
8.320000	-0.050097	-29.607605	-8.950356	-6.170268	-5.483742	-9.003240	0.000000	-10.000000	0.041667	-4.383333	-3.833333	1023.000000	1023.000000	2046.000000
8.340000	-0.050310	-29.733053	-9.324356	-6.073402	-5.370283	-8.965013	0.000000	-10.000000	0.033333	-4.216667	-5.166667	1023.000000	1023.000000	2046.000000
8.360000	-0.050227	-29.684217	-9.108489	-6.054782	-5.731828	-8.789118	0.000000	-10.000000	0.016667	-3.850000	-6.666667	1023.000000	1023.000000	2046.000000
8.380000	-0.050458	-29.820412	-9.468509	-6.203925	-5.497099	-8.650880	0.000000	-10.000000	0.016667	-3.333333	-7.833333	1023.000000	1023.000000	2046.000000
8.400000	-0.049979	-29.537674	-9.018279	-6.344503	-5.763825	-8.411066	0.000000	-10.000000	0.008333	-2.533333	-9.000000	1023.000000	1023.000000	2046.000000
8.420000	-0.049614	-29.321701	-8.942890	-6.607841	-5.525491	-8.245478	0.000000	-10.000000	0.008333	-1.116667	-9.666667	1023.000000	1023.000000	2046.000000
8.440000	-0.048541	-28.687496	-8.524975	-6.875170	-5.250921	-8.036429	0.000000	-10.000000	-0.016667	0.900000	-10.000000	1023.000000	1023.000000	2046.000000
8.460000	-0.047332	-27.972971	-7.788379	-7.118070	-5.133277	-7.933245	0.000000	-10.000000	-0.058333	3.883333	-10.000000	1023.000000	1023.000000	2046.000000
8.480000	-0.046219	-27.315229	-7.518979	-7.494107	-4.494313	-7.807832	0.000000	-10.000000	-0.100000	7.566667	-10.000000	1023.000000	1023.000000	2046.000000
8.500000	-0.044991	-26.589737	-6.658537	-7.765738	-4.406528	-7.758934	0.000000	-10.000000	-0.150000	11.350000	-10.000000	1023.000000	1023.000000	2046.000000
8.520000	-0.044226	-26.137661	-6.370733	-7.968529	-4.043636	-7.754763	0.000000	-10.000000	-0.191667	14.600000	-10.000000	1023.000000	1023.000000	2046.000000
8.540000	-0.042993	-25.408875	-5.923062	-8.005328	-3.830096	-7.650387	0.000000	-10.000000	-0.241667	16.916668	-10.000000	1023.000000	1023.000000	2046.000000
8.560000	-0.042007	-24.826176	-5.345104	-8.094374	-3.914333	-7.472365	0.000000	-10.000000	-0.283333	19.166668	-4.000000	1023.000000	1023.000000	2046.000000
8.580000	-0.040897	-24.170237	-5.284751	-8.093180	-3.422337	-7.369969	0.000000	-10.000000	-0.341667	21.383333	11.000000	1023.000000	1023.000000	2046.000000
8.600000	-0.039542	-23.369186	-4.630459	-7.978541	-3.599527	-7.160660	0.000000	-10.000000	-0.391667	23.050001	26.000000	1023.000000	1023.000000	2046.000000
8.620000	-0.038345	-22.661909	-4.733581	-7.800889	-3.174506	-6.952933	0.000000	-10.000000	-0.441667	24.533333	37.666668	1023.000000	1023.000000	2046.000000
8.640000	-0.036705	-21.692511	-4.161016	-7.518394	-3.336008	-6.677093	0.000000	-10.000000	-0.475000	25.600000	43.000000	1023.000000	1023.000000	2046.000000
8.660000	-0.035153	-20.775600	-4.216885	-7.280558	-2.979729	-6.298429	0.000000	-10.000000	-0.500000	27.083334	51.333332	1023.000000	1023.000000	2046.000000
8.680000	-0.033016	-19.512476	-3.778151	-6.950411	-2.871917	-5.911996	0.000000	-10.000000	-0.525000	28.000000	60.166668	1023.000000	1023.000000	2046.000000
8.700000	-0.030993	-18.316957	-3.515957	-6.675572	-2.650966	-5.474462	0.000000	-10.000000	-0.550000	28.616667	69.333336	1023.000000	1023.000000	2046.000000
8.720000	-0.028551	-16.873627	-3.187966	-6.320616	-2.273201	-5.091844	0.000000	-10.000000	-0.608333	29.483334	78.833336	1023.000000	1023.000000	2046.000000
8.740000	-0.026469	-15.643062	-2.691350	-6.043077	-2.223942	-4.684694	0.000000	-10.000000	-0.641667	30.216667	88.500000	1023.000000	1023.000000	2046.000000
8.760000	-0.023975	-14.169261	-2.610716	-5.642674	-1.606977	-4.308893	0.000000	-10.000000	-0.666667	30.950001	98.500000	1023.000000	1023.000000	2046.000000
8.780000	-0.021543	-12.732021	-1.906176	-5.236824	-1.665378	-3.923644	0.000000	-10.000000	-0.675000	31.416666	108.666664	1023.000000	1023.000000	2046.000000
8.800000	-0.019360	-11.441666	-1.947184	-4.892062	-1.077489	-3.524930	0.000000	-10.000000	-0.700000	31.900000	119.000000	1023.000000	1023.000000	2046.000000
8.820000	-0.016892	-9.983377	-1.340701	-4.481953	-1.003119	-3.157605	0.000000	-10.000000	-0.716667	32.616665	129.666672	1023.000000	1023.000000	2046.000000
8.840000	-0.014843	-8.772481	-1.137815	-4.144215	-0.731834	-2.758616	0.000000	-10.000000	-0.741667	32.833332	140.500000	1023.000000	1023.000000	2046.000000
8.860000	-0.012379	-7.316005	-0.827293	-3.762859	-0.374996	-2.350856	0.000000	-10.000000	-0.750000	33.066666	151.500000	1023.000000	1023.000000	2046.000000
8.880000	-0.010380	-6.134545	-0.362696	-3.418274	-0.379357	-1.974218	0.000000	-10.000000	-0.766667	33.049999	162.500000	1023.000000	1023.000000	2046.000000
8.900000	-0.008110	-4.793006	-0.433087	-3.027587	0.245051	-1.577382	0.000000	-10.000000	-0.750000	33.216667	173.500000	1023.000000	1023.000000	2046.000000
8.920000	-0.005985	-3.537245	0.198902	-2.624859	0.138328	-1.249615	0.000000	-10.000000	-0.741667	33.466667	184.500000	1023.000000	1023.000000	2046.000000
8.940000	-0.004004	-2.366662	0.134625	-2.326204	0.645252	-0.820335	0.000000	-10.000000	-0.716667	33.666668	195.666672	1023.000000	1023.000000	2046.000000
8.960000	-0.001800	-1.063800	0.683654	-1.933040	0.647255	-0.461668	0.000000	-10.000000	-0.725000	33.750000	206.833328	1023.000000	1023.000000	2046.000000
8.980000	0.000026	0.015406	0.807542	-1.647080	0.914431	-0.059487	0.000000	-10.000000	-0.716667	33.916668	218.166672	1023.000000	1023.000000	2046.000000
9.000000	0.002408	1.423176	1.110936	-1.198720	1.262339	0.248621	0.000000	-10.000000	-0.725000	33.900002	229.500000	1023.000000	1023.000000	2046.000000
9.020000	0.004144	2.449010	1.495895	-0.841493	1.248454	0.546154	0.000000	-10.000000	-0.708333	34.033333	240.833328	1023.000000	1023.000000	2046.000000
9.040000	0.005707	3.373003	1.322191	-0.466805	1.788942	0.728675	0.000000	-10.000000	-0.708333	33.783333	252.166672	1023.000000	1023.000000	2046.000000
9.060000	0.006685	3.950723	1.757869	-0.150556	1.523948	0.819462	0.000000	-10.000000	-0.716667	33.883335	263.333344	1023.000000	1023.000000	2046.000000
9.080000	0.007643	4.517241	1.556647	0.046099	1.888749	1.025746	0.000000	-10.000000	-0.733333	33.950001	274.666656	1023.000000	1023.000000	2046.000000
9.100000	0.008832	5.219807	1.960227	0.283347	1.723967	1.252265	0.000000	-10.000000	-0.750000	34.283333	286.000000	1023.000000	1023.000000	2046.000000
9.120000	0.010020	5.922007	2.032017	0.438776	1.775473	1.675741	0.000000	-10.000000	-0.733333	34.200001	297.500000	1023.000000	1023.000000	2046.000000
9.140000	0.012636	7.468022	2.025954	1.002453	2.245454	2.194161	0.000000	-10.000000	-0.708333	34.083332	308.833344	1023.000000	1023.000000	2046.000000
9.160000	0.014205	8.395050	2.251915	1.496035	2.187444	2.459656	0.000000	-10.000000	-0.683333	33.900002	316.333344	1023.000000	1023.000000	2046.000000
9.180000	0.015185	8.974538	1.770960	1.928618	2.802317	2.472642	0.000000	-10.000000	-0.683333	33.833336	327.666656	1023.000000	1023.000000	2046.000000
9.200000	0.014371	8.493113	1.832770	2.048190	2.458613	2.153541	0.000000	-10.000000	-0.666667	33.450001	339.000000	1023.000000	1023.000000	2046.000000
9.220000	0.012236	7.231264	0.911465	1.995606	2.497997	1.826195	0.000000	-10.000000	-0.658333	32.833336	354.000000	1023.000000	1023.000000	2046.000000
9.240000	0.010483	6.195512	0.383188	2.079981	2.145816	1.586528	0.000000	-10.000000	-0.641667	32.366669	364.833344	1023.000000	1023.000000	2046.000000
9.260000	0.008896	5.257460	-0.318892	2.063927	1.892855	1.619569	0.000000	-10.000000	-0.641667	31.950001	375.666656	1023.000000	1023.000000	2046.000000
9.280000	0.008330	4.922818	-0.919649	2.177314	1.960857	1.704297	0.000000	-10.000000	-0.633333	31.916668	386.500000	1023.000000	1023.000000	2046.000000
9.300000	0.008020	4.740005	-1.049491	2.349304	1.612768	1.827422	0.000000	-10.000000	-0.616667	31.600000	397.166656	1023.000000	1023.000000	2046.000000
9.320000	0.008466	5.003311	-1.609919	2.598176	1.949600	2.065454	0.000000	-10.000000	-0.608333	31.400000	407.833344	1023.000000	1023.000000	2046.000000
9.340000	0.009179	5.424931	-1.459516	2.995141	1.641386	2.247920	0.000000	-10.000000	-0.600000	31.033333	418.166656	1023.000000	1023.000000	2046.000000
9.360000	0.009928	5.867662	-1.870313	3.364410	1.783720	2.589845	0.000000	-10.000000	-0.591667	31.033333	428.666656	1023.000000	1023.000000	2046.000000
9.380000	0.011048	6.529661	-1.966608	3.824344	1.825867	2.846058	0.000000	-10.000000	-0.575000	30.983334	439.000000	1023.000000	1023.000000	2046.000000
9.400000	0.011639	6.878718	-2.067114	4.143497	1.614428	3.187908	0.000000	-10.000000	-0.558333	30.750000	449.333344	1023.000000	1023.000000	2046.000000
9.420000	0.012995	7.679780	-2.450469	4.549251	1.995770	3.585227	0.000000	-10.000000	-0.533333	30.300001	459.500000	1023.000000	1023.000000	2046.000000
9.440000	0.014146	8.360570	-2.150440	4.932343	1.707360	3.871306	0.000000	-10.000000	-0.525000	29.683334	469.500000	1023.000000	1023.000000	2046.000000
9.460000	0.015274	9.026663	-2.237420	5.075685	1.908134	4.280264	0.000000	-10.000000	-0.508333	29.416666	479.500000	1023.000000	1023.000000	2046.000000
9.480000	0.016570	9.792577	-2.028001	5.087906	2.148438	4.584233	0.000000	-10.000000	-0.508333	29.033333	489.500000	1023.000000	1023.000000	2046.000000
9.500000	0.017601	10.402415	-1.459009	5.043006	1.983037	4.835381	0.000000	-10.000000	-0.500000	28.833334	499.500000	1023.000000	1023.000000	2046.000000
9.520000	0.019531	11.543030	-1.342437	5.090190	2.612669	5.182607	0.000000	-10.000000	-0.500000	28.583334	509.166656	1023.000000	1023.000000	2046.000000
9.540000	0.021521	12.718973	-0.580569	5.254273	2.698106	5.347164	0.000000	-10.000000	-0.500000	28.483334	518.833313	1023.000000	1023.000000	2046.000000
9.560000	0.023507	13.892691	0.035661	5.233450	3.011795	5.611786	0.000000	-10.000000	-0.475000	28.000000	528.166687	1023.000000	1023.000000	2046.000000
9.580000	0.025786	15.239772	0.401227	5.282400	3.830612	5.725534	0.000000	-10.000000	-0.450000	27.566668	537.666687	1023.000000	1023.000000	2046.000000
9.600000	0.026989	15.950436	1.321522	5.224295	3.740717	5.663901	0.000000	-10.000000	-0.416667	26.616667	546.833313	1023.000000	1023.000000	2046.000000
9.620000	0.028194	16.662766	1.413196	5.173622	4.266232	5.809717	0.000000	-10.000000	-0.416667	26.066668	556.000000	1023.000000	1023.000000	2046.000000
9.640000	0.029368	17.356771	1.970569	5.369427	4.273535	5.743240	0.000000	-10.000000	-0.391667	25.383333	564.666687	1023.000000	1023.000000	2046.000000
9.660000	0.030131	17.807201	2.195874	5.381357	4.393603	5.836368	0.000000	-10.000000	-0.366667	24.916668	573.333313	1023.000000	1023.000000	2046.000000
9.680000	0.031175	18.424686	2.399564	5.526659	4.659907	5.838555	0.000000	-10.000000	-0.325000	24.066668	581.666687	1023.000000	1023.000000	2046.000000
9.700000	0.031894	18.849222	2.816272	5.702828	4.456159	5.873963	0.000000	-10.000000	-0.291667	22.800001	590.000000	1023.000000	1023.000000	2046.000000
9.720000	0.033242	19.645992	2.676338	5.892307	4.935459	6.141887	0.000000	-10.000000	-0.250000	21.550001	597.833313	1023.000000	1023.000000	2046.000000
9.740000	0.034350	20.300966	3.195919	6.219927	4.703264	6.181857	0.000000	-10.000000	-0.216667	20.283333	605.333313	1023.000000	1023.000000	2046.000000
9.760000	0.035424	20.935297	3.092657	6.327387	5.034388	6.480866	0.000000	-10.000000	-0.175000	18.833334	612.166687	1023.000000	1023.000000	2046.000000
9.780000	0.036860	21.784378	3.437828	6.573082	5.188610	6.584858	0.000000	-10.000000	-0.141667	17.266666	618.500000	1023.000000	1023.000000	2046.000000
9.800000	0.037704	22.283125	3.749059	6.732760	5.119439	6.681867	0.000000	-10.000000	-0.100000	15.483334	624.500000	1023.000000	1023.000000	2046.000000
9.820000	0.039163	23.145477	3.679736	6.934459	5.668245	6.863036	0.000000	-10.000000	-0.075000	13.783334	630.000000	1023.000000	1023.000000	2046.000000
9.840000	0.040129	23.716078	4.219899	7.159717	5.464742	6.871721	0.000000	-10.000000	-0.050000	11.650001	635.166687	1023.000000	1023.000000	2046.000000
9.860000	0.040963	24.208925	4.138170	7.219955	5.778184	7.072616	0.000000	-10.000000	-0.025000	9.600000	639.333313	1023.000000	1023.000000	2046.000000
9.880000	0.042042	24.846830	4.434853	7.463269	5.916847	7.031862	0.000000	-10.000000	-0.008333	7.233334	643.000000	1023.000000	1023.000000	2046.000000
9.900000	0.042482	25.106714	4.713331	7.509669	5.790395	7.093319	0.000000	-10.000000	0.008333	4.950000	645.833313	1023.000000	1023.000000	2046.000000
9.920000	0.043971	25.986908	4.649379	7.702423	6.373314	7.261791	0.000000	-10.000000	0.008333	2.483333	647.833313	1023.000000	1023.000000	2046.000000
9.940000	0.045412	26.838789	5.275469	8.016460	6.233614	7.313245	0.000000	-10.000000	0.016667	0.533333	648.833313	1023.000000	1023.000000	2046.000000
9.960000	0.046722	27.612658	5.325739	8.155914	6.489262	7.641744	0.000000	-10.000000	0.025000	-1.116667	649.000000	1023.000000	1023.000000	2046.000000
9.980000	0.047998	28.366537	5.549470	8.378034	6.673728	7.765306	0.000000	-10.000000	0.033333	-2.350000	649.000000	1023.000000	1023.000000	2046.000000
10.000000	0.048374	28.588972	5.853478	8.464063	6.474949	7.796482	0.000000	-10.000000	0.033333	-3.833333	649.000000	1023.000000	1023.000000	2046.000000
10.020000	0.048872	28.883329	5.727503	8.381113	6.832760	7.941953	0.000000	-10.000000	0.033333	-5.133333	649.000000	1023.000000	1023.000000	2046.000000
10.040000	0.047907	28.312841	6.031186	8.271644	6.315860	7.694152	0.000000	-10.000000	0.041667	-6.283333	649.000000	1023.000000	1023.000000	2046.000000
10.060000	0.046955	27.750700	5.588481	8.338628	6.302155	7.521435	0.000000	-10.000000	0.058333	-7.250000	649.000000	1023.000000	1023.000000	2046.000000
10.080000	0.045886	27.118700	5.182385	8.359465	6.439370	7.137481	0.000000	-10.000000	0.075000	-8.266666	649.000000	1023.000000	1023.000000	2046.000000
10.100000	0.044477	26.286196	5.112532	8.348969	6.021134	6.803561	0.000000	-10.000000	0.083333	-9.316667	649.000000	1023.000000	1023.000000	2046.000000
10.120000	0.042405	25.061436	4.376951	8.085469	6.174914	6.424100	0.000000	-10.000000	0.091667	-9.966667	649.000000	1023.000000	1023.000000	2046.000000
10.140000	0.039214	23.175531	4.040361	7.886169	5.514082	5.734920	0.000000	-10.000000	0.091667	-10.533334	642.000000	1023.000000	1023.000000	2046.000000
10.160000	0.036139	21.358398	3.065454	7.602974	5.312799	5.377171	0.000000	-10.000000	0.100000	-10.933333	633.666687	1023.000000	1023.000000	2046.000000
10.180000	0.033406	19.743038	2.447030	7.434438	4.950357	4.911213	0.000000	-10.000000	0.100000	-11.466667	624.000000	1023.000000	1023.000000	2046.000000
10.200000	0.030902	18.263229	1.811658	7.146023	4.565865	4.739685	0.000000	-10.000000	0.091667	-11.700000	620.000000	1023.000000	1023.000000	2046.000000
10.220000	0.029241	17.281719	1.196434	7.035984	4.547787	4.501514	0.000000	-10.000000	0.091667	-11.750000	616.000000	1023.000000	1023.000000	2046.000000
10.240000	0.027451	16.223566	0.947864	6.904705	4.004287	4.366711	0.000000	-10.000000	0.100000	-11.883333	612.000000	1023.000000	1023.000000	2046.000000
10.260000	0.026567	15.700827	0.330251	6.919962	4.128509	4.322104	0.000000	-10.000000	0.116667	-12.400001	608.000000	1023.000000	1023.000000	2046.000000
10.280000	0.025213	14.901080	0.285767	6.948160	3.487196	4.179956	0.000000	-10.000000	0.133333	-13.183333	604.000000	1023.000000	1023.000000	2046.000000
10.300000	0.024587	14.530812	-0.354170	6.897274	3.629262	4.358446	0.000000	-10.000000	0.158333	-14.133333	599.666687	1023.000000	1023.000000	2046.000000
10.320000	0.023505	13.891393	-0.336506	6.922463	3.089601	4.215834	0.000000	-10.000000	0.191667	-15.033334	595.000000	1023.000000	1023.000000	2046.000000
10.340000	0.022740	13.439331	-0.872444	6.776129	3.125000	4.410646	0.000000	-10.000000	0.225000	-16.100000	589.833313	1023.000000	1023.000000	2046.000000
10.360000	0.022040	13.025373	-0.898127	6.812642	2.902331	4.208527	0.000000	-10.000000	0.241667	-17.100000	584.666687	1023.000000	1023.000000	2046.000000
10.380000	0.021049	12.440103	-0.980478	6.460958	2.646915	4.312706	0.000000	-10.000000	0.250000	-17.950001	579.166687	1023.000000	1023.000000	2046.000000
10.400000	0.020523	12.129135	-0.955364	6.055875	2.760234	4.268390	0.000000	-10.000000	0.283333	-18.750000	573.166687	1023.000000	1023.000000	2046.000000
10.420000	0.019463	11.502748	-0.557932	5.477522	2.399549	4.183609	0.000000	-10.000000	0.316667	-19.600000	566.833313	1023.000000	1023.000000	2046.000000
10.440000	0.019577	11.570175	-0.600011	5.056893	2.877137	4.236156	0.000000	-10.000000	0.358333	-20.416668	560.166687	1023.000000	1023.000000	2046.000000
10.460000	0.018966	11.208985	0.072432	4.642954	2.557540	3.936059	0.000000	-10.000000	0.375000	-21.200001	553.500000	1023.000000	1023.000000	2046.000000
10.480000	0.019032	11.247794	0.116727	4.181895	3.065756	3.883416	0.000000	-10.000000	0.391667	-21.766668	546.333313	1023.000000	1023.000000	2046.000000
10.500000	0.018639	11.015453	0.807877	3.815242	2.998759	3.393575	0.000000	-10.000000	0.400000	-22.483334	539.000000	1023.000000	1023.000000	2046.000000
10.520000	0.017955	10.611166	0.857271	3.301396	3.292604	3.159894	0.000000	-10.000000	0.416667	-23.150002	531.500000	1023.000000	1023.000000	2046.000000
10.540000	0.017069	10.087800	1.305588	2.946630	3.142783	2.692800	0.000000	-10.000000	0.433333	-23.700001	526.500000	1023.000000	1023.000000	2046.000000
10.560000	0.015707	9.282858	1.372882	2.410228	3.040248	2.459501	0.000000	-10.000000	0.475000	-24.266666	518.666687	1023.000000	1023.000000	2046.000000
10.580000	0.014768	8.727768	1.601380	2.060298	3.106741	1.959348	0.000000	-10.000000	0.508333	-25.066668	510.333344	1023.000000	1023.000000	2046.000000
10.600000	0.013301	7.860874	1.723308	1.585538	2.856194	1.695834	0.000000	-10.000000	0.541667	-25.766666	499.166656	1023.000000	1023.000000	2046.000000
10.620000	0.012800	7.564580	1.792916	1.518661	2.968099	1.284904	0.000000	-10.000000	0.550000	-26.283335	490.500000	1023.000000	1023.000000	2046.000000
10.640000	0.011828	6.990090	1.940536	1.249634	2.670688	1.129232	0.000000	-10.000000	0.550000	-26.550001	481.833344	1023.000000	1023.000000	2046.000000
10.660000	0.011603	6.857150	1.848309	1.178782	2.932665	0.897395	0.000000	-10.000000	0.550000	-26.883333	473.000000	1023.000000	1023.000000	2046.000000
10.680000	0.010556	6.238481	2.094132	0.895835	2.543367	0.705146	0.000000	-10.000000	0.550000	-27.016666	464.000000	1023.000000	1023.000000	2046.000000
10.700000	0.010336	6.108679	1.906889	0.724901	2.935894	0.540994	0.000000	-10.000000	0.550000	-27.183334	455.000000	1023.000000	1023.000000	2046.000000
10.720000	0.009230	5.455155	2.265452	0.458960	2.474580	0.256162	0.000000	-10.000000	0.550000	-27.283333	445.833344	1023.000000	1023.000000	2046.000000
10.740000	0.009147	5.405801	1.989936	0.285182	2.912243	0.218439	0.000000	-10.000000	0.566667	-27.733334	436.666656	1023.000000	1023.000000	2046.000000
10.760000	0.008075	4.772306	2.340102	0.138723	2.454239	-0.160758	0.000000	-10.000000	0.591667	-27.650000	427.500000	1023.000000	1023.000000	2046.000000
10.780000	0.007605	4.494728	2.024957	-0.073776	2.748264	-0.204717	0.000000	-10.000000	0.633333	-28.050001	418.333344	1023.000000	1023.000000	2046.000000
10.800000	0.006749	3.988402	2.336703	-0.159267	2.468221	-0.657256	0.000000	-10.000000	0.633333	-28.083334	409.000000	1023.000000	1023.000000	2046.000000
10.820000	0.006502	3.842699	2.187048	-0.396693	2.643177	-0.590833	0.000000	-10.000000	0.641667	-28.483334	399.500000	1023.000000	1023.000000	2046.000000
10.840000	0.006861	4.055065	2.531185	-0.285895	2.670275	-0.860500	0.000000	-10.000000	0.625000	-28.416668	390.000000	1023.000000	1023.000000	2046.000000
10.860000	0.007155	4.228898	2.601245	-0.363366	2.659791	-0.668772	0.000000	-10.000000	0.641667	-28.266666	380.500000	1023.000000	1023.000000	2046.000000
10.880000	0.007749	4.579478	2.703845	-0.283541	2.850640	-0.691466	0.000000	-10.000000	0.625000	-28.000000	371.000000	1023.000000	1023.000000	2046.000000
10.900000	0.007309	4.319382	2.849328	-0.370704	2.636728	-0.795970	0.000000	-10.000000	0.625000	-27.916668	361.666656	1023.000000	1023.000000	2046.000000
10.920000	0.006826	4.034103	2.752831	-0.589946	2.750166	-0.878949	0.000000	-10.000000	0.616667	-27.900002	352.333344	1023.000000	1023.000000	2046.000000
10.940000	0.004834	2.857125	2.940265	-0.999573	2.103213	-1.186780	0.000000	-10.000000	0.616667	-27.983334	343.000000	1023.000000	1023.000000	2046.000000
10.960000	0.004199	2.481861	2.372851	-1.013872	2.469002	-1.346121	0.000000	-10.000000	0.616667	-27.816668	333.666656	1023.000000	1023.000000	2046.000000
10.980000	0.001814	1.072003	2.243209	-1.123665	1.937451	-1.984991	0.000000	-10.000000	0.625000	-27.883333	324.500000	1023.000000	1023.000000	2046.000000
11.000000	-0.000153	-0.090419	1.546462	-1.338292	1.979278	-2.277868	0.000000	-10.000000	0.633333	-27.950001	315.333344	1023.000000	1023.000000	2046.000000
11.020000	-0.002668	-1.576771	1.202436	-1.580833	1.639810	-2.838185	0.000000	-10.000000	0.633333	-27.833334	306.000000	1023.000000	1023.000000	2046.000000
11.040000	-0.005696	-3.366415	0.559642	-1.852783	1.226982	-3.300256	0.000000	-10.000000	0.600000	-27.566668	296.666656	1023.000000	1023.000000	2046.000000
11.060000	-0.008143	-4.812304	-0.224464	-1.873285	1.186934	-3.901489	0.000000	-10.000000	0.566667	-26.866667	287.500000	1023.000000	1023.000000	2046.000000
11.080000	-0.011633	-6.874960	-0.800553	-1.953140	0.401866	-4.523132	0.000000	-10.000000	0.533333	-26.416666	278.500000	1023.000000	1023.000000	2046.000000
11.100000	-0.013857	-8.189758	-1.814986	-2.041277	0.415414	-4.748909	0.000000	-10.000000	0.516667	-25.600000	269.666656	1023.000000	1023.000000	2046.000000
11.120000	-0.016559	-9.786440	-2.162832	-2.108986	-0.257267	-5.257355	0.000000	-10.000000	0.508333	-25.049999	261.166656	1023.000000	1023.000000	2046.000000
11.140000	-0.018261	-10.792116	-2.978970	-2.308123	-0.258500	-5.246523	0.000000	-10.000000	0.483333	-24.400000	252.666672	1023.000000	1023.000000	2046.000000
11.160000	-0.020149	-11.908045	-3.227701	-2.323587	-0.759478	-5.597279	0.000000	-10.000000	0.466667	-24.133333	247.000000	1023.000000	1023.000000	2046.000000
11.180000	-0.021610	-12.771758	-3.800339	-2.455709	-1.002697	-5.513014	0.000000	-10.000000	0.458333	-23.900002	238.666672	1023.000000	1023.000000	2046.000000
11.200000	-0.022499	-13.296775	-4.235918	-2.348950	-1.063409	-5.648498	0.000000	-10.000000	0.466667	-23.766668	230.833328	1023.000000	1023.000000	2046.000000
11.220000	-0.023969	-14.165820	-4.391986	-2.444369	-1.632993	-5.696472	0.000000	-10.000000	0.458333	-23.400002	220.500000	1023.000000	1023.000000	2046.000000
11.240000	-0.024467	-14.460159	-5.007794	-2.462487	-1.411300	-5.578578	0.000000	-10.000000	0.433333	-23.050001	212.833328	1023.000000	1023.000000	2046.000000
11.260000	-0.025915	-15.315762	-4.950694	-2.572887	-2.069341	-5.722840	0.000000	-10.000000	0.408333	-22.666666	205.166672	1023.000000	1023.000000	2046.000000
11.280000	-0.026224	-15.498213	-5.451777	-2.721043	-1.842476	-5.482918	0.000000	-10.000000	0.391667	-22.466667	197.500000	1023.000000	1023.000000	2046.000000
11.300000	-0.027190	-16.069510	-5.201834	-2.949854	-2.292386	-5.625435	0.000000	-10.000000	0.375000	-22.150000	190.000000	1023.000000	1023.000000	2046.000000
11.320000	-0.027570	-16.293995	-5.388762	-3.423438	-2.173834	-5.307961	0.000000	-10.000000	0.383333	-21.900000	182.500000	1023.000000	1023.000000	2046.000000
11.340000	-0.027707	-16.375050	-5.124745	-3.661641	-2.114205	-5.474459	0.000000	-10.000000	0.375000	-21.850000	175.166672	1023.000000	1023.000000	2046.000000
11.360000	-0.028230	-16.683952	-4.851106	-4.225995	-2.228997	-5.377854	0.000000	-10.000000	0.375000	-21.783333	167.833328	1023.000000	1023.000000	2046.000000
11.380000	-0.028043	-16.573576	-4.665709	-4.558659	-1.805934	-5.543275	0.000000	-10.000000	0.350000	-21.583334	160.666672	1023.000000	1023.000000	2046.000000
11.400000	-0.028734	-16.982086	-4.147911	-5.096954	-1.997913	-5.739307	0.000000	-10.000000	0.341667	-21.116667	153.500000	1023.000000	1023.000000	2046.000000
11.420000	-0.028886	-17.071608	-4.135786	-5.515996	-1.505932	-5.913895	0.000000	-10.000000	0.341667	-20.600000	146.500000	1023.000000	1023.000000	2046.000000
11.440000	-0.030227	-17.864233	-3.642608	-5.914511	-1.957744	-6.349370	0.000000	-10.000000	0.333333	-20.300001	139.500000	1023.000000	1023.000000	2046.000000
11.460000	-0.030642	-18.109604	-3.783207	-6.273517	-1.686935	-6.365945	0.000000	-10.000000	0.325000	-19.900000	132.666672	1023.000000	1023.000000	2046.000000
11.480000	-0.031771	-18.776447	-3.550148	-6.507018	-1.936048	-6.783234	0.000000	-10.000000	0.291667	-19.583334	126.000000	1023.000000	1023.000000	2046.000000
11.500000	-0.032821	-19.397362	-3.467910	-6.862726	-2.199787	-6.866939	0.000000	-10.000000	0.266667	-19.150000	119.666664	1023.000000	1023.000000	2046.000000
11.520000	-0.033043	-19.528593	-3.568601	-6.882546	-2.000718	-7.076726	0.000000	-10.000000	0.250000	-18.516666	113.166664	1023.000000	1023.000000	2046.000000
11.540000	-0.034158	-20.187502	-3.342220	-7.015268	-2.516943	-7.313070	0.000000	-10.000000	0.241667	-17.816668	107.000000	1023.000000	1023.000000	2046.000000
11.560000	-0.034111	-20.159363	-3.583787	-7.099073	-2.341945	-7.134557	0.000000	-10.000000	0.233333	-17.150000	101.000000	1023.000000	1023.000000	2046.000000
11.580000	-0.034431	-20.348547	-3.456457	-7.053869	-2.489517	-7.348704	0.000000	-10.000000	0.225000	-16.766666	95.333336	1023.000000	1023.000000	2046.000000
11.600000	-0.034734	-20.527704	-3.513383	-7.214041	-2.593921	-7.206359	0.000000	-10.000000	0.216667	-16.566668	89.666664	1023.000000	1023.000000	2046.000000
11.620000	-0.034187	-20.204426	-3.583383	-7.121919	-2.301861	-7.197263	0.000000	-10.000000	0.208333	-16.183334	84.000000	1023.000000	1023.000000	2046.000000
11.640000	-0.034756	-20.540787	-3.296187	-7.160396	-2.754665	-7.329537	0.000000	-10.000000	0.200000	-15.683333	78.666664	1023.000000	1023.000000	2046.000000
11.660000	-0.034263	-20.249260	-3.546702	-7.182871	-2.399125	-7.120562	0.000000	-10.000000	0.200000	-15.016666	73.500000	1023.000000	1023.000000	2046.000000
11.680000	-0.034528	-20.405811	-3.289907	-7.091922	-2.641475	-7.382507	0.000000	-10.000000	0.191667	-14.533334	68.500000	1023.000000	1023.000000	2046.000000
11.700000	-0.034379	-20.318188	-3.468599	-7.202758	-2.517899	-7.128932	0.000000	-10.000000	0.175000	-14.000000	63.666668	1023.000000	1023.000000	2046.000000
11.720000	-0.034170	-20.194454	-3.344315	-6.999403	-2.495220	-7.355516	0.000000	-10.000000	0.158333	-13.500000	58.833332	1023.000000	1023.000000	2046.000000
11.740000	-0.034615	-20.457331	-3.303935	-7.139531	-2.768279	-7.245587	0.000000	-10.000000	0.133333	-12.816667	54.333332	1023.000000	1023.000000	2046.000000
11.760000	-0.033919	-20.046167	-3.478664	-7.016580	-2.373154	-7.177769	0.000000	-10.000000	0.116667	-12.333334	50.000000	1023.000000	1023.000000	2046.000000
11.780000	-0.034465	-20.368599	-3.223709	-7.009831	-2.817349	-7.317709	0.000000	-10.000000	0.100000	-11.900001	46.000000	1023.000000	1023.000000	2046.000000
11.800000	-0.034244	-20.238276	-3.436614	-7.084516	-2.653612	-7.063534	0.000000	-10.000000	0.100000	-11.500000	42.000000	1023.000000	1023.000000	2046.000000
11.820000	-0.034169	-20.193890	-3.313466	-6.916287	-2.683529	-7.280608	0.000000	-10.000000	0.083333	-11.100000	38.166668	1023.000000	1023.000000	2046.000000
11.840000	-0.034488	-20.382309	-3.289887	-6.980405	-2.903041	-7.208977	0.000000	-10.000000	0.083333	-10.583333	34.500000	1023.000000	1023.000000	2046.000000
11.860000	-0.033800	-19.975536	-3.476645	-6.875301	-2.508820	-7.114769	0.000000	-10.000000	0.066667	-10.183333	31.000000	1023.000000	1023.000000	2046.000000
11.880000	-0.034027	-20.110136	-3.114577	-6.854655	-2.911582	-7.229322	0.000000	-10.000000	0.075000	-9.700000	27.500000	1023.000000	1023.000000	2046.000000
11.900000	-0.032814	-19.392834	-3.257887	-6.727299	-2.499122	-6.908527	0.000000	-10.000000	0.058333	-9.250000	24.166666	1023.000000	1023.000000	2046.000000
11.920000	-0.032326	-19.104481	-2.969559	-6.461142	-2.625986	-7.047794	0.000000	-10.000000	0.066667	-8.766666	21.000000	1023.000000	1023.000000	2046.000000
11.940000	-0.032245	-19.056709	-3.068169	-6.531655	-2.705524	-6.751361	0.000000	-10.000000	0.058333	-8.383333	18.166666	1023.000000	1023.000000	2046.000000
11.960000	-0.031972	-18.895454	-3.055014	-6.337067	-2.605819	-6.897554	0.000000	-10.000000	0.058333	-8.150001	15.333333	1023.000000	1023.000000	2046.000000
11.980000	-0.033034	-19.522976	-2.979129	-6.515162	-3.086668	-6.942015	0.000000	-10.000000	0.050000	-7.716667	12.666667	1023.000000	1023.000000	2046.000000
12.000000	-0.032737	-19.347759	-3.191641	-6.456221	-2.847052	-6.852844	0.000000	-10.000000	0.050000	-7.166667	10.000000	1023.000000	1023.000000	2046.000000
12.020000	-0.032740	-19.349257	-2.930773	-6.336243	-3.260144	-6.822096	0.000000	-10.000000	0.050000	-6.566667	7.666667	1023.000000	1023.000000	2046.000000
12.040000	-0.031884	-18.843458	-3.326986	-6.147375	-2.728403	-6.640696	0.000000	-10.000000	0.050000	-6.366667	5.500000	1023.000000	1023.000000	2046.000000
12.060000	-0.033251	-19.651628	-3.301389	-6.150882	-3.052688	-7.146671	0.000000	-10.000000	0.041667	-6.466667	3.500000	1023.000000	1023.000000	2046.000000
12.080000	-0.034471	-20.372160	-3.811704	-6.385162	-3.019658	-7.155636	0.000000	-10.000000	0.033333	-6.333333	1.500000	1023.000000	1023.000000	2046.000000
12.100000	-0.036816	-21.758516	-4.334165	-6.382508	-3.252292	-7.789551	0.000000	-10.000000	0.025000	-5.700000	-0.333333	1023.000000	1023.000000	2046.000000
12.120000	-0.039684	-23.453386	-5.015929	-6.569085	-3.760825	-8.107547	0.000000	-10.000000	0.016667	-4.466667	-2.000000	1023.000000	1023.000000	2046.000000
12.140000	-0.041709	-24.650251	-5.941363	-6.387387	-3.752448	-8.569054	0.000000	-10.000000	0.016667	-3.050000	-3.333333	1023.000000	1023.000000	2046.000000
12.160000	-0.044643	-26.383734	-6.469338	-6.499960	-4.575691	-8.838744	0.000000	-10.000000	0.016667	-2.050000	-4.166667	1023.000000	1023.000000	2046.000000
12.180000	-0.045623	-26.962902	-7.332659	-6.450217	-4.405534	-8.774493	0.000000	-10.000000	0.016667	-1.033333	-4.666667	1023.000000	1023.000000	2046.000000
12.200000	-0.047407	-28.017368	-7.517909	-6.443725	-5.006168	-9.049567	0.000000	-10.000000	0.016667	-0.516667	-4.833333	1023.000000	1023.000000	2046.000000
12.220000	-0.047817	-28.260021	-8.151700	-6.422539	-4.873451	-8.812332	0.000000	-10.000000	0.008333	-0.650000	-5.000000	1023.000000	1023.000000	2046.000000
12.240000	-0.048622	-28.735842	-8.354054	-6.181628	-5.115842	-9.084316	0.000000	-10.000000	0.016667	-1.416667	-5.000000	1023.000000	1023.000000	2046.000000
12.260000	-0.049240	-29.100611	-8.689305	-6.220028	-5.334817	-8.856462	0.000000	-10.000000	0.016667	-1.933333	-5.333333	1023.000000	1023.000000	2046.000000
12.280000	-0.049081	-29.006628	-8.984212	-6.060760	-5.191043	-8.770612	0.000000	-10.000000	0.008333	-0.866667	-5.666667	1023.000000	1023.000000	2046.000000
12.300000	-0.049755	-29.405502	-9.021148	-6.080458	-5.650959	-8.652937	0.000000	-10.000000	-0.016667	1.350000	-6.000000	1023.000000	1023.000000	2046.000000
12.320000	-0.048722	-28.794725	-9.361014	-5.929984	-5.226052	-8.277677	0.000000	-10.000000	-0.058333	4.850000	-6.000000	1023.000000	1023.000000	2046.000000
12.340000	-0.048598	-28.721575	-9.085132	-5.844952	-5.589870	-8.201620	0.000000	-10.000000	-0.091667	8.683333	-6.000000	1023.000000	1023.000000	2046.000000
12.360000	-0.047027	-27.793180	-9.160309	-5.892828	-5.185266	-7.554775	0.000000	-10.000000	-0.141667	12.233334	-6.000000	1023.000000	1023.000000	2046.000000
12.380000	-0.046291	-27.358061	-8.699647	-5.922042	-5.285990	-7.450382	0.000000	-10.000000	-0.191667	14.883333	-6.000000	1023.000000	1023.000000	2046.000000
12.400000	-0.044486	-26.291245	-8.398047	-6.123641	-4.965683	-6.803874	0.000000	-10.000000	-0.225000	16.750000	-6.000000	1023.000000	1023.000000	2046.000000
12.420000	-0.042419	-25.069885	-7.762861	-6.177721	-4.551959	-6.577344	0.000000	-10.000000	-0.250000	18.533333	4.000000	1023.000000	1023.000000	2046.000000
12.440000	-0.041198	-24.348278	-7.016038	-6.441707	-4.491914	-6.398619	0.000000	-10.000000	-0.275000	19.983334	15.666667	1023.000000	1023.000000	2046.000000
12.460000	-0.038862	-22.967459	-6.573208	-6.705256	-3.712060	-5.976936	0.000000	-10.000000	-0.291667	21.266666	29.666666	1023.000000	1023.000000	2046.000000
12.480000	-0.037925	-22.413450	-5.801384	-6.779512	-3.623305	-6.209250	0.000000	-10.000000	-0.291667	21.883333	33.666668	1023.000000	1023.000000	2046.000000
12.500000	-0.036733	-21.708929	-5.365708	-7.033499	-3.433073	-5.876649	0.000000	-10.000000	-0.291667	22.433334	38.333332	1023.000000	1023.000000	2046.000000
12.520000	-0.034882	-20.615299	-5.052241	-6.878470	-2.904646	-5.779941	0.000000	-10.000000	-0.341667	23.650000	45.833332	1023.000000	1023.000000	2046.000000
12.540000	-0.034271	-20.254286	-4.502242	-6.830249	-3.126164	-5.795630	0.000000	-10.000000	-0.383333	25.116667	56.166668	1023.000000	1023.000000	2046.000000
12.560000	-0.032505	-19.210291	-4.342046	-6.803238	-2.745676	-5.319333	0.000000	-10.000000	-0.425000	26.550001	67.166664	1023.000000	1023.000000	2046.000000
12.580000	-0.031496	-18.614386	-3.880688	-6.539143	-2.776293	-5.418262	0.000000	-10.000000	-0.450000	27.266666	75.833336	1023.000000	1023.000000	2046.000000
12.600000	-0.030162	-17.825935	-3.673454	-6.443795	-2.747965	-4.960721	0.000000	-10.000000	-0.500000	28.016666	84.833336	1023.000000	1023.000000	2046.000000
12.620000	-0.027901	-16.489714	-3.602323	-6.055990	-2.235027	-4.596373	0.000000	-10.000000	-0.533333	28.700001	94.000000	1023.000000	1023.000000	2046.000000
12.640000	-0.026738	-15.802274	-3.177153	-5.742485	-2.461020	-4.421616	0.000000	-10.000000	-0.566667	29.166666	103.666664	1023.000000	1023.000000	2046.000000
12.660000	-0.024309	-14.366780	-3.119311	-5.485568	-1.953639	-3.808262	0.000000	-10.000000	-0.583333	29.716667	113.166664	1023.000000	1023.000000	2046.000000
12.680000	-0.022150	-13.090582	-2.670261	-5.020179	-1.745788	-3.654354	0.000000	-10.000000	-0.608333	30.383333	122.833336	1023.000000	1023.000000	2046.000000
12.700000	-0.020356	-12.030335	-2.284510	-4.861659	-1.692518	-3.191649	0.000000	-10.000000	-0.625000	31.150000	132.833328	1023.000000	1023.000000	2046.000000
12.720000	-0.017536	-10.363950	-2.152794	-4.456012	-1.047849	-2.707295	0.000000	-10.000000	-0.650000	31.733334	143.166672	1023.000000	1023.000000	2046.000000
12.740000	-0.015905	-9.399772	-1.542994	-4.127052	-1.171859	-2.557867	0.000000	-10.000000	-0.675000	32.266666	153.833328	1023.000000	1023.000000	2046.000000
12.760000	-0.013296	-7.858126	-1.393719	-3.848005	-0.705831	-1.910570	0.000000	-10.000000	-0.700000	32.733334	164.500000	1023.000000	1023.000000	2046.000000
12.780000	-0.011041	-6.525150	-0.977116	-3.360055	-0.429778	-1.758201	0.000000	-10.000000	-0.716667	33.016670	171.833328	1023.000000	1023.000000	2046.000000
12.800000	-0.009170	-5.419307	-0.627921	-3.107696	-0.381647	-1.302043	0.000000	-10.000000	-0.716667	33.116669	182.833328	1023.000000	1023.000000	2046.000000
12.820000	-0.006318	-3.733790	-0.483490	-2.609657	0.254809	-0.895452	0.000000	-10.000000	-0.708333	33.350002	193.833328	1023.000000	1023.000000	2046.000000
12.840000	-0.004865	-2.874965	-0.000777	-2.267889	0.106022	-0.712321	0.000000	-10.000000	-0.683333	33.316666	208.500000	1023.000000	1023.000000	2046.000000
12.860000	-0.002393	-1.414433	0.099285	-1.988176	0.558031	-0.083573	0.000000	-10.000000	-0.666667	33.266666	215.833328	1023.000000	1023.000000	2046.000000
12.880000	-0.000434	-0.256412	0.475298	-1.515422	0.748367	0.035344	0.000000	-10.000000	-0.666667	33.116669	223.333328	1023.000000	1023.000000	2046.000000
12.900000	0.001302	0.769423	0.767826	-1.287079	0.801309	0.487366	0.000000	-10.000000	-0.666667	33.166668	230.833328	1023.000000	1023.000000	2046.000000
12.920000	0.004194	2.478436	0.927062	-0.852007	1.429511	0.973870	0.000000	-10.000000	-0.675000	33.266666	245.666672	1023.000000	1023.000000	2046.000000
12.940000	0.005832	3.446590	1.427234	-0.404295	1.383679	1.039972	0.000000	-10.000000	-0.658333	33.250000	260.333344	1023.000000	1023.000000	2046.000000
12.960000	0.007843	4.635104	1.573932	-0.133763	1.665810	1.529125	0.000000	-10.000000	-0.683333	33.083332	275.166656	1023.000000	1023.000000	2046.000000
12.980000	0.009601	5.674279	1.705261	0.344511	2.022869	1.601637	0.000000	-10.000000	-0.700000	32.866669	282.666656	1023.000000	1023.000000	2046.000000
13.000000	0.010175	6.013304	1.979636	0.458664	1.790804	1.784200	0.000000	-10.000000	-0.700000	32.833336	293.833344	1023.000000	1023.000000	2046.000000
13.020000	0.011926	7.048397	1.915923	0.702897	2.247462	2.182115	0.000000	-10.000000	-0.691667	32.933334	304.833344	1023.000000	1023.000000	2046.000000
13.040000	0.012573	7.430430	2.339860	0.966000	1.911767	2.212804	0.000000	-10.000000	-0.683333	33.033333	315.833344	1023.000000	1023.000000	2046.000000
13.060000	0.014869	8.787335	2.383277	1.264458	2.223537	2.916063	0.000000	-10.000000	-0.675000	32.983334	323.166656	1023.000000	1023.000000	2046.000000
13.080000	0.017032	10.065781	2.291545	1.911814	2.682793	3.179628	0.000000	-10.000000	-0.658333	32.716667	334.166656	1023.000000	1023.000000	2046.000000
13.100000	0.017251	10.195468	2.285622	2.286985	2.527319	3.095541	0.000000	-10.000000	-0.658333	32.400002	348.833344	1023.000000	1023.000000	2046.000000
13.120000	0.017862	10.556575	1.875834	2.597598	3.014946	3.068197	0.000000	-10.000000	-0.683333	32.049999	359.833344	1023.000000	1023.000000	2046.000000
13.140000	0.015544	9.186232	1.546962	2.615315	2.571295	2.452659	0.000000	-10.000000	-0.683333	32.166668	367.000000	1023.000000	1023.000000	2046.000000
13.160000	0.014043	8.299705	0.716972	2.592761	2.505321	2.484650	0.000000	-10.000000	-0.658333	31.966667	374.000000	1023.000000	1023.000000	2046.000000
13.180000	0.012545	7.414018	0.179173	2.806993	2.258779	2.169072	0.000000	-10.000000	-0.616667	31.533333	388.166656	1023.000000	1023.000000	2046.000000
13.200000	0.011244	6.644921	-0.440398	2.718881	1.983502	2.382936	0.000000	-10.000000	-0.591667	30.933334	398.833344	1023.000000	1023.000000	2046.000000
13.220000	0.011294	6.674564	-0.952040	2.984467	2.191334	2.450804	0.000000	-10.000000	-0.558333	30.716667	412.833344	1023.000000	1023.000000	2046.000000
13.240000	0.010739	6.346835	-1.098153	3.152276	1.808504	2.484207	0.000000	-10.000000	-0.550000	30.683334	423.000000	1023.000000	1023.000000	2046.000000
13.260000	0.011868	7.014124	-1.454090	3.432835	2.068532	2.966846	0.000000	-10.000000	-0.541667	30.650000	433.166656	1023.000000	1023.000000	2046.000000
13.280000	0.012251	7.240225	-1.506667	3.952995	1.922353	2.871545	0.000000	-10.000000	-0.558333	30.533333	440.000000	1023.000000	1023.000000	2046.000000
13.300000	0.013132	7.761271	-1.746743	4.225121	1.905010	3.377883	0.000000	-10.000000	-0.541667	30.316668	450.333344	1023.000000	1023.000000	2046.000000
13.320000	0.014354	8.482980	-1.906798	4.734173	2.073372	3.582232	0.000000	-10.000000	-0.525000	30.100000	460.666656	1023.000000	1023.000000	2046.000000
13.340000	0.014854	8.778999	-1.966576	5.005467	1.818519	3.921590	0.000000	-10.000000	-0.500000	29.566668	470.833344	1023.000000	1023.000000	2046.000000
13.360000	0.016655	9.843088	-2.201264	5.427198	2.224614	4.392540	0.000000	-10.000000	-0.508333	29.166668	477.500000	1023.000000	1023.000000	2046.000000
13.380000	0.017149	10.134780	-2.000398	5.743055	1.939695	4.452427	0.000000	-10.000000	-0.508333	28.650000	487.166656	1023.000000	1023.000000	2046.000000
13.400000	0.018674	11.036548	-2.040817	5.766665	2.289280	5.021420	0.000000	-10.000000	-0.491667	28.183332	499.833344	1023.000000	1023.000000	2046.000000
13.420000	0.019747	11.670561	-1.668569	5.851054	2.431760	5.056315	0.000000	-10.000000	-0.466667	27.733334	509.166656	1023.000000	1023.000000	2046.000000
13.440000	0.020959	12.386866	-1.267069	5.658450	2.475617	5.519867	0.000000	-10.000000	-0.441667	27.216667	518.666687	1023.000000	1023.000000	2046.000000
13.460000	0.023275	13.755728	-0.886900	5.892766	3.060027	5.689835	0.000000	-10.000000	-0.433333	26.900000	524.833313	1023.000000	1023.000000	2046.000000
13.480000	0.024592	14.533948	-0.158252	5.755588	3.024816	5.911797	0.000000	-10.000000	-0.416667	26.616667	534.000000	1023.000000	1023.000000	2046.000000
13.500000	0.027353	16.165512	0.243691	5.859075	3.946425	6.116322	0.000000	-10.000000	-0.383333	25.800001	545.833313	1023.000000	1023.000000	2046.000000
13.520000	0.027879	16.476669	1.083934	5.687751	3.802435	5.902550	0.000000	-10.000000	-0.341667	24.616667	557.500000	1023.000000	1023.000000	2046.000000
13.540000	0.029649	17.522774	1.285789	5.648698	4.467329	6.120958	0.000000	-10.000000	-0.308333	23.400000	566.166687	1023.000000	1023.000000	2046.000000
13.560000	0.029997	17.728481	1.889235	5.736097	4.285053	5.818095	0.000000	-10.000000	-0.283333	22.583334	571.500000	1023.000000	1023.000000	2046.000000
13.580000	0.031186	18.431070	2.009938	5.690761	4.612023	6.118348	0.000000	-10.000000	-0.250000	22.000000	576.500000	1023.000000	1023.000000	2046.000000
13.600000	0.031739	18.757669	2.408486	5.826130	4.648265	5.874787	0.000000	-10.000000	-0.216667	21.066668	583.833313	1023.000000	1023.000000	2046.000000
13.620000	0.032266	19.069012	2.561824	5.767373	4.645785	6.094031	0.000000	-10.000000	-0.200000	20.000000	591.000000	1023.000000	1023.000000	2046.000000
13.640000	0.033418	19.750257	2.757391	6.061436	4.895438	6.035993	0.000000	-10.000000	-0.183333	18.850000	597.833313	1023.000000	1023.000000	2046.000000
13.660000	0.033823	19.989552	2.914029	6.137337	4.744007	6.194178	0.000000	-10.000000	-0.158333	17.450001	604.333313	1023.000000	1023.000000	2046.000000
13.680000	0.035442	20.946360	2.981594	6.351840	5.181878	6.431047	0.000000	-10.000000	-0.108333	16.100000	610.500000	1023.000000	1023.000000	2046.000000
13.700000	0.035607	21.043545	3.326308	6.430309	4.865618	6.421308	0.000000	-10.000000	-0.083333	14.316667	616.166687	1023.000000	1023.000000	2046.000000
13.720000	0.037465	22.141788	3.313388	6.636246	5.456389	6.735765	0.000000	-10.000000	-0.058333	12.600000	621.333313	1023.000000	1023.000000	2046.000000
13.740000	0.037770	22.322111	3.737071	6.801093	5.251590	6.532359	0.000000	-10.000000	-0.041667	10.500000	625.833313	1023.000000	1023.000000	2046.000000
13.760000	0.039239	23.190495	3.762099	6.893474	5.604010	6.930912	0.000000	-10.000000	-0.016667	8.666667	629.666687	1023.000000	1023.000000	2046.000000
13.780000	0.039683	23.452776	4.095498	7.101513	5.524011	6.731755	0.000000	-10.000000	0.000000	6.466667	632.833313	1023.000000	1023.000000	2046.000000
13.800000	0.040740	24.077423	4.048345	7.124388	5.826817	7.077875	0.000000	-10.000000	0.008333	3.916667	635.333313	1023.000000	1023.000000	2046.000000
13.820000	0.041202	24.350203	4.399354	7.418098	5.767478	6.765274	0.000000	-10.000000	0.016667	1.000000	637.000000	1023.000000	1023.000000	2046.000000
13.840000	0.042063	24.859112	4.468674	7.378951	5.911544	7.099944	0.000000	-10.000000	0.033333	-1.316667	637.833313	1023.000000	1023.000000	2046.000000
13.860000	0.043522	25.721529	4.796823	7.707948	6.170734	7.046023	0.000000	-10.000000	0.041667	-2.966667	638.000000	1023.000000	1023.000000	2046.000000
13.880000	0.044323	26.194839	5.079196	7.775160	6.031468	7.309016	0.000000	-10.000000	0.050000	-4.266667	638.000000	1023.000000	1023.000000	2046.000000
13.900000	0.046045	27.212357	5.146274	8.062368	6.489625	7.514090	0.000000	-10.000000	0.050000	-5.483334	638.000000	1023.000000	1023.000000	2046.000000
13.920000	0.045825	27.082535	5.520663	7.965585	6.067265	7.529022	0.000000	-10.000000	0.050000	-6.516667	638.000000	1023.000000	1023.000000	2046.000000
13.940000	0.046933	27.737700	5.500353	7.974105	6.486051	7.777191	0.000000	-10.000000	0.050000	-7.316667	638.000000	1023.000000	1023.000000	2046.000000
13.960000	0.045540	26.914345	5.793934	7.801842	5.927125	7.391443	0.000000	-10.000000	0.058333	-8.100000	638.000000	1023.000000	1023.000000	2046.000000
13.980000	0.045641	26.973579	5.371574	7.825949	6.287891	7.488164	0.000000	-10.000000	0.075000	-8.866667	638.000000	1023.000000	1023.000000	2046.000000
14.000000	0.043789	25.879494	5.167886	7.859824	5.961446	6.890338	0.000000	-10.000000	0.091667	-9.600000	638.000000	1023.000000	1023.000000	2046.000000
14.020000	0.042578	25.163664	4.690842	7.737167	5.949650	6.786005	0.000000	-10.000000	0.100000	-10.433333	630.666687	1023.000000	1023.000000	2046.000000
14.040000	0.040869	24.153744	4.461537	7.713161	5.788459	6.190587	0.000000	-10.000000	0.100000	-11.333334	622.000000	1023.000000	1023.000000	2046.000000
14.060000	0.037743	22.305965	3.858968	7.259367	5.362715	5.824914	0.000000	-10.000000	0.100000	-11.983334	612.000000	1023.000000	1023.000000	2046.000000
14.080000	0.035051	20.715101	3.182554	7.194695	5.189502	5.148351	0.000000	-10.000000	0.108333	-12.733334	608.000000	1023.000000	1023.000000	2046.000000
14.100000	0.031374	18.542282	2.440632	6.774079	4.550034	4.777536	0.000000	-10.000000	0.116667	-13.383333	603.833313	1023.000000	1023.000000	2046.000000
14.120000	0.029345	17.342806	1.664687	6.693901	4.557724	4.426494	0.000000	-10.000000	0.141667	-14.150001	599.500000	1023.000000	1023.000000	2046.000000
14.140000	0.026242	15.508999	1.242252	6.359526	3.838757	4.068464	0.000000	-10.000000	0.166667	-14.566667	594.833313	1023.000000	1023.000000	2046.000000
14.160000	0.025320	14.963831	0.641525	6.294029	3.964940	4.063337	0.000000	-10.000000	0.191667	-14.833334	590.000000	1023.000000	1023.000000	2046.000000
14.180000	0.023104	13.654341	0.433094	6.208539	3.331316	3.681392	0.000000	-10.000000	0.200000	-15.200000	585.000000	1023.000000	1023.000000	2046.000000
14.200000	0.022876	13.519949	-0.117781	6.266975	3.486579	3.884176	0.000000	-10.000000	0.200000	-15.783334	579.833313	1023.000000	1023.000000	2046.000000
14.220000	0.021013	12.418963	-0.257682	6.244206	2.862181	3.570258	0.000000	-10.000000	0.208333	-16.516666	574.500000	1023.000000	1023.000000	2046.000000
14.240000	0.020854	12.324921	-0.806216	6.270195	3.032221	3.828720	0.000000	-10.000000	0.225000	-17.450001	569.000000	1023.000000	1023.000000	2046.000000
14.260000	0.019178	11.334419	-0.881534	6.200341	2.463928	3.551685	0.000000	-10.000000	0.258333	-18.316668	563.333313	1023.000000	1023.000000	2046.000000
14.280000	0.018924	11.184314	-1.320472	6.094572	2.575048	3.835166	0.000000	-10.000000	0.300000	-19.250000	557.166687	1023.000000	1023.000000	2046.000000
14.300000	0.017480	10.330644	-1.269422	6.002352	2.132394	3.465320	0.000000	-10.000000	0.333333	-19.883333	550.666687	1023.000000	1023.000000	2046.000000
14.320000	0.017252	10.196157	-1.462147	5.583195	2.309237	3.765872	0.000000	-10.000000	0.350000	-20.750000	543.833313	1023.000000	1023.000000	2046.000000
14.340000	0.015856	9.370917	-1.099313	5.124149	1.985378	3.360704	0.000000	-10.000000	0.358333	-21.450001	537.000000	1023.000000	1023.000000	2046.000000
14.360000	0.015758	9.312803	-1.062773	4.487931	2.251015	3.636630	0.000000	-10.000000	0.383333	-22.266666	529.833313	1023.000000	1023.000000	2046.000000
14.380000	0.014914	8.814196	-0.515182	4.094553	2.050657	3.184169	0.000000	-10.000000	0.416667	-23.049999	522.500000	1023.000000	1023.000000	2046.000000
14.400000	0.015320	9.054169	-0.375589	3.581387	2.510251	3.338119	0.000000	-10.000000	0.450000	-23.616667	514.833313	1023.000000	1023.000000	2046.000000
14.420000	0.014408	8.515383	0.226863	3.135057	2.420334	2.733130	0.000000	-10.000000	0.475000	-23.983334	507.000000	1023.000000	1023.000000	2046.000000
14.440000	0.014256	8.425143	0.385429	2.600234	2.811620	2.627861	0.000000	-10.000000	0.500000	-24.133333	499.000000	1023.000000	1023.000000	2046.000000
14.460000	0.012845	7.591548	0.846503	2.186281	2.596688	1.962076	0.000000	-10.000000	0.508333	-24.516666	491.000000	1023.000000	1023.000000	2046.000000
14.480000	0.012152	7.181894	0.844492	1.696193	2.739453	1.901756	0.000000	-10.000000	0.508333	-24.916668	482.666656	1023.000000	1023.000000	2046.000000
14.500000	0.010637	6.286693	1.242007	1.324680	2.457419	1.262586	0.000000	-10.000000	0.508333	-25.166668	474.333344	1023.000000	1023.000000	2046.000000
14.520000	0.009624	5.687728	1.219399	0.859913	2.455450	1.152967	0.000000	-10.000000	0.508333	-25.333334	465.833344	1023.000000	1023.000000	2046.000000
14.540000	0.008674	5.126074	1.453684	0.723040	2.358809	0.590541	0.000000	-10.000000	0.525000	-25.450001	457.500000	1023.000000	1023.000000	2046.000000
14.560000	0.007607	4.495651	1.493157	0.467444	2.109573	0.425478	0.000000	-10.000000	0.516667	-25.783335	449.000000	1023.000000	1023.000000	2046.000000
14.580000	0.007624	4.505964	1.470075	0.447871	2.353111	0.234907	0.000000	-10.000000	0.525000	-25.900002	440.333344	1023.000000	1023.000000	2046.000000
14.600000	0.006241	3.688404	1.604398	0.149037	1.957737	-0.022769	0.000000	-10.000000	0.516667	-26.150002	431.666656	1023.000000	1023.000000	2046.000000
14.620000	0.006630	3.918110	1.569023	0.059450	2.302250	-0.012612	0.000000	-10.000000	0.525000	-26.033335	422.833344	1023.000000	1023.000000	2046.000000
14.640000	0.005276	3.118156	1.785590	-0.222876	1.925595	-0.370152	0.000000	-10.000000	0.516667	-25.933334	414.166656	1023.000000	1023.000000	2046.000000
14.660000	0.005692	3.364249	1.684029	-0.298719	2.256693	-0.277754	0.000000	-10.000000	0.508333	-25.750000	405.500000	1023.000000	1023.000000	2046.000000
14.680000	0.004645	2.745022	1.880030	-0.403574	2.014726	-0.746160	0.000000	-10.000000	0.500000	-25.466667	397.000000	1023.000000	1023.000000	2046.000000
14.700000	0.004660	2.754148	1.765127	-0.579110	2.164134	-0.596004	0.000000	-10.000000	0.500000	-25.566668	388.500000	1023.000000	1023.000000	2046.000000
14.720000	0.003902	2.306324	1.931189	-0.600676	2.020059	-1.044248	0.000000	-10.000000	0.500000	-25.333334	380.000000	1023.000000	1023.000000	2046.000000
14.740000	0.003433	2.029094	1.853157	-0.846352	1.972537	-0.950248	0.000000	-10.000000	0.500000	-25.400002	371.500000	1023.000000	1023.000000	2046.000000
14.760000	0.003664	2.165640	1.896189	-0.747789	2.212716	-1.195476	0.000000	-10.000000	0.500000	-25.166668	363.166656	1023.000000	1023.000000	2046.000000
14.780000	0.003360	1.985593	2.156011	-0.920105	1.901815	-1.152127	0.000000	-10.000000	0.491667	-25.150000	354.666656	1023.000000	1023.000000	2046.000000
14.800000	0.004902	2.896952	2.125303	-0.680509	2.403269	-0.951110	0.000000	-10.000000	0.491667	-25.033333	346.333344	1023.000000	1023.000000	2046.000000
14.820000	0.004326	2.556669	2.370272	-0.702890	2.030663	-1.141377	0.000000	-10.000000	0.491667	-25.016666	337.833344	1023.000000	1023.000000	2046.000000
14.840000	0.004934	2.915826	2.273761	-0.735659	2.260234	-0.882509	0.000000	-10.000000	0.500000	-24.916668	329.500000	1023.000000	1023.000000	2046.000000
14.860000	0.003976	2.349959	2.511620	-0.865368	1.919897	-1.216190	0.000000	-10.000000	0.500000	-24.833334	321.166656	1023.000000	1023.000000	2046.000000
14.880000	0.003066	1.812201	2.386068	-1.180134	1.755721	-1.149454	0.000000	-10.000000	0.500000	-24.600000	313.000000	1023.000000	1023.000000	2046.000000
14.900000	0.002601	1.537399	2.198528	-1.104570	1.882999	-1.439558	0.000000	-10.000000	0.500000	-24.483334	305.000000	1023.000000	1023.000000	2046.000000
14.920000	0.000498	0.294468	1.829213	-1.247885	1.574307	-1.861168	0.000000	-10.000000	0.500000	-24.500000	296.666656	1023.000000	1023.000000	2046.000000
14.940000	-0.000893	-0.527674	1.253144	-1.353842	1.668359	-2.095335	0.000000	-10.000000	0.483333	-24.466667	288.333344	1023.000000	1023.000000	2046.000000
14.960000	-0.003741	-2.210725	0.947709	-1.536070	1.167792	-2.790157	0.000000	-10.000000	0.466667	-24.450001	280.000000	1023.000000	1023.000000	2046.000000
14.980000	-0.006289	-3.716839	0.212802	-1.863392	0.937564	-3.003812	0.000000	-10.000000	0.458333	-24.100000	272.000000	1023.000000	1023.000000	2046.000000
15.000000	-0.008925	-5.274638	-0.429018	-1.823782	0.713360	-3.735198	0.000000	-10.000000	0.458333	-23.983334	264.000000	1023.000000	1023.000000	2046.000000
15.020000	-0.012303	-7.270979	-1.286058	-2.005273	0.175282	-4.154930	0.000000	-10.000000	0.450000	-23.383333	256.000000	1023.000000	1023.000000	2046.000000
15.040000	-0.014455	-8.542647	-2.109568	-1.977726	0.024781	-4.480134	0.000000	-10.000000	0.425000	-22.933334	248.166672	1023.000000	1023.000000	2046.000000
15.060000	-0.017676	-10.446522	-2.676919	-2.191378	-0.658504	-4.919721	0.000000	-10.000000	0.391667	-22.183334	240.500000	1023.000000	1023.000000	2046.000000
15.080000	-0.018891	-11.164383	-3.361251	-2.269386	-0.639293	-4.894452	0.000000	-10.000000	0.366667	-21.783335	233.166672	1023.000000	1023.000000	2046.000000
15.100000	-0.021365	-12.626540	-3.714451	-2.361237	-1.211788	-5.339064	0.000000	-10.000000	0.350000	-21.450001	225.833328	1023.000000	1023.000000	2046.000000
15.120000	-0.022373	-13.222521	-4.305163	-2.504802	-1.318670	-5.093885	0.000000	-10.000000	0.350000	-21.216667	218.666672	1023.000000	1023.000000	2046.000000
15.140000	-0.023794	-14.062327	-4.562732	-2.413901	-1.641544	-5.444150	0.000000	-10.000000	0.350000	-21.233334	211.500000	1023.000000	1023.000000	2046.000000
15.160000	-0.024657	-14.572024	-5.020713	-2.568353	-1.798755	-5.184203	0.000000	-10.000000	0.341667	-21.183334	204.500000	1023.000000	1023.000000	2046.000000
15.180000	-0.025755	-15.221256	-5.255085	-2.511003	-2.007850	-5.447318	0.000000	-10.000000	0.325000	-21.000000	197.500000	1023.000000	1023.000000	2046.000000
15.200000	-0.026829	-15.855950	-5.543760	-2.773447	-2.306725	-5.232018	0.000000	-10.000000	0.316667	-20.716667	190.500000	1023.000000	1023.000000	2046.000000
15.220000	-0.027095	-16.013302	-5.768435	-2.692753	-2.199007	-5.353106	0.000000	-10.000000	0.325000	-20.450001	183.500000	1023.000000	1023.000000	2046.000000
15.240000	-0.028363	-16.762674	-5.716706	-3.070634	-2.680886	-5.294448	0.000000	-10.000000	0.333333	-20.333334	176.666672	1023.000000	1023.000000	2046.000000
15.260000	-0.028045	-16.574558	-5.795036	-3.255480	-2.393513	-5.130529	0.000000	-10.000000	0.341667	-20.116667	169.833328	1023.000000	1023.000000	2046.000000
15.280000	-0.029136	-17.219652	-5.494122	-3.705861	-2.723520	-5.296149	0.000000	-10.000000	0.341667	-20.033333	163.166672	1023.000000	1023.000000	2046.000000
15.300000	-0.028428	-16.800671	-5.398860	-4.030085	-2.293414	-5.078311	0.000000	-10.000000	0.341667	-20.049999	156.333328	1023.000000	1023.000000	2046.000000
15.320000	-0.029252	-17.287642	-4.868565	-4.511134	-2.497967	-5.409976	0.000000	-10.000000	0.325000	-20.016666	149.666672	1023.000000	1023.000000	2046.000000
15.340000	-0.029128	-17.214914	-4.678189	-5.031122	-2.170327	-5.335277	0.000000	-10.000000	0.300000	-19.700001	143.000000	1023.000000	1023.000000	2046.000000
15.360000	-0.029688	-17.545843	-4.367647	-5.439804	-1.975145	-5.763247	0.000000	-10.000000	0.275000	-19.333334	136.500000	1023.000000	1023.000000	2046.000000
15.380000	-0.030926	-18.277479	-4.135994	-5.985303	-2.154801	-6.001381	0.000000	-10.000000	0.258333	-19.183334	130.000000	1023.000000	1023.000000	2046.000000
15.400000	-0.031169	-18.420902	-4.073038	-6.223237	-1.911596	-6.213032	0.000000	-10.000000	0.250000	-19.050001	123.666664	1023.000000	1023.000000	2046.000000
15.420000	-0.032878	-19.430601	-3.842479	-6.611618	-2.421975	-6.554529	0.000000	-10.000000	0.250000	-18.700001	117.166664	1023.000000	1023.000000	2046.000000
15.440000	-0.032851	-19.415173	-3.926518	-6.721162	-2.176035	-6.591458	0.000000	-10.000000	0.241667	-18.266666	110.833336	1023.000000	1023.000000	2046.000000
15.460000	-0.034488	-20.382399	-3.715988	-6.993504	-2.679922	-6.992987	0.000000	-10.000000	0.233333	-17.766666	104.500000	1023.000000	1023.000000	2046.000000
15.480000	-0.034229	-20.229195	-3.850961	-6.990337	-2.425450	-6.962447	0.000000	-10.000000	0.216667	-17.333334	98.833336	1023.000000	1023.000000	2046.000000
15.500000	-0.035582	-21.029222	-3.758153	-7.142898	-2.875203	-7.252968	0.000000	-10.000000	0.208333	-16.750000	93.166664	1023.000000	1023.000000	2046.000000
15.520000	-0.034964	-20.663780	-3.950168	-7.134538	-2.580046	-6.999030	0.000000	-10.000000	0.200000	-16.383333	87.666664	1023.000000	1023.000000	2046.000000
15.540000	-0.035803	-21.159519	-3.793977	-7.174499	-2.896310	-7.294734	0.000000	-10.000000	0.200000	-16.133333	82.000000	1023.000000	1023.000000	2046.000000
15.560000	-0.035242	-20.827745	-3.863882	-7.184680	-2.730731	-7.048452	0.000000	-10.000000	0.191667	-15.850000	76.666664	1023.000000	1023.000000	2046.000000
15.580000	-0.035449	-20.950304	-3.710259	-7.114931	-2.807037	-7.318077	0.000000	-10.000000	0.191667	-15.516666	71.333336	1023.000000	1023.000000	2046.000000
15.600000	-0.035337	-20.883972	-3.751123	-7.267053	-2.826911	-7.038886	0.000000	-10.000000	0.183333	-15.033334	66.166664	1023.000000	1023.000000	2046.000000
15.620000	-0.035146	-20.771059	-3.664062	-7.076786	-2.755869	-7.274342	0.000000	-10.000000	0.175000	-14.566667	61.000000	1023.000000	1023.000000	2046.000000
15.640000	-0.035485	-20.971375	-3.657925	-7.227137	-2.906936	-7.179376	0.000000	-10.000000	0.158333	-14.033334	56.166668	1023.000000	1023.000000	2046.000000
15.660000	-0.034778	-20.553965	-3.664650	-7.071069	-2.646852	-7.171392	0.000000	-10.000000	0.150000	-13.533334	51.500000	1023.000000	1023.000000	2046.000000
15.680000	-0.035573	-21.023693	-3.585946	-7.204211	-2.996463	-7.237074	0.000000	-10.000000	0.133333	-12.950000	47.166668	1023.000000	1023.000000	2046.000000
15.700000	-0.034606	-20.452150	-3.677431	-6.993152	-2.640610	-7.140957	0.000000	-10.000000	0.100000	-12.366667	43.000000	1023.000000	1023.000000	2046.000000
15.720000	-0.035553	-21.011972	-3.553806	-7.097531	-3.034246	-7.326390	0.000000	-10.000000	0.066667	-11.850000	39.000000	1023.000000	1023.000000	2046.000000
15.740000	-0.034662	-20.485079	-3.723423	-6.927567	-2.673722	-7.160366	0.000000	-10.000000	0.058333	-11.466667	35.000000	1023.000000	1023.000000	2046.000000
15.760000	-0.035537	-21.002567	-3.538617	-7.025237	-3.080799	-7.357914	0.000000	-10.000000	0.058333	-11.016666	31.000000	1023.000000	1023.000000	2046.000000
15.780000	-0.034739	-20.530659	-3.651772	-6.995996	-2.819395	-7.063496	0.000000	-10.000000	0.066667	-10.516666	27.166666	1023.000000	1023.000000	2046.000000
15.800000	-0.034892	-20.621069	-3.495073	-6.897277	-2.942232	-7.286488	0.000000	-10.000000	0.058333	-10.033334	23.500000	1023.000000	1023.000000	2046.000000
15.820000	-0.034130	-20.171009	-3.476430	-6.942960	-2.825753	-6.925867	0.000000	-10.000000	0.058333	-9.583334	20.166666	1023.000000	1023.000000	2046.000000
15.840000	-0.033070	-19.544460	-3.310184	-6.552816	-2.644147	-7.037313	0.000000	-10.000000	0.050000	-9.183333	17.000000	1023.000000	1023.000000	2046.000000
15.860000	-0.032830	-19.402794	-3.275794	-6.496934	-2.775735	-6.854331	0.000000	-10.000000	0.050000	-8.700000	14.000000	1023.000000	1023.000000	2046.000000
15.880000	-0.032333	-19.108864	-3.275172	-6.343477	-2.665446	-6.824770	0.000000	-10.000000	0.050000	-8.350000	11.166667	1023.000000	1023.000000	2046.000000
15.900000	-0.033240	-19.644611	-3.249527	-6.554818	-3.009330	-6.830935	0.000000	-10.000000	0.050000	-8.033334	8.333333	1023.000000	1023.000000	2046.000000
15.920000	-0.032630	-19.284143	-3.245571	-6.289810	-2.831870	-6.916893	0.000000	-10.000000	0.050000	-7.633334	5.666667	1023.000000	1023.000000	2046.000000
15.940000	-0.033348	-19.708767	-3.132257	-6.508985	-3.255630	-6.811894	0.000000	-10.000000	0.050000	-7.016667	3.000000	1023.000000	1023.000000	2046.000000
15.960000	-0.031879	-18.840775	-3.267369	-6.088101	-2.852809	-6.632494	0.000000	-10.000000	0.041667	-6.350000	1.000000	1023.000000	1023.000000	2046.000000
15.980000	-0.033037	-19.524611	-3.303399	-6.181708	-3.124678	-6.914824	0.000000	-10.000000	0.041667	-6.050000	-0.833333	1023.000000	1023.000000	2046.000000
16.000000	-0.033245	-19.647919	-3.657620	-6.094697	-2.823433	-7.072168	0.000000	-10.000000	0.033333	-6.116667	-2.500000	1023.000000	1023.000000	2046.000000
16.020000	-0.036195	-21.391281	-4.014928	-6.363661	-3.403125	-7.609567	0.000000	-10.000000	0.033333	-6.100000	-4.500000	1023.000000	1023.000000	2046.000000
16.040001	-0.037711	-22.286921	-4.811508	-6.384446	-3.311839	-7.779129	0.000000	-10.000000	0.025000	-5.633334	-6.500000	1023.000000	1023.000000	2046.000000
16.059999	-0.041191	-24.344090	-5.404371	-6.446592	-4.011829	-8.481297	0.000000	-10.000000	0.025000	-4.633333	-8.500000	1023.000000	1023.000000	2046.000000
16.080000	-0.042877	-25.340187	-6.348534	-6.405612	-4.064672	-8.521369	0.000000	-10.000000	0.016667	-3.366667	-10.166667	1023.000000	1023.000000	2046.000000
16.100000	-0.045596	-26.947449	-6.896779	-6.393537	-4.650991	-9.006143	0.000000	-10.000000	0.008333	-2.133333	-11.333333	1023.000000	1023.000000	2046.000000
16.120001	-0.046478	-27.468254	-7.538777	-6.440256	-4.701502	-8.787719	0.000000	-10.000000	0.000000	-0.983333	-11.833333	1023.000000	1023.000000	2046.000000
16.139999	-0.048012	-28.374846	-7.837761	-6.348828	-5.062071	-9.126184	0.000000	-10.000000	0.008333	-0.650000	-12.000000	1023.000000	1023.000000	2046.000000
16.160000	-0.048528	-28.679935	-8.347565	-6.331942	-5.086132	-8.914298	0.000000	-10.000000	0.016667	-1.150000	-12.000000	1023.000000	1023.000000	2046.000000
16.180000	-0.049249	-29.105907	-8.572526	-6.115996	-5.282456	-9.134928	0.000000	-10.000000	0.025000	-2.266667	-12.166667	1023.000000	1023.000000	2046.000000
16.200001	-0.049779	-29.419382	-8.944984	-6.180208	-5.428681	-8.865509	0.000000	-10.000000	0.016667	-3.266667	-12.666667	1023.000000	1023.000000	2046.000000
16.219999	-0.050033	-29.569702	-9.145954	-5.998392	-5.504965	-8.920391	0.000000	-10.000000	0.016667	-3.850000	-13.666667	1023.000000	1023.000000	2046.000000
16.240000	-0.050691	-29.958431	-9.373283	-6.066747	-5.757744	-8.760656	0.000000	-10.000000	0.008333	-4.083333	-15.000000	1023.000000	1023.000000	2046.000000
16.260000	-0.050278	-29.714214	-9.470616	-5.860610	-5.681709	-8.701279	0.000000	-10.000000	0.016667	-3.983333	-16.333334	1023.000000	1023.000000	2046.000000
16.280001	-0.050707	-29.967611	-9.543180	-6.045416	-5.874371	-8.504644	0.000000	-10.000000	0.008333	-3.683333	-17.666666	1023.000000	1023.000000	2046.000000
16.299999	-0.050179	-29.655731	-9.465656	-6.030712	-5.751088	-8.408275	0.000000	-10.000000	0.008333	-3.316667	-18.833334	1023.000000	1023.000000	2046.000000
16.320000	-0.050399	-29.785563	-9.286097	-6.413132	-5.878482	-8.207852	0.000000	-10.000000	0.000000	-3.000000	-20.000000	1023.000000	1023.000000	2046.000000
16.340000	-0.048953	-28.931458	-8.900778	-6.497294	-5.496657	-8.036730	0.000000	-10.000000	0.000000	-2.883333	-21.000000	1023.000000	1023.000000	2046.000000
16.360001	-0.048756	-28.814875	-8.425392	-6.930965	-5.481462	-7.977054	0.000000	-10.000000	0.000000	-2.616667	-22.000000	1023.000000	1023.000000	2046.000000
16.379999	-0.047466	-28.052198	-7.897737	-7.146585	-5.008916	-7.998961	0.000000	-10.000000	-0.016667	-0.916667	-22.666666	1023.000000	1023.000000	2046.000000
16.400000	-0.047399	-28.013062	-7.374618	-7.781018	-4.947453	-7.909974	0.000000	-10.000000	-0.033333	1.700000	-23.000000	1023.000000	1023.000000	2046.000000
16.420000	-0.046258	-27.338455	-6.963388	-7.921983	-4.448326	-8.004759	0.000000	-10.000000	-0.041667	5.316667	-23.000000	1023.000000	1023.000000	2046.000000
16.440001	-0.046315	-27.371874	-6.551328	-8.271711	-4.540209	-8.008625	0.000000	-10.000000	-0.058333	8.300000	-23.000000	1023.000000	1023.000000	2046.000000
16.459999	-0.045139	-26.677019	-6.268948	-8.220967	-4.195238	-7.991865	0.000000	-10.000000	-0.108333	11.333333	-23.000000	1023.000000	1023.000000	2046.000000
16.480000	-0.045086	-26.645571	-5.941760	-8.462099	-4.339964	-7.901749	0.000000	-10.000000	-0.183333	13.950001	-23.000000	1023.000000	1023.000000	2046.000000
16.500000	-0.043210	-25.537264	-5.681017	-8.259743	-3.898010	-7.698495	0.000000	-10.000000	-0.233333	16.183334	-23.000000	1023.000000	1023.000000	2046.000000
16.520000	-0.042990	-25.407015	-5.336377	-8.311294	-4.155109	-7.604234	0.000000	-10.000000	-0.266667	18.466667	-7.666667	1023.000000	1023.000000	2046.000000
16.540001	-0.040719	-24.065010	-5.201053	-7.938106	-3.718149	-7.207702	0.000000	-10.000000	-0.333333	21.400002	14.333333	1023.000000	1023.000000	2046.000000
16.559999	-0.040055	-23.672306	-4.897181	-7.780995	-3.918267	-7.075863	0.000000	-10.000000	-0.400000	23.833334	36.333332	1023.000000	1023.000000	2046.000000
16.580000	-0.037235	-22.005947	-4.816866	-7.379331	-3.353991	-6.455759	0.000000	-10.000000	-0.450000	25.350000	43.000000	1023.000000	1023.000000	2046.000000
16.600000	-0.036090	-21.329458	-4.378119	-7.169391	-3.503162	-6.278788	0.000000	-10.000000	-0.475000	25.616667	45.666668	1023.000000	1023.000000	2046.000000
16.620001	-0.033226	-19.636333	-4.210302	-6.867531	-2.945660	-5.612841	0.000000	-10.000000	-0.500000	26.333334	51.333332	1023.000000	1023.000000	2046.000000
16.639999	-0.031715	-18.743378	-3.715744	-6.538584	-2.986123	-5.502926	0.000000	-10.000000	-0.533333	27.450001	60.000000	1023.000000	1023.000000	2046.000000
16.660000	-0.029047	-17.166605	-3.556717	-6.295632	-2.502482	-4.811774	0.000000	-10.000000	-0.541667	28.383333	69.166664	1023.000000	1023.000000	2046.000000
16.680000	-0.027005	-15.959798	-3.104948	-5.872098	-2.340824	-4.641928	0.000000	-10.000000	-0.591667	29.316668	78.333336	1023.000000	1023.000000	2046.000000
16.700001	-0.024874	-14.700351	-2.868809	-5.633377	-2.083002	-4.115163	0.000000	-10.000000	-0.608333	30.066668	87.833336	1023.000000	1023.000000	2046.000000
16.719999	-0.022180	-13.108623	-2.488066	-5.163408	-1.704838	-3.752311	0.000000	-10.000000	-0.641667	31.000000	97.666664	1023.000000	1023.000000	2046.000000
16.740000	-0.020679	-12.221538	-2.128201	-4.897698	-1.681034	-3.514605	0.000000	-10.000000	-0.641667	31.533333	108.000000	1023.000000	1023.000000	2046.000000
16.760000	-0.017767	-10.500544	-1.859123	-4.539054	-1.197981	-2.904384	0.000000	-10.000000	-0.675000	32.183334	118.500000	1023.000000	1023.000000	2046.000000
16.780001	-0.015986	-9.447957	-1.497986	-4.118120	-1.066095	-2.765755	0.000000	-10.000000	-0.691667	32.516666	129.166672	1023.000000	1023.000000	2046.000000
16.799999	-0.013663	-8.075069	-1.296036	-3.854190	-0.765832	-2.159011	0.000000	-10.000000	-0.716667	32.833336	140.000000	1023.000000	1023.000000	2046.000000
16.820000	-0.011276	-6.663932	-0.952941	-3.350929	-0.463454	-1.896609	0.000000	-10.000000	-0.733333	33.066669	150.833328	1023.000000	1023.000000	2046.000000
16.840000	-0.009735	-5.753369	-0.652142	-3.151888	-0.435985	-1.513354	0.000000	-10.000000	-0.758333	33.150002	161.833328	1023.000000	1023.000000	2046.000000
16.860001	-0.006889	-4.071662	-0.426100	-2.617276	0.046479	-1.074764	0.000000	-10.000000	-0.775000	33.200001	172.833328	1023.000000	1023.000000	2046.000000
16.879999	-0.005620	-3.321170	-0.092524	-2.396795	0.013501	-0.845353	0.000000	-10.000000	-0.783333	33.283333	184.000000	1023.000000	1023.000000	2046.000000
16.900000	-0.002663	-1.573752	0.127145	-1.952619	0.532969	-0.281246	0.000000	-10.000000	-0.766667	33.766666	195.000000	1023.000000	1023.000000	2046.000000
16.920000	-0.001465	-0.866072	0.499781	-1.595181	0.457303	-0.227974	0.000000	-10.000000	-0.750000	34.100002	206.166672	1023.000000	1023.000000	2046.000000
16.940001	0.000607	0.358995	0.563373	-1.328225	0.829421	0.294426	0.000000	-10.000000	-0.733333	34.200001	217.500000	1023.000000	1023.000000	2046.000000
16.959999	0.001413	0.835034	0.719014	-0.928867	0.859671	0.185215	0.000000	-10.000000	-0.741667	34.049999	228.833328	1023.000000	1023.000000	2046.000000
16.980000	0.002135	1.261756	0.776702	-0.827641	0.859491	0.453204	0.000000	-10.000000	-0.741667	34.266666	240.333328	1023.000000	1023.000000	2046.000000
17.000000	0.003578	2.114524	0.847956	-0.605290	1.085236	0.786622	0.000000	-10.000000	-0.750000	34.266666	251.666672	1023.000000	1023.000000	2046.000000
17.020000	0.003957	2.338546	1.050513	-0.342879	0.794580	0.836332	0.000000	-10.000000	-0.758333	34.366669	263.333344	1023.000000	1023.000000	2046.000000
17.040001	0.006888	4.070808	1.149548	0.065363	1.201164	1.654733	0.000000	-10.000000	-0.741667	34.116669	274.666656	1023.000000	1023.000000	2046.000000
17.059999	0.008914	5.267939	1.188815	0.716548	1.461478	1.901098	0.000000	-10.000000	-0.750000	34.033333	286.166656	1023.000000	1023.000000	2046.000000
17.080000	0.009772	5.775505	1.145812	1.077367	1.527059	2.025266	0.000000	-10.000000	-0.725000	34.033333	297.500000	1023.000000	1023.000000	2046.000000
17.100000	0.010441	6.170593	0.967248	1.344253	1.828512	2.030580	0.000000	-10.000000	-0.725000	33.933334	308.833344	1023.000000	1023.000000	2046.000000
17.120001	0.008187	4.838511	0.468136	1.366294	1.587130	1.416950	0.000000	-10.000000	-0.691667	33.750000	320.166656	1023.000000	1023.000000	2046.000000
17.139999	0.006206	3.667973	-0.304552	1.317505	1.334713	1.320308	0.000000	-10.000000	-0.691667	33.333336	331.333344	1023.000000	1023.000000	2046.000000
17.160000	0.005027	2.971139	-0.977744	1.532767	1.273908	1.142208	0.000000	-10.000000	-0.675000	33.216667	342.500000	1023.000000	1023.000000	2046.000000
17.180000	0.003383	1.999551	-1.568887	1.472005	0.931549	1.164884	0.000000	-10.000000	-0.658333	32.783333	353.666656	1023.000000	1023.000000	2046.000000
17.200001	0.003926	2.320528	-1.978906	1.689353	1.128433	1.481648	0.000000	-10.000000	-0.650000	32.583332	364.666656	1023.000000	1023.000000	2046.000000
17.219999	0.003363	1.987311	-2.137136	1.872433	0.822986	1.429028	0.000000	-10.000000	-0.641667	32.033333	375.666656	1023.000000	1023.000000	2046.000000
17.240000	0.004548	2.688145	-2.454618	2.217670	1.066711	1.858382	0.000000	-10.000000	-0.650000	31.966667	386.333344	1023.000000	1023.000000	2046.000000
17.260000	0.005078	3.001155	-2.509398	2.669701	0.950407	1.890445	0.000000	-10.000000	-0.633333	31.750000	397.000000	1023.000000	1023.000000	2046.000000
17.280001	0.005929	3.503916	-2.709496	2.945919	0.931079	2.336414	0.000000	-10.000000	-0.633333	31.683334	407.666656	1023.000000	1023.000000	2046.000000
17.299999	0.007328	4.330631	-2.891559	3.434566	1.128258	2.659365	0.000000	-10.000000	-0.600000	31.333334	418.333344	1023.000000	1023.000000	2046.000000
17.320000	0.007526	4.448130	-2.939446	3.734415	0.867141	2.786020	0.000000	-10.000000	-0.583333	30.850000	429.000000	1023.000000	1023.000000	2046.000000
17.340000	0.009302	5.497322	-3.114151	4.063855	1.123981	3.423636	0.000000	-10.000000	-0.550000	30.366667	439.333344	1023.000000	1023.000000	2046.000000
17.360001	0.010318	6.098048	-2.988923	4.487395	1.106418	3.493157	0.000000	-10.000000	-0.550000	29.883333	449.500000	1023.000000	1023.000000	2046.000000
17.379999	0.011624	6.869631	-2.863634	4.477600	1.221964	4.033701	0.000000	-10.000000	-0.541667	29.516666	459.500000	1023.000000	1023.000000	2046.000000
17.400000	0.013242	7.826235	-2.530799	4.648650	1.506821	4.201563	0.000000	-10.000000	-0.541667	29.033333	469.500000	1023.000000	1023.000000	2046.000000
17.420000	0.014150	8.362848	-2.099633	4.508733	1.471778	4.481970	0.000000	-10.000000	-0.533333	28.933334	479.166656	1023.000000	1023.000000	2046.000000
17.440001	0.016806	9.932455	-1.661784	4.649435	2.021804	4.923000	0.000000	-10.000000	-0.516667	28.683334	488.833344	1023.000000	1023.000000	2046.000000
17.459999	0.018199	10.755617	-0.973669	4.700618	2.150178	4.878490	0.000000	-10.000000	-0.500000	28.450001	498.333344	1023.000000	1023.000000	2046.000000
17.480000	0.020394	12.053047	-0.500567	4.602944	2.786592	5.164078	0.000000	-10.000000	-0.466667	27.816668	508.000000	1023.000000	1023.000000	2046.000000
17.500000	0.022062	13.038855	0.168363	4.600087	3.176181	5.094225	0.000000	-10.000000	-0.425000	26.983334	517.333313	1023.000000	1023.000000	2046.000000
17.520000	0.022573	13.340631	0.664939	4.421619	3.229574	5.024499	0.000000	-10.000000	-0.400000	26.000000	526.500000	1023.000000	1023.000000	2046.000000
17.540001	0.024331	14.379373	0.993668	4.490373	3.598523	5.296809	0.000000	-10.000000	-0.391667	25.283333	535.333313	1023.000000	1023.000000	2046.000000
17.559999	0.024795	14.653714	1.401694	4.657230	3.562604	5.032186	0.000000	-10.000000	-0.391667	24.483334	543.833313	1023.000000	1023.000000	2046.000000
17.580000	0.025423	15.024739	1.599631	4.631180	3.642290	5.151638	0.000000	-10.000000	-0.366667	23.900000	552.000000	1023.000000	1023.000000	2046.000000
17.600000	0.026677	15.765876	1.854128	4.812632	3.828662	5.270454	0.000000	-10.000000	-0.316667	22.883333	560.000000	1023.000000	1023.000000	2046.000000
17.620001	0.026738	15.801983	2.106492	4.858969	3.593002	5.243521	0.000000	-10.000000	-0.266667	22.100000	568.000000	1023.000000	1023.000000	2046.000000
17.639999	0.028590	16.896437	2.226510	5.097746	3.990613	5.581567	0.000000	-10.000000	-0.225000	20.916668	575.666687	1023.000000	1023.000000	2046.000000
17.660000	0.029431	17.393499	2.443202	5.325352	4.062065	5.562881	0.000000	-10.000000	-0.200000	19.583334	582.833313	1023.000000	1023.000000	2046.000000
17.680000	0.030371	17.949280	2.641622	5.349512	4.111980	5.846167	0.000000	-10.000000	-0.166667	17.900002	589.666687	1023.000000	1023.000000	2046.000000
17.700001	0.032129	18.988018	2.864011	5.624810	4.473420	6.025777	0.000000	-10.000000	-0.116667	16.033333	595.833313	1023.000000	1023.000000	2046.000000
17.719999	0.032468	19.188732	3.115744	5.747258	4.425598	5.900133	0.000000	-10.000000	-0.083333	14.150001	601.666687	1023.000000	1023.000000	2046.000000
17.740000	0.034220	20.223942	3.316127	5.855391	4.750738	6.301687	0.000000	-10.000000	-0.058333	12.283334	606.500000	1023.000000	1023.000000	2046.000000
17.760000	0.034738	20.530039	3.590966	6.116018	4.754610	6.068447	0.000000	-10.000000	-0.041667	10.500000	611.000000	1023.000000	1023.000000	2046.000000
17.780001	0.035668	21.079662	3.715948	6.126748	4.915431	6.321536	0.000000	-10.000000	-0.016667	8.516666	614.833313	1023.000000	1023.000000	2046.000000
17.799999	0.037216	21.994946	3.987769	6.456213	5.250268	6.300695	0.000000	-10.000000	0.008333	6.133333	618.000000	1023.000000	1023.000000	2046.000000
17.820000	0.037884	22.389473	4.277403	6.562685	5.202306	6.347078	0.000000	-10.000000	0.016667	3.283333	620.500000	1023.000000	1023.000000	2046.000000
17.840000	0.040425	23.891251	4.534696	6.914069	5.695547	6.746938	0.000000	-10.000000	0.025000	0.483333	622.000000	1023.000000	1023.000000	2046.000000
17.860001	0.040771	24.095648	4.868079	7.025314	5.464604	6.737652	0.000000	-10.000000	0.033333	-1.600000	622.833313	1023.000000	1023.000000	2046.000000
17.879999	0.042308	25.003990	4.990077	7.167884	5.772468	7.073562	0.000000	-10.000000	0.041667	-3.183333	623.000000	1023.000000	1023.000000	2046.000000
17.900000	0.042095	24.878038	5.319796	7.135314	5.521986	6.900943	0.000000	-10.000000	0.050000	-4.683333	623.000000	1023.000000	1023.000000	2046.000000
17.920000	0.041672	24.628101	5.142709	6.970349	5.560900	6.954144	0.000000	-10.000000	0.050000	-6.333333	623.000000	1023.000000	1023.000000	2046.000000
17.940001	0.041084	24.280407	5.065543	7.068467	5.508665	6.637731	0.000000	-10.000000	0.058333	-7.883334	623.000000	1023.000000	1023.000000	2046.000000
17.959999	0.039151	23.138445	4.641345	6.893044	5.254219	6.349839	0.000000	-10.000000	0.075000	-9.350000	623.000000	1023.000000	1023.000000	2046.000000
17.980000	0.038732	22.890747	4.299908	7.096139	5.471184	6.023516	0.000000	-10.000000	0.091667	-10.966667	623.000000	1023.000000	1023.000000	2046.000000
18.000000	0.036385	21.503523	4.043593	6.942023	5.064230	5.453676	0.000000	-10.000000	0.108333	-12.383333	623.000000	1023.000000	1023.000000	2046.000000
18.020000	0.034545	20.416012	3.409207	6.728339	5.107782	5.170684	0.000000	-10.000000	0.116667	-13.333334	615.000000	1023.000000	1023.000000	2046.000000
18.040001	0.030929	18.279266	2.870058	6.566031	4.446040	4.397138	0.000000	-10.000000	0.150000	-14.233334	605.500000	1023.000000	1023.000000	2046.000000
18.059999	0.028664	16.940289	1.959789	6.386902	4.406381	4.187217	0.000000	-10.000000	0.175000	-14.966667	594.333313	1023.000000	1023.000000	2046.000000
18.080000	0.025662	15.166112	1.426285	6.215497	3.858195	3.666136	0.000000	-10.000000	0.208333	-15.633333	589.500000	1023.000000	1023.000000	2046.000000
18.100000	0.023662	13.984495	0.755224	5.970259	3.665369	3.593643	0.000000	-10.000000	0.208333	-15.850000	584.333313	1023.000000	1023.000000	2046.000000
18.120001	0.022155	13.093406	0.374982	5.934199	3.450262	3.333962	0.000000	-10.000000	0.216667	-16.016666	579.000000	1023.000000	1023.000000	2046.000000
18.139999	0.020403	12.058063	-0.077936	5.783400	3.135602	3.216997	0.000000	-10.000000	0.208333	-16.383333	573.666687	1023.000000	1023.000000	2046.000000
18.160000	0.019879	11.748332	-0.391178	5.915728	3.044065	3.179718	0.000000	-10.000000	0.216667	-16.816668	568.166687	1023.000000	1023.000000	2046.000000
18.180000	0.018043	10.663579	-0.736024	5.779500	2.595351	3.024752	0.000000	-10.000000	0.225000	-17.350000	562.500000	1023.000000	1023.000000	2046.000000
18.200001	0.017893	10.574930	-1.085464	5.860710	2.586018	3.213667	0.000000	-10.000000	0.241667	-17.866667	556.500000	1023.000000	1023.000000	2046.000000
18.219999	0.016125	9.530168	-1.314157	5.754412	2.117686	2.972226	0.000000	-10.000000	0.250000	-18.366667	550.500000	1023.000000	1023.000000	2046.000000
18.240000	0.016096	9.512538	-1.657472	5.687532	2.233895	3.248583	0.000000	-10.000000	0.250000	-18.900000	544.500000	1023.000000	1023.000000	2046.000000
18.260000	0.015056	8.898064	-1.699866	5.674258	1.927775	2.995898	0.000000	-10.000000	0.266667	-19.266666	538.333313	1023.000000	1023.000000	2046.000000
18.280001	0.014550	8.599331	-1.763259	5.289440	1.881492	3.191658	0.000000	-10.000000	0.300000	-19.766666	532.000000	1023.000000	1023.000000	2046.000000
18.299999	0.014066	8.313092	-1.598790	4.970658	1.873437	3.067787	0.000000	-10.000000	0.333333	-20.016666	525.333313	1023.000000	1023.000000	2046.000000
18.320000	0.012954	7.655585	-1.402105	4.305237	1.695128	3.057325	0.000000	-10.000000	0.366667	-20.516666	518.666687	1023.000000	1023.000000	2046.000000
18.340000	0.013457	7.952987	-1.127218	4.004979	2.007136	3.068090	0.000000	-10.000000	0.375000	-20.883333	511.833344	1023.000000	1023.000000	2046.000000
18.360001	0.012552	7.418096	-0.706274	3.505323	1.862952	2.756094	0.000000	-10.000000	0.383333	-21.316668	504.833344	1023.000000	1023.000000	2046.000000
18.379999	0.013006	7.686524	-0.426688	3.051517	2.287701	2.773994	0.000000	-10.000000	0.366667	-21.533335	497.666656	1023.000000	1023.000000	2046.000000
18.400000	0.012341	7.293265	-0.039689	2.680096	2.402285	2.250574	0.000000	-10.000000	0.366667	-21.616667	490.333344	1023.000000	1023.000000	2046.000000
18.420000	0.011396	6.734916	0.190815	2.125284	2.372021	2.046796	0.000000	-10.000000	0.375000	-21.766666	483.166656	1023.000000	1023.000000	2046.000000
18.440001	0.011060	6.536448	0.380526	1.877557	2.487832	1.790532	0.000000	-10.000000	0.375000	-21.766666	476.000000	1023.000000	1023.000000	2046.000000
18.459999	0.009206	5.440578	0.604353	1.385543	2.126959	1.323723	0.000000	-10.000000	0.375000	-21.766666	468.833344	1023.000000	1023.000000	2046.000000
18.480000	0.008617	5.092459	0.649804	1.029621	2.192042	1.220992	0.000000	-10.000000	0.366667	-21.850000	461.500000	1023.000000	1023.000000	2046.000000
18.500000	0.007667	4.531395	0.852358	0.878752	2.037230	0.763056	0.000000	-10.000000	0.375000	-21.950001	454.166656	1023.000000	1023.000000	2046.000000
18.520000	0.006725	3.974616	0.890710	0.593015	1.850383	0.640507	0.000000	-10.000000	0.383333	-22.183334	446.833344	1023.000000	1023.000000	2046.000000
18.540001	0.006887	4.069942	0.912037	0.602954	2.052108	0.502843	0.000000	-10.000000	0.391667	-22.216667	439.500000	1023.000000	1023.000000	2046.000000
18.559999	0.005591	3.304185	1.011514	0.373854	1.740198	0.178620	0.000000	-10.000000	0.408333	-22.500000	432.000000	1023.000000	1023.000000	2046.000000
18.580000	0.005786	3.419347	0.958544	0.227798	1.993214	0.239792	0.000000	-10.000000	0.408333	-22.616667	424.500000	1023.000000	1023.000000	2046.000000
18.600000	0.005096	3.012032	1.157772	0.124849	1.838746	-0.109335	0.000000	-10.000000	0.408333	-22.866667	416.833344	1023.000000	1023.000000	2046.000000
18.620001	0.004709	2.783282	1.174621	-0.116289	1.822926	-0.097976	0.000000	-10.000000	0.400000	-23.000000	409.333344	1023.000000	1023.000000	2046.000000
18.639999	0.004934	2.916276	1.257764	-0.107573	1.981534	-0.215449	0.000000	-10.000000	0.400000	-23.100000	401.666656	1023.000000	1023.000000	2046.000000
18.660000	0.003900	2.304727	1.305929	-0.326573	1.778286	-0.452916	0.000000	-10.000000	0.400000	-23.083334	394.000000	1023.000000	1023.000000	2046.000000
18.680000	0.004334	2.561244	1.274960	-0.298797	2.048211	-0.463131	0.000000	-10.000000	0.391667	-22.866667	386.166656	1023.000000	1023.000000	2046.000000
18.700001	0.002917	1.723865	1.417367	-0.517816	1.694151	-0.869837	0.000000	-10.000000	0.391667	-22.733334	378.500000	1023.000000	1023.000000	2046.000000
18.719999	0.003125	1.847107	1.346367	-0.656916	1.936069	-0.778414	0.000000	-10.000000	0.391667	-22.583334	371.000000	1023.000000	1023.000000	2046.000000
18.740000	0.002776	1.640889	1.589965	-0.651577	1.796038	-1.093536	0.000000	-10.000000	0.400000	-22.666668	363.500000	1023.000000	1023.000000	2046.000000
18.760000	0.003519	2.079963	1.613286	-0.648770	2.021116	-0.905668	0.000000	-10.000000	0.400000	-22.816668	355.833344	1023.000000	1023.000000	2046.000000
18.780001	0.004298	2.540187	1.869250	-0.468462	2.049406	-0.910007	0.000000	-10.000000	0.400000	-23.050001	348.166656	1023.000000	1023.000000	2046.000000
18.799999	0.003817	2.256021	1.941611	-0.653818	1.849221	-0.880993	0.000000	-10.000000	0.400000	-23.100000	340.500000	1023.000000	1023.000000	2046.000000
18.820000	0.004069	2.404921	1.966813	-0.741198	1.998259	-0.818953	0.000000	-10.000000	0.400000	-23.100000	332.833344	1023.000000	1023.000000	2046.000000
18.840000	0.002548	1.505967	2.096680	-1.018497	1.504145	-1.076361	0.000000	-10.000000	0.400000	-22.983334	325.000000	1023.000000	1023.000000	2046.000000
18.860001	0.002678	1.582404	1.948797	-0.968683	1.761149	-1.158859	0.000000	-10.000000	0.400000	-22.833334	317.333344	1023.000000	1023.000000	2046.000000
18.879999	0.000766	0.452757	1.679090	-1.050599	1.490819	-1.666553	0.000000	-10.000000	0.408333	-22.983334	309.666656	1023.000000	1023.000000	2046.000000
18.900000	-0.000619	-0.365684	1.157661	-1.148454	1.596034	-1.970925	0.000000	-10.000000	0.416667	-23.216667	302.000000	1023.000000	1023.000000	2046.000000
18.920000	-0.003437	-2.031449	0.867508	-1.363666	1.056882	-2.592173	0.000000	-10.000000	0.441667	-23.683334	294.000000	1023.000000	1023.000000	2046.000000
18.940001	-0.005853	-3.459358	0.165414	-1.759433	0.953148	-2.818487	0.000000	-10.000000	0.458333	-23.783333	286.166656	1023.000000	1023.000000	2046.000000
18.959999	-0.008858	-5.235239	-0.440620	-1.787587	0.576456	-3.583488	0.000000	-10.000000	0.475000	-23.800001	278.500000	1023.000000	1023.000000	2046.000000
18.980000	-0.012239	-7.233047	-1.278743	-1.983411	0.131077	-4.101970	0.000000	-10.000000	0.475000	-23.566668	270.833344	1023.000000	1023.000000	2046.000000
19.000000	-0.014634	-8.648813	-2.110413	-1.870798	-0.030166	-4.637437	0.000000	-10.000000	0.466667	-23.383333	263.000000	1023.000000	1023.000000	2046.000000
19.020000	-0.017730	-10.478382	-2.783065	-2.220465	-0.607416	-4.867436	0.000000	-10.000000	0.441667	-23.033333	255.000000	1023.000000	1023.000000	2046.000000
19.040001	-0.019401	-11.466091	-3.286926	-2.201239	-0.852855	-5.125071	0.000000	-10.000000	0.408333	-22.716667	247.166672	1023.000000	1023.000000	2046.000000
19.059999	-0.021710	-12.830425	-3.820488	-2.456105	-1.248669	-5.305163	0.000000	-10.000000	0.391667	-22.283333	239.500000	1023.000000	1023.000000	2046.000000
19.080000	-0.022683	-13.405922	-4.241261	-2.338794	-1.353989	-5.471878	0.000000	-10.000000	0.383333	-22.033333	232.166672	1023.000000	1023.000000	2046.000000
19.100000	-0.024673	-14.581596	-4.687061	-2.571619	-1.780804	-5.542112	0.000000	-10.000000	0.383333	-21.866667	224.833328	1023.000000	1023.000000	2046.000000
19.120001	-0.025194	-14.889621	-5.091706	-2.452571	-1.779361	-5.565983	0.000000	-10.000000	0.375000	-21.900000	217.500000	1023.000000	1023.000000	2046.000000
19.139999	-0.027012	-15.964104	-5.399767	-2.666933	-2.244941	-5.652464	0.000000	-10.000000	0.375000	-21.883333	210.166672	1023.000000	1023.000000	2046.000000
19.160000	-0.027177	-16.061693	-5.715028	-2.592553	-2.155899	-5.598214	0.000000	-10.000000	0.375000	-21.800001	202.833328	1023.000000	1023.000000	2046.000000
19.180000	-0.028860	-17.056353	-5.895030	-2.808414	-2.604584	-5.748324	0.000000	-10.000000	0.366667	-21.483334	195.666672	1023.000000	1023.000000	2046.000000
19.200001	-0.028583	-16.892601	-6.057016	-2.855398	-2.432427	-5.547759	0.000000	-10.000000	0.358333	-21.266668	188.500000	1023.000000	1023.000000	2046.000000
19.219999	-0.030081	-17.777687	-5.969669	-3.257799	-2.891198	-5.659020	0.000000	-10.000000	0.341667	-21.066668	181.333328	1023.000000	1023.000000	2046.000000
19.240000	-0.029470	-17.416769	-5.963858	-3.554644	-2.537533	-5.360735	0.000000	-10.000000	0.341667	-20.833334	174.333328	1023.000000	1023.000000	2046.000000
19.260000	-0.030264	-17.885971	-5.633256	-3.956609	-2.742243	-5.553862	0.000000	-10.000000	0.350000	-20.616667	167.333328	1023.000000	1023.000000	2046.000000
19.280001	-0.029974	-17.714651	-5.389522	-4.431012	-2.517989	-5.376129	0.000000	-10.000000	0.358333	-20.366667	160.500000	1023.000000	1023.000000	2046.000000
19.299999	-0.030218	-17.859053	-5.008639	-4.774018	-2.361771	-5.714623	0.000000	-10.000000	0.350000	-20.133333	153.666672	1023.000000	1023.000000	2046.000000
19.320000	-0.030885	-18.252901	-4.718392	-5.384677	-2.314759	-5.835073	0.000000	-10.000000	0.325000	-19.750000	147.000000	1023.000000	1023.000000	2046.000000
19.340000	-0.031093	-18.376133	-4.494936	-5.693931	-2.071671	-6.115594	0.000000	-10.000000	0.300000	-19.416666	140.333328	1023.000000	1023.000000	2046.000000
19.360001	-0.032783	-19.374493	-4.309670	-6.232987	-2.378253	-6.453583	0.000000	-10.000000	0.275000	-19.050001	133.833328	1023.000000	1023.000000	2046.000000
19.379999	-0.032732	-19.344601	-4.216547	-6.393880	-2.189523	-6.544650	0.000000	-10.000000	0.258333	-18.616667	127.500000	1023.000000	1023.000000	2046.000000
19.400000	-0.034490	-20.383308	-4.094440	-6.768537	-2.579000	-6.941333	0.000000	-10.000000	0.250000	-18.116667	121.500000	1023.000000	1023.000000	2046.000000
19.420000	-0.034468	-20.370310	-4.086922	-6.908619	-2.429744	-6.945025	0.000000	-10.000000	0.250000	-17.750000	115.500000	1023.000000	1023.000000	2046.000000
19.440001	-0.035856	-21.191031	-3.996570	-7.082225	-2.802410	-7.309825	0.000000	-10.000000	0.241667	-17.333334	109.500000	1023.000000	1023.000000	2046.000000
19.459999	-0.035481	-20.969345	-4.106455	-7.040961	-2.614825	-7.207104	0.000000	-10.000000	0.233333	-16.850000	103.500000	1023.000000	1023.000000	2046.000000
19.480000	-0.036626	-21.645973	-4.011622	-7.208628	-3.020977	-7.404746	0.000000	-10.000000	0.216667	-16.416666	97.833336	1023.000000	1023.000000	2046.000000
19.500000	-0.035985	-21.267029	-4.119168	-7.147437	-2.777876	-7.222547	0.000000	-10.000000	0.208333	-16.183332	92.333336	1023.000000	1023.000000	2046.000000
19.520000	-0.036792	-21.744120	-3.983840	-7.225883	-3.096349	-7.438048	0.000000	-10.000000	0.191667	-15.983334	87.000000	1023.000000	1023.000000	2046.000000
19.540001	-0.036002	-21.277391	-4.054143	-7.218352	-2.800636	-7.204260	0.000000	-10.000000	0.191667	-15.683333	81.666664	1023.000000	1023.000000	2046.000000
19.559999	-0.036667	-21.670300	-3.900773	-7.230760	-3.079819	-7.458948	0.000000	-10.000000	0.183333	-15.100000	76.333336	1023.000000	1023.000000	2046.000000
19.580000	-0.036008	-21.280901	-3.975208	-7.224316	-2.815233	-7.266143	0.000000	-10.000000	0.175000	-14.533334	71.333336	1023.000000	1023.000000	2046.000000
19.600000	-0.036390	-21.506618	-3.879487	-7.152316	-2.968175	-7.506640	0.000000	-10.000000	0.158333	-13.950000	66.500000	1023.000000	1023.000000	2046.000000
19.620001	-0.036135	-21.356077	-3.912930	-7.234033	-2.925423	-7.283692	0.000000	-10.000000	0.133333	-13.400000	61.833332	1023.000000	1023.000000	2046.000000
19.639999	-0.035876	-21.202444	-3.823247	-7.065145	-2.891836	-7.422217	0.000000	-10.000000	0.100000	-12.900000	57.333332	1023.000000	1023.000000	2046.000000
19.660000	-0.036238	-21.416906	-3.837906	-7.186011	-3.027100	-7.365890	0.000000	-10.000000	0.075000	-12.300000	53.000000	1023.000000	1023.000000	2046.000000
19.680000	-0.035595	-21.036474	-3.823285	-6.992801	-2.857278	-7.363111	0.000000	-10.000000	0.066667	-11.683333	49.000000	1023.000000	1023.000000	2046.000000
19.700001	-0.036369	-21.494287	-3.843870	-7.192581	-3.108637	-7.349200	0.000000	-10.000000	0.066667	-11.133333	45.000000	1023.000000	1023.000000	2046.000000
19.719999	-0.035535	-21.001396	-3.841148	-6.985672	-2.868835	-7.305741	0.000000	-10.000000	0.058333	-10.666667	41.166668	1023.000000	1023.000000	2046.000000
19.740000	-0.036396	-21.509916	-3.820032	-7.086298	-3.175918	-7.427669	0.000000	-10.000000	0.050000	-10.250000	37.500000	1023.000000	1023.000000	2046.000000
19.760000	-0.035546	-21.007919	-3.883780	-7.039417	-2.930854	-7.153869	0.000000	-10.000000	0.050000	-9.766667	34.166668	1023.000000	1023.000000	2046.000000
19.780001	-0.036123	-21.348778	-3.766662	-7.001237	-3.186910	-7.393970	0.000000	-10.000000	0.050000	-9.316667	31.000000	1023.000000	1023.000000	2046.000000
19.799999	-0.035729	-21.116085	-3.830397	-7.071540	-3.094007	-7.120140	0.000000	-10.000000	0.058333	-8.900001	27.833334	1023.000000	1023.000000	2046.000000
19.820000	-0.035422	-20.934191	-3.753280	-6.930718	-3.031333	-7.218860	0.000000	-10.000000	0.058333	-8.433333	24.833334	1023.000000	1023.000000	2046.000000
19.840000	-0.035629	-21.056959	-3.692452	-6.995868	-3.170788	-7.197852	0.000000	-10.000000	0.050000	-7.833333	22.000000	1023.000000	1023.000000	2046.000000
19.860001	-0.034145	-20.179508	-3.526932	-6.770314	-2.897833	-6.984429	0.000000	-10.000000	0.025000	-7.266667	19.333334	1023.000000	1023.000000	2046.000000
19.879999	-0.034214	-20.220640	-3.391400	-6.643492	-3.068683	-7.117064	0.000000	-10.000000	0.016667	-6.633334	16.833334	1023.000000	1023.000000	2046.000000
19.900000	-0.033355	-19.712929	-3.489182	-6.501210	-2.844988	-6.877550	0.000000	-10.000000	0.016667	-6.050000	14.500000	1023.000000	1023.000000	2046.000000
19.920000	-0.033935	-20.055811	-3.423436	-6.432291	-3.086176	-7.113908	0.000000	-10.000000	0.033333	-5.566667	12.500000	1023.000000	1023.000000	2046.000000
19.940001	-0.034536	-20.410633	-3.603979	-6.613782	-3.174351	-7.018519	0.000000	-10.000000	0.025000	-5.233334	10.666667	1023.000000	1023.000000	2046.000000
19.959999	-0.034416	-20.340004	-3.552892	-6.432899	-3.237550	-7.116664	0.000000	-10.000000	0.025000	-4.850000	9.000000	1023.000000	1023.000000	2046.000000
19.980000	-0.035100	-20.743834	-3.548198	-6.564452	-3.552622	-7.078562	0.000000	-10.000000	0.016667	-4.400000	7.500000	1023.000000	1023.000000	2046.000000
20.000000	-0.033681	-19.905355	-3.661342	-6.238700	-3.245223	-6.760090	0.000000	-10.000000	0.016667	-4.183333	6.000000	1023.000000	1023.000000	2046.000000
20.020000	-0.034575	-20.433699	-3.720560	-6.174075	-3.391555	-7.147508	0.000000	-10.000000	0.025000	-4.450000	4.500000	1023.000000	1023.000000	2046.000000
20.040001	-0.035010	-20.690681	-3.964550	-6.308849	-3.264627	-7.152656	0.000000	-10.000000	0.025000	-5.033333	3.000000	1023.000000	1023.000000	2046.000000
20.059999	-0.036948	-21.836107	-4.343230	-6.335021	-3.469600	-7.688257	0.000000	-10.000000	0.025000	-5.083333	1.500000	1023.000000	1023.000000	2046.000000
20.080000	-0.039663	-23.440767	-5.047713	-6.542334	-3.808141	-8.042580	0.000000	-10.000000	0.008333	-4.633333	0.166667	1023.000000	1023.000000	2046.000000
20.100000	-0.042064	-24.859619	-5.778099	-6.456620	-4.053777	-8.571124	0.000000	-10.000000	0.000000	-3.550000	-1.166667	1023.000000	1023.000000	2046.000000
20.120001	-0.045148	-26.682192	-6.712543	-6.658799	-4.514149	-8.796700	0.000000	-10.000000	0.000000	-2.433333	-2.166667	1023.000000	1023.000000	2046.000000
20.139999	-0.046633	-27.560129	-7.349969	-6.459295	-4.723897	-9.026968	0.000000	-10.000000	0.000000	-1.200000	-2.833333	1023.000000	1023.000000	2046.000000
20.160000	-0.048605	-28.725403	-7.894197	-6.602492	-5.109114	-9.119600	0.000000	-10.000000	0.000000	-0.400000	-3.000000	1023.000000	1023.000000	2046.000000
20.180000	-0.048952	-28.930428	-8.308438	-6.344205	-5.081485	-9.196299	0.000000	-10.000000	0.008333	-0.333333	-3.000000	1023.000000	1023.000000	2046.000000
20.200001	-0.050477	-29.832113	-8.651664	-6.454913	-5.511198	-9.214338	0.000000	-10.000000	0.008333	-1.183333	-3.000000	1023.000000	1023.000000	2046.000000
20.219999	-0.050247	-29.696157	-9.038910	-6.215556	-5.363410	-9.078281	0.000000	-10.000000	0.016667	-2.166667	-3.333333	1023.000000	1023.000000	2046.000000
20.240000	-0.051445	-30.404142	-9.250370	-6.217383	-5.756692	-9.179696	0.000000	-10.000000	0.008333	-2.750000	-4.000000	1023.000000	1023.000000	2046.000000
20.260000	-0.050765	-30.002037	-9.545337	-6.085886	-5.567317	-8.803496	0.000000	-10.000000	0.008333	-2.183333	-5.000000	1023.000000	1023.000000	2046.000000
20.280001	-0.051227	-30.274942	-9.567912	-6.004693	-5.900388	-8.801950	0.000000	-10.000000	-0.016667	-0.283333	-5.666667	1023.000000	1023.000000	2046.000000
20.299999	-0.050313	-29.734781	-9.724792	-5.942961	-5.708992	-8.358036	0.000000	-10.000000	-0.041667	2.500000	-6.000000	1023.000000	1023.000000	2046.000000
20.320000	-0.049675	-29.357735	-9.566165	-5.782223	-5.729462	-8.279883	0.000000	-10.000000	-0.091667	6.166667	-6.000000	1023.000000	1023.000000	2046.000000
20.340000	-0.048836	-28.861872	-9.439993	-5.995223	-5.646385	-7.780272	0.000000	-10.000000	-0.125000	9.683333	-6.000000	1023.000000	1023.000000	2046.000000
20.360001	-0.047440	-28.036867	-8.997539	-6.021193	-5.491221	-7.526913	0.000000	-10.000000	-0.183333	12.933333	-6.000000	1023.000000	1023.000000	2046.000000
20.379999	-0.045920	-27.138792	-8.565082	-6.327693	-5.218051	-7.027967	0.000000	-10.000000	-0.208333	15.083334	-6.000000	1023.000000	1023.000000	2046.000000
20.400000	-0.043861	-25.921873	-7.934898	-6.354244	-4.790975	-6.841756	0.000000	-10.000000	-0.233333	16.766666	-6.000000	1023.000000	1023.000000	2046.000000
20.420000	-0.042637	-25.198738	-7.312606	-6.749341	-4.566276	-6.570515	0.000000	-10.000000	-0.233333	18.250000	4.333333	1023.000000	1023.000000	2046.000000
20.440001	-0.040525	-23.950525	-6.703668	-6.833815	-4.022676	-6.390367	0.000000	-10.000000	-0.266667	19.650002	16.500000	1023.000000	1023.000000	2046.000000
20.459999	-0.039890	-23.575066	-6.171287	-7.098010	-3.957086	-6.348683	0.000000	-10.000000	-0.316667	21.166668	30.833334	1023.000000	1023.000000	2046.000000
20.480000	-0.037740	-22.304300	-5.779292	-6.917224	-3.505762	-6.102023	0.000000	-10.000000	-0.383333	22.533333	37.166668	1023.000000	1023.000000	2046.000000
20.500000	-0.037252	-22.015902	-5.316426	-6.958993	-3.659053	-6.081429	0.000000	-10.000000	-0.416667	24.150000	44.333332	1023.000000	1023.000000	2046.000000
20.520000	-0.035098	-20.743137	-5.057766	-6.798334	-3.221126	-5.665911	0.000000	-10.000000	-0.466667	25.400000	52.166668	1023.000000	1023.000000	2046.000000
20.540001	-0.034443	-20.355663	-4.649258	-6.711384	-3.343741	-5.651281	0.000000	-10.000000	-0.508333	26.883333	60.500000	1023.000000	1023.000000	2046.000000
20.559999	-0.032563	-19.244570	-4.455848	-6.565958	-3.089257	-5.133506	0.000000	-10.000000	-0.566667	28.000000	69.333336	1023.000000	1023.000000	2046.000000
20.580000	-0.031011	-18.327585	-4.155584	-6.126175	-3.008901	-5.036923	0.000000	-10.000000	-0.591667	29.150000	78.333336	1023.000000	1023.000000	2046.000000
20.600000	-0.029404	-17.377911	-4.022290	-5.895530	-2.845789	-4.614301	0.000000	-10.000000	-0.608333	29.833334	87.833336	1023.000000	1023.000000	2046.000000
20.620001	-0.026915	-15.906967	-3.740102	-5.465706	-2.530553	-4.170606	0.000000	-10.000000	-0.633333	30.500000	97.500000	1023.000000	1023.000000	2046.000000
20.639999	-0.025505	-15.073457	-3.394652	-5.245361	-2.556202	-3.877242	0.000000	-10.000000	-0.650000	31.016666	107.666664	1023.000000	1023.000000	2046.000000
20.660000	-0.022433	-13.257921	-3.132281	-4.787063	-2.011515	-3.327062	0.000000	-10.000000	-0.675000	31.650000	118.000000	1023.000000	1023.000000	2046.000000
20.680000	-0.020814	-12.301349	-2.723601	-4.471674	-1.989955	-3.116118	0.000000	-10.000000	-0.683333	32.166664	128.666672	1023.000000	1023.000000	2046.000000
20.700001	-0.018017	-10.647993	-2.465217	-4.111564	-1.577707	-2.493505	0.000000	-10.000000	-0.716667	32.633331	139.333328	1023.000000	1023.000000	2046.000000
20.719999	-0.015721	-9.291081	-2.060127	-3.654587	-1.355266	-2.221102	0.000000	-10.000000	-0.716667	33.150002	150.166672	1023.000000	1023.000000	2046.000000
20.740000	-0.013565	-8.017061	-1.798564	-3.317132	-1.097328	-1.804037	0.000000	-10.000000	-0.725000	33.549999	161.000000	1023.000000	1023.000000	2046.000000
20.760000	-0.010729	-6.340869	-1.436096	-2.839976	-0.687808	-1.376989	0.000000	-10.000000	-0.725000	33.850002	172.166672	1023.000000	1023.000000	2046.000000
20.780001	-0.009196	-5.434598	-1.071076	-2.549309	-0.690195	-1.124018	0.000000	-10.000000	-0.741667	33.833332	183.500000	1023.000000	1023.000000	2046.000000
20.799999	-0.006339	-3.746313	-0.865495	-2.146068	-0.196182	-0.538568	0.000000	-10.000000	-0.750000	33.883335	194.833328	1023.000000	1023.000000	2046.000000
20.820000	-0.004513	-2.666937	-0.494094	-1.764812	-0.103828	-0.304204	0.000000	-10.000000	-0.741667	33.783333	206.166672	1023.000000	1023.000000	2046.000000
20.840000	-0.002390	-1.412300	-0.258934	-1.446601	0.145309	0.147925	0.000000	-10.000000	-0.741667	33.916668	217.333328	1023.000000	1023.000000	2046.000000
20.860001	0.000159	0.094098	0.076115	-0.970542	0.495778	0.492747	0.000000	-10.000000	-0.741667	34.100002	228.666672	1023.000000	1023.000000	2046.000000
20.879999	0.001450	0.856980	0.332321	-0.719950	0.544487	0.700122	0.000000	-10.000000	-0.750000	34.416668	240.000000	1023.000000	1023.000000	2046.000000
20.900000	0.004206	2.485593	0.649271	-0.342652	0.927607	1.251367	0.000000	-10.000000	-0.750000	34.483334	251.500000	1023.000000	1023.000000	2046.000000
20.920000	0.005669	3.350159	0.967197	0.006717	0.976147	1.400098	0.000000	-10.000000	-0.758333	34.400002	263.000000	1023.000000	1023.000000	2046.000000
20.940001	0.008058	4.762127	1.182430	0.333883	1.314833	1.930981	0.000000	-10.000000	-0.766667	34.383335	274.500000	1023.000000	1023.000000	2046.000000
20.959999	0.010039	5.933016	1.446723	0.842207	1.576518	2.067569	0.000000	-10.000000	-0.775000	34.466667	286.000000	1023.000000	1023.000000	2046.000000
20.980000	0.010612	6.271494	1.535007	0.987621	1.576102	2.172764	0.000000	-10.000000	-0.783333	34.733334	297.500000	1023.000000	1023.000000	2046.000000
21.000000	0.012271	7.252075	1.597343	1.369461	1.904651	2.380620	0.000000	-10.000000	-0.783333	34.883335	309.000000	1023.000000	1023.000000	2046.000000
21.020000	0.012745	7.532393	1.674851	1.674069	1.936885	2.246588	0.000000	-10.000000	-0.791667	34.783333	320.500000	1023.000000	1023.000000	2046.000000
21.040001	0.014683	8.677556	1.837267	1.919277	2.172700	2.748311	0.000000	-10.000000	-0.791667	34.750000	332.166656	1023.000000	1023.000000	2046.000000
21.059999	0.015165	8.962385	2.100541	1.895422	1.855275	3.111148	0.000000	-10.000000	-0.808333	34.733334	343.666656	1023.000000	1023.000000	2046.000000
21.080000	0.018458	10.908931	2.119820	2.640648	2.438365	3.710097	0.000000	-10.000000	-0.791667	35.049999	355.333344	1023.000000	1023.000000	2046.000000
21.100000	0.019103	11.289942	2.105672	2.984683	2.400659	3.798928	0.000000	-10.000000	-0.775000	34.883335	367.000000	1023.000000	1023.000000	2046.000000
21.120001	0.020713	12.241346	1.927682	3.580739	2.863656	3.869270	0.000000	-10.000000	-0.750000	34.816666	378.666656	1023.000000	1023.000000	2046.000000
21.139999	0.018972	11.212626	1.615672	3.546221	2.627182	3.423551	0.000000	-10.000000	-0.741667	34.533333	390.333344	1023.000000	1023.000000	2046.000000
21.160000	0.017832	10.538874	0.946862	3.663095	2.639370	3.289546	0.000000	-10.000000	-0.725000	34.433334	401.833344	1023.000000	1023.000000	2046.000000
21.180000	0.015519	9.171684	0.293010	3.794795	2.210937	2.872942	0.000000	-10.000000	-0.691667	33.883335	413.500000	1023.000000	1023.000000	2046.000000
21.200001	0.014498	8.568389	-0.425321	3.796592	2.165721	3.031396	0.000000	-10.000000	-0.675000	33.333336	424.833344	1023.000000	1023.000000	2046.000000
21.219999	0.013757	8.130311	-0.848048	3.930840	2.024389	3.023130	0.000000	-10.000000	-0.666667	32.716667	436.000000	1023.000000	1023.000000	2046.000000
21.240000	0.013347	7.887821	-1.253829	3.997385	1.953491	3.190774	0.000000	-10.000000	-0.666667	32.200001	447.000000	1023.000000	1023.000000	2046.000000
21.260000	0.014066	8.313139	-1.393064	4.335122	1.998994	3.372087	0.000000	-10.000000	-0.650000	31.683334	457.833344	1023.000000	1023.000000	2046.000000
21.280001	0.014092	8.328209	-1.638765	4.469215	1.877514	3.620245	0.000000	-10.000000	-0.633333	31.350000	468.500000	1023.000000	1023.000000	2046.000000
21.299999	0.015256	9.016402	-1.805023	5.059685	1.993272	3.768468	0.000000	-10.000000	-0.600000	30.966667	479.000000	1023.000000	1023.000000	2046.000000
21.320000	0.015691	9.273260	-2.012884	5.228346	1.906106	4.151692	0.000000	-10.000000	-0.575000	30.666666	489.333344	1023.000000	1023.000000	2046.000000
21.340000	0.016845	9.955624	-2.119714	5.747390	1.989917	4.338030	0.000000	-10.000000	-0.525000	29.966667	499.500000	1023.000000	1023.000000	2046.000000
21.360001	0.017483	10.332612	-2.268087	5.970341	1.951541	4.678818	0.000000	-10.000000	-0.516667	29.400000	509.500000	1023.000000	1023.000000	2046.000000
21.379999	0.018988	11.222112	-2.271936	6.424072	2.112900	4.957076	0.000000	-10.000000	-0.500000	28.700001	519.500000	1023.000000	1023.000000	2046.000000
21.400000	0.019509	11.530078	-2.220286	6.487262	2.036213	5.226890	0.000000	-10.000000	-0.500000	28.200001	529.333313	1023.000000	1023.000000	2046.000000
21.420000	0.021086	12.461637	-2.031970	6.569543	2.318234	5.605830	0.000000	-10.000000	-0.475000	27.533333	539.000000	1023.000000	1023.000000	2046.000000
21.440001	0.021421	12.659939	-1.705479	6.371702	2.287440	5.706276	0.000000	-10.000000	-0.441667	26.983334	548.333313	1023.000000	1023.000000	2046.000000
21.459999	0.023659	13.982653	-1.311424	6.443350	2.697769	6.152957	0.000000	-10.000000	-0.416667	26.216667	557.500000	1023.000000	1023.000000	2046.000000
21.480000	0.024759	14.632401	-0.755047	6.477704	2.771538	6.138206	0.000000	-10.000000	-0.391667	25.850000	566.333313	1023.000000	1023.000000	2046.000000
21.500000	0.027280	16.122345	-0.262100	6.493610	3.378841	6.511994	0.000000	-10.000000	-0.375000	25.050001	575.000000	1023.000000	1023.000000	2046.000000
21.520000	0.028480	16.831659	0.400028	6.454612	3.626666	6.350353	0.000000	-10.000000	-0.341667	24.133333	583.500000	1023.000000	1023.000000	2046.000000
21.540001	0.029554	17.466587	0.855627	6.248576	3.966455	6.395928	0.000000	-10.000000	-0.300000	22.866667	591.833313	1023.000000	1023.000000	2046.000000
21.559999	0.030756	18.176579	1.366463	6.310821	4.191523	6.307772	0.000000	-10.000000	-0.258333	21.833334	599.666687	1023.000000	1023.000000	2046.000000
21.580000	0.031042	18.346094	1.637603	6.225874	4.192084	6.290533	0.000000	-10.000000	-0.241667	20.933334	607.000000	1023.000000	1023.000000	2046.000000
21.600000	0.032451	19.178358	1.922228	6.398904	4.537004	6.320222	0.000000	-10.000000	-0.225000	19.966667	614.000000	1023.000000	1023.000000	2046.000000
21.620001	0.032128	18.987835	2.229674	6.273526	4.347842	6.136792	0.000000	-10.000000	-0.208333	18.733334	620.833313	1023.000000	1023.000000	2046.000000
21.639999	0.033567	19.838013	2.380761	6.445246	4.682828	6.329178	0.000000	-10.000000	-0.166667	17.549999	627.333313	1023.000000	1023.000000	2046.000000
21.660000	0.033697	19.914896	2.635223	6.520646	4.510801	6.248226	0.000000	-10.000000	-0.133333	16.033333	633.500000	1023.000000	1023.000000	2046.000000
21.680000	0.035338	20.884485	2.692378	6.769080	4.859511	6.563517	0.000000	-10.000000	-0.108333	14.650001	639.166687	1023.000000	1023.000000	2046.000000
21.700001	0.035810	21.163591	2.943507	6.893934	4.749193	6.576956	0.000000	-10.000000	-0.083333	13.133333	644.333313	1023.000000	1023.000000	2046.000000
21.719999	0.037441	22.127600	3.042845	7.073843	5.133111	6.877800	0.000000	-10.000000	-0.066667	11.783334	648.833313	1023.000000	1023.000000	2046.000000
21.740000	0.037795	22.336578	3.326090	7.159466	5.071389	6.779633	0.000000	-10.000000	-0.033333	10.116667	653.000000	1023.000000	1023.000000	2046.000000
21.760000	0.039390	23.279406	3.518552	7.311224	5.367315	7.082315	0.000000	-10.000000	-0.016667	8.066667	656.666687	1023.000000	1023.000000	2046.000000
21.780001	0.040030	23.657633	3.770320	7.542871	5.392465	6.951977	0.000000	-10.000000	0.000000	5.833333	659.833313	1023.000000	1023.000000	2046.000000
21.799999	0.040850	24.142094	3.858978	7.620753	5.538597	7.123766	0.000000	-10.000000	0.008333	3.083333	662.166687	1023.000000	1023.000000	2046.000000
21.820000	0.041451	24.497458	4.063087	7.793869	5.579445	7.061055	0.000000	-10.000000	0.016667	0.583333	663.500000	1023.000000	1023.000000	2046.000000
21.840000	0.041684	24.635496	4.139926	7.755050	5.574759	7.165760	0.000000	-10.000000	0.025000	-1.516667	664.000000	1023.000000	1023.000000	2046.000000
21.860001	0.042872	25.337332	4.347943	8.006894	5.781058	7.201437	0.000000	-10.000000	0.016667	-2.850000	664.000000	1023.000000	1023.000000	2046.000000
21.879999	0.043021	25.425386	4.534904	8.020757	5.730602	7.139123	0.000000	-10.000000	0.016667	-4.000000	664.000000	1023.000000	1023.000000	2046.000000
21.900000	0.045104	26.656311	4.771820	8.306998	6.117542	7.459950	0.000000	-10.000000	0.016667	-5.050000	664.000000	1023.000000	1023.000000	2046.000000
21.920000	0.045571	26.932199	5.073412	8.425446	5.971256	7.462085	0.000000	-10.000000	0.025000	-5.850000	664.000000	1023.000000	1023.000000	2046.000000
21.940001	0.047079	27.823793	5.194204	8.539627	6.263819	7.826144	0.000000	-10.000000	0.033333	-6.433333	664.000000	1023.000000	1023.000000	2046.000000
21.959999	0.046937	27.740032	5.418208	8.565841	6.093992	7.661992	0.000000	-10.000000	0.041667	-7.116667	664.000000	1023.000000	1023.000000	2046.000000
21.980000	0.047617	28.141901	5.441992	8.536366	6.325259	7.838285	0.000000	-10.000000	0.050000	-7.833333	664.000000	1023.000000	1023.000000	2046.000000
22.000000	0.046598	27.539642	5.610803	8.341386	5.918625	7.668828	0.000000	-10.000000	0.050000	-8.533334	664.000000	1023.000000	1023.000000	2046.000000
22.020000	0.046051	27.216169	5.271531	8.362617	5.981314	7.600708	0.000000	-10.000000	0.058333	-9.166667	660.666687	1023.000000	1023.000000	2046.000000
22.040001	0.044571	26.341642	4.944145	8.463186	5.879797	7.054514	0.000000	-10.000000	0.066667	-9.800000	653.000000	1023.000000	1023.000000	2046.000000
22.059999	0.043081	25.460817	4.578125	8.391314	5.741900	6.749478	0.000000	-10.000000	0.075000	-10.533334	644.333313	1023.000000	1023.000000	2046.000000
22.080000	0.041256	24.382006	4.243191	8.234589	5.593256	6.310971	0.000000	-10.000000	0.083333	-11.066667	637.666687	1023.000000	1023.000000	2046.000000
22.100000	0.037630	22.239199	3.521753	7.841007	5.160313	5.716125	0.000000	-10.000000	0.091667	-11.783334	634.000000	1023.000000	1023.000000	2046.000000
22.120001	0.035060	20.720535	2.805649	7.708510	4.907259	5.299118	0.000000	-10.000000	0.108333	-12.383334	630.000000	1023.000000	1023.000000	2046.000000
22.139999	0.031420	18.569311	1.962421	7.337162	4.438927	4.830802	0.000000	-10.000000	0.108333	-12.950001	626.000000	1023.000000	1023.000000	2046.000000
22.160000	0.029804	17.613993	1.348590	7.244269	4.321957	4.699177	0.000000	-10.000000	0.116667	-13.116667	621.666687	1023.000000	1023.000000	2046.000000
22.180000	0.027034	15.976830	0.861298	7.008816	3.814322	4.292394	0.000000	-10.000000	0.116667	-13.100000	618.666687	1023.000000	1023.000000	2046.000000
22.200001	0.026173	15.468276	0.409350	6.935421	3.774834	4.348670	0.000000	-10.000000	0.125000	-13.283334	614.166687	1023.000000	1023.000000	2046.000000
22.219999	0.024676	14.583742	0.110857	6.973740	3.410316	4.088829	0.000000	-10.000000	0.116667	-13.583334	609.833313	1023.000000	1023.000000	2046.000000
22.240000	0.023857	14.099501	-0.280993	6.929023	3.255465	4.196004	0.000000	-10.000000	0.133333	-14.050000	603.833313	1023.000000	1023.000000	2046.000000
22.260000	0.023070	13.634405	-0.570022	7.057065	3.062479	4.084883	0.000000	-10.000000	0.158333	-14.483334	599.166687	1023.000000	1023.000000	2046.000000
22.280001	0.021792	12.879140	-0.937654	6.898007	2.783760	4.135027	0.000000	-10.000000	0.191667	-15.083333	594.333313	1023.000000	1023.000000	2046.000000
22.299999	0.021489	12.699866	-1.150412	6.989797	2.691510	4.168973	0.000000	-10.000000	0.208333	-15.750000	589.333313	1023.000000	1023.000000	2046.000000
22.320000	0.020233	11.957670	-1.431446	6.761950	2.448950	4.178216	0.000000	-10.000000	0.208333	-16.466667	584.000000	1023.000000	1023.000000	2046.000000
22.340000	0.020310	12.003128	-1.462824	6.808111	2.453398	4.204442	0.000000	-10.000000	0.225000	-17.166666	578.333313	1023.000000	1023.000000	2046.000000
22.360001	0.018980	11.217276	-1.449518	6.296220	2.195180	4.175393	0.000000	-10.000000	0.241667	-17.799999	572.500000	1023.000000	1023.000000	2046.000000
22.379999	0.019055	11.261479	-1.252949	5.940755	2.341470	4.232203	0.000000	-10.000000	0.275000	-18.516666	566.500000	1023.000000	1023.000000	2046.000000
22.400000	0.018127	10.713204	-1.016006	5.386685	2.206199	4.136326	0.000000	-10.000000	0.308333	-19.366667	560.500000	1023.000000	1023.000000	2046.000000
22.420000	0.018841	11.134939	-0.646904	5.103264	2.488818	4.189762	0.000000	-10.000000	0.333333	-19.966667	554.166687	1023.000000	1023.000000	2046.000000
22.440001	0.018015	10.646647	-0.243614	4.606028	2.398039	3.886195	0.000000	-10.000000	0.350000	-20.566668	547.500000	1023.000000	1023.000000	2046.000000
22.459999	0.018537	10.955250	0.077025	4.231704	2.829894	3.816627	0.000000	-10.000000	0.366667	-21.050001	540.666687	1023.000000	1023.000000	2046.000000
22.480000	0.017486	10.334254	0.471190	3.767951	2.759342	3.335770	0.000000	-10.000000	0.383333	-21.866667	533.666687	1023.000000	1023.000000	2046.000000
22.500000	0.016952	10.018867	0.613569	3.317057	2.881315	3.206925	0.000000	-10.000000	0.400000	-22.500000	526.500000	1023.000000	1023.000000	2046.000000
22.520000	0.016001	9.456342	0.844429	3.025458	2.785548	2.800907	0.000000	-10.000000	0.400000	-23.066668	518.833313	1023.000000	1023.000000	2046.000000
22.540001	0.014409	8.515844	0.890596	2.513038	2.644370	2.467840	0.000000	-10.000000	0.433333	-23.700001	511.000000	1023.000000	1023.000000	2046.000000
22.559999	0.014008	8.278728	1.082116	2.272232	2.640735	2.283646	0.000000	-10.000000	0.466667	-24.300001	503.000000	1023.000000	1023.000000	2046.000000
22.580000	0.012396	7.326022	1.133949	2.016811	2.373221	1.802040	0.000000	-10.000000	0.500000	-24.933334	495.000000	1023.000000	1023.000000	2046.000000
22.600000	0.012586	7.438033	1.229884	1.983014	2.452450	1.772685	0.000000	-10.000000	0.500000	-25.283333	486.666656	1023.000000	1023.000000	2046.000000
22.620001	0.011337	6.700087	1.228423	1.762779	2.235904	1.472980	0.000000	-10.000000	0.500000	-25.533333	478.333344	1023.000000	1023.000000	2046.000000
22.639999	0.011587	6.848156	1.263393	1.655873	2.417768	1.511122	0.000000	-10.000000	0.500000	-25.616667	469.666656	1023.000000	1023.000000	2046.000000
22.660000	0.010552	6.236403	1.376841	1.439380	2.214583	1.205599	0.000000	-10.000000	0.508333	-25.700001	461.166656	1023.000000	1023.000000	2046.000000
22.680000	0.010583	6.254818	1.435917	1.245308	2.357834	1.215760	0.000000	-10.000000	0.516667	-25.650000	452.500000	1023.000000	1023.000000	2046.000000
22.700001	0.010000	5.909758	1.601843	1.133478	2.206506	0.967931	0.000000	-10.000000	0.516667	-25.600000	444.000000	1023.000000	1023.000000	2046.000000
22.719999	0.009513	5.622368	1.552222	0.929837	2.296147	0.844161	0.000000	-10.000000	0.508333	-25.550001	435.500000	1023.000000	1023.000000	2046.000000
22.740000	0.009467	5.594831	1.617007	0.958365	2.366570	0.652889	0.000000	-10.000000	0.500000	-25.683334	427.000000	1023.000000	1023.000000	2046.000000
22.760000	0.008162	4.823895	1.570754	0.684959	2.190027	0.378154	0.000000	-10.000000	0.500000	-25.700001	418.500000	1023.000000	1023.000000	2046.000000
22.780001	0.008365	4.943709	1.623175	0.660099	2.320593	0.339842	0.000000	-10.000000	0.508333	-25.716667	409.833344	1023.000000	1023.000000	2046.000000
22.799999	0.007349	4.343138	1.683933	0.497100	2.137687	0.024418	0.000000	-10.000000	0.516667	-25.799999	401.333344	1023.000000	1023.000000	2046.000000
22.820000	0.008192	4.841506	1.821619	0.534566	2.350518	0.134803	0.000000	-10.000000	0.516667	-26.033333	392.666656	1023.000000	1023.000000	2046.000000
22.840000	0.008372	4.948097	2.048656	0.575907	2.258471	0.065061	0.000000	-10.000000	0.516667	-25.900000	384.000000	1023.000000	1023.000000	2046.000000
22.860001	0.008823	5.214520	2.065879	0.557468	2.377031	0.214142	0.000000	-10.000000	0.508333	-25.766666	375.333344	1023.000000	1023.000000	2046.000000
22.879999	0.009089	5.371852	2.292543	0.562696	2.329028	0.187585	0.000000	-10.000000	0.508333	-25.616667	366.666656	1023.000000	1023.000000	2046.000000
22.900000	0.007770	4.592072	2.307763	0.218337	2.061378	0.004594	0.000000	-10.000000	0.508333	-25.500000	358.166656	1023.000000	1023.000000	2046.000000
22.920000	0.007553	4.463724	2.341067	0.134345	2.040726	-0.052414	0.000000	-10.000000	0.508333	-25.549999	349.500000	1023.000000	1023.000000	2046.000000
22.940001	0.006200	3.663906	2.189565	0.015802	1.851968	-0.393429	0.000000	-10.000000	0.516667	-25.350000	341.000000	1023.000000	1023.000000	2046.000000
22.959999	0.005134	3.034166	1.741847	-0.056974	1.974236	-0.624944	0.000000	-10.000000	0.516667	-25.500000	332.500000	1023.000000	1023.000000	2046.000000
22.980000	0.002749	1.624523	1.359946	-0.159366	1.653273	-1.229330	0.000000	-10.000000	0.516667	-25.533335	324.166656	1023.000000	1023.000000	2046.000000
23.000000	0.000220	0.129812	0.823014	-0.484192	1.391262	-1.600273	0.000000	-10.000000	0.508333	-25.533335	315.666656	1023.000000	1023.000000	2046.000000
23.020000	-0.002248	-1.328338	0.314775	-0.711721	1.113166	-2.044559	0.000000	-10.000000	0.500000	-25.433334	307.166656	1023.000000	1023.000000	2046.000000
23.040001	-0.005757	-3.402541	-0.467921	-0.909176	0.737032	-2.762476	0.000000	-10.000000	0.500000	-25.050001	298.500000	1023.000000	1023.000000	2046.000000
23.059999	-0.008342	-4.930210	-1.241425	-0.944314	0.475912	-3.220382	0.000000	-10.000000	0.483333	-24.633333	290.166656	1023.000000	1023.000000	2046.000000
23.080000	-0.011916	-7.042624	-2.058922	-1.131456	-0.056393	-3.795852	0.000000	-10.000000	0.466667	-24.066668	282.000000	1023.000000	1023.000000	2046.000000
23.100000	-0.013725	-8.111754	-2.690467	-1.227224	-0.245690	-3.948374	0.000000	-10.000000	0.433333	-23.366667	274.000000	1023.000000	1023.000000	2046.000000
23.120001	-0.016406	-9.695987	-3.208639	-1.429384	-0.749954	-4.308010	0.000000	-10.000000	0.416667	-22.900000	266.166656	1023.000000	1023.000000	2046.000000
23.139999	-0.017753	-10.491743	-3.743209	-1.514711	-0.878809	-4.355013	0.000000	-10.000000	0.400000	-22.683334	258.500000	1023.000000	1023.000000	2046.000000
23.160000	-0.019505	-11.527637	-4.148019	-1.552649	-1.210137	-4.616833	0.000000	-10.000000	0.400000	-22.633333	250.833328	1023.000000	1023.000000	2046.000000
23.180000	-0.020900	-12.351912	-4.614214	-1.678281	-1.423506	-4.635910	0.000000	-10.000000	0.391667	-22.566668	243.333328	1023.000000	1023.000000	2046.000000
23.200001	-0.021879	-12.930203	-4.866654	-1.681278	-1.702237	-4.680035	0.000000	-10.000000	0.375000	-22.400002	235.666672	1023.000000	1023.000000	2046.000000
23.219999	-0.023498	-13.887550	-5.279583	-1.877534	-1.941109	-4.789325	0.000000	-10.000000	0.366667	-22.216667	228.333328	1023.000000	1023.000000	2046.000000
23.240000	-0.023799	-14.065424	-5.474208	-1.849709	-2.008337	-4.733171	0.000000	-10.000000	0.358333	-22.133333	220.833328	1023.000000	1023.000000	2046.000000
23.260000	-0.025054	-14.807171	-5.695117	-2.091820	-2.260003	-4.760230	0.000000	-10.000000	0.358333	-21.900000	213.500000	1023.000000	1023.000000	2046.000000
23.280001	-0.025338	-14.974737	-5.681016	-2.178198	-2.363460	-4.752063	0.000000	-10.000000	0.350000	-21.800001	206.166672	1023.000000	1023.000000	2046.000000
23.299999	-0.026488	-15.654683	-5.753792	-2.643806	-2.515273	-4.741812	0.000000	-10.000000	0.350000	-21.433334	199.000000	1023.000000	1023.000000	2046.000000
23.320000	-0.026233	-15.503726	-5.577351	-2.933169	-2.353664	-4.639543	0.000000	-10.000000	0.350000	-21.466667	191.833328	1023.000000	1023.000000	2046.000000
23.340000	-0.027118	-16.026701	-5.355360	-3.464532	-2.472954	-4.733855	0.000000	-10.000000	0.350000	-21.333334	184.666672	1023.000000	1023.000000	2046.000000
23.360001	-0.026801	-15.839503	-5.061992	-3.847274	-2.200081	-4.730156	0.000000	-10.000000	0.350000	-21.183334	177.500000	1023.000000	1023.000000	2046.000000
23.379999	-0.027306	-16.138098	-4.727938	-4.325925	-2.102488	-4.981747	0.000000	-10.000000	0.350000	-20.783333	170.500000	1023.000000	1023.000000	2046.000000
23.400000	-0.027996	-16.545351	-4.497313	-4.847163	-1.966246	-5.234629	0.000000	-10.000000	0.341667	-20.566668	163.500000	1023.000000	1023.000000	2046.000000
23.420000	-0.028556	-16.876591	-4.215547	-5.263821	-1.895364	-5.501858	0.000000	-10.000000	0.333333	-20.333334	156.500000	1023.000000	1023.000000	2046.000000
23.440001	-0.030021	-17.742701	-4.110949	-5.723476	-2.052070	-5.856206	0.000000	-10.000000	0.316667	-20.183334	149.666672	1023.000000	1023.000000	2046.000000
23.459999	-0.030321	-17.919739	-3.976115	-6.008300	-1.984036	-5.951288	0.000000	-10.000000	0.308333	-19.750000	143.000000	1023.000000	1023.000000	2046.000000
23.480000	-0.031816	-18.803072	-3.881255	-6.340602	-2.272919	-6.308296	0.000000	-10.000000	0.283333	-19.350000	136.500000	1023.000000	1023.000000	2046.000000
23.500000	-0.032230	-19.048058	-3.866899	-6.494464	-2.259650	-6.427044	0.000000	-10.000000	0.258333	-18.900000	130.000000	1023.000000	1023.000000	2046.000000
23.520000	-0.033037	-19.524672	-3.776949	-6.602951	-2.486442	-6.658329	0.000000	-10.000000	0.225000	-18.366667	123.666664	1023.000000	1023.000000	2046.000000
23.540001	-0.033726	-19.932281	-3.903417	-6.707423	-2.550476	-6.770966	0.000000	-10.000000	0.216667	-17.866667	117.500000	1023.000000	1023.000000	2046.000000
23.559999	-0.033655	-19.889944	-3.847427	-6.714365	-2.580677	-6.747477	0.000000	-10.000000	0.225000	-17.299999	111.500000	1023.000000	1023.000000	2046.000000
23.580000	-0.034430	-20.348288	-3.908927	-6.827418	-2.701941	-6.910000	0.000000	-10.000000	0.225000	-17.100000	105.833336	1023.000000	1023.000000	2046.000000
23.600000	-0.033942	-20.059732	-3.879161	-6.799208	-2.565002	-6.816362	0.000000	-10.000000	0.216667	-16.833334	100.166664	1023.000000	1023.000000	2046.000000
23.620001	-0.034555	-20.421795	-3.866422	-6.865121	-2.724328	-6.965924	0.000000	-10.000000	0.208333	-16.550001	94.666664	1023.000000	1023.000000	2046.000000
23.639999	-0.034153	-20.184610	-3.841856	-6.826405	-2.609878	-6.906472	0.000000	-10.000000	0.208333	-16.116667	89.000000	1023.000000	1023.000000	2046.000000
23.660000	-0.034314	-20.279537	-3.738578	-6.840089	-2.731413	-6.969457	0.000000	-10.000000	0.200000	-15.800000	83.666664	1023.000000	1023.000000	2046.000000
23.680000	-0.034484	-20.379835	-3.787948	-6.877383	-2.694527	-7.019978	0.000000	-10.000000	0.175000	-15.350000	78.333336	1023.000000	1023.000000	2046.000000
23.700001	-0.034277	-20.257904	-3.719227	-6.794185	-2.704329	-7.040162	0.000000	-10.000000	0.166667	-14.916667	73.166664	1023.000000	1023.000000	2046.000000
23.719999	-0.034720	-20.519407	-3.779764	-6.889960	-2.768999	-7.080683	0.000000	-10.000000	0.166667	-14.416667	68.000000	1023.000000	1023.000000	2046.000000
23.740000	-0.034272	-20.254770	-3.724411	-6.776977	-2.725894	-7.027489	0.000000	-10.000000	0.166667	-13.933333	63.166668	1023.000000	1023.000000	2046.000000
23.760000	-0.034866	-20.605593	-3.764819	-6.908672	-2.852355	-7.079746	0.000000	-10.000000	0.158333	-13.416667	58.500000	1023.000000	1023.000000	2046.000000
23.780001	-0.034349	-20.300392	-3.770963	-6.810515	-2.739176	-6.979738	0.000000	-10.000000	0.150000	-12.933333	54.166668	1023.000000	1023.000000	2046.000000
23.799999	-0.034989	-20.678345	-3.745086	-6.887033	-2.975124	-7.071102	0.000000	-10.000000	0.125000	-12.483334	50.000000	1023.000000	1023.000000	2046.000000
23.820000	-0.034332	-20.290354	-3.731023	-6.765614	-2.797437	-6.996280	0.000000	-10.000000	0.100000	-12.050000	46.000000	1023.000000	1023.000000	2046.000000
23.840000	-0.034340	-20.294973	-3.626276	-6.730430	-2.905353	-7.032914	0.000000	-10.000000	0.083333	-11.533334	42.000000	1023.000000	1023.000000	2046.000000
23.860001	-0.033414	-19.747856	-3.533188	-6.583429	-2.755061	-6.876178	0.000000	-10.000000	0.083333	-11.050000	38.000000	1023.000000	1023.000000	2046.000000
23.879999	-0.032391	-19.143131	-3.356664	-6.363347	-2.703362	-6.719758	0.000000	-10.000000	0.075000	-10.516666	34.166668	1023.000000	1023.000000	2046.000000
23.900000	-0.032577	-19.252747	-3.417679	-6.324840	-2.783139	-6.727088	0.000000	-10.000000	0.058333	-10.083333	30.500000	1023.000000	1023.000000	2046.000000
23.920000	-0.031930	-18.870548	-3.373381	-6.031527	-2.671644	-6.793995	0.000000	-10.000000	0.050000	-9.633333	27.166666	1023.000000	1023.000000	2046.000000
23.940001	-0.033000	-19.503082	-3.286976	-6.260539	-3.134486	-6.821080	0.000000	-10.000000	0.050000	-9.066667	24.000000	1023.000000	1023.000000	2046.000000
23.959999	-0.032984	-19.493828	-3.365805	-6.303329	-3.087113	-6.737581	0.000000	-10.000000	0.050000	-8.433333	21.000000	1023.000000	1023.000000	2046.000000
23.980000	-0.032323	-19.103052	-3.289180	-6.078996	-3.118243	-6.616634	0.000000	-10.000000	0.050000	-7.866667	18.166666	1023.000000	1023.000000	2046.000000
24.000000	-0.032697	-19.324060	-3.519648	-6.012644	-3.040665	-6.751105	0.000000	-10.000000	0.050000	-7.700000	15.500000	1023.000000	1023.000000	2046.000000
24.020000	-0.033224	-19.635567	-3.687455	-6.040497	-2.990419	-6.917196	0.000000	-10.000000	0.041667	-7.783333	13.000000	1023.000000	1023.000000	2046.000000
24.040001	-0.035432	-20.940212	-4.090609	-6.216495	-3.301956	-7.331153	0.000000	-10.000000	0.025000	-7.600000	10.333333	1023.000000	1023.000000	2046.000000
24.059999	-0.037446	-22.130846	-4.717373	-6.339779	-3.478964	-7.594731	0.000000	-10.000000	0.016667	-6.950000	7.833333	1023.000000	1023.000000	2046.000000
24.080000	-0.040175	-23.743715	-5.419230	-6.334921	-3.859545	-8.130020	0.000000	-10.000000	0.008333	-5.800000	5.500000	1023.000000	1023.000000	2046.000000
24.100000	-0.042774	-25.279249	-6.276711	-6.363901	-4.125308	-8.513329	0.000000	-10.000000	0.008333	-4.600000	3.500000	1023.000000	1023.000000	2046.000000
24.120001	-0.044691	-26.412416	-6.908020	-6.289756	-4.489408	-8.725234	0.000000	-10.000000	0.000000	-3.500000	1.833333	1023.000000	1023.000000	2046.000000
24.139999	-0.046946	-27.745365	-7.574229	-6.384167	-4.844477	-8.942492	0.000000	-10.000000	0.000000	-2.800000	0.666667	1023.000000	1023.000000	2046.000000
24.160000	-0.047724	-28.205173	-7.963120	-6.360857	-4.991892	-8.889305	0.000000	-10.000000	0.008333	-2.650000	0.166667	1023.000000	1023.000000	2046.000000
24.180000	-0.049148	-29.046398	-8.425194	-6.367317	-5.250978	-9.002911	0.000000	-10.000000	0.016667	-2.766667	0.000000	1023.000000	1023.000000	2046.000000
24.200001	-0.049363	-29.173279	-8.796869	-6.198185	-5.218558	-8.959667	0.000000	-10.000000	0.016667	-3.450000	-0.833333	1023.000000	1023.000000	2046.000000
24.219999	-0.050150	-29.638426	-9.028478	-6.130062	-5.529421	-8.950465	0.000000	-10.000000	0.016667	-4.116667	-2.000000	1023.000000	1023.000000	2046.000000
24.240000	-0.050706	-29.967203	-9.349064	-6.090080	-5.634321	-8.893739	0.000000	-10.000000	0.016667	-4.783333	-3.833333	1023.000000	1023.000000	2046.000000
24.260000	-0.050721	-29.976120	-9.469878	-6.015036	-5.756353	-8.734853	0.000000	-10.000000	0.016667	-4.800000	-5.500000	1023.000000	1023.000000	2046.000000
24.280001	-0.051352	-30.348888	-9.693471	-6.004014	-5.919611	-8.731792	0.000000	-10.000000	0.008333	-4.533333	-7.166667	1023.000000	1023.000000	2046.000000
24.299999	-0.051000	-30.140718	-9.793714	-5.966918	-5.836535	-8.543551	0.000000	-10.000000	0.016667	-4.066667	-8.666667	1023.000000	1023.000000	2046.000000
24.320000	-0.050925	-30.096832	-9.685089	-6.061298	-5.982181	-8.368264	0.000000	-10.000000	0.025000	-3.600000	-10.000000	1023.000000	1023.000000	2046.000000
24.340000	-0.051065	-30.179489	-9.623080	-6.323865	-5.985348	-8.247195	0.000000	-10.000000	0.025000	-3.233333	-11.333333	1023.000000	1023.000000	2046.000000
24.360001	-0.049970	-29.532553	-9.265103	-6.535971	-5.780060	-7.951418	0.000000	-10.000000	0.016667	-3.050000	-12.500000	1023.000000	1023.000000	2046.000000
24.379999	-0.049480	-29.242537	-8.833450	-6.824375	-5.652276	-7.932436	0.000000	-10.000000	0.000000	-1.816667	-13.333333	1023.000000	1023.000000	2046.000000
24.400000	-0.048530	-28.681515	-8.338628	-7.190816	-5.336624	-7.815446	0.000000	-10.000000	-0.025000	0.700000	-13.833333	1023.000000	1023.000000	2046.000000
24.420000	-0.047401	-28.014006	-7.701260	-7.571419	-5.038472	-7.702855	0.000000	-10.000000	-0.066667	4.883334	-14.000000	1023.000000	1023.000000	2046.000000
24.440001	-0.046994	-27.773384	-7.320594	-7.909264	-4.735288	-7.808239	0.000000	-10.000000	-0.116667	9.333334	-14.000000	1023.000000	1023.000000	2046.000000
24.459999	-0.045793	-27.063700	-6.864517	-8.037447	-4.434481	-7.727254	0.000000	-10.000000	-0.175000	13.366667	-14.000000	1023.000000	1023.000000	2046.000000
24.480000	-0.045113	-26.661919	-6.512183	-8.081218	-4.375382	-7.693135	0.000000	-10.000000	-0.250000	16.833334	-14.000000	1023.000000	1023.000000	2046.000000
24.500000	-0.044085	-26.054243	-6.176434	-8.143803	-4.208963	-7.525043	0.000000	-10.000000	-0.333333	19.633333	-7.833333	1023.000000	1023.000000	2046.000000
24.520000	-0.042793	-25.290432	-5.843565	-8.045015	-4.051452	-7.350399	0.000000	-10.000000	-0.408333	22.483334	5.166667	1023.000000	1023.000000	2046.000000
24.540001	-0.041854	-24.735550	-5.623693	-7.960486	-3.944299	-7.207072	0.000000	-10.000000	-0.491667	25.050001	20.833334	1023.000000	1023.000000	2046.000000
24.559999	-0.039872	-23.564613	-5.285501	-7.656075	-3.797117	-6.825921	0.000000	-10.000000	-0.558333	27.200001	33.333332	1023.000000	1023.000000	2046.000000
24.580000	-0.038613	-22.820112	-5.121280	-7.400139	-3.744674	-6.554018	0.000000	-10.000000	-0.616667	28.833334	42.166668	1023.000000	1023.000000	2046.000000
24.600000	-0.036415	-21.521116	-4.905612	-7.061175	-3.460349	-6.093980	0.000000	-10.000000	-0.633333	29.833334	51.666668	1023.000000	1023.000000	2046.000000
24.620001	-0.034260	-20.247372	-4.606061	-6.697269	-3.279170	-5.664872	0.000000	-10.000000	-0.650000	30.766666	61.500000	1023.000000	1023.000000	2046.000000
24.639999	-0.032340	-19.112715	-4.329152	-6.444942	-3.044607	-5.294015	0.000000	-10.000000	-0.683333	31.633333	71.500000	1023.000000	1023.000000	2046.000000
24.660000	-0.029561	-17.470844	-3.892807	-6.065028	-2.716460	-4.796549	0.000000	-10.000000	-0.733333	32.650002	81.833336	1023.000000	1023.000000	2046.000000
24.680000	-0.027618	-16.322296	-3.497095	-5.738859	-2.582554	-4.503788	0.000000	-10.000000	-0.750000	33.350002	92.500000	1023.000000	1023.000000	2046.000000
24.700001	-0.024952	-14.746393	-3.197550	-5.366555	-2.150305	-4.031984	0.000000	-10.000000	-0.750000	34.033333	103.500000	1023.000000	1023.000000	2046.000000
24.719999	-0.022680	-13.403705	-2.771124	-5.001833	-2.005743	-3.625004	0.000000	-10.000000	-0.758333	34.316669	114.666664	1023.000000	1023.000000	2046.000000
24.740000	-0.020393	-12.052175	-2.464567	-4.633255	-1.699628	-3.254725	0.000000	-10.000000	-0.791667	35.033333	126.166664	1023.000000	1023.000000	2046.000000
24.760000	-0.017585	-10.392875	-2.066211	-4.215168	-1.364023	-2.747473	0.000000	-10.000000	-0.825000	35.266666	137.666672	1023.000000	1023.000000	2046.000000
24.780001	-0.015701	-9.279246	-1.788368	-3.828199	-1.194025	-2.468654	0.000000	-10.000000	-0.850000	35.583332	149.333328	1023.000000	1023.000000	2046.000000
24.799999	-0.012929	-7.641196	-1.442053	-3.434232	-0.842744	-1.922167	0.000000	-10.000000	-0.850000	35.900002	161.000000	1023.000000	1023.000000	2046.000000
24.820000	-0.010948	-6.470311	-1.144512	-3.062792	-0.674975	-1.588033	0.000000	-10.000000	-0.850000	35.816666	173.000000	1023.000000	1023.000000	2046.000000
24.840000	-0.008754	-5.173426	-0.930202	-2.676649	-0.360552	-1.206022	0.000000	-10.000000	-0.841667	36.066666	185.000000	1023.000000	1023.000000	2046.000000
24.860001	-0.006526	-3.857001	-0.547902	-2.377231	-0.218877	-0.712991	0.000000	-10.000000	-0.841667	36.016666	197.000000	1023.000000	1023.000000	2046.000000
24.879999	-0.004738	-2.800259	-0.389288	-2.026852	0.051355	-0.435474	0.000000	-10.000000	-0.825000	36.383331	209.000000	1023.000000	1023.000000	2046.000000
24.900000	-0.002244	-1.326304	-0.035369	-1.658547	0.303158	0.064455	0.000000	-10.000000	-0.825000	36.416668	221.000000	1023.000000	1023.000000	2046.000000
24.920000	-0.000593	-0.350488	0.202778	-1.379899	0.454183	0.372449	0.000000	-10.000000	-0.825000	36.466667	233.333328	1023.000000	1023.000000	2046.000000
24.940001	0.001988	1.174901	0.508842	-0.927272	0.818698	0.774634	0.000000	-10.000000	-0.841667	36.633335	245.666672	1023.000000	1023.000000	2046.000000
24.959999	0.003683	2.176489	0.749349	-0.586011	0.948171	1.064979	0.000000	-10.000000	-0.825000	36.450001	258.000000	1023.000000	1023.000000	2046.000000
24.980000	0.005517	3.260337	0.912620	-0.202087	1.226577	1.323226	0.000000	-10.000000	-0.816667	36.316666	270.000000	1023.000000	1023.000000	2046.000000
25.000000	0.006727	3.975541	1.079198	0.105676	1.302871	1.487797	0.000000	-10.000000	-0.825000	36.000000	282.000000	1023.000000	1023.000000	2046.000000
25.020000	0.007236	4.276189	1.036684	0.314439	1.393085	1.531981	0.000000	-10.000000	-0.850000	36.266666	294.000000	1023.000000	1023.000000	2046.000000
25.040001	0.008630	5.100507	1.247245	0.596829	1.475200	1.781234	0.000000	-10.000000	-0.866667	36.466667	306.000000	1023.000000	1023.000000	2046.000000
25.059999	0.009338	5.518883	1.351960	0.804314	1.438817	1.923793	0.000000	-10.000000	-0.858333	36.600002	318.333344	1023.000000	1023.000000	2046.000000
25.080000	0.011021	6.513391	1.534011	1.081780	1.579758	2.317842	0.000000	-10.000000	-0.833333	36.566666	330.666656	1023.000000	1023.000000	2046.000000
25.100000	0.013200	7.801341	1.725450	1.522292	1.695724	2.857875	0.000000	-10.000000	-0.816667	36.250000	343.000000	1023.000000	1023.000000	2046.000000
25.120001	0.015247	9.010843	1.653661	2.055076	2.091155	3.210951	0.000000	-10.000000	-0.825000	36.133335	355.000000	1023.000000	1023.000000	2046.000000
25.139999	0.016638	9.833087	1.676979	2.536105	2.293471	3.326532	0.000000	-10.000000	-0.841667	35.700001	367.000000	1023.000000	1023.000000	2046.000000
25.160000	0.016114	9.523426	1.400379	2.713130	2.355624	3.054293	0.000000	-10.000000	-0.841667	35.400002	379.000000	1023.000000	1023.000000	2046.000000
25.180000	0.014634	8.648713	0.851353	2.759567	2.339077	2.698716	0.000000	-10.000000	-0.816667	35.116665	387.000000	1023.000000	1023.000000	2046.000000
25.200001	0.012722	7.518606	0.223064	2.792355	1.982923	2.520264	0.000000	-10.000000	-0.791667	34.983334	398.666656	1023.000000	1023.000000	2046.000000
25.219999	0.011012	6.508291	-0.532252	2.894047	1.830890	2.315606	0.000000	-10.000000	-0.758333	34.416668	410.333344	1023.000000	1023.000000	2046.000000
25.240000	0.010352	6.117851	-1.025885	2.961339	1.720368	2.462029	0.000000	-10.000000	-0.725000	33.933334	425.666656	1023.000000	1023.000000	2046.000000
25.260000	0.009844	5.817850	-1.425693	3.078263	1.586271	2.579010	0.000000	-10.000000	-0.691667	33.483334	437.166656	1023.000000	1023.000000	2046.000000
25.280001	0.010201	6.028883	-1.707788	3.329135	1.624694	2.782842	0.000000	-10.000000	-0.675000	33.116669	448.333344	1023.000000	1023.000000	2046.000000
25.299999	0.011020	6.513024	-1.805889	3.622623	1.561256	3.135034	0.000000	-10.000000	-0.675000	32.700001	459.500000	1023.000000	1023.000000	2046.000000
25.320000	0.011730	6.932435	-2.067278	4.080803	1.582662	3.336248	0.000000	-10.000000	-0.650000	32.033333	470.500000	1023.000000	1023.000000	2046.000000
25.340000	0.013022	7.695724	-2.200962	4.564337	1.677183	3.655166	0.000000	-10.000000	-0.633333	31.733334	481.333344	1023.000000	1023.000000	2046.000000
25.360001	0.014072	8.316390	-2.289861	4.957422	1.605951	4.042878	0.000000	-10.000000	-0.600000	31.300001	492.000000	1023.000000	1023.000000	2046.000000
25.379999	0.014855	8.779297	-2.496320	5.363486	1.654446	4.257685	0.000000	-10.000000	-0.583333	30.900002	502.333344	1023.000000	1023.000000	2046.000000
25.400000	0.016373	9.676652	-2.439303	5.726933	1.695353	4.693669	0.000000	-10.000000	-0.575000	30.383335	512.833313	1023.000000	1023.000000	2046.000000
25.420000	0.017360	10.259928	-2.467985	6.042177	1.734943	4.950793	0.000000	-10.000000	-0.550000	29.666668	523.166687	1023.000000	1023.000000	2046.000000
25.440001	0.018821	11.123408	-2.320379	6.182004	1.997013	5.264770	0.000000	-10.000000	-0.550000	29.100000	533.333313	1023.000000	1023.000000	2046.000000
25.459999	0.019842	11.726585	-1.976482	6.069164	2.032874	5.601029	0.000000	-10.000000	-0.525000	28.466667	543.000000	1023.000000	1023.000000	2046.000000
25.480000	0.021064	12.449000	-1.646000	5.997670	2.249235	5.848095	0.000000	-10.000000	-0.516667	28.183334	552.500000	1023.000000	1023.000000	2046.000000
25.500000	0.023155	13.684613	-1.113070	6.146056	2.517944	6.133683	0.000000	-10.000000	-0.483333	27.916668	562.000000	1023.000000	1023.000000	2046.000000
25.520000	0.024931	14.734431	-0.646387	6.152327	2.880476	6.348016	0.000000	-10.000000	-0.458333	27.566668	571.333313	1023.000000	1023.000000	2046.000000
25.540001	0.027061	15.993268	-0.016769	6.173001	3.381149	6.455886	0.000000	-10.000000	-0.416667	26.716667	580.666687	1023.000000	1023.000000	2046.000000
25.559999	0.028421	16.796566	0.588902	6.100447	3.645160	6.462057	0.000000	-10.000000	-0.383333	25.383333	589.666687	1023.000000	1023.000000	2046.000000
25.580000	0.029193	17.252903	0.978784	5.996039	3.930162	6.347918	0.000000	-10.000000	-0.341667	24.050001	598.500000	1023.000000	1023.000000	2046.000000
25.600000	0.030388	17.959309	1.479581	6.026966	4.006623	6.446138	0.000000	-10.000000	-0.291667	22.900002	606.666687	1023.000000	1023.000000	2046.000000
25.620001	0.030720	18.155666	1.681074	6.072497	4.076510	6.325583	0.000000	-10.000000	-0.233333	21.483334	614.500000	1023.000000	1023.000000	2046.000000
25.639999	0.031417	18.567694	1.938061	6.090817	4.246206	6.292610	0.000000	-10.000000	-0.175000	19.783335	621.833313	1023.000000	1023.000000	2046.000000
25.660000	0.031900	18.853148	2.212406	6.115121	4.193113	6.332506	0.000000	-10.000000	-0.133333	17.366667	628.833313	1023.000000	1023.000000	2046.000000
25.680000	0.032393	19.143974	2.301230	6.269928	4.339117	6.233699	0.000000	-10.000000	-0.091667	15.216667	635.000000	1023.000000	1023.000000	2046.000000
25.700001	0.033430	19.757370	2.520506	6.399755	4.452606	6.384502	0.000000	-10.000000	-0.058333	12.850000	640.333313	1023.000000	1023.000000	2046.000000
25.719999	0.033883	20.025034	2.608494	6.486013	4.480011	6.450517	0.000000	-10.000000	-0.025000	10.250000	644.833313	1023.000000	1023.000000	2046.000000
25.740000	0.034657	20.482088	2.749421	6.582688	4.675831	6.474149	0.000000	-10.000000	-0.008333	7.200000	648.833313	1023.000000	1023.000000	2046.000000
25.760000	0.035523	20.993965	3.067502	6.630803	4.684930	6.610730	0.000000	-10.000000	0.008333	3.750000	651.833313	1023.000000	1023.000000	2046.000000
25.780001	0.036027	21.291958	3.167680	6.746752	4.816931	6.560596	0.000000	-10.000000	0.025000	0.516667	653.833313	1023.000000	1023.000000	2046.000000
25.799999	0.036928	21.824537	3.387973	6.835401	5.006295	6.594869	0.000000	-10.000000	0.033333	-2.100000	654.666687	1023.000000	1023.000000	2046.000000
25.820000	0.037407	22.107460	3.573014	6.894979	4.982928	6.656538	0.000000	-10.000000	0.025000	-4.316667	655.000000	1023.000000	1023.000000	2046.000000
25.840000	0.037510	22.168222	3.615227	6.913518	5.086566	6.552910	0.000000	-10.000000	0.025000	-5.983334	655.000000	1023.000000	1023.000000	2046.000000
25.860001	0.038060	22.493706	3.815843	6.955894	5.112105	6.609864	0.000000	-10.000000	0.033333	-7.433333	655.000000	1023.000000	1023.000000	2046.000000
25.879999	0.038125	22.532152	3.867321	6.984739	5.155742	6.524350	0.000000	-10.000000	0.058333	-8.233334	655.000000	1023.000000	1023.000000	2046.000000
25.900000	0.039000	23.049217	4.107491	7.065821	5.317994	6.557911	0.000000	-10.000000	0.058333	-8.766666	655.000000	1023.000000	1023.000000	2046.000000
25.920000	0.040184	23.748667	4.396369	7.242003	5.394305	6.715991	0.000000	-10.000000	0.058333	-9.150001	655.000000	1023.000000	1023.000000	2046.000000
25.940001	0.041195	24.346197	4.575148	7.372859	5.591860	6.806330	0.000000	-10.000000	0.058333	-9.400001	655.000000	1023.000000	1023.000000	2046.000000
25.959999	0.042218	24.950603	4.844664	7.449124	5.618746	7.038069	0.000000	-10.000000	0.066667	-9.566667	647.666687	1023.000000	1023.000000	2046.000000
25.980000	0.042553	25.148544	4.915840	7.655238	5.712721	6.864746	0.000000	-10.000000	0.083333	-9.916667	639.166687	1023.000000	1023.000000	2046.000000
26.000000	0.042876	25.339449	5.150954	7.517188	5.725417	6.945890	0.000000	-10.000000	0.091667	-10.300000	629.500000	1023.000000	1023.000000	2046.000000
26.020000	0.041636	24.606771	5.153347	7.179837	5.377903	6.895685	0.000000	-10.000000	0.091667	-10.733334	625.833313	1023.000000	1023.000000	2046.000000
26.040001	0.040760	24.088949	4.842889	7.221473	5.419643	6.604946	0.000000	-10.000000	0.091667	-11.216667	622.333313	1023.000000	1023.000000	2046.000000
26.059999	0.039592	23.399036	4.568474	7.199652	5.327922	6.302989	0.000000	-10.000000	0.091667	-11.833334	618.666687	1023.000000	1023.000000	2046.000000
26.080000	0.038015	22.466980	4.181317	7.178944	5.218701	5.888018	0.000000	-10.000000	0.100000	-12.366667	614.833313	1023.000000	1023.000000	2046.000000
26.100000	0.036253	21.425287	3.868931	6.969378	5.091797	5.495182	0.000000	-10.000000	0.100000	-12.550000	610.500000	1023.000000	1023.000000	2046.000000
26.120001	0.033154	19.593975	3.265458	6.630111	4.700994	4.997413	0.000000	-10.000000	0.100000	-12.533333	607.500000	1023.000000	1023.000000	2046.000000
26.139999	0.030111	17.795609	2.512641	6.456434	4.427195	4.399339	0.000000	-10.000000	0.108333	-12.766666	603.166687	1023.000000	1023.000000	2046.000000
26.160000	0.027274	16.118971	1.882938	6.187244	3.950877	4.097913	0.000000	-10.000000	0.108333	-13.183333	598.833313	1023.000000	1023.000000	2046.000000
26.180000	0.024487	14.472058	1.109217	5.975006	3.661456	3.726379	0.000000	-10.000000	0.108333	-13.600000	594.500000	1023.000000	1023.000000	2046.000000
26.200001	0.022612	13.363801	0.585880	5.788855	3.473435	3.515630	0.000000	-10.000000	0.100000	-13.716666	590.000000	1023.000000	1023.000000	2046.000000
26.219999	0.020803	12.294684	0.227190	5.646803	3.044728	3.375963	0.000000	-10.000000	0.116667	-13.900000	585.333313	1023.000000	1023.000000	2046.000000
26.240000	0.019456	11.498492	-0.253025	5.605348	2.948957	3.197212	0.000000	-10.000000	0.133333	-14.083333	580.666687	1023.000000	1023.000000	2046.000000
26.260000	0.018638	11.015294	-0.508807	5.636616	2.666156	3.221329	0.000000	-10.000000	0.166667	-14.483334	577.500000	1023.000000	1023.000000	2046.000000
26.280001	0.017348	10.252800	-0.960132	5.642408	2.414274	3.156251	0.000000	-10.000000	0.183333	-15.100000	572.666687	1023.000000	1023.000000	2046.000000
26.299999	0.016647	9.838550	-1.268302	5.638041	2.323491	3.145320	0.000000	-10.000000	0.200000	-15.916667	566.000000	1023.000000	1023.000000	2046.000000
26.320000	0.015776	9.323419	-1.514471	5.568993	2.019248	3.249649	0.000000	-10.000000	0.200000	-16.500000	560.833313	1023.000000	1023.000000	2046.000000
26.340000	0.014996	8.862637	-1.786857	5.540226	1.931533	3.177735	0.000000	-10.000000	0.208333	-16.950001	555.166687	1023.000000	1023.000000	2046.000000
26.360001	0.014746	8.715053	-1.800652	5.462494	1.819063	3.234148	0.000000	-10.000000	0.208333	-17.300001	549.500000	1023.000000	1023.000000	2046.000000
26.379999	0.014013	8.281590	-1.801048	5.180689	1.658101	3.243848	0.000000	-10.000000	0.225000	-17.666668	542.000000	1023.000000	1023.000000	2046.000000
26.400000	0.013362	7.896954	-1.670814	4.719467	1.677787	3.170514	0.000000	-10.000000	0.241667	-18.033335	536.333313	1023.000000	1023.000000	2046.000000
26.420000	0.013184	7.791852	-1.393137	4.282563	1.674079	3.228348	0.000000	-10.000000	0.266667	-18.300001	532.500000	1023.000000	1023.000000	2046.000000
26.440001	0.012773	7.548831	-1.117862	3.863323	1.738594	3.064776	0.000000	-10.000000	0.266667	-18.550001	526.166687	1023.000000	1023.000000	2046.000000
26.459999	0.013177	7.787591	-0.753236	3.494771	2.073674	2.972382	0.000000	-10.000000	0.258333	-18.833334	519.833313	1023.000000	1023.000000	2046.000000
26.480000	0.012926	7.639558	-0.325500	2.981636	2.146250	2.837173	0.000000	-10.000000	0.250000	-19.083334	511.333344	1023.000000	1023.000000	2046.000000
26.500000	0.012262	7.246670	-0.062105	2.587348	2.374063	2.347363	0.000000	-10.000000	0.250000	-19.333334	507.166656	1023.000000	1023.000000	2046.000000
26.520000	0.011865	7.011940	0.313591	2.191775	2.389267	2.117308	0.000000	-10.000000	0.283333	-19.483334	502.833344	1023.000000	1023.000000	2046.000000
26.540001	0.010768	6.364174	0.434474	1.792305	2.264067	1.873329	0.000000	-10.000000	0.283333	-19.816668	496.166656	1023.000000	1023.000000	2046.000000
26.559999	0.009851	5.822176	0.527950	1.474501	2.329362	1.490362	0.000000	-10.000000	0.300000	-20.183334	487.333344	1023.000000	1023.000000	2046.000000
26.580000	0.008943	5.285397	0.804461	1.115091	2.059548	1.306297	0.000000	-10.000000	0.283333	-20.366667	480.666656	1023.000000	1023.000000	2046.000000
26.600000	0.008132	4.805849	0.808566	0.956989	2.004405	1.035888	0.000000	-10.000000	0.316667	-20.750000	473.833344	1023.000000	1023.000000	2046.000000
26.620001	0.007800	4.609900	0.885440	0.894023	2.012284	0.818155	0.000000	-10.000000	0.333333	-21.100000	469.166656	1023.000000	1023.000000	2046.000000
26.639999	0.007558	4.466695	0.980538	0.800270	1.878694	0.807193	0.000000	-10.000000	0.341667	-21.400002	462.166656	1023.000000	1023.000000	2046.000000
26.660000	0.007161	4.232062	0.906589	0.757893	1.976910	0.590669	0.000000	-10.000000	0.325000	-21.233334	455.000000	1023.000000	1023.000000	2046.000000
26.680000	0.007171	4.238131	1.042840	0.596003	2.005213	0.594075	0.000000	-10.000000	0.316667	-20.900002	445.500000	1023.000000	1023.000000	2046.000000
26.700001	0.007036	4.158310	1.199954	0.490104	1.851477	0.616775	0.000000	-10.000000	0.316667	-20.616667	438.333344	1023.000000	1023.000000	2046.000000
26.719999	0.007043	4.162400	1.206787	0.512508	1.990156	0.452948	0.000000	-10.000000	0.316667	-20.100000	433.833344	1023.000000	1023.000000	2046.000000
26.740000	0.007294	4.310750	1.372934	0.489189	2.004425	0.444201	0.000000	-10.000000	0.300000	-19.600000	429.500000	1023.000000	1023.000000	2046.000000
26.760000	0.007248	4.283638	1.404386	0.469464	1.988866	0.420922	0.000000	-10.000000	0.275000	-18.800001	423.000000	1023.000000	1023.000000	2046.000000
26.780001	0.007084	4.186469	1.423182	0.457038	2.074379	0.231870	0.000000	-10.000000	0.241667	-18.300001	416.666656	1023.000000	1023.000000	2046.000000
26.799999	0.007057	4.170832	1.530102	0.374718	2.019377	0.246635	0.000000	-10.000000	0.225000	-17.666668	408.500000	1023.000000	1023.000000	2046.000000
26.820000	0.006836	4.040267	1.531754	0.375794	2.016013	0.116706	0.000000	-10.000000	0.208333	-17.250000	400.666656	1023.000000	1023.000000	2046.000000
26.840000	0.007156	4.229004	1.724197	0.358037	2.105793	0.040977	0.000000	-10.000000	0.208333	-16.883335	394.833344	1023.000000	1023.000000	2046.000000
26.860001	0.007891	4.663383	1.933075	0.414912	2.136720	0.178675	0.000000	-10.000000	0.200000	-16.666668	391.166656	1023.000000	1023.000000	2046.000000
26.879999	0.008683	5.131654	2.075249	0.570172	2.340862	0.145370	0.000000	-10.000000	0.200000	-16.316668	387.500000	1023.000000	1023.000000	2046.000000
26.900000	0.009248	5.465364	2.285297	0.583706	2.337092	0.259269	0.000000	-10.000000	0.200000	-15.983334	382.000000	1023.000000	1023.000000	2046.000000
26.920000	0.009333	5.516039	2.312215	0.684366	2.392215	0.127243	0.000000	-10.000000	0.200000	-15.833333	376.666656	1023.000000	1023.000000	2046.000000
26.940001	0.008956	5.292717	2.539711	0.458377	2.228368	0.066261	0.000000	-10.000000	0.200000	-16.166666	369.500000	1023.000000	1023.000000	2046.000000
26.959999	0.008054	4.759957	2.512099	0.185317	2.038905	0.023635	0.000000	-10.000000	0.208333	-16.650000	362.166656	1023.000000	1023.000000	2046.000000
26.980000	0.007610	4.497706	2.344304	0.218241	2.228403	-0.293242	0.000000	-10.000000	0.216667	-17.083334	356.500000	1023.000000	1023.000000	2046.000000
27.000000	0.006279	3.710862	2.133775	0.084743	2.080394	-0.588049	0.000000	-10.000000	0.241667	-17.950001	350.666656	1023.000000	1023.000000	2046.000000
27.020000	0.004300	2.541008	1.640286	0.027717	2.008300	-1.135296	0.000000	-10.000000	0.258333	-18.650000	346.833344	1023.000000	1023.000000	2046.000000
27.040001	0.002201	1.301039	1.295498	-0.205952	1.719291	-1.507798	0.000000	-10.000000	0.283333	-19.450001	340.833344	1023.000000	1023.000000	2046.000000
27.059999	-0.000768	-0.454115	0.598907	-0.423059	1.450330	-2.080293	0.000000	-10.000000	0.275000	-19.700001	334.333344	1023.000000	1023.000000	2046.000000
27.080000	-0.003632	-2.146575	-0.008138	-0.593662	1.164072	-2.708847	0.000000	-10.000000	0.266667	-19.950001	327.833344	1023.000000	1023.000000	2046.000000
27.100000	-0.006853	-4.050079	-0.827343	-0.717364	0.660484	-3.165856	0.000000	-10.000000	0.250000	-20.133333	321.166656	1023.000000	1023.000000	2046.000000
27.120001	-0.009528	-5.631332	-1.634631	-0.792583	0.469554	-3.673672	0.000000	-10.000000	0.266667	-20.150000	316.666656	1023.000000	1023.000000	2046.000000
27.139999	-0.011724	-6.928863	-2.140308	-0.972687	-0.003858	-3.812010	0.000000	-10.000000	0.266667	-20.050001	310.000000	1023.000000	1023.000000	2046.000000
27.160000	-0.013689	-8.089938	-2.774657	-1.086696	-0.201561	-4.027025	0.000000	-10.000000	0.300000	-20.066668	303.333344	1023.000000	1023.000000	2046.000000
27.180000	-0.015159	-8.958770	-3.141493	-1.162442	-0.429160	-4.225675	0.000000	-10.000000	0.300000	-20.066668	296.666656	1023.000000	1023.000000	2046.000000
27.200001	-0.016598	-9.809215	-3.604695	-1.214350	-0.754566	-4.235604	0.000000	-10.000000	0.316667	-20.299999	289.833344	1023.000000	1023.000000	2046.000000
27.219999	-0.017828	-10.536588	-4.046306	-1.226868	-0.864736	-4.398678	0.000000	-10.000000	0.308333	-20.416666	283.000000	1023.000000	1023.000000	2046.000000
27.240000	-0.018816	-11.120050	-4.313183	-1.279521	-1.207244	-4.320101	0.000000	-10.000000	0.325000	-20.683334	276.166656	1023.000000	1023.000000	2046.000000
27.260000	-0.019925	-11.775475	-4.703393	-1.338710	-1.317509	-4.415862	0.000000	-10.000000	0.341667	-20.766666	269.333344	1023.000000	1023.000000	2046.000000
27.280001	-0.020599	-12.173932	-4.870512	-1.392466	-1.538864	-4.372090	0.000000	-10.000000	0.350000	-21.000000	262.500000	1023.000000	1023.000000	2046.000000
27.299999	-0.021413	-12.654935	-5.106337	-1.525056	-1.676847	-4.346695	0.000000	-10.000000	0.350000	-20.950001	255.500000	1023.000000	1023.000000	2046.000000
27.320000	-0.021864	-12.921676	-5.050165	-1.756280	-1.778779	-4.336452	0.000000	-10.000000	0.350000	-21.116667	248.500000	1023.000000	1023.000000	2046.000000
27.340000	-0.022600	-13.356528	-5.053801	-2.163368	-1.905093	-4.234266	0.000000	-10.000000	0.350000	-21.066668	241.333328	1023.000000	1023.000000	2046.000000
27.360001	-0.022974	-13.577369	-4.869919	-2.603006	-1.824663	-4.279781	0.000000	-10.000000	0.350000	-21.266666	234.166672	1023.000000	1023.000000	2046.000000
27.379999	-0.023079	-13.639524	-4.560142	-3.018445	-1.829956	-4.230981	0.000000	-10.000000	0.350000	-21.350000	227.000000	1023.000000	1023.000000	2046.000000
27.400000	-0.023188	-13.703830	-4.255930	-3.387512	-1.594753	-4.465635	0.000000	-10.000000	0.350000	-21.533333	220.000000	1023.000000	1023.000000	2046.000000
27.420000	-0.023244	-13.737014	-3.852106	-3.883283	-1.434919	-4.566706	0.000000	-10.000000	0.341667	-21.300001	212.833328	1023.000000	1023.000000	2046.000000
27.440001	-0.023988	-14.177049	-3.705145	-4.318015	-1.285637	-4.868251	0.000000	-10.000000	0.333333	-21.150002	205.666672	1023.000000	1023.000000	2046.000000
27.459999	-0.024852	-14.687778	-3.416716	-4.770324	-1.258329	-5.242409	0.000000	-10.000000	0.316667	-20.883333	198.500000	1023.000000	1023.000000	2046.000000
27.480000	-0.025896	-15.304535	-3.232259	-5.213752	-1.480717	-5.377807	0.000000	-10.000000	0.316667	-20.833334	191.500000	1023.000000	1023.000000	2046.000000
27.500000	-0.026920	-15.910016	-3.243640	-5.498214	-1.428878	-5.739284	0.000000	-10.000000	0.308333	-20.500000	184.666672	1023.000000	1023.000000	2046.000000
27.520000	-0.027737	-16.392572	-3.107610	-5.793126	-1.521185	-5.970651	0.000000	-10.000000	0.308333	-20.066668	177.833328	1023.000000	1023.000000	2046.000000
27.540001	-0.028697	-16.960211	-3.052010	-5.978014	-1.788760	-6.141428	0.000000	-10.000000	0.300000	-19.700001	171.166672	1023.000000	1023.000000	2046.000000
27.559999	-0.029250	-17.286631	-3.060450	-6.109573	-1.775997	-6.340610	0.000000	-10.000000	0.283333	-19.266666	164.500000	1023.000000	1023.000000	2046.000000
27.580000	-0.029704	-17.554981	-3.003553	-6.223992	-2.007579	-6.319858	0.000000	-10.000000	0.266667	-18.800001	158.000000	1023.000000	1023.000000	2046.000000
27.600000	-0.030068	-17.770041	-3.202927	-6.200161	-1.953621	-6.413332	0.000000	-10.000000	0.250000	-18.500000	151.666672	1023.000000	1023.000000	2046.000000
27.620001	-0.030298	-17.906151	-3.121241	-6.298310	-1.996837	-6.489763	0.000000	-10.000000	0.241667	-18.250000	145.500000	1023.000000	1023.000000	2046.000000
27.639999	-0.030520	-18.037329	-3.054607	-6.395308	-2.162246	-6.425169	0.000000	-10.000000	0.233333	-18.116667	139.500000	1023.000000	1023.000000	2046.000000
27.660000	-0.030565	-18.063787	-3.120187	-6.399464	-2.012112	-6.532025	0.000000	-10.000000	0.216667	-17.583334	133.500000	1023.000000	1023.000000	2046.000000
27.680000	-0.030680	-18.132113	-3.065446	-6.438787	-2.007289	-6.620591	0.000000	-10.000000	0.208333	-17.150002	127.666664	1023.000000	1023.000000	2046.000000
27.700001	-0.030750	-18.173294	-3.009573	-6.482742	-2.130557	-6.550422	0.000000	-10.000000	0.191667	-16.566668	122.000000	1023.000000	1023.000000	2046.000000
27.719999	-0.030889	-18.255493	-3.071143	-6.444730	-2.028636	-6.710984	0.000000	-10.000000	0.191667	-16.200001	116.500000	1023.000000	1023.000000	2046.000000
27.740000	-0.030848	-18.231228	-3.000717	-6.458571	-2.031332	-6.740608	0.000000	-10.000000	0.183333	-15.683334	111.000000	1023.000000	1023.000000	2046.000000
27.760000	-0.031024	-18.335026	-3.005183	-6.492400	-2.156026	-6.681418	0.000000	-10.000000	0.191667	-15.400001	105.666664	1023.000000	1023.000000	2046.000000
27.780001	-0.031187	-18.431616	-3.121215	-6.418355	-2.031223	-6.860824	0.000000	-10.000000	0.183333	-14.983334	100.500000	1023.000000	1023.000000	2046.000000
27.799999	-0.031356	-18.531639	-3.053185	-6.463413	-2.138600	-6.876441	0.000000	-10.000000	0.183333	-14.783334	95.500000	1023.000000	1023.000000	2046.000000
27.820000	-0.031611	-18.681894	-3.110564	-6.511117	-2.254850	-6.805363	0.000000	-10.000000	0.175000	-14.450000	90.666664	1023.000000	1023.000000	2046.000000
27.840000	-0.031847	-18.821648	-3.138955	-6.526165	-2.199307	-6.957219	0.000000	-10.000000	0.166667	-14.283334	85.833336	1023.000000	1023.000000	2046.000000
27.860001	-0.031968	-18.892916	-3.139169	-6.546653	-2.298874	-6.908219	0.000000	-10.000000	0.158333	-13.916667	81.000000	1023.000000	1023.000000	2046.000000
27.879999	-0.032221	-19.042788	-3.246017	-6.562700	-2.358536	-6.875535	0.000000	-10.000000	0.150000	-13.666667	76.333336	1023.000000	1023.000000	2046.000000
27.900000	-0.032308	-19.094213	-3.260037	-6.502079	-2.297815	-7.034281	0.000000	-10.000000	0.150000	-13.350000	71.666664	1023.000000	1023.000000	2046.000000
27.920000	-0.032311	-19.095556	-3.198834	-6.556209	-2.453348	-6.887166	0.000000	-10.000000	0.141667	-13.083334	67.333336	1023.000000	1023.000000	2046.000000
27.940001	-0.031985	-18.903015	-3.267140	-6.431993	-2.292577	-6.911305	0.000000	-10.000000	0.125000	-12.783334	63.000000	1023.000000	1023.000000	2046.000000
27.959999	-0.031377	-18.543676	-3.077891	-6.325933	-2.276967	-6.862886	0.000000	-10.000000	0.108333	-12.466667	58.666668	1023.000000	1023.000000	2046.000000
27.980000	-0.030975	-18.306061	-3.031840	-6.144498	-2.400886	-6.728837	0.000000	-10.000000	0.100000	-12.116667	54.333332	1023.000000	1023.000000	2046.000000
28.000000	-0.030933	-18.281567	-3.099132	-6.026821	-2.346885	-6.808729	0.000000	-10.000000	0.100000	-11.666667	50.166668	1023.000000	1023.000000	2046.000000
28.020000	-0.031250	-18.468889	-3.065269	-6.059721	-2.550246	-6.793653	0.000000	-10.000000	0.091667	-11.250000	46.500000	1023.000000	1023.000000	2046.000000
28.040001	-0.031882	-18.842037	-3.251085	-6.144642	-2.666484	-6.779826	0.000000	-10.000000	0.075000	-10.900000	42.833332	1023.000000	1023.000000	2046.000000
28.059999	-0.032505	-19.210737	-3.243832	-6.167523	-2.852773	-6.946609	0.000000	-10.000000	0.058333	-10.350000	39.166668	1023.000000	1023.000000	2046.000000
28.080000	-0.032096	-18.968563	-3.262998	-6.071394	-2.949443	-6.684727	0.000000	-10.000000	0.050000	-9.683333	35.666668	1023.000000	1023.000000	2046.000000
28.100000	-0.031611	-18.681822	-3.373322	-5.846447	-2.735894	-6.726158	0.000000	-10.000000	0.050000	-9.083333	32.500000	1023.000000	1023.000000	2046.000000
28.120001	-0.032354	-19.121420	-3.496383	-5.921951	-2.845901	-6.857186	0.000000	-10.000000	0.058333	-8.916667	29.500000	1023.000000	1023.000000	2046.000000
28.139999	-0.033693	-19.912367	-3.861855	-6.018233	-2.857465	-7.174814	0.000000	-10.000000	0.058333	-9.000000	26.500000	1023.000000	1023.000000	2046.000000
28.160000	-0.036026	-21.291487	-4.295454	-6.225980	-3.168718	-7.601334	0.000000	-10.000000	0.050000	-8.783334	23.500000	1023.000000	1023.000000	2046.000000
28.180000	-0.038678	-22.858444	-5.070259	-6.310113	-3.515942	-7.962130	0.000000	-10.000000	0.025000	-8.166667	20.500000	1023.000000	1023.000000	2046.000000
28.200001	-0.041422	-24.480518	-5.886026	-6.307127	-3.746872	-8.540492	0.000000	-10.000000	0.008333	-7.066667	17.833334	1023.000000	1023.000000	2046.000000
28.219999	-0.043921	-25.957039	-6.658714	-6.328303	-4.240583	-8.729438	0.000000	-10.000000	0.000000	-5.983334	15.500000	1023.000000	1023.000000	2046.000000
28.240000	-0.045800	-27.067759	-7.335330	-6.324325	-4.493876	-8.914227	0.000000	-10.000000	0.000000	-5.000000	13.500000	1023.000000	1023.000000	2046.000000
28.260000	-0.047187	-27.887287	-7.772200	-6.358540	-4.749727	-9.006822	0.000000	-10.000000	0.000000	-4.333333	11.666667	1023.000000	1023.000000	2046.000000
28.280001	-0.048345	-28.571636	-8.243685	-6.371511	-5.022819	-8.933622	0.000000	-10.000000	0.016667	-4.100000	10.166667	1023.000000	1023.000000	2046.000000
28.299999	-0.049073	-29.001959	-8.596179	-6.256717	-5.071458	-9.077605	0.000000	-10.000000	0.033333	-4.266667	8.833333	1023.000000	1023.000000	2046.000000
28.320000	-0.049728	-29.389271	-8.914931	-6.154591	-5.296225	-9.023523	0.000000	-10.000000	0.041667	-4.666667	7.333333	1023.000000	1023.000000	2046.000000
28.340000	-0.050209	-29.673372	-9.291611	-6.110694	-5.348841	-8.922226	0.000000	-10.000000	0.025000	-5.016667	5.833333	1023.000000	1023.000000	2046.000000
28.360001	-0.050610	-29.910685	-9.450524	-6.087952	-5.488889	-8.883319	0.000000	-10.000000	0.016667	-5.166667	4.166667	1023.000000	1023.000000	2046.000000
28.379999	-0.050911	-30.088354	-9.657055	-6.031367	-5.696508	-8.703424	0.000000	-10.000000	0.016667	-5.100000	2.500000	1023.000000	1023.000000	2046.000000
28.400000	-0.050901	-30.082422	-9.750871	-5.953063	-5.634612	-8.743877	0.000000	-10.000000	0.016667	-4.883334	1.000000	1023.000000	1023.000000	2046.000000
28.420000	-0.050989	-30.134670	-9.700377	-6.079963	-5.868436	-8.485896	0.000000	-10.000000	0.008333	-4.516667	-0.333333	1023.000000	1023.000000	2046.000000
28.440001	-0.050770	-30.005341	-9.679314	-6.251281	-5.709563	-8.365184	0.000000	-10.000000	0.000000	-4.116667	-1.500000	1023.000000	1023.000000	2046.000000
28.459999	-0.050409	-29.791637	-9.351455	-6.518878	-5.761953	-8.159351	0.000000	-10.000000	0.000000	-3.833333	-2.833333	1023.000000	1023.000000	2046.000000
28.480000	-0.049633	-29.333271	-9.038840	-6.774477	-5.491343	-8.028609	0.000000	-10.000000	0.000000	-3.883333	-4.166667	1023.000000	1023.000000	2046.000000
28.500000	-0.049235	-29.098066	-8.471886	-7.211147	-5.379449	-8.035584	0.000000	-10.000000	0.000000	-4.050000	-5.333333	1023.000000	1023.000000	2046.000000
28.520000	-0.048865	-28.878927	-8.121683	-7.631391	-5.073915	-8.051937	0.000000	-10.000000	0.000000	-4.050000	-6.833333	1023.000000	1023.000000	2046.000000
28.540001	-0.048884	-28.890718	-7.598778	-8.097449	-4.862343	-8.332148	0.000000	-10.000000	0.000000	-3.566667	-8.500000	1023.000000	1023.000000	2046.000000
28.559999	-0.048923	-28.913200	-7.317734	-8.404903	-4.746096	-8.444467	0.000000	-10.000000	-0.016667	-1.750000	-10.000000	1023.000000	1023.000000	2046.000000
28.580000	-0.048873	-28.883802	-6.989886	-8.646732	-4.573154	-8.674029	0.000000	-10.000000	-0.033333	-0.100000	-10.833333	1023.000000	1023.000000	2046.000000
28.600000	-0.048838	-28.863491	-6.674214	-8.949001	-4.666509	-8.573766	0.000000	-10.000000	-0.066667	2.333333	-11.000000	1023.000000	1023.000000	2046.000000
28.620001	-0.048227	-28.502190	-6.527983	-8.967556	-4.381121	-8.625528	0.000000	-10.000000	-0.108333	5.233333	-11.000000	1023.000000	1023.000000	2046.000000
28.639999	-0.047747	-28.218334	-6.174435	-9.022392	-4.438698	-8.582808	0.000000	-10.000000	-0.166667	9.750000	-11.000000	1023.000000	1023.000000	2046.000000
28.660000	-0.046771	-27.641457	-6.003115	-8.914366	-4.378625	-8.345350	0.000000	-10.000000	-0.216667	14.266667	-11.000000	1023.000000	1023.000000	2046.000000
28.680000	-0.045618	-26.960297	-5.782402	-8.713382	-4.244168	-8.220345	0.000000	-10.000000	-0.275000	17.650002	-11.000000	1023.000000	1023.000000	2046.000000
28.700001	-0.044291	-26.176012	-5.616385	-8.491779	-4.216068	-7.851779	0.000000	-10.000000	-0.341667	20.366667	-5.166667	1023.000000	1023.000000	2046.000000
28.719999	-0.042312	-25.006519	-5.500129	-8.165868	-3.831929	-7.508593	0.000000	-10.000000	-0.425000	23.150000	9.833333	1023.000000	1023.000000	2046.000000
28.740000	-0.040552	-23.966177	-5.169825	-7.945356	-3.703639	-7.147357	0.000000	-10.000000	-0.475000	25.250000	24.833334	1023.000000	1023.000000	2046.000000
28.760000	-0.038469	-22.735321	-4.931283	-7.677286	-3.495083	-6.631669	0.000000	-10.000000	-0.525000	26.850000	37.000000	1023.000000	1023.000000	2046.000000
28.780001	-0.036273	-21.437492	-4.570783	-7.368275	-3.149395	-6.349039	0.000000	-10.000000	-0.550000	27.700001	42.833332	1023.000000	1023.000000	2046.000000
28.799999	-0.034059	-20.128778	-4.231575	-6.990526	-2.994903	-5.911775	0.000000	-10.000000	-0.583333	29.016666	52.000000	1023.000000	1023.000000	2046.000000
28.820000	-0.031562	-18.652874	-3.943331	-6.626625	-2.652529	-5.430389	0.000000	-10.000000	-0.633333	30.333334	61.500000	1023.000000	1023.000000	2046.000000
28.840000	-0.029222	-17.270014	-3.504892	-6.269376	-2.401334	-5.094412	0.000000	-10.000000	-0.675000	31.400002	71.500000	1023.000000	1023.000000	2046.000000
28.860001	-0.026988	-15.949702	-3.162979	-5.961618	-2.288514	-4.536591	0.000000	-10.000000	-0.733333	32.299999	81.666664	1023.000000	1023.000000	2046.000000
28.879999	-0.024644	-14.564793	-2.913389	-5.526563	-1.825878	-4.298963	0.000000	-10.000000	-0.741667	32.866669	92.166664	1023.000000	1023.000000	2046.000000
28.900000	-0.022477	-13.283930	-2.553431	-5.211352	-1.700907	-3.818240	0.000000	-10.000000	-0.783333	33.583332	103.000000	1023.000000	1023.000000	2046.000000
28.920000	-0.019991	-11.814811	-2.284786	-4.781486	-1.388813	-3.359726	0.000000	-10.000000	-0.783333	34.183334	114.166664	1023.000000	1023.000000	2046.000000
28.940001	-0.017836	-10.541368	-1.921858	-4.464118	-1.120442	-3.034951	0.000000	-10.000000	-0.800000	34.666668	125.500000	1023.000000	1023.000000	2046.000000
28.959999	-0.015753	-9.310241	-1.563460	-4.125739	-1.083442	-2.537600	0.000000	-10.000000	-0.791667	35.033337	137.000000	1023.000000	1023.000000	2046.000000
28.980000	-0.013496	-7.976089	-1.403445	-3.720528	-0.645101	-2.207016	0.000000	-10.000000	-0.800000	35.133335	148.500000	1023.000000	1023.000000	2046.000000
29.000000	-0.011478	-6.783222	-1.024389	-3.433488	-0.485719	-1.839625	0.000000	-10.000000	-0.800000	35.300003	160.166672	1023.000000	1023.000000	2046.000000
29.020000	-0.009328	-5.512600	-0.853471	-3.094527	-0.244598	-1.320005	0.000000	-10.000000	-0.808333	35.266666	172.000000	1023.000000	1023.000000	2046.000000
29.040001	-0.007409	-4.378489	-0.564972	-2.783634	0.039228	-1.069110	0.000000	-10.000000	-0.825000	35.549999	184.000000	1023.000000	1023.000000	2046.000000
29.059999	-0.005451	-3.221704	-0.338547	-2.467507	0.152903	-0.568552	0.000000	-10.000000	-0.833333	35.816666	196.000000	1023.000000	1023.000000	2046.000000
29.080000	-0.003237	-1.912780	-0.101984	-2.051235	0.550615	-0.310176	0.000000	-10.000000	-0.833333	35.933334	208.000000	1023.000000	1023.000000	2046.000000
29.100000	-0.001491	-0.881209	0.191131	-1.773105	0.632224	0.068541	0.000000	-10.000000	-0.825000	35.933334	220.000000	1023.000000	1023.000000	2046.000000
29.120001	0.000615	0.363589	0.366341	-1.394196	0.922222	0.469222	0.000000	-10.000000	-0.833333	35.700001	232.000000	1023.000000	1023.000000	2046.000000
29.139999	0.002023	1.195625	0.606199	-1.090011	1.045871	0.633566	0.000000	-10.000000	-0.850000	35.733334	243.833328	1023.000000	1023.000000	2046.000000
29.160000	0.003207	1.895281	0.645854	-0.757187	1.089003	0.917611	0.000000	-10.000000	-0.858333	35.816666	255.500000	1023.000000	1023.000000	2046.000000
29.180000	0.003873	2.288998	0.630302	-0.502670	1.345088	0.816278	0.000000	-10.000000	-0.875000	36.016666	267.166656	1023.000000	1023.000000	2046.000000
29.200001	0.004404	2.602792	0.646558	-0.353697	1.214919	1.095012	0.000000	-10.000000	-0.883333	36.233334	279.000000	1023.000000	1023.000000	2046.000000
29.219999	0.005611	3.316051	0.740606	-0.065296	1.453659	1.187081	0.000000	-10.000000	-0.883333	36.400002	291.166656	1023.000000	1023.000000	2046.000000
29.240000	0.006769	4.000319	0.873301	0.163014	1.375364	1.588639	0.000000	-10.000000	-0.858333	36.600002	303.500000	1023.000000	1023.000000	2046.000000
29.260000	0.008905	5.262672	1.011026	0.564436	1.672508	2.014702	0.000000	-10.000000	-0.858333	36.466667	315.833344	1023.000000	1023.000000	2046.000000
29.280001	0.010937	6.463762	1.084468	1.113345	1.817041	2.448908	0.000000	-10.000000	-0.841667	36.316666	328.000000	1023.000000	1023.000000	2046.000000
29.299999	0.012893	7.619751	1.045339	1.603741	2.170819	2.799852	0.000000	-10.000000	-0.850000	35.966667	340.000000	1023.000000	1023.000000	2046.000000
29.320000	0.013323	7.873984	1.017139	1.972695	2.339387	2.544763	0.000000	-10.000000	-0.825000	35.766666	352.000000	1023.000000	1023.000000	2046.000000
29.340000	0.011813	6.981498	0.567855	1.887332	2.166242	2.360069	0.000000	-10.000000	-0.825000	35.150002	364.000000	1023.000000	1023.000000	2046.000000
29.360001	0.010081	5.957761	-0.125018	2.034854	2.188193	1.859731	0.000000	-10.000000	-0.808333	34.933334	376.000000	1023.000000	1023.000000	2046.000000
29.379999	0.008089	4.780367	-0.828557	2.058896	1.785061	1.764968	0.000000	-10.000000	-0.783333	34.650002	387.666656	1023.000000	1023.000000	2046.000000
29.400000	0.007332	4.333232	-1.499985	2.173903	1.803012	1.856301	0.000000	-10.000000	-0.775000	34.450001	399.333344	1023.000000	1023.000000	2046.000000
29.420000	0.006539	3.864499	-1.890653	2.224289	1.609895	1.920969	0.000000	-10.000000	-0.775000	34.400002	410.666656	1023.000000	1023.000000	2046.000000
29.440001	0.006950	4.107214	-2.229080	2.483454	1.582961	2.269880	0.000000	-10.000000	-0.783333	34.333336	422.333344	1023.000000	1023.000000	2046.000000
29.459999	0.007491	4.427402	-2.375544	2.817063	1.651067	2.334816	0.000000	-10.000000	-0.775000	34.416668	433.666656	1023.000000	1023.000000	2046.000000
29.480000	0.008187	4.838353	-2.559608	3.200982	1.507725	2.689255	0.000000	-10.000000	-0.741667	34.166668	445.166656	1023.000000	1023.000000	2046.000000
29.500000	0.009480	5.602539	-2.764419	3.661279	1.733585	2.972093	0.000000	-10.000000	-0.725000	33.716667	456.500000	1023.000000	1023.000000	2046.000000
29.520000	0.009923	5.864278	-2.901603	4.043019	1.532322	3.190539	0.000000	-10.000000	-0.700000	33.516666	467.833344	1023.000000	1023.000000	2046.000000
29.540001	0.011117	6.570183	-3.128226	4.409564	1.678815	3.610030	0.000000	-10.000000	-0.683333	32.783333	479.000000	1023.000000	1023.000000	2046.000000
29.559999	0.011774	6.958465	-3.119829	4.727302	1.607988	3.743004	0.000000	-10.000000	-0.666667	32.433334	490.166656	1023.000000	1023.000000	2046.000000
29.580000	0.012938	7.646286	-3.160644	5.014878	1.562444	4.229608	0.000000	-10.000000	-0.650000	31.550001	501.000000	1023.000000	1023.000000	2046.000000
29.600000	0.014233	8.411584	-3.005765	5.260594	1.805373	4.351382	0.000000	-10.000000	-0.625000	31.066668	511.833344	1023.000000	1023.000000	2046.000000
29.620001	0.015051	8.895347	-2.803430	5.143471	1.792168	4.763138	0.000000	-10.000000	-0.591667	30.350000	522.166687	1023.000000	1023.000000	2046.000000
29.639999	0.016685	9.861116	-2.419043	5.197367	2.145925	4.936868	0.000000	-10.000000	-0.566667	29.533333	532.500000	1023.000000	1023.000000	2046.000000
29.660000	0.018014	10.646190	-1.908164	5.213722	2.193223	5.147409	0.000000	-10.000000	-0.541667	28.733334	542.500000	1023.000000	1023.000000	2046.000000
29.680000	0.020292	11.992640	-1.371703	5.296379	2.602754	5.465211	0.000000	-10.000000	-0.508333	27.916666	552.166687	1023.000000	1023.000000	2046.000000
29.700001	0.021839	12.906741	-0.756688	5.259337	2.959935	5.444156	0.000000	-10.000000	-0.475000	27.333334	561.666687	1023.000000	1023.000000	2046.000000
29.719999	0.023660	13.983095	-0.163787	5.159978	3.342995	5.643909	0.000000	-10.000000	-0.441667	26.516666	570.833313	1023.000000	1023.000000	2046.000000
29.740000	0.024710	14.603813	0.396323	5.061910	3.731322	5.414258	0.000000	-10.000000	-0.400000	25.416668	580.000000	1023.000000	1023.000000	2046.000000
29.760000	0.025559	15.105569	0.794502	4.975085	3.756549	5.579432	0.000000	-10.000000	-0.358333	24.250000	588.666687	1023.000000	1023.000000	2046.000000
29.780001	0.026681	15.768525	1.107289	5.136997	4.107146	5.417094	0.000000	-10.000000	-0.316667	22.950001	597.000000	1023.000000	1023.000000	2046.000000
29.799999	0.026975	15.942190	1.381153	5.102402	4.053473	5.405162	0.000000	-10.000000	-0.266667	21.600000	604.833313	1023.000000	1023.000000	2046.000000
29.820000	0.027854	16.461554	1.636986	5.136241	4.234742	5.453586	0.000000	-10.000000	-0.225000	20.083334	612.333313	1023.000000	1023.000000	2046.000000
29.840000	0.028072	16.590345	1.901044	5.170400	4.175152	5.343749	0.000000	-10.000000	-0.183333	18.316668	619.166687	1023.000000	1023.000000	2046.000000
29.860001	0.029228	17.273685	2.044560	5.353461	4.288337	5.587327	0.000000	-10.000000	-0.166667	16.683334	625.500000	1023.000000	1023.000000	2046.000000
29.879999	0.030014	17.738430	2.224386	5.514485	4.486041	5.513517	0.000000	-10.000000	-0.141667	14.783334	631.333313	1023.000000	1023.000000	2046.000000
29.900000	0.031078	18.366962	2.350581	5.630701	4.537176	5.848504	0.000000	-10.000000	-0.116667	13.283334	636.666687	1023.000000	1023.000000	2046.000000
29.920000	0.032201	19.030645	2.571685	5.800249	4.837856	5.820856	0.000000	-10.000000	-0.083333	11.800000	641.500000	1023.000000	1023.000000	2046.000000
29.940001	0.033125	19.576757	2.841351	5.980729	4.805161	5.949517	0.000000	-10.000000	-0.050000	10.450001	645.666687	1023.000000	1023.000000	2046.000000
29.959999	0.034722	20.520977	3.020997	6.197248	5.192497	6.110237	0.000000	-10.000000	-0.025000	9.000000	649.333313	1023.000000	1023.000000	2046.000000
29.980000	0.035268	20.843639	3.260220	6.334614	5.150002	6.098804	0.000000	-10.000000	-0.008333	7.450000	652.500000	1023.000000	1023.000000	2046.000000
30.000000	0.036531	21.590000	3.376721	6.495031	5.393241	6.325007	0.000000	-10.000000	-0.008333	5.666667	655.166687	1023.000000	1023.000000	2046.000000
30.020000	0.036831	21.767389	3.563908	6.589651	5.411740	6.202091	0.000000	-10.000000	0.000000	3.583333	657.500000	1023.000000	1023.000000	2046.000000
30.040001	0.037654	22.253363	3.686235	6.683262	5.495019	6.388845	0.000000	-10.000000	0.000000	1.283333	659.000000	1023.000000	1023.000000	2046.000000
30.059999	0.038608	22.817543	3.956503	6.831174	5.689552	6.340314	0.000000	-10.000000	0.016667	-0.666667	659.833313	1023.000000	1023.000000	2046.000000
30.080000	0.039841	23.545900	4.192202	6.990592	5.732302	6.630804	0.000000	-10.000000	0.008333	-2.233333	660.000000	1023.000000	1023.000000	2046.000000
30.100000	0.041429	24.484825	4.479166	7.275960	6.052904	6.676795	0.000000	-10.000000	0.008333	-3.600000	660.000000	1023.000000	1023.000000	2046.000000
30.120001	0.042192	24.935444	4.689223	7.346969	5.913365	6.985888	0.000000	-10.000000	0.016667	-4.800000	660.000000	1023.000000	1023.000000	2046.000000
30.139999	0.043578	25.754757	4.877404	7.684019	6.319930	6.873404	0.000000	-10.000000	0.016667	-5.850000	660.000000	1023.000000	1023.000000	2046.000000
30.160000	0.043457	25.683270	5.100904	7.514178	6.028210	7.039977	0.000000	-10.000000	0.016667	-6.466667	660.000000	1023.000000	1023.000000	2046.000000
30.180000	0.042938	25.376371	5.112226	7.249226	5.955832	7.059087	0.000000	-10.000000	0.016667	-6.850000	660.000000	1023.000000	1023.000000	2046.000000
30.200001	0.041730	24.662539	4.864547	7.295675	5.723768	6.778547	0.000000	-10.000000	0.033333	-7.266666	660.000000	1023.000000	1023.000000	2046.000000
30.219999	0.041040	24.254725	4.520853	7.356122	5.888164	6.489586	0.000000	-10.000000	0.050000	-7.950000	660.000000	1023.000000	1023.000000	2046.000000
30.240000	0.039479	23.332016	4.244661	7.350794	5.598282	6.138278	0.000000	-10.000000	0.050000	-8.900000	660.000000	1023.000000	1023.000000	2046.000000
30.260000	0.038056	22.491121	3.881926	7.214795	5.627368	5.767033	0.000000	-10.000000	0.058333	-9.650001	652.833313	1023.000000	1023.000000	2046.000000
30.280001	0.034823	20.580343	3.327276	6.912894	5.152950	5.187223	0.000000	-10.000000	0.066667	-10.133333	644.500000	1023.000000	1023.000000	2046.000000
30.299999	0.032445	19.174967	2.649396	6.754534	5.004594	4.766442	0.000000	-10.000000	0.066667	-10.600000	635.166687	1023.000000	1023.000000	2046.000000
30.320000	0.029001	17.139637	1.947306	6.443987	4.476247	4.272097	0.000000	-10.000000	0.066667	-11.083334	631.666687	1023.000000	1023.000000	2046.000000
30.340000	0.026965	15.936209	1.282532	6.257550	4.238190	4.157938	0.000000	-10.000000	0.075000	-11.650001	628.000000	1023.000000	1023.000000	2046.000000
30.360001	0.024636	14.559948	0.771115	6.043645	3.957697	3.787492	0.000000	-10.000000	0.091667	-11.833334	624.000000	1023.000000	1023.000000	2046.000000
30.379999	0.023361	13.806547	0.318024	5.917696	3.689601	3.881226	0.000000	-10.000000	0.100000	-12.016667	620.000000	1023.000000	1023.000000	2046.000000
30.400000	0.022024	13.016285	-0.029882	5.943717	3.546525	3.555925	0.000000	-10.000000	0.100000	-12.166667	616.000000	1023.000000	1023.000000	2046.000000
30.420000	0.021193	12.525065	-0.351143	5.944027	3.211105	3.721076	0.000000	-10.000000	0.100000	-12.516666	612.000000	1023.000000	1023.000000	2046.000000
30.440001	0.020386	12.048221	-0.717907	6.002831	3.179748	3.583548	0.000000	-10.000000	0.100000	-12.966666	607.666687	1023.000000	1023.000000	2046.000000
30.459999	0.019154	11.319880	-1.049224	5.978186	2.806324	3.584594	0.000000	-10.000000	0.100000	-13.433333	603.333313	1023.000000	1023.000000	2046.000000
30.480000	0.018868	11.150867	-1.334513	5.943750	2.811709	3.729920	0.000000	-10.000000	0.125000	-14.083334	598.666687	1023.000000	1023.000000	2046.000000
30.500000	0.017572	10.385342	-1.540262	5.859030	2.482269	3.584305	0.000000	-10.000000	0.158333	-14.933333	594.166687	1023.000000	1023.000000	2046.000000
30.520000	0.017463	10.320470	-1.686007	5.766853	2.416539	3.823085	0.000000	-10.000000	0.200000	-15.866667	589.166687	1023.000000	1023.000000	2046.000000
30.540001	0.016776	9.914558	-1.671067	5.595255	2.388266	3.602104	0.000000	-10.000000	0.225000	-16.733334	584.000000	1023.000000	1023.000000	2046.000000
30.559999	0.016095	9.512104	-1.591188	5.166600	2.254380	3.682313	0.000000	-10.000000	0.241667	-17.533333	578.333313	1023.000000	1023.000000	2046.000000
30.580000	0.016071	9.498203	-1.303361	4.736845	2.428577	3.636142	0.000000	-10.000000	0.250000	-18.383333	572.500000	1023.000000	1023.000000	2046.000000
30.600000	0.015498	9.159468	-0.974386	4.313045	2.297269	3.523539	0.000000	-10.000000	0.258333	-19.333334	566.333313	1023.000000	1023.000000	2046.000000
30.620001	0.016048	9.484258	-0.559730	3.919838	2.623009	3.501141	0.000000	-10.000000	0.283333	-20.033333	559.833313	1023.000000	1023.000000	2046.000000
30.639999	0.015299	9.041811	-0.167576	3.428514	2.689737	3.091137	0.000000	-10.000000	0.316667	-20.583334	553.166687	1023.000000	1023.000000	2046.000000
30.660000	0.015279	9.030025	0.213925	2.934316	2.880386	3.001398	0.000000	-10.000000	0.341667	-21.066668	546.166687	1023.000000	1023.000000	2046.000000
30.680000	0.014059	8.309080	0.459778	2.507216	2.974761	2.367324	0.000000	-10.000000	0.366667	-21.600000	539.166687	1023.000000	1023.000000	2046.000000
30.700001	0.013195	7.798266	0.624433	2.024528	2.853494	2.295811	0.000000	-10.000000	0.366667	-22.100000	531.833313	1023.000000	1023.000000	2046.000000
30.719999	0.012103	7.153049	0.815122	1.726307	2.868111	1.743508	0.000000	-10.000000	0.383333	-22.466667	524.500000	1023.000000	1023.000000	2046.000000
30.740000	0.010628	6.281424	0.912874	1.323526	2.641337	1.403687	0.000000	-10.000000	0.391667	-23.066666	516.833313	1023.000000	1023.000000	2046.000000
30.760000	0.010273	6.071295	1.037167	1.093189	2.714196	1.226741	0.000000	-10.000000	0.433333	-23.633333	509.166656	1023.000000	1023.000000	2046.000000
30.780001	0.008962	5.296806	1.114704	0.900325	2.530282	0.751496	0.000000	-10.000000	0.466667	-24.166666	501.166656	1023.000000	1023.000000	2046.000000
30.799999	0.008694	5.137861	1.157615	0.709570	2.451476	0.819200	0.000000	-10.000000	0.483333	-24.733334	493.166656	1023.000000	1023.000000	2046.000000
30.820000	0.008228	4.862834	1.201903	0.642390	2.573514	0.445027	0.000000	-10.000000	0.491667	-25.283333	485.000000	1023.000000	1023.000000	2046.000000
30.840000	0.007352	4.345191	1.252482	0.407418	2.386595	0.298696	0.000000	-10.000000	0.491667	-25.816668	476.666656	1023.000000	1023.000000	2046.000000
30.860001	0.007473	4.416443	1.309030	0.268136	2.569129	0.270149	0.000000	-10.000000	0.500000	-26.016666	468.166656	1023.000000	1023.000000	2046.000000
30.879999	0.006589	3.894222	1.389930	0.110654	2.524688	-0.131050	0.000000	-10.000000	0.508333	-26.116667	459.333344	1023.000000	1023.000000	2046.000000
30.900000	0.006325	3.738311	1.475164	-0.074611	2.368393	-0.030636	0.000000	-10.000000	0.516667	-26.266668	450.666656	1023.000000	1023.000000	2046.000000
30.920000	0.006241	3.688552	1.466637	-0.074130	2.583269	-0.287224	0.000000	-10.000000	0.516667	-26.366667	441.833344	1023.000000	1023.000000	2046.000000
30.940001	0.005194	3.069625	1.463947	-0.258139	2.386439	-0.522621	0.000000	-10.000000	0.508333	-26.483334	433.000000	1023.000000	1023.000000	2046.000000
30.959999	0.005178	3.060399	1.542415	-0.349587	2.398020	-0.530448	0.000000	-10.000000	0.508333	-26.583334	424.166656	1023.000000	1023.000000	2046.000000
30.980000	0.004205	2.485036	1.508197	-0.483514	2.378635	-0.918283	0.000000	-10.000000	0.525000	-26.549999	415.333344	1023.000000	1023.000000	2046.000000
31.000000	0.003841	2.269970	1.556780	-0.629639	2.232337	-0.889509	0.000000	-10.000000	0.533333	-26.750000	406.500000	1023.000000	1023.000000	2046.000000
31.020000	0.003836	2.267362	1.648325	-0.645776	2.373310	-1.108497	0.000000	-10.000000	0.525000	-26.700001	397.500000	1023.000000	1023.000000	2046.000000
31.040001	0.003726	2.201962	1.715039	-0.658237	2.279464	-1.134303	0.000000	-10.000000	0.508333	-26.950001	388.500000	1023.000000	1023.000000	2046.000000
31.059999	0.004949	2.924561	1.908115	-0.542059	2.468245	-0.909741	0.000000	-10.000000	0.516667	-26.750000	379.500000	1023.000000	1023.000000	2046.000000
31.080000	0.004498	2.658139	1.918643	-0.541725	2.370250	-1.089030	0.000000	-10.000000	0.516667	-26.616667	370.666656	1023.000000	1023.000000	2046.000000
31.100000	0.004916	2.905241	1.990173	-0.365306	2.395050	-1.114677	0.000000	-10.000000	0.533333	-26.550001	361.833344	1023.000000	1023.000000	2046.000000
31.120001	0.004317	2.551077	2.097538	-0.615387	2.226954	-1.158027	0.000000	-10.000000	0.525000	-26.483334	353.000000	1023.000000	1023.000000	2046.000000
31.139999	0.002694	1.592186	2.017409	-0.962632	1.884702	-1.347294	0.000000	-10.000000	0.525000	-26.383333	344.000000	1023.000000	1023.000000	2046.000000
31.160000	0.003000	1.773159	1.973993	-0.920360	1.948685	-1.229159	0.000000	-10.000000	0.508333	-26.183334	335.166656	1023.000000	1023.000000	2046.000000
31.180000	0.001260	0.744403	1.602426	-0.928294	1.994127	-1.923855	0.000000	-10.000000	0.508333	-26.266666	326.500000	1023.000000	1023.000000	2046.000000
31.200001	-0.001110	-0.655899	1.148755	-1.146445	1.632891	-2.291099	0.000000	-10.000000	0.508333	-26.433334	317.833344	1023.000000	1023.000000	2046.000000
31.219999	-0.003020	-1.784557	0.679155	-1.378243	1.451132	-2.536601	0.000000	-10.000000	0.508333	-26.233334	309.000000	1023.000000	1023.000000	2046.000000
31.240000	-0.006489	-3.835187	-0.025200	-1.636089	1.091423	-3.265321	0.000000	-10.000000	0.500000	-25.799999	300.166656	1023.000000	1023.000000	2046.000000
31.260000	-0.009449	-5.584065	-0.741708	-1.806146	0.623907	-3.660118	0.000000	-10.000000	0.483333	-25.450001	291.500000	1023.000000	1023.000000	2046.000000
31.280001	-0.012211	-7.216414	-1.564828	-1.846080	0.374492	-4.179998	0.000000	-10.000000	0.466667	-24.983334	283.166656	1023.000000	1023.000000	2046.000000
31.299999	-0.015642	-9.244537	-2.416735	-1.988289	-0.178289	-4.661224	0.000000	-10.000000	0.450000	-24.616667	275.000000	1023.000000	1023.000000	2046.000000
31.320000	-0.017344	-10.250380	-2.953406	-2.134786	-0.504788	-4.657400	0.000000	-10.000000	0.450000	-24.033335	267.000000	1023.000000	1023.000000	2046.000000
31.340000	-0.019799	-11.701124	-3.539167	-2.252206	-0.783765	-5.125986	0.000000	-10.000000	0.433333	-23.433334	259.000000	1023.000000	1023.000000	2046.000000
31.360001	-0.021305	-12.591043	-3.984381	-2.366119	-1.168976	-5.071566	0.000000	-10.000000	0.400000	-22.933334	251.000000	1023.000000	1023.000000	2046.000000
31.379999	-0.022454	-13.270102	-4.464900	-2.353825	-1.240499	-5.210877	0.000000	-10.000000	0.366667	-22.433334	243.166672	1023.000000	1023.000000	2046.000000
31.400000	-0.024159	-14.278136	-4.909203	-2.445971	-1.654803	-5.268159	0.000000	-10.000000	0.350000	-22.333334	235.500000	1023.000000	1023.000000	2046.000000
31.420000	-0.024704	-14.599913	-5.212053	-2.450489	-1.775981	-5.161389	0.000000	-10.000000	0.350000	-22.116667	228.166672	1023.000000	1023.000000	2046.000000
31.440001	-0.026391	-15.597043	-5.605108	-2.541252	-2.078469	-5.372214	0.000000	-10.000000	0.350000	-21.983334	220.833328	1023.000000	1023.000000	2046.000000
31.459999	-0.026624	-15.734923	-5.754226	-2.603479	-2.268915	-5.108303	0.000000	-10.000000	0.341667	-21.733334	213.500000	1023.000000	1023.000000	2046.000000
31.480000	-0.027618	-16.322508	-6.008133	-2.654640	-2.322124	-5.337611	0.000000	-10.000000	0.325000	-21.416668	206.166672	1023.000000	1023.000000	2046.000000
31.500000	-0.027941	-16.512869	-6.023855	-2.888100	-2.555033	-5.045880	0.000000	-10.000000	0.316667	-21.016666	199.000000	1023.000000	1023.000000	2046.000000
31.520000	-0.028184	-16.656912	-5.993782	-3.135327	-2.473043	-5.054760	0.000000	-10.000000	0.325000	-20.750000	192.000000	1023.000000	1023.000000	2046.000000
31.540001	-0.028859	-17.055698	-5.886003	-3.554140	-2.623558	-4.991998	0.000000	-10.000000	0.333333	-20.616667	185.000000	1023.000000	1023.000000	2046.000000
31.559999	-0.028123	-16.620844	-5.515617	-3.857834	-2.385131	-4.862262	0.000000	-10.000000	0.333333	-20.666668	178.166672	1023.000000	1023.000000	2046.000000
31.580000	-0.029119	-17.209063	-5.261899	-4.332641	-2.448071	-5.166451	0.000000	-10.000000	0.316667	-20.500000	171.333328	1023.000000	1023.000000	2046.000000
31.600000	-0.028501	-16.844313	-4.803059	-4.791901	-2.194868	-5.054486	0.000000	-10.000000	0.316667	-20.333334	164.500000	1023.000000	1023.000000	2046.000000
31.620001	-0.029835	-17.632708	-4.665339	-5.299460	-2.057858	-5.610051	0.000000	-10.000000	0.308333	-19.850000	157.666672	1023.000000	1023.000000	2046.000000
31.639999	-0.030195	-17.845016	-4.355676	-5.829519	-2.101678	-5.558142	0.000000	-10.000000	0.308333	-19.583334	151.000000	1023.000000	1023.000000	2046.000000
31.660000	-0.031708	-18.739658	-4.353143	-6.164777	-2.093895	-6.127843	0.000000	-10.000000	0.300000	-19.316668	144.500000	1023.000000	1023.000000	2046.000000
31.680000	-0.032299	-19.088593	-4.213449	-6.549625	-2.232996	-6.092523	0.000000	-10.000000	0.275000	-19.083334	138.000000	1023.000000	1023.000000	2046.000000
31.700001	-0.033358	-19.714329	-4.187102	-6.725077	-2.265531	-6.536619	0.000000	-10.000000	0.241667	-18.833334	131.666672	1023.000000	1023.000000	2046.000000
31.719999	-0.034086	-20.144695	-4.096065	-6.910568	-2.511313	-6.626750	0.000000	-10.000000	0.225000	-18.500000	125.500000	1023.000000	1023.000000	2046.000000
31.740000	-0.034405	-20.333368	-4.072320	-6.922676	-2.474524	-6.863850	0.000000	-10.000000	0.216667	-18.116667	119.166664	1023.000000	1023.000000	2046.000000
31.760000	-0.035541	-21.004999	-4.160369	-7.088644	-2.728580	-7.027406	0.000000	-10.000000	0.216667	-17.583334	113.166664	1023.000000	1023.000000	2046.000000
31.780001	-0.035211	-20.809895	-4.069344	-7.160213	-2.780846	-6.799492	0.000000	-10.000000	0.208333	-17.050001	107.166664	1023.000000	1023.000000	2046.000000
31.799999	-0.035881	-21.205811	-4.215263	-7.152873	-2.739192	-7.098483	0.000000	-10.000000	0.208333	-16.750000	101.500000	1023.000000	1023.000000	2046.000000
31.820000	-0.035598	-21.038542	-4.143107	-7.221222	-2.814111	-6.860101	0.000000	-10.000000	0.208333	-16.516666	95.833336	1023.000000	1023.000000	2046.000000
31.840000	-0.035746	-21.126165	-4.147622	-7.176915	-2.711337	-7.090292	0.000000	-10.000000	0.200000	-16.133333	90.333336	1023.000000	1023.000000	2046.000000
31.860001	-0.035869	-21.198656	-4.132704	-7.254401	-2.842779	-6.968773	0.000000	-10.000000	0.183333	-15.816667	85.000000	1023.000000	1023.000000	2046.000000
31.879999	-0.035334	-20.882397	-4.037124	-7.175087	-2.700463	-6.969723	0.000000	-10.000000	0.175000	-15.383333	79.666664	1023.000000	1023.000000	2046.000000
31.900000	-0.036160	-21.370508	-4.088544	-7.255815	-2.872614	-7.153536	0.000000	-10.000000	0.158333	-15.116667	74.500000	1023.000000	1023.000000	2046.000000
31.920000	-0.035527	-20.996595	-3.983516	-7.227124	-2.848609	-6.937346	0.000000	-10.000000	0.158333	-14.633333	69.500000	1023.000000	1023.000000	2046.000000
31.940001	-0.035930	-21.234755	-4.046108	-7.161989	-2.796889	-7.229769	0.000000	-10.000000	0.150000	-14.233334	64.666664	1023.000000	1023.000000	2046.000000
31.959999	-0.035955	-21.249372	-4.035159	-7.196337	-2.936800	-7.081077	0.000000	-10.000000	0.150000	-13.800000	59.833332	1023.000000	1023.000000	2046.000000
31.980000	-0.035561	-21.016712	-3.978095	-7.165559	-2.846041	-7.027017	0.000000	-10.000000	0.150000	-13.416667	55.333332	1023.000000	1023.000000	2046.000000
32.000000	-0.036372	-21.495678	-4.114830	-7.148609	-2.978508	-7.253731	0.000000	-10.000000	0.150000	-13.000000	50.666668	1023.000000	1023.000000	2046.000000
32.020000	-0.035687	-21.090961	-4.000452	-7.164387	-2.988236	-6.937886	0.000000	-10.000000	0.133333	-12.516666	46.333332	1023.000000	1023.000000	2046.000000
32.040001	-0.036409	-21.517771	-4.086216	-7.146508	-3.050969	-7.234078	0.000000	-10.000000	0.116667	-12.066667	42.000000	1023.000000	1023.000000	2046.000000
32.060001	-0.036065	-21.314375	-4.025812	-7.199851	-3.167064	-6.921648	0.000000	-10.000000	0.091667	-11.566667	38.000000	1023.000000	1023.000000	2046.000000
32.080002	-0.035956	-21.250044	-4.058681	-7.087081	-3.036000	-7.068282	0.000000	-10.000000	0.075000	-11.116667	34.166668	1023.000000	1023.000000	2046.000000
32.099998	-0.036531	-21.589909	-4.121097	-7.184878	-3.215555	-7.068378	0.000000	-10.000000	0.066667	-10.600000	30.500000	1023.000000	1023.000000	2046.000000
32.119999	-0.035802	-21.158895	-4.018537	-7.133527	-3.139389	-6.867445	0.000000	-10.000000	0.058333	-10.216667	27.000000	1023.000000	1023.000000	2046.000000
32.139999	-0.036479	-21.558821	-4.154923	-7.079517	-3.160091	-7.164290	0.000000	-10.000000	0.075000	-9.933333	23.500000	1023.000000	1023.000000	2046.000000
32.160000	-0.035924	-21.231033	-4.014024	-7.112866	-3.242874	-6.861270	0.000000	-10.000000	0.066667	-9.733334	20.166666	1023.000000	1023.000000	2046.000000
32.180000	-0.035489	-20.974142	-3.956502	-6.978909	-3.083214	-6.955517	0.000000	-10.000000	0.066667	-9.516666	17.000000	1023.000000	1023.000000	2046.000000
32.200001	-0.035637	-21.061722	-3.940018	-6.937145	-3.189807	-6.994751	0.000000	-10.000000	0.050000	-9.250000	13.833333	1023.000000	1023.000000	2046.000000
32.220001	-0.034394	-20.326895	-3.763286	-6.811960	-3.092309	-6.659339	0.000000	-10.000000	0.050000	-8.916667	10.666667	1023.000000	1023.000000	2046.000000
32.240002	-0.034842	-20.591871	-3.902098	-6.640466	-3.094123	-6.955185	0.000000	-10.000000	0.050000	-8.466667	7.666667	1023.000000	1023.000000	2046.000000
32.259998	-0.034956	-20.659138	-3.947911	-6.652502	-3.265048	-6.793676	0.000000	-10.000000	0.041667	-8.033334	5.000000	1023.000000	1023.000000	2046.000000
32.279999	-0.035245	-20.829557	-3.992486	-6.554078	-3.262072	-7.020922	0.000000	-10.000000	0.041667	-7.600000	2.500000	1023.000000	1023.000000	2046.000000
32.299999	-0.036110	-21.340918	-4.152761	-6.581580	-3.464729	-7.141847	0.000000	-10.000000	0.025000	-7.066667	0.333333	1023.000000	1023.000000	2046.000000
32.320000	-0.036059	-21.310640	-3.981844	-6.816960	-3.707782	-6.804054	0.000000	-10.000000	0.025000	-6.283333	-1.666667	1023.000000	1023.000000	2046.000000
32.340000	-0.035811	-21.164465	-4.130862	-6.493551	-3.610812	-6.929239	0.000000	-10.000000	0.016667	-5.700000	-3.500000	1023.000000	1023.000000	2046.000000
32.360001	-0.035372	-20.904793	-4.118316	-6.447971	-3.586120	-6.752386	0.000000	-10.000000	0.033333	-5.500000	-5.500000	1023.000000	1023.000000	2046.000000
32.380001	-0.036212	-21.401175	-4.361189	-6.422201	-3.479968	-7.137816	0.000000	-10.000000	0.033333	-5.833333	-7.500000	1023.000000	1023.000000	2046.000000
32.400002	-0.037919	-22.409962	-4.675802	-6.643652	-3.786568	-7.303938	0.000000	-10.000000	0.033333	-5.883333	-9.500000	1023.000000	1023.000000	2046.000000
32.419998	-0.039806	-23.525169	-5.251658	-6.707120	-3.863656	-7.702736	0.000000	-10.000000	0.016667	-5.500000	-11.500000	1023.000000	1023.000000	2046.000000
32.439999	-0.043181	-25.519695	-6.128030	-6.729003	-4.258353	-8.404308	0.000000	-10.000000	0.008333	-4.450000	-13.333333	1023.000000	1023.000000	2046.000000
32.459999	-0.045245	-26.739952	-6.798272	-6.793575	-4.692189	-8.455917	0.000000	-10.000000	-0.008333	-3.183333	-14.833333	1023.000000	1023.000000	2046.000000
32.480000	-0.047923	-28.322672	-7.713189	-6.765963	-4.908663	-8.934856	0.000000	-10.000000	-0.016667	-1.833333	-15.666667	1023.000000	1023.000000	2046.000000
32.500000	-0.049250	-29.106579	-8.163038	-6.790426	-5.294819	-8.858295	0.000000	-10.000000	-0.016667	-0.783333	-16.000000	1023.000000	1023.000000	2046.000000
32.520000	-0.050197	-29.666384	-8.630707	-6.735358	-5.348845	-8.951474	0.000000	-10.000000	-0.008333	-0.466667	-16.000000	1023.000000	1023.000000	2046.000000
32.540001	-0.051606	-30.499125	-9.075713	-6.760468	-5.645684	-9.017259	0.000000	-10.000000	0.000000	-1.083333	-16.000000	1023.000000	1023.000000	2046.000000
32.560001	-0.051482	-30.426079	-9.246975	-6.620897	-5.760345	-8.797861	0.000000	-10.000000	0.000000	-2.133333	-16.500000	1023.000000	1023.000000	2046.000000
32.580002	-0.052600	-31.086794	-9.760852	-6.497189	-5.820688	-9.008064	0.000000	-10.000000	0.000000	-3.050000	-17.333334	1023.000000	1023.000000	2046.000000
32.599998	-0.052928	-31.280256	-9.949613	-6.503376	-6.059951	-8.767319	0.000000	-10.000000	0.000000	-3.333333	-18.500000	1023.000000	1023.000000	2046.000000
32.619999	-0.052737	-31.167517	-10.104052	-6.379089	-6.056461	-8.627915	0.000000	-10.000000	0.000000	-2.933333	-19.500000	1023.000000	1023.000000	2046.000000
32.639999	-0.053419	-31.570353	-10.417749	-6.372759	-6.108186	-8.671658	0.000000	-10.000000	-0.008333	-1.333333	-20.333334	1023.000000	1023.000000	2046.000000
32.660000	-0.052419	-30.979427	-10.200319	-6.366845	-6.192313	-8.219951	0.000000	-10.000000	-0.025000	1.050000	-20.833334	1023.000000	1023.000000	2046.000000
32.680000	-0.052142	-30.816088	-10.205868	-6.367946	-6.055762	-8.186512	0.000000	-10.000000	-0.066667	4.300000	-21.000000	1023.000000	1023.000000	2046.000000
32.700001	-0.051405	-30.380573	-9.977056	-6.615782	-6.041106	-7.746630	0.000000	-10.000000	-0.100000	7.650000	-21.000000	1023.000000	1023.000000	2046.000000
32.720001	-0.049642	-29.338387	-9.530168	-6.691968	-5.676244	-7.440007	0.000000	-10.000000	-0.133333	10.716667	-21.000000	1023.000000	1023.000000	2046.000000
32.740002	-0.048847	-28.868568	-9.094989	-6.963856	-5.475727	-7.333996	0.000000	-10.000000	-0.166667	13.266666	-21.000000	1023.000000	1023.000000	2046.000000
32.759998	-0.046600	-27.540886	-8.329767	-7.228510	-5.116780	-6.865828	0.000000	-10.000000	-0.208333	15.333334	-21.000000	1023.000000	1023.000000	2046.000000
32.779999	-0.045705	-27.011791	-7.878001	-7.511365	-4.644924	-6.977500	0.000000	-10.000000	-0.250000	17.433334	-13.333333	1023.000000	1023.000000	2046.000000
32.799999	-0.044146	-26.090416	-7.305836	-7.718665	-4.330952	-6.734963	0.000000	-10.000000	-0.300000	19.433334	2.500000	1023.000000	1023.000000	2046.000000
32.820000	-0.042774	-25.279730	-6.774253	-7.798059	-4.048831	-6.658586	0.000000	-10.000000	-0.358333	21.283333	20.500000	1023.000000	1023.000000	2046.000000
32.840000	-0.042190	-24.934488	-6.522163	-7.807355	-3.897634	-6.707335	0.000000	-10.000000	-0.416667	22.933334	33.333332	1023.000000	1023.000000	2046.000000
32.860001	-0.040456	-23.909672	-5.958856	-7.859954	-3.813910	-6.276951	0.000000	-10.000000	-0.458333	24.533333	40.500000	1023.000000	1023.000000	2046.000000
32.880001	-0.039610	-23.409731	-5.769809	-7.719727	-3.566965	-6.353230	0.000000	-10.000000	-0.500000	25.916666	48.500000	1023.000000	1023.000000	2046.000000
32.900002	-0.038455	-22.727081	-5.503852	-7.687257	-3.495736	-6.040237	0.000000	-10.000000	-0.525000	27.216667	56.833332	1023.000000	1023.000000	2046.000000
32.919998	-0.036752	-21.720232	-5.137145	-7.464884	-3.386279	-5.731924	0.000000	-10.000000	-0.550000	28.233334	65.833336	1023.000000	1023.000000	2046.000000
32.939999	-0.035766	-21.137842	-5.151543	-7.174433	-3.189177	-5.622689	0.000000	-10.000000	-0.575000	29.033335	75.000000	1023.000000	1023.000000	2046.000000
32.959999	-0.033244	-19.647442	-4.731464	-6.896593	-3.093629	-4.925757	0.000000	-10.000000	-0.591667	29.883335	84.666664	1023.000000	1023.000000	2046.000000
32.980000	-0.031322	-18.511095	-4.568524	-6.477166	-2.737716	-4.727690	0.000000	-10.000000	-0.600000	30.283335	94.500000	1023.000000	1023.000000	2046.000000
33.000000	-0.029324	-17.330601	-4.259159	-6.189625	-2.586883	-4.294933	0.000000	-10.000000	-0.608333	30.933334	104.500000	1023.000000	1023.000000	2046.000000
33.020000	-0.026493	-15.657327	-3.657551	-5.904133	-2.364490	-3.731153	0.000000	-10.000000	-0.633333	31.316668	114.666664	1023.000000	1023.000000	2046.000000
33.040001	-0.024878	-14.703190	-3.527164	-5.518015	-1.985574	-3.672437	0.000000	-10.000000	-0.666667	31.966667	125.000000	1023.000000	1023.000000	2046.000000
33.060001	-0.022226	-13.135486	-3.044497	-5.227858	-1.821282	-3.041848	0.000000	-10.000000	-0.683333	32.400002	135.666672	1023.000000	1023.000000	2046.000000
33.080002	-0.019684	-11.633245	-2.708485	-4.776775	-1.396864	-2.751122	0.000000	-10.000000	-0.708333	32.583332	146.500000	1023.000000	1023.000000	2046.000000
33.099998	-0.018061	-10.673773	-2.486083	-4.497010	-1.239497	-2.451182	0.000000	-10.000000	-0.716667	32.950001	157.333328	1023.000000	1023.000000	2046.000000
33.119999	-0.015226	-8.998441	-1.979833	-4.181444	-1.020001	-1.817163	0.000000	-10.000000	-0.716667	33.266666	168.166672	1023.000000	1023.000000	2046.000000
33.139999	-0.013544	-8.004664	-1.877864	-3.716865	-0.654186	-1.755750	0.000000	-10.000000	-0.733333	33.366665	179.166672	1023.000000	1023.000000	2046.000000
33.160000	-0.011094	-6.556387	-1.500078	-3.403508	-0.505041	-1.147760	0.000000	-10.000000	-0.741667	33.483334	190.333328	1023.000000	1023.000000	2046.000000
33.180000	-0.008786	-5.192761	-1.145535	-3.014390	-0.248140	-0.784696	0.000000	-10.000000	-0.733333	33.583332	201.500000	1023.000000	1023.000000	2046.000000
33.200001	-0.007207	-4.259508	-1.023108	-2.670210	-0.027167	-0.539023	0.000000	-10.000000	-0.725000	33.816666	212.666672	1023.000000	1023.000000	2046.000000
33.220001	-0.004504	-2.661651	-0.588216	-2.345843	0.215586	0.056822	0.000000	-10.000000	-0.725000	33.983334	223.833328	1023.000000	1023.000000	2046.000000
33.240002	-0.003150	-1.861440	-0.494959	-1.945629	0.457725	0.121422	0.000000	-10.000000	-0.750000	34.033333	235.166672	1023.000000	1023.000000	2046.000000
33.259998	-0.000514	-0.304066	-0.066721	-1.624095	0.646334	0.740415	0.000000	-10.000000	-0.750000	34.133335	246.500000	1023.000000	1023.000000	2046.000000
33.279999	0.001168	0.690222	0.098267	-1.235652	0.945870	0.881737	0.000000	-10.000000	-0.741667	33.833332	258.000000	1023.000000	1023.000000	2046.000000
33.299999	0.003176	1.876849	0.378120	-0.959556	1.083830	1.374456	0.000000	-10.000000	-0.725000	33.700001	269.333344	1023.000000	1023.000000	2046.000000
33.320000	0.005184	3.063980	0.610871	-0.573406	1.363724	1.662791	0.000000	-10.000000	-0.708333	33.750000	280.666656	1023.000000	1023.000000	2046.000000
33.340000	0.006580	3.888555	0.750770	-0.305132	1.518716	1.924201	0.000000	-10.000000	-0.708333	33.633335	291.833344	1023.000000	1023.000000	2046.000000
33.360001	0.009060	5.354742	1.178951	0.044163	1.711499	2.420128	0.000000	-10.000000	-0.716667	33.650002	303.166656	1023.000000	1023.000000	2046.000000
33.380001	0.010097	5.967389	1.108824	0.474905	2.027190	2.356470	0.000000	-10.000000	-0.725000	33.350002	314.333344	1023.000000	1023.000000	2046.000000
33.400002	0.011840	6.997380	1.438030	0.707972	2.072452	2.778927	0.000000	-10.000000	-0.725000	33.416668	325.666656	1023.000000	1023.000000	2046.000000
33.419998	0.012156	7.183960	1.287687	1.067186	2.312732	2.516356	0.000000	-10.000000	-0.716667	33.383335	336.833344	1023.000000	1023.000000	2046.000000
33.439999	0.012889	7.617598	1.439499	1.180209	2.194803	2.803087	0.000000	-10.000000	-0.725000	33.283333	348.000000	1023.000000	1023.000000	2046.000000
33.459999	0.014331	8.469584	1.565045	1.562052	2.453810	2.888676	0.000000	-10.000000	-0.716667	33.500000	359.000000	1023.000000	1023.000000	2046.000000
33.480000	0.015134	8.943911	1.644197	1.667143	2.438877	3.193694	0.000000	-10.000000	-0.725000	33.233334	370.000000	1023.000000	1023.000000	2046.000000
33.500000	0.017100	10.106318	2.050431	1.843354	2.410415	3.802118	0.000000	-10.000000	-0.725000	33.566666	381.166656	1023.000000	1023.000000	2046.000000
33.520000	0.018685	11.043099	1.862232	2.470617	2.782012	3.928238	0.000000	-10.000000	-0.716667	33.466667	392.333344	1023.000000	1023.000000	2046.000000
33.540001	0.020663	12.211782	1.990625	2.867749	2.977976	4.375432	0.000000	-10.000000	-0.700000	33.316666	403.666656	1023.000000	1023.000000	2046.000000
33.560001	0.020625	12.189539	1.690168	3.321224	3.203545	3.974602	0.000000	-10.000000	-0.683333	32.966667	414.833344	1023.000000	1023.000000	2046.000000
33.580002	0.019713	11.650193	1.462712	3.310435	3.030170	3.846876	0.000000	-10.000000	-0.683333	32.583332	425.833344	1023.000000	1023.000000	2046.000000
33.599998	0.017681	10.449422	0.741638	3.381324	2.922549	3.403910	0.000000	-10.000000	-0.666667	32.283333	436.666656	1023.000000	1023.000000	2046.000000
33.619999	0.015853	9.369418	0.080034	3.433642	2.573788	3.281954	0.000000	-10.000000	-0.633333	31.633333	447.500000	1023.000000	1023.000000	2046.000000
33.639999	0.015031	8.883203	-0.448584	3.542928	2.432223	3.356635	0.000000	-10.000000	-0.591667	30.816668	458.166656	1023.000000	1023.000000	2046.000000
33.660000	0.013829	8.172829	-1.067578	3.625595	2.300477	3.314334	0.000000	-10.000000	-0.566667	30.333334	468.500000	1023.000000	1023.000000	2046.000000
33.680000	0.014352	8.482076	-1.245957	3.779526	2.260723	3.687783	0.000000	-10.000000	-0.541667	30.000000	478.500000	1023.000000	1023.000000	2046.000000
33.700001	0.014099	8.332255	-1.644810	4.085556	2.248899	3.642611	0.000000	-10.000000	-0.525000	29.833334	488.666656	1023.000000	1023.000000	2046.000000
33.720001	0.015378	9.088191	-1.692200	4.452931	2.258792	4.068669	0.000000	-10.000000	-0.516667	29.583334	498.666656	1023.000000	1023.000000	2046.000000
33.740002	0.015499	9.159793	-2.066715	4.843172	2.252313	4.131022	0.000000	-10.000000	-0.516667	29.233334	508.666656	1023.000000	1023.000000	2046.000000
33.759998	0.016861	9.965140	-2.049149	5.186458	2.171612	4.656219	0.000000	-10.000000	-0.508333	28.816668	518.500000	1023.000000	1023.000000	2046.000000
33.779999	0.016833	9.948125	-2.426299	5.496295	2.134675	4.743454	0.000000	-10.000000	-0.483333	27.983334	528.333313	1023.000000	1023.000000	2046.000000
33.799999	0.018317	10.825368	-2.338471	5.797625	2.099886	5.266327	0.000000	-10.000000	-0.450000	27.250000	537.833313	1023.000000	1023.000000	2046.000000
33.820000	0.018785	11.101868	-2.680380	6.202666	2.289320	5.290262	0.000000	-10.000000	-0.425000	26.400000	547.000000	1023.000000	1023.000000	2046.000000
33.840000	0.020509	12.120717	-2.355229	6.434127	2.261875	5.779944	0.000000	-10.000000	-0.408333	25.683334	556.000000	1023.000000	1023.000000	2046.000000
33.860001	0.020700	12.233800	-2.397794	6.411258	2.409785	5.810550	0.000000	-10.000000	-0.375000	24.483334	564.666687	1023.000000	1023.000000	2046.000000
33.880001	0.022305	13.182277	-1.879774	6.341539	2.509863	6.210649	0.000000	-10.000000	-0.333333	23.450001	573.000000	1023.000000	1023.000000	2046.000000
33.900002	0.022951	13.564005	-1.703031	6.264852	2.775442	6.226742	0.000000	-10.000000	-0.283333	22.216667	581.000000	1023.000000	1023.000000	2046.000000
33.919998	0.024807	14.661089	-1.032391	6.227018	2.892435	6.574027	0.000000	-10.000000	-0.266667	21.300001	588.666687	1023.000000	1023.000000	2046.000000
33.939999	0.026002	15.367356	-0.692397	6.184844	3.370698	6.504211	0.000000	-10.000000	-0.241667	20.033333	596.000000	1023.000000	1023.000000	2046.000000
33.959999	0.027799	16.429113	0.047664	6.011533	3.686250	6.683666	0.000000	-10.000000	-0.208333	18.850000	602.833313	1023.000000	1023.000000	2046.000000
33.980000	0.028313	16.732813	0.447548	5.861598	4.056021	6.367645	0.000000	-10.000000	-0.141667	17.183334	609.333313	1023.000000	1023.000000	2046.000000
34.000000	0.029100	17.197838	0.996813	5.670536	4.134599	6.395889	0.000000	-10.000000	-0.100000	15.333334	615.333313	1023.000000	1023.000000	2046.000000
34.020000	0.029387	17.367502	1.233193	5.604165	4.335755	6.194391	0.000000	-10.000000	-0.075000	13.233334	620.833313	1023.000000	1023.000000	2046.000000
34.040001	0.029474	17.419138	1.592340	5.425182	4.237654	6.163961	0.000000	-10.000000	-0.058333	11.166667	625.666687	1023.000000	1023.000000	2046.000000
34.060001	0.029589	17.487318	1.758519	5.380348	4.390292	5.958159	0.000000	-10.000000	-0.033333	8.750000	629.833313	1023.000000	1023.000000	2046.000000
34.080002	0.029783	17.601482	1.998120	5.331721	4.309467	5.962174	0.000000	-10.000000	-0.016667	6.100000	633.000000	1023.000000	1023.000000	2046.000000
34.099998	0.029969	17.711473	2.071935	5.379451	4.381081	5.879006	0.000000	-10.000000	0.000000	2.633333	635.500000	1023.000000	1023.000000	2046.000000
34.119999	0.030466	18.005310	2.251146	5.463800	4.310607	5.979756	0.000000	-10.000000	0.008333	-0.366667	637.000000	1023.000000	1023.000000	2046.000000
34.139999	0.030748	18.172228	2.241759	5.516736	4.475267	5.938467	0.000000	-10.000000	0.033333	-3.000000	637.833313	1023.000000	1023.000000	2046.000000
34.160000	0.031418	18.568033	2.446363	5.530882	4.475874	6.114914	0.000000	-10.000000	0.041667	-4.800000	638.000000	1023.000000	1023.000000	2046.000000
34.180000	0.031585	18.666729	2.600598	5.537561	4.519667	6.008904	0.000000	-10.000000	0.050000	-6.433333	638.000000	1023.000000	1023.000000	2046.000000
34.200001	0.032239	19.053064	2.766003	5.589878	4.594914	6.102269	0.000000	-10.000000	0.050000	-7.483334	638.000000	1023.000000	1023.000000	2046.000000
34.220001	0.032593	19.262434	2.929147	5.616314	4.670269	6.046705	0.000000	-10.000000	0.050000	-8.300000	638.000000	1023.000000	1023.000000	2046.000000
34.240002	0.032738	19.347881	2.987832	5.632017	4.681869	6.046163	0.000000	-10.000000	0.050000	-8.933333	638.000000	1023.000000	1023.000000	2046.000000
34.259998	0.033248	19.649353	3.195847	5.654539	4.755407	6.043561	0.000000	-10.000000	0.050000	-9.750000	638.000000	1023.000000	1023.000000	2046.000000
34.279999	0.032791	19.379301	3.073262	5.645686	4.795914	5.864439	0.000000	-10.000000	0.058333	-10.233334	634.500000	1023.000000	1023.000000	2046.000000
34.299999	0.033292	19.675631	3.364789	5.603462	4.760589	5.946792	0.000000	-10.000000	0.075000	-11.000000	625.166687	1023.000000	1023.000000	2046.000000
34.320000	0.032581	19.255180	3.189747	5.547781	4.818258	5.699395	0.000000	-10.000000	0.091667	-11.583333	615.833313	1023.000000	1023.000000	2046.000000
34.340000	0.032969	19.484772	3.529525	5.432656	4.707918	5.814673	0.000000	-10.000000	0.100000	-12.350000	608.666687	1023.000000	1023.000000	2046.000000
34.360001	0.032322	19.102169	3.332140	5.428632	4.841589	5.499809	0.000000	-10.000000	0.100000	-12.883333	606.000000	1023.000000	1023.000000	2046.000000
34.380001	0.033199	19.620546	3.746056	5.372159	4.798552	5.703779	0.000000	-10.000000	0.100000	-13.600000	601.666687	1023.000000	1023.000000	2046.000000
34.400002	0.033311	19.686537	3.734580	5.462955	4.989266	5.499735	0.000000	-10.000000	0.125000	-14.200001	597.166687	1023.000000	1023.000000	2046.000000
34.419998	0.034593	20.444510	4.132031	5.516067	4.983195	5.813218	0.000000	-10.000000	0.141667	-14.733334	592.333313	1023.000000	1023.000000	2046.000000
34.439999	0.034579	20.435986	4.089253	5.559081	5.107210	5.680442	0.000000	-10.000000	0.175000	-15.316667	587.500000	1023.000000	1023.000000	2046.000000
34.459999	0.035078	20.731216	4.283305	5.659424	5.176462	5.612025	0.000000	-10.000000	0.183333	-15.866667	582.333313	1023.000000	1023.000000	2046.000000
34.480000	0.034739	20.530479	4.568089	5.317461	4.912520	5.732408	0.000000	-10.000000	0.208333	-16.500000	577.000000	1023.000000	1023.000000	2046.000000
34.500000	0.033291	19.674915	4.400400	4.990406	4.801821	5.482289	0.000000	-10.000000	0.216667	-17.066668	571.333313	1023.000000	1023.000000	2046.000000
34.520000	0.032876	19.429943	4.437901	4.949402	4.657672	5.384969	0.000000	-10.000000	0.233333	-17.600000	565.500000	1023.000000	1023.000000	2046.000000
34.540001	0.030738	18.165962	3.821218	4.886250	4.655077	4.803418	0.000000	-10.000000	0.241667	-18.250000	559.500000	1023.000000	1023.000000	2046.000000
34.560001	0.029454	17.407047	3.684680	4.779221	4.383971	4.559175	0.000000	-10.000000	0.266667	-19.116667	551.166687	1023.000000	1023.000000	2046.000000
34.580002	0.026684	15.770107	3.083707	4.540027	4.240367	3.906006	0.000000	-10.000000	0.283333	-19.816668	544.833313	1023.000000	1023.000000	2046.000000
34.599998	0.024069	14.224941	2.693379	4.181554	3.850801	3.499208	0.000000	-10.000000	0.316667	-20.416668	538.333313	1023.000000	1023.000000	2046.000000
34.619999	0.020307	12.001569	1.843459	3.944135	3.529093	2.684882	0.000000	-10.000000	0.333333	-20.850000	533.833313	1023.000000	1023.000000	2046.000000
34.639999	0.017207	10.169438	1.161495	3.676259	3.084585	2.247099	0.000000	-10.000000	0.358333	-21.383333	527.000000	1023.000000	1023.000000	2046.000000
34.660000	0.013932	8.234041	0.365285	3.370576	2.746108	1.752073	0.000000	-10.000000	0.375000	-21.850000	519.833313	1023.000000	1023.000000	2046.000000
34.680000	0.011429	6.754505	-0.157158	3.098866	2.336879	1.475918	0.000000	-10.000000	0.391667	-22.216667	512.500000	1023.000000	1023.000000	2046.000000
34.700001	0.009342	5.521255	-0.693204	2.910539	2.145221	1.158700	0.000000	-10.000000	0.400000	-22.766666	505.166656	1023.000000	1023.000000	2046.000000
34.720001	0.007469	4.414451	-1.114140	2.750763	1.842077	0.935751	0.000000	-10.000000	0.425000	-23.400000	497.666656	1023.000000	1023.000000	2046.000000
34.740002	0.006055	3.578422	-1.471555	2.683640	1.603633	0.762704	0.000000	-10.000000	0.441667	-24.100000	490.000000	1023.000000	1023.000000	2046.000000
34.759998	0.004239	2.505074	-1.988467	2.580254	1.366618	0.546669	0.000000	-10.000000	0.475000	-24.750000	481.833344	1023.000000	1023.000000	2046.000000
34.779999	0.003197	1.889366	-2.205503	2.422737	1.096317	0.575815	0.000000	-10.000000	0.483333	-25.433334	473.500000	1023.000000	1023.000000	2046.000000
34.799999	0.001557	0.920222	-2.731156	2.310082	0.978171	0.363125	0.000000	-10.000000	0.508333	-25.966667	465.000000	1023.000000	1023.000000	2046.000000
34.820000	0.000744	0.439568	-2.830814	2.170985	0.735600	0.363798	0.000000	-10.000000	0.525000	-26.333334	456.333344	1023.000000	1023.000000	2046.000000
34.840000	-0.000557	-0.329290	-3.123097	2.042681	0.590447	0.160678	0.000000	-10.000000	0.541667	-26.566668	447.500000	1023.000000	1023.000000	2046.000000
34.860001	-0.001260	-0.744883	-3.163373	1.766952	0.524940	0.126599	0.000000	-10.000000	0.550000	-26.633333	438.500000	1023.000000	1023.000000	2046.000000
34.880001	-0.002206	-1.303475	-3.007888	1.280087	0.316322	0.108005	0.000000	-10.000000	0.541667	-26.766666	429.666656	1023.000000	1023.000000	2046.000000
34.900002	-0.003199	-1.890613	-2.991220	0.783261	0.414641	-0.097295	0.000000	-10.000000	0.541667	-26.883333	420.833344	1023.000000	1023.000000	2046.000000
34.919998	-0.003317	-1.960507	-2.561014	0.291058	0.353236	-0.043787	0.000000	-10.000000	0.533333	-27.083334	412.000000	1023.000000	1023.000000	2046.000000
34.939999	-0.004034	-2.383856	-2.470169	-0.188900	0.621094	-0.345881	0.000000	-10.000000	0.533333	-27.050001	402.833344	1023.000000	1023.000000	2046.000000
34.959999	-0.003865	-2.284425	-1.899841	-0.652446	0.690208	-0.422347	0.000000	-10.000000	0.533333	-26.850000	393.833344	1023.000000	1023.000000	2046.000000
34.980000	-0.004911	-2.902597	-1.763567	-1.128779	0.928145	-0.938397	0.000000	-10.000000	0.533333	-26.633333	384.833344	1023.000000	1023.000000	2046.000000
35.000000	-0.005629	-3.326777	-1.344756	-1.650873	0.847749	-1.178897	0.000000	-10.000000	0.533333	-26.533333	376.000000	1023.000000	1023.000000	2046.000000
35.020000	-0.007126	-4.211459	-1.361640	-2.075636	0.883690	-1.657873	0.000000	-10.000000	0.516667	-26.516666	367.000000	1023.000000	1023.000000	2046.000000
35.040001	-0.007974	-4.712345	-1.038726	-2.492635	0.647767	-1.828750	0.000000	-10.000000	0.508333	-26.333334	358.166656	1023.000000	1023.000000	2046.000000
35.060001	-0.009621	-5.685766	-1.181081	-2.838609	0.656733	-2.322809	0.000000	-10.000000	0.491667	-26.000000	349.500000	1023.000000	1023.000000	2046.000000
35.080002	-0.009991	-5.904792	-0.834163	-3.029824	0.433857	-2.474662	0.000000	-10.000000	0.483333	-25.483334	340.833344	1023.000000	1023.000000	2046.000000
35.099998	-0.011274	-6.662922	-1.051330	-3.193874	0.431438	-2.849157	0.000000	-10.000000	0.475000	-25.116667	332.333344	1023.000000	1023.000000	2046.000000
35.119999	-0.011367	-6.718181	-0.806598	-3.284335	0.248549	-2.875797	0.000000	-10.000000	0.466667	-24.800001	324.000000	1023.000000	1023.000000	2046.000000
35.139999	-0.012361	-7.305437	-1.076294	-3.439062	0.301145	-3.091225	0.000000	-10.000000	0.475000	-24.550001	315.666656	1023.000000	1023.000000	2046.000000
35.160000	-0.012543	-7.412671	-0.876615	-3.590256	0.132185	-3.077984	0.000000	-10.000000	0.483333	-24.466667	307.333344	1023.000000	1023.000000	2046.000000
35.180000	-0.013174	-7.785823	-0.978349	-3.709440	0.161646	-3.259680	0.000000	-10.000000	0.491667	-24.250000	299.000000	1023.000000	1023.000000	2046.000000
35.200001	-0.013360	-7.895883	-0.897700	-3.856032	0.141075	-3.283226	0.000000	-10.000000	0.483333	-24.116667	293.666656	1023.000000	1023.000000	2046.000000
35.220001	-0.013724	-8.110992	-0.946696	-3.936917	0.158478	-3.385857	0.000000	-10.000000	0.450000	-23.799999	285.666656	1023.000000	1023.000000	2046.000000
35.240002	-0.014014	-8.282451	-0.815655	-4.046996	0.023236	-3.443035	0.000000	-10.000000	0.425000	-23.666666	277.666656	1023.000000	1023.000000	2046.000000
35.259998	-0.014496	-8.566937	-0.994210	-4.111312	0.132269	-3.593684	0.000000	-10.000000	0.416667	-23.450001	267.000000	1023.000000	1023.000000	2046.000000
35.279999	-0.014780	-8.734793	-0.933509	-4.198621	0.044445	-3.647107	0.000000	-10.000000	0.400000	-23.183334	259.166656	1023.000000	1023.000000	2046.000000
35.299999	-0.015383	-9.091076	-1.031894	-4.248939	0.009205	-3.819448	0.000000	-10.000000	0.383333	-23.000000	251.500000	1023.000000	1023.000000	2046.000000
35.320000	-0.015704	-9.281145	-0.998778	-4.374882	-0.078172	-3.829312	0.000000	-10.000000	0.350000	-22.600000	243.833328	1023.000000	1023.000000	2046.000000
35.340000	-0.016243	-9.599394	-1.098509	-4.378119	-0.107343	-4.015422	0.000000	-10.000000	0.350000	-22.366667	236.333328	1023.000000	1023.000000	2046.000000
35.360001	-0.016612	-9.817542	-1.075177	-4.519354	-0.183332	-4.039679	0.000000	-10.000000	0.350000	-21.966667	228.833328	1023.000000	1023.000000	2046.000000
35.380001	-0.017281	-10.212885	-1.235846	-4.576980	-0.190898	-4.209160	0.000000	-10.000000	0.341667	-21.783333	221.500000	1023.000000	1023.000000	2046.000000
35.400002	-0.017685	-10.451689	-1.182034	-4.671242	-0.345088	-4.253325	0.000000	-10.000000	0.341667	-21.500000	214.166672	1023.000000	1023.000000	2046.000000
35.419998	-0.018306	-10.818894	-1.381064	-4.717522	-0.325539	-4.394769	0.000000	-10.000000	0.333333	-21.133333	207.000000	1023.000000	1023.000000	2046.000000
35.439999	-0.018630	-11.010594	-1.306777	-4.831294	-0.477199	-4.395325	0.000000	-10.000000	0.333333	-20.816668	200.000000	1023.000000	1023.000000	2046.000000
35.459999	-0.019178	-11.334098	-1.471247	-4.891206	-0.445141	-4.526504	0.000000	-10.000000	0.325000	-20.400000	193.000000	1023.000000	1023.000000	2046.000000
35.480000	-0.018882	-11.159513	-1.255000	-4.851420	-0.536549	-4.516544	0.000000	-10.000000	0.325000	-20.150000	186.166672	1023.000000	1023.000000	2046.000000
35.500000	-0.018818	-11.121310	-1.439355	-4.742638	-0.360417	-4.578900	0.000000	-10.000000	0.316667	-19.966667	179.333328	1023.000000	1023.000000	2046.000000
35.520000	-0.018329	-10.832274	-1.187431	-4.621861	-0.533131	-4.489852	0.000000	-10.000000	0.300000	-19.683332	172.666672	1023.000000	1023.000000	2046.000000
35.540001	-0.019083	-11.277878	-1.581504	-4.648620	-0.461743	-4.586011	0.000000	-10.000000	0.275000	-19.466667	166.000000	1023.000000	1023.000000	2046.000000
35.560001	-0.019021	-11.241379	-1.374596	-4.461971	-0.659559	-4.745252	0.000000	-10.000000	0.258333	-19.233334	159.666672	1023.000000	1023.000000	2046.000000
35.580002	-0.020202	-11.939337	-1.704359	-4.642824	-0.748590	-4.843565	0.000000	-10.000000	0.241667	-19.100000	153.166672	1023.000000	1023.000000	2046.000000
35.599998	-0.020893	-12.347967	-1.511862	-4.844261	-1.214276	-4.777568	0.000000	-10.000000	0.225000	-18.650000	146.833328	1023.000000	1023.000000	2046.000000
35.619999	-0.020988	-12.403760	-1.852444	-4.685477	-1.100366	-4.765472	0.000000	-10.000000	0.225000	-18.116667	140.500000	1023.000000	1023.000000	2046.000000
35.639999	-0.020993	-12.406885	-1.764300	-4.559710	-1.254882	-4.827993	0.000000	-10.000000	0.225000	-17.716667	134.500000	1023.000000	1023.000000	2046.000000
35.660000	-0.022620	-13.368545	-2.283566	-4.670813	-1.211042	-5.203123	0.000000	-10.000000	0.225000	-17.516668	128.500000	1023.000000	1023.000000	2046.000000
35.680000	-0.024350	-14.390773	-2.440224	-4.839447	-1.616843	-5.494260	0.000000	-10.000000	0.208333	-17.183334	122.666664	1023.000000	1023.000000	2046.000000
35.700001	-0.027344	-16.160242	-3.417040	-5.033514	-1.751665	-5.958022	0.000000	-10.000000	0.200000	-16.633335	117.000000	1023.000000	1023.000000	2046.000000
35.720001	-0.029886	-17.662893	-3.897211	-5.081638	-2.287303	-6.396742	0.000000	-10.000000	0.191667	-16.000000	111.500000	1023.000000	1023.000000	2046.000000
35.740002	-0.033330	-19.698130	-5.044429	-5.190409	-2.544255	-6.919036	0.000000	-10.000000	0.183333	-15.250000	106.166664	1023.000000	1023.000000	2046.000000
35.759998	-0.035454	-20.953129	-5.570708	-5.169475	-3.052116	-7.160829	0.000000	-10.000000	0.166667	-14.566667	101.000000	1023.000000	1023.000000	2046.000000
35.779999	-0.037957	-22.432381	-6.423558	-5.337798	-3.282351	-7.388675	0.000000	-10.000000	0.158333	-13.916667	96.166664	1023.000000	1023.000000	2046.000000
35.799999	-0.039468	-23.325405	-6.781129	-5.428261	-3.675871	-7.440145	0.000000	-10.000000	0.150000	-13.583333	91.500000	1023.000000	1023.000000	2046.000000
35.820000	-0.040977	-24.217167	-7.277020	-5.464466	-3.903207	-7.572474	0.000000	-10.000000	0.150000	-13.450000	87.000000	1023.000000	1023.000000	2046.000000
35.840000	-0.042011	-24.828270	-7.765635	-5.408500	-4.016782	-7.637353	0.000000	-10.000000	0.150000	-13.433333	82.500000	1023.000000	1023.000000	2046.000000
35.860001	-0.042951	-25.384256	-7.951435	-5.448600	-4.379192	-7.605030	0.000000	-10.000000	0.150000	-13.383333	78.000000	1023.000000	1023.000000	2046.000000
35.880001	-0.043998	-26.002615	-8.557070	-5.459007	-4.357229	-7.629309	0.000000	-10.000000	0.150000	-13.333334	73.500000	1023.000000	1023.000000	2046.000000
35.900002	-0.044330	-26.198797	-8.537080	-5.390531	-4.702574	-7.568612	0.000000	-10.000000	0.150000	-13.266666	69.166664	1023.000000	1023.000000	2046.000000
35.919998	-0.045184	-26.703785	-9.056446	-5.429809	-4.657365	-7.560165	0.000000	-10.000000	0.150000	-13.116667	64.666664	1023.000000	1023.000000	2046.000000
35.939999	-0.045139	-26.677032	-8.892150	-5.390778	-4.969017	-7.425087	0.000000	-10.000000	0.141667	-12.866667	60.333332	1023.000000	1023.000000	2046.000000
35.959999	-0.045664	-26.987463	-9.202430	-5.525522	-4.887513	-7.371998	0.000000	-10.000000	0.125000	-12.550000	56.000000	1023.000000	1023.000000	2046.000000
35.980000	-0.045319	-26.783484	-8.866390	-5.693052	-5.047357	-7.176684	0.000000	-10.000000	0.108333	-12.266666	52.000000	1023.000000	1023.000000	2046.000000
36.000000	-0.045494	-26.886925	-8.948977	-6.005321	-4.827852	-7.104776	0.000000	-10.000000	0.100000	-12.066667	48.000000	1023.000000	1023.000000	2046.000000
36.020000	-0.044800	-26.476591	-8.328482	-6.262750	-4.871450	-7.013909	0.000000	-10.000000	0.083333	-11.983334	44.000000	1023.000000	1023.000000	2046.000000
36.040001	-0.044959	-26.570503	-8.207556	-6.673120	-4.563848	-7.125981	0.000000	-10.000000	0.066667	-11.750000	40.000000	1023.000000	1023.000000	2046.000000
36.060001	-0.044509	-26.304924	-7.511357	-7.045127	-4.548850	-7.199590	0.000000	-10.000000	0.050000	-11.416667	36.000000	1023.000000	1023.000000	2046.000000
36.080002	-0.045042	-26.619814	-7.454297	-7.588834	-4.191894	-7.384788	0.000000	-10.000000	0.058333	-11.066667	32.000000	1023.000000	1023.000000	2046.000000
36.099998	-0.045194	-26.709866	-6.879056	-7.890966	-4.319749	-7.620095	0.000000	-10.000000	0.058333	-10.933333	28.166666	1023.000000	1023.000000	2046.000000
36.119999	-0.045954	-27.158886	-6.971464	-8.220035	-4.115878	-7.851511	0.000000	-10.000000	0.058333	-10.800000	24.500000	1023.000000	1023.000000	2046.000000
36.139999	-0.046246	-27.331251	-6.579555	-8.402585	-4.331895	-8.017218	0.000000	-10.000000	0.058333	-10.500000	20.833334	1023.000000	1023.000000	2046.000000
36.160000	-0.047148	-27.864359	-6.690508	-8.698178	-4.307723	-8.167950	0.000000	-10.000000	0.058333	-10.116667	17.333334	1023.000000	1023.000000	2046.000000
36.180000	-0.047334	-27.974625	-6.332752	-8.792291	-4.542430	-8.307153	0.000000	-10.000000	0.058333	-9.633333	14.000000	1023.000000	1023.000000	2046.000000
36.200001	-0.048036	-28.389271	-6.520664	-8.917240	-4.508900	-8.442466	0.000000	-10.000000	0.050000	-9.316667	12.000000	1023.000000	1023.000000	2046.000000
36.220001	-0.047955	-28.341213	-6.309406	-8.906433	-4.668858	-8.456517	0.000000	-10.000000	0.050000	-8.633333	9.000000	1023.000000	1023.000000	2046.000000
36.240002	-0.048234	-28.506189	-6.542389	-8.968918	-4.572376	-8.422506	0.000000	-10.000000	0.041667	-8.050000	6.166667	1023.000000	1023.000000	2046.000000
36.259998	-0.047858	-28.283920	-6.303430	-8.873866	-4.721311	-8.385314	0.000000	-10.000000	0.025000	-7.433333	2.666667	1023.000000	1023.000000	2046.000000
36.279999	-0.047749	-28.219898	-6.440230	-8.884933	-4.576401	-8.318336	0.000000	-10.000000	0.008333	-7.216667	0.500000	1023.000000	1023.000000	2046.000000
36.299999	-0.047256	-27.928474	-6.156706	-8.841871	-4.669439	-8.260458	0.000000	-10.000000	0.008333	-6.966667	-1.500000	1023.000000	1023.000000	2046.000000
36.320000	-0.047119	-27.847042	-6.326400	-8.830126	-4.457048	-8.233468	0.000000	-10.000000	0.008333	-6.483334	-3.833333	1023.000000	1023.000000	2046.000000
36.340000	-0.046492	-27.476954	-5.969755	-8.721025	-4.590914	-8.195261	0.000000	-10.000000	0.008333	-5.783333	-6.000000	1023.000000	1023.000000	2046.000000
36.360001	-0.046397	-27.420334	-6.185853	-8.696753	-4.334148	-8.203582	0.000000	-10.000000	0.000000	-4.883334	-8.000000	1023.000000	1023.000000	2046.000000
36.380001	-0.045668	-26.989574	-5.785142	-8.591599	-4.489178	-8.123655	0.000000	-10.000000	0.000000	-4.033333	-9.500000	1023.000000	1023.000000	2046.000000
36.400002	-0.045551	-26.920811	-6.038096	-8.551248	-4.182633	-8.148833	0.000000	-10.000000	0.000000	-2.900000	-10.833333	1023.000000	1023.000000	2046.000000
36.419998	-0.044708	-26.422249	-5.619918	-8.406322	-4.342409	-8.053599	0.000000	-10.000000	-0.016667	-0.900000	-11.666667	1023.000000	1023.000000	2046.000000
36.439999	-0.044355	-26.214077	-5.827003	-8.367471	-4.049696	-7.969907	0.000000	-10.000000	-0.041667	1.583333	-12.000000	1023.000000	1023.000000	2046.000000
36.459999	-0.043332	-25.608917	-5.352264	-8.210071	-4.222659	-7.823925	0.000000	-10.000000	-0.083333	4.916667	-12.000000	1023.000000	1023.000000	2046.000000
36.480000	-0.042662	-25.213053	-5.525076	-8.123695	-3.863040	-7.701241	0.000000	-10.000000	-0.108333	8.233334	-12.000000	1023.000000	1023.000000	2046.000000
36.500000	-0.041315	-24.416965	-5.041840	-7.908433	-3.967737	-7.498956	0.000000	-10.000000	-0.150000	11.583333	-12.000000	1023.000000	1023.000000	2046.000000
36.520000	-0.040322	-23.830036	-5.148001	-7.815194	-3.646967	-7.219874	0.000000	-10.000000	-0.191667	14.116667	-12.000000	1023.000000	1023.000000	2046.000000
36.540001	-0.038550	-22.783014	-4.715647	-7.535602	-3.613972	-6.917793	0.000000	-10.000000	-0.241667	16.066668	-12.000000	1023.000000	1023.000000	2046.000000
36.560001	-0.037271	-22.027025	-4.703201	-7.382107	-3.357759	-6.583960	0.000000	-10.000000	-0.283333	18.050001	-0.333333	1023.000000	1023.000000	2046.000000
36.580002	-0.035318	-20.872795	-4.244895	-7.045222	-3.292331	-6.290348	0.000000	-10.000000	-0.333333	20.833334	17.666666	1023.000000	1023.000000	2046.000000
36.599998	-0.033767	-19.956467	-4.262470	-6.893598	-2.914696	-5.885703	0.000000	-10.000000	-0.375000	23.000000	35.666668	1023.000000	1023.000000	2046.000000
36.619999	-0.031714	-18.742855	-3.714577	-6.578402	-2.913740	-5.536137	0.000000	-10.000000	-0.400000	24.400000	42.000000	1023.000000	1023.000000	2046.000000
36.639999	-0.030044	-17.756252	-3.683011	-6.367946	-2.535879	-5.169416	0.000000	-10.000000	-0.416667	24.650000	44.666668	1023.000000	1023.000000	2046.000000
36.660000	-0.027936	-16.510208	-3.201394	-5.960247	-2.426032	-4.922535	0.000000	-10.000000	-0.450000	25.316666	50.166668	1023.000000	1023.000000	2046.000000
36.680000	-0.026276	-15.529373	-3.128487	-5.691185	-2.119055	-4.590645	0.000000	-10.000000	-0.500000	26.350000	58.500000	1023.000000	1023.000000	2046.000000
36.700001	-0.024558	-14.513579	-2.764901	-5.320040	-2.026382	-4.402256	0.000000	-10.000000	-0.541667	27.466667	67.166664	1023.000000	1023.000000	2046.000000
36.720001	-0.023591	-13.942296	-2.838186	-5.152764	-1.828908	-4.122438	0.000000	-10.000000	-0.566667	28.316668	76.166664	1023.000000	1023.000000	2046.000000
36.740002	-0.022352	-13.210207	-2.557153	-4.850587	-1.824841	-3.977627	0.000000	-10.000000	-0.600000	29.150000	85.500000	1023.000000	1023.000000	2046.000000
36.759998	-0.021485	-12.697450	-2.460222	-4.768377	-1.854619	-3.614232	0.000000	-10.000000	-0.633333	29.950001	95.000000	1023.000000	1023.000000	2046.000000
36.779999	-0.020333	-12.016921	-2.414283	-4.574026	-1.711704	-3.316908	0.000000	-10.000000	-0.666667	30.900000	104.833336	1023.000000	1023.000000	2046.000000
36.799999	-0.018526	-10.948811	-2.122336	-4.244470	-1.744201	-2.837804	0.000000	-10.000000	-0.683333	31.800001	115.000000	1023.000000	1023.000000	2046.000000
36.820000	-0.016230	-9.591869	-2.231253	-3.707974	-1.270345	-2.382297	0.000000	-10.000000	-0.700000	32.483334	125.666664	1023.000000	1023.000000	2046.000000
36.840000	-0.014823	-8.760631	-1.967013	-3.319730	-1.285193	-2.188695	0.000000	-10.000000	-0.716667	32.850002	136.333328	1023.000000	1023.000000	2046.000000
36.860001	-0.013999	-8.273554	-2.345703	-3.095635	-0.789691	-2.042524	0.000000	-10.000000	-0.716667	33.000000	147.166672	1023.000000	1023.000000	2046.000000
36.880001	-0.014815	-8.755380	-2.401053	-3.004248	-1.060984	-2.289094	0.000000	-10.000000	-0.725000	33.116669	158.000000	1023.000000	1023.000000	2046.000000
36.900002	-0.016787	-9.921278	-3.292454	-3.070432	-1.039442	-2.518950	0.000000	-10.000000	-0.733333	33.216667	169.166672	1023.000000	1023.000000	2046.000000
36.919998	-0.018222	-10.769226	-3.744958	-2.915273	-1.431498	-2.677497	0.000000	-10.000000	-0.750000	33.283333	180.333328	1023.000000	1023.000000	2046.000000
36.939999	-0.019462	-11.502152	-4.584468	-2.885879	-1.512483	-2.519322	0.000000	-10.000000	-0.733333	33.416668	191.500000	1023.000000	1023.000000	2046.000000
36.959999	-0.019470	-11.506952	-4.887806	-2.606901	-1.615327	-2.396918	0.000000	-10.000000	-0.716667	33.583336	202.500000	1023.000000	1023.000000	2046.000000
36.980000	-0.019398	-11.463979	-5.287556	-2.465527	-1.657811	-2.053085	0.000000	-10.000000	-0.708333	33.583336	213.666672	1023.000000	1023.000000	2046.000000
37.000000	-0.018491	-10.928128	-5.426039	-2.036675	-1.602009	-1.863405	0.000000	-10.000000	-0.708333	33.466667	224.833328	1023.000000	1023.000000	2046.000000
37.020000	-0.017897	-10.577188	-5.606978	-1.751140	-1.713919	-1.505150	0.000000	-10.000000	-0.708333	33.483334	236.000000	1023.000000	1023.000000	2046.000000
37.040001	-0.016729	-9.887004	-5.871017	-1.274531	-1.483273	-1.258184	0.000000	-10.000000	-0.700000	33.433334	247.166672	1023.000000	1023.000000	2046.000000
37.060001	-0.016004	-9.458373	-5.836029	-1.030785	-1.749505	-0.842054	0.000000	-10.000000	-0.708333	33.333332	258.333344	1023.000000	1023.000000	2046.000000
37.080002	-0.014811	-8.753564	-6.209700	-0.622162	-1.390276	-0.531425	0.000000	-10.000000	-0.716667	33.316666	269.500000	1023.000000	1023.000000	2046.000000
37.099998	-0.013753	-8.127754	-5.992796	-0.331101	-1.648790	-0.155068	0.000000	-10.000000	-0.725000	33.366669	280.666656	1023.000000	1023.000000	2046.000000
37.119999	-0.012125	-7.165659	-6.213240	0.054490	-1.237429	0.230519	0.000000	-10.000000	-0.733333	33.250000	291.833344	1023.000000	1023.000000	2046.000000
37.139999	-0.010532	-6.224193	-5.728667	0.412607	-1.426244	0.518111	0.000000	-10.000000	-0.716667	33.066669	303.000000	1023.000000	1023.000000	2046.000000
37.160000	-0.008858	-5.235158	-5.828744	0.537140	-0.918722	0.975169	0.000000	-10.000000	-0.725000	32.966667	314.000000	1023.000000	1023.000000	2046.000000
37.180000	-0.006836	-4.039949	-5.069131	0.676955	-0.936991	1.289218	0.000000	-10.000000	-0.700000	32.900002	325.000000	1023.000000	1023.000000	2046.000000
37.200001	-0.004927	-2.911776	-4.750164	0.681102	-0.479386	1.636672	0.000000	-10.000000	-0.700000	32.683334	332.333344	1023.000000	1023.000000	2046.000000
37.220001	-0.002517	-1.487431	-3.878188	0.724022	-0.175109	1.841845	0.000000	-10.000000	-0.683333	32.349998	343.333344	1023.000000	1023.000000	2046.000000
37.240002	-0.000593	-0.350625	-3.233913	0.528992	0.232108	2.122188	0.000000	-10.000000	-0.658333	32.150002	354.166656	1023.000000	1023.000000	2046.000000
37.259998	0.001328	0.784897	-2.636925	0.429231	0.834562	2.158030	0.000000	-10.000000	-0.641667	31.816666	368.666656	1023.000000	1023.000000	2046.000000
37.279999	0.002670	1.578150	-1.859898	0.321651	0.982740	2.133657	0.000000	-10.000000	-0.616667	31.516666	379.333344	1023.000000	1023.000000	2046.000000
37.299999	0.004002	2.365301	-1.683404	0.354609	1.539232	2.154863	0.000000	-10.000000	-0.616667	31.133333	390.000000	1023.000000	1023.000000	2046.000000
37.320000	0.005363	3.169533	-0.984492	0.513797	1.451262	2.188965	0.000000	-10.000000	-0.616667	31.049999	400.333344	1023.000000	1023.000000	2046.000000
37.340000	0.006441	3.806361	-0.957319	0.607719	1.798290	2.357670	0.000000	-10.000000	-0.608333	30.933334	410.666656	1023.000000	1023.000000	2046.000000
37.360001	0.007794	4.606286	-0.457405	0.888466	1.744007	2.431216	0.000000	-10.000000	-0.625000	30.850000	421.000000	1023.000000	1023.000000	2046.000000
37.380001	0.008880	5.247998	-0.398853	1.007903	1.923416	2.715531	0.000000	-10.000000	-0.616667	30.783335	431.333344	1023.000000	1023.000000	2046.000000
37.400002	0.010705	6.326608	-0.138950	1.465980	2.170718	2.828859	0.000000	-10.000000	-0.608333	30.616667	441.500000	1023.000000	1023.000000	2046.000000
37.419998	0.012120	7.162661	0.166594	1.718891	2.132884	3.144292	0.000000	-10.000000	-0.600000	30.333334	451.833344	1023.000000	1023.000000	2046.000000
37.439999	0.014236	8.413306	0.155348	2.122741	2.669644	3.465575	0.000000	-10.000000	-0.583333	30.216667	462.166656	1023.000000	1023.000000	2046.000000
37.459999	0.016136	9.536088	0.744302	2.463553	2.569740	3.758492	0.000000	-10.000000	-0.566667	30.016666	472.500000	1023.000000	1023.000000	2046.000000
37.480000	0.018386	10.865936	0.718206	2.868407	3.191391	4.087933	0.000000	-10.000000	-0.541667	30.016666	482.500000	1023.000000	1023.000000	2046.000000
37.500000	0.020443	12.081624	1.405707	3.241043	3.109763	4.325111	0.000000	-10.000000	-0.541667	29.516666	492.500000	1023.000000	1023.000000	2046.000000
37.520000	0.022342	13.204330	1.339743	3.524704	3.641678	4.698205	0.000000	-10.000000	-0.541667	29.116667	502.333344	1023.000000	1023.000000	2046.000000
37.540001	0.024386	14.412136	1.983353	3.911774	3.595614	4.921396	0.000000	-10.000000	-0.516667	28.633333	512.000000	1023.000000	1023.000000	2046.000000
37.560001	0.026016	15.375281	1.958363	4.119370	4.019762	5.277787	0.000000	-10.000000	-0.491667	28.016666	521.500000	1023.000000	1023.000000	2046.000000
37.580002	0.027809	16.435305	2.483935	4.492959	4.040713	5.417696	0.000000	-10.000000	-0.466667	27.566668	531.000000	1023.000000	1023.000000	2046.000000
37.599998	0.028997	17.137373	2.453721	4.692277	4.329252	5.662121	0.000000	-10.000000	-0.441667	26.850000	540.333313	1023.000000	1023.000000	2046.000000
37.619999	0.030584	18.075272	2.835570	4.999130	4.438067	5.802503	0.000000	-10.000000	-0.408333	26.000000	549.500000	1023.000000	1023.000000	2046.000000
37.639999	0.031572	18.659121	2.937378	5.122141	4.564038	6.035563	0.000000	-10.000000	-0.358333	24.666668	558.333313	1023.000000	1023.000000	2046.000000
37.660000	0.032980	19.491320	3.140678	5.402034	4.856542	6.092065	0.000000	-10.000000	-0.300000	23.250000	566.833313	1023.000000	1023.000000	2046.000000
37.680000	0.034197	20.210260	3.515527	5.549506	4.861765	6.283463	0.000000	-10.000000	-0.233333	21.750000	574.833313	1023.000000	1023.000000	2046.000000
37.700001	0.036179	21.381704	3.644143	5.878604	5.404049	6.454907	0.000000	-10.000000	-0.200000	20.016668	582.333313	1023.000000	1023.000000	2046.000000
37.720001	0.037348	22.072525	4.128001	6.085994	5.297284	6.561247	0.000000	-10.000000	-0.166667	18.150002	589.166687	1023.000000	1023.000000	2046.000000
37.740002	0.038252	22.606970	3.960393	6.179397	5.720213	6.746966	0.000000	-10.000000	-0.133333	16.100000	595.500000	1023.000000	1023.000000	2046.000000
37.759998	0.039447	23.312897	4.431320	6.633887	5.721466	6.526224	0.000000	-10.000000	-0.100000	14.200001	601.166687	1023.000000	1023.000000	2046.000000
37.779999	0.039725	23.477247	4.442356	6.434271	5.725632	6.874989	0.000000	-10.000000	-0.075000	12.483334	606.333313	1023.000000	1023.000000	2046.000000
37.799999	0.039533	23.363823	4.589159	6.390122	5.596942	6.787600	0.000000	-10.000000	-0.050000	10.683333	610.833313	1023.000000	1023.000000	2046.000000
37.820000	0.039107	23.112078	4.382826	6.393393	5.480117	6.855742	0.000000	-10.000000	-0.016667	8.816667	614.666687	1023.000000	1023.000000	2046.000000
37.840000	0.038709	22.877024	4.031017	6.660808	5.635880	6.549319	0.000000	-10.000000	0.000000	6.233334	617.833313	1023.000000	1023.000000	2046.000000
37.860001	0.037796	22.337666	3.880566	6.689796	5.468064	6.299240	0.000000	-10.000000	0.000000	3.000000	620.333313	1023.000000	1023.000000	2046.000000
37.880001	0.036405	21.515457	3.544145	6.657345	5.526507	5.787461	0.000000	-10.000000	0.000000	0.016667	622.000000	1023.000000	1023.000000	2046.000000
37.900002	0.033519	19.809883	3.072558	6.274569	5.112037	5.350719	0.000000	-10.000000	0.000000	-2.483333	622.833313	1023.000000	1023.000000	2046.000000
37.919998	0.030812	18.209604	2.252197	6.218237	4.978603	4.760568	0.000000	-10.000000	0.008333	-4.583333	623.000000	1023.000000	1023.000000	2046.000000
37.939999	0.027643	16.337263	1.637142	5.965094	4.355090	4.379937	0.000000	-10.000000	0.016667	-6.583333	623.000000	1023.000000	1023.000000	2046.000000
37.959999	0.025429	15.028522	0.821165	5.833974	4.306141	4.067241	0.000000	-10.000000	0.025000	-8.150001	623.000000	1023.000000	1023.000000	2046.000000
37.980000	0.023127	13.667948	0.463818	5.525693	3.756426	3.922010	0.000000	-10.000000	0.033333	-8.733334	623.000000	1023.000000	1023.000000	2046.000000
38.000000	0.021845	12.910264	-0.149933	5.498364	3.840072	3.721760	0.000000	-10.000000	0.041667	-9.216667	623.000000	1023.000000	1023.000000	2046.000000
38.020000	0.020393	12.052506	-0.323696	5.384355	3.351959	3.639889	0.000000	-10.000000	0.050000	-9.783334	623.000000	1023.000000	1023.000000	2046.000000
38.040001	0.019667	11.623486	-0.912277	5.453981	3.470112	3.611669	0.000000	-10.000000	0.066667	-10.500000	619.333313	1023.000000	1023.000000	2046.000000
38.060001	0.018713	11.059398	-0.950212	5.498695	2.954614	3.556302	0.000000	-10.000000	0.083333	-11.200001	611.333313	1023.000000	1023.000000	2046.000000
38.080002	0.018084	10.687548	-1.549177	5.525419	3.107493	3.603813	0.000000	-10.000000	0.100000	-11.950001	602.000000	1023.000000	1023.000000	2046.000000
38.099998	0.017204	10.167601	-1.474734	5.507649	2.559813	3.574874	0.000000	-10.000000	0.108333	-12.766667	594.666687	1023.000000	1023.000000	2046.000000
38.119999	0.016702	9.870976	-2.059181	5.481791	2.769721	3.678645	0.000000	-10.000000	0.116667	-13.600000	590.333313	1023.000000	1023.000000	2046.000000
38.139999	0.016245	9.600804	-1.867685	5.498885	2.373382	3.596222	0.000000	-10.000000	0.141667	-14.200001	585.666687	1023.000000	1023.000000	2046.000000
38.160000	0.015479	9.148252	-2.114243	5.116186	2.430570	3.715739	0.000000	-10.000000	0.166667	-14.783334	581.000000	1023.000000	1023.000000	2046.000000
38.180000	0.014915	8.814811	-1.881795	4.715599	2.359582	3.621424	0.000000	-10.000000	0.191667	-15.300000	576.000000	1023.000000	1023.000000	2046.000000
38.200001	0.014295	8.448330	-1.639022	4.210011	2.229560	3.647781	0.000000	-10.000000	0.200000	-15.716667	572.666687	1023.000000	1023.000000	2046.000000
38.220001	0.014440	8.533979	-1.505145	3.922921	2.538655	3.577549	0.000000	-10.000000	0.200000	-16.216667	567.500000	1023.000000	1023.000000	2046.000000
38.240002	0.014451	8.540652	-0.919943	3.610740	2.402207	3.447648	0.000000	-10.000000	0.200000	-16.583334	562.000000	1023.000000	1023.000000	2046.000000
38.259998	0.014913	8.813707	-0.804740	3.285343	2.999401	3.333703	0.000000	-10.000000	0.208333	-17.316668	554.500000	1023.000000	1023.000000	2046.000000
38.279999	0.014616	8.638252	-0.118462	2.935586	2.860213	2.960916	0.000000	-10.000000	0.216667	-17.633333	548.500000	1023.000000	1023.000000	2046.000000
38.299999	0.014191	8.386686	-0.149982	2.503634	3.279954	2.753080	0.000000	-10.000000	0.225000	-18.133333	542.500000	1023.000000	1023.000000	2046.000000
38.320000	0.013318	7.870828	0.387635	2.194915	2.900026	2.388252	0.000000	-10.000000	0.233333	-18.233334	536.500000	1023.000000	1023.000000	2046.000000
38.340000	0.012503	7.389120	0.288436	1.739792	3.068286	2.292606	0.000000	-10.000000	0.258333	-18.666666	530.500000	1023.000000	1023.000000	2046.000000
38.360001	0.011782	6.963203	0.677897	1.567782	2.885770	1.831753	0.000000	-10.000000	0.283333	-19.200001	524.333313	1023.000000	1023.000000	2046.000000
38.380001	0.010739	6.346814	0.736378	1.157445	2.736988	1.716002	0.000000	-10.000000	0.300000	-19.800001	518.000000	1023.000000	1023.000000	2046.000000
38.400002	0.010343	6.112610	0.846698	1.171455	2.788394	1.306063	0.000000	-10.000000	0.316667	-20.483334	511.333344	1023.000000	1023.000000	2046.000000
38.419998	0.009760	5.768363	1.004371	0.968007	2.558326	1.237659	0.000000	-10.000000	0.333333	-21.000000	504.500000	1023.000000	1023.000000	2046.000000
38.439999	0.009818	5.802276	0.874607	0.944883	2.842388	1.140397	0.000000	-10.000000	0.350000	-21.683332	497.500000	1023.000000	1023.000000	2046.000000
38.459999	0.009282	5.485579	1.225077	0.827001	2.476064	0.957436	0.000000	-10.000000	0.366667	-22.033333	490.333344	1023.000000	1023.000000	2046.000000
38.480000	0.009203	5.438725	0.959733	0.657641	2.860701	0.960651	0.000000	-10.000000	0.366667	-22.300001	483.000000	1023.000000	1023.000000	2046.000000
38.500000	0.008853	5.232100	1.439258	0.608938	2.448977	0.734926	0.000000	-10.000000	0.375000	-22.516666	475.500000	1023.000000	1023.000000	2046.000000
38.520000	0.008714	5.150137	1.207053	0.456255	2.705256	0.781573	0.000000	-10.000000	0.375000	-22.683334	468.000000	1023.000000	1023.000000	2046.000000
38.540001	0.008624	5.097055	1.522360	0.516363	2.535411	0.522921	0.000000	-10.000000	0.391667	-23.000000	460.500000	1023.000000	1023.000000	2046.000000
38.560001	0.008219	4.857191	1.467620	0.287713	2.517148	0.584711	0.000000	-10.000000	0.400000	-23.050001	452.833344	1023.000000	1023.000000	2046.000000
38.580002	0.008076	4.772790	1.399265	0.345210	2.676935	0.351381	0.000000	-10.000000	0.400000	-23.283333	445.000000	1023.000000	1023.000000	2046.000000
38.599998	0.007437	4.395365	1.608278	0.251012	2.350098	0.185976	0.000000	-10.000000	0.400000	-23.250000	437.166656	1023.000000	1023.000000	2046.000000
38.619999	0.007336	4.335820	1.322514	0.181329	2.668188	0.163789	0.000000	-10.000000	0.408333	-23.450001	429.500000	1023.000000	1023.000000	2046.000000
38.639999	0.006852	4.049666	1.718577	0.160424	2.270624	-0.099959	0.000000	-10.000000	0.408333	-23.366667	421.833344	1023.000000	1023.000000	2046.000000
38.660000	0.006982	4.126429	1.554400	0.013962	2.545700	0.012368	0.000000	-10.000000	0.400000	-23.500000	414.000000	1023.000000	1023.000000	2046.000000
38.680000	0.007550	4.462339	1.988937	0.206850	2.411063	-0.144511	0.000000	-10.000000	0.391667	-23.433334	406.000000	1023.000000	1023.000000	2046.000000
38.700001	0.007995	4.724765	1.925896	0.154951	2.542310	0.101608	0.000000	-10.000000	0.383333	-23.433334	398.000000	1023.000000	1023.000000	2046.000000
38.720001	0.008262	4.882558	2.017001	0.280021	2.604295	-0.018759	0.000000	-10.000000	0.400000	-23.416666	390.166656	1023.000000	1023.000000	2046.000000
38.740002	0.007810	4.615546	2.241508	0.107664	2.284093	-0.017720	0.000000	-10.000000	0.400000	-23.416666	382.500000	1023.000000	1023.000000	2046.000000
38.759998	0.007769	4.591652	2.017780	-0.055771	2.597100	0.032544	0.000000	-10.000000	0.408333	-23.333334	374.833344	1023.000000	1023.000000	2046.000000
38.779999	0.006430	3.799947	2.301245	-0.226946	2.028844	-0.303196	0.000000	-10.000000	0.400000	-23.300001	367.000000	1023.000000	1023.000000	2046.000000
38.799999	0.005889	3.480359	1.814640	-0.241332	2.331453	-0.424403	0.000000	-10.000000	0.416667	-23.533333	359.000000	1023.000000	1023.000000	2046.000000
38.820000	0.003929	2.322237	1.672419	-0.253842	1.956472	-1.052812	0.000000	-10.000000	0.433333	-23.916668	351.000000	1023.000000	1023.000000	2046.000000
38.840000	0.001795	1.061010	1.125411	-0.565957	1.734515	-1.232959	0.000000	-10.000000	0.450000	-24.083334	343.000000	1023.000000	1023.000000	2046.000000
38.860001	-0.000458	-0.270515	0.608198	-0.665184	1.577147	-1.790675	0.000000	-10.000000	0.450000	-23.783335	335.000000	1023.000000	1023.000000	2046.000000
38.880001	-0.003652	-2.158087	0.112857	-0.959922	0.978933	-2.289955	0.000000	-10.000000	0.450000	-23.483334	327.166656	1023.000000	1023.000000	2046.000000
38.900002	-0.006264	-3.701808	-0.900166	-1.020510	1.011586	-2.792718	0.000000	-10.000000	0.416667	-23.083334	319.500000	1023.000000	1023.000000	2046.000000
38.919998	-0.009669	-5.714326	-1.400896	-1.119057	0.179429	-3.373802	0.000000	-10.000000	0.383333	-22.700001	311.833344	1023.000000	1023.000000	2046.000000
38.939999	-0.012245	-7.236929	-2.421235	-1.370099	0.068594	-3.514189	0.000000	-10.000000	0.350000	-22.250000	304.333344	1023.000000	1023.000000	2046.000000
38.959999	-0.014253	-8.423339	-2.901865	-1.391974	-0.260355	-3.869145	0.000000	-10.000000	0.350000	-21.716667	296.833344	1023.000000	1023.000000	2046.000000
38.980000	-0.016484	-9.742228	-3.265885	-1.627648	-0.854945	-3.993749	0.000000	-10.000000	0.350000	-21.483334	289.666656	1023.000000	1023.000000	2046.000000
39.000000	-0.017850	-10.549308	-4.063460	-1.694537	-0.716129	-4.075181	0.000000	-10.000000	0.350000	-21.549999	282.333344	1023.000000	1023.000000	2046.000000
39.020000	-0.019431	-11.483680	-4.169251	-1.709899	-1.318146	-4.286384	0.000000	-10.000000	0.350000	-21.716667	275.166656	1023.000000	1023.000000	2046.000000
39.040001	-0.020971	-12.393604	-4.720511	-1.910131	-1.538058	-4.224904	0.000000	-10.000000	0.358333	-21.966667	267.833344	1023.000000	1023.000000	2046.000000
39.060001	-0.021914	-12.950946	-5.227543	-1.909644	-1.499204	-4.314556	0.000000	-10.000000	0.358333	-22.083334	260.500000	1023.000000	1023.000000	2046.000000
39.080002	-0.023122	-13.665364	-5.258689	-1.970189	-2.024893	-4.411593	0.000000	-10.000000	0.358333	-22.166666	253.166672	1023.000000	1023.000000	2046.000000
39.099998	-0.023861	-14.101748	-5.741563	-2.145393	-1.965989	-4.248804	0.000000	-10.000000	0.350000	-22.016666	245.833328	1023.000000	1023.000000	2046.000000
39.119999	-0.024542	-14.504069	-5.795242	-2.165295	-2.123299	-4.420233	0.000000	-10.000000	0.350000	-21.816668	238.500000	1023.000000	1023.000000	2046.000000
39.139999	-0.025503	-15.072132	-5.712215	-2.436345	-2.482415	-4.441156	0.000000	-10.000000	0.350000	-21.816668	231.166672	1023.000000	1023.000000	2046.000000
39.160000	-0.025797	-15.246036	-5.937414	-2.871176	-2.208629	-4.228816	0.000000	-10.000000	0.350000	-21.850000	223.833328	1023.000000	1023.000000	2046.000000
39.180000	-0.026201	-15.484751	-5.553513	-3.201353	-2.362146	-4.367739	0.000000	-10.000000	0.350000	-21.966667	216.500000	1023.000000	1023.000000	2046.000000
39.200001	-0.026717	-15.789521	-5.307256	-3.759961	-2.431815	-4.290489	0.000000	-10.000000	0.350000	-22.000000	211.500000	1023.000000	1023.000000	2046.000000
39.220001	-0.026545	-15.687933	-5.208331	-4.121910	-1.941167	-4.416525	0.000000	-10.000000	0.350000	-21.766666	204.166672	1023.000000	1023.000000	2046.000000
39.240002	-0.027081	-16.005072	-4.546060	-4.579637	-2.150997	-4.728378	0.000000	-10.000000	0.341667	-21.450001	197.000000	1023.000000	1023.000000	2046.000000
39.259998	-0.027555	-16.284996	-4.466793	-5.134155	-1.826805	-4.857243	0.000000	-10.000000	0.341667	-21.049999	187.500000	1023.000000	1023.000000	2046.000000
39.279999	-0.028300	-16.725264	-4.204934	-5.416847	-1.787703	-5.315780	0.000000	-10.000000	0.333333	-20.883333	180.500000	1023.000000	1023.000000	2046.000000
39.299999	-0.029506	-17.438274	-3.954944	-5.827488	-2.098991	-5.556852	0.000000	-10.000000	0.325000	-20.500000	173.500000	1023.000000	1023.000000	2046.000000
39.320000	-0.030137	-17.811205	-4.169236	-6.128959	-1.814389	-5.698621	0.000000	-10.000000	0.308333	-20.200001	168.833328	1023.000000	1023.000000	2046.000000
39.340000	-0.031329	-18.515671	-3.790263	-6.404543	-2.272134	-6.048730	0.000000	-10.000000	0.300000	-19.916666	162.166672	1023.000000	1023.000000	2046.000000
39.360001	-0.032273	-19.073303	-3.866658	-6.719944	-2.391773	-6.094929	0.000000	-10.000000	0.283333	-19.633333	155.500000	1023.000000	1023.000000	2046.000000
39.380001	-0.032576	-19.252581	-3.884074	-6.660757	-2.311524	-6.396225	0.000000	-10.000000	0.266667	-19.116667	146.833328	1023.000000	1023.000000	2046.000000
39.400002	-0.033509	-19.803980	-3.752753	-6.837426	-2.738187	-6.475615	0.000000	-10.000000	0.250000	-18.483334	140.500000	1023.000000	1023.000000	2046.000000
39.419998	-0.033306	-19.683891	-4.074100	-6.808119	-2.354730	-6.446941	0.000000	-10.000000	0.241667	-18.083334	134.500000	1023.000000	1023.000000	2046.000000
39.439999	-0.033891	-20.029831	-3.738987	-6.942708	-2.817607	-6.530529	0.000000	-10.000000	0.225000	-17.750000	128.500000	1023.000000	1023.000000	2046.000000
39.459999	-0.033658	-19.891964	-4.080177	-6.965918	-2.383628	-6.462241	0.000000	-10.000000	0.208333	-17.600000	122.500000	1023.000000	1023.000000	2046.000000
39.480000	-0.034050	-20.123566	-3.734097	-6.947652	-2.772046	-6.669772	0.000000	-10.000000	0.200000	-17.200001	116.500000	1023.000000	1023.000000	2046.000000
39.500000	-0.034090	-20.147015	-3.912736	-7.072285	-2.630603	-6.531390	0.000000	-10.000000	0.191667	-16.799999	110.666664	1023.000000	1023.000000	2046.000000
39.520000	-0.033906	-20.038235	-3.858574	-6.935370	-2.543577	-6.700711	0.000000	-10.000000	0.191667	-16.400000	105.000000	1023.000000	1023.000000	2046.000000
39.540001	-0.034386	-20.322392	-3.740699	-7.011528	-2.827876	-6.742288	0.000000	-10.000000	0.183333	-16.016666	99.500000	1023.000000	1023.000000	2046.000000
39.560001	-0.034024	-20.108414	-3.952137	-6.943660	-2.467868	-6.744748	0.000000	-10.000000	0.183333	-15.833334	94.166664	1023.000000	1023.000000	2046.000000
39.580002	-0.034613	-20.456318	-3.678726	-7.015380	-2.914457	-6.847755	0.000000	-10.000000	0.166667	-15.483334	88.833336	1023.000000	1023.000000	2046.000000
39.599998	-0.034298	-20.270008	-3.997860	-6.987927	-2.520452	-6.763769	0.000000	-10.000000	0.158333	-15.333334	85.333336	1023.000000	1023.000000	2046.000000
39.619999	-0.034795	-20.563892	-3.705853	-6.967379	-2.957175	-6.933486	0.000000	-10.000000	0.158333	-15.000000	81.833336	1023.000000	1023.000000	2046.000000
39.639999	-0.034795	-20.563633	-3.998293	-7.057934	-2.747836	-6.759570	0.000000	-10.000000	0.158333	-14.733334	77.000000	1023.000000	1023.000000	2046.000000
39.660000	-0.035072	-20.727776	-3.755294	-6.926141	-3.002277	-7.044062	0.000000	-10.000000	0.158333	-14.216667	70.500000	1023.000000	1023.000000	2046.000000
39.680000	-0.035275	-20.847416	-4.002862	-7.137079	-2.923584	-6.783889	0.000000	-10.000000	0.150000	-13.750000	64.166664	1023.000000	1023.000000	2046.000000
39.700001	-0.035393	-20.917042	-3.883235	-6.982308	-3.003624	-7.047873	0.000000	-10.000000	0.150000	-13.400001	61.000000	1023.000000	1023.000000	2046.000000
39.720001	-0.035784	-21.148483	-4.000143	-7.135980	-3.122126	-6.890235	0.000000	-10.000000	0.150000	-13.050000	56.666668	1023.000000	1023.000000	2046.000000
39.740002	-0.035652	-21.070108	-4.042143	-7.037094	-2.987202	-7.003669	0.000000	-10.000000	0.133333	-12.716667	52.333332	1023.000000	1023.000000	2046.000000
39.759998	-0.036125	-21.350004	-3.880373	-7.124287	-3.346506	-6.998838	0.000000	-10.000000	0.100000	-12.216667	46.500000	1023.000000	1023.000000	2046.000000
39.779999	-0.035468	-20.961683	-4.159904	-6.999682	-2.878845	-6.923251	0.000000	-10.000000	0.066667	-11.966667	43.500000	1023.000000	1023.000000	2046.000000
39.799999	-0.035498	-20.979490	-3.723211	-6.934731	-3.291470	-7.030077	0.000000	-10.000000	0.050000	-11.633333	40.833332	1023.000000	1023.000000	2046.000000
39.820000	-0.034585	-20.439665	-4.067369	-6.832309	-2.776516	-6.763470	0.000000	-10.000000	0.050000	-11.116667	37.166668	1023.000000	1023.000000	2046.000000
39.840000	-0.034537	-20.411293	-3.721916	-6.636899	-3.114736	-6.937741	0.000000	-10.000000	0.050000	-10.416667	32.333332	1023.000000	1023.000000	2046.000000
39.860001	-0.034748	-20.535927	-4.023281	-6.720854	-3.053915	-6.737878	0.000000	-10.000000	0.050000	-9.883333	28.666666	1023.000000	1023.000000	2046.000000
39.880001	-0.034721	-20.520294	-3.997690	-6.351953	-3.005587	-7.165065	0.000000	-10.000000	0.050000	-9.600000	26.500000	1023.000000	1023.000000	2046.000000
39.900002	-0.035792	-21.152906	-3.866089	-6.723825	-3.587746	-6.975246	0.000000	-10.000000	0.050000	-9.133333	23.333334	1023.000000	1023.000000	2046.000000
39.919998	-0.035959	-21.251715	-4.182642	-6.719607	-3.345632	-7.003834	0.000000	-10.000000	0.050000	-8.516666	19.333334	1023.000000	1023.000000	2046.000000
39.939999	-0.035753	-21.130322	-3.930734	-6.565480	-3.696453	-6.937654	0.000000	-10.000000	0.050000	-8.000000	16.333334	1023.000000	1023.000000	2046.000000
39.959999	-0.035142	-20.768808	-4.335466	-6.437119	-3.227494	-6.768729	0.000000	-10.000000	0.050000	-7.716667	14.500000	1023.000000	1023.000000	2046.000000
39.980000	-0.036256	-21.427029	-4.171336	-6.430357	-3.632104	-7.193230	0.000000	-10.000000	0.050000	-7.750000	11.833333	1023.000000	1023.000000	2046.000000
40.000000	-0.037600	-22.221716	-4.739101	-6.655076	-3.528916	-7.298625	0.000000	-10.000000	0.041667	-7.466667	8.333333	1023.000000	1023.000000	2046.000000
40.020000	-0.039868	-23.562019	-5.205794	-6.682067	-3.824814	-7.849345	0.000000	-10.000000	0.033333	-7.316667	5.833333	1023.000000	1023.000000	2046.000000
40.040001	-0.042955	-25.386589	-5.926989	-6.882830	-4.294442	-8.282329	0.000000	-10.000000	0.016667	-6.683333	4.166667	1023.000000	1023.000000	2046.000000
40.060001	-0.045219	-26.724508	-6.925002	-6.769757	-4.299126	-8.730621	0.000000	-10.000000	0.008333	-5.966667	2.666667	1023.000000	1023.000000	2046.000000
40.080002	-0.048047	-28.396025	-7.427998	-6.870966	-5.070537	-9.026523	0.000000	-10.000000	0.000000	-4.766667	0.500000	1023.000000	1023.000000	2046.000000
40.099998	-0.049495	-29.251371	-8.346317	-6.901143	-4.978920	-9.024992	0.000000	-10.000000	0.000000	-3.816667	-1.166667	1023.000000	1023.000000	2046.000000
40.119999	-0.051225	-30.274088	-8.461719	-6.912047	-5.656171	-9.244153	0.000000	-10.000000	0.000000	-3.266667	-2.166667	1023.000000	1023.000000	2046.000000
40.139999	-0.051877	-30.659039	-9.176197	-6.903686	-5.459966	-9.119188	0.000000	-10.000000	0.000000	-3.366667	-2.833333	1023.000000	1023.000000	2046.000000
40.160000	-0.053027	-31.339024	-9.238484	-6.793456	-5.981507	-9.325577	0.000000	-10.000000	0.008333	-4.000000	-4.166667	1023.000000	1023.000000	2046.000000
40.180000	-0.053318	-31.510735	-9.898976	-6.764740	-5.772161	-9.074858	0.000000	-10.000000	0.008333	-4.666667	-6.166667	1023.000000	1023.000000	2046.000000
40.200001	-0.054235	-32.053139	-9.868231	-6.667902	-6.264311	-9.252697	0.000000	-10.000000	0.008333	-5.166667	-7.833333	1023.000000	1023.000000	2046.000000
40.220001	-0.054316	-32.100655	-10.412827	-6.685038	-6.056795	-8.945994	0.000000	-10.000000	0.000000	-5.100000	-8.833333	1023.000000	1023.000000	2046.000000
40.240002	-0.054618	-32.279346	-10.317636	-6.551853	-6.361009	-9.048849	0.000000	-10.000000	-0.008333	-4.683333	-9.833333	1023.000000	1023.000000	2046.000000
40.259998	-0.054443	-32.176090	-10.599536	-6.628309	-6.274821	-8.673423	0.000000	-10.000000	-0.025000	-2.200000	-11.333333	1023.000000	1023.000000	2046.000000
40.279999	-0.053889	-31.848322	-10.410445	-6.496783	-6.278819	-8.662274	0.000000	-10.000000	-0.041667	0.183333	-12.500000	1023.000000	1023.000000	2046.000000
40.299999	-0.053375	-31.544687	-10.380751	-6.848276	-6.193608	-8.122052	0.000000	-10.000000	-0.050000	2.966667	-13.000000	1023.000000	1023.000000	2046.000000
40.320000	-0.052247	-30.878031	-9.882994	-6.857584	-6.069676	-8.067779	0.000000	-10.000000	-0.058333	5.000000	-13.000000	1023.000000	1023.000000	2046.000000
40.340000	-0.050960	-30.117151	-9.545941	-7.222095	-5.766527	-7.582588	0.000000	-10.000000	-0.075000	7.900000	-13.000000	1023.000000	1023.000000	2046.000000
40.360001	-0.049518	-29.265209	-8.820677	-7.316424	-5.504707	-7.623402	0.000000	-10.000000	-0.116667	10.783334	-13.000000	1023.000000	1023.000000	2046.000000
40.380001	-0.048427	-28.620428	-8.300673	-7.807333	-5.186754	-7.325669	0.000000	-10.000000	-0.175000	13.033334	-13.000000	1023.000000	1023.000000	2046.000000
40.400002	-0.047135	-27.856993	-7.648345	-7.947044	-4.774973	-7.486631	0.000000	-10.000000	-0.225000	14.800000	-13.000000	1023.000000	1023.000000	2046.000000
40.419998	-0.046478	-27.468626	-7.237138	-8.204202	-4.604161	-7.423126	0.000000	-10.000000	-0.241667	16.300001	-6.833333	1023.000000	1023.000000	2046.000000
40.439999	-0.045251	-26.743132	-6.874283	-8.150689	-4.238294	-7.479866	0.000000	-10.000000	-0.283333	19.066668	12.666667	1023.000000	1023.000000	2046.000000
40.459999	-0.044780	-26.464920	-6.449956	-8.319549	-4.404334	-7.291081	0.000000	-10.000000	-0.325000	21.450001	32.166668	1023.000000	1023.000000	2046.000000
40.480000	-0.043213	-25.539064	-6.287011	-8.188828	-3.880944	-7.182282	0.000000	-10.000000	-0.375000	23.400000	45.500000	1023.000000	1023.000000	2046.000000
40.500000	-0.042602	-25.178028	-5.737819	-8.181031	-4.195991	-7.063188	0.000000	-10.000000	-0.375000	23.400000	45.500000	1023.000000	1023.000000	2046.000000
40.520000	-0.040976	-24.216917	-5.769444	-7.991910	-3.679559	-6.776006	0.000000	-10.000000	-0.400000	24.066666	50.666668	1023.000000	1023.000000	2046.000000
40.540001	-0.040151	-23.729521	-5.231062	-7.814331	-4.010925	-6.673202	0.000000	-10.000000	-0.441667	25.000000	61.500000	1023.000000	1023.000000	2046.000000
40.560001	-0.038086	-22.508698	-5.382135	-7.555681	-3.364658	-6.206224	0.000000	-10.000000	-0.491667	26.100000	75.333336	1023.000000	1023.000000	2046.000000
40.580002	-0.036853	-21.779860	-4.841287	-7.296828	-3.638288	-6.003457	0.000000	-10.000000	-0.516667	26.533335	84.000000	1023.000000	1023.000000	2046.000000
40.599998	-0.034558	-20.423967	-4.880503	-7.057964	-3.024199	-5.461302	0.000000	-10.000000	-0.525000	26.700001	87.000000	1023.000000	1023.000000	2046.000000
40.619999	-0.032747	-19.353624	-4.209961	-6.745433	-3.123687	-5.274544	0.000000	-10.000000	-0.533333	27.200001	89.833336	1023.000000	1023.000000	2046.000000
40.639999	-0.030372	-17.950066	-4.238813	-6.506435	-2.491477	-4.713340	0.000000	-10.000000	-0.541667	27.600000	95.666664	1023.000000	1023.000000	2046.000000
40.660000	-0.028501	-16.844215	-3.645471	-6.090626	-2.489798	-4.618320	0.000000	-10.000000	-0.550000	28.416666	107.833336	1023.000000	1023.000000	2046.000000
40.680000	-0.026473	-15.645658	-3.524066	-5.935169	-2.147276	-4.039147	0.000000	-10.000000	-0.550000	28.733334	117.166664	1023.000000	1023.000000	2046.000000
40.700001	-0.024311	-14.367881	-3.074967	-5.471488	-1.902945	-3.918480	0.000000	-10.000000	-0.575000	29.266666	126.833336	1023.000000	1023.000000	2046.000000
40.720001	-0.022442	-13.262933	-2.837998	-5.333553	-1.704774	-3.386607	0.000000	-10.000000	-0.600000	29.633333	133.166672	1023.000000	1023.000000	2046.000000
40.740002	-0.020091	-11.873846	-2.521401	-4.847708	-1.301282	-3.203455	0.000000	-10.000000	-0.633333	30.183334	142.833328	1023.000000	1023.000000	2046.000000
40.759998	-0.018412	-10.881198	-2.183015	-4.681440	-1.277625	-2.739117	0.000000	-10.000000	-0.625000	30.483334	152.833328	1023.000000	1023.000000	2046.000000
40.779999	-0.016126	-9.530533	-1.923307	-4.219408	-0.859025	-2.528794	0.000000	-10.000000	-0.625000	30.666668	163.166672	1023.000000	1023.000000	2046.000000
40.799999	-0.014582	-8.618114	-1.528150	-4.018679	-0.898505	-2.172779	0.000000	-10.000000	-0.625000	30.666668	173.500000	1023.000000	1023.000000	2046.000000
40.820000	-0.012191	-7.204896	-1.443846	-3.618025	-0.314962	-1.828064	0.000000	-10.000000	-0.641667	30.983334	183.500000	1023.000000	1023.000000	2046.000000
40.840000	-0.010820	-6.394606	-0.943399	-3.412116	-0.505784	-1.533307	0.000000	-10.000000	-0.650000	31.150002	193.833328	1023.000000	1023.000000	2046.000000
40.860001	-0.008519	-5.034551	-1.018342	-3.069014	0.169573	-1.116768	0.000000	-10.000000	-0.650000	31.166668	204.166672	1023.000000	1023.000000	2046.000000
40.880001	-0.007085	-4.187049	-0.372574	-2.798501	-0.094545	-0.921429	0.000000	-10.000000	-0.650000	31.233334	214.666672	1023.000000	1023.000000	2046.000000
40.900002	-0.005024	-2.968899	-0.484263	-2.500779	0.470592	-0.454449	0.000000	-10.000000	-0.650000	31.183334	225.000000	1023.000000	1023.000000	2046.000000
40.919998	-0.003185	-1.882469	-0.001956	-2.085175	0.493313	-0.288651	0.000000	-10.000000	-0.658333	31.416668	235.500000	1023.000000	1023.000000	2046.000000
40.939999	-0.001419	-0.838594	0.022001	-1.905870	0.814754	0.230521	0.000000	-10.000000	-0.675000	31.616667	246.000000	1023.000000	1023.000000	2046.000000
40.959999	0.000681	0.402464	0.421973	-1.377423	1.029272	0.328642	0.000000	-10.000000	-0.683333	31.850000	256.500000	1023.000000	1023.000000	2046.000000
40.980000	0.002081	1.229637	0.501707	-1.143186	1.187600	0.683516	0.000000	-10.000000	-0.683333	32.000000	267.000000	1023.000000	1023.000000	2046.000000
41.000000	0.003641	2.151675	0.610400	-0.695173	1.534927	0.701520	0.000000	-10.000000	-0.675000	31.933334	277.666656	1023.000000	1023.000000	2046.000000
41.020000	0.003826	2.261404	0.765409	-0.584280	1.263072	0.817202	0.000000	-10.000000	-0.683333	32.233334	288.333344	1023.000000	1023.000000	2046.000000
41.040001	0.005129	3.031323	0.539825	-0.276135	1.766500	1.001132	0.000000	-10.000000	-0.691667	32.283333	299.166656	1023.000000	1023.000000	2046.000000
41.060001	0.005674	3.353190	0.975778	-0.113569	1.358158	1.132823	0.000000	-10.000000	-0.700000	32.366669	309.833344	1023.000000	1023.000000	2046.000000
41.080002	0.007377	4.360020	0.808190	0.041150	1.842053	1.668628	0.000000	-10.000000	-0.700000	32.183334	320.666656	1023.000000	1023.000000	2046.000000
41.099998	0.008610	5.088703	1.308455	0.419458	1.565480	1.795310	0.000000	-10.000000	-0.700000	32.049999	331.333344	1023.000000	1023.000000	2046.000000
41.119999	0.010715	6.332731	1.056068	0.779101	2.026206	2.471355	0.000000	-10.000000	-0.691667	32.183334	342.000000	1023.000000	1023.000000	2046.000000
41.139999	0.011877	7.019295	1.102200	1.377569	2.233361	2.306165	0.000000	-10.000000	-0.675000	31.866667	352.666656	1023.000000	1023.000000	2046.000000
41.160000	0.011919	7.043849	0.947313	1.515275	2.243197	2.338064	0.000000	-10.000000	-0.641667	31.733334	363.500000	1023.000000	1023.000000	2046.000000
41.180000	0.010762	6.360073	0.389558	1.644304	2.428073	1.898138	0.000000	-10.000000	-0.616667	31.233334	374.166656	1023.000000	1023.000000	2046.000000
41.200001	0.008277	4.891952	-0.028480	1.570528	1.792677	1.557226	0.000000	-10.000000	-0.600000	31.100000	384.833344	1023.000000	1023.000000	2046.000000
41.220001	0.006980	4.125134	-1.081668	1.645226	2.034086	1.527490	0.000000	-10.000000	-0.600000	30.883333	395.166656	1023.000000	1023.000000	2046.000000
41.240002	0.005357	3.166203	-1.316208	1.725192	1.437492	1.319726	0.000000	-10.000000	-0.591667	30.683334	405.500000	1023.000000	1023.000000	2046.000000
41.259998	0.004935	2.916750	-2.074544	1.711470	1.648978	1.630846	0.000000	-10.000000	-0.566667	30.433334	415.500000	1023.000000	1023.000000	2046.000000
41.279999	0.004693	2.773686	-2.124008	1.973051	1.385455	1.539189	0.000000	-10.000000	-0.541667	29.950001	425.833344	1023.000000	1023.000000	2046.000000
41.299999	0.004948	2.924286	-2.546954	2.028599	1.479559	1.963084	0.000000	-10.000000	-0.525000	29.300001	436.000000	1023.000000	1023.000000	2046.000000
41.320000	0.005526	3.265919	-2.568607	2.502745	1.403636	1.928144	0.000000	-10.000000	-0.525000	28.716667	446.000000	1023.000000	1023.000000	2046.000000
41.340000	0.006239	3.687463	-2.906718	2.722177	1.486666	2.385338	0.000000	-10.000000	-0.516667	28.200001	455.500000	1023.000000	1023.000000	2046.000000
41.360001	0.007058	4.171246	-2.925517	3.183956	1.447260	2.465546	0.000000	-10.000000	-0.508333	27.766666	465.000000	1023.000000	1023.000000	2046.000000
41.380001	0.007714	4.559139	-3.283169	3.353142	1.555566	2.933599	0.000000	-10.000000	-0.491667	27.333334	474.333344	1023.000000	1023.000000	2046.000000
41.400002	0.008585	5.073489	-3.168155	3.843865	1.454412	2.943367	0.000000	-10.000000	-0.466667	27.033335	483.500000	1023.000000	1023.000000	2046.000000
41.419998	0.009693	5.728590	-3.395195	4.021849	1.638212	3.463724	0.000000	-10.000000	-0.433333	26.383335	492.500000	1023.000000	1023.000000	2046.000000
41.439999	0.010578	6.251722	-3.062873	4.296002	1.520444	3.498149	0.000000	-10.000000	-0.416667	25.783335	501.500000	1023.000000	1023.000000	2046.000000
41.459999	0.011544	6.822368	-3.161973	4.157158	1.870039	3.957144	0.000000	-10.000000	-0.408333	24.983334	510.333344	1023.000000	1023.000000	2046.000000
41.480000	0.012236	7.231290	-2.552344	4.128740	1.720523	3.934372	0.000000	-10.000000	-0.391667	24.516666	518.833313	1023.000000	1023.000000	2046.000000
41.500000	0.013986	8.265981	-2.458919	4.054126	2.315035	4.355739	0.000000	-10.000000	-0.341667	23.450001	527.000000	1023.000000	1023.000000	2046.000000
41.520000	0.014998	8.863605	-1.632818	4.083108	2.124047	4.289268	0.000000	-10.000000	-0.291667	22.666668	535.000000	1023.000000	1023.000000	2046.000000
41.540001	0.017109	10.111292	-1.412458	4.002625	2.946494	4.574630	0.000000	-10.000000	-0.250000	21.366667	542.666687	1023.000000	1023.000000	2046.000000
41.560001	0.017930	10.596543	-0.455154	3.852340	2.824885	4.374473	0.000000	-10.000000	-0.225000	20.000000	550.166687	1023.000000	1023.000000	2046.000000
41.580002	0.019409	11.470662	-0.236026	3.661700	3.589110	4.455878	0.000000	-10.000000	-0.200000	18.100000	557.000000	1023.000000	1023.000000	2046.000000
41.599998	0.019597	11.581841	0.517575	3.539987	3.335778	4.188499	0.000000	-10.000000	-0.166667	16.450001	563.500000	1023.000000	1023.000000	2046.000000
41.619999	0.020713	12.241208	0.464366	3.551896	3.954244	4.270701	0.000000	-10.000000	-0.141667	14.883333	569.166687	1023.000000	1023.000000	2046.000000
41.639999	0.020599	12.174229	1.157316	3.443589	3.487942	4.085382	0.000000	-10.000000	-0.108333	13.500000	574.333313	1023.000000	1023.000000	2046.000000
41.660000	0.021511	12.713145	1.045925	3.430891	4.064733	4.171596	0.000000	-10.000000	-0.083333	11.816667	579.166687	1023.000000	1023.000000	2046.000000
41.680000	0.021387	12.639919	1.593157	3.514444	3.629786	3.902532	0.000000	-10.000000	-0.058333	10.283334	583.333313	1023.000000	1023.000000	2046.000000
41.700001	0.022294	13.176014	1.434795	3.537072	4.024214	4.179934	0.000000	-10.000000	-0.033333	8.650001	587.166687	1023.000000	1023.000000	2046.000000
41.720001	0.022783	13.464849	1.864660	3.724816	3.798748	4.076625	0.000000	-10.000000	-0.016667	7.233334	590.333313	1023.000000	1023.000000	2046.000000
41.740002	0.023582	13.937233	1.719827	3.716789	4.100085	4.400532	0.000000	-10.000000	0.000000	5.883333	593.166687	1023.000000	1023.000000	2046.000000
41.759998	0.024347	14.388877	2.085496	3.964805	4.079903	4.258673	0.000000	-10.000000	-0.008333	4.600000	595.333313	1023.000000	1023.000000	2046.000000
41.779999	0.025268	14.933415	2.088055	3.947764	4.314986	4.582611	0.000000	-10.000000	-0.008333	3.483333	597.000000	1023.000000	1023.000000	2046.000000
41.799999	0.026252	15.515067	2.467602	4.232102	4.364057	4.451306	0.000000	-10.000000	-0.008333	2.400000	598.333313	1023.000000	1023.000000	2046.000000
41.820000	0.026839	15.861774	2.506776	4.193429	4.448260	4.713309	0.000000	-10.000000	-0.008333	1.250000	599.333313	1023.000000	1023.000000	2046.000000
41.840000	0.027835	16.450296	2.717760	4.501937	4.633852	4.596746	0.000000	-10.000000	-0.008333	0.450000	599.833313	1023.000000	1023.000000	2046.000000
41.860001	0.028011	16.554502	2.836303	4.416016	4.528777	4.773405	0.000000	-10.000000	-0.008333	-0.650000	600.000000	1023.000000	1023.000000	2046.000000
41.880001	0.028819	17.032251	2.889708	4.618681	4.816443	4.707418	0.000000	-10.000000	0.000000	-1.616667	600.000000	1023.000000	1023.000000	2046.000000
41.900002	0.028595	16.899652	3.137542	4.491446	4.507566	4.763098	0.000000	-10.000000	0.008333	-3.033333	600.000000	1023.000000	1023.000000	2046.000000
41.919998	0.029420	17.387411	3.024603	4.703259	4.962862	4.696688	0.000000	-10.000000	0.008333	-4.200000	600.000000	1023.000000	1023.000000	2046.000000
41.939999	0.028987	17.131474	3.292180	4.517955	4.560016	4.761323	0.000000	-10.000000	0.008333	-5.316667	600.000000	1023.000000	1023.000000	2046.000000
41.959999	0.029639	17.516527	3.266189	4.705964	4.887540	4.656835	0.000000	-10.000000	0.000000	-6.133334	600.000000	1023.000000	1023.000000	2046.000000
41.980000	0.029374	17.359793	3.397972	4.529487	4.703501	4.728833	0.000000	-10.000000	0.000000	-6.683333	600.000000	1023.000000	1023.000000	2046.000000
42.000000	0.030103	17.790745	3.577695	4.730365	4.921570	4.561114	0.000000	-10.000000	0.025000	-7.133333	600.000000	1023.000000	1023.000000	2046.000000
42.020000	0.030716	18.153080	3.681727	4.617462	4.964232	4.889658	0.000000	-10.000000	0.033333	-7.650000	600.000000	1023.000000	1023.000000	2046.000000
42.040001	0.031785	18.784946	4.041676	4.927262	5.064854	4.751156	0.000000	-10.000000	0.050000	-8.233334	600.000000	1023.000000	1023.000000	2046.000000
42.060001	0.032277	19.075665	3.983021	4.782511	5.184343	5.125789	0.000000	-10.000000	0.041667	-8.783334	596.500000	1023.000000	1023.000000	2046.000000
42.080002	0.032608	19.271383	4.358210	5.010630	5.113782	4.788762	0.000000	-10.000000	0.050000	-9.350000	588.833313	1023.000000	1023.000000	2046.000000
42.099998	0.032361	19.125105	4.282262	4.618904	5.085504	5.138435	0.000000	-10.000000	0.050000	-10.066667	579.833313	1023.000000	1023.000000	2046.000000
42.119999	0.031686	18.726391	4.524934	4.630795	4.870605	4.700057	0.000000	-10.000000	0.058333	-10.833333	573.333313	1023.000000	1023.000000	2046.000000
42.139999	0.031528	18.633015	4.238029	4.497535	5.021046	4.876405	0.000000	-10.000000	0.075000	-11.600000	569.666687	1023.000000	1023.000000	2046.000000
42.160000	0.030352	17.938251	4.217276	4.573423	4.717856	4.429695	0.000000	-10.000000	0.091667	-12.266666	566.000000	1023.000000	1023.000000	2046.000000
42.180000	0.028826	17.035973	3.465899	4.449669	4.928767	4.191636	0.000000	-10.000000	0.125000	-13.250000	561.666687	1023.000000	1023.000000	2046.000000
42.200001	0.026508	15.666374	3.483283	4.304322	4.287072	3.591697	0.000000	-10.000000	0.150000	-14.333333	557.166687	1023.000000	1023.000000	2046.000000
42.220001	0.024158	14.277461	2.596629	4.053670	4.471933	3.155229	0.000000	-10.000000	0.191667	-15.200000	552.333313	1023.000000	1023.000000	2046.000000
42.240002	0.020245	11.964842	2.147442	3.650204	3.621547	2.545649	0.000000	-10.000000	0.200000	-15.916667	547.333313	1023.000000	1023.000000	2046.000000
42.259998	0.017470	10.324748	1.266497	3.624218	3.534056	1.899976	0.000000	-10.000000	0.208333	-16.416666	542.000000	1023.000000	1023.000000	2046.000000
42.279999	0.014314	8.459632	0.467699	3.171824	3.068948	1.751161	0.000000	-10.000000	0.200000	-16.916666	536.333313	1023.000000	1023.000000	2046.000000
42.299999	0.011927	7.048669	0.060557	3.078131	2.643912	1.266070	0.000000	-10.000000	0.200000	-17.116667	530.833313	1023.000000	1023.000000	2046.000000
42.320000	0.010119	5.980127	-0.725235	2.790198	2.596056	1.319109	0.000000	-10.000000	0.200000	-17.250000	525.166687	1023.000000	1023.000000	2046.000000
42.340000	0.008187	4.838501	-0.854332	2.737504	2.018272	0.937057	0.000000	-10.000000	0.208333	-17.433332	519.500000	1023.000000	1023.000000	2046.000000
42.360001	0.007231	4.273715	-1.603737	2.655199	2.137068	1.085184	0.000000	-10.000000	0.225000	-17.783333	513.500000	1023.000000	1023.000000	2046.000000
42.380001	0.005598	3.308565	-1.656899	2.652356	1.522515	0.790593	0.000000	-10.000000	0.241667	-18.300001	507.500000	1023.000000	1023.000000	2046.000000
42.400002	0.005003	2.956913	-2.363368	2.676569	1.716485	0.927227	0.000000	-10.000000	0.283333	-19.150002	501.500000	1023.000000	1023.000000	2046.000000
42.419998	0.003329	1.967489	-2.356310	2.558780	1.037911	0.727108	0.000000	-10.000000	0.316667	-19.916668	495.166656	1023.000000	1023.000000	2046.000000
42.439999	0.002986	1.764516	-2.911253	2.619037	1.329993	0.726739	0.000000	-10.000000	0.350000	-20.766666	488.500000	1023.000000	1023.000000	2046.000000
42.459999	0.001678	0.991863	-2.891661	2.376148	0.780893	0.726483	0.000000	-10.000000	0.350000	-21.366667	481.500000	1023.000000	1023.000000	2046.000000
42.480000	0.001350	0.798119	-3.106364	2.374145	0.983902	0.546437	0.000000	-10.000000	0.350000	-21.799999	474.333344	1023.000000	1023.000000	2046.000000
42.500000	0.000140	0.082726	-3.035057	1.708820	0.673069	0.735894	0.000000	-10.000000	0.350000	-22.100000	467.166656	1023.000000	1023.000000	2046.000000
42.520000	-0.000384	-0.227235	-2.798895	1.449057	0.730728	0.391875	0.000000	-10.000000	0.366667	-22.383333	459.666656	1023.000000	1023.000000	2046.000000
42.540001	-0.000688	-0.406851	-2.726274	0.812199	0.845770	0.661455	0.000000	-10.000000	0.383333	-22.866667	452.333344	1023.000000	1023.000000	2046.000000
42.560001	-0.001197	-0.707594	-2.128630	0.492488	0.651574	0.276974	0.000000	-10.000000	0.400000	-23.133333	444.666656	1023.000000	1023.000000	2046.000000
42.580002	-0.000942	-0.556682	-2.096784	0.000819	1.188079	0.351204	0.000000	-10.000000	0.391667	-23.266666	437.000000	1023.000000	1023.000000	2046.000000
42.599998	-0.001548	-0.915042	-1.422999	-0.368190	1.060717	-0.184571	0.000000	-10.000000	0.391667	-23.066668	429.000000	1023.000000	1023.000000	2046.000000
42.619999	-0.002014	-1.189981	-1.418805	-0.896123	1.459874	-0.334927	0.000000	-10.000000	0.383333	-23.000000	421.333344	1023.000000	1023.000000	2046.000000
42.639999	-0.003203	-1.892994	-0.871012	-1.195178	1.089392	-0.916196	0.000000	-10.000000	0.391667	-23.016666	413.666656	1023.000000	1023.000000	2046.000000
42.660000	-0.003790	-2.239913	-1.069452	-1.562824	1.409132	-1.016769	0.000000	-10.000000	0.383333	-23.116667	406.000000	1023.000000	1023.000000	2046.000000
42.680000	-0.005340	-3.156162	-0.617966	-1.960981	0.913124	-1.490339	0.000000	-10.000000	0.383333	-23.066668	398.166656	1023.000000	1023.000000	2046.000000
42.700001	-0.005937	-3.508799	-0.841990	-2.262990	1.213961	-1.617779	0.000000	-10.000000	0.375000	-22.783335	390.500000	1023.000000	1023.000000	2046.000000
42.720001	-0.007328	-4.331058	-0.389214	-2.475443	0.607043	-2.073443	0.000000	-10.000000	0.366667	-22.616667	383.000000	1023.000000	1023.000000	2046.000000
42.740002	-0.007307	-4.318179	-0.710048	-2.547576	1.034261	-2.094816	0.000000	-10.000000	0.375000	-22.500000	375.500000	1023.000000	1023.000000	2046.000000
42.759998	-0.008382	-4.953619	-0.379503	-2.674781	0.513827	-2.413163	0.000000	-10.000000	0.383333	-22.533335	367.833344	1023.000000	1023.000000	2046.000000
42.779999	-0.008227	-4.862100	-0.717854	-2.744108	0.972436	-2.372573	0.000000	-10.000000	0.383333	-22.616667	360.333344	1023.000000	1023.000000	2046.000000
42.799999	-0.009154	-5.410009	-0.337234	-2.902502	0.461012	-2.631285	0.000000	-10.000000	0.375000	-22.650002	352.666656	1023.000000	1023.000000	2046.000000
42.820000	-0.008905	-5.262951	-0.563502	-3.025896	0.831651	-2.505204	0.000000	-10.000000	0.366667	-22.583334	345.333344	1023.000000	1023.000000	2046.000000
42.840000	-0.009617	-5.683771	-0.195179	-3.047771	0.410939	-2.851760	0.000000	-10.000000	0.366667	-22.300001	337.666656	1023.000000	1023.000000	2046.000000
42.860001	-0.009414	-5.563949	-0.507138	-3.150744	0.801811	-2.707878	0.000000	-10.000000	0.358333	-22.083334	330.333344	1023.000000	1023.000000	2046.000000
42.880001	-0.009992	-5.905427	-0.171558	-3.116443	0.437816	-3.055242	0.000000	-10.000000	0.350000	-21.716667	322.833344	1023.000000	1023.000000	2046.000000
42.900002	-0.009942	-5.875431	-0.523988	-3.243458	0.801615	-2.909599	0.000000	-10.000000	0.350000	-21.616667	315.666656	1023.000000	1023.000000	2046.000000
42.919998	-0.010673	-6.307954	-0.222462	-3.246492	0.429441	-3.268441	0.000000	-10.000000	0.350000	-21.383333	308.333344	1023.000000	1023.000000	2046.000000
42.939999	-0.011018	-6.511630	-0.562936	-3.491326	0.629956	-3.087324	0.000000	-10.000000	0.350000	-21.466667	301.166656	1023.000000	1023.000000	2046.000000
42.959999	-0.011668	-6.895524	-0.385596	-3.438388	0.393470	-3.465010	0.000000	-10.000000	0.350000	-21.433334	294.000000	1023.000000	1023.000000	2046.000000
42.980000	-0.012216	-7.219697	-0.618352	-3.686012	0.439417	-3.354752	0.000000	-10.000000	0.350000	-21.583334	287.000000	1023.000000	1023.000000	2046.000000
43.000000	-0.012810	-7.570752	-0.478113	-3.688140	0.274719	-3.679219	0.000000	-10.000000	0.350000	-21.616667	279.833344	1023.000000	1023.000000	2046.000000
43.020000	-0.013460	-7.954730	-0.678321	-3.927595	0.254849	-3.603663	0.000000	-10.000000	0.350000	-21.633333	272.500000	1023.000000	1023.000000	2046.000000
43.040001	-0.013761	-8.132677	-0.632077	-3.809578	0.230656	-3.921679	0.000000	-10.000000	0.350000	-21.550001	265.166656	1023.000000	1023.000000	2046.000000
43.060001	-0.014520	-8.581147	-0.774699	-4.107441	0.112926	-3.811933	0.000000	-10.000000	0.341667	-21.516666	258.000000	1023.000000	1023.000000	2046.000000
43.080002	-0.014820	-8.758826	-0.703758	-4.037196	0.086030	-4.103902	0.000000	-10.000000	0.333333	-21.350000	251.000000	1023.000000	1023.000000	2046.000000
43.099998	-0.015177	-8.969816	-0.807049	-4.230211	0.062407	-3.994964	0.000000	-10.000000	0.333333	-21.283333	243.833328	1023.000000	1023.000000	2046.000000
43.119999	-0.014755	-8.719946	-0.687692	-4.035453	0.178006	-4.174806	0.000000	-10.000000	0.341667	-21.100000	236.666672	1023.000000	1023.000000	2046.000000
43.139999	-0.014631	-8.646662	-0.652109	-4.073343	0.085532	-4.006742	0.000000	-10.000000	0.341667	-20.916668	229.500000	1023.000000	1023.000000	2046.000000
43.160000	-0.014344	-8.477096	-0.723822	-3.841755	0.241399	-4.152918	0.000000	-10.000000	0.333333	-20.633333	222.500000	1023.000000	1023.000000	2046.000000
43.180000	-0.015221	-8.995746	-0.675397	-4.057457	-0.150591	-4.112301	0.000000	-10.000000	0.325000	-20.466667	215.666672	1023.000000	1023.000000	2046.000000
43.200001	-0.015511	-9.167259	-0.865943	-4.038201	-0.000927	-4.262188	0.000000	-10.000000	0.316667	-20.316668	208.833328	1023.000000	1023.000000	2046.000000
43.220001	-0.016800	-9.928978	-0.714710	-4.311200	-0.570397	-4.332671	0.000000	-10.000000	0.308333	-20.216667	202.166672	1023.000000	1023.000000	2046.000000
43.240002	-0.016566	-9.790608	-1.029871	-4.216618	-0.252782	-4.291337	0.000000	-10.000000	0.308333	-19.850000	195.333328	1023.000000	1023.000000	2046.000000
43.259998	-0.017166	-10.145318	-0.826891	-4.113161	-0.739166	-4.466101	0.000000	-10.000000	0.316667	-19.666668	188.833328	1023.000000	1023.000000	2046.000000
43.279999	-0.018028	-10.654339	-1.456901	-4.182790	-0.337455	-4.677193	0.000000	-10.000000	0.316667	-19.616667	182.166672	1023.000000	1023.000000	2046.000000
43.299999	-0.020326	-12.012795	-1.487695	-4.338954	-0.937203	-5.248943	0.000000	-10.000000	0.308333	-19.833334	175.666672	1023.000000	1023.000000	2046.000000
43.320000	-0.022641	-13.381046	-2.436071	-4.596776	-0.862808	-5.485392	0.000000	-10.000000	0.275000	-19.666668	169.000000	1023.000000	1023.000000	2046.000000
43.340000	-0.026082	-15.414239	-2.825219	-4.690177	-1.642430	-6.256413	0.000000	-10.000000	0.250000	-19.150000	162.333328	1023.000000	1023.000000	2046.000000
43.360001	-0.028765	-17.000141	-3.968714	-4.812575	-1.638616	-6.580236	0.000000	-10.000000	0.225000	-18.483334	155.833328	1023.000000	1023.000000	2046.000000
43.380001	-0.032024	-18.926188	-4.493568	-4.835472	-2.385215	-7.211933	0.000000	-10.000000	0.216667	-17.750000	149.500000	1023.000000	1023.000000	2046.000000
43.400002	-0.034216	-20.221552	-5.514133	-4.994889	-2.450653	-7.261875	0.000000	-10.000000	0.208333	-17.116667	143.666672	1023.000000	1023.000000	2046.000000
43.419998	-0.036258	-21.428295	-5.805022	-4.964200	-2.988992	-7.670082	0.000000	-10.000000	0.200000	-16.416668	138.000000	1023.000000	1023.000000	2046.000000
43.439999	-0.037977	-22.444136	-6.426011	-5.240814	-3.209885	-7.567426	0.000000	-10.000000	0.200000	-16.100000	132.666672	1023.000000	1023.000000	2046.000000
43.459999	-0.039210	-23.172857	-6.802114	-5.106853	-3.416800	-7.847090	0.000000	-10.000000	0.200000	-15.933333	127.333336	1023.000000	1023.000000	2046.000000
43.480000	-0.040445	-23.903011	-7.299108	-5.266942	-3.646228	-7.690734	0.000000	-10.000000	0.200000	-16.000000	122.000000	1023.000000	1023.000000	2046.000000
43.500000	-0.041234	-24.369516	-7.601814	-5.082672	-3.785264	-7.899768	0.000000	-10.000000	0.191667	-16.000000	116.666664	1023.000000	1023.000000	2046.000000
43.520000	-0.042481	-25.106512	-7.992265	-5.290448	-4.080540	-7.743260	0.000000	-10.000000	0.191667	-15.966667	111.333336	1023.000000	1023.000000	2046.000000
43.540001	-0.042923	-25.367477	-8.279227	-5.134635	-4.094680	-7.858934	0.000000	-10.000000	0.191667	-15.833334	106.000000	1023.000000	1023.000000	2046.000000
43.560001	-0.043739	-25.849976	-8.458937	-5.271253	-4.401689	-7.718097	0.000000	-10.000000	0.191667	-15.516666	100.666664	1023.000000	1023.000000	2046.000000
43.580002	-0.043628	-25.783859	-8.613183	-5.190370	-4.256833	-7.723473	0.000000	-10.000000	0.175000	-15.150000	95.500000	1023.000000	1023.000000	2046.000000
43.599998	-0.044271	-26.164297	-8.447185	-5.492246	-4.655654	-7.569212	0.000000	-10.000000	0.158333	-14.666667	90.500000	1023.000000	1023.000000	2046.000000
43.619999	-0.043849	-25.914930	-8.527977	-5.678635	-4.274739	-7.433578	0.000000	-10.000000	0.150000	-14.316667	85.666664	1023.000000	1023.000000	2046.000000
43.639999	-0.044100	-26.063198	-8.094054	-6.102506	-4.568526	-7.298112	0.000000	-10.000000	0.150000	-13.950000	80.833336	1023.000000	1023.000000	2046.000000
43.660000	-0.043360	-25.625853	-7.914110	-6.289387	-4.109357	-7.312998	0.000000	-10.000000	0.150000	-13.650001	76.166664	1023.000000	1023.000000	2046.000000
43.680000	-0.043733	-25.846285	-7.337542	-6.823285	-4.321730	-7.363729	0.000000	-10.000000	0.141667	-13.233334	71.500000	1023.000000	1023.000000	2046.000000
43.700001	-0.043294	-25.586535	-7.166788	-7.166158	-3.769936	-7.483653	0.000000	-10.000000	0.116667	-12.766667	67.166664	1023.000000	1023.000000	2046.000000
43.720001	-0.044136	-26.084431	-6.641065	-7.670777	-4.058345	-7.714244	0.000000	-10.000000	0.100000	-12.333334	63.000000	1023.000000	1023.000000	2046.000000
43.740002	-0.043981	-25.992748	-6.674159	-7.803221	-3.571737	-7.943632	0.000000	-10.000000	0.083333	-12.083334	59.000000	1023.000000	1023.000000	2046.000000
43.759998	-0.045018	-26.605417	-6.275188	-8.162563	-4.019116	-8.148549	0.000000	-10.000000	0.083333	-11.850000	55.000000	1023.000000	1023.000000	2046.000000
43.779999	-0.044990	-26.589214	-6.394293	-8.290933	-3.659121	-8.244868	0.000000	-10.000000	0.066667	-11.583334	51.000000	1023.000000	1023.000000	2046.000000
43.799999	-0.045988	-27.179138	-5.935883	-8.488895	-4.183618	-8.570743	0.000000	-10.000000	0.066667	-11.250000	47.000000	1023.000000	1023.000000	2046.000000
43.820000	-0.045899	-27.126331	-6.189303	-8.604712	-3.840222	-8.492094	0.000000	-10.000000	0.058333	-10.833334	43.000000	1023.000000	1023.000000	2046.000000
43.840000	-0.046603	-27.542257	-5.749216	-8.641144	-4.397978	-8.753920	0.000000	-10.000000	0.058333	-10.183333	39.333332	1023.000000	1023.000000	2046.000000
43.860001	-0.046281	-27.352009	-6.108822	-8.633957	-4.042429	-8.566800	0.000000	-10.000000	0.050000	-9.500000	36.000000	1023.000000	1023.000000	2046.000000
43.880001	-0.046669	-27.581314	-5.764752	-8.582595	-4.489857	-8.744109	0.000000	-10.000000	0.050000	-8.966667	33.000000	1023.000000	1023.000000	2046.000000
43.900002	-0.046048	-27.214563	-6.105703	-8.626313	-4.058761	-8.423786	0.000000	-10.000000	0.050000	-8.766666	30.000000	1023.000000	1023.000000	2046.000000
43.919998	-0.046270	-27.345482	-5.677094	-8.554854	-4.454856	-8.658677	0.000000	-10.000000	0.050000	-8.550000	27.000000	1023.000000	1023.000000	2046.000000
43.939999	-0.045561	-26.926785	-5.972314	-8.581054	-3.981425	-8.391992	0.000000	-10.000000	0.050000	-8.166666	24.166666	1023.000000	1023.000000	2046.000000
43.959999	-0.045713	-27.016161	-5.539400	-8.531317	-4.387440	-8.558005	0.000000	-10.000000	0.041667	-7.583333	21.333334	1023.000000	1023.000000	2046.000000
43.980000	-0.045036	-26.616249	-5.814264	-8.531016	-3.965673	-8.305296	0.000000	-10.000000	0.041667	-6.950000	18.833334	1023.000000	1023.000000	2046.000000
44.000000	-0.044959	-26.570646	-5.363666	-8.418392	-4.286418	-8.502170	0.000000	-10.000000	0.033333	-6.333333	16.500000	1023.000000	1023.000000	2046.000000
44.020000	-0.044354	-26.213245	-5.661996	-8.371781	-3.897675	-8.281795	0.000000	-10.000000	0.025000	-5.783333	14.500000	1023.000000	1023.000000	2046.000000
44.040001	-0.044408	-26.245014	-5.269915	-8.247149	-4.256853	-8.471097	0.000000	-10.000000	0.008333	-5.266667	12.500000	1023.000000	1023.000000	2046.000000
44.060001	-0.043909	-25.950396	-5.553832	-8.275180	-3.923327	-8.198057	0.000000	-10.000000	0.000000	-4.850000	10.666667	1023.000000	1023.000000	2046.000000
44.080002	-0.043757	-25.860209	-5.231097	-8.106725	-4.108861	-8.413525	0.000000	-10.000000	0.000000	-4.516667	9.000000	1023.000000	1023.000000	2046.000000
44.099998	-0.043432	-25.668417	-5.407085	-8.208652	-3.945361	-8.107319	0.000000	-10.000000	0.000000	-4.266667	7.500000	1023.000000	1023.000000	2046.000000
44.119999	-0.043326	-25.605536	-5.148397	-8.014671	-4.085604	-8.356864	0.000000	-10.000000	0.000000	-4.033333	6.000000	1023.000000	1023.000000	2046.000000
44.139999	-0.043071	-25.454731	-5.365592	-8.114937	-3.895287	-8.078914	0.000000	-10.000000	0.000000	-3.816667	4.666667	1023.000000	1023.000000	2046.000000
44.160000	-0.042984	-25.403378	-5.081161	-7.953296	-4.104288	-8.264633	0.000000	-10.000000	0.000000	-3.566667	3.333333	1023.000000	1023.000000	2046.000000
44.180000	-0.042633	-25.196238	-5.304367	-8.019031	-3.863720	-8.009120	0.000000	-10.000000	0.000000	-3.216667	2.166667	1023.000000	1023.000000	2046.000000
44.200001	-0.042296	-24.996807	-4.990300	-7.856429	-3.977329	-8.172750	0.000000	-10.000000	0.000000	-2.633333	1.000000	1023.000000	1023.000000	2046.000000
44.220001	-0.041640	-24.608969	-5.192028	-7.890243	-3.699197	-7.827502	0.000000	-10.000000	0.000000	-1.200000	0.333333	1023.000000	1023.000000	2046.000000
44.240002	-0.041200	-24.349331	-4.761992	-7.691202	-3.915956	-7.980180	0.000000	-10.000000	-0.016667	0.866667	0.000000	1023.000000	1023.000000	2046.000000
44.259998	-0.039976	-23.625540	-4.922091	-7.639673	-3.456880	-7.606896	0.000000	-10.000000	-0.050000	3.850000	0.000000	1023.000000	1023.000000	2046.000000
44.279999	-0.039304	-23.228678	-4.371789	-7.454820	-3.753129	-7.648940	0.000000	-10.000000	-0.083333	7.116667	0.000000	1023.000000	1023.000000	2046.000000
44.299999	-0.037433	-22.123005	-4.470475	-7.272088	-3.135074	-7.245368	0.000000	-10.000000	-0.125000	10.416667	0.000000	1023.000000	1023.000000	2046.000000
44.320000	-0.036464	-21.550190	-3.873517	-7.081007	-3.426165	-7.169502	0.000000	-10.000000	-0.175000	13.283334	0.000000	1023.000000	1023.000000	2046.000000
44.340000	-0.034687	-20.499907	-4.041042	-6.781192	-2.763339	-6.914335	0.000000	-10.000000	-0.233333	15.433334	0.000000	1023.000000	1023.000000	2046.000000
44.360001	-0.034357	-20.304857	-3.635422	-6.762493	-3.151922	-6.755020	0.000000	-10.000000	-0.266667	17.383335	4.000000	1023.000000	1023.000000	2046.000000
44.380001	-0.032600	-19.266895	-3.771282	-6.269813	-2.489734	-6.736066	0.000000	-10.000000	-0.291667	19.233334	12.500000	1023.000000	1023.000000	2046.000000
44.400002	-0.032362	-19.125696	-3.243668	-6.408724	-3.057399	-6.415905	0.000000	-10.000000	-0.333333	20.900002	23.333334	1023.000000	1023.000000	2046.000000
44.419998	-0.031167	-18.419785	-3.480549	-6.395685	-2.560538	-5.983012	0.000000	-10.000000	-0.383333	22.416668	32.666668	1023.000000	1023.000000	2046.000000
44.439999	-0.029536	-17.455898	-2.935048	-5.999852	-2.815630	-5.705368	0.000000	-10.000000	-0.425000	23.916668	39.833332	1023.000000	1023.000000	2046.000000
44.459999	-0.027425	-16.208351	-3.225245	-5.692357	-2.123084	-5.167665	0.000000	-10.000000	-0.441667	25.033333	47.666668	1023.000000	1023.000000	2046.000000
44.480000	-0.027161	-16.052414	-2.887875	-5.546581	-2.409067	-5.208891	0.000000	-10.000000	-0.441667	26.016666	55.666668	1023.000000	1023.000000	2046.000000
44.500000	-0.026696	-15.777500	-3.420228	-5.465201	-1.885163	-5.006907	0.000000	-10.000000	-0.483333	26.500000	64.333336	1023.000000	1023.000000	2046.000000
44.520000	-0.028425	-16.799465	-3.501759	-5.474279	-2.374005	-5.449423	0.000000	-10.000000	-0.516667	27.500000	73.000000	1023.000000	1023.000000	2046.000000
44.540001	-0.029713	-17.560329	-4.421482	-5.517083	-2.154006	-5.467760	0.000000	-10.000000	-0.566667	28.183332	82.166664	1023.000000	1023.000000	2046.000000
44.560001	-0.031424	-18.571556	-4.784967	-5.369523	-2.630854	-5.786213	0.000000	-10.000000	-0.575000	29.083334	91.333336	1023.000000	1023.000000	2046.000000
44.580002	-0.032186	-19.021645	-5.600175	-5.364760	-2.606455	-5.450255	0.000000	-10.000000	-0.600000	29.750000	100.833336	1023.000000	1023.000000	2046.000000
44.599998	-0.032341	-19.113823	-5.817774	-5.035256	-2.769494	-5.491300	0.000000	-10.000000	-0.608333	30.483334	110.500000	1023.000000	1023.000000	2046.000000
44.619999	-0.032234	-19.050459	-6.236591	-4.996133	-2.791694	-5.026041	0.000000	-10.000000	-0.625000	31.033333	120.666664	1023.000000	1023.000000	2046.000000
44.639999	-0.031327	-18.514084	-6.349747	-4.500089	-2.705696	-4.958552	0.000000	-10.000000	-0.633333	31.250000	131.000000	1023.000000	1023.000000	2046.000000
44.660000	-0.030840	-18.226215	-6.554673	-4.322143	-2.807546	-4.541854	0.000000	-10.000000	-0.658333	31.433334	141.500000	1023.000000	1023.000000	2046.000000
44.680000	-0.029535	-17.455000	-6.778233	-3.899482	-2.530098	-4.247187	0.000000	-10.000000	-0.675000	31.616667	152.000000	1023.000000	1023.000000	2046.000000
44.700001	-0.029022	-17.151913	-6.720118	-3.732848	-2.839928	-3.859018	0.000000	-10.000000	-0.683333	31.866667	162.500000	1023.000000	1023.000000	2046.000000
44.720001	-0.027480	-16.240473	-7.033263	-3.324609	-2.379854	-3.502746	0.000000	-10.000000	-0.675000	31.949999	173.000000	1023.000000	1023.000000	2046.000000
44.740002	-0.026698	-15.778252	-6.722102	-3.061780	-2.793342	-3.201027	0.000000	-10.000000	-0.675000	31.700001	183.666672	1023.000000	1023.000000	2046.000000
44.759998	-0.024495	-14.476386	-6.906912	-2.684083	-2.181074	-2.704316	0.000000	-10.000000	-0.691667	31.850000	194.166672	1023.000000	1023.000000	2046.000000
44.779999	-0.023194	-13.707594	-6.356868	-2.459450	-2.498093	-2.393183	0.000000	-10.000000	-0.716667	31.883333	204.833328	1023.000000	1023.000000	2046.000000
44.799999	-0.020981	-12.399613	-6.359408	-2.300406	-1.868401	-1.871398	0.000000	-10.000000	-0.733333	32.366669	215.500000	1023.000000	1023.000000	2046.000000
44.820000	-0.019469	-11.506418	-5.560272	-2.255494	-2.020693	-1.669959	0.000000	-10.000000	-0.725000	32.433334	226.333328	1023.000000	1023.000000	2046.000000
44.840000	-0.017158	-10.140189	-5.304049	-2.306053	-1.387278	-1.142810	0.000000	-10.000000	-0.716667	32.633335	237.166672	1023.000000	1023.000000	2046.000000
44.860001	-0.015063	-8.902285	-4.391989	-2.276336	-1.184981	-1.048979	0.000000	-10.000000	-0.683333	32.600002	247.833328	1023.000000	1023.000000	2046.000000
44.880001	-0.013217	-7.811085	-3.836679	-2.555537	-0.720638	-0.698231	0.000000	-10.000000	-0.675000	32.383335	258.666656	1023.000000	1023.000000	2046.000000
44.900002	-0.011226	-6.634760	-3.197289	-2.557837	-0.170042	-0.709592	0.000000	-10.000000	-0.650000	32.133335	269.500000	1023.000000	1023.000000	2046.000000
44.919998	-0.010191	-6.022716	-2.563204	-2.696050	-0.108694	-0.654768	0.000000	-10.000000	-0.641667	31.616667	280.333344	1023.000000	1023.000000	2046.000000
44.939999	-0.008278	-4.892179	-2.337544	-2.552028	0.546909	-0.549516	0.000000	-10.000000	-0.616667	31.400000	291.000000	1023.000000	1023.000000	2046.000000
44.959999	-0.007296	-4.311950	-1.638861	-2.437028	0.302702	-0.538763	0.000000	-10.000000	-0.608333	31.066668	301.500000	1023.000000	1023.000000	2046.000000
44.980000	-0.005733	-3.388432	-1.629384	-2.303585	0.788649	-0.244111	0.000000	-10.000000	-0.591667	30.866667	312.000000	1023.000000	1023.000000	2046.000000
45.000000	-0.004722	-2.790837	-1.097574	-2.041014	0.648326	-0.300575	0.000000	-10.000000	-0.591667	30.566668	322.333344	1023.000000	1023.000000	2046.000000
45.020000	-0.003538	-2.090726	-1.072871	-1.913969	0.816103	0.080012	0.000000	-10.000000	-0.591667	30.433334	332.500000	1023.000000	1023.000000	2046.000000
45.040001	-0.001703	-1.006726	-0.916033	-1.472851	1.151928	0.230230	0.000000	-10.000000	-0.600000	30.266666	342.500000	1023.000000	1023.000000	2046.000000
45.060001	-0.000510	-0.301688	-0.489529	-1.258277	0.951046	0.495071	0.000000	-10.000000	-0.608333	30.216667	352.833344	1023.000000	1023.000000	2046.000000
45.080002	0.001809	1.069053	-0.596877	-0.948561	1.601196	1.013295	0.000000	-10.000000	-0.591667	30.200001	363.166656	1023.000000	1023.000000	2046.000000
45.099998	0.003588	2.120533	0.026819	-0.548758	1.482919	1.159554	0.000000	-10.000000	-0.575000	29.916666	373.500000	1023.000000	1023.000000	2046.000000
45.119999	0.005664	3.347450	0.073183	-0.320429	1.935673	1.659023	0.000000	-10.000000	-0.558333	29.650000	383.500000	1023.000000	1023.000000	2046.000000
45.139999	0.007586	4.483043	0.601710	0.128050	2.002524	1.750759	0.000000	-10.000000	-0.558333	29.283333	393.166656	1023.000000	1023.000000	2046.000000
45.160000	0.009604	5.675718	0.796430	0.340953	2.283844	2.254491	0.000000	-10.000000	-0.550000	29.150000	402.833344	1023.000000	1023.000000	2046.000000
45.180000	0.011788	6.966850	1.097822	0.854026	2.644530	2.370472	0.000000	-10.000000	-0.541667	28.850000	412.500000	1023.000000	1023.000000	2046.000000
45.200001	0.013416	7.928625	1.440846	1.056238	2.669634	2.761907	0.000000	-10.000000	-0.525000	28.450001	422.333344	1023.000000	1023.000000	2046.000000
45.220001	0.015728	9.295490	1.517273	1.526677	3.262162	2.989378	0.000000	-10.000000	-0.516667	28.150000	432.000000	1023.000000	1023.000000	2046.000000
45.240002	0.017089	10.099846	2.067476	1.826008	3.035403	3.170959	0.000000	-10.000000	-0.500000	27.650000	441.333344	1023.000000	1023.000000	2046.000000
45.259998	0.019049	11.258059	1.967982	2.084809	3.603117	3.602151	0.000000	-10.000000	-0.483333	27.299999	450.666656	1023.000000	1023.000000	2046.000000
45.279999	0.020564	12.153069	2.410290	2.498466	3.601317	3.642995	0.000000	-10.000000	-0.466667	26.916666	459.833344	1023.000000	1023.000000	2046.000000
45.299999	0.021928	12.959378	2.538864	2.663258	3.735461	4.021796	0.000000	-10.000000	-0.466667	26.450001	469.000000	1023.000000	1023.000000	2046.000000
45.320000	0.023786	14.057366	2.638642	3.058562	4.169363	4.190800	0.000000	-10.000000	-0.466667	25.950001	477.833344	1023.000000	1023.000000	2046.000000
45.340000	0.024850	14.686522	2.992862	3.244804	4.041840	4.407015	0.000000	-10.000000	-0.450000	25.433332	486.500000	1023.000000	1023.000000	2046.000000
45.360001	0.026592	15.716130	2.950495	3.553630	4.553844	4.658161	0.000000	-10.000000	-0.416667	24.966667	495.000000	1023.000000	1023.000000	2046.000000
45.380001	0.027758	16.405064	3.467863	3.806326	4.333219	4.797656	0.000000	-10.000000	-0.383333	24.366667	503.500000	1023.000000	1023.000000	2046.000000
45.400002	0.029923	17.684692	3.420223	4.170497	4.976357	5.117615	0.000000	-10.000000	-0.358333	23.633333	511.833344	1023.000000	1023.000000	2046.000000
45.419998	0.031127	18.395884	3.950884	4.436792	4.805154	5.203053	0.000000	-10.000000	-0.325000	23.133333	520.000000	1023.000000	1023.000000	2046.000000
45.439999	0.032410	19.154430	3.769699	4.677774	5.330850	5.376108	0.000000	-10.000000	-0.291667	22.250000	527.666687	1023.000000	1023.000000	2046.000000
45.459999	0.032605	19.269257	4.189692	4.827950	4.977888	5.273728	0.000000	-10.000000	-0.250000	21.333334	535.166687	1023.000000	1023.000000	2046.000000
45.480000	0.033626	19.872906	3.963179	4.987809	5.464796	5.457123	0.000000	-10.000000	-0.216667	19.816668	542.333313	1023.000000	1023.000000	2046.000000
45.500000	0.033846	20.002695	4.411208	4.934355	5.085466	5.571665	0.000000	-10.000000	-0.175000	18.300001	549.166687	1023.000000	1023.000000	2046.000000
45.520000	0.034371	20.313379	4.160372	5.016885	5.396482	5.739639	0.000000	-10.000000	-0.133333	16.133333	555.500000	1023.000000	1023.000000	2046.000000
45.540001	0.034173	20.196304	4.283157	5.260772	5.011355	5.641021	0.000000	-10.000000	-0.083333	14.000000	561.333313	1023.000000	1023.000000	2046.000000
45.560001	0.033881	20.023836	3.683942	5.385740	5.416467	5.537687	0.000000	-10.000000	-0.041667	11.400001	566.500000	1023.000000	1023.000000	2046.000000
45.580002	0.032719	19.337021	3.751050	5.463715	5.062614	5.059642	0.000000	-10.000000	-0.016667	8.333334	570.833313	1023.000000	1023.000000	2046.000000
45.599998	0.030238	17.870533	3.079017	5.043077	5.050351	4.698089	0.000000	-10.000000	0.000000	4.233334	574.000000	1023.000000	1023.000000	2046.000000
45.619999	0.027273	16.118113	2.554850	4.971264	4.653471	3.938527	0.000000	-10.000000	0.016667	0.166667	576.000000	1023.000000	1023.000000	2046.000000
45.639999	0.023938	14.147413	1.751045	4.621641	4.175358	3.599369	0.000000	-10.000000	0.033333	-3.383333	576.833313	1023.000000	1023.000000	2046.000000
45.660000	0.021313	12.596058	0.972759	4.492473	4.000096	3.130730	0.000000	-10.000000	0.050000	-6.316667	577.000000	1023.000000	1023.000000	2046.000000
45.680000	0.018623	11.006269	0.477228	4.160347	3.454223	2.914472	0.000000	-10.000000	0.058333	-8.516666	577.000000	1023.000000	1023.000000	2046.000000
45.700001	0.017137	10.127808	-0.182015	4.035850	3.516259	2.757713	0.000000	-10.000000	0.066667	-10.100000	577.000000	1023.000000	1023.000000	2046.000000
45.720001	0.015177	8.969698	-0.298706	3.872815	2.862903	2.532686	0.000000	-10.000000	0.083333	-11.083334	577.000000	1023.000000	1023.000000	2046.000000
45.740002	0.014221	8.404533	-1.009209	3.804498	3.058182	2.551063	0.000000	-10.000000	0.091667	-12.066668	577.000000	1023.000000	1023.000000	2046.000000
45.759998	0.012988	7.675883	-1.028674	3.861038	2.512430	2.331088	0.000000	-10.000000	0.100000	-13.133334	569.666687	1023.000000	1023.000000	2046.000000
45.779999	0.011950	7.062603	-1.613672	3.715450	2.494919	2.465905	0.000000	-10.000000	0.133333	-14.200001	560.833313	1023.000000	1023.000000	2046.000000
45.799999	0.011089	6.553847	-1.870794	3.796950	2.372189	2.255502	0.000000	-10.000000	0.166667	-15.300000	550.166687	1023.000000	1023.000000	2046.000000
45.820000	0.009704	5.735173	-2.070117	3.596245	1.961099	2.247947	0.000000	-10.000000	0.200000	-16.550001	545.000000	1023.000000	1023.000000	2046.000000
45.840000	0.009244	5.463454	-2.493215	3.573296	2.144519	2.238854	0.000000	-10.000000	0.216667	-17.683334	539.333313	1023.000000	1023.000000	2046.000000
45.860001	0.008233	4.865514	-2.252862	3.384094	1.670419	2.063863	0.000000	-10.000000	0.233333	-18.583334	533.500000	1023.000000	1023.000000	2046.000000
45.880001	0.007131	4.214238	-2.381321	2.729003	1.718303	2.148252	0.000000	-10.000000	0.266667	-19.316668	527.333313	1023.000000	1023.000000	2046.000000
45.900002	0.006394	3.779038	-2.235522	2.265886	1.815297	1.933378	0.000000	-10.000000	0.300000	-19.950001	521.000000	1023.000000	1023.000000	2046.000000
45.919998	0.005474	3.234919	-1.859210	1.737451	1.511991	1.844686	0.000000	-10.000000	0.333333	-20.766666	514.333313	1023.000000	1023.000000	2046.000000
45.939999	0.005442	3.216141	-1.892719	1.375415	1.935808	1.797635	0.000000	-10.000000	0.350000	-21.333334	507.333344	1023.000000	1023.000000	2046.000000
45.959999	0.005324	3.146363	-1.287472	1.120092	1.816488	1.497254	0.000000	-10.000000	0.358333	-21.850000	500.166656	1023.000000	1023.000000	2046.000000
45.980000	0.005143	3.039475	-1.113359	0.629982	2.137556	1.385296	0.000000	-10.000000	0.366667	-22.150000	492.833344	1023.000000	1023.000000	2046.000000
46.000000	0.004940	2.919688	-0.742157	0.412937	2.376187	0.872721	0.000000	-10.000000	0.383333	-22.683334	485.500000	1023.000000	1023.000000	2046.000000
46.020000	0.003768	2.227115	-0.352528	-0.107286	2.143986	0.542944	0.000000	-10.000000	0.391667	-23.166666	477.833344	1023.000000	1023.000000	2046.000000
46.040001	0.003252	1.921775	-0.446049	-0.494808	2.542105	0.320526	0.000000	-10.000000	0.408333	-23.533333	470.000000	1023.000000	1023.000000	2046.000000
46.060001	0.001892	1.118124	0.092566	-0.863476	2.065559	-0.176525	0.000000	-10.000000	0.425000	-23.816668	462.000000	1023.000000	1023.000000	2046.000000
46.080002	0.000750	0.443146	0.016760	-1.415289	2.175108	-0.333433	0.000000	-10.000000	0.450000	-24.033335	454.000000	1023.000000	1023.000000	2046.000000
46.099998	-0.000032	-0.018820	0.279565	-1.514211	2.088397	-0.872571	0.000000	-10.000000	0.475000	-24.316668	446.000000	1023.000000	1023.000000	2046.000000
46.119999	-0.001042	-0.616102	0.417417	-1.780086	1.802066	-1.055499	0.000000	-10.000000	0.491667	-24.450001	438.000000	1023.000000	1023.000000	2046.000000
46.139999	-0.001132	-0.669056	0.248413	-1.764582	2.125239	-1.278126	0.000000	-10.000000	0.491667	-24.700001	430.000000	1023.000000	1023.000000	2046.000000
46.160000	-0.001835	-1.084580	0.610460	-1.877174	1.696034	-1.513900	0.000000	-10.000000	0.483333	-25.016666	421.833344	1023.000000	1023.000000	2046.000000
46.180000	-0.002044	-1.207834	0.354372	-2.051088	2.040769	-1.551886	0.000000	-10.000000	0.491667	-25.216667	413.500000	1023.000000	1023.000000	2046.000000
46.200001	-0.002499	-1.477132	0.682064	-2.180295	1.795437	-1.774338	0.000000	-10.000000	0.500000	-25.250000	405.166656	1023.000000	1023.000000	2046.000000
46.220001	-0.003103	-1.834061	0.739962	-2.403974	1.660865	-1.830913	0.000000	-10.000000	0.508333	-25.133333	396.666656	1023.000000	1023.000000	2046.000000
46.240002	-0.003067	-1.812514	0.604051	-2.379991	1.990701	-2.027275	0.000000	-10.000000	0.500000	-25.066668	388.333344	1023.000000	1023.000000	2046.000000
46.259998	-0.003720	-2.198382	0.855956	-2.469566	1.636827	-2.221597	0.000000	-10.000000	0.500000	-25.266666	379.833344	1023.000000	1023.000000	2046.000000
46.279999	-0.003970	-2.346374	0.567494	-2.518410	1.971158	-2.366616	0.000000	-10.000000	0.500000	-25.366667	371.500000	1023.000000	1023.000000	2046.000000
46.299999	-0.004643	-2.743971	0.902477	-2.619357	1.570659	-2.597749	0.000000	-10.000000	0.500000	-25.500000	363.000000	1023.000000	1023.000000	2046.000000
46.320000	-0.005356	-3.165229	0.627929	-2.894867	1.686487	-2.584779	0.000000	-10.000000	0.500000	-25.549999	354.500000	1023.000000	1023.000000	2046.000000
46.340000	-0.005745	-3.395174	0.711082	-2.850857	1.655601	-2.910999	0.000000	-10.000000	0.500000	-25.666666	345.833344	1023.000000	1023.000000	2046.000000
46.360001	-0.006645	-3.927252	0.728811	-3.022406	1.411837	-3.045495	0.000000	-10.000000	0.508333	-25.766666	337.333344	1023.000000	1023.000000	2046.000000
46.380001	-0.006847	-4.046438	0.453277	-3.085804	1.701217	-3.115128	0.000000	-10.000000	0.500000	-25.600000	328.666656	1023.000000	1023.000000	2046.000000
46.400002	-0.007590	-4.485955	0.724386	-3.130764	1.273320	-3.352898	0.000000	-10.000000	0.500000	-25.433334	320.333344	1023.000000	1023.000000	2046.000000
46.419998	-0.008117	-4.796989	0.451933	-3.318451	1.403428	-3.333900	0.000000	-10.000000	0.491667	-25.366667	311.666656	1023.000000	1023.000000	2046.000000
46.439999	-0.008206	-4.849957	0.580779	-3.242171	1.360190	-3.548756	0.000000	-10.000000	0.500000	-25.400000	303.333344	1023.000000	1023.000000	2046.000000
46.459999	-0.008057	-4.761469	0.684640	-3.325646	1.241305	-3.361768	0.000000	-10.000000	0.483333	-25.333334	294.666656	1023.000000	1023.000000	2046.000000
46.480000	-0.007388	-4.366293	0.519687	-3.128880	1.584974	-3.342074	0.000000	-10.000000	0.475000	-25.283333	286.333344	1023.000000	1023.000000	2046.000000
46.500000	-0.007809	-4.615102	0.775143	-3.139205	1.149761	-3.400800	0.000000	-10.000000	0.466667	-25.150000	277.666656	1023.000000	1023.000000	2046.000000
46.520000	-0.007880	-4.656825	0.471705	-3.108222	1.402866	-3.423175	0.000000	-10.000000	0.483333	-25.133333	269.333344	1023.000000	1023.000000	2046.000000
46.540001	-0.008335	-4.925769	0.703767	-3.160480	1.089523	-3.558578	0.000000	-10.000000	0.483333	-24.800001	255.333328	1023.000000	1023.000000	2046.000000
46.560001	-0.009661	-5.709569	0.575131	-3.566788	0.769322	-3.487234	0.000000	-10.000000	0.483333	-24.550001	244.333328	1023.000000	1023.000000	2046.000000
46.580002	-0.009626	-5.689069	0.407254	-3.304258	0.904181	-3.696246	0.000000	-10.000000	0.475000	-24.350000	236.000000	1023.000000	1023.000000	2046.000000
46.599998	-0.011311	-6.684916	0.257075	-3.451451	0.532474	-4.023015	0.000000	-10.000000	0.475000	-24.333334	233.333328	1023.000000	1023.000000	2046.000000
46.619999	-0.013027	-7.699001	-0.476530	-3.562971	0.741684	-4.401184	0.000000	-10.000000	0.475000	-24.550001	228.000000	1023.000000	1023.000000	2046.000000
46.639999	-0.015811	-9.344369	-0.693715	-3.741924	0.007063	-4.915793	0.000000	-10.000000	0.466667	-24.333334	219.833328	1023.000000	1023.000000	2046.000000
46.660000	-0.018696	-11.049102	-1.643486	-4.001089	-0.122355	-5.282171	0.000000	-10.000000	0.458333	-24.066668	211.666672	1023.000000	1023.000000	2046.000000
46.680000	-0.021556	-12.739701	-2.250087	-4.009747	-0.538343	-5.941525	0.000000	-10.000000	0.416667	-23.300001	203.666672	1023.000000	1023.000000	2046.000000
46.700001	-0.024692	-14.592952	-3.043013	-4.132716	-1.043095	-6.374127	0.000000	-10.000000	0.391667	-22.800001	195.833328	1023.000000	1023.000000	2046.000000
46.720001	-0.027185	-16.066055	-3.935581	-4.242932	-1.221642	-6.665900	0.000000	-10.000000	0.358333	-22.066668	188.333328	1023.000000	1023.000000	2046.000000
46.740002	-0.029438	-17.398010	-4.308068	-4.264225	-1.823052	-7.002664	0.000000	-10.000000	0.350000	-21.400002	180.833328	1023.000000	1023.000000	2046.000000
46.759998	-0.031372	-18.540783	-5.082620	-4.519595	-1.933235	-7.005333	0.000000	-10.000000	0.341667	-20.966667	173.666672	1023.000000	1023.000000	2046.000000
46.779999	-0.032854	-19.416725	-5.391657	-4.464124	-2.276019	-7.284924	0.000000	-10.000000	0.333333	-20.650000	166.500000	1023.000000	1023.000000	2046.000000
46.799999	-0.034618	-20.459438	-5.857600	-4.681445	-2.670185	-7.250209	0.000000	-10.000000	0.333333	-20.633333	159.666672	1023.000000	1023.000000	2046.000000
46.820000	-0.035572	-21.023056	-6.465745	-4.630573	-2.616298	-7.310440	0.000000	-10.000000	0.325000	-20.483334	152.833328	1023.000000	1023.000000	2046.000000
46.840000	-0.036873	-21.791830	-6.571846	-4.656081	-3.159184	-7.404719	0.000000	-10.000000	0.333333	-20.500000	146.000000	1023.000000	1023.000000	2046.000000
46.860001	-0.037892	-22.394110	-7.210553	-4.784708	-3.122025	-7.276824	0.000000	-10.000000	0.325000	-20.416666	139.166672	1023.000000	1023.000000	2046.000000
46.880001	-0.038595	-22.809534	-7.213711	-4.706408	-3.476810	-7.412605	0.000000	-10.000000	0.316667	-20.283333	132.333328	1023.000000	1023.000000	2046.000000
46.900002	-0.039332	-23.244925	-7.544218	-4.874527	-3.560699	-7.265481	0.000000	-10.000000	0.300000	-19.950001	125.500000	1023.000000	1023.000000	2046.000000
46.919998	-0.039557	-23.377964	-7.587820	-4.934768	-3.572984	-7.282393	0.000000	-10.000000	0.300000	-19.533333	118.833336	1023.000000	1023.000000	2046.000000
46.939999	-0.040294	-23.813694	-7.447549	-5.381407	-3.882213	-7.102526	0.000000	-10.000000	0.283333	-19.133333	112.333336	1023.000000	1023.000000	2046.000000
46.959999	-0.040318	-23.828068	-7.502646	-5.662603	-3.571537	-7.091281	0.000000	-10.000000	0.266667	-19.000000	106.000000	1023.000000	1023.000000	2046.000000
46.980000	-0.040592	-23.990170	-7.002947	-6.045239	-3.855030	-7.086954	0.000000	-10.000000	0.241667	-18.700001	99.666664	1023.000000	1023.000000	2046.000000
47.000000	-0.040432	-23.895582	-7.025102	-6.396073	-3.373814	-7.100595	0.000000	-10.000000	0.233333	-18.483334	93.500000	1023.000000	1023.000000	2046.000000
47.020000	-0.040490	-23.929758	-6.321323	-6.769394	-3.568438	-7.270604	0.000000	-10.000000	0.216667	-17.916668	87.500000	1023.000000	1023.000000	2046.000000
47.040001	-0.040836	-24.134045	-6.370909	-7.266586	-3.166918	-7.329632	0.000000	-10.000000	0.208333	-17.500000	81.500000	1023.000000	1023.000000	2046.000000
47.060001	-0.041387	-24.459467	-5.833757	-7.481598	-3.368602	-7.775509	0.000000	-10.000000	0.200000	-17.183334	75.500000	1023.000000	1023.000000	2046.000000
47.080002	-0.042097	-24.879152	-5.976321	-7.883449	-3.226784	-7.792599	0.000000	-10.000000	0.191667	-16.799999	69.666664	1023.000000	1023.000000	2046.000000
47.099998	-0.042612	-25.183506	-5.628317	-8.026917	-3.430135	-8.098137	0.000000	-10.000000	0.175000	-16.350000	64.000000	1023.000000	1023.000000	2046.000000
47.119999	-0.043507	-25.712841	-5.679828	-8.352007	-3.489944	-8.191062	0.000000	-10.000000	0.166667	-15.683333	58.666668	1023.000000	1023.000000	2046.000000
47.139999	-0.043815	-25.894423	-5.502974	-8.375998	-3.555673	-8.459776	0.000000	-10.000000	0.158333	-15.166667	53.333332	1023.000000	1023.000000	2046.000000
47.160000	-0.044519	-26.310797	-5.427265	-8.537924	-3.821426	-8.524181	0.000000	-10.000000	0.158333	-14.650001	48.333332	1023.000000	1023.000000	2046.000000
47.180000	-0.044593	-26.354584	-5.618903	-8.483152	-3.621191	-8.631337	0.000000	-10.000000	0.150000	-13.916667	43.333332	1023.000000	1023.000000	2046.000000
47.200001	-0.044915	-26.544540	-5.400103	-8.546446	-3.990334	-8.607657	0.000000	-10.000000	0.133333	-13.366667	38.666668	1023.000000	1023.000000	2046.000000
47.220001	-0.044825	-26.491829	-5.743517	-8.501736	-3.684848	-8.561728	0.000000	-10.000000	0.116667	-12.983334	35.500000	1023.000000	1023.000000	2046.000000
47.240002	-0.044718	-26.428118	-5.371263	-8.518912	-4.016835	-8.521108	0.000000	-10.000000	0.100000	-12.633333	31.333334	1023.000000	1023.000000	2046.000000
47.259998	-0.044705	-26.420403	-5.622643	-8.562748	-3.806427	-8.428585	0.000000	-10.000000	0.091667	-12.233334	27.333334	1023.000000	1023.000000	2046.000000
47.279999	-0.044278	-26.168116	-5.368263	-8.457994	-3.868836	-8.473022	0.000000	-10.000000	0.075000	-11.550000	22.000000	1023.000000	1023.000000	2046.000000
47.299999	-0.044355	-26.213923	-5.363484	-8.495452	-3.945521	-8.409467	0.000000	-10.000000	0.058333	-11.033334	18.000000	1023.000000	1023.000000	2046.000000
47.320000	-0.043899	-25.944260	-5.423645	-8.429265	-3.726090	-8.365260	0.000000	-10.000000	0.050000	-10.316667	14.166667	1023.000000	1023.000000	2046.000000
47.340000	-0.043853	-25.916941	-5.165756	-8.373161	-3.986003	-8.392019	0.000000	-10.000000	0.050000	-9.750000	10.666667	1023.000000	1023.000000	2046.000000
47.360001	-0.043556	-25.741474	-5.463445	-8.318633	-3.624856	-8.334540	0.000000	-10.000000	0.050000	-9.166667	7.333333	1023.000000	1023.000000	2046.000000
47.380001	-0.043432	-25.668554	-5.089183	-8.256474	-3.956855	-8.366041	0.000000	-10.000000	0.041667	-8.666667	4.333333	1023.000000	1023.000000	2046.000000
47.400002	-0.043431	-25.667437	-5.318527	-8.319448	-3.781933	-8.247528	0.000000	-10.000000	0.041667	-8.116667	1.666667	1023.000000	1023.000000	2046.000000
47.419998	-0.043089	-25.465733	-5.167419	-8.149966	-3.821406	-8.326941	0.000000	-10.000000	0.033333	-7.583333	-0.666667	1023.000000	1023.000000	2046.000000
47.439999	-0.043226	-25.546658	-5.169713	-8.220213	-3.913946	-8.242785	0.000000	-10.000000	0.033333	-7.066667	-3.000000	1023.000000	1023.000000	2046.000000
47.459999	-0.042888	-25.347099	-5.214641	-8.080261	-3.784918	-8.267279	0.000000	-10.000000	0.033333	-6.633333	-5.333333	1023.000000	1023.000000	2046.000000
47.480000	-0.042935	-25.374708	-5.062047	-8.113082	-3.984832	-8.214748	0.000000	-10.000000	0.033333	-6.216667	-7.500000	1023.000000	1023.000000	2046.000000
47.500000	-0.042576	-25.162626	-5.272117	-8.012317	-3.682530	-8.195662	0.000000	-10.000000	0.033333	-5.883333	-9.500000	1023.000000	1023.000000	2046.000000
47.520000	-0.042663	-25.213760	-4.969723	-8.029221	-4.049193	-8.165624	0.000000	-10.000000	0.025000	-5.600000	-11.500000	1023.000000	1023.000000	2046.000000
47.540001	-0.042351	-25.029161	-5.245955	-7.915756	-3.694987	-8.172464	0.000000	-10.000000	0.016667	-5.283333	-13.500000	1023.000000	1023.000000	2046.000000
47.560001	-0.042226	-24.955654	-4.883308	-7.930326	-4.030560	-8.111460	0.000000	-10.000000	0.008333	-4.883333	-15.166667	1023.000000	1023.000000	2046.000000
47.580002	-0.041826	-24.719196	-5.140507	-7.875945	-3.671710	-8.031035	0.000000	-10.000000	0.000000	-4.283333	-16.833334	1023.000000	1023.000000	2046.000000
47.599998	-0.041421	-24.479542	-4.741858	-7.772631	-3.943178	-8.021873	0.000000	-10.000000	0.000000	-3.383333	-18.166666	1023.000000	1023.000000	2046.000000
47.619999	-0.040600	-23.994886	-4.949443	-7.708198	-3.490211	-7.847035	0.000000	-10.000000	-0.016667	-1.333333	-19.333334	1023.000000	1023.000000	2046.000000
47.639999	-0.039558	-23.378988	-4.372386	-7.517375	-3.737788	-7.751440	0.000000	-10.000000	-0.033333	1.250000	-19.833334	1023.000000	1023.000000	2046.000000
47.660000	-0.038567	-22.793152	-4.586392	-7.368797	-3.258442	-7.579522	0.000000	-10.000000	-0.066667	4.766667	-20.000000	1023.000000	1023.000000	2046.000000
47.680000	-0.037919	-22.410131	-4.178969	-7.210816	-3.511751	-7.508594	0.000000	-10.000000	-0.091667	8.250000	-20.000000	1023.000000	1023.000000	2046.000000
47.700001	-0.037063	-21.904472	-4.392993	-6.942868	-3.069119	-7.499492	0.000000	-10.000000	-0.141667	11.800000	-20.000000	1023.000000	1023.000000	2046.000000
47.720001	-0.036553	-21.602921	-3.911438	-6.998352	-3.453943	-7.239187	0.000000	-10.000000	-0.200000	14.733334	-20.000000	1023.000000	1023.000000	2046.000000
47.740002	-0.036059	-21.310982	-4.042385	-7.029032	-3.284126	-6.955439	0.000000	-10.000000	-0.258333	17.283333	-20.000000	1023.000000	1023.000000	2046.000000
47.759998	-0.034014	-20.102329	-3.784675	-6.566163	-3.088200	-6.663292	0.000000	-10.000000	-0.308333	19.616667	-5.333333	1023.000000	1023.000000	2046.000000
47.779999	-0.032627	-19.282793	-3.733556	-6.394289	-2.988504	-6.166442	0.000000	-10.000000	-0.350000	21.966667	13.666667	1023.000000	1023.000000	2046.000000
47.799999	-0.031667	-18.715342	-3.811489	-6.111109	-2.628787	-6.163957	0.000000	-10.000000	-0.383333	23.400002	32.666668	1023.000000	1023.000000	2046.000000
47.820000	-0.032018	-18.922354	-3.859102	-6.189512	-2.765963	-6.107777	0.000000	-10.000000	-0.433333	24.800001	39.666668	1023.000000	1023.000000	2046.000000
47.840000	-0.033011	-19.509300	-4.399778	-6.107592	-2.605441	-6.396490	0.000000	-10.000000	-0.483333	25.800001	45.000000	1023.000000	1023.000000	2046.000000
47.860001	-0.034923	-20.639313	-4.838882	-6.271878	-2.951239	-6.577313	0.000000	-10.000000	-0.541667	27.266666	53.333332	1023.000000	1023.000000	2046.000000
47.880001	-0.036191	-21.388744	-5.596290	-6.108463	-2.887274	-6.796717	0.000000	-10.000000	-0.566667	28.166668	62.166668	1023.000000	1023.000000	2046.000000
47.900002	-0.037377	-22.089767	-6.010366	-6.111248	-3.315904	-6.652250	0.000000	-10.000000	-0.583333	29.233334	71.500000	1023.000000	1023.000000	2046.000000
47.919998	-0.037545	-22.189209	-6.609660	-5.912263	-3.210617	-6.456669	0.000000	-10.000000	-0.583333	29.766666	81.000000	1023.000000	1023.000000	2046.000000
47.939999	-0.037445	-22.130247	-6.744190	-5.742520	-3.455386	-6.188151	0.000000	-10.000000	-0.583333	30.216667	90.666664	1023.000000	1023.000000	2046.000000
47.959999	-0.036770	-21.731279	-7.129242	-5.433576	-3.237719	-5.930742	0.000000	-10.000000	-0.591667	30.333334	100.500000	1023.000000	1023.000000	2046.000000
47.980000	-0.036125	-21.349655	-7.168981	-5.171415	-3.399451	-5.609807	0.000000	-10.000000	-0.616667	30.700001	110.833336	1023.000000	1023.000000	2046.000000
48.000000	-0.035110	-20.749813	-7.512792	-4.793247	-3.155006	-5.288766	0.000000	-10.000000	-0.641667	31.200001	121.166664	1023.000000	1023.000000	2046.000000
48.020000	-0.034318	-20.281757	-7.398810	-4.541964	-3.397690	-4.943294	0.000000	-10.000000	-0.650000	31.633333	131.666672	1023.000000	1023.000000	2046.000000
48.040001	-0.033063	-19.540417	-7.688449	-4.195039	-3.073794	-4.583134	0.000000	-10.000000	-0.658333	31.800001	142.000000	1023.000000	1023.000000	2046.000000
48.060001	-0.031923	-18.866213	-7.426756	-3.940970	-3.305762	-4.192723	0.000000	-10.000000	-0.675000	32.150002	152.666672	1023.000000	1023.000000	2046.000000
48.080002	-0.030342	-17.932394	-7.594065	-3.615638	-2.911955	-3.810736	0.000000	-10.000000	-0.675000	32.200001	163.333328	1023.000000	1023.000000	2046.000000
48.099998	-0.028694	-16.958021	-7.211205	-3.412791	-2.956005	-3.378019	0.000000	-10.000000	-0.683333	32.366669	174.000000	1023.000000	1023.000000	2046.000000
48.119999	-0.026961	-15.934162	-7.052546	-3.220868	-2.616813	-3.043936	0.000000	-10.000000	-0.683333	32.383335	184.666672	1023.000000	1023.000000	2046.000000
48.139999	-0.025095	-14.831119	-6.381954	-3.235416	-2.593908	-2.619841	0.000000	-10.000000	-0.700000	32.483334	195.500000	1023.000000	1023.000000	2046.000000
48.160000	-0.022871	-13.516946	-6.077812	-3.205679	-1.970760	-2.262695	0.000000	-10.000000	-0.708333	32.583336	206.500000	1023.000000	1023.000000	2046.000000
48.180000	-0.020778	-12.279959	-5.128998	-3.270964	-1.885044	-1.994952	0.000000	-10.000000	-0.708333	32.650002	217.333328	1023.000000	1023.000000	2046.000000
48.200001	-0.018587	-10.984689	-4.703443	-3.376462	-1.144074	-1.760711	0.000000	-10.000000	-0.675000	32.700001	228.166672	1023.000000	1023.000000	2046.000000
48.220001	-0.016711	-9.876413	-3.703616	-3.500799	-1.009503	-1.662495	0.000000	-10.000000	-0.633333	32.716667	235.333328	1023.000000	1023.000000	2046.000000
48.240002	-0.015096	-8.921618	-3.441945	-3.509318	-0.331875	-1.638479	0.000000	-10.000000	-0.608333	32.400002	246.166672	1023.000000	1023.000000	2046.000000
48.259998	-0.013564	-8.016487	-2.624218	-3.441277	-0.388312	-1.562680	0.000000	-10.000000	-0.625000	32.183334	257.000000	1023.000000	1023.000000	2046.000000
48.279999	-0.012200	-7.209927	-2.568341	-3.351446	0.123574	-1.413714	0.000000	-10.000000	-0.641667	31.950001	271.333344	1023.000000	1023.000000	2046.000000
48.299999	-0.010819	-6.393754	-1.925126	-3.128831	-0.026584	-1.313213	0.000000	-10.000000	-0.650000	31.866667	282.000000	1023.000000	1023.000000	2046.000000
48.320000	-0.009654	-5.705522	-2.042443	-2.954603	0.440807	-1.149283	0.000000	-10.000000	-0.650000	31.616667	292.666656	1023.000000	1023.000000	2046.000000
48.340000	-0.008136	-4.808093	-1.421138	-2.692998	0.217537	-0.911493	0.000000	-10.000000	-0.641667	31.483334	303.166656	1023.000000	1023.000000	2046.000000
48.360001	-0.006704	-3.962126	-1.578631	-2.461165	0.662281	-0.584611	0.000000	-10.000000	-0.641667	31.483334	313.833344	1023.000000	1023.000000	2046.000000
48.380001	-0.004893	-2.891840	-1.042827	-2.104980	0.575688	-0.319721	0.000000	-10.000000	-0.641667	31.716667	324.333344	1023.000000	1023.000000	2046.000000
48.400002	-0.003007	-1.776887	-1.129590	-1.790085	1.084971	0.057817	0.000000	-10.000000	-0.641667	31.666666	335.000000	1023.000000	1023.000000	2046.000000
48.419998	-0.000805	-0.475491	-0.560070	-1.397700	1.094060	0.388219	0.000000	-10.000000	-0.633333	31.666666	345.500000	1023.000000	1023.000000	2046.000000
48.439999	0.001335	0.789148	-0.495938	-1.063771	1.594462	0.754394	0.000000	-10.000000	-0.625000	31.500000	356.000000	1023.000000	1023.000000	2046.000000
48.459999	0.003651	2.157926	0.126403	-0.671442	1.624270	1.078695	0.000000	-10.000000	-0.616667	31.333334	366.500000	1023.000000	1023.000000	2046.000000
48.480000	0.005751	3.398862	0.235989	-0.357307	2.089730	1.430450	0.000000	-10.000000	-0.608333	31.200001	377.000000	1023.000000	1023.000000	2046.000000
48.500000	0.007874	4.653314	0.811235	0.024301	2.089972	1.727805	0.000000	-10.000000	-0.591667	30.816668	387.333344	1023.000000	1023.000000	2046.000000
48.520000	0.009960	5.886217	0.831445	0.360623	2.608878	2.085270	0.000000	-10.000000	-0.583333	30.716667	397.833344	1023.000000	1023.000000	2046.000000
48.540001	0.011851	7.003740	1.347358	0.702117	2.578558	2.375707	0.000000	-10.000000	-0.558333	30.316668	408.166656	1023.000000	1023.000000	2046.000000
48.560001	0.013644	8.063313	1.377819	1.079881	3.019516	2.586096	0.000000	-10.000000	-0.550000	29.816668	418.500000	1023.000000	1023.000000	2046.000000
48.580002	0.015453	9.132850	1.877841	1.435097	2.975510	2.844402	0.000000	-10.000000	-0.525000	29.150002	428.500000	1023.000000	1023.000000	2046.000000
48.599998	0.017053	10.078381	1.798731	1.691561	3.431020	3.157069	0.000000	-10.000000	-0.516667	28.600000	438.166656	1023.000000	1023.000000	2046.000000
48.619999	0.018862	11.147341	2.311845	2.031619	3.389306	3.414571	0.000000	-10.000000	-0.500000	28.183334	447.833344	1023.000000	1023.000000	2046.000000
48.639999	0.020208	11.942928	2.211190	2.247893	3.784442	3.699403	0.000000	-10.000000	-0.475000	27.716667	457.166656	1023.000000	1023.000000	2046.000000
48.660000	0.021972	12.985245	2.776858	2.606018	3.690626	3.911743	0.000000	-10.000000	-0.441667	27.033335	466.666656	1023.000000	1023.000000	2046.000000
48.680000	0.023499	13.887800	2.706325	2.841282	4.171537	4.168656	0.000000	-10.000000	-0.400000	26.483334	475.833344	1023.000000	1023.000000	2046.000000
48.700001	0.025624	15.144052	3.267227	3.249850	4.225728	4.401246	0.000000	-10.000000	-0.366667	25.683334	484.833344	1023.000000	1023.000000	2046.000000
48.720001	0.026753	15.811024	3.154769	3.487321	4.631476	4.537457	0.000000	-10.000000	-0.341667	24.933334	493.500000	1023.000000	1023.000000	2046.000000
48.740002	0.027846	16.457020	3.577512	3.717146	4.516499	4.645863	0.000000	-10.000000	-0.300000	23.816668	501.833344	1023.000000	1023.000000	2046.000000
48.759998	0.028474	16.828161	3.394669	3.947658	4.874065	4.611770	0.000000	-10.000000	-0.258333	21.983334	510.000000	1023.000000	1023.000000	2046.000000
48.779999	0.029144	17.224056	3.860780	3.939293	4.584702	4.839282	0.000000	-10.000000	-0.200000	19.783335	517.666687	1023.000000	1023.000000	2046.000000
48.799999	0.028882	17.069080	3.628513	3.846296	4.705760	4.888512	0.000000	-10.000000	-0.141667	17.316668	524.833313	1023.000000	1023.000000	2046.000000
48.820000	0.029198	17.256248	3.618021	3.992863	4.695599	4.949766	0.000000	-10.000000	-0.083333	14.850000	531.000000	1023.000000	1023.000000	2046.000000
48.840000	0.028610	16.908218	3.410781	4.089990	4.605059	4.802388	0.000000	-10.000000	-0.033333	11.933333	536.333313	1023.000000	1023.000000	2046.000000
48.860001	0.027580	16.299795	2.964128	4.196396	4.755651	4.383621	0.000000	-10.000000	0.000000	8.183333	540.666687	1023.000000	1023.000000	2046.000000
48.880001	0.026122	15.438288	2.961982	4.115589	4.468966	3.891752	0.000000	-10.000000	0.025000	3.583333	544.000000	1023.000000	1023.000000	2046.000000
48.900002	0.022958	13.568356	2.068443	3.717034	4.452341	3.330538	0.000000	-10.000000	0.041667	-0.683333	546.000000	1023.000000	1023.000000	2046.000000
48.919998	0.020084	11.869366	1.650252	3.522314	3.882995	2.813804	0.000000	-10.000000	0.050000	-4.783334	546.833313	1023.000000	1023.000000	2046.000000
48.939999	0.016693	9.865853	0.751130	3.240555	3.574188	2.299980	0.000000	-10.000000	0.066667	-7.900000	547.000000	1023.000000	1023.000000	2046.000000
48.959999	0.014158	8.367185	0.204838	3.025337	3.201256	1.935754	0.000000	-10.000000	0.083333	-10.633333	547.000000	1023.000000	1023.000000	2046.000000
48.980000	0.011669	6.896167	-0.406424	2.687352	2.919655	1.695583	0.000000	-10.000000	0.100000	-12.300000	547.000000	1023.000000	1023.000000	2046.000000
49.000000	0.009803	5.793850	-0.861890	2.500724	2.744367	1.410650	0.000000	-10.000000	0.125000	-13.383333	547.000000	1023.000000	1023.000000	2046.000000
49.020000	0.008108	4.791532	-1.145589	2.334710	2.397990	1.204421	0.000000	-10.000000	0.166667	-14.550000	539.666687	1023.000000	1023.000000	2046.000000
49.040001	0.006750	3.989175	-1.602840	2.299448	2.312768	0.979800	0.000000	-10.000000	0.216667	-15.783334	530.500000	1023.000000	1023.000000	2046.000000
49.060001	0.005390	3.185246	-1.913952	2.189721	2.008171	0.901306	0.000000	-10.000000	0.241667	-16.933334	519.666687	1023.000000	1023.000000	2046.000000
49.080002	0.004371	2.583142	-2.298379	2.179193	1.915786	0.786541	0.000000	-10.000000	0.266667	-18.083334	514.166687	1023.000000	1023.000000	2046.000000
49.099998	0.003036	1.794461	-2.564174	2.049916	1.632325	0.676393	0.000000	-10.000000	0.300000	-19.116667	508.166656	1023.000000	1023.000000	2046.000000
49.119999	0.002180	1.288195	-2.838031	2.035104	1.552239	0.538883	0.000000	-10.000000	0.341667	-20.166668	501.666656	1023.000000	1023.000000	2046.000000
49.139999	0.001289	0.761630	-2.943160	1.814240	1.364799	0.525751	0.000000	-10.000000	0.358333	-20.883333	494.833344	1023.000000	1023.000000	2046.000000
49.160000	0.000404	0.238582	-2.862551	1.440174	1.253968	0.406991	0.000000	-10.000000	0.358333	-21.433334	488.000000	1023.000000	1023.000000	2046.000000
49.180000	-0.000951	-0.561979	-2.929879	0.828894	1.278626	0.260380	0.000000	-10.000000	0.366667	-21.733334	480.833344	1023.000000	1023.000000	2046.000000
49.200001	-0.001432	-0.846254	-2.495251	0.360745	1.110712	0.177539	0.000000	-10.000000	0.383333	-22.183334	473.500000	1023.000000	1023.000000	2046.000000
49.220001	-0.002293	-1.355306	-2.543981	-0.111876	1.282393	0.018158	0.000000	-10.000000	0.400000	-22.466667	468.500000	1023.000000	1023.000000	2046.000000
49.240002	-0.002027	-1.197922	-2.044342	-0.345100	1.325605	-0.134085	0.000000	-10.000000	0.400000	-22.650002	461.000000	1023.000000	1023.000000	2046.000000
49.259998	-0.002401	-1.418753	-1.991631	-0.745186	1.677426	-0.359362	0.000000	-10.000000	0.400000	-22.966667	453.500000	1023.000000	1023.000000	2046.000000
49.279999	-0.002296	-1.357208	-1.368018	-1.036202	1.739436	-0.692424	0.000000	-10.000000	0.400000	-23.033333	443.500000	1023.000000	1023.000000	2046.000000
49.299999	-0.003297	-1.948230	-1.351436	-1.471056	1.990813	-1.116550	0.000000	-10.000000	0.400000	-23.299999	435.833344	1023.000000	1023.000000	2046.000000
49.320000	-0.003823	-2.259278	-0.853816	-1.797738	1.783718	-1.391441	0.000000	-10.000000	0.400000	-23.200001	428.000000	1023.000000	1023.000000	2046.000000
49.340000	-0.005104	-3.016687	-0.984789	-2.253030	1.962516	-1.741384	0.000000	-10.000000	0.400000	-23.350000	420.000000	1023.000000	1023.000000	2046.000000
49.360001	-0.005942	-3.511594	-0.569586	-2.580734	1.733915	-2.095189	0.000000	-10.000000	0.400000	-23.483334	412.333344	1023.000000	1023.000000	2046.000000
49.380001	-0.007141	-4.220271	-0.564074	-2.929227	1.705415	-2.432385	0.000000	-10.000000	0.400000	-23.483334	404.666656	1023.000000	1023.000000	2046.000000
49.400002	-0.007743	-4.576252	-0.361566	-3.123401	1.553658	-2.644943	0.000000	-10.000000	0.416667	-23.633333	397.000000	1023.000000	1023.000000	2046.000000
49.419998	-0.008133	-4.806605	-0.311429	-3.194219	1.545383	-2.846340	0.000000	-10.000000	0.433333	-23.516666	389.000000	1023.000000	1023.000000	2046.000000
49.439999	-0.008608	-5.087112	-0.282127	-3.314441	1.459912	-2.950455	0.000000	-10.000000	0.450000	-23.616667	381.000000	1023.000000	1023.000000	2046.000000
49.459999	-0.008662	-5.119326	-0.172408	-3.358685	1.449649	-3.037882	0.000000	-10.000000	0.450000	-23.483334	373.000000	1023.000000	1023.000000	2046.000000
49.480000	-0.009377	-5.541955	-0.258724	-3.578097	1.427306	-3.132439	0.000000	-10.000000	0.433333	-23.383333	365.000000	1023.000000	1023.000000	2046.000000
49.500000	-0.009303	-5.498164	0.019154	-3.583573	1.286120	-3.219865	0.000000	-10.000000	0.425000	-23.133333	357.333344	1023.000000	1023.000000	2046.000000
49.520000	-0.009818	-5.802204	-0.196972	-3.692963	1.423782	-3.336051	0.000000	-10.000000	0.400000	-23.016666	349.666656	1023.000000	1023.000000	2046.000000
49.540001	-0.009594	-5.669831	0.128888	-3.659599	1.234520	-3.373640	0.000000	-10.000000	0.391667	-22.933334	342.000000	1023.000000	1023.000000	2046.000000
49.560001	-0.010247	-6.055965	-0.165918	-3.746981	1.400329	-3.543396	0.000000	-10.000000	0.383333	-22.800001	334.333344	1023.000000	1023.000000	2046.000000
49.580002	-0.010160	-6.004534	0.120452	-3.728521	1.187263	-3.583728	0.000000	-10.000000	0.391667	-22.633333	326.666656	1023.000000	1023.000000	2046.000000
49.599998	-0.010894	-6.438186	-0.170215	-3.807352	1.300909	-3.761528	0.000000	-10.000000	0.400000	-22.516666	319.166656	1023.000000	1023.000000	2046.000000
49.619999	-0.011052	-6.531856	0.042888	-3.807516	1.090773	-3.858001	0.000000	-10.000000	0.400000	-22.600000	311.500000	1023.000000	1023.000000	2046.000000
49.639999	-0.011811	-6.980096	-0.224832	-3.906611	1.188222	-4.036875	0.000000	-10.000000	0.400000	-22.483334	304.000000	1023.000000	1023.000000	2046.000000
49.660000	-0.011992	-7.086988	-0.053972	-4.005817	0.981641	-4.008840	0.000000	-10.000000	0.400000	-22.516666	296.500000	1023.000000	1023.000000	2046.000000
49.680000	-0.012612	-7.453640	-0.224835	-4.082153	1.011517	-4.158169	0.000000	-10.000000	0.391667	-22.466667	289.000000	1023.000000	1023.000000	2046.000000
49.700001	-0.012755	-7.538316	-0.079979	-4.106339	0.855338	-4.207335	0.000000	-10.000000	0.383333	-22.516666	281.500000	1023.000000	1023.000000	2046.000000
49.720001	-0.012685	-7.496923	-0.220965	-4.069316	1.052375	-4.259017	0.000000	-10.000000	0.375000	-22.433334	274.000000	1023.000000	1023.000000	2046.000000
49.740002	-0.012013	-7.099407	0.106469	-3.959704	0.914468	-4.160640	0.000000	-10.000000	0.375000	-22.316668	266.500000	1023.000000	1023.000000	2046.000000
49.759998	-0.011850	-7.003546	-0.064943	-3.844699	1.062357	-4.156262	0.000000	-10.000000	0.366667	-22.233334	259.000000	1023.000000	1023.000000	2046.000000
49.779999	-0.011708	-6.919193	0.121000	-3.811903	0.863001	-4.091291	0.000000	-10.000000	0.366667	-22.200001	251.500000	1023.000000	1023.000000	2046.000000
49.799999	-0.012046	-7.119162	0.040564	-3.910496	0.806418	-4.055648	0.000000	-10.000000	0.358333	-22.083334	244.166672	1023.000000	1023.000000	2046.000000
49.820000	-0.012574	-7.431141	0.071371	-4.083965	0.591358	-4.009905	0.000000	-10.000000	0.358333	-21.883333	236.833328	1023.000000	1023.000000	2046.000000
49.840000	-0.013034	-7.702851	-0.017372	-4.025163	0.520673	-4.180989	0.000000	-10.000000	0.358333	-21.583334	229.666672	1023.000000	1023.000000	2046.000000
49.860001	-0.013480	-7.966792	-0.151047	-3.947805	0.440425	-4.308365	0.000000	-10.000000	0.358333	-21.383333	222.333328	1023.000000	1023.000000	2046.000000
49.880001	-0.015313	-9.050076	-0.645338	-3.991991	0.384870	-4.797617	0.000000	-10.000000	0.366667	-21.450001	215.166672	1023.000000	1023.000000	2046.000000
49.900002	-0.017289	-10.217690	-1.065734	-4.145215	0.097632	-5.104374	0.000000	-10.000000	0.358333	-21.616667	208.000000	1023.000000	1023.000000	2046.000000
49.919998	-0.019873	-11.744958	-1.635474	-4.346836	-0.230429	-5.532218	0.000000	-10.000000	0.350000	-21.416668	200.833328	1023.000000	1023.000000	2046.000000
49.939999	-0.022831	-13.493057	-2.333931	-4.548926	-0.637870	-5.972331	0.000000	-10.000000	0.325000	-21.016666	193.666672	1023.000000	1023.000000	2046.000000
49.959999	-0.025424	-15.025611	-3.024679	-4.524813	-0.981081	-6.495038	0.000000	-10.000000	0.316667	-20.316668	186.666672	1023.000000	1023.000000	2046.000000
49.980000	-0.028400	-16.784245	-3.944421	-4.624725	-1.315959	-6.899139	0.000000	-10.000000	0.291667	-19.666666	180.000000	1023.000000	1023.000000	2046.000000
50.000000	-0.030478	-18.012352	-4.402922	-4.672114	-1.824668	-7.112647	0.000000	-10.000000	0.275000	-19.083334	173.500000	1023.000000	1023.000000	2046.000000
50.020000	-0.032831	-19.403080	-5.247694	-4.809510	-1.978117	-7.367759	0.000000	-10.000000	0.250000	-18.683334	167.000000	1023.000000	1023.000000	2046.000000
50.040001	-0.034010	-20.099979	-5.444003	-4.833394	-2.427001	-7.395583	0.000000	-10.000000	0.250000	-18.550001	160.666672	1023.000000	1023.000000	2046.000000
50.060001	-0.035916	-21.226171	-6.210106	-4.867170	-2.523358	-7.625538	0.000000	-10.000000	0.250000	-18.516666	154.500000	1023.000000	1023.000000	2046.000000
50.080002	-0.036607	-21.635000	-6.337284	-4.859614	-2.913575	-7.524527	0.000000	-10.000000	0.250000	-18.416666	148.500000	1023.000000	1023.000000	2046.000000
50.099998	-0.038074	-22.502016	-6.994630	-4.893755	-2.967386	-7.646245	0.000000	-10.000000	0.250000	-18.416666	142.333328	1023.000000	1023.000000	2046.000000
50.119999	-0.038615	-22.821314	-7.055520	-4.880691	-3.336641	-7.548461	0.000000	-10.000000	0.250000	-18.150000	136.000000	1023.000000	1023.000000	2046.000000
50.139999	-0.039846	-23.549206	-7.652782	-4.968931	-3.335968	-7.591524	0.000000	-10.000000	0.250000	-18.016666	129.666672	1023.000000	1023.000000	2046.000000
50.160000	-0.040019	-23.651119	-7.581738	-4.955380	-3.665451	-7.448550	0.000000	-10.000000	0.258333	-17.716667	123.666664	1023.000000	1023.000000	2046.000000
50.180000	-0.040980	-24.219383	-8.013752	-5.028258	-3.634601	-7.542772	0.000000	-10.000000	0.250000	-17.600000	118.000000	1023.000000	1023.000000	2046.000000
50.200001	-0.041020	-24.242842	-7.774769	-5.236001	-3.879547	-7.352524	0.000000	-10.000000	0.241667	-17.416668	112.333336	1023.000000	1023.000000	2046.000000
50.220001	-0.041861	-24.740105	-7.927941	-5.638757	-3.822490	-7.350915	0.000000	-10.000000	0.225000	-17.366667	108.500000	1023.000000	1023.000000	2046.000000
50.240002	-0.041457	-24.501347	-7.479293	-5.974427	-3.905003	-7.142623	0.000000	-10.000000	0.225000	-17.183334	102.500000	1023.000000	1023.000000	2046.000000
50.259998	-0.041762	-24.681446	-7.434734	-6.318127	-3.665884	-7.262700	0.000000	-10.000000	0.216667	-16.966667	96.833336	1023.000000	1023.000000	2046.000000
50.279999	-0.041285	-24.399574	-6.828953	-6.647887	-3.679720	-7.243014	0.000000	-10.000000	0.208333	-16.516666	89.166664	1023.000000	1023.000000	2046.000000
50.299999	-0.041718	-24.655558	-6.804378	-7.074874	-3.306726	-7.469579	0.000000	-10.000000	0.200000	-16.116667	83.833336	1023.000000	1023.000000	2046.000000
50.320000	-0.041637	-24.607449	-6.223621	-7.406792	-3.369881	-7.607154	0.000000	-10.000000	0.200000	-15.833333	78.333336	1023.000000	1023.000000	2046.000000
50.340000	-0.042470	-25.099703	-6.279298	-7.663545	-3.165149	-7.991711	0.000000	-10.000000	0.191667	-15.650001	73.000000	1023.000000	1023.000000	2046.000000
50.360001	-0.042680	-25.224100	-5.821330	-7.942097	-3.446916	-8.013756	0.000000	-10.000000	0.191667	-15.383333	67.666664	1023.000000	1023.000000	2046.000000
50.380001	-0.043820	-25.897596	-6.028815	-8.212778	-3.352489	-8.303514	0.000000	-10.000000	0.183333	-15.066667	62.500000	1023.000000	1023.000000	2046.000000
50.400002	-0.043997	-26.002386	-5.633389	-8.452365	-3.603445	-8.313187	0.000000	-10.000000	0.175000	-14.716667	57.500000	1023.000000	1023.000000	2046.000000
50.419998	-0.044890	-26.530050	-5.805632	-8.564025	-3.570117	-8.590277	0.000000	-10.000000	0.158333	-14.300000	52.666668	1023.000000	1023.000000	2046.000000
50.439999	-0.045055	-26.627295	-5.552421	-8.662375	-3.854770	-8.557727	0.000000	-10.000000	0.150000	-13.666667	47.833332	1023.000000	1023.000000	2046.000000
50.459999	-0.045386	-26.823259	-5.708729	-8.648702	-3.801576	-8.664251	0.000000	-10.000000	0.141667	-13.100000	43.333332	1023.000000	1023.000000	2046.000000
50.480000	-0.045602	-26.950970	-5.725649	-8.668665	-3.922773	-8.633882	0.000000	-10.000000	0.125000	-12.616667	39.000000	1023.000000	1023.000000	2046.000000
50.500000	-0.045351	-26.802490	-5.674075	-8.632974	-3.928429	-8.567012	0.000000	-10.000000	0.100000	-12.316667	35.000000	1023.000000	1023.000000	2046.000000
50.520000	-0.045451	-26.861479	-5.783943	-8.595727	-3.855615	-8.626194	0.000000	-10.000000	0.091667	-12.016666	31.000000	1023.000000	1023.000000	2046.000000
50.540001	-0.045010	-26.600996	-5.527959	-8.596990	-3.961613	-8.514435	0.000000	-10.000000	0.083333	-11.650001	27.000000	1023.000000	1023.000000	2046.000000
50.560001	-0.045214	-26.721432	-5.720085	-8.573493	-3.824307	-8.603547	0.000000	-10.000000	0.075000	-11.133333	23.000000	1023.000000	1023.000000	2046.000000
50.580002	-0.044440	-26.264017	-5.412645	-8.481779	-3.909686	-8.459908	0.000000	-10.000000	0.058333	-10.533334	19.166666	1023.000000	1023.000000	2046.000000
50.599998	-0.044717	-26.427948	-5.631372	-8.406880	-3.778209	-8.611485	0.000000	-10.000000	0.050000	-9.933333	15.500000	1023.000000	1023.000000	2046.000000
50.619999	-0.043959	-25.979849	-5.342176	-8.346519	-3.867338	-8.423815	0.000000	-10.000000	0.050000	-9.333333	12.166667	1023.000000	1023.000000	2046.000000
50.639999	-0.044314	-26.189365	-5.590339	-8.320832	-3.734235	-8.543959	0.000000	-10.000000	0.050000	-8.816667	9.000000	1023.000000	1023.000000	2046.000000
50.660000	-0.043715	-25.835592	-5.301710	-8.273425	-3.893432	-8.367026	0.000000	-10.000000	0.041667	-8.300000	6.166667	1023.000000	1023.000000	2046.000000
50.680000	-0.043888	-25.937653	-5.473364	-8.214060	-3.766270	-8.483959	0.000000	-10.000000	0.041667	-7.783334	3.333333	1023.000000	1023.000000	2046.000000
50.700001	-0.043455	-25.681622	-5.275589	-8.200291	-3.899887	-8.305855	0.000000	-10.000000	0.041667	-7.283333	1.166667	1023.000000	1023.000000	2046.000000
50.720001	-0.043503	-25.710369	-5.354072	-8.184654	-3.827465	-8.344178	0.000000	-10.000000	0.050000	-6.833333	-1.166667	1023.000000	1023.000000	2046.000000
50.740002	-0.043359	-25.625399	-5.332641	-8.132961	-3.845041	-8.314755	0.000000	-10.000000	0.041667	-6.466667	-3.166667	1023.000000	1023.000000	2046.000000
50.759998	-0.043204	-25.533543	-5.266833	-8.110040	-3.896614	-8.260056	0.000000	-10.000000	0.033333	-6.083333	-5.500000	1023.000000	1023.000000	2046.000000
50.779999	-0.043262	-25.568081	-5.402862	-8.042243	-3.826296	-8.296680	0.000000	-10.000000	0.016667	-5.783333	-7.500000	1023.000000	1023.000000	2046.000000
50.799999	-0.042904	-25.356316	-5.231289	-8.056938	-3.893248	-8.174840	0.000000	-10.000000	0.016667	-5.566667	-9.500000	1023.000000	1023.000000	2046.000000
50.820000	-0.043081	-25.460621	-5.386114	-8.009964	-3.825484	-8.239059	0.000000	-10.000000	0.025000	-5.400000	-11.166667	1023.000000	1023.000000	2046.000000
50.840000	-0.042540	-25.141045	-5.111164	-7.982444	-3.954359	-8.093077	0.000000	-10.000000	0.025000	-5.200000	-12.833333	1023.000000	1023.000000	2046.000000
50.860001	-0.042654	-25.208290	-5.330808	-7.863383	-3.762810	-8.251290	0.000000	-10.000000	0.016667	-4.966667	-14.500000	1023.000000	1023.000000	2046.000000
50.880001	-0.041617	-24.595530	-4.970650	-7.794905	-3.843059	-7.986916	0.000000	-10.000000	0.008333	-4.650000	-16.333334	1023.000000	1023.000000	2046.000000
50.900002	-0.041388	-24.460217	-5.135825	-7.620774	-3.636222	-8.067395	0.000000	-10.000000	0.008333	-4.283334	-18.000000	1023.000000	1023.000000	2046.000000
50.919998	-0.040411	-23.882803	-4.855864	-7.456870	-3.678281	-7.891788	0.000000	-10.000000	0.008333	-3.900000	-19.333334	1023.000000	1023.000000	2046.000000
50.939999	-0.041061	-24.267170	-5.075635	-7.484261	-3.702184	-8.005090	0.000000	-10.000000	0.000000	-3.566667	-20.666666	1023.000000	1023.000000	2046.000000
50.959999	-0.040299	-23.816883	-4.874168	-7.254192	-3.719302	-7.969221	0.000000	-10.000000	0.000000	-3.333333	-21.833334	1023.000000	1023.000000	2046.000000
50.980000	-0.041006	-24.234648	-5.046331	-7.334804	-3.784221	-8.069292	0.000000	-10.000000	0.000000	-2.933333	-23.000000	1023.000000	1023.000000	2046.000000
51.000000	-0.040872	-24.155268	-4.739681	-7.568777	-4.094128	-7.752683	0.000000	-10.000000	0.000000	-2.266667	-24.000000	1023.000000	1023.000000	2046.000000
51.020000	-0.040599	-23.994116	-4.955834	-7.280412	-3.920389	-7.837481	0.000000	-10.000000	0.000000	-1.216667	-24.666666	1023.000000	1023.000000	2046.000000
51.040001	-0.039816	-23.531361	-4.796839	-7.169077	-3.908688	-7.656755	0.000000	-10.000000	0.000000	-0.166667	-25.000000	1023.000000	1023.000000	2046.000000
51.060001	-0.040874	-24.156734	-5.165190	-7.178181	-3.772468	-8.040895	0.000000	-10.000000	-0.016667	1.200000	-25.000000	1023.000000	1023.000000	2046.000000
51.080002	-0.041849	-24.732800	-5.335034	-7.338285	-3.962933	-8.096547	0.000000	-10.000000	-0.041667	3.416667	-25.000000	1023.000000	1023.000000	2046.000000
51.099998	-0.044044	-26.030231	-5.953749	-7.433810	-4.094296	-8.548378	0.000000	-10.000000	-0.083333	6.683333	-25.000000	1023.000000	1023.000000	2046.000000
51.119999	-0.046012	-27.193188	-6.573884	-7.477776	-4.325588	-8.815939	0.000000	-10.000000	-0.125000	10.383333	-25.000000	1023.000000	1023.000000	2046.000000
51.139999	-0.047696	-28.188126	-7.145884	-7.461510	-4.577014	-9.003716	0.000000	-10.000000	-0.183333	13.900001	-25.000000	1023.000000	1023.000000	2046.000000
51.160000	-0.049504	-29.256592	-7.971367	-7.382018	-4.692790	-9.210416	0.000000	-10.000000	-0.208333	16.350000	-25.000000	1023.000000	1023.000000	2046.000000
51.180000	-0.049643	-29.338911	-8.141368	-7.299019	-4.932296	-8.966228	0.000000	-10.000000	-0.241667	18.183334	-16.833334	1023.000000	1023.000000	2046.000000
51.200001	-0.050354	-29.759497	-8.661360	-7.176548	-4.878997	-9.042591	0.000000	-10.000000	-0.258333	19.400000	0.166667	1023.000000	1023.000000	2046.000000
51.220001	-0.050102	-29.610132	-8.841889	-7.113573	-4.986274	-8.668395	0.000000	-10.000000	-0.291667	20.366667	17.166666	1023.000000	1023.000000	2046.000000
51.240002	-0.049635	-29.334320	-9.011553	-6.912084	-5.000283	-8.410401	0.000000	-10.000000	-0.325000	21.316668	30.500000	1023.000000	1023.000000	2046.000000
51.259998	-0.049601	-29.313955	-9.383750	-6.752313	-4.948654	-8.229238	0.000000	-10.000000	-0.350000	22.333334	37.500000	1023.000000	1023.000000	2046.000000
51.279999	-0.048411	-28.611032	-9.293921	-6.584445	-5.019038	-7.713629	0.000000	-10.000000	-0.391667	23.400000	47.166668	1023.000000	1023.000000	2046.000000
51.299999	-0.048199	-28.485468	-9.668777	-6.387996	-4.871635	-7.557058	0.000000	-10.000000	-0.416667	24.433334	55.000000	1023.000000	1023.000000	2046.000000
51.320000	-0.046611	-27.547356	-9.475627	-6.169469	-4.913014	-6.989244	0.000000	-10.000000	-0.450000	24.983334	63.000000	1023.000000	1023.000000	2046.000000
51.340000	-0.045411	-26.838179	-9.504970	-5.902415	-4.704302	-6.726491	0.000000	-10.000000	-0.466667	25.833334	71.166664	1023.000000	1023.000000	2046.000000
51.360001	-0.043897	-25.942890	-9.267930	-5.753581	-4.630520	-6.290859	0.000000	-10.000000	-0.483333	26.516666	79.500000	1023.000000	1023.000000	2046.000000
51.380001	-0.041897	-24.761349	-8.784822	-5.694209	-4.489262	-5.793056	0.000000	-10.000000	-0.500000	27.266666	88.166664	1023.000000	1023.000000	2046.000000
51.400002	-0.040469	-23.917459	-8.557837	-5.710810	-4.089627	-5.559185	0.000000	-10.000000	-0.525000	28.116667	97.166664	1023.000000	1023.000000	2046.000000
51.419998	-0.037707	-22.285046	-7.721529	-5.715132	-3.860654	-4.987730	0.000000	-10.000000	-0.558333	28.783333	106.333336	1023.000000	1023.000000	2046.000000
51.439999	-0.036214	-21.402277	-7.270599	-5.836770	-3.418369	-4.876539	0.000000	-10.000000	-0.591667	29.566666	115.833336	1023.000000	1023.000000	2046.000000
51.459999	-0.033578	-19.844736	-6.406044	-5.980433	-3.033086	-4.425173	0.000000	-10.000000	-0.608333	29.950001	125.500000	1023.000000	1023.000000	2046.000000
51.480000	-0.031930	-18.870411	-5.823496	-6.039227	-2.543471	-4.464217	0.000000	-10.000000	-0.608333	30.266666	135.500000	1023.000000	1023.000000	2046.000000
51.500000	-0.030492	-18.021036	-5.321089	-6.060214	-2.250242	-4.389492	0.000000	-10.000000	-0.591667	30.533335	145.500000	1023.000000	1023.000000	2046.000000
51.520000	-0.028722	-16.974463	-4.680682	-6.034142	-2.078410	-4.181228	0.000000	-10.000000	-0.591667	30.733334	155.666672	1023.000000	1023.000000	2046.000000
51.540001	-0.027896	-16.486769	-4.540462	-6.001166	-1.762948	-4.182193	0.000000	-10.000000	-0.600000	30.850000	166.000000	1023.000000	1023.000000	2046.000000
51.560001	-0.025932	-15.325564	-3.931667	-5.871041	-1.691665	-3.831191	0.000000	-10.000000	-0.625000	31.116667	176.333328	1023.000000	1023.000000	2046.000000
51.580002	-0.025065	-14.813618	-3.890455	-5.606932	-1.405518	-3.910713	0.000000	-10.000000	-0.650000	31.483334	186.666672	1023.000000	1023.000000	2046.000000
51.599998	-0.023305	-13.773053	-3.509384	-5.417127	-1.400185	-3.446357	0.000000	-10.000000	-0.675000	32.016666	197.000000	1023.000000	1023.000000	2046.000000
51.619999	-0.021756	-12.857814	-3.299845	-5.116172	-1.220113	-3.221684	0.000000	-10.000000	-0.691667	32.133335	207.666672	1023.000000	1023.000000	2046.000000
51.639999	-0.020213	-11.945683	-3.183017	-4.828147	-1.041642	-2.892878	0.000000	-10.000000	-0.708333	32.483334	218.333328	1023.000000	1023.000000	2046.000000
51.660000	-0.017797	-10.518129	-2.733690	-4.486987	-0.877659	-2.419794	0.000000	-10.000000	-0.733333	32.733334	229.166672	1023.000000	1023.000000	2046.000000
51.680000	-0.016060	-9.491565	-2.685453	-4.119914	-0.490786	-2.195412	0.000000	-10.000000	-0.741667	33.250000	240.000000	1023.000000	1023.000000	2046.000000
51.700001	-0.013198	-7.799870	-2.072183	-3.801389	-0.373170	-1.553128	0.000000	-10.000000	-0.758333	33.333332	251.000000	1023.000000	1023.000000	2046.000000
51.720001	-0.011510	-6.802535	-2.026345	-3.384507	0.069017	-1.460700	0.000000	-10.000000	-0.750000	33.650002	262.166656	1023.000000	1023.000000	2046.000000
51.740002	-0.008715	-5.150698	-1.447441	-3.014152	0.217939	-0.907044	0.000000	-10.000000	-0.750000	33.566666	273.333344	1023.000000	1023.000000	2046.000000
[truncated: 1,067,629 more chars]
